# Supplementary material for: Rapid metabolic shifts occur during the transition between hunger and satiety in Drosophila melanogaster
Source: Nat Commun. 2019 Sep 6;10:4052. doi: 10.1038/s41467-019-11933-z (PMC6731244; doi:10.1038/s41467-019-11933-z)
Supplement: Supplementary file 4 — Supplementary Data 1 [file 41467_2019_11933_MOESM4_ESM.xlsx]

## Sheet: Legend
	metabolonOrginalData: The unprocessed intensity data used for subsequent analysis.
	PairwiseComparison: Each pairwise comparison we made in the paper
	Anova: Anova comparisons made in the paper
	RSD: Relative standard deviation calculations for each compound

## Sheet: metabolonOrginalData
PATHWAY_SORTORDER	BIOCHEMICAL	SUPER_PATHWAY	SUB_PATHWAY	COMP_ID	PLATFORM	CHEMICAL_ID	RI	MASS	CAS	PUBCHEM	KEGG	HMDB	a7D_ND_starved_heads_1	a7D_ND_starved_heads_2	a7D_ND_starved_heads_3	a7D_ND_starved_heads_4	a7D_ND_sated_heads_6	a7D_ND_sated_heads_7	a7D_ND_sated_heads_8	a7D_ND_sated_heads_9	a7D_ND_sated_heads_10	a7D_HSD_sated_heads_11	a7D_HSD_sated_heads_12	a7D_HSD_sated_heads_13	a7D_HSD_sated_heads_14	a7D_HSD_sated_heads_15	a7D_HSD_starved_heads_16	a7D_HSD_starved_heads_17	a7D_HSD_starved_heads_18	a7D_HSD_starved_heads_19	a7D_HSD_starved_heads_20	a7D_HSD_sated_bodies_21	a7D_HSD_sated_bodies_22	a7D_HSD_sated_bodies_23	a7D_HSD_sated_bodies_24	a7D_HSD_sated_bodies_25	a7D_HSD_starved_bodies_26	a7D_HSD_starved_bodies_27	a7D_HSD_starved_bodies_28	a7D_HSD_starved_bodies_29	a7D_HSD_starved_bodies_30	a5D_HSD_sated_heads_31	a5D_HSD_sated_heads_32	a5D_HSD_sated_heads_33	a5D_HSD_sated_heads_34	a5D_HSD_sated_heads_35	a5D_HSD_starved_heads_36	a5D_HSD_starved_heads_37	a5D_HSD_starved_heads_38
PATHWAY_SORTORDER	BIOCHEMICAL	SUPER_PATHWAY	SUB_PATHWAY	COMP_ID	PLATFORM	CHEMICAL_ID	RI	MASS	CAS	PUBCHEM	KEGG	HMDB	7D ND starved heads	7D ND starved heads	7D ND starved heads	7D ND starved heads	7D ND sated heads	7D ND sated heads	7D ND sated heads	7D ND sated heads	7D ND sated heads	7D HSD sated heads	7D HSD sated heads	7D HSD sated heads	7D HSD sated heads	7D HSD sated heads	7D HSD starved heads	7D HSD starved heads	7D HSD starved heads	7D HSD starved heads	7D HSD starved heads	7D HSD sated bodies	7D HSD sated bodies	7D HSD sated bodies	7D HSD sated bodies	7D HSD sated bodies	7D HSD starved bodies	7D HSD starved bodies	7D HSD starved bodies	7D HSD starved bodies	7D HSD starved bodies	5D HSD sated heads	5D HSD sated heads	5D HSD sated heads	5D HSD sated heads	5D HSD sated heads	5D HSD starved heads	5D HSD starved heads	5D HSD starved heads
1782	1-(1-enyl-palmitoyl)-2-linoleoyl-GPC (P-16:0/18:2)*	Lipid	Plasmalogen	52682	LC/MS Pos Late	100009009	2226	742.574	NA	NA	NA	NA	NA	NA	NA	NA	NA	NA	NA	NA	NA	NA	NA	NA	NA	NA	NA	NA	NA	NA	NA	4173701	8681027	5832784	5484014	2959259	5756948	8011867	6310614	5324135	895777	NA	NA	NA	NA	NA	NA	NA	NA
1771	1-(1-enyl-palmitoyl)-2-linoleoyl-GPE (P-16:0/18:2)*	Lipid	Plasmalogen	52677	LC/MS Pos Late	100009069	2351	700.528	NA	NA	NA	NA	NA	NA	NA	NA	NA	NA	NA	NA	NA	NA	NA	NA	NA	NA	NA	NA	NA	NA	NA	1964647	3381271	2728739	2634178	984460	3247288	3344416	3124151	3043520	703263	NA	NA	NA	NA	NA	NA	NA	NA
1776	1-(1-enyl-palmitoyl)-2-oleoyl-GPC (P-16:0/18:1)*	Lipid	Plasmalogen	52478	LC/MS Pos Late	100009007	2443	744.59	NA	NA	NA	NA	NA	NA	NA	NA	NA	NA	NA	NA	NA	NA	NA	NA	NA	NA	NA	NA	NA	NA	NA	2305548	3985577	2771566	2383990	1256526	2773772	3819489	3202211	2538417	394839	NA	NA	NA	NA	NA	NA	NA	NA
1770	1-(1-enyl-palmitoyl)-2-oleoyl-GPE (P-16:0/18:1)*	Lipid	Plasmalogen	52477	LC/MS Pos Late	100009005	2600	702.543	NA	NA	NA	NA	NA	NA	NA	NA	NA	NA	NA	NA	NA	NA	NA	NA	NA	NA	NA	NA	NA	NA	NA	3706926	5397851	4416602	4243300	2075756	5021023	6050826	4435791	4654941	933166	NA	NA	NA	NA	NA	NA	NA	NA
1791	1-(1-enyl-palmitoyl)-GPE (P-16:0)*	Lipid	Lysoplasmalogen	39270	LC/MS Pos Late	100003000	1558	438.298	NA	NA	NA	NA	NA	NA	NA	NA	NA	NA	NA	NA	NA	NA	NA	NA	NA	NA	NA	NA	NA	NA	NA	384995	678421	434329	524159	275657	488631	706999	398340	504904	87477	NA	NA	NA	NA	NA	NA	NA	NA
1779	1-(1-enyl-stearoyl)-2-linoleoyl-GPE (P-18:0/18:2)*	Lipid	Plasmalogen	52748	LC/MS Pos Late	100009225	2633	728.559	NA	NA	NA	NA	NA	NA	NA	NA	NA	NA	NA	NA	NA	NA	NA	NA	NA	NA	NA	NA	NA	NA	NA	666085	915481	848530	1070466	745145	892144	1036423	986792	927017	339626	NA	NA	NA	NA	NA	NA	NA	NA
1778	1-(1-enyl-stearoyl)-2-oleoyl-GPE (P-18:0/18:1)	Lipid	Plasmalogen	52614	LC/MS Pos Late	100008919	2950	730.574	144371-68-6	NA	NA	NA	NA	NA	NA	NA	NA	NA	NA	NA	NA	NA	NA	NA	NA	NA	NA	NA	NA	NA	NA	664245	881710	851369	792371	552501	800459	1099703	871053	830772	NA	NA	NA	NA	NA	NA	NA	NA	NA
1795	1-(1-enyl-stearoyl)-GPE (P-18:0)*	Lipid	Lysoplasmalogen	39271	LC/MS Neg	100003001	6500	464.315	NA	NA	NA	NA	NA	NA	NA	NA	52894	86312	NA	96446	NA	135909	NA	74660	147876	NA	NA	NA	68646	51898	NA	316210	532214	408743	138976	110354	213953	80588	529258	442468	348209	NA	244891	242519	555791	215441	78317	NA	NA
1578	1,2-dilinoleoyl-GPC (18:2/18:2)	Lipid	Phospholipid Metabolism	52603	LC/MS Pos Late	100008903	2006	782.569	998-06-1	5288075	NA	NA	937863	1364124	1167822	2792808	3654744	4234986	3808188	5664234	3927526	3457790	1009867	2385860	4571284	1863070	889977	1373743	5474730	4257270	2535231	8452154	16782332	10313220	10840966	7450059	9548857	13747076	10064615	10290719	4988956	675991	2803527	2368307	3832830	3220180	2130098	2153082	816394
1579	1,2-dilinoleoyl-GPE (18:2/18:2)*	Lipid	Phospholipid Metabolism	53174	LC/MS Pos Late	100009217	2083	740.523	NA	9546812	NA	NA	1903401	2551993	2238921	5676861	5353434	5743762	6387216	10149578	7142491	4844329	1828365	3624500	8276508	3141097	1197732	3192196	10570103	8736501	3981911	7531966	14539517	8393473	10310117	8974183	8534402	13076249	8878970	9363596	6035393	1219636	4229073	2844216	3581546	4447478	3405128	3937593	1358305
1517	1,2-dioleoyl-GPC (18:1/18:1)*	Lipid	Phospholipid Metabolism	52457	LC/MS Pos Late	100008905	2346	786.601	4235-95-4	10350317	NA	NA	430639	559743	483752	1279877	1785785	1322997	1997624	2543371	1695475	875645	494113	708602	799529	564500	262345	350331	1622634	1257637	1325933	10787734	18589732	13226838	9461640	5008125	14983769	17993276	12448391	11439515	3235132	398498	412536	1465449	1057936	842085	1118817	563191	227747
1562	1,2-dioleoyl-GPE (18:1/18:1)	Lipid	Phospholipid Metabolism	52609	LC/MS Pos Late	100008906	2485	744.554	4004-05-01	9546757	NA	NA	1955219	2491049	2225102	6736480	6969037	6543326	9170400	10571187	5704007	4769843	2133037	3598665	4398706	2584282	817553	2600160	8804862	4897925	5244480	32732194	41475756	31902014	32554854	19714534	38921140	39454256	37420752	32687534	13728775	1865985	4072599	4604715	3517873	5381551	5183246	2750907	1355349
1567	1,2-dioleoyl-GPS (18:1/18:1)	Lipid	Phospholipid Metabolism	19191	LC/MS Pos Late	1533	2800	788.544	6811-55-8	6438639	NA	NA	336542	516487	373305	886933	1643724	1104756	1861119	2091799	1571093	766795	NA	582973	700892	410018	126523	316815	1237722	828865	1033247	3155087	3706472	3596860	3550223	2034253	4067621	4228083	2693963	2988912	1258953	167142	354860	526421	206779	611623	450070	530183	NA
1526	1,2-dipalmitoleoyl-GPC (16:1/16:1)*	Lipid	Phospholipid Metabolism	52472	LC/MS Pos Late	100008997	1992	730.538	NA	NA	NA	NA	1038589	1119029	1109974	3574036	5627804	3102954	3658241	5808267	4520909	3062130	1599962	2607390	3697350	1856050	782098	1508116	4504606	2882972	2661295	27431104	43779212	33492626	28582672	16389480	28796008	39791824	28842746	32731354	13209588	842270	2957073	3436473	3829618	4166671	3079955	1903379	1250885
1509	1,2-dipalmitoyl-GPC (16:0/16:0)	Lipid	Phospholipid Metabolism	19130	LC/MS Pos Late	100000657	2365	734.569	63-89-8	452110	NA	HMDB00564	457306	696401	492515	1474630	1505558	1446243	2092917	2857946	2206478	1259646	425858	935874	1943921	894859	311766	825256	2685285	2238314	1554381	814397	1646951	960232	1215126	761375	930620	1303067	1187590	1129847	614168	329703	776425	448488	812426	925148	754899	782800	232169
1071	10-heptadecenoate (17:1n7)	Lipid	Long Chain Fatty Acid	33971	LC/MS Neg	100001278	5555	267.233	29743-97-3	5312435	NA	HMDB60038	1587734	1722474	1388285	1855604	5065628	5222440	3512486	3767725	2899944	3149490	2299941	3133744	3729048	2686796	2031208	2336931	4348692	4666605	5848680	42837288	103616304	69826088	19907996	21109134	37114260	32796376	76611616	65536812	18614684	1666786	2510736	2861306	2972613	4020751	3237986	2983655	1752638
1081	10-nonadecenoate (19:1n9)	Lipid	Long Chain Fatty Acid	33972	LC/MS Neg	100001277	5780	295.264	73033-09-7	5312513	NA	HMDB13622	374688	350673	327378	459128	1450294	1538742	833182	997826	873482	810799	636623	634130	1013458	499651	516459	517337	1136396	1303529	1415546	9438172	21954764	16125721	3041276	2001061	5690189	5319487	16889148	12824142	5670584	434635	665678	692020	808429	1035595	755176	581443	205299
1368	12,13-DiHOME	Lipid	Fatty Acid, Dihydroxy	38395	LC/MS Neg	62	5137	313.238	263399-35-5	10236635	C14829	HMDB04705	146778	165743	101976	280844	271833	368116	268740	370656	314968	270845	183178	210514	283958	149209	166103	201097	408054	403368	207270	701788	812888	545693	483618	251494	951273	750707	758714	854876	473220	103339	356576	154762	198306	358261	595225	514257	245578
1350	13-HODE + 9-HODE	Lipid	Fatty Acid, Monohydroxy	37752	LC/MS Neg	100002196	5275	295.228	NA	43013	NA	NA	694224	596483	462070	596681	1320240	1346657	446586	541325	865689	413929	665963	515222	633927	458119	763687	665209	1026179	1874000	1456598	1622927	3187960	2110304	2254744	3305956	3247519	3475533	2958011	2623626	1386452	392565	683011	742473	895611	550673	802308	846812	337139
1168	13-methylmyristate	Lipid	Fatty Acid, Branched	38293	LC/MS Neg	100002344	5499	241.217	2485-71-4	151014	NA	NA	2850337	2746517	2561920	2694457	4442043	5020663	4227737	3616454	3754542	3319279	4182206	4774195	4445149	4825493	3484060	3096374	5639448	6259042	7973568	24517956	46895728	49968656	30072200	32608810	34896268	38491320	NA	59647856	25816680	2988876	3929636	3975442	4016078	4717518	4291198	3719064	3202277
1171	15-methylpalmitate	Lipid	Fatty Acid, Branched	38768	LC/MS Neg	100002945	5695	269.249	NA	17903417	NA	NA	4281857	4069108	4723729	4881740	5883313	7815447	6644409	5869042	6124107	6451650	6130726	7139141	7679205	6323345	5225487	5382642	7773477	8911379	8728132	20659116	42675376	41074496	15114480	13317631	20034348	15761826	43138212	42306100	19696360	4813115	5504271	5816509	6604247	7013542	5717034	6087975	4730102
1679	1-linolenoyl-GPC (18:3)*	Lipid	Lysolipid	45951	LC/MS Pos Late	100005350	1422	518.324	NA	NA	NA	NA	NA	NA	93222	139404	NA	60047	272030	281542	159746	221749	NA	103346	203402	73810	NA	171294	304487	276493	224954	84573	108317	125334	75966	52812	90927	159944	124290	69488	111258	NA	157070	74367	217041	59520	76209	NA	NA
1522	1-linoleoyl-2-linolenoyl-GPC (18:2/18:3)*	Lipid	Phospholipid Metabolism	53176	LC/MS Pos Late	100009343	1939	780.554	NA	NA	NA	NA	178029	244292	158630	479809	429571	669060	896916	1152211	578365	737121	183988	339008	725888	298272	99036	358805	1009776	704558	604365	840620	989312	533115	587875	440236	584331	1298861	643214	554618	478435	134540	338106	202496	458466	380540	332830	421219	169297
1815	1-linoleoylglycerol (18:2)	Lipid	Monoacylglycerol	27447	LC/MS Neg	100001040	6477	279.233	2277-28-3	5283469	NA	NA	196692	219414	291544	459529	325140	662523	972695	935621	585078	638767	355079	347911	882531	570489	177636	322271	875836	684215	701184	753030	868346	1488069	463055	345367	805187	492016	958333	680254	754692	199551	623708	523895	1209554	727510	493855	612398	340502
1677	1-linoleoyl-GPC (18:2)	Lipid	Lysolipid	34419	LC/MS Pos Late	100001395	1465	520.34	NA	11988421	C04100	HMDB10386	621697	757199	849198	1332137	573344	1246207	1396220	2989994	2260318	1839791	721239	1185248	2283965	988397	683176	840958	3023827	2223352	979931	1145089	2268116	3360015	1880846	1474881	2847159	2056166	3077634	2181891	2182542	343804	3427509	1727065	4813061	1462984	1308826	1479985	831019
1711	1-linoleoyl-GPE (18:2)*	Lipid	Lysolipid	36600	LC/MS Pos Late	100001570	1482	478.293	NA	52925130	NA	HMDB11507	1445346	2155791	2322927	3592462	1605004	2757165	3349931	6443178	5097739	4097929	1609737	2474502	6208635	2204028	1366587	2148878	6780943	5666218	2076053	1936561	3183455	12374288	3341958	2392637	4432730	4112701	5087208	3618719	7443577	691808	8184267	5181310	12532773	3517657	2792343	3380991	1640389
1755	1-linoleoyl-GPG (18:2)*	Lipid	Lysolipid	54885	LC/MS Neg	100009227	5516	507.273	NA	NA	NA	NA	NA	83947	NA	70836	174710	373034	247904	295950	155633	432216	284046	465138	486906	261170	226199	162638	667344	774731	279396	489099	890506	1381815	410919	482265	452954	392210	1002281	629948	693820	NA	883125	508829	1432915	560982	224911	411949	107260
1732	1-linoleoyl-GPI (18:2)*	Lipid	Lysolipid	36594	LC/MS Neg	100001778	5494	595.289	NA	NA	NA	NA	245200	312809	205567	368281	881009	799211	900820	1901309	1148733	1871871	1210269	2062990	2234985	1505246	607410	1013034	2295263	4114704	2077762	3024416	4387488	6590011	3569814	2309678	3382139	2901482	9345303	6556424	2992545	376563	1824108	816058	2236317	938608	1485089	1465051	523399
1741	1-linoleoyl-GPS (18:2)*	Lipid	Lysolipid	43676	LC/MS Neg	100004606	5500	520.268	NA	NA	NA	NA	195828	367765	160961	240651	520837	499292	444774	898165	704684	756681	437194	1016424	1123856	847027	294216	441384	1255237	2750199	1230464	125018	NA	333515	221438	390503	122019	NA	484737	377094	213602	115822	546540	206962	692359	281176	390317	563784	134648
60	1-methylhistidine	Amino Acid	Histidine Metabolism	30460	LC/MS Pos Early	100001051	2755	170.092	332-80-9	92105	C01152	HMDB00001	2870816	3141706	4072507	7489505	10634787	27127760	21103040	15747886	9887055	26715788	15022171	26878260	22693696	16834204	15940276	12316694	32553610	31712756	22848648	175949488	185864240	152485824	116568552	65866432	207887008	183881072	181245120	168072352	130378184	13597020	35254720	38397180	31185086	41706808	44221236	33042490	16476543
76	1-methylimidazoleacetate	Amino Acid	Histidine Metabolism	32350	LC/MS Pos Early	100001208	2064	141.066	2625-49-2	75810	C05828	HMDB02820	NA	NA	NA	NA	NA	NA	NA	NA	NA	NA	NA	NA	NA	NA	NA	NA	NA	NA	NA	123441	153648	135085	64689	NA	119330	162001	191179	199753	161572	NA	NA	NA	NA	NA	NA	NA	NA
2836	1-methylnicotinamide	Cofactors and Vitamins	Nicotinate and Nicotinamide Metabolism	27665	LC/MS Pos Early	55	1940	137.071	1005-24-9	10129985	C02918	HMDB00699	NA	NA	NA	NA	95712	975616	258755	NA	NA	NA	319820	152652	217618	311697	280138	183315	118395	98091	105521	NA	NA	NA	NA	NA	NA	NA	NA	NA	NA	173331	NA	NA	NA	NA	NA	NA	NA
1839	1-oleoyl-2-linoleoyl-glycerol (18:1/18:2)	Lipid	Diacylglycerol	46798	LC/MS Pos Late	100002989	3115	636.556	106292-55-1	NA	NA	NA	NA	NA	NA	NA	NA	58876	62484	85419	NA	NA	NA	NA	66444	NA	NA	NA	115190	137253	NA	288135	521848	353903	364788	262463	376605	493474	550917	442536	147943	NA	NA	60328	NA	NA	58704	NA	NA
1529	1-oleoyl-2-linoleoyl-GPC (18:1/18:2)*	Lipid	Phospholipid Metabolism	52453	LC/MS Pos Late	100008981	2165	784.585	NA	NA	NA	NA	1165225	1710751	1362535	3828892	5199592	4932826	4968181	7445327	4841355	3483810	1272818	2715095	4515416	2050548	1492971	1556301	6842279	4431566	3342265	17356904	34940464	21887958	20028148	12700879	23496128	25253714	19826446	19396494	6829959	933924	2693733	3417036	3383104	3856763	2767601	2770388	921208
1581	1-oleoyl-2-linoleoyl-GPE (18:1/18:2)*	Lipid	Phospholipid Metabolism	52687	LC/MS Pos Late	100009078	2270	742.538	NA	9546753	NA	HMDB05349	1835059	2312830	2232141	5786289	7599114	7363096	6211292	9708412	6312073	4598246	1847777	3801606	7396954	2775218	1393641	2716835	9449738	7287333	4573486	18708672	34190656	22477428	24812804	23252710	24247516	27156326	23690270	21895412	13308233	1186007	4298052	4493440	4406439	5145254	4483678	3645579	1548271
1532	1-oleoyl-2-linoleoyl-GPI (18:1/18:2)*	Lipid	Phospholipid Metabolism	52451	LC/MS Polar	100008979	902	859.534	NA	NA	NA	NA	274387	339514	247222	677461	1256781	1065028	942490	1518621	1183806	1040158	445287	817694	1154076	612039	328795	498842	1107226	1172175	724850	2397602	2841161	2699581	2598206	2035503	3089428	3097335	2552995	2974983	1397243	295482	700214	577962	691477	862320	834955	706779	262091
1840	1-oleoyl-3-linoleoyl-glycerol (18:1/18:2)	Lipid	Diacylglycerol	46799	LC/MS Pos Late	100002990	3223	636.556	104346-53-4	NA	NA	NA	NA	82282	59307	230325	559909	393458	315849	540037	432856	206784	NA	251284	441406	189323	66288	133198	532283	536924	509746	1772383	3465308	2186031	2272347	1301398	2421398	3326117	2481781	2627667	938718	NA	109639	179765	126193	293424	202183	147129	NA
1813	1-oleoylglycerol (18:1)	Lipid	Monoacylglycerol	21184	LC/MS Neg	100000924	6500	281.249	111-03-5	5283468	NA	HMDB11567	304688	348192	305564	391670	426508	1105484	834313	695122	949995	969509	511464	398167	1362019	1144640	724310	637331	4510561	2158502	2919946	3628777	4032617	5867995	2856242	1579247	3611887	2725587	5539197	5272470	4572008	256686	454591	479150	2043792	897955	1037566	516625	320704
1674	1-oleoyl-GPC (18:1)	Lipid	Lysolipid	48258	LC/MS Pos Late	100001272	1540	522.355	19420-56-5	16081932	NA	HMDB02815	295189	375878	459692	1104822	376543	181817	1050862	2149685	1774972	966188	173098	582706	1729890	649526	97947	629648	1775724	926327	820358	1499388	2768189	2780640	3704480	877814	3242475	4838164	5411567	2427577	1811998	302794	910216	656583	1930843	491984	1006422	770736	409887
1707	1-oleoyl-GPE (18:1)	Lipid	Lysolipid	35628	LC/MS Pos Late	100001569	1554	480.308	89576-29-4	9547071	NA	HMDB11506	1981684	2400512	2442044	5770128	2431676	3162349	6557249	9409236	7829819	5146365	1950595	3136011	6674571	2523252	1522604	2537267	8027025	5233651	2527855	5094588	7305501	15709119	7567323	4295555	10878986	10928141	11393540	10218761	10068835	965407	7895028	4940410	9465310	4116923	3734234	3735084	2079030
1730	1-oleoyl-GPI (18:1)*	Lipid	Lysolipid	36602	LC/MS Neg	100001777	5599	597.304	NA	NA	NA	NA	NA	NA	NA	190730	199396	NA	320384	722973	554608	481194	191337	421371	401968	267616	100111	177103	238738	697116	437990	721257	836635	1603807	923250	400166	592785	353850	3243638	1700257	972565	91797	379997	118628	618640	151801	462922	191174	150659
1739	1-oleoyl-GPS (18:1)	Lipid	Lysolipid	19260	LC/MS Neg	100000630	5607	522.284	NA	9547099	NA	NA	85117	144052	100346	229543	396538	338001	417643	800319	581517	768319	247258	614247	796669	384295	135854	432913	638706	1835037	1300460	642109	833815	1554749	854035	593207	450645	453191	2431835	1810372	795219	88959	496185	204527	701143	169385	377964	383759	113373
1574	1-palmitoleoyl-2-linolenoyl-GPC (16:1/18:3)*	Lipid	Phospholipid Metabolism	53180	LC/MS Pos Late	100009345	1850	754.538	NA	NA	NA	NA	72250	86255	68574	249774	181385	224418	557601	628277	338386	487067	NA	165284	358554	111514	NA	220542	596292	418687	373981	1054304	853276	569467	526539	377084	614753	1418436	610916	514884	402885	56363	158423	119785	228257	204307	174431	164197	NA
1573	1-palmitoleoyl-2-linoleoyl-GPC (16:1/18:2)*	Lipid	Phospholipid Metabolism	52683	LC/MS Pos Late	100009075	2003	756.554	NA	NA	NA	NA	724578	819629	888842	2403992	3024201	2659038	2651590	4421349	2429794	2274942	816899	1969505	3526093	1404178	950976	979025	4332468	2783044	1666562	12835425	23649092	17483490	16249814	10567419	16713059	20751138	15978429	15727757	7391856	529722	2551604	2779744	3582612	3157605	2404040	1521687	677583
1523	1-palmitoleoyl-2-oleoyl-GPC (16:1/18:1)*	Lipid	Phospholipid Metabolism	52458	LC/MS Pos Late	100008983	2155	758.569	NA	NA	NA	NA	764705	1193012	1104865	3484126	4904474	1779406	3235519	4950512	5443581	1656354	1096350	1662858	2463592	1662301	603701	819141	2807469	2683846	2418742	29015310	55395792	38056884	21475316	13567424	36333144	49296956	33748360	28276740	11501226	1147768	1505329	3746012	1722371	2473370	2294589	1642221	786923
1841	1-palmitoleoyl-3-oleoyl-glycerol (16:1/18:1)*	Lipid	Diacylglycerol	52631	LC/MS Pos Late	100009054	3154	610.54	NA	NA	NA	NA	NA	NA	NA	119255	209760	81958	84176	123626	123096	218978	249206	NA	416475	101110	NA	272730	523664	482949	439782	2353022	3169806	3923435	3368520	2102411	2739180	3830202	3338874	4194242	1645475	NA	149318	157692	NA	NA	121090	NA	NA
1827	1-palmitoleoylglycerol (16:1)*	Lipid	Monoacylglycerol	52431	LC/MS Neg	100008952	6094	253.217	NA	NA	NA	NA	NA	327555	121947	354482	937131	553523	539228	1078921	990810	1306490	898669	1228346	1777191	1057067	440003	873438	2617742	2129930	3135596	6420258	7398131	11347584	2153660	2043938	4129510	2682656	8006780	8313911	6468453	288676	443349	757432	1218825	1099317	558313	657906	195734
1668	1-palmitoleoyl-GPC (16:1)*	Lipid	Lysolipid	33230	LC/MS Pos Late	100001511	1450	494.324	NA	24779461	NA	HMDB10383	270994	354143	369925	757222	456608	456936	944619	1435892	1160174	853220	436409	711885	1282457	579944	268498	554740	1401087	1149487	788490	1886314	3727165	4982469	4065518	2138381	4475541	5312105	5710475	4331521	2697136	182364	1362237	840020	2631741	735906	910926	632768	451470
1570	1-palmitoyl-2-alpha-linolenoyl-GPC (16:0/18:3n3)*	Lipid	Phospholipid Metabolism	52684	LC/MS Pos Late	100009076	2034	756.554	NA	NA	NA	NA	312459	341579	301433	791486	989438	1321189	1665983	1572131	1466492	1822385	466735	686238	1294123	566470	NA	923312	1883304	1478832	1671909	1884673	3149630	941209	1897212	566340	988398	2622933	1097041	2406060	1049251	262710	706513	298929	686911	755446	449892	806269	337878
1512	1-palmitoyl-2-linoleoyl-GPC (16:0/18:2)	Lipid	Phospholipid Metabolism	42446	LC/MS Pos Late	1537	2160	758.569	40811-94-7	5287971	NA	NA	2263938	3073281	2450765	6155106	8233018	8763696	8255977	12794897	9650512	6540484	2515980	5366204	9635857	4190088	3135529	3609807	13442266	9293128	5552904	18903020	21414490	13134032	26362554	11355048	18454316	17046146	13798569	24824956	8310294	1645434	5509238	4025162	6521902	6639586	4511921	4333260	1745737
1544	1-palmitoyl-2-linoleoyl-GPE (16:0/18:2)	Lipid	Phospholipid Metabolism	42449	LC/MS Pos Late	100001870	2275	716.523	NA	9546747	NA	HMDB05322	2057984	2797262	2659955	6139338	6672961	9138190	5692205	11960841	10405794	6754201	3198408	6922124	10239560	5357379	2046685	3902862	12396388	12369425	5411502	24118318	32605940	19775874	24551238	13297692	23242910	29254394	20115688	26480032	14557611	1529890	NA	4916004	6345099	7350839	4955020	6245799	2095902
1511	1-palmitoyl-2-oleoyl-GPC (16:0/18:1)	Lipid	Phospholipid Metabolism	52461	LC/MS Pos Late	1539	2358	760.585	26853-31-6;26853-31-6	6436017	NA	NA	1468767	2423534	1861247	5373735	6384910	5292699	7751974	10405346	8312121	4897267	1818888	3477906	6240914	3068183	1770676	3040800	8888378	6937341	5021960	19274968	31395056	20226916	20094438	8698543	22515644	27024496	20687754	21483240	6899522	1525412	2930570	3142633	3841079	3879919	3175926	3101908	1307534
1537	1-palmitoyl-2-oleoyl-GPE (16:0/18:1)	Lipid	Phospholipid Metabolism	19263	LC/MS Pos Late	1526	2509	718.538	26662-94-2	5283496	NA	HMDB05320	3637193	4383633	4312610	11200126	11912713	11298104	15676022	19949120	15082500	11725778	5666369	10381641	14158965	7376859	3438603	6721613	19729376	14687300	10855272	57322652	75071856	53533468	58576780	29993302	62542620	69767640	61370784	60699356	26356712	3627196	8123124	9130039	8456120	11495734	9714922	7700891	3574891
1524	1-palmitoyl-2-palmitoleoyl-GPC (16:0/16:1)*	Lipid	Phospholipid Metabolism	52470	LC/MS Pos Late	100008984	2160	732.554	NA	NA	NA	NA	1136634	1573030	1362104	4191775	6545698	3366638	5566617	8233931	7251015	4241121	1560548	3286930	5447734	2490300	1107475	2167925	6274858	4479791	3851456	27837172	42673128	36373740	28567404	17182650	33447828	39228000	29399584	32988496	12207375	1434646	3462778	4790218	4230253	4376898	3249058	2292889	1345034
1561	1-palmitoyl-2-stearoyl-GPC (16:0/18:0)	Lipid	Phospholipid Metabolism	52616	LC/MS Pos Late	100008921	2653	762.601	59403-51-9	NA	NA	NA	119885	256220	122319	596924	734247	613760	844068	1278482	982897	488198	NA	268190	607243	194662	NA	289063	1083256	746977	673961	NA	332496	96001	253724	163675	103476	206009	232727	170745	NA	NA	87971	68542	NA	NA	213595	135325	NA
1843	1-palmitoyl-3-linoleoyl-glycerol (16:0/18:2)*	Lipid	Diacylglycerol	52634	LC/MS Pos Late	100009055	3197	610.541	NA	NA	NA	NA	NA	NA	NA	68223	237280	138409	74873	161381	324223	227466	81154	234449	442977	132513	NA	70074	437260	355636	293761	1504095	2634723	1728891	2230116	701871	1658876	3056823	1592786	1834490	523900	NA	92367	168570	NA	NA	93367	NA	NA
1665	1-palmitoyl-GPC (16:0)	Lipid	Lysolipid	33955	LC/MS Pos Late	100001263	1525	496.34	17364-16-8	86554	NA	HMDB10382	393136	651825	564401	1394928	390127	413658	1581850	2850893	2042312	1192878	587986	915236	1726124	872592	502212	693183	1917754	1442860	581060	523881	903804	1636182	763085	413317	878378	1038540	1054252	832033	867157	285993	1487346	724192	1739387	662341	814550	865903	569938
1702	1-palmitoyl-GPE (16:0)	Lipid	Lysolipid	35631	LC/MS Pos Late	100001567	1544	454.293	NA	9547069	NA	HMDB11503	1661849	2444546	2335474	5390854	1368919	2007702	5567825	8106670	7481101	3702811	2078136	2780167	5182877	2765200	1315571	1620212	4324183	2804228	1094637	2622553	3115437	6187781	2561566	828015	3598014	2994898	2828308	2691016	2923450	985669	5456661	3333758	7906004	2644970	2202328	2067771	1863893
1749	1-palmitoyl-GPG (16:0)*	Lipid	Lysolipid	45970	LC/MS Neg	100005717	5570	483.273	NA	3300276	NA	NA	69600	81909	78582	131914	122311	249861	376338	504604	413029	488108	233469	404344	582465	215553	163270	172344	497088	554066	143566	353557	508449	1742237	173935	137691	226430	172998	575614	500985	708134	74212	652363	409529	1188943	407972	239764	324844	140023
1725	1-palmitoyl-GPI (16:0)*	Lipid	Lysolipid	35305	LC/MS Neg	100001655	5564	571.289	NA	NA	NA	HMDB61695	NA	NA	NA	61273	NA	NA	86340	271161	239500	143535	NA	105902	166477	60872	NA	NA	105274	223577	149959	NA	NA	157865	NA	NA	55054	NA	325985	208782	128772	NA	70494	NA	146546	NA	88954	NA	NA
1520	1-stearoyl-2-linoleoyl-GPC (18:0/18:2)*	Lipid	Phospholipid Metabolism	52452	LC/MS Pos Late	100008980	2380	786.601	NA	NA	NA	NA	679758	1248894	902765	2390889	3221349	3202484	3280392	4674337	3731927	2097566	733957	1978118	3671929	1503178	1610454	1598289	5044851	3877954	2022402	3628624	4928560	1968952	5126618	1555443	1214864	2778907	2430757	3986650	1914913	499201	1371921	598034	1111572	1690536	1186285	1682650	791152
1547	1-stearoyl-2-linoleoyl-GPE (18:0/18:2)*	Lipid	Phospholipid Metabolism	52446	LC/MS Pos Late	100008976	2522	744.554	NA	9546749	NA	NA	2700727	3914715	3157539	9205966	10469007	9435896	7795541	17577286	16963060	6444105	3061698	6900409	13601208	5096543	2341721	4240446	16269358	14155220	4440412	6177799	11155386	4720889	6265023	3788240	5087085	10180359	4992332	8817754	4877361	1549108	3249065	1851834	3278502	4991329	3975361	7052343	2853511
1515	1-stearoyl-2-oleoyl-GPC (18:0/18:1)	Lipid	Phospholipid Metabolism	52438	LC/MS Pos Late	100008904	2644	788.616	56421-10-4	NA	NA	NA	176579	357464	254232	795480	1134353	899857	1361866	1804960	1502435	859516	188280	506780	890458	374490	296421	551516	1662062	1083183	1194679	1734129	3012593	1893688	2045528	938538	2140452	2465036	2162011	2096838	701964	151433	253517	281891	257493	404186	432938	NA	185966
1541	1-stearoyl-2-oleoyl-GPE (18:0/18:1)	Lipid	Phospholipid Metabolism	42448	LC/MS Pos Late	100001856	2858	746.569	NA	NA	NA	NA	709534	1236034	783707	2414499	3056198	2770617	3654371	5131416	4359395	2628269	796323	1470800	2680756	1160970	426929	1680518	4699539	3513806	2764726	4529891	6544141	4540938	4959473	2296147	5305441	5642599	4983642	5954527	2180984	586626	782561	932708	642911	1321040	1338309	1320959	393077
1672	1-stearoyl-GPC (18:0)	Lipid	Lysolipid	33961	LC/MS Pos Late	100001271	1606	524.371	19420-57-6	497299	NA	HMDB10384	279786	376332	275822	872230	230493	384560	853733	1634188	1239682	812351	265679	588837	738291	550047	334946	351546	904588	857290	235666	74477	133590	166728	74698	NA	97618	113869	85129	83015	72967	179102	391073	117946	412643	160952	435791	383406	288544
1705	1-stearoyl-GPE (18:0)	Lipid	Lysolipid	42398	LC/MS Pos Late	100001461	1626	482.324	69747-55-3	9547068	NA	HMDB11130	2801361	4939615	2969758	9158726	4628307	6160803	11459215	17395152	13227664	7233034	2433098	4852959	6537087	5269397	1905708	2585556	8222055	6225557	2356748	627034	1163145	804045	887316	365712	780464	949220	706711	848764	495015	1755130	3670300	1181312	2848421	2091130	2957669	3250104	2506433
87	2-aminoadipate	Amino Acid	Lysine Metabolism	6146	LC/MS Polar	381	3500	160.061	542-32-5;1118-90-7	469	C00956	HMDB00510	NA	NA	NA	NA	NA	NA	NA	NA	NA	NA	NA	NA	NA	NA	NA	NA	NA	NA	NA	590973	NA	270118	242770	NA	396295	639215	524527	270303	195285	NA	NA	NA	NA	NA	NA	NA	NA
1241	2-aminoheptanoate	Lipid	Fatty Acid, Amino	43761	LC/MS Pos Early	100004542	3160	146.118	1115-90-8	227939	NA	NA	NA	104031	138831	NA	152142	148847	162289	136240	142053	165096	NA	NA	110447	145367	134241	145996	NA	121042	117480	274589	231791	225928	222634	152211	309569	319169	212213	239627	NA	86594	121831	NA	NA	NA	114016	NA	109237
1246	2-aminooctanoate	Lipid	Fatty Acid, Amino	43343	LC/MS Pos Late	100004227	750	160.133	644-90-6	69522	NA	HMDB00991	NA	NA	31360	48702	70762	53142	51825	70929	87402	130209	145219	112318	103261	72528	98323	91112	189210	142804	129728	871088	795430	561980	400520	357500	1043874	817804	903525	519618	503974	NA	102957	123102	101894	144692	124205	130340	115631
2754	2'-deoxyguanosine	Nucleotide	Purine Metabolism, Guanine containing	1411	LC/MS Neg	348	1751	266.089	961-07-9	187790	C00330	HMDB00085	NA	NA	NA	NA	NA	NA	NA	NA	NA	NA	NA	NA	NA	NA	NA	NA	NA	NA	NA	101275	72734	41712	55009	NA	76401	67577	127694	132741	158445	NA	NA	NA	NA	NA	NA	NA	NA
2689	2'-deoxyinosine	Nucleotide	Purine Metabolism, (Hypo)Xanthine/Inosine containing	15076	LC/MS Neg	100000135	1688	251.079	890-38-0	65058	C05512	HMDB00071	NA	NA	NA	NA	NA	NA	NA	NA	NA	NA	NA	NA	NA	NA	NA	NA	NA	NA	NA	89188	114473	79402	86287	31680	101629	104181	157643	165052	99104	NA	NA	NA	NA	NA	NA	NA	NA
1324	2-hydroxydecanoate	Lipid	Fatty Acid, Monohydroxy	42489	LC/MS Neg	100004089	4840	187.134	5393-81-7	21488	NA	NA	NA	59340	70838	77817	NA	84828	NA	41034	69544	NA	NA	48637	55409	37978	NA	48590	52425	60857	67452	79306	79297	74745	63612	90683	101428	86503	94197	112614	65128	NA	52238	57639	49735	76034	69863	53631	25138
1187	2-hydroxyglutarate	Lipid	Fatty Acid, Dicarboxylate	37253	LC/MS Neg	100002070	600	147.03	40951-21-1	43	C02630	HMDB00606	9940504	3783826	10478461	13073011	10079919	29779538	20747554	11674903	11119487	8496915	8587820	6629417	11311095	3503169	5859078	6758210	14535897	13824962	15750452	82396016	132341608	62766204	65788348	39056260	190476736	144461232	130094680	129521592	114919784	3551857	7268053	9454471	6330083	9034600	7384763	4715600	3641767
1323	2-hydroxyoctanoate	Lipid	Fatty Acid, Monohydroxy	22036	LC/MS Neg	100000743	3736.8	159.103	617-73-2	94180	NA	HMDB02264	NA	NA	NA	NA	NA	NA	NA	NA	23955	NA	NA	26873	37486	22680	NA	17955	39485	46251	43879	93605	83038	50330	70953	54396	126728	154939	145184	98277	88587	NA	NA	NA	NA	NA	NA	NA	NA
3377	2-ketogluconate	Xenobiotics	Food Component/Plant	48370	LC/MS Polar	100005943	2668	193.035	1040352-40-6	3035456	NA	NA	NA	NA	NA	NA	NA	NA	NA	NA	NA	NA	NA	NA	NA	NA	NA	NA	NA	NA	NA	NA	NA	NA	3410806	817753	NA	NA	344044	5085577	4109544	NA	NA	NA	NA	NA	NA	NA	NA
1816	2-linoleoylglycerol (18:2)	Lipid	Monoacylglycerol	32506	LC/MS Neg	100000987	6250	279.233	3443-82-1	5365676	NA	HMDB11538	NA	NA	NA	81837	NA	134792	67734	NA	123461	137946	NA	78069	156003	NA	NA	NA	NA	194383	115575	273474	NA	475710	146007	NA	NA	NA	250993	NA	NA	58444	95015	NA	265390	240299	104238	NA	NA
1048	2-methylcitrate/homocitrate	Energy	TCA Cycle	52282	LC/MS Neg	100008929	575	205.035	NA	NA	NA	NA	112236	96456	191655	239214	154946	677076	397796	385284	253786	1060339	803947	291391	871297	440390	336173	173107	560540	247517	268935	6918433	5107848	2028004	2455462	2990594	3637827	2219165	2565080	2796423	2591744	269163	358925	673857	281776	402842	660248	501510	248301
1814	2-oleoylglycerol (18:1)	Lipid	Monoacylglycerol	21232	LC/MS Neg	100000943	6300	281.249	3443-84-3	5319879	NA	NA	NA	NA	NA	NA	NA	NA	NA	174540	308972	NA	NA	333320	NA	413911	NA	283173	1412130	483149	835012	1273667	1928246	1848121	841437	462616	1072928	781609	1248984	1457206	998624	264617	NA	NA	570444	NA	NA	NA	NA
1828	2-palmitoleoylglycerol (16:1)*	Lipid	Monoacylglycerol	52432	LC/MS Neg	100008953	6016	253.217	NA	NA	NA	NA	NA	NA	NA	NA	138547	NA	NA	120234	NA	NA	NA	253921	279754	173100	NA	NA	466432	271200	430422	1468130	1810796	3114063	435908	NA	1746255	327638	1605447	1718871	979800	NA	NA	NA	NA	158506	NA	NA	NA
1669	2-palmitoleoyl-GPC (16:1)*	Lipid	Lysolipid	35819	LC/MS Pos Late	100001561	1425	494.324	NA	NA	NA	NA	208202	310012	174758	514542	869082	492004	765500	1563260	1122183	1272709	656374	1008054	1484399	834069	387030	772547	2005850	1638187	1519654	4168012	5510561	6653193	6449414	2600177	4850003	5957785	5229609	4478426	3144649	274567	1344860	855468	1913965	820303	774406	674263	308574
1666	2-palmitoyl-GPC (16:0)*	Lipid	Lysolipid	35253	LC/MS Pos Late	100001562	1505	496.34	NA	15061532	NA	HMDB61702	113436	240657	79766	257581	355667	313728	261536	537332	490332	454802	175175	459154	665468	339232	139357	302625	908859	1128614	1054885	363097	612159	628783	684955	366220	437544	558155	643802	594906	497265	152421	477513	239801	579571	308067	322361	221227	82535
1706	2-stearoyl-GPE (18:0)*	Lipid	Lysolipid	41220	LC/MS Neg	100003901	6350	480.31	NA	NA	NA	NA	341886	702720	422185	1337580	881215	982882	2749455	3274878	2121763	1563039	530779	1055425	1270275	863198	289778	426016	1129630	1351591	459129	51199	89091	103523	NA	NA	NA	NA	121858	160382	85307	299850	421559	155189	433128	338522	558280	666078	438027
2817	3-aminoisobutyrate	Nucleotide	Pyrimidine Metabolism, Thymine containing	1566	LC/MS Pos Early	1114	2215	104.071	10569-72-9;214139-20-5	64956	C05145	HMDB03911	370810	NA	NA	618496	290258	1639894	1218829	535273	NA	NA	283023	NA	NA	NA	NA	NA	302767	NA	NA	1612554	2446517	1313097	1237505	734280	1729740	1584731	1845704	1525020	1297212	NA	503092	399523	433139	702681	931173	813198	359775
1888	3-hydroxy-3-methylglutarate	Lipid	Mevalonate Metabolism	531	LC/MS Polar	112	2700	161.046	503-49-1	1662	C03761	HMDB00355	334812	298085	702364	915639	891019	1955604	1061229	1767234	1972873	1183241	682521	1335750	1058658	872392	903815	796287	1408627	1435079	1356033	9141448	6182974	4687868	3809459	5990665	7240827	10922805	9448516	8309736	11834704	604314	1298020	910398	1045237	1413582	2208587	1847420	1141110
1318	3-hydroxybutyrate (BHBA)	Lipid	Ketone Bodies	542	LC/MS Polar	254	1443.3	103.04	625-72-9	441	C01089	HMDB00357	NA	NA	NA	NA	NA	NA	NA	NA	NA	NA	NA	NA	NA	NA	NA	NA	NA	NA	NA	484541	483673	297805	729695	NA	1571466	987692	2088925	1412851	1374495	NA	NA	NA	NA	NA	NA	NA	NA
1287	3-hydroxybutyrylcarnitine (2)	Lipid	Fatty Acid Metabolism(Acyl Carnitine)	52984	LC/MS Pos Early	100009271	2340	248.149	NA	NA	NA	NA	240334	178836	217809	259123	580024	268155	255848	487384	351648	NA	NA	NA	NA	NA	NA	NA	NA	NA	55706	1654236	1779531	1090842	604613	482094	1473391	1590184	1221449	1464272	942883	NA	NA	NA	NA	NA	NA	NA	NA
1332	3-hydroxydecanoate	Lipid	Fatty Acid, Monohydroxy	22053	LC/MS Neg	100000997	4634.7	187.134	5561-87-5	26612	NA	HMDB02203	175879	240869	237486	668307	455351	529446	308121	611084	469369	370499	199284	140208	336910	187877	208488	280367	341133	241598	832567	4264270	2753095	2831964	3640417	2948261	9100618	10804092	8956982	14893248	7225402	146072	506904	601965	420882	388795	462823	380581	203950
312	3-hydroxyisobutyrate	Amino Acid	Leucine, Isoleucine and Valine Metabolism	1549	LC/MS Polar	111	1619.1	103.04	2068-83-9	87	C06001	HMDB00336	NA	NA	NA	NA	NA	368837	108984	NA	NA	NA	NA	NA	NA	NA	NA	NA	NA	NA	NA	NA	NA	NA	NA	NA	NA	NA	NA	NA	160521	NA	NA	NA	NA	NA	NA	NA	NA
1334	3-hydroxylaurate	Lipid	Fatty Acid, Monohydroxy	32457	LC/MS Neg	100001112	5175	215.165	53941-38-1	94216	NA	HMDB00387	147549	222208	185123	358768	651361	331824	385338	843114	682355	426452	310003	508213	659442	351359	268761	420357	671265	534559	927195	2495481	3415364	2520039	2935226	1377289	4549612	4656120	4412666	5074742	2574220	270731	543287	588313	561963	607673	588227	356459	356104
1336	3-hydroxymyristate	Lipid	Fatty Acid, Monohydroxy	21158	LC/MS Neg	100000882	5335	243.197	3422-31-9	16064	NA	NA	556925	723102	644136	696110	1145881	929248	1005568	1709154	1378297	1148997	930601	1489435	1698631	1092539	902900	1034562	1628891	1121843	1611055	5820132	10209535	6280540	4932683	2161564	7015840	8850105	7028697	7889748	3063318	825031	1010743	1423114	1480607	1534440	911588	877875	819458
1331	3-hydroxyoctanoate	Lipid	Fatty Acid, Monohydroxy	22001	LC/MS Neg	100000773	3446	159.103	88930-08-9	26613	NA	HMDB01954	37707	79112	55596	149250	129836	110515	104286	198807	132713	65117	43174	NA	83037	50631	63005	99251	132219	74617	123544	747616	680678	471438	519041	369366	1516154	1755019	1519401	1924798	1137896	NA	98869	117604	96673	107693	135864	107848	66484
1337	3-hydroxypalmitate	Lipid	Fatty Acid, Monohydroxy	27503	LC/MS Neg	100000983	5476	271.228	928-17-6	301590	NA	HMDB10734	NA	447345	375786	493900	618084	662419	706570	858917	650578	757222	596230	817747	861904	566319	586719	522709	930971	656225	860576	2276574	3283935	2948235	1453117	1283168	1949855	1739741	3273282	3279756	1894235	438673	648559	627859	778433	762683	618228	529490	419371
1328	3-hydroxypropanoate	Lipid	Fatty Acid, Monohydroxy	1556	LC/MS Polar	115	1845	89.0244	503-66-2	68152	C01013	HMDB00700	NA	NA	NA	NA	NA	NA	NA	NA	NA	NA	NA	NA	NA	NA	NA	NA	NA	NA	NA	8006007	8666248	5470152	2847804	1648127	10435704	10464036	13393077	8832104	8000529	NA	NA	NA	NA	NA	NA	NA	NA
1333	3-hydroxysebacate	Lipid	Fatty Acid, Monohydroxy	31943	LC/MS Neg	100001145	1282	217.108	73141-46-5	3017884	NA	HMDB00350	114714	126294	139994	297317	68395	153547	126763	264031	88336	110053	118381	44702	82903	88214	94193	192907	175924	163345	181763	1425277	958334	517839	595486	940219	2692425	4002960	2155688	2673310	1368480	52615	141245	109998	78740	129185	208991	218048	234126
296	3-methyl-2-oxobutyrate	Amino Acid	Leucine, Isoleucine and Valine Metabolism	44526	LC/MS Polar	100000936	911	115.04	3715-29-5	49	C00141	HMDB00019	NA	NA	NA	NA	NA	614109	NA	NA	NA	NA	NA	NA	NA	NA	NA	NA	NA	NA	NA	1132429	1165969	1235105	652885	NA	1533436	1500628	2351175	1982962	1341648	NA	NA	NA	NA	NA	NA	NA	NA
297	3-methyl-2-oxovalerate	Amino Acid	Leucine, Isoleucine and Valine Metabolism	15676	LC/MS Neg	100000036	2064.2	129.056	1460-34-0;51829-07-3	47	C00671	HMDB03736	NA	NA	NA	NA	NA	NA	NA	NA	NA	NA	NA	NA	NA	NA	NA	NA	NA	NA	NA	595272	738476	703449	235368	NA	1278104	1183106	1208570	632988	474748	NA	NA	NA	NA	NA	NA	NA	NA
61	3-methylhistidine	Amino Acid	Histidine Metabolism	15677	LC/MS Pos Early	100000042	2670	170.092	368-16-1	64969	C01152	HMDB00479	NA	NA	NA	NA	64008	750503	NA	213320	117823	1574671	864279	1965410	1669961	1323870	1025086	842975	NA	2078655	NA	1590381	14844396	6701252	9914565	NA	10471958	NA	8041851	NA	5323049	NA	1786075	NA	1666992	2058257	NA	2166164	723586
856	3-phosphoglycerate	Carbohydrate	Glycolysis, Gluconeogenesis, and Pyruvate Metabolism	1414	LC/MS Neg	132	583	184.986	80731-10-8	724	C00597	HMDB00807	283877	337875	283863	540313	2151296	1852351	1084254	1360232	1424597	1797551	668039	1998558	804687	851174	1177795	122042	741954	444705	1131611	7674385	12845618	9049396	2941411	3325843	13296417	11197920	9230780	3315125	1480589	402563	813780	625585	645394	949671	950523	684087	375590
2786	3-ureidopropionate	Nucleotide	Pyrimidine Metabolism, Uracil containing	3155	LC/MS Polar	1053	2230	131.046	462-88-4	111	C02642	HMDB00026	231428	43567	210729	763077	1128896	1407881	1070621	1351331	760105	373846	236606	488458	645532	220165	186246	310122	908236	1012080	763826	12799508	15121433	11413069	6888833	1129232	13899420	13390600	11732490	7576976	7333782	211032	971990	563039	252437	890666	1085679	613526	278301
414	4-guanidinobutanoate	Amino Acid	Guanidino and Acetamido Metabolism	15681	LC/MS Pos Early	100000096	2320	146.092	463-003;463-00-3	500	C01035	HMDB03464	306289	239158	197278	448275	623432	1836924	574318	536719	412973	398158	495103	562837	734983	437315	443051	441680	563348	834774	565323	2999032	3523085	2288794	2279934	1173306	3589170	3081435	4344623	3799087	2588665	405781	759080	639171	613776	702178	952255	875736	695210
2952	4-hydroxybenzoate	Xenobiotics	Benzoate Metabolism	21133	LC/MS Polar	100000862	1305	137.024	99-96-7	135	C00156	HMDB00500	NA	287502	463193	213662	438701	860177	203576	584725	NA	668378	315828	682449	472805	577999	266394	491595	519859	217198	272357	10504239	5954034	7808914	3280757	1616788	564830	511532	658647	520173	414302	412061	NA	NA	NA	NA	NA	NA	NA
1321	4-hydroxybutyrate (GHB)	Lipid	Fatty Acid, Monohydroxy	34585	LC/MS Polar	100001507	1765	103.04	502-85-2	10413	C00989	HMDB00710	NA	NA	NA	NA	NA	NA	NA	NA	NA	NA	NA	NA	NA	NA	NA	NA	NA	NA	NA	2025025	1963271	1156842	993845	NA	1634841	2857463	1928648	2323578	2234729	NA	NA	NA	NA	NA	NA	NA	NA
2937	4-hydroxyhippurate	Xenobiotics	Benzoate Metabolism	35527	LC/MS Neg	100001423	1475	194.046	2482-25-9	151012	NA	HMDB13678	NA	NA	NA	NA	NA	NA	NA	12610	NA	13897	NA	NA	NA	25836	NA	NA	NA	NA	NA	452730	167306	120981	NA	35188	143728	65917	38345	77275	NA	NA	NA	NA	NA	NA	NA	NA	NA
132	4-hydroxyphenylpyruvate	Amino Acid	Phenylalanine and Tyrosine Metabolism	1669	LC/MS Neg	1141	1690.1	179.035	156-39-8	979	C01179	HMDB00707	NA	NA	NA	NA	NA	NA	NA	NA	NA	NA	NA	NA	NA	NA	NA	NA	NA	NA	NA	163714	81231	129539	102787	56689	49468	81654	89556	131030	99093	NA	NA	NA	NA	NA	NA	NA	NA
77	4-imidazoleacetate	Amino Acid	Histidine Metabolism	32349	LC/MS Pos Early	100001207	2055	127.05	645-65-8	96215	C02835	HMDB02024	418189	539391	502466	834329	658831	1728777	675796	1013813	671104	728336	486696	692217	736395	423613	563792	455118	853508	921774	573597	5266765	5188505	3943896	2566691	1811525	5153495	5176918	5308917	5329634	4453550	707475	1313009	1391976	1178721	1433276	1875753	1473893	906181
268	4-methyl-2-oxopentanoate	Amino Acid	Leucine, Isoleucine and Valine Metabolism	22116	LC/MS Neg	100000551	2170	129.056	816-66-0	70	C00233	HMDB00695	NA	NA	NA	NA	NA	NA	NA	NA	NA	NA	NA	NA	NA	NA	NA	NA	NA	NA	NA	538175	732651	586319	342249	203061	553400	620161	734206	1270008	497461	NA	NA	NA	NA	NA	NA	NA	NA
1062	5-dodecenoate (12:1n7)	Lipid	Medium Chain Fatty Acid	33968	LC/MS Neg	100001232	5224	197.155	2430-94-6	5312378	NA	HMDB00529	256545	296182	412829	944144	1379591	719581	567849	1882884	1116902	506744	627079	771289	1481497	636595	429565	1142776	1678279	1302281	2279804	7609760	14367096	11380776	15734051	11420436	15648494	18109154	24160164	20524964	9160142	321064	872880	987648	1127433	1294780	1315205	949548	520183
405	5-methylthioadenosine (MTA)	Amino Acid	Polyamine Metabolism	1419	LC/MS Pos Early	212	2752	298.097	2457-80-9	439176	C00170	HMDB01173	127076	138119	113595	263223	868782	863227	622214	769955	466079	216164	133881	197113	236225	128347	114208	107141	248806	306114	390038	1619854	1638569	1426235	1394596	733223	2189241	1725895	1484034	1342273	1335947	94298	320466	439527	236849	469458	215413	192611	97863
2773	5-methyluridine (ribothymidine)	Nucleotide	Pyrimidine Metabolism, Uracil containing	35136	LC/MS Neg	100001446	1778.1	257.078	1463-10-1	445408	NA	HMDB00884	NA	NA	NA	NA	NA	NA	NA	NA	NA	NA	NA	NA	NA	NA	NA	NA	NA	NA	NA	38436	34946	28803	23937	NA	36358	45573	42842	45785	NA	NA	NA	NA	NA	NA	NA	NA	NA
424	5-oxoproline	Amino Acid	Glutathione Metabolism	1494	LC/MS Neg	1021	738.5	128.035	98-79-3	7405	C01879	HMDB00267	13272936	8128680	14588256	26965760	13297204	25022176	23562052	35299252	22856040	20920682	13203720	24205124	21087762	14879362	13295208	12984539	31332308	31119524	21571516	40150888	32371290	28319596	22917392	8708170	49429104	41644008	44945840	37589080	35656484	16399666	38746436	37176832	32413776	40296092	59545728	49988664	41531616
1369	9,10-DiHOME	Lipid	Fatty Acid, Dihydroxy	38399	LC/MS Neg	179	5180	313.238	263399-34-4	9966640	C14828	HMDB04704	172202	186298	144473	308992	314841	461892	318703	347792	295017	262468	221729	250310	339217	188131	232726	191015	409014	430725	240280	601638	845996	488507	590448	229581	695125	620805	690731	739093	402929	110849	396955	205057	259244	414390	606271	476281	272083
1257	acetyl CoA	Lipid	Fatty Acid Metabolism	43840	LC/MS Neg	1830	1691	403.556	102029-73-2	444493	C00024	HMDB01206	NA	NA	NA	NA	NA	NA	NA	NA	NA	NA	NA	NA	NA	NA	NA	NA	NA	NA	NA	32443	28864	34912	NA	NA	43046	38361	38975	NA	15014	NA	NA	NA	NA	NA	NA	NA	NA
1285	acetylcarnitine	Lipid	Fatty Acid Metabolism(Acyl Carnitine)	32198	LC/MS Pos Early	100000802	2282	204.123	5080-50-2	1	C02571	HMDB00201	2331164	2060994	2600601	6453055	27196826	22650658	21400248	30488554	17273604	12866767	6596680	12853206	9959973	9560115	14502112	5806616	15153176	18217348	21433880	742306752	915461120	617420736	541633408	127823816	687928960	681940544	779355904	744868864	609687040	9356936	27844856	39811448	19360388	37809460	32647474	22176706	12362855
1319	acetylcholine	Lipid	Neurotransmitter	18790	LC/MS Pos Early	1749	2220	146.118	60-32-1	NA	NA	NA	NA	NA	NA	NA	NA	NA	NA	NA	NA	NA	NA	NA	NA	NA	NA	NA	NA	NA	NA	789738	1416325	646301	902818	NA	1046386	1578086	669915	710726	231703	NA	NA	NA	NA	NA	NA	NA	NA
1050	acetylphosphate	Energy	Oxidative Phosphorylation	15488	LC/MS Polar	1211	4013.9	138.98	94249-01-1	186	C00227	HMDB01494	929647	1628818	1174814	1603094	4930465	3594913	3204794	3905060	2993726	3992144	2011709	4338191	3157185	2442815	2086435	1551496	3147617	2608009	3285623	8712508	12040665	10112309	11896715	13240935	10165995	10691340	9186528	7794147	4251250	1844325	2374169	3327618	2620189	3859415	2728033	2258964	1625031
1029	aconitate [cis or trans]	Energy	TCA Cycle	46173	LC/MS Neg	100001359	580	173.009	NA	NA	C00417	HMDB00072	364571	573682	496226	892888	1463564	1494693	818401	1143322	838013	782428	621424	386767	731360	382185	802125	559312	926128	889395	922528	1065939	611650	1429936	1616084	1874563	1748097	581474	473568	949816	1078380	268975	216510	NA	NA	201093	235341	240839	178630
2705	adenine	Nucleotide	Purine Metabolism, Adenine containing	554	LC/MS Pos Early	880	2221	136.062	73-24-5	190	C00147	HMDB00034	2710896	4377928	3964285	5438586	13287369	15732245	7646711	7051113	5871556	10411246	5278169	8575349	7479135	6774740	6546122	3764986	9260990	11653001	10639201	75791648	62931856	52621336	44310504	4336828	74755552	54978652	54428924	46700864	53420892	5317682	10858067	14638836	10460374	18527612	13361512	10078270	7620355
2704	adenosine	Nucleotide	Purine Metabolism, Adenine containing	555	LC/MS Pos Early	798	2169	268.104	58-61-7	60961	C00212	HMDB00050	4566809	3199208	2053494	3119558	534632	2345001	3425257	3543711	2775188	6827348	3419854	4279841	3982822	3015658	2372543	3504287	5830409	5608624	2180758	1921472	929288	1480395	755648	612792	1447193	987756	889653	788672	3210734	1244551	2939702	4028821	3582344	5292994	5975749	4633519	1995040
2702	adenosine 3',5'-diphosphate	Nucleotide	Purine Metabolism, Adenine containing	15691	LC/MS Neg	1214	575	426.022	75431-54-8	159296	C00054	HMDB00061	NA	NA	NA	NA	NA	30899	47796	40828	50632	46605	23003	63943	NA	NA	24364	NA	NA	NA	NA	99115	32688	83458	NA	NA	134154	72946	34725	NA	NA	NA	26506	NA	32693	NA	25351	19035	NA
2698	adenosine 3'-monophosphate (3'-AMP)	Nucleotide	Purine Metabolism, Adenine containing	35142	LC/MS Neg	100001449	1245	346.056	84-21-9	41211	C01367	HMDB03540	NA	NA	NA	28567	33325	84480	112445	104550	88830	58466	72024	129013	46919	54460	45312	NA	92497	113696	63666	695136	659884	469302	257582	210160	681932	689266	610414	469603	391083	74840	197059	199785	145850	201990	180942	120409	129646
2697	adenosine 5'-monophosphate (AMP)	Nucleotide	Purine Metabolism, Adenine containing	32342	LC/MS Polar	209	3935	346.056	149022-20-8	6083	C00020	HMDB00045	3132777	3634935	5744765	5781084	NA	702919	10295188	14233610	7890174	12097610	5980198	11955768	6202103	7383621	5240056	3091432	10105200	9937063	372510	273318	284068	244146	152278	58360	237951	256913	192429	202634	727470	5533785	13782390	7395184	13192338	7469104	16757214	12426928	9067711
1189	adipate	Lipid	Fatty Acid, Dicarboxylate	21134	LC/MS Polar	100000863	3000	145.051	124-04-9	196	C06104	HMDB00448	388979	NA	270580	344934	NA	375577	431602	NA	294773	NA	254126	NA	NA	NA	NA	221986	279003	239221	NA	769526	835184	530825	398967	349686	915570	1552340	970566	769525	516281	NA	163738	100481	NA	228561	214657	NA	340890
27	alanine	Amino Acid	Alanine and Aspartate Metabolism	1126	LC/MS Pos Early	811	1700	90.055	56-41-7	5950	C00041	HMDB00161	119969048	119551264	126037232	283293888	330940832	319309664	423204288	607460160	450093216	453998560	304418592	504429792	416280960	335329952	294000416	271435296	539071680	538636096	410409696	1886378112	1783906048	1580442112	1095107968	515690560	2123673984	1988354560	2153636352	1750878208	1396530176	300429120	583716992	680842816	545888512	651193152	701887488	488243936	443146976
2692	allantoin	Nucleotide	Purine Metabolism, (Hypo)Xanthine/Inosine containing	1107	LC/MS Polar	1002	1672	157.037	97-59-6	204	C02350	HMDB00462	5382606	3008006	6450021	7381697	4506273	19950502	5906926	6251545	2203364	725968	2181138	1071462	2749185	1839234	1889814	1068042	1425113	2185135	2275249	9941816	20393256	7117876	8491492	5073464	21826848	17706814	32440072	36116932	20427124	2716510	2659457	3473109	1038507	2974925	5204860	3817801	3667631
313	alpha-hydroxyisocaproate	Amino Acid	Leucine, Isoleucine and Valine Metabolism	22132	LC/MS Neg	100000706	1840	131.071	10303-64-7	83697	C03264	HMDB00746	NA	NA	NA	NA	NA	NA	NA	NA	NA	NA	NA	NA	NA	NA	NA	NA	NA	NA	NA	140180	88729	106361	139768	NA	105567	171574	210009	179129	144532	NA	NA	NA	NA	NA	NA	NA	NA
1033	alpha-ketoglutarate	Energy	TCA Cycle	528	LC/MS Neg	93	616.8	145.014	305-72-6;328-50-7;22202-68-2	51	C00026	HMDB00208	1252273	1600267	1485631	2537268	7265069	3514490	4851127	7777029	5172223	12779251	11644305	24933340	15123241	14295529	20146452	18607632	17294440	13122497	18147726	26405176	68316304	19098920	14998995	12330131	50646764	45515872	28268748	35590400	28053310	11896649	14225804	27634096	21058844	24700092	9939725	7427427	6116657
899	arabitol/xylitol	Carbohydrate	Pentose Metabolism	48885	LC/MS Polar	100006430	1932.4	151.061	NA	NA	NA	NA	390502	244297	459159	1306561	2138820	1979882	2492264	3582570	1730095	1852853	1164303	1754354	1870616	1291118	912824	853249	3410974	2221451	1868741	19799280	17217040	15929371	12898826	5995914	20350950	19203336	21197940	18141540	16254446	1751361	4305226	7607268	4755413	6075558	7368519	4077522	2810115
901	arabonate/xylonate	Carbohydrate	Pentose Metabolism	48255	LC/MS Polar	100006115	2664.6	165.041	NA	NA	NA	NA	155794	NA	NA	NA	618193	715930	250898	NA	630577	661039	466633	582343	587545	330816	393811	342722	NA	183188	537558	8095324	1646169	1213162	1203699	770261	4401732	2823013	1429731	1628196	1304309	422896	NA	254203	NA	946911	942852	NA	NA
1083	arachidate (20:0)	Lipid	Long Chain Fatty Acid	1118	LC/MS Neg	893	6295	311.296	506-30-9	10467	C06425	HMDB02212	10101485	9991916	9974853	10493395	12961889	15331998	12981748	12529217	12086295	13526244	13156087	13613242	13170919	12266651	12003567	10884131	13487628	14730233	14488720	30177148	66421924	53988328	16850400	12762383	29911948	20964172	67051572	56209588	27475080	9954884	11147041	11023934	12527961	13654713	12922780	14140500	12286079
362	arginine	Amino Acid	Urea cycle; Arginine and Proline Metabolism	1638	LC/MS Pos Early	231	2825	175.119	1119-34-2	232	C00062	HMDB00517	179046640	168872656	198321296	315893504	394914368	437127712	408004896	473544960	367266784	380980704	250503856	381692288	334275232	263744416	248521616	215936512	408351168	437737696	355600992	1853685248	1854791936	1618860160	1344427264	816115456	1910008064	1832292736	1882694912	1726615552	1444177280	230523152	461587424	511508128	441118144	528833312	556590464	415677120	303252032
368	argininosuccinate	Amino Acid	Urea cycle; Arginine and Proline Metabolism	15497	LC/MS Pos Early	232	2745	291.13	156637-58-0	16950;828	C03406	HMDB00052	50285	NA	65241	148939	125670	135902	183266	390761	256544	125691	58608	158663	170876	106652	91025	111052	270951	284796	178960	1056311	1086306	673186	527565	157720	1700204	1111244	919977	884856	709331	97989	269745	285040	205497	241489	251550	221495	140319
2858	ascorbate (Vitamin C)	Cofactors and Vitamins	Ascorbate and Aldarate Metabolism	32354	LC/MS Pos Early	233	770	177.039	134-03-2	NA	C00072	HMDB00044	221132	421199	378397	1419837	226224	858677	3317572	3123711	1576982	2135912	245464	1288243	180478	176985	135781	99930	1399624	1151295	429748	1416729	855337	647847	465371	433423	1162432	963900	952142	726348	564842	167543	791193	488451	180043	498455	331620	212404	138175
32	asparagine	Amino Acid	Alanine and Aspartate Metabolism	512	LC/MS Polar	917	2951.1	131.046	70-47-3	6267	C00152	HMDB00168	3113323	3993302	4457107	7669984	8278561	12261982	8421964	11291466	4260657	9620287	5044512	9321025	7253253	5075206	4229341	3877513	9986746	8272536	7164624	77796152	72822544	71114256	54729936	28449468	71413080	74136400	53374956	47978932	39128456	3108293	5763638	7017891	7613024	8097379	8230510	7480924	2512709
30	aspartate	Amino Acid	Alanine and Aspartate Metabolism	443	LC/MS Pos Early	234	1165	134.045	56-84-8	5960	C00049	HMDB00191	18266108	17028220	22755862	5962367	602235	2302153	1423643	640640	561341	1551754	4968881	568253	1717109	1370441	4172383	1298932	1272329	1388401	997424	1278763	834522	1254979	957006	5654728	916666	961378	1076296	914551	720632	2207550	NA	221243	313361	234104	359310	540041	143872
1200	azelate (nonanedioate)	Lipid	Fatty Acid, Dicarboxylate	18362	LC/MS Neg	2029	1276	187.098	123-99-9	2266	C08261	HMDB00784	744847	402677	522654	525320	652182	1392154	781323	407479	520945	397532	618243	510841	932761	474978	771990	870893	759963	909763	839058	494607	917133	417249	630504	873675	519699	916109	703894	673647	645528	366401	611615	389838	294740	449666	434834	629992	290944
3156	azetidine-2-carboxylic acid	Xenobiotics	Food Component/Plant	37068	LC/MS Pos Early	100001802	1040	102.055	2133-34-8	17288	C08267	HMDB29615	NA	NA	NA	NA	NA	NA	NA	NA	NA	NA	NA	206036	247334	NA	NA	NA	NA	NA	NA	986428	1051404	877604	834652	485726	983891	968377	1055645	876780	629738	NA	NA	NA	NA	NA	363785	279830	NA
2943	benzoate	Xenobiotics	Benzoate Metabolism	15778	LC/MS Neg	100000008	1750	121.029	65-85-0	243	C00180	HMDB01870	6646890	3523922	7984245	7564332	13794734	15110796	13259699	8223987	14039643	5473664	12888721	10321442	17331344	5213495	4780338	11338294	22057626	10526948	4198008	18891478	14960912	7881962	18223324	17340068	53403136	5756617	35449936	6001019	6498513	1766852	2348044	10027454	10853303	5620601	11020370	12548586	2959938
2787	beta-alanine	Nucleotide	Pyrimidine Metabolism, Uracil containing	55	LC/MS Pos Early	244	1939	90.055	56-41-7;107-95-9	239	C00099	HMDB00056	20050888	25155908	25169932	37163272	83982320	85889464	52797392	68912344	40784404	69224752	39116632	55637484	68352136	37892004	37811468	31970908	70780728	76049472	86676272	783684544	771283136	721274560	594412992	423004256	763222080	788734400	781292032	703661888	616295808	35406344	84063408	72533280	62816976	88082944	82442064	70908320	40096716
6	betaine	Amino Acid	Glycine, Serine and Threonine Metabolism	3141	LC/MS Pos Early	799	1064	118.086	107-43-7	247	C00719	HMDB00043	NA	2822497	2990482	5103624	4816674	10037675	3287166	5964819	4961743	10787488	6351457	7480040	11171241	8301370	6417879	7106598	8703745	9071251	5004924	49134000	39562864	24203496	35642344	12398402	33624572	51626768	25458424	19463928	16256467	5626648	8044702	11140070	8971641	7722320	17047980	9033977	9977733
1923	beta-sitosterol	Lipid	Sterol	27414	LC/MS Pos Late	100001033	3054	397.383	83-46-5	222284	C01753	HMDB00852	53382	NA	NA	201450	235562	306105	315337	369931	289187	143998	74611	203972	231299	NA	NA	NA	467300	304307	211480	937728	1814930	1294909	1150133	639901	1181693	1325723	1310101	1245001	457769	40564	226504	177116	199004	295368	283002	127478	NA
2885	biopterin	Cofactors and Vitamins	Tetrahydrobiopterin Metabolism	12358	LC/MS Neg	1548	1398.5	236.079	22150-76-1	445040	C06313	HMDB00468	20140	NA	14045	35801	26462	72333	29998	44200	26850	23144	24915	29999	28815	29442	20805	20008	33087	29097	35110	148725	125040	66978	67782	88405	174314	163749	127537	140434	64128	47554	65527	79384	70166	61809	114766	71897	68798
2880	biotin	Cofactors and Vitamins	Biotin Metabolism	568	LC/MS Pos Early	251	2253	245.095	58-85-5	171548	C00120	HMDB00030	63086	NA	92035	138677	116017	161246	97832	232706	174856	166240	156291	271228	222975	127199	123957	101429	206465	246361	206044	340363	330198	208558	184910	112550	286633	250296	269881	251780	245319	55236	252895	274466	202793	230454	304717	170078	181269
1925	campesterol	Lipid	Sterol	33997	LC/MS Pos Late	100001269	2873	383.367	474-62-4	173183	C01789	HMDB02869	NA	NA	NA	NA	NA	NA	NA	NA	NA	NA	NA	NA	NA	NA	NA	NA	NA	NA	NA	377055	609119	497396	476863	215061	458076	490363	447327	490293	28807	NA	NA	NA	NA	NA	NA	NA	NA
1313	carnitine	Lipid	Carnitine Metabolism	15500	LC/MS Pos Early	100000007	1978	162.113	461-05-2	10917	C00318	HMDB00062	28498836	26760304	32915876	48639736	85780032	90921344	43392744	60572044	43867432	51954016	31688336	46655944	46832064	29941172	28291582	29191126	55001516	58635152	66430688	474484224	332149632	371867424	283597920	363136704	528851104	465824224	407436160	331567424	317584832	27338588	60519104	77386912	54857304	78781920	76933152	57654836	41688464
1497	choline	Lipid	Phospholipid Metabolism	15506	LC/MS Pos Early	1256	1961	104.107	67-48-1	305	C00114	HMDB00097	33712244	25994416	31664128	68800896	104560592	108607792	78716816	118767952	84987784	66986736	43137856	73106400	71996512	45700240	39745952	48700152	103290464	97925552	77460360	468577952	564239104	396192160	291645632	132213016	505810720	522314560	579811008	443765568	338665696	38658496	111850872	125584120	82746688	133376904	140713536	109136496	79892504
1498	choline phosphate	Lipid	Phospholipid Metabolism	34396	LC/MS Pos Early	267	700	184.073	72556-74-2	1014	C00588	HMDB01565	491406816	498279776	559467520	727414208	761686848	725486208	759777216	1150753152	942729216	620643328	528355904	751649024	644930816	527442656	494585760	424041504	678856576	676961536	481418112	2141805056	2163820288	1846198144	1448970368	759077184	2080156544	1872831488	1786488704	1896786304	1529399424	550943424	955605504	1025482176	882894848	1042469760	1007741120	762597312	678299648
1027	citrate	Energy	TCA Cycle	1564	LC/MS Neg	1124	582	191.02	77-92-9	311	C00158	HMDB00094	2638237	3970708	4165605	7021747	12007657	14987789	8336801	8919119	5008114	9418666	5940346	6387744	12114694	3424290	5620220	2702878	10439450	9710859	8778696	10937100	6412507	12384092	9155615	18933340	10195412	6105846	3952460	5188894	12062083	1966790	1619005	1116883	1021655	1620702	1916193	2204458	988626
367	citrulline	Amino Acid	Urea cycle; Arginine and Proline Metabolism	2132	LC/MS Pos Early	391	1520	176.103	372-75-8	9750	C00327	HMDB00904	7650943	4847883	7723609	13906243	12198737	18165324	17556024	19277572	11070680	9661949	8057832	11872719	13538634	8047493	6030982	6974685	16788500	12682190	9998705	11037515	12798209	8531264	8203967	6884470	12239327	10278977	12932976	9316142	9441243	7603123	13658712	8391868	9486113	13616665	22465088	25150448	18053356
2854	coenzyme A	Cofactors and Vitamins	Pantothenate and CoA Metabolism	46322	LC/MS Neg	270	1448	382.55	85-61-0;18439-24-2	317	C00010	HMDB01423	NA	NA	NA	NA	NA	43239	41342	32126	40333	21688	NA	14695	NA	NA	NA	NA	NA	NA	NA	36141	NA	42466	NA	16467	29588	25314	NA	NA	NA	NA	NA	NA	NA	NA	NA	NA	NA
337	cystathionine	Amino Acid	Methionine, Cysteine, SAM and Taurine Metabolism	15705	LC/MS Pos Early	310	2270	223.075	535-34-2	439258	C02291	HMDB00099	284966	152247	321994	588857	636641	906563	465976	822665	322443	241655	222896	390958	292623	169763	200074	91478	377531	467724	397987	1793645	2194156	1990771	2082103	794308	2271831	1317756	2588934	1900951	2310005	299003	649174	676884	493055	756474	999384	750399	386449
342	cysteine	Amino Acid	Methionine, Cysteine, SAM and Taurine Metabolism	1868	LC/MS Pos Early	800	1488	122.027	52-90-4;56-89-3	5862	C00097	HMDB00574	1902609	2032741	2281036	6861467	5402053	6654065	5141747	7320107	6447756	4151738	2146921	4715228	3428663	2742815	1699962	1407501	4690586	5491789	3565844	26927600	24265884	22113230	20007128	9228162	28537750	27473566	24425862	25375966	22877888	1764380	7191375	8130801	7658196	7372606	6543642	3868299	3917636
350	cysteine sulfinic acid	Amino Acid	Methionine, Cysteine, SAM and Taurine Metabolism	37443	LC/MS Pos Early	100002113	597	154.017	207121-48-0	109	C00606	HMDB00996	NA	NA	NA	NA	NA	NA	NA	NA	NA	NA	NA	NA	NA	NA	NA	NA	NA	NA	NA	45439	99876	58413	37193	47962	45958	NA	NA	70498	39471	NA	NA	NA	NA	NA	NA	NA	NA
422	cysteinylglycine	Amino Acid	Glutathione Metabolism	35637	LC/MS Pos Early	278	2132	179.048	19246-18-5	439498	C01419	HMDB00078	NA	NA	NA	NA	NA	NA	NA	221028	NA	NA	NA	NA	NA	NA	NA	NA	66817	NA	NA	1889684	1615311	1324725	1051426	156122	1288197	1888289	1702002	1864583	1167155	NA	NA	239738	386099	NA	NA	NA	NA
344	cystine	Amino Acid	Methionine, Cysteine, SAM and Taurine Metabolism	56	LC/MS Pos Early	279	2000	241.031	56-89-3	67678	C00491	HMDB00192	633059	86207	200399	884235	2230064	1472443	NA	338365	151298	131717	286279	681839	852878	726915	966141	648849	895194	1313163	2767798	6414196	7071833	6050220	4976288	3709595	8247586	7157995	5935935	4597269	5102029	1125702	761141	1464171	529077	1423763	1226519	835215	1133693
2796	cytidine	Nucleotide	Pyrimidine Metabolism, Cytidine containing	514	LC/MS Pos Early	827	2124	244.093	65-46-3	6175	C00475	HMDB00089	1086390	941521	1070888	1822252	5063488	3834844	2876180	2558349	2029546	1405851	924761	1332329	1347568	658163	681474	1005694	1619434	1173566	1307542	2546412	879570	1805934	1029994	903463	1944705	1089251	1086534	1164627	4789922	NA	594661	760831	301565	878445	904530	536174	205823
2795	cytidine 2',3'-cyclic monophosphate	Nucleotide	Pyrimidine Metabolism, Cytidine containing	37465	LC/MS Polar	73	2368	304.034	15718-51-1	417654	C02354	HMDB11691	NA	NA	NA	17577	NA	NA	57464	97075	NA	NA	NA	56117	NA	NA	NA	NA	56660	NA	NA	588086	577236	420396	277216	147011	520383	498172	617741	488431	314816	NA	173041	162574	175978	225666	231516	181273	113598
2794	cytidine 3'-monophosphate (3'-CMP)	Nucleotide	Pyrimidine Metabolism, Cytidine containing	2959	LC/MS Pos Early	105	920	324.059	84-52-6	66535	C05822	NA	NA	NA	NA	NA	NA	NA	32844	74282	NA	NA	NA	NA	41853	NA	NA	NA	NA	41775	NA	218589	314458	182137	177541	75761	280872	303670	339657	282412	213969	30723	101063	30412	100995	98786	139056	79611	99598
1499	cytidine 5'-diphosphocholine	Lipid	Phospholipid Metabolism	34418	LC/MS Pos Early	1220	725	489.115	33818-15-4	13804	C00307	HMDB01413	60376	NA	40557	102615	NA	72125	175324	159716	92521	66702	38873	NA	NA	NA	30137	NA	77097	79413	36973	96434	NA	NA	NA	NA	59368	NA	NA	NA	51736	54116	75999	63516	91529	86712	145651	108156	92103
2793	cytidine 5'-monophosphate (5'-CMP)	Nucleotide	Pyrimidine Metabolism, Cytidine containing	2372	LC/MS Pos Early	282	835	324.059	63-37-6	6131	C00055	HMDB00095	115135	116476	109131	99650	49080	151516	95919	109909	NA	68977	NA	62952	51840	NA	NA	33450	68546	54306	69701	NA	NA	NA	NA	NA	61745	NA	NA	38873	219943	55913	NA	101210	NA	79833	138782	119552	37743
1505	cytidine-5'-diphosphoethanolamine	Lipid	Phospholipid Metabolism	34410	LC/MS Polar	100001407	4210	445.053	72842-05-8	123727	C00570	HMDB01564	297021	203643	300343	507869	224861	533851	598639	912188	543533	331397	172087	394657	326360	237699	176072	135176	469040	417932	255283	1222868	382955	924968	508574	117432	1158440	743638	611772	574567	1261892	215417	691393	591324	641381	733815	894709	810113	582269
1312	deoxycarnitine	Lipid	Carnitine Metabolism	36747	LC/MS Pos Early	100001662	2052	146.118	6249-56-5	134	C01181	HMDB01161	NA	NA	NA	NA	NA	NA	NA	NA	NA	NA	NA	NA	NA	NA	NA	NA	NA	NA	NA	1737047	1873782	1703640	1211320	643298	1637872	1509364	1756322	1490261	935412	NA	NA	NA	NA	NA	NA	NA	NA
1117	dihomo-linoleate (20:2n6)	Lipid	Polyunsaturated Fatty Acid (n3 and n6)	17805	LC/MS Neg	1231	5730	307.264	2091-39-6	6439848	C16525	HMDB05060	NA	101822	71907	152011	310033	369844	293172	303069	284091	261697	154636	181180	249714	143885	195533	133525	362412	449584	380603	1417412	3171787	2795960	799433	396224	903864	535940	3109218	2438291	803831	NA	98831	181707	255402	197473	187688	136237	82619
2886	dihydrobiopterin	Cofactors and Vitamins	Tetrahydrobiopterin Metabolism	35129	LC/MS Pos Early	100001506	1930	240.109	6779-87-9	1879	C00268	HMDB00038	NA	NA	NA	94281	56819	193249	181450	282358	215826	122997	NA	107767	69034	NA	NA	NA	146142	172620	66984	164623	162703	NA	67716	NA	203904	240895	128975	204755	103034	NA	139446	126922	126723	198267	205983	107716	114952
374	dimethylarginine (SDMA + ADMA)	Amino Acid	Urea cycle; Arginine and Proline Metabolism	36808	LC/MS Pos Early	100001810	2850	203.15	102783-24-4	123831	C03626	HMDB01539	532443	448112	530774	672626	940554	1462240	825404	813628	596407	570570	576891	569177	689444	595352	532807	547981	762355	780753	674014	8384582	8707214	7110152	4457083	2082740	10038253	8588554	10379779	8211193	5790617	688114	752637	934792	648610	807714	854316	756406	740586
1204	dodecanedioate	Lipid	Fatty Acid, Dicarboxylate	32388	LC/MS Neg	100001102	2990	229.144	693-23-2	12736	C02678	HMDB00623	122048	103005	148348	409529	304074	231102	322628	698429	464740	264313	189337	352178	332732	187634	231900	229232	560808	551983	522218	2875152	3810413	2638507	2481986	659795	6237974	4684771	6742007	6147563	3460794	292580	983859	835795	618714	782488	1902328	1370282	1067565
1086	eicosenoate (20:1)	Lipid	Long Chain Fatty Acid	33587	LC/MS Neg	100001335	5950	309.28	NA	5282768	NA	HMDB02231	491432	559479	452281	695609	1929973	2795795	1195076	1532029	1085278	1265267	925489	1360530	1612265	1073066	1299506	936356	1934665	2246885	2490906	16642049	38483608	31276536	5669623	3778137	9914317	6331993	26763066	23564058	8227642	628555	921596	1213902	1229550	1548251	1256762	1083062	682494
1929	ergosterol	Lipid	Sterol	27553	LC/MS Pos Late	100001020	2420	379.336	57-87-4	444679	C01694	HMDB00878	NA	NA	NA	60751	172995	398751	426455	238603	142045	379386	66879	128071	225867	70222	NA	260206	366641	337663	548897	1817941	966125	853288	589152	397914	1068570	2002675	1169606	689498	951633	NA	NA	NA	NA	43641	NA	53678	NA
3206	ergothioneine	Xenobiotics	Food Component/Plant	37459	LC/MS Pos Early	100002154	850	230.096	58511-63-0	3032311	C05570	HMDB03045	NA	NA	54992	134686	100779	356999	294861	269099	153830	443818	154349	488362	338150	104586	91196	165044	796214	775379	379950	1142280	1018877	664332	325076	190869	885420	893394	709771	596786	755575	NA	330178	565695	368307	582775	641284	544562	241423
3064	erlose	Xenobiotics	Food Component/Plant	42037	LC/MS Polar	100003721	3928.9	549.167	13101-54-7	193471	NA	NA	NA	NA	NA	NA	NA	NA	NA	NA	NA	78046	172633	209096	231885	109227	296529	NA	165454	167340	497890	1054951	1020573	1516501	1192283	1106294	361044	NA	581758	1875805	4488857	64595	NA	112327	93573	NA	NA	NA	NA
1091	erucate (22:1n9)	Lipid	Long Chain Fatty Acid	1552	LC/MS Neg	1087	6355.6	337.311	112-86-7	5281116	C08316	HMDB02068	74407	60733	99106	96041	165741	244891	181187	106658	130534	128782	124152	139900	245430	138109	103430	150546	187986	192260	314600	2501267	4242691	2904701	700335	447268	1372885	998368	3747325	2923745	1071606	111018	122828	136408	133714	209547	170891	147331	111621
3208	erythritol	Xenobiotics	Food Component/Plant	20699	LC/MS Polar	100000846	1491	167.056	149-32-6	222285	C00503	HMDB02994	NA	NA	NA	NA	NA	NA	NA	NA	NA	NA	NA	NA	NA	NA	NA	NA	NA	NA	NA	1294951	1307481	940346	593684	300755	910818	925043	947451	884634	707209	NA	NA	NA	NA	NA	NA	NA	NA
1020	erythronate*	Carbohydrate	Aminosugar Metabolism	42420	LC/MS Polar	100001320	2186	135.03	88759-55-1	2781043	NA	HMDB00613	792333	708234	916080	2038906	1658033	4993460	3273615	2421779	1728980	2478753	2230562	2610078	3042641	3359827	1616154	1562155	2180290	2300230	2213804	26371168	20388594	16466986	11537178	4988850	21203172	19475812	19233060	21471804	16108506	3049629	2404196	2239635	2238273	3198554	1954042	1603207	1376551
1503	ethanolamine	Lipid	Phospholipid Metabolism	1497	LC/MS Pos Early	420	1935	123.113	141-43-5	700	C00189	HMDB00149	NA	NA	NA	NA	NA	NA	NA	NA	NA	NA	NA	NA	NA	NA	NA	NA	NA	NA	NA	35733	44778	NA	NA	NA	61880	49154	116738	32701	NA	NA	NA	NA	NA	NA	NA	NA	NA
306	ethylmalonate	Amino Acid	Leucine, Isoleucine and Valine Metabolism	15765	LC/MS Polar	2054	2785	131.035	601-75-2	11756	NA	HMDB00622	234743	171549	241331	574639	202249	1814572	678839	457213	217810	752860	664963	614855	662083	725619	726094	1126535	1878981	1484761	1174988	10371807	8073399	6891286	6349038	5395195	24647316	36689328	21895352	19315316	14120429	436641	713348	1068910	627788	722032	3067809	1788759	1222457
2847	flavin adenine dinucleotide (FAD)	Cofactors and Vitamins	Riboflavin Metabolism	2134	LC/MS Neg	327	2425	784.15	146-14-5;84366-81-4	643975	C00016	HMDB01248	36956	36957	25077	51294	34379	147695	135172	172170	138301	79596	54033	84361	55979	35087	35403	30327	98921	92975	42059	487863	568647	396376	116361	147011	550684	556698	523382	218091	215274	28237	86292	96211	54983	87713	146375	109246	84242
2848	flavin mononucleotide (FMN)	Cofactors and Vitamins	Riboflavin Metabolism	15797	LC/MS Neg	100000251	2390	455.097	130-40-5	710	C00061	HMDB01520	NA	NA	NA	33402	77158	26768	19480	32319	34746	NA	NA	NA	21577	NA	NA	NA	18340	NA	34208	85918	116914	80466	119178	117601	108315	99074	106981	122188	64766	NA	17163	13757	14434	23054	23894	NA	NA
947	fructose	Carbohydrate	Fructose, Mannose and Galactose Metabolism	577	LC/MS Polar	878	2022.2	179.056	57-48-7	5984	C00095	HMDB00660	601305	NA	NA	787487	1346999	2996625	3476507	1578056	1482249	4594805	3848937	6896266	5825848	3797763	5539071	1443036	4365315	6169720	8617550	63371152	99018528	76661848	107030848	100381864	45953804	27439818	78143896	116596952	128466784	2318584	4181251	5428453	5690888	3901003	4965805	2726310	1764527
846	fructose-6-phosphate	Carbohydrate	Glycolysis, Gluconeogenesis, and Pyruvate Metabolism	12021	LC/MS Polar	1232	4261	259.022	103213-47-4	69507	C05345	HMDB00124	NA	NA	NA	NA	NA	NA	NA	NA	NA	NA	NA	NA	NA	NA	NA	NA	NA	NA	NA	7389840	9992151	6277990	7048910	2678864	7335415	7825137	6440211	5460394	2124028	NA	NA	NA	NA	NA	NA	NA	NA
1037	fumarate	Energy	TCA Cycle	1643	LC/MS Polar	330	3084	115.004	100-17-8	444972	C00122	HMDB00134	2107772	2603536	2736549	3689333	11386013	8455530	6252831	3192227	2562045	9107313	5287243	6061144	9063947	3897666	3361004	4849545	6457996	7462485	6391177	37991836	17910992	33893056	24161634	36506364	6530590	5273168	2652046	4051912	4426083	1181019	1183619	1243736	991237	1475596	831823	1254338	701924
971	galactonate	Carbohydrate	Fructose, Mannose and Galactose Metabolism	27719	LC/MS Polar	100001026	3085	195.051	299-28-5	128869	C00880	HMDB00565	NA	389368	NA	NA	NA	2197306	NA	661486	NA	NA	657817	NA	519057	NA	NA	791844	NA	286782	NA	20209772	16688389	37693444	NA	NA	15434883	21268100	21520308	11194751	29826232	430424	NA	2933192	NA	730100	1574424	NA	NA
964	galactose 1-phosphate	Carbohydrate	Fructose, Mannose and Galactose Metabolism	15706	LC/MS Polar	100000300	4552	259.022	19046-60-7	123912	C00446	HMDB00645	NA	NA	NA	NA	NA	NA	NA	NA	NA	NA	NA	NA	NA	NA	NA	NA	NA	NA	NA	385141	763169	563087	479993	358461	270760	582282	703879	454062	338686	NA	NA	NA	NA	NA	NA	NA	NA
46	gamma-aminobutyrate (GABA)	Amino Acid	Glutamate Metabolism	1416	LC/MS Pos Early	141	2048	104.071	56-12-2	119	C00334	HMDB00112	30163056	30527762	33324572	48592920	50749492	53839244	74822592	85063552	74347720	69846000	47622696	72696960	69425768	55223784	49941272	46455532	81977880	88014296	64669004	176750256	197872352	151557136	126038656	73926504	200054752	199021568	223377856	179538672	163007184	40842720	76853928	73907032	69523680	84573736	84721440	74372248	58092020
432	gamma-glutamylalanine	Peptide	Gamma-glutamyl Amino Acid	37063	LC/MS Pos Early	100001843	1986	219.098	5875-41-2	440103	NA	HMDB29142	1361430	1489736	2014750	3891989	1244254	1690221	7009315	10084434	8594081	7084217	4363877	9701270	7006163	7195847	5930766	5049445	12838554	9405187	5998267	111519	NA	498462	67218	162796	87821	NA	112968	51096	437805	4709089	3687569	4611716	4988836	3078280	1986543	1411304	2007083
434	gamma-glutamylglutamate	Peptide	Gamma-glutamyl Amino Acid	36738	LC/MS Pos Early	331	1775	277.103	1116-22-9	92865	C05282	HMDB11737	90099	99431	113219	202081	160142	247555	283883	433584	241954	259320	220097	304253	241022	251144	269369	201759	349008	450183	296850	579194	483767	430018	303255	257117	740495	496674	448171	561201	440842	213503	266509	318262	264422	274292	328868	190038	185428
435	gamma-glutamylglutamine	Peptide	Gamma-glutamyl Amino Acid	2730	LC/MS Pos Early	1140	1430	276.119	10148-81-9	150914	C05283	HMDB11738	2961246	4202937	3826633	1983688	254500	508659	2263588	889072	408134	2702422	1917453	2237554	1344878	1459324	2024883	1603145	2550535	1720392	1223606	60109	NA	233121	87721	533437	NA	NA	NA	NA	101109	934309	250819	184858	257086	221774	368709	251721	147542
436	gamma-glutamylglycine	Peptide	Gamma-glutamyl Amino Acid	33949	LC/MS Pos Early	100001294	1535	205.082	1948-29-4	165527	NA	HMDB11667	NA	NA	NA	201696	NA	NA	NA	NA	NA	NA	NA	NA	NA	NA	NA	NA	516000	826365	289115	583482	438532	414473	227253	NA	1373247	1044195	1325368	1267935	961368	NA	361292	NA	NA	168201	1261099	835668	668879
437	gamma-glutamylhistidine	Peptide	Gamma-glutamyl Amino Acid	18245	LC/MS Pos Early	1235	2740	285.119	37460-15-4	7017195	NA	NA	251878	187458	253076	510012	505162	933589	659412	1251323	770547	315934	219455	377275	370298	270653	195789	100173	495691	467245	307804	939665	576537	954291	571637	344816	1092518	698552	818540	901381	1073107	425591	899290	985737	781275	916711	988411	608738	466383
438	gamma-glutamylisoleucine*	Peptide	Gamma-glutamyl Amino Acid	34456	LC/MS Pos Early	100001485	2940	261.144	NA	14253342	NA	HMDB11170	NA	NA	NA	99672	59529	NA	104641	97743	124792	NA	NA	56586	92611	NA	NA	NA	101971	86790	92117	130935	NA	127662	NA	NA	177450	148976	197120	208421	166843	NA	102658	146369	102246	125079	129026	88965	NA
439	gamma-glutamylleucine	Peptide	Gamma-glutamyl Amino Acid	18369	LC/MS Neg	1268	1685	259.13	2566-39-4	151023	NA	HMDB11171	NA	NA	NA	29393	NA	34347	60027	58862	60800	27037	20262	39786	31373	NA	22187	21210	55349	62703	30503	66115	43617	76923	NA	NA	110036	77641	41682	22838	32000	22776	45655	66787	37115	43242	41480	26240	21813
2878	gamma-tocopherol/beta-tocopherol	Cofactors and Vitamins	Tocopherol Metabolism	52473	LC/MS Pos Late	100008998	2384	416.364	NA	NA	NA	NA	NA	NA	NA	NA	NA	NA	NA	NA	NA	62510	NA	28324	41563	NA	NA	NA	53644	NA	47210	453690	584638	403259	326121	114810	428583	560322	401748	370804	243963	NA	46655	NA	NA	NA	28339	27930	NA
3139	gluconate	Xenobiotics	Food Component/Plant	587	LC/MS Polar	338	2922	195.051	527-07-1	10690	C00257	HMDB00625	2042792	3197224	3435933	4195849	11457934	24791364	4122928	9763438	6439892	14182372	6707019	12875790	9775340	10985609	14485246	4924461	5325829	10306827	13634553	234711808	169022768	136574128	459402592	65853936	117064960	131825528	229283232	699268416	536489472	12793213	14666112	23331306	19908542	18095044	24979684	12623237	8110417
993	glucosamine-6-phosphate	Carbohydrate	Aminosugar Metabolism	580	LC/MS Polar	290	4521.5	258.038	3616-42-0	439217	C00352	HMDB01254	NA	NA	NA	NA	1140688	514712	281219	743824	257296	919907	314431	1353763	856102	508214	91003	163129	108800	419602	688044	20167504	26164790	23021192	21092616	14472597	21148124	25829548	17135562	15618408	7401478	92045	144978	607783	541169	892236	63706	NA	NA
842	glucose	Carbohydrate	Glycolysis, Gluconeogenesis, and Pyruvate Metabolism	48152	LC/MS Polar	572	2342	225.062	50-99-7	79025	C00031	HMDB00122	77577696	117612552	85079312	223636592	631548736	396123680	569243584	724484992	629613696	571716288	381754688	643048448	501600928	413081536	289620448	214678320	460605920	434580768	424651616	6259673088	5191511552	4946974208	3467771392	2446683136	2757645056	3413363968	2670867712	3094225408	2348886016	379404896	808534080	1031269504	727507584	882655296	524433024	343398432	324209632
843	glucose 6-phosphate	Carbohydrate	Glycolysis, Gluconeogenesis, and Pyruvate Metabolism	31260	LC/MS Polar	291	4537	259.022	103192-55-8	5958	C00668	HMDB01401	NA	NA	NA	NA	NA	NA	NA	NA	NA	NA	NA	NA	NA	NA	NA	NA	NA	NA	NA	19332112	23469360	14455426	17941890	6636891	16037628	18862158	13340930	12301859	4781670	NA	NA	NA	NA	NA	NA	NA	NA
997	glucuronate	Carbohydrate	Aminosugar Metabolism	15443	LC/MS Polar	100000257	3233.3	193.035	207300-70-7	444791	C00191	HMDB00127	825613	452261	715266	2111505	1190374	1228328	1208535	3049201	1409450	1876302	874236	1965222	1287878	1286600	1853754	1869650	4302544	2486648	1923192	17168268	11941404	8919433	9221732	2575478	17087340	15280103	17342160	13577194	10791346	1275462	3528373	3323411	3496149	3929290	8468189	7635580	7277884
41	glutamate	Amino Acid	Glutamate Metabolism	57	LC/MS Pos Early	561	1500	148.06	56-86-0	611	C00025	HMDB00148	67798120	65705660	76843808	103195080	103065208	192577904	141697952	93650272	55437200	137957216	95129696	131555016	128396000	75081872	85486248	103283664	177318480	162715664	138983328	508558880	596396416	392987616	348340544	449959296	730787392	524804480	492400096	542281856	401330240	34522244	68520064	90215616	61345328	94751048	147581392	96572848	43814620
42	glutamine	Amino Acid	Glutamate Metabolism	53	LC/MS Pos Early	563	1291	147.076	56-85-9	5961	C00064	HMDB00641	55729136	74846968	86971032	96844800	49158796	112544256	79309248	47976544	18514458	135180272	60254720	94016704	55853560	48328296	58915340	41209488	90983648	98604456	55907380	276559040	92069200	250973648	149647456	253745312	148354608	65399496	62394120	92232344	184086592	37501496	55618964	56417256	61417184	71404800	98551496	85002536	32970596
90	glutarate (pentanedioate)	Amino Acid	Lysine Metabolism	396	LC/MS Polar	339	2900	131.035	110-94-1	743	C00489	HMDB00661	191872	136401	NA	272260	292549	754023	373038	367167	NA	NA	205884	264707	NA	207529	199732	249161	404520	401275	393315	801209	1227873	1576728	600328	359034	1141819	1183688	1125714	1002138	1264758	260244	155978	NA	NA	179167	396507	483788	352199
417	glutathione, oxidized (GSSG)	Amino Acid	Glutathione Metabolism	27727	LC/MS Pos Early	448	2667	613.159	103239-24-3	65359	C00127	HMDB03337	106797	252757	255845	32175	NA	NA	290008	77388	205380	96744	118498	40639	NA	52878	128287	NA	26989	NA	NA	NA	NA	NA	NA	NA	NA	NA	NA	NA	NA	NA	NA	NA	NA	NA	NA	NA	NA
416	glutathione, reduced (GSH)	Amino Acid	Glutathione Metabolism	2127	LC/MS Pos Early	496	2000	308.091	70-18-8	124886	C00051	HMDB00125	170357	830961	768119	159831	NA	NA	2839130	544977	1409927	1042768	395131	630235	137368	531487	283385	NA	65070	NA	NA	NA	NA	NA	NA	NA	NA	NA	NA	NA	NA	79121	NA	NA	55305	NA	NA	NA	NA
862	glycerate	Carbohydrate	Glycolysis, Gluconeogenesis, and Pyruvate Metabolism	1572	LC/MS Polar	1052	2070.4	105.019	600-19-1	752	C00258	HMDB00139	3309855	3186712	3508875	4204742	6268457	8319309	6198181	10052168	7161411	6466865	3585655	6974693	6138893	4736358	5089785	5495073	7617660	6969079	4617832	12512664	48475172	14615121	22368808	18071846	12586739	17333744	18155060	15418827	7381339	3183411	6306080	6257175	4319648	5146497	4706712	2945949	3711527
1797	glycerol	Lipid	Glycerolipid Metabolism	15122	LC/MS Neg	1254	758	91.0401	56-81-5	753	C00116	HMDB00131	1559353	1230851	686761	975775	1952116	1928595	2311978	1434098	1287245	1091196	1720865	1503337	1750467	1344311	1164629	2279226	2540151	2721973	2384737	8788892	9986659	8335674	8273964	8620307	11580483	13080127	12415762	10938330	6800702	508296	1173171	2006382	1598650	1581243	1723464	1645331	NA
1798	glycerol 3-phosphate	Lipid	Glycerolipid Metabolism	43847	LC/MS Neg	100000258	613.2	171.006	29849-82-9	754	C00093	HMDB00126	2375437	4926176	2761747	5128121	13970742	13526686	6898877	10811278	12205610	10262469	3852536	8722279	8763104	4470222	3706201	4484477	10132696	8953588	13759033	41047548	34983128	37574720	16838384	13556630	45186352	50160200	42550552	25267836	24995500	2436139	5886662	7421642	2909804	8613140	7449349	4555867	1525751
1506	glycerophosphoethanolamine	Lipid	Phospholipid Metabolism	37455	LC/MS Pos Early	100001620	659	216.063	33049-08-0	123874	C01233	HMDB00114	31410272	53555552	26843198	62753320	197075856	129053008	82405096	124125616	114579560	103203080	53519216	86197672	111267128	70397176	48700988	60269140	106978384	115478568	158812624	535279712	641834048	558140800	596099584	559458624	403235296	513624736	483288320	506360928	333235744	38023308	85861576	92944312	64089756	106754984	70091856	59569892	29613258
1803	glycerophosphoglycerol	Lipid	Glycerolipid Metabolism	48857	LC/MS Polar	100001619	2430	245.043	NA	439964	C03274	NA	145001	313024	159050	517445	3907216	1664509	929872	1280655	1163339	1885581	471066	1257190	962600	807759	592746	230312	823329	904686	1673913	28642020	45537132	35265372	48189776	48687232	32177916	42310464	45119772	44384396	23590750	514487	3685886	4145155	2559101	4032265	1450154	1097608	574537
1508	glycerophosphoinositol*	Lipid	Phospholipid Metabolism	47155	LC/MS Polar	100001621	3850	333.059	16824-65-0	NA	NA	NA	224869	373400	208206	636136	4575125	2483483	750622	1135039	808073	1260702	473782	968000	857398	726834	511919	183997	562267	703594	3144511	30020388	40547472	42713444	43176940	41604744	33477774	38005540	44205544	46007436	23180524	275268	2681165	3452075	962421	3370597	986236	922491	365068
1500	glycerophosphorylcholine (GPC)	Lipid	Phospholipid Metabolism	15990	LC/MS Pos Early	100000269	672	258.11	28319-77-9	71920	C00670	HMDB00086	20268764	38075248	17373900	51907636	191272160	113469176	66448420	110548624	100453512	97784696	46519528	86575464	103601680	63875584	43937516	51478644	98329824	126262856	199854048	339466624	503380992	585958016	861425152	926693376	315029184	443634848	456503584	667514304	345251616	31524764	95427744	104677712	68796704	119562088	48471144	49219008	25950914
1	glycine	Amino Acid	Glycine, Serine and Threonine Metabolism	58	LC/MS Pos Early	340	1375	76.0393	56-40-6	750	C00037	HMDB00123	9465201	7895990	9268037	19031856	16161590	20461156	16723646	23636082	14836468	14209057	8293086	13388534	13178138	8851943	11638818	11667035	24522066	24783408	19525826	96040776	92268368	81173480	59680192	32522294	133770440	115972440	128013096	102728952	85120192	9669545	18313324	20640126	14578317	20597144	40164200	30092326	21145836
1884	glycosyl-N-palmitoyl-sphingosine	Lipid	Sphingolipid Metabolism	53013	LC/MS Pos Late	100009272	2623	700.572	NA	NA	NA	NA	NA	NA	NA	NA	63530	85923	77986	173358	190390	65517	NA	NA	131841	61314	NA	52804	331963	159179	172957	153485	272192	138112	157771	NA	200634	171626	186706	271628	NA	NA	NA	NA	NA	NA	NA	NA	NA
574	glycylisoleucine	Peptide	Dipeptide	36659	LC/MS Pos Early	100001790	3002	189.123	19461-38-2	88079	NA	HMDB28844	NA	NA	NA	NA	NA	NA	NA	NA	NA	NA	NA	NA	NA	NA	NA	NA	NA	NA	NA	337843	378834	515784	439437	391345	332323	397151	312652	294782	231430	NA	NA	NA	NA	NA	NA	NA	NA
575	glycylleucine	Peptide	Dipeptide	34398	LC/MS Pos Early	100001258	3059	189.123	869-19-2	92843	C02155	HMDB00759	NA	NA	NA	123115	259119	262963	205294	229737	194775	182994	83446	160102	173521	81354	69830	57093	204007	187682	245080	1592165	1872259	2129742	1626609	1218614	1536816	1765210	1412014	1390887	1028417	NA	117953	207503	129017	173594	101780	59167	NA
585	glycylvaline	Peptide	Dipeptide	18357	LC/MS Pos Early	100000487	2734	175.108	1963-21-9	97417	NA	HMDB28854	NA	NA	NA	NA	NA	NA	NA	NA	NA	NA	NA	NA	NA	NA	NA	NA	NA	NA	NA	990576	1040103	1308821	917784	751830	968490	990857	790195	847799	668467	NA	NA	NA	NA	NA	NA	NA	NA
2737	guanosine	Nucleotide	Purine Metabolism, Guanine containing	1573	LC/MS Polar	1099	2051.9	282.084	118-00-3	6802	C00387	HMDB00133	444851	308756	357369	1354105	1669042	2011209	1700626	2376484	1617765	1340453	686942	1518670	1242324	654074	509345	764064	1940755	1594047	1538506	2160357	972645	1218816	1314942	960735	1422664	1525215	1229153	1393302	2278027	463329	1431846	1779704	1777254	2331893	1644057	1537116	653132
2732	guanosine 5'- monophosphate (5'-GMP)	Nucleotide	Purine Metabolism, Guanine containing	2849	LC/MS Pos Early	347	800	364.065	5550-12-09	6804	C00144	HMDB01397	1066257	1058410	1115089	1129199	NA	199783	1719044	1674259	1105849	1333632	1074783	1185877	806376	1314888	1045181	592526	1224732	1233449	218226	117217	193750	92053	87283	131066	86146	NA	107522	130862	200860	1103042	1751868	1235462	1202018	1046268	1746452	1339939	1419994
2863	gulonic acid*	Cofactors and Vitamins	Ascorbate and Aldarate Metabolism	46957	LC/MS Polar	100001586	2750	195.051	20246-53-1	9794176	NA	HMDB03290	554527	548585	906709	2011139	2560938	2591251	1927909	4549006	2699612	2251676	1657599	2436704	2312935	2080161	2322990	2320087	6605325	5268862	4057441	31029012	26131578	25345562	17778256	4297179	64897208	64661452	62623028	42306812	37926608	2085577	3250468	4751632	5930186	4763286	3379339	1518012	1181396
1206	hexadecanedioate	Lipid	Fatty Acid, Dicarboxylate	35678	LC/MS Neg	100001614	4615	285.207	505-54-4	10459	C19615	HMDB00672	136190	132869	86641	158589	118759	227843	160527	144996	178776	119263	176782	78127	96016	65969	88584	NA	150194	157802	NA	605017	770760	543636	467392	353884	910268	974260	1112406	754254	570325	94554	255898	230854	148130	264710	373856	381424	215687
1277	hexanoylglycine	Lipid	Fatty Acid Metabolism(Acyl Glycine)	35436	LC/MS Neg	100001527	2900	172.098	24003-67-6	99463	NA	HMDB00701	24268	26954	47050	96638	81157	67106	78037	191462	125641	90453	92116	116935	130668	98497	130399	163633	243804	255017	190147	1064060	941360	723886	575877	273566	1969212	2100004	1984968	1636113	1216421	97936	234027	352653	181868	297148	315734	230159	179942
71	histamine	Amino Acid	Histidine Metabolism	1574	LC/MS Pos Early	354	3035	112.087	51-45-6	774	C00388	HMDB00870	13672365	11822795	13119991	18202248	26938350	23122776	16326396	20737336	16233235	19466888	14251907	17729156	17221300	13105864	14108940	16965810	19488552	20863776	22657714	129954808	157697536	109669776	86935176	31164662	158330816	143715648	159924944	128346400	99934432	14327508	21782244	25571344	18143520	26355412	21858748	20753088	17965092
58	histidine	Amino Acid	Histidine Metabolism	59	LC/MS Pos Early	355	2707	156.077	5934-29-2	6274	C00135	HMDB00177	227990976	193802288	256904592	369996224	504819584	655154240	390153792	575037056	355145632	239524400	169614384	257146064	205418416	160851488	152916784	109157752	264529616	278571712	211617632	1552412160	1614945792	1399969408	1211154688	736241536	1648646272	1430799616	1566914048	1516305152	1222977024	243411200	513041952	559773696	409707968	592199936	707723072	482514784	291831168
18	homoserine	Amino Acid	Glycine, Serine and Threonine Metabolism	18351	LC/MS Polar	100000458	2875.8	118.051	672-15-1	12647	C00263	HMDB00719	NA	346312	288086	337631	363711	528072	NA	567447	579759	248136	NA	NA	270235	117102	NA	NA	NA	363836	306738	983808	3014667	1405719	1255291	644521	1793479	3532166	1598760	1427373	1320787	NA	124860	NA	276904	377906	250065	582555	NA
21	homoserine lactone	Amino Acid	Glycine, Serine and Threonine Metabolism	15696	LC/MS Pos Early	100000262	1980	102.055	2185-02-06	445963	C02926	NA	NA	NA	NA	NA	NA	NA	NA	NA	NA	NA	NA	NA	NA	NA	NA	NA	NA	NA	NA	1498486	1385572	1487657	1089930	566599	1932094	1763269	1566414	1325762	1529982	NA	NA	NA	NA	NA	NA	NA	NA
2683	hypoxanthine	Nucleotide	Purine Metabolism, (Hypo)Xanthine/Inosine containing	3127	LC/MS Polar	171	1515.8	135.031	68-94-0	790	C00262	HMDB00157	NA	NA	NA	NA	6017377	4503105	NA	NA	NA	NA	NA	NA	NA	NA	NA	NA	NA	NA	3760084	166154144	239584384	143014528	130696632	53419528	188840464	234633584	210861440	176296160	98166728	NA	NA	2375414	NA	1864745	481827	NA	NA
70	imidazole lactate	Amino Acid	Histidine Metabolism	15716	LC/MS Pos Early	100000263	2040	157.061	14403-45-3	440129	C05568	HMDB02320	NA	50501	NA	84646	112426	559727	78591	281126	373532	79394	41988	115812	95211	61229	64454	32409	122171	127422	111686	991325	1194734	1009536	829076	75601	1125388	1314953	1733058	1700396	1341711	332208	685296	698511	323154	558203	875453	401088	506424
2682	inosine	Nucleotide	Purine Metabolism, (Hypo)Xanthine/Inosine containing	1123	LC/MS Neg	361	1602.1	267.074	58-63-9	6021	C00294	HMDB00195	7811340	8546897	5352349	11316894	35823500	44408588	24117918	25366184	21176208	24022764	13103657	23144726	20758964	10535696	12903127	14468748	32119758	30759608	29223152	158672528	132741752	125158952	82374416	80664848	144271440	138062592	104123104	91741400	97310712	9293733	23929626	36621512	24522102	37561728	33571784	26294506	11979174
2681	inosine 5'-monophosphate (IMP)	Nucleotide	Purine Metabolism, (Hypo)Xanthine/Inosine containing	2133	LC/MS Polar	362	4267.7	347.04	4691-65-0	8582	C00130	HMDB00175	NA	NA	87161	216871	NA	NA	495811	1567909	813730	729216	302695	1098789	567286	614214	323671	132827	723266	962027	NA	NA	NA	NA	NA	NA	NA	NA	NA	NA	NA	570676	2848873	1272759	3282278	1809993	3266241	1707388	1060447
1477	inositol 1-phosphate (I1P)	Lipid	Inositol Metabolism	43849	LC/MS Polar	370	4785	259.022	573-35-3;106032-59-1	440194	C04006	HMDB00213	NA	NA	NA	NA	NA	NA	NA	NA	NA	NA	NA	NA	NA	NA	NA	NA	NA	NA	NA	905141	1151391	1461660	1562745	629682	1187779	1169016	2048657	1270594	1181188	NA	NA	NA	NA	NA	NA	NA	NA
849	Isobar: fructose 1,6-diphosphate, glucose 1,6-diphosphate, myo-inositol 1,4 or 1,3-diphosphate	Carbohydrate	Glycolysis, Gluconeogenesis, and Pyruvate Metabolism	46896	LC/MS Neg	100002180	551	338.989	NA	NA	NA	NA	NA	37416	31140	92746	203390	162873	168924	215436	195055	178399	79843	185357	NA	110098	146323	NA	NA	NA	NA	55152	80102	52040	78179	102003	73250	55362	66874	72514	50221	55670	55855	NA	57989	NA	79907	53196	91569
293	isoleucine	Amino Acid	Leucine, Isoleucine and Valine Metabolism	1125	LC/MS Pos Early	376	2800	132.102	73-32-5	6306	C00407	HMDB00172	40366928	42712040	41326896	46327176	51806660	54429328	56166560	57026564	56998960	50750048	45290268	50247460	50023836	41247088	40068428	43721892	55063216	54797356	57239520	261201568	265879744	266338096	195579968	116932344	299974464	288241696	321585920	278753536	258308544	46040272	61464716	75362672	62538936	67180416	71707784	60261648	52954172
912	isomaltose	Carbohydrate	Glycogen Metabolism	39777	LC/MS Polar	100002764	3950	387.114	499-40-1	439193	C00252	HMDB02923	302390	282067	NA	766629	1917500	1252574	2558275	4691051	3972401	2173139	1278151	2836151	2258932	1558045	1447605	971508	1896712	2162637	2198395	77551776	60912408	57092784	42313996	17124612	35514536	44695748	42155080	55926360	43395368	3495452	9516266	15968881	10329445	10920142	7208190	3732818	4638683
272	isovalerylglycine	Amino Acid	Leucine, Isoleucine and Valine Metabolism	35107	LC/MS Neg	100001452	1950	158.082	16284-60-9	546304	NA	HMDB00678	NA	NA	30288	34020	42559	141069	58308	NA	32944	NA	66172	NA	55557	42878	64603	31249	NA	NA	19081	113704	NA	89630	60947	46214	41601	66829	161830	56184	67321	47197	25763	31145	NA	NA	NA	NA	NA
2888	isoxanthopterin	Cofactors and Vitamins	Pterin Metabolism	27732	LC/MS Pos Early	100000749	1110	180.052	529-69-1	10729	C03975	HMDB00704	85102	58479	63766	184695	154984	179900	190552	280385	253204	168341	134318	174921	193195	158984	89935	127565	191227	196159	114646	467204	730354	488410	463683	345503	595823	621782	608681	511749	346958	62297	146344	122957	96724	143002	154214	149986	124210
3244	kojibiose	Xenobiotics	Food Component/Plant	21040	LC/MS Polar	100000928	3500	387.114	2140-29-6	164939	C19632	HMDB11742	206674	321195	288833	236012	577997	339526	1021127	1667323	1752620	1643806	1155516	1269968	1070015	1735677	414493	952704	1708679	647475	962946	21624396	16445457	15599380	17445810	5298870	10184013	12471847	14671076	23181208	15368536	1885989	5832738	8949057	7247180	7249331	2713724	1656496	1799052
228	kynurenate	Amino Acid	Tryptophan Metabolism	1417	LC/MS Neg	98	2224	188.035	492-27-3	3845	C01717	HMDB00715	1388176	470479	1181243	1922472	618825	3732807	2063630	1666744	636539	198593	191341	289402	251925	167389	192914	197267	292966	349219	259838	823361	505641	388413	258621	255578	838302	1139388	839993	1066088	483171	423749	999231	737292	463021	750198	1611858	2109167	1082904
227	kynurenine	Amino Acid	Tryptophan Metabolism	15140	LC/MS Pos Early	100000265	2739	209.092	2922-83-0	161166	C00328	HMDB00684	2061965	1243467	2589853	3009269	1656874	3599937	2729277	2981249	1206944	684243	581040	921217	875437	565349	675734	585378	765584	664604	781850	4881932	3542551	2988926	2037897	1800870	3775137	4193047	3751726	4299247	3503559	1404264	1328340	1594833	1111881	1338444	1722730	1632539	859406
859	lactate	Carbohydrate	Glycolysis, Gluconeogenesis, and Pyruvate Metabolism	527	LC/MS Polar	482	1468.8	89.0244	79-33-4	612	C00186	HMDB00190	13132439	4808305	12523712	18299726	22647436	25102896	37327216	34836612	43413216	17875160	16529972	17548276	20359372	10400618	12001862	10454114	24262988	27835938	30443006	424345504	355091520	389888576	271981408	68794512	327106816	451543936	410503936	308217696	326950208	14030549	28784564	35679360	21596828	27116360	17119564	11883319	10027847
3845	lanthionine	Xenobiotics	Chemical	42002	LC/MS Pos Early	100003892	1730	209.059	3183-08-02	6994972;98504	NA	NA	NA	NA	28220	240803	123299	286893	277902	489499	NA	88906	NA	52468	NA	43922	NA	NA	227605	NA	154915	1071681	898603	896236	599434	NA	1386655	1037692	1645784	905938	902965	NA	762925	574461	394035	787009	1899014	1578589	1015260
1061	laurate (12:0)	Lipid	Medium Chain Fatty Acid	1645	LC/MS Neg	181	5300	199.17	143-07-7	3893	C02679	HMDB00638	19530760	20893040	18673074	28535350	60659140	28444640	31707196	46669032	43704752	39621480	36989024	43961004	53150440	35777876	25024392	53551760	67307824	60534920	107709144	295800576	627436608	436272448	529668960	480177120	626296512	863044608	800163072	730825984	248785376	20448114	34080896	49619936	36663084	46491792	42012028	37009016	29097324
265	leucine	Amino Acid	Leucine, Isoleucine and Valine Metabolism	60	LC/MS Pos Early	397	2864	132.102	61-90-5	6106	C00123	HMDB00687	59495032	69366176	70208352	73226016	86680784	73800504	63853608	80495088	65320852	70099840	65630760	69687664	61637460	63244488	67077560	66669672	55741864	72906416	79910536	345313920	338661408	340665504	275905632	176143600	408728480	390521632	434023424	376061344	323780384	66024608	75764088	75608424	62204412	85494824	90016120	66780012	71396736
1108	linoleate (18:2n6)	Lipid	Polyunsaturated Fatty Acid (n3 and n6)	1105	LC/MS Neg	180	5535	279.233	60-33-3	5280450	C01595	HMDB00673	34959392	62436772	25939746	68408864	309683744	351062240	162951856	242340416	189653424	177478704	92576488	203702176	263686768	90595984	69166672	89912760	355067680	392244544	283737472	886003136	2003716864	1268356736	527122912	667105920	950342272	764416192	1841750784	1341807488	520088992	29070416	158052656	145890304	201636480	229843696	158885664	177076688	58028884
1110	linolenate [alpha or gamma; (18:3n3 or 6)]	Lipid	Polyunsaturated Fatty Acid (n3 and n6)	34035	LC/MS Neg	100001337	5450	277.217	NA	5280934	C06426	HMDB03073	15509674	32611636	11876405	38042232	119620744	143928944	136022160	141249824	92462440	115436656	33853760	76403440	94457576	44265168	20871234	59928720	155526304	169211072	259849392	164495248	226599808	113568512	76426200	109154856	133579472	192724816	203278544	117381280	97453272	13454240	39827408	31674570	46626472	55993916	56039508	53958208	20386444
1301	linoleoylcarnitine*	Lipid	Fatty Acid Metabolism(Acyl Carnitine)	46223	LC/MS Pos Late	100003151	1430	424.342	36816-10-1	6450015	NA	HMDB06469	NA	NA	NA	NA	NA	NA	NA	NA	NA	NA	NA	NA	NA	NA	NA	NA	NA	NA	NA	565079	2315253	1765215	1759093	890602	708572	1453965	1243656	3569835	362100	NA	NA	NA	NA	NA	NA	NA	NA
80	lysine	Amino Acid	Lysine Metabolism	1301	LC/MS Pos Early	407	2850	147.113	56-87-1	5962	C00047	HMDB00182	25876340	31020788	31780772	58694556	56489352	100375016	63360496	67391840	47771856	33725960	29320110	35580468	36229424	28497212	21819504	25724264	36478716	39903856	38209160	259709488	253685280	261672080	186278864	107306576	275662592	247161872	304886912	264306448	227625504	30666112	57838516	52635148	37637176	61701896	49947932	52588576	28699724
1038	malate	Energy	TCA Cycle	1303	LC/MS Polar	409	3343.1	133.014	6915-15-7	525	C00149	HMDB00156	44924936	52398176	60733668	81588856	271136992	212717872	111021856	64181320	50584128	221574624	115844640	142010880	228372304	96769456	75979512	102995696	150687440	164317328	172691264	838764160	403384512	915036672	816099840	1058090560	135249664	122501256	86534216	129376520	115983936	22406596	18303856	22051936	18590848	28484114	11825902	21245928	8665457
1255	malonate	Lipid	Fatty Acid Synthesis	15872	LC/MS Polar	818	3447	103.004	141-82-2;26522-22-85-0	867	C00383	HMDB00691	1608565	1401321	1786275	1449115	2341936	2871661	2123640	2078344	2097845	2789284	1943452	2505883	2700868	2081163	1728881	2039299	2378463	2484566	2564137	15478526	18235744	10514722	8746656	5015721	15293659	14635342	14326873	15523683	13498145	1800670	2855885	3380722	2795611	2878685	2207731	1841521	1845102
903	maltohexaose	Carbohydrate	Glycogen Metabolism	35170	LC/MS Polar	100001448	5860	989.32	34620-77-4	439606	C01936	HMDB12253	NA	NA	NA	NA	NA	NA	NA	NA	NA	NA	NA	NA	NA	NA	NA	NA	NA	NA	NA	961971	857736	915886	752516	272918	165681	401846	123364	721551	444827	NA	NA	NA	NA	NA	NA	NA	NA
905	maltopentaose	Carbohydrate	Glycogen Metabolism	35163	LC/MS Polar	100001447	5365	827.267	34620-76-3	13489094	C06218	HMDB12254	NA	NA	NA	122216	663678	198565	396611	962563	822701	464947	203211	566485	425773	263724	NA	91233	324762	331652	297457	4552054	5612468	3853299	4966166	1973020	2471023	3806409	2457679	4932299	3755744	238405	1025968	1378954	1000973	1369877	443210	167079	272217
911	maltose	Carbohydrate	Glycogen Metabolism	15586	LC/MS Polar	913	3329.4	387.114	6363-53-7	10991489	C00208	HMDB00163	2498500	9398623	3667713	4138244	8306659	5299890	16074474	13200750	18368300	69599584	49871900	80296168	81469408	68284144	38202968	57376520	62844864	54235700	53077244	301445600	233091840	281734272	186724624	106629568	93275904	111571088	71989256	160990688	172087152	67944360	111773664	146636544	134549120	155513152	25322308	24761276	18616400
906	maltotetraose	Carbohydrate	Glycogen Metabolism	15910	LC/MS Polar	100000275	5000	711.22	34612-38-9	446495	C02052	HMDB01296	NA	NA	NA	294994	996513	433555	707740	1305005	1097481	513799	220701	802139	445201	363514	228903	151570	516383	484925	504512	10461949	12900971	9443678	7146825	3221732	9322084	13985379	10126025	10331284	6990964	517080	1304487	2130663	1730210	1966628	985423	452588	564875
908	maltotriose	Carbohydrate	Glycogen Metabolism	44688	LC/MS Polar	100000276	4286.4	549.167	1109-28-0	439586	C01835	HMDB01262	NA	1042653	161584	NA	173261	22989	483940	271965	611483	7922642	9401574	11201021	10816435	12157974	7674701	16400367	7853553	6551846	4285732	3962748	2088868	4727349	2634508	2485386	998088	1440886	1083844	2925641	4043234	14773038	14586183	16971922	21980240	23216276	1415419	2182022	1693045
952	mannitol/sorbitol	Carbohydrate	Fructose, Mannose and Galactose Metabolism	46142	LC/MS Polar	100001740	2260	181.072	NA	5780	C01507	HMDB00247	586205	471899	987181	1018613	1857538	1991411	2599549	3513058	2644577	1972153	1477581	1934108	2264249	1326277	1010766	807081	2584260	2971524	2410016	38225284	35964984	49718264	30799394	21759622	61880168	68703688	90690024	77814304	76222760	948951	2308891	2316466	2651426	3140943	2259792	1313628	684200
953	mannose	Carbohydrate	Fructose, Mannose and Galactose Metabolism	48153	LC/MS Polar	803	2200	225.062	3458-28-4	18950	C00159	HMDB00169	NA	NA	NA	NA	NA	NA	NA	NA	NA	NA	NA	NA	NA	NA	NA	NA	NA	NA	NA	9096560	4893940	4405246	3910518	2314676	4226098	4470287	3497676	4128340	2495989	NA	NA	NA	NA	NA	NA	NA	NA
954	mannose-6-phosphate	Carbohydrate	Fructose, Mannose and Galactose Metabolism	1469	LC/MS Polar	294	4510	259.022	70442-25-0;104872-94-8	439198	C00275	HMDB01078	NA	NA	NA	NA	NA	NA	NA	NA	NA	NA	NA	NA	NA	NA	NA	NA	NA	NA	NA	2442327	3987866	2976276	2265816	864924	2638550	3751069	2436631	2525509	631988	NA	NA	NA	NA	NA	NA	NA	NA
3254	melezitose	Xenobiotics	Food Component/Plant	15963	LC/MS Polar	927	4052	549.167	10030-67-8;207511-10-2	92817	C08243	HMDB11730	NA	NA	NA	NA	NA	NA	NA	NA	NA	290380	285128	790277	493359	125486	793145	NA	408388	644416	1367535	2253931	2932022	5198195	2223674	2163081	1379797	157766	3526114	7786494	13387573	NA	55315	176696	380673	NA	139398	NA	NA
325	methionine	Amino Acid	Methionine, Cysteine, SAM and Taurine Metabolism	1302	LC/MS Pos Early	415	2526	150.058	63-68-3	6137	C00073	HMDB00696	22237158	20030154	22274496	32195052	34572820	58902448	42170020	45785724	28111184	24850168	18116474	23378610	19886028	17321416	19902196	15787520	26359980	27387468	25444426	210889600	204543120	192657632	145067904	75732072	249962272	226748656	246054592	203915312	171803056	18589692	38537820	35961256	27290914	41723800	40470096	38601712	25596724
330	methionine sulfoxide	Amino Acid	Methionine, Cysteine, SAM and Taurine Metabolism	18374	LC/MS Pos Early	100000039	1272	166.053	3226-65-1	158980	C02989	HMDB02005	111843728	102389352	146314176	168688752	211800096	226404528	132572248	284214816	146647760	80501464	51817948	78698176	64238584	53958244	52280020	39059676	91743104	94519088	68505888	591506560	561032192	497910240	377085632	269273024	636475648	626682944	626023488	578680448	414292832	78856000	185651904	262532016	164711232	245829376	258669440	157818304	121661792
3336	methyl glucopyranoside (alpha + beta)	Xenobiotics	Food Component/Plant	46144	LC/MS Pos Early	100005864	832	212.113	NA	NA	NA	NA	110475	951016	207953	543935	1856415	533598	1459131	1804520	1176293	3439278	3301638	3262822	2675604	2485622	1094961	1372492	2802769	2882340	966793	11914603	13517795	13973695	7115661	5528922	10627275	11382216	4505155	9182789	7319300	4264823	4215457	6543355	3670149	4104899	1598298	1376029	1123575
2818	methylphosphate	Nucleotide	Purine and Pyrimidine Metabolism	37070	LC/MS Pos Early	100001805	544	113	7023-27-0	13130	NA	HMDB61711	NA	NA	NA	62607	212692	254193	123583	258897	126369	80435	32602	124699	90899	30368	NA	NA	175771	185291	127869	1346651	1558176	1340631	1164827	621746	1961624	2083444	1475376	1353429	635064	NA	98111	99732	55500	117594	175672	116206	27207
285	methylsuccinate	Amino Acid	Leucine, Isoleucine and Valine Metabolism	15745	LC/MS Polar	2051	2800	131.035	498-21-5	10349	NA	HMDB01844	NA	NA	NA	150397	162312	304726	184421	NA	161433	NA	NA	323831	NA	210906	NA	193892	180903	NA	NA	1292619	1174275	853124	376061	203170	1643696	1226799	1020692	731307	633754	150659	228937	NA	252096	325874	203478	NA	179302
1889	mevalonate	Lipid	Mevalonate Metabolism	39583	LC/MS Neg	30	860	147.066	96949-03-0	439230	C02104	HMDB00227	NA	NA	22631	91906	1545098	647476	28213	52875	NA	NA	NA	NA	65262	NA	NA	NA	25745	NA	443294	11110756	10502349	9415650	8039660	6147717	12920061	11092437	12006372	9581267	8649863	NA	153919	377754	NA	250232	NA	NA	NA
1890	mevalonate 5-phosphate	Lipid	Mevalonate Metabolism	38627	LC/MS Neg	32	594	227.033	868553-49-5	476	C01107	HMDB01343	NA	NA	NA	NA	NA	NA	NA	NA	NA	NA	NA	NA	NA	NA	NA	NA	NA	NA	NA	1289025	1063830	1031872	551905	119604	907712	692902	800442	648162	721421	NA	NA	NA	NA	NA	NA	NA	NA
1894	mevalonolactone	Lipid	Mevalonate Metabolism	48118	LC/MS Pos Early	100000772	1375	131.07	674-26-0	10428	NA	HMDB06024	NA	NA	NA	NA	5181028	1901830	NA	209907	55364	NA	NA	288603	NA	NA	NA	NA	NA	NA	1232501	29754516	26970596	27155146	23144528	17543796	30691844	28417612	32217492	24966996	27104386	NA	551031	1320708	NA	976057	NA	NA	NA
1469	myo-inositol	Lipid	Inositol Metabolism	1124	LC/MS Polar	363	3506.3	225.062	87-89-8	892	C00137	HMDB00211	2934820	2946600	3887818	5996762	6912454	7577480	8821082	10840045	9554829	7073700	5028725	8313459	6805747	5235613	3932338	4132861	8287302	8121573	7082107	14072160	19243576	15992163	13537108	8946350	12950817	15130271	16387435	12260893	11351394	3853490	10595392	11382615	8246016	11014797	5307468	4178320	3197310
1064	myristate (14:0)	Lipid	Long Chain Fatty Acid	1365	LC/MS Neg	519	5440	227.202	544-63-8	11005	C06424	HMDB00806	41585044	57512700	41215284	75788856	202487056	92243048	93233432	174876320	143312976	167626736	132136616	186405248	214662224	128545880	76840608	165668944	271939840	280657760	582161984	1322214912	2465502464	2186752512	1305150848	1740534144	1981696000	2373363712	2738707968	2681482240	1125557504	58974980	95373312	161669984	135094208	170426400	121644200	102362512	61422916
1065	myristoleate (14:1n5)	Lipid	Long Chain Fatty Acid	32418	LC/MS Neg	100001198	5346.9	225.186	544-64-9	5281119	C08322	HMDB02000	2180831	3900219	2276199	7456660	22172984	7071793	6526535	20106242	14607695	14677105	12269701	18447420	23871664	13718442	5412371	19276916	30469868	27233028	67949040	156579664	323579776	274836640	286385856	270189984	332315808	489689792	429298400	402155424	149227056	3606625	8873932	16913380	14190063	17994934	12860509	8490523	3805034
1296	myristoylcarnitine	Lipid	Fatty Acid Metabolism(Acyl Carnitine)	33952	LC/MS Pos Late	100001270	1350	372.311	18822-89-4	53477791	NA	HMDB05066	NA	NA	NA	NA	NA	NA	NA	NA	NA	NA	NA	NA	NA	NA	NA	NA	NA	NA	NA	310583	772729	921868	866828	338881	491319	620642	571859	2698746	236001	NA	NA	NA	NA	NA	NA	NA	NA
2710	N1-methyladenosine	Nucleotide	Purine Metabolism, Adenine containing	15650	LC/MS Pos Early	1242	2120	282.12	15763-06-1	27476	C02494	HMDB03331	NA	NA	NA	NA	NA	NA	NA	NA	NA	NA	NA	NA	NA	NA	NA	NA	NA	NA	NA	1685957	1500647	1183591	488552	166020	1697338	1762759	1854872	1553937	1045807	NA	NA	NA	NA	NA	NA	NA	NA
84	N6,N6,N6-trimethyllysine	Amino Acid	Lysine Metabolism	1498	LC/MS Pos Early	189	2825	189.16	23284-33-5	440120	C03793	HMDB01325	332723	NA	361512	455183	471482	496910	597613	750005	438509	263761	NA	NA	NA	429795	292072	226228	NA	491503	221299	2626097	2471337	2255445	1484702	1001820	2499575	2154707	2915267	2132161	2086602	296007	454698	448740	NA	291414	483478	281222	296893
82	N6-acetyllysine	Amino Acid	Lysine Metabolism	36752	LC/MS Polar	100001734	2612.6	187.109	692-04-6	92832	C02727	HMDB00206	NA	NA	NA	NA	NA	NA	NA	NA	NA	NA	NA	NA	NA	NA	NA	NA	NA	NA	NA	116766	NA	103079	93988	NA	233070	242599	229115	127708	170127	NA	NA	NA	NA	NA	NA	NA	NA
2720	N6-carbamoylthreonyladenosine	Nucleotide	Purine Metabolism, Adenine containing	35157	LC/MS Neg	100001415	2164	411.127	24719-82-2	161466	NA	HMDB41623	NA	NA	NA	NA	NA	NA	NA	NA	NA	NA	NA	NA	NA	NA	NA	NA	NA	NA	NA	74171	82830	49228	35100	10790	101392	92724	109089	74642	35262	NA	NA	NA	NA	NA	NA	NA	NA
1023	N6-carboxymethyllysine	Carbohydrate	Advanced Glycation End-product	36713	LC/MS Pos Early	100001768	2500	205.118	5746-04-03	NA	NA	NA	62110	NA	NA	101455	200708	461777	226408	387222	243731	312666	212492	387732	198330	227823	102925	182853	319472	417157	369807	1697121	1643685	1915516	1521177	826089	2919147	1851230	2291016	1691262	1685448	133607	581300	676896	359388	603139	506590	372356	177571
2729	N6-succinyladenosine	Nucleotide	Purine Metabolism, Adenine containing	48130	LC/MS Neg	100001664	980	382.1	4542-23-8	NA	NA	HMDB00912	NA	NA	NA	NA	NA	NA	NA	NA	NA	NA	NA	NA	NA	NA	NA	NA	NA	NA	NA	101558	86530	88060	83827	334252	152303	98738	129925	96150	85196	NA	NA	NA	NA	NA	NA	NA	NA
63	N-acetyl-1-methylhistidine*	Amino Acid	Histidine Metabolism	43255	LC/MS Pos Early	100004299	2100	212.103	NA	NA	NA	NA	NA	NA	NA	NA	NA	680647	149771	NA	NA	55658	NA	58112	116474	123895	97403	74727	65721	78082	53078	848040	456709	261532	159591	171107	668206	694344	438467	645014	270573	NA	NA	NA	NA	NA	64137	NA	NA
28	N-acetylalanine	Amino Acid	Alanine and Aspartate Metabolism	1585	LC/MS Polar	1110	1564.8	130.051	97-69-8	88064	C02847	HMDB00766	NA	NA	NA	244800	NA	164231	416426	411234	247966	NA	NA	NA	200754	NA	NA	NA	426687	460529	205345	1378587	986395	1229994	837290	231279	1170496	1199941	1809644	1140107	1372859	NA	648229	551306	549177	547705	1011746	606144	550080
375	N-acetylarginine	Amino Acid	Urea cycle; Arginine and Proline Metabolism	33953	LC/MS Pos Early	100001266	2245	217.13	155-84-0	67427	C02562	HMDB04620	1105034	904901	794628	2815044	1778331	1535430	1380955	2982830	1577213	1413978	1572669	1206777	2518571	2244795	984826	601108	1473928	1650050	1133844	9290118	6784888	6844480	6222733	5980384	7661665	6872190	8496374	9707545	7057950	562380	1593632	1946819	996960	1219835	2619453	1617625	1016265
33	N-acetylasparagine	Amino Acid	Alanine and Aspartate Metabolism	33942	LC/MS Pos Early	100001257	785	175.071	4033-40-3	99715	NA	HMDB06028	45337	NA	50557	63106	NA	119084	65418	42734	NA	58325	47816	30985	38517	41378	74321	54912	94933	103457	68416	241896	168312	109701	148434	210880	335936	233388	297102	167935	120030	31989	62444	NA	NA	58320	119886	107638	61419
34	N-acetylaspartate (NAA)	Amino Acid	Alanine and Aspartate Metabolism	22185	LC/MS Polar	100000787	3143	174.041	997-55-7;997-55-7	65065	C01042	HMDB00812	4899828	6208379	8130632	1462846	1668039	2714713	506249	195896	85593	1381963	2336173	360911	873878	2867745	4863722	1639055	594114	501859	942958	658959	378345	755742	1230470	8604970	267496	230083	208987	216283	409774	2762066	582301	407471	407452	392655	551228	953466	486481
2788	N-acetyl-beta-alanine	Nucleotide	Pyrimidine Metabolism, Uracil containing	37432	LC/MS Neg	100002102	773	130.051	3025-95-4	76406	C01073	NA	NA	NA	NA	129627	77772	162311	137142	111343	78870	141669	NA	105664	NA	NA	89769	61579	94520	169821	77828	426534	532982	306699	330847	271572	659140	478653	524902	516775	519342	NA	117297	144233	NA	135874	179660	113808	NA
100	N-acetyl-cadaverine	Amino Acid	Lysine Metabolism	43530	LC/MS Pos Early	100002249	2385	145.133	32343-73-0	NA	NA	NA	NA	NA	NA	NA	NA	NA	NA	NA	NA	NA	NA	NA	NA	NA	NA	NA	NA	NA	NA	333254	329816	314023	206718	192345	315018	361449	301721	326750	200931	NA	NA	NA	NA	NA	NA	NA	NA
343	N-acetylcysteine	Amino Acid	Methionine, Cysteine, SAM and Taurine Metabolism	1586	LC/MS Neg	1107	1108	162.023	616-91-1	12035	C06809	HMDB01890	NA	NA	NA	25475	90136	NA	22364	54340	35980	18762	NA	17694	21114	23506	NA	NA	16706	30272	17044	547885	390591	347691	450904	79805	347493	302198	246746	267304	170321	62547	44232	31833	43772	50312	56458	36398	41372
1001	N-acetylglucosamine 6-phosphate	Carbohydrate	Aminosugar Metabolism	15107	LC/MS Polar	1213	4114	300.049	102029-88-9	439219	C00357	HMDB02817	NA	NA	NA	NA	NA	NA	NA	NA	NA	NA	NA	NA	NA	NA	NA	NA	NA	NA	NA	271547	511769	250946	405514	364308	378528	409996	383925	298985	278718	NA	NA	NA	NA	NA	NA	NA	NA
43	N-acetylglutamate	Amino Acid	Glutamate Metabolism	15720	LC/MS Polar	100000282	3106	188.056	5817-08-03	70914	C00624	HMDB01138	793387	1059331	1364339	1550775	1856769	2937866	2387208	3926348	1884985	3909273	1962235	3468596	2738657	2198389	1821681	1477608	4493770	3859514	2313223	11969972	11470620	9229009	7929194	2392356	12699427	11601264	10724773	8669359	8971336	1244709	2556889	3133013	3280954	3989502	4746254	3331492	1703410
44	N-acetylglutamine	Amino Acid	Glutamate Metabolism	33943	LC/MS Pos Early	100001253	845	189.087	2490-97-3	182230	C02716	HMDB06029	544390	712890	784653	1246933	766651	1988084	1477589	1602456	984653	1331116	752157	1540453	1193835	845526	1370166	1480517	3059407	3458243	1729725	3499854	2697999	2582855	2512554	1164329	5304089	3914093	5383841	3499818	3190201	507386	1080523	1075166	953976	1098629	2308641	2005897	1411467
2	N-acetylglycine	Amino Acid	Glycine, Serine and Threonine Metabolism	27710	LC/MS Pos Early	100001006	826	118.05	543-24-8	10972	NA	HMDB00532	NA	NA	NA	291828	243660	519565	223976	468517	193307	187034	NA	362447	NA	209772	294244	232107	533638	764006	416457	781742	710314	511053	674125	406097	762984	636902	1067277	852940	772490	163999	458561	497225	420744	448757	1033983	898875	703720
78	N-acetylhistamine	Amino Acid	Histidine Metabolism	48679	LC/MS Neg	100006123	1730	152.083	673-49-4	69602	C05135	HMDB13253	71580	NA	NA	20982	729698	106086	NA	26101	NA	16724	NA	NA	23841	NA	220038	NA	NA	NA	364561	37599792	32771232	38156072	27517704	39818704	33253408	29820086	32298656	26277676	32071328	31811	514168	786298	36476	739647	NA	NA	NA
59	N-acetylhistidine	Amino Acid	Histidine Metabolism	33946	LC/MS Pos Early	100001293	2065	198.087	39145-52-3	75619	C02997	HMDB32055	243801	198616	188821	358493	414304	1134870	407830	602560	365154	220998	179025	239942	242815	192798	195487	167658	345926	418345	253751	1143160	1032759	1014590	659282	363581	1636472	1256317	1936710	1602286	1412672	238969	597046	582795	438115	693727	1091926	711193	458471
266	N-acetylleucine	Amino Acid	Leucine, Isoleucine and Valine Metabolism	1587	LC/MS Neg	1082	2400	172.098	1188-21-2	70912	C02710	HMDB11756	NA	NA	NA	NA	NA	45036	NA	NA	NA	NA	NA	NA	NA	NA	NA	NA	NA	NA	NA	130327	96039	108030	62820	28054	143491	125964	201188	126152	126535	NA	29450	20773	NA	22900	32212	31696	29582
326	N-acetylmethionine	Amino Acid	Methionine, Cysteine, SAM and Taurine Metabolism	1589	LC/MS Neg	1083	1787	190.054	65-82-7	448580	C02712	HMDB11745	85745	89465	99796	154693	235943	190077	240381	256901	240917	146371	111085	120360	164811	122382	86349	101556	148759	157938	144127	1040776	1065742	865306	1449419	1097477	1285075	1077324	1411780	1505602	907671	121880	190148	156990	167400	131516	163994	135702	90264
331	N-acetylmethionine sulfoxide	Amino Acid	Methionine, Cysteine, SAM and Taurine Metabolism	45428	LC/MS Pos Early	100005463	880	208.064	NA	193368	NA	NA	193859	173282	201988	371817	321801	677778	296531	650401	382863	144564	122077	175606	215615	132404	150078	177596	297737	309832	169257	1350862	1670447	1217180	1334264	313847	2231522	2227061	3557071	2367077	1864112	177724	415445	530829	299702	457239	751735	577469	484152
109	N-acetylphenylalanine	Amino Acid	Phenylalanine and Tyrosine Metabolism	33950	LC/MS Neg	100001256	2597	206.082	2018-61-3	74839	C03519	HMDB00512	NA	NA	NA	NA	NA	NA	NA	NA	NA	NA	NA	NA	NA	NA	NA	NA	NA	NA	NA	66405	44792	56244	36000	NA	90902	89209	148724	88467	87269	NA	NA	NA	NA	NA	NA	NA	NA
408	N-acetylputrescine	Amino Acid	Polyamine Metabolism	37496	LC/MS Pos Early	192	2230	131.118	18233-70-0	122356	C02714	HMDB02064	NA	NA	NA	NA	NA	NA	NA	NA	NA	NA	NA	NA	NA	NA	NA	NA	NA	NA	NA	400230	459989	342635	239276	171160	371506	406851	383439	358538	269524	NA	NA	NA	NA	NA	NA	NA	NA
10	N-acetylserine	Amino Acid	Glycine, Serine and Threonine Metabolism	37076	LC/MS Polar	100001851	2000	146.046	97-14-3	65249	NA	HMDB02931	428776	231382	685545	1062526	961216	1743241	1413806	1555833	1103235	1057069	845830	1258410	1074989	785034	699771	830454	2288049	2262105	1210739	4820584	4891319	4550425	4712513	2083750	5301817	6317227	6873819	5408376	4105302	691637	1740064	1391563	1294852	1790771	2225125	1701280	1197153
244	N-acetylserotonin	Amino Acid	Tryptophan Metabolism	1500	LC/MS Neg	193	2650	217.098	1210-83-9	903	C00978	HMDB01238	NA	NA	NA	49305	41651	72824	83525	88896	84780	42711	28655	64929	43250	22318	NA	NA	64187	66484	36787	98903	83656	49265	46243	26149	98650	138652	97920	89975	54353	NA	85062	75218	67105	67317	84693	74927	66239
354	N-acetyltaurine	Amino Acid	Methionine, Cysteine, SAM and Taurine Metabolism	48187	LC/MS Neg	100005466	800	166.018	NA	159864	NA	NA	94893	107950	109419	124884	135450	281778	180297	184150	174028	177751	184943	175385	177534	166081	189894	214690	246632	224300	135600	268417	274668	109874	145839	163140	508016	422639	400585	387653	240646	119705	182485	157090	164921	125251	460249	419266	283562
15	N-acetylthreonine	Amino Acid	Glycine, Serine and Threonine Metabolism	33939	LC/MS Polar	100001274	1700	160.061	17093-74-2	152204	NA	NA	NA	NA	55111	99467	162720	360901	151251	173584	84022	70551	78191	74248	120498	70326	NA	69087	119570	146296	127199	688808	651836	516308	813574	307057	558852	726698	962220	742677	633299	68226	97723	163598	109779	188633	241191	179772	122478
308	N-acetylvaline	Amino Acid	Leucine, Isoleucine and Valine Metabolism	1591	LC/MS Neg	1084	1704	158.082	96-81-1	66789	NA	HMDB11757	NA	NA	NA	NA	NA	NA	NA	NA	NA	NA	NA	NA	NA	NA	NA	NA	NA	NA	NA	81521	85029	70870	39775	24485	106029	85945	126865	74683	62245	NA	NA	NA	NA	NA	NA	NA	NA
380	N-alpha-acetylornithine	Amino Acid	Urea cycle; Arginine and Proline Metabolism	32984	LC/MS Pos Early	100000285	2000	175.108	6205-08-09	439232	C00437	HMDB03357	NA	NA	NA	56318	118815	132640	NA	NA	40131	NA	NA	NA	NA	NA	NA	NA	NA	NA	NA	33218	33626	NA	NA	NA	NA	NA	34590	NA	NA	NA	NA	NA	NA	NA	NA	NA	NA
378	N-delta-acetylornithine	Amino Acid	Urea cycle; Arginine and Proline Metabolism	43249	LC/MS Pos Early	100004523	1877	175.108	NA	9920500	NA	NA	233006	203338	305638	483538	490118	592867	272379	660338	372318	251107	387273	461583	529842	392231	401482	211236	412599	424853	345281	1045582	1889317	1364880	1428015	876689	1203891	1404858	1225097	1643891	1104621	1026960	429334	695894	432367	432406	890864	460010	209872
203	N-formylphenylalanine	Amino Acid	Phenylalanine and Tyrosine Metabolism	48433	LC/MS Neg	100006056	2400	192.067	13200-85-6	759256	NA	NA	NA	NA	NA	NA	NA	NA	NA	NA	NA	NA	NA	NA	NA	NA	NA	NA	NA	NA	NA	163439	112386	108510	76442	NA	40959	90940	206166	52921	66670	NA	NA	NA	NA	NA	NA	NA	NA
2824	nicotinamide	Cofactors and Vitamins	Nicotinate and Nicotinamide Metabolism	594	LC/MS Pos Early	432	1942	123.055	98-92-0	936	C00153	HMDB01406	318509	282278	339772	610383	1581585	870432	478527	824881	585272	354006	268087	323875	317436	302963	201340	NA	479355	465744	583944	1267028	1123220	1411176	1222892	1273449	2131844	1831578	1901494	998083	853197	239601	326649	444608	357076	433924	554252	402861	358953
2828	nicotinamide adenine dinucleotide (NAD+)	Cofactors and Vitamins	Nicotinate and Nicotinamide Metabolism	5278	LC/MS Polar	1310	4032.7	662.102	53-84-9	5893	C00003	HMDB00902	529175	472036	595236	831650	NA	313983	1490863	2181716	1570488	1205045	602570	1024804	943219	709728	567831	509957	1239956	1127263	353213	1092327	185877	513045	NA	NA	586665	197998	216511	97084	1814555	516908	1193553	1012744	1265609	1011505	1048017	722424	679668
2826	nicotinamide ribonucleotide (NMN)	Cofactors and Vitamins	Nicotinate and Nicotinamide Metabolism	22152	LC/MS Pos Early	1312	766	335.064	1094-61-7	14180	C00455	HMDB00229	496988	735394	647771	3350104	628522	3924785	2517590	5263005	1976653	2803507	983055	2085167	1258379	1287086	1049395	1006044	2311902	1571841	2666568	2488008	227260	1656409	218141	101533	1286581	504652	551604	299554	7355735	1226441	1620176	4813931	1949877	3598276	2625775	2848686	1286823
2827	nicotinamide riboside	Cofactors and Vitamins	Nicotinate and Nicotinamide Metabolism	33013	LC/MS Pos Early	100001310	2040	255.098	1341-23-7	439924	C03150	HMDB00855	1309059	1171552	1273794	3188699	75202760	36976280	3868654	6263670	4297199	4054148	1927857	3732551	4102307	1924445	1518848	2602331	4627061	3658151	20049670	231761984	222558272	197841600	192310880	156531648	216824640	222626816	182517984	178986848	102104352	707675	2507096	8249787	2337177	8489964	3356362	2340246	1239025
2821	nicotinate	Cofactors and Vitamins	Nicotinate and Nicotinamide Metabolism	1504	LC/MS Neg	567	1180	122.025	59-67-6	938	C00253	HMDB01488	385706	280042	467787	1273822	1531224	1500668	776664	1482400	1056881	639472	305486	681570	808072	577439	496078	499072	1159183	1075721	1003159	17781540	18909998	10491418	9844602	3125652	23042624	20884464	25326576	19929202	14350739	763994	2432937	2331427	1933581	2843510	3720074	2838847	2001170
2833	nicotinate adenine dinucleotide (NAAD+)	Cofactors and Vitamins	Nicotinate and Nicotinamide Metabolism	15725	LC/MS Neg	100000118	1200	663.086	6450-77-7;104809-30-5	25246170	NA	NA	NA	NA	NA	NA	NA	NA	83387	66778	49201	33603	29789	49067	NA	NA	NA	NA	71141	58771	NA	374012	65288	397064	NA	NA	415648	136551	92941	NA	175425	20986	131548	91624	78854	76263	99110	76402	74215
2822	nicotinate ribonucleoside	Cofactors and Vitamins	Nicotinate and Nicotinamide Metabolism	33471	LC/MS Pos Early	100001316	1536	256.082	2625-49-2	161234	C05841	HMDB06809	NA	NA	NA	NA	NA	NA	NA	NA	NA	NA	NA	NA	NA	NA	NA	NA	NA	NA	NA	1182721	1631012	631949	1031248	499485	1482362	1997992	1849610	1478626	1011456	NA	NA	NA	NA	NA	NA	NA	NA
36	N-methylalanine	Amino Acid	Alanine and Aspartate Metabolism	37069	LC/MS Pos Early	100001823	1536	104.071	600-21-5	5288725;6971259	C02721	HMDB01906	4358439	4946495	5500347	7658031	8601746	10991440	9322702	10388319	9192900	7668019	5922427	10223496	9448256	7550711	6136364	4961360	10673072	9755837	5480685	16977934	22160864	17889524	14992564	10045437	23049872	17231772	20841736	18979376	13464138	6338669	11565362	10809071	9803996	12192342	20133486	15073771	11767239
55	N-methyl-GABA	Amino Acid	Glutamate Metabolism	39577	LC/MS Pos Early	100003152	2109	118.086	1119-48-8	1550042;70703	NA	NA	NA	NA	NA	NA	NA	NA	NA	NA	NA	NA	NA	NA	NA	NA	NA	NA	NA	NA	NA	10054645	11600700	9624396	5964784	4637379	10412268	9727446	10113988	9524260	6794267	NA	NA	NA	NA	NA	NA	NA	NA
387	N-monomethylarginine	Amino Acid	Urea cycle; Arginine and Proline Metabolism	43586	LC/MS Pos Early	100004488	2845	189.135	53308-83-1	132862	C03884	HMDB29416	NA	NA	NA	NA	NA	NA	NA	NA	NA	NA	NA	NA	NA	NA	NA	NA	NA	NA	NA	683825	806120	624098	373775	NA	892346	759494	929751	654980	491502	NA	NA	NA	NA	NA	NA	NA	NA
1279	N-octanoylglycine	Lipid	Fatty Acid Metabolism(Acyl Glycine)	43502	LC/MS Neg	100003940	4335.4	200.129	14246-53-8	84290	NA	HMDB00832	NA	NA	19419	85860	44410	NA	80792	280534	269185	76606	83042	127688	134514	71406	76976	179063	227503	135262	141100	553439	557853	441725	362315	NA	895074	1059729	693638	612597	469533	63831	260844	338918	251776	304751	350018	173594	223036
1080	nonadecanoate (19:0)	Lipid	Long Chain Fatty Acid	1356	LC/MS Neg	892	6068	297.28	646-30-0	12591	C16535	HMDB00772	922504	995375	930736	983450	1323087	1677458	1471514	1257234	1098394	1355503	1269559	1395300	1300388	1191957	968484	1013113	1302604	1585481	1516418	4655718	9821469	6528751	1857689	1479105	4131206	3432146	8785974	6994303	3509349	1105263	1126680	1205771	1118345	1294900	1279435	1355788	1074231
1864	N-palmitoyl-sphingosine (d18:1/16:0)	Lipid	Sphingolipid Metabolism	44877	LC/MS Pos Late	1518	2893	538.519	24696-26-2	5283564	NA	HMDB04949	267221	349341	178335	814071	884662	739842	893966	1478174	705716	407962	189807	398649	598116	205048	NA	251559	1057784	681225	990367	2232438	3620935	3078034	2983446	2299749	2928776	3025882	3469036	2883001	1115228	120870	198071	410006	NA	292752	437808	259149	41087
1098	oleate/vaccenate (18:1)	Lipid	Long Chain Fatty Acid	52285	LC/MS Neg	100008930	5655	281.249	NA	NA	NA	NA	67699648	81086664	64941748	101141448	331120576	297539712	202303392	256213488	194246384	198996368	138612464	202026592	245250224	129681928	113914896	132530848	307336640	348211968	367407456	1593613312	2960268544	2235945728	768076992	624547712	1229187072	914781120	2839214080	2400857856	919603776	77747872	148183216	159865664	184458912	229451792	161162944	165629392	84128272
1452	oleoyl ethanolamide	Lipid	Endocannabinoid	38102	LC/MS Neg	1137	6400	324.291	11-58-0;111-58-0	5283454	NA	HMDB02088	31654	NA	27797	NA	27196	NA	64395	NA	NA	NA	47637	NA	34520	24736	NA	NA	45686	NA	NA	138976	173879	115969	NA	NA	111246	82071	175239	121377	73822	26204	26638	NA	39573	46017	NA	119312	39631
1302	oleoylcarnitine	Lipid	Fatty Acid Metabolism(Acyl Carnitine)	35160	LC/MS Pos Late	100001501	1423	426.358	38677-66-6	6441392;53477789	NA	HMDB05065	NA	NA	NA	NA	922402	154619	162015	361873	196162	NA	NA	167029	413701	NA	86299	NA	298808	258498	939497	18076284	38640068	27161334	31126334	7170481	20128896	41968036	29521678	43903016	7701497	NA	49291	230841	619628	453261	NA	NA	NA
365	ornithine	Amino Acid	Urea cycle; Arginine and Proline Metabolism	1493	LC/MS Pos Early	444	2800	133.097	3184-13-2	6262	C00077	HMDB03374	34724832	24633948	36518160	43494312	37245200	64608120	52188364	49806328	35489004	10890086	13076836	10979735	20544114	10510267	9973551	9547668	18945502	12243651	13941899	20066236	18835282	13109096	10361752	15745467	13018200	15752332	16578239	14140958	14758145	18638300	24357188	14144110	13483997	27392116	23513556	27674976	13391925
2758	orotate	Nucleotide	Pyrimidine Metabolism, Orotate containing	1505	LC/MS Polar	445	1638.1	155.01	50887-69-9	967	C00295	HMDB00226	120867	103175	172955	330841	260707	705188	495027	419050	273801	572850	410250	678438	585843	627657	382428	276887	631004	665876	543464	5050139	3778144	3837552	3030156	1889732	4384989	5469789	4589626	5206456	3591646	240831	716211	708994	495918	629533	525569	398741	243064
1039	oxaloacetate	Energy	TCA Cycle	47173	LC/MS Neg	447	575	130.999	328-42-7	970	C00036	HMDB00223	119682	214230	303436	544287	2067686	1448819	610105	502436	538324	1412074	313400	NA	1723072	372940	558319	672300	789354	NA	575920	12476648	3025040	7810479	3113016	9880914	700381	397930	432462	532616	657025	NA	160026	NA	NA	143363	NA	NA	NA
1067	palmitate (16:0)	Lipid	Long Chain Fatty Acid	1336	LC/MS Neg	424	5618	255.233	57-10-3	985	C00249	HMDB00220	917712448	995779584	925340288	953197376	1124700032	1182989824	1096489216	1067951552	1062587328	1115470080	1091764992	1184769152	1214725504	1076923264	1035814720	1078897024	1200038912	1347129344	1329755008	2025038592	2857210112	2462759168	1468817920	1370371328	1720391168	1706012032	2846922752	2752189184	1697832704	949270208	1021951744	1049395008	1119778688	1121131008	1013763712	1102957952	995757824
1068	palmitoleate (16:1n7)	Lipid	Long Chain Fatty Acid	33447	LC/MS Neg	452	5475	253.217	373-49-9	445638	C08362	HMDB03229	29358578	48316752	24750252	73030720	364599616	213758160	128449008	229787392	178874288	174112288	113537368	188855008	229194832	106555688	58691400	139911856	311812352	324433184	617924096	2153210368	4002237952	3210391296	1760343424	2028017408	2763615488	3009945088	3813371392	3257389056	1362264448	32422968	116933840	169460240	162055952	210693760	160423968	116886312	52073072
1299	palmitoleoylcarnitine*	Lipid	Fatty Acid Metabolism(Acyl Carnitine)	53223	LC/MS Pos Late	100009406	1357	398.327	NA	NA	NA	NA	NA	NA	NA	NA	NA	NA	NA	NA	NA	NA	NA	NA	NA	NA	NA	NA	NA	NA	NA	367716	1892985	1965520	1531461	961821	718435	976722	878098	4870481	303427	NA	NA	NA	NA	NA	NA	NA	NA
1298	palmitoylcarnitine	Lipid	Fatty Acid Metabolism(Acyl Carnitine)	44681	LC/MS Pos Late	100000776	1425	400.342	6865-14-1	461	C02990	HMDB00222	NA	49942	31694	66508	671536	153268	190480	358381	192729	216561	155033	448201	694429	377585	215529	178099	478680	372694	892085	13399660	28733812	24648636	20541584	5105073	14476135	30249660	21693060	35647676	5762116	87028	129916	246626	683738	470980	84370	88920	32323
3270	panose	Xenobiotics	Food Component/Plant	37284	LC/MS Polar	100002109	4503.4	549.167	33401-87-5	5288421	C00713	HMDB11729	435486	639042	330403	1600163	1724636	612913	3454948	6876222	8013368	4492767	2910437	5941452	5429837	4696486	2185247	2814794	4266385	4755151	4479359	29704452	24074732	30198476	27301714	12177886	17959644	19456890	22570532	39619324	30235598	12540046	27411720	35314340	34602020	35025800	10062629	4998218	7159930
2850	pantethine	Cofactors and Vitamins	Pantothenate and CoA Metabolism	39791	LC/MS Neg	100002991	3590	553.237	16816-67-4	452306	C12661	HMDB03828	NA	NA	NA	NA	NA	NA	NA	NA	NA	NA	NA	NA	NA	NA	NA	NA	NA	NA	NA	395649	322178	263190	223945	78476	536700	459939	510330	389927	297129	NA	NA	NA	NA	NA	NA	NA	NA
2849	pantothenate	Cofactors and Vitamins	Pantothenate and CoA Metabolism	1508	LC/MS Neg	1024	1498.7	218.103	137-08-6	6613	C00864	HMDB00210	18170828	15190557	20565774	29177230	23151064	30903652	43891680	49387904	34962860	28060338	20518448	29687096	28852312	20601938	19490004	19731912	34918844	28678896	28870528	39360112	45428280	37259020	26611048	17372880	60863016	44097556	57816696	38148752	32496036	23064512	36624344	39707888	32990718	42646048	58617516	39166284	37713568
1066	pentadecanoate (15:0)	Lipid	Long Chain Fatty Acid	1361	LC/MS Neg	980	5521	241.217	1002-84-2;10002-84-2	13849	C16537	HMDB00826	12402716	11151615	11389613	11045075	14794287	14683657	15276516	13677827	12728215	16115997	15146178	15777385	15397767	15162895	13267311	12904809	15870175	15562276	17325356	32244880	65122668	53332160	22763492	25341716	33522900	27267076	56813404	57092368	26663300	10770017	12880214	13358619	13402089	14630650	15659354	15537085	12281358
108	phenylalanine	Amino Acid	Phenylalanine and Tyrosine Metabolism	64	LC/MS Pos Early	460	2878	166.086	63-91-2	6140	C00079	HMDB00159	36674876	36513384	37594808	43213040	48225320	49265836	45018208	49104092	41795332	36425760	37310768	35553464	37444100	33843476	34245424	33695448	42598392	43801232	46088000	294507008	289859456	302012736	210500656	125133240	370112608	342604640	384061472	310730432	265974176	39000988	44009368	51283252	40070040	48068940	46531916	35954440	36678480
113	phenyllactate (PLA)	Amino Acid	Phenylalanine and Tyrosine Metabolism	22130	LC/MS Polar	100000774	908	165.056	828-01-3	3848	C05607	HMDB00779	NA	NA	NA	NA	NA	NA	NA	NA	NA	NA	NA	NA	NA	NA	NA	NA	NA	NA	NA	164979	242784	241497	254524	NA	162364	266426	399561	292880	256742	NA	NA	NA	NA	NA	NA	NA	NA
1052	phosphate	Energy	Oxidative Phosphorylation	42109	LC/MS Pos Early	461	576	98.9842	7664-38-2	1061	C00009	HMDB01429	8030130	7485658	9235436	17596310	23599568	28136716	22113580	29738744	20445676	21189124	13096674	18472102	15904888	12794459	11651912	7583769	23380170	21339588	18209856	160643552	126505432	124710064	102698512	54387040	168062752	160462976	172073600	159971824	110415496	12689263	26730900	28573006	26058200	30293596	36802996	26178550	22166610
857	phosphoenolpyruvate (PEP)	Carbohydrate	Glycolysis, Gluconeogenesis, and Pyruvate Metabolism	597	LC/MS Neg	463	587.3	166.975	10526-80-4	1005	C00074	HMDB00263	90281	121915	85352	244547	864902	699885	393428	611459	611114	662591	264484	572164	330500	302245	359906	43045	312439	199878	408818	5213594	9949214	4891195	1894562	1319525	10027657	7705964	7164459	2736547	904856	151853	432305	381411	304959	435435	460618	334923	204594
1504	phosphoethanolamine	Lipid	Phospholipid Metabolism	1600	LC/MS Pos Early	1026	700	142.026	1071-23-4	1015	C00346	HMDB00224	75521840	55333800	71416568	100293048	97256096	178591840	153257440	137364384	101155280	107773552	93834360	117434048	98919960	83623728	78544136	52787000	105193880	115949824	95215808	188356144	156633824	156301632	163656464	100836048	201581424	172550432	203061312	182378064	174701504	91047944	144080752	120935024	110906976	129467160	197224544	152008720	114781976
2851	phosphopantetheine	Cofactors and Vitamins	Pantothenate and CoA Metabolism	15504	LC/MS Neg	100000328	1596.9	357.089	NA	987	C01134	HMDB01416	NA	27961	22909	65417	62433	90100	166580	141875	137495	126325	43313	73519	44924	40296	33898	NA	61903	79734	43800	644682	510716	416709	333148	475395	327972	242116	174675	224291	182751	34519	113594	75371	83802	86852	37179	40976	31344
98	pipecolate	Amino Acid	Lysine Metabolism	1444	LC/MS Pos Early	1025	2200	130.086	4043-87-2	849	C00408	HMDB00070	989486	472073	884298	1210768	577160	2981580	1324780	1021965	444953	NA	NA	NA	NA	NA	NA	NA	NA	NA	NA	1031655	1154790	697063	1034251	208465	1205392	1165680	1403238	1330435	1332084	NA	381076	NA	276185	322228	1059843	832415	NA
366	proline	Amino Acid	Urea cycle; Arginine and Proline Metabolism	1898	LC/MS Pos Early	480	1603	116.071	147-85-3	145742	C00148	HMDB00162	271474624	305528704	280677312	526082880	626962496	553182336	493116000	755336256	775620096	760747392	570220864	769618240	704269888	602851456	580099648	617981440	624423680	854316608	832185344	3847473664	3462600960	3273650688	2500339712	1707741952	4575524352	4663705088	4281712384	4004846848	3554052096	459908256	602210944	898513984	708981760	754980224	495257856	334117920	273563072
696	prolylglycine	Peptide	Dipeptide	40703	LC/MS Pos Early	100003674	2136	173.092	2578-57-6	7408076;6426709	NA	NA	NA	NA	NA	NA	NA	NA	NA	NA	NA	NA	NA	NA	NA	NA	NA	NA	NA	NA	NA	5561113	5602147	5302682	4633088	1374186	6982982	5698632	6819339	6353953	4906828	NA	NA	NA	NA	NA	NA	NA	NA
1271	propionylcarnitine	Lipid	Fatty Acid Metabolism (also BCAA Metabolism)	32452	LC/MS Pos Early	100001162	2590	218.139	17298-37-2	107738	C03017	HMDB00824	NA	NA	NA	NA	NA	NA	NA	NA	NA	NA	NA	NA	NA	NA	NA	NA	NA	NA	NA	5572368	4558774	6596763	2075545	2392038	908808	1122445	1057175	925384	756999	NA	NA	NA	NA	NA	NA	NA	NA
2772	pseudouridine	Nucleotide	Pyrimidine Metabolism, Uracil containing	33442	LC/MS Neg	821	1100	243.062	1445-07-4	15047	C02067	HMDB00767	33645	NA	NA	69671	84256	342805	125224	135829	82755	43480	75083	81030	99894	79020	99403	72539	121181	129743	116129	931963	779281	733753	536480	229337	1770377	1041387	2173515	1166993	1092801	122077	193015	237959	144021	186849	522998	439624	263759
2889	pterin	Cofactors and Vitamins	Pterin Metabolism	43023	LC/MS Pos Early	100004216	1805	164.057	22363-60-4	73000	C00715	HMDB00802	34045	43011	43058	89755	272920	255377	92908	78578	NA	51539	57694	54550	70485	74424	95419	NA	53286	49902	168985	626909	668827	652420	512763	487735	607449	604504	662807	493884	437196	97003	NA	81306	NA	55031	28054	NA	NA
401	putrescine	Amino Acid	Polyamine Metabolism	1408	LC/MS Pos Early	49	3027	89.1073	110-60-1	1045	C00134	HMDB01414	NA	NA	NA	NA	NA	NA	NA	NA	NA	NA	NA	NA	NA	NA	NA	NA	NA	NA	NA	1160810	1331483	752605	699942	807222	962218	884691	810662	887922	770983	NA	NA	NA	NA	NA	NA	NA	NA
2928	pyridoxal	Cofactors and Vitamins	Vitamin B6 Metabolism	1651	LC/MS Pos Early	491	2343	168.065	65-22-5	1050	C00250	HMDB01545	324117	301317	400240	810681	842388	1181568	997528	1310136	1043111	333206	195189	397609	308632	273104	186240	118113	427381	535397	320196	1747532	1550615	1459111	1220231	761860	2099950	1758578	1573050	1477061	1298666	NA	511687	439171	332886	606328	686083	349350	194737
2925	pyridoxamine	Cofactors and Vitamins	Vitamin B6 Metabolism	2150	LC/MS Pos Early	568	2975	169.097	58052-48-5	1052	C00534	HMDB01431	315524	336735	293919	517583	300519	477944	422901	383604	353768	118332	86466	140081	125259	95364	99185	102539	191014	197749	185956	156987	178339	148851	148784	154308	351256	248851	349770	239545	216656	84100	142014	64851	70050	80488	201541	190529	140654
2929	pyridoxate	Cofactors and Vitamins	Vitamin B6 Metabolism	31555	LC/MS Polar	100001121	846	182.046	82-82-6	6723	C00847	HMDB00017	84730	64809	93907	377336	208163	417233	296209	688943	312630	84876	67703	94915	104298	61902	NA	NA	156002	118666	87200	952399	834617	897798	508428	160223	1202421	1317266	1583187	1313463	1154646	124380	667215	599149	568863	658401	1494548	1039474	691408
858	pyruvate	Carbohydrate	Glycolysis, Gluconeogenesis, and Pyruvate Metabolism	48990	LC/MS Polar	823	1083	87.0088	127-17-3	1060	C00022	HMDB00243	422937	656380	417537	2522885	12851028	2726076	5887439	28782502	17581012	19803886	14015646	44092920	20679150	28140496	25050272	18184220	24381952	20105252	20594452	107489304	136549184	88923456	85314072	9348046	65779536	100206856	68642936	100339640	78715552	47749664	70412280	128869024	127934608	95668160	24060682	17413130	25037524
877	ribitol	Carbohydrate	Pentose Metabolism	15772	LC/MS Polar	100000406	1789.6	151.061	488-81-3	6912	C00474	HMDB00508	NA	NA	NA	36949	171241	270257	93620	285615	167904	279560	65766	125428	137909	138845	112827	NA	154705	191887	159432	3531874	1664464	1844198	2565484	569070	2705672	2811691	4140957	6591769	5277207	186465	351449	441338	318322	390329	721354	322826	237388
2846	riboflavin (Vitamin B2)	Cofactors and Vitamins	Riboflavin Metabolism	1827	LC/MS Pos Early	500	2292	377.146	83-88-5	493570	C00255	HMDB00244	NA	NA	NA	NA	NA	NA	NA	NA	NA	NA	NA	NA	NA	NA	NA	NA	NA	NA	NA	275310	352119	190337	189740	162602	241068	190497	241727	251000	86724	NA	NA	NA	NA	NA	NA	NA	NA
878	ribonate	Carbohydrate	Pentose Metabolism	27731	LC/MS Polar	100001007	2425	165.041	5336-08-03	5460677	C01685	HMDB00867	NA	NA	NA	NA	NA	NA	NA	NA	NA	NA	NA	NA	NA	NA	NA	NA	NA	NA	NA	NA	NA	1797099	1568265	175545	3074646	2379652	4102565	3596385	2866598	NA	NA	NA	NA	NA	NA	NA	NA
876	ribose	Carbohydrate	Pentose Metabolism	1471	LC/MS Polar	914	1508.2	195.051	50-69-1	5779	C00121	HMDB00283	100445	NA	73960	106806	1600676	790954	230021	325806	264282	NA	182590	248454	220176	141049	128883	164675	369694	285711	656186	9603781	11449691	9273281	7769274	5123697	9773189	12233534	8076628	8219849	4608909	181476	301276	666179	NA	460955	487487	526490	NA
868	ribose 1-phosphate	Carbohydrate	Pentose Phosphate Pathway	1763	LC/MS Polar	219	4025	229.012	50-99-7;58459-37-3	439236	C00620	HMDB01489	NA	NA	NA	NA	291904	334472	NA	NA	NA	NA	NA	NA	NA	NA	NA	NA	NA	NA	173119	5907519	3638714	4593830	4682179	2346777	5338025	6009059	4728378	3901235	2492416	NA	NA	177590	NA	243771	NA	NA	NA
867	ribose 5-phosphate	Carbohydrate	Pentose Phosphate Pathway	561	LC/MS Polar	19	4193	229.012	18265-46-8;108321-05-7	NA	C00117	HMDB01548	NA	NA	NA	NA	NA	NA	NA	NA	NA	NA	NA	NA	NA	NA	NA	NA	NA	NA	NA	598964	1136331	2129495	1103348	1602078	583907	603695	NA	1662946	NA	NA	NA	NA	NA	NA	NA	NA	NA
900	ribulose/xylulose	Carbohydrate	Pentose Metabolism	54671	LC/MS Polar	100006122	1400	195.051	NA	NA	NA	NA	260879	103613	173546	483885	432592	642658	605889	823562	506192	657528	340818	619740	671808	359427	277192	517448	893306	575331	554184	3855922	4548204	2567439	4203163	1574354	3979797	4295105	4665776	7564171	6323331	897271	2222761	2430735	2825259	2202277	5614222	4435626	4172085
333	S-adenosylhomocysteine (SAH)	Amino Acid	Methionine, Cysteine, SAM and Taurine Metabolism	42382	LC/MS Neg	197	1832.4	383.114	979-92-0	439155	C00021	HMDB00939	18244	NA	17007	46126	30094	60896	42974	69880	39912	22101	NA	28444	23649	NA	NA	NA	34203	39488	25293	137807	94549	92117	85097	42978	112959	94956	80088	97562	103856	NA	55137	55756	50241	55554	77842	77208	42424
4	sarcosine	Amino Acid	Glycine, Serine and Threonine Metabolism	1516	LC/MS Pos Early	1023	1280	90.055	107-97-1	1088	C00213	HMDB00271	1119498	665072	1718179	1670170	2506737	5137627	1778652	3989294	1507542	3940519	3357737	5434768	2915563	2944848	2556748	1202482	5632859	6673304	5663664	20197836	23041274	24931156	19458124	10167364	29642140	18926568	35459928	22266726	26712642	2143478	4031430	5878495	3971951	6460450	7175295	4307363	1711014
1201	sebacate (decanedioate)	Lipid	Fatty Acid, Dicarboxylate	32398	LC/MS Polar	100001211	2147	201.113	111-20-6	5192	C08277	HMDB00792	63326	NA	67423	156492	NA	120450	NA	166823	87026	110358	64079	88436	67530	58884	86825	87513	252191	123615	170542	474183	543313	343801	416442	95452	767901	1182585	1056982	736459	524123	NA	264182	129642	162658	225754	254073	309310	231960
902	sedoheptulose	Carbohydrate	Pentose Metabolism	53237	LC/MS Polar	100002619	2255	209.067	3019-74-7	5459879	NA	HMDB03219	NA	NA	NA	NA	NA	NA	NA	NA	NA	NA	NA	NA	NA	NA	NA	NA	NA	290824	NA	8023514	6966644	7692145	4470887	2860704	5867303	5940690	4243231	5561422	3455424	NA	NA	NA	NA	NA	NA	NA	NA
870	sedoheptulose-7-phosphate	Carbohydrate	Pentose Phosphate Pathway	35649	LC/MS Neg	100001628	599.6	289.033	2646-35-7	616	C05382	HMDB01068	NA	103267	53415	66107	388912	493552	261602	233501	127117	338613	201607	477608	297781	205431	186748	170201	115610	138580	434999	8976563	4106929	7985248	2924730	1976062	7301626	4854814	4250077	3659523	2757747	225578	114669	684348	236197	509618	216787	98810	105107
9	serine	Amino Acid	Glycine, Serine and Threonine Metabolism	1648	LC/MS Pos Early	503	1239	106.05	56-45-1	5951	C00065	HMDB00187	17581040	13651742	19540844	28844712	45324392	44633464	60871488	56386692	33954888	46104592	34123652	45827372	45771856	28307542	23183930	21695140	42432516	35943188	38787948	188786496	200547056	176437184	113174032	83068560	151424688	141517264	166404384	129170456	106584968	33602600	56769308	53119484	47045656	60536556	49753116	37493104	24745902
404	spermidine	Amino Acid	Polyamine Metabolism	485	LC/MS Pos Early	50	3355	146.165	124-20-9	1102	C00315	HMDB01257	347946	366745	230020	772339	1423078	1039067	610665	1136678	669529	531388	433634	480751	524391	394638	436893	458864	717016	1417258	1331527	8446792	7514305	5646302	8522185	4131047	6308204	8797023	6440845	8324666	3094329	556018	1003174	1165728	637720	896296	864462	714301	472078
1847	sphinganine	Lipid	Sphingolipid Metabolism	17769	LC/MS Pos Late	313	1413	302.305	3102-56-5	3126	C00836	HMDB00269	74668	NA	NA	62355	115992	150744	58620	82447	NA	49840	NA	30895	NA	44141	NA	NA	32015	NA	NA	137011	173881	255469	798441	192699	152606	128068	381004	754637	518937	NA	NA	NA	NA	29775	83707	NA	NA
1856	sphingosine	Lipid	Sphingolipid Metabolism	17747	LC/MS Pos Late	297	1393	300.29	123-78-4	5353955	C00319	HMDB00252	82109	75263	128291	93081	76564	69342	133291	87402	88559	120503	162904	88510	134127	162155	NA	84339	140480	78330	163545	NA	60877	163656	153491	172635	171135	112386	118740	108567	170334	100723	85391	119251	87902	128490	154851	138978	NA
3314	stachydrine	Xenobiotics	Food Component/Plant	34384	LC/MS Pos Early	100001296	1440	144.102	4136-37-2	115244	C10172	HMDB04827	NA	NA	NA	NA	150535	1826225	397174	212945	NA	250786	564945	428441	601768	468829	427943	291864	208690	181035	NA	435149	353388	NA	275694	261087	356998	476320	274050	273654	481642	247279	NA	NA	NA	NA	NA	NA	NA
1300	stearoylcarnitine	Lipid	Fatty Acid Metabolism(Acyl Carnitine)	34409	LC/MS Pos Late	100001391	1485	428.373	18822-91-8	6426855	NA	HMDB00848	125427	127865	NA	207478	717856	361742	216249	646093	443854	439337	184589	451942	549645	312170	163094	191031	595938	559783	444180	2992654	5228984	3740420	3253456	1229987	2968452	4285946	2864957	4553133	1084501	146691	242007	415710	368668	450938	233895	151742	71502
1197	suberate (octanedioate)	Lipid	Fatty Acid, Dicarboxylate	15730	LC/MS Neg	100000016	804.3	173.082	505-48-6	10457	C08278	HMDB00893	235584	NA	157281	143538	NA	NA	NA	NA	190140	NA	322810	NA	86697	NA	NA	289828	230731	283375	182989	464759	440379	249661	311216	380277	679516	1031165	769385	406693	370784	NA	134829	NA	NA	NA	NA	553493	NA
1036	succinate	Energy	TCA Cycle	1437	LC/MS Polar	252	3149	117.019	110-15-6	1110	C00042	HMDB00254	61845144	81810288	67480656	151497408	92227864	146443712	212131632	211502592	195707456	245903520	159706944	226081616	128314760	163105168	112455504	79511272	137235296	126502832	117482848	354184480	204625952	247375264	192979008	161109760	203486656	193739152	142594816	166415168	197385264	57564524	92303824	98306712	74011120	82164408	63608820	50021448	32653368
3870	succinimide	Xenobiotics	Chemical	41888	LC/MS Polar	100003696	2155	116.035	123-56-8	11439	C07273	NA	NA	NA	NA	221697	NA	NA	266409	394575	268899	362180	NA	301208	385972	420549	168345	385017	NA	489521	355051	2489157	2777418	1754828	1631637	860077	2552073	2116041	1837403	2250414	1643203	240245	397900	570088	481009	609972	328345	NA	NA
933	sucrose	Carbohydrate	Disaccharides and Oligosaccharides	1519	LC/MS Polar	935	3092	387.114	57-50-1	5988	C00089	HMDB00258	2189474	571958	904909	702595	360401	769864	2674745	433935	813293	6438094	10954942	3028673	10074480	8170273	4329158	3815250	3924667	3357978	3526388	1607015	1041267	1099508	1227705	1428730	962430	398943	931379	1323779	7293462	5176265	964447	3301857	2995237	1302565	3605074	2665030	886331
353	taurine	Amino Acid	Methionine, Cysteine, SAM and Taurine Metabolism	2125	LC/MS Pos Early	512	660	126.022	107-35-7	1123	C00245	HMDB00251	65993776	67980584	80218816	107366784	123252400	151093984	131800520	172384992	126067288	135303632	86245784	128464792	107582128	84755584	88547248	74829528	150499616	153162304	104553784	263376000	263522368	211306320	199160384	148422672	317259936	278222528	282407776	247358688	235684496	77214680	133805240	140624736	121555592	146226608	201889392	160400112	111536384
1205	tetradecanedioate	Lipid	Fatty Acid, Dicarboxylate	35669	LC/MS Neg	100001613	4000	257.176	821-38-5	13185	NA	HMDB00872	107349	116022	123306	232398	228374	222373	188305	317997	247916	242475	192219	300002	262224	192505	165869	190627	407438	389650	401306	1733905	2136254	1624448	1302869	606922	3414845	2484941	3745139	2690409	1790738	228417	910066	533772	493269	842185	1532715	1381414	750001
2912	thiamin (Vitamin B1)	Cofactors and Vitamins	Thiamine Metabolism	5341	LC/MS Pos Early	873	3050	265.112	59-43-8	1130	C00378	HMDB00235	NA	NA	NA	NA	NA	61775	NA	NA	NA	NA	NA	NA	NA	NA	NA	NA	NA	NA	NA	556177	603438	455366	378261	221715	525835	663937	704919	584294	289434	NA	NA	NA	46295	NA	69546	52256	NA
2913	thiamin monophosphate	Cofactors and Vitamins	Thiamine Metabolism	15798	LC/MS Neg	523	1448	343.063	532-40-1	3382778	C01081	HMDB02666	NA	NA	NA	34850	30822	54512	28971	34232	26456	NA	NA	21339	NA	NA	NA	NA	24888	32935	24549	206577	171550	139651	112198	94104	281018	214789	232323	188756	166261	14808	39195	35480	27696	50566	67601	56927	30905
263	thioproline	Amino Acid	Tryptophan Metabolism	53231	LC/MS Pos Early	100009232	1250	134.027	34592-47-4	93176;6973609	NA	NA	6317381	2897468	6966970	14560065	17633760	22033084	22126204	19912470	20697668	13752430	5706241	10116055	10746681	4853921	2813354	4252117	16263754	16607550	8872781	72267456	51150920	50297012	40527920	21516992	35601400	31125646	30882614	15582495	23482350	1525797	5070466	4577861	2839513	6219642	8553088	4312562	3216100
2860	threonate	Cofactors and Vitamins	Ascorbate and Aldarate Metabolism	27738	LC/MS Polar	100001022	2384	135.03	70753-61-6	151152	C01620	HMDB00943	6695262	6144333	8480872	10485921	5409647	8937662	12051841	18800440	14650287	16214486	6686856	18195544	15662801	10270984	7895313	12889081	19654224	18965400	13543149	7477233	8016517	6626189	6896059	6172843	5919629	5485562	6001345	5016324	5652629	1958741	5731046	3387225	1925968	4903572	2625792	4937634	2931735
14	threonine	Amino Acid	Glycine, Serine and Threonine Metabolism	1284	LC/MS Pos Early	564	1514	120.066	72-19-5	6288	C00188	HMDB00167	11271602	9720008	12487171	21965516	22411208	27841972	28966518	36645616	25859300	12216448	9914097	10524459	8724022	7875209	3969848	4575668	11164921	13325812	17917688	136606624	116145952	131946792	92691176	46206160	137358080	138006128	174953440	124963352	130858688	13527801	19889554	27177608	16344848	23763092	37531536	24083788	15786838
2813	thymidine	Nucleotide	Pyrimidine Metabolism, Thymine containing	2183	LC/MS Neg	872	1963.7	241.083	50-89-5	5789	C00214	HMDB00273	21632	22730	13287	22252	28908	28171	NA	28257	22453	15105	16298	NA	17835	18583	19577	20176	18649	NA	18596	79143	77819	54839	167430	92478	57360	41237	121221	213921	168934	16226	NA	16817	10347	16427	10805	17689	NA
2814	thymine	Nucleotide	Pyrimidine Metabolism, Thymine containing	604	LC/MS Neg	882	1654	125.036	65-71-4	1135	C00178	HMDB00262	NA	NA	NA	NA	NA	NA	NA	NA	NA	NA	NA	NA	NA	NA	NA	NA	NA	NA	NA	57286	NA	43161	NA	NA	82742	63792	91885	104081	38887	NA	NA	NA	NA	NA	NA	NA	NA
384	trans-4-hydroxyproline	Amino Acid	Urea cycle; Arginine and Proline Metabolism	32306	LC/MS Pos Early	1001	1064	132.065	51-35-4	5810	C01157	HMDB00725	248998	271524	244361	565184	764528	2902359	923637	710226	320879	1157512	989980	1100009	1333039	775590	959633	857133	1255678	1300083	1094660	8523010	10125590	6764463	3862748	2041338	13283595	11368440	15681353	9918459	10939344	672133	769385	869483	476510	781327	706926	738099	456690
1087	tricosenoate (23:1)	Lipid	Long Chain Fatty Acid	53255	LC/MS Neg	100009068	6400	351.327	NA	543855	NA	NA	NA	NA	NA	22904	NA	NA	NA	NA	NA	19956	NA	NA	NA	NA	NA	NA	49528	64713	108623	655334	1348341	1182624	156362	85444	481586	295684	1664113	1000557	587574	NA	NA	NA	NA	47494	NA	NA	NA
2841	trigonelline (N'-methylnicotinate)	Cofactors and Vitamins	Nicotinate and Nicotinamide Metabolism	32401	LC/MS Pos Early	100001092	1388	138.055	535-83-1	5570	C01004	HMDB00875	356281	NA	229138	445963	284084	1701378	511318	303863	175387	466468	869362	517170	1431840	808770	737378	1830377	1200185	1728406	1953446	1699138	5355960	701394	1446692	974266	1172344	1004806	811980	959684	1030379	329593	864777	826973	380666	747860	249521	483112	246435
3873	trizma acetate	Xenobiotics	Chemical	20710	LC/MS Pos Early	100000856	1884	122.081	6850-28-8	6503	C07182	NA	NA	NA	NA	NA	NA	NA	NA	NA	NA	NA	NA	NA	NA	NA	NA	NA	NA	NA	NA	NA	NA	NA	NA	NA	NA	NA	NA	NA	NA	NA	NA	NA	NA	NA	NA	NA	NA
217	tryptophan	Amino Acid	Tryptophan Metabolism	54	LC/MS Pos Early	565	2986	205.097	73-22-3	6305	C00078	HMDB00929	4401751	4688897	4633784	5763265	7698721	7630224	6180896	7970882	7109433	6209850	5291034	6924673	6289269	5109082	4729095	5252221	7015741	7372855	7011082	62010864	63864368	58189272	41760108	21073598	75316328	68695120	78815120	66030380	52236304	5331596	8418416	9659926	7228922	9179714	9574127	7279078	6455746
123	tyrosine	Amino Acid	Phenylalanine and Tyrosine Metabolism	1299	LC/MS Pos Early	815	2430	182.081	60-18-4	6057	C00082	HMDB00158	418879	1660826	870528	422593	2730195	189125	NA	NA	NA	NA	NA	NA	NA	NA	477223	177076	NA	NA	952709	1944295	6728113	4011127	7662601	8380928	1146555	1133624	1930093	1634690	7229698	529787	287832	NA	NA	NA	NA	297641	NA
984	UDP-N-acetylglucosamine	Carbohydrate	Nucleotide Sugar	35162	LC/MS Polar	1249	3708.7	606.074	91183-98-1	445675	C00043	HMDB00290	218843	218782	264044	580631	771317	699514	820684	1106462	777906	709061	375066	741053	608582	433835	332088	299654	775316	708523	585983	3342917	2892648	3013368	2123028	1325915	3204222	3223077	2426912	2157735	2238671	367242	828756	755979	928244	1071222	1175067	810176	613902
2771	uracil	Nucleotide	Pyrimidine Metabolism, Uracil containing	605	LC/MS Polar	825	1089.7	111.02	66-22-8	1174	C00106	HMDB00300	2080427	2002129	2039521	5033978	3392746	4118252	6454807	10180052	8588472	6999404	3934327	7410384	5585526	5301473	4327394	4375949	8963031	7831393	5746913	61958312	50413552	41423744	39290612	13434714	62202880	65875760	84794368	65744296	53837384	5173291	10393958	14782746	12439377	12768725	18896744	12032027	12156360
2691	urate	Nucleotide	Purine Metabolism, (Hypo)Xanthine/Inosine containing	1604	LC/MS Neg	1134	757.1	167.021	69-93-2;120K5305	1175	C00366	HMDB00289	1453435	913343	1601561	2820754	2226709	6417167	1375702	1897381	907719	343734	220838	372673	549036	266474	275871	381890	697681	1204563	1789435	21975868	21135962	13988266	10921384	2870615	28049298	26938358	22517308	15751345	14541351	447996	3402332	3610523	1594756	3889944	8809241	7169847	5675569
2770	uridine	Nucleotide	Pyrimidine Metabolism, Uracil containing	606	LC/MS Polar	535	1431	289.068	58-96-8	6029	C00299	HMDB00296	862416	1106471	1052556	1164795	6259989	3433632	1952969	1943052	1227742	1499301	815532	1268347	1169626	664056	680966	804738	1577925	1187378	2544355	38321804	36038508	28926270	31122088	24336764	29157860	34107552	29473108	30216624	18199528	419926	822133	2095301	948878	1953913	1054225	791374	455633
2767	uridine 3'-monophosphate (3'-UMP)	Nucleotide	Pyrimidine Metabolism, Uracil containing	39764	LC/MS Polar	106	3800	323.029	35170-0-7;35170-03-7	101543	C01368	NA	NA	NA	NA	NA	NA	NA	NA	NA	NA	NA	NA	NA	NA	NA	NA	NA	NA	NA	NA	389603	424331	314561	210816	326007	376721	466795	429828	277757	152131	NA	NA	NA	NA	NA	NA	NA	NA
2765	uridine 5'-monophosphate (UMP)	Nucleotide	Pyrimidine Metabolism, Uracil containing	2856	LC/MS Polar	869	4150	323.029	3387-36-8	6030	C00105	HMDB00288	NA	NA	NA	NA	NA	NA	NA	NA	NA	NA	NA	NA	NA	NA	NA	NA	NA	NA	NA	647233	217661	619358	345653	116061	851617	739957	538994	434974	749551	NA	NA	NA	NA	NA	NA	NA	NA
2769	uridine-2',3'-cyclic monophosphate	Nucleotide	Pyrimidine Metabolism, Uracil containing	37137	LC/MS Neg	75	1090	305.018	40632-52-8	439715	C02355	HMDB11640	NA	NA	NA	73626	64867	137575	138765	137584	134850	109676	104547	182380	104802	95923	68817	63413	151511	171860	110325	903766	870686	690989	369373	343497	847591	734253	892119	610864	480987	117380	278871	289474	229603	310735	285192	198910	185158
307	valine	Amino Acid	Leucine, Isoleucine and Valine Metabolism	1649	LC/MS Pos Early	566	2479	118.086	72-18-4	6287	C00183	HMDB00883	10504616	11016944	15762256	22313128	27772376	27270532	26262944	39040528	26770108	13993176	12351650	16963080	13896495	6442653	8864102	7284613	16616191	17202872	18173908	223995360	223150064	231758112	148216816	79531280	284900000	243812768	289463136	236613072	195095136	10667429	24320864	31995316	23426372	31473920	33296788	26943208	19332340
3884	valylleucinamide	Xenobiotics	Chemical	37460	LC/MS Pos Early	100002062	2950	230.186	NA	4693887	NA	NA	NA	NA	NA	103968	148231	231072	199076	228599	202419	192105	48678	163435	166732	62062	NA	NA	200638	175998	174247	848037	981554	711264	577899	312214	1360133	1203748	929102	778957	511002	NA	184631	188385	241208	211613	121670	73116	61084
2684	xanthine	Nucleotide	Purine Metabolism, (Hypo)Xanthine/Inosine containing	3147	LC/MS Neg	1004	910	151.026	69-89-6	1188	C00385	HMDB00292	582631	539252	446286	702384	9895460	9279610	1116850	837452	936557	1233006	652238	431199	1760270	1991553	945413	614883	775000	751529	8893467	61031772	60014788	48889132	40094612	22509370	79644648	65196352	74733752	54024260	50333200	1045108	1526799	6610155	1950810	6302344	1885645	1372060	1438741
2686	xanthosine	Nucleotide	Purine Metabolism, (Hypo)Xanthine/Inosine containing	15136	LC/MS Neg	100000299	1075.3	283.068	146-80-5	64959	C01762	HMDB00299	144681	120873	223753	383385	190680	209021	110387	401903	258610	142842	41212	NA	301661	242347	99520	132739	90443	69262	157911	820839	584928	755929	489546	305730	1455104	906420	1904427	1240215	1145025	217585	365685	370908	342919	449808	603057	530268	357266
234	xanthurenate	Amino Acid	Tryptophan Metabolism	15679	LC/MS Neg	100000015	1476	204.03	59-007	5699	C02470	HMDB00881	91426	31214	80277	101028	36665	465932	171783	100930	35371	25738	25585	33573	40847	18657	22329	15801	41914	39460	29546	28308	46783	NA	NA	NA	100914	97559	45146	78774	38425	14585	48903	29491	23559	55758	79410	109844	57780
[truncated: 22 more columns]

## Sheet: PairwiseComparison
t_test_a2D_HSD_sated_heads_41a2D_HSD_starved_heads_50						t_test_a5D_HSD_sated_heads_32a5D_HSD_starved_heads_40						t_test_a7D_HSD_sated_bodies_21a7D_HSD_starved_bodies_30						t_test_a7D_HSD_sated_heads_11a7D_HSD_starved_heads_20						t_test_a7D_ND_sated_bodies_1a7D_HSD_sated_bodies_25						t_test_a7D_ND_sated_bodies_1a7D_ND_starved_bodies_9						t_test_a7D_ND_sated_heads_6a7D_ND_starved_heads_3						t_test_a7D_ND_starved_bodies_6a7D_HSD_starved_bodies_30
ID	t.stat	p.value	-LOG10(p)	FDR		ID	t.stat	p.value	-LOG10(p)	FDR		ID	t.stat	p.value	-LOG10(p)	FDR		ID	t.stat	p.value	-LOG10(p)	FDR		ID	t.stat	p.value	-LOG10(p)	FDR		ID	t.stat	p.value	-LOG10(p)	FDR		ID	t.stat	p.value	-LOG10(p)	FDR		ID	t.stat	p.value	-LOG10(p)	FDR
1419	7.4876	7.0095e-05	4.1543	0.019907		15586	12.177	5.7636e-06	5.2393	0.001341		22001	-6.7695	0.00014219	3.8471	0.022378		35436	-3.6537	0.0064602	2.1898	0.60079		31555	-12.627	1.4533e-06	5.8376	0.00054789		53231	10.673	1.3905e-05	4.8568	0.0052144		443	-13.527	1.01e-05	4.9947	0.0025864		35628	9.6627	2.6812e-05	4.5717	0.0044549
1648	5.0744	0.00095976	3.0178	0.06581		37284	11.335	9.3122e-06	5.0309	0.001341		33949	-6.6953	0.00015344	3.8141	0.022378		33942	-3.5891	0.0070936	2.1491	0.60079		1519	9.2244	1.5457e-05	4.8109	0.0029137		48433	8.862	4.7163e-05	4.3264	0.0088431		34398	12.198	1.85e-05	4.7334	0.0025864		27738	9.008	4.2412e-05	4.3725	0.0044549
30460	4.9152	0.0011711	2.9314	0.06581		44688	9.5802	2.8364e-05	4.5472	0.002723		1643	6.4801	0.0001921	3.7165	0.022378		31943	-3.3489	0.010097	1.9958	0.60079		577	7.74	5.5351e-05	4.2569	0.0064461		35170	7.8176	0.00010558	3.9764	0.013198		46896	10.883	3.57e-05	4.4475	0.003031		32401	8.9698	4.3599e-05	4.3605	0.0044549
587	4.9057	0.0011852	2.9262	0.06581		35163	8.2775	7.3267e-05	4.1351	0.0052752		1303	6.2817	0.00023743	3.6245	0.022378		15765	-3.0599	0.015585	1.8073	0.60079		2150	-7.3065	8.3358e-05	4.0791	0.0064461		15765	-7.1045	0.0001929	3.7147	0.014979		53231	10.517	4.34e-05	4.3622	0.003031		18357	8.6663	5.4506e-05	4.2636	0.0044549
1124	4.8147	0.0013303	2.876	0.06581		21040	7.2367	0.0001719	3.7647	0.0099013		46142	-5.9689	0.00033483	3.4752	0.025246		42420	2.9915	0.017294	1.7621	0.60079		43840	-7.2804	8.5492e-05	4.0681	0.0064461		36713	7.065	0.00019972	3.6996	0.014979		37460	9.8138	6.45e-05	4.1907	0.003031		36659	8.5728	5.8464e-05	4.2331	0.0044549
15500	4.6831	0.0015756	2.8026	0.06581		1124	6.4947	0.00033579	3.4739	0.015034		22053	-5.1723	0.00085075	3.0702	0.043934		2127	2.9897	0.017342	1.7609	0.60079		27731	-6.9987	0.00011278	3.9478	0.006584		15136	-6.0529	0.00051448	3.2886	0.021479		1125	9.8009	6.5e-05	4.1874	0.003031		43530	8.1568	8.0505e-05	4.0942	0.0051121
15488	4.5266	0.001933	2.7138	0.06581		48857	6.4054	0.00036541	3.4372	0.015034		542	-5.0513	0.00098764	3.0054	0.043934		1437	2.9026	0.019812	1.7031	0.60079		57	6.9183	0.00012225	3.9128	0.006584		1604	-5.9277	0.00058298	3.2343	0.021479		1638	9.3258	8.61e-05	4.0649	0.0031664		35631	6.9869	0.00021403	3.6695	0.0098917
606	4.5196	0.001951	2.7097	0.06581		48152	5.9796	0.00055344	3.2569	0.019924		35436	-5.0068	0.0010439	2.9814	0.043934		1519	2.7731	0.024182	1.6165	0.60079		15798	-6.1211	0.00028284	3.5485	0.01185		12358	-5.8937	0.00060331	3.2195	0.021479		1589	9.2065	9.26e-05	4.0333	0.0031664		32984	-6.9861	0.00021418	3.6692	0.0098917
1552	4.4529	0.002131	2.6714	0.06581		15910	5.6836	0.00074796	3.1261	0.023935		27731	-5.003	0.0010488	2.9793	0.043934		396	-2.7325	0.025747	1.5893	0.60079		33946	-6.0534	0.00030478	3.516	0.01185		35678	-5.8632	0.00062224	3.206	0.021479		27414	9.0541	0.00010178	3.9924	0.0031664		34398	6.8389	0.00024442	3.6119	0.0098917
17769	4.3901	0.0023173	2.635	0.06581		46144	5.4999	0.00090664	3.0426	0.026111		46957	-4.4542	0.0021274	2.6722	0.080203		37752	-2.685	0.02771	1.5574	0.60079		48433	-6.0255	0.00031433	3.5026	0.01185		1648	5.7801	0.00067719	3.1693	0.021479		17805	8.7615	0.00012245	3.912	0.0034286		15716	-6.6535	0.00028957	3.5382	0.0098917
1516	4.1932	0.0030245	2.5193	0.078087		33949	-4.9593	0.0016388	2.7855	0.040731		2150	-4.2261	0.0028918	2.5388	0.093441		22001	-2.6441	0.029524	1.5298	0.60079		32984	-5.9376	0.00034678	3.4599	0.011885		48187	-5.634	0.00078752	3.1037	0.021479		34035	7.8763	0.00022182	3.654	0.005458		37496	6.6341	0.00029482	3.5304	0.0098917
59	4.0971	0.0034516	2.462	0.081688		48990	4.9285	0.0016971	2.7703	0.040731		15504	4.1948	0.0030177	2.5203	0.093441		46144	2.6181	0.030739	1.5123	0.60079		43530	5.8109	0.00040015	3.3978	0.012299		32306	-5.6317	0.00078938	3.1027	0.021479		1573	7.8011	0.00023391	3.6309	0.005458		34585	6.5508	0.0003186	3.4968	0.0098917
1123	3.917	0.0044374	2.3529	0.090697		527	4.7085	0.0021868	2.6602	0.048446		15765	-4.1246	0.0033233	2.4784	0.093441		34384	2.5902	0.032101	1.4935	0.60079		1643	5.76	0.00042409	3.3725	0.012299		15504	5.6268	0.00079344	3.1005	0.021479		37069	7.6187	0.00026653	3.5743	0.0056066		33955	6.4699	0.00034373	3.4638	0.0098917
2125	3.9116	0.004471	2.3496	0.090697		39777	4.6114	0.002451	2.6107	0.050421		36752	-4.0932	0.00347	2.4597	0.093441		27710	-2.5284	0.035343	1.4517	0.60079		1651	-5.4898	0.0005807	3.2361	0.015637		27732	5.6166	0.00080188	3.0959	0.021479		1868	7.5491	0.00028033	3.5523	0.0056066		31555	-6.411	0.00036348	3.4395	0.0098917
1600	3.7835	0.0053609	2.2708	0.1015		15504	4.4099	0.0031192	2.506	0.059889		33946	-3.932	0.0043442	2.3621	0.097672		18362	-2.4903	0.037506	1.4259	0.60079		15136	-5.3545	0.00068213	3.1661	0.017144		48152	5.3497	0.0010645	2.9728	0.026614		32198	6.9917	0.00042621	3.3704	0.0066218		15136	-6.1766	0.00045552	3.3415	0.011168
1573	3.7067	0.005985	2.2229	0.10623		2132	-4.257	0.0037603	2.4248	0.067685		34456	-3.8822	0.0046605	2.3316	0.097672		15122	-2.4536	0.039715	1.401	0.60079		33442	-5.0708	0.00096404	3.0159	0.022715		2150	-5.209	0.0012407	2.9063	0.02908		52451	6.9049	0.00045605	3.341	0.0066218		37253	6.1317	0.00047603	3.3224	0.011168
1638	3.5967	0.0070156	2.1539	0.1172		27710	-3.9064	0.0058508	2.2328	0.099119		27738	3.8668	0.0047629	2.3221	0.097672		52282	2.3995	0.04321	1.3644	0.60079		514	-4.9644	0.0011008	2.9583	0.023015		20699	5.0581	0.0014664	2.8337	0.03112		42109	6.9014	0.00045732	3.3398	0.0066218		46142	6.0082	0.00053782	3.2694	0.011168
1301	3.4188	0.0091035	2.0408	0.13254		1505	3.847	0.0063171	2.1995	0.10107		31555	-3.8628	0.0047896	2.3197	0.097672		15586	2.3911	0.043778	1.3587	0.60079		32418	4.9388	0.0011368	2.9443	0.023015		15443	-5.0416	0.0014937	2.8257	0.03112		52684	6.8699	0.00046876	3.329	0.0066218		1516	5.9923	0.00054644	3.2625	0.011168
1651	3.4107	0.0092135	2.0356	0.13254		396	-3.7565	0.0071077	2.1483	0.10745		15136	-3.8435	0.0049224	2.3078	0.097672		33943	-2.3766	0.044785	1.3489	0.60079		1303	4.9228	0.0011599	2.9356	0.023015		15586	4.8614	0.0018323	2.737	0.036085		52452	6.8157	0.00048927	3.3105	0.0066218		48679	5.9733	0.00055692	3.2542	0.011168
34396	3.4019	0.0093339	2.0299	0.13254		48187	-3.6926	0.0077298	2.1118	0.10745		32388	-3.7336	0.0057576	2.2398	0.10089		33442	-2.3576	0.04613	1.336	0.60079		27738	4.7232	0.001496	2.8251	0.027476		38102	-4.817	0.001928	2.7149	0.036085		48152	6.7851	0.00050127	3.2999	0.0066218		21232	5.8115	0.00065583	3.1832	0.012494
42109	3.3423	0.010197	1.9915	0.1379		15872	3.6824	0.0078352	2.1059	0.10745		33950	-3.7237	0.0058407	2.2335	0.10089		32401	-2.3502	0.04667	1.331	0.60079		15488	4.7055	0.0015305	2.8152	0.027476		31943	-4.7653	0.0020468	2.6889	0.036085		15506	6.7814	0.00050278	3.2986	0.0066218		1505	5.7493	0.00069889	3.1556	0.01268
37076	3.2256	0.012136	1.9159	0.15666		47155	3.5307	0.0095887	2.0182	0.12174		32452	3.7181	0.0058877	2.2301	0.10089		580	2.3292	0.048225	1.3167	0.60079		15716	-4.6477	0.0016496	2.7826	0.028268		35163	4.7363	0.002117	2.6743	0.036085		1651	6.7384	0.00052028	3.2838	0.0066218		15122	5.6477	0.00077635	3.1099	0.012868
54	3.1515	0.013569	1.8675	0.16724		1868	3.4593	0.010557	1.9764	0.12174		31943	-3.6847	0.006177	2.2092	0.10125		46957	-2.3235	0.048656	1.3129	0.60079		36659	4.5236	0.0019408	2.712	0.031812		1124	4.5559	0.0026175	2.5821	0.040359		54	6.4237	0.00067228	3.1724	0.0079678		514	-5.6415	0.00078133	3.1072	0.012868
1574	3.1245	0.014133	1.8498	0.16724		33943	-3.4543	0.01063	1.9735	0.12174		48187	-3.6494	0.0064999	2.1871	0.1021		46173	-2.1964	0.059325	1.2268	0.6903		587	-4.4294	0.0021989	2.6578	0.033445		528	-4.5504	0.0026347	2.5793	0.040359		35162	6.3481	0.00071604	3.1451	0.0079678		27731	-5.6063	0.00081059	3.0912	0.012868
1302	3.0927	0.014828	1.8289	0.16845		34398	3.4253	0.011055	1.9564	0.12174		47173	3.601	0.0069717	2.1567	0.10513		48255	2.1569	0.063091	1.2	0.6903		52631	4.4229	0.0022179	2.6541	0.033445		604	-4.5099	0.0027652	2.5583	0.040359		46799	6.3322	0.00072562	3.1393	0.0079678		15772	-5.425	0.00098188	3.0079	0.014964
485	2.9884	0.017375	1.7601	0.18795		580	3.4253	0.011055	1.9564	0.12174		15679	-3.4818	0.0082981	2.081	0.117		58	-2.1559	0.063196	1.1993	0.6903		33968	4.3185	0.0025511	2.5933	0.036991		33442	-4.5	0.0027982	2.5531	0.040359		52603	6.279	0.00075888	3.1198	0.0079678		42002	-5.2712	0.0011591	2.9359	0.016985
36713	2.9426	0.018635	1.7297	0.18795		48679	3.3866	0.011654	1.9335	0.12174		1107	-3.4517	0.0086735	2.0618	0.117		21133	2.0465	0.07492	1.1254	0.74369		15730	4.2517	0.0027926	2.554	0.037603		22001	-4.3034	0.0035519	2.4495	0.048236		52687	6.2644	0.00076832	3.1145	0.0079678		1444	-5.2087	0.0012411	2.9062	0.017513
43847	2.941	0.018681	1.7286	0.18795		2150	-3.3752	0.011836	1.9268	0.12174		45428	-3.4504	0.0086894	2.061	0.117		32398	-2.0401	0.07566	1.1211	0.74369		34398	4.2471	0.0028102	2.5513	0.037603		37137	4.2921	0.0036016	2.4435	0.048236		3155	6.1491	0.00084762	3.0718	0.0084762		1898	5.1084	0.0013864	2.8581	0.018255
36808	2.9234	0.019192	1.7169	0.18795		1648	3.2873	0.013352	1.8744	0.12832		22036	-3.418	0.0091143	2.0403	0.11849		48152	2.0158	0.078571	1.1047	0.74369		1645	4.2259	0.0028925	2.5387	0.037603		37284	4.1778	0.0041488	2.3821	0.053648		52453	6.0589	0.00091627	3.038	0.0086146		15720	5.1064	0.0013895	2.8571	0.018255
48255	2.865	0.020988	1.678	0.18939		39271	3.2865	0.013367	1.874	0.12832		32398	-3.3944	0.0094383	2.0251	0.11861		15443	-2.0129	0.07892	1.1028	0.74369		42002	-4.08	0.003534	2.4517	0.044411		15730	-4.1247	0.0044333	2.3533	0.055416		42446	6.0284	0.00094093	3.0264	0.0086146		35819	5.0205	0.0015295	2.8154	0.018743
37069	2.8507	0.021455	1.6685	0.18939		5278	3.2081	0.014897	1.8269	0.1384		21133	3.3494	0.01009	1.9961	0.12001		33953	1.9947	0.081177	1.0906	0.74369		36713	-4.0332	0.0037713	2.4235	0.045864		22053	-4.0441	0.0049073	2.3092	0.05932		37137	6.0129	0.00095376	3.0206	0.0086146		2150	-4.996	0.0015724	2.8034	0.018743
3155	2.8471	0.021575	1.666	0.18939		37460	3.1202	0.016839	1.7737	0.15155		32306	-3.3236	0.010484	1.9795	0.12001		56	-1.9448	0.087695	1.057	0.7783		2125	-3.9791	0.0040666	2.3908	0.046156		15745	-4.0196	0.005062	2.2957	0.05932		1500	5.9095	0.0010444	2.9811	0.0091386		528	4.9785	0.0016037	2.7949	0.018743
35649	2.8342	0.022006	1.6575	0.18939		1419	3.0941	0.017466	1.7578	0.15158		604	-3.3083	0.010726	1.9696	0.12001		43502	-1.8818	0.09663	1.0149	0.81442		18357	3.9716	0.0041099	2.3862	0.046156		21040	3.9309	0.005669	2.2465	0.064421		1419	5.7427	0.0012123	2.9164	0.010259		15107	4.9677	0.0016234	2.7896	0.018743
514	2.8008	0.02317	1.6351	0.19354		46142	3.0768	0.017895	1.7473	0.15158		37455	3.3022	0.010823	1.9656	0.12001		485	-1.876	0.097501	1.011	0.81442		1365	3.9625	0.0041626	2.3806	0.046156		37465	3.8951	0.0059366	2.2265	0.065477		1124	5.7127	0.0012458	2.9046	0.010259		15140	-4.9306	0.001693	2.7713	0.018962
15705	2.7393	0.025479	1.5938	0.2027		32401	2.9323	0.021953	1.6585	0.17399		37253	-3.2222	0.012198	1.9137	0.13139		35163	1.84	0.10304	0.987	0.82501		1299	3.9021	0.0045311	2.3438	0.048762		527	3.7637	0.0070412	2.1524	0.073544		22185	-5.5973	0.0013843	2.8588	0.01097		43249	4.895	0.0017631	2.7537	0.018962
43023	2.7215	0.02619	1.5819	0.2027		15765	-2.9212	0.022301	1.6517	0.17399		33442	-3.1726	0.013142	1.8813	0.13763		32388	-1.8188	0.10645	0.97287	0.82501		604	-3.8828	0.0046563	2.332	0.048762		1107	-3.7616	0.0070602	2.1512	0.073544		19191	5.577	0.0014104	2.8507	0.01097		22130	-4.8809	0.0017917	2.7467	0.018962
37070	2.7161	0.026409	1.5783	0.2027		46957	2.8968	0.02309	1.6366	0.17399		35669	-3.1223	0.01418	1.8483	0.14448		1604	-1.8125	0.10748	0.96866	0.82501		37459	-3.8545	0.0048468	2.3145	0.049385		32388	-3.7375	0.0072867	2.1375	0.073852		38395	5.5345	0.001467	2.8336	0.011102		1604	-4.7667	0.0020435	2.6896	0.020748
1493	2.6714	0.0283	1.5482	0.2115		1572	2.8839	0.023519	1.6286	0.17399		32457	-3.1007	0.014651	1.8341	0.14535		21184	-1.758	0.11681	0.93253	0.85926		1497	-3.8253	0.0050517	2.2966	0.050118		39777	3.6426	0.0082582	2.0831	0.078574		2125	5.4537	0.0015819	2.8008	0.011656		1493	-4.7559	0.0020693	2.6842	0.020748
43249	2.6487	0.029314	1.5329	0.21347		42420	2.8697	0.024003	1.6197	0.17399		44526	-3.0369	0.016139	1.7921	0.15601		21232	-1.7369	0.12061	0.91863	0.85926		3141	3.768	0.0054814	2.2611	0.052987		1417	-3.6404	0.008283	2.0818	0.078574		1284	5.3803	0.0016951	2.7708	0.01217		1365	4.7111	0.0021802	2.6615	0.021299
1416	2.6175	0.03077	1.5119	0.21847		31943	-2.865	0.024165	1.6168	0.17399		33943	-2.9813	0.017565	1.7554	0.16555		2150	-1.7312	0.12166	0.91487	0.85926		48679	3.6245	0.0067388	2.1714	0.06262		35107	3.6303	0.008394	2.076	0.078574		597	5.2581	0.0019048	2.7201	0.013334		34419	4.681	0.0022581	2.6463	0.021509
1645	-2.5265	0.035448	1.4504	0.24554		15990	2.7807	0.027272	1.5643	0.19157		1556	-2.9518	0.018376	1.7358	0.16779		21040	1.7118	0.12529	0.90208	0.85926		21040	-3.6172	0.0068101	2.1668	0.06262		42002	-3.6018	0.0087193	2.0595	0.078574		52285	5.2058	0.0020036	2.6982	0.013404		1589	4.6147	0.0024413	2.6124	0.022119
33949	-2.5007	0.036903	1.4329	0.24954		41220	-2.6852	0.031302	1.5044	0.21247		37432	-2.9335	0.018896	1.7236	0.16779		33587	-1.7025	0.12707	0.89594	0.85926		35107	-3.6003	0.0069792	2.1562	0.062646		15798	-3.576	0.0090247	2.0446	0.078574		15488	5.2022	0.0020106	2.6967	0.013404		41888	4.6042	0.0024719	2.607	0.022119
15504	2.4705	0.038683	1.4125	0.25549		35142	2.6606	0.03244	1.4889	0.21247		531	-2.9109	0.019562	1.7086	0.16779		45428	-1.6469	0.1382	0.85948	0.87585		59	-3.5688	0.0073068	2.1363	0.062815		3155	3.5688	0.0091118	2.0404	0.078574		19263	5.1508	0.0021135	2.675	0.013569		52631	4.5959	0.0024964	2.6027	0.022119
1417	2.3992	0.043233	1.3642	0.26474		33442	-2.6601	0.03246	1.4886	0.21247		1898	-2.9102	0.019582	1.7081	0.16779		17805	-1.6459	0.1384	0.85886	0.87585		48370	-3.5535	0.0074717	2.1266	0.062815		1123	3.56	0.0092194	2.0353	0.078574		52438	5.1361	0.0021442	2.6687	0.013569		1586	4.5371	0.0026771	2.5723	0.023181
18245	2.3812	0.04446	1.352	0.26474		46896	-2.6324	0.033794	1.4712	0.2144		58	-2.7715	0.024241	1.6154	0.20309		32198	-1.6257	0.14266	0.84569	0.87585		54671	-3.5511	0.0074978	2.1251	0.062815		37455	3.4556	0.010611	1.9742	0.086989		52457	5.1188	0.0021807	2.6614	0.013569		22036	4.508	0.0027716	2.5573	0.023293
33942	2.3808	0.04449	1.3517	0.26474		21158	2.6233	0.034245	1.4654	0.2144		1417	-2.7477	0.025148	1.5995	0.20569		15677	1.6138	0.14523	0.83794	0.87585		47173	3.5206	0.0078388	2.1058	0.063291		48679	3.4514	0.010671	1.9718	0.086989		2730	-5.0353	0.0023679	2.6256	0.013903		22132	-4.4959	0.0028122	2.5509	0.023293
2372	2.3664	0.045502	1.342	0.26474		15443	-2.5719	0.036907	1.4329	0.22228		15716	-2.7351	0.025643	1.591	0.20569		33968	-1.5986	0.14859	0.82802	0.87585		15772	-3.5161	0.0078904	2.1029	0.063291		43840	3.4257	0.011049	1.9567	0.087701		64	5.0331	0.0023731	2.6247	0.013903		15798	-4.4545	0.0029555	2.5294	0.023958
38399	2.3653	0.045578	1.3412	0.26474		34396	2.5622	0.03743	1.4268	0.22228		35678	-2.7143	0.026482	1.577	0.208		597	1.5646	0.15631	0.80601	0.87585		45428	-3.5007	0.0080703	2.0931	0.063386		1643	3.4082	0.011316	1.9463	0.087701		1414	5.0287	0.0023833	2.6228	0.013903		37068	-4.4194	0.0030834	2.511	0.024475
15872	2.3526	0.046493	1.3326	0.26474		528	2.5266	0.039431	1.4042	0.22228		39791	-2.6553	0.029015	1.5374	0.21973		1471	-1.5612	0.1571	0.80383	0.87585		561	3.4667	0.0084832	2.0714	0.065269		1303	3.3989	0.01146	1.9408	0.087701		1649	4.9302	0.0026297	2.5801	0.014643		32418	4.3628	0.0033028	2.4811	0.025572
554	2.351	0.04661	1.3315	0.26474		1898	2.517	0.039985	1.3981	0.22228		605	-2.6514	0.029193	1.5347	0.21973		1645	-1.5277	0.16511	0.78223	0.87585		1504	-3.3333	0.010334	1.9858	0.077915		1299	-3.3406	0.01241	1.9062	0.091389		42448	4.9107	0.0026818	2.5716	0.014643		46144	4.3344	0.0034193	2.4661	0.025572
33946	2.3177	0.049099	1.3089	0.27341		15488	2.5084	0.040493	1.3926	0.22228		1494	-2.6398	0.029724	1.5269	0.21973		64	-1.5013	0.17166	0.76533	0.87585		22036	3.2742	0.011284	1.9475	0.083416		587	3.3269	0.012645	1.8981	0.091389		52472	4.8794	0.0027679	2.5579	0.014643		33968	4.3283	0.0034448	2.4628	0.025572
1508	2.2997	0.050491	1.2968	0.27576		42002	-2.4954	0.04127	1.3844	0.22228		1444	-2.6026	0.031489	1.5018	0.22829		37253	-1.4854	0.17573	0.75515	0.87585		15107	3.2443	0.011801	1.9281	0.085557		35129	-3.3114	0.012916	1.8889	0.091389		43343	4.8775	0.0027733	2.557	0.014643		1408	4.3177	0.0034901	2.4572	0.025572
27738	2.2584	0.053856	1.2688	0.27724		33942	-2.4944	0.04133	1.3837	0.22228		1587	-2.5822	0.032504	1.4881	0.23121		53013	-1.483	0.17637	0.75357	0.87585		605	-3.1894	0.012815	1.8923	0.091153		46322	3.3114	0.012916	1.8889	0.091389		37432	4.8669	0.0028031	2.5524	0.014643		37455	4.2923	0.0036004	2.4436	0.025882
1444	2.2566	0.054006	1.2676	0.27724		36713	2.4833	0.042005	1.3767	0.22228		15772	-2.5517	0.034084	1.4674	0.23539		1504	-1.4634	0.18151	0.7411	0.87585		1508	-3.1266	0.014087	1.8512	0.098349		57	-3.2576	0.01391	1.8567	0.092146		1648	4.8467	0.0028613	2.5434	0.014643		42449	4.2606	0.003744	2.4267	0.025951
34398	2.2547	0.054168	1.2663	0.27724		58	-2.4761	0.04245	1.3721	0.22228		15798	-2.5469	0.034341	1.4642	0.23539		1414	1.4549	0.18377	0.73573	0.87585		3147	-3.0972	0.014727	1.8319	0.10037		35628	-3.2438	0.014177	1.8484	0.092146		52461	4.8415	0.0028763	2.5412	0.014643		1549	-4.2601	0.0037463	2.4264	0.025951
1505	2.2488	0.054666	1.2623	0.27724		32388	-2.4106	0.046733	1.3304	0.24034		1504	-2.5328	0.035102	1.4547	0.23631		15497	-1.421	0.19309	0.71423	0.87585		37253	3.0891	0.014909	1.8266	0.10037		1494	-3.2401	0.014251	1.8462	0.092146		1898	4.797	0.0030099	2.5215	0.015049		38102	-4.2411	0.0038352	2.4162	0.026093
1365	-2.2179	0.057373	1.2413	0.28461		1494	-2.3481	0.051231	1.2905	0.25885		15586	2.4977	0.037073	1.4309	0.24508		52438	-1.4166	0.19435	0.71143	0.87585		1107	-3.0731	0.015276	1.816	0.10103		35669	-3.2347	0.014358	1.8429	0.092146		37070	4.751	0.0031555	2.5009	0.015501		21184	4.1624	0.0042292	2.3737	0.028269
35142	2.2095	0.058124	1.2356	0.28461		37137	2.3071	0.054419	1.2643	0.26868		43502	-2.4869	0.037704	1.4236	0.24508		15730	-1.4067	0.19714	0.70522	0.87585		15696	-3.046	0.015917	1.7982	0.10346		35162	3.2297	0.014457	1.8399	0.092146		1336	4.6553	0.0034845	2.4579	0.016263		1572	4.1023	0.0045599	2.341	0.029954
35436	-2.18	0.060861	1.2157	0.29296		1437	2.2994	0.055042	1.2593	0.26868		60	-2.4473	0.040103	1.3968	0.25581		37284	1.3759	0.20615	0.68583	0.87585		580	2.985	0.017466	1.7578	0.10932		1469	3.2111	0.014835	1.8287	0.092146		48885	4.6497	0.0035047	2.4554	0.016263		15990	4.0746	0.004722	2.3259	0.030493
15140	2.1672	0.062088	1.207	0.29388		606	2.2485	0.059325	1.2268	0.28476		36659	2.4373	0.040738	1.39	0.25581		1648	1.3581	0.21148	0.67473	0.87585		1419	-2.9698	0.017876	1.7477	0.10932		27503	3.2081	0.014897	1.8269	0.092146		52683	4.6394	0.0035427	2.4507	0.016263		35162	3.8633	0.006185	2.2087	0.038945
38768	2.0998	0.068956	1.1614	0.32104		35649	2.2127	0.062551	1.2038	0.29454		1411	-2.4271	0.041391	1.3831	0.25581		48187	-1.3466	0.215	0.66757	0.87585		1444	-2.9628	0.018068	1.7431	0.10932		1508	-3.2037	0.014989	1.8242	0.092146		52616	4.6393	0.003543	2.4506	0.016263		57	3.8454	0.0063305	2.1986	0.038945
27732	-2.0446	0.07514	1.1241	0.33771		54885	2.2034	0.063408	1.1979	0.29454		35170	2.3078	0.049862	1.3022	0.29294		34035	-1.3384	0.21755	0.66245	0.87585		1573	-2.9618	0.018097	1.7424	0.10932		1574	-3.1214	0.01681	1.7744	0.10167		52609	4.6166	0.0036283	2.4403	0.016386		1645	3.8445	0.0063376	2.1981	0.038945
1498	2.0377	0.075941	1.1195	0.33771		485	2.1824	0.065413	1.1843	0.29732		48152	2.3033	0.05021	1.2992	0.29294		3155	-1.3307	0.21997	0.65763	0.87585		2959	-2.9556	0.018268	1.7383	0.10932		1586	3.1006	0.017309	1.7617	0.10303		43847	4.5354	0.0039524	2.4031	0.017566		27732	3.7927	0.0067792	2.1688	0.040337
32349	2.0363	0.076104	1.1186	0.33771		22185	-2.1756	0.06607	1.18	0.29732		32350	-2.2949	0.050877	1.2935	0.29294		35631	1.3288	0.22055	0.65649	0.87585		1566	-2.8785	0.020558	1.687	0.1177		27553	3.0665	0.018158	1.7409	0.10639		46142	4.5085	0.004067	2.3907	0.017793		33946	-3.7785	0.0069056	2.1608	0.040337
48152	2.0068	0.079676	1.0987	0.34547		1604	-2.1542	0.068193	1.1663	0.30215		54671	-2.2904	0.051232	1.2905	0.29294		36738	-1.3276	0.22096	0.6557	0.87585		1493	-2.8674	0.020911	1.6796	0.1177		32452	3.027	0.019195	1.7168	0.1097		54671	4.4614	0.0042766	2.3689	0.017916		1303	3.7638	0.0070397	2.1524	0.040337
1566	1.9963	0.080974	1.0917	0.34547		18369	2.1211	0.071606	1.1451	0.31246		34585	-2.288	0.051422	1.2888	0.29294		35253	-1.3186	0.22379	0.65016	0.87585		1591	-2.8574	0.021235	1.673	0.1177		580	3.0229	0.019306	1.7143	0.1097		27732	4.4605	0.0042809	2.3685	0.017916		33230	3.7617	0.0070593	2.1512	0.040337
1414	1.9625	0.085332	1.0689	0.34547		2134	-2.0957	0.074346	1.1287	0.31958		15676	-2.2733	0.052622	1.2788	0.29294		3141	1.2992	0.23006	0.63815	0.87585		18245	-2.8472	0.021573	1.6661	0.1177		30460	2.9633	0.021007	1.6776	0.11757		15910	4.4264	0.0044402	2.3526	0.017916		53237	3.758	0.0070933	2.1491	0.040337
57	1.9577	0.085958	1.0657	0.34547		45970	2.0737	0.076791	1.1147	0.32084		15076	-2.2706	0.052838	1.2771	0.29294		37432	-1.296	0.2311	0.6362	0.87585		15765	2.8367	0.021922	1.6591	0.1177		37068	-2.8779	0.023723	1.6248	0.12881		38399	4.4217	0.0044629	2.3504	0.017916		35253	3.6944	0.0077116	2.1129	0.042299
52282	1.9572	0.086027	1.0654	0.34547		52470	2.0688	0.077357	1.1115	0.32084		64	-2.2461	0.0549	1.2604	0.29996		1574	-1.295	0.23145	0.63555	0.87585		31943	2.831	0.022117	1.6553	0.1177		15990	2.8645	0.024181	1.6165	0.12881		1572	4.4115	0.0045119	2.3456	0.017916		46957	3.691	0.0077466	2.1109	0.042299
1471	1.9563	0.086143	1.0648	0.34547		46173	-2.0587	0.078516	1.105	0.32084		53231	2.2115	0.057944	1.237	0.30985		33447	-1.2939	0.23179	0.63491	0.87585		52683	2.8275	0.022234	1.653	0.1177		37069	-2.8633	0.024223	1.6158	0.12881		1126	4.3945	0.0045957	2.3376	0.017916		22053	3.6886	0.0077714	2.1095	0.042299
27719	1.9547	0.086368	1.0636	0.34547		52472	2.0537	0.079096	1.1018	0.32084		15730	-2.1989	0.059097	1.2284	0.30985		18369	-1.2905	0.23291	0.63281	0.87585		47155	2.8224	0.02241	1.6496	0.1177		554	2.8523	0.024607	1.6089	0.12881		1105	4.3883	0.0046266	2.3347	0.017916		59	-3.6398	0.008289	2.0815	0.044437
1107	1.9383	0.088577	1.0527	0.34939		1573	2.0108	0.084269	1.0743	0.33262		1125	-2.1898	0.059936	1.2223	0.30985		37076	-1.2812	0.23602	0.62705	0.87585		37284	-2.8204	0.022479	1.6482	0.1177		443	2.8488	0.024732	1.6067	0.12881		38293	4.3681	0.0047286	2.3253	0.017916		20699	3.6218	0.0084894	2.0711	0.044437
37137	1.9171	0.091519	1.0385	0.35426		41888	2.0105	0.08431	1.0741	0.33262		53	2.1892	0.059997	1.2219	0.30985		17747	1.2691	0.24008	0.61965	0.87585		37465	-2.7675	0.024393	1.6127	0.12597		48370	2.7986	0.026579	1.5755	0.13653		52470	4.3526	0.0048092	2.3179	0.017916		37459	-3.6196	0.0085142	2.0699	0.044437
46957	1.9116	0.092307	1.0348	0.35426		34418	-1.9604	0.090765	1.0421	0.34859		22132	-2.1775	0.061103	1.2139	0.3113		2849	1.2689	0.24015	0.61952	0.87585		52472	2.7553	0.024853	1.6046	0.12662		1497	-2.7778	0.027383	1.5625	0.13731		1504	4.3485	0.0048304	2.316	0.017916		1417	-3.5574	0.009251	2.0338	0.04763
33013	1.8993	0.094067	1.0266	0.3562		27503	1.9564	0.091309	1.0395	0.34859		35129	-2.165	0.062305	1.2055	0.31318		32418	-1.2688	0.24018	0.61946	0.87585		34456	-2.7117	0.026588	1.5753	0.13365		1651	2.7758	0.027463	1.5613	0.13731		58	4.3449	0.0048493	2.3143	0.017916		30460	3.5465	0.0093883	2.0274	0.047692
55	1.8725	0.098031	1.0086	0.36633		35669	-1.9513	0.091989	1.0363	0.34859		33471	-2.1438	0.064396	1.1911	0.31731		32342	1.2669	0.24082	0.6183	0.87585		12358	2.6974	0.027183	1.5657	0.13484		1500	-2.7256	0.029524	1.5298	0.1432		35669	4.3423	0.0048629	2.3131	0.017916		52683	3.5261	0.0096482	2.0156	0.048368
38395	1.8573	0.10034	0.99853	0.36807		1643	1.9294	0.095009	1.0222	0.35117		1600	-2.1397	0.064808	1.1884	0.31731		1365	-1.2613	0.24272	0.61489	0.87585		53223	2.6812	0.027873	1.5548	0.13647		31260	2.7137	0.030039	1.5223	0.1432		35142	4.2372	0.0054565	2.2631	0.019482		580	3.4547	0.010623	1.9737	0.052039
42420	1.8455	0.10217	0.99066	0.36807		443	-1.9287	0.095109	1.0218	0.35117		2125	-2.1189	0.066943	1.1743	0.32356		33946	-1.2596	0.24331	0.61384	0.87585		31260	2.6725	0.028254	1.5489	0.13656		15910	2.7111	0.030151	1.5207	0.1432		37076	4.2317	0.0054896	2.2605	0.019482		22001	3.4526	0.010654	1.9725	0.052039
32198	1.8442	0.10239	0.98976	0.36807		32354	1.9148	0.097072	1.0129	0.35388		2856	-2.0945	0.069533	1.1578	0.33182		35669	-1.2553	0.2448	0.61119	0.87585		48118	-2.6031	0.031464	1.5022	0.14843		1284	-2.709	0.030242	1.5194	0.1432		19130	4.2222	0.0055477	2.2559	0.019482		54671	-3.4116	0.011263	1.9484	0.054318
15720	1.829	0.1048	0.97964	0.37204		3147	1.8437	0.10776	0.96755	0.38793		2959	-2.0769	0.071461	1.1459	0.33676		52631	-1.2497	0.24672	0.6078	0.87585		33939	-2.6024	0.031498	1.5017	0.14843		21134	-2.702	0.03055	1.515	0.1432		15798	4.2192	0.0055663	2.2544	0.019482		37460	3.3735	0.011864	1.9258	0.055782
1125	-1.8114	0.10766	0.96796	0.37746		35631	1.8202	0.11153	0.95261	0.39655		15681	-2.0654	0.072749	1.1382	0.3386		35649	1.2348	0.25194	0.5987	0.87606		37069	2.5758	0.032831	1.4837	0.15281		52984	2.6626	0.032345	1.4902	0.14887		1118	4.201	0.0056795	2.2457	0.019633		52677	3.3681	0.011952	1.9226	0.055782
35819	-1.7927	0.11078	0.95553	0.37765		35160	1.8057	0.11393	0.94337	0.40014		15696	-2.0452	0.075065	1.1246	0.34444		27553	-1.2292	0.25391	0.59532	0.87606		21134	2.5614	0.033573	1.474	0.15315		58	-2.6517	0.032861	1.4833	0.14887		33971	4.1642	0.0059164	2.2279	0.020006		527	3.3648	0.012006	1.9206	0.055782
52431	-1.791	0.11107	0.95439	0.37765		35678	-1.7673	0.12051	0.91899	0.41547		27710	-2.0387	0.075831	1.1202	0.34444		33972	-1.2172	0.25821	0.58803	0.87606		22053	2.5586	0.033718	1.4721	0.15315		43255	-2.6464	0.033115	1.48	0.14887		38768	4.1621	0.0059304	2.2269	0.020006		443	3.3253	0.012673	1.8971	0.057707
33587	1.7873	0.1117	0.95195	0.37765		1118	-1.7635	0.12118	0.91657	0.41547		54	-2.026	0.077341	1.1116	0.34533		52285	-1.2147	0.25912	0.58651	0.87606		52634	2.5414	0.034636	1.4605	0.15508		39270	2.6416	0.033348	1.4769	0.14887		53174	4.1178	0.0062317	2.2054	0.020608		33442	-3.3224	0.012723	1.8954	0.057707
42489	1.778	0.1133	0.94575	0.37857		1574	1.742	0.12504	0.90296	0.41909		42002	-2.0168	0.078453	1.1054	0.34533		15488	1.1892	0.26844	0.57115	0.89691		52470	2.5345	0.035007	1.4558	0.15508		38293	-2.6307	0.033878	1.4701	0.14946		1416	4.1143	0.0062559	2.2037	0.020608		35436	3.2958	0.013197	1.8795	0.059153
568	1.7664	0.11532	0.93808	0.38084		36600	1.7347	0.12638	0.89832	0.41909		3147	-2.0059	0.079784	1.0981	0.34533		41220	1.1794	0.27213	0.56523	0.89865		52748	2.5278	0.035377	1.4513	0.15508		53237	2.6108	0.034871	1.4575	0.15205		527	4.0793	0.0065072	2.1866	0.021186		52687	3.2696	0.013682	1.8639	0.060614
15730	-1.7476	0.11866	0.92571	0.38296		1303	1.7335	0.1266	0.89757	0.41909		1416	-2.0056	0.079822	1.0979	0.34533		52616	-1.1473	0.28441	0.54605	0.90122		52687	2.4901	0.037514	1.4258	0.1602		42449	2.5969	0.035584	1.4487	0.15338		528	4.0346	0.0068445	2.1647	0.021711		34418	-3.2561	0.01394	1.8557	0.060838
43502	-1.7476	0.11866	0.92568	0.38296		54671	-1.705	0.13197	0.87951	0.42046		1649	-1.9993	0.080608	1.0936	0.34533		45951	-1.1333	0.28989	0.53776	0.90122		52473	-2.4888	0.037594	1.4249	0.1602		37752	-2.5811	0.036416	1.4387	0.15518		42449	4.0337	0.0068513	2.1642	0.021711		1868	3.2503	0.014052	1.8523	0.060838
15798	1.7134	0.12499	0.90312	0.39885		27447	1.7004	0.13285	0.87663	0.42046		15488	1.9853	0.082366	1.0843	0.3489		34418	-1.1217	0.29451	0.5309	0.90122		39791	-2.485	0.037818	1.4223	0.1602		46957	-2.56	0.037551	1.4254	0.15652		15772	4.0203	0.0069561	2.1576	0.021711		52470	3.2076	0.014909	1.8266	0.063822
53231	1.6948	0.12856	0.89091	0.40304		43761	-1.6939	0.13411	0.87253	0.42046		1284	-1.9526	0.086646	1.0623	0.36001		1123	-1.1137	0.29775	0.52614	0.90122		528	2.472	0.038588	1.4135	0.16164		34396	2.5597	0.037566	1.4252	0.15652		36713	4.0175	0.0069786	2.1562	0.021711		52472	3.1954	0.015163	1.8192	0.064189
37465	1.6918	0.12914	0.88892	0.40304		554	1.6908	0.13472	0.87058	0.42046		42109	-1.9454	0.087617	1.0574	0.36001		33971	-1.1084	0.29988	0.52306	0.90122		33230	2.4364	0.040795	1.3894	0.16496		1516	2.5169	0.039993	1.398	0.16481		52431	4.0064	0.0070672	2.1508	0.021745		33943	3.1857	0.015368	1.8134	0.064342
1564	1.67	0.13346	0.87465	0.40482		33961	-1.6896	0.13496	0.8698	0.42046		37076	-1.9436	0.087855	1.0562	0.36001		22036	-1.0989	0.3038	0.51742	0.90122		39777	-2.4358	0.040829	1.389	0.16496		1471	2.481	0.042146	1.3752	0.16982		33972	3.9755	0.007321	2.1354	0.022281		52748	3.1413	0.01635	1.7865	0.067468
33971	1.6675	0.13398	0.87296	0.40482		1564	-1.6781	0.13722	0.86258	0.42046		36713	-1.8938	0.094867	1.0229	0.36904		52431	-1.0969	0.3046	0.51627	0.90122		52682	2.4338	0.040961	1.3876	0.16496		52473	2.4777	0.042353	1.3731	0.16982		1123	3.9428	0.0076005	2.1192	0.022883		52603	3.1351	0.016491	1.7828	0.067468
33972	1.6674	0.13399	0.87293	0.40482		32457	1.6729	0.13826	0.8593	0.42046		15122	-1.8878	0.095754	1.0188	0.36904		42489	-1.0939	0.30585	0.5145	0.90122		46798	2.429	0.041268	1.3844	0.16496		36747	2.471	0.042771	1.3688	0.16982		15504	3.9169	0.0078298	2.1063	0.023323		47155	3.1245	0.016738	1.7763	0.067468
577	1.6303	0.14169	0.84867	0.42018		33013	1.6708	0.13869	0.85794	0.42046		33968	-1.8787	0.097097	1.0128	0.36904		44877	-1.0885	0.30808	0.51134	0.90122		1585	-2.4243	0.041569	1.3812	0.16496		39271	2.467	0.04302	1.3663	0.16982		1361	3.8522	0.0084383	2.0737	0.024765		36600	3.1209	0.016823	1.7741	0.067468
15506	1.6287	0.14203	0.84761	0.42018		15136	-1.6501	0.14291	0.84494	0.42873		32349	-1.8714	0.098196	1.0079	0.36904		22053	-1.0835	0.31016	0.50841	0.90122		1564	2.4083	0.042623	1.3704	0.16726		43249	2.4581	0.043589	1.3606	0.17027		54885	3.8469	0.0084907	2.0711	0.024765		52282	-3.11	0.017082	1.7675	0.067795
35253	-1.6068	0.14678	0.83334	0.42744		52683	1.6264	0.14789	0.83005	0.43833		40703	-1.8706	0.09831	1.0074	0.36904		46799	-1.0831	0.31032	0.50819	0.90122		44526	-2.4021	0.043034	1.3662	0.16726		32398	-2.4131	0.046563	1.332	0.18001		52631	3.8209	0.0087516	2.0579	0.025153		47173	3.0974	0.017385	1.7598	0.068287
15772	1.6035	0.1475	0.83122	0.42744		2849	-1.6127	0.15085	0.82147	0.43833		21134	-1.8705	0.098331	1.0073	0.36904		35160	-1.0815	0.31098	0.50726	0.90122		42109	-2.3874	0.044036	1.3562	0.16941		33942	2.37	0.049607	1.3045	0.18982		2132	3.8158	0.0088036	2.0553	0.025153		32457	3.0574	0.018391	1.7354	0.070082
32457	-1.546	0.16069	0.794	0.46098		32506	1.6065	0.15219	0.81762	0.43833		1299	1.8688	0.098585	1.0062	0.36904		2133	1.0492	0.32476	0.48843	0.9075		18374	-2.3796	0.044575	1.3509	0.16975		31555	-2.3321	0.05245	1.2803	0.19868		22053	3.7588	0.0094114	2.0263	0.026618		48152	3.0563	0.018418	1.7347	0.070082
18369	-1.5286	0.1649	0.78279	0.46726		12358	-1.6065	0.1522	0.81759	0.43833		561	1.8636	0.09938	1.0027	0.36904		1417	-1.0467	0.32581	0.48703	0.9075		33447	2.3273	0.048366	1.3155	0.18234		32349	-2.307	0.054429	1.2642	0.20411		27503	3.6889	0.010222	1.9905	0.028444		48990	3.0538	0.018483	1.7332	0.070082
32984	1.5233	0.16617	0.77944	0.46726		37455	1.5842	0.15718	0.80362	0.44599		1500	-1.8585	0.10017	0.99928	0.36904		42448	-1.0466	0.32585	0.48698	0.9075		42446	2.302	0.05031	1.2983	0.18453		32984	2.2987	0.055096	1.2589	0.20457		46957	3.6858	0.01026	1.9888	0.028444		542	3.048	0.018636	1.7297	0.070082
597	1.4968	0.17281	0.76244	0.48115		1126	1.5807	0.15795	0.80147	0.44599		1591	-1.857	0.1004	0.99828	0.36904		36808	-1.0453	0.32642	0.48622	0.9075		52478	2.3002	0.050457	1.2971	0.18453		22036	-2.2693	0.057537	1.2401	0.21153		35129	3.6643	0.010526	1.9777	0.02876		43255	3.0432	0.018762	1.7267	0.070082
37460	1.4762	0.17813	0.74926	0.48349		37069	-1.5621	0.16224	0.78984	0.44889		1302	-1.8494	0.10158	0.9932	0.36904		38293	-1.0391	0.32913	0.48263	0.9075		52603	2.2991	0.050542	1.2963	0.18453		12021	2.2567	0.058619	1.232	0.21342		55	3.66	0.010579	1.9755	0.02876		19130	3.0291	0.01914	1.7181	0.070534
1604	1.4744	0.17861	0.74809	0.48349		1417	-1.5562	0.16362	0.78617	0.44889		48885	-1.8479	0.1018	0.99224	0.36904		527	-1.0044	0.3446	0.46269	0.9269		34419	2.2945	0.050904	1.2932	0.18453		48153	2.2263	0.061303	1.2125	0.22104		15778	3.6491	0.010718	1.9699	0.028856		31260	3.0249	0.019253	1.7155	0.070534
36738	-1.4737	0.1788	0.74764	0.48349		15679	-1.556	0.16366	0.78606	0.44889		1505	-1.8375	0.10345	0.98528	0.37011		15504	0.9944	0.34915	0.45699	0.9269		1587	-2.2678	0.053076	1.2751	0.18996		15705	2.1733	0.066293	1.1785	0.23676		37455	3.5834	0.011596	1.9357	0.030704		36738	3.0074	0.019735	1.7048	0.07161
31943	-1.4635	0.18149	0.74116	0.48349		1301	1.5441	0.16647	0.77867	0.45229		1516	-1.8336	0.10406	0.98271	0.37011		52452	-0.98559	0.3532	0.45198	0.9269		37432	-2.2588	0.053821	1.269	0.18996		18374	2.1644	0.067168	1.1728	0.23762		33447	3.5776	0.011676	1.9327	0.030704		52682	2.9907	0.020207	1.6945	0.072612
21133	1.4534	0.18418	0.73477	0.48349		38395	-1.5318	0.16943	0.771	0.45381		15443	-1.8233	0.10571	0.97587	0.37247		15963	-0.98213	0.3548	0.45001	0.9269		48885	-2.2503	0.054545	1.2632	0.18996		34585	2.1464	0.068981	1.1613	0.23986		27710	3.5639	0.011872	1.9255	0.030704		19263	2.9784	0.020561	1.687	0.072612
36602	-1.4507	0.18491	0.73305	0.48349		32198	1.5287	0.17018	0.76909	0.45381		1508	-1.8144	0.10717	0.96991	0.37412		38395	-0.97989	0.35584	0.44874	0.9269		1284	-2.2498	0.054582	1.2629	0.18996		33953	2.138	0.069836	1.1559	0.23986		44877	3.5629	0.011885	1.925	0.030704		21158	2.9777	0.020583	1.6865	0.072612
2849	-1.4414	0.18743	0.72716	0.48349		44681	1.5164	0.17319	0.76147	0.45645		15650	-1.775	0.11381	0.94382	0.39363		52457	-0.96705	0.36184	0.44148	0.9269		53174	2.2458	0.054922	1.2603	0.18996		34398	2.1274	0.070942	1.1491	0.23986		59	3.5582	0.011953	1.9225	0.030704		12021	2.9448	0.021567	1.6662	0.075385
512	1.4411	0.18753	0.72693	0.48349		35628	1.5082	0.17523	0.75639	0.45645		1126	-1.7586	0.11669	0.93297	0.39992		1105	-0.96688	0.36192	0.44139	0.9269		5341	-2.2262	0.05663	1.247	0.1924		35436	-2.1272	0.070958	1.149	0.23986		19260	3.5308	0.012356	1.9081	0.031453		604	-2.9336	0.021911	1.6593	0.075795
64	1.4358	0.18897	0.72361	0.48349		45428	-1.5048	0.1761	0.75425	0.45645		35157	-1.7357	0.12084	0.91779	0.41033		33013	-0.96454	0.36302	0.44007	0.9269		33950	-2.2224	0.056966	1.2444	0.1924		46144	2.1269	0.070997	1.1488	0.23986		27553	3.4704	0.013298	1.8762	0.033218		34409	2.9282	0.022082	1.656	0.075795
22053	-1.4288	0.19092	0.71914	0.48413		52616	-1.4992	0.17751	0.75078	0.45645		1585	-1.7299	0.1219	0.91399	0.41033		27732	0.94505	0.3723	0.42911	0.9269		33952	2.2203	0.057158	1.2429	0.1924		1437	2.0924	0.0747	1.1267	0.25011		18245	3.4686	0.013326	1.8753	0.033218		46799	2.9096	0.022674	1.6445	0.076145
42382	1.3782	0.20546	0.68728	0.51637		22053	1.4778	0.18299	0.73758	0.46637		48679	1.7236	0.12306	0.90987	0.41057		57	-0.94065	0.37442	0.42665	0.9269		19191	2.2001	0.058988	1.2292	0.19545		38627	2.0859	0.075431	1.1225	0.25032		42382	3.4638	0.013406	1.8727	0.033218		44681	2.9057	0.022799	1.6421	0.076145
443	1.3572	0.21176	0.67416	0.51664		31555	-1.4618	0.1872	0.7277	0.47292		18245	-1.714	0.12487	0.90354	0.41295		34396	0.9397	0.37487	0.42612	0.9269		44681	2.1988	0.059101	1.2284	0.19545		1444	-2.0696	0.077264	1.112	0.25303		52446	3.4025	0.014452	1.8401	0.035497		40703	2.9041	0.022853	1.6411	0.076145
15443	-1.3562	0.21207	0.67353	0.51664		34409	1.4309	0.19555	0.70875	0.48972		1497	-1.6575	0.136	0.86645	0.44585		19260	-0.93876	0.37533	0.42559	0.9269		46223	2.1916	0.059776	1.2235	0.19596		1408	2.0667	0.077596	1.1102	0.25303		46173	3.3792	0.014873	1.8276	0.036081		32452	-2.9001	0.022984	1.6386	0.076145
33968	-1.3529	0.21309	0.67143	0.51664		1356	-1.4224	0.19791	0.70353	0.49051		1604	-1.645	0.13859	0.85825	0.45043		15506	-0.92383	0.38259	0.41726	0.92865		1494	-2.1745	0.061384	1.2119	0.1995		44526	-2.0549	0.078956	1.1026	0.25525		531	3.3751	0.014948	1.8254	0.036081		15586	2.8728	0.023895	1.6217	0.077577
43343	-1.3501	0.21394	0.66971	0.51664		27732	-1.4175	0.19927	0.70056	0.49051		36808	-1.633	0.14112	0.85041	0.45393		27727	0.89981	0.3945	0.40395	0.92865		15650	-2.1548	0.063301	1.1986	0.20397		35819	2.0028	0.085262	1.0692	0.272		37459	3.3284	0.015837	1.8003	0.037643		53174	2.8697	0.024001	1.6198	0.077577
52470	-1.3477	0.21466	0.66825	0.51664		2372	-1.3943	0.20589	0.68637	0.5025		1868	-1.6284	0.14208	0.84747	0.45393		1336	-0.89594	0.39644	0.40182	0.92865		1604	-2.1462	0.06415	1.1928	0.20496		48857	1.996	0.08612	1.0649	0.272		52458	3.3271	0.015864	1.7996	0.037643		52478	2.865	0.024163	1.6168	0.077577
605	-1.3294	0.22038	0.65683	0.52595		37253	1.3862	0.20824	0.68143	0.50398		18374	-1.6	0.14827	0.82896	0.46971		1498	-0.8958	0.39651	0.40174	0.92865		39583	-2.126	0.066205	1.1791	0.20974		36600	-1.991	0.08676	1.0617	0.272		15990	3.2891	0.016633	1.779	0.039137		48153	2.8631	0.02423	1.6156	0.077577
34409	-1.3035	0.22867	0.64079	0.54118		42398	-1.3714	0.21259	0.67246	0.50672		42489	-1.5896	0.1506	0.82218	0.47058		32457	-0.88335	0.40281	0.3949	0.92865		52984	-2.1157	0.06727	1.1722	0.21134		1868	1.9841	0.087648	1.0573	0.272		15872	3.2623	0.0172	1.7645	0.039297		1107	-2.8361	0.025185	1.5989	0.079324
52285	1.2774	0.23729	0.62472	0.55682		52603	1.3704	0.21289	0.67184	0.50672		38395	-1.5876	0.15103	0.82092	0.47058		38399	-0.87138	0.40893	0.38835	0.92865		33471	-2.1039	0.068521	1.1642	0.21349		21133	1.9832	0.087764	1.0567	0.272		577	3.2548	0.017363	1.7604	0.039297		1469	2.832	0.025335	1.5963	0.079324
1284	1.2717	0.2392	0.62124	0.55682		64	1.3622	0.21533	0.66689	0.50832		36738	-1.5729	0.15439	0.81138	0.47709		1505	0.8643	0.41259	0.38448	0.92865		1572	2.0798	0.071142	1.1479	0.2186		36659	1.957	0.091222	1.0399	0.27829		34396	3.251	0.017445	1.7583	0.039297		27503	2.8302	0.0254	1.5952	0.079324
1336	1.2345	0.25203	0.59855	0.5762		597	1.3372	0.22298	0.65173	0.5221		15990	1.5648	0.15626	0.80616	0.47829		1600	0.86333	0.41309	0.38396	0.92865		32306	-2.0782	0.07132	1.1468	0.2186		514	-1.9566	0.09128	1.0396	0.27829		35163	3.2458	0.017559	1.7555	0.039297		1284	-2.8153	0.025946	1.5859	0.080369
32418	-1.228	0.25434	0.59459	0.5762		15500	1.331	0.2249	0.64801	0.52235		1564	1.5603	0.15732	0.80323	0.47829		1419	-0.86225	0.41365	0.38337	0.92865		32452	2.0498	0.074534	1.1276	0.22482		542	-1.9503	0.092121	1.0356	0.27848		1437	3.2429	0.017622	1.7539	0.039297		33447	2.7999	0.026527	1.5763	0.081322
53180	-1.2253	0.25531	0.59293	0.5762		34419	1.3115	0.23106	0.63627	0.53226		22130	-1.553	0.15903	0.79851	0.47965		531	-0.86112	0.41424	0.38275	0.92865		22132	-2.0483	0.074708	1.1266	0.22482		6146	-1.9389	0.093693	1.0283	0.27848		53176	3.2404	0.017678	1.7526	0.039297		52477	2.7959	0.02668	1.5738	0.081322
33230	-1.2231	0.25611	0.59158	0.5762		18245	1.3011	0.23443	0.62999	0.53226		1301	-1.5309	0.16432	0.78431	0.48579		19191	-0.85621	0.41679	0.38008	0.92865		17769	-2.0446	0.075138	1.1241	0.22482		485	1.9362	0.094065	1.0266	0.27848		485	3.2401	0.017684	1.7524	0.039297		52453	2.77	0.027692	1.5576	0.083736
43676	-1.2187	0.25767	0.58894	0.5762		1123	1.29	0.23804	0.62335	0.53226		39583	-1.5252	0.16571	0.78065	0.48579		19130	-0.85526	0.41728	0.37957	0.92865		15872	-2.0238	0.0776	1.1101	0.23036		1585	1.9344	0.09431	1.0254	0.27848		22001	3.2329	0.017844	1.7485	0.039342		52461	2.7593	0.028123	1.5509	0.08437
22001	-1.2093	0.26108	0.58323	0.57927		33972	1.2836	0.24014	0.61953	0.53226		48118	-1.5184	0.1674	0.77624	0.48579		1302	-0.8525	0.41873	0.37807	0.92865		34409	2.0039	0.080028	1.0968	0.23571		42420	1.9284	0.095153	1.0216	0.27877		36594	3.2189	0.018162	1.7408	0.03973		42446	2.7444	0.028734	1.5416	0.085528
48857	1.1938	0.26673	0.57392	0.58723		22152	1.2803	0.24123	0.61757	0.53226		22116	-1.5172	0.1677	0.77548	0.48579		1303	0.83627	0.42727	0.36929	0.92865		35819	1.9925	0.08146	1.0891	0.23757		39583	-1.9199	0.096338	1.0162	0.28005		1365	3.2061	0.018457	1.7338	0.040063		1416	2.7249	0.029556	1.5293	0.086912
21158	-1.1591	0.27984	0.55308	0.60008		1638	1.2771	0.24231	0.61563	0.53226		43586	-1.5145	0.16837	0.77373	0.48579		1552	-0.82547	0.43303	0.36348	0.92865		37496	1.9879	0.082042	1.086	0.23757		33013	1.9139	0.097197	1.0123	0.28038		53013	3.1746	0.019207	1.7165	0.04137		52634	2.7217	0.029692	1.5274	0.086912
1572	1.1427	0.28622	0.5433	0.60008		15677	1.2718	0.24406	0.6125	0.53226		32418	-1.5127	0.1688	0.77262	0.48579		52461	-0.82328	0.4342	0.36231	0.92865		46173	1.9839	0.082552	1.0833	0.23757		44688	1.8852	0.10139	0.99402	0.28824		52634	3.1512	0.019785	1.7037	0.041833		15504	2.7173	0.029883	1.5246	0.086912
48258	-1.1385	0.28785	0.54083	0.60008		55	1.2706	0.24445	0.6118	0.53226		15497	-1.4983	0.17244	0.76337	0.4925		43343	-0.81495	0.43869	0.35785	0.92865		1471	-1.9548	0.08635	1.0637	0.24513		33972	-1.8722	0.10335	0.98571	0.28824		1356	3.1468	0.019896	1.7012	0.041833		34456	2.7101	0.030193	1.5201	0.087149
47155	1.1361	0.28878	0.53943	0.60008		1600	-1.2666	0.2458	0.60942	0.53226		15140	-1.4838	0.17616	0.7541	0.49858		37459	-0.81311	0.43968	0.35686	0.92865		35628	1.9538	0.086478	1.0631	0.24513		606	1.8716	0.10343	0.98536	0.28824		35253	3.1402	0.020063	1.6976	0.041833		42420	2.7012	0.030585	1.5145	0.087175
1586	1.1334	0.28988	0.53779	0.60008		38399	-1.2493	0.2517	0.59912	0.53625		1645	-1.4797	0.17721	0.7515	0.49858		15990	-0.80165	0.44591	0.35075	0.92865		527	-1.9407	0.088247	1.0543	0.24652		18357	1.8709	0.10355	0.98486	0.28824		39777	3.1395	0.020082	1.6972	0.041833		33953	2.6944	0.030887	1.5102	0.087175
34456	-1.1301	0.29116	0.53587	0.60008		52446	-1.2475	0.25233	0.59803	0.53625		37443	1.4622	0.18183	0.74034	0.5066		52432	-0.80131	0.4461	0.35057	0.92865		35136	-1.9405	0.088277	1.0542	0.24652		37253	-1.8654	0.10438	0.98137	0.28824		514	3.133	0.020248	1.6936	0.041833		52438	2.6944	0.030889	1.5102	0.087175
12358	-1.1281	0.29197	0.53466	0.60008		54	1.2449	0.25323	0.59649	0.53625		33230	-1.4586	0.18279	0.73804	0.5066		44688	0.79706	0.44842	0.34831	0.92865		15990	1.9217	0.090876	1.0416	0.24977		33997	1.8603	0.10517	0.97811	0.28824		1600	3.1273	0.020394	1.6905	0.041833		35163	2.6632	0.032315	1.4906	0.09053
46173	1.1264	0.29266	0.53364	0.60008		1125	1.2285	0.25895	0.58678	0.54437		1437	1.4493	0.18528	0.73217	0.5066		43676	-0.7924	0.45098	0.34584	0.92865		42449	1.9216	0.090888	1.0415	0.24977		18245	1.8594	0.1053	0.97756	0.28824		21184	3.124	0.020481	1.6887	0.041833		37076	2.631	0.033864	1.4703	0.093612
27553	1.1246	0.29336	0.5326	0.60008		15725	1.223	0.2609	0.58352	0.54449		1574	-1.4488	0.18544	0.7318	0.5066		39777	0.79192	0.45125	0.34559	0.92865		27710	-1.9178	0.091427	1.0389	0.24977		1414	-1.853	0.1063	0.97345	0.28887		1301	3.1188	0.020618	1.6858	0.041833		39270	2.6299	0.033917	1.4696	0.093612
48679	1.1218	0.29449	0.53092	0.60008		37465	1.198	0.26992	0.56877	0.55925		48258	-1.429	0.19085	0.7193	0.51722		1643	0.77408	0.46114	0.33616	0.93926		52677	1.9055	0.093172	1.0307	0.25245		46799	1.844	0.10771	0.96776	0.29057		30460	3.1126	0.020779	1.6824	0.041856		605	-2.6148	0.034671	1.46	0.093612
15765	-1.1185	0.29582	0.52898	0.60008		2730	-1.1837	0.27517	0.5604	0.56606		37460	-1.4247	0.19207	0.71654	0.51722		42037	-0.76913	0.46391	0.33356	0.93926		15122	1.8979	0.094275	1.0256	0.25245		52682	1.8352	0.10911	0.96215	0.29225		34409	3.0995	0.021129	1.6751	0.042259		33997	2.6143	0.034694	1.4597	0.093612
15497	-1.1064	0.3007	0.52186	0.60041		18374	1.1644	0.28241	0.54912	0.57683		44688	1.3894	0.20216	0.6943	0.54053		606	-0.74875	0.47544	0.3229	0.93926		52477	1.8969	0.094416	1.025	0.25245		21232	1.8196	0.11164	0.95218	0.29386		21158	3.0901	0.021384	1.6699	0.042464		52431	2.6143	0.034698	1.4597	0.093612
52438	-1.0995	0.30353	0.5178	0.60041		1508	-1.1558	0.2857	0.54409	0.57944		30460	-1.3797	0.20501	0.68823	0.54428		43249	0.7451	0.47753	0.321	0.93926		52614	1.8776	0.097264	1.012	0.258		53	1.8185	0.11182	0.9515	0.29386		43676	3.0817	0.021617	1.6652	0.042625		42448	2.6105	0.034889	1.4573	0.093612
39583	1.099	0.30375	0.51748	0.60041		57	-1.1472	0.28899	0.53911	0.58203		12358	-1.3729	0.20704	0.68394	0.54491		15910	0.74175	0.47945	0.31926	0.93926		43676	1.8736	0.097861	1.0094	0.258		2959	1.8143	0.11251	0.9488	0.29386		32457	3.0542	0.02239	1.6499	0.043841		37070	2.5933	0.03577	1.4465	0.095005
32354	1.0973	0.30443	0.51651	0.60041		2125	-1.1348	0.2938	0.53195	0.5872		18357	1.3692	0.20813	0.68166	0.54491		53180	-0.73991	0.4805	0.31831	0.93926		46896	1.8659	0.099022	1.0043	0.25924		38768	-1.8123	0.11284	0.94753	0.29386		35819	3.0078	0.023767	1.624	0.046214		3141	2.5907	0.035907	1.4448	0.095005
37063	-1.0844	0.30979	0.50893	0.60273		1444	-1.1274	0.29672	0.52765	0.5872		6146	-1.3504	0.21384	0.66991	0.54907		15872	0.72078	0.49157	0.30842	0.93926		32350	-1.8483	0.10173	0.99253	0.26405		1336	1.7862	0.11723	0.93096	0.30318		1508	2.932	0.02622	1.5814	0.050288		21133	2.5781	0.036572	1.4369	0.09585
396	1.0842	0.30985	0.50884	0.60273		587	1.125	0.29768	0.52625	0.5872		1651	-1.3499	0.214	0.66959	0.54907		3147	-0.71525	0.4948	0.30557	0.93926		46322	-1.845	0.10226	0.99029	0.26405		1356	-1.775	0.11916	0.92388	0.30606		1645	2.9319	0.026222	1.5813	0.050288		34384	2.5752	0.03673	1.435	0.09585
45951	-1.0735	0.31437	0.50256	0.60286		30460	1.1111	0.30322	0.51824	0.58903		34398	1.3496	0.21409	0.6694	0.54907		1494	-0.70439	0.50117	0.30001	0.93926		44877	1.8065	0.10847	0.96467	0.2782		1416	1.7661	0.12072	0.91821	0.30797		33587	2.9204	0.026617	1.5748	0.050493		39583	-2.5652	0.037265	1.4287	0.096586
52472	-1.0717	0.31511	0.50153	0.60286		38768	1.1088	0.30417	0.51689	0.58903		1572	1.3249	0.2218	0.65405	0.56246		27414	-0.69011	0.50964	0.29273	0.93926		512	1.8	0.10955	0.96039	0.27905		17769	1.7611	0.12161	0.91503	0.30814		2134	2.9168	0.026741	1.5728	0.050493		577	2.5542	0.037869	1.4217	0.097486
21184	-1.0675	0.31692	0.49906	0.60286		32306	1.0972	0.30885	0.51025	0.58903		35628	-1.3233	0.2223	0.65306	0.56246		48857	0.68792	0.51095	0.29162	0.93926		1469	1.7693	0.11481	0.94002	0.28407		52677	1.7457	0.12437	0.9053	0.31258		1302	2.9132	0.026869	1.5707	0.050493		19191	2.5449	0.038386	1.4158	0.098154
56	-1.0569	0.32141	0.49294	0.60286		37063	1.0939	0.31021	0.50835	0.58903		22185	1.3064	0.22773	0.64258	0.57236		48990	0.68712	0.51143	0.29121	0.93926		52446	1.7689	0.11488	0.93974	0.28407		39577	-1.7421	0.12503	0.90297	0.31258		15720	2.8865	0.027822	1.5556	0.051869		1497	-2.4941	0.041348	1.3835	0.10454
2150	1.0488	0.32491	0.48823	0.60286		53	-1.089	0.31221	0.50556	0.58903		15872	-1.2785	0.2369	0.62544	0.59146		45970	0.68473	0.51286	0.29	0.93926		52452	1.7675	0.11513	0.93882	0.28407		3147	-1.7359	0.12616	0.89907	0.31332		45970	2.8823	0.027972	1.5533	0.051869		44688	2.4927	0.041431	1.3827	0.10454
33955	-1.0318	0.33236	0.47838	0.60286		1107	-1.089	0.31223	0.50553	0.58903		15506	-1.2647	0.24158	0.61695	0.59917		1125	-0.68009	0.51564	0.28765	0.93926		52453	1.7646	0.11564	0.93689	0.28407		52453	1.7295	0.12734	0.89503	0.31417		36738	2.8743	0.028268	1.5487	0.052073		43502	2.4839	0.041968	1.3771	0.1052
36594	-1.0258	0.335	0.47495	0.60286		531	-1.079	0.31636	0.49981	0.58903		34384	-1.2423	0.24929	0.60329	0.61427		52609	-0.67722	0.51737	0.2862	0.93926		37137	-1.7639	0.11576	0.93643	0.28407		1572	1.7035	0.13225	0.87859	0.32415		27447	2.8679	0.028506	1.5451	0.052168		33942	2.4783	0.042313	1.3735	0.10537
32306	1.0129	0.34076	0.46756	0.60286		512	1.0751	0.318	0.49757	0.58903		1638	-1.2327	0.25268	0.59742	0.61859		47173	0.67583	0.5182	0.2855	0.93926		531	-1.7623	0.11604	0.93539	0.28407		15122	1.6891	0.13504	0.86953	0.32884		1498	2.8303	0.029947	1.5237	0.054321		42398	2.4676	0.042985	1.3667	0.10635
555	-1.0128	0.34081	0.46749	0.60286		52285	1.0731	0.31883	0.49644	0.58903		32401	1.2227	0.25622	0.59138	0.6232		15500	-0.67378	0.51944	0.28447	0.93926		37455	1.7495	0.11833	0.92691	0.28579		32350	1.682	0.13646	0.86501	0.33014		1574	2.8266	0.030094	1.5215	0.054321		36752	2.461	0.043403	1.3625	0.10669
35305	-1.0088	0.3426	0.46521	0.60286		32418	1.0725	0.31906	0.49613	0.58903		52282	1.1956	0.26607	0.575	0.6399		37070	-0.67102	0.52111	0.28307	0.93926		52431	1.7453	0.11908	0.92414	0.28579		41888	1.6605	0.14077	0.85148	0.3384		35649	2.8222	0.030265	1.5191	0.054321		35669	2.4439	0.044504	1.3516	0.10869
32388	-1.0084	0.3428	0.46496	0.60286		33447	1.0661	0.32175	0.49249	0.59021		33942	-1.1945	0.26648	0.57433	0.6399		42398	0.66909	0.52227	0.2821	0.93926		1648	-1.7418	0.11971	0.92188	0.28579		33949	-1.6512	0.14267	0.84566	0.34078		568	2.8083	0.030826	1.5111	0.054977		15910	2.4112	0.046691	1.3308	0.11253
38293	1.0078	0.34306	0.46463	0.60286		43249	-1.0476	0.32963	0.48197	0.60085		33953	-1.1878	0.26899	0.57026	0.64183		27665	0.66796	0.52296	0.28153	0.93926		43255	1.7396	0.12011	0.92042	0.28579		35649	1.6356	0.14594	0.83583	0.34546		31555	2.7376	0.033841	1.4706	0.059971		1504	-2.409	0.046845	1.3293	0.11253
1649	1.0059	0.3439	0.46356	0.60286		33946	-1.0178	0.34267	0.46513	0.62068		33939	-1.176	0.27339	0.56322	0.64823		5278	0.66071	0.52736	0.27789	0.93926		58	-1.7341	0.12112	0.91677	0.28579		21158	1.6294	0.14725	0.83195	0.34546		1564	2.7329	0.034055	1.4678	0.059971		46798	2.4073	0.046962	1.3283	0.11253
37459	0.99894	0.34708	0.45958	0.60286		42448	-1.0063	0.3478	0.45867	0.62604		443	1.1713	0.27519	0.56037	0.64841		35678	0.65172	0.53285	0.27339	0.93926		38293	1.7332	0.12129	0.91618	0.28579		37070	1.6287	0.1474	0.83151	0.34546		1505	2.7165	0.034803	1.4584	0.060905		35649	2.3941	0.047878	1.3199	0.11401
1303	0.99873	0.34717	0.45945	0.60286		43847	0.99038	0.35498	0.4498	0.63457		1586	1.1518	0.28267	0.54872	0.66191		528	-0.64494	0.53702	0.27001	0.93926		1417	-1.6795	0.13157	0.88084	0.30798		52603	1.609	0.15165	0.81916	0.35086		1552	2.687	0.036198	1.4413	0.062861		1573	-2.375	0.049243	1.3077	0.11653
1643	0.99856	0.34725	0.45936	0.60286		1365	0.98607	0.35695	0.4474	0.63457		43847	-1.1443	0.28558	0.54427	0.66395		35819	-0.64267	0.53842	0.26888	0.93926		2730	1.6721	0.13305	0.87599	0.30798		15706	1.6074	0.15201	0.81814	0.35086		48187	2.6762	0.036721	1.4351	0.062861		33949	2.3579	0.0505	1.2967	0.11784
44688	-0.99736	0.3478	0.45868	0.60286		52431	0.96241	0.3679	0.43426	0.64246		57	-1.1405	0.28707	0.54202	0.66395		52453	-0.63421	0.54365	0.26468	0.93926		21184	1.6697	0.13352	0.87444	0.30798		1566	1.6051	0.15251	0.81671	0.35086		15497	2.6748	0.036791	1.4343	0.062861		27719	2.3557	0.050664	1.2953	0.11784
1361	0.99663	0.34813	0.45826	0.60286		34456	0.94068	0.37819	0.42229	0.64246		52452	1.124	0.2936	0.53225	0.6686		15136	0.63415	0.54368	0.26465	0.93926		12021	1.6665	0.13417	0.87236	0.30798		43761	-1.6006	0.15349	0.81392	0.35097		512	2.6742	0.036819	1.4339	0.062861		35160	2.3549	0.050723	1.2948	0.11784
38102	0.96891	0.36096	0.44254	0.6156		2133	0.93927	0.37886	0.42152	0.64246		35637	-1.1239	0.29364	0.53218	0.6686		42382	-0.62571	0.54893	0.26048	0.93926		1516	1.661	0.1353	0.86871	0.30798		54671	1.5889	0.1561	0.8066	0.35287		580	2.6549	0.03778	1.4227	0.064112		1124	2.345	0.051462	1.2885	0.11883
32401	0.96885	0.36099	0.4425	0.6156		15798	-0.9323	0.38221	0.4177	0.64246		46173	1.1207	0.29494	0.53027	0.6686		1361	0.6256	0.54901	0.26042	0.93926		34396	-1.6594	0.13561	0.86772	0.30798		52478	1.5885	0.1562	0.80631	0.35287		15500	2.6265	0.039241	1.4063	0.066126		52432	2.3299	0.05262	1.2788	0.12077
531	0.96674	0.36199	0.44131	0.6156		594	-0.93169	0.38251	0.41736	0.64246		1498	-1.1176	0.29617	0.52846	0.6686		35107	0.61584	0.55511	0.25562	0.94402		32198	-1.6451	0.13858	0.8583	0.31151		21184	1.5811	0.15787	0.80171	0.35449		605	2.6221	0.039477	1.4037	0.066126		37069	2.325	0.053002	1.2757	0.12092
1118	0.95326	0.36837	0.43372	0.62272		42446	0.93143	0.38263	0.41722	0.64246		5341	-1.1113	0.29872	0.52474	0.67034		2183	-0.59671	0.5672	0.24627	0.94991		19263	1.6439	0.13882	0.85756	0.31151		34409	1.564	0.16179	0.79106	0.36113		32418	2.6173	0.039731	1.4009	0.066126		35170	2.3208	0.053334	1.273	0.12095
528	-0.94641	0.37165	0.42987	0.62326		32398	-0.93035	0.38315	0.41663	0.64246		1419	-1.1015	0.30271	0.51897	0.67179		42446	-0.5951	0.56823	0.24548	0.94991		1505	1.6324	0.14123	0.85007	0.31505		3141	-1.5598	0.16278	0.7884	0.3612		53180	2.6139	0.039912	1.3989	0.066126		42382	2.3026	0.054783	1.2614	0.1235
1356	0.94343	0.37308	0.4282	0.62326		15778	-0.92648	0.38503	0.41451	0.64246		32342	-1.0972	0.30449	0.51642	0.67179		37455	-0.58245	0.57631	0.23934	0.94991		53013	1.6223	0.14339	0.84349	0.31675		15676	-1.5489	0.16533	0.78165	0.36197		33939	2.604	0.040445	1.3931	0.066616		55	2.279	0.056721	1.2463	0.12668
27503	-0.92504	0.382	0.41794	0.63082		52458	0.925	0.38575	0.4137	0.64246		45951	-1.0966	0.30471	0.51611	0.67179		53174	-0.57411	0.58167	0.23532	0.94991		27553	-1.621	0.14367	0.84263	0.31675		37460	1.5444	0.1664	0.77885	0.36197		33968	2.564	0.042675	1.3698	0.069878		15488	2.2774	0.056855	1.2452	0.12668
15122	-0.92163	0.38367	0.41604	0.63082		33230	0.91657	0.38985	0.4091	0.64246		35527	1.0886	0.30805	0.51137	0.67323		15716	-0.57227	0.58286	0.23444	0.94991		33955	1.6021	0.14779	0.83034	0.3229		52470	1.5426	0.16682	0.77774	0.36197		15705	2.5288	0.044749	1.3492	0.072664		44877	2.2676	0.057678	1.239	0.12731
15716	0.91503	0.38693	0.41237	0.63082		33955	0.91379	0.39121	0.40759	0.64246		43343	-1.0824	0.31063	0.50776	0.67323		52687	-0.57073	0.58385	0.2337	0.94991		15745	1.6001	0.14824	0.82902	0.3229		1361	-1.542	0.16699	0.77731	0.36197		32388	2.5264	0.044896	1.3478	0.072664		512	2.2661	0.057807	1.238	0.12731
2730	-0.91237	0.38824	0.4109	0.63082		2183	0.91248	0.39186	0.40687	0.64246		594	-1.0821	0.31072	0.50763	0.67323		1573	-0.56029	0.59062	0.22869	0.94991		1589	1.5929	0.14985	0.82435	0.3229		52461	1.5373	0.1681	0.77445	0.36227		45428	2.5144	0.045633	1.3407	0.073432		48130	2.2577	0.058532	1.2326	0.12771
15681	0.90863	0.3901	0.40883	0.63082		577	0.91112	0.39252	0.40613	0.64246		43255	-1.0747	0.31386	0.50327	0.67614		60	-0.5546	0.59433	0.22597	0.94991		1124	-1.5927	0.14989	0.82423	0.3229		15772	1.522	0.17181	0.76494	0.36729		46144	2.5055	0.046182	1.3355	0.073892		1669	2.2562	0.058659	1.2317	0.12771
594	0.90696	0.39093	0.4079	0.63082		1552	0.91094	0.39261	0.40603	0.64246		2132	-1.0415	0.32808	0.48402	0.70275		15705	-0.54877	0.59814	0.2232	0.94991		33942	-1.5694	0.1552	0.80911	0.33244		32198	1.5181	0.17279	0.76249	0.36729		1494	2.4605	0.049088	1.309	0.078095		32388	2.2409	0.060001	1.2218	0.12944
37284	-0.89725	0.39578	0.40254	0.63504		1416	0.89464	0.40069	0.39719	0.65197		396	-1.0346	0.3311	0.48004	0.70523		1516	-0.5473	0.59911	0.2225	0.94991		46142	1.5629	0.1567	0.80493	0.33377		1505	1.5158	0.17336	0.76105	0.36729		35436	2.4419	0.050342	1.2981	0.079637		34410	-2.2394	0.060135	1.2209	0.12944
52452	-0.8775	0.40579	0.39169	0.64745		33587	0.88605	0.405	0.39254	0.6539		15720	-1.0287	0.3337	0.47664	0.70678		37069	0.54485	0.60071	0.22134	0.94991		1302	-1.5407	0.16195	0.79062	0.34301		47155	1.511	0.17454	0.75809	0.36772		42420	2.4369	0.050682	1.2951	0.079724		52458	2.2209	0.061797	1.209	0.13162
35162	0.87215	0.40854	0.38877	0.64818		1589	0.87432	0.41093	0.38623	0.6539		34419	-1.0187	0.33818	0.47086	0.71225		38768	-0.54023	0.60375	0.21914	0.94991		33997	1.5298	0.1646	0.78358	0.34666		22116	-1.5002	0.17725	0.7514	0.36822		554	2.3917	0.0539	1.2684	0.084313		33961	2.2204	0.061838	1.2087	0.13162
52461	-0.86387	0.41281	0.38425	0.65132		1302	0.87075	0.41275	0.38431	0.6539		59	-1.002	0.34566	0.46135	0.72053		48885	-0.53945	0.60426	0.21878	0.94991		35305	-1.5214	0.16666	0.77816	0.34906		597	-1.4991	0.17752	0.75076	0.36822		43249	2.3771	0.054987	1.2597	0.085107		1494	-2.2148	0.062358	1.2051	0.13199
27447	-0.83826	0.42622	0.37037	0.66668		15691	-0.87041	0.41293	0.38413	0.6539		1365	-1.0015	0.34593	0.46101	0.72053		32349	-0.53721	0.60574	0.21771	0.94991		53231	-1.4921	0.17403	0.75938	0.36248		568	-1.4983	0.17773	0.75025	0.36822		41220	2.3767	0.055016	1.2595	0.085107		18362	2.2063	0.063145	1.1997	0.13292
33961	-0.83634	0.42724	0.36933	0.66668		1649	0.86942	0.41344	0.38359	0.6539		580	0.98207	0.35483	0.44998	0.72651		52684	-0.53265	0.60875	0.21556	0.94991		46799	1.48	0.17715	0.75167	0.36695		37076	1.4847	0.1812	0.74183	0.37176		33953	2.3352	0.058223	1.2349	0.089414		31943	2.1812	0.065528	1.1836	0.13718
15586	-0.81287	0.43981	0.35674	0.6754		44877	-0.86538	0.4155	0.38143	0.6539		34410	-0.98119	0.35524	0.44948	0.72651		55	-0.51619	0.61968	0.20783	0.95839		554	-1.4528	0.18435	0.73436	0.3774		1504	-1.4839	0.18142	0.74132	0.37176		15797	2.3325	0.058438	1.2333	0.089414		52452	2.1771	0.065924	1.181	0.13725
42446	-0.80779	0.44257	0.35402	0.6754		15681	-0.85994	0.4183	0.37852	0.65473		48153	0.98011	0.35574	0.44887	0.72651		53176	-0.51099	0.62316	0.2054	0.95839		15705	-1.4498	0.18515	0.73248	0.3774		34456	1.458	0.18819	0.72541	0.38354		3141	2.3118	0.060123	1.221	0.091492		43840	-2.1639	0.067218	1.1725	0.13919
1126	0.80762	0.44266	0.35393	0.6754		35162	0.855	0.42085	0.37587	0.65516		37070	-0.97685	0.35725	0.44703	0.72651		15772	0.50928	0.6243	0.2046	0.95839		37076	-1.4497	0.18519	0.73237	0.3774		52683	1.4448	0.19176	0.71725	0.38682		33943	2.3027	0.060871	1.2156	0.092129		32306	-2.1575	0.067862	1.1684	0.13976
2134	0.80665	0.44318	0.35342	0.6754		53231	-0.82151	0.43844	0.35809	0.67871		15745	-0.96594	0.36236	0.44085	0.72651		54	-0.49225	0.63576	0.1967	0.96318		32401	1.4421	0.18725	0.72758	0.37953		34410	-1.4444	0.19186	0.717	0.38682		42398	2.2197	0.068225	1.1661	0.1027		27710	-2.15	0.068614	1.1636	0.14054
42448	-0.80384	0.44472	0.35192	0.6754		21184	0.81729	0.44069	0.35587	0.67871		606	0.96395	0.3633	0.43973	0.72651		53	0.49214	0.63584	0.19665	0.96318		43847	-1.4365	0.1888	0.72401	0.38062		15716	-1.4348	0.19448	0.71112	0.38864		43761	2.2089	0.069244	1.1596	0.10332		32350	2.1464	0.06898	1.1613	0.14054
34418	0.78707	0.45393	0.34302	0.68572		15745	0.81111	0.444	0.35262	0.68017		587	-0.9618	0.36432	0.43852	0.72651		587	0.48954	0.6376	0.19545	0.96318		1361	1.4275	0.19129	0.71832	0.3834		56	-1.425	0.19718	0.70514	0.38864		44681	2.2043	0.069684	1.1569	0.10332		1508	-2.1277	0.07091	1.1493	0.14371
15136	0.77654	0.45977	0.33746	0.68798		2959	-0.79241	0.45413	0.34282	0.69201		46896	0.96016	0.36509	0.4376	0.72651		43023	-0.48036	0.64383	0.19123	0.96745		34410	-1.4242	0.19221	0.71623	0.3834		46223	1.425	0.19719	0.70512	0.38864		12358	2.203	0.069818	1.156	0.10332		53231	2.1096	0.072835	1.1377	0.1453
42449	-0.77493	0.46067	0.33661	0.68798		52452	-0.77949	0.46123	0.33609	0.69423		55	-0.95793	0.36615	0.43634	0.72651		15681	-0.47269	0.64906	0.18771	0.97018		1408	1.414	0.19509	0.70977	0.3871		19191	1.4164	0.19958	0.69989	0.38864		15716	2.1999	0.07011	1.1542	0.10332		36713	2.1073	0.073079	1.1362	0.1453
34410	0.77132	0.46269	0.33471	0.68798		37432	0.77834	0.46186	0.33549	0.69423		35142	-0.94858	0.3706	0.43109	0.73099		37063	-0.4605	0.65742	0.18216	0.97752		1552	1.4023	0.19841	0.70244	0.38965		2849	1.4153	0.19991	0.69917	0.38864		48857	2.1851	0.071559	1.1453	0.10452		15730	2.1037	0.073464	1.1339	0.1453
15679	0.76477	0.46637	0.33127	0.68983		19263	0.77363	0.46447	0.33304	0.69423		43849	-0.94508	0.37228	0.42913	0.73099		1572	-0.44672	0.66692	0.17592	0.97969		48258	1.3992	0.19932	0.70045	0.38965		1564	1.4124	0.20072	0.6974	0.38864		36808	2.1839	0.071672	1.1447	0.10452		48255	-2.1036	0.073483	1.1338	0.1453
44681	-0.75821	0.47007	0.32784	0.69165		38293	0.77226	0.46523	0.33233	0.69423		42420	-0.93732	0.37603	0.42478	0.73378		43847	-0.43974	0.67176	0.17278	0.97969		36600	1.3975	0.19981	0.69939	0.38965		52458	1.4106	0.20121	0.69636	0.38864		33230	2.1584	0.074237	1.1294	0.10749		43343	2.1024	0.073606	1.1331	0.1453
32342	-0.75198	0.47361	0.32458	0.69165		34035	-0.75572	0.47447	0.32379	0.70437		3127	-0.92905	0.38004	0.42017	0.73378		43761	-0.43094	0.67789	0.16884	0.97969		19130	1.3922	0.20133	0.69608	0.38965		40703	1.4091	0.20165	0.6954	0.38864		594	2.1561	0.074474	1.128	0.10749		52457	2.0968	0.074219	1.1295	0.14576
48990	-0.7497	0.4749	0.3234	0.69165		15797	0.74248	0.48196	0.31699	0.70518		35136	-0.9269	0.38109	0.41897	0.73378		33939	-0.4165	0.688	0.16241	0.97969		52461	1.3914	0.20157	0.69557	0.38965		32354	1.4075	0.2021	0.69444	0.38864		33442	2.138	0.076363	1.1171	0.10965		48857	2.0648	0.077816	1.1089	0.15108
48187	-0.7436	0.47839	0.32022	0.69233		27738	0.74052	0.48308	0.31598	0.70518		15963	-0.92395	0.38254	0.41733	0.73378		35129	-0.40853	0.6936	0.15889	0.97969		42448	1.388	0.20258	0.69341	0.38965		33971	-1.3906	0.20695	0.68413	0.39595		48990	2.1267	0.077559	1.1104	0.1108		35129	2.0628	0.078039	1.1077	0.15108
1519	0.73934	0.48083	0.31801	0.69233		43023	0.73752	0.48479	0.31445	0.70518		1589	-0.92211	0.38344	0.41631	0.73378		554	-0.39938	0.70006	0.15486	0.97969		22185	1.3789	0.20526	0.68769	0.39236		33946	-1.3819	0.2095	0.67882	0.39879		21040	2.1148	0.078845	1.1032	0.11206		52609	2.0589	0.078492	1.1052	0.15108
46799	0.73612	0.48268	0.31634	0.69233		48885	0.73748	0.48481	0.31443	0.70518		15705	-0.91696	0.38597	0.41345	0.7349		555	0.39596	0.70248	0.15336	0.97969		1556	-1.3761	0.20607	0.68599	0.39236		1549	1.3752	0.21147	0.67475	0.4003		48255	2.1047	0.079956	1.0972	0.11307		2125	-2.0575	0.078652	1.1043	0.15108
2133	-0.72236	0.49065	0.30923	0.70022		1504	-0.73254	0.48764	0.3119	0.70573		35163	0.90716	0.39083	0.40801	0.73885		27738	-0.3896	0.707	0.15058	0.97969		1126	-1.3578	0.21158	0.67453	0.39887		396	-1.372	0.21242	0.6728	0.4003		18374	2.0997	0.080506	1.0942	0.11328		37284	2.0553	0.078909	1.1029	0.15108
52446	-0.71649	0.49407	0.30621	0.70158		17747	0.72383	0.49264	0.30747	0.70818		527	-0.90489	0.39196	0.40676	0.73885		2372	-0.38823	0.70797	0.14998	0.97969		15676	-1.3546	0.21257	0.67249	0.39887		55	1.3548	0.21759	0.66236	0.40711		22152	2.0945	0.081091	1.091	0.11342		42489	2.0387	0.080863	1.0922	0.15381
52616	-0.70728	0.49948	0.30149	0.70573		1519	-0.7181	0.49596	0.30456	0.70818		37069	-0.89785	0.39548	0.40287	0.73998		36594	-0.3826	0.71198	0.14753	0.97969		52438	1.3507	0.21376	0.67008	0.39887		48258	-1.3527	0.21821	0.66112	0.40711		1493	2.0916	0.081423	1.0893	0.11342		3155	2.0364	0.081145	1.0907	0.15381
17747	-0.69838	0.50473	0.29694	0.70742		52453	0.7168	0.49671	0.3039	0.70818		31260	0.89585	0.39649	0.40177	0.73998		1586	0.38109	0.71306	0.14687	0.97969		35160	1.3499	0.21401	0.66956	0.39887		53176	1.3461	0.22024	0.65711	0.40816		52984	2.0669	0.084243	1.0745	0.11677		1643	2.0199	0.083137	1.0802	0.15656
32398	-0.69682	0.50565	0.29615	0.70742		27414	0.70033	0.50632	0.29557	0.71054		15500	-0.88927	0.39981	0.39815	0.7425		19263	-0.37677	0.71614	0.145	0.97969		35631	1.3474	0.21478	0.66801	0.39887		37496	1.3418	0.22155	0.65452	0.40816		42002	2.0417	0.087237	1.0593	0.12033		1574	-2.0177	0.083416	1.0788	0.15656
1105	0.68196	0.51452	0.2886	0.71629		514	0.69995	0.50655	0.29538	0.71054		53237	0.88482	0.40207	0.3957	0.74303		52446	-0.37599	0.7167	0.14466	0.97969		52432	1.3281	0.22078	0.65604	0.40801		52282	-1.3402	0.22204	0.65357	0.40816		52282	2.014	0.090649	1.0426	0.12421		48118	-2.0098	0.084387	1.0737	0.15731
52458	-0.66894	0.52237	0.28202	0.72367		1105	0.69564	0.50908	0.29321	0.71054		37465	-0.87184	0.4087	0.3886	0.75161		34398	-0.37581	0.71683	0.14459	0.97969		2132	-1.3229	0.22242	0.65283	0.40903		605	-1.331	0.22492	0.64798	0.41039		35628	2.0109	0.09104	1.0408	0.12421		1651	-2.0078	0.084641	1.0724	0.15731
19263	-0.6513	0.53311	0.27318	0.73496		1336	0.69478	0.50959	0.29278	0.71054		36602	-0.85449	0.41769	0.37915	0.75558		15140	0.37544	0.71709	0.14442	0.97969		54885	1.3079	0.22723	0.64354	0.41585		52477	1.3293	0.22544	0.64696	0.41039		15122	2.0082	0.091384	1.0391	0.12421		15705	2.004	0.085117	1.07	0.15743
52687	-0.63289	0.54446	0.26403	0.747		33953	-0.6929	0.5107	0.29183	0.71054		21184	-0.85431	0.41778	0.37905	0.75558		512	0.36291	0.72607	0.13902	0.97969		48255	-1.2931	0.23207	0.63438	0.42221		52452	1.3226	0.22753	0.64296	0.4114		34410	2.004	0.091916	1.0366	0.12433		48187	-2.0004	0.085572	1.0677	0.1575
3147	0.6227	0.55082	0.25899	0.75208		32342	-0.68415	0.51588	0.28745	0.71278		1573	-0.85309	0.41842	0.37839	0.75558		605	-0.35934	0.72864	0.13749	0.97969		1416	-1.2904	0.23294	0.63275	0.42221		33939	1.3205	0.22819	0.64171	0.4114		15586	1.9732	0.095926	1.0181	0.12913		46173	1.9917	0.086675	1.0621	0.15876
52609	-0.61835	0.55354	0.25685	0.75218		15506	0.67998	0.51836	0.28537	0.71278		46144	0.85221	0.41888	0.37791	0.75558		46142	-0.34364	0.73998	0.13078	0.97969		15140	-1.2801	0.23638	0.62639	0.42263		1649	-1.3025	0.23395	0.63087	0.41977		47173	1.9643	0.097116	1.0127	0.13011		1336	1.9739	0.088983	1.0507	0.16221
46142	-0.59917	0.56563	0.24746	0.76342		1587	-0.67768	0.51974	0.28421	0.71278		528	-0.83335	0.42882	0.36772	0.76905		32354	0.34066	0.74214	0.12952	0.97969		1118	1.2778	0.23714	0.62499	0.42263		1898	1.2969	0.23576	0.62753	0.421		15443	1.9566	0.098157	1.0081	0.1307		48258	1.9568	0.091246	1.0398	0.16555
33943	-0.59593	0.5677	0.24588	0.76342		45951	0.66815	0.52545	0.27947	0.71686		32198	-0.83034	0.43043	0.3661	0.76905		1416	-0.33682	0.74492	0.12789	0.97969		22130	-1.2741	0.2384	0.62269	0.42263		27414	1.2851	0.23964	0.62044	0.4259		33946	1.9542	0.098489	1.0066	0.1307		1827	-1.946	0.092715	1.0329	0.16741
21134	-0.59071	0.57102	0.24335	0.76342		52687	0.66443	0.52769	0.27762	0.71686		18351	-0.82013	0.43589	0.36062	0.77515		35142	0.3227	0.7552	0.12194	0.97969		15506	-1.2727	0.23886	0.62185	0.42263		27738	1.2784	0.24187	0.61642	0.42784		1516	1.9201	0.10325	0.98611	0.13637		15765	-1.9393	0.093638	1.0285	0.16828
19130	-0.58829	0.57256	0.24218	0.76342		42382	-0.65878	0.5311	0.27482	0.71811		18369	-0.78713	0.45389	0.34305	0.80337		2730	0.32191	0.75577	0.12161	0.97969		39270	1.2717	0.2392	0.62124	0.42263		1125	-1.2643	0.24661	0.608	0.43417		37284	1.9148	0.10401	0.98294	0.13672		15963	1.9145	0.097116	1.0127	0.17372
1500	0.57695	0.57984	0.23669	0.76759		1516	0.65356	0.53426	0.27224	0.71901		33013	0.77683	0.45961	0.33761	0.80968		594	-0.32128	0.75623	0.12135	0.97969		1356	1.2688	0.24019	0.61944	0.42263		44681	1.2595	0.24822	0.60517	0.43496		35160	1.816	0.11928	0.92344	0.15565		52451	1.905	0.098486	1.0066	0.17534
2183	0.57433	0.58153	0.23543	0.76759		52457	0.64844	0.53738	0.26972	0.71984		27553	-0.76237	0.46772	0.33002	0.81643		33961	0.31794	0.75867	0.11995	0.97969		35157	-1.265	0.24146	0.61715	0.42263		22185	-1.2434	0.25376	0.59558	0.4417		32354	1.8146	0.11952	0.92257	0.15565		35527	1.9001	0.099198	1.0035	0.17579
18374	0.56874	0.58514	0.23274	0.76759		33971	0.63945	0.54288	0.2653	0.7212		15910	-0.76228	0.46777	0.32997	0.81643		568	0.3169	0.75943	0.11951	0.97969		15076	-1.263	0.24214	0.61593	0.42263		42446	1.2373	0.25588	0.59196	0.4417		1643	1.7686	0.12737	0.89495	0.1651		531	1.8768	0.10265	0.98863	0.1804
1504	0.56385	0.58831	0.23039	0.76759		35129	0.63859	0.54341	0.26487	0.7212		52687	0.75412	0.47239	0.3257	0.82069		1649	-0.31216	0.7629	0.11753	0.97969		40703	-1.2511	0.24624	0.60865	0.42434		33943	1.2351	0.25664	0.59067	0.4417		35678	1.7609	0.12873	0.89032	0.1661		36747	1.8761	0.10275	0.98823	0.1804
41220	0.56247	0.58921	0.22973	0.76759		35819	0.62314	0.55295	0.25732	0.72631		52984	-0.75004	0.47471	0.32358	0.82094		44681	-0.30737	0.76641	0.11554	0.97969		1868	-1.2494	0.24682	0.60762	0.42434		53180	1.2347	0.25678	0.59045	0.4417		2150	1.7575	0.12935	0.88824	0.16614		43676	1.8614	0.10499	0.97886	0.18349
2132	0.55635	0.59318	0.22681	0.76924		52609	0.62171	0.55383	0.25662	0.72631		514	-0.7428	0.47884	0.31981	0.82259		2125	-0.30582	0.76755	0.11489	0.97969		48130	1.2474	0.24754	0.60636	0.42434		32457	-1.2288	0.25885	0.58695	0.44324		587	1.75	0.1307	0.88373	0.1671		52446	1.8393	0.10846	0.96475	0.18868
52453	-0.54573	0.60013	0.22175	0.77472		1361	-0.61728	0.55659	0.25447	0.72631		22152	-0.74074	0.48002	0.31874	0.82259		1589	0.30436	0.76862	0.11429	0.97969		15720	1.2471	0.24763	0.6062	0.42434		34419	-1.2155	0.26357	0.57911	0.44909		47155	1.7325	0.13389	0.87325	0.1704		3147	-1.8358	0.10901	0.96253	0.18878
27414	0.50847	0.62484	0.20423	0.80001		42489	0.6159	0.55745	0.25379	0.72631		1669	0.72879	0.48691	0.31255	0.83061		30460	-0.30396	0.76891	0.11412	0.97969		33949	-1.2403	0.24999	0.60208	0.4254		19263	1.2125	0.26466	0.57731	0.44909		37063	1.7004	0.13995	0.85402	0.17732		1566	-1.8032	0.11434	0.9418	0.19712
42398	-0.50485	0.62727	0.20254	0.80001		1651	0.60828	0.56221	0.2501	0.72631		36594	-0.72077	0.49157	0.30841	0.83478		52458	-0.30179	0.77051	0.11322	0.97969		35637	-1.2389	0.2505	0.60119	0.4254		1493	1.2023	0.26833	0.57132	0.45327		34419	1.687	0.14258	0.84594	0.17983		21134	1.7848	0.11746	0.9301	0.20159
1437	0.50351	0.62818	0.20192	0.80001		1586	-0.608	0.56239	0.24997	0.72631		1519	-0.69822	0.50483	0.29686	0.84739		42449	-0.29748	0.77368	0.11144	0.97969		32349	-1.2257	0.25518	0.59315	0.42986		15140	-1.1953	0.27088	0.56723	0.45551		32349	1.6784	0.14428	0.8408	0.18115		46223	1.7655	0.12084	0.9178	0.20645
58	-0.49932	0.63099	0.19998	0.80001		568	0.5984	0.56842	0.24533	0.73083		17747	-0.69314	0.50784	0.29427	0.84739		47155	-0.29633	0.77452	0.11097	0.97969		19260	1.225	0.25541	0.59277	0.42986		42382	1.1814	0.27601	0.55908	0.46207		1471	1.6749	0.14497	0.83873	0.18121		1437	1.7231	0.12854	0.89095	0.21859
15910	0.46995	0.65093	0.18646	0.82162		15122	0.554	0.59682	0.22415	0.7625		2183	-0.69081	0.50923	0.29308	0.84739		1898	-0.28479	0.78304	0.10622	0.97969		52609	1.2052	0.26258	0.58074	0.43996		64	-1.1656	0.28195	0.54983	0.46991		606	1.6305	0.15412	0.81213	0.19123		33013	1.7181	0.12948	0.88781	0.21859
54671	-0.45389	0.66197	0.17916	0.83186		1500	0.55165	0.59835	0.22304	0.7625		1827	0.68188	0.51457	0.28856	0.84739		35162	0.27414	0.79092	0.10187	0.97969		1414	1.1959	0.26596	0.57518	0.44366		33230	-1.1545	0.28617	0.54338	0.47483		37253	1.6268	0.15491	0.80991	0.19123		37752	-1.7171	0.12966	0.88718	0.21859
1868	0.44579	0.66757	0.17551	0.83519		1284	-0.50449	0.62941	0.20107	0.79854		554	-0.68127	0.51493	0.28825	0.84739		54671	-0.27348	0.79141	0.1016	0.97969		37443	1.1837	0.27051	0.56782	0.44747		53174	1.1493	0.28817	0.54036	0.47605		43502	1.6262	0.15503	0.80959	0.19123		32349	-1.7026	0.13243	0.878	0.22228
53176	-0.43861	0.67255	0.17228	0.83773		38102	-0.49202	0.63776	0.19534	0.80559		38399	-0.67585	0.51819	0.28551	0.84739		18374	-0.27292	0.79183	0.10137	0.97969		27447	1.1834	0.27062	0.56764	0.44747		35136	1.1401	0.29175	0.53499	0.47837		36600	1.6139	0.15768	0.80221	0.19365		27414	1.6441	0.14416	0.84115	0.2409
18362	0.42638	0.68107	0.16681	0.84389		1645	0.47492	0.6493	0.18755	0.81659		43840	-0.67459	0.51895	0.28487	0.84739		54885	-0.27142	0.79294	0.10076	0.97969		52684	1.1598	0.27956	0.55353	0.46023		52687	1.1391	0.29213	0.53443	0.47837		33961	1.5975	0.16127	0.79245	0.19718		18790	1.6358	0.1459	0.83594	0.24274
37253	0.42301	0.68343	0.16531	0.84389		48258	0.46159	0.65838	0.18152	0.82441		19260	-0.67427	0.51915	0.28471	0.84739		34419	-0.27079	0.79341	0.1005	0.97969		2849	-1.1465	0.28471	0.5456	0.46667		34384	1.1336	0.29428	0.53124	0.4798		45951	1.5762	0.16605	0.77976	0.20215		52684	1.6032	0.15293	0.81549	0.25334
22152	0.41763	0.6872	0.16291	0.84487		52438	-0.4472	0.66824	0.17507	0.82576		1408	0.67414	0.51922	0.28465	0.84739		1500	0.2596	0.80173	0.095974	0.98402		15497	-1.1405	0.28706	0.54202	0.4685		35305	1.1286	0.29624	0.52835	0.48091		15681	1.567	0.16816	0.77427	0.20383		35678	1.5938	0.15501	0.80963	0.25567
52684	-0.40013	0.69953	0.15519	0.85304		1414	0.44568	0.66929	0.17439	0.82576		41220	-0.66557	0.5244	0.28033	0.85216		37460	0.25531	0.80493	0.094244	0.98402		1638	-1.1359	0.28888	0.53928	0.46855		35160	1.1209	0.2993	0.5239	0.48378		27738	1.5619	0.16933	0.77125	0.20437		15696	-1.5813	0.15781	0.80185	0.25917
35631	-0.39968	0.69985	0.15499	0.85304		15140	0.43827	0.6744	0.17108	0.82576		48857	0.64894	0.53456	0.27201	0.86194		33230	-0.23955	0.8167	0.087936	0.98402		33587	1.1341	0.28958	0.53823	0.46855		17747	1.0999	0.30776	0.51178	0.49533		1303	1.5525	0.17154	0.76565	0.20614		15679	1.578	0.15857	0.79979	0.25929
35163	0.38481	0.71041	0.14849	0.85977		15497	0.43778	0.67473	0.17087	0.82576		39577	-0.63993	0.54011	0.26752	0.86194		31555	0.23833	0.81762	0.087449	0.98402		1649	-1.124	0.29359	0.53226	0.47301		52472	1.095	0.30977	0.50896	0.49557		34418	1.5414	0.17415	0.75906	0.20839		32354	1.568	0.16088	0.7935	0.2615
54885	0.38338	0.71143	0.14787	0.85977		22001	0.43667	0.6755	0.17037	0.82576		27719	-0.63802	0.54129	0.26657	0.86194		37137	0.23396	0.82089	0.085715	0.98402		52457	1.1126	0.2982	0.52549	0.47839		15497	-1.093	0.31056	0.50786	0.49557		57	1.5139	0.18081	0.74277	0.21543		36594	1.5662	0.16129	0.79239	0.2615
22185	-0.36905	0.72167	0.14166	0.86845		3141	-0.43499	0.67667	0.16963	0.82576		555	-0.63346	0.54412	0.26431	0.86194		52603	-0.23338	0.82133	0.085484	0.98402		35649	1.0997	0.30347	0.51789	0.48349		555	1.0889	0.31226	0.50548	0.49618		396	1.5054	0.18292	0.73775	0.21702		1118	1.4957	0.17838	0.74866	0.28798
45970	0.36234	0.72648	0.13877	0.87055		15772	-0.4291	0.68075	0.16701	0.82724		38102	-0.63226	0.54486	0.26371	0.86194		52451	0.22515	0.82751	0.082228	0.98402		52458	1.0947	0.30551	0.51498	0.48349		36738	1.0764	0.31743	0.49835	0.50227		35631	1.4899	0.18684	0.72853	0.22074		554	1.4741	0.18395	0.7353	0.29572
35628	-0.35237	0.73366	0.1345	0.87547		59	0.40953	0.69439	0.1584	0.84027		56	-0.63149	0.54534	0.26333	0.86194		1508	-0.22014	0.83127	0.080256	0.98402		1574	-1.0898	0.30753	0.51211	0.48349		15720	1.0569	0.32567	0.48722	0.51314		1566	1.481	0.18911	0.72328	0.22248		19260	1.4594	0.18782	0.72626	0.30067
37432	-0.34376	0.73988	0.13084	0.87919		1585	-0.39754	0.70281	0.15316	0.84665		43530	-0.62973	0.54643	0.26246	0.86194		443	0.2177	0.83311	0.079296	0.98402		54	-1.0885	0.30806	0.51136	0.48349		52457	1.0484	0.3293	0.4824	0.51669		17769	1.458	0.19511	0.70972	0.22858		18374	1.4549	0.18903	0.72348	0.30133
53174	-0.33466	0.74649	0.12698	0.88335		52451	0.39367	0.70554	0.15148	0.84665		39777	0.62375	0.55016	0.25951	0.86421		53231	-0.21744	0.83331	0.079193	0.98402		1669	1.0876	0.30844	0.51083	0.48349		39764	1.0311	0.3368	0.47263	0.52624		43023	1.4507	0.19706	0.7054	0.2299		1519	1.4172	0.19936	0.70036	0.31533
17805	0.31934	0.75765	0.12053	0.88975		43343	-0.38805	0.70951	0.14904	0.84788		37496	-0.61369	0.55647	0.25456	0.87049		1638	-0.21211	0.83733	0.077104	0.98402		33971	1.0847	0.30965	0.50912	0.48349		37063	1.0272	0.3385	0.47044	0.5264		33955	1.4436	0.19897	0.70121	0.23117		1556	1.4168	0.19946	0.70014	0.31533
52683	-0.31863	0.75816	0.12024	0.88975		1566	0.37791	0.7167	0.14466	0.85293		33952	-0.60202	0.56383	0.24885	0.87836		36600	-0.2105	0.83854	0.076476	0.98402		53255	1.083	0.31036	0.50814	0.48349		2134	-1.0245	0.3397	0.4689	0.5264		32306	1.4316	0.20221	0.69419	0.23397		1552	1.4058	0.20259	0.69338	0.31852
3141	-0.30759	0.76625	0.11563	0.89505		36808	0.37332	0.71996	0.14269	0.85328		15778	-0.59532	0.56808	0.24559	0.88135		1356	0.19344	0.85143	0.06985	0.98402		33972	1.0638	0.31847	0.49693	0.49409		60	-1.0116	0.34541	0.46166	0.53304		48258	1.4278	0.20326	0.69195	0.23421		37432	1.4038	0.20315	0.69218	0.31852
19260	-0.303	0.76962	0.11372	0.89505		43502	0.36251	0.72767	0.13807	0.85889		5278	-0.58574	0.5742	0.24094	0.88718		1651	-0.19097	0.85331	0.068895	0.98402		1301	-1.0522	0.32344	0.4902	0.49975		52634	1.0038	0.34889	0.45731	0.5362		3147	1.3794	0.21697	0.6636	0.24898		15676	-1.398	0.20481	0.68864	0.31911
27710	0.29591	0.77483	0.11079	0.89505		52461	0.34732	0.73856	0.13162	0.86818		34396	-0.5813	0.57704	0.23879	0.88794		36602	0.18741	0.85601	0.067522	0.98402		555	-1.0457	0.32627	0.48642	0.50206		512	0.98108	0.35923	0.44462	0.54985		35107	1.3508	0.22548	0.64689	0.25769		56	-1.3967	0.2052	0.68782	0.31911
1494	-0.29159	0.77802	0.10901	0.89505		43676	-0.33132	0.7501	0.12488	0.87546		2134	-0.57442	0.58147	0.23547	0.88921		52683	-0.18325	0.85916	0.065924	0.98402		46144	1.0378	0.32972	0.48186	0.5053		35631	0.97666	0.36127	0.44216	0.55072		33013	1.2945	0.24307	0.61428	0.27666		15500	1.3894	0.20731	0.68339	0.32107
33447	-0.29102	0.77844	0.10877	0.89505		35436	0.33032	0.75083	0.12446	0.87546		568	-0.57269	0.58259	0.23464	0.88921		577	-0.17767	0.8634	0.06379	0.98402		42420	-1.0325	0.33205	0.4788	0.50681		1638	0.96253	0.36785	0.43433	0.55847		37752	1.2483	0.25844	0.58764	0.29297		1123	1.3773	0.21084	0.67604	0.32523
15778	-0.27873	0.78752	0.10374	0.89781		33968	0.29279	0.77817	0.10892	0.90182		47155	0.55193	0.59607	0.2247	0.88925		32306	-0.17738	0.86362	0.063679	0.98402		18790	-1.0117	0.3413	0.46687	0.51883		15778	0.95819	0.36988	0.43194	0.55908		60	1.2103	0.27169	0.56592	0.30675		52614	1.3725	0.21226	0.67313	0.32609
46144	-0.27527	0.79009	0.10232	0.89781		21134	-0.29071	0.7797	0.10807	0.90182		35107	-0.55155	0.59632	0.22452	0.88925		1124	0.15912	0.87752	0.056742	0.98402		17747	-1.0018	0.34579	0.46119	0.52338		15872	0.95533	0.37123	0.43035	0.55908		18351	1.2001	0.27533	0.56015	0.3096		54885	1.3663	0.21412	0.66934	0.32731
21040	-0.27495	0.79032	0.10219	0.89781		19130	-0.27792	0.78911	0.10286	0.90751		52677	-0.54932	0.59778	0.22346	0.88925		36713	-0.15422	0.88126	0.054898	0.98402		18351	-0.99896	0.34707	0.45959	0.52338		18790	0.94975	0.37387	0.42728	0.55969		15765	1.1516	0.29331	0.53267	0.32851		27553	1.3641	0.21477	0.66802	0.32731
33953	0.25484	0.80528	0.094055	0.91115		1471	0.27546	0.79092	0.10187	0.90751		37137	-0.54708	0.59925	0.22239	0.88925		22185	-0.15418	0.88129	0.054882	0.98402		32342	-0.99404	0.34931	0.45679	0.52467		15696	-0.94816	0.37462	0.42641	0.55969		39583	1.1195	0.30574	0.51464	0.34107		35142	1.3529	0.21814	0.66126	0.32833
1585	0.23052	0.82348	0.084349	0.9181		52684	0.26036	0.80208	0.095784	0.91666		21158	-0.54548	0.6003	0.22163	0.88925		52470	-0.15178	0.88312	0.053982	0.98402		35253	0.98309	0.35436	0.45056	0.5258		5341	-0.93965	0.37868	0.42173	0.56351		5278	1.0617	0.32923	0.4825	0.36581		38768	-1.3502	0.21898	0.65959	0.32833
33442	0.23051	0.82348	0.084345	0.9181		32349	-0.23413	0.82158	0.085348	0.93524		12021	0.54103	0.60322	0.21952	0.88925		15679	-0.14869	0.88548	0.052823	0.98402		594	0.9823	0.35472	0.45011	0.5258		34418	-0.93178	0.38246	0.41741	0.56689		27727	-1.0547	0.33218	0.47863	0.36763		1564	1.3485	0.21951	0.65855	0.32833
33939	0.22992	0.82392	0.084113	0.9181		1498	-0.22864	0.82568	0.083186	0.93621		15677	0.53559	0.60681	0.21695	0.88925		52472	0.12996	0.8998	0.045852	0.98402		52451	0.98053	0.35555	0.44911	0.5258		44877	0.92627	0.38513	0.4144	0.56859		15136	1.0408	0.33808	0.47098	0.37232		33952	1.3483	0.21956	0.65844	0.32833
1898	0.22764	0.82564	0.08321	0.9181		35253	0.22379	0.82932	0.08128	0.93664		1648	0.53265	0.60875	0.21556	0.88925		1107	-0.12768	0.90155	0.045008	0.98402		48990	0.9803	0.35565	0.44898	0.5258		52684	0.92129	0.38755	0.41167	0.5688		32401	1.0385	0.33908	0.4697	0.37232		53180	1.3477	0.21975	0.65808	0.32833
34419	-0.22505	0.82758	0.082188	0.9181		56	0.21943	0.83258	0.079576	0.93665		32354	-0.53105	0.60981	0.21481	0.88925		41888	0.12663	0.90236	0.04462	0.98402		35162	0.95518	0.36745	0.4348	0.54113		531	0.91975	0.3883	0.41083	0.5688		1604	0.93577	0.38551	0.41397	0.42165		485	1.3001	0.23474	0.6294	0.34937
39777	0.2062	0.84179	0.074798	0.92891		37070	-0.19496	0.85096	0.070091	0.9536		46798	-0.52995	0.61054	0.21429	0.88925		1284	-0.12333	0.90488	0.043407	0.98402		33943	-0.95183	0.36905	0.43291	0.54137		27447	-0.90407	0.396	0.4023	0.57783		2372	-0.92546	0.39043	0.40846	0.42413		35305	1.2761	0.24263	0.61505	0.35928
5278	-0.20345	0.84387	0.073726	0.92891		52282	-0.18897	0.85548	0.06779	0.95495		48130	0.52242	0.61553	0.21075	0.88925		2132	-0.11572	0.91073	0.040612	0.98402		53180	0.94845	0.37067	0.43102	0.54163		46173	0.88294	0.40657	0.39087	0.59094		1417	0.92469	0.3908	0.40804	0.42413		53255	1.2741	0.2433	0.61387	0.35928
46896	-0.19249	0.85215	0.069482	0.93441		34410	0.18111	0.86141	0.064789	0.95786		33587	0.52141	0.6162	0.21028	0.88925		1126	-0.11453	0.91164	0.040176	0.98402		33961	0.93459	0.37735	0.42326	0.54722		32401	0.87058	0.41284	0.38422	0.59774		56	0.9034	0.40113	0.39672	0.43365		44526	-1.2676	0.24547	0.61001	0.36109
15725	0.16426	0.8736	0.058688	0.95424		15720	0.16562	0.87314	0.058916	0.96317		21232	0.52058	0.61676	0.20988	0.88925		514	-0.11132	0.91411	0.039002	0.98402		37460	0.9345	0.37739	0.42321	0.54722		18362	0.86695	0.4147	0.38227	0.59812		15679	0.87908	0.41317	0.38387	0.44496		53223	1.2616	0.2475	0.60643	0.36268
48885	-0.15167	0.8832	0.053939	0.96104		42449	-0.16106	0.8766	0.057201	0.96317		37459	-0.51395	0.62118	0.20678	0.88925		2134	0.10782	0.91679	0.037729	0.98402		1600	-0.92195	0.38352	0.41622	0.55397		52432	0.86072	0.41789	0.37893	0.60042		555	-0.83345	0.4365	0.36001	0.46828		33950	-1.2498	0.25154	0.5994	0.36719
42002	0.14592	0.88759	0.051786	0.96212		53176	-0.15739	0.87938	0.055824	0.96317		43023	0.51242	0.6222	0.20607	0.88925		1493	0.10609	0.91813	0.037098	0.98402		36594	0.90368	0.39257	0.40609	0.56487		15488	0.83016	0.43384	0.36267	0.62096		18362	0.80562	0.4512	0.34563	0.4822		15681	1.2314	0.25794	0.58848	0.37462
44877	0.1403	0.89189	0.04969	0.9631		555	0.15715	0.87956	0.055733	0.96317		37752	-0.49389	0.63466	0.19746	0.88925		12358	-0.10576	0.91838	0.036979	0.98402		5278	-0.8996	0.39461	0.40384	0.56565		15650	-0.82138	0.43851	0.35802	0.62525		1444	0.78916	0.46006	0.33719	0.4898		1419	-1.2278	0.25919	0.58638	0.37462
15797	-0.13308	0.89742	0.047004	0.96496		60	-0.1329	0.89802	0.046716	0.9682		52453	0.49152	0.63626	0.19637	0.88925		33955	0.09319	0.92804	0.032431	0.98402		53	0.87697	0.40607	0.3914	0.57988		35253	0.8166	0.44106	0.35551	0.6265		21133	0.75565	0.47847	0.32015	0.50746		1585	1.2267	0.25958	0.58573	0.37462
34035	-0.11627	0.9103	0.040814	0.96496		17805	0.12892	0.90105	0.045251	0.9682		2849	0.4889	0.63804	0.19516	0.88925		15720	0.089584	0.93082	0.031134	0.98402		22152	-0.86949	0.40991	0.38731	0.58315		45428	0.81124	0.44393	0.35268	0.6282		15140	0.72097	0.49805	0.30273	0.52624		594	1.215	0.26375	0.5788	0.37921
52451	0.11383	0.91218	0.039919	0.96496		42109	0.12343	0.90524	0.043237	0.9682		52603	0.48521	0.64053	0.19346	0.88925		52634	-0.088269	0.93183	0.030662	0.98402		46957	0.84639	0.42193	0.37476	0.598		52438	0.80148	0.4492	0.34756	0.63327		32398	0.71303	0.5026	0.29878	0.52905		1500	1.2085	0.2661	0.57495	0.38115
60	-0.11233	0.91333	0.039372	0.96496		33939	-0.12246	0.90597	0.042885	0.9682		35160	-0.48373	0.64154	0.19278	0.88925		27503	0.085592	0.93389	0.029702	0.98402		1336	0.84038	0.4251	0.37151	0.59899		2856	-0.79442	0.45304	0.34387	0.63629		1107	0.66478	0.5309	0.27499	0.55675		53176	1.1939	0.2714	0.56639	0.38728
31555	0.11083	0.91448	0.038824	0.96496		605	-0.12199	0.90634	0.042711	0.9682		41888	-0.47408	0.64811	0.18835	0.88925		15778	-0.084696	0.93458	0.029382	0.98402		52616	0.83904	0.4258	0.37079	0.59899		46896	-0.77824	0.46192	0.33544	0.64634		32342	0.65992	0.5338	0.27262	0.5577		5341	-1.1893	0.27311	0.56367	0.38767
53255	-0.10807	0.9166	0.037819	0.96496		46799	0.12172	0.90654	0.042612	0.9682		577	0.47077	0.65037	0.18684	0.88925		59	0.084268	0.93491	0.029228	0.98402		41888	0.83211	0.42949	0.36705	0.59931		52609	0.77091	0.46598	0.33163	0.6496		2183	0.60767	0.56568	0.24743	0.58882		45428	1.1876	0.27371	0.56272	0.38767
52457	-0.10704	0.9174	0.037443	0.96496		53174	0.11905	0.90858	0.041637	0.9682		33997	0.47004	0.65087	0.1865	0.88925		22152	-0.079751	0.93839	0.027615	0.98402		45970	0.82995	0.43063	0.36589	0.59931		52451	0.76246	0.47069	0.32726	0.65103		1299	-0.51831	0.62279	0.20566	0.64586		17747	1.1813	0.27606	0.559	0.38955
52603	-0.093309	0.92795	0.032474	0.96988		15716	0.11485	0.91179	0.040107	0.9682		27732	-0.46736	0.65271	0.18528	0.88925		48258	-0.078993	0.93898	0.027344	0.98402		1586	-0.827	0.43221	0.3643	0.59931		32342	0.76231	0.47077	0.32719	0.65103		2127	0.50935	0.62869	0.20156	0.64957		12358	1.1382	0.29249	0.53388	0.41122
32506	0.089278	0.93106	0.031024	0.96988		37459	0.11142	0.91441	0.038858	0.9682		45970	0.46528	0.65414	0.18433	0.88925		1868	0.071069	0.94509	0.024528	0.98405		48153	0.82456	0.43352	0.36299	0.59931		1365	0.75897	0.47265	0.32546	0.65103		53	-0.49363	0.63912	0.19442	0.65791		60	1.1185	0.30024	0.52253	0.42056
36600	-0.087639	0.93232	0.030436	0.96988		1493	-0.098216	0.92451	0.034087	0.97531		38293	0.46353	0.65533	0.18354	0.88925		43255	-0.064336	0.95028	0.022148	0.98405		32457	0.82368	0.43399	0.36252	0.59931		36808	-0.75666	0.47395	0.32427	0.65103		33942	0.46811	0.65623	0.18295	0.67305		32398	1.1138	0.30213	0.51981	0.42165
37752	0.076303	0.94105	0.026387	0.97455		19191	-0.079947	0.93852	0.027558	0.98619		597	-0.46275	0.65587	0.18318	0.88925		1301	0.061454	0.95251	0.021133	0.98405		597	0.8202	0.43585	0.36066	0.5997		48118	-0.74057	0.48305	0.31601	0.65888		44688	-0.33105	0.75186	0.12386	0.76833		1638	1.1004	0.30755	0.51209	0.42765
35669	-0.068471	0.94709	0.023608	0.97455		52631	0.072139	0.94451	0.024794	0.98619		3155	-0.4616	0.65666	0.18266	0.88925		21158	0.059135	0.9543	0.020317	0.98405		37068	-0.81118	0.44073	0.35583	0.6042		37432	0.74035	0.48318	0.31589	0.65888		1519	-0.31497	0.76345	0.11722	0.77733		43849	1.0897	0.31195	0.50592	0.43105
37455	0.066688	0.94847	0.022978	0.97455		15705	0.067885	0.94778	0.023294	0.98619		53174	0.46133	0.65685	0.18254	0.88925		35628	-0.056498	0.95633	0.019392	0.98405		30460	-0.80768	0.44263	0.35396	0.6046		15506	-0.73145	0.48826	0.31135	0.6634		2849	-0.28903	0.78228	0.10664	0.79231		1361	1.0889	0.31226	0.50548	0.43105
1589	0.06401	0.95053	0.022033	0.97455		18351	-0.057068	0.95609	0.019503	0.98619		42382	-0.46034	0.65753	0.18209	0.88925		42109	-0.041942	0.96757	0.014316	0.9841		1105	0.79952	0.44708	0.34962	0.60848		15679	-0.7114	0.49985	0.30116	0.67669		31943	0.28693	0.78382	0.10579	0.79231		15650	-1.0545	0.32668	0.48588	0.44933
19191	-0.036169	0.97203	0.012319	0.99301		37752	0.052967	0.95924	0.018074	0.98619		54885	0.45516	0.66109	0.17974	0.88925		27447	0.041136	0.9682	0.014037	0.9841		56	-0.7896	0.45252	0.34436	0.61174		39791	-0.69938	0.50688	0.29509	0.68042		17747	-0.21816	0.83454	0.078554	0.84054		45970	1.0417	0.33217	0.47864	0.45303
15990	0.028072	0.97829	0.0095314	0.99324		37076	0.052321	0.95974	0.017849	0.98619		37068	-0.45324	0.66242	0.17887	0.88925		35305	-0.037833	0.97075	0.012893	0.9841		18369	-0.78925	0.45272	0.34417	0.61174		1411	-0.69809	0.50764	0.29444	0.68042		42489	-0.15046	0.88533	0.052894	0.8885		1356	1.041	0.33251	0.4782	0.45303
35678	0.026835	0.97925	0.009107	0.99324		3155	-0.047667	0.96331	0.016233	0.98619		42446	0.45276	0.66275	0.17865	0.88925		1118	0.035879	0.97226	0.012218	0.9841		1763	0.77809	0.45891	0.33827	0.61585		42398	0.69222	0.5111	0.29149	0.68042		21134	0.0066813	0.99489	0.0022268	0.99489		37063	1.04	0.33294	0.47764	0.45303
53	-0.020301	0.9843	0.0068724	0.99481		19260	-0.045944	0.96464	0.015636	0.98619		44681	-0.45267	0.66281	0.17861	0.88925		18245	-0.031957	0.97529	0.010866	0.9841		53237	0.77787	0.45903	0.33816	0.61585		1118	-0.68989	0.51248	0.29032	0.68042								37137	1.0352	0.335	0.47495	0.45422
45428	-0.0038309	0.99704	0.0012886	0.99784		36738	-0.044633	0.96565	0.015182	0.98619		17769	-0.44428	0.66861	0.17483	0.89385		34409	-0.029519	0.97717	0.010028	0.9841		27414	0.77154	0.46256	0.33483	0.61681		38395	-0.68874	0.51316	0.28975	0.68042								1301	1.0126	0.34498	0.4622	0.46609
35129	-0.0032946	0.99745	0.001108	0.99784		35305	-0.036157	0.97217	0.012259	0.98853		1566	-0.42941	0.67896	0.16816	0.90448		34410	0.022725	0.98243	0.0077	0.9859		37063	0.76797	0.46457	0.33295	0.61681		19130	0.68818	0.51349	0.28947	0.68042								52616	0.97943	0.35999	0.4437	0.48393
527	-0.0027993	0.99784	0.00094124	0.99784		36594	0.03274	0.9748	0.011086	0.98853		1493	0.40866	0.69351	0.15895	0.92061		1564	0.0032266	0.9975	0.0010851	0.9975		15681	-0.76406	0.46677	0.3309	0.61681		1573	0.67167	0.52333	0.28122	0.69102								396	-0.97786	0.36072	0.44283	0.48393
						36602	0.017749	0.98633	0.0059759	0.99402		35649	0.39576	0.70262	0.15328	0.92892								1411	-0.76258	0.4676	0.33012	0.61681		22130	0.65818	0.53146	0.27453	0.69929								52285	0.9381	0.37942	0.42087	0.50723
						15963	0.016737	0.98711	0.0056328	0.99402		33955	-0.39081	0.70614	0.15111	0.92892								39271	-0.762	0.46793	0.32982	0.61681		33471	0.65202	0.5352	0.27148	0.69934								15778	0.91642	0.38993	0.40902	0.51945
						53180	-0.0082108	0.99368	0.0027544	0.99478		35819	0.38644	0.70925	0.1492	0.92892								43849	0.74362	0.47838	0.32023	0.62839		22152	0.6506	0.53607	0.27078	0.69934								15872	-0.90539	0.39535	0.40301	0.52484
						18362	-0.0067842	0.99478	0.0022745	0.99478		1124	0.3859	0.70963	0.14897	0.92892								43343	0.72931	0.48661	0.31282	0.63699		52631	0.64551	0.53917	0.26827	0.69934								1105	0.88647	0.40479	0.39277	0.5355
												52616	0.37731	0.71576	0.14524	0.9337								15443	0.72485	0.4892	0.31051	0.63816		52748	0.64213	0.54124	0.26661	0.69934								52984	0.88205	0.40702	0.39039	0.53659
												15706	0.37264	0.7191	0.14321	0.93482								52285	0.71556	0.49462	0.30573	0.643		43847	0.64183	0.54142	0.26646	0.69934								48433	0.87713	0.40951	0.38774	0.53801
												33447	-0.35818	0.72947	0.13699	0.94276								568	0.67856	0.51656	0.28688	0.6678		53255	-0.63976	0.54269	0.26545	0.69934								15706	0.86413	0.41614	0.38076	0.54485
												53013	-0.35717	0.7302	0.13656	0.94276								35678	0.67729	0.51732	0.28624	0.6678		18369	0.63311	0.54678	0.26218	0.7022								39791	-0.85915	0.4187	0.3781	0.54632
												42037	-0.34493	0.73904	0.13133	0.95026								18362	0.67449	0.51901	0.28482	0.6678		1827	-0.62643	0.55091	0.25892	0.70508								1591	-0.8282	0.43488	0.36163	0.56549
												53255	-0.33919	0.7432	0.12889	0.95026								38627	-0.65752	0.52931	0.27629	0.67569		27710	0.62291	0.55309	0.25721	0.70547								1600	0.82011	0.43918	0.35735	0.56915
												27503	-0.33847	0.74372	0.12859	0.95026								37752	0.65694	0.52966	0.276	0.67569		32418	0.61418	0.55852	0.25296	0.70941								6146	0.80138	0.44926	0.34751	0.58023
												512	0.3352	0.7461	0.12721	0.95026								443	0.65504	0.53082	0.27505	0.67569		35157	-0.61188	0.55996	0.25184	0.70941								3127	0.79235	0.45417	0.34279	0.58459
												44877	0.32908	0.75055	0.12462	0.95207								15691	-0.65261	0.53231	0.27384	0.67569		46142	-0.60687	0.56309	0.24942	0.71098								46896	0.77109	0.46588	0.33173	0.59696
												3141	0.3237	0.75447	0.12236	0.95207								27732	0.64226	0.53867	0.26868	0.68147		17805	0.60289	0.56559	0.2475	0.71174								35107	0.76923	0.46691	0.33076	0.59696
												34035	-0.32285	0.75509	0.122	0.95207								39764	-0.63072	0.54582	0.26295	0.6882		36594	0.59938	0.56781	0.2458	0.71213								43586	0.76242	0.47071	0.32724	0.59827
												1118	-0.31049	0.76412	0.11684	0.95679								15725	0.60999	0.55879	0.25275	0.70048		42448	0.59554	0.57023	0.24395	0.71278								22116	-0.76177	0.47108	0.32691	0.59827
												52451	-0.3076	0.76624	0.11563	0.95679								38399	-0.6084	0.55979	0.25197	0.70048		43849	-0.58633	0.57607	0.23953	0.71765								37465	0.75671	0.47392	0.3243	0.59988
												1763	-0.30572	0.76762	0.11485	0.95679								3127	-0.60417	0.56247	0.2499	0.70048		15681	-0.58091	0.57952	0.23693	0.71765								32342	0.74113	0.48273	0.31629	0.60805
												46799	-0.30061	0.77137	0.11274	0.95679								38395	-0.60335	0.56299	0.2495	0.70048		43502	-0.5798	0.58022	0.23641	0.71765								22185	0.73686	0.48517	0.31411	0.60805
												18790	-0.29846	0.77296	0.11185	0.95679								1123	-0.57227	0.58286	0.23444	0.72282		5278	0.57718	0.5819	0.23515	0.71765								555	0.73533	0.48604	0.31333	0.60805
												52631	-0.29696	0.77406	0.11122	0.95679								42398	0.56319	0.58874	0.23008	0.72772		47173	0.57437	0.58369	0.23382	0.71765								606	0.73408	0.48676	0.31269	0.60805
												15797	0.29132	0.77822	0.1089	0.95738								43586	-0.55518	0.59395	0.22625	0.72946		19260	0.57015	0.5864	0.2318	0.71863								15797	0.71836	0.4958	0.30469	0.61455
												33971	0.27737	0.78853	0.10318	0.95738								42489	0.55507	0.59402	0.2262	0.72946		53223	0.56171	0.59183	0.2278	0.72292								43761	-0.71793	0.49606	0.30447	0.61455
												1336	-0.27587	0.78964	0.10257	0.95738								35129	0.54809	0.59858	0.22287	0.73157		1498	-0.55473	0.59635	0.2245	0.72608								39577	-0.71428	0.49817	0.30262	0.61455
												33972	0.27448	0.79067	0.102	0.95738								15778	-0.54652	0.59962	0.22213	0.73157		42109	0.54516	0.60257	0.21999	0.73014								15677	-0.7123	0.49932	0.30162	0.61455
												52683	0.27044	0.79367	0.10036	0.95738								35170	0.53384	0.60796	0.21612	0.73936		37459	-0.54361	0.60358	0.21926	0.73014								45951	0.70886	0.50133	0.29988	0.61455
												1356	-0.26656	0.79655	0.098788	0.95738								37070	0.52442	0.61421	0.21169	0.74455		33955	-0.53786	0.60734	0.21657	0.73151								33939	-0.69797	0.50771	0.29439	0.61455
												38627	0.26515	0.7976	0.098215	0.95738								1125	-0.51559	0.62008	0.20755	0.74926		43023	0.53592	0.60862	0.21566	0.73151								38395	0.6975	0.50799	0.29415	0.61455
												52473	-0.26449	0.79809	0.097951	0.95738								35163	0.50162	0.62945	0.20104	0.75808		48990	0.5248	0.61593	0.21047	0.73793								1587	0.69032	0.51223	0.29054	0.61455
												19191	0.26029	0.80122	0.09625	0.95738								45951	0.49708	0.6325	0.19894	0.75808		38399	0.51497	0.62243	0.20591	0.74335								2183	0.68946	0.51273	0.29011	0.61455
												37063	0.26009	0.80136	0.09617	0.95738								22001	0.49574	0.63341	0.19832	0.75808		15107	-0.49264	0.63734	0.19563	0.75874								64	0.6888	0.51312	0.28978	0.61455
												35162	-0.25571	0.80462	0.094408	0.95738								21133	-0.47851	0.64509	0.19038	0.76954		2132	0.48301	0.64383	0.19123	0.76404								21040	0.68806	0.51356	0.28941	0.61455
												42448	-0.24943	0.80932	0.091882	0.95738								32398	-0.47562	0.64706	0.18905	0.76954		33968	-0.46595	0.6554	0.18349	0.77532								36602	0.68643	0.51453	0.28859	0.61455
												27414	0.24873	0.80984	0.091602	0.95738								36747	-0.47232	0.64932	0.18754	0.76979		27731	-0.44564	0.66932	0.17437	0.78835								54	0.68513	0.5153	0.28794	0.61455
												37284	-0.24532	0.81238	0.090239	0.95738								39577	0.46901	0.65158	0.18603	0.77005		45970	0.44375	0.67062	0.17352	0.78835								2372	-0.68391	0.51602	0.28733	0.61455
												52477	-0.245	0.81263	0.090109	0.95738								1500	0.45883	0.65857	0.1814	0.77442		36752	0.43863	0.67415	0.17124	0.79002								36808	0.68369	0.51616	0.28722	0.61455
												53223	-0.23071	0.82333	0.084425	0.96219								21232	0.45498	0.66122	0.17966	0.77442		1669	0.43469	0.67688	0.16949	0.79074								1126	0.67933	0.51876	0.28504	0.61572
												19130	0.23018	0.82373	0.084217	0.96219								48857	0.45466	0.66144	0.17951	0.77442		48255	0.42651	0.68255	0.16587	0.79489								38399	0.6733	0.52236	0.28203	0.61807
												43676	-0.22933	0.82437	0.083878	0.96219								48152	0.44541	0.66783	0.17533	0.77948		33587	-0.41454	0.69089	0.16059	0.80212								17805	0.66636	0.52653	0.27858	0.62107
												52446	-0.21752	0.83325	0.079225	0.96236								36808	-0.43326	0.67627	0.16988	0.78287		33950	0.408	0.69547	0.15772	0.80216								38293	-0.662	0.52916	0.27642	0.62225
												27447	0.21246	0.83706	0.077241	0.96236								1827	-0.43105	0.67781	0.16889	0.78287		1587	0.40781	0.69559	0.15764	0.80216								18369	0.62617	0.55107	0.2588	0.64602
												18362	-0.21201	0.8374	0.077067	0.96236								27503	0.43003	0.67852	0.16843	0.78287		46798	0.40532	0.69735	0.15655	0.80216								35637	-0.61484	0.55811	0.25328	0.65227
												17805	0.21125	0.83798	0.076768	0.96236								3155	-0.42929	0.67904	0.16811	0.78287		3127	0.40084	0.70049	0.1546	0.80332								33587	0.59013	0.57365	0.24135	0.66838
												52472	0.20251	0.84458	0.073361	0.96236								55	-0.41651	0.68799	0.16242	0.78887		577	-0.36577	0.72534	0.13946	0.82786								561	0.58432	0.57734	0.23857	0.67063
												15107	0.20015	0.84636	0.072447	0.96236								33013	0.41381	0.68988	0.16122	0.78887		34035	-0.36441	0.72631	0.13888	0.82786								39271	0.56358	0.59063	0.22869	0.68163
												485	0.19635	0.84923	0.070973	0.96236								41220	-0.4103	0.69235	0.15967	0.78887		43586	-0.35288	0.73456	0.13397	0.83473								37443	-0.5617	0.59184	0.22779	0.68163
												35253	-0.19624	0.84931	0.070932	0.96236								15910	-0.40594	0.69543	0.15775	0.78887		54	-0.34363	0.74122	0.13005	0.83975								15725	0.56119	0.59217	0.22755	0.68163
												39271	-0.19088	0.85337	0.068861	0.96236								60	-0.40578	0.69554	0.15768	0.78887		1763	-0.33933	0.74431	0.12824	0.84072								1763	0.55472	0.59636	0.22449	0.68427
												53176	-0.18617	0.85694	0.067049	0.96236								15500	0.40226	0.69803	0.15613	0.78887		1301	0.33585	0.74682	0.12678	0.84102								39764	0.54949	0.59976	0.22203	0.68427
												38768	-0.18528	0.85762	0.066705	0.96236								36602	-0.40103	0.69889	0.15559	0.78887		22132	0.31287	0.7635	0.11719	0.85241								1125	0.54933	0.59986	0.22195	0.68427
												39270	0.18285	0.85946	0.065772	0.96236								17805	0.39682	0.70187	0.15374	0.78987		15691	0.31231	0.7639	0.11696	0.85241								1299	-0.54363	0.60357	0.21927	0.68645
												1414	-0.18281	0.85949	0.065758	0.96236								21158	0.38683	0.70897	0.14937	0.79375		15797	0.31143	0.76454	0.1166	0.85241								597	0.52932	0.61295	0.21258	0.69504
												52457	-0.18158	0.86043	0.065285	0.96236								64	-0.38604	0.70953	0.14903	0.79375		15677	-0.30395	0.77	0.11351	0.85241								568	0.48894	0.63983	0.19394	0.72213
												48255	0.17845	0.8628	0.064088	0.96236								2856	-0.36603	0.72383	0.14036	0.80484		52431	0.30088	0.77224	0.11225	0.85241								38627	0.48775	0.64063	0.19339	0.72213
												52470	0.17041	0.86892	0.061021	0.96376								6146	-0.36598	0.72387	0.14034	0.80484		33952	0.29953	0.77324	0.11169	0.85241								15076	-0.47697	0.64791	0.18848	0.72818
												15691	-0.17008	0.86917	0.060895	0.96376								1498	-0.36323	0.72585	0.13916	0.80484		52285	0.29707	0.77503	0.11068	0.85241								2959	0.47172	0.65148	0.1861	0.73004
												53180	-0.16622	0.87211	0.05943	0.96418								34384	-0.35331	0.73299	0.1349	0.80945		594	-0.29654	0.77543	0.11046	0.85241								2856	0.46028	0.65927	0.18094	0.73514
												1469	0.15502	0.88064	0.0552	0.96728								38102	-0.35148	0.73431	0.13412	0.80945		1419	-0.29385	0.7774	0.10936	0.85241								15506	-0.45938	0.65989	0.18053	0.73514
												34409	0.15427	0.88122	0.054916	0.96728								20699	-0.33733	0.74455	0.12811	0.81835		52614	0.26103	0.80158	0.096054	0.87636								22152	0.44465	0.67	0.17393	0.74422
												1552	0.15147	0.88336	0.053863	0.96728								48187	0.32345	0.75465	0.12226	0.82704		18351	0.21599	0.83515	0.078234	0.90868								33471	-0.43808	0.67453	0.171	0.74708
												52432	0.14909	0.88517	0.052971	0.96728								396	-0.31842	0.75832	0.12015	0.82865		48885	0.21488	0.83599	0.0778	0.90868								41220	0.42798	0.68153	0.16652	0.75264
												36600	-0.14226	0.89039	0.050418	0.97017								22116	-0.30794	0.76599	0.11578	0.83462		45951	-0.20534	0.84315	0.074095	0.91111								43847	0.40313	0.69888	0.15559	0.76958
												52614	0.13722	0.89424	0.048544	0.97156								36738	0.29016	0.77907	0.10842	0.84643		2125	0.20012	0.84708	0.072078	0.91111								27447	0.39547	0.70427	0.15226	0.77328
												52609	-0.12892	0.9006	0.045466	0.97566								542	0.28201	0.78509	0.10508	0.84941		36602	0.19866	0.84817	0.071515	0.91111								587	-0.38655	0.71057	0.14839	0.77795
												48990	0.12457	0.90394	0.043861	0.97574								15797	0.28035	0.78632	0.1044	0.84941		48130	-0.19288	0.85253	0.069291	0.91111								58	-0.35362	0.73403	0.13428	0.80134
												36747	-0.11976	0.90763	0.042092	0.97574								43502	0.27545	0.78995	0.1024	0.85089		33961	0.19087	0.85405	0.068519	0.91111								1302	0.3505	0.73628	0.13296	0.80149
												19263	-0.11869	0.90844	0.041702	0.97574								606	-0.26525	0.79752	0.098258	0.8566		15725	-0.18762	0.8565	0.067274	0.91111								1649	-0.3351	0.74737	0.12646	0.81125
												39764	-0.11209	0.91351	0.039286	0.97801								38768	-0.25454	0.8055	0.093937	0.8627		1556	-0.18424	0.85905	0.065983	0.91111								1498	0.30298	0.77071	0.11311	0.8342
												52682	0.10918	0.91575	0.038225	0.97801								15504	-0.23607	0.81931	0.086551	0.87465		15500	0.18267	0.86024	0.065383	0.91111								1414	0.28406	0.78458	0.10536	0.84664
												52684	0.095473	0.92629	0.033254	0.98647								44688	-0.23343	0.82129	0.085504	0.87465		1302	-0.17979	0.86241	0.064284	0.91111								48885	-0.28126	0.78664	0.10422	0.84664
												52748	0.088085	0.93197	0.030596	0.98745								1898	-0.21895	0.83217	0.079786	0.88375		15076	-0.17532	0.86579	0.062586	0.91111								52473	0.27753	0.78939	0.10271	0.84721
												42398	0.087472	0.93245	0.030376	0.98745								2134	-0.19361	0.85131	0.069914	0.90083		43343	0.17441	0.86648	0.062241	0.91111								1471	0.27206	0.79343	0.10049	0.84915
												43761	0.070568	0.94547	0.024351	0.99067								43761	-0.18566	0.85733	0.06685	0.90083		54885	0.17323	0.86737	0.061794	0.91111								53	-0.25232	0.80804	0.092566	0.85896
												35631	0.063138	0.95121	0.021726	0.99067								15706	-0.18476	0.85802	0.066505	0.90083		33447	-0.16452	0.87397	0.058502	0.91293								18245	0.2513	0.8088	0.092158	0.85896
												20699	0.061561	0.95242	0.02117	0.99067								53176	0.18459	0.85814	0.06644	0.90083		37443	-0.16452	0.87397	0.058501	0.91293								5278	0.25054	0.80936	0.091857	0.85896
												52634	0.051018	0.96056	0.017475	0.99067								34585	-0.18187	0.86021	0.065396	0.90083		1589	0.14244	0.89074	0.050248	0.92786								35157	0.23615	0.82008	0.086144	0.86792
												1361	-0.047255	0.96347	0.016162	0.99067								52282	0.17632	0.86443	0.063273	0.90274		1552	0.1269	0.90259	0.044509	0.93759								33971	0.2318	0.82332	0.08443	0.86894
												1123	0.044102	0.9659	0.015066	0.99067								32388	0.16408	0.87374	0.058618	0.90994		41220	0.12339	0.90526	0.043224	0.93777								32198	0.21502	0.83588	0.077854	0.87976
												52461	0.043711	0.96621	0.01493	0.99067								43023	-0.15558	0.88022	0.055411	0.91374		35637	0.11462	0.91196	0.040023	0.94211								15691	-0.20845	0.84081	0.075302	0.8825
												48433	0.04303	0.96673	0.014694	0.99067								43249	0.15294	0.88224	0.054416	0.91374		1600	-0.10088	0.92248	0.035044	0.94613								18351	0.17636	0.86501	0.06298	0.90541
												52285	-0.040623	0.96859	0.013859	0.99067								34035	0.12408	0.90432	0.04368	0.93301		1126	0.099669	0.9234	0.034609	0.94613								33972	0.1731	0.86747	0.061743	0.9055
												15725	0.037707	0.97085	0.01285	0.99067								42382	-0.12215	0.90579	0.042972	0.93301		1645	0.098178	0.92454	0.034073	0.94613								1648	0.1596	0.87771	0.056651	0.91182
												1471	0.037697	0.97085	0.012846	0.99067								35436	0.10768	0.9169	0.037676	0.94189		52446	0.09634	0.92595	0.033412	0.94613								17769	0.15517	0.88107	0.05499	0.91182
												1105	-0.037537	0.97098	0.012791	0.99067								35527	-0.10076	0.92222	0.035165	0.94478		2372	-0.088231	0.93216	0.030508	0.9499								34396	0.15227	0.88327	0.053906	0.91182
												52458	-0.034722	0.97315	0.011819	0.99067								15677	0.09015	0.93038	0.031338	0.95056		1591	0.072008	0.94461	0.024747	0.95997								15443	0.14959	0.88531	0.052906	0.91182
												42449	0.034342	0.97345	0.011688	0.99067								35669	0.077644	0.94002	0.026864	0.9578		35142	0.066603	0.94876	0.022844	0.96069								2849	-0.14934	0.8855	0.052814	0.91182
												21040	0.030848	0.97615	0.010485	0.99067								485	-0.068513	0.94706	0.023623	0.96007		2183	0.064409	0.95045	0.022073	0.96069								2132	-0.13842	0.89381	0.048756	0.91579
												52438	0.025614	0.98019	0.0086885	0.99067								2183	-0.068153	0.94734	0.023496	0.96007		59	-0.051858	0.96009	0.017688	0.96575								42109	-0.13795	0.89416	0.048584	0.91579
												52431	-0.023042	0.98218	0.0078083	0.99067								15586	0.064487	0.95016	0.022201	0.96035		42489	-0.051197	0.9606	0.017458	0.96575								15745	-0.12502	0.90403	0.04382	0.92109
												43249	0.022257	0.98279	0.0075401	0.99067								35142	-0.056401	0.95641	0.019358	0.96208		1105	-0.040906	0.96851	0.013895	0.9711								35136	0.1223	0.9061	0.042824	0.92109
												33961	0.015992	0.98763	0.0054046	0.99234								32354	-0.055666	0.95697	0.0191	0.96208		52616	0.031442	0.9758	0.010641	0.9758								34035	0.12166	0.90659	0.042591	0.92109
												46223	-0.013309	0.98971	0.0044932	0.99234								33953	-0.02954	0.97716	0.010035	0.97976														43023	-0.11368	0.91268	0.039681	0.92482
												52478	-0.0070106	0.99458	0.0023611	0.99458								1437	0.025332	0.98041	0.008592	0.98041														39777	-0.1083	0.9168	0.037726	0.92653
																																										1411	-0.079484	0.93887	0.027393	0.94632
																																										15497	-0.058615	0.9549	0.020043	0.95994
																																										2134	-0.021307	0.9836	0.0071835	0.9838
																																										48370	0.021045	0.9838	0.0070945	0.9838

## Sheet: Anova
anova_a7D_ND_sated_heads_6a7D_HSD_sated_heads_15						anova_a7D_ND_starved_heads_1a7D_HSD_starved_heads_20
ID	f.value	p.value	-LOG10(p)	FDR		ID	f.value	p.value	-LOG10(p)	FDR
15586	98.523	4.274e-10	9.3692	9.0112e-08		443	142.7	9.8953e-11	10.005	2.7113e-08
37284	93.737	6.0887e-10	9.2155	9.0112e-08		2730	38.797	4.9199e-07	6.308	6.7403e-05
44688	86.07	1.1142e-09	8.953	1.0993e-07		1643	28.978	2.9091e-06	5.5362	0.0002657
21040	59.874	1.4036e-08	7.8528	1.0387e-06		1303	25.265	6.5378e-06	5.1846	0.00044784
37069	35.128	5.0342e-07	6.2981	2.54e-05		37137	21.275	1.7583e-05	4.7549	0.00096353
46144	34.503	5.6577e-07	6.2474	2.54e-05		22185	19.735	2.6822e-05	4.5715	0.0011387
48990	34.186	6.0068e-07	6.2214	2.54e-05		32401	19.45	2.9092e-05	4.5362	0.0011387
39777	29.924	1.4136e-06	5.8497	5.2303e-05		46173	18.177	4.2275e-05	4.3739	0.0014479
1651	27.127	2.627e-06	5.5805	8.64e-05		1504	17.479	5.2353e-05	4.2811	0.0015938
1284	24.524	4.915e-06	5.3085	0.00014548		32306	16.129	8.0718e-05	4.093	0.0022117
19191	22.277	8.8365e-06	5.0537	0.00023778		27738	15.841	8.8823e-05	4.0515	0.0022125
48885	21.614	1.06e-05	4.9747	0.00026147		1519	15.211	0.00011009	3.9583	0.0025137
1419	20.969	1.2712e-05	4.8958	0.00026684		33442	14.459	0.00014344	3.8433	0.0030233
37137	20.902	1.2955e-05	4.8876	0.00026684		35142	13.658	0.00019243	3.7157	0.0037297
59	20.622	1.4039e-05	4.8527	0.00026684		43343	13.4	0.00021202	3.6736	0.0037297
1504	20.384	1.5046e-05	4.8226	0.00026684		1494	13.33	0.00021779	3.662	0.0037297
2150	20.321	1.5325e-05	4.8146	0.00026684		15136	12.831	0.00026403	3.5784	0.0042555
528	20.074	1.6475e-05	4.7832	0.00027092		42002	12.392	0.00031419	3.5028	0.0047827
46173	19.24	2.1155e-05	4.6746	0.00031927		27710	12.211	0.00033789	3.4712	0.0048565
37465	19.176	2.1572e-05	4.6661	0.00031927		605	11.995	0.00036904	3.4329	0.0048565
1585	18.516	2.6462e-05	4.5774	0.00037298		37465	11.974	0.00037221	3.4292	0.0048565
54671	18.248	2.8805e-05	4.5405	0.00038755		15586	11.813	0.00039777	3.4004	0.0049541
35669	17.966	3.1514e-05	4.5015	0.00040558		32388	11.585	0.00043766	3.3589	0.0050496
15910	17.049	4.2564e-05	4.371	0.00052496		48885	11.492	0.00045508	3.3419	0.0050496
1125	16.703	4.7838e-05	4.3202	0.0005664		35669	11.463	0.00046073	3.3366	0.0050496
32388	16.326	5.444e-05	4.2641	0.00061978		1126	11.039	0.00055256	3.2576	0.0057581
1649	15.891	6.3365e-05	4.1982	0.00069467		18245	10.943	0.00057612	3.2395	0.0057581
35142	15.544	7.1671e-05	4.1447	0.00075767		42109	10.895	0.00058842	3.2303	0.0057581
35163	15.225	8.0415e-05	4.0947	0.00082079		1564	10.641	0.0006582	3.1816	0.0060901
17769	14.658	9.9155e-05	4.0037	0.00097833		528	10.612	0.0006668	3.176	0.0060901
53231	14.256	0.0001154	3.9378	0.0011019		15488	10.448	0.00071772	3.144	0.0062153
42109	13.679	0.00014431	3.8407	0.0013349		30460	10.423	0.00072587	3.1391	0.0062153
18245	13.298	0.00016793	3.7749	0.0014649		18362	10.343	0.00075252	3.1235	0.0062482
3155	13.293	0.00016827	3.774	0.0014649		1508	10.081	0.00084857	3.0713	0.0068385
64	12.541	0.00022889	3.6404	0.0019357		35678	9.7655	0.0009831	3.0074	0.0073294
35436	12.402	0.00024263	3.6151	0.001995		15716	9.7377	0.00099607	3.0017	0.0073294
1589	12.257	0.00025797	3.5884	0.0020417		42382	9.735	0.00099735	3.0012	0.0073294
42002	12.22	0.00026211	3.5815	0.0020417		15443	9.6948	0.0010165	2.9929	0.0073294
514	12.14	0.0002712	3.5667	0.0020583		42420	9.5334	0.0010976	2.9595	0.0077117
27732	11.708	0.0003269	3.4856	0.002419		15798	9.04	0.0013957	2.8552	0.0095605
30460	11.527	0.00035411	3.4509	0.0025084		1572	8.4397	0.0018908	2.7233	0.012336
15798	11.515	0.00035592	3.4486	0.0025084		32349	8.4397	0.0018909	2.7233	0.012336
1638	11.283	0.00039477	3.4037	0.0027175		59	8.3825	0.0019477	2.7105	0.012411
18374	11.12	0.00042498	3.3716	0.0028487		1125	8.2687	0.0020667	2.6847	0.012643
2730	11.05	0.00043855	3.358	0.0028487		37069	8.2597	0.0020764	2.6827	0.012643
1494	10.964	0.00045619	3.3409	0.0028487		1898	8.1735	0.0021726	2.663	0.012941
1604	10.951	0.00045884	3.3383	0.0028487		1604	7.9761	0.0024126	2.6175	0.013509
48152	10.937	0.00046196	3.3354	0.0028487		1118	7.9587	0.0024352	2.6135	0.013509
1600	10.875	0.00047521	3.3231	0.0028706		31555	7.9379	0.0024625	2.6086	0.013509
1868	10.773	0.00049821	3.3026	0.0029403		58	7.9144	0.0024938	2.6031	0.013509
1898	10.737	0.0005066	3.2953	0.0029403		33587	7.899	0.0025144	2.5996	0.013509
15716	10.695	0.00051656	3.2869	0.0029404		15910	7.8288	0.0026114	2.5831	0.013524
15705	10.642	0.00052938	3.2762	0.0029565		2132	7.8255	0.002616	2.5824	0.013524
52438	10.167	0.00066315	3.1784	0.0035566		1586	7.7116	0.002783	2.5555	0.014121
34035	10.13	0.00067495	3.1707	0.0035566		54	7.6308	0.0029089	2.5363	0.014491
1493	10.11	0.00068154	3.1665	0.0035566		1500	7.5225	0.0030877	2.5104	0.014807
1437	10.1	0.00068488	3.1644	0.0035566		33949	7.5132	0.0031038	2.5081	0.014807
54	10.059	0.00069856	3.1558	0.003565		1416	7.4955	0.0031343	2.5039	0.014807
1519	9.9476	0.00073737	3.1323	0.0036993		1574	7.4433	0.0032267	2.4912	0.014985
15872	9.8498	0.00077351	3.1115	0.0037654		48152	7.3605	0.0033794	2.4712	0.015433
46957	9.8433	0.00077598	3.1101	0.0037654		35436	7.1794	0.0037431	2.4268	0.016562
527	9.7029	0.00083164	3.0801	0.0039075		3141	7.1617	0.0037811	2.4224	0.016562
52616	9.6819	0.00084032	3.0756	0.0039075		1437	7.1492	0.0038082	2.4193	0.016562
48857	9.6399	0.00085805	3.0665	0.0039075		15506	7.0063	0.0041331	2.3837	0.017695
22001	9.6228	0.00086537	3.0628	0.0039075		1493	6.9266	0.0043281	2.3637	0.018245
34396	9.6092	0.00087127	3.0598	0.0039075		1649	6.8417	0.0045474	2.3422	0.018879
41888	9.4209	0.00095756	3.0188	0.0042304		1585	6.7993	0.0046616	2.3315	0.019064
15443	9.3783	0.00097843	3.0095	0.0042464		39777	6.7112	0.0049096	2.309	0.019783
42448	9.3553	0.00098986	3.0044	0.0042464		577	6.5985	0.0052492	2.2799	0.020844
2133	9.311	0.0010124	2.9947	0.0042809		32198	6.4701	0.0056689	2.2465	0.02219
1564	9.1777	0.0010837	2.9651	0.004518		1284	6.4375	0.0057813	2.238	0.022311
15677	9.1463	0.0011013	2.9581	0.0045276		44688	6.4104	0.005877	2.2308	0.022365
605	9.1139	0.0011198	2.9508	0.0045407		1600	6.3813	0.0059817	2.2232	0.022452
31555	9.0535	0.0011553	2.9373	0.0046214		15772	6.3294	0.0061733	2.2095	0.022664
58	8.828	0.0012995	2.8862	0.0051286		1336	6.3214	0.0062035	2.2074	0.022664
12358	8.6607	0.0014195	2.8478	0.0055288		34396	6.1584	0.0068566	2.1639	0.024646
15772	8.6291	0.0014436	2.8405	0.0055496		1638	6.1422	0.006926	2.1595	0.024646
39271	8.5385	0.0015152	2.8195	0.0057142		2125	6.0706	0.007241	2.1402	0.025369
1302	8.5264	0.0015251	2.8167	0.0057142		18374	6.0525	0.0073232	2.1353	0.025369
52609	8.4278	0.0016082	2.7937	0.0059504		2133	6.0343	0.007407	2.1304	0.025369
3141	8.3134	0.0017112	2.7667	0.0062534		46144	5.9331	0.0078926	2.1028	0.02639
1498	8.1811	0.0018397	2.7352	0.0066409		22001	5.9153	0.0079821	2.0979	0.02639
15506	8.0488	0.0019791	2.7035	0.0070582		46957	5.9129	0.007994	2.0972	0.02639
15140	7.9642	0.0020746	2.6831	0.0073105		34418	5.8611	0.0082605	2.083	0.026945
46896	7.8525	0.0022088	2.6558	0.0076817		33946	5.819	0.0084844	2.0714	0.02735
33946	7.8153	0.0022556	2.6467	0.0076817		554	5.7207	0.0090352	2.0441	0.028787
37070	7.7953	0.0022812	2.6418	0.0076817		36808	5.6261	0.009604	2.0175	0.030247
52472	7.7933	0.0022837	2.6414	0.0076817		33943	5.525	0.010257	1.989	0.031936
42382	7.7381	0.0023563	2.6278	0.0078368		15765	5.4962	0.010452	1.9808	0.03218
1301	7.7006	0.0024072	2.6185	0.007917		57	5.4452	0.010808	1.9662	0.032837
32398	7.6056	0.0025415	2.5949	0.0082668		37459	5.4278	0.010933	1.9613	0.032837
1444	7.4745	0.0027409	2.5621	0.0086845		17805	5.415	0.011025	1.9576	0.032837
32349	7.4689	0.0027498	2.5607	0.0086845		22152	5.3649	0.011397	1.9432	0.03333
32198	7.4328	0.0028079	2.5516	0.0086845		32398	5.36	0.011434	1.9418	0.03333
1124	7.4327	0.0028082	2.5516	0.0086845		1299	5.3158	0.011776	1.929	0.033964
587	7.4276	0.0028166	2.5503	0.0086845		38768	5.2887	0.01199	1.9212	0.034222
43343	7.3769	0.0029009	2.5375	0.0088523		15497	5.1604	0.01307	1.8837	0.03692
43502	7.2564	0.0031132	2.5068	0.0094033		514	5.142	0.013233	1.8783	0.036999
52457	7.0155	0.0035925	2.4446	0.010741		396	5.1254	0.013384	1.8734	0.037041
36713	6.8605	0.0039446	2.404	0.011676		34410	5.1065	0.013556	1.8679	0.037144
52470	6.7801	0.0041427	2.3827	0.012141		54671	5.0169	0.01441	1.8413	0.039093
1126	6.6847	0.0043924	2.3573	0.012746		55	4.9475	0.015114	1.8206	0.0406
52452	6.5506	0.0047726	2.3212	0.013716		587	4.8388	0.016296	1.7879	0.043351
27553	6.4503	0.0050812	2.294	0.014462		34398	4.7673	0.017132	1.7662	0.045135
577	6.424	0.0051658	2.2869	0.014533		52431	4.7402	0.017461	1.7579	0.045564
568	6.4122	0.0052045	2.2836	0.014533		1645	4.6363	0.01879	1.7261	0.047125
52453	6.3664	0.0053571	2.2711	0.01482		1648	4.6309	0.018862	1.7244	0.047125
52461	6.3478	0.0054202	2.266	0.014855		1552	4.6297	0.018879	1.724	0.047125
1417	6.3148	0.005535	2.2569	0.015031		32342	4.627	0.018915	1.7232	0.047125
44877	6.1545	0.0061313	2.2124	0.016499		48187	4.6267	0.018919	1.7231	0.047125
1500	6.0817	0.0064263	2.192	0.017137		15725	4.6065	0.019193	1.7169	0.047377
1361	6.0618	0.0065096	2.1864	0.017204		43502	4.4614	0.021297	1.6717	0.051995
1516	6.0361	0.0066186	2.1792	0.017337		35162	4.4519	0.021443	1.6687	0.051995
38399	6.0032	0.0067619	2.1699	0.017557		1123	4.4025	0.022225	1.6532	0.053188
27710	5.8202	0.0076243	2.1178	0.019532		531	4.3964	0.022323	1.6512	0.053188
37459	5.8142	0.0076546	2.1161	0.019532		21133	4.3416	0.023232	1.6339	0.054876
2132	5.771	0.0078771	2.1036	0.019859		15872	4.3044	0.023873	1.6221	0.055908
594	5.7469	0.0080043	2.0967	0.019859		15140	4.2499	0.02485	1.6047	0.057697
2959	5.7395	0.0080438	2.0945	0.019859		1444	4.2386	0.025058	1.6011	0.057697
1573	5.7309	0.00809	2.0921	0.019859		52285	4.2063	0.025662	1.5907	0.058596
35162	5.7257	0.008118	2.0906	0.019859		45428	4.1938	0.025903	1.5867	0.058656
34410	5.6499	0.0085399	2.0685	0.02072		37063	4.1067	0.027637	1.5585	0.06207
17805	5.5077	0.0094005	2.0268	0.022622		52282	4.0567	0.028692	1.5422	0.063914
1643	5.4573	0.009728	2.012	0.023222		1573	4.0313	0.029246	1.5339	0.064624
27738	5.4113	0.010039	1.9983	0.023772		53	3.915	0.031939	1.4957	0.06982
1365	5.3133	0.010738	1.9691	0.025227		37284	3.8983	0.03235	1.4901	0.06982
52458	5.2998	0.010839	1.965	0.025263		15720	3.8978	0.032362	1.49	0.06982
46799	5.2422	0.011281	1.9477	0.025928		2150	3.8731	0.03298	1.4818	0.070597
42446	5.2398	0.0113	1.9469	0.025928		38293	3.842	0.033774	1.4714	0.071736
485	5.2052	0.011575	1.9365	0.026355		1365	3.7893	0.035172	1.4538	0.074132
43847	5.1764	0.011811	1.9277	0.026448		21158	3.7672	0.035778	1.4464	0.074834
1303	5.174	0.01183	1.927	0.026448		36738	3.7316	0.03678	1.4344	0.076346
21158	5.1675	0.011884	1.925	0.026448		37076	3.6689	0.03862	1.4132	0.079563
15136	5.1048	0.012419	1.9059	0.027432		33968	3.6469	0.03929	1.4057	0.080338
34398	4.9838	0.013528	1.8688	0.029601		48990	3.6033	0.040659	1.3908	0.082522
35678	4.9763	0.013601	1.8664	0.029601		1505	3.5401	0.042738	1.3692	0.086104
37076	4.9552	0.013807	1.8599	0.029831		27503	3.5108	0.043742	1.3591	0.0872
52431	4.9358	0.013999	1.8539	0.030026		32418	3.5025	0.044033	1.3562	0.0872
22053	4.8812	0.014558	1.8369	0.031		33972	3.4967	0.044236	1.3542	0.0872
2125	4.8629	0.01475	1.8312	0.031134		1868	3.4765	0.044953	1.3472	0.087979
52684	4.8553	0.014831	1.8288	0.031134		32457	3.4113	0.047359	1.3246	0.09139
1508	4.8407	0.014988	1.8243	0.031242		33971	3.4112	0.047363	1.3246	0.09139
34409	4.7765	0.015699	1.8041	0.032496		1124	3.3929	0.048065	1.3182	0.091939
37253	4.7241	0.016308	1.7876	0.033521		38399	3.3801	0.04856	1.3137	0.091939
43676	4.7064	0.01652	1.782	0.033723		15681	3.375	0.048761	1.3119	0.091939
32457	4.6519	0.017192	1.7647	0.034855		43847	3.3658	0.049125	1.3087	0.091939
52634	4.6376	0.017373	1.7601	0.034982		31943	3.3607	0.049325	1.3069	0.091939
31943	4.6227	0.017564	1.7554	0.035129		15500	3.3094	0.051414	1.2889	0.095185
15500	4.5308	0.018796	1.7259	0.037117		33447	3.2961	0.051972	1.2842	0.095573
2372	4.5299	0.018809	1.7256	0.037117		33942	3.283	0.052528	1.2796	0.095674
38395	4.5152	0.019015	1.7209	0.037275		37752	3.2734	0.052942	1.2762	0.095674
37063	4.5062	0.019142	1.718	0.037277		34035	3.2661	0.053259	1.2736	0.095674
54885	4.4964	0.019283	1.7148	0.037305		33939	3.2623	0.053424	1.2723	0.095674
19263	4.4702	0.019663	1.7063	0.037794		1417	3.2226	0.055181	1.2582	0.09818
52451	4.4576	0.019849	1.7023	0.037905		38395	3.1978	0.056316	1.2494	0.099136
35129	4.4193	0.020425	1.6898	0.038755		1356	3.195	0.056442	1.2484	0.099136
19130	4.3946	0.020808	1.6818	0.039229		48857	3.1541	0.058377	1.2338	0.10153
52687	4.2586	0.023059	1.6372	0.043199		44681	3.1505	0.058547	1.2325	0.10153
17747	4.2189	0.023766	1.624	0.044245		42398	3.1405	0.059035	1.2289	0.10173
15497	4.107	0.025898	1.5867	0.04791		21184	3.0802	0.062056	1.2072	0.10627
21133	4.0891	0.026258	1.5807	0.048275		15990	3.07	0.062584	1.2035	0.10651
37455	4.0448	0.027174	1.5658	0.049372		1302	3.0526	0.063497	1.1972	0.1074
33442	4.0441	0.027188	1.5656	0.049372		52684	3.036	0.064382	1.1912	0.10823
1572	4.0037	0.028055	1.552	0.050637		52438	2.98	0.067467	1.1709	0.1114
36738	3.9603	0.029022	1.5373	0.052064		36713	2.9788	0.067538	1.1705	0.1114
15488	3.833	0.032081	1.4938	0.057204		568	2.9711	0.067973	1.1677	0.1114
27503	3.7968	0.033016	1.4813	0.058519		2134	2.97	0.068035	1.1673	0.1114
52446	3.7855	0.033313	1.4774	0.058611		35649	2.9654	0.068301	1.1656	0.1114
1107	3.779	0.033487	1.4751	0.058611		1361	2.9281	0.07048	1.1519	0.11427
35819	3.7655	0.033848	1.4705	0.058611		37253	2.9174	0.071123	1.148	0.11463
2183	3.7651	0.03386	1.4703	0.058611		512	2.8824	0.07326	1.1351	0.11739
47173	3.7545	0.034146	1.4667	0.058762		46799	2.8022	0.078437	1.1055	0.12495
52285	3.658	0.036893	1.4331	0.063124		36602	2.6952	0.085993	1.0655	0.1359
1574	3.5065	0.041719	1.3797	0.070744		2849	2.68	0.087128	1.0598	0.1359
15122	3.5034	0.041825	1.3786	0.070744		485	2.68	0.087128	1.0598	0.1359
15725	3.4622	0.043262	1.3639	0.072758		1105	2.6779	0.087292	1.059	0.1359
2134	3.4501	0.043695	1.3596	0.073072		19260	2.6707	0.087837	1.0563	0.13597
18369	3.4076	0.045249	1.3444	0.075245		1516	2.6154	0.092161	1.0355	0.14158
1645	3.3898	0.045919	1.338	0.075783		37455	2.6113	0.09249	1.0339	0.14158
33972	3.3855	0.046084	1.3364	0.075783		597	2.598	0.093568	1.0289	0.14243
580	3.3447	0.047668	1.3218	0.077524		36594	2.5747	0.095498	1.02	0.14457
34456	3.3392	0.047889	1.3198	0.077524		12358	2.5361	0.098783	1.0053	0.14872
37460	3.3368	0.047981	1.3189	0.077524		18369	2.5198	0.10021	0.99907	0.15005
15797	3.3316	0.04819	1.317	0.077524		1301	2.4846	0.10338	0.98558	0.15394
42398	3.2798	0.050317	1.2983	0.080508		15705	2.4736	0.10438	0.98137	0.15443
1123	3.2595	0.05118	1.2909	0.081448		34409	2.4687	0.10483	0.9795	0.15443
15990	3.1781	0.054807	1.2612	0.086754		34456	2.4481	0.10677	0.97155	0.15644
45428	3.1327	0.056951	1.2445	0.089668		43249	2.4329	0.10822	0.96569	0.15773
43023	3.0565	0.060768	1.2163	0.09517		52451	2.424	0.10908	0.96226	0.15814
33971	3.0364	0.061825	1.2088	0.096317		43761	2.4058	0.11086	0.95522	0.15988
52603	2.9932	0.06416	1.1927	0.098866		1107	2.3581	0.11568	0.93673	0.16595
52683	2.9871	0.064493	1.1905	0.098866		37432	2.3442	0.11714	0.9313	0.16717
33942	2.9832	0.064711	1.189	0.098866		46896	2.3218	0.11951	0.92258	0.1688
27414	2.9817	0.064797	1.1884	0.098866		33953	2.3218	0.11952	0.92257	0.1688
1648	2.9544	0.066338	1.1782	0.1007		43676	2.2902	0.12296	0.91023	0.17278
606	2.9288	0.067821	1.1686	0.10242		2372	2.2286	0.13001	0.88601	0.18098
33447	2.8866	0.070354	1.1527	0.10507		35163	2.2277	0.13012	0.88566	0.18098
35160	2.8776	0.070904	1.1493	0.10507		37460	2.1845	0.13532	0.86862	0.18727
35253	2.8711	0.071304	1.1469	0.10507		606	2.1384	0.14115	0.85032	0.19421
46142	2.8702	0.071364	1.1465	0.10507		52452	2.1337	0.14176	0.84845	0.19421
41220	2.8681	0.071495	1.1457	0.10507		56	2.1165	0.144	0.84163	0.1954
597	2.8593	0.072041	1.1424	0.10507		33961	2.1161	0.14406	0.84146	0.1954
36808	2.854	0.072378	1.1404	0.10507		21040	2.0779	0.14921	0.8262	0.2014
555	2.8534	0.072411	1.1402	0.10507		52461	2.034	0.15538	0.80862	0.20869
53176	2.7862	0.076801	1.1146	0.11036		45951	2.002	0.16005	0.79574	0.21392
34418	2.7839	0.076953	1.1138	0.11036		22053	1.9961	0.16093	0.79335	0.21406
554	2.7806	0.07718	1.1125	0.11036		27732	1.9633	0.16592	0.78011	0.21962
1566	2.6558	0.086174	1.0646	0.12263		54885	1.8709	0.18089	0.74258	0.23829
15679	2.6407	0.087343	1.0588	0.1237		19263	1.8137	0.19092	0.71916	0.25029
36594	2.6049	0.090175	1.0449	0.1271		37070	1.801	0.19322	0.71394	0.25211
52631	2.5811	0.092118	1.0357	0.12923		35253	1.7852	0.19613	0.70746	0.25469
1414	2.5697	0.093061	1.0312	0.12993		52470	1.746	0.20357	0.69129	0.2631
33953	2.5595	0.093918	1.0272	0.13052		42448	1.7337	0.20596	0.68621	0.26495
32418	2.5054	0.0986	1.0061	0.13638		53180	1.7058	0.21151	0.67467	0.27081
47155	2.4193	0.1066	0.97225	0.14676		19130	1.6959	0.21351	0.67059	0.2721
36600	2.3914	0.10935	0.9612	0.14984		35631	1.6681	0.21926	0.65905	0.27813
44681	2.3702	0.11148	0.95279	0.15207		53176	1.6553	0.22197	0.65371	0.28027
396	2.3243	0.11627	0.93454	0.15787		52446	1.6483	0.22345	0.65081	0.28085
22185	2.3105	0.11775	0.92904	0.15915		1414	1.6387	0.22552	0.64681	0.28216
15778	2.2983	0.11908	0.92416	0.15954		42446	1.6139	0.23096	0.63646	0.28766
42449	2.2967	0.11926	0.92352	0.15954		52616	1.6024	0.23352	0.63168	0.28952
1505	2.2931	0.11965	0.92208	0.15954		527	1.5853	0.23739	0.62453	0.293
55	2.2786	0.12127	0.91626	0.16096		35129	1.562	0.24279	0.61478	0.29831
53174	2.2578	0.12361	0.90793	0.16335		42449	1.539	0.24824	0.60512	0.30366
43761	2.2048	0.12984	0.88661	0.17081		45970	1.525	0.25163	0.59924	0.30643
53	2.1445	0.13734	0.86222	0.1793		52472	1.5183	0.25327	0.59642	0.30706
53180	2.1432	0.1375	0.8617	0.1793		15122	1.5044	0.25671	0.59055	0.30987
1105	2.1314	0.13903	0.8569	0.17974		41220	1.4764	0.26378	0.57875	0.317
34384	2.1305	0.13915	0.85653	0.17974		48258	1.4331	0.27512	0.56047	0.32919
2127	2.1265	0.13966	0.85492	0.17974		3155	1.4123	0.28076	0.55167	0.33334
27447	2.0922	0.14423	0.84096	0.18429		2183	1.41	0.28139	0.55069	0.33334
18351	2.0906	0.14444	0.8403	0.18429		42489	1.4029	0.28336	0.54767	0.33334
52282	2.0281	0.1532	0.81475	0.19462		35819	1.4025	0.28346	0.5475	0.33334
531	2.0139	0.15525	0.80896	0.19639		35305	1.3893	0.28716	0.54188	0.33625
48679	2.003	0.15687	0.80446	0.19759		33955	1.3664	0.29365	0.53217	0.34239
33939	1.9909	0.15867	0.7995	0.19866		1471	1.3541	0.29721	0.52693	0.34507
15681	1.9883	0.15906	0.79844	0.19866		52458	1.3139	0.30917	0.50981	0.35743
45970	1.9763	0.16088	0.7935	0.20008		52687	1.3014	0.31297	0.5045	0.36031
33587	1.9686	0.16207	0.7903	0.20072		1498	1.2792	0.31988	0.49501	0.36672
34419	1.9601	0.16337	0.78683	0.20106		27414	1.2711	0.32244	0.49155	0.36812
1586	1.958	0.1637	0.78595	0.20106		1589	1.2634	0.3249	0.48825	0.36939
1118	1.9368	0.16703	0.77721	0.2043		52453	1.2062	0.34375	0.46376	0.3892
512	1.9136	0.17077	0.76758	0.20802		1651	1.185	0.35103	0.45466	0.39581
33230	1.9088	0.17156	0.76559	0.20812		44877	1.1697	0.3564	0.44806	0.39893
15504	1.8921	0.17431	0.75867	0.2106		52603	1.1688	0.35671	0.44768	0.39893
443	1.8715	0.17777	0.75013	0.21391		1419	1.1643	0.35831	0.44574	0.39909
32354	1.8274	0.18546	0.73175	0.22225		27447	1.1474	0.36435	0.43848	0.40418
1356	1.7928	0.19173	0.71731	0.22796		43023	1.1328	0.36964	0.43223	0.40712
33013	1.7926	0.19176	0.71723	0.22796		53174	1.1319	0.36997	0.43183	0.40712
43249	1.7692	0.19614	0.70744	0.23223		15504	1.1232	0.37317	0.42809	0.40893
1471	1.7255	0.2046	0.6891	0.24128		33013	1.1194	0.3746	0.42643	0.40893
27719	1.698	0.21013	0.67752	0.24682		52683	1.0978	0.38268	0.41716	0.41609
1336	1.6749	0.2149	0.66777	0.25142		60	1.0718	0.39269	0.40596	0.42377
37752	1.6658	0.21682	0.66389	0.25268		52457	1.0714	0.39284	0.40578	0.42377
38768	1.6595	0.21816	0.66123	0.25324		594	1.0465	0.40269	0.39502	0.4327
32342	1.6027	0.23058	0.63717	0.26661		33230	1.0201	0.41335	0.38368	0.44242
33961	1.5774	0.23637	0.62642	0.27223		5278	1.0068	0.41886	0.37793	0.44657
57	1.4758	0.26118	0.58306	0.29893		64	0.92222	0.45558	0.34144	0.48383
18362	1.4743	0.26156	0.58242	0.29893		35628	0.89011	0.47033	0.32759	0.49757
15720	1.4375	0.27124	0.56664	0.3088		52609	0.84445	0.49212	0.30793	0.51862
48255	1.4242	0.27484	0.56091	0.3117		53231	0.82095	0.50371	0.29782	0.5288
32401	1.4061	0.27982	0.55312	0.31613		19191	0.77897	0.52506	0.27979	0.54911
5278	1.3018	0.31036	0.50813	0.3493		46142	0.76987	0.5298	0.27589	0.55196
1416	1.2742	0.31903	0.49617	0.3577		15679	0.75211	0.53915	0.26829	0.55958
19260	1.2582	0.32416	0.48924	0.36208		32354	0.72519	0.55363	0.25678	0.57244
39583	1.2481	0.32744	0.48487	0.36436		47155	0.68568	0.57551	0.23995	0.59282
35107	1.225	0.33508	0.47485	0.37147		34419	0.67892	0.57933	0.23707	0.59452
3147	1.2149	0.33848	0.47046	0.37385		15778	0.55138	0.6555	0.18343	0.67017
60	1.0802	0.3874	0.41184	0.42629		3147	0.47536	0.70442	0.15217	0.71752
2849	1.0684	0.392	0.40672	0.42913		36600	0.4601	0.71453	0.14598	0.72354
48118	1.0648	0.39344	0.40512	0.42913		21134	0.45847	0.71562	0.14532	0.72354
21134	1.0625	0.39434	0.40413	0.42913		555	0.36169	0.78164	0.10699	0.78738
22152	1.0075	0.41671	0.38017	0.45063		15730	0.11537	0.94963	0.022447	0.95065
33968	1.0065	0.41714	0.37972	0.45063		17747	0.11367	0.95065	0.021981	0.95065
33943	0.9992	0.4202	0.37654	0.45229
35628	0.95496	0.43928	0.35726	0.46994
32506	0.95383	0.43978	0.35676	0.46994
42489	0.92365	0.4533	0.34362	0.48252
35649	0.92033	0.45481	0.34217	0.48252
36602	0.87536	0.47577	0.32261	0.50295
35305	0.81769	0.50401	0.29756	0.53091
48187	0.73512	0.54717	0.26188	0.57433
38293	0.72948	0.55024	0.25945	0.57551
56	0.67674	0.57966	0.23682	0.60416
38102	0.61607	0.61517	0.211	0.63892
42420	0.60164	0.62388	0.2049	0.6457
15691	0.59446	0.62825	0.20187	0.64795
33955	0.58479	0.63417	0.19779	0.64828
45951	0.58414	0.63457	0.19752	0.64828
21184	0.58248	0.63559	0.19682	0.64828
35631	0.57965	0.63733	0.19563	0.64828
37432	0.55531	0.65249	0.18543	0.66143
32306	0.34713	0.79174	0.10142	0.79985
48258	0.29498	0.82843	0.081745	0.83406
1552	0.16199	0.92026	0.036087	0.92338
15765	0.085102	0.96712	0.014518	0.96712

## Sheet: RSD
COMP_ID	BIOCHEMICAL	a7D_ND_sated_bodies_1	a7D_ND_sated_bodies_2	a7D_ND_sated_bodies_3	a7D_ND_sated_bodies_4	a7D_ND_sated_bodies_5	rsd.vector	blank	a7D_ND_sated_heads_6	a7D_ND_sated_heads_7	a7D_ND_sated_heads_8	a7D_ND_sated_heads_9	a7D_ND_sated_heads_10	rsd.vector	blank	a7D_HSD_sated_bodies_21	a7D_HSD_sated_bodies_22	a7D_HSD_sated_bodies_23	a7D_HSD_sated_bodies_24	a7D_HSD_sated_bodies_25	rsd.vector	blank	a2D_HSD_sated_heads_41	a2D_HSD_sated_heads_42	a2D_HSD_sated_heads_43	a2D_HSD_sated_heads_44	a2D_HSD_sated_heads_45	rsd.vector	blank	a5D_HSD_sated_heads_32	a5D_HSD_sated_heads_33	a5D_HSD_sated_heads_34	a5D_HSD_sated_heads_35	rsd.vector	blank	a7D_HSD_sated_heads_11	a7D_HSD_sated_heads_12	a7D_HSD_sated_heads_13	a7D_HSD_sated_heads_14	a7D_HSD_sated_heads_15	rsd.vector	blank	a7D_ND_starved_bodies_6	a7D_ND_starved_bodies_7	a7D_ND_starved_bodies_8	a7D_ND_starved_bodies_9	rsd.vector	blank	a7D_ND_starved_heads_1
52682	1-(1-enyl-palmitoyl)-2-linoleoyl-GPC (P-16:0/18:2)*	328804	2218015	3550554	2840841	4083865	55.8649		NA	NA	NA	NA	NA	NA		4173701	8681027	5832784	5484014	2959259	39.5447		NA	NA	NA	NA	NA	NA		NA	NA	NA	NA	NA		NA	NA	NA	NA	NA	NA		1447410	1007441	1115386	1388462	17.0911		NA
52677	1-(1-enyl-palmitoyl)-2-linoleoyl-GPE (P-16:0/18:2)*	264298	1641304	1681503	1293690	2001995	48.7079		NA	NA	NA	NA	NA	NA		1964647	3381271	2728739	2634178	984460	38.8399		NA	NA	NA	NA	NA	NA		NA	NA	NA	NA	NA		NA	NA	NA	NA	NA	NA		784364	746365	762453	835836	4.98154		NA
52478	1-(1-enyl-palmitoyl)-2-oleoyl-GPC (P-16:0/18:1)*	136521	993989	1911901	1321598	1969519	59.4048		NA	NA	NA	NA	NA	NA		2305548	3985577	2771566	2383990	1256526	38.7149		NA	NA	NA	NA	NA	NA		NA	NA	NA	NA	NA		NA	NA	NA	NA	NA	NA		829503	489928	596610	693039	22.1332		NA
52477	1-(1-enyl-palmitoyl)-2-oleoyl-GPE (P-16:0/18:1)*	237941	2174884	3201071	2482725	3913070	57.6249		NA	NA	NA	NA	NA	NA		3706926	5397851	4416602	4243300	2075756	30.7883		NA	NA	NA	NA	NA	NA		NA	NA	NA	NA	NA		NA	NA	NA	NA	NA	NA		1597809	1290177	1433580	1540896	9.23405		NA
39270	1-(1-enyl-palmitoyl)-GPE (P-16:0)*	82384	386454	412904	339551	468850	44.4789		NA	NA	NA	NA	NA	NA		384995	678421	434329	524159	275657	33.0202		NA	NA	NA	NA	NA	NA		NA	NA	NA	NA	NA		NA	NA	NA	NA	NA	NA		117245	159856	141088	123433	14.1626		NA
52748	1-(1-enyl-stearoyl)-2-linoleoyl-GPE (P-18:0/18:2)*	NA	517631	592589	479676	790209	23.2462		NA	NA	NA	NA	NA	NA		666085	915481	848530	1070466	745145	18.4061		NA	NA	NA	NA	NA	NA		NA	NA	NA	NA	NA		NA	NA	NA	NA	NA	NA		373051	418607	402099	336765	9.38522		NA
52614	1-(1-enyl-stearoyl)-2-oleoyl-GPE (P-18:0/18:1)	NA	557064	566387	406821	820962	29.2231		NA	NA	NA	NA	NA	NA		664245	881710	851369	792371	552501	18.3887		NA	NA	NA	NA	NA	NA		NA	NA	NA	NA	NA		NA	NA	NA	NA	NA	NA		430018	425364	410105	461838	5.03378		NA
39271	1-(1-enyl-stearoyl)-GPE (P-18:0)*	243046	397199	418707	401070	374293	19.3533		52894	86312	NA	96446	NA	29.0128		316210	532214	408743	138976	110354	59.3474		136287	NA	NA	105732	73482	29.8633		244891	242519	555791	215441	51.2641		135909	NA	74660	147876	NA	32.8713		268655	283980	226849	304922	12.1855		NA
52603	1,2-dilinoleoyl-GPC (18:2/18:2)	3062828	5844582	7693220	7462632	8222214	32.4402		3654744	4234986	3808188	5664234	3927526	19.1284		8452154	16782332	10313220	10840966	7450059	33.7273		1980479	2143610	1593759	1801476	4452249	48.803		2803527	2368307	3832830	3220180	20.4083		3457790	1009867	2385860	4571284	1863070	52.2838		4049474	5135221	4615525	5048960	10.546		937863
53174	1,2-dilinoleoyl-GPE (18:2/18:2)*	3540587	6696662	7821630	6384868	8484985	28.8703		5353434	5743762	6387216	10149578	7142491	27.4635		7531966	14539517	8393473	10310117	8974183	27.714		1988895	3944734	2674243	2875896	8710891	66.9567		4229073	2844216	3581546	4447478	19.1127		4844329	1828365	3624500	8276508	3141097	56.4108		4867710	5710935	5806210	5444513	7.72978		1903401
52457	1,2-dioleoyl-GPC (18:1/18:1)*	2957466	8007049	9395878	6969368	13877461	48.0362		1785785	1322997	1997624	2543371	1695475	24.024		10787734	18589732	13226838	9461640	5008125	43.8064		849248	1041625	498270	755001	1979101	55.462		412536	1465449	1057936	842085	46.4621		875645	494113	708602	799529	564500	23.0708		6241446	5272650	6472075	6494302	9.41859		430639
52609	1,2-dioleoyl-GPE (18:1/18:1)	10571188	27141236	30985498	20385972	35635812	39.2285		6969037	6543326	9170400	10571187	5704007	25.8446		32732194	41475756	31902014	32554854	19714534	24.5073		3021989	4697478	2414552	2674956	6396251	43.8125		4072599	4604715	3517873	5381551	18.0657		4769843	2133037	3598665	4398706	2584282	32.4071		21495988	18759252	22177084	21894956	7.46325		1955219
19191	1,2-dioleoyl-GPS (18:1/18:1)	745991	1963931	2476869	2332760	3078244	40.8799		1643724	1104756	1861119	2091799	1571093	22.2735		3155087	3706472	3596860	3550223	2034253	21.4646		460744	576522	577683	536056	844033	24.2035		354860	526421	206779	611623	42.4597		766795	NA	582973	700892	410018	25.4377		1333347	1495799	1502574	1637871	8.34891		336542
52472	1,2-dipalmitoleoyl-GPC (16:1/16:1)*	8895813	16567612	17319424	13161962	23734160	34.4255		5627804	3102954	3658241	5808267	4520909	26.1218		27431104	43779212	33492626	28582672	16389480	33.234		1957688	1984431	1754976	2247588	3136531	24.5204		2957073	3436473	3829618	4166671	14.4788		3062130	1599962	2607390	3697350	1856050	33.5715		12320992	13307666	12544721	13343914	4.06677		1038589
19130	1,2-dipalmitoyl-GPC (16:0/16:0)	250336	794710	737530	535269	1369833	55.959		1505558	1446243	2092917	2857946	2206478	28.5852		814397	1646951	960232	1215126	761375	33.592		269150	1057431	701465	768122	2274668	74.8362		776425	448488	812426	925148	27.6525		1259646	425858	935874	1943921	894859	51.4124		490861	751088	602429	512172	20.0807		457306
33971	10-heptadecenoate (17:1n7)	14641278	39039024	43949124	35064272	34278836	33.4298		5065628	5222440	3512486	3767725	2899944	24.6948		42837288	103616304	69826088	19907996	21109134	69.0388		3099242	3013520	3233112	3097696	3005409	2.9676		2510736	2861306	2972613	4020751	21.0299		3149490	2299941	3133744	3729048	2686796	17.9511		35573648	56805660	41465700	38734108	21.8337		1587734
33972	10-nonadecenoate (19:1n9)	2474010	8645881	8006927	6763706	5537807	38.8474		1450294	1538742	833182	997826	873482	29.1478		9438172	21954764	16125721	3041276	2001061	81.2564		575908	856909	971055	675980	846395	20.0509		665678	692020	808429	1035595	21.0636		810799	636623	634130	1013458	499651	27.5777		8614390	10093001	7249992	9263578	13.634		374688
38395	12,13-DiHOME	519980	621590	486597	648987	873904	24.1414		271833	368116	268740	370656	314968	15.5609		701788	812888	545693	483618	251494	38.4931		342189	421423	515190	252613	526397	28.2576		356576	154762	198306	358261	39.6807		270845	183178	210514	283958	149209	26.0988		597213	796376	712397	651237	12.4029		146778
37752	13-HODE + 9-HODE	3137770	879518	1703288	1806275	3153342	46.3051		1320240	1346657	446586	541325	865689	46.6466		1622927	3187960	2110304	2254744	3305956	29.0528		310466	790122	869113	594121	814861	33.9014		683011	742473	895611	550673	19.9213		413929	665963	515222	633927	458119	20.355		4014457	3646929	2895922	3580439	13.199		694224
38293	13-methylmyristate	13063563	29767328	29313156	30493352	29647304	28.3461		4442043	5020663	4227737	3616454	3754542	13.3824		24517956	46895728	49968656	30072200	32608810	30.0354		3344131	3405422	3669162	5018536	3553186	18.2715		3929636	3975442	4016078	4717518	8.98082		3319279	4182206	4774195	4445149	4825493	14.198		40200320	48036448	31037282	38014740	17.8052		2850337
38768	15-methylpalmitate	14252432	32648944	30992372	36620068	27784956	30.0654		5883313	7815447	6644409	5869042	6124107	12.6226		20659116	42675376	41074496	15114480	13317631	53.6126		5463350	5697206	6434175	5736714	5964154	6.26837		5504271	5816509	6604247	7013542	11.157		6451650	6130726	7139141	7679205	6323345	9.57773		34502588	49360336	32030966	37755368	19.9569		4281857
45951	1-linolenoyl-GPC (18:3)*	55907	82945	93194	73797	103722	22.3956		NA	60047	272030	281542	159746	54.1373		84573	108317	125334	75966	52812	31.596		103850	85406	NA	NA	187705	43.392		157070	74367	217041	59520	58.1034		221749	NA	103346	203402	73810	48.4695		NA	160197	91790	93082	34.0168		NA
53176	1-linoleoyl-2-linolenoyl-GPC (18:2/18:3)*	375950	592491	759562	617599	919503	31.0121		429571	669060	896916	1152211	578365	38.0682		840620	989312	533115	587875	440236	33.7032		159382	290258	231869	242353	830083	77.5379		338106	202496	458466	380540	31.0889		737121	183988	339008	725888	298272	56.278		383392	576748	579229	477234	18.5416		178029
27447	1-linoleoylglycerol (18:2)	298996	439001	717568	573390	628442	30.9724		325140	662523	972695	935621	585078	38.3359		753030	868346	1488069	463055	345367	57.0447		570932	369697	NA	420551	552544	20.629		623708	523895	1209554	727510	39.4015		638767	355079	347911	882531	570489	39.7344		609662	666727	340324	1082214	45.453		196692
34419	1-linoleoyl-GPC (18:2)	536710	990347	1282022	1335398	1266118	30.7835		573344	1246207	1396220	2989994	2260318	55.6018		1145089	2268116	3360015	1880846	1474881	42.3133		2417768	1003797	556856	1097186	2166218	55.3512		3427509	1727065	4813061	1462984	54.8546		1839791	721239	1185248	2283965	988397	45.7678		1140702	1493246	1449444	1158163	14.2592		621697
36600	1-linoleoyl-GPE (18:2)*	1088005	1760479	2198012	2126457	2345462	26.4906		1605004	2757165	3349931	6443178	5097739	49.8964		1936561	3183455	12374288	3341958	2392637	93.8155		6407920	3275648	1126755	2599224	5201676	56.3516		8184267	5181310	12532773	3517657	53.7923		4097929	1609737	2474502	6208635	2204028	56.0339		2259969	2713697	2941184	2131667	15.1271		1445346
54885	1-linoleoyl-GPG (18:2)*	255328	561747	733103	374744	415566	39.3544		174710	373034	247904	295950	155633	35.7585		489099	890506	1381815	410919	482265	56.0702		903387	312632	148806	263536	319500	75.7881		883125	508829	1432915	560982	50.1575		432216	284046	465138	486906	261170	27.3503		389232	644160	431014	331076	30.4076		NA
36594	1-linoleoyl-GPI (18:2)*	1080268	3967978	4127840	3540104	3007964	39.2076		881009	799211	900820	1901309	1148733	40.1816		3024416	4387488	6590011	3569814	2309678	41.4188		1492434	560222	411504	715633	1456726	55.1265		1824108	816058	2236317	938608	47.3512		1871871	1210269	2062990	2234985	1505246	23.4659		2900441	3582208	2056435	2385643	24.3567		245200
43676	1-linoleoyl-GPS (18:2)*	NA	133652	71958	147980	NA	34.2732		520837	499292	444774	898165	704684	30.4316		125018	NA	333515	221438	390503	44.1656		416374	331493	285158	407705	562036	26.3216		546540	206962	692359	281176	52.5261		756681	437194	1016424	1123856	847027	31.6881		NA	NA	NA	NA	NA		195828
30460	1-methylhistidine	160664720	162048928	147641328	129566264	195444960	15.1906		10634787	27127760	21103040	15747886	9887055	43.0808		175949488	185864240	152485824	116568552	65866432	35.1466		18239828	18848124	24551586	17233464	20934692	14.5327		35254720	38397180	31185086	41706808	12.2512		26715788	15022171	26878260	22693696	16834204	25.4505		88644872	135903936	122654168	110071624	17.5865		2870816
32350	1-methylimidazoleacetate	164471	148831	130612	169626	131068	12.2189		NA	NA	NA	NA	NA	NA		123441	153648	135085	64689	NA	32.2278		NA	NA	NA	NA	NA	NA		NA	NA	NA	NA	NA		NA	NA	NA	NA	NA	NA		105564	145907	121146	140396	14.4082		NA
27665	1-methylnicotinamide	NA	NA	NA	NA	NA	NA		95712	975616	258755	NA	NA	105.58		NA	NA	NA	NA	NA	NA		NA	NA	NA	NA	NA	NA		NA	NA	NA	NA	NA		NA	319820	152652	217618	311697	31.9477		NA	NA	NA	NA	NA		NA
46798	1-oleoyl-2-linoleoyl-glycerol (18:1/18:2)	98227	222417	287835	240669	262670	33.09		NA	58876	62484	85419	NA	20.8869		288135	521848	353903	364788	262463	28.2335		NA	NA	NA	NA	NA	NA		NA	NA	NA	NA	NA		NA	NA	NA	NA	NA	NA		142459	250067	189784	237296	23.937		NA
52453	1-oleoyl-2-linoleoyl-GPC (18:1/18:2)*	5188215	12794961	17198282	13298382	19270952	39.8437		5199592	4932826	4968181	7445327	4841355	20.2277		17356904	34940464	21887958	20028148	12700879	38.9514		1957385	3086480	2288265	2328871	5054314	42.4914		2693733	3417036	3383104	3856763	14.3946		3483810	1272818	2715095	4515416	2050548	44.7402		8015875	8009473	9727739	9316869	10.1236		1165225
52687	1-oleoyl-2-linoleoyl-GPE (18:1/18:2)*	8687104	17334328	17694752	14962963	22339244	30.7312		7599114	7363096	6211292	9708412	6312073	18.9624		18708672	34190656	22477428	24812804	23252710	23.3575		2729708	4311055	2936879	3465755	7797506	48.868		4298052	4493440	4406439	5145254	8.31785		4598246	1847777	3801606	7396954	2775218	51.991		12799470	12615889	13853853	13955730	5.23399		1835059
52451	1-oleoyl-2-linoleoyl-GPI (18:1/18:2)*	973702	2230872	2571735	2545381	2587226	31.6763		1256781	1065028	942490	1518621	1183806	18.2303		2397602	2841161	2699581	2598206	2035503	12.4355		368992	738201	655667	654488	1123355	38.282		700214	577962	691477	862320	16.5238		1040158	445287	817694	1154076	612039	36.0098		2018083	1683562	2132942	1788682	10.809		274387
46799	1-oleoyl-3-linoleoyl-glycerol (18:1/18:2)	718730	1583183	1755623	1607026	2151896	33.5302		559909	393458	315849	540037	432856	22.7589		1772383	3465308	2186031	2272347	1301398	36.6323		NA	275950	207886	164964	331808	30.046		109639	179765	126193	293424	46.8407		206784	NA	251284	441406	189323	42.5355		783947	1294198	968938	1122626	20.8732		NA
21184	1-oleoylglycerol (18:1)	1813801	3303381	2519165	1950706	2066110	25.9508		426508	1105484	834313	695122	949995	32.2312		3628777	4032617	5867995	2856242	1579247	43.9363		719621	653288	299799	1050805	249817	55.3262		454591	479150	2043792	897955	76.8871		969509	511464	398167	1362019	1144640	46.9474		2195515	1949233	1416203	1590984	19.618		304688
48258	1-oleoyl-GPC (18:1)	528557	1583430	2243266	1391233	1832685	42.0397		376543	181817	1050862	2149685	1774972	77.2773		1499388	2768189	2780640	3704480	877814	48.4618		1053545	545062	309536	392740	1473766	65.5489		910216	656583	1930843	491984	64.731		966188	173098	582706	1729890	649526	70.9048		2011216	2412391	1905820	1640884	16.0754		295189
35628	1-oleoyl-GPE (18:1)	2510387	3421781	5200009	3735729	4746016	27.3071		2431676	3162349	6557249	9409236	7829819	51.0319		5094588	7305501	15709119	7567323	4295555	56.7269		6099821	3285584	1636953	2493943	9261284	68.4641		7895028	4940410	9465310	4116923	37.9109		5146365	1950595	3136011	6674571	2523252	50.7032		5615788	7146775	6439890	5151803	14.5187		1981684
36602	1-oleoyl-GPI (18:1)*	213128	1299477	1234648	1209308	1095329	44.7099		199396	NA	320384	722973	554608	52.2014		721257	836635	1603807	923250	400166	49.2799		139005	87454	94156	144310	422567	78.5189		379997	118628	618640	151801	73.153		481194	191337	421371	401968	267616	33.8254		1142495	1054815	525618	1110192	30.3361		NA
19260	1-oleoyl-GPS (18:1)	152523	845766	705115	941745	462630	51.1952		396538	338001	417643	800319	581517	36.9585		642109	833815	1554749	854035	593207	43.0909		461530	147109	180566	213404	585596	61.2163		496185	204527	701143	169385	64.2563		768319	247258	614247	796669	384295	42.749		603288	608657	312575	567377	27.0488		85117
53180	1-palmitoleoyl-2-linolenoyl-GPC (16:1/18:3)*	341892	612648	584341	417643	750644	30.041		181385	224418	557601	628277	338386	51.55		1054304	853276	569467	526539	377084	40.3402		72192	155913	107186	85669	355789	74.9766		158423	119785	228257	204307	27.1643		487067	NA	165284	358554	111514	61.9288		347004	500470	465210	421177	15.2587		72250
52683	1-palmitoleoyl-2-linoleoyl-GPC (16:1/18:2)*	4616063	7729850	10240345	8613741	12699607	34.1521		3024201	2659038	2651590	4421349	2429794	26.4258		12835425	23649092	17483490	16249814	10567419	30.9735		1908400	1633985	1104042	1319090	3174130	44.4378		2551604	2779744	3582612	3157605	14.9731		2274942	816899	1969505	3526093	1404178	51.0342		5844430	6322905	6582247	7423852	10.1139		724578
52458	1-palmitoleoyl-2-oleoyl-GPC (16:1/18:1)*	12345446	25395998	25713768	15464333	33776256	38.3255		4904474	1779406	3235519	4950512	5443581	37.5342		29015310	55395792	38056884	21475316	13567424	51.2407		1440063	2192816	818284	1745463	3163312	46.9003		1505329	3746012	1722371	2473370	42.8385		1656354	1096350	1662858	2463592	1662301	28.5553		16467896	13105907	18459146	16789612	13.8424		764705
52631	1-palmitoleoyl-3-oleoyl-glycerol (16:1/18:1)*	624205	443502	1020910	894359	2114645	64.0007		209760	81958	84176	123626	123096	41.55		2353022	3169806	3923435	3368520	2102411	25.0842		NA	NA	NA	NA	NA	NA		149318	157692	NA	NA	3.85741		218978	249206	NA	416475	101110	52.7998		733134	939346	720587	823032	12.5736		NA
52431	1-palmitoleoylglycerol (16:1)*	2258735	3002948	3162771	1797213	3624768	26.4548		937131	553523	539228	1078921	990810	31.0813		6420258	7398131	11347584	2153660	2043938	66.5461		349571	311190	255862	1085416	373786	72.4032		443349	757432	1218825	1099317	39.8438		1306490	898669	1228346	1777191	1057067	26.5234		2576933	3051619	2617820	2358061	10.9517		NA
33230	1-palmitoleoyl-GPC (16:1)*	1020838	1701618	1799962	1461454	2802082	37.387		456608	456936	944619	1435892	1160174	48.5857		1886314	3727165	4982469	4065518	2138381	39.1717		986727	356915	200435	608032	874869	55.0188		1362237	840020	2631741	735906	62.51		853220	436409	711885	1282457	579944	41.9452		1954641	2769739	2146812	1896616	18.2375		270994
52684	1-palmitoyl-2-alpha-linolenoyl-GPC (16:0/18:3n3)*	810851	1604940	876234	1090579	1317131	28.6917		989438	1321189	1665983	1572131	1466492	18.8411		1884673	3149630	941209	1897212	566340	59.5042		195581	558219	490514	433881	1150682	62.6322		706513	298929	686911	755446	34.4246		1822385	466735	686238	1294123	566470	59.5788		573674	1531354	864643	659584	47.7854		312459
42446	1-palmitoyl-2-linoleoyl-GPC (16:0/18:2)	4576620	7900315	11823246	13501948	14971296	40.3597		8233018	8763696	8255977	12794897	9650512	20.0037		18903020	21414490	13134032	26362554	11355048	33.5806		2297908	5080661	4355798	4675103	7801268	40.7202		5509238	4025162	6521902	6639586	21.3371		6540484	2515980	5366204	9635857	4190088	47.4231		5797787	10646838	6379202	7716797	28.324		2263938
42449	1-palmitoyl-2-linoleoyl-GPE (16:0/18:2)	10711219	22029386	13734200	15995851	16576888	26.3868		6672961	9138190	5692205	11960841	10405794	29.536		24118318	32605940	19775874	24551238	13297692	30.9478		2136237	4760740	4076155	4926813	8953596	50.0363		NA	4916004	6345099	7350839	19.7218		6754201	3198408	6922124	10239560	5357379	39.583		7723373	11908753	10044718	10227761	17.2438		2057984
52461	1-palmitoyl-2-oleoyl-GPC (16:0/18:1)	5796574	15668704	14461233	10936101	21788240	43.0841		6384910	5292699	7751974	10405346	8312121	25.5472		19274968	31395056	20226916	20094438	8698543	40.2915		1588008	3399839	2884253	3540053	7191226	56.1014		2930570	3142633	3841079	3879919	14.0277		4897267	1818888	3477906	6240914	3068183	43.7999		9135828	8584041	9513424	9211409	4.25236		1468767
19263	1-palmitoyl-2-oleoyl-GPE (16:0/18:1)	18289700	47233196	45399904	31208040	53291044	36.2418		11912713	11298104	15676022	19949120	15082500	23.4219		57322652	75071856	53533468	58576780	29993302	29.4907		4887055	8288668	6163262	7748643	13417076	40.2394		8123124	9130039	8456120	11495734	16.3608		11725778	5666369	10381641	14158965	7376859	34.3815		31511542	31522022	29125860	29223114	4.45835		3637193
52470	1-palmitoyl-2-palmitoleoyl-GPC (16:0/16:1)*	9635209	18574448	19400782	14068199	26118708	35.1825		6545698	3366638	5566617	8233931	7251015	29.9823		27837172	42673128	36373740	28567404	17182650	31.5423		1544883	2666439	1802744	2984986	3701595	34.6411		3462778	4790218	4230253	4376898	13.1606		4241121	1560548	3286930	5447734	2490300	44.3522		11592204	11720447	12080056	15019596	12.8873		1136634
52616	1-palmitoyl-2-stearoyl-GPC (16:0/18:0)	NA	NA	NA	NA	NA	NA		734247	613760	844068	1278482	982897	28.7461		NA	332496	96001	253724	163675	48.8762		NA	327449	237001	296510	878705	68.572		87971	68542	NA	NA	17.5556		488198	NA	268190	607243	194662	49.1149		58842	113309	119841	98677	28.0076		119885
52634	1-palmitoyl-3-linoleoyl-glycerol (16:0/18:2)*	510669	NA	904797	952885	1342885	36.6799		237280	138409	74873	161381	324223	51.3312		1504095	2634723	1728891	2230116	701871	41.8723		NA	15705	31959	NA	85737	82.4279		92367	168570	NA	NA	41.3001		227466	81154	234449	442977	132513	61.9574		466446	613996	297734	537491	28.1848		NA
33955	1-palmitoyl-GPC (16:0)	270213	449773	476325	521017	709654	32.4462		390127	413658	1581850	2850893	2042312	73.0846		523881	903804	1636182	763085	413317	56.7216		723675	711147	345684	539821	1990995	75.3138		1487346	724192	1739387	662341	46.9674		1192878	587986	915236	1726124	872592	40.6235		523133	636258	508640	459334	14.0598		393136
35631	1-palmitoyl-GPE (16:0)	949261	1746175	2007236	1881411	2592631	32.214		1368919	2007702	5567825	8106670	7481101	63.0049		2622553	3115437	6187781	2561566	828015	63.6566		3881185	3808391	1471977	2308533	7152365	58.3018		5456661	3333758	7906004	2644970	49.0385		3702811	2078136	2780167	5182877	2765200	36.3328		1855698	1310385	1619080	1297800	17.6372		1661849
45970	1-palmitoyl-GPG (16:0)*	204535	384372	425104	335873	322648	24.8907		122311	249861	376338	504604	413029	44.7715		353557	508449	1742237	173935	137691	113.991		682276	243974	132869	208466	442471	64.8974		652363	409529	1188943	407972	55.3449		488108	233469	404344	582465	215553	41.4332		322750	357279	327152	247533	14.8849		69600
35305	1-palmitoyl-GPI (16:0)*	30149	102435	96788	96249	110727	37.1934		NA	NA	86340	271161	239500	49.6696		NA	NA	NA	NA	NA	NA		48062	NA	44603	55109	99979	41.5487		70494	NA	146546	NA	49.5548		143535	NA	105902	166477	60872	38.7685		77666	56503	NA	99865	27.7948		NA
52452	1-stearoyl-2-linoleoyl-GPC (18:0/18:2)*	667126	3284073	1448641	2303111	1951655	50.4758		3221349	3202484	3280392	4674337	3731927	17.3115		3628624	4928560	1968952	5126618	1555443	47.7694		327175	1683965	1729896	1931716	3374964	59.8075		1371921	598034	1111572	1690536	38.7205		2097566	733957	1978118	3671929	1503178	54.021		893336	2063473	972187	852095	48.6032		679758
52446	1-stearoyl-2-linoleoyl-GPE (18:0/18:2)*	2659286	6215554	2507293	3381893	4550289	39.9483		10469007	9435896	7795541	17577286	16963060	36.2235		6177799	11155386	4720889	6265023	3788240	44.2659		1416413	5955063	6492565	7628273	15442965	68.8454		3249065	1851834	3278502	4991329	38.4417		6444105	3061698	6900409	13601208	5096543	56.5385		2295813	7346370	2481462	2819661	64.6919		2700727
52438	1-stearoyl-2-oleoyl-GPC (18:0/18:1)	147865	1296174	1560933	1107946	2276073	60.4002		1134353	899857	1361866	1804960	1502435	25.8129		1734129	3012593	1893688	2045528	938538	38.597		134341	487977	397386	555135	1150820	68.6868		253517	281891	257493	404186	23.7439		859516	188280	506780	890458	374490	54.2438		916793	925129	1070114	940368	7.47654		176579
42448	1-stearoyl-2-oleoyl-GPE (18:0/18:1)	887005	4041244	3337193	3028361	4934075	46.4793		3056198	2770617	3654371	5131416	4359395	25.4138		4529891	6544141	4540938	4959473	2296147	33.1946		494514	1611134	1383085	1701288	3392994	61.2808		782561	932708	642911	1321040	31.7998		2628269	796323	1470800	2680756	1160970	49.3286		2462152	2720705	3075373	2881692	9.31806		709534
33961	1-stearoyl-GPC (18:0)	NA	NA	83726	73153	119828	26.5336		230493	384560	853733	1634188	1239682	67.272		74477	133590	166728	74698	NA	40.6507		234105	496090	330120	310268	1398838	87.0063		391073	117946	412643	160952	56.4448		812351	265679	588837	738291	550047	35.712		NA	65093	89375	48198	30.6395		279786
42398	1-stearoyl-GPE (18:0)	167642	795267	571786	595540	1135762	54.0597		4628307	6160803	11459215	17395152	13227664	49.4078		627034	1163145	804045	887316	365712	38.6283		1797330	5442124	4585805	4996284	15584131	81.5277		3670300	1181312	2848421	2091130	43.4032		7233034	2433098	4852959	6537087	5269397	35.1252		491097	584466	593747	439442	14.1579		2801361
6146	2-aminoadipate	182643	305905	321716	209073	299368	23.9604		NA	NA	NA	NA	NA	NA		590973	NA	270118	242770	NA	52.6218		NA	NA	NA	NA	NA	NA		NA	NA	NA	NA	NA		NA	NA	NA	NA	NA	NA		317598	374769	318961	311709	8.92133		NA
43761	2-aminoheptanoate	248218	223773	189589	216033	250579	11.1397		152142	148847	162289	136240	142053	6.70203		274589	231791	225928	222634	152211	19.8736		NA	NA	133702	162909	198893	19.7703		NA	NA	NA	NA	NA		165096	NA	NA	110447	145367	19.7245		319205	199738	266217	279074	18.6575		NA
43343	2-aminooctanoate	594524	416265	529299	279314	706170	32.5129		70762	53142	51825	70929	87402	22.0481		871088	795430	561980	400520	357500	38.5145		54921	71202	NA	96115	NA	28.0067		102957	123102	101894	144692	17.095		130209	145219	112318	103261	72528	24.5687		536269	465630	585187	368518	19.2414		NA
1411	2'-deoxyguanosine	NA	52376	34048	136167	195743	71.996		NA	NA	NA	NA	NA	NA		101275	72734	41712	55009	NA	38.044		NA	NA	NA	NA	NA	NA		NA	NA	NA	NA	NA		NA	NA	NA	NA	NA	NA		109113	71166	134210	143534	28.2462		NA
15076	2'-deoxyinosine	53999	118390	58017	167904	241132	61.6404		NA	NA	NA	NA	NA	NA		89188	114473	79402	86287	31680	37.6486		NA	NA	NA	NA	NA	NA		NA	NA	NA	NA	NA		NA	NA	NA	NA	NA	NA		136473	103388	133348	167517	19.3913		NA
42489	2-hydroxydecanoate	97770	84273	69083	62377	46901	27.2723		NA	84828	NA	41034	69544	34.1249		79306	79297	74745	63612	90683	12.5842		69763	52695	NA	49799	71770	18.6226		52238	57639	49735	76034	20.1692		NA	NA	48637	55409	37978	18.5619		73753	63223	74677	78797	9.13422		NA
37253	2-hydroxyglutarate	16196102	35805560	23380210	29737434	30869072	27.8583		10079919	29779538	20747554	11674903	11119487	50.8414		82396016	132341608	62766204	65788348	39056260	45.5752		9643611	3059295	6563011	6892988	5606634	37.389		7268053	9454471	6330083	9034600	18.3613		8496915	8587820	6629417	11311095	3503169	37.4004		47357008	61362576	25553774	33578800	37.5534		9940504
22036	2-hydroxyoctanoate	52259	43401	42054	19636	32194	32.8372		NA	NA	NA	NA	NA	NA		93605	83038	50330	70953	54396	26.143		NA	NA	NA	NA	NA	NA		NA	NA	NA	NA	NA		NA	NA	26873	37486	22680	26.3036		52330	55034	66113	45144	15.9258		NA
48370	2-ketogluconate	7514275	14061994	4153982	17314216	6600023	55.5965		NA	NA	NA	NA	NA	NA		NA	NA	NA	NA	NA	NA		NA	NA	NA	NA	NA	NA		NA	NA	NA	NA	NA		NA	NA	NA	NA	NA	NA		NA	3534715	1495858	2485715	40.6945		NA
32506	2-linoleoylglycerol (18:2)	NA	NA	NA	NA	NA	NA		NA	134792	67734	NA	123461	33.0334		273474	NA	475710	146007	NA	55.7172		177858	NA	NA	105643	87052	38.836		95015	NA	265390	240299	45.9373		137946	NA	78069	156003	NA	32.897		NA	244278	NA	72535	76.6639		NA
52282	2-methylcitrate/homocitrate	3724990	2938721	2649678	5906866	3320707	34.8941		154946	677076	397796	385284	253786	52.6624		6918433	5107848	2028004	2455462	2990594	52.8406		411217	652351	534706	370594	620597	24.0369		358925	673857	281776	402842	39.7142		1060339	803947	291391	871297	440390	45.8358		3466622	6230694	3883789	6194168	29.8314		112236
21232	2-oleoylglycerol (18:1)	629787	767732	2587847	622829	659769	81.5912		NA	NA	NA	NA	NA	NA		1273667	1928246	1848121	841437	462616	49.8151		NA	NA	NA	NA	NA	NA		NA	NA	NA	NA	NA		NA	NA	NA	NA	NA	NA		289654	350473	NA	351664	10.7269		NA
52432	2-palmitoleoylglycerol (16:1)*	493964	666687	691390	412163	896080	29.7941		NA	NA	NA	NA	NA	NA		1468130	1810796	3114063	435908	NA	64.7272		NA	NA	NA	NA	NA	NA		NA	NA	NA	NA	NA		NA	NA	253921	279754	173100	23.6169		526319	784167	493694	263824	41.199		NA
35819	2-palmitoleoyl-GPC (16:1)*	1487305	3271697	3963704	2824893	4607211	36.7448		869082	492004	765500	1563260	1122183	42.0568		4168012	5510561	6653193	6449414	2600177	33.4265		692765	293414	202732	535125	574576	44.4311		1344860	855468	1913965	820303	41.5725		1272709	656374	1008054	1484399	834069	31.6113		1643450	2376398	1994632	1972391	15.0122		208202
35253	2-palmitoyl-GPC (16:0)*	152647	431296	431110	451265	664602	42.6802		355667	313728	261536	537332	490332	30.0049		363097	612159	628783	684955	366220	29.05		218677	112204	97236	196010	333516	49.6017		477513	239801	579571	308067	38.7076		454802	175175	459154	665468	339232	42.9592		245095	441756	361650	333239	23.493		113436
41220	2-stearoyl-GPE (18:0)*	NA	124529	NA	59882	129229	37.0668		881215	982882	2749455	3274878	2121763	52.9084		51199	89091	103523	NA	NA	33.2521		321972	780640	1026730	1047676	3439324	92.0799		421559	155189	433128	338522	38.0853		1563039	530779	1055425	1270275	863198	37.1436		77627	60744	51320	56400	18.5395		341886
1566	3-aminoisobutyrate	2650608	2679659	2620622	4420429	2043269	31.1848		290258	1639894	1218829	535273	NA	67.2823		1612554	2446517	1313097	1237505	734280	42.9769		NA	941652	1239434	493981	1109531	34.3666		503092	399523	433139	702681	26.6385		NA	NA	NA	NA	NA	NA		1329716	2098274	2207359	2605393	25.897		NA
531	3-hydroxy-3-methylglutarate	10805563	7271131	4793454	11274773	8848200	30.9536		891019	1955604	1061229	1767234	1972873	33.6802		9141448	6182974	4687868	3809459	5990665	33.9757		1240072	1418225	1048069	865005	1357938	19.2515		1298020	910398	1045237	1413582	19.7081		1183241	682521	1335750	1058658	872392	24.9941		6853710	7878359	9256950	4460211	28.4543		334812
542	3-hydroxybutyrate (BHBA)	477899	NA	414003	393527	498352	11.2386		NA	NA	NA	NA	NA	NA		484541	483673	297805	729695	NA	35.5056		NA	NA	NA	NA	NA	NA		NA	NA	NA	NA	NA		NA	NA	NA	NA	NA	NA		445763	1194114	745871	475854	48.4341		NA
52984	3-hydroxybutyrylcarnitine (2)	1494794	2095522	1483757	1560833	2349103	22.2471		580024	268155	255848	487384	351648	36.368		1654236	1779531	1090842	604613	482094	52.598		NA	NA	NA	NA	NA	NA		NA	NA	NA	NA	NA		NA	NA	NA	NA	NA	NA		943448	1479533	1271095	1071091	19.7057		240334
22053	3-hydroxydecanoate	1351963	1311076	985641	2435631	3442651	53.456		455351	529446	308121	611084	469369	23.4945		4264270	2753095	2831964	3640417	2948261	19.7526		536863	260511	337456	357635	512697	29.6594		506904	601965	420882	388795	19.9296		370499	199284	140208	336910	187877	40.7518		3294818	4854803	5455156	4584415	20.0302		175879
1549	3-hydroxyisobutyrate	1806378	249292	3223957	3233368	250499	84.994		NA	NA	NA	NA	NA	NA		NA	NA	NA	NA	NA	NA		NA	NA	NA	NA	NA	NA		NA	NA	NA	NA	NA		NA	NA	NA	NA	NA	NA		309363	667838	1140692	656547	49.214		NA
32457	3-hydroxylaurate	1712553	2083453	1852677	2062635	3246123	27.8004		651361	331824	385338	843114	682355	37.0831		2495481	3415364	2520039	2935226	1377289	29.5989		250414	251976	264240	412227	283827	23.3239		543287	588313	561963	607673	4.93686		426452	310003	508213	659442	351359	30.7838		2202352	3223268	2683246	2444285	16.5492		147549
21158	3-hydroxymyristate	2926680	4571705	4943898	4837047	8960950	42.4937		1145881	929248	1005568	1709154	1378297	25.6151		5820132	10209535	6280540	4932683	2161564	49.3072		620768	691616	658910	1059336	666728	24.4238		1010743	1423114	1480607	1534440	17.5221		1148997	930601	1489435	1698631	1092539	24.6471		3015824	3915269	3737299	2789276	16.2326		556925
22001	3-hydroxyoctanoate	621380	439100	417574	433442	661733	22.733		129836	110515	104286	198807	132713	27.7815		747616	680678	471438	519041	369366	27.7235		140575	98144	112868	105502	140226	16.5824		98869	117604	96673	107693	9.06478		65117	43174	NA	83037	50631	29.0573		692671	1105507	1123835	956445	20.5511		37707
27503	3-hydroxypalmitate	1328978	2112613	2196000	2203669	2458874	20.8141		618084	662419	706570	858917	650578	13.5396		2276574	3283935	2948235	1453117	1283168	39.3139		NA	514440	507732	675536	445005	18.3585		648559	627859	778433	762683	10.9523		757222	596230	817747	861904	566319	18.378		1058196	1674721	1195588	1087671	22.8542		NA
1556	3-hydroxypropanoate	9075351	6820404	5312226	6084138	11889809	34.0262		NA	NA	NA	NA	NA	NA		8006007	8666248	5470152	2847804	1648127	57.8747		NA	NA	NA	NA	NA	NA		NA	NA	NA	NA	NA		NA	NA	NA	NA	NA	NA		6155311	10943158	9209735	6288146	28.6652		NA
31943	3-hydroxysebacate	457792	433712	366622	392277	486254	11.3168		68395	153547	126763	264031	88336	54.7102		1425277	958334	517839	595486	940219	40.587		133798	315310	363183	145629	243715	42.1493		141245	109998	78740	129185	23.749		110053	118381	44702	82903	88214	32.3587		954476	1246937	2070764	1420929	33.2066		114714
44526	3-methyl-2-oxobutyrate	1191229	2136526	1293537	1589913	1414449	24.4319		NA	NA	NA	NA	NA	NA		1132429	1165969	1235105	652885	NA	25.4093		NA	NA	NA	NA	NA	NA		NA	NA	NA	NA	NA		NA	NA	NA	NA	NA	NA		1611175	2374636	1807447	2760267	24.598		NA
15676	3-methyl-2-oxovalerate	1046632	1518417	952458	277253	336271	63.0391		NA	NA	NA	NA	NA	NA		595272	738476	703449	235368	NA	40.4952		NA	NA	NA	NA	NA	NA		NA	NA	NA	NA	NA		NA	NA	NA	NA	NA	NA		875228	1910958	1179402	1358864	32.6841		NA
15677	3-methylhistidine	9777184	8740144	4002193	2441176	6720922	48.89		64008	750503	NA	213320	117823	110.153		1590381	14844396	6701252	9914565	NA	67.3867		NA	NA	NA	NA	NA	NA		1786075	NA	1666992	2058257	10.9173		1574671	864279	1965410	1669961	1323870	27.9507		4499679	14682991	1483664	8267065	78.651		NA
1414	3-phosphoglycerate	959476	4834096	7364750	3896766	5959833	52.4286		2151296	1852351	1084254	1360232	1424597	26.9193		7674385	12845618	9049396	2941411	3325843	57.8039		741713	1795880	988506	738166	921094	42.2564		813780	625585	645394	949671	20.1448		1797551	668039	1998558	804687	851174	50.9035		6413533	7510422	7785757	6144282	11.5744		283877
3155	3-ureidopropionate	8842627	9325438	11423301	11215596	12035503	13.2345		1128896	1407881	1070621	1351331	760105	22.5295		12799508	15121433	11413069	6888833	1129232	58.5609		1343828	1748209	1454959	881829	1602727	23.4986		971990	563039	252437	890666	49.2118		373846	236606	488458	645532	220165	45.4527		5900646	9007185	7205663	7261611	17.359		231428
15681	4-guanidinobutanoate	3102365	2817706	2421056	2539441	2974194	10.3555		623432	1836924	574318	536719	412973	73.6122		2999032	3523085	2288794	2279934	1173306	36.1088		631504	2066357	1427476	527422	1320494	52.8122		759080	639171	613776	702178	9.62249		398158	495103	562837	734983	437315	25.1998		2075872	3480165	3078229	3154769	20.5784		306289
21133	4-hydroxybenzoate	3150063	4488156	4086868	5586364	20531472	96.4378		438701	860177	203576	584725	NA	52.6743		10504239	5954034	7808914	3280757	1616788	60.6312		758430	NA	476837	257396	351415	47.2213		NA	NA	NA	NA	NA		668378	315828	682449	472805	577999	28.044		NA	NA	415838	470515	8.72395		NA
34585	4-hydroxybutyrate (GHB)	1344433	1438319	807164	557845	2444587	55.2575		NA	NA	NA	NA	NA	NA		2025025	1963271	1156842	993845	NA	34.8738		NA	NA	NA	NA	NA	NA		NA	NA	NA	NA	NA		NA	NA	NA	NA	NA	NA		324088	836509	551393	230821	55.5596		NA
35527	4-hydroxyhippurate	NA	NA	NA	NA	NA	NA		NA	NA	NA	NA	NA	NA		452730	167306	120981	NA	35188	93.2382		NA	NA	NA	NA	NA	NA		NA	NA	NA	NA	NA		NA	NA	NA	NA	NA	NA		NA	NA	28424	23403	13.7009		NA
1669	4-hydroxyphenylpyruvate	62951	NA	NA	99407	166597	47.9491		NA	NA	NA	NA	NA	NA		163714	81231	129539	102787	56689	38.9965		NA	NA	NA	NA	NA	NA		NA	NA	NA	NA	NA		NA	NA	NA	NA	NA	NA		46832	64415	34816	66835	28.4983		NA
32349	4-imidazoleacetate	4742771	4989903	3976359	4156441	5468021	13.0753		658831	1728777	675796	1013813	671104	48.4929		5266765	5188505	3943896	2566691	1811525	41.1768		1198060	2597354	2363354	1050867	2261352	37.7492		1313009	1391976	1178721	1433276	8.43106		728336	486696	692217	736395	423613	23.9887		4522516	6637163	6061263	6117169	15.6363		418189
22116	4-methyl-2-oxopentanoate	453423	1018605	394409	256410	525973	54.8593		NA	NA	NA	NA	NA	NA		538175	732651	586319	342249	203061	43.4306		NA	NA	NA	NA	NA	NA		NA	NA	NA	NA	NA		NA	NA	NA	NA	NA	NA		469304	823120	1750041	780205	57.8182		NA
33968	5-dodecenoate (12:1n7)	2305557	4331978	4180025	3678305	8437605	50.0603		1379591	719581	567849	1882884	1116902	46.5571		7609760	14367096	11380776	15734051	11420436	25.9613		428419	707695	706649	1220298	957247	37.1341		872880	987648	1127433	1294780	17.0061		506744	627079	771289	1481497	636595	48.4432		4751307	5709409	4985610	5096169	7.95721		256545
1419	5-methylthioadenosine (MTA)	1833600	1942870	1766272	1784165	2100333	7.34062		868782	863227	622214	769955	466079	24.0374		1619854	1638569	1426235	1394596	733223	27.0549		451847	443262	533271	390441	519346	12.5533		320466	439527	236849	469458	29.407		216164	133881	197113	236225	128347	26.7674		1295651	2011147	2358176	2127323	23.5226		127076
35136	5-methyluridine (ribothymidine)	44891	42228	32310	30584	69743	35.6727		NA	NA	NA	NA	NA	NA		38436	34946	28803	23937	NA	20.4272		NA	NA	NA	NA	NA	NA		NA	NA	NA	NA	NA		NA	NA	NA	NA	NA	NA		36717	40015	29165	32416	13.7799		NA
1494	5-oxoproline	41822204	42567400	35558148	32744610	40673892	11.117		13297204	25022176	23562052	35299252	22856040	32.5839		40150888	32371290	28319596	22917392	8708170	44.4013		26731468	36765496	36437372	30747888	36700364	13.6005		38746436	37176832	32413776	40296092	9.17623		20920682	13203720	24205124	21087762	14879362	24.5317		42404704	60679380	51342624	51276928	14.5099		13272936
38399	9,10-DiHOME	427987	636373	486903	680708	926815	30.8543		314841	461892	318703	347792	295017	19.1538		601638	845996	488507	590448	229581	40.3979		421989	529663	598379	312631	684036	28.6512		396955	205057	259244	414390	32.2481		262468	221729	250310	339217	188131	22.3395		522135	710583	543890	531300	15.5147		172202
43840	acetyl CoA	74873	74662	94625	73014	73523	11.8355		NA	NA	NA	NA	NA	NA		32443	28864	34912	NA	NA	9.48127		NA	NA	NA	NA	NA	NA		NA	NA	NA	NA	NA		NA	NA	NA	NA	NA	NA		37107	56858	68705	41430	28.4542		NA
32198	acetylcarnitine	773955328	812836416	766491072	721209856	1057710464	16.1314		27196826	22650658	21400248	30488554	17273604	21.6225		742306752	915461120	617420736	541633408	127823816	49.9262		13913036	26571876	36321080	36861000	22421076	35.636		27844856	39811448	19360388	37809460	30.3593		12866767	6596680	12853206	9959973	9560115	25.2737		518509024	860939968	729096832	632688320	21.2052		2331164
18790	acetylcholine	514807	26203674	671781	701814	1387253	192.633		NA	NA	NA	NA	NA	NA		789738	1416325	646301	902818	NA	35.7065		NA	NA	NA	NA	NA	NA		NA	NA	NA	NA	NA		NA	NA	NA	NA	NA	NA		299750	527091	396276	480401	23.4814		NA
15488	acetylphosphate	3496565	5615308	7549603	6676136	7211517	26.7454		4930465	3594913	3204794	3905060	2993726	20.3871		8712508	12040665	10112309	11896715	13240935	15.9262		2554256	2347638	2066679	1911895	2103617	11.5453		2374169	3327618	2620189	3859415	22.2196		3992144	2011709	4338191	3157185	2442815	31.0068		4912590	6050516	5037073	5583118	9.72411		929647
46173	aconitate [cis or trans]	514745	470496	291604	566755	1589757	75.0494		1463564	1494693	818401	1143322	838013	28.2871		1065939	611650	1429936	1616084	1874563	37.3858		411858	279946	441279	229575	618277	38.4607		216510	NA	NA	201093	5.22097		782428	621424	386767	731360	382185	32.4466		403155	511639	400449	503636	13.4591		364571
554	adenine	84841128	66252400	70877056	49263356	66014684	18.8767		13287369	15732245	7646711	7051113	5871556	43.6338		75791648	62931856	52621336	44310504	4336828	56.4519		10673413	8521123	13463015	10609155	12241671	16.8281		10858067	14638836	10460374	18527612	27.7084		10411246	5278169	8575349	7479135	6774740	25.0424		50775236	46577112	48058016	50099976	3.92818		2710896
555	adenosine	3919930	1389003	929885	1234665	1348673	69.0482		534632	2345001	3425257	3543711	2775188	48.123		1921472	929288	1480395	755648	612792	47.982		3531794	1569608	1803520	3601595	2537662	36.2176		2939702	4028821	3582344	5292994	25.0997		6827348	3419854	4279841	3982822	3015658	34.6727		743580	1457997	1107725	998516	27.5154		4566809
15691	adenosine 3',5'-diphosphate	132327	87521	101572	NA	NA	21.3889		NA	30899	47796	40828	50632	20.6527		99115	32688	83458	NA	NA	48.3958		43814	25783	NA	49539	20661	39.7716		26506	NA	32693	NA	14.7802		46605	23003	63943	NA	NA	46.1615		44451	86844	58632	39464	37.0976		NA
35142	adenosine 3'-monophosphate (3'-AMP)	426597	434569	546434	373900	540255	16.3275		33325	84480	112445	104550	88830	36.4756		695136	659884	469302	257582	210160	48.6209		181851	183416	150379	115086	154217	17.8007		197059	199785	145850	201990	14.4793		58466	72024	129013	46919	54460	45.7958		349960	575376	497918	418814	21.1847		NA
32342	adenosine 5'-monophosphate (AMP)	1376000	205100	166155	206536	243053	119.33		NA	702919	10295188	14233610	7890174	68.6955		273318	284068	244146	152278	58360	47.3182		8935000	953482	368493	8094924	3925146	88.763		13782390	7395184	13192338	7469104	33.5037		12097610	5980198	11955768	6202103	7383621	35.1025		153331	307611	245085	236321	26.8954		3132777
21134	adipate	NA	NA	NA	NA	NA	NA		NA	375577	431602	NA	294773	18.727		769526	835184	530825	398967	349686	37.7056		410183	NA	210694	NA	255069	35.8728		163738	100481	NA	228561	38.9879		NA	NA	NA	NA	NA	NA		399188	550356	663198	714544	24.0178		388979
1126	alanine	1988824704	1849186560	1546334592	1317174144	2173875968	19.3564		330940832	319309664	423204288	607460160	450093216	27.2452		1886378112	1783906048	1580442112	1095107968	515690560	41.3443		397351744	433312480	371549312	459398592	389306016	8.66255		583716992	680842816	545888512	651193152	10.0166		453998560	304418592	504429792	416280960	335329952	20.5287		1514169856	2056960896	1740680320	1708672640	12.8051		119969048
1107	allantoin	17358092	27237160	20372090	23542780	15190348	23.1787		4506273	19950502	5906926	6251545	2203364	90.1124		9941816	20393256	7117876	8491492	5073464	58.5305		4669760	24489730	16539429	2959271	16628334	69.3404		2659457	3473109	1038507	2974925	41.5272		725968	2181138	1071462	2749185	1839234	47.9023		25614410	57716624	50863268	61315000	32.9461		5382606
22132	alpha-hydroxyisocaproate	316134	1225583	256348	361807	251661	86.6639		NA	NA	NA	NA	NA	NA		140180	88729	106361	139768	NA	21.4995		NA	NA	NA	NA	NA	NA		NA	NA	NA	NA	NA		NA	NA	NA	NA	NA	NA		258533	530420	388006	479039	28.7935		NA
528	alpha-ketoglutarate	1061088	3843538	3417417	2209220	3169411	40.645		7265069	3514490	4851127	7777029	5172223	30.9734		26405176	68316304	19098920	14998995	12330131	81.5794		1590307	864982	1165893	8486302	1143606	123.49		14225804	27634096	21058844	24700092	26.3996		12779251	11644305	24933340	15123241	14295529	33.6644		13554129	12152822	5162075	11658563	35.1196		1252273
48885	arabitol/xylitol	19603696	22767800	17150800	19906236	21012764	10.2417		2138820	1979882	2492264	3582570	1730095	30.3787		19799280	17217040	15929371	12898826	5995914	36.8781		2977566	3487392	2827515	3058764	3253986	8.20808		4305226	7607268	4755413	6075558	26.1172		1852853	1164303	1754354	1870616	1291118	21.0298		14431913	24727632	20671374	18673766	21.8174		390502
48255	arabonate/xylonate	5163793	7066995	3811858	2057082	5279318	39.9024		618193	715930	250898	NA	630577	37.303		8095324	1646169	1213162	1203699	770261	119.715		1035812	1087959	791887	211470	540854	49.6226		NA	254203	NA	946911	81.5607		661039	466633	582343	587545	330816	24.5867		2750912	5786501	3448788	4808112	32.3982		NA
1118	arachidate (20:0)	15914126	27850146	26120894	21259524	20853748	21.0946		12961889	15331998	12981748	12529217	12086295	9.55163		30177148	66421924	53988328	16850400	12762383	64.9193		12890528	11522074	12958257	11562195	11292229	6.7219		11147041	11023934	12527961	13654713	10.3165		13526244	13156087	13613242	13170919	12266651	4.0552		24907932	31999458	20128638	21745768	21.2927		10101485
1638	arginine	1746670336	1803882112	1528491008	1605563648	2003636864	10.6276		394914368	437127712	408004896	473544960	367266784	9.79079		1853685248	1854791936	1618860160	1344427264	816115456	29.0483		449133376	430989824	444532320	406318752	455068576	4.44053		461587424	511508128	441118144	528833312	8.48416		380980704	250503856	381692288	334275232	263744416	19.4406		1286380672	1883530112	1653562752	1576120960	15.4029		179046640
15497	argininosuccinate	1014956	1060332	692308	683282	1202425	24.9568		125670	135902	183266	390761	256544	50.0479		1056311	1086306	673186	527565	157720	55.3439		84941	118394	153997	160139	162153	24.6968		269745	285040	205497	241489	13.9654		125691	58608	158663	170876	106652	35.9893		896721	1093874	1251639	1066146	13.497		50285
32354	ascorbate (Vitamin C)	814377	849758	651150	766207	788122	9.73854		226224	858677	3317572	3123711	1576982	75.0383		1416729	855337	647847	465371	433423	52.6329		1925258	1043030	484699	595328	1679643	55.9477		791193	488451	180043	498455	50.9821		2135912	245464	1288243	180478	176985	109.344		434650	756043	819836	610317	26.1294		221132
512	asparagine	36929892	47617828	42333928	34413504	55590888	19.6349		8278561	12261982	8421964	11291466	4260657	35.1447		77796152	72822544	71114256	54729936	28449468	33.0315		9614163	2927720	4192407	4389912	5068314	48.9761		5763638	7017891	7613024	8097379	14.152		9620287	5044512	9321025	7253253	5075206	30.4008		28446780	49625664	33247410	39074144	24.2559		3113323
443	aspartate	1141120	1903935	884057	1071975	1888283	35.0086		602235	2302153	1423643	640640	561341	68.5413		1278763	834522	1254979	957006	5654728	102.914		5195778	1650868	888224	148101	2852506	92.0335		NA	221243	313361	234104	19.4695		1551754	4968881	568253	1717109	1370441	83.4367		722603	664852	570924	739836	11.2913		18266108
18362	azelate (nonanedioate)	601697	480430	498568	534665	821691	23.6521		652182	1392154	781323	407479	520945	51.2686		494607	917133	417249	630504	873675	33.4341		605963	447934	601646	355664	521730	21.0207		611615	389838	294740	449666	30.485		397532	618243	510841	932761	474978	35.6177		500458	529719	469162	593092	10.0942		744847
37068	azetidine-2-carboxylic acid	823485	814278	890363	888613	1446354	27.4711		NA	NA	NA	NA	NA	NA		986428	1051404	877604	834652	485726	25.9173		324132	309045	382337	NA	392372	11.7967		NA	NA	NA	NA	NA		NA	NA	NA	NA	NA	NA		1347907	1391859	1721714	1278722	13.7069		NA
15778	benzoate	43905432	4818769	5418513	11690134	34000544	89.5788		13794734	15110796	13259699	8223987	14039643	20.8887		18891478	14960912	7881962	18223324	17340068	29.0401		8088286	7744617	7509043	4757928	11314308	29.5752		2348044	10027454	10853303	5620601	55.099		5473664	12888721	10321442	17331344	5213495	50.0757		5498293	9235687	12754411	16692736	43.3752		6646890
55	beta-alanine	757149312	667452928	629589632	620476480	775303104	10.4452		83982320	85889464	52797392	68912344	40784404	29.4838		783684544	771283136	721274560	594412992	423004256	23.0098		51688788	44103196	67958088	65582004	48298900	19.168		84063408	72533280	62816976	88082944	14.9032		69224752	39116632	55637484	68352136	37892004	28.0834		555840768	666622976	678217856	621243968	8.80317		20050888
3141	betaine	5885048	10494294	5848891	10572514	6570103	31.0463		4816674	10037675	3287166	5964819	4961743	43.8272		49134000	39562864	24203496	35642344	12398402	44.1786		3804793	4588741	3939186	2733321	4203910	18.0136		8044702	11140070	8971641	7722320	17.1777		10787488	6351457	7480040	11171241	8301370	23.7583		7911823	13403272	8792834	11856363	24.5383		NA
27414	beta-sitosterol	483996	1146007	1012720	1109667	1181101	29.184		235562	306105	315337	369931	289187	15.9701		937728	1814930	1294909	1150133	639901	37.5027		78086	292859	176723	155248	420792	59.5803		226504	177116	199004	295368	22.8893		143998	74611	203972	231299	NA	42.5529		720605	881290	734375	839154	9.91877		NA
12358	biopterin	47356	63132	56720	46915	59634	13.3608		26462	72333	29998	44200	26850	48.761		148725	125040	66978	67782	88405	36.4944		40930	66388	63656	41350	76402	27.5079		65527	79384	70166	61809	10.9629		23144	24915	29999	28815	29442	11.174		83828	109423	129045	107386	17.2345		20140
568	biotin	155197	230526	213519	251921	163662	20.7492		116017	161246	97832	232706	174856	33.8765		340363	330198	208558	184910	112550	41.6189		340537	361255	273636	222599	519337	32.7911		252895	274466	202793	230454	12.7883		166240	156291	271228	222975	127199	30.5701		255500	314871	194319	231792	20.2932		63086
33997	campesterol	NA	236885	356444	319017	474035	28.433		NA	NA	NA	NA	NA	NA		377055	609119	497396	476863	215061	34.0304		NA	NA	NA	NA	NA	NA		NA	NA	NA	NA	NA		NA	NA	NA	NA	NA	NA		161442	NA	201649	NA	15.6603		NA
15500	carnitine	422730336	330001984	312921248	335273760	350376160	12.1809		85780032	90921344	43392744	60572044	43867432	34.7655		474484224	332149632	371867424	283597920	363136704	19.2454		71363464	79978112	81020368	60729932	69555032	11.4738		60519104	77386912	54857304	78781920	17.6972		51954016	31688336	46655944	46832064	29941172	23.9687		328934112	325904512	364421376	364543200	6.19571		28498836
15506	choline	487391584	482887904	428800736	406030880	546700544	11.7126		104560592	108607792	78716816	118767952	84987784	16.8929		468577952	564239104	396192160	291645632	132213016	44.9149		79447784	119926656	111692480	86135392	100097600	17.0253		111850872	125584120	82746688	133376904	19.6514		66986736	43137856	73106400	71996512	45700240	24.2656		391564864	614023616	532329664	487990432	18.3034		33712244
34396	choline phosphate	2198893056	2175963136	1903706624	2098224640	2210098688	6.00636		761686848	725486208	759777216	1150753152	942729216	20.6759		2141805056	2163820288	1846198144	1448970368	759077184	35.0807		914735296	1024111616	896547392	868232640	942162560	6.40538		955605504	1025482176	882894848	1042469760	7.46609		620643328	528355904	751649024	644930816	527442656	15.1704		1565564160	2095559296	1880812032	1703408000	12.6562		491406816
1564	citrate	7042203	7578000	3808063	6707806	6268210	23.2902		12007657	14987789	8336801	8919119	5008114	38.5353		10937100	6412507	12384092	9155615	18933340	40.492		4392736	1547502	2741192	1197557	5319263	58.7042		1619005	1116883	1021655	1620702	23.8181		9418666	5940346	6387744	12114694	3424290	45.1024		3648301	6068335	5188892	5327341	20.0892		2638237
2132	citrulline	11711133	10378156	9172042	10664967	17815374	28.4739		12198737	18165324	17556024	19277572	11070680	23.9028		11037515	12798209	8531264	8203967	6884470	25.1001		20675996	33033966	22554710	9776986	27028144	38.079		13658712	8391868	9486113	13616665	24.356		9661949	8057832	11872719	13538634	8047493	23.6549		10427194	12436492	12777430	8402415	18.3879		7650943
46322	coenzyme A	51234	24690	44856	60986	23093	40.5795		NA	43239	41342	32126	40333	12.4967		36141	NA	42466	NA	16467	42.7834		NA	NA	NA	NA	NA	NA		NA	NA	NA	NA	NA		NA	NA	NA	NA	NA	NA		NA	19977	13081	NA	29.5009		NA
15705	cystathionine	1995094	2557130	1916689	3588487	1811236	31.0857		636641	906563	465976	822665	322443	38.433		1793645	2194156	1990771	2082103	794308	31.924		987269	1337751	1145996	530204	1410337	32.3633		649174	676884	493055	756474	17.1405		241655	222896	390958	292623	169763	31.7458		1049731	1759292	1489854	1715047	21.596		284966
1868	cysteine	27675564	24079264	20506940	20532066	35769728	24.72		5402053	6654065	5141747	7320107	6447756	14.6185		26927600	24265884	22113230	20007128	9228162	33.1961		3789796	4128430	5072875	7977864	4403857	33.3039		7191375	8130801	7658196	7372606	5.39755		4151738	2146921	4715228	3428663	2742815	30.1342		15661177	24441288	18599292	13950957	25.3514		1902609
37443	cysteine sulfinic acid	NA	42978	64713	32255	54458	28.9212		NA	NA	NA	NA	NA	NA		45439	99876	58413	37193	47962	42.7914		NA	NA	NA	NA	NA	NA		NA	NA	NA	NA	NA		NA	NA	NA	NA	NA	NA		45157	29517	49113	44852	20.515		NA
35637	cysteinylglycine	2747861	1996756	1132981	602273	2864985	53.0151		NA	NA	NA	NA	NA	NA		1889684	1615311	1324725	1051426	156122	55.1723		NA	NA	NA	NA	NA	NA		NA	239738	386099	NA	33.0734		NA	NA	NA	NA	NA	NA		1132668	2808929	1693881	1568900	39.6237		NA
56	cystine	6182079	6874003	6790668	4110196	7563730	20.9487		2230064	1472443	NA	338365	151298	93.5707		6414196	7071833	6050220	4976288	3709595	23.4112		51832	746792	389724	1374551	199890	95.5505		761141	1464171	529077	1423763	45.1051		131717	286279	681839	852878	726915	57.8088		7263215	6839139	8205540	7018164	8.29377		633059
514	cytidine	5249499	7680294	3793502	5287410	4050060	29.508		5063488	3834844	2876180	2558349	2029546	36.5926		2546412	879570	1805934	1029994	903463	50.8949		1432729	1667741	2318802	737578	1718207	36.2496		594661	760831	301565	878445	39.482		1405851	924761	1332329	1347568	658163	28.8877		5909599	7289248	6955557	7170365	9.21835		1086390
37465	cytidine 2',3'-cyclic monophosphate	525687	738553	647908	664464	729307	12.9163		NA	NA	NA	NA	NA	NA		588086	577236	420396	277216	147011	47.5691		121599	226628	120170	81237	125920	40.1451		173041	162574	175978	225666	15.2789		NA	NA	NA	NA	NA	NA		318933	514233	429193	485764	19.7471		NA
2959	cytidine 3'-monophosphate (3'-CMP)	287885	323124	272648	353396	423113	18.012		NA	NA	NA	NA	NA	NA		218589	314458	182137	177541	75761	44.3409		80457	112135	92080	NA	79683	16.6138		101063	30412	100995	98786	42.2038		NA	NA	NA	NA	NA	NA		228257	300759	290956	265084	11.937		NA
34418	cytidine 5'-diphosphocholine	122993	74252	NA	70773	NA	32.6808		NA	72125	175324	159716	92521	40.2601		NA	NA	NA	NA	NA	NA		141495	142533	95193	NA	208697	31.7685		75999	63516	91529	86712	15.6628		NA	NA	NA	NA	NA	NA		58441	112235	85592	70183	28.4833		60376
2372	cytidine 5'-monophosphate (5'-CMP)	NA	NA	NA	NA	NA	NA		49080	151516	95919	109909	NA	41.567		NA	NA	NA	NA	NA	NA		86311	213042	182835	120014	110438	37.2813		NA	101210	NA	79833	16.6986		68977	NA	62952	51840	NA	14.1919		68220	117895	118297	90133	24.5205		115135
34410	cytidine-5'-diphosphoethanolamine	1764710	1252440	611030	838655	741927	45.1194		224861	533851	598639	912188	543533	43.4258		1222868	382955	924968	508574	117432	69.8074		620268	557029	442812	450471	599803	15.5518		691393	591324	641381	733815	9.284		331397	172087	394657	326360	237699	29.9075		955070	2344322	1447423	1435217	37.5152		297021
36747	deoxycarnitine	1313784	1705069	1191851	1741811	1831662	18.2812		NA	NA	NA	NA	NA	NA		1737047	1873782	1703640	1211320	643298	35.4383		NA	NA	NA	NA	NA	NA		NA	NA	NA	NA	NA		NA	NA	NA	NA	NA	NA		753864	1103336	1446683	1036095	26.2415		NA
17805	dihomo-linoleate (20:2n6)	558912	2918970	1426783	1403105	928582	62.0562		310033	369844	293172	303069	284091	10.8238		1417412	3171787	2795960	799433	396224	71.1072		99815	223020	287118	177352	196661	34.6782		98831	181707	255402	197473	35.2573		261697	154636	181180	249714	143885	27.4274		1007531	1374178	1012620	1278776	15.9887		NA
35129	dihydrobiopterin	41750	74749	41072	54634	92447	36.5713		56819	193249	181450	282358	215826	44.1325		164623	162703	NA	67716	NA	42.074		97014	125467	100529	69873	157028	29.8784		139446	126922	126723	198267	23.0933		122997	NA	107767	69034	NA	27.8402		118108	134198	118098	77951	21.4026		NA
36808	dimethylarginine (SDMA + ADMA)	6367026	9677978	5427380	4585336	8065102	30.0801		940554	1462240	825404	813628	596407	34.8949		8384582	8707214	7110152	4457083	2082740	45.9045		760558	961641	963053	719913	894828	13.2166		752637	934792	648610	807714	15.1619		570570	576891	569177	689444	595352	8.48271		5441576	9422858	7913543	8388691	21.673		532443
32388	dodecanedioate	2543077	2617676	2443028	1729215	2688544	16.1464		304074	231102	322628	698429	464740	45.7663		2875152	3810413	2638507	2481986	659795	46.0106		672152	1270829	997259	778022	893429	24.9198		983859	835795	618714	782488	18.7178		264313	189337	352178	332732	187634	29.1417		2885311	4084412	4518475	3591221	18.5917		122048
33587	eicosenoate (20:1)	5942127	14103779	13500340	11467564	11007961	28.74		1929973	2795795	1195076	1532029	1085278	40.5129		16642049	38483608	31276536	5669623	3778137	80.1857		953703	1038001	1392136	1203211	1063814	15.1973		921596	1213902	1229550	1548251	20.8433		1265267	925489	1360530	1612265	1073066	21.2214		9990337	13166871	9670993	15337663	22.4674		491432
27553	ergosterol	887033	1500142	1296496	1426557	1892184	25.9135		172995	398751	426455	238603	142045	47.1606		1817941	966125	853288	589152	397914	59.092		NA	76273	63947	56095	128305	40.0615		NA	NA	NA	NA	NA		379386	66879	128071	225867	70222	75.5699		786037	887268	798649	857849	5.7806		NA
37459	ergothioneine	2658354	1926896	1000191	1888759	2225424	31.3931		100779	356999	294861	269099	153830	44.7269		1142280	1018877	664332	325076	190869	62.298		84245	179910	168742	121548	102886	31.5495		330178	565695	368307	582775	28.3742		443818	154349	488362	338150	104586	55.8817		1529939	3531565	1855446	1930979	40.5412		NA
42037	erlose	NA	NA	NA	NA	NA	NA		NA	NA	NA	NA	NA	NA		1054951	1020573	1516501	1192283	1106294	16.9684		NA	NA	NA	NA	NA	NA		NA	112327	93573	NA	12.8811		78046	172633	209096	231885	109227	40.7378		NA	NA	NA	NA	NA		NA
1552	erucate (22:1n9)	717924	1385068	1386549	1199429	1055531	24.202		165741	244891	181187	106658	130534	31.9624		2501267	4242691	2904701	700335	447268	73.492		155648	149423	152095	161134	123520	9.81614		122828	136408	133714	209547	26.369		128782	124152	139900	245430	138109	32.7272		1020296	1455454	1087313	944944	20.1028		74407
20699	erythritol	999185	1013738	828219	950275	982723	7.81398		NA	NA	NA	NA	NA	NA		1294951	1307481	940346	593684	300755	49.6251		NA	NA	NA	NA	NA	NA		NA	NA	NA	NA	NA		NA	NA	NA	NA	NA	NA		394054	712998	654345	605520	23.4762		NA
42420	erythronate*	19334284	25256418	15006861	15943047	26795364	26.1461		1658033	4993460	3273615	2421779	1728980	49.0556		26371168	20388594	16466986	11537178	4988850	51.3351		2294330	2209731	1985049	2025383	2527513	9.93619		2404196	2239635	2238273	3198554	18.2099		2478753	2230562	2610078	3042641	3359827	16.5015		10360494	17914024	13058015	16598184	23.6757		792333
1497	ethanolamine	53697	71546	50607	45323	71989	21.0803		NA	NA	NA	NA	NA	NA		NA	NA	NA	NA	NA	NA		NA	NA	NA	NA	NA	NA		NA	NA	NA	NA	NA		NA	NA	NA	NA	NA	NA		74516	234408	169755	107514	48.2028		NA
15765	ethylmalonate	3952787	6155338	2829050	4571226	5090458	27.5086		202249	1814572	678839	457213	217810	98.9143		10371807	8073399	6891286	6349038	5395195	25.8198		508717	797955	983150	652993	753790	23.789		713348	1068910	627788	722032	24.9395		752860	664963	614855	662083	725619	8.03925		20554464	38925384	39714920	40823568	27.6102		234743
2134	flavin adenine dinucleotide (FAD)	370098	433105	412359	257207	336298	19.1981		34379	147695	135172	172170	138301	42.2074		487863	568647	396376	116361	147011	59.0849		105173	120729	73523	79649	121615	22.5452		86292	96211	54983	87713	22.2422		79596	54033	84361	55979	35087	32.6935		307594	505818	459178	387121	20.8777		36956
15797	flavin mononucleotide (FMN)	65944	75873	75051	116287	159547	39.8397		77158	26768	19480	32319	34746	59.3596		85918	116914	80466	119178	117601	18.3859		NA	NA	42576	24167	34445	27.3511		17163	13757	14434	23054	24.7474		NA	NA	NA	NA	NA	NA		96099	86785	95073	91298	4.57629		NA
577	fructose	22578496	24496420	23855788	9444120	25991290	31.6167		1346999	2996625	3476507	1578056	1482249	45.3225		63371152	99018528	76661848	107030848	100381864	20.678		5332312	3230585	2357114	1909007	2932796	41.9192		4181251	5428453	5690888	3901003	18.5533		4594805	3848937	6896266	5825848	3797763	26.8945		17908278	27140206	23202636	22393354	16.71		NA
12021	fructose-6-phosphate	1629469	4792468	5151192	4212138	6001451	38.0319		NA	NA	NA	NA	NA	NA		7389840	9992151	6277990	7048910	2678864	39.4663		NA	NA	NA	NA	NA	NA		NA	NA	NA	NA	NA		NA	NA	NA	NA	NA	NA		1532624	3181003	2402751	2269038	28.7794		NA
1643	fumarate	4840450	9470532	4706335	9006103	6951922	32.0101		11386013	8455530	6252831	3192227	2562045	57.748		37991836	17910992	33893056	24161634	36506364	28.8526		6627976	927832	1127514	1024203	1322199	112.256		1183619	1243736	991237	1475596	16.3117		9107313	5287243	6061144	9063947	3897666	34.8007		2075858	3255309	2849775	3750299	23.7341		2107772
27719	galactonate	NA	NA	NA	NA	NA	NA		NA	NA	NA	NA	NA	NA		20209772	16688389	37693444	NA	NA	45.2439		2147593	2150597	4660329	567213	NA	71.0668		NA	2933192	NA	730100	85.0503		NA	NA	NA	NA	NA	NA		18608440	10482197	NA	NA	39.505		NA
15706	galactose 1-phosphate	274385	635259	511436	518659	705698	31.0217		NA	NA	NA	NA	NA	NA		385141	763169	563087	479993	358461	31.9763		NA	NA	NA	NA	NA	NA		NA	NA	NA	NA	NA		NA	NA	NA	NA	NA	NA		329018	456870	369311	404530	13.9129		NA
1416	gamma-aminobutyrate (GABA)	192850592	169135184	154090496	166872304	189856640	9.39597		50749492	53839244	74822592	85063552	74347720	21.8363		176750256	197872352	151557136	126038656	73926504	33.1252		63419816	76873880	66576908	77386448	69993864	8.73526		76853928	73907032	69523680	84573736	8.31138		69846000	47622696	72696960	69425768	55223784	17.3821		129922784	180676384	152566384	147186304	13.8085		30163056
37063	gamma-glutamylalanine	198548	161729	NA	NA	109583	28.5417		1244254	1690221	7009315	10084434	8594081	70.5505		111519	NA	498462	67218	162796	93.4455		2607502	236808	222351	4072091	606252	111.149		3687569	4611716	4988836	3078280	21.2392		7084217	4363877	9701270	7006163	7195847	26.7114		97363	NA	NA	74003	19.2781		1361430
36738	gamma-glutamylglutamate	409187	479994	357464	262823	442489	21.6043		160142	247555	283883	433584	241954	36.6888		579194	483767	430018	303255	257117	32.036		179467	128292	65673	246404	149595	43.1893		266509	318262	264422	274292	9.00285		259320	220097	304253	241022	251144	12.1944		352273	393077	276873	333823	14.2355		90099
2730	gamma-glutamylglutamine	NA	NA	NA	NA	NA	NA		254500	508659	2263588	889072	408134	94.3868		60109	NA	233121	87721	533437	94.8984		NA	NA	NA	NA	NA	NA		250819	184858	257086	221774	14.4293		2702422	1917453	2237554	1344878	1459324	28.9905		NA	NA	NA	NA	NA		2961246
33949	gamma-glutamylglycine	452055	687208	439970	189036	814922	46.9595		NA	NA	NA	NA	NA	NA		583482	438532	414473	227253	NA	35.1668		NA	NA	221583	409955	258469	33.6493		361292	NA	NA	168201	51.5723		NA	NA	NA	NA	NA	NA		576550	1227004	850314	605384	36.9402		NA
18245	gamma-glutamylhistidine	1597349	1477355	815335	893070	1507512	29.5977		505162	933589	659412	1251323	770547	34.6572		939665	576537	954291	571637	344816	38.8779		976555	744724	950520	1019790	1291719	19.6615		899290	985737	781275	916711	9.48464		315934	219455	377275	370298	270653	21.5536		735456	1050675	921846	855867	14.7592		251878
34456	gamma-glutamylisoleucine*	134033	165773	135726	106575	179833	19.9702		59529	NA	104641	97743	124792	28.233		NA	NA	NA	NA	NA	NA		NA	NA	NA	NA	NA	NA		102658	146369	102246	125079	17.7055		NA	NA	NA	NA	NA	NA		NA	138478	123068	128921	5.97657		NA
18369	gamma-glutamylleucine	87773	94399	52594	14751	32556	61.057		NA	34347	60027	58862	60800	23.9202		66115	43617	76923	NA	NA	27.3094		NA	NA	NA	NA	NA	NA		45655	66787	37115	43242	26.7685		27037	20262	39786	31373	NA	27.6166		33824	64633	38366	42053	30.6267		NA
52473	gamma-tocopherol/beta-tocopherol	462103	650385	606829	948188	603875	27.3539		NA	NA	NA	NA	NA	NA		453690	584638	403259	326121	114810	46.1978		NA	NA	NA	NA	NA	NA		NA	NA	NA	NA	NA		62510	NA	28324	41563	NA	39.058		232041	567564	288674	419117	39.6273		NA
587	gluconate	1681157376	2010953984	622888256	1980032768	1031000384	41.8994		11457934	24791364	4122928	9763438	6439892	71.1881		234711808	169022768	136574128	459402592	65853936	70.6243		22588736	25791306	39509960	29643080	18291528	29.685		14666112	23331306	19908542	18095044	19.0218		14182372	6707019	12875790	9775340	10985609	26.5496		263193568	641465280	324491008	375979808	41.5236		2042792
580	glucosamine-6-phosphate	5356206	11625471	14207851	13504280	18002404	36.9768		1140688	514712	281219	743824	257296	62.4537		20167504	26164790	23021192	21092616	14472597	20.507		NA	NA	NA	NA	NA	NA		144978	607783	541169	892236	56.349		919907	314431	1353763	856102	508214	50.7851		3912009	5774292	5549125	6039220	18.0294		NA
48152	glucose	4013111296	4113920512	3813994752	3434196224	5286867968	16.8362		631548736	396123680	569243584	724484992	629613696	20.6473		6259673088	5191511552	4946974208	3467771392	2446683136	33.7047		431532736	473608672	373669856	615336256	401573120	20.6585		808534080	1031269504	727507584	882655296	14.9719		571716288	381754688	643048448	501600928	413081536	21.6104		1824451584	2572940800	2057668224	1701060096	18.9028		77577696
31260	glucose 6-phosphate	4150584	8675572	9928053	9739147	8969702	28.6185		NA	NA	NA	NA	NA	NA		19332112	23469360	14455426	17941890	6636891	38.6472		NA	NA	NA	NA	NA	NA		NA	NA	NA	NA	NA		NA	NA	NA	NA	NA	NA		4021581	5355660	5761903	4412037	16.5354		NA
15443	glucuronate	9411834	7339857	8970291	6353176	8919094	15.8202		1190374	1228328	1208535	3049201	1409450	49.7982		17168268	11941404	8919433	9221732	2575478	53.1099		2068219	5610096	3350773	3441466	3186067	36.4353		3528373	3323411	3496149	3929290	7.18087		1876302	874236	1965222	1287878	1286600	31.2673		11413418	16745393	16227625	13830725	16.8252		825613
57	glutamate	23466204	175877376	110799928	143944896	85482392	53.9541		103065208	192577904	141697952	93650272	55437200	44.4078		508558880	596396416	392987616	348340544	449959296	21.2285		121132576	61946128	85150704	67900000	101511648	27.8106		68520064	90215616	61345328	94751048	20.6833		137957216	95129696	131555016	128396000	75081872	23.9387		302614080	268729760	142668608	337719712	32.32		67798120
53	glutamine	215327232	210930192	116612576	181883776	114184504	29.5184		49158796	112544256	79309248	47976544	18514458	58.0918		276559040	92069200	250973648	149647456	253745312	38.9684		61355520	15399733	34678064	35402876	25809934	49.3697		55618964	56417256	61417184	71404800	11.8631		135180272	60254720	94016704	55853560	48328296	45.839		97227304	139197968	95111288	140084400	21.3018		55729136
396	glutarate (pentanedioate)	1224465	829562	760188	1433051	732015	31.6034		292549	754023	373038	367167	NA	46.5947		801209	1227873	1576728	600328	359034	53.5671		NA	516204	470539	217614	472055	32.4467		155978	NA	NA	179167	9.78508		NA	205884	264707	NA	207529	14.8189		946665	1447828	1157256	1513227	20.7939		191872
27727	glutathione, oxidized (GSSG)	NA	NA	NA	NA	NA	NA		NA	NA	290008	77388	205380	56.0661		NA	NA	NA	NA	NA	NA		NA	NA	NA	NA	NA	NA		NA	NA	NA	NA	NA		96744	118498	40639	NA	52878	47.3984		NA	NA	NA	NA	NA		106797
2127	glutathione, reduced (GSH)	NA	NA	NA	NA	NA	NA		NA	NA	2839130	544977	1409927	72.5016		NA	NA	NA	NA	NA	NA		NA	NA	NA	NA	NA	NA		NA	NA	NA	NA	NA		1042768	395131	630235	137368	531487	60.8511		NA	NA	NA	NA	NA		170357
1572	glycerate	2840212	8226459	7996105	10394037	15427435	50.6834		6268457	8319309	6198181	10052168	7161411	21.2789		12512664	48475172	14615121	22368808	18071846	62.948		2999389	5771416	4133662	5646974	5522727	25.1565		6306080	6257175	4319648	5146497	17.3562		6466865	3585655	6974693	6138893	4736358	24.9159		5013726	4199008	4834706	5984311	14.7537		3309855
15122	glycerol	9602377	4632963	4486259	3422496	9201123	46.277		1952116	1928595	2311978	1434098	1287245	23.4164		8788892	9986659	8335674	8273964	8620307	7.89833		995124	1405521	913571	1412519	898036	23.2841		1173171	2006382	1598650	1581243	21.4001		1091196	1720865	1503337	1750467	1344311	18.5179		2971882	4085640	3556782	4357440	16.3552		1559353
43847	glycerol 3-phosphate	32263136	36549568	35500480	45956420	37551788	13.5623		13970742	13526686	6898877	10811278	12205610	24.7677		41047548	34983128	37574720	16838384	13556630	43.9434		4620641	5856654	7824820	4233611	7256278	26.4604		5886662	7421642	2909804	8613140	39.7193		10262469	3852536	8722279	8763104	4470222	39.6912		26896906	43768960	37738912	31188936	21.2211		2375437
37455	glycerophosphoethanolamine	350474464	480017984	431435200	453380480	676010176	25.2317		197075856	129053008	82405096	124125616	114579560	32.3998		535279712	641834048	558140800	596099584	559458624	7.21763		51773264	57323340	71598736	102302232	72047400	27.6144		85861576	92944312	64089756	106754984	20.3693		103203080	53519216	86197672	111267128	70397176	27.7866		227982768	329505920	236439984	216510736	20.5497		31410272
48857	glycerophosphoglycerol	25920760	39961656	32473658	38280104	55336668	28.5359		3907216	1664509	929872	1280655	1163339	67.8266		28642020	45537132	35265372	48189776	48687232	21.5611		1268809	717248	960202	1783993	567811	45.6876		3685886	4145155	2559101	4032265	20.0942		1885581	471066	1257190	962600	807759	49.5544		16701171	37236204	23164136	22621126	34.9379		145001
47155	glycerophosphoinositol*	18020596	31802518	25293128	25399728	38281584	27.5268		4575125	2483483	750622	1135039	808073	83.3924		30020388	40547472	42713444	43176940	41604744	13.7792		572618	1195238	1618054	2210869	484363	59.5903		2681165	3452075	962421	3370597	44.169		1260702	473782	968000	857398	726834	33.9607		16100174	26562138	19744438	22445832	20.8044		224869
15990	glycerophosphorylcholine (GPC)	163525520	437721600	322852480	430609344	598171392	41.0969		191272160	113469176	66448420	110548624	100453512	39.3518		339466624	503380992	585958016	861425152	926693376	38.3147		29350256	38665612	55303588	106137024	48496548	53.8185		95427744	104677712	68796704	119562088	21.9709		97784696	46519528	86575464	103601680	63875584	30.0777		166062736	193634192	116121928	138647168	21.8706		20268764
58	glycine	97451520	98323864	82869888	83771536	111270944	12.4299		16161590	20461156	16723646	23636082	14836468	19.6676		96040776	92268368	81173480	59680192	32522294	36.4616		20073156	21686768	21423284	16780076	22036918	10.5685		18313324	20640126	14578317	20597144	15.3852		14209057	8293086	13388534	13178138	8851943	24.0251		100621600	133323808	121444744	113584352	11.7144		9465201
53013	glycosyl-N-palmitoyl-sphingosine	NA	NA	NA	NA	NA	NA		63530	85923	77986	173358	190390	49.8594		153485	272192	138112	157771	NA	34.2484		NA	NA	NA	NA	NA	NA		NA	NA	NA	NA	NA		65517	NA	NA	131841	61314	45.882		NA	NA	NA	NA	NA		NA
36659	glycylisoleucine	NA	198047	102815	91514	308128	57.514		NA	NA	NA	NA	NA	NA		337843	378834	515784	439437	391345	16.5019		NA	NA	NA	NA	NA	NA		NA	NA	NA	NA	NA		NA	NA	NA	NA	NA	NA		NA	NA	NA	NA	NA		NA
34398	glycylleucine	496906	935788	598295	743978	1284723	38.377		259119	262963	205294	229737	194775	13.3525		1592165	1872259	2129742	1626609	1218614	20.1428		160565	61517	69918	149755	195933	46.2892		117953	207503	129017	173594	26.3455		182994	83446	160102	173521	81354	36.587		384567	575103	467749	443161	17.0394		NA
18357	glycylvaline	247099	493106	294896	378081	835699	52.2624		NA	NA	NA	NA	NA	NA		990576	1040103	1308821	917784	751830	20.2976		NA	NA	NA	NA	NA	NA		NA	NA	NA	NA	NA		NA	NA	NA	NA	NA	NA		200262	314538	166930	200432	29.2983		NA
1573	guanosine	2851897	3616976	1952531	1804579	2291783	29.6098		1669042	2011209	1700626	2376484	1617765	17.0546		2160357	972645	1218816	1314942	960735	37.0756		1532443	1860066	1787617	1411001	2073362	15.2373		1431846	1779704	1777254	2331893	20.3402		1340453	686942	1518670	1242324	654074	36.2324		1801458	2766603	2048829	2277056	18.4789		444851
2849	guanosine 5'- monophosphate (5'-GMP)	295455	91054	108104	173969	187184	47.2023		NA	199783	1719044	1674259	1105849	60.2145		117217	193750	92053	87283	131066	34.4448		1034716	469995	175929	1262034	789155	58.1193		1751868	1235462	1202018	1046268	23.4243		1333632	1074783	1185877	806376	1314888	18.8486		110512	135616	111852	90155	16.5963		1066257
46957	gulonic acid*	15638967	18289868	13178886	12497585	23500456	26.894		2560938	2591251	1927909	4549006	2699612	34.4947		31029012	26131578	25345562	17778256	4297179	49.8646		2274968	2159436	1967297	2303709	3060055	17.7102		3250468	4751632	5930186	4763286	23.4975		2251676	1657599	2436704	2312935	2080161	14.0912		21348192	36887216	28425100	20838914	27.9796		554527
35678	hexadecanedioate	420345	517449	542472	442799	563335	12.5983		118759	227843	160527	144996	178776	24.6104		605017	770760	543636	467392	353884	28.42		129920	272343	342733	188184	225373	34.9767		255898	230854	148130	264710	23.633		119263	176782	78127	96016	65969	40.8029		664373	705827	723013	685453	3.65188		136190
35436	hexanoylglycine	847687	492369	653792	636697	864328	22.4007		81157	67106	78037	191462	125641	47.2892		1064060	941360	723886	575877	273566	43.4786		46857	92099	118413	143114	95333	36.0181		234027	352653	181868	297148	27.9024		90453	92116	116935	130668	98497	16.507		753395	1384274	1196456	796057	29.8208		24268
1574	histamine	123797792	123060752	119794408	113604712	160238944	14.3727		26938350	23122776	16326396	20737336	16233235	22.1506		129954808	157697536	109669776	86935176	31164662	46.4759		19417972	23527224	22133376	20723586	22043406	7.22716		21782244	25571344	18143520	26355412	16.4743		19466888	14251907	17729156	17221300	13105864	15.9742		139267248	184941232	187245392	169107248	12.9921		13672365
59	histidine	1884173568	2119587328	1768923392	1783572608	2243837952	10.8055		504819584	655154240	390153792	575037056	355145632	25.2384		1552412160	1614945792	1399969408	1211154688	736241536	27.0961		644437504	741336128	759373312	507511872	818348480	17.5261		513041952	559773696	409707968	592199936	15.3434		239524400	169614384	257146064	205418416	160851488	20.4029		1637551872	2143836672	2156904960	1933181440	12.3437		227990976
18351	homoserine	1800305	2333206	1069808	1893157	2653319	30.79		363711	528072	NA	567447	579759	19.5826		983808	3014667	1405719	1255291	644521	62.6808		448416	NA	230224	NA	295028	34.525		124860	NA	276904	377906	49.0123		248136	NA	NA	270235	117102	39.0761		648075	1481821	1012044	4021962	85.2038		NA
15696	homoserine lactone	2136504	1940704	1668323	1538321	1861642	12.7753		NA	NA	NA	NA	NA	NA		1498486	1385572	1487657	1089930	566599	32.6396		NA	NA	NA	NA	NA	NA		NA	NA	NA	NA	NA		NA	NA	NA	NA	NA	NA		1359357	2986002	2327654	1877677	32.2875		NA
3127	hypoxanthine	142967168	179414080	149436912	153776864	204143440	15.3311		NA	NA	NA	NA	NA	NA		166154144	239584384	143014528	130696632	53419528	45.7373		NA	4368151	4274822	849798	284038	89.2031		NA	2375414	NA	1864745	17.0323		NA	NA	NA	NA	NA	NA		117506432	172269408	168056560	177472624	17.5125		NA
15716	imidazole lactate	3996735	3805545	2508313	1738591	4296023	33.4854		112426	559727	78591	281126	373532	70.1773		991325	1194734	1009536	829076	75601	53.1508		310526	851303	818040	510715	694221	35.4987		685296	698511	323154	558203	30.7258		79394	41988	115812	95211	61229	36.5029		3222219	4424392	5399086	3958071	21.4417		NA
1123	inosine	134546192	123399176	116526680	117205664	132476064	6.72612		35823500	44408588	24117918	25366184	21176208	32.0965		158672528	132741752	125158952	82374416	80664848	29.1401		29663496	25779200	33931920	24731780	26891260	13.1014		23929626	36621512	24522102	37561728	24.2733		24022764	13103657	23144726	20758964	10535696	33.3891		80733320	117285240	97306472	86932192	16.7569		7811340
2133	inosine 5'-monophosphate (IMP)	NA	NA	NA	NA	NA	NA		NA	NA	495811	1567909	813730	57.4096		NA	NA	NA	NA	NA	NA		508349	141138	NA	1062106	401147	73.441		2848873	1272759	3282278	1809993	40.114		729216	302695	1098789	567286	614214	43.7291		NA	NA	NA	NA	NA		NA
43849	inositol 1-phosphate (I1P)	632690	704668	641254	1448510	1349507	42.654		NA	NA	NA	NA	NA	NA		905141	1151391	1461660	1562745	629682	33.8501		NA	NA	NA	NA	NA	NA		NA	NA	NA	NA	NA		NA	NA	NA	NA	NA	NA		1116141	707193	1056655	1540186	30.914		NA
46896	Isobar: fructose 1,6-diphosphate, glucose 1,6-diphosphate, myo-inositol 1,4 or 1,3-diphosphate	49376	64841	58052	40823	60161	17.4745		203390	162873	168924	215436	195055	11.9055		55152	80102	52040	78179	102003	27.8438		123879	38091	87166	161751	124245	43.6297		55855	NA	57989	NA	2.65094		178399	79843	185357	NA	110098	37.3865		65747	53443	63479	53443	11.0374		NA
1125	isoleucine	245404848	271265408	200154672	181696144	302166976	20.6734		51806660	54429328	56166560	57026564	56998960	4.00177		261201568	265879744	266338096	195579968	116932344	29.6139		54357728	52053400	51260720	56542640	47235792	6.69486		61464716	75362672	62538936	67180416	9.49028		50750048	45290268	50247460	50023836	41247088	8.70752		224880272	313035520	286538176	288271200	13.4943		40366928
39777	isomaltose	86126208	87371920	74964024	58028064	110727000	23.0899		1917500	1252574	2558275	4691051	3972401	49.5961		77551776	60912408	57092784	42313996	17124612	44.5344		3787317	4727033	3569064	5608181	2184968	32.4031		9516266	15968881	10329445	10920142	24.9424		2173139	1278151	2836151	2258932	1558045	30.4069		42589376	57731568	43566952	35847052	20.4664		302390
35107	isovalerylglycine	283931	182071	182576	113267	158341	33.9915		42559	141069	58308	NA	32944	71.8173		113704	NA	89630	60947	46214	38.7239		NA	NA	NA	NA	NA	NA		25763	31145	NA	NA	13.3747		NA	66172	NA	55557	42878	21.2547		71443	NA	67609	81463	9.73196		NA
27732	isoxanthopterin	457524	515699	400045	419072	489063	10.4842		154984	179900	190552	280385	253204	24.8883		467204	730354	488410	463683	345503	28.2428		76441	112145	99880	NA	81186	17.9583		146344	122957	96724	143002	17.9364		168341	134318	174921	193195	158984	13.0554		318911	302021	305288	334573	4.70937		85102
21040	kojibiose	36055696	23624854	33146482	21920132	37018768	23.3621		577997	339526	1021127	1667323	1752620	59.0279		21624396	16445457	15599380	17445810	5298870	39.535		1115311	1416480	931705	2804528	657860	60.6484		5832738	8949057	7247180	7249331	17.4176		1643806	1155516	1269968	1070015	1735677	21.6529		8422066	21291146	7944002	12899071	48.9335		206674
1417	kynurenate	375459	752171	503924	1283980	927362	46.7178		618825	3732807	2063630	1666744	636539	73.42		823361	505641	388413	258621	255578	52.6221		1982898	4564857	4506513	572874	4528692	57.304		999231	737292	463021	750198	29.7099		198593	191341	289402	251925	167389	22.6217		1157053	2342540	2505562	3285181	37.854		1388176
15140	kynurenine	2648752	12752326	3390052	5759862	3226200	75.5159		1656874	3599937	2729277	2981249	1206944	40.3224		4881932	3542551	2988926	2037897	1800870	40.7707		2754884	3033619	3013305	1018925	3501023	35.9695		1328340	1594833	1111881	1338444	14.7051		684243	581040	921217	875437	565349	22.7553		5441634	8574672	9209001	9997895	24.0341		2061965
527	lactate	387915296	521421312	338078016	428538112	624885376	24.7799		22647436	25102896	37327216	34836612	43413216	26.4904		424345504	355091520	389888576	271981408	68794512	47.0579		18051164	8367365	15146991	21969936	9612913	39.0036		28784564	35679360	21596828	27116360	20.5093		17875160	16529972	17548276	20359372	10400618	22.4314		152700880	308560512	227993504	132258456	39.033		13132439
42002	lanthionine	1725598	1827075	1468940	1207839	1962803	18.3744		123299	286893	277902	489499	NA	51.0146		1071681	898603	896236	599434	NA	22.6289		549457	1475368	880826	519873	872923	44.727		762925	574461	394035	787009	29.1549		88906	NA	52468	NA	43922	38.6783		1872647	2722268	2863658	2689532	17.7104		NA
1645	laurate (12:0)	90921072	199745616	185432320	106187080	327585920	51.8168		60659140	28444640	31707196	46669032	43704752	30.4648		295800576	627436608	436272448	529668960	480177120	25.815		20209568	24303314	26140872	39128412	24691396	26.715		34080896	49619936	36663084	46491792	17.9986		39621480	36989024	43961004	53150440	35777876	16.7749		183253760	221183408	147427776	156405648	18.7022		19530760
60	leucine	300264832	370325760	255595584	246941344	392516800	21.0814		86680784	73800504	63853608	80495088	65320852	13.1885		345313920	338661408	340665504	275905632	176143600	24.5417		69225528	72485128	60955256	85276200	68226552	12.5067		75764088	75608424	62204412	85494824	12.7962		70099840	65630760	69687664	61637460	63244488	5.72191		293077568	411186112	359718656	349012320	13.7106		59495032
1105	linoleate (18:2n6)	410899360	939296896	1153592832	757324416	922947456	33.052		309683744	351062240	162951856	242340416	189653424	31.509		886003136	2003716864	1268356736	527122912	667105920	55.3074		130536888	174858976	170435440	120627328	225702064	25.38		158052656	145890304	201636480	229843696	21.1546		177478704	92576488	203702176	263686768	90595984	44.9563		734157504	1060952064	815327296	762137344	17.6788		34959392
34035	linolenate [alpha or gamma; (18:3n3 or 6)]	60714028	143058720	187027520	91627072	185252992	42.173		119620744	143928944	136022160	141249824	92462440	16.831		164495248	226599808	113568512	76426200	109154856	42.5048		25711568	62602948	54078772	43286864	94950648	45.802		39827408	31674570	46626472	55993916	23.696		115436656	33853760	76403440	94457576	44265168	46.6849		114454704	193660944	151289648	122273656	24.6546		15509674
46223	linoleoylcarnitine*	201716	738740	407808	670086	1263374	61.1299		NA	NA	NA	NA	NA	NA		565079	2315253	1765215	1759093	890602	48.9358		NA	NA	NA	NA	NA	NA		NA	NA	NA	NA	NA		NA	NA	NA	NA	NA	NA		176764	662864	180402	312027	68.6834		NA
1301	lysine	214149728	285293760	233276720	229284608	282677952	13.1738		56489352	100375016	63360496	67391840	47771856	29.8856		259709488	253685280	261672080	186278864	107306576	31.4633		77226040	108428920	105889384	42980708	118000048	33.8255		57838516	52635148	37637176	61701896	20.1186		33725960	29320110	35580468	36229424	28497212	10.9176		182869904	268210464	250717552	261732336	16.333		25876340
1303	malate	132606648	320337216	169948448	334301664	207335872	38.7629		271136992	212717872	111021856	64181320	50584128	67.8098		838764160	403384512	915036672	816099840	1058090560	30.2988		145661232	13555958	18106230	15704188	26874484	129.754		18303856	22051936	18590848	28484114	21.661		221574624	115844640	142010880	228372304	96769456	37.7161		68069744	74197744	67948392	94492512	16.4801		44924936
15872	malonate	20383220	21039870	14781008	11200376	24663240	29.1271		2341936	2871661	2123640	2078344	2097845	14.5599		15478526	18235744	10514722	8746656	5015721	45.5719		1699006	1878599	2020664	2082424	1807835	8.21281		2855885	3380722	2795611	2878685	9.0989		2789284	1943452	2505883	2700868	2081163	15.609		14816274	18794770	15603445	13353735	14.699		1608565
35170	maltohexaose	714136	743536	612313	471196	845910	20.9904		NA	NA	NA	NA	NA	NA		961971	857736	915886	752516	272918	37.1077		NA	NA	NA	NA	NA	NA		NA	NA	NA	NA	NA		NA	NA	NA	NA	NA	NA		103087	139410	NA	77771	29.0221		NA
35163	maltopentaose	3835167	3534762	3152526	3693408	4994070	18.0289		663678	198565	396611	962563	822701	51.105		4552054	5612468	3853299	4966166	1973020	33.285		304360	238209	218707	542952	215287	45.527		1025968	1378954	1000973	1369877	17.4777		464947	203211	566485	425773	263724	38.7059		1849037	2504348	2046924	1645906	18.2478		NA
15586	maltose	242507136	212891936	197718592	132838360	309047360	29.3936		8306659	5299890	16074474	13200750	18368300	44.1152		301445600	233091840	281734272	186724624	106629568	35.3066		6475048	7976343	5118350	31247680	2614118	109.131		111773664	146636544	134549120	155513152	13.8241		69599584	49871900	80296168	81469408	68284144	18.1761		37177828	87672816	33190222	48594708	48.1639		2498500
15910	maltotetraose	7753608	10719234	9128125	8051565	11125518	16.3076		996513	433555	707740	1305005	1097481	37.6103		10461949	12900971	9443678	7146825	3221732	42.4353		819766	699069	567537	1069703	564859	28.2724		1304487	2130663	1730210	1966628	20.127		513799	220701	802139	445201	363514	46.0128		6325478	8235267	7260850	5449758	17.5997		NA
44688	maltotriose	9188172	2221308	1512330	1098824	3699781	93.302		173261	22989	483940	271965	611483	75.6081		3962748	2088868	4727349	2634508	2485386	35.082		249327	NA	108843	1650513	NA	127.312		14586183	16971922	21980240	23216276	21.2992		7922642	9401574	11201021	10816435	12157974	16.0926		395220	802753	279933	NA	55.7585		NA
46142	mannitol/sorbitol	27498900	26166288	24264880	19748344	36798940	23.292		1857538	1991411	2599549	3513058	2644577	26.0563		38225284	35964984	49718264	30799394	21759622	29.0502		2667927	2102955	2318760	1737812	2479301	15.8718		2308891	2316466	2651426	3140943	15.0403		1972153	1477581	1934108	2264249	1326277	21.4226		24872424	45998760	31364322	19724340	37.3348		586205
48153	mannose	5417292	3925154	3361414	2197170	4551404	31.2604		NA	NA	NA	NA	NA	NA		9096560	4893940	4405246	3910518	2314676	51.291		NA	NA	NA	NA	NA	NA		NA	NA	NA	NA	NA		NA	NA	NA	NA	NA	NA		2749612	2855089	2426821	1617251	23.2321		NA
1469	mannose-6-phosphate	978559	1537051	1652288	1387986	2168976	27.9604		NA	NA	NA	NA	NA	NA		2442327	3987866	2976276	2265816	864924	45.3488		NA	NA	NA	NA	NA	NA		NA	NA	NA	NA	NA		NA	NA	NA	NA	NA	NA		668690	724920	1112355	521688	33.29		NA
15963	melezitose	NA	NA	NA	NA	NA	NA		NA	NA	NA	NA	NA	NA		2253931	2932022	5198195	2223674	2163081	43.7637		NA	NA	NA	NA	NA	NA		55315	176696	380673	NA	80.5066		290380	285128	790277	493359	125486	64.4231		NA	NA	NA	NA	NA		NA
1302	methionine	193544928	227967728	175344480	209202736	235347920	11.8167		34572820	58902448	42170020	45785724	28111184	27.9311		210889600	204543120	192657632	145067904	75732072	34.1197		54761044	62353992	61118960	27639588	71914864	30.1821		38537820	35961256	27290914	41723800	17.2561		24850168	18116474	23378610	19886028	17321416	15.8588		163156048	245638384	221681088	216841776	16.431		22237158
18374	methionine sulfoxide	607255104	780261632	526068448	579100608	899072064	22.9798		211800096	226404528	132572248	284214816	146647760	30.8939		591506560	561032192	497910240	377085632	269273024	29.2448		203223680	232915280	215491504	125175840	263836624	24.8237		185651904	262532016	164711232	245829376	21.8476		80501464	51817948	78698176	64238584	53958244	20.3856		461084928	517534336	533681664	506567488	6.17119		111843728
46144	methyl glucopyranoside (alpha + beta)	5465720	7996434	4281043	4019511	15822788	65.2144		1856415	533598	1459131	1804520	1176293	39.5988		11914603	13517795	13973695	7115661	5528922	36.9862		561797	163961	480291	113148	NA	68.0064		4215457	6543355	3670149	4104899	27.9452		3439278	3301638	3262822	2675604	2485622	13.963		959406	3767340	1662396	2065668	56.4621		110475
37070	methylphosphate	548176	1108971	942910	1110883	1685524	37.9223		212692	254193	123583	258897	126369	34.0973		1346651	1558176	1340631	1164827	621746	29.452		124990	131679	171765	181635	215460	22.6211		98111	99732	55500	117594	28.4098		80435	32602	124699	90899	30368	56.1034		487788	944875	672079	755431	26.5282		NA
15745	methylsuccinate	438317	474219	472092	NA	607261	14.9993		162312	304726	184421	NA	161433	33.7065		1292619	1174275	853124	376061	203170	61.4794		NA	NA	NA	NA	NA	NA		228937	NA	252096	325874	18.8212		NA	NA	NA	NA	NA	NA		672339	1298789	1129800	1224134	26.0112		NA
39583	mevalonate	12850825	12639892	9190827	10128831	15233781	19.9606		1545098	647476	28213	52875	NA	125.134		11110756	10502349	9415650	8039660	6147717	22.07		37559	384921	645673	644729	70359	83.0708		153919	377754	NA	250232	43.0792		NA	NA	NA	NA	NA	NA		10867749	22283194	15928625	17339612	28.2805		NA
38627	mevalonate 5-phosphate	1156885	850598	706293	952890	1136631	19.9109		NA	NA	NA	NA	NA	NA		1289025	1063830	1031872	551905	119604	58.0263		NA	NA	NA	NA	NA	NA		NA	NA	NA	NA	NA		NA	NA	NA	NA	NA	NA		493098	864280	773761	716371	22.2021		NA
48118	mevalonolactone	35826976	34036980	26646254	30162028	42570480	17.8172		5181028	1901830	NA	209907	55364	129.615		29754516	26970596	27155146	23144528	17543796	19.0535		243111	1130880	1892856	NA	NA	75.8228		551031	1320708	NA	976057	40.6143		NA	NA	NA	NA	NA	NA		26878382	50203368	34900980	38955820	25.7321		NA
1124	myo-inositol	17533372	18592372	19252356	13194904	19456148	14.6388		6912454	7577480	8821082	10840045	9554829	17.8811		14072160	19243576	15992163	13537108	8946350	26.194		7675804	6970049	5522294	8057976	6936178	13.7854		10595392	11382615	8246016	11014797	13.7044		7073700	5028725	8313459	6805747	5235613	21.0577		8547474	13047274	10890581	8867145	20.1474		2934820
1365	myristate (14:0)	372860128	791883648	890407424	394770912	1137486592	45.9493		202487056	92243048	93233432	174876320	143312976	34.6738		1322214912	2465502464	2186752512	1305150848	1740534144	28.657		60085896	68847256	68543176	118210760	66497500	30.8978		95373312	161669984	135094208	170426400	23.9696		167626736	132136616	186405248	214662224	128545880	22.0199		670136576	666181824	482927008	527301408	16.3432		41585044
32418	myristoleate (14:1n5)	37527388	92652632	92560568	45003360	161425536	57.6857		22172984	7071793	6526535	20106242	14607695	51.1851		156579664	323579776	274836640	286385856	270189984	23.9075		4337135	6664256	6429910	14749632	7718686	49.8512		8873932	16913380	14190063	17994934	28.1086		14677105	12269701	18447420	23871664	13718442	28.1067		74729088	82550320	61815912	61564552	14.6712		2180831
33952	myristoylcarnitine	147469	276810	144471	126435	665527	83.7618		NA	NA	NA	NA	NA	NA		310583	772729	921868	866828	338881	45.9098		NA	NA	NA	NA	NA	NA		NA	NA	NA	NA	NA		NA	NA	NA	NA	NA	NA		165902	410853	149070	210392	51.557		NA
15650	N1-methyladenosine	1775000	1623583	1424869	1548111	1959940	12.449		NA	NA	NA	NA	NA	NA		1685957	1500647	1183591	488552	166020	65.0968		NA	NA	NA	NA	NA	NA		NA	NA	NA	NA	NA		NA	NA	NA	NA	NA	NA		1325961	2029013	2203398	1757680	20.8985		NA
1498	N6,N6,N6-trimethyllysine	1805568	2533270	1795296	1704115	2680297	22.0495		471482	496910	597613	750005	438509	22.903		2626097	2471337	2255445	1484702	1001820	35.3541		623263	819580	772530	337064	765663	29.6502		454698	448740	NA	291414	23.2498		NA	NA	NA	NA	NA	NA		1592913	2409166	2583602	2517749	20.2536		332723
36752	N6-acetyllysine	NA	NA	NA	NA	NA	NA		NA	NA	NA	NA	NA	NA		116766	NA	103079	93988	NA	10.9606		NA	NA	NA	NA	NA	NA		NA	NA	NA	NA	NA		NA	NA	NA	NA	NA	NA		NA	172634	104679	127179	25.6749		NA
35157	N6-carbamoylthreonyladenosine	34635	79073	75329	70916	97163	32.0035		NA	NA	NA	NA	NA	NA		74171	82830	49228	35100	10790	57.9992		NA	NA	NA	NA	NA	NA		NA	NA	NA	NA	NA		NA	NA	NA	NA	NA	NA		72145	74151	92992	76565	12.0632		NA
36713	N6-carboxymethyllysine	2398736	2210397	2120298	2369014	2420199	5.70989		200708	461777	226408	387222	243731	37.5606		1697121	1643685	1915516	1521177	826089	27.2047		357798	237135	271412	270484	432828	25.5101		581300	676896	359388	603139	24.6382		312666	212492	387732	198330	227823	30.0349		1251189	1622220	1380469	1713084	14.2869		NA
48130	N6-succinyladenosine	53980	116174	55829	51622	99872	40.1143		NA	NA	NA	NA	NA	NA		101558	86530	88060	83827	334252	78.8287		NA	NA	NA	NA	NA	NA		NA	NA	NA	NA	NA		NA	NA	NA	NA	NA	NA		90649	74863	64166	84790	14.7938		NA
43255	N-acetyl-1-methylhistidine*	158606	169594	124753	125967	192965	18.9497		NA	NA	NA	NA	NA	NA		848040	456709	261532	159591	171107	75.8437		NA	NA	NA	NA	NA	NA		NA	NA	NA	NA	NA		55658	NA	58112	116474	123895	41.4357		166632	337098	250595	227195	28.7893		NA
1585	N-acetylalanine	1709218	1687879	1244278	1132385	1834592	20.4994		NA	164231	416426	411234	247966	40.2397		1378587	986395	1229994	837290	231279	47.6827		296597	502425	355945	370545	374436	19.8		648229	551306	549177	547705	8.61143		NA	NA	NA	NA	NA	NA		749158	1659487	859726	962531	38.8122		NA
33953	N-acetylarginine	7329399	6580964	6737277	7068464	7497258	5.48079		1778331	1535430	1380955	2982830	1577213	35.0318		9290118	6784888	6844480	6222733	5980384	18.7728		2234443	3053321	2895124	1488869	2730057	25.5478		1593632	1946819	996960	1219835	29.0708		1413978	1572669	1206777	2518571	2244795	31.4106		4152567	7869017	5203082	4121930	33.007		1105034
33942	N-acetylasparagine	259963	492162	146365	259294	213696	47.5113		NA	119084	65418	42734	NA	51.7638		241896	168312	109701	148434	210880	29.5132		88242	105185	110720	59005	79132	23.5097		62444	NA	NA	58320	4.82943		58325	47816	30985	38517	41378	23.7293		74386	135570	121340	128865	24.0952		45337
22185	N-acetylaspartate (NAA)	NA	299857	135343	79108	238545	52.8621		1668039	2714713	506249	195896	85593	109.27		658959	378345	755742	1230470	8604970	151.508		595294	226788	298213	541064	311264	41.2864		582301	407471	407452	392655	20.1484		1381963	2336173	360911	873878	2867745	65.9227		163122	278501	226581	257545	21.7293		4899828
37432	N-acetyl-beta-alanine	444442	520288	515215	431285	557772	10.9041		77772	162311	137142	111343	78870	32.441		426534	532982	306699	330847	271572	28.3547		NA	NA	NA	NA	NA	NA		117297	144233	NA	135874	10.408		NA	NA	NA	NA	NA	NA		357315	389259	631881	415725	27.7642		NA
43530	N-acetyl-cadaverine	NA	97994	25343	112595	NA	59.4245		NA	NA	NA	NA	NA	NA		333254	329816	314023	206718	192345	25.3129		NA	NA	NA	NA	NA	NA		NA	NA	NA	NA	NA		NA	NA	NA	NA	NA	NA		NA	NA	NA	NA	NA		NA
1586	N-acetylcysteine	252385	310393	347587	676176	774131	49.9872		90136	NA	22364	54340	35980	57.9262		547885	390591	347691	450904	79805	48.2782		25572	32824	38436	31949	56386	31.7044		44232	31833	43772	50312	18.1807		18762	NA	17694	21114	23506	12.7685		86244	150832	89373	64044	38.1276		NA
15107	N-acetylglucosamine 6-phosphate	56999	150940	246665	196908	216189	42.5448		NA	NA	NA	NA	NA	NA		271547	511769	250946	405514	364308	29.3429		NA	NA	NA	NA	NA	NA		NA	NA	NA	NA	NA		NA	NA	NA	NA	NA	NA		159639	208470	221820	181816	14.376		NA
15720	N-acetylglutamate	7216851	5858988	5295286	4956312	8274318	22.0174		1856769	2937866	2387208	3926348	1884985	33.2275		11969972	11470620	9229009	7929194	2392356	44.6585		2937274	1979326	1832798	2590013	2093001	20.1997		2556889	3133013	3280954	3989502	18.1851		3909273	1962235	3468596	2738657	2198389	28.9305		4076917	6860226	5270144	5416284	21.0908		793387
33943	N-acetylglutamine	3434526	4372758	1986907	2207191	3187153	31.9001		766651	1988084	1477589	1602456	984653	35.9188		3499854	2697999	2582855	2512554	1164329	33.7573		680131	1156678	1337308	NA	1354226	27.7618		1080523	1075166	953976	1098629	6.28895		1331116	752157	1540453	1193835	845526	29.1712		2017712	3390553	2083879	1757090	31.68		544390
27710	N-acetylglycine	1183995	2399292	772857	1107196	661140	56.5158		243660	519565	223976	468517	193307	46.1094		781742	710314	511053	674125	406097	24.9665		325485	345839	388956	500992	527050	21.8747		458561	497225	420744	448757	6.93119		187034	NA	362447	NA	209772	37.6913		896517	1046381	1052303	1026035	7.30077		NA
48679	N-acetylhistamine	22123624	21065444	21159884	30282632	27814490	17.4473		729698	106086	NA	26101	NA	134.083		37599792	32771232	38156072	27517704	39818704	14.2683		50568	324678	303847	1292150	55525	126.484		514168	786298	36476	739647	66.0735		NA	NA	NA	NA	NA	NA		9574713	21664224	10567009	8413376	48.8766		NA
33946	N-acetylhistidine	2369345	2263817	1654728	1816577	2075521	14.6958		414304	1134870	407830	602560	365154	54.8345		1143160	1032759	1014590	659282	363581	38.4141		650900	1374198	1315852	565179	1488922	40.3589		597046	582795	438115	693727	18.2429		220998	179025	239942	242815	192798	13.187		1862554	2709156	2461571	2314457	15.222		243801
1587	N-acetylleucine	164685	137101	109401	101145	178596	24.3719		NA	NA	NA	NA	NA	NA		130327	96039	108030	62820	28054	47.1814		NA	NA	NA	NA	NA	NA		29450	20773	NA	22900	18.5543		NA	NA	NA	NA	NA	NA		94376	182818	124992	111415	29.8908		NA
1589	N-acetylmethionine	315718	418146	366120	773520	1594570	77.1034		235943	190077	240381	256901	240917	10.821		1040776	1065742	865306	1449419	1097477	19.3148		159857	100835	129731	124595	202451	27.237		190148	156990	167400	131516	15.0597		146371	111085	120360	164811	122382	16.5731		603701	732243	647711	635676	8.37569		85745
45428	N-acetylmethionine sulfoxide	1983951	2649452	1986727	1795263	2799648	20.0414		321801	677778	296531	650401	382863	39.4744		1350862	1670447	1217180	1334264	313847	43.4164		377007	771098	756257	NA	574988	29.8165		415445	530829	299702	457239	22.6998		144564	122077	175606	215615	132404	24		1695659	2440768	1928968	2044044	15.3594		193859
33950	N-acetylphenylalanine	151285	346827	85935	60890	135828	72.1684		NA	NA	NA	NA	NA	NA		66405	44792	56244	36000	NA	26.091		NA	NA	NA	NA	NA	NA		NA	NA	NA	NA	NA		NA	NA	NA	NA	NA	NA		82939	194032	128096	120584	35.1449		NA
37496	N-acetylputrescine	133093	285787	139667	206190	248145	32.9291		NA	NA	NA	NA	NA	NA		400230	459989	342635	239276	171160	36.4016		NA	NA	NA	NA	NA	NA		NA	NA	NA	NA	NA		NA	NA	NA	NA	NA	NA		116285	181670	185086	126900	23.5834		NA
37076	N-acetylserine	6317027	17391238	4392476	5078588	5838582	69.3221		961216	1743241	1413806	1555833	1103235	23.7051		4820584	4891319	4550425	4712513	2083750	28.4086		1567925	1987995	1445784	1267456	1610121	16.8827		1740064	1391563	1294852	1790771	15.9431		1057069	845830	1258410	1074989	785034	18.9941		2563593	5265569	3261336	3560274	31.3236		428776
1500	N-acetylserotonin	56161	52434	46663	50556	66951	14.1698		41651	72824	83525	88896	84780	25.8425		98903	83656	49265	46243	26149	48.7553		59708	78795	70063	59172	79743	14.2843		85062	75218	67105	67317	11.5073		42711	28655	64929	43250	22318	40.7007		62795	97289	76006	67116	20.243		NA
48187	N-acetyltaurine	167580	218242	140188	194334	183510	16.1671		135450	281778	180297	184150	174028	28.3866		268417	274668	109874	145839	163140	38.8808		141275	214046	200353	156083	181465	16.8815		182485	157090	164921	125251	15.2066		177751	184943	175385	177534	166081	3.84188		353017	642531	682186	538763	26.5424		94893
33939	N-acetylthreonine	1274597	1921914	632711	1230304	929739	40.0908		162720	360901	151251	173584	84022	55.5253		688808	651836	516308	813574	307057	32.3992		127311	205797	130469	NA	118220	27.8898		97723	163598	109779	188633	30.9378		70551	78191	74248	120498	70326	25.7815		464995	1139737	716317	1005995	36.2713		NA
1591	N-acetylvaline	134239	106247	97020	72230	119776	22.1867		NA	NA	NA	NA	NA	NA		81521	85029	70870	39775	24485	44.4535		NA	NA	NA	NA	NA	NA		NA	NA	NA	NA	NA		NA	NA	NA	NA	NA	NA		78437	134316	105193	101169	21.8994		NA
32984	N-alpha-acetylornithine	144267	199315	113276	227264	113637	32.3392		118815	132640	NA	NA	40131	51.3402		NA	NA	NA	NA	NA	NA		NA	96762	95368	NA	115650	11.0425		NA	NA	NA	NA	NA		NA	NA	NA	NA	NA	NA		68204	97252	123814	91261	24.0259		NA
43249	N-delta-acetylornithine	1213920	1392431	807767	1916208	1079610	32.2777		490118	592867	272379	660338	372318	33.1117		1045582	1889317	1364880	1428015	876689	29.5552		577192	590919	798650	320616	876028	34.3544		429334	695894	432367	432406	26.587		251107	387273	461583	529842	392231	25.6219		730276	883198	721808	697550	11.1411		233006
48433	N-formylphenylalanine	301079	345597	367835	252808	253519	17.227		NA	NA	NA	NA	NA	NA		163439	112386	108510	76442	NA	31.2269		NA	NA	NA	NA	NA	NA		NA	NA	NA	NA	NA		NA	NA	NA	NA	NA	NA		76129	70208	41640	57117	24.9876		NA
594	nicotinamide	714497	981190	1264182	1312680	1375743	24.5062		1581585	870432	478527	824881	585272	49.6347		1267028	1123220	1411176	1222892	1273449	8.24785		509761	509922	598724	429723	482013	12.1099		326649	444608	357076	433924	14.7879		354006	268087	323875	317436	302963	10.0145		1066010	1235355	1386430	1018923	14.2691		318509
5278	nicotinamide adenine dinucleotide (NAD+)	2170085	495228	206543	404737	396659	110.159		NA	313983	1490863	2181716	1570488	56.1783		1092327	185877	513045	NA	NA	76.879		1129192	94284	86197	786301	480680	87.478		1193553	1012744	1265609	1011505	11.5046		1205045	602570	1024804	943219	709728	27.0264		217861	890237	505498	331728	60.4734		529175
22152	nicotinamide ribonucleotide (NMN)	13416030	964739	383137	532344	702412	178.614		628522	3924785	2517590	5263005	1976653	62.4651		2488008	227260	1656409	218141	101533	114.81		2114034	1933543	2176826	4036154	2291262	34.366		1620176	4813931	1949877	3598276	49.7199		2803507	983055	2085167	1258379	1287086	44.4947		599784	2621452	1191648	771338	70.8237		496988
33013	nicotinamide riboside	110107288	187557504	200315008	192238112	255534416	27.46		75202760	36976280	3868654	6263670	4297199	123.146		231761984	222558272	197841600	192310880	156531648	14.7135		5795456	9945763	20649708	6183558	6726063	63.3935		2507096	8249787	2337177	8489964	63.6773		4054148	1927857	3732551	4102307	1924445	35.7229		146959296	141267792	138259472	126375328	6.27914		1309059
1504	nicotinate	26886420	23804344	21491660	17535628	28376644	18.3184		1531224	1500668	776664	1482400	1056881	26.5761		17781540	18909998	10491418	9844602	3125652	53.6832		1347631	2620192	2857783	1945860	2319530	26.7941		2432937	2331427	1933581	2843510	15.6705		639472	305486	681570	808072	577439	30.914		21298024	33788720	32324476	26811572	19.944		385706
15725	nicotinate adenine dinucleotide (NAAD+)	339635	128959	34539	NA	NA	93.134		NA	NA	83387	66778	49201	25.7245		374012	65288	397064	NA	NA	66.4503		123434	26091	NA	43144	34810	78.9858		131548	91624	78854	76263	27.0149		33603	29789	49067	NA	NA	27.2335		55335	223175	127381	66553	65.0763		NA
33471	nicotinate ribonucleoside	1266788	3308764	1142870	2725422	1543501	48.2776		NA	NA	NA	NA	NA	NA		1182721	1631012	631949	1031248	499485	45.4472		NA	NA	NA	NA	NA	NA		NA	NA	NA	NA	NA		NA	NA	NA	NA	NA	NA		1372869	2089185	1606788	1599715	18.0915		NA
37069	N-methylalanine	10834817	10902714	10504264	8397231	13727628	17.4598		8601746	10991440	9322702	10388319	9192900	9.97887		16977934	22160864	17889524	14992564	10045437	26.9217		15753498	19087428	16518047	17381292	14714735	9.95063		11565362	10809071	9803996	12192342	9.27244		7668019	5922427	10223496	9448256	7550711	20.8066		12269161	14329290	15769203	14316651	10.1589		4358439
39577	N-methyl-GABA	5799659	6804101	6830183	12072311	6288707	33.8447		NA	NA	NA	NA	NA	NA		10054645	11600700	9624396	5964784	4637379	35.0946		NA	NA	NA	NA	NA	NA		NA	NA	NA	NA	NA		NA	NA	NA	NA	NA	NA		10652437	10263955	9678374	8958793	7.46134		NA
43586	N-monomethylarginine	510800	921708	458203	397632	678357	35.5959		NA	NA	NA	NA	NA	NA		683825	806120	624098	373775	NA	29.2583		NA	NA	NA	NA	NA	NA		NA	NA	NA	NA	NA		NA	NA	NA	NA	NA	NA		357912	896398	664743	658213	34.2601		NA
43502	N-octanoylglycine	354053	209818	286004	372558	539401	34.7914		44410	NA	80792	280534	269185	73.2123		553439	557853	441725	362315	NA	19.7255		23072	36359	53552	139530	91901	68.5259		260844	338918	251776	304751	14.0068		76606	83042	127688	134514	71406	30.4153		322736	596220	464614	241051	38.6063		NA
1356	nonadecanoate (19:0)	1694018	3797529	3586530	2244411	2886860	31.1983		1323087	1677458	1471514	1257234	1098394	16.1035		4655718	9821469	6528751	1857689	1479105	71.0686		1374776	1180541	1239916	1131089	1040573	10.4715		1126680	1205771	1118345	1294900	6.94118		1355503	1269559	1395300	1300388	1191957	6.03663		5054612	4843380	2982657	3153306	27.2334		922504
44877	N-palmitoyl-sphingosine (d18:1/16:0)	596193	2628213	2501567	1990884	2397867	41.156		884662	739842	893966	1478174	705716	33.1913		2232438	3620935	3078034	2983446	2299749	20.4202		336762	766096	405881	275847	1129726	61.7868		198071	410006	NA	292752	35.3567		407962	189807	398649	598116	205048	46.7958		1405888	1553634	1703678	1835393	11.4359		267221
52285	oleate/vaccenate (18:1)	602535680	1576655232	1615937408	1239635328	1436214912	31.9716		331120576	297539712	202303392	256213488	194246384	23.1376		1593613312	2960268544	2235945728	768076992	624547712	60.2738		157381552	176593840	197246576	154431376	201949344	12.3591		148183216	159865664	184458912	229451792	19.9306		198996368	138612464	202026592	245250224	129681928	26.3698		1171538048	1456002432	1133641344	1153912576	12.3925		67699648
38102	oleoyl ethanolamide	83825	134176	113890	100603	71494	24.4642		NA	NA	NA	NA	NA	NA		138976	173879	115969	NA	NA	20.3985		46503	83760	35671	NA	28303	50.7192		26638	NA	39573	46017	26.3812		NA	47637	NA	34520	24736	32.2496		197431	383369	380185	258755	30.2369		31654
35160	oleoylcarnitine	4562695	18350876	11709505	14251396	28132746	56.5308		922402	154619	162015	361873	196162	90.6408		18076284	38640068	27161334	31126334	7170481	49.808		NA	NA	NA	NA	NA	NA		49291	230841	619628	453261	73.8959		NA	NA	NA	NA	NA	NA		7966418	15136609	8395473	9246014	32.818		NA
1493	ornithine	25743872	49935996	55953240	93032000	28737408	53.3602		37245200	64608120	52188364	49806328	35489004	24.9107		20066236	18835282	13109096	10361752	15745467	25.6177		47320592	69119824	70545024	18468984	80684064	43.4166		24357188	14144110	13483997	27392116	35.666		10890086	13076836	10979735	20544114	10510267	32.018		23281382	31059570	35466484	44389728	26.2582		34724832
1505	orotate	2531276	3022127	2069486	2325076	3096117	16.9883		260707	705188	495027	419050	273801	42.3528		5050139	3778144	3837552	3030156	1889732	33.055		603311	819019	818267	335580	886191	32.6672		716211	708994	495918	629533	16.048		572850	410250	678438	585843	627657	17.5505		1466427	2721202	2293397	1998098	24.8661		120867
47173	oxaloacetate	NA	NA	NA	NA	NA	NA		2067686	1448819	610105	502436	538324	67.5341		12476648	3025040	7810479	3113016	9880914	57.4128		315094	NA	NA	59232	167698	71.0801		160026	NA	NA	143363	7.76727		1412074	313400	NA	1723072	372940	75.2201		284642	252161	272608	425395	25.5725		119682
1336	palmitate (16:0)	1390748800	1964971904	1977048960	1719936128	1851898368	13.5617		1124700032	1182989824	1096489216	1067951552	1062587328	4.44763		2025038592	2857210112	2462759168	1468817920	1370371328	31.2576		1113687296	1033232768	1073564928	1106677632	1039724224	3.44768		1021951744	1049395008	1119778688	1121131008	4.65811		1115470080	1091764992	1184769152	1214725504	1076923264	5.28594		1617713024	1702432128	1367867264	1432771712	10.2058		917712448
33447	palmitoleate (16:1n7)	752138240	1832104064	1939619968	1014110464	1900857088	37.7075		364599616	213758160	128449008	229787392	178874288	39.5044		2153210368	4002237952	3210391296	1760343424	2028017408	35.8889		95064632	119306208	118716048	142642432	119149640	14.1399		116933840	169460240	162055952	210693760	23.3108		174112288	113537368	188855008	229194832	106555688	31.993		1510860928	1710420736	1486473216	1433756416	7.88409		29358578
53223	palmitoleoylcarnitine*	238705	510705	230242	273250	984514	71.854		NA	NA	NA	NA	NA	NA		367716	1892985	1965520	1531461	961821	50.2201		NA	NA	NA	NA	NA	NA		NA	NA	NA	NA	NA		NA	NA	NA	NA	NA	NA		173452	435161	236272	541597	49.4168		NA
44681	palmitoylcarnitine	2430755	7911381	5514602	4829121	17443010	76.3867		671536	153268	190480	358381	192729	68.7583		13399660	28733812	24648636	20541584	5105073	50.7565		84324	NA	111136	210292	52878	59.3566		129916	246626	683738	470980	64.1342		216561	155033	448201	694429	377585	56.1953		3093158	6091130	2566464	3471610	41.2091		NA
37284	panose	42409944	39448460	40082000	29178768	62773912	28.7076		1724636	612913	3454948	6876222	8013368	77.6194		29704452	24074732	30198476	27301714	12177886	29.9836		3489861	3724119	2642397	10483972	1680023	79.2991		27411720	35314340	34602020	35025800	11.4716		4492767	2910437	5941452	5429837	4696486	24.5658		16386495	19279310	12759103	16771527	16.4795		435486
39791	pantethine	521187	460944	440989	245696	547963	26.7792		NA	NA	NA	NA	NA	NA		395649	322178	263190	223945	78476	46.2898		NA	NA	NA	NA	NA	NA		NA	NA	NA	NA	NA		NA	NA	NA	NA	NA	NA		395810	590116	573440	422827	20.2623		NA
1508	pantothenate	47243276	53098892	50558396	44071096	54725452	8.66948		23151064	30903652	43891680	49387904	34962860	28.5236		39360112	45428280	37259020	26611048	17372880	33.5974		43523744	43725116	35510776	34905200	43870024	11.5644		36624344	39707888	32990718	42646048	10.9043		28060338	20518448	29687096	28852312	20601938	17.953		52431808	67182016	62961912	62165452	10.1937		18170828
1361	pentadecanoate (15:0)	18846612	31359274	28403244	28040268	30716796	18.3108		14794287	14683657	15276516	13677827	12728215	7.18242		32244880	65122668	53332160	22763492	25341716	46.7267		14674755	14448296	14602165	13610086	13548178	3.8939		12880214	13358619	13402089	14630650	5.50501		16115997	15146178	15777385	15397767	15162895	2.70247		30531802	34636952	29685884	31829446	6.8356		12402716
64	phenylalanine	236468736	295862720	212599184	194739536	373309088	27.6915		48225320	49265836	45018208	49104092	41795332	6.90597		294507008	289859456	302012736	210500656	125133240	31.2079		44710456	42168128	43029012	45632088	41234608	4.16352		44009368	51283252	40070040	48068940	10.6264		36425760	37310768	35553464	37444100	33843476	4.09948		245051296	362991520	323317024	318240192	15.7346		36674876
22130	phenyllactate (PLA)	721620	7050854	363717	334554	753379	158.106		NA	NA	NA	NA	NA	NA		164979	242784	241497	254524	NA	18.1747		NA	NA	NA	NA	NA	NA		NA	NA	NA	NA	NA		NA	NA	NA	NA	NA	NA		534482	1095376	1048117	795870	29.7736		NA
42109	phosphate	181394304	161425056	139255040	139693120	207178416	17.4835		23599568	28136716	22113580	29738744	20445676	16.0162		160643552	126505432	124710064	102698512	54387040	34.3975		25152016	29864698	26743264	25097180	25268592	7.72161		26730900	28573006	26058200	30293596	6.84127		21189124	13096674	18472102	15904888	12794459	21.988		130329880	180115616	162715488	152253472	13.3095		8030130
597	phosphoenolpyruvate (PEP)	487639	3465029	4526677	2612003	5064838	55.8043		864902	699885	393428	611459	611114	26.8314		5213594	9949214	4891195	1894562	1319525	73.7705		294425	645666	444031	247788	325269	40.7599		432305	381411	304959	435435	15.6919		662591	264484	572164	330500	302245	41.9301		3809036	5405046	5143848	4375983	15.553		90281
1600	phosphoethanolamine	155078816	179858912	158059744	237205600	138653920	22.0834		97256096	178591840	153257440	137364384	101155280	25.939		188356144	156633824	156301632	163656464	100836048	20.9259		190347888	221404832	211869760	137184016	242745072	20.0266		144080752	120935024	110906976	129467160	11.1173		107773552	93834360	117434048	98919960	83623728	12.9132		151726320	210189552	165842288	176335056	14.1512		75521840
15504	phosphopantetheine	431420	517834	355678	681119	483058	24.5417		62433	90100	166580	141875	137495	35.3508		644682	510716	416709	333148	475395	24.3081		191652	56819	95608	84045	167788	48.3709		113594	75371	83802	86852	18.3777		126325	43313	73519	44924	40296	55.5018		91719	199180	111280	109972	37.693		NA
1444	pipecolate	1379876	1850273	1380710	2615008	1332586	31.9797		577160	2981580	1324780	1021965	444953	80.2434		1031655	1154790	697063	1034251	208465	46.607		1618554	1580062	2007939	621716	2535879	41.9896		381076	NA	276185	322228	16.103		NA	NA	NA	NA	NA	NA		1793106	2703030	2344960	2913927	20.106		989486
1898	proline	3071306240	3156096512	2550122496	2356312832	4204961792	23.4787		626962496	553182336	493116000	755336256	775620096	19.2659		3847473664	3462600960	3273650688	2500339712	1707741952	28.8711		440480928	200682656	309485216	481075872	376677280	30.7057		602210944	898513984	708981760	754980224	16.5783		760747392	570220864	769618240	704269888	602851456	13.3537		2225136640	3260286720	2538905856	1960345088	22.4995		271474624
40703	prolylglycine	6712523	6319104	4484175	3872984	7890566	28.1921		NA	NA	NA	NA	NA	NA		5561113	5602147	5302682	4633088	1374186	39.7581		NA	NA	NA	NA	NA	NA		NA	NA	NA	NA	NA		NA	NA	NA	NA	NA	NA		3762687	5432500	4860092	4328386	15.5666		NA
32452	propionylcarnitine	1859209	2535394	2409404	2718997	2517895	13.5546		NA	NA	NA	NA	NA	NA		5572368	4558774	6596763	2075545	2392038	46.4832		NA	NA	NA	NA	NA	NA		NA	NA	NA	NA	NA		NA	NA	NA	NA	NA	NA		957621	1687588	1633107	2115350	29.9382		NA
33442	pseudouridine	1509004	1275643	1399730	1144140	1625200	13.6		84256	342805	125224	135829	82755	70.118		931963	779281	733753	536480	229337	42.1296		123178	388618	314674	176428	246629	42.398		193015	237959	144021	186849	20.1812		43480	75083	81030	99894	79020	26.9371		2153188	2145180	3273036	3146090	22.9311		NA
43023	pterin	529259	554234	612889	519888	779655	17.8887		272920	255377	92908	78578	NA	59.1136		626909	668827	652420	512763	487735	14.1607		135589	156958	154003	104432	125007	16.0255		NA	81306	NA	55031	27.2549		51539	57694	54550	70485	74424	16.3883		571324	500233	637325	559897	9.90691		34045
1408	putrescine	605320	852952	730934	861915	758204	13.7324		NA	NA	NA	NA	NA	NA		1160810	1331483	752605	699942	807222	29.3785		NA	NA	NA	NA	NA	NA		NA	NA	NA	NA	NA		NA	NA	NA	NA	NA	NA		506205	669267	599142	720066	14.8611		NA
1651	pyridoxal	2178093	2687752	2570368	2549154	3184127	13.7498		842388	1181568	997528	1310136	1043111	16.6266		1747532	1550615	1459111	1220231	761860	28.0779		994254	1000234	992174	618163	1218797	22.4449		511687	439171	332886	606328	24.452		333206	195189	397609	308632	273104	24.8171		1891302	2368893	2099290	1762166	13.0499		324117
2150	pyridoxamine	253236	351573	303521	367429	292278	14.7333		300519	477944	422901	383604	353768	17.3732		156987	178339	148851	148784	154308	7.74908		291055	451602	400471	185922	499220	34.6762		142014	64851	70050	80488	39.9614		118332	86466	140081	125259	95364	19.4071		408696	502022	483318	473660	8.68766		315524
31555	pyridoxate	4664162	4099671	3786170	3338571	4085898	12.1444		208163	417233	296209	688943	312630	48.2575		952399	834617	897798	508428	160223	49.715		620254	1593482	844094	414467	912898	50.85		667215	599149	568863	658401	7.58471		84876	67703	94915	104298	61902	21.6025		3567034	6449581	5562923	7091916	27.0726		84730
48990	pyruvate	82793128	45537032	46666864	14467443	107746496	60.993		12851028	2726076	5887439	28782502	17581012	75.9521		107489304	136549184	88923456	85314072	9348046	55.1548		2468164	1665023	1903371	28184636	1263526	166.219		70412280	128869024	127934608	95668160	26.6254		19803886	14015646	44092920	20679150	28140496	45.846		41113704	68840768	54348340	32148766	32.5858		422937
15772	ribitol	30221684	14274440	9557562	31628990	10327930	56.5653		171241	270257	93620	285615	167904	40.3126		3531874	1664464	1844198	2565484	569070	54.0798		357525	688011	882005	310830	500224	43.3953		351449	441338	318322	390329	14.099		279560	65766	125428	137909	138845	52.6199		7929433	12064061	11698176	11203074	17.68		NA
1827	riboflavin (Vitamin B2)	137769	258416	265439	306819	302040	26.9501		NA	NA	NA	NA	NA	NA		275310	352119	190337	189740	162602	33.5253		NA	NA	NA	NA	NA	NA		NA	NA	NA	NA	NA		NA	NA	NA	NA	NA	NA		224148	295636	320722	273911	14.7286		NA
27731	ribonate	10515731	9918223	5796968	5947628	8358905	26.9844		NA	NA	NA	NA	NA	NA		NA	NA	1797099	1568265	175545	74.3569		NA	NA	NA	NA	NA	NA		NA	NA	NA	NA	NA		NA	NA	NA	NA	NA	NA		5710879	9490448	9192498	10617121	24.2059		NA
1471	ribose	9734695	15425865	9184833	11967911	11805066	21.1278		1600676	790954	230021	325806	264282	90.5625		9603781	11449691	9273281	7769274	5123697	27.3442		373534	551613	857906	316814	367293	45.0561		301276	666179	NA	460955	38.4185		NA	182590	248454	220176	141049	23.5338		6274617	9757477	8313898	8303662	17.5424		100445
1763	ribose 1-phosphate	2903645	4354604	3828970	3463818	4105464	15.2468		NA	NA	NA	NA	NA	NA		5907519	3638714	4593830	4682179	2346777	31.3502		NA	226728	181121	67667	NA	51.6744		NA	177590	NA	243771	22.2123		NA	NA	NA	NA	NA	NA		2461964	5920196	3392967	4106495	36.8704		NA
561	ribose 5-phosphate	NA	NA	NA	NA	NA	NA		NA	NA	NA	NA	NA	NA		598964	1136331	2129495	1103348	1602078	43.9683		NA	NA	NA	NA	NA	NA		NA	NA	NA	NA	NA		NA	NA	NA	NA	NA	NA		553939	NA	272680	607865	37.6407		NA
54671	ribulose/xylulose	22986016	16691898	7020379	20342936	7928852	48.1927		432592	642658	605889	823562	506192	24.7201		3855922	4548204	2567439	4203163	1574354	37.1205		1075253	3115199	1975425	1514720	1207338	46.355		2222761	2430735	2825259	2202277	11.9431		657528	340818	619740	671808	359427	31.1988		7132181	10126195	8120830	10820465	18.9617		260879
42382	S-adenosylhomocysteine (SAH)	120940	71424	82264	85683	102865	20.9853		30094	60896	42974	69880	39912	33.2894		137807	94549	92117	85097	42978	37.2407		52948	44487	67142	43397	98944	37.5411		55137	55756	50241	55554	4.86102		22101	NA	28444	23649	NA	13.3722		66478	92323	85371	73999	14.4936		18244
1516	sarcosine	14175346	12343298	9907969	22730070	9616160	38.9235		2506737	5137627	1778652	3989294	1507542	51.6713		20197836	23041274	24931156	19458124	10167364	29.1028		5630920	6929289	8236839	4184253	7104466	24.2042		4031430	5878495	3971951	6460450	25.0542		3940519	3357737	5434768	2915563	2944848	28.1018		5588593	7878961	5796352	7860699	18.5806		1119498
32398	sebacate (decanedioate)	481303	505149	485312	216783	407555	28.4058		NA	120450	NA	166823	87026	32.1186		474183	543313	343801	416442	95452	46.0403		158383	225515	148568	185903	169213	17.0104		264182	129642	162658	225754	31.0321		110358	64079	88436	67530	58884	27.4324		388665	832673	781015	699513	29.4468		63326
53237	sedoheptulose	4274870	6553527	3957204	3098936	7174778	35.0873		NA	NA	NA	NA	NA	NA		8023514	6966644	7692145	4470887	2860704	37.3303		NA	NA	NA	NA	NA	NA		NA	NA	NA	NA	NA		NA	NA	NA	NA	NA	NA		2122788	3741050	2085168	2037020	33.264		NA
35649	sedoheptulose-7-phosphate	5760844	3317820	2441481	2990204	3174260	36.3842		388912	493552	261602	233501	127117	47.3298		8976563	4106929	7985248	2924730	1976062	59.9528		260855	268993	250617	226946	61202	40.5715		114669	684348	236197	509618	66.9141		338613	201607	477608	297781	205431	37.3272		1710075	3348094	2169667	2203596	29.5808		NA
1648	serine	187945904	196631088	185926432	190818992	202618048	3.53522		45324392	44633464	60871488	56386692	33954888	22.0263		188786496	200547056	176437184	113174032	83068560	33.7226		62758724	60640404	55019700	38334308	59969168	17.9294		56769308	53119484	47045656	60536556	10.5657		46104592	34123652	45827372	45771856	28307542	20.7443		109499648	159313856	135922528	141992560	15.1115		17581040
485	spermidine	3944679	6509828	8376978	7519710	8315332	26.4472		1423078	1039067	610665	1136678	669529	34.6416		8446792	7514305	5646302	8522185	4131047	27.9093		589314	1017156	1058912	906907	1177711	23.5479		1003174	1165728	637720	896296	23.9454		531388	433634	480751	524391	394638	12.4192		4983352	5782841	4629577	4944794	9.66318		347946
17769	sphinganine	1123024	4323040	463857	2779310	573619	89.7521		115992	150744	58620	82447	NA	39.381		137011	173881	255469	798441	192699	88.4647		137530	136227	160704	111083	141454	12.8838		NA	NA	NA	NA	NA		49840	NA	30895	NA	44141	23.3507		300821	531585	266792	360524	32.2428		NA
17747	sphingosine	120014	136339	95028	446986	126998	79.5433		76564	69342	133291	87402	88559	27.3799		NA	60877	163656	153491	172635	37.6173		85614	73738	72569	79086	107828	17.1987		85391	119251	87902	128490	20.7526		120503	162904	88510	134127	162155	23.3021		157495	NA	132420	91414	26.2443		82109
34384	stachydrine	307011	453542	177339	389126	166006	42.545		150535	1826225	397174	212945	NA	122.662		435149	353388	NA	275694	261087	24.2044		NA	NA	NA	NA	NA	NA		NA	NA	NA	NA	NA		250786	564945	428441	601768	468829	29.757		146831	292567	253948	180169	30.5449		NA
34409	stearoylcarnitine	653348	1655872	1759282	1761573	3087260	48.5131		717856	361742	216249	646093	443854	43.0747		2992654	5228984	3740420	3253456	1229987	43.785		181324	94058	132680	231600	154499	32.5621		242007	415710	368668	450938	24.728		439337	184589	451942	549645	312170	36.4874		899180	1305689	1167487	969709	17.0967		125427
15730	suberate (octanedioate)	120715	241986	196366	180043	152348	25.6642		NA	NA	NA	NA	NA	NA		464759	440379	249661	311216	380277	24.2118		NA	NA	NA	NA	NA	NA		NA	NA	NA	NA	NA		NA	NA	NA	NA	NA	NA		247245	361689	441123	355505	22.6604		235584
1437	succinate	320592864	288189280	157288768	219908880	168405696	31.2124		92227864	146443712	212131632	211502592	195707456	30.2085		354184480	204625952	247375264	192979008	161109760	32.2932		110264496	36040784	47973628	91924736	56378180	45.6598		92303824	98306712	74011120	82164408	12.4176		245903520	159706944	226081616	128314760	163105168	26.7122		121969368	186449024	145003712	148873616	17.7342		61845144
41888	succinimide	1503324	1562710	1134437	1157420	2437717	33.8901		NA	NA	266409	394575	268899	23.6444		2489157	2777418	1754828	1631637	860077	39.7808		NA	NA	NA	NA	NA	NA		397900	570088	481009	609972	18.4036		362180	NA	301208	385972	420549	13.6772		844526	1204597	810897	1407627	27.0594		NA
1519	sucrose	NA	NA	NA	NA	NA	NA		360401	769864	2674745	433935	813293	94.1682		1607015	1041267	1099508	1227705	1428730	18.3664		6074304	668054	509333	574776	638687	144.709		964447	3301857	2995237	1302565	55.0303		6438094	10954942	3028673	10074480	8170273	40.8212		177053	NA	NA	261421	27.2113		2189474
2125	taurine	314035584	322299232	291044960	338376128	289272448	6.73817		123252400	151093984	131800520	172384992	126067288	14.6699		263376000	263522368	211306320	199160384	148422672	22.2858		151384352	136449984	149858304	147793808	146473776	4.00871		133805240	140624736	121555592	146226608	7.83778		135303632	86245784	128464792	107582128	84755584	21.507		287583840	322660480	317255520	306424512	5.01841		65993776
35669	tetradecanedioate	1422608	1714179	1500630	1072227	1586896	16.5785		228374	222373	188305	317997	247916	19.9646		1733905	2136254	1624448	1302869	606922	38.639		443405	859525	806541	626280	642143	24.3719		910066	533772	493269	842185	30.4858		242475	192219	300002	262224	192505	19.5107		1805466	1930942	1834840	1884099	2.96495		107349
5341	thiamin (Vitamin B1)	558616	670269	511021	658279	648900	11.5774		NA	NA	NA	NA	NA	NA		556177	603438	455366	378261	221715	34.2089		NA	42538	50646	NA	51964	10.55		NA	NA	NA	NA	NA		NA	NA	NA	NA	NA	NA		490200	717878	669609	828814	20.8429		NA
15798	thiamin monophosphate	277913	268733	275762	289294	255200	4.59641		30822	54512	28971	34232	26456	32.2032		206577	171550	139651	112198	94104	31.2488		34047	61148	76566	37549	73094	34.9971		39195	35480	27696	50566	24.8874		NA	NA	NA	NA	NA	NA		280952	389469	407032	398271	16.0164		NA
53231	thioproline	59722032	51436616	60993844	72276016	57781584	12.5195		17633760	22033084	22126204	19912470	20697668	9.00073		72267456	51150920	50297012	40527920	21516992	39.0725		26105472	9634815	11624947	15398967	16108592	40.3303		5070466	4577861	2839513	6219642	30.0381		13752430	5706241	10116055	10746681	4853921	41.0094		20919800	18954552	17005808	18204852	8.74686		6317381
27738	threonate	2370427	5503800	2656572	4124027	4611337	34.3393		5409647	8937662	12051841	18800440	14650287	43.0221		7477233	8016517	6626189	6896059	6172843	10.2676		7764668	7061532	5712956	5298985	11527743	33.1299		5731046	3387225	1925968	4903572	42.1926		16214486	6686856	18195544	15662801	10270984	35.5581		2462151	3500929	2605780	3235934	16.8489		6695262
1284	threonine	133760432	164440240	127016120	141270688	160501184	11.3068		22411208	27841972	28966518	36645616	25859300	18.5787		136606624	116145952	131946792	92691176	46206160	35.2717		26208562	23046074	23473192	25174880	25952838	5.81032		19889554	27177608	16344848	23763092	21.5513		12216448	9914097	10524459	8724022	7875209	17.0068		142087520	215760592	199347872	206691296	17.4234		11271602
[truncated: 20 more rows]
[truncated: 31 more columns]
