# Supplementary material for: Rapid metabolic shifts occur during the transition between hunger and satiety in Drosophila melanogaster
Source: Nat Commun. 2019 Sep 6;10:4052. doi: 10.1038/s41467-019-11933-z (PMC6731244; doi:10.1038/s41467-019-11933-z)
Supplement: Supplementary file 5 — Supplementary Data 2 [file 41467_2019_11933_MOESM5_ESM.xlsx]

## Sheet: Legend
	Results_CD_satedVsCD_fasted: Results of the DESeq2 analysis for each gene sated vs. fasted (control diet)
	Results_CD_refedVsCD_fasted: Results of the DESeq2 analysis for each gene refed vs. fasted (control diet)

## Sheet: Results_CD_satedVsCD_fasted
CD_satedVsCD_fasted
ID	baseMean	log2FoldChange	lfcSE	stat	pvalue	padj	Name
FBgn0003748	5442.74	-0.541271	0.0343557	-15.7549	6.35525e-56	5.33269e-52	Treh
FBgn0031689	920.394	-0.638411	0.0643529	-9.92046	3.39176e-23	1.42301e-19	Cyp28d1
FBgn0014859	894.644	2.18758	0.222098	9.84963	6.87995e-23	1.92432e-19	Hr38
FBgn0013984	1428.99	-0.485982	0.0500857	-9.70301	2.9272e-22	6.14054e-19	InR
FBgn0031971	472.601	-0.713668	0.0872796	-8.1768	2.91485e-16	4.8917e-13	Sirup
FBgn0000053	192.974	-1.23628	0.153405	-8.05889	7.69884e-16	1.07668e-12	Gart
FBgn0036116	2123.88	-0.375626	0.0479582	-7.83236	4.78786e-15	5.73927e-12	CG7888
FBgn0030482	122.313	-1.50524	0.207228	-7.26371	3.76602e-13	3.95009e-10	CG1673
FBgn0038465	1406.74	-0.451175	0.0661808	-6.81732	9.27577e-12	8.64811e-09	Irc
FBgn0028473	996.27	-0.437803	0.064695	-6.76718	1.31317e-11	1.10188e-08	Non1
FBgn0033246	3289.85	-0.361534	0.0539979	-6.69534	2.15169e-11	1.64135e-08	ACC
FBgn0024289	85.8917	-1.51423	0.230348	-6.57368	4.90856e-11	3.43231e-08	Sodh-1
FBgn0024315	1100.81	-0.358681	0.0567624	-6.31899	2.63283e-10	1.69939e-07	Picot
FBgn0001186	2338.83	0.285139	0.0462298	6.16786	6.9221e-10	4.14881e-07	Hex-A
FBgn0023129	351.521	-0.58427	0.0999907	-5.84324	5.11941e-09	2.8638e-06	aay
FBgn0035189	49.2591	-1.75632	0.311119	-5.64517	1.65014e-08	8.65395e-06	CG9119
FBgn0038799	86.165	1.13119	0.207631	5.44809	5.09138e-08	2.41606e-05	MFS9
FBgn0039209	1786.12	-0.268785	0.0493643	-5.44492	5.18281e-08	2.41606e-05	REPTOR
FBgn0000052	169.748	-0.87436	0.161587	-5.41109	6.26427e-08	2.7665e-05	Pfas
FBgn0034997	198.652	-0.693165	0.12877	-5.38297	7.32655e-08	3.07386e-05	CG3376
FBgn0015777	5085.51	0.20483	0.0392278	5.22156	1.77422e-07	7.08928e-05	nrv2
FBgn0026418	980.253	0.389023	0.0746838	5.20893	1.8993e-07	7.24412e-05	Hsc70Cb
FBgn0027525	1143.42	-0.28188	0.0546734	-5.1557	2.52683e-07	8.83444e-05	LTV1
FBgn0266599	4864.68	0.239335	0.046388	5.15941	2.47729e-07	8.83444e-05	Hsc70-4
FBgn0036995	32.7309	-1.96214	0.382258	-5.13301	2.85138e-07	9.57039e-05	atk
FBgn0039241	148.049	-1.00875	0.200475	-5.03183	4.85827e-07	0.000156791	CG11089
FBgn0000559	6394.2	-0.167939	0.033548	-5.00593	5.55922e-07	0.000166598	eEF2
FBgn0039151	31.0298	1.92259	0.38396	5.00727	5.52078e-07	0.000166598	CG13607
FBgn0032400	1517.88	-0.256077	0.0520057	-4.92401	8.47899e-07	0.000245335	CG6770
FBgn0025454	62.9807	-1.22979	0.25742	-4.77739	1.77588e-06	0.000496715	Cyp6g1
FBgn0038354	331.022	0.504827	0.106095	4.75827	1.95262e-06	0.000528529	CG5404
FBgn0029823	138.804	-0.751947	0.159278	-4.72097	2.34723e-06	0.000615487	Shmt
FBgn0041150	1986.14	0.265597	0.0564	4.70916	2.48739e-06	0.000615624	hoe1
FBgn0263776	1029.58	-0.293715	0.0624571	-4.70267	2.56785e-06	0.000615624	CG43693
FBgn0262738	5048.97	0.185838	0.0395157	4.7029	2.56488e-06	0.000615624	norpA
FBgn0034276	18.8658	-2.56963	0.547307	-4.69505	2.66544e-06	0.000618176	Sardh
FBgn0037007	585.738	-0.394358	0.0840765	-4.69047	2.72584e-06	0.000618176	CG5059
FBgn0001218	1761.75	0.226752	0.0486094	4.66478	3.08947e-06	0.000682204	Hsc70-3
FBgn0032021	2409.45	0.211788	0.0469835	4.5077	6.55326e-06	0.00140996	CG7781
FBgn0017581	11405	-0.155166	0.0346686	-4.47568	7.61679e-06	0.00159781	Lk6
FBgn0043364	327.125	0.477688	0.107164	4.45754	8.29044e-06	0.00169671	cbt
FBgn0003884	4416.02	0.168713	0.0379152	4.44976	8.59668e-06	0.00171749	alphaTub84B
FBgn0004395	1533.65	-0.227926	0.0513056	-4.44251	8.8915e-06	0.00173508	unk
FBgn0036935	1897.27	0.568602	0.128238	4.43396	9.2518e-06	0.00176436	CG14186
FBgn0037607	452.03	-0.497602	0.113626	-4.37931	1.19055e-05	0.00221998	CG8036
FBgn0038063	1310.55	0.242587	0.055478	4.37267	1.22738e-05	0.00223889	Octbeta2R
FBgn0027932	1069.12	0.299666	0.0686869	4.36279	1.28416e-05	0.00224881	Akap200
FBgn0037801	32.0431	-1.77611	0.40714	-4.3624	1.28641e-05	0.00224881	CG3999
FBgn0040532	1802.95	0.200102	0.0460175	4.34839	1.37139e-05	0.00234844	CG8369
FBgn0031695	74.2076	-1.05879	0.244211	-4.33553	1.45407e-05	0.00244022	Cyp4ac3
FBgn0032587	168.757	-0.630091	0.145563	-4.32864	1.50033e-05	0.00246848	CG5953
FBgn0036030	950.901	-0.26381	0.0613382	-4.30091	1.70098e-05	0.00274479	CG6767
FBgn0004652	2375.71	0.19528	0.0455603	4.28619	1.81766e-05	0.00287774	fru
FBgn0020621	1989.51	-0.210242	0.0497474	-4.2262	2.3767e-05	0.00369313	Pkn
FBgn0051248	202.594	-0.561611	0.133594	-4.20386	2.62404e-05	0.00400333	CG31248
FBgn0000504	266.523	0.495668	0.118059	4.19847	2.68726e-05	0.00402658	dsx
FBgn0036449	225.813	-0.494522	0.119245	-4.14712	3.36682e-05	0.00495631	bmm
FBgn0001942	5407.89	-0.153	0.037092	-4.12489	3.70907e-05	0.005366	eIF4A
FBgn0263199	186.006	-0.573824	0.14035	-4.08853	4.34108e-05	0.0061739	Galk
FBgn0010225	1627.44	-0.232926	0.0571628	-4.07479	4.60554e-05	0.00644085	Gel
FBgn0015766	6670.33	-0.158816	0.0391222	-4.0595	4.91789e-05	0.00676492	Msr-110
FBgn0024291	1217.73	0.216944	0.0538707	4.02713	5.64624e-05	0.0075056	Sirt1
FBgn0003499	747.921	0.865862	0.214893	4.02928	5.59478e-05	0.0075056	sr
FBgn0029727	141.263	-0.711372	0.176787	-4.02388	5.72469e-05	0.0075056	CG6978
FBgn0020385	95.4313	-0.783056	0.195787	-3.99953	6.34671e-05	0.00819312	pug
FBgn0030574	1204.2	0.241235	0.0604167	3.99286	6.5282e-05	0.00829972	sbm
FBgn0000042	6741.4	0.152374	0.0382644	3.98215	6.82951e-05	0.00855319	Act5C
FBgn0259682	59.463	1.04551	0.262837	3.97778	6.95605e-05	0.00858356	Jabba
FBgn0003887	2077.87	0.17063	0.0430802	3.96074	7.47179e-05	0.00908635	betaTub56D
FBgn0086359	1674.21	0.182312	0.0462429	3.9425	8.06382e-05	0.00966621	Invadolysin
FBgn0000721	380.271	-0.385596	0.0991885	-3.8875	0.00010128	0.0112488	for
FBgn0032946	17249.9	0.141641	0.0363972	3.89153	9.96152e-05	0.0112488	nrv3
FBgn0000116	5451.17	0.156906	0.0403766	3.88606	0.000101884	0.0112488	Argk
FBgn0036258	1042.36	-0.232561	0.0597995	-3.88901	0.000100656	0.0112488	eIF3l
FBgn0039915	2334.99	0.210714	0.054181	3.88908	0.000100625	0.0112488	Gat
FBgn0087002	10823.2	0.614081	0.15769	3.89424	9.85069e-05	0.0112488	apolpp
FBgn0031995	1213.47	-0.241429	0.0629114	-3.83761	0.000124239	0.0135389	CG8475
FBgn0027579	415.229	-0.341055	0.0893079	-3.81887	0.000134064	0.0144222	mino
FBgn0032382	91.7957	-0.80231	0.210713	-3.8076	0.000140325	0.0149046	Mal-B2
FBgn0015245	2800.35	0.15182	0.0399373	3.80146	0.000143849	0.0150879	Hsp60A
FBgn0261989	24.3619	1.90702	0.502915	3.79193	0.000149479	0.0154849	CG42807
FBgn0029504	1455.94	-0.200015	0.0528418	-3.78516	0.000153607	0.0157185	CHES-1-like
FBgn0032138	803.604	-0.2548	0.0681266	-3.74009	0.000183954	0.0185971	CG4364
FBgn0000409	794.92	0.256484	0.068817	3.72704	0.000193739	0.0193531	Cyt-c-p
FBgn0032699	182.571	-0.52647	0.142375	-3.69777	0.000217505	0.0214716	CG10383
FBgn0039722	246.343	0.440906	0.119661	3.68462	0.000229047	0.0222079	Capa
FBgn0031190	646.893	-0.261369	0.070961	-3.68327	0.000230258	0.0222079	CG12576
FBgn0259229	47.0988	-1.16453	0.317067	-3.67282	0.00023989	0.0228741	CG42329
FBgn0036043	3826.35	0.155821	0.0425498	3.66208	0.000250176	0.0235869	CG8177
FBgn0035978	361.847	-0.352399	0.0967569	-3.6421	0.00027042	0.0249351	UGP
FBgn0037249	1096.08	-0.208108	0.0571054	-3.64428	0.000268142	0.0249351	eIF3a
FBgn0053080	311.833	0.372969	0.102772	3.62909	0.000284427	0.0259416	CG33080
FBgn0266918	2134.98	-0.156555	0.0433398	-3.61226	0.000303538	0.027387	CG32486
FBgn0051324	269.041	0.51315	0.14232	3.6056	0.000311428	0.0277999	CG31324
FBgn0016076	229.95	-0.454691	0.126695	-3.58887	0.000332119	0.02873	vri
FBgn0022359	93.0558	-0.68589	0.191098	-3.5892	0.000331697	0.02873	Sodh-2
FBgn0039830	3755.3	0.189079	0.0526224	3.59314	0.000326721	0.02873	ATPsynC
FBgn0035880	114.62	0.794163	0.221715	3.58191	0.000341096	0.0292055	Culd
FBgn0017561	296.09	0.382553	0.107152	3.57017	0.000356743	0.0302367	Ork1
FBgn0044048	139.922	0.557969	0.157432	3.54419	0.000393819	0.0330454	Ilp5
FBgn0015541	1021.2	0.251908	0.0713483	3.53068	0.000414492	0.0344357	CG46339
FBgn0003360	6837.48	0.128113	0.0364928	3.51064	0.000447037	0.0367754	sesB
FBgn0001092	2469.72	0.147009	0.042048	3.49623	0.000471886	0.0384426	Gapdh2
FBgn0034140	37.7963	-1.14487	0.327886	-3.49165	0.000480045	0.0387313	Lst
FBgn0087005	81.6344	0.731784	0.210251	3.48053	0.000500422	0.0399908	rtp
FBgn0250757	739.14	0.259804	0.0748934	3.46898	0.000522435	0.0413562	CG42235
FBgn0033631	764.606	0.243036	0.0701189	3.46606	0.00052814	0.041417	Sod3
FBgn0043578	17.9181	1.9811	0.573323	3.45547	0.000549336	0.0426804	PGRP-SB1
FBgn0031381	173.103	0.46878	0.136508	3.43408	0.000594579	0.0457717	Npc2a
FBgn0023534	250.383	0.407286	0.118864	3.42648	0.00061146	0.0463293	CG17778
FBgn0000719	578.963	-0.26558	0.0775222	-3.42586	0.000612865	0.0463293	fog
FBgn0025833	754.767	0.247374	0.0727155	3.40195	0.000669078	0.0496835	CG8910
FBgn0022361	2326.34	0.149535	0.0439443	3.40283	0.000666923	0.0496835	Pur-alpha
FBgn0037890	324.242	0.370038	0.109772	3.37098	0.000749024	0.0551321	CG17734
FBgn0036583	255.208	0.435167	0.129432	3.36211	0.000773481	0.0564372	CG13055
FBgn0000568	4116.98	0.160243	0.0477929	3.35286	0.000799817	0.0578557	Eip75B
FBgn0011722	64.126	0.942565	0.281574	3.34748	0.000815498	0.0584858	Tig
FBgn0001994	1470.98	-0.16851	0.0504361	-3.34107	0.000834563	0.0593459	crp
FBgn0002937	359.709	0.341519	0.102479	3.33256	0.0008605	0.0606761	ninaB
FBgn0045038	495.907	0.287345	0.0865403	3.32037	0.000898995	0.0623814	Proc
FBgn0037819	123.836	0.560595	0.168844	3.32019	0.000899554	0.0623814	CG14688
FBgn0001253	152.961	-0.530199	0.159839	-3.31707	0.000909657	0.062565	ImpE1
FBgn0033872	4436	0.141518	0.0427374	3.31134	0.000928511	0.0633426	CG6329
FBgn0026314	1304.52	0.206407	0.0626058	3.29693	0.000977478	0.0661453	Ugt35B1
FBgn0040268	112.345	-0.583972	0.177747	-3.28541	0.00101835	0.0683597	Top3alpha
FBgn0033913	24.9976	-1.35417	0.414867	-3.26412	0.00109806	0.0725499	CG8468
FBgn0039114	40.9415	1.05473	0.322917	3.26625	0.0010898	0.0725499	Lsd-1
FBgn0085407	1506.33	0.157485	0.0483062	3.26015	0.00111352	0.0729967	Pvf3
FBgn0267408	171.857	0.589955	0.181439	3.25154	0.00114782	0.0746614	AOX1
FBgn0040309	430.851	0.289468	0.0891005	3.24879	0.00115899	0.0748081	Jafrac1
FBgn0039580	411.592	-0.291142	0.0897671	-3.2433	0.00118152	0.0756802	Gfat2
FBgn0004647	801.731	0.223592	0.0689957	3.24067	0.00119249	0.0758044	N
FBgn0024943	128.255	0.611443	0.189079	3.2338	0.00122156	0.0770683	PIP82
FBgn0023477	130.131	-0.526731	0.163099	-3.22952	0.00123997	0.0776459	Taldo
FBgn0086706	1467.57	-0.168544	0.0522363	-3.22657	0.00125283	0.0778701	pix
FBgn0000557	6420.77	-0.127097	0.0395028	-3.21741	0.00129355	0.0795597	eEF1alpha2
FBgn0260747	611.781	0.256092	0.0796255	3.21621	0.00129897	0.0795597	Chchd2
FBgn0266019	4295.51	-0.117887	0.0367637	-3.20662	0.00134302	0.0816616	rudhira
FBgn0036556	4215.45	-0.13803	0.0431074	-3.202	0.00136477	0.0823871	CG5830
FBgn0000556	5763.19	-0.128693	0.0403897	-3.1863	0.00144107	0.0846059	eEF1alpha1
FBgn0034394	15.323	-1.73906	0.546348	-3.18306	0.00145728	0.0846059	CG15096
FBgn0035397	2176.66	-0.140431	0.0440713	-3.18645	0.0014403	0.0846059	CG11486
FBgn0036165	4778.71	0.14387	0.0452102	3.18225	0.00146135	0.0846059	chrb
FBgn0263619	23.8121	-1.92841	0.60462	-3.18946	0.0014254	0.0846059	asRNA:ASTR
FBgn0038478	653.603	-0.224875	0.0706683	-3.18212	0.00146203	0.0846059	cal1
FBgn0010217	3794.32	0.125457	0.0394524	3.17997	0.00147289	0.0846509	ATPsynbeta
FBgn0262167	205.429	-0.406366	0.127878	-3.17776	0.00148416	0.0847182	ana1
FBgn0067779	775.938	-0.214096	0.067486	-3.17245	0.00151157	0.0856996	dbr
FBgn0033342	274.953	0.367518	0.116	3.16825	0.00153361	0.0863658	CCT8
FBgn0015324	2740.86	0.149548	0.0473662	3.15728	0.0015925	0.0890845	Vha26
FBgn0035770	378.198	-0.33996	0.108022	-3.14713	0.00164883	0.0916245	pst
FBgn0031969	234.73	0.375398	0.120474	3.11601	0.00183316	0.0998831	pes
FBgn0025885	727.121	0.227676	0.0730644	3.1161	0.00183263	0.0998831	Inos
FBgn0264791	36.5905	-1.42542	0.457397	-3.11637	0.0018309	0.0998831	asRNA:CR44021
FBgn0032006	289.559	-0.345226	0.110913	-3.11258	0.00185458	0.100399	Pvr
FBgn0020513	205.418	-0.406318	0.130699	-3.1088	0.00187851	0.101042	Paics
FBgn0050069	1005.33	0.238236	0.0767734	3.1031	0.00191502	0.10235	CG30069
FBgn0000079	31.3967	-1.21138	0.390683	-3.10068	0.00193077	0.102539	Amy-p
FBgn0250788	8161.18	0.108121	0.034913	3.09688	0.00195572	0.10321	beta-Spec
FBgn0263413	2518.92	0.151023	0.048806	3.09436	0.00197238	0.103439	lncRNA:CR43459
FBgn0262599	49.7946	0.859691	0.279073	3.08053	0.00206634	0.106761	SmydA-3
FBgn0033192	3452.41	0.124902	0.04056	3.07944	0.00207389	0.106761	Corin
FBgn0038236	43.8782	0.936015	0.303595	3.08311	0.00204851	0.106761	Cyp313a1
FBgn0267435	144.167	0.58475	0.190296	3.07285	0.00212023	0.108481	chp
FBgn0250824	27.0037	-1.56223	0.50993	-3.06362	0.00218676	0.110537	CG33655
FBgn0038865	43.5747	-1.00172	0.326941	-3.06392	0.00218459	0.110537	cDIP
FBgn0037612	191.916	-0.456971	0.149573	-3.05517	0.00224931	0.113018	CG8112
FBgn0010222	60.6507	-0.817622	0.268006	-3.05076	0.00228263	0.114009	Nmdmc
FBgn0030245	755.829	-0.208675	0.0686857	-3.03811	0.00238065	0.118201	CG1637
FBgn0030600	9364.05	0.105661	0.0348275	3.03384	0.00241463	0.119183	hiw
FBgn0033911	912.684	0.193239	0.0637988	3.02888	0.00245466	0.12045	VGAT
FBgn0004363	2295.38	0.16489	0.0544721	3.02705	0.00246953	0.120476	porin
FBgn0261261	2446.74	0.124457	0.0411529	3.02425	0.00249251	0.120505	plx
FBgn0039312	163.129	0.503867	0.166651	3.02348	0.00249885	0.120505	CG10514
FBgn0020306	2664.29	0.128832	0.0427326	3.01485	0.00257108	0.121887	dom
FBgn0036381	1400.52	-0.162803	0.05395	-3.01766	0.00254733	0.121887	CG8745
FBgn0039562	615.525	0.23429	0.0776957	3.01548	0.00256569	0.121887	Gp93
FBgn0003861	338.345	0.752879	0.250287	3.00806	0.00262923	0.123943	trp
FBgn0266084	670.779	0.216396	0.0720814	3.00211	0.00268118	0.125686	Fhos
FBgn0030828	33.3529	1.02816	0.342763	2.99962	0.00270321	0.126014	CG5162
FBgn0038733	333.009	0.312175	0.104299	2.99307	0.00276187	0.128038	CG11407
FBgn0267252	17786.1	0.111481	0.0373361	2.98587	0.00282774	0.130371	Ggamma30A
FBgn0262867	690.608	-0.211249	0.0709029	-2.97941	0.00288808	0.13177	Ptr
FBgn0040398	65.9683	0.748963	0.251393	2.97926	0.00288948	0.13177	CG14629
FBgn0033065	171.55	0.410927	0.138316	2.97093	0.002969	0.133224	Cyp6w1
FBgn0265623	862.59	0.194079	0.065311	2.97161	0.00296244	0.133224	Su(z)2
FBgn0001208	91.8574	-0.652728	0.219555	-2.97296	0.00294943	0.133224	Hn
FBgn0028507	201.633	0.379278	0.12787	2.96613	0.00301577	0.134603	CG3793
FBgn0265512	1414.84	-0.150342	0.0509414	-2.95127	0.00316468	0.140502	mlt
FBgn0027590	315.772	0.318906	0.108829	2.93033	0.00338604	0.149538	GstE12
FBgn0035346	206.897	-0.386059	0.132306	-2.91794	0.00352355	0.15399	CG1146
FBgn0038679	233.808	0.380907	0.130491	2.91902	0.00351134	0.15399	CG6040
FBgn0267001	10207.5	0.0945187	0.0324242	2.91507	0.0035561	0.154608	Ten-a
FBgn0031245	664.937	0.211478	0.072675	2.90992	0.00361523	0.156368	CG3625
FBgn0004635	567.349	0.227687	0.0783337	2.90663	0.00365343	0.15721	rho
FBgn0025595	21.0747	1.43807	0.496416	2.8969	0.00376868	0.15914	AkhR
FBgn0085450	1242.02	0.163969	0.0566105	2.89645	0.00377414	0.15914	Snoo
FBgn0027584	37.6279	3.80009	1.31078	2.8991	0.00374241	0.15914	CG4757
FBgn0030484	18.1059	-1.73163	0.59744	-2.89841	0.00375056	0.15914	GstT4
FBgn0023407	3254.09	0.127844	0.0443712	2.88123	0.00396126	0.163576	B4
FBgn0010228	716.92	-0.235821	0.0818298	-2.88185	0.00395345	0.163576	HmgZ
FBgn0024921	1427.97	0.144201	0.0499716	2.88565	0.00390602	0.163576	Tnpo
FBgn0036146	279.906	0.322753	0.112067	2.87999	0.00397683	0.163576	CG14141
FBgn0031107	7927.75	0.105059	0.0364214	2.88453	0.00391998	0.163576	HERC2
FBgn0030520	1841.64	-0.141845	0.0494465	-2.86866	0.00412216	0.168727	Pdcd4
FBgn0029800	73.8785	-0.624817	0.218135	-2.86436	0.00417853	0.169382	lin-52
FBgn0003321	923.682	-0.173324	0.0604832	-2.86566	0.0041614	0.169382	sbr
FBgn0263346	2504.76	-0.124548	0.0435466	-2.8601	0.00423508	0.170849	CG43427
FBgn0029810	7603.76	-0.144442	0.0507	-2.84896	0.00438624	0.1761	CG12239
FBgn0037541	3618.19	0.104693	0.036838	2.84199	0.00448335	0.179142	CG2747
FBgn0035132	68.5153	-0.689601	0.242978	-2.83812	0.00453801	0.180467	mthl10
FBgn0267535	104.868	-0.625097	0.220437	-2.83573	0.00457218	0.180968	asRNA:CR45875
FBgn0037391	563.566	-0.220898	0.0780814	-2.82908	0.00466827	0.183903	CG2017
FBgn0031972	201.304	-0.402572	0.142903	-2.8171	0.00484591	0.190009	Wwox
FBgn0037989	993.781	0.179383	0.0637294	2.81475	0.00488147	0.190514	ATP8B
FBgn0029870	1596.34	-0.150886	0.0536372	-2.81309	0.00490682	0.190616	Marf
FBgn0053296	56.9033	0.71089	0.253962	2.79919	0.00512302	0.197976	CG33296
FBgn0050085	73.5113	-0.603688	0.215992	-2.79496	0.00519066	0.197976	Rif1
FBgn0037351	544.834	-0.228831	0.081801	-2.79741	0.00515143	0.197976	RpL13A
FBgn0037623	442.378	0.249997	0.0893989	2.79642	0.00516722	0.197976	CG9801
FBgn0033052	983.044	-0.164792	0.0590484	-2.79079	0.00525792	0.199634	SCAP
FBgn0037917	535.975	-0.224048	0.0803696	-2.78772	0.00530806	0.199729	wkd
FBgn0039321	247.237	0.396215	0.142203	2.78627	0.00533181	0.199729	CG10550
FBgn0039420	734.28	0.19037	0.0683088	2.78691	0.0053213	0.199729	CG6154
FBgn0261618	5137.99	-0.102974	0.0370062	-2.78262	0.00539221	0.20025	larp
FBgn0052549	860.156	-0.19123	0.0687248	-2.78254	0.00539346	0.20025	CG32549
FBgn0032727	73.8839	-0.609036	0.219081	-2.77997	0.00543647	0.200488	CG10623
FBgn0027108	1516.75	0.166058	0.0597539	2.77903	0.00545215	0.200488	Inx2
FBgn0030737	87.6712	-0.557839	0.200815	-2.77788	0.00547154	0.200488	Had1
FBgn0033544	389.286	0.252973	0.0912749	2.77155	0.005579	0.200651	CG7220
FBgn0034909	191.23	0.884553	0.319284	2.77043	0.00559827	0.200651	CG4797
FBgn0052195	178.188	0.382645	0.138152	2.76974	0.00561005	0.200651	CG32195
FBgn0037206	269.475	-0.312349	0.112667	-2.77232	0.00556581	0.200651	CG12768
FBgn0004654	74.0721	-0.603005	0.217755	-2.7692	0.00561949	0.200651	Pgd
FBgn0030041	21.7537	1.2713	0.458396	2.77336	0.00554806	0.200651	CG12116
FBgn0261549	3319.24	0.10257	0.0371425	2.76153	0.00575311	0.204552	rdgA
FBgn0030816	181.48	0.383959	0.139144	2.75943	0.00579025	0.205004	CG16700
FBgn0266304	45.4821	-0.976651	0.355217	-2.74945	0.00596957	0.206134	asRNA:CR44969
FBgn0035575	117.331	0.540237	0.196403	2.75066	0.00594753	0.206134	CG7509
FBgn0036926	861.164	0.172904	0.0628386	2.75155	0.00593131	0.206134	CG7646
FBgn0000206	24.2635	1.20875	0.438873	2.75421	0.00588333	0.206134	boss
FBgn0003279	2748.88	-0.111486	0.0404933	-2.75321	0.00590146	0.206134	RpL4
FBgn0052017	6184.59	0.109136	0.0396416	2.75307	0.0059039	0.206134	CG32017
FBgn0261804	1984.59	0.120558	0.0438996	2.74622	0.00602859	0.207182	CG42750
FBgn0017572	468.001	0.235734	0.0858746	2.7451	0.00604929	0.207182	Mo25
FBgn0001263	106.866	0.502496	0.183557	2.73755	0.0061898	0.211132	inaD
FBgn0035090	59.7878	0.821559	0.30064	2.7327	0.00628166	0.213398	CG2736
FBgn0052687	46.8733	-0.759309	0.278082	-2.73052	0.00632338	0.21395	CG32687
FBgn0010078	1122.09	-0.150966	0.0553306	-2.72843	0.0063636	0.214446	RpL23
FBgn0262636	2621.93	-0.126864	0.0465346	-2.72622	0.00640634	0.215022	dati
FBgn0002921	37440.1	0.114541	0.0420504	2.72391	0.00645149	0.215287	Atpalpha
FBgn0263351	709.325	0.194089	0.0712728	2.72319	0.00646553	0.215287	AP-2mu
FBgn0259677	1326.6	0.142007	0.0523146	2.71449	0.00663784	0.220151	CG42346
FBgn0263517	24.1964	-1.57516	0.581099	-2.71065	0.00671516	0.221838	mir-4976
FBgn0036454	1782.56	-0.156232	0.0581509	-2.68667	0.00721688	0.23655	CG17839
FBgn0263396	3739.83	0.0983513	0.0366037	2.68692	0.00721136	0.23655	sqd
FBgn0035445	43.1303	-0.814793	0.304357	-2.6771	0.00742625	0.242466	Ids
FBgn0024189	1812.71	0.128305	0.0480191	2.67195	0.00754119	0.244317	sns
FBgn0260746	115.916	-0.535994	0.200598	-2.67198	0.00754056	0.244317	Ect3
FBgn0030272	476.987	0.22604	0.0849012	2.66239	0.00775869	0.250397	CG15201
FBgn0031239	1288.35	-0.139606	0.0525223	-2.65804	0.00785967	0.252684	CG17075
FBgn0000261	343.478	-0.261629	0.0986056	-2.65328	0.00797132	0.255295	Cat
FBgn0044452	687.77	-0.191134	0.0720831	-2.65158	0.00801153	0.255607	Atg2
FBgn0040827	15.4279	1.41259	0.533119	2.64968	0.00805691	0.256082	CG13315
FBgn0267742	20.6732	-1.64727	0.622532	-2.64609	0.0081429	0.257838	lncRNA:CR46073
FBgn0033108	2216.75	0.125316	0.0474534	2.64082	0.00827061	0.260897	CG15236
FBgn0015834	462.733	-0.224679	0.0854252	-2.63012	0.00853544	0.266249	eIF3i
FBgn0261822	4286.46	0.092308	0.0350912	2.63052	0.0085255	0.266249	Bsg
FBgn0025741	7577.6	0.0849511	0.0322879	2.63105	0.00851219	0.266249	PlexA
FBgn0034718	248.985	0.314335	0.119725	2.62548	0.0086528	0.26891	wdp
FBgn0263706	797.891	0.170212	0.0649376	2.62116	0.00876319	0.271335	CG43658
FBgn0036851	295.376	0.282266	0.108057	2.6122	0.0089961	0.277523	CG14082
FBgn0031399	166.164	-0.369794	0.141737	-2.60902	0.00908008	0.278069	mio
FBgn0085425	21.6661	-1.53972	0.590102	-2.60924	0.00907441	0.278069	CG34396
FBgn0024183	2249.97	0.114299	0.0439039	2.60339	0.00923082	0.279994	vig
FBgn0038115	65.2416	-0.616015	0.236482	-2.60492	0.00918961	0.279994	CG7966
FBgn0039081	881.873	0.200194	0.0769111	2.60293	0.00924304	0.279994	Irk2
FBgn0002121	316.287	-0.265806	0.102331	-2.5975	0.00939053	0.28099	l(2)gl
FBgn0038257	30.7922	-1.03105	0.396577	-2.59988	0.00932558	0.28099	smp-30
FBgn0015795	675.753	-0.185653	0.0714476	-2.59845	0.00936452	0.28099	Rab7
FBgn0263236	288.247	0.284998	0.10975	2.59679	0.00940985	0.28099	SP1029
FBgn0037633	83.0691	-0.56009	0.215928	-2.59388	0.00949001	0.281646	CG9839
FBgn0028665	1183.01	0.15583	0.0600837	2.59355	0.00949896	0.281646	VhaAC39-1
FBgn0031461	77.732	0.599401	0.231315	2.59127	0.00956221	0.282481	daw
FBgn0013343	2098.72	0.114193	0.044088	2.59011	0.00959447	0.282481	Syx1A
FBgn0261560	31.3659	-0.925045	0.3579	-2.58465	0.00974786	0.283025	Thor
FBgn0034644	2338.79	0.126536	0.0489383	2.58562	0.00972038	0.283025	CG10082
FBgn0036106	26.6793	1.0509	0.406259	2.58678	0.0096877	0.283025	CG6409
FBgn0030336	990.702	-0.15986	0.0617898	-2.58717	0.00967692	0.283025	CG1578
FBgn0265988	945.164	-0.175137	0.0678518	-2.58117	0.00984672	0.283931	mv
FBgn0029867	223.984	0.307689	0.119201	2.58126	0.00984411	0.283931	CG3847
FBgn0263773	784.371	-0.189422	0.0735607	-2.57504	0.0100228	0.288019	fok
FBgn0038809	1072.66	-0.142167	0.0555031	-2.56142	0.0104245	0.29854	CG16953
FBgn0020910	3805.44	-0.104697	0.0408988	-2.5599	0.0104701	0.298825	RpL3
FBgn0034583	494.616	0.210892	0.0827161	2.54959	0.010785	0.305976	CG10527
FBgn0002622	1837.28	-0.135161	0.0530185	-2.54931	0.0107936	0.305976	RpS3
FBgn0032833	865.114	0.165119	0.0649395	2.54266	0.0110011	0.310808	COX4
FBgn0032629	588.393	0.199223	0.0784572	2.53925	0.011109	0.312803	beat-IIIc
FBgn0051116	579.322	0.198418	0.0782107	2.53697	0.0111816	0.313796	ClC-a
FBgn0033174	22.8021	-1.09752	0.434247	-2.52742	0.0114905	0.32139	CG11125
FBgn0033461	24.8359	-1.38801	0.549821	-2.52447	0.0115873	0.32302	CG12923
FBgn0265042	91.7685	0.508907	0.201685	2.52327	0.0116268	0.323049	Irk1
FBgn0031690	26.9199	-1.38969	0.551371	-2.52042	0.0117215	0.324604	CG7742
FBgn0004167	399.798	-0.244226	0.097093	-2.51538	0.0118905	0.327125	kst
FBgn0053481	725.716	0.174105	0.0691997	2.51598	0.0118701	0.327125	dpr7
FBgn0001122	6283.46	0.0843994	0.0335725	2.51394	0.0119389	0.327384	Galphao
FBgn0038145	1650.67	0.151961	0.0605918	2.50794	0.0121437	0.331915	Droj2
FBgn0030593	244.941	0.315334	0.126053	2.50161	0.012363	0.336812	CG9512
FBgn0030400	2027.63	0.120762	0.0483255	2.49893	0.012457	0.338274	Pits
FBgn0031981	1204.62	0.138268	0.0553986	2.49588	0.0125644	0.340091	Megf8
FBgn0267480	24.1819	-1.37113	0.550062	-2.49267	0.0126785	0.342075	asRNA:CR45830
FBgn0002778	486.879	0.218578	0.0878367	2.48846	0.0128299	0.345049	mnd
FBgn0032820	19.1681	-1.16996	0.470578	-2.48622	0.0129107	0.346113	fbp
FBgn0037107	1187.95	0.142793	0.0574901	2.48379	0.0129992	0.346273	CG7166
FBgn0003227	50.3893	-0.835981	0.336499	-2.48435	0.0129789	0.346273	rec
FBgn0032666	5077.75	-0.0867914	0.0350036	-2.4795	0.0131568	0.34811	CG5758
FBgn0027080	180.921	-0.35236	0.142165	-2.47853	0.0131926	0.34811	TyrRS
FBgn0086372	3704.54	0.109989	0.0443464	2.48022	0.01313	0.34811	lap
FBgn0029837	750.191	0.188269	0.0760268	2.47634	0.0132736	0.349149	Tsp5D
FBgn0034237	1172.16	-0.13688	0.0553104	-2.47476	0.0133324	0.3496	eIF3b
FBgn0033366	39.9785	-0.78752	0.31868	-2.47119	0.0134663	0.352011	Ance-4
FBgn0027552	332.523	0.25655	0.103957	2.46784	0.0135929	0.352032	CG10863
FBgn0036975	258.95	0.297374	0.120491	2.46801	0.0135868	0.352032	CG5618
FBgn0039635	623.146	0.182663	0.0740127	2.468	0.0135872	0.352032	Pdhb
FBgn0024352	338.154	0.286734	0.116565	2.45986	0.013899	0.356382	Stip1
FBgn0013770	811.184	-0.180043	0.0732478	-2.45799	0.0139716	0.356382	Cp1
FBgn0264000	1411.45	0.12965	0.052714	2.4595	0.0139129	0.356382	GluRIB
FBgn0259175	349.608	0.248847	0.101242	2.45795	0.0139733	0.356382	ome
FBgn0001565	476.976	-0.20996	0.0853176	-2.46092	0.013858	0.356382	Hlc
FBgn0085390	1990.89	0.121734	0.0495881	2.45491	0.0140922	0.358325	Dgk
FBgn0031855	318.691	0.291903	0.119271	2.44739	0.0143894	0.363678	meng
FBgn0028487	351.086	-0.245293	0.100183	-2.44844	0.0143475	0.363678	f-cup
FBgn0040064	159.282	-0.409479	0.167448	-2.44541	0.0144686	0.364582	yip2
FBgn0261588	1702.58	-0.130041	0.0533047	-2.43957	0.0147046	0.368421	pdm3
FBgn0038839	2136.61	0.119201	0.0488634	2.43947	0.0147087	0.368421	Ktl
FBgn0001124	913.686	-0.15061	0.0618301	-2.43586	0.0148564	0.371012	Got1
FBgn0267702	16.4668	-1.32608	0.545467	-2.4311	0.0150531	0.374278	lncRNA:CR46035
FBgn0015288	1075.36	-0.138679	0.0570568	-2.43054	0.0150764	0.374278	RpL22
FBgn0034999	62.1687	0.591751	0.243663	2.42857	0.0151587	0.375072	Fatp3
FBgn0087013	1780.23	-0.113886	0.0469123	-2.42763	0.0151978	0.375072	Karybeta3
FBgn0035049	93.9148	0.473006	0.195015	2.42548	0.0152882	0.376196	Mmp1
FBgn0029791	46.7385	0.713667	0.294945	2.41966	0.0155348	0.381148	CG4096
FBgn0260486	2086.68	-0.109956	0.0455233	-2.41538	0.0157188	0.381204	Ziz
FBgn0083123	262.689	0.279579	0.115714	2.41613	0.0156864	0.381204	Uhg5
FBgn0052380	282.736	-0.257615	0.106617	-2.41626	0.0156809	0.381204	SMSr
FBgn0038957	61.576	-0.60089	0.248554	-2.41754	0.0156257	0.381204	CG7059
FBgn0261955	1466.44	0.134311	0.0557101	2.4109	0.0159133	0.384809	kdn
FBgn0036772	61.218	0.683345	0.283687	2.4088	0.0160049	0.385912	CG5290
FBgn0266349	46.2657	-0.706162	0.293423	-2.40664	0.0161	0.387093	asRNA:CR44998
FBgn0052206	2216.33	0.104905	0.0436743	2.40198	0.0163065	0.390936	CG32206
FBgn0028418	51.9735	0.63692	0.265711	2.39704	0.0165281	0.39512	Lk
FBgn0262736	8009.01	0.0748191	0.0312755	2.39226	0.016745	0.397877	Vha16-1
FBgn0033751	371.197	-0.252723	0.105593	-2.39337	0.0166943	0.397877	CG8818
FBgn0265182	3265.44	0.0967123	0.0404422	2.39137	0.0167856	0.397877	CG44247
FBgn0035173	850.229	-0.15864	0.0664521	-2.38728	0.0169736	0.400032	CG13907
FBgn0052432	2550.15	0.105167	0.0440714	2.38628	0.0170196	0.400032	CG32432
FBgn0259214	7080.98	0.0852704	0.0357153	2.38751	0.0169632	0.400032	PMCA
FBgn0039178	1049.95	0.168343	0.0706078	2.38419	0.0171166	0.401188	CG6356
FBgn0004921	9029.13	0.0924666	0.0388537	2.37987	0.0173189	0.404798	Ggamma1
FBgn0035877	288.304	-0.272951	0.114857	-2.37644	0.0174805	0.406954	CG7083
FBgn0260003	3615.43	0.0985894	0.0414963	2.37586	0.0175081	0.406954	Dys
FBgn0260461	21.9425	-1.10071	0.463896	-2.37275	0.0176562	0.409262	Rcd7
FBgn0032961	337.695	0.277785	0.117139	2.37141	0.0177202	0.409521	CG1416
FBgn0037442	1111.4	-0.133063	0.0561335	-2.37048	0.017765	0.409521	godzilla
FBgn0041194	31.0248	-0.949688	0.40091	-2.36883	0.0178446	0.41023	Prat2
FBgn0039620	91.3755	-2.45387	1.03745	-2.36529	0.0180158	0.413034	wat
FBgn0032897	39.8022	-0.826331	0.349961	-2.36121	0.0182153	0.416471	CG9336
FBgn0041087	287.082	-0.253133	0.10729	-2.35934	0.0183074	0.417438	wun2
FBgn0030521	613.521	-0.177022	0.0750838	-2.35766	0.0183903	0.418193	CtsB1
FBgn0267336	5859.02	0.0965585	0.0410387	2.35287	0.0186293	0.422482	Glut4EF
FBgn0052626	891.514	-0.162876	0.0694056	-2.34673	0.018939	0.428348	AMPdeam
FBgn0032836	47.5565	0.754978	0.32221	2.34313	0.0191229	0.431344	CG10680
FBgn0000253	19519	0.0918365	0.0392899	2.33741	0.0194179	0.435647	Cam
FBgn0262559	1072.82	0.137977	0.059055	2.33642	0.0194694	0.435647	Mdh2
FBgn0001215	1675.72	0.115673	0.0494993	2.33686	0.0194462	0.435647	Hrb98DE
FBgn0004580	3118.24	0.0940368	0.0402821	2.33446	0.0195717	0.436772	Cbp53E
FBgn0015268	716.986	-0.167222	0.0717249	-2.33143	0.0197306	0.438211	Nap1
FBgn0025815	36.9878	-0.765	0.328151	-2.33124	0.0197406	0.438211	Mcm6
FBgn0011603	715.063	0.182283	0.0784086	2.32478	0.0200835	0.443475	ine
FBgn0001233	6478.42	0.418766	0.180075	2.32551	0.0200448	0.443475	Hsp83
FBgn0032886	871.856	0.158766	0.0684726	2.31868	0.0204124	0.446189	CG9328
FBgn0052264	6284.25	0.0815141	0.0351573	2.31856	0.0204191	0.446189	CG32264
FBgn0040813	179.212	1.11598	0.481014	2.32005	0.0203384	0.446189	Nplp2
FBgn0261873	2968.05	0.0957831	0.0412812	2.32026	0.020327	0.446189	sdt
FBgn0038651	757.73	-0.153737	0.0664434	-2.31381	0.0206784	0.450681	Epg5
FBgn0033926	2145.85	-0.121487	0.0525515	-2.31178	0.02079	0.451941	Arc1
FBgn0266580	410.547	0.204316	0.0885096	2.3084	0.0209768	0.454474	Gp210
FBgn0036191	222.769	-0.287084	0.124402	-2.30772	0.0210149	0.454474	Sugb
FBgn0004828	8055.87	0.0807823	0.03505	2.30478	0.0211791	0.456848	His3.3B
FBgn0002931	18.7122	-1.182	0.513425	-2.30218	0.0213251	0.457345	net
FBgn0085249	115.088	1.4953	0.649717	2.30146	0.0213656	0.457345	CG34220
FBgn0264075	354.641	-0.225057	0.0977524	-2.30232	0.0213171	0.457345	tgo
FBgn0035499	860.459	0.144769	0.0630757	2.29516	0.0217238	0.463829	Chd64
FBgn0259707	215.859	0.288805	0.126023	2.29168	0.0219241	0.466917	CG42361
FBgn0260799	1803.27	0.107508	0.0470033	2.28725	0.0221812	0.471196	p120ctn
FBgn0262160	2182.43	0.113742	0.0498298	2.28261	0.0224535	0.474577	CG9932
FBgn0034142	27.6236	-1.22494	0.536462	-2.28336	0.022409	0.474577	CG8306
FBgn0033426	514.5	-0.186296	0.0818656	-2.27563	0.0228679	0.47614	CG1814
FBgn0005614	577.289	0.76504	0.335684	2.27905	0.0226644	0.47614	trpl
FBgn0003888	24.4148	0.971202	0.426701	2.27607	0.0228417	0.47614	betaTub60D
FBgn0027565	86.9974	-0.442827	0.194501	-2.27673	0.0228023	0.47614	CG5498
FBgn0039125	34.8007	-0.778903	0.3422	-2.27617	0.0228361	0.47614	Ndc1
FBgn0264598	3120.61	0.0923364	0.0405171	2.27895	0.02267	0.47614	PsGEF
FBgn0020762	1048.62	-0.132082	0.0581055	-2.27313	0.0230181	0.476901	Atet
FBgn0035016	2238.4	0.0959285	0.0421882	2.27383	0.0229765	0.476901	CG4612
FBgn0013467	2857.23	0.101435	0.0446454	2.27201	0.0230856	0.477122	igl
FBgn0031298	231.193	-0.317163	0.139822	-2.26833	0.023309	0.478205	Atg4a
FBgn0005630	7234.37	0.0798999	0.0352132	2.26903	0.0232662	0.478205	lola
FBgn0031145	341.902	0.231232	0.101913	2.26892	0.0232731	0.478205	Ntf-2
FBgn0025878	610.746	0.173389	0.0766036	2.26345	0.0236078	0.478559	wrapper
FBgn0259227	652.016	0.163431	0.0722061	2.26339	0.0236114	0.478559	CG42327
FBgn0038002	72.6942	0.53092	0.234559	2.26349	0.0236058	0.478559	CG12256
FBgn0001296	141.44	0.349713	0.154415	2.26477	0.023527	0.478559	kar
FBgn0029522	15.3801	-1.4966	0.660704	-2.26517	0.0235025	0.478559	CG13373
FBgn0001128	1298.77	0.130464	0.0577916	2.2575	0.0239769	0.484795	Gpdh1
FBgn0000579	4645.28	0.0855219	0.038071	2.24638	0.0246799	0.492293	Eno
FBgn0263039	460.072	-0.194616	0.0865544	-2.24848	0.0245457	0.492293	lncRNA:CR43334
FBgn0262732	422.329	0.210155	0.0934617	2.24856	0.0245403	0.492293	mbf1
FBgn0037638	249.209	0.257238	0.114504	2.24655	0.0246689	0.492293	CG8379
FBgn0038653	2754.33	0.0927838	0.0413095	2.24607	0.0246997	0.492293	Octalpha2R
FBgn0263987	644.474	0.159816	0.071044	2.24953	0.0244786	0.492293	spoon
FBgn0004507	1904.93	0.105532	0.047053	2.24284	0.024907	0.493497	GlyP
FBgn0034229	32.9551	0.841029	0.37506	2.24238	0.0249365	0.493497	CG4847
FBgn0086686	2667.88	0.0929132	0.0414341	2.24243	0.0249334	0.493497	l(3)L1231
FBgn0052085	999.31	0.136466	0.0609352	2.23953	0.0251213	0.495984	CG32085
FBgn0038826	5477.7	0.0826698	0.036932	2.23843	0.0251929	0.49623	Syp
FBgn0039099	63.3136	-0.576062	0.257478	-2.23733	0.0252648	0.496481	GILT2
FBgn0263584	252.518	-0.259328	0.116096	-2.23374	0.0255003	0.499938	asRNA:CR43609
FBgn0000454	499.391	0.590316	0.26449	2.23191	0.0256212	0.501136	Dip-B
FBgn0262103	1036.4	0.129671	0.0581643	2.22939	0.0257881	0.503228	Sik3
FBgn0041607	193.345	0.385502	0.17321	2.22564	0.0260386	0.506248	AsnS
FBgn0035959	1480.9	-0.113845	0.0512744	-2.22031	0.0263978	0.509204	CG4911
FBgn0036518	1143.9	0.125508	0.0565499	2.21942	0.0264585	0.509204	RhoGAP71E
FBgn0264255	13211.8	0.0859047	0.0387056	2.21944	0.026457	0.509204	para
FBgn0031150	817.115	0.142214	0.0640155	2.22155	0.0263134	0.509204	bves
FBgn0263352	5479.02	0.105955	0.0478492	2.21435	0.0268046	0.514686	Unr
FBgn0029768	1150.94	0.126229	0.0570432	2.21286	0.026907	0.515472	SPR
FBgn0053100	2845.82	0.0916719	0.0414635	2.21091	0.0270423	0.515862	eIF4EHP
FBgn0015221	2122.17	-0.100609	0.0455082	-2.21079	0.0270503	0.515862	Fer2LCH
FBgn0267773	22.9857	-1.06576	0.482609	-2.20832	0.027222	0.517959	asRNA:CR46104
FBgn0032336	1111.47	0.123971	0.0561866	2.20642	0.0273547	0.519305	AstC
FBgn0037270	601.704	-0.184362	0.0836977	-2.20272	0.0276147	0.523058	eIF3f1
FBgn0034245	76.9868	0.478475	0.217344	2.20146	0.0277034	0.523557	UQCR-6.4
FBgn0021765	121.075	-0.373309	0.169654	-2.20041	0.0277778	0.523784	scu
FBgn0033775	167.576	0.360363	0.163909	2.19855	0.0279099	0.525095	Cyp9h1
FBgn0011766	1074.2	-0.12402	0.0564719	-2.19613	0.0280827	0.527164	E2f1
FBgn0024945	74.9173	-0.50178	0.228807	-2.19303	0.0283055	0.528979	NitFhit
FBgn0015323	7410.07	0.0906197	0.0413199	2.19312	0.0282985	0.528979	VAChT
FBgn0264908	1763.53	0.109353	0.049896	2.19161	0.0284074	0.529704	pHCl-1
FBgn0051635	2437.33	-0.0903439	0.0413913	-2.18268	0.0290597	0.532883	CG31635
FBgn0250827	14.5182	-1.56915	0.717674	-2.18643	0.0287838	0.532883	whip
FBgn0011286	2400.48	0.0958044	0.0438441	2.18511	0.0288805	0.532883	RyR
FBgn0010660	403.086	-0.19933	0.0913144	-2.1829	0.0290434	0.532883	Nup214
FBgn0086687	3266.83	-0.0872188	0.0399507	-2.18316	0.0290241	0.532883	Desat1
FBgn0038223	916.844	0.14757	0.0676209	2.18232	0.029086	0.532883	Afti
FBgn0003719	41.199	0.732972	0.335217	2.18656	0.0287746	0.532883	tld
FBgn0039682	76.4423	0.57082	0.261281	2.1847	0.0289107	0.532883	Obp99c
FBgn0003557	881.641	0.13651	0.0626451	2.17909	0.0293246	0.534919	Su(dx)
FBgn0267457	46.6398	-0.773807	0.35504	-2.17949	0.0292952	0.534919	asRNA:CR45807
FBgn0029095	53.3768	-0.686617	0.315326	-2.17749	0.0294443	0.535938	aru
FBgn0037225	272.67	-0.249815	0.114779	-2.17648	0.0295194	0.536141	TwdlG
FBgn0086909	655.387	-0.160415	0.0737393	-2.17544	0.0295974	0.536398	CG31751
FBgn0264386	9637.26	0.084319	0.0387783	2.17439	0.0296761	0.536665	Ca-alpha1T
FBgn0026439	2123.94	0.231859	0.106763	2.17171	0.0298773	0.537984	Eaat1
FBgn0039488	33.7095	-0.731681	0.336872	-2.17198	0.0298569	0.537984	CG6066
FBgn0036334	161.226	0.31865	0.146818	2.17037	0.0299787	0.538655	CG11267
FBgn0052183	563.069	0.170008	0.0785624	2.16398	0.0304657	0.545987	Ccn
FBgn0086782	27.415	-1.1098	0.513008	-2.16331	0.030517	0.545987	amn
FBgn0085434	11160.4	0.0739026	0.0341861	2.16178	0.0306355	0.546128	NaCP60E
FBgn0267661	19.32	-1.29624	0.599913	-2.16072	0.0307168	0.546128	asRNA:CR45999
FBgn0016120	484.388	0.189793	0.0878394	2.16068	0.0307201	0.546128	ATPsynD
FBgn0003011	57.0634	0.604188	0.279862	2.15888	0.0308598	0.546297	ort
FBgn0003249	17.2689	1.56247	0.723547	2.15946	0.0308146	0.546297	Rh3
FBgn0015269	3395.14	-0.0912059	0.0422637	-2.15802	0.0309265	0.546325	Nf1
FBgn0030294	141.692	0.351702	0.163047	2.15706	0.0310008	0.546486	Pa1
FBgn0016691	425.542	0.198838	0.0922599	2.15519	0.0311467	0.547908	ATPsynO
FBgn0051100	120.837	-0.355078	0.165157	-2.14994	0.0315599	0.553499	CG31100
FBgn0011571	524.713	-0.195099	0.0907659	-2.14948	0.0315965	0.553499	caz
FBgn0262647	141.139	-0.326251	0.151842	-2.14863	0.0316637	0.553521	Nup160
FBgn0034573	197.168	-0.279875	0.130632	-2.14247	0.0321557	0.55411	CG3295
FBgn0005631	1558.61	0.109004	0.0509179	2.14078	0.0322917	0.55411	robo1
FBgn0065099	12626.6	0.236559	0.110479	2.14122	0.0322564	0.55411	snRNA:7SK
FBgn0263231	1701.29	0.101166	0.0471166	2.14713	0.0317829	0.55411	bel
FBgn0037873	184.865	0.306785	0.143282	2.14113	0.0322636	0.55411	SdhC
FBgn0038549	69.4037	-0.474021	0.22117	-2.14324	0.0320939	0.55411	CG17802
FBgn0010877	754.634	-0.141532	0.0660886	-2.14155	0.0322298	0.55411	l(3)05822
FBgn0039923	1881.87	0.102235	0.0476996	2.14332	0.0320875	0.55411	MED26
FBgn0030158	821.883	0.351786	0.164019	2.14479	0.0319699	0.55411	CG9686
FBgn0033402	113.764	0.37996	0.177806	2.13693	0.0326033	0.558315	Myd88
FBgn0037310	21.8531	-1.11741	0.523411	-2.13486	0.0327722	0.560064	Tim17b1
FBgn0034258	990.927	-0.134191	0.062938	-2.13211	0.0329974	0.562767	eIF3c
FBgn0001187	26.4252	-0.838477	0.393797	-2.12921	0.0332366	0.565696	Hex-C
FBgn0027348	42.9994	-0.647343	0.305701	-2.11757	0.0342115	0.567874	bgm
FBgn0010100	3279.19	0.0844914	0.0398713	2.1191	0.0340816	0.567874	mAcon1
FBgn0033268	1042.95	0.621348	0.29361	2.11623	0.034325	0.567874	Obp44a
FBgn0013771	57.7446	-0.56241	0.26531	-2.11982	0.0340209	0.567874	Cyp6a9
FBgn0263377	16.1556	-1.331	0.629132	-2.11561	0.0343776	0.567874	asRNA:CR43429
FBgn0014870	1462.86	0.105847	0.0498433	2.12359	0.0337047	0.567874	Psi
FBgn0004396	191.752	0.284793	0.134536	2.11685	0.0342723	0.567874	CrebA
FBgn0011693	121.308	0.771602	0.363901	2.12036	0.0339754	0.567874	Pdh
FBgn0036735	1051.19	-0.119213	0.0563906	-2.11406	0.0345101	0.567874	Edc3
FBgn0037213	23.6747	-1.21984	0.575871	-2.11825	0.0341542	0.567874	CG12581
FBgn0037534	18.987	-1.28336	0.606993	-2.11429	0.0344905	0.567874	CG2781
FBgn0267672	35.5175	-0.897314	0.423656	-2.11802	0.034173	0.567874	lncRNA:CR46008
FBgn0038814	68.3094	-0.59341	0.279782	-2.12097	0.0339241	0.567874	CG15923
FBgn0038853	1890.06	0.105001	0.0494432	2.12368	0.0336973	0.567874	RhoGAP93B
FBgn0039465	1311.98	0.116863	0.0552457	2.11533	0.034402	0.567874	Tsp97E
FBgn0039928	6488	0.0830554	0.0392882	2.114	0.034515	0.567874	Cals
FBgn0030318	99.3719	-0.39428	0.18582	-2.12183	0.0338519	0.567874	rho-4
FBgn0028342	378.636	0.199552	0.0944615	2.11252	0.034642	0.568848	ATPsyndelta
FBgn0031990	1445.19	-0.123661	0.0586067	-2.11001	0.0348572	0.57015	PAPLA1
FBgn0028697	1255.38	-0.119753	0.056744	-2.1104	0.0348236	0.57015	RpL15
FBgn0053087	3347.72	0.0795441	0.0377723	2.10589	0.0352143	0.573753	LRP1
FBgn0033902	791.932	-0.136015	0.064581	-2.10612	0.0351937	0.573753	eIF3m
FBgn0031359	463.416	-0.178287	0.0847779	-2.10299	0.0354664	0.576742	Rim2
FBgn0010409	934.811	-0.161014	0.0766467	-2.10073	0.0356648	0.578845	RpL18A
FBgn0031835	5158.29	0.0812962	0.0389077	2.08946	0.0366659	0.585702	CG11319
FBgn0262512	258.223	0.255637	0.122497	2.08688	0.036899	0.585702	Vha14-1
FBgn0027506	309.093	-0.225584	0.108111	-2.08659	0.0369249	0.585702	EDTP
FBgn0085397	553.124	0.159605	0.076377	2.0897	0.0366448	0.585702	Fili
FBgn0034728	220.674	-0.25927	0.124072	-2.08968	0.0366463	0.585702	rad50
FBgn0037895	438.072	0.187632	0.0897984	2.08948	0.0366641	0.585702	CG6723
FBgn0038020	275.718	-0.228418	0.109435	-2.08726	0.036865	0.585702	GstD9
FBgn0266735	14.5369	-1.34561	0.643083	-2.09243	0.0364	0.585702	asRNA:CR45208
FBgn0039430	893.044	0.12858	0.0615309	2.08967	0.0366471	0.585702	CG5455
FBgn0041588	81.3715	-0.438502	0.209537	-2.09272	0.0363739	0.585702	eIF2D
FBgn0086367	75.6821	0.491563	0.235436	2.08788	0.0368088	0.585702	t
FBgn0265595	887.802	0.143813	0.0688096	2.09002	0.0366163	0.585702	CG44422
FBgn0033657	577.973	0.168776	0.0809488	2.08497	0.037072	0.586926	Sln
FBgn0261836	45864.8	0.0834783	0.0400945	2.08204	0.0373388	0.588014	Msp300
FBgn0262782	607.859	-0.157606	0.0756528	-2.08327	0.0372262	0.588014	Mdh1
FBgn0033636	4787.03	-0.0834223	0.0400809	-2.08135	0.0374019	0.588014	tou
FBgn0038202	478.01	-0.175373	0.0842677	-2.08114	0.037421	0.588014	CG12402
FBgn0264815	3401.32	0.0846405	0.0407522	2.07695	0.0378059	0.590744	Pde1c
FBgn0036433	44.522	-0.612518	0.294813	-2.07765	0.0377418	0.590744	CG9628
FBgn0029176	1108.39	-0.121146	0.0582978	-2.07806	0.0377037	0.590744	eEF1gamma
FBgn0032683	298.52	0.232299	0.111957	2.07489	0.0379969	0.592625	kon
FBgn0261108	220.922	-0.258084	0.12448	-2.0733	0.038144	0.593658	Atg13
FBgn0022800	19.8844	-1.22027	0.588746	-2.07265	0.0382046	0.593658	Cad96Ca
FBgn0003091	2668.19	0.0853332	0.0411888	2.07176	0.0382883	0.593858	Pkc53E
FBgn0264447	30.6298	-0.990633	0.479668	-2.06525	0.0388997	0.598374	asRNA:CR43865
FBgn0032521	108.282	-0.380046	0.185312	-2.05085	0.0402815	0.598374	CG7110
FBgn0001301	427.488	-0.185854	0.0906273	-2.05075	0.040291	0.598374	kel
FBgn0003475	2766.09	0.0933071	0.0453469	2.05763	0.0396259	0.598374	spir
FBgn0262743	2447.38	0.0870229	0.0423334	2.05566	0.0398157	0.598374	Fs(2)Ket
FBgn0266623	18.2178	-1.24802	0.604466	-2.06467	0.0389545	0.598374	asRNA:CR45130
FBgn0004907	11714.8	0.0725508	0.0351603	2.06343	0.0390715	0.598374	14-3-3zeta
FBgn0002643	1692.97	-0.0950704	0.0461691	-2.05918	0.0394773	0.598374	mam
FBgn0013548	67.4064	-0.466731	0.226781	-2.05807	0.0395831	0.598374	l(2)dtl
FBgn0035495	10262.4	0.0790783	0.0385584	2.05087	0.0402795	0.598374	CG14989
FBgn0004513	504.561	0.194967	0.0950434	2.05135	0.0402332	0.598374	Mdr65
FBgn0015239	214.467	0.26328	0.12785	2.05929	0.0394663	0.598374	Hr78
FBgn0043783	74.7966	-1.49077	0.722674	-2.06286	0.0391263	0.598374	CG32444
FBgn0037138	2773.83	0.086114	0.0418798	2.05622	0.0397617	0.598374	P5CDh1
FBgn0037167	40.0588	-0.693729	0.337866	-2.05327	0.0400467	0.598374	CG11425
FBgn0037188	328.248	-0.215916	0.104569	-2.06482	0.0389402	0.598374	CG7369
FBgn0037540	78.5013	-0.517532	0.250558	-2.06552	0.0388737	0.598374	Pbp95
FBgn0016672	507.741	0.182744	0.0886359	2.06174	0.0392323	0.598374	Ipp
FBgn0039316	15.5415	-1.16711	0.568124	-2.05432	0.039945	0.598374	CG11893
FBgn0039647	2357.99	0.0988428	0.0480907	2.05534	0.0398461	0.598374	jus
FBgn0264607	9633.65	0.0750572	0.0364383	2.05984	0.0394137	0.598374	CaMKII
FBgn0053653	8078.61	0.0788359	0.0384298	2.05143	0.0402255	0.598374	Cadps
FBgn0029861	162.054	-0.318494	0.155	-2.0548	0.0398985	0.598374	CG3815
FBgn0027280	616.165	-0.158549	0.0772232	-2.05313	0.0400598	0.598374	l(1)G0193
FBgn0025879	344.16	-0.250315	0.122216	-2.04814	0.0405464	0.599515	Timp
FBgn0025680	280.242	0.218516	0.106778	2.04645	0.0407119	0.599515	cry
FBgn0259216	600.951	0.160319	0.0782678	2.04835	0.0405262	0.599515	RhoGAP102A
FBgn0053548	35.9875	0.76998	0.376276	2.04632	0.040725	0.599515	SmydA-8
FBgn0260789	311.746	-0.217396	0.106202	-2.04701	0.0406571	0.599515	mxc
FBgn0261608	342.636	-0.205901	0.100943	-2.03978	0.0413727	0.600672	RpL37A
FBgn0015803	450.735	-0.175849	0.0861396	-2.04145	0.0412064	0.600672	RtGEF
FBgn0000581	3098.35	0.0823055	0.0402734	2.04367	0.0409861	0.600672	E(Pc)
FBgn0033677	171.631	-0.285856	0.140143	-2.03974	0.0413763	0.600672	CG8321
FBgn0044328	447.738	0.176803	0.0866392	2.04068	0.0412831	0.600672	CG32052
FBgn0261258	1242.69	0.108906	0.0533198	2.0425	0.0411015	0.600672	rgn
FBgn0039900	2995.25	0.0888329	0.0435432	2.04011	0.0413394	0.600672	Syt7
FBgn0052532	236.088	-0.247707	0.121325	-2.04168	0.0411834	0.600672	CG32532
FBgn0262731	71.0391	-0.483382	0.237153	-2.03827	0.041523	0.601761	CG33941
FBgn0085432	9934.76	0.077986	0.0383082	2.03575	0.0417755	0.604377	pan
FBgn0032350	365.274	-0.205731	0.101141	-2.03411	0.0419406	0.60572	CG6287
FBgn0035423	267.719	0.223325	0.109853	2.03295	0.0420574	0.606363	eIF1
FBgn0051973	826.913	-0.169025	0.0833234	-2.02855	0.0425045	0.606557	Cda5
FBgn0051935	236.623	-0.238323	0.117297	-2.0318	0.0421742	0.606557	CG31935
FBgn0029147	27.8853	0.817881	0.402928	2.02984	0.0423726	0.606557	NtR
FBgn0263490	791.902	-0.141807	0.0699004	-2.0287	0.0424888	0.606557	mld
FBgn0027654	4119.65	0.0784007	0.0386229	2.0299	0.0423663	0.606557	jdp
FBgn0262730	4915.2	0.0715762	0.0352627	2.0298	0.0423768	0.606557	dtn
FBgn0023213	3369.05	0.0772272	0.0380895	2.02752	0.042609	0.607016	eIF4G1
FBgn0033710	489.365	0.18232	0.0899862	2.02609	0.0427558	0.607046	CG17739
FBgn0263106	834.791	0.489852	0.241705	2.02665	0.0426984	0.607046	DnaJ-1
FBgn0033538	988.642	-0.124026	0.0612881	-2.02366	0.0430051	0.608113	CG11883
FBgn0034420	948.369	-0.149729	0.0740561	-2.02184	0.0431934	0.608113	CG10737
FBgn0037341	131.089	-0.377335	0.186462	-2.02365	0.043006	0.608113	CG12746
FBgn0051038	229.123	0.24534	0.121265	2.02317	0.0430555	0.608113	CG31038
FBgn0029891	836.865	-0.128049	0.0633279	-2.022	0.0431765	0.608113	Pink1
FBgn0051633	116.715	0.353445	0.175148	2.01798	0.0435932	0.610669	CG31633
FBgn0028704	12409.9	0.0694564	0.0344107	2.01845	0.0435442	0.610669	Nckx30C
FBgn0085354	29.1199	-0.783431	0.387998	-2.01916	0.0434701	0.610669	CG34325
FBgn0032295	416.156	-0.180215	0.0894619	-2.01443	0.0439645	0.612316	CG12299
FBgn0259219	26.6311	-0.842606	0.418505	-2.01337	0.0440756	0.612316	CG42319
FBgn0039186	1164.53	0.111665	0.0554121	2.01518	0.043886	0.612316	CG5746
FBgn0039773	122.416	-0.348576	0.172931	-2.0157	0.0438317	0.612316	CG2224
FBgn0020255	511.445	0.165672	0.082264	2.0139	0.0440197	0.612316	Ran
FBgn0002780	301.9	0.219525	0.109087	2.01238	0.0441801	0.612752	mod
FBgn0050362	22.3113	-1.15442	0.57402	-2.01112	0.0443127	0.613577	boly
FBgn0033504	1220.45	-0.127813	0.0635882	-2.01002	0.0444293	0.61361	CAP
FBgn0037153	1734.02	0.120045	0.059737	2.00956	0.0444782	0.61361	olf413
FBgn0260005	2199.24	-0.0983819	0.0489868	-2.00834	0.0446076	0.61361	wtrw
FBgn0031065	854.912	-0.126255	0.0628513	-2.00879	0.0445596	0.61361	CG14234
FBgn0034259	138.462	0.314371	0.157094	2.00117	0.0453744	0.620929	P32
FBgn0052104	88.006	-0.400616	0.200248	-2.0006	0.0454356	0.620929	CG32104
FBgn0037614	128.949	-0.326881	0.163247	-2.00237	0.0452446	0.620929	TMEM216
FBgn0016119	313.096	0.212531	0.106212	2.00101	0.0453914	0.620929	ATPsynCF6
FBgn0034485	632.983	0.144275	0.0721668	1.99919	0.0455874	0.62199	CG11099
FBgn0016126	2849.91	0.0957392	0.0479121	1.99823	0.0456923	0.622409	CaMKI
FBgn0035689	91.7148	-0.392453	0.196723	-1.99495	0.0460481	0.625226	CG7376
FBgn0001250	256.349	0.254023	0.127333	1.99495	0.046048	0.625226	if
FBgn0024230	86.7171	0.388935	0.195743	1.98697	0.0469259	0.636115	Hs2st
FBgn0263594	1994.05	0.086912	0.0437636	1.98594	0.04704	0.636633	lost
FBgn0264439	14.6791	1.08083	0.544738	1.98413	0.0472413	0.638328	lncRNA:CR43857
FBgn0038706	15.1214	-1.44671	0.730327	-1.98091	0.0476012	0.642157	CG3517
FBgn0000723	280.419	-0.246002	0.124485	-1.97616	0.0481369	0.647302	FER
FBgn0023535	18.113	-1.09628	0.554726	-1.97626	0.048125	0.647302	arg
FBgn0014396	298.095	-0.209051	0.106061	-1.97104	0.0487197	0.653356	tim
FBgn0262117	759.144	0.134012	0.0680211	1.97015	0.0488207	0.653356	IntS3
FBgn0033558	111.671	0.343626	0.174366	1.97072	0.0487562	0.653356	CG12344
FBgn0032329	14.9352	-1.03855	0.52797	-1.96705	0.0491769	0.655081	Art8
FBgn0038274	63.6803	-0.481436	0.244698	-1.96747	0.0491288	0.655081	Nup93-2
FBgn0038467	86.8307	-0.404251	0.205517	-1.967	0.0491838	0.655081	AdSL
FBgn0267462	18.8874	-1.1841	0.602726	-1.96458	0.0494633	0.65776	asRNA:CR45812
FBgn0015623	439.71	0.188366	0.0959666	1.96283	0.049666	0.65941	Cpr
FBgn0030086	356.952	0.189825	0.0967664	1.96168	0.0497997	0.660141	CCT2
FBgn0020278	234.465	0.23191	0.118357	1.95941	0.0500649	0.66261	loco
FBgn0035287	497.345	0.169007	0.0863108	1.95813	0.0502152	0.663552	CG13937
FBgn0000406	202.353	-0.291319	0.148866	-1.95693	0.0503563	0.663916	Cyt-b5-r
FBgn0083963	1752.08	0.0971587	0.0496583	1.95654	0.050401	0.663916	Nlg3
FBgn0032130	162.613	-0.281985	0.144263	-1.95465	0.0506239	0.665807	brwl
FBgn0000120	1159.44	0.650679	0.333378	1.95177	0.0509652	0.666393	Arr1
FBgn0260456	90.5677	0.38062	0.194842	1.95348	0.0507631	0.666393	CG4806
FBgn0036461	173.244	0.294094	0.150595	1.95287	0.0508347	0.666393	Zip71B
FBgn0039336	22.4687	-0.837856	0.429318	-1.9516	0.0509861	0.666393	CG4553
FBgn0265150	20.5079	-1.12459	0.576938	-1.94924	0.0512663	0.668469	lncRNA:CR44219
FBgn0003074	1257.83	-0.106936	0.0548956	-1.94798	0.0514172	0.668469	Pgi
FBgn0034534	128.719	-0.319642	0.164021	-1.94879	0.0513209	0.668469	maf-S
FBgn0035816	637.083	-0.143379	0.0736749	-1.9461	0.0516431	0.668469	CG13685
FBgn0267545	16.0771	-1.16398	0.598464	-1.94494	0.0517822	0.668469	asRNA:CR45885
FBgn0015278	1308.51	-0.109988	0.0565438	-1.94518	0.051753	0.668469	Pi3K68D
FBgn0027657	289.21	-0.234338	0.120429	-1.94587	0.0516704	0.668469	glob1
FBgn0004622	206.817	0.24319	0.125034	1.94499	0.0517762	0.668469	TkR99D
FBgn0032454	384.049	-0.177425	0.0912618	-1.94413	0.0518799	0.668701	CG5787
FBgn0013749	151.548	0.297027	0.152869	1.94301	0.0520145	0.669408	Arf102F
FBgn0031296	22.4005	-1.13966	0.587279	-1.94059	0.0523085	0.67216	CG4415
FBgn0027594	1063.98	-0.111642	0.0576731	-1.93577	0.0528962	0.675574	drpr
FBgn0029723	326.034	0.196321	0.101396	1.93618	0.0528453	0.675574	Proc-R
FBgn0029999	37.132	-0.618905	0.319505	-1.93707	0.0527362	0.675574	CG1575
FBgn0263111	8193.3	0.0665285	0.0343468	1.93696	0.0527499	0.675574	cac
FBgn0033793	217.627	0.23685	0.122465	1.93403	0.0531094	0.676238	CG3955
FBgn0267454	17.1065	-1.10739	0.57243	-1.93454	0.0530474	0.676238	asRNA:CR45804
FBgn0266638	35.7324	-0.852443	0.441031	-1.93284	0.0532557	0.677073	asRNA:CR45145
FBgn0264442	1198.3	-0.121373	0.0628456	-1.93128	0.0534479	0.678489	ab
FBgn0031645	264.072	-0.529501	0.274605	-1.92823	0.0538264	0.680141	CG3036
FBgn0033191	165.142	0.276579	0.143482	1.92762	0.0539023	0.680141	CG1598
FBgn0051451	23780.3	-0.0828019	0.0429274	-1.92888	0.0537454	0.680141	lncRNA:CR31451
FBgn0086778	2912.61	0.0816505	0.04234	1.92845	0.0537993	0.680141	nAChRalpha7
FBgn0032614	41.2113	-1.79074	0.930846	-1.92378	0.0543826	0.68482	CG13284
FBgn0267735	33.2839	-0.88808	0.462204	-1.9214	0.0546811	0.68482	asRNA:CR46066
FBgn0000546	2409.48	0.0839454	0.0436706	1.92224	0.0545756	0.68482	EcR
FBgn0013563	74.5739	-0.416521	0.216621	-1.92282	0.0545031	0.68482	Pex1
FBgn0266700	21.0003	-1.13998	0.593289	-1.92145	0.0546746	0.68482	asRNA:CR45190
FBgn0034753	962.978	0.116315	0.060563	1.92056	0.0547869	0.685123	CG2852
FBgn0027330	49.2929	-0.526386	0.274186	-1.91982	0.0548811	0.685278	l(1)G0020
FBgn0001258	51.6946	-1.74654	0.911695	-1.9157	0.0554027	0.690763	Ldh
FBgn0004108	973.536	-0.113399	0.0592369	-1.91433	0.0555784	0.691926	Nrt
FBgn0014184	5914.56	0.0873647	0.0456737	1.9128	0.0557734	0.6923	Oda
FBgn0035246	2864.61	0.0802113	0.0419207	1.91341	0.0556961	0.6923	CG13928
FBgn0032246	217.526	0.237084	0.12413	1.90997	0.0561372	0.692716	Wdfy2
FBgn0053179	795.38	0.125687	0.0658036	1.91003	0.0561295	0.692716	beat-IIIb
FBgn0019644	927.158	0.116804	0.0611293	1.91076	0.0560354	0.692716	ATPsynB
FBgn0264710	21.6047	-2.02861	1.06199	-1.91019	0.0561086	0.692716	asRNA:CR43979
FBgn0033958	3901.9	0.0726604	0.0380644	1.90888	0.0562776	0.693429	jef
FBgn0036668	655.721	-0.133353	0.0699184	-1.90727	0.0564855	0.693953	Zcchc7
FBgn0037758	2625.69	0.0982298	0.0514953	1.90755	0.0564495	0.693953	CG9467
FBgn0267590	18.4761	-1.1241	0.590087	-1.90497	0.0567844	0.696605	asRNA:CR45928
FBgn0010417	169.01	-0.261868	0.13753	-1.90408	0.0568993	0.696995	Taf6
FBgn0264490	2960.58	-0.078893	0.0414643	-1.90267	0.0570835	0.698232	Eip93F
FBgn0263993	1947.05	-0.0970329	0.0510439	-1.90097	0.0573061	0.699935	CG43736
FBgn0261564	896.674	-0.149784	0.0788339	-1.89999	0.0574345	0.700484	ReepA
FBgn0264785	441.423	-0.175964	0.0926538	-1.89915	0.0575441	0.700802	Hph
FBgn0001220	1170.73	0.101579	0.0535356	1.8974	0.0577747	0.701595	Hsc70-5
FBgn0037186	121.051	-0.329316	0.173563	-1.89739	0.0577764	0.701595	CG11241
FBgn0034068	459.043	-0.168393	0.0889221	-1.89371	0.0582636	0.703545	casp
FBgn0034436	106.651	-0.36223	0.191404	-1.89249	0.0584257	0.703545	CG11961
FBgn0036921	835.687	0.126693	0.066949	1.89238	0.0584401	0.703545	RhoGDI
FBgn0037070	115.01	-0.343747	0.181629	-1.89258	0.058414	0.703545	CG11309
FBgn0051374	86.0557	-0.428217	0.226012	-1.89466	0.0581371	0.703545	sals
FBgn0038165	1025.91	0.11894	0.0628356	1.89288	0.0583738	0.703545	Task6
FBgn0020416	32.0802	-0.724403	0.384303	-1.88498	0.0594324	0.704378	Idgf1
FBgn0005624	190.09	0.273348	0.144638	1.88988	0.0587745	0.704378	Psc
FBgn0004784	235.308	0.734723	0.389786	1.88494	0.0594382	0.704378	inaC
FBgn0264328	57.987	0.46427	0.246007	1.88722	0.0591306	0.704378	asRNA:CR43787
FBgn0053988	4097.09	0.0808831	0.0428842	1.88608	0.059284	0.704378	Mid1
FBgn0004880	6348.88	0.0730351	0.038678	1.88829	0.0589875	0.704378	scrt
FBgn0264006	5350.76	0.0711984	0.0377839	1.88436	0.0595166	0.704378	dysc
FBgn0261574	4203.17	0.0669246	0.0354732	1.88662	0.0592112	0.704378	kug
FBgn0028978	27.9488	-0.723077	0.382563	-1.89008	0.0587466	0.704378	trbl
FBgn0019990	405.535	-0.171852	0.0911583	-1.8852	0.0594026	0.704378	Gcn2
FBgn0029128	317.764	0.190922	0.101281	1.88507	0.0594209	0.704378	tyn
FBgn0030614	21.5493	-1.08638	0.574895	-1.8897	0.0587985	0.704378	CG9072
FBgn0000578	873.323	0.124628	0.0662542	1.88106	0.0599632	0.708664	ena
FBgn0038419	14.7769	-1.01589	0.540795	-1.87852	0.0603104	0.711764	CG14879
FBgn0261612	72.0334	-0.406217	0.21675	-1.87413	0.0609125	0.716259	CngA
FBgn0052354	120.54	0.313138	0.167107	1.87388	0.0609473	0.716259	CG32354
FBgn0261461	289.682	-0.201616	0.107581	-1.87408	0.0609189	0.716259	RhoGAP18B
FBgn0052446	225.957	0.233388	0.124601	1.87308	0.0610578	0.716553	Atox1
FBgn0037338	56.225	-0.49889	0.266516	-1.87189	0.0612214	0.71747	Snm1
FBgn0265915	37.6247	-1.46637	0.784629	-1.86887	0.0616412	0.719026	asRNA:CR44704
FBgn0025574	577.321	0.144358	0.0772601	1.86847	0.0616969	0.719026	Pli
FBgn0030590	22.7406	-1.04761	0.560505	-1.86904	0.0616166	0.719026	CG9518
FBgn0013684	16308.4	0.102325	0.0547363	1.86942	0.0615643	0.719026	mt:ND5
FBgn0030613	5223.31	0.0792232	0.0424645	1.86563	0.0620926	0.722634	Rab3-GEF
FBgn0037525	4300.36	0.0752329	0.0403757	1.86332	0.062417	0.723399	CG17816
FBgn0039800	31.5178	0.76863	0.412324	1.86414	0.0623016	0.723399	Npc2g
FBgn0029834	2879.87	0.0781073	0.041907	1.86383	0.062346	0.723399	CG5937
FBgn0029766	54.4757	-0.480632	0.258042	-1.86261	0.0625172	0.723561	CG15784
FBgn0031414	2941.97	0.073233	0.0393698	1.86013	0.0628669	0.726607	eys
FBgn0030052	315.005	-0.190777	0.102693	-1.85774	0.0632064	0.729525	CG12065
FBgn0033820	366.051	0.211217	0.113885	1.85465	0.0636463	0.733193	CG4716
FBgn0259244	2274.18	0.0913752	0.049278	1.85428	0.0636989	0.733193	CG42342
FBgn0262203	31.5664	0.657412	0.354944	1.85216	0.0640034	0.734546	mir-967
FBgn0028526	109.763	0.420986	0.22736	1.85163	0.0640791	0.734546	CG15293
FBgn0263457	18.6545	-1.00432	0.542201	-1.85229	0.0639836	0.734546	asRNA:CR43480
FBgn0031261	23.332	0.80318	0.435119	1.84589	0.0649088	0.735059	nAChRbeta3
FBgn0034476	1296.09	0.0966551	0.052344	1.84654	0.0648142	0.735059	Toll-7
FBgn0010435	92.7019	-1.90271	1.03041	-1.84656	0.0648111	0.735059	emp
FBgn0267736	15.3442	-1.37654	0.744551	-1.84881	0.0644848	0.735059	asRNA:CR46067
FBgn0037116	806.359	-0.1408	0.0762381	-1.84685	0.0647685	0.735059	Als2
FBgn0003480	26.3022	-0.734864	0.397953	-1.84661	0.0648035	0.735059	spn-B
FBgn0038720	193.328	0.306525	0.165798	1.84878	0.0644892	0.735059	CG6231
FBgn0039857	2308.19	-0.0872026	0.0471522	-1.84938	0.0644023	0.735059	RpL6
FBgn0023458	5939.05	0.0665979	0.0360796	1.84586	0.0649123	0.735059	Rbcn-3A
FBgn0032444	319.186	0.194373	0.105416	1.84387	0.0652025	0.73702	CCT4
FBgn0264904	16.2307	-1.30051	0.705472	-1.84347	0.0652611	0.73702	asRNA:CR44095
FBgn0039169	196.093	-0.246612	0.133881	-1.84202	0.0654715	0.737411	Spps
FBgn0028833	250.333	0.243364	0.132117	1.84204	0.0654692	0.737411	Dak1
FBgn0000256	794.347	-0.124868	0.0678171	-1.84125	0.0655851	0.737503	capu
FBgn0019952	227.685	0.228514	0.124141	1.84077	0.0656554	0.737503	Orct
FBgn0051781	78.7698	-0.503175	0.273566	-1.83932	0.065868	0.738036	lncRNA:CR31781
FBgn0001308	1095.01	0.108897	0.0592266	1.83865	0.0659667	0.738036	Khc
FBgn0036789	246.6	0.210714	0.114592	1.83882	0.0659421	0.738036	AstC-R2
FBgn0031306	8589.13	-0.0574631	0.0314092	-1.8295	0.067325	0.743177	CG4577
FBgn0085421	2635.1	0.0867454	0.0474155	1.82948	0.0673285	0.743177	Epac
FBgn0034543	82.6118	0.384953	0.210339	1.83015	0.0672268	0.743177	galla-1
FBgn0051211	1952.51	-0.084564	0.0462427	-1.8287	0.0674445	0.743177	CG31211
FBgn0000063	41.6422	-0.567633	0.309899	-1.83167	0.0670001	0.743177	Mps1
FBgn0004618	38.1898	0.591539	0.323355	1.82938	0.0673427	0.743177	gl
FBgn0028670	129.363	0.315026	0.171928	1.83231	0.0669045	0.743177	Vha100-2
FBgn0039328	67.2822	-0.416884	0.227297	-1.83409	0.0666404	0.743177	CHKov2
FBgn0039673	33.0842	-0.876185	0.479208	-1.8284	0.0674891	0.743177	CG7568
FBgn0003714	106.048	0.327268	0.178721	1.83116	0.0670763	0.743177	tko
FBgn0030478	1837.11	-0.0989715	0.0540817	-1.83004	0.0672443	0.743177	CG1640
FBgn0030674	6002.76	0.0690067	0.0377395	1.8285	0.0674746	0.743177	CG8184
FBgn0265191	410.305	-0.185645	0.101702	-1.82539	0.0679429	0.743297	Gyg
FBgn0026252	655.704	0.136074	0.074534	1.82566	0.0679015	0.743297	msk
FBgn0038387	40.9903	0.551788	0.301995	1.82714	0.0676783	0.743297	blp
FBgn0011481	1583.03	0.0940387	0.0514701	1.82705	0.0676917	0.743297	Ssdp
FBgn0026080	99.6952	-0.338547	0.185372	-1.82631	0.0678037	0.743297	Tip60
FBgn0053288	15.398	-1.37393	0.753409	-1.82361	0.0682106	0.743319	CG33288
FBgn0001235	3862.03	0.077846	0.0426698	1.82438	0.0680942	0.743319	hth
FBgn0263005	89.7304	0.357557	0.196039	1.82391	0.0681662	0.743319	CG43313
FBgn0020305	56.0467	0.470167	0.257952	1.82269	0.0683506	0.743878	dbe
FBgn0037741	94.013	-0.354111	0.194445	-1.82114	0.0685853	0.744925	CG16908
FBgn0001197	245.932	0.215305	0.118242	1.82088	0.0686244	0.744925	His2Av
FBgn0263355	830.414	0.114024	0.0626689	1.81947	0.0688403	0.746304	CG31688
FBgn0033199	88.0273	-0.354382	0.194935	-1.81796	0.0690709	0.74763	CG17985
FBgn0033982	68.3484	-1.22098	0.671915	-1.81717	0.0691918	0.74763	Cyp317a1
FBgn0029730	144.741	-0.309022	0.17008	-1.81692	0.06923	0.74763	boil
FBgn0031903	30.0214	0.641648	0.353618	1.81452	0.0695971	0.750446	Wnt10
FBgn0002791	138.843	-0.288748	0.159427	-1.81116	0.0701167	0.750446	mr
FBgn0019643	353.281	0.176362	0.097361	1.81142	0.0700752	0.750446	AANAT1
FBgn0086254	310.415	0.18368	0.101341	1.81251	0.0699082	0.750446	CG6084
FBgn0000592	74.4512	0.397356	0.219119	1.81342	0.069767	0.750446	Est-6
FBgn0002914	534.932	-0.145093	0.0800048	-1.81355	0.0697466	0.750446	Myb
FBgn0266354	2541.52	0.0774551	0.0427462	1.81197	0.0699901	0.750446	CG45002
FBgn0031263	158.271	-0.276357	0.153178	-1.80415	0.071208	0.750656	Tspo
FBgn0021967	356.69	0.188678	0.104412	1.80705	0.0707541	0.750656	ND-PDSW
FBgn0033663	710.651	0.125046	0.0692612	1.80542	0.0710089	0.750656	ERp60
FBgn0004888	673.009	0.130296	0.0722665	1.803	0.0713888	0.750656	Scsalpha1
FBgn0261788	21416.2	0.0629599	0.0347876	1.80984	0.0703213	0.750656	Ank2
FBgn0266958	165.239	0.258777	0.14311	1.80823	0.0705699	0.750656	lncRNA:CR45409
FBgn0036278	205.081	-0.252953	0.140059	-1.80604	0.0709116	0.750656	CrzR
FBgn0015577	759.379	0.139521	0.0772285	1.8066	0.0708247	0.750656	alpha-Est9
FBgn0051201	15.9691	-1.25913	0.698338	-1.80304	0.0713826	0.750656	GluRIIE
FBgn0053094	630.412	0.132056	0.0730284	1.80829	0.0705621	0.750656	Synd
FBgn0028396	47.5627	0.531302	0.29359	1.80968	0.0703459	0.750656	TotA
FBgn0029944	60.1491	-0.437815	0.242406	-1.80612	0.070899	0.750656	Dok
FBgn0030648	685.436	-0.126753	0.070213	-1.80527	0.071033	0.750656	CG6340
FBgn0004854	17.0329	-0.883273	0.489797	-1.80334	0.0713343	0.750656	B-H2
FBgn0020392	123.843	0.300125	0.166577	1.80172	0.0715888	0.751817	Nmt
FBgn0000633	1493.67	0.0877278	0.0487269	1.8004	0.0717976	0.751977	CG17716
FBgn0035815	19.6578	-0.933841	0.518503	-1.80103	0.0716978	0.751977	Snmp2
FBgn0039311	346.045	0.225492	0.125279	1.79992	0.0718729	0.751977	CG10513
FBgn0031571	181.673	0.244582	0.135951	1.79904	0.0720119	0.752492	bark
FBgn0031238	86.4115	-0.356833	0.201551	-1.77044	0.0766544	0.75332	CG3645
FBgn0017457	101.787	-0.324636	0.182369	-1.78011	0.0750585	0.75332	U2af38
FBgn0001125	580.372	-0.134398	0.075949	-1.76958	0.0767972	0.75332	Got2
FBgn0014010	1224.5	-0.0997684	0.0556323	-1.79335	0.0729165	0.75332	Rab5
FBgn0028990	93.123	-0.43835	0.247496	-1.77114	0.0765377	0.75332	Spn27A
FBgn0031885	2932.99	-0.0723098	0.0406627	-1.77828	0.0753574	0.75332	Mnn1
FBgn0263852	30.9342	0.637348	0.358069	1.77996	0.0750824	0.75332	Dad1
FBgn0011676	585.758	0.133335	0.074613	1.78702	0.0739336	0.75332	Nos
FBgn0032322	178.01	0.265068	0.149119	1.77756	0.0754755	0.75332	CG16743
FBgn0261648	209.585	0.227383	0.127342	1.78561	0.0741632	0.75332	salm
FBgn0032456	980.149	-0.104167	0.0583418	-1.78547	0.0741854	0.75332	MRP
FBgn0062978	1715.92	0.0859811	0.0478774	1.79586	0.0725165	0.75332	CG31808
FBgn0005672	671.586	-0.127472	0.0712328	-1.78952	0.0735317	0.75332	spi
FBgn0032940	772.316	-0.117198	0.0661597	-1.77144	0.0764881	0.75332	Mondo
FBgn0051619	4557.58	0.0698915	0.0394032	1.77375	0.0761039	0.75332	nolo
FBgn0033031	507.046	0.148819	0.0832928	1.7867	0.0739856	0.75332	CG8245
FBgn0033033	221.44	0.25373	0.141353	1.79501	0.0726518	0.75332	scaf
FBgn0033483	108.49	0.363269	0.204081	1.78002	0.0750725	0.75332	egr
FBgn0033656	139.438	-0.278235	0.155577	-1.7884	0.0737109	0.75332	S2P
FBgn0033688	1043.38	0.105778	0.059347	1.78237	0.0746893	0.75332	Prp8
FBgn0020767	3198.8	0.0722007	0.0407492	1.77183	0.0764227	0.75332	Spred
FBgn0013750	476.359	0.158268	0.0888488	1.78132	0.0748597	0.75332	Arf51F
FBgn0063494	42.5492	0.515137	0.290824	1.7713	0.076511	0.75332	GstE6
FBgn0050118	904.367	-0.114716	0.0648129	-1.76995	0.0767352	0.75332	Ttd14
FBgn0035850	437.416	-0.161951	0.0905851	-1.78783	0.0738027	0.75332	Atg18a
FBgn0040832	54.6665	0.516034	0.289687	1.78135	0.0748557	0.75332	CG8012
FBgn0036480	65.9369	-0.424211	0.238089	-1.78173	0.0747927	0.75332	Cep135
FBgn0003076	401.01	-0.164521	0.0920309	-1.78768	0.0738283	0.75332	Pgm1
FBgn0036643	105.091	-0.320927	0.179463	-1.78827	0.0737329	0.75332	Syx8
FBgn0036900	199.883	0.235475	0.132916	1.77161	0.0764601	0.75332	CG8765
FBgn0004623	165.324	0.645079	0.360979	1.78703	0.0739332	0.75332	Gbeta76C
FBgn0036910	41.7169	0.527501	0.294475	1.79133	0.0732411	0.75332	Cyp305a1
FBgn0264554	14.4072	-1.06759	0.601997	-1.77342	0.0761594	0.75332	asRNA:CR43933
FBgn0037252	416.031	-0.165197	0.0922975	-1.78983	0.0734811	0.75332	CG14650
FBgn0023023	1124.13	0.110703	0.0617311	1.7933	0.0729247	0.75332	CRMP
FBgn0250753	1599.86	0.0865335	0.0486049	1.78034	0.0750196	0.75332	kra
FBgn0261928	5714.43	0.0726357	0.0408936	1.77621	0.0756985	0.75332	CG42795
FBgn0038211	18.9329	-0.976779	0.549427	-1.77782	0.0754341	0.75332	CG9649
FBgn0086901	762.653	-0.122609	0.0689396	-1.7785	0.0753224	0.75332	cv-c
FBgn0265048	394.871	0.359495	0.200312	1.79468	0.0727046	0.75332	cv-d
FBgn0024329	450.919	-0.156738	0.0876858	-1.7875	0.0738564	0.75332	Mekk1
FBgn0038721	372.641	0.169587	0.0948005	1.78888	0.0736345	0.75332	subdued
FBgn0264325	167.175	-0.252325	0.141229	-1.78664	0.0739958	0.75332	Atg6
FBgn0039816	584.973	0.143682	0.0811716	1.77011	0.0767096	0.75332	CG11317
FBgn0019650	2141.67	0.0892994	0.0502874	1.77578	0.0757693	0.75332	toy
FBgn0267029	65.294	-0.47309	0.265599	-1.78122	0.0748771	0.75332	lncRNA:CR45473
FBgn0000635	1373.38	0.108699	0.0609361	1.78382	0.0744536	0.75332	Fas2
FBgn0029737	245.911	-0.208344	0.117455	-1.77382	0.076093	0.75332	CG6903
FBgn0029820	556.946	-0.14346	0.0806446	-1.77892	0.0752526	0.75332	CG16721
FBgn0263507	16.3877	-0.956041	0.54009	-1.77015	0.076702	0.75332	lncRNA:CR43496
FBgn0030679	111.634	-0.317585	0.176785	-1.79645	0.0724232	0.75332	CG8206
FBgn0031134	53.4656	0.481591	0.268967	1.79052	0.0733706	0.75332	CG1314
FBgn0262952	8122.42	0.0883441	0.0499326	1.76927	0.0768492	0.75332	mt:ND4
FBgn0261545	512.535	0.159165	0.0900453	1.76761	0.0771266	0.755157	CG42663
FBgn0031424	7680.76	0.0610846	0.0346401	1.76341	0.0778321	0.755895	VGlut
FBgn0264947	61.1662	-1.5104	0.857555	-1.76129	0.0781897	0.755895	asRNA:CR44116
FBgn0032264	65.1332	-0.48578	0.275838	-1.76111	0.0782202	0.755895	Lip4
FBgn0014000	18.7079	0.851922	0.484025	1.76008	0.0783948	0.755895	Hf
FBgn0259977	25.3964	-1.80885	1.02597	-1.76306	0.0778899	0.755895	Tdc1
FBgn0033799	63.6211	-0.417361	0.23645	-1.76512	0.0775444	0.755895	GLaz
FBgn0034655	22.1914	-0.737348	0.418229	-1.76302	0.0778963	0.755895	CG10307
FBgn0035585	43.1894	0.521586	0.296303	1.76031	0.0783545	0.755895	ATPsynCF6L
FBgn0036155	57.0475	-0.43914	0.249633	-1.75914	0.0785532	0.755895	CG6163
FBgn0036992	18.8498	-0.885288	0.502785	-1.76077	0.0782775	0.755895	Hpd
FBgn0039645	24.7877	-0.939078	0.533746	-1.75941	0.0785077	0.755895	CG11898
FBgn0011642	1101.15	0.0999235	0.0567986	1.75926	0.0785337	0.755895	Zyx
FBgn0052683	670.007	0.135388	0.076815	1.76253	0.0779805	0.755895	CG32683
FBgn0052654	2533.6	0.0754808	0.0427892	1.76401	0.0777298	0.755895	Sec16
FBgn0039965	272.177	0.202568	0.115119	1.75963	0.07847	0.755895	Coa7
FBgn0036615	31.1877	0.637862	0.36282	1.75807	0.0787362	0.756788	Tcs3
FBgn0032381	14.9825	-1.05782	0.602883	-1.7546	0.0793282	0.758507	Mal-B1
FBgn0033194	1547.8	0.0867803	0.0494492	1.75494	0.0792698	0.758507	Vps13
FBgn0038461	38.9279	0.57176	0.325578	1.75614	0.079065	0.758507	CG3678
FBgn0262975	1297.29	-0.0936015	0.0533533	-1.75437	0.0793671	0.758507	cnc
FBgn0031100	164.724	0.247194	0.140819	1.7554	0.0791914	0.758507	CG1504
FBgn0051739	598.311	0.133619	0.0762048	1.75343	0.0795289	0.759189	AspRS-m
FBgn0035253	6357.38	0.06434	0.0367288	1.75176	0.0798154	0.760926	CG7971
FBgn0035981	205.573	-0.220473	0.125928	-1.75079	0.0799829	0.760926	CG4452
FBgn0029885	49.8999	-0.476037	0.271871	-1.75097	0.0799513	0.760926	CG3224
FBgn0022023	631.538	-0.130993	0.0751325	-1.74349	0.0812478	0.764394	eIF3h
FBgn0051785	20.4301	-1.0272	0.589327	-1.743	0.0813334	0.764394	CG31785
FBgn0034184	1150.71	0.0962689	0.0551712	1.74491	0.0810001	0.764394	CG9646
FBgn0003162	153.117	0.252446	0.144722	1.74435	0.0810978	0.764394	Pu
FBgn0034716	497.783	-0.146574	0.0839724	-1.7455	0.0808984	0.764394	Oatp58Dc
FBgn0037592	145.288	-0.264828	0.151893	-1.74352	0.0812422	0.764394	CG11737
FBgn0020379	681.422	-0.123639	0.0709384	-1.74291	0.0813495	0.764394	Rfx
FBgn0025456	58.957	-0.462794	0.2648	-1.74771	0.080514	0.764394	CREG
FBgn0002609	16.7398	0.870691	0.498292	1.74735	0.0805763	0.764394	E(spl)m3-HLH
FBgn0030053	117.101	-0.301232	0.172804	-1.7432	0.0812987	0.764394	CG12081
FBgn0261703	1263.11	-0.0947239	0.0543174	-1.74389	0.0811776	0.764394	gce
FBgn0031390	716.118	0.118604	0.0680994	1.74163	0.0815732	0.765365	tho2
FBgn0035497	436.211	-0.150504	0.0865624	-1.73868	0.0820914	0.765365	CG14995
FBgn0035842	235.192	-0.223089	0.128294	-1.7389	0.0820532	0.765365	CG7504
FBgn0024814	261.393	0.196796	0.113156	1.73915	0.082008	0.765365	Clc
FBgn0262740	2271.58	0.0718275	0.0412679	1.74052	0.0817683	0.765365	Evi5
FBgn0030808	121.089	-0.283668	0.16298	-1.74051	0.0817691	0.765365	RhoGAP15B
FBgn0085387	2907.05	0.0793566	0.0456345	1.73896	0.082042	0.765365	shakB
FBgn0028658	207.009	-0.772022	0.444205	-1.73798	0.0822137	0.765655	Adat1
FBgn0032511	250.331	0.207634	0.119719	1.73434	0.0828578	0.766808	ND-B22
FBgn0036994	63.0417	-0.442244	0.254828	-1.73546	0.082659	0.766808	CG5199
FBgn0037777	48.7465	0.491696	0.283419	1.73487	0.0827639	0.766808	CG11722
FBgn0051342	734.853	-0.126522	0.072859	-1.73654	0.0824691	0.766808	CG31342
FBgn0051102	18.5289	-0.873252	0.503203	-1.73539	0.0826721	0.766808	CG31102
FBgn0039714	212.219	-0.221059	0.127471	-1.73418	0.0828858	0.766808	Zip99C
FBgn0000121	2497.49	0.651435	0.376052	1.7323	0.08322	0.769051	Arr2
FBgn0042174	1159.36	-0.112512	0.065012	-1.73063	0.0835173	0.769545	hpRNA:CR18854
FBgn0032358	95.1974	-0.325122	0.187942	-1.72991	0.0836468	0.769545	Ppt2
FBgn0028940	381.319	-0.168772	0.0975723	-1.72971	0.0836826	0.769545	Cyp28a5
FBgn0039642	30.7417	-0.605371	0.35004	-1.72943	0.0837319	0.769545	CG11882
FBgn0024332	31.9082	-0.597015	0.34496	-1.73068	0.0835091	0.769545	Mcm3
FBgn0038842	50.6597	-0.609914	0.352864	-1.72847	0.0839047	0.770289	hdly
FBgn0032620	15.7569	-0.909039	0.526806	-1.72557	0.0844253	0.770652	CG12288
FBgn0001224	156.703	0.276391	0.15998	1.72766	0.0840494	0.770652	Hsp23
FBgn0036085	25.0293	-0.85417	0.495009	-1.72557	0.0844257	0.770652	CG6527
FBgn0036837	1150.31	-0.109284	0.0633215	-1.72586	0.0843719	0.770652	CG18135
FBgn0037448	35.9469	-0.777951	0.451072	-1.72467	0.0845871	0.770652	CG15186
FBgn0260634	2772.15	0.0691833	0.040106	1.72501	0.0845253	0.770652	eIF4G2
FBgn0024992	240.616	-0.203467	0.117826	-1.72685	0.0841939	0.770652	Spg7
FBgn0013685	27.9666	-0.713358	0.414064	-1.72282	0.0849208	0.772853	mt:ND6
FBgn0053547	7745.98	0.0623615	0.0362121	1.72212	0.0850481	0.773173	Rim
FBgn0015778	2001.06	0.0877453	0.0509916	1.72078	0.0852909	0.773704	rin
FBgn0086355	782.558	0.117502	0.0682819	1.72084	0.0852794	0.773704	Tpi
FBgn0265434	2168.1	0.075407	0.0438396	1.72007	0.0854204	0.773742	zip
FBgn0036684	810.449	0.110819	0.0644394	1.71974	0.0854796	0.773742	CG3764
FBgn0031285	3793.62	-0.070332	0.0411697	-1.70834	0.0875724	0.77431	CG3662
FBgn0031627	706.36	0.118727	0.0693938	1.71091	0.0870973	0.77431	fipi
FBgn0040070	236.537	0.206084	0.120286	1.71329	0.08666	0.77431	Trx-2
FBgn0043841	814.635	-0.12944	0.0756892	-1.71015	0.0872386	0.77431	vir-1
FBgn0003231	1271.87	-0.0955843	0.0558264	-1.71217	0.0868655	0.77431	ref(2)P
FBgn0032988	450.63	0.14663	0.0855587	1.7138	0.0865661	0.77431	Tif-IA
FBgn0034398	443.925	-0.157316	0.0918768	-1.71225	0.0868506	0.77431	CG15098
FBgn0011211	5338.37	0.070161	0.0410001	1.71124	0.0870371	0.77431	blw
FBgn0011828	1496.18	0.0875242	0.0509572	1.7176	0.0858695	0.77431	Pxn
FBgn0035923	189.001	0.224812	0.131549	1.70896	0.0874575	0.77431	CG6511
FBgn0036044	33.7681	-0.801804	0.467733	-1.71423	0.0864856	0.77431	Zasp67
FBgn0040022	1674.74	0.0821524	0.0479446	1.71349	0.0866233	0.77431	Set1
FBgn0041605	19526.5	0.0609283	0.0356184	1.71059	0.0871574	0.77431	cpx
FBgn0037240	507.556	-0.144258	0.0840001	-1.71735	0.0859145	0.77431	Cont
FBgn0015575	97.6568	-1.19441	0.699136	-1.70842	0.0875591	0.77431	alpha-Est7
FBgn0004629	146.973	0.313821	0.183005	1.71482	0.0863775	0.77431	Cys
FBgn0038349	246.506	-0.212158	0.123625	-1.71614	0.0861363	0.77431	AOX3
FBgn0000477	104.621	0.333633	0.194872	1.71206	0.0868862	0.77431	DNaseII
FBgn0262858	32.3467	0.59014	0.345345	1.70884	0.0874802	0.77431	CG43222
FBgn0027578	29.5658	-0.637633	0.373003	-1.70946	0.0873658	0.77431	Nepl21
FBgn0264395	24.6062	0.778934	0.453689	1.71689	0.0859994	0.77431	CG43843
FBgn0010287	25.8787	-0.661793	0.388531	-1.70332	0.0885078	0.776228	Trf
FBgn0032154	19.3903	-0.801874	0.470417	-1.7046	0.0882685	0.776228	mtDNA-helicase
FBgn0032801	19.79	-0.85928	0.503854	-1.70542	0.088117	0.776228	CG10165
FBgn0012042	18.2245	1.13039	0.663182	1.70449	0.0882902	0.776228	AttA
FBgn0028484	659.31	-0.122612	0.0719891	-1.70321	0.0885295	0.776228	Ack
FBgn0035713	1071.4	-0.106278	0.0623791	-1.70375	0.0884282	0.776228	velo
FBgn0038407	262.692	0.459248	0.269404	1.70468	0.0882543	0.776228	CG6126
FBgn0261988	1202.79	-0.0976029	0.0572398	-1.70516	0.0881652	0.776228	Gprk2
FBgn0039924	952.819	0.103398	0.0607364	1.7024	0.0886798	0.776521	PIP4K
FBgn0000108	12840.9	0.062015	0.0364357	1.70204	0.0887479	0.776521	Appl
FBgn0028675	91.5544	-0.324527	0.190887	-1.7001	0.089112	0.77744	Sur
FBgn0032402	1096.07	-0.105426	0.0620239	-1.69976	0.089176	0.77744	CG14945
FBgn0037818	94.4947	0.338082	0.198929	1.69951	0.0892235	0.77744	CG6465
FBgn0010808	183.634	0.230245	0.135442	1.69996	0.0891394	0.77744	Chchd3
FBgn0262124	2037.93	0.0733725	0.043329	1.69338	0.0903831	0.778638	uex
FBgn0033457	33.0698	0.602323	0.355425	1.69465	0.0901409	0.778638	Ntmt
FBgn0010621	189.548	0.224877	0.132644	1.69534	0.0900116	0.778638	CCT5
FBgn0052230	203.497	0.212515	0.125309	1.69593	0.0898999	0.778638	ND-MLRQ
FBgn0259938	518.607	0.157929	0.0932663	1.69331	0.090396	0.778638	cwo
FBgn0039756	88.7466	-0.339375	0.200069	-1.69629	0.0898316	0.778638	CG9743
FBgn0015222	2111.54	-0.0725612	0.0428621	-1.6929	0.0904745	0.778638	Fer1HCH
FBgn0025394	353.068	-0.161203	0.0950859	-1.69534	0.0900108	0.778638	inc
FBgn0030174	885.778	0.105305	0.0621351	1.69477	0.0901186	0.778638	CG15312
FBgn0004432	1784.85	0.0801611	0.0473314	1.69361	0.090339	0.778638	Cyp1
FBgn0031022	46.6131	-0.482643	0.284299	-1.69766	0.0895724	0.778638	CG12204
FBgn0002641	78.3037	0.375623	0.221756	1.69386	0.0902928	0.778638	mal
FBgn0028481	1923.23	0.0803505	0.0475609	1.68943	0.0911379	0.78311	CG4341
FBgn0027868	102.002	0.306725	0.18158	1.6892	0.0911808	0.78311	Nup107
FBgn0028996	5414.22	0.0604977	0.0358303	1.68845	0.0913247	0.783544	onecut
FBgn0266907	29.8412	-0.67143	0.398427	-1.6852	0.0919497	0.7881	asRNA:CR45367
FBgn0020238	6305.62	0.061995	0.0368343	1.68308	0.0923603	0.789201	14-3-3epsilon
FBgn0005666	463.353	-1.69128	1.00473	-1.68331	0.0923156	0.789201	bt
FBgn0026433	131.659	-0.267156	0.158715	-1.68324	0.0923284	0.789201	Grip128
FBgn0015553	29.892	-0.624301	0.371449	-1.68072	0.0928181	0.789895	tos
FBgn0035147	148.965	-0.246763	0.146818	-1.68074	0.0928129	0.789895	Gale
FBgn0029824	284.044	-0.18083	0.107531	-1.68165	0.0926362	0.789895	CG3726
FBgn0030739	171.302	-0.282539	0.168097	-1.68081	0.0927992	0.789895	SWIP
FBgn0265003	369.789	-0.15928	0.094865	-1.67902	0.0931483	0.791902	koi
FBgn0037322	15.3778	-1.12807	0.672663	-1.67702	0.0935391	0.792014	Or83a
FBgn0038319	60.4645	0.407382	0.24289	1.67723	0.0934977	0.792014	mRpL9
FBgn0030025	29.537	0.601174	0.358351	1.67761	0.0934228	0.792014	CG2147
FBgn0031149	350.394	0.172841	0.103013	1.67785	0.0933767	0.792014	Stt3A
FBgn0036728	233.146	0.208068	0.124144	1.67602	0.0937343	0.792069	UQCR-Q
FBgn0000319	3665.18	0.0728669	0.0434686	1.67631	0.0936775	0.792069	Chc
FBgn0260942	46.5039	-1.59392	0.951374	-1.67539	0.093858	0.792316	bond
FBgn0030742	485.163	0.143075	0.085438	1.67461	0.0940109	0.792809	CG9919
FBgn0035374	58.1133	0.4241	0.253418	1.67352	0.0942253	0.79348	mRpS35
FBgn0263973	31.7106	-0.741075	0.442898	-1.67324	0.0942795	0.79348	jv
FBgn0033196	1974.61	0.0875811	0.0524355	1.67026	0.0948675	0.79569	CG1358
FBgn0050343	24.6855	-0.767506	0.459587	-1.66999	0.0949214	0.79569	CG30343
FBgn0085426	391.569	0.157539	0.0942877	1.67083	0.0947544	0.79569	Rgk3
FBgn0036059	689.09	-0.116153	0.0694941	-1.67141	0.0946409	0.79569	nudE
FBgn0264855	2437.18	0.0723068	0.043419	1.66533	0.0958479	0.796117	AP-2alpha
FBgn0021874	40.165	-0.501483	0.301159	-1.66518	0.0958771	0.796117	Nle
FBgn0031799	82.7709	0.334769	0.200599	1.66885	0.0951473	0.796117	Pez
FBgn0002938	1026.4	0.599322	0.360063	1.66449	0.0960141	0.796117	ninaC
FBgn0027780	143.102	-0.253632	0.152076	-1.6678	0.0953561	0.796117	Aasdh
FBgn0265935	345.871	-0.168968	0.101478	-1.66506	0.0958999	0.796117	coro
FBgn0053138	275.515	-0.194641	0.116825	-1.6661	0.0956939	0.796117	AGBE
FBgn0265451	34.3103	-0.775349	0.46582	-1.66448	0.096016	0.796117	asRNA:CR44351
FBgn0267615	19.0281	0.79342	0.475464	1.66873	0.0951718	0.796117	lncRNA:CR45953
FBgn0039272	17.1589	-0.81908	0.492025	-1.66471	0.09597	0.796117	CG11836
FBgn0263705	29.1327	-0.740503	0.443997	-1.66781	0.0953531	0.796117	Myo10A
FBgn0010355	1091.83	0.0923825	0.0555214	1.66391	0.0961311	0.796284	Taf1
FBgn0032200	243.549	0.192843	0.116034	1.66195	0.0965225	0.797024	CG5676
FBgn0032451	92.2209	0.320169	0.192836	1.66031	0.0968514	0.797024	spict
FBgn0028370	726.447	0.115394	0.0694802	1.66082	0.0967493	0.797024	kek3
FBgn0261786	206.619	-0.205777	0.123745	-1.66292	0.0963292	0.797024	mi
FBgn0035630	230.958	0.203831	0.122818	1.65962	0.0969899	0.797024	CG10576
FBgn0036906	62.9247	-0.400602	0.241437	-1.65924	0.0970683	0.797024	CG14102
FBgn0014023	92.1702	0.326826	0.196978	1.6592	0.0970752	0.797024	mRpL47
FBgn0015589	3908.17	0.0681776	0.0410663	1.66018	0.0968775	0.797024	Apc
FBgn0030093	220.759	0.200833	0.120955	1.6604	0.0968345	0.797024	Bap111
FBgn0033542	25.3152	-0.919666	0.554833	-1.65755	0.0974074	0.798969	CAH13
FBgn0039697	173.806	0.229021	0.138351	1.65537	0.0978498	0.801814	CG7834
FBgn0015400	1440.94	0.0886133	0.0539176	1.6435	0.100281	0.801866	kek2
FBgn0028644	755.927	0.107705	0.065666	1.6402	0.100964	0.801866	beat-Ic
FBgn0058196	1402.4	0.0942764	0.0572345	1.6472	0.0995176	0.801866	Maf1
FBgn0010114	6327.94	0.0593404	0.0361846	1.63993	0.101019	0.801866	hig
FBgn0033639	1154.33	-0.0980375	0.0593784	-1.65106	0.0987256	0.801866	CG9003
FBgn0266637	26.977	-0.839607	0.510609	-1.64432	0.100109	0.801866	asRNA:CR45144
FBgn0261477	638.203	-0.124552	0.0759897	-1.63906	0.101201	0.801866	slim
FBgn0265356	57.3213	-1.57247	0.956251	-1.64441	0.100091	0.801866	tn
FBgn0050125	35.7076	-0.730692	0.442571	-1.65102	0.0987349	0.801866	Ir56a
FBgn0034566	17.1512	-0.916152	0.554353	-1.65265	0.0984016	0.801866	CG9313
FBgn0262728	2655.28	0.0655593	0.0396487	1.6535	0.0982287	0.801866	Pal2
FBgn0034897	535.659	-0.144704	0.0877913	-1.64827	0.0992971	0.801866	Sesn
FBgn0035060	1997.03	0.0797346	0.0483497	1.64912	0.0991226	0.801866	Eps-15
FBgn0035153	154.115	-0.237437	0.144453	-1.6437	0.100238	0.801866	ebd1
FBgn0027903	19.6201	-0.775631	0.472714	-1.6408	0.100838	0.801866	CG12018
FBgn0035529	70.1168	0.367236	0.222641	1.64946	0.099054	0.801866	Fdx2
FBgn0035985	26.8518	-2.07679	1.25934	-1.6491	0.0991266	0.801866	Cpr67B
FBgn0036052	125.26	-0.267498	0.163171	-1.63938	0.101135	0.801866	CG10809
FBgn0260744	342.41	-0.160641	0.0976052	-1.64583	0.0997998	0.801866	Tango9
FBgn0086134	92.1216	-0.326527	0.198039	-1.64881	0.0991872	0.801866	Prosalpha2
FBgn0038130	17.3586	0.82485	0.500856	1.64688	0.0995822	0.801866	CG8630
FBgn0038147	81.0614	0.375358	0.228646	1.64165	0.100662	0.801866	CCHa2
FBgn0038536	19.4442	-0.753112	0.458438	-1.64278	0.100429	0.801866	CG7655
FBgn0067783	76.6745	-0.349943	0.213183	-1.64151	0.100691	0.801866	DPCoAC
FBgn0001234	99196.9	0.107922	0.0655187	1.64719	0.0995187	0.801866	lncRNA:Hsromega
FBgn0039303	300.701	0.172664	0.104572	1.65115	0.0987083	0.801866	CG11857
FBgn0014869	1033.47	0.100572	0.0610416	1.6476	0.0994347	0.801866	Pglym78
FBgn0260440	46.6172	-0.464986	0.281097	-1.65419	0.0980897	0.801866	spdo
FBgn0039936	2807.66	0.0716078	0.0436336	1.64112	0.100774	0.801866	Gyf
FBgn0260855	179.926	0.224275	0.135568	1.65434	0.0980585	0.801866	Sec22
FBgn0028550	477.025	-0.137941	0.0838049	-1.64598	0.0997689	0.801866	Atf3
FBgn0029950	724.793	0.13123	0.0796018	1.64858	0.0992341	0.801866	CG9657
FBgn0030734	240.83	0.190486	0.116053	1.64137	0.10072	0.801866	CG9911
FBgn0013679	6898.44	0.0789281	0.0481094	1.6406	0.100881	0.801866	mt:ND1
FBgn0028527	33.2667	0.58349	0.356381	1.63726	0.101575	0.802637	CG18507
FBgn0033427	67.3534	-0.402483	0.245904	-1.63675	0.101683	0.802637	Smyd4-1
FBgn0035505	1316.44	0.091069	0.0556709	1.63584	0.101872	0.802637	Teh2
FBgn0028400	3800.85	0.0603651	0.036894	1.63618	0.101803	0.802637	Syt4
FBgn0037715	200.327	0.210495	0.128655	1.63611	0.101816	0.802637	CG9399
FBgn0030897	2373.53	0.0846644	0.0517184	1.63703	0.101625	0.802637	Frq1
FBgn0051687	32.7961	-0.545255	0.333602	-1.63445	0.102164	0.803036	CG31687
FBgn0037231	277.058	0.175709	0.107507	1.63439	0.102176	0.803036	Vps24
FBgn0016693	513.811	0.134124	0.0820717	1.63423	0.10221	0.803036	Past1
FBgn0267613	78.1065	-0.343501	0.210485	-1.63195	0.10269	0.806055	asRNA:CR45951
FBgn0016930	1385.32	0.0851988	0.0522712	1.62994	0.103114	0.808629	Dyrk2
FBgn0027586	30.3214	0.662773	0.406835	1.6291	0.103292	0.809269	CG5867
FBgn0031528	15.3953	-0.858387	0.527509	-1.62725	0.103685	0.811583	CG15412
FBgn0263048	139.016	-0.266663	0.163921	-1.62678	0.103783	0.8116	Gpdh3
FBgn0003941	653.133	-0.11802	0.0726284	-1.62498	0.104166	0.811833	RpL40
FBgn0011206	4842.08	0.0706133	0.0434626	1.62469	0.104228	0.811833	bol
FBgn0036220	142.01	0.244845	0.150564	1.62618	0.10391	0.811833	CG5897
FBgn0267790	730.123	0.112631	0.0693285	1.62459	0.104249	0.811833	rump
FBgn0259108	29546.4	0.0645836	0.0397592	1.62437	0.104297	0.811833	futsch
FBgn0036550	67.8746	0.371949	0.229068	1.62375	0.10443	0.812113	CG17026
FBgn0028875	6299.07	0.0590686	0.036412	1.62223	0.104755	0.813888	nAChRalpha5
FBgn0035936	940.708	0.100061	0.0617811	1.6196	0.105318	0.817248	Tsp66E
FBgn0001108	693.267	0.11237	0.0693941	1.6193	0.105382	0.817248	DCTN1-p150
FBgn0034177	41.753	-0.53099	0.328155	-1.61811	0.105639	0.818166	AsnRS-m
FBgn0037445	814.93	-0.114854	0.0709921	-1.61785	0.105696	0.818166	CG9727
FBgn0025366	551.558	-0.127264	0.0786985	-1.61711	0.105854	0.818236	Ip259
FBgn0028543	54.1417	0.486202	0.300981	1.61539	0.106226	0.818236	NimB2
FBgn0027783	69.9474	-0.364512	0.225549	-1.61611	0.106071	0.818236	SMC2
FBgn0086906	687.929	-1.68349	1.04235	-1.6151	0.10629	0.818236	sls
FBgn0052791	442.959	0.138596	0.0857383	1.61651	0.105985	0.818236	DIP-alpha
FBgn0011826	1475.45	0.0823803	0.0510024	1.61522	0.106262	0.818236	Pp2B-14D
FBgn0037976	518.885	-0.130973	0.0811355	-1.61425	0.106474	0.818901	Tk
FBgn0034605	125.713	-0.304481	0.188904	-1.61183	0.106998	0.819181	Ugt49C1
FBgn0004896	103.353	-0.290448	0.18016	-1.61217	0.106925	0.819181	fd59A
FBgn0036411	26.6099	-0.623692	0.386781	-1.61252	0.106849	0.819181	Sox21a
FBgn0040334	81.9526	-0.325237	0.201747	-1.6121	0.106941	0.819181	Tsp3A
FBgn0031048	310.62	-0.168625	0.104606	-1.61201	0.10696	0.819181	CG12237
FBgn0260817	114.222	-0.296849	0.184587	-1.60818	0.107796	0.819217	gkt
FBgn0022153	523.149	-0.134633	0.083738	-1.60779	0.107882	0.819217	l(2)k05819
FBgn0260441	517.377	-0.134777	0.0837206	-1.60984	0.107433	0.819217	RpS12
FBgn0265082	10562.1	0.0535893	0.0332764	1.61043	0.107304	0.819217	Cdep
FBgn0260462	954.25	-0.105632	0.0656055	-1.61011	0.107374	0.819217	CG12163
FBgn0266416	31.3046	-1.38896	0.863763	-1.60803	0.107828	0.819217	asRNA:CR45056
FBgn0038233	61.9976	-0.382634	0.237956	-1.608	0.107835	0.819217	HtrA2
FBgn0039685	31.3311	-0.578706	0.359522	-1.60965	0.107474	0.819217	Obp99b
FBgn0029663	1496.23	0.0809685	0.050329	1.60878	0.107663	0.819217	CG10804
FBgn0015399	1536.32	0.0851801	0.0530393	1.60598	0.108278	0.820744	kek1
FBgn0041579	40.2618	2.33417	1.4533	1.60612	0.108248	0.820744	AttC
FBgn0039741	249.052	-0.193397	0.120525	-1.60462	0.108577	0.822266	CG7943
FBgn0259735	2687.82	-0.0698246	0.0435394	-1.60371	0.108778	0.823042	CG42389
FBgn0040765	722.128	0.112474	0.0701919	1.60238	0.109072	0.824013	luna
FBgn0035872	577.23	0.123498	0.0770782	1.60224	0.109102	0.824013	Cpsf6
FBgn0028490	3810.71	-0.154354	0.0964556	-1.60026	0.109541	0.825842	CG31705
FBgn0030895	189.304	0.251299	0.157018	1.60045	0.109499	0.825842	CG7135
FBgn0263660	156.421	0.236149	0.147646	1.59942	0.109727	0.826499	lncRNA:CR43651
FBgn0036186	54.2881	0.409924	0.256666	1.59711	0.110241	0.829623	CG6071
FBgn0036301	60.1926	-0.382429	0.239598	-1.59613	0.110461	0.830163	CG4069
FBgn0026428	1255.11	-0.0944715	0.0591962	-1.5959	0.11051	0.830163	HDAC6
FBgn0032782	128.006	0.266128	0.167008	1.5935	0.111048	0.832099	Rab9
FBgn0034156	31.2826	-0.738547	0.463306	-1.59408	0.110918	0.832099	CG5348
FBgn0029167	757.226	0.584256	0.366667	1.59342	0.111065	0.832099	Hml
FBgn0266449	234.335	0.19276	0.121174	1.59078	0.11166	0.832611	Kr-h2
FBgn0035023	975.368	0.0940132	0.0590919	1.59097	0.111617	0.832611	ITP
FBgn0042712	119.143	0.273183	0.171542	1.59251	0.111269	0.832611	HBS1
FBgn0036196	576.825	-0.129622	0.0814182	-1.59205	0.111373	0.832611	CG11658
FBgn0036202	1849.64	0.0718151	0.0451275	1.59138	0.111524	0.832611	CG6024
FBgn0262127	399.428	-0.144378	0.0907768	-1.59047	0.111729	0.832611	kibra
FBgn0001098	1349.45	0.0893971	0.0562245	1.59	0.111834	0.832655	Gdh
FBgn0001230	98.344	0.311421	0.196008	1.58882	0.112101	0.833901	Hsp68
FBgn0263492	35.1687	-0.692394	0.436025	-1.58797	0.112293	0.834589	asRNA:CR43481
FBgn0021825	161.966	0.227184	0.143416	1.5841	0.113172	0.836675	DCTN2-p50
FBgn0259246	14317	0.0557873	0.0352143	1.58423	0.113142	0.836675	brp
FBgn0000044	82.066	-1.76226	1.11185	-1.58499	0.112969	0.836675	Act57B
FBgn0085420	1000.25	0.0958738	0.0605084	1.58447	0.113086	0.836675	DIP-delta
FBgn0035753	668.286	-0.115692	0.0729946	-1.58494	0.112979	0.836675	RpL18
FBgn0011280	29.8349	0.670788	0.423159	1.58519	0.112923	0.836675	Obp19d
FBgn0031939	43.9646	-0.46873	0.296382	-1.58151	0.113762	0.837351	CG13796
FBgn0033029	1248.57	0.0861134	0.0544425	1.58173	0.113711	0.837351	Not3
FBgn0029882	76.1357	0.374515	0.236589	1.58298	0.113427	0.837351	CG3226
FBgn0263257	8608.86	0.0673306	0.0425695	1.58166	0.113727	0.837351	Cngl
FBgn0264394	16.226	-1.09853	0.694087	-1.58271	0.113489	0.837351	asRNA:CR43842
FBgn0031286	76.3934	-0.351562	0.222945	-1.5769	0.114819	0.837618	CG3862
FBgn0016075	2044.67	0.199048	0.126288	1.57615	0.114992	0.837618	vkg
FBgn0027496	77.2794	0.352611	0.223797	1.57558	0.115122	0.837618	epsilonCOP
FBgn0012036	708.84	-0.118715	0.0755421	-1.57151	0.116065	0.837618	Aldh
FBgn0004868	1477.02	0.0853938	0.0543196	1.57206	0.115936	0.837618	Gdi
FBgn0265002	1104.7	0.0959574	0.060973	1.57377	0.115541	0.837618	CG44153
FBgn0265262	3011.96	0.06682	0.042381	1.57665	0.114876	0.837618	Vha68-1
FBgn0040985	324.951	-0.159049	0.101023	-1.57439	0.115397	0.837618	CG6115
FBgn0033133	74.8597	0.332437	0.212131	1.56713	0.117084	0.837618	Tsp42Ek
FBgn0050349	68.1396	-0.354665	0.225794	-1.57074	0.116243	0.837618	CG30349
FBgn0262515	1634.16	-0.0815886	0.0518753	-1.57278	0.115769	0.837618	VhaAC45
FBgn0034051	1234.43	0.0866462	0.0549611	1.5765	0.114911	0.837618	Mlf
FBgn0261119	144.046	-0.235746	0.150344	-1.56804	0.116872	0.837618	Prp19
FBgn0020386	1774.08	0.0797905	0.0506876	1.57416	0.11545	0.837618	Pdk1
FBgn0266582	319.256	0.160876	0.10222	1.57382	0.115529	0.837618	ND-30
FBgn0064227	120.633	0.256296	0.163502	1.56754	0.116989	0.837618	Rdh
FBgn0023479	2137.44	-0.0701156	0.0446715	-1.56958	0.116512	0.837618	teq
FBgn0036188	100.886	-0.349508	0.222403	-1.5715	0.116066	0.837618	CG7339
FBgn0267542	18.2481	-1.00571	0.64177	-1.56709	0.117093	0.837618	asRNA:CR45882
FBgn0037010	274.837	0.170384	0.107912	1.57891	0.114356	0.837618	CG4825
FBgn0004514	354.064	-0.155515	0.0991669	-1.56821	0.116831	0.837618	Oct-TyrR
FBgn0037360	354.332	-0.154055	0.098126	-1.56997	0.116422	0.837618	CG2182
FBgn0003261	5057.11	-0.0637355	0.0406412	-1.56825	0.116823	0.837618	Rm62
FBgn0266446	25.164	-2.1358	1.35213	-1.57959	0.114202	0.837618	CG45076
FBgn0063649	354.581	0.148301	0.0943435	1.57193	0.115967	0.837618	CG6006
FBgn0250823	2293.63	0.0718867	0.045687	1.57346	0.115612	0.837618	gish
FBgn0261285	1404.48	0.0795604	0.0507559	1.56751	0.116996	0.837618	Ppcs
FBgn0039102	17.2217	-0.912226	0.577052	-1.58084	0.113915	0.837618	SPE
FBgn0043005	281.533	-0.169423	0.107218	-1.58018	0.114066	0.837618	prt
FBgn0023542	96.0639	-0.299262	0.190019	-1.57491	0.115277	0.837618	Nmd3
FBgn0004370	1415.26	-0.0801877	0.0508037	-1.57838	0.114478	0.837618	Ptp10D
FBgn0002917	2635.29	0.0679803	0.0431302	1.57616	0.114988	0.837618	na
FBgn0028974	158.267	-0.234637	0.149692	-1.56746	0.117006	0.837618	xmas-2
FBgn0010602	205.336	0.195067	0.124649	1.56493	0.1176	0.838174	lwr
FBgn0031637	1098.25	-0.0861577	0.0551932	-1.56102	0.118519	0.838174	mxt
FBgn0003942	697.784	-0.121496	0.0778628	-1.56039	0.118669	0.838174	RpS27A
FBgn0032793	48.2054	-0.420521	0.268509	-1.56614	0.117317	0.838174	CG10189
FBgn0040773	243.605	0.17913	0.114742	1.56115	0.118488	0.838174	COX7C
FBgn0034433	725.389	0.110511	0.0707783	1.56137	0.118436	0.838174	EndoB
FBgn0010894	164.238	0.248112	0.158625	1.56415	0.117783	0.838174	sinu
FBgn0014011	126.069	0.258508	0.16511	1.56567	0.117427	0.838174	Rac2
FBgn0260027	54.7251	-0.416541	0.266439	-1.56337	0.117967	0.838174	CG42495
FBgn0003744	587.178	0.117016	0.0747732	1.56495	0.117596	0.838174	trc
FBgn0037001	816.552	0.0993142	0.0635974	1.56161	0.11838	0.838174	ND-39
FBgn0005671	3605.3	0.0605687	0.0388069	1.56077	0.118578	0.838174	Vha55
FBgn0039492	619.168	0.120054	0.0768295	1.56261	0.118145	0.838174	CG6051
FBgn0004648	3794.7	0.0613585	0.0392451	1.56347	0.117943	0.838174	svr
FBgn0025621	254.995	-0.178244	0.114175	-1.56114	0.118491	0.838174	CG16989
FBgn0031697	1661.09	0.0734512	0.047092	1.55974	0.118822	0.838192	CG14024
FBgn0029729	16.2602	-0.821797	0.526952	-1.55953	0.118871	0.838192	CG12682
FBgn0032729	164.316	-0.21782	0.140104	-1.5547	0.120017	0.84195	L2HGDH
FBgn0263077	771.921	0.600911	0.386573	1.55446	0.120076	0.84195	CG43340
FBgn0033524	68.4083	-1.01884	0.655481	-1.55433	0.120105	0.84195	Cyp49a1
FBgn0259876	208.517	-0.206081	0.132609	-1.55405	0.120173	0.84195	Cap-G
FBgn0036494	1960.34	0.0747097	0.0480787	1.55391	0.120207	0.84195	Toll-6
FBgn0260793	2642	0.0652615	0.0419374	1.55617	0.119669	0.84195	2mit
FBgn0038463	109.299	-0.278962	0.179201	-1.55669	0.119543	0.84195	CG3534
FBgn0051414	26.9419	-0.61644	0.396196	-1.55589	0.119733	0.84195	Gba1b
FBgn0025640	89.106	-0.314004	0.202147	-1.55334	0.120341	0.842186	CG13369
FBgn0011581	1785.06	0.0825571	0.0531811	1.55238	0.120572	0.843099	Ms
FBgn0031320	66.3511	-0.349877	0.225785	-1.5496	0.121237	0.845636	CG5126
FBgn0031824	29.7276	-0.563621	0.363674	-1.5498	0.12119	0.845636	CG9547
FBgn0262870	4696.7	0.061833	0.0398992	1.54973	0.121206	0.845636	axo
FBgn0051721	587.325	0.117551	0.0758969	1.54883	0.121423	0.846232	Trim9
FBgn0032010	221.325	-0.196474	0.126982	-1.54726	0.121801	0.846463	CG8086
FBgn0032428	23.4312	-0.694427	0.449197	-1.54593	0.122121	0.846463	CG6405
FBgn0033608	108.275	0.28244	0.182606	1.54672	0.121931	0.846463	CG13220
FBgn0035521	451.106	0.138394	0.0893947	1.54813	0.121592	0.846463	VhaM9.7-a
FBgn0266685	29.1779	-0.71047	0.459625	-1.54576	0.122163	0.846463	asRNA:CR45175
FBgn0037164	50.9106	-1.40415	0.907755	-1.54684	0.121901	0.846463	CG11438
FBgn0261113	1508.13	0.0777167	0.0502773	1.54576	0.122162	0.846463	Xrp1
FBgn0025117	312.354	-0.159511	0.103226	-1.54525	0.122285	0.846611	und
FBgn0030859	22.2325	-0.803537	0.520679	-1.54325	0.12277	0.84927	CG12990
FBgn0266138	18.5112	0.725584	0.470557	1.54197	0.123081	0.850021	lncRNA:CR44844
FBgn0020372	1704.73	0.0756488	0.0490476	1.54235	0.122987	0.850021	TM4SF
FBgn0036920	91.0067	0.295198	0.191496	1.54153	0.123187	0.850054	CG8004
FBgn0050491	110.038	0.266225	0.172913	1.53965	0.123645	0.850155	CG30491
FBgn0035047	98.9459	0.295834	0.192128	1.53977	0.123616	0.850155	Pof
FBgn0035484	104.677	-0.289433	0.187824	-1.54098	0.123321	0.850155	CG11594
FBgn0036294	238.359	0.1838	0.119449	1.53873	0.12387	0.850155	CG10654
FBgn0027610	380.162	0.151596	0.0984389	1.54	0.12356	0.850155	Dic1
FBgn0000617	34.3369	0.506122	0.328842	1.53911	0.123779	0.850155	e(y)1
FBgn0003380	13474	0.06326	0.0411163	1.53856	0.123911	0.850155	Sh
FBgn0033649	66.6992	-0.423053	0.275281	-1.5368	0.124342	0.851381	pyr
FBgn0033936	61.564	0.383767	0.249726	1.53675	0.124354	0.851381	Achl
FBgn0040273	515.13	0.121965	0.0793952	1.53617	0.124496	0.851381	Spt5
FBgn0028577	2199.48	-0.0661101	0.0430255	-1.53654	0.124407	0.851381	hfp
FBgn0037082	106.647	-0.277161	0.180515	-1.53539	0.124688	0.851545	CG5664
FBgn0015622	988.325	0.097661	0.0636125	1.53525	0.124723	0.851545	Cnx99A
FBgn0027571	6430.3	-0.0717542	0.0471148	-1.52296	0.127768	0.852901	FASN1
FBgn0032474	507.703	-0.127232	0.0833758	-1.52601	0.127008	0.852901	DnaJ-H
FBgn0004406	66.5771	-0.354629	0.231821	-1.52975	0.126078	0.852901	tam
FBgn0051802	21.672	0.660291	0.432911	1.52523	0.127201	0.852901	CG31802
FBgn0026533	1517.11	0.0747772	0.0489055	1.52901	0.126261	0.852901	Dek
FBgn0085399	1447.8	0.0837132	0.0549416	1.52368	0.12759	0.852901	CG34370
FBgn0034958	586.967	-0.121639	0.0798551	-1.52325	0.127697	0.852901	CG3907
FBgn0035233	21.6833	-0.648606	0.423513	-1.53149	0.125648	0.852901	Pex10
FBgn0003206	226.057	-0.18333	0.120246	-1.52462	0.127354	0.852901	Ras64B
FBgn0035533	1245.04	0.0828368	0.0541932	1.52854	0.126377	0.852901	Cip4
FBgn0264307	4529.42	0.0555815	0.0364262	1.52587	0.127043	0.852901	orb2
FBgn0003462	574.8	0.115579	0.0757052	1.52669	0.126837	0.852901	Sod1
FBgn0261674	193.28	0.219631	0.143845	1.52686	0.126796	0.852901	CG42709
FBgn0037344	1997.19	0.0695183	0.0454614	1.52917	0.126222	0.852901	CG2926
FBgn0037544	35.1448	-0.524714	0.34414	-1.52471	0.127331	0.852901	CG11035
FBgn0038016	479.154	-0.129006	0.0845295	-1.52616	0.126969	0.852901	MBD-R2
FBgn0038337	63.3179	0.367753	0.239776	1.53374	0.125094	0.852901	CG6125
FBgn0038660	41.3044	-0.461918	0.301333	-1.53292	0.125297	0.852901	CG14291
FBgn0004187	88.0588	0.343839	0.22508	1.52763	0.126605	0.852901	snRNA:U1:95Cc
FBgn0039188	113.567	-0.261378	0.171024	-1.52832	0.126433	0.852901	Golgin84
FBgn0259233	115.006	-0.265909	0.174567	-1.52325	0.127695	0.852901	CG42331
FBgn0020235	932.447	0.091371	0.0597002	1.5305	0.125893	0.852901	ATPsyngamma
FBgn0002521	982.464	0.0902547	0.0591354	1.52624	0.12695	0.852901	pho
FBgn0011760	6125.9	0.0596179	0.039014	1.52811	0.126484	0.852901	ctp
FBgn0040319	709.154	-0.104846	0.0685691	-1.52906	0.126249	0.852901	Gclc
FBgn0267253	1147.91	0.085311	0.0559905	1.52367	0.127592	0.852901	CG32700
FBgn0264542	3133.89	0.0646423	0.0424089	1.52426	0.127444	0.852901	hwt
FBgn0262734	1033.98	0.0911664	0.0596531	1.52828	0.126444	0.852901	eIF4H1
FBgn0027570	73.9999	0.343168	0.225524	1.52165	0.128097	0.854423	Nep2
FBgn0028737	219.807	-0.187668	0.123432	-1.52042	0.128406	0.855803	eEF1beta
FBgn0266111	83.8485	-0.300136	0.197726	-1.51794	0.129029	0.85704	ana3
FBgn0026427	1171.5	0.0876242	0.057721	1.51806	0.128998	0.85704	Su(var)2-HP2
FBgn0034067	18.2031	-0.834795	0.549477	-1.51925	0.128699	0.85704	CG8399
FBgn0267485	176.304	-0.554303	0.365102	-1.51822	0.12896	0.85704	asRNA:CR45835
FBgn0030505	2689.11	-0.0701911	0.0462498	-1.51765	0.129102	0.85704	NFAT
FBgn0031635	131.208	-0.24561	0.161925	-1.51681	0.129314	0.857764	tank
FBgn0051361	656.57	0.106569	0.0703221	1.51544	0.12966	0.859383	dpr17
FBgn0004512	361.099	0.526877	0.348118	1.5135	0.130153	0.860202	Mdr49
FBgn0037387	170.613	-0.855989	0.565781	-1.51293	0.130296	0.860202	CG1213
FBgn0002905	154.973	-0.217121	0.1435	-1.51303	0.130272	0.860202	mus308
FBgn0023529	1018.97	0.0912516	0.0603093	1.51306	0.130264	0.860202	CG2918
FBgn0015024	2194.54	0.0647453	0.0427584	1.51421	0.129972	0.860202	CkIalpha
FBgn0024277	6431.8	0.0526555	0.0348332	1.51164	0.130624	0.86169	trio
FBgn0031305	25.6014	-0.607152	0.403602	-1.50433	0.132496	0.862509	Iris
FBgn0001114	165.062	0.525335	0.348597	1.507	0.131811	0.862509	Glt
FBgn0032407	247.964	0.175232	0.116343	1.50617	0.132023	0.862509	Pex19
FBgn0264892	24.5713	-0.791931	0.525168	-1.50796	0.131566	0.862509	asRNA:CR44083
FBgn0050372	1300.68	-0.0850554	0.0563903	-1.50833	0.131469	0.862509	Asap
FBgn0086680	659.408	0.115014	0.0762557	1.50826	0.131487	0.862509	vvl
FBgn0040305	208.608	-0.189913	0.125848	-1.50906	0.131283	0.862509	MTF-1
FBgn0052202	18.4654	-0.719138	0.47617	-1.51026	0.130978	0.862509	CG32202
FBgn0040636	77.2264	0.323743	0.214853	1.50681	0.131859	0.862509	CG13255
FBgn0038071	15.4901	-0.813885	0.540963	-1.50451	0.13245	0.862509	Dtg
FBgn0085412	4215.12	0.054553	0.0362328	1.50563	0.132163	0.862509	CG34383
FBgn0038948	93.9531	-0.282886	0.187485	-1.50885	0.131338	0.862509	PSR
FBgn0039638	44.6047	-0.429948	0.285723	-1.50477	0.132383	0.862509	dgt6
FBgn0000416	2636.96	-0.0625512	0.0415372	-1.50591	0.132091	0.862509	Sap-r
FBgn0004859	190.976	0.196689	0.130342	1.50902	0.131293	0.862509	ci
FBgn0261954	4660.57	0.0579943	0.0385381	1.50486	0.132361	0.862509	east
FBgn0025625	950.084	0.0947513	0.0629015	1.50634	0.131979	0.862509	Sik2
FBgn0039969	254.329	0.18242	0.121323	1.50358	0.132689	0.863096	Fis1
FBgn0033019	82.1292	0.306183	0.203866	1.50189	0.133126	0.865269	CG10395
FBgn0011592	645.635	-0.109224	0.0727726	-1.50089	0.133384	0.865856	fra
FBgn0001090	3657.87	0.14158	0.0943401	1.50074	0.133423	0.865856	bnb
FBgn0263981	30.5411	-0.586145	0.391517	-1.49711	0.134364	0.870215	asRNA:CR43730
FBgn0014018	240.059	-0.192345	0.128461	-1.49731	0.134314	0.870215	Rel
FBgn0015019	186.615	0.215249	0.143791	1.49695	0.134406	0.870215	CCT3
FBgn0250867	659.988	0.104945	0.0701553	1.4959	0.13468	0.870649	CG42238
FBgn0034063	117.454	-0.259156	0.173213	-1.49617	0.13461	0.870649	CG8389
FBgn0264507	72.1419	-0.330135	0.220765	-1.49541	0.134807	0.870795	asRNA:CR43906
FBgn0002021	69.4841	-0.332689	0.222705	-1.49385	0.135214	0.872612	l(2)37Bb
FBgn0039536	9091.66	0.0552069	0.0369638	1.49354	0.135296	0.872612	unc80
FBgn0004861	414.408	-0.135665	0.0908834	-1.49274	0.135505	0.873288	ph-p
FBgn0267431	310.374	-0.160726	0.107711	-1.4922	0.135647	0.873533	Myo81F
FBgn0003410	499.713	0.120688	0.0809386	1.4911	0.135935	0.874715	sina
FBgn0264922	275.747	0.174829	0.117757	1.48466	0.137635	0.876054	smt3
FBgn0011305	624.144	0.117431	0.0790554	1.48543	0.137431	0.876054	Rsf1
FBgn0032341	604.146	0.114845	0.0773248	1.48523	0.137482	0.876054	Reps
FBgn0266871	138.532	0.229803	0.154729	1.48519	0.137493	0.876054	lncRNA:CR45332
FBgn0265104	131.921	0.246468	0.165784	1.48668	0.137099	0.876054	lncRNA:CR44206
FBgn0034443	25.9552	-0.611456	0.410924	-1.488	0.13675	0.876054	cer
FBgn0050183	299.384	-0.338461	0.228076	-1.48398	0.137813	0.876054	CG30183
FBgn0035471	130.067	-0.25243	0.169549	-1.48883	0.136532	0.876054	Sc2
FBgn0038294	170.694	-1.57054	1.05444	-1.48945	0.136369	0.876054	Mf
FBgn0024432	136.915	0.229202	0.15443	1.48419	0.13776	0.876054	Dlc90F
FBgn0051357	164.613	-0.207332	0.139705	-1.48407	0.137791	0.876054	CG31357
FBgn0025381	339.921	-0.156332	0.104936	-1.48979	0.13628	0.876054	rush
FBgn0014024	319.54	-0.150456	0.101182	-1.48698	0.137021	0.876054	Rnp4F
FBgn0029825	136.973	0.241307	0.162561	1.48441	0.1377	0.876054	CG12728
FBgn0030206	219.427	-0.181796	0.12222	-1.48744	0.136898	0.876054	CG2889
FBgn0259923	886.294	0.0911691	0.0613356	1.4864	0.137174	0.876054	43712
FBgn0263466	39.7916	0.467083	0.315326	1.48127	0.138534	0.877429	snoRNA:lola-a
FBgn0034486	23.7833	-0.80055	0.54029	-1.4817	0.138419	0.877429	CG13869
FBgn0051163	1556.09	0.0726644	0.0490577	1.4812	0.138552	0.877429	SKIP
FBgn0039406	159.241	-0.213792	0.144198	-1.48262	0.138175	0.877429	RpL34a
FBgn0002441	414.45	-0.135497	0.091418	-1.48217	0.138296	0.877429	l(3)mbt
FBgn0003093	3389.66	0.0583065	0.0393761	1.48076	0.13867	0.877514	Pkc98E
FBgn0036486	193.277	-0.191298	0.129327	-1.47919	0.139091	0.878848	Msh6
FBgn0267684	35.8491	-1.12813	0.762538	-1.47945	0.139021	0.878848	asRNA:CR46020
FBgn0032194	54.4789	-0.403929	0.273355	-1.47767	0.139496	0.879037	CG4901
FBgn0033607	257.887	-0.172714	0.117039	-1.47569	0.140026	0.879037	CG9062
FBgn0002183	413.201	-0.12944	0.0877233	-1.47555	0.140064	0.879037	dre4
FBgn0053278	17.3803	0.75309	0.509871	1.47702	0.13967	0.879037	CG33278
FBgn0250814	1055.45	0.0928886	0.0628976	1.47682	0.139723	0.879037	UQCR-C2
FBgn0028717	735.88	-0.101091	0.0685017	-1.47575	0.140012	0.879037	Lnk
FBgn0004643	186.072	-0.193837	0.131255	-1.47679	0.139731	0.879037	Zw10
FBgn0030258	1110.5	-0.0907774	0.0615046	-1.47595	0.139958	0.879037	CG1552
FBgn0001105	3774.05	0.0554275	0.0375034	1.47793	0.139425	0.879037	Gbeta13F
FBgn0037026	227.641	-0.183414	0.124385	-1.47457	0.140328	0.879554	CG3634
FBgn0039023	27.4697	-0.682501	0.462879	-1.47447	0.140355	0.879554	Nepl14
FBgn0031628	41.7194	-0.448999	0.304766	-1.47326	0.140682	0.880941	CG3294
FBgn0031693	25.6364	-0.668841	0.455021	-1.46991	0.141586	0.884428	Cyp4ac1
FBgn0032348	643.183	0.105725	0.0719175	1.47009	0.141538	0.884428	CG4751
FBgn0023388	3108.11	0.0645887	0.0439732	1.46882	0.141882	0.884428	Dap160
FBgn0023416	2585.79	0.0654512	0.0445828	1.46808	0.142082	0.884428	Ac3
FBgn0025725	723.299	0.106417	0.0724803	1.46822	0.142043	0.884428	alphaCOP
FBgn0052190	638.336	0.104359	0.0710833	1.46812	0.142071	0.884428	NUCB1
FBgn0030008	44.789	-0.424895	0.28923	-1.46906	0.141817	0.884428	CG2129
FBgn0030646	40.6924	-0.454608	0.309385	-1.46939	0.141726	0.884428	mh
FBgn0053180	992.813	-0.0892144	0.0608513	-1.4661	0.14262	0.88712	Ranbp16
FBgn0033875	1500.52	0.0861182	0.0588347	1.46373	0.143267	0.888139	CG6357
FBgn0036875	15.2922	0.753035	0.514304	1.46418	0.143144	0.888139	CG9449
FBgn0000244	209.125	-0.190797	0.130317	-1.46409	0.143168	0.888139	by
FBgn0039053	24.7901	-0.807253	0.551549	-1.46361	0.1433	0.888139	CG6738
FBgn0267089	112.043	0.290318	0.198364	1.46356	0.143313	0.888139	lncRNA:CR45533
FBgn0035968	137.561	-0.263848	0.180551	-1.46135	0.143919	0.891235	Slc45-1
FBgn0033188	1391.81	-0.0911821	0.062439	-1.46034	0.144197	0.891749	Drat
FBgn0036319	827.481	0.097608	0.0668422	1.46028	0.144214	0.891749	Ent3
FBgn0020414	648.319	-0.106605	0.0730345	-1.45965	0.144387	0.892158	Idgf3
FBgn0031711	63.1835	-0.339984	0.23299	-1.45922	0.144505	0.892231	CG6907
FBgn0038428	84.2316	0.291618	0.199943	1.4585	0.144702	0.892793	CG14894
FBgn0004242	15085.8	0.0561616	0.0385298	1.45762	0.144946	0.893641	Syt1
FBgn0039994	716.789	0.101803	0.0698918	1.45658	0.145232	0.893877	conu
FBgn0011300	1318.03	-0.0759157	0.0521957	-1.45444	0.145823	0.893877	babo
FBgn0034638	2093.22	0.0621537	0.0427465	1.45401	0.145944	0.893877	CG10433
FBgn0262109	30692.4	-0.0587307	0.0403984	-1.45379	0.146005	0.893877	lncRNA:CR42862
FBgn0037020	111.235	0.257368	0.17669	1.45661	0.145225	0.893877	Pex14
FBgn0267551	16.0751	-0.734995	0.504798	-1.45602	0.145388	0.893877	asRNA:CR45891
FBgn0038681	215.01	-0.176706	0.121562	-1.45363	0.14605	0.893877	Cyp12a4
FBgn0052732	115.629	-0.252424	0.17352	-1.45472	0.145747	0.893877	Setd3
FBgn0052694	22.7473	-0.736961	0.506426	-1.45522	0.145608	0.893877	CG32694
FBgn0030700	16.5612	-0.787273	0.541455	-1.454	0.145947	0.893877	CG15914
FBgn0020270	69.0045	-0.333329	0.229652	-1.45145	0.146654	0.894201	mre11
FBgn0086707	290.888	0.153493	0.105786	1.45098	0.146786	0.894201	ncm
FBgn0033128	17.5951	-0.819316	0.564833	-1.45055	0.146906	0.894201	Tsp42Eg
FBgn0000181	1165.42	-0.08372	0.0577065	-1.45079	0.146838	0.894201	bic
FBgn0034261	1279.91	-0.0826043	0.056954	-1.45037	0.146955	0.894201	HPS4
FBgn0024194	17.5694	-0.699324	0.4814	-1.45269	0.146311	0.894201	rasp
FBgn0051320	260.026	0.167206	0.115156	1.45199	0.146505	0.894201	HEATR2
FBgn0038545	45.4598	0.414142	0.285513	1.45052	0.146914	0.894201	pasi1
FBgn0026370	1506.65	0.072001	0.0496796	1.44931	0.147252	0.894705	SRPK
FBgn0034491	391.287	-0.138569	0.0955858	-1.44969	0.147146	0.894705	Hsl
FBgn0027359	90.9056	0.277503	0.191542	1.44878	0.147398	0.894945	Tim8
FBgn0031401	211.977	0.181427	0.125945	1.44053	0.149717	0.895806	papi
FBgn0086442	819.784	0.0925739	0.0642692	1.44041	0.149752	0.895806	mib2
FBgn0263120	2049.53	-0.0718391	0.0498846	-1.44011	0.149838	0.895806	Acsl
FBgn0010397	71.4946	-0.360072	0.249213	-1.44484	0.148504	0.895806	LamC
FBgn0050267	49.8618	-1.30037	0.901876	-1.44185	0.149345	0.895806	asRNA:CR30267
FBgn0010622	99.3459	0.26697	0.185422	1.43979	0.149926	0.895806	DCTN3-p24
FBgn0264339	618.992	0.109841	0.075873	1.44769	0.147703	0.895806	CG43795
FBgn0263832	205.951	-0.189562	0.13106	-1.44638	0.148072	0.895806	Rcd5
FBgn0052423	11411.8	0.0518904	0.0359509	1.44337	0.148916	0.895806	shep
FBgn0004619	656.761	0.105894	0.0733654	1.44338	0.148914	0.895806	GluRIA
FBgn0262716	235.168	0.179386	0.124059	1.44597	0.148185	0.895806	Arp3
FBgn0036017	46.5722	-0.401778	0.278636	-1.44195	0.149317	0.895806	Tmc
FBgn0020388	382.604	-0.136356	0.0942074	-1.4474	0.147784	0.895806	Gcn5
FBgn0036680	15.8902	-0.801384	0.55681	-1.43924	0.150082	0.895806	Cpr73D
FBgn0266691	15.6645	-0.74282	0.514719	-1.44316	0.148976	0.895806	lncRNA:CR45181
FBgn0051522	648.567	-0.277611	0.19276	-1.44019	0.149814	0.895806	CG31522
FBgn0250839	131.297	0.554194	0.383258	1.44601	0.148175	0.895806	CG2016
FBgn0038312	28.8442	-0.551158	0.382365	-1.44144	0.149459	0.895806	Zip88E
FBgn0027562	18.0359	0.69636	0.483861	1.43917	0.150102	0.895806	CG10345
FBgn0038552	85.5203	-0.294921	0.204339	-1.44329	0.14894	0.895806	Alg1
FBgn0086365	43.1945	0.464153	0.320879	1.44651	0.148035	0.895806	Orct2
FBgn0003053	32.2491	0.559167	0.387154	1.4443	0.148653	0.895806	peb
FBgn0052685	1180.4	0.0788439	0.0546653	1.4423	0.149217	0.895806	ZAP3
FBgn0000611	1421.48	0.0709787	0.0493113	1.4394	0.150037	0.895806	exd
FBgn0024947	438.181	-0.128414	0.0894535	-1.43554	0.151132	0.898397	NTPase
FBgn0053506	34.9949	-0.463345	0.322661	-1.43601	0.150999	0.898397	CG33506
FBgn0266644	16.7105	-0.938263	0.65382	-1.43505	0.151273	0.898397	asRNA:CR45151
FBgn0262869	3284.64	0.062878	0.0438172	1.43501	0.151285	0.898397	Gfrl
FBgn0029503	46.215	0.426447	0.296906	1.4363	0.150917	0.898397	CHORD
FBgn0039419	482.323	0.130027	0.0905762	1.43555	0.15113	0.898397	CG12290
FBgn0030752	365.063	0.138213	0.0963044	1.43517	0.15124	0.898397	CDC50
FBgn0085380	457.295	0.129365	0.0903406	1.43197	0.152151	0.899957	CG34351
FBgn0031753	74.0645	0.30972	0.216384	1.43134	0.152332	0.899957	CG13999
FBgn0028700	34.0181	-0.479874	0.335322	-1.43108	0.152406	0.899957	RfC38
FBgn0259785	529.087	0.113816	0.0794906	1.43182	0.152196	0.899957	pzg
FBgn0266705	17.1873	-0.775746	0.541605	-1.43231	0.152055	0.899957	asRNA:CR45195
FBgn0039004	70.1203	-0.324182	0.226437	-1.43167	0.152238	0.899957	Nup133
FBgn0000542	18.794	-0.734558	0.512709	-1.4327	0.151944	0.899957	ec
FBgn0031051	376.109	0.134565	0.0939114	1.43289	0.151889	0.899957	Ranbp21
FBgn0264327	90.4944	-1.07109	0.748676	-1.43065	0.15253	0.900057	asRNA:CR43786
FBgn0041094	1985.45	0.0659433	0.0461877	1.42772	0.153371	0.903336	scyl
FBgn0027109	426.352	0.144465	0.101195	1.42759	0.153409	0.903336	NPF
FBgn0043884	8148.55	0.0472819	0.033105	1.42824	0.153222	0.903336	mask
FBgn0032857	205.771	0.176644	0.123837	1.42642	0.153746	0.903523	CG10947
FBgn0086656	340.573	-0.136857	0.096124	-1.42376	0.154517	0.903523	shrb
FBgn0033696	95.6204	0.936671	0.657412	1.42478	0.154219	0.903523	Cyp6g2
FBgn0034103	38.9937	0.454729	0.318889	1.42598	0.153875	0.903523	prim
FBgn0034703	36.6034	-0.451495	0.317107	-1.4238	0.154505	0.903523	CG3045
FBgn0011296	24.9665	-0.676465	0.47419	-1.42657	0.153704	0.903523	l(2)efl
FBgn0052311	1103.92	-0.0973999	0.0683828	-1.42433	0.15435	0.903523	zormin
FBgn0259239	537.468	-0.11182	0.0784466	-1.42543	0.154034	0.903523	CG42337
FBgn0038680	72.87	-0.313236	0.219619	-1.42627	0.153789	0.903523	Cyp12a5
FBgn0011837	220.809	-0.191317	0.134238	-1.4252	0.154098	0.903523	Tis11
FBgn0032023	118.6	0.267383	0.188004	1.42222	0.154963	0.904236	CG14274
FBgn0035906	90.1287	0.274137	0.192708	1.42255	0.154866	0.904236	GstO2
FBgn0266772	36.108	0.45747	0.321632	1.42234	0.154928	0.904236	lncRNA:CR45237
FBgn0030584	74.7054	-0.302898	0.213064	-1.42163	0.155133	0.904604	CG14407
FBgn0031209	37.89	-1.18032	0.831625	-1.41929	0.155814	0.907943	Ir21a
FBgn0000036	3518.88	0.057452	0.040527	1.41762	0.156301	0.908887	nAChRalpha1
FBgn0029880	80.2176	0.302429	0.213316	1.41775	0.156263	0.908887	CG14443
FBgn0030362	291.606	0.164896	0.116271	1.41821	0.156131	0.908887	regucalcin
FBgn0083961	82.289	-0.321415	0.227089	-1.41537	0.15696	0.909749	CG34125
FBgn0032741	99.788	0.272858	0.192614	1.4166	0.156599	0.909749	Sidpn
FBgn0004436	1164	-0.0798551	0.0563889	-1.41615	0.156732	0.909749	Ubc6
FBgn0266916	83.5408	-0.290075	0.204943	-1.41539	0.156953	0.909749	Cenp-C
FBgn0029708	1852.44	0.0733589	0.0518342	1.41526	0.156992	0.909749	CG3556
FBgn0036286	143.002	-0.22357	0.158073	-1.41434	0.157261	0.909797	CG10616
FBgn0014002	1487.36	0.086663	0.0612838	1.41412	0.157325	0.909797	Pdi
FBgn0039431	706.467	-0.10412	0.0736033	-1.41461	0.157184	0.909797	plum
FBgn0051676	160.291	-0.202746	0.143569	-1.41219	0.157894	0.910168	CG31676
FBgn0033086	51.6036	-0.374579	0.265446	-1.41113	0.158206	0.910168	CG9410
FBgn0259210	21.6876	0.605139	0.428118	1.41349	0.157513	0.910168	prom
FBgn0037238	2095.79	0.070145	0.0496813	1.4119	0.157979	0.910168	CG1090
FBgn0038860	79.8746	-0.288513	0.204532	-1.4106	0.158362	0.910168	Ice2
FBgn0263782	323.123	0.141778	0.100374	1.4125	0.157802	0.910168	Hmgcr
FBgn0028421	1032.7	-0.0829969	0.0588385	-1.41059	0.158366	0.910168	Kap3
FBgn0265630	2387.92	-0.0631759	0.0447362	-1.41219	0.157895	0.910168	sno
FBgn0030506	92.3399	-0.274882	0.19472	-1.41168	0.158045	0.910168	DNAlig4
FBgn0028582	980.671	0.0869033	0.0616285	1.41011	0.158506	0.910351	lqf
FBgn0013767	221.116	0.170974	0.121311	1.40938	0.158723	0.910973	Crz
FBgn0031773	83.1537	-0.292063	0.207324	-1.40873	0.158916	0.911185	Fbw5
FBgn0031821	17.0462	-0.796707	0.565634	-1.40852	0.158977	0.911185	KFase
FBgn0040281	1399.53	0.0850988	0.0604335	1.40814	0.15909	0.911209	Aplip1
FBgn0051548	27.4878	-0.53997	0.383635	-1.40751	0.159277	0.911658	CG31548
FBgn0031948	291.618	0.154397	0.109842	1.40563	0.159835	0.912983	CG7149
FBgn0015609	7652.26	0.05016	0.0356711	1.40618	0.159671	0.912983	CadN
FBgn0030481	88.5559	-0.274122	0.195011	-1.40567	0.159822	0.912983	CG1662
FBgn0010470	76.1195	0.338811	0.241219	1.40458	0.160146	0.914141	Fkbp14
FBgn0039464	812.111	0.0979518	0.0697568	1.40419	0.160263	0.914183	CG6330
FBgn0005660	18.2501	-0.741075	0.530432	-1.39711	0.162379	0.914549	Ets21C
FBgn0004838	9037.74	0.0501488	0.0358352	1.39943	0.161685	0.914549	Hrb27C
FBgn0032076	37.362	-0.443083	0.316257	-1.40102	0.161207	0.914549	Argl
FBgn0032151	4420.28	0.0524691	0.0375917	1.39576	0.162785	0.914549	nAChRalpha6
FBgn0032221	519.849	0.123067	0.0882675	1.39425	0.163241	0.914549	Schip1
FBgn0032525	41.2258	-1.01082	0.721943	-1.40014	0.16147	0.914549	Hsp60D
FBgn0266205	53.5082	0.35826	0.256205	1.39833	0.162013	0.914549	lncRNA:CR44900
FBgn0002044	823.42	0.0905161	0.064696	1.3991	0.161783	0.914549	swm
FBgn0032935	363.487	-0.134456	0.0960237	-1.40024	0.161442	0.914549	Atg18b
FBgn0033233	127.389	-0.228801	0.164125	-1.39406	0.163298	0.914549	Kdm4A
FBgn0033286	24.7721	-1.47757	1.06026	-1.39359	0.163441	0.914549	CG2127
FBgn0004870	354.078	-0.133507	0.0958361	-1.39308	0.163596	0.914549	bab1
FBgn0016694	4404.01	0.0580585	0.041611	1.39527	0.162935	0.914549	Pdp1
FBgn0035829	36.2315	0.445581	0.319027	1.39669	0.162508	0.914549	HP4
FBgn0267717	22.6327	-0.731349	0.52289	-1.39867	0.161913	0.914549	asRNA:CR46050
FBgn0036271	72.3866	-0.304319	0.218184	-1.39479	0.163081	0.914549	Pbgs
FBgn0000447	63.6547	-0.3229	0.231787	-1.39309	0.163593	0.914549	Dhod
FBgn0037676	925.879	0.0855985	0.061355	1.39514	0.162975	0.914549	CG8861
FBgn0264915	34.8375	-1.21088	0.864386	-1.40086	0.161255	0.914549	asRNA:CR44106
FBgn0019960	702.254	0.102326	0.073399	1.39411	0.163285	0.914549	Mitofilin
FBgn0259685	309.026	-0.162634	0.116372	-1.39753	0.162255	0.914549	crb
FBgn0005427	1031.91	-0.0820225	0.0587804	-1.39541	0.162894	0.914549	ewg
FBgn0028369	542.904	0.11123	0.0798161	1.39358	0.163444	0.914549	kirre
FBgn0029709	132.092	0.221738	0.158863	1.39578	0.162782	0.914549	CHOp24
FBgn0250869	460.654	0.127449	0.0912249	1.39708	0.162388	0.914549	CG42240
FBgn0029997	1780.53	0.0679851	0.0485773	1.39952	0.161656	0.914549	CG2258
FBgn0030686	69.046	0.317112	0.225953	1.40344	0.160484	0.914549	mRpL3
FBgn0030718	356.806	0.135061	0.0967871	1.39545	0.162882	0.914549	ND-20
FBgn0030758	3459.84	0.0598522	0.0428908	1.39545	0.162879	0.914549	CanA-14F
FBgn0030890	292.19	-0.157319	0.112129	-1.40302	0.160612	0.914549	CG7536
FBgn0085447	29749.8	0.0533124	0.0382803	1.39269	0.163715	0.9146	sif
FBgn0015520	374.738	0.130305	0.0936173	1.39189	0.163957	0.915344	nonA-l
FBgn0031258	608.132	-0.10268	0.0738432	-1.39052	0.164372	0.916956	CG4297
FBgn0017590	1784.56	0.0664444	0.0477944	1.39021	0.164464	0.916956	klg
FBgn0035639	115.247	0.252958	0.182263	1.38787	0.165175	0.92031	kri
FBgn0036862	654.831	0.0987369	0.0711871	1.38701	0.16544	0.921172	Gbs-76A
FBgn0004028	58.37	-1.46233	1.05485	-1.38629	0.165658	0.921773	wupA
FBgn0259171	3606.87	0.0540773	0.0390239	1.38575	0.165824	0.922088	Pde9
FBgn0031473	538.258	0.118422	0.085692	1.38194	0.166989	0.923207	CG3104
FBgn0266521	2129.66	0.0663918	0.0480106	1.38286	0.166709	0.923207	stai
FBgn0050157	17.8848	-0.691471	0.500266	-1.38221	0.166908	0.923207	CG30157
FBgn0266851	86.8784	-0.271901	0.196869	-1.38113	0.167239	0.923207	lncRNA:CR45312
FBgn0022987	1042.09	0.0849219	0.0614647	1.38164	0.167083	0.923207	qkr54B
FBgn0036621	984.478	0.0827881	0.0599574	1.38078	0.167346	0.923207	roq
FBgn0036702	645.042	-0.101042	0.0730188	-1.38378	0.166426	0.923207	CG6512
FBgn0038964	81.4508	0.280568	0.202854	1.3831	0.166633	0.923207	Nop56
FBgn0039313	69.4227	0.312037	0.225747	1.38224	0.166897	0.923207	CG11892
FBgn0027865	796.622	0.101608	0.0735636	1.38122	0.167211	0.923207	Tsp96F
FBgn0030662	234.629	-0.161499	0.116737	-1.38344	0.166531	0.923207	CG9220
FBgn0020261	490.731	0.119819	0.0865497	1.3844	0.166237	0.923207	pcm
FBgn0031534	260.846	-0.15265	0.111251	-1.37212	0.170027	0.923277	Snx1
FBgn0266321	18.6973	-0.872235	0.63343	-1.377	0.168511	0.923277	lncRNA:CR44986
FBgn0032031	35.3411	-0.444878	0.324173	-1.37235	0.169955	0.923277	CG13390
FBgn0028513	14.5099	-0.858675	0.628327	-1.36661	0.171749	0.923277	CG9254
FBgn0028523	284.326	-0.148052	0.108541	-1.36402	0.172562	0.923277	CG5888
FBgn0027779	1433.31	0.0786049	0.057317	1.37141	0.170248	0.923277	VhaSFD
FBgn0051806	32.2998	0.487794	0.356042	1.37004	0.170673	0.923277	CG31806
FBgn0262018	1719.45	0.0664538	0.0486374	1.36631	0.171841	0.923277	CadN2
FBgn0032725	25.3768	-0.53639	0.393314	-1.36377	0.17264	0.923277	Nedd8
FBgn0086444	87.3327	-0.276884	0.201153	-1.37648	0.168672	0.923277	l(2)37Cb
FBgn0032783	14.8118	0.754776	0.548499	1.37607	0.168799	0.923277	CG10237
FBgn0032840	2604.51	0.0613121	0.0447418	1.37035	0.170576	0.923277	sNPF
FBgn0017558	1246.56	-0.0757601	0.0549941	-1.3776	0.168326	0.923277	Pdk
FBgn0003071	1534.41	-0.0738095	0.0539675	-1.36767	0.171417	0.923277	Pfk
FBgn0266635	28.7036	-1.24634	0.908275	-1.37221	0.169998	0.923277	asRNA:CR45142
FBgn0033871	19.4562	-0.619093	0.449315	-1.37786	0.168246	0.923277	CG13339
FBgn0034087	920.183	0.0880687	0.0641314	1.37325	0.169673	0.923277	clu
FBgn0010611	282.81	0.147231	0.107387	1.37103	0.170367	0.923277	Hmgs
FBgn0040726	666.434	0.0962372	0.0698686	1.3774	0.168388	0.923277	dpr1
FBgn0034978	1159.51	-0.0829546	0.0607293	-1.36597	0.171947	0.923277	CG3257
FBgn0011361	171.499	0.188621	0.137628	1.37051	0.170528	0.923277	ND-ACP
FBgn0035601	504.144	0.114233	0.0837289	1.36432	0.172468	0.923277	Uev1A
FBgn0035632	71.1784	-0.314303	0.229892	-1.36718	0.17157	0.923277	Ppat-Dpck
FBgn0035695	784.329	0.203681	0.149304	1.3642	0.172503	0.923277	CG10226
FBgn0261111	66.087	-0.321069	0.234391	-1.3698	0.17075	0.923277	BHD
FBgn0262579	3862.97	0.0525038	0.0384706	1.36478	0.172323	0.923277	Ect4
FBgn0035951	249.226	0.160971	0.116859	1.37748	0.168363	0.923277	CG5068
FBgn0004379	18.2022	-0.667224	0.48694	-1.37024	0.170612	0.923277	Klp67A
FBgn0036688	27.4639	-0.530227	0.385006	-1.37719	0.168453	0.923277	Fit2
FBgn0036980	824.639	-0.0974479	0.0712489	-1.36771	0.171403	0.923277	RhoBTB
FBgn0026620	1741.85	0.0665864	0.0485134	1.37254	0.169896	0.923277	tacc
FBgn0243512	273.98	0.155292	0.113153	1.37241	0.169937	0.923277	puc
FBgn0053208	3885.19	0.0527185	0.0386209	1.36502	0.172246	0.923277	Mical
FBgn0038194	69.638	-1.2706	0.921479	-1.37887	0.167935	0.923277	Cyp6d5
FBgn0038271	1452.9	0.0741746	0.0543283	1.3653	0.172158	0.923277	UQCR-C1
FBgn0015011	16.4463	-0.725122	0.527411	-1.37487	0.169172	0.923277	AhcyL2
FBgn0038803	316.089	0.149088	0.109045	1.36721	0.171559	0.923277	CG5191
FBgn0039223	283.81	-0.150058	0.110002	-1.36415	0.172522	0.923277	CG5805
FBgn0051510	462.021	0.11537	0.0839045	1.37501	0.169127	0.923277	CG31510
FBgn0265274	253.814	0.161801	0.118583	1.36446	0.172423	0.923277	Inx3
FBgn0026876	35.235	-0.446426	0.324263	-1.37674	0.168593	0.923277	CG11403
FBgn0023522	97.203	-0.252475	0.183203	-1.37811	0.168168	0.923277	CG11596
FBgn0267350	2739.97	0.066834	0.0488784	1.36735	0.171515	0.923277	PI4KIIIalpha
FBgn0086899	2733.04	-0.0591552	0.0432647	-1.36728	0.171536	0.923277	Tlk
FBgn0029747	16.5056	-0.763237	0.554505	-1.37643	0.168689	0.923277	CG5062
FBgn0083167	145.381	0.223454	0.162716	1.37327	0.169667	0.923277	Neb-cGP
FBgn0003392	7559.94	0.0476685	0.0347336	1.3724	0.169938	0.923277	shi
FBgn0261593	969.8	-0.0824827	0.0604322	-1.36488	0.17229	0.923277	RpS10b
FBgn0260750	62.5653	0.335698	0.246305	1.36294	0.172902	0.923544	Mulk
FBgn0262855	128.901	0.229087	0.168087	1.36291	0.17291	0.923544	CG43219
FBgn0053139	267.979	0.151378	0.111293	1.36017	0.173775	0.925221	Impbeta11
FBgn0265297	9549.53	0.0441702	0.032462	1.36068	0.173616	0.925221	pAbp
FBgn0015331	182.164	0.181847	0.133575	1.36138	0.173393	0.925221	abs
FBgn0039916	172.259	0.186752	0.137197	1.3612	0.173451	0.925221	Ekar
FBgn0030733	181.549	0.187522	0.13784	1.36043	0.173695	0.925221	UQCR-14
FBgn0022943	35.392	-0.437249	0.321638	-1.35944	0.174006	0.925861	Cbp20
FBgn0243513	39.1212	0.412532	0.303584	1.35887	0.174186	0.926234	cnir
FBgn0031281	117.889	-0.23743	0.176681	-1.34383	0.179003	0.928036	Saf6
FBgn0264494	634.338	-0.107832	0.0794401	-1.3574	0.174653	0.928036	CG17646
FBgn0051665	4867.27	0.048443	0.0361033	1.34179	0.179664	0.928036	wry
FBgn0031717	73.3813	0.290616	0.214502	1.35484	0.175468	0.928036	Oscillin
FBgn0085410	310.423	-0.138725	0.102287	-1.35624	0.175023	0.928036	TrissinR
FBgn0266450	283.097	0.165641	0.122854	1.34827	0.177571	0.928036	Kr-h1
FBgn0041181	22.4333	-0.68272	0.506136	-1.34889	0.177373	0.928036	Tep3
FBgn0013746	177.835	0.18765	0.138644	1.35346	0.175907	0.928036	alien
FBgn0032296	126.058	-0.225645	0.168275	-1.34093	0.179944	0.928036	CG6729
FBgn0012037	72.5367	0.328353	0.243676	1.3475	0.17782	0.928036	Ance
FBgn0032640	196.709	0.176981	0.131192	1.34901	0.177332	0.928036	Sgt
FBgn0058042	157.347	0.197581	0.146673	1.34709	0.177953	0.928036	Tim23
FBgn0033226	243.32	-0.166773	0.123398	-1.3515	0.176535	0.928036	CG1882
FBgn0033352	551.915	-0.105103	0.0777353	-1.35206	0.176355	0.928036	PAN2
FBgn0033421	114.514	-0.227023	0.167727	-1.35352	0.175889	0.928036	CG1888
FBgn0033884	343.37	0.132854	0.0987416	1.34547	0.178473	0.928036	CG13344
FBgn0027596	651.391	-0.0958961	0.0708372	-1.35375	0.175815	0.928036	Kank
FBgn0034186	67.0421	-0.311558	0.232097	-1.34236	0.17948	0.928036	CG8950
FBgn0034308	710.67	0.10116	0.0748193	1.35206	0.176356	0.928036	CG10915
FBgn0034315	146.326	0.21174	0.157715	1.34255	0.179419	0.928036	CG5721
FBgn0086604	1868.21	0.0633265	0.0471914	1.34191	0.179626	0.928036	side-VIII
FBgn0034588	3013.38	-0.142978	0.106256	-1.3456	0.178432	0.928036	CG9394
FBgn0261596	962.809	-0.0800176	0.0595345	-1.34405	0.178931	0.928036	RpS24
FBgn0035026	399.325	-0.12144	0.0904642	-1.34241	0.179462	0.928036	Fcp1
FBgn0035625	2179.19	-0.05828	0.04321	-1.34876	0.177413	0.928036	Blimp-1
FBgn0053523	287.191	0.15362	0.113715	1.35093	0.176718	0.928036	CG33523
FBgn0036448	1031.96	0.0764237	0.056747	1.34674	0.178063	0.928036	mop
FBgn0036450	206.635	0.175299	0.130405	1.34427	0.178862	0.928036	Tdrd3
FBgn0264462	20.1182	0.684911	0.506692	1.35173	0.176461	0.928036	lncRNA:CR43870
FBgn0036816	319.818	-0.32706	0.243408	-1.34367	0.179055	0.928036	Indy
FBgn0052438	161.293	-0.19273	0.142643	-1.35114	0.176651	0.928036	SMC5
FBgn0037248	161.429	0.204428	0.151363	1.35058	0.176829	0.928036	srl
FBgn0037659	1146.06	-0.0757961	0.0563918	-1.3441	0.178917	0.928036	Kdm2
FBgn0026250	1026.45	-0.0778557	0.0577221	-1.3488	0.1774	0.928036	eIF1A
FBgn0262468	1027.77	0.0776987	0.0578261	1.34366	0.179057	0.928036	vib
FBgn0038815	738.842	0.0939362	0.0694273	1.35302	0.176051	0.928036	CG5466
FBgn0039075	851.786	-0.0862546	0.0643111	-1.34121	0.179853	0.928036	CG4393
FBgn0039413	15.2293	0.735295	0.547237	1.34365	0.179062	0.928036	CG14556
FBgn0039640	62.0798	-0.326322	0.240627	-1.35613	0.175058	0.928036	CG14516
FBgn0027101	2080.49	0.05909	0.0440249	1.34219	0.179533	0.928036	Dyrk3
FBgn0023516	111.88	-0.229961	0.169467	-1.35697	0.174791	0.928036	Pex5
FBgn0265901	93.404	-0.267025	0.198732	-1.34365	0.179063	0.928036	asRNA:CR44690
FBgn0029629	283.987	-0.147156	0.108687	-1.35395	0.175754	0.928036	eIF3g1
FBgn0029689	140.88	-0.21744	0.161277	-1.34824	0.17758	0.928036	CG6428
FBgn0029898	23.2222	0.572319	0.426807	1.34093	0.179943	0.928036	CG14439
FBgn0028341	2103.23	-0.0592614	0.0439482	-1.34844	0.177517	0.928036	Ptpmeg2
FBgn0052686	20.7378	-0.756961	0.561624	-1.34781	0.17772	0.928036	CG32686
FBgn0030314	89.9704	0.258884	0.192957	1.34166	0.179705	0.928036	CG11696
FBgn0030997	1139.5	0.0796723	0.0588533	1.35374	0.175818	0.928036	CG7990
FBgn0033054	358.875	0.129174	0.0963986	1.34	0.180247	0.929023	CG14591
FBgn0034269	230.623	0.16129	0.120411	1.3395	0.180408	0.929286	Hyccin
FBgn0031450	319.247	-0.147976	0.111085	-1.3321	0.182828	0.929579	Hrs
FBgn0051957	18.5285	-0.646242	0.484711	-1.33325	0.182449	0.929579	CG31957
FBgn0031879	25.0441	-1.28296	0.960885	-1.33518	0.181816	0.929579	uif
FBgn0032184	36.9081	0.432991	0.32381	1.33718	0.181165	0.929579	CG13135
FBgn0032817	3592.62	0.0510384	0.038306	1.33239	0.182734	0.929579	CG10631
FBgn0033988	605.055	-0.0975458	0.0732582	-1.33153	0.183013	0.929579	pcs
FBgn0265991	267.293	0.15878	0.118676	1.33793	0.180919	0.929579	Zasp52
FBgn0034168	22.1119	0.63588	0.476315	1.335	0.181876	0.929579	CG15614
FBgn0000078	14.6229	-0.831181	0.623279	-1.33356	0.182348	0.929579	Amy-d
FBgn0034527	118.241	0.228221	0.1712	1.33306	0.182511	0.929579	CG9945
FBgn0002736	73.8534	-0.293552	0.220347	-1.33222	0.182787	0.929579	mago
FBgn0003353	549.815	-0.102445	0.0769269	-1.33171	0.182954	0.929579	sei
FBgn0024179	764.068	0.0882853	0.0659469	1.33873	0.180658	0.929579	wit
FBgn0036007	653.798	-0.103137	0.0771461	-1.3369	0.181254	0.929579	path
FBgn0010408	1322.48	-0.0709662	0.0530441	-1.33787	0.180938	0.929579	RpS9
FBgn0001247	858.759	0.082355	0.061564	1.33771	0.18099	0.929579	Ide
FBgn0037439	55.2867	0.346554	0.259144	1.3373	0.181125	0.929579	CG10286
FBgn0027095	122.266	0.230912	0.172921	1.33536	0.181759	0.929579	Manf
FBgn0083986	22.6905	0.601718	0.450364	1.33607	0.181527	0.929579	CG34150
FBgn0003137	713.226	0.493219	0.369965	1.33315	0.182482	0.929579	Ppn
FBgn0023513	64.5914	-0.332501	0.249313	-1.33367	0.182313	0.929579	CG14803
FBgn0052698	668.419	0.0932583	0.0700133	1.33201	0.182857	0.929579	CARPB
FBgn0010416	138.033	-0.207113	0.155341	-1.33328	0.182441	0.929579	TH1
FBgn0011672	488.354	0.112038	0.0841857	1.33085	0.18324	0.930165	Mvl
FBgn0040370	1167.56	0.0766544	0.0576283	1.33015	0.183468	0.930764	CG13375
FBgn0038893	35.7536	-0.44118	0.331908	-1.32923	0.183773	0.931746	Archease
FBgn0004168	1117.2	0.0763827	0.0574791	1.32888	0.183888	0.931765	5-HT1A
FBgn0021906	664	0.0943244	0.0710207	1.32813	0.184136	0.932461	RFeSP
FBgn0035025	51.8864	-0.352999	0.266201	-1.32606	0.18482	0.933106	uri
FBgn0035473	372.547	0.133561	0.100713	1.32616	0.184787	0.933106	mge
FBgn0014073	26.0697	-0.684662	0.516083	-1.32665	0.184624	0.933106	Tie
FBgn0036134	886.869	-0.0853872	0.0643353	-1.32722	0.184436	0.933106	FoxK
FBgn0036147	240.874	-0.154692	0.116623	-1.32643	0.184696	0.933106	Plod
FBgn0036335	26.001	0.524905	0.396027	1.32543	0.185029	0.933323	mRpL20
FBgn0030788	100.756	-0.249641	0.188371	-1.32526	0.185085	0.933323	Sap30
FBgn0011701	1521.51	0.0717904	0.0542035	1.32446	0.185351	0.9341	repo
FBgn0051360	67.0632	-0.307968	0.232867	-1.32251	0.185999	0.936722	CG31360
FBgn0029801	547.869	-0.108534	0.0820844	-1.32222	0.186094	0.936722	CG15771
FBgn0032225	142.999	-0.207703	0.15727	-1.32067	0.18661	0.936985	CG5022
FBgn0265810	26.1795	-0.63324	0.47966	-1.32018	0.186773	0.936985	asRNA:CR44599
FBgn0261554	1006.07	0.0775379	0.0586906	1.32113	0.186458	0.936985	CG42672
FBgn0034720	3256.44	0.052284	0.039562	1.32157	0.186312	0.936985	Liprin-gamma
FBgn0038665	133.965	0.223216	0.169009	1.32073	0.186591	0.936985	euc
FBgn0038704	391.276	-0.119865	0.0908027	-1.32006	0.186816	0.936985	CG5316
FBgn0032129	1981.08	-0.0613622	0.0466551	-1.31523	0.188433	0.937651	jp
FBgn0032339	407.679	-0.122886	0.0933899	-1.31583	0.188229	0.937651	Wdr59
FBgn0053475	14.4995	0.75449	0.572332	1.31827	0.187412	0.937651	CG33475
FBgn0050410	48.2	-0.364444	0.277354	-1.314	0.188846	0.937651	Rpi
FBgn0035544	22.5956	-1.37534	1.04559	-1.31537	0.188385	0.937651	CG15021
FBgn0035763	584.746	-0.100452	0.0762966	-1.31659	0.187975	0.937651	CG8602
FBgn0002899	25.9031	-0.516198	0.392278	-1.3159	0.188209	0.937651	mus301
FBgn0036341	186.575	0.175747	0.133256	1.31887	0.187214	0.937651	Syx13
FBgn0036945	67.5658	0.307716	0.23432	1.31323	0.189106	0.937651	Ssk
FBgn0037202	71.6598	-0.289578	0.219904	-1.31684	0.187893	0.937651	Ssl1
FBgn0267674	17.6986	-0.777151	0.589315	-1.31874	0.187257	0.937651	lncRNA:CR46010
FBgn0019936	627.362	-0.0965118	0.0735039	-1.31302	0.189177	0.937651	RpS20
FBgn0015765	15.9088	-0.663016	0.503437	-1.31698	0.187846	0.937651	p38a
FBgn0039357	57.9281	0.325083	0.246913	1.31659	0.187977	0.937651	CG4743
FBgn0030088	40.7127	0.402506	0.305312	1.31834	0.187389	0.937651	Arfrp1
FBgn0030440	16.7333	-0.805283	0.613316	-1.313	0.189184	0.937651	CG15719
FBgn0266276	116.578	-0.771667	0.586231	-1.31632	0.188067	0.937651	asRNA:CR44961
FBgn0031081	2043.6	-0.057078	0.0434338	-1.31414	0.1888	0.937651	Nep3
FBgn0052521	3276.64	-0.0508577	0.0387144	-1.31367	0.188959	0.937651	CG32521
FBgn0039946	47.4607	-0.367366	0.279655	-1.31364	0.188968	0.937651	ATbp
FBgn0037021	892.751	-0.0807481	0.0615183	-1.31259	0.189323	0.937784	CG11399
FBgn0262123	129.679	-0.210819	0.160681	-1.31204	0.189507	0.938144	l(2)41Ab
FBgn0262656	898.167	0.0894294	0.0681902	1.31147	0.189699	0.938506	Myc
FBgn0028360	214.739	0.183538	0.139981	1.31116	0.189804	0.938506	Cdc7
FBgn0031295	116.684	0.233	0.17801	1.30892	0.190563	0.938546	CG4375
FBgn0033093	267.706	0.16414	0.125386	1.30908	0.190508	0.938546	CG3270
FBgn0050035	1154.26	-0.237675	0.181391	-1.31029	0.190098	0.938546	Tret1-1
FBgn0016123	384.787	-0.12288	0.0937962	-1.31007	0.190172	0.938546	Alp4
FBgn0052677	2990.45	0.0530826	0.0405368	1.30949	0.190368	0.938546	X11Lbeta
FBgn0003218	3522.16	-0.0516644	0.039426	-1.31042	0.190055	0.938546	rdgB
FBgn0010412	834.863	-0.0896315	0.0684826	-1.30882	0.190595	0.938546	RpS19a
FBgn0000442	42.0589	0.391411	0.300451	1.30274	0.192663	0.938805	Pkg21D
FBgn0032251	45.8244	-0.371621	0.284957	-1.30413	0.192189	0.938805	Nse4
FBgn0264695	325.658	-1.3649	1.04594	-1.30495	0.191909	0.938805	Mhc
FBgn0064225	3915	0.0606101	0.0465515	1.302	0.192917	0.938805	RpL5
FBgn0016032	22.6006	-0.597397	0.457579	-1.30556	0.191702	0.938805	lbm
FBgn0035260	273.664	0.14805	0.113548	1.30385	0.192286	0.938805	CG7991
FBgn0026189	2042.7	0.0598617	0.0458975	1.30425	0.192149	0.938805	prominin-like
FBgn0003710	626.579	0.097574	0.0748665	1.30331	0.19247	0.938805	tipE
FBgn0036317	485.68	0.110427	0.0848638	1.30122	0.193182	0.938805	CG10948
FBgn0037156	72.781	0.278969	0.214409	1.30111	0.193221	0.938805	CG11523
FBgn0037875	91.133	-0.248771	0.190616	-1.30509	0.191864	0.938805	ZnT86D
FBgn0004237	587.691	-0.107069	0.0822693	-1.30144	0.193107	0.938805	Hrb87F
FBgn0013334	13519.5	0.0456639	0.0350782	1.30177	0.192994	0.938805	Sap47
FBgn0039213	476.176	-0.111164	0.0851448	-1.30559	0.191693	0.938805	atl
FBgn0039790	388.154	-0.126686	0.0972802	-1.30228	0.192822	0.938805	CG2246
FBgn0053978	72.1169	-0.293782	0.225588	-1.30229	0.192817	0.938805	CG33978
FBgn0004368	716.222	-0.0873989	0.0669135	-1.30615	0.191502	0.938805	Ptp4E
FBgn0015794	73.2173	-0.279505	0.213893	-1.30675	0.191296	0.938805	Rab18
FBgn0086558	622.096	-0.10393	0.0796783	-1.30437	0.192107	0.938805	Ubi-p5E
FBgn0029959	177.803	-0.179686	0.138033	-1.30176	0.192998	0.938805	Rab39
FBgn0030013	84.0804	-0.263031	0.201372	-1.30619	0.191486	0.938805	GIIIspla2
FBgn0017566	1292.65	0.0832572	0.0637203	1.3066	0.191347	0.938805	ND-75
FBgn0027602	99.7235	-0.259097	0.198712	-1.30388	0.192274	0.938805	CG8611
FBgn0034734	182.179	-0.176591	0.135852	-1.29988	0.193643	0.939767	CG4554
FBgn0261262	7184.53	-0.0563564	0.0433462	-1.30015	0.193551	0.939767	CG42613
FBgn0000299	1585.85	0.229627	0.177242	1.29555	0.195129	0.939913	Col4a1
FBgn0264564	15.6829	0.686386	0.52902	1.29747	0.194471	0.939913	asRNA:CR43936
FBgn0015772	1737.55	-0.0623302	0.0480357	-1.29758	0.194431	0.939913	Nak
FBgn0034911	1543.06	0.0670619	0.0516927	1.29732	0.194522	0.939913	GlyT
FBgn0003149	67.0366	-1.10106	0.849667	-1.29587	0.19502	0.939913	Prm
FBgn0267348	118.608	0.255833	0.196946	1.299	0.193943	0.939913	LanB2
FBgn0037672	57.7903	0.330225	0.254673	1.29666	0.194749	0.939913	sage
FBgn0005585	813.127	0.0871134	0.0670721	1.2988	0.194012	0.939913	Calr
FBgn0037848	154.974	0.189563	0.146307	1.29566	0.195093	0.939913	Tsp86D
FBgn0038326	111.587	-0.222403	0.171465	-1.29708	0.194604	0.939913	CG5044
FBgn0039909	883.838	0.0795742	0.0614007	1.29598	0.194982	0.939913	ND-49
FBgn0085443	1197.74	0.0732525	0.0565066	1.29635	0.194854	0.939913	spri
FBgn0030403	229.541	0.156533	0.120763	1.2962	0.194906	0.939913	CG1824
FBgn0005642	264.865	-0.144772	0.111818	-1.29471	0.19542	0.940775	wdn
FBgn0031781	65.4984	-0.305406	0.236312	-1.29239	0.196223	0.94179	Arpc4
FBgn0261671	4863.66	0.0458078	0.0354156	1.29344	0.19586	0.94179	tweek
FBgn0024732	244.932	0.170097	0.131677	1.29178	0.196433	0.94179	Drep1
FBgn0265540	53.909	-0.99686	0.771873	-1.29148	0.196537	0.94179	asRNA:CR44390
FBgn0034310	48.2908	-0.364823	0.282375	-1.29198	0.196365	0.94179	Nup75
FBgn0036587	28.3449	0.526843	0.407582	1.29261	0.196147	0.94179	CG4950
FBgn0037506	72.8433	-0.287809	0.22298	-1.29074	0.196794	0.94179	Mics1
FBgn0038087	458.25	0.114643	0.0888335	1.29054	0.196863	0.94179	beat-Va
FBgn0023511	261.999	0.148454	0.115033	1.29053	0.196866	0.94179	Edem1
FBgn0030136	819.747	-0.0869943	0.0673331	-1.292	0.196358	0.94179	RpS28b
FBgn0030658	74.6056	-0.27715	0.214462	-1.2923	0.196252	0.94179	CG7872
FBgn0086704	92.1324	-0.329796	0.255683	-1.28986	0.197099	0.941831	stops
FBgn0025836	1988.68	0.0568406	0.0440609	1.29005	0.197034	0.941831	RhoGAP1A
FBgn0033317	122.583	0.21271	0.164969	1.2894	0.197261	0.942068	CG8635
FBgn0028645	470.353	0.106387	0.0825824	1.28825	0.197657	0.943427	beat-Ib
FBgn0020257	455.272	-0.112589	0.0874262	-1.28782	0.197809	0.943565	Ppa
FBgn0037326	1277.84	0.0691076	0.0536748	1.28752	0.197911	0.943565	CG14669
FBgn0037533	1165.61	0.0697972	0.0542558	1.28645	0.198287	0.944282	CD98hc
FBgn0030968	24.8205	-0.519335	0.403637	-1.28664	0.19822	0.944282	CG7322
FBgn0053526	1805.77	-0.0598619	0.046601	-1.28456	0.198945	0.944616	PNUTS
FBgn0021761	204.633	-0.159899	0.124525	-1.28407	0.199116	0.944616	Nup154
FBgn0000422	2707.51	-0.051877	0.0404088	-1.2838	0.19921	0.944616	Ddc
FBgn0033984	490.292	-0.104347	0.081232	-1.28456	0.198946	0.944616	Lap1
FBgn0265174	43.6116	-0.371522	0.289272	-1.28434	0.199024	0.944616	PIG-V
FBgn0266721	110.952	0.227058	0.17674	1.2847	0.198897	0.944616	gammaSnap2
FBgn0038832	22.0956	0.571472	0.444831	1.2847	0.198899	0.944616	CG15695
FBgn0262538	15.5038	-0.961073	0.748692	-1.28367	0.199258	0.944616	CG43092
FBgn0037788	1154.67	0.073116	0.0569754	1.28329	0.19939	0.944711	CAH7
FBgn0022238	568.191	0.097105	0.0757776	1.28145	0.200037	0.945634	lolal
FBgn0035600	995.283	0.0790058	0.0616632	1.28125	0.200107	0.945634	Cyt-c1
FBgn0267737	22.5007	-1.25606	0.980137	-1.28152	0.200012	0.945634	asRNA:CR46068
FBgn0038601	25.1362	-0.497274	0.388153	-1.28113	0.200149	0.945634	CG18600
FBgn0001624	3233.79	0.0480122	0.037472	1.28128	0.200095	0.945634	dlg1
FBgn0036786	32.2734	0.484323	0.378226	1.28051	0.200366	0.946129	skl
FBgn0050404	365.448	0.125293	0.0979	1.2798	0.200614	0.946373	Tango11
FBgn0267612	23.205	0.528724	0.413156	1.27972	0.200643	0.946373	lncRNA:CR45950
FBgn0020618	1584.01	-0.0634003	0.0495615	-1.27922	0.200818	0.946666	Rack1
FBgn0037376	78.805	-0.270374	0.211477	-1.2785	0.201074	0.947338	Hat1
FBgn0037109	654.059	0.0931682	0.0728926	1.27816	0.201194	0.947372	MED1
FBgn0026373	42.4285	0.369675	0.289873	1.2753	0.202203	0.947744	RpII33
FBgn0032922	28.4756	-0.480165	0.376026	-1.27695	0.201622	0.947744	Coq3
FBgn0010226	320.138	0.127571	0.0999966	1.27576	0.202042	0.947744	GstS1
FBgn0023181	34.4582	-0.42367	0.332341	-1.2748	0.202379	0.947744	Orc4
FBgn0035896	378.167	0.121832	0.0954052	1.27699	0.201605	0.947744	CG6983
FBgn0037242	210.605	0.157358	0.123369	1.2755	0.202132	0.947744	CG9855
FBgn0052944	436.027	-0.114789	0.0900214	-1.27513	0.202262	0.947744	CG32944
FBgn0037894	89.3489	-0.26375	0.206795	-1.27542	0.202161	0.947744	Ranbp9
FBgn0039150	141.527	-0.198586	0.155786	-1.27474	0.202402	0.947744	CG13605
FBgn0000376	231.086	-0.152542	0.119402	-1.27755	0.201409	0.947744	crm
FBgn0038072	22.2541	0.536643	0.421137	1.27427	0.202567	0.947987	CG6225
FBgn0262126	643.731	0.090631	0.0714513	1.26843	0.204645	0.948036	Sec24CD
FBgn0051643	81.3016	-0.266984	0.210492	-1.26839	0.20466	0.948036	CG31643
FBgn0085395	1143.88	0.073603	0.0579735	1.2696	0.204228	0.948036	Shawl
FBgn0051712	1669.51	-0.0626528	0.0492563	-1.27197	0.203382	0.948036	CG31712
FBgn0000250	571.758	-0.102565	0.0805296	-1.27363	0.202794	0.948036	cact
FBgn0083972	78.2159	0.288031	0.227022	1.26874	0.204535	0.948036	CG34136
FBgn0000370	2010.95	0.0565011	0.0445254	1.26896	0.204454	0.948036	crc
FBgn0002930	101.287	0.269135	0.211613	1.27182	0.203436	0.948036	nec
FBgn0034877	506.64	0.106691	0.0841046	1.26855	0.204602	0.948036	levy
FBgn0013342	8536.8	0.0475617	0.0374961	1.26844	0.20464	0.948036	nSyb
FBgn0035348	359.856	-0.156466	0.123045	-1.27162	0.203507	0.948036	CG16758
FBgn0044050	199.671	-0.16247	0.12811	-1.26821	0.204724	0.948036	Ilp3
FBgn0043853	286.489	-0.170766	0.134637	-1.26834	0.204675	0.948036	scaRNA:MeU5-C46
FBgn0039930	79.9922	0.271015	0.213067	1.27197	0.203383	0.948036	CG11077
FBgn0029755	72.5984	-0.272097	0.214525	-1.26837	0.204665	0.948036	Sas10
FBgn0030082	149.103	0.189234	0.148823	1.27154	0.203536	0.948036	HP1b
FBgn0030433	30.7994	0.459624	0.361444	1.27163	0.203503	0.948036	mRpL49
FBgn0004169	74.467	-1.28539	1.01229	-1.26979	0.204161	0.948036	up
FBgn0003463	371.184	0.278041	0.219099	1.26902	0.204434	0.948036	sog
FBgn0262204	62.338	0.301323	0.237822	1.26701	0.205152	0.948219	mir-2279
FBgn0050499	21.0888	-0.571268	0.451535	-1.26517	0.205811	0.948219	Rpe
FBgn0034217	32.5727	-0.435135	0.34355	-1.26658	0.205304	0.948219	Lhr
FBgn0034797	75.655	-0.363617	0.287596	-1.26433	0.20611	0.948219	nahoda
FBgn0250838	216.456	0.157146	0.124225	1.26501	0.205867	0.948219	roh
FBgn0035538	2288.37	0.054942	0.0434447	1.26464	0.206	0.948219	DopEcR
FBgn0267641	53.3208	0.325975	0.257893	1.26399	0.206233	0.948219	lncRNA:CR45979
FBgn0036476	221.282	-0.158687	0.125379	-1.26566	0.205635	0.948219	sstn
FBgn0267385	3355.19	-0.0522042	0.041285	-1.26448	0.206057	0.948219	PyK
FBgn0051030	1147.13	0.0803678	0.063502	1.26559	0.205659	0.948219	CG31030
FBgn0023541	25.4021	-0.681162	0.538266	-1.26548	0.205701	0.948219	Cyp4d14
FBgn0003159	229.471	0.154757	0.122082	1.26765	0.204925	0.948219	CG2841
FBgn0011586	203.753	0.163976	0.129713	1.26415	0.206178	0.948219	e(r)
FBgn0022959	889.556	0.0773749	0.061247	1.26333	0.206472	0.9488	yps
FBgn0003416	317.538	0.132493	0.104966	1.26225	0.206857	0.950048	sl
FBgn0051199	23.3368	-0.647759	0.513449	-1.26158	0.207099	0.950638	CG31199
FBgn0031235	55.5075	-0.940237	0.755117	-1.24515	0.213075	0.950916	CG13693
FBgn0263441	51.6444	-1.17978	0.936596	-1.25965	0.207796	0.950916	asRNA:CR43464
FBgn0010263	6737.56	-0.0464358	0.0371091	-1.25133	0.210814	0.950916	Rbp9
FBgn0031676	59.8949	0.30429	0.242649	1.25404	0.209829	0.950916	senju
FBgn0031681	813.072	0.0789203	0.0630953	1.25081	0.211003	0.950916	Pgant5
FBgn0032034	25.5777	-0.511077	0.409764	-1.24725	0.212307	0.950916	Rcd4
FBgn0250826	27.178	0.486188	0.387885	1.25343	0.210049	0.950916	CG34160
FBgn0015756	1110.66	-0.0693526	0.0551399	-1.25776	0.20848	0.950916	RpL9
FBgn0032483	22.3089	-0.648169	0.517975	-1.25135	0.210806	0.950916	CG15482
FBgn0264894	90.4356	-0.728422	0.57954	-1.2569	0.208791	0.950916	CG44085
FBgn0024734	1325.36	0.0707324	0.0567284	1.24686	0.212448	0.950916	PRL-1
FBgn0024689	149.913	-0.196264	0.157067	-1.24956	0.211461	0.950916	fws
FBgn0032845	127.51	-0.204448	0.162926	-1.25485	0.209532	0.950916	CG10747
FBgn0264878	27.3734	-0.536622	0.430339	-1.24697	0.212407	0.950916	asRNA:CR44069
FBgn0027356	2206.46	0.0593008	0.0471624	1.25737	0.208618	0.950916	Amph
FBgn0086532	191.227	0.165974	0.133023	1.24772	0.212135	0.950916	Spt-I
FBgn0033845	42.7953	-0.385975	0.307399	-1.25562	0.209254	0.950916	mars
FBgn0034025	182.916	0.175099	0.139069	1.25908	0.208	0.950916	Pgant1
FBgn0034145	1901.15	-0.314013	0.251081	-1.25064	0.211064	0.950916	CG5065
FBgn0028494	11392.1	-0.0409353	0.0326223	-1.25483	0.209541	0.950916	CG6424
FBgn0053147	2917.05	0.0517903	0.0410845	1.26058	0.207461	0.950916	Hs3st-A
FBgn0012051	628.393	-0.0895139	0.0718239	-1.2463	0.212655	0.950916	CalpA
FBgn0261456	262.446	0.14054	0.112887	1.24496	0.213145	0.950916	hpo
FBgn0025682	307.229	0.137471	0.110022	1.24949	0.211487	0.950916	scf
FBgn0001257	427.751	-0.31533	0.250416	-1.25923	0.207949	0.950916	ImpL2
FBgn0261555	576.34	0.0941433	0.0750979	1.25361	0.209985	0.950916	CG42673
FBgn0267666	170.106	0.195501	0.155732	1.25537	0.209345	0.950916	lncRNA:CR46004
FBgn0036145	336.804	0.129981	0.104091	1.24873	0.211765	0.950916	CG7607
FBgn0263600	66.5858	-0.287003	0.230058	-1.24753	0.212205	0.950916	DNApol-delta
FBgn0036734	832.089	0.0940269	0.0745864	1.26064	0.207437	0.950916	CG7564
FBgn0261283	1021.65	-0.0899885	0.0723117	-1.24445	0.213333	0.950916	SREBP
FBgn0037087	38.0818	-0.386873	0.310909	-1.24433	0.213379	0.950916	CG7519
FBgn0052451	3698.4	0.0503407	0.0401824	1.25281	0.210277	0.950916	SPoCk
FBgn0266347	2481.3	0.0540397	0.0433111	1.24771	0.212137	0.950916	nAChRalpha4
FBgn0011020	44.7022	-0.352285	0.281509	-1.25142	0.210782	0.950916	Sas-4
FBgn0261552	11240.7	0.0446708	0.0356314	1.25369	0.209954	0.950916	ps
FBgn0037749	104.602	0.238963	0.190279	1.25586	0.209168	0.950916	CG9471
FBgn0037902	331.453	0.126884	0.101973	1.24429	0.213392	0.950916	CG5281
FBgn0002906	167.667	-0.19403	0.155649	-1.24659	0.212549	0.950916	Blm
FBgn0019624	653.109	0.0922908	0.0732823	1.25939	0.20789	0.950916	COX5A
FBgn0261714	33.537	0.446583	0.358251	1.24657	0.212557	0.950916	Cpn
FBgn0010039	72.5104	0.279835	0.223108	1.25426	0.209748	0.950916	GstD3
FBgn0038260	25.372	0.493366	0.392271	1.25772	0.208494	0.950916	CG14855
FBgn0038398	34.7558	0.549676	0.440968	1.24652	0.212574	0.950916	sxe2
FBgn0003257	51.0534	-0.348891	0.280098	-1.2456	0.21291	0.950916	r-l
FBgn0023423	772.363	0.0865023	0.0687432	1.25834	0.208269	0.950916	slmb
FBgn0039112	209.112	0.15797	0.126756	1.24626	0.21267	0.950916	SdhD
FBgn0011666	2670.02	0.0519887	0.0414801	1.25334	0.210082	0.950916	msi
FBgn0024986	113.209	0.214679	0.172497	1.24454	0.213302	0.950916	CG3719
FBgn0023216	126.806	-0.203669	0.161744	-1.25921	0.207955	0.950916	Parg
FBgn0029728	56.5718	-1.64191	1.31322	-1.25029	0.211192	0.950916	CG2861
FBgn0029830	42.3647	-0.366848	0.294218	-1.24686	0.212449	0.950916	Grip
FBgn0266051	48.281	-0.463727	0.369121	-1.2563	0.209007	0.950916	lncRNA:CR44816
FBgn0020909	34.2527	0.419637	0.334902	1.25302	0.2102	0.950916	Rtc1
FBgn0030655	54.3237	0.326269	0.259506	1.25727	0.208656	0.950916	CG9213
FBgn0040299	49.0954	0.347983	0.280184	1.24198	0.214245	0.951299	Myo28B1
FBgn0262169	134.66	0.209366	0.168479	1.24268	0.213987	0.951299	magu
FBgn0040752	3120.34	0.0550745	0.0443487	1.24185	0.214291	0.951299	Prosap
FBgn0041702	39.1116	-0.385073	0.309767	-1.24311	0.213829	0.951299	CG15107
FBgn0264464	75.9105	-1.30878	1.05332	-1.24253	0.214041	0.951299	asRNA:CR43872
FBgn0037757	398.624	-0.113525	0.0914344	-1.2416	0.214385	0.951299	CG8516
FBgn0038381	30.3144	-0.453889	0.365479	-1.2419	0.214274	0.951299	EndoU
FBgn0000039	508.437	0.106147	0.0854092	1.2428	0.213941	0.951299	nAChRalpha2
FBgn0036890	566.146	0.0974575	0.0785419	1.24083	0.214667	0.951868	CG9368
FBgn0038224	220.843	0.168791	0.136052	1.24064	0.21474	0.951868	ATPsynE
FBgn0031184	30.2006	-0.445893	0.3598	-1.23928	0.215242	0.953586	CG14615
FBgn0038344	329.18	-0.125587	0.101405	-1.23847	0.215543	0.953864	obe
FBgn0051221	10479.2	0.0465141	0.0375661	1.23819	0.215645	0.953864	CG31221
FBgn0000083	531.531	0.108249	0.087414	1.23834	0.215588	0.953864	AnxB9
FBgn0035539	52.5624	0.361281	0.291939	1.23752	0.215893	0.954277	slow
FBgn0030892	145.377	-0.183019	0.147915	-1.23733	0.215966	0.954277	CG7206
FBgn0001089	84.0322	0.249835	0.202138	1.23596	0.216473	0.955508	Gal
FBgn0051008	34.211	0.411053	0.332558	1.23603	0.216446	0.955508	CG31008
FBgn0031452	88.7691	-0.25247	0.205579	-1.2281	0.219411	0.955954	Cwc25
FBgn0031515	24.1821	0.507581	0.411591	1.23322	0.217494	0.955954	CG9664
FBgn0031597	54.3344	-0.308375	0.250939	-1.22888	0.219116	0.955954	CG17612
FBgn0263598	381.92	0.130179	0.105811	1.2303	0.218586	0.955954	Vha68-2
FBgn0002673	73.9023	-0.26596	0.216357	-1.22926	0.218974	0.955954	twe
FBgn0026761	359.246	-0.117989	0.0958943	-1.2304	0.218547	0.955954	Trap1
FBgn0033104	61.4101	-0.322859	0.262733	-1.22885	0.21913	0.955954	CG15237
FBgn0033502	28.3036	-0.447054	0.363699	-1.22919	0.219002	0.955954	CG12910
FBgn0259878	54.269	-0.362793	0.295206	-1.22895	0.21909	0.955954	Fs
FBgn0034129	18.3054	0.571637	0.46494	1.22948	0.21889	0.955954	Parp16
FBgn0035317	25.8195	-0.484537	0.39446	-1.22836	0.219313	0.955954	Oseg2
FBgn0035603	71.3315	0.271951	0.221428	1.22817	0.219383	0.955954	Pfdn4
FBgn0014163	2855.91	0.0505758	0.0410733	1.23136	0.21819	0.955954	fax
FBgn0037305	55.7507	0.306848	0.249016	1.23225	0.217857	0.955954	CG12173
FBgn0037924	257.944	-0.138394	0.112509	-1.23007	0.21867	0.955954	CG14712
FBgn0040493	129.419	-0.198995	0.1612	-1.23446	0.21703	0.955954	grsm
FBgn0014006	397.348	0.117167	0.0948784	1.23492	0.216861	0.955954	Ask1
FBgn0039277	755.666	0.0836519	0.0680387	1.22948	0.218894	0.955954	Nepl16
FBgn0039349	1392.06	-0.0705554	0.0574524	-1.22807	0.219422	0.955954	Ssadh
FBgn0000064	5941.19	0.0490538	0.0399109	1.22908	0.219041	0.955954	Ald1
FBgn0039734	576.257	-0.0950597	0.0769825	-1.23482	0.216897	0.955954	Tace
FBgn0003575	729.964	-0.0883312	0.0716106	-1.23349	0.217392	0.955954	su(sable)
FBgn0029924	64.7454	0.287071	0.233499	1.22943	0.21891	0.955954	CG4586
FBgn0266376	62.7974	0.321816	0.261325	1.23148	0.218144	0.955954	lncRNA:CR45018
FBgn0030694	60.1993	0.293959	0.238326	1.23343	0.217414	0.955954	CG15602
FBgn0002431	3015.2	0.0478044	0.0389399	1.22765	0.21958	0.956148	hyd
FBgn0039712	132.118	-0.202754	0.165314	-1.22648	0.220019	0.957561	CG15514
FBgn0261573	778.636	0.0829942	0.0677106	1.22572	0.220304	0.958305	CoRest
FBgn0266322	62.1637	-0.352952	0.2886	-1.22298	0.221337	0.958663	asRNA:CR44987
FBgn0032506	977.306	0.0808789	0.066291	1.22006	0.222443	0.958663	CG9395
FBgn0032846	99.6424	-0.230401	0.188107	-1.22484	0.220636	0.958663	Pyroxd1
FBgn0003866	97.3431	-0.232964	0.190386	-1.22364	0.221087	0.958663	tsh
FBgn0259247	62.8026	-0.295573	0.241838	-1.22219	0.221635	0.958663	stw
FBgn0003090	24.2635	-0.491777	0.402937	-1.22048	0.222283	0.958663	pk
FBgn0035268	192.076	-0.162912	0.133476	-1.22053	0.222264	0.958663	CG8001
FBgn0036919	102.317	0.218964	0.179454	1.22017	0.222402	0.958663	Grasp65
FBgn0037016	127.857	0.207983	0.170108	1.22265	0.221463	0.958663	CG13252
FBgn0037297	123.663	-0.198424	0.162398	-1.22184	0.22177	0.958663	CG1116
FBgn0037379	399.148	-0.110988	0.0908221	-1.22203	0.221695	0.958663	CG10979
FBgn0053202	1338.68	0.0648478	0.0531408	1.2203	0.22235	0.958663	dpr11
FBgn0037750	20.2056	-0.543853	0.444765	-1.22279	0.22141	0.958663	Whamy
FBgn0024558	56.6721	-0.307682	0.251952	-1.22119	0.222014	0.958663	Dph5
FBgn0259178	443.944	-0.107272	0.0876729	-1.22354	0.221125	0.958663	5PtaseI
FBgn0030485	703.047	-0.0849279	0.069318	-1.22519	0.220503	0.958663	CG1998
FBgn0052600	1260.22	0.068296	0.0558641	1.22254	0.221504	0.958663	dpr8
FBgn0004057	27.2546	-0.551897	0.452094	-1.22076	0.222177	0.958663	Zw
FBgn0036008	39.1414	0.397293	0.325796	1.21945	0.222673	0.959163	CG3408
FBgn0003429	8748.31	0.0429107	0.0352019	1.21899	0.222848	0.959425	slo
FBgn0260446	1478	-0.0632794	0.0519998	-1.21692	0.223636	0.960772	GABA-B-R1
FBgn0033274	148.977	0.183661	0.150847	1.21753	0.223402	0.960772	CG14757
FBgn0050359	869.864	-0.0874828	0.0718724	-1.2172	0.22353	0.960772	Mal-A5
FBgn0266401	57.6814	-0.838105	0.688857	-1.21666	0.223734	0.960772	asRNA:CR45041
FBgn0030766	347.681	-0.121869	0.100093	-1.21756	0.223391	0.960772	mthl1
FBgn0034645	119.874	0.203154	0.167056	1.21608	0.223955	0.961229	ND-B12
FBgn0004867	1881.17	0.133149	0.109573	1.21516	0.224304	0.961256	RpS2
FBgn0000212	1168.19	0.0697186	0.0573552	1.21556	0.224153	0.961256	brm
FBgn0030349	594.6	-0.0978597	0.080522	-1.21532	0.224246	0.961256	CG10353
FBgn0031815	532.049	0.0964789	0.0794695	1.21404	0.224734	0.962555	frj
FBgn0001180	99.5976	-0.224773	0.185233	-1.21347	0.224952	0.962555	hb
FBgn0030864	57.4663	-0.309154	0.254727	-1.21367	0.224874	0.962555	CG8173
FBgn0026238	835.724	0.0900292	0.0742575	1.21239	0.225362	0.963116	gus
FBgn0086784	2705.03	-0.0520394	0.0429372	-1.21199	0.225517	0.963116	stmA
FBgn0038272	56.2088	-0.321291	0.265174	-1.21163	0.225656	0.963116	CG7265
FBgn0038597	85.4968	-0.262466	0.216731	-1.21102	0.225886	0.963116	CG8064
FBgn0039404	22.9882	0.51875	0.427745	1.21275	0.225224	0.963116	CG14543
FBgn0030323	82.4682	0.246483	0.203453	1.2115	0.225705	0.963116	Vlet
FBgn0052594	133.89	-0.195506	0.161429	-1.21109	0.225859	0.963116	be
FBgn0264086	52.914	-0.775653	0.647657	-1.19763	0.231061	0.963638	CG43755
FBgn0264087	2669.98	0.0482066	0.0402574	1.19746	0.231128	0.963638	Slob
FBgn0024248	555.999	-0.0970773	0.0802554	-1.20961	0.22643	0.963638	chico
FBgn0001970	95.2458	0.221895	0.185096	1.19881	0.230601	0.963638	Pgant35A
FBgn0004797	61.8714	0.298602	0.248618	1.20105	0.229733	0.963638	mdy
FBgn0259936	22.3296	0.552103	0.456997	1.20811	0.227004	0.963638	Uhg3
FBgn0032924	206.306	-0.152764	0.126403	-1.20854	0.226839	0.963638	Nbr
FBgn0033341	71.5423	0.269855	0.224218	1.20354	0.228769	0.963638	MrgBP
FBgn0033848	319.474	-1.08744	0.906912	-1.19906	0.230503	0.963638	CG13330
FBgn0034496	85.8803	-0.239332	0.199085	-1.20216	0.229303	0.963638	CG9143
FBgn0034689	149.727	0.178595	0.149099	1.19783	0.230984	0.963638	CG2921
FBgn0034750	139.135	-0.18646	0.154302	-1.20841	0.226891	0.963638	CG3732
FBgn0024806	1860.98	-0.055702	0.046284	-1.20348	0.228789	0.963638	DIP2
FBgn0035181	153.396	0.181882	0.151571	1.19997	0.230149	0.963638	CG9205
FBgn0016756	1268.29	0.0667914	0.055316	1.20745	0.227258	0.963638	Usp47
FBgn0001248	715.595	-0.0989736	0.0822516	-1.2033	0.228859	0.963638	Idh
FBgn0042177	136.07	-0.188672	0.156315	-1.207	0.227432	0.963638	Arts
FBgn0021768	97.9815	0.247822	0.206355	1.20095	0.22977	0.963638	nudC
FBgn0027660	98.3552	0.248751	0.207306	1.19992	0.230169	0.963638	blot
FBgn0085285	28.7636	0.443951	0.367497	1.20804	0.227033	0.963638	CG34256
FBgn0040075	50.4811	-0.31491	0.261222	-1.20553	0.228001	0.963638	rept
FBgn0037232	187.01	0.161155	0.133897	1.20357	0.228754	0.963638	Suv3
FBgn0037298	181.88	-0.423515	0.352199	-1.20249	0.229175	0.963638	Sccpdh1
FBgn0037363	1425.97	-0.0604742	0.050227	-1.20402	0.228583	0.963638	Atg17
FBgn0262801	126.987	0.193267	0.16023	1.20618	0.227748	0.963638	twr
FBgn0037538	65.3546	-0.290455	0.241832	-1.20106	0.229728	0.963638	CG3223
FBgn0001255	33.2663	0.427836	0.355071	1.20493	0.22823	0.963638	ImpE3
FBgn0037613	53.672	-0.358809	0.29924	-1.19907	0.230502	0.963638	Cks85A
FBgn0040255	26.1737	0.467921	0.388216	1.20531	0.228083	0.963638	Ugt35E2
FBgn0011745	296.539	0.128377	0.1065	1.20542	0.228042	0.963638	Arp1
FBgn0038551	109.732	0.218277	0.181916	1.19988	0.230187	0.963638	Odj
FBgn0051191	972.923	0.0791592	0.0655521	1.20758	0.22721	0.963638	CG31191
FBgn0263663	46.0332	-0.798653	0.665661	-1.19979	0.230222	0.963638	lncRNA:CR43654
[truncated: 6,384 more rows]

## Sheet: Results_CD_refedVsCD_fasted
CD_refed_Vs_CD_fasted
ID	baseMean	log2FoldChange	lfcSE	stat	pvalue	padj	Name
FBgn0029831	73.4232	-4.35965	0.424798	-10.2629	1.03577e-24	1.00086e-20	CG5966
FBgn0014859	484.438	0.873388	0.118282	7.38394	1.53678e-13	7.42497e-10	Hr38
FBgn0039151	53.6437	2.76851	0.38102	7.26606	3.70128e-13	1.19218e-09	CG13607
FBgn0043791	38.9227	5.70871	0.839676	6.79871	1.05561e-11	2.55009e-08	phu
FBgn0032507	1411.37	-0.643585	0.0996223	-6.46026	1.04526e-10	2.02007e-07	CG9377
FBgn0032945	68.8848	2.39315	0.39516	6.05614	1.39422e-09	2.2454e-06	CG8665
FBgn0030482	134.259	-1.33267	0.241855	-5.51018	3.58468e-08	4.94839e-05	CG1673
FBgn0039114	65.9613	1.86906	0.347621	5.37671	7.5858e-08	9.16269e-05	Lsd-1
FBgn0034909	204.118	0.896001	0.173444	5.16593	2.39251e-07	0.000231188	CG4797
FBgn0036876	73.944	1.7803	0.34372	5.1795	2.22477e-07	0.000231188	CG9451
FBgn0037164	45.4162	-2.64804	0.516629	-5.12562	2.96561e-07	0.000260515	CG11438
FBgn0000053	217.835	-0.96904	0.194472	-4.98293	6.26298e-07	0.000504326	Gart
FBgn0031645	250.672	-0.964897	0.196435	-4.91205	9.01284e-07	0.000601494	CG3036
FBgn0041194	91.9108	1.68547	0.343589	4.90547	9.32034e-07	0.000601494	Prat2
FBgn0024289	92.6425	-1.43903	0.293372	-4.90512	9.33707e-07	0.000601494	Sodh-1
FBgn0034140	34.7711	-1.93887	0.407398	-4.75915	1.9441e-06	0.00117411	Lst
FBgn0029896	1979.35	0.402616	0.0854053	4.71417	2.42695e-06	0.00137951	CG3168
FBgn0039241	151.624	-1.16981	0.250549	-4.66899	3.02678e-06	0.00162488	CG11089
FBgn0023129	368.478	-0.629808	0.136412	-4.61696	3.89409e-06	0.00198045	aay
FBgn0267408	202.397	0.822702	0.181657	4.52887	5.93e-06	0.00286508	AOX1
FBgn0039722	286.832	0.66321	0.147196	4.50562	6.61782e-06	0.00304514	Capa
FBgn0010651	155.422	0.827249	0.186621	4.43277	9.30297e-06	0.00408612	MFS14
FBgn0030041	32.974	1.95835	0.452878	4.32423	1.53062e-05	0.00643061	CG12116
FBgn0036449	229.799	-0.645509	0.15134	-4.26529	1.99644e-05	0.00803817	bmm
FBgn0265915	35.0747	-2.33871	0.562389	-4.15853	3.20298e-05	0.0123802	asRNA:CR44704
FBgn0036995	36.3935	-1.68174	0.421702	-3.98799	6.6636e-05	0.0242277	atk
FBgn0263619	23.2179	-2.60893	0.654813	-3.98424	6.76962e-05	0.0242277	asRNA:ASTR
FBgn0266401	51.9166	-1.61912	0.423617	-3.82214	0.000132297	0.0456567	asRNA:CR45041
FBgn0036997	127.269	-0.760083	0.200084	-3.79882	0.000145388	0.0484444	CG5955
FBgn0050267	47.8847	-1.86051	0.491781	-3.78321	0.000154816	0.0498664	asRNA:CR30267
FBgn0263441	49.1585	-1.75573	0.472747	-3.7139	0.000204093	0.0636178	asRNA:CR43464
FBgn0033404	63.2588	-1.52817	0.41313	-3.69901	0.000216439	0.0642422	Or45a
FBgn0033913	24.1802	-1.90223	0.514732	-3.69557	0.000219393	0.0642422	CG8468
FBgn0266619	102.535	-1.08993	0.296833	-3.67185	0.000240803	0.0684378	asRNA:CR45126
FBgn0027571	7660.71	0.24926	0.0684239	3.64288	0.000269604	0.0744338	FASN1
FBgn0033286	23.4799	-2.21042	0.619155	-3.57007	0.000356889	0.0957949	CG2127
FBgn0266276	113.046	-1.14626	0.322245	-3.5571	0.000374968	0.0979275	asRNA:CR44961
FBgn0000454	516.795	0.524303	0.14883	3.52284	0.000426948	0.108568	Dip-B
FBgn0031689	1082.86	-0.288573	0.0831255	-3.47153	0.000517498	0.117477	Cyp28d1
FBgn0031805	13.331	2.53363	0.729032	3.47533	0.000510225	0.117477	Nepl4
FBgn0033461	23.3811	-2.13497	0.612531	-3.48549	0.000491229	0.117477	CG12923
FBgn0033524	67.3389	-1.36445	0.392908	-3.47271	0.000515235	0.117477	Cyp49a1
FBgn0264327	91.1411	-1.30892	0.377339	-3.46881	0.000522769	0.117477	asRNA:CR43786
FBgn0052686	16.657	-2.28642	0.662182	-3.45286	0.000554679	0.121815	CG32686
FBgn0065099	13566.3	0.26696	0.077887	3.42753	0.000609095	0.130793	snRNA:7SK
FBgn0034435	32.2508	-2.10411	0.615498	-3.41855	0.000629569	0.13225	fest
FBgn0250824	27.453	-1.80602	0.536597	-3.36569	0.000763527	0.156978	CG33655
FBgn0031235	51.9537	-1.53696	0.459022	-3.34835	0.000812955	0.163658	CG13693
FBgn0266416	30.7856	-1.81244	0.543187	-3.33668	0.00084784	0.167197	asRNA:CR45056
FBgn0264447	27.2075	-1.94638	0.593198	-3.28116	0.00103379	0.199791	asRNA:CR43865
FBgn0033782	9.45784	2.84196	0.87261	3.25685	0.00112657	0.213452	sug
FBgn0038407	286.242	0.519413	0.160778	3.23062	0.00123524	0.229541	CG6126
FBgn0031461	89.3251	0.775614	0.243281	3.18814	0.00143193	0.245536	daw
FBgn0028658	219.181	-0.775125	0.243128	-3.18814	0.00143193	0.245536	Adat1
FBgn0000715	291.146	0.598735	0.187659	3.19056	0.00141998	0.245536	FMRFa
FBgn0033982	71.1857	-1.3024	0.408939	-3.18483	0.00144837	0.245536	Cyp317a1
FBgn0266889	53.413	-1.30057	0.405694	-3.2058	0.0013469	0.245536	asRNA:CR45350
FBgn0267480	23.6711	-1.821	0.58122	-3.13306	0.00172995	0.288216	asRNA:CR45830
FBgn0038706	13.9124	-2.38939	0.780644	-3.06079	0.00220753	0.355523	CG3517
FBgn0264791	37.9739	-1.53276	0.500453	-3.06275	0.00219312	0.355523	asRNA:CR44021
FBgn0250869	410.664	-0.400647	0.131463	-3.04759	0.00230685	0.365428	CG42240
FBgn0028887	20.3393	-2.22703	0.732059	-3.04214	0.002349	0.366103	CG3491
FBgn0005677	893.533	-0.280368	0.0923883	-3.03467	0.00240797	0.369336	dac
FBgn0050035	1205.44	-0.293247	0.0972228	-3.01623	0.00255937	0.386425	Tret1-1
FBgn0039319	36.9607	1.10142	0.36825	2.99096	0.00278097	0.413424	CG13659
FBgn0016076	246.516	-0.431588	0.14587	-2.95871	0.00308928	0.42262	vri
FBgn0263517	24.8066	-1.76088	0.592888	-2.97	0.00297796	0.42262	mir-4976
FBgn0266083	929.304	0.262354	0.0884672	2.96555	0.00302145	0.42262	ocm
FBgn0267614	14.3862	-2.0213	0.683537	-2.95712	0.00310525	0.42262	asRNA:CR45952
FBgn0267674	14.7654	-1.98983	0.671787	-2.96199	0.00305655	0.42262	lncRNA:CR46010
FBgn0001296	162.418	0.54098	0.182069	2.9713	0.00296544	0.42262	kar
FBgn0030013	77.2715	-0.765251	0.259343	-2.95072	0.00317029	0.42548	GIIIspla2
FBgn0015541	1101.23	0.292349	0.0993928	2.94136	0.00326779	0.432557	CG46339
FBgn0265105	9.79981	-2.65508	0.906515	-2.92888	0.00340182	0.444214	asRNA:CR44207
FBgn0038334	43.9793	-1.57252	0.537852	-2.92369	0.00345906	0.445666	h-cup
FBgn0035153	211.317	0.468894	0.16095	2.91328	0.00357648	0.454731	ebd1
FBgn0267684	35.7795	-1.41186	0.485617	-2.90736	0.00364494	0.457417	asRNA:CR46020
FBgn0266316	36.3043	-1.47295	0.509925	-2.88856	0.00387015	0.473383	asRNA:CR44981
FBgn0037322	13.5338	-2.23244	0.772829	-2.88866	0.00386884	0.473383	Or83a
FBgn0031690	27.1183	-1.66037	0.580733	-2.85909	0.00424859	0.511682	CG7742
FBgn0266365	29.4713	-1.65324	0.579643	-2.85217	0.00434212	0.511682	lncRNA:CR45013
FBgn0037541	3933.68	0.168674	0.0591161	2.85327	0.0043272	0.511682	CG2747
FBgn0264086	50.9105	-1.18374	0.418234	-2.83032	0.00465014	0.541377	CG43755
FBgn0031209	38.5637	-1.36661	0.483954	-2.82385	0.00474505	0.54585	Ir21a
FBgn0031296	21.2329	-1.72299	0.61211	-2.81484	0.00488016	0.554789	CG4415
FBgn0267482	8.80259	-2.6861	0.95745	-2.80547	0.00502428	0.556956	asRNA:CR45832
FBgn0037612	203.261	-0.473905	0.169106	-2.80242	0.00507215	0.556956	CG8112
FBgn0259831	40.238	-1.26065	0.449489	-2.80462	0.0050376	0.556956	CG34309
FBgn0265540	55.2401	-1.13867	0.407209	-2.79626	0.00516971	0.557485	asRNA:CR44390
FBgn0029800	76.4508	-0.715981	0.256178	-2.79485	0.00519235	0.557485	lin-52
FBgn0040674	34.6417	-1.38048	0.496546	-2.78016	0.00543314	0.573477	CG9445
FBgn0266635	27.884	-1.7133	0.617396	-2.77505	0.00551934	0.573477	asRNA:CR45142
FBgn0050110	9.6318	-2.28236	0.821438	-2.77849	0.00546123	0.573477	CG30110
FBgn0264710	23.5488	-1.82112	0.660689	-2.7564	0.00584409	0.60076	asRNA:CR43979
FBgn0036030	1006.79	-0.27066	0.0983752	-2.7513	0.00593587	0.603772	CG6767
FBgn0265152	45.9662	-1.25059	0.455612	-2.74486	0.00605359	0.609332	lncRNA:CR44221
FBgn0259229	52.2809	-0.970198	0.353988	-2.74077	0.00612959	0.610621	CG42329
FBgn0051921	14.675	-1.8855	0.690837	-2.7293	0.00634684	0.61351	CG31921
FBgn0029719	7.10839	-2.79253	1.02156	-2.73359	0.00626476	0.61351	CG15473
FBgn0030574	1275.27	0.235927	0.086446	2.72919	0.00634906	0.61351	sbm
FBgn0032525	41.1794	-1.27718	0.469054	-2.72288	0.00647163	0.619162	Hsp60D
FBgn0050362	21.3371	-1.68962	0.62141	-2.71901	0.00654773	0.620301	boly
FBgn0263377	15.6399	-1.838	0.677141	-2.71435	0.00664051	0.622983	asRNA:CR43429
FBgn0265150	19.6151	-1.64382	0.615663	-2.67	0.00758514	0.691542	lncRNA:CR44219
FBgn0032269	11.1461	-2.24271	0.838166	-2.67573	0.00745661	0.691542	w-cup
FBgn0267556	57.1142	-1.17023	0.438295	-2.66996	0.00758599	0.691542	asRNA:CR45896
FBgn0266321	16.6187	-1.72279	0.647297	-2.66152	0.00777898	0.702507	lncRNA:CR44986
FBgn0265153	12.8907	-1.92794	0.728139	-2.64777	0.00810249	0.711515	lncRNA:CR44222
FBgn0052846	11.8002	-2.07809	0.785717	-2.64483	0.00817325	0.711515	CG32846
FBgn0051068	21.2735	-1.86009	0.70128	-2.65242	0.00799168	0.711515	CG31068
FBgn0029769	49.1679	-1.20871	0.456364	-2.64856	0.00808351	0.711515	frma
FBgn0266800	9.5556	-2.42339	0.921703	-2.62925	0.00855722	0.732104	lncRNA:CR45262
FBgn0020372	1887.58	0.190692	0.0726708	2.62405	0.00868904	0.732104	TM4SF
FBgn0035348	356.744	-0.379058	0.144507	-2.62312	0.00871282	0.732104	CG16758
FBgn0043783	73.7218	-1.95166	0.743601	-2.62461	0.00867482	0.732104	CG32444
FBgn0036713	754.995	0.294125	0.112539	2.61355	0.00896082	0.733028	Mip
FBgn0026314	1393.07	0.220686	0.0844641	2.61277	0.00898112	0.733028	Ugt35B1
FBgn0013276	14.3583	2.56198	0.981217	2.61102	0.00902726	0.733028	Hsp70Ab
FBgn0029856	7.17332	-2.57873	0.985238	-2.61737	0.00886101	0.733028	CG11700
FBgn0037447	12.3883	-2.30868	0.886411	-2.60453	0.00920012	0.74084	Neurochondrin
FBgn0036117	33.9653	-1.1863	0.456157	-2.60064	0.00930505	0.743097	CG6321
FBgn0032699	197.721	-0.461059	0.177574	-2.59644	0.00941958	0.743591	CG10383
FBgn0259977	27.7915	-1.61181	0.621843	-2.592	0.0095421	0.743591	Tdc1
FBgn0036029	6.66077	-2.69305	1.03896	-2.59207	0.00954013	0.743591	CG16719
FBgn0086704	85.9097	-0.802481	0.31103	-2.58007	0.00987792	0.763603	stops
FBgn0035231	695.999	0.255036	0.0991502	2.57222	0.0101048	0.772768	Pcyt2
FBgn0030484	19.1759	-1.73215	0.67387	-2.57046	0.0101564	0.772768	GstT4
FBgn0264894	91.1838	-0.931836	0.363151	-2.56598	0.0102886	0.776706	CG44085
FBgn0036044	31.8332	-1.33115	0.520908	-2.55544	0.0106054	0.788307	Zasp67
FBgn0023541	22.6909	-1.43206	0.559813	-2.5581	0.0105244	0.788307	Cyp4d14
FBgn0266638	35.465	-1.1201	0.439656	-2.54767	0.0108446	0.792793	asRNA:CR45145
FBgn0035512	8.44552	-2.82005	1.10785	-2.54551	0.0109119	0.792793	Cpr64Ac
FBgn0052669	206.595	-0.630764	0.247301	-2.55059	0.0107539	0.792793	CG32669
FBgn0020236	2525.11	0.170947	0.0672265	2.54286	0.0109949	0.792867	ATPCL
FBgn0085425	22.9976	-1.51846	0.597779	-2.54017	0.01108	0.793082	CG34396
FBgn0263993	2288.83	0.190752	0.0752163	2.53605	0.0112111	0.796563	CG43736
FBgn0036837	1403.63	0.278478	0.110059	2.53026	0.0113977	0.803909	CG18135
FBgn0011656	2061.41	-0.175286	0.0694473	-2.52401	0.0116024	0.806576	Mef2
FBgn0029823	157.61	-0.504814	0.199957	-2.52462	0.0115825	0.806576	Shmt
FBgn0265810	23.2772	-1.39762	0.554526	-2.52038	0.0117228	0.809125	asRNA:CR44599
FBgn0264517	14.5923	-1.70769	0.678307	-2.51757	0.0118167	0.80982	asRNA:CR43916
FBgn0040064	166.702	-0.470485	0.187794	-2.50533	0.0122339	0.812169	yip2
FBgn0259184	13.1972	-1.79786	0.717925	-2.50425	0.0122712	0.812169	CG42288
FBgn0001258	51.0257	-2.27557	0.906992	-2.50891	0.0121103	0.812169	Ldh
FBgn0267672	34.651	-1.2624	0.50364	-2.50655	0.0121915	0.812169	lncRNA:CR46008
FBgn0022800	19.7343	-1.54227	0.615602	-2.50531	0.0122345	0.812169	Cad96Ca
FBgn0029801	554.188	-0.263593	0.105415	-2.50053	0.0124009	0.815171	CG15771
FBgn0260005	2575.27	0.179207	0.0719138	2.49196	0.0127039	0.824387	wtrw
FBgn0039915	2144.37	-0.206073	0.0827024	-2.49174	0.0127118	0.824387	Gat
FBgn0264904	15.6497	-1.82478	0.733082	-2.48918	0.0128037	0.824814	asRNA:CR44095
FBgn0063298	13.9253	-1.62929	0.656459	-2.48194	0.0130671	0.836205	asRNA:CR31429
FBgn0267534	142.818	-1.4921	0.604051	-2.47016	0.0135052	0.840405	asRNA:CR45874
FBgn0267535	110.989	-0.637373	0.257469	-2.47554	0.0133037	0.840405	asRNA:CR45875
FBgn0267736	15.1189	-1.76348	0.71282	-2.47396	0.0133626	0.840405	asRNA:CR46067
FBgn0037169	12.932	-1.83052	0.742409	-2.46565	0.0136764	0.840405	CG11404
FBgn0037310	21.4385	-1.4916	0.605371	-2.46395	0.0137415	0.840405	Tim17b1
FBgn0037433	10.0466	-2.20714	0.892638	-2.4726	0.0134133	0.840405	CG17919
FBgn0038465	1607.47	-0.216225	0.0876891	-2.46582	0.0136701	0.840405	Irc
FBgn0264892	22.3559	-1.51242	0.616761	-2.4522	0.0141987	0.842344	asRNA:CR44083
FBgn0022382	3526.8	-0.238342	0.0970582	-2.45566	0.0140624	0.842344	Pka-R2
FBgn0035917	32.7922	-1.42108	0.577501	-2.46075	0.0138648	0.842344	Zasp66
FBgn0000565	406.978	0.297185	0.121179	2.45244	0.0141889	0.842344	Eip71CD
FBgn0267742	22.486	-1.47317	0.60082	-2.45193	0.014209	0.842344	lncRNA:CR46073
FBgn0267552	10.7854	-1.81414	0.740663	-2.44935	0.0143114	0.843237	asRNA:CR45892
FBgn0264915	36.0915	-1.31225	0.539313	-2.43319	0.0149665	0.871211	asRNA:CR44106
FBgn0029587	169.949	-1.74362	0.716201	-2.43454	0.0149108	0.871211	CG14797
FBgn0000052	200.84	-0.47117	0.194289	-2.42509	0.0153044	0.875319	Pfas
FBgn0032381	14.0503	-1.69946	0.699582	-2.42925	0.0151301	0.875319	Mal-B1
FBgn0037167	40.143	-0.905658	0.373469	-2.42499	0.0153088	0.875319	CG11425
FBgn0041336	12.8753	-1.56194	0.645548	-2.41955	0.0155395	0.878121	Cyp6t2Psi
FBgn0265575	199.263	0.388879	0.160704	2.41984	0.0155274	0.878121	yin
FBgn0020521	19.5357	-1.61594	0.669134	-2.41497	0.0157367	0.878982	pio
FBgn0053970	78.1202	-0.852936	0.352914	-2.41684	0.0156561	0.878982	CG33970
FBgn0032494	10.0978	1.78962	0.743683	2.40643	0.0161093	0.888191	CG5945
FBgn0250827	14.8885	-1.74242	0.723898	-2.407	0.0160843	0.888191	whip
FBgn0038865	46.7786	-0.958508	0.398566	-2.40489	0.0161773	0.888191	cDIP
FBgn0050125	34.3034	-1.13756	0.473544	-2.40224	0.0162952	0.889605	Ir56a
FBgn0039609	46.5655	-1.09543	0.45747	-2.39453	0.0166417	0.90342	Nepl17
FBgn0010241	14.2372	-1.50739	0.636334	-2.36886	0.0178428	0.926964	Mdr50
FBgn0041094	1886.16	-0.266766	0.112567	-2.36985	0.0177955	0.926964	scyl
FBgn0036218	6.06837	-2.5301	1.06279	-2.38063	0.0172831	0.926964	Sprn
FBgn0001149	487.568	-0.276477	0.116586	-2.37145	0.0177184	0.926964	GstD1
FBgn0038266	10.3553	-1.99004	0.836794	-2.37818	0.0173985	0.926964	CG3610
FBgn0267775	6.91523	-2.73775	1.15196	-2.3766	0.0174732	0.926964	lncRNA:CR46106
FBgn0023535	18.0773	-1.36516	0.575529	-2.37201	0.0176916	0.926964	arg
FBgn0265362	11.8687	-1.77651	0.746333	-2.38032	0.0172975	0.926964	CG44303
FBgn0261245	7.44434	-2.18795	0.924688	-2.36615	0.017974	0.928787	sing
FBgn0262538	14.0865	-1.72183	0.728979	-2.36198	0.0181776	0.934308	CG43092
FBgn0000250	581.838	-0.238394	0.101078	-2.35851	0.0183486	0.938107	cact
FBgn0051088	10.3198	-1.98954	0.844519	-2.35582	0.0184818	0.939945	CG31088
FBgn0266303	11.2971	-1.69638	0.723239	-2.34554	0.0189998	0.961105	asRNA:CR44968
FBgn0037222	10.451	-1.99145	0.851046	-2.34001	0.0192834	0.961105	CG14642
FBgn0267661	19.5293	-1.53099	0.654872	-2.33785	0.0193952	0.961105	asRNA:CR45999
FBgn0004587	2627.82	0.166118	0.0709958	2.33983	0.0192928	0.961105	B52
FBgn0039769	7.35743	-2.15512	0.921614	-2.33842	0.0193656	0.961105	CG15534
FBgn0031248	8.35173	-2.02736	0.877182	-2.31121	0.020821	0.962649	CG11912
FBgn0266907	29.0102	-1.00683	0.431541	-2.3331	0.0196428	0.962649	asRNA:CR45367
FBgn0000054	351.668	0.291427	0.124998	2.33146	0.0197293	0.962649	Adf1
FBgn0061197	8.88114	-2.66534	1.15253	-2.3126	0.0207447	0.962649	CG13164
FBgn0034063	160.565	0.440849	0.190271	2.31695	0.0205066	0.962649	CG8389
FBgn0259682	55.0882	0.728992	0.314292	2.31947	0.0203694	0.962649	Jabba
FBgn0034741	7.4355	-2.18016	0.935167	-2.3313	0.0197375	0.962649	CG4269
FBgn0259167	9.61941	-1.98196	0.854398	-2.31972	0.0203561	0.962649	CG42272
FBgn0035977	9.5644	-1.84927	0.798661	-2.31546	0.0205875	0.962649	PGRP-LF
FBgn0053288	14.9028	-1.9105	0.823033	-2.32129	0.0202713	0.962649	CG33288
FBgn0004514	359.106	-0.299488	0.128717	-2.32672	0.0199801	0.962649	Oct-TyrR
FBgn0037534	19.4079	-1.50222	0.649093	-2.31433	0.0206497	0.962649	CG2781
FBgn0013279	14.6729	2.07593	0.894495	2.32078	0.0202988	0.962649	Hsp70Bc
FBgn0267029	65.9642	-0.631429	0.271505	-2.32566	0.0200364	0.962649	lncRNA:CR45473
FBgn0031733	13.6245	-1.67045	0.726172	-2.30036	0.0214281	0.964184	CG14006
FBgn0051912	22.2604	-1.30307	0.56757	-2.29588	0.0216827	0.964184	asRNA:CR31912
FBgn0051636	15.178	-1.46268	0.636055	-2.29961	0.0214706	0.964184	CG31636
FBgn0267462	18.7354	-1.50588	0.652849	-2.30663	0.0210757	0.964184	asRNA:CR45812
FBgn0004636	735.318	-0.26847	0.116626	-2.30198	0.0213363	0.964184	Rap1
FBgn0267717	20.9782	-1.30174	0.567095	-2.29546	0.021707	0.964184	asRNA:CR46050
FBgn0039620	96.3189	-2.52306	1.09953	-2.29467	0.0217523	0.964184	wat
FBgn0011837	222.919	-0.360612	0.156637	-2.30222	0.021323	0.964184	Tis11
FBgn0030889	12.4133	-1.85606	0.804922	-2.30589	0.0211166	0.964184	CG15373
FBgn0036583	201.782	-0.402547	0.175876	-2.28882	0.02209	0.973136	CG13055
FBgn0263589	16.3449	-1.47396	0.644303	-2.28769	0.0221556	0.973136	asRNA:CR43614
FBgn0000273	5687.55	-0.175938	0.0770757	-2.28266	0.0224504	0.981619	Pka-C1
FBgn0011723	10.7709	-1.93787	0.850296	-2.27905	0.0226639	0.986491	byn
FBgn0085209	26.4693	-1.26866	0.559286	-2.26836	0.0233072	0.989033	CG34180
FBgn0033246	3704.18	-0.177084	0.078081	-2.26796	0.0233318	0.989033	ACC
FBgn0033649	64.6755	-0.761234	0.33511	-2.27159	0.023111	0.989033	pyr
FBgn0267625	7.32282	-2.58719	1.13665	-2.27616	0.0228364	0.989033	lncRNA:CR45963
FBgn0266692	43.0781	-1.10433	0.485511	-2.27457	0.0229316	0.989033	asRNA:CR45182
FBgn0029522	16.286	-1.46879	0.647648	-2.26788	0.0233364	0.989033	CG13373
FBgn0028513	13.2236	-1.5931	0.705474	-2.2582	0.0239332	0.995485	CG9254
FBgn0034776	9.26386	-2.06779	0.916312	-2.25664	0.0240304	0.995485	CG13527
FBgn0267454	17.0717	-1.37968	0.611716	-2.25542	0.0241067	0.995485	asRNA:CR45804
FBgn0037170	12.3831	-1.66002	0.734982	-2.25858	0.0239094	0.995485	Trxr-2
FBgn0250755	348.757	0.294452	0.130188	2.26174	0.0237133	0.995485	CG42233
FBgn0264394	15.4124	-1.65351	0.731252	-2.26121	0.0237462	0.995485	asRNA:CR43842
FBgn0031208	13.2502	-0.167109	0.610314	-0.273808	0.784233	0.999796	CG11023
FBgn0002121	354.726	-0.0997431	0.125677	-0.793644	0.427403	0.999796	l(2)gl
FBgn0263584	295.198	0.0298637	0.15235	0.196021	0.844594	0.999796	asRNA:CR43609
FBgn0051973	881.679	-0.152403	0.0911615	-1.67179	0.0945651	0.999796	Cda5
FBgn0266878	32.9335	0.00784704	0.38027	0.0206354	0.983536	0.999796	lncRNA:CR45339
FBgn0266879	6.17947	0.379386	0.89582	0.423507	0.671925	0.999796	lncRNA:CR45340
FBgn0067779	880.769	-0.0120153	0.0904363	-0.132859	0.894305	0.999796	dbr
FBgn0266322	64.5887	-0.420325	0.317609	-1.3234	0.185701	0.999796	asRNA:CR44987
FBgn0031213	949.42	0.0442784	0.0842917	0.5253	0.599375	0.999796	galectin
FBgn0031214	213.058	0.292178	0.157637	1.85348	0.0638133	0.999796	CG11374
FBgn0002931	21.3089	-0.86419	0.529689	-1.6315	0.102784	0.999796	net
FBgn0031216	1660.38	0.0368347	0.0735856	0.50057	0.616674	0.999796	Zir
FBgn0031217	163.705	0.257347	0.181821	1.41539	0.156955	0.999796	CG11377
FBgn0026787	303.999	-0.00914352	0.137802	-0.0663528	0.947097	0.999796	Nhe1
FBgn0005278	1943.45	-0.0332634	0.0850611	-0.391053	0.695758	0.999796	Sam-S
FBgn0031228	74.743	0.267698	0.272607	0.981992	0.326104	0.999796	ND-15
FBgn0031220	70.3469	0.264268	0.267254	0.98883	0.322746	0.999796	CG4822
FBgn0025683	636.824	-0.0949893	0.1296	-0.732944	0.463592	0.999796	CG3164
FBgn0266304	52.0413	-0.666579	0.37547	-1.77532	0.0758453	0.999796	asRNA:CR44969
FBgn0001142	1015.89	0.110968	0.0835866	1.32758	0.184316	0.999796	Gs1
FBgn0265074	12.0656	0.480344	0.636809	0.754297	0.450671	0.999796	lncRNA:CR44185
FBgn0265075	7.96062	0.832206	0.812204	1.02463	0.305539	0.999796	lncRNA:CR44186
FBgn0051974	223.491	0.0666337	0.163263	0.408136	0.683174	0.999796	CG31974
FBgn0031224	90.3896	-0.00836919	0.251623	-0.0332609	0.973467	0.999796	CG11454
FBgn0259818	402.412	0.0475832	0.120835	0.393786	0.693739	0.999796	CG42399
FBgn0031227	28.9977	0.175083	0.408177	0.428938	0.667968	0.999796	CG3709
FBgn0031229	155.19	0.0551558	0.187816	0.29367	0.76901	0.999796	CG3436
FBgn0053635	33.0751	0.0953765	0.378643	0.25189	0.801126	0.999796	CG33635
FBgn0016977	18160.5	-0.00635881	0.0514856	-0.123507	0.901706	0.999796	spen
FBgn0031231	68.3676	0.188126	0.277256	0.678529	0.497436	0.999796	mRpL10
FBgn0031232	6.34731	-0.314812	0.879911	-0.357777	0.72051	0.999796	CG11617
FBgn0031233	270.645	0.137738	0.146763	0.938504	0.347985	0.999796	Tbc1d15-17
FBgn0266557	17582.5	-0.0142404	0.0498097	-0.285895	0.774958	0.999796	kis
FBgn0263465	9.03298	-0.738287	0.7593	-0.972326	0.330888	0.999796	snoRNA:kis-a
FBgn0265149	13.2892	-1.29141	0.651871	-1.98108	0.0475822	0.999796	lncRNA:CR44218
FBgn0022246	17.1402	0.195386	0.525813	0.371589	0.710199	0.999796	Rpp30
FBgn0031238	105.219	0.0504408	0.216489	0.232995	0.815765	0.999796	CG3645
FBgn0031239	1434.35	0.00134317	0.0762479	0.0176158	0.985945	0.999796	CG17075
FBgn0031240	15.929	-0.0729419	0.618452	-0.117943	0.906113	0.999796	CG3345
FBgn0086912	32.3431	-0.208049	0.382436	-0.544008	0.586436	0.999796	mbm
FBgn0086856	24.9905	-0.207708	0.437536	-0.474722	0.634985	0.999796	CG11555
FBgn0086855	258.286	-0.0495698	0.150429	-0.329522	0.741761	0.999796	CG17078
FBgn0003444	244.901	-0.00523752	0.146523	-0.0357454	0.971485	0.999796	smo
FBgn0031244	72.6654	-0.112726	0.263878	-0.427191	0.66924	0.999796	CG11601
FBgn0031245	667.093	0.0559174	0.0982472	0.56915	0.569254	0.999796	CG3625
FBgn0025686	68.7556	-0.223074	0.288491	-0.773245	0.439377	0.999796	Amnionless
FBgn0031247	26.3341	0.537728	0.448547	1.19882	0.230597	0.999796	CG11562
FBgn0017457	113.144	-0.18113	0.229129	-0.790516	0.429226	0.999796	U2af38
FBgn0024352	358.502	0.279083	0.475783	0.586576	0.557488	0.999796	Stip1
FBgn0020622	735.579	-0.039918	0.0939287	-0.424982	0.67085	0.999796	Pi3K21B
FBgn0004611	5143.61	-0.0417801	0.0575113	-0.726468	0.467552	0.999796	Plc21C
FBgn0031249	7.78025	-1.89722	0.974361	-1.94715	0.0515173	0.999796	CG11911
FBgn0053127	47.4009	-0.19574	0.338398	-0.578433	0.562972	0.999796	CG33127
FBgn0031250	157.163	0.0979492	0.182621	0.536353	0.591714	0.999796	Ent1
FBgn0003278	68.9645	0.231371	0.2738	0.845038	0.39809	0.999796	RpI135
FBgn0264855	2529.14	0.00556327	0.062454	0.0890779	0.92902	0.999796	AP-2alpha
FBgn0263933	545.002	0.0774929	0.105079	0.737471	0.460836	0.999796	ebi
FBgn0002593	612.522	-0.0241511	0.10389	-0.232467	0.816175	0.999796	RpLP1
FBgn0031253	9.4528	-0.345885	0.703777	-0.491469	0.623095	0.999796	CG11885
FBgn0004583	76.6851	-0.441444	0.319252	-1.38274	0.166744	0.999796	ex
FBgn0015924	548.484	0.0272879	0.103687	0.263176	0.792415	0.999796	crq
FBgn0031256	55.7602	-0.198579	0.293005	-0.677731	0.497942	0.999796	shv
FBgn0031257	413.369	0.199714	0.116353	1.71645	0.08608	0.999796	CG4133
FBgn0031258	662.098	-0.0310434	0.0985545	-0.314987	0.752772	0.999796	CG4297
FBgn0027592	184.005	-0.011533	0.166867	-0.069115	0.944898	0.999796	MED15
FBgn0003963	189.223	0.0828922	0.163895	0.505763	0.613023	0.999796	ush
FBgn0043364	303.71	0.134653	0.137637	0.978322	0.327915	0.999796	cbt
FBgn0010602	210.947	0.101835	0.15615	0.652161	0.514297	0.999796	lwr
FBgn0031260	224.154	0.138797	0.153951	0.901569	0.367286	0.999796	Spp
FBgn0005660	22.5283	-0.222807	0.516334	-0.431517	0.666092	0.999796	Ets21C
FBgn0031261	17.6329	-0.0879739	0.523319	-0.168107	0.866499	0.999796	nAChRbeta3
FBgn0260933	66.0156	0.0258932	0.297426	0.0870576	0.930626	0.999796	rempA
FBgn0031263	188.597	0.0681113	0.176116	0.38674	0.698948	0.999796	Tspo
FBgn0031264	12.8274	-0.863269	0.630792	-1.36855	0.171141	0.999796	CG11835
FBgn0031265	50.0843	-0.265065	0.319258	-0.830252	0.406397	0.999796	CG2794
FBgn0021874	46.6917	-0.209143	0.324423	-0.644661	0.519147	0.999796	Nle
FBgn0031266	485.358	0.0137071	0.108695	0.126106	0.899648	0.999796	Sf3b1
FBgn0031267	35.8744	-0.0371404	0.390478	-0.0951152	0.924223	0.999796	Ipk2
FBgn0031268	150.478	0.0391281	0.185625	0.210791	0.83305	0.999796	cold
FBgn0013323	7.21344	0.0501586	0.83926	0.0597653	0.952343	0.999796	Ptth
FBgn0023489	6.5521	0.619267	0.856626	0.722914	0.469733	0.999796	Pph13
FBgn0010323	34.7656	-0.257168	0.387149	-0.66426	0.506524	0.999796	Gsc
FBgn0031270	22.0785	-0.0298718	0.480524	-0.0621651	0.950431	0.999796	CG13689
FBgn0000497	13.4948	-0.599184	0.709739	-0.844232	0.39854	0.999796	ds
FBgn0026438	1922.04	-0.0160878	0.0709781	-0.226659	0.820689	0.999796	Eaat2
FBgn0031275	1206.79	0.0412673	0.0870844	0.473877	0.635587	0.999796	GABA-B-R3
FBgn0031279	7.00165	-0.5248	0.914282	-0.574002	0.565966	0.999796	CG3544
FBgn0000442	44.6609	0.384231	0.3365	1.14185	0.253517	0.999796	Pkg21D
FBgn0086130	27.322	0.153126	0.432998	0.353641	0.723608	0.999796	Dbp21E2
FBgn0031281	131.262	-0.0942885	0.205331	-0.459202	0.646089	0.999796	Saf6
FBgn0031282	48.1014	-0.00891296	0.323332	-0.0275659	0.978008	0.999796	Pex12
FBgn0031284	88.8353	0.0970148	0.238329	0.407063	0.683962	0.999796	PGAP2
FBgn0015621	26.703	-0.180533	0.45258	-0.398897	0.689969	0.999796	Clp
FBgn0031285	4240.94	0.0765953	0.0608675	1.25839	0.208249	0.999796	CG3662
FBgn0031286	81.9109	-0.317812	0.253813	-1.25215	0.210515	0.999796	CG3862
FBgn0010583	1261.34	-0.0472638	0.0752182	-0.628355	0.529771	0.999796	dock
FBgn0020304	1282.86	0.0708226	0.0753927	0.939382	0.347535	0.999796	drongo
FBgn0264869	11.6637	-1.54404	0.696991	-2.2153	0.0267395	0.999796	lncRNA:CR44060
FBgn0031287	49.9085	0.256877	0.324484	0.791649	0.428565	0.999796	CG4291
FBgn0020545	120.069	0.180165	0.211728	0.850928	0.394809	0.999796	kraken
FBgn0031289	15.6714	-0.173462	0.561428	-0.308965	0.757348	0.999796	CG13950
FBgn0029095	60.6333	-0.458904	0.327525	-1.40113	0.161176	0.999796	aru
FBgn0020305	51.3708	0.0877437	0.310712	0.282396	0.77764	0.999796	dbe
FBgn0053526	2008.07	0.0728886	0.068466	1.0646	0.287059	0.999796	PNUTS
FBgn0002936	18.4157	0.137345	0.547563	0.250829	0.801946	0.999796	ninaA
FBgn0028481	2049.74	0.0902161	0.0685695	1.31569	0.188279	0.999796	CG4341
FBgn0031294	114600	-0.0621324	0.0572059	-1.08612	0.277427	0.999796	IA-2
FBgn0031295	115.477	0.0373265	0.21926	0.170238	0.864823	0.999796	CG4375
FBgn0003310	1052.89	0.0382329	0.0819647	0.466455	0.64089	0.999796	S
FBgn0015905	70.7333	-0.240638	0.284516	-0.845778	0.397677	0.999796	ast
FBgn0031298	249.505	-0.262388	0.163209	-1.60769	0.107904	0.999796	Atg4a
FBgn0031299	760.191	0.0654892	0.0928713	0.705161	0.48071	0.999796	CG4629
FBgn0261938	395.45	0.11107	0.119505	0.929421	0.352671	0.999796	mtRNApol
FBgn0031302	11.0254	0.946346	0.679046	1.39364	0.163426	0.999796	CG14340
FBgn0016926	858.33	0.0383082	0.0881686	0.434488	0.663934	0.999796	Pino
FBgn0031304	366.413	0.115547	0.127724	0.904658	0.365646	0.999796	CG4552
FBgn0031305	30.5712	-0.226512	0.43443	-0.521401	0.602087	0.999796	Iris
FBgn0031306	9497.49	0.0591968	0.0559664	1.05772	0.290183	0.999796	CG4577
FBgn0031307	61.0099	-0.246654	0.291619	-0.84581	0.397659	0.999796	MFS3
FBgn0031308	18.8446	0.191913	0.541462	0.354435	0.723013	0.999796	l(2)10685
FBgn0031309	20.7406	0.177433	0.486751	0.364526	0.715465	0.999796	Tfb4
FBgn0031310	65.7468	-0.055872	0.278921	-0.200315	0.841234	0.999796	Vps29
FBgn0261458	866.246	0.0799729	0.0908477	0.880296	0.378699	0.999796	capt
FBgn0031312	83.8292	0.0561376	0.258326	0.217313	0.827965	0.999796	Tango14
FBgn0031313	212.636	0.0828004	0.170396	0.485929	0.627018	0.999796	CG5080
FBgn0031314	49.2092	0.0629168	0.317248	0.19832	0.842794	0.999796	IntS14
FBgn0031315	32.8961	-0.264641	0.380746	-0.695061	0.487017	0.999796	CG14341
FBgn0024314	116.563	0.196826	0.2111	0.932382	0.351139	0.999796	Plap
FBgn0051922	16.8455	-0.0479372	0.538691	-0.0889884	0.929091	0.999796	CG31922
FBgn0031317	58.5816	0.0563422	0.289323	0.194738	0.845598	0.999796	Charon
FBgn0031318	1087.6	-0.0440696	0.0855493	-0.515137	0.606458	0.999796	CG4887
FBgn0031319	582.751	-0.00928184	0.10299	-0.0901239	0.928189	0.999796	CG4896
FBgn0031320	84.745	0.197635	0.250153	0.790055	0.429496	0.999796	CG5126
FBgn0031321	34.7084	0.216244	0.38192	0.566202	0.571256	0.999796	Tgt
FBgn0031322	37.5803	-0.498176	0.364101	-1.36824	0.171238	0.999796	CG5001
FBgn0031327	16.3796	0.19144	0.570059	0.335824	0.737003	0.999796	CG5397
FBgn0041097	1533.13	-0.0593233	0.0797987	-0.743412	0.457232	0.999796	robo3
FBgn0053126	130.414	-0.0842002	0.196188	-0.429181	0.667792	0.999796	NLaz
FBgn0002543	338.34	-0.217702	0.126504	-1.72091	0.085267	0.999796	robo2
FBgn0266202	12.93	-1.37639	0.838618	-1.64125	0.100745	0.999796	asRNA:CR44897
FBgn0263321	6.88735	0.670703	0.848133	0.7908	0.429061	0.999796	CG43402
FBgn0031343	7.53725	-1.38069	0.896546	-1.54001	0.123558	0.999796	CG18131
FBgn0031344	38.6807	-0.0179236	0.361167	-0.0496269	0.96042	0.999796	CG7420
FBgn0261509	605.997	-0.172108	0.105326	-1.63405	0.102249	0.999796	haf
FBgn0031347	12.0915	-1.07842	0.693035	-1.55608	0.119689	0.999796	CG10869
FBgn0051935	267.094	-0.0545135	0.143579	-0.379677	0.704185	0.999796	CG31935
FBgn0031351	16.7577	-0.348805	0.540978	-0.644766	0.519079	0.999796	CG14352
FBgn0021906	699.918	0.0739283	0.0982204	0.752678	0.451644	0.999796	RFeSP
FBgn0265814	10.8278	-0.617797	0.723166	-0.854295	0.392942	0.999796	lncRNA:CR44603
FBgn0086758	3668.52	-0.0314275	0.0954309	-0.329323	0.741912	0.999796	chinmo
FBgn0011570	176.346	-0.0405668	0.176443	-0.229914	0.818159	0.999796	cpb
FBgn0031356	287.919	0.0614538	0.146973	0.418131	0.675851	0.999796	CG17660
FBgn0266311	12.4175	-1.05938	0.666361	-1.5898	0.111881	0.999796	asRNA:CR44976
FBgn0031357	50.6831	0.151112	0.309217	0.488694	0.625058	0.999796	mRpL48
FBgn0086698	40.1577	-0.226481	0.34832	-0.65021	0.515557	0.999796	frtz
FBgn0031359	556.92	0.180707	0.10371	1.74242	0.0814357	0.999796	Rim2
FBgn0000579	4837.21	0.0303133	0.0624554	0.485358	0.627422	0.999796	Eno
FBgn0260648	16.9879	0.189145	0.542377	0.348734	0.727289	0.999796	Rrp40
FBgn0031360	37.0915	-0.00901626	0.366292	-0.024615	0.980362	0.999796	CG31937
FBgn0031361	26.4916	-0.0407867	0.431524	-0.0945178	0.924698	0.999796	CG17652
FBgn0264494	688.522	-0.0472303	0.0946275	-0.499118	0.617696	0.999796	CG17646
FBgn0027597	102.617	0.0775472	0.218507	0.354896	0.722668	0.999796	CG17712
FBgn0051664	20.0494	0.771865	0.505645	1.5265	0.126886	0.999796	CG31664
FBgn0031367	12.1688	0.0487291	0.627925	0.0776034	0.938144	0.999796	c-cup
FBgn0051665	5029.22	-0.0292087	0.059402	-0.491712	0.622923	0.999796	wry
FBgn0051663	1097.33	0.00816791	0.0886317	0.0921556	0.926574	0.999796	CG31663
FBgn0031374	1972.25	0.00812957	0.0673938	0.120628	0.903986	0.999796	Wdr62
FBgn0031375	96.3128	0.038959	0.251176	0.155107	0.876737	0.999796	erm
FBgn0031376	145.504	0.0262745	0.187882	0.139846	0.888782	0.999796	Der-1
FBgn0031377	538.121	0.167494	0.10811	1.54929	0.121312	0.999796	CG15356
FBgn0031378	7.45483	-0.727863	0.790012	-0.921332	0.356877	0.999796	CG15362
FBgn0031379	299.594	-0.0449043	0.135366	-0.331724	0.740097	0.999796	CG7289
FBgn0001125	626.671	-0.0843737	0.102144	-0.826023	0.408791	0.999796	Got2
FBgn0031381	155.438	0.0220072	0.180845	0.121691	0.903144	0.999796	Npc2a
FBgn0053543	1033.28	0.0155	0.0864879	0.179216	0.857768	0.999796	CG33543
FBgn0031384	1071.86	0.10366	0.0914577	1.13342	0.257039	0.999796	CG4238
FBgn0003557	914.616	0.07328	0.0861004	0.851099	0.394714	0.999796	Su(dx)
FBgn0053516	487.734	-0.00128031	0.110477	-0.0115889	0.990754	0.999796	dpr3
FBgn0031388	7.55182	-2.20634	1.01779	-2.16777	0.0301759	0.999796	CG12674
FBgn0031389	7.94654	0.0887843	0.86458	0.102691	0.918208	0.999796	CG4259
FBgn0004507	2025.85	0.107549	0.0670803	1.60329	0.108871	0.999796	GlyP
FBgn0031390	734.241	0.0191445	0.0941388	0.203365	0.83885	0.999796	tho2
FBgn0031391	102.963	0.0923495	0.222756	0.414576	0.678452	0.999796	CG11723
FBgn0027509	264.996	0.014762	0.140104	0.105364	0.916087	0.999796	TBCD
FBgn0031392	316.842	0.10663	0.136523	0.781041	0.434778	0.999796	AIF
FBgn0031393	51.2401	0.194521	0.319016	0.609752	0.542026	0.999796	CG15382
FBgn0000097	509.141	0.0301471	0.126971	0.237432	0.812321	0.999796	aop
FBgn0266828	9.73698	-0.418632	0.740468	-0.565361	0.571828	0.999796	lncRNA:CR45290
FBgn0031395	139.87	-0.00879927	0.189207	-0.0465061	0.962907	0.999796	CG10874
FBgn0264874	10.6918	-0.816471	0.721456	-1.1317	0.257761	0.999796	asRNA:CR44065
FBgn0031397	335.465	-0.0600969	0.13106	-0.458545	0.646561	0.999796	CG15385
FBgn0010288	77.0265	0.102702	0.258914	0.396664	0.691615	0.999796	Uch
FBgn0085203	6.67811	-0.49297	0.860549	-0.572855	0.566743	0.999796	CG34174
FBgn0031398	34.8615	-0.263255	0.380357	-0.692128	0.488857	0.999796	CG10880
FBgn0031399	197.376	-0.0217032	0.165824	-0.130881	0.895869	0.999796	mio
FBgn0031401	218.663	0.100707	0.154422	0.652156	0.5143	0.999796	papi
FBgn0031403	25.4055	-0.113791	0.460209	-0.247259	0.804708	0.999796	CG15387
FBgn0267378	671.92	-0.128702	0.0960649	-1.33974	0.180328	0.999796	sau
FBgn0264945	22.5965	-0.786312	0.599338	-1.31197	0.189531	0.999796	asRNA:CR44114
FBgn0262126	676.512	0.0620102	0.0947811	0.654247	0.512953	0.999796	Sec24CD
FBgn0264946	9.91389	-1.12223	0.791913	-1.41711	0.156451	0.999796	asRNA:CR44115
FBgn0031413	34.5479	-0.387209	0.377497	-1.02573	0.30502	0.999796	CG9967
FBgn0031414	3015.53	-0.0270253	0.0604191	-0.447297	0.65466	0.999796	eys
FBgn0014010	1284.62	-0.13552	0.0892282	-1.5188	0.128812	0.999796	Rab5
FBgn0261647	901.788	-0.0402168	0.0865294	-0.464777	0.642091	0.999796	Axud1
FBgn0031417	15.2998	-0.0467581	0.612976	-0.0762805	0.939196	0.999796	CG3597
FBgn0031418	79.1079	-0.3288	0.246444	-1.33418	0.182145	0.999796	CG3609
FBgn0031419	23.2371	0.246073	0.463146	0.531308	0.595206	0.999796	CG15390
FBgn0031420	316.261	0.105468	0.142871	0.738205	0.46039	0.999796	Atxn7
FBgn0264672	112.887	0.0935119	0.211358	0.442435	0.658175	0.999796	Eogt
FBgn0031422	29.7654	-0.197519	0.414513	-0.47651	0.633711	0.999796	PIG-Wa
FBgn0264081	8.71876	0.0381504	0.747432	0.051042	0.959292	0.999796	CG43750
FBgn0031424	8171.82	0.0670894	0.0511709	1.31109	0.189829	0.999796	VGlut
FBgn0031426	13.7629	-0.857183	0.775585	-1.10521	0.269069	0.999796	CG18641
FBgn0031428	140.864	0.055675	0.188593	0.295213	0.767831	0.999796	CG9886
FBgn0000490	58.5442	-0.0960209	0.333181	-0.288194	0.773198	0.999796	dpp
FBgn0264978	171.365	0.0361297	0.175451	0.205925	0.83685	0.999796	Slh
FBgn0011818	752.222	-0.0646051	0.0913209	-0.707451	0.479286	0.999796	oaf
FBgn0031432	11.8953	0.854262	0.704807	1.21205	0.225493	0.999796	Cyp309a1
FBgn0041337	9.89999	0.356369	0.731626	0.487092	0.626193	0.999796	Cyp309a2
FBgn0031434	18.2599	0.0129249	0.511762	0.0252556	0.979851	0.999796	insv
FBgn0031436	172.417	-0.0955554	0.175598	-0.544172	0.586323	0.999796	ND-B17.2
FBgn0031437	72.7394	-0.0579688	0.272618	-0.212638	0.831609	0.999796	Arpc5
FBgn0026479	600.663	0.0217127	0.103663	0.209454	0.834094	0.999796	Drp1
FBgn0051690	439.938	0.0323368	0.113301	0.285407	0.775332	0.999796	CG31690
FBgn0031446	6.41393	-1.71854	1.03866	-1.65458	0.0980107	0.999796	CG15398
FBgn0031449	174.228	0.0573365	0.194281	0.295121	0.767902	0.999796	CG31689
FBgn0031450	355.861	-0.00622532	0.127168	-0.0489536	0.960956	0.999796	Hrs
FBgn0031452	94.3364	-0.249927	0.242205	-1.03188	0.302128	0.999796	Cwc25
FBgn0250906	673.259	0.104368	0.103553	1.00787	0.313518	0.999796	Pgk
FBgn0031453	4044.4	0.0289905	0.0950842	0.304893	0.760447	0.999796	Bacc
FBgn0265997	9.44005	-1.11795	0.782557	-1.42859	0.153123	0.999796	lncRNA:CR44772
FBgn0031456	156.834	0.139975	0.183907	0.76112	0.446585	0.999796	Tnpo-SR
FBgn0031457	164.816	-0.153406	0.175641	-0.873409	0.38244	0.999796	CG3077
FBgn0031458	44.081	-0.0446378	0.329616	-0.135424	0.892277	0.999796	aph-1
FBgn0026324	41.3129	-0.259173	0.359666	-0.720593	0.47116	0.999796	Taf10b
FBgn0028398	49.0744	-0.0178175	0.33507	-0.0531754	0.957592	0.999796	Taf10
FBgn0019830	117.175	0.102372	0.208189	0.491725	0.622914	0.999796	colt
FBgn0031459	87.3833	0.00642745	0.250949	0.0256126	0.979566	0.999796	CG2862
FBgn0031460	17.2609	0.0958193	0.534619	0.179229	0.857758	0.999796	CG15399
FBgn0004242	15534	-0.0322142	0.0692722	-0.465038	0.641904	0.999796	Syt1
FBgn0264369	7.25254	-0.7642	0.845908	-0.903408	0.366309	0.999796	lncRNA:CR43821
FBgn0031463	46.9112	0.0833328	0.334446	0.249167	0.803232	0.999796	G6P
FBgn0031464	6.83626	0.44634	0.866565	0.515068	0.606506	0.999796	Duox
FBgn0031473	563.173	0.0745353	0.11322	0.658322	0.510331	0.999796	CG3104
FBgn0015521	266.198	-0.0423138	0.152641	-0.277211	0.781618	0.999796	RpS21
FBgn0031474	896.021	-0.0142822	0.0972493	-0.146861	0.883241	0.999796	CG2991
FBgn0051694	770.445	0.0807613	0.0924459	0.873606	0.382333	0.999796	CG31694
FBgn0031478	356.918	-0.0587535	0.128334	-0.457816	0.647085	0.999796	CG8814
FBgn0031479	23.4014	0.481227	0.478139	1.00646	0.314195	0.999796	Prx6005
FBgn0028970	168.385	0.061285	0.178762	0.34283	0.731726	0.999796	betaggt-II
FBgn0024947	508.703	0.124527	0.10869	1.14571	0.251916	0.999796	NTPase
FBgn0041111	1882.93	-0.0929664	0.0772719	-1.20311	0.228935	0.999796	lilli
FBgn0010263	7030.86	-0.0975812	0.0827287	-1.17953	0.238186	0.999796	Rbp9
FBgn0024920	11.7478	-0.879356	0.747565	-1.17629	0.239478	0.999796	Ts
FBgn0004584	169.884	0.149737	0.17428	0.859173	0.390245	0.999796	Rrp1
FBgn0260639	181.012	0.24357	0.16851	1.44544	0.148335	0.999796	gammaTub23C
FBgn0031483	188.103	-0.0415181	0.167852	-0.247349	0.804638	0.999796	CG9641
FBgn0031484	42.5051	0.313174	0.335289	0.934041	0.350283	0.999796	CG3165
FBgn0031485	20.4251	0.0644316	0.502599	0.128197	0.897993	0.999796	CG9643
FBgn0250786	1891.17	0.0725696	0.0693075	1.04707	0.295069	0.999796	Chd1
FBgn0025109	56.2593	0.342147	0.301186	1.136	0.255957	0.999796	Bem46
FBgn0002989	51.1321	-0.0341825	0.32711	-0.104498	0.916774	0.999796	okr
FBgn0025681	710.847	0.115103	0.0975534	1.1799	0.23804	0.999796	CG3558
FBgn0031488	7.47038	-0.12138	0.912964	-0.132951	0.894232	0.999796	CG17265
FBgn0031489	26.6942	-0.254961	0.461432	-0.552542	0.580577	0.999796	CG17224
FBgn0031490	24.8408	0.37946	0.457695	0.829067	0.407066	0.999796	CG17264
FBgn0031491	192.554	0.147095	0.163568	0.899291	0.368498	0.999796	alpha4GT1
FBgn0031492	174.845	0.13511	0.174557	0.774014	0.438922	0.999796	CG3542
FBgn0031493	247.472	0.0732275	0.148357	0.493592	0.621595	0.999796	Sf3b2
FBgn0264996	6.33725	-1.72344	0.983876	-1.75169	0.0798275	0.999796	asRNA:CR44147
FBgn0031495	351.589	0.0478576	0.137324	0.348502	0.727463	0.999796	GABPI
FBgn0031496	12.8763	-0.9231	0.662095	-1.39421	0.163254	0.999796	CG17258
FBgn0031497	105.888	-0.150307	0.221429	-0.678804	0.497262	0.999796	SerRS
FBgn0031498	28.5269	0.105445	0.404851	0.260454	0.794513	0.999796	CG17260
FBgn0243513	41.2916	0.397146	0.342001	1.16124	0.245543	0.999796	cnir
FBgn0031500	60.4069	0.328419	0.291973	1.12483	0.260662	0.999796	CG17221
FBgn0015600	3838.96	-0.00353006	0.0592767	-0.0595522	0.952512	0.999796	toc
FBgn0031505	70.7789	0.00931572	0.269083	0.0346203	0.972383	0.999796	ND-B14.5B
FBgn0011648	476.271	0.0313378	0.109313	0.286679	0.774358	0.999796	Mad
FBgn0260817	125.418	-0.19904	0.211779	-0.939844	0.347298	0.999796	gkt
FBgn0014906	648.089	0.143614	0.0999587	1.43674	0.150793	0.999796	Hydr2
FBgn0264744	16.8471	-0.347412	0.539295	-0.644198	0.519447	0.999796	CG44002
FBgn0264745	35.5488	0.400526	0.378956	1.05692	0.290549	0.999796	CR44003
FBgn0085422	449.09	-0.0516777	0.12217	-0.422999	0.672296	0.999796	CG34393
FBgn0267270	15.8366	0.0279026	0.544154	0.051277	0.959105	0.999796	lncRNA:CR45706
FBgn0031515	24.4037	0.371687	0.44187	0.84117	0.400253	0.999796	CG9664
FBgn0031516	69.8286	0.0212254	0.270912	0.0783479	0.937551	0.999796	CG9663
FBgn0031518	91.2759	-0.0986296	0.235863	-0.418164	0.675827	0.999796	CG3277
FBgn0031517	8.22708	-0.0800388	0.74991	-0.106731	0.915002	0.999796	CG15406
FBgn0031520	113.15	0.158649	0.215765	0.735284	0.462167	0.999796	CG8837
FBgn0020445	183.872	-0.195342	0.173875	-1.12346	0.261243	0.999796	E23
FBgn0085423	2130.77	0.0265936	0.0677511	0.39252	0.694674	0.999796	GramD1B
FBgn0031528	17.653	-0.565529	0.533161	-1.06071	0.288822	0.999796	CG15412
FBgn0031529	72.8459	0.043079	0.259354	0.166101	0.868077	0.999796	CG9662
FBgn0016698	96.1794	0.0134315	0.228892	0.0586804	0.953207	0.999796	Ptpa
FBgn0031530	889.241	-0.0122351	0.0913701	-0.133907	0.893476	0.999796	Pgant2
FBgn0031534	289.813	-0.0220205	0.135145	-0.162939	0.870567	0.999796	Snx1
FBgn0031535	55.5981	0.163962	0.310565	0.527947	0.597536	0.999796	CG12795
FBgn0031536	191.006	0.0901744	0.167692	0.537738	0.590758	0.999796	Cog3
FBgn0266670	246.064	0.108549	0.144831	0.749489	0.453562	0.999796	Sec5
FBgn0031538	41.8609	-0.0259262	0.40101	-0.0646524	0.948451	0.999796	CG3246
FBgn0005616	460.316	0.093391	0.119116	0.784034	0.43302	0.999796	msl-2
FBgn0021967	354.425	0.00277254	0.136184	0.0203588	0.983757	0.999796	ND-PDSW
FBgn0031540	9.8434	-0.0809611	0.752233	-0.107628	0.914291	0.999796	Pif1
FBgn0051776	12.4115	0.292137	0.639105	0.457104	0.647596	0.999796	CG31776
FBgn0051956	9.14994	0.29901	0.723425	0.413326	0.679368	0.999796	Pgant4
FBgn0261560	36.2001	-0.609226	0.380588	-1.60075	0.109433	0.999796	Thor
FBgn0014396	315.637	-0.220375	0.131482	-1.67608	0.0937233	0.999796	tim
FBgn0053123	215.807	0.052025	0.155171	0.335275	0.737418	0.999796	LeuRS
FBgn0031544	363.277	0.0652853	0.129054	0.505877	0.612943	0.999796	CG17593
FBgn0031545	7.92634	-1.44759	2.56284	-0.564839	0.572184	0.999796	CG3213
FBgn0031549	19.5488	-0.270854	0.501671	-0.539904	0.589263	0.999796	Spindly
FBgn0024244	22.5709	-0.25523	0.481835	-0.529705	0.596317	0.999796	drm
FBgn0002985	8.32867	-0.14956	0.752875	-0.198652	0.842535	0.999796	odd
FBgn0000721	472.002	0.0826186	0.113687	0.726719	0.467398	0.999796	for
FBgn0085369	264.368	0.11511	0.145957	0.788658	0.430312	0.999796	Drgx
FBgn0031561	27.6651	-0.495565	0.447508	-1.10739	0.268126	0.999796	IM33
FBgn0031563	8.89421	-0.783093	0.823537	-0.95089	0.34166	0.999796	CG10031
FBgn0051778	7.06712	0.124396	0.821659	0.151397	0.879663	0.999796	CG31778
FBgn0015376	12.6289	-0.310546	0.668071	-0.464839	0.642047	0.999796	cutlet
FBgn0031566	327.587	0.101256	0.131831	0.768073	0.442444	0.999796	CG2818
FBgn0003386	2164.91	-0.0233753	0.0715833	-0.326547	0.74401	0.999796	Shaw
FBgn0031568	284.793	-0.113882	0.138722	-0.820937	0.411682	0.999796	CG10019
FBgn0263846	2260.7	0.0335538	0.0715287	0.469096	0.639001	0.999796	CG43707
FBgn0263842	9.74291	-0.357746	0.71071	-0.503364	0.614708	0.999796	CG43703
FBgn0004893	30.9234	-0.191589	0.388737	-0.49285	0.622119	0.999796	bowl
FBgn0031571	178.704	0.0356441	0.173401	0.205559	0.837135	0.999796	bark
FBgn0021800	1869.13	-0.0408061	0.101127	-0.403515	0.686569	0.999796	Reph
FBgn0031573	67.3774	-0.00666977	0.266995	-0.0249809	0.98007	0.999796	CG3407
FBgn0003430	57.1147	-0.0742914	0.306455	-0.242422	0.808453	0.999796	slp1
FBgn0004567	63.2535	-0.0504092	0.28591	-0.176311	0.860049	0.999796	slp2
FBgn0031574	7.36097	-1.50149	0.912005	-1.64637	0.0996883	0.999796	TTLL4B
FBgn0031575	453.41	0.0849713	0.115948	0.732842	0.463655	0.999796	Cep97
FBgn0051957	20.602	-0.479342	0.51153	-0.937076	0.348719	0.999796	CG31957
FBgn0000256	886.101	0.0199083	0.0928818	0.21434	0.830282	0.999796	capu
FBgn0051774	1146.3	-0.154533	0.0783105	-1.97333	0.0484574	0.999796	fred
FBgn0051773	72.6158	0.0353446	0.270012	0.1309	0.895854	0.999796	CG31773
FBgn0000547	1150.02	-0.12645	0.080586	-1.56913	0.116619	0.999796	ed
FBgn0266319	9.85007	-0.639386	0.744244	-0.859107	0.390281	0.999796	asRNA:CR44984
FBgn0086032	8.09574	-0.249228	0.798725	-0.312033	0.755016	0.999796	snoRNA:Me28S-C437
FBgn0014033	27.2418	-0.389701	0.430469	-0.905293	0.36531	0.999796	Sr-CI
FBgn0051961	120.62	0.111805	0.208613	0.535944	0.591997	0.999796	TBCC
FBgn0040102	13.6726	0.187056	0.712854	0.262405	0.793009	0.999796	lectin-24Db
FBgn0031589	457.355	-0.0817107	0.118664	-0.688591	0.491081	0.999796	Naprt
FBgn0001075	17.0933	-0.437016	0.528878	-0.826308	0.408629	0.999796	ft
FBgn0031590	371.069	0.0546145	0.126527	0.431643	0.666001	0.999796	CG3702
FBgn0003941	714.974	-0.031453	0.102063	-0.308171	0.757952	0.999796	RpL40
FBgn0031592	8.12894	0.361334	0.793088	0.455604	0.648675	0.999796	Art2
FBgn0010473	7559.08	0.00773579	0.0554326	0.139553	0.889013	0.999796	tutl
FBgn0028482	1151.58	0.14796	0.0932897	1.58603	0.112733	0.999796	bdl
FBgn0020762	1164.01	0.000783713	0.0797831	0.00982305	0.992162	0.999796	Atet
FBgn0026319	10.1468	0.714542	0.703825	1.01523	0.309998	0.999796	Traf4
FBgn0031597	64.9712	0.0500456	0.27093	0.184718	0.85345	0.999796	CG17612
FBgn0031598	256.241	0.102551	0.151822	0.675469	0.499378	0.999796	Vps53
FBgn0027560	165.3	0.525199	0.240119	2.18725	0.0287244	0.999796	Tps1
FBgn0031600	71.8641	0.0941662	0.259058	0.363495	0.716235	0.999796	CG3652
FBgn0022153	591.83	0.0528089	0.107007	0.493511	0.621652	0.999796	l(2)k05819
FBgn0031601	36.2303	0.0378616	0.364493	0.103875	0.917269	0.999796	Dim1
FBgn0031602	1068.98	0.0175564	0.0806096	0.217795	0.827589	0.999796	CG15431
FBgn0031603	38.8035	-0.376825	0.358781	-1.05029	0.293583	0.999796	CG15432
FBgn0027609	301.704	0.0256122	0.136186	0.188068	0.850823	0.999796	morgue
FBgn0031604	88.8476	-0.110729	0.239538	-0.462261	0.643894	0.999796	Elp3
FBgn0025684	153.325	0.00315691	0.19356	0.0163098	0.986987	0.999796	MFS18
FBgn0031606	129.339	0.00126105	0.196757	0.00640918	0.994886	0.999796	CG15439
FBgn0031607	62.4929	0.0213632	0.283359	0.0753927	0.939902	0.999796	CG15440
FBgn0019982	219.81	0.023455	0.155263	0.151066	0.879923	0.999796	Gs1l
FBgn0261606	802.083	-0.0536786	0.0895175	-0.599643	0.548744	0.999796	RpL27A
FBgn0053002	30.6999	0.239612	0.424997	0.563797	0.572892	0.999796	mRpL27
FBgn0031608	56.3878	0.246951	0.294944	0.837282	0.402434	0.999796	CG15435
FBgn0031609	78.9321	0.12748	0.263518	0.483763	0.628554	0.999796	CG15443
FBgn0031610	14.6841	0.0667249	0.565282	0.118038	0.906037	0.999796	CG15436
FBgn0031611	127.724	0.130803	0.200006	0.653995	0.513115	0.999796	FIG4
FBgn0011603	753.871	0.158726	0.0971844	1.63325	0.102417	0.999796	ine
FBgn0053196	347.54	-0.0740451	0.198238	-0.373517	0.708764	0.999796	dpy
FBgn0085380	474.845	0.0680091	0.116926	0.581642	0.560808	0.999796	CG34351
FBgn0031626	11.5683	-0.538253	0.667837	-0.805965	0.420263	0.999796	CG15631
FBgn0031627	707.982	-0.045413	0.0963771	-0.471201	0.637497	0.999796	fipi
FBgn0031628	49.844	-0.0760876	0.324113	-0.234756	0.814398	0.999796	CG3294
FBgn0031629	8.25971	0.0417767	0.775874	0.0538446	0.957059	0.999796	Clect27
FBgn0031630	19.2207	-0.48068	0.509926	-0.942646	0.345862	0.999796	CG15629
FBgn0031631	107.693	0.16436	0.227845	0.721367	0.470683	0.999796	CG3225
FBgn0031632	1497.98	0.0959979	0.0903273	1.06278	0.287883	0.999796	CG15628
FBgn0031633	69.0164	0.211516	0.276677	0.764487	0.444577	0.999796	Fnta
FBgn0031635	157.662	0.11157	0.179602	0.621208	0.534463	0.999796	tank
FBgn0031636	928.159	-0.0301733	0.0902922	-0.334174	0.738248	0.999796	CG12194
FBgn0031637	1215.94	0.0344465	0.0758007	0.454434	0.649516	0.999796	mxt
FBgn0031638	110.302	0.0206868	0.21564	0.0959322	0.923574	0.999796	CG11927
FBgn0031639	59.1223	0.124184	0.289851	0.428439	0.668332	0.999796	mRpS2
FBgn0031640	112.525	-0.0157087	0.21122	-0.0743714	0.940715	0.999796	Mon1
FBgn0051660	1817.92	0.0200561	0.0730279	0.274637	0.783595	0.999796	smog
FBgn0000286	825.902	-0.0999439	0.0899435	-1.11118	0.266489	0.999796	Cf2
FBgn0031643	191.252	-0.032998	0.172589	-0.191194	0.848373	0.999796	CG3008
FBgn0041150	1967.33	0.0767212	0.0776174	0.988454	0.32293	0.999796	hoe1
FBgn0031649	271.986	0.0502327	0.14469	0.347175	0.72846	0.999796	hoe2
FBgn0031650	17.9398	0.238513	0.55492	0.429816	0.66733	0.999796	CG14044
FBgn0031651	104.491	-0.0106959	0.234625	-0.0455873	0.963639	0.999796	mRpL24
FBgn0015000	76.6686	-0.0433975	0.256244	-0.16936	0.865513	0.999796	betaggt-I
FBgn0031652	74.2975	0.172201	0.255559	0.67382	0.500426	0.999796	jet
FBgn0031655	45.7475	-0.0379972	0.33387	-0.113809	0.90939	0.999796	Marcal1
FBgn0083961	85.0495	-0.413083	0.261109	-1.58203	0.113643	0.999796	CG34125
FBgn0015834	534.165	0.0235638	0.107552	0.219093	0.826578	0.999796	eIF3i
FBgn0262467	65.2567	0.0850748	0.27726	0.306842	0.758964	0.999796	Scox
FBgn0031657	51.6326	-0.327876	0.312563	-1.04899	0.294183	0.999796	CG3756
FBgn0010607	56.9966	0.228584	0.308376	0.741251	0.458541	0.999796	l(2)05714
FBgn0031659	218.068	0.0376132	0.160048	0.235011	0.8142	0.999796	CG14043
FBgn0031660	155.305	0.0546198	0.179465	0.304348	0.760863	0.999796	mRpL28
FBgn0031661	62.7723	0.179455	0.279643	0.641729	0.521049	0.999796	Gmd
FBgn0031662	122.069	0.112465	0.207882	0.541006	0.588503	0.999796	CG3792
FBgn0031663	43.366	0.172515	0.344669	0.500522	0.616708	0.999796	CG8891
FBgn0031664	72.7997	0.0529623	0.267155	0.198246	0.842853	0.999796	CG8892
FBgn0083962	1835.03	0.0856907	0.07339	1.16761	0.242965	0.999796	CG34126
FBgn0053113	3422.94	0.0230107	0.0720467	0.319386	0.749434	0.999796	Rtnl1
FBgn0031670	192.704	0.114545	0.170576	0.671515	0.501892	0.999796	SelT
FBgn0016075	2143.01	0.161016	0.0780424	2.06318	0.0390953	0.999796	vkg
FBgn0000299	1672.94	0.208961	0.0930195	2.24643	0.0246768	0.999796	Col4a1
FBgn0031673	545.794	0.0178495	0.106922	0.166939	0.867418	0.999796	CG31650
FBgn0031675	484.279	0.0479718	0.122149	0.392732	0.694518	0.999796	CG9121
FBgn0022023	662.558	-0.169916	0.103096	-1.64813	0.0993254	0.999796	eIF3h
FBgn0031676	58.5649	0.0821433	0.289944	0.283307	0.776941	0.999796	senju
FBgn0014857	229.398	0.0452739	0.151909	0.298034	0.765677	0.999796	His3.3A
FBgn0031678	42.1222	-0.167008	0.340885	-0.489924	0.624187	0.999796	Nepl3
FBgn0028694	114.038	-0.0517226	0.212791	-0.243068	0.807953	0.999796	Rpn11
FBgn0028572	1225.8	0.0456918	0.0763819	0.598203	0.549705	0.999796	qtc
FBgn0261608	370.058	-0.157144	0.132385	-1.18702	0.235221	0.999796	RpL37A
FBgn0031681	843.865	0.0136846	0.0872677	0.156812	0.875393	0.999796	Pgant5
FBgn0031682	76.8593	-0.0301649	0.275426	-0.109521	0.912789	0.999796	CG5828
FBgn0031683	1342.07	0.146812	0.0850051	1.7271	0.0841493	0.999796	CG4230
FBgn0031684	145.028	-0.17719	0.191332	-0.926087	0.354401	0.999796	ND-13A
FBgn0261836	47523.7	0.0135619	0.0464673	0.29186	0.770394	0.999796	Msp300
FBgn0082990	9.54781	0.500344	0.736586	0.679275	0.496964	0.999796	snoRNA:Psi28S-2263
FBgn0083028	6.23233	0.432132	0.919019	0.47021	0.638205	0.999796	snoRNA:Psi18S-525k
FBgn0031688	37.6454	0.453466	0.358793	1.26386	0.206279	0.999796	Cyp28d2
FBgn0031692	11.7335	-0.569798	0.727061	-0.7837	0.433216	0.999796	TpnC25D
FBgn0003716	884.329	0.104236	0.087994	1.18459	0.236181	0.999796	tkv
FBgn0046776	14.1157	-0.970263	0.613081	-1.5826	0.113512	0.999796	CR14033
FBgn0265957	8.17484	-0.453359	0.828779	-0.54702	0.584365	0.999796	lncRNA:CR44744
FBgn0031693	24.921	-1.0332	0.506649	-2.03927	0.0414226	0.999796	Cyp4ac1
FBgn0031694	17.4438	-0.285314	0.680809	-0.419081	0.675157	0.999796	Cyp4ac2
FBgn0031695	97.1513	-0.275859	0.252194	-1.09384	0.274026	0.999796	Cyp4ac3
FBgn0000228	1023.23	0.0361903	0.0829827	0.436119	0.66275	0.999796	Bsg25D
FBgn0031696	284.585	0.00066932	0.135655	0.004934	0.996063	0.999796	Bub1
FBgn0031697	1762.61	0.0719013	0.0693792	1.03635	0.300038	0.999796	CG14024
FBgn0031698	2002.25	-0.0218212	0.0724848	-0.301045	0.76338	0.999796	Ncoa6
FBgn0015031	151.706	-0.0923015	0.193562	-0.476857	0.633464	0.999796	cype
FBgn0031702	132.218	0.295897	0.211494	1.39908	0.161788	0.999796	fusl
FBgn0031703	135.878	0.28821	0.190757	1.51087	0.130821	0.999796	CG12512
FBgn0016920	16.7899	0.0893212	0.633611	0.140972	0.887892	0.999796	nompC
FBgn0016660	21.0326	-0.0278067	0.488269	-0.0569495	0.954585	0.999796	H15
FBgn0261963	40.0813	-0.181328	0.34965	-0.518597	0.604042	0.999796	mid
FBgn0031708	129.654	-0.0832585	0.20121	-0.413788	0.679029	0.999796	CG7382
FBgn0000318	110.668	-0.170461	0.215693	-0.790297	0.429355	0.999796	cl
FBgn0031710	204.879	-0.0219151	0.157703	-0.138964	0.889479	0.999796	Vps52
FBgn0031711	75.7595	0.0334785	0.25808	0.129722	0.896787	0.999796	CG6907
FBgn0051989	132.476	-0.0760772	0.204303	-0.372375	0.709614	0.999796	Cap-D3
FBgn0051648	29.6289	0.320512	0.418636	0.765611	0.443908	0.999796	CG31648
FBgn0051915	97.2263	-0.041525	0.227342	-0.182654	0.855069	0.999796	CG31915
FBgn0031713	162.53	0.140433	0.184661	0.760492	0.446961	0.999796	Coq6
FBgn0031716	368.176	0.127047	0.124294	1.02215	0.306711	0.999796	CG14015
FBgn0014189	360.305	-0.0536027	0.122396	-0.437945	0.661426	0.999796	Hel25E
FBgn0002525	528.82	0.0991393	0.109367	0.906483	0.36468	0.999796	Lam
FBgn0031717	70.8928	0.0279734	0.264255	0.105858	0.915695	0.999796	Oscillin
FBgn0004620	125.771	0.153367	0.199277	0.76962	0.441525	0.999796	GluRIIA
FBgn0031725	206.85	0.0277003	0.1652	0.167678	0.866837	0.999796	DIP-eta
FBgn0051646	290.966	-0.0556597	0.138609	-0.401558	0.688009	0.999796	DIP-theta
FBgn0266069	8.32253	0.0532982	0.761888	0.0699554	0.944229	0.999796	lncRNA:CR44822
FBgn0024191	77.8213	0.0943027	0.25608	0.368255	0.712683	0.999796	sip1
FBgn0031736	989.477	-0.150812	0.11413	-1.3214	0.186366	0.999796	CG11030
FBgn0031734	43.8408	-0.397901	0.367826	-1.08176	0.279358	0.999796	CG11147
FBgn0031735	139.163	0.203924	0.19344	1.0542	0.291792	0.999796	CG11029
FBgn0031737	8.61878	-0.679676	0.81457	-0.834398	0.404057	0.999796	obst-E
FBgn0031738	597.322	-0.0597721	0.101732	-0.587547	0.556836	0.999796	CG9171
FBgn0031739	57.8109	0.0440831	0.291104	0.151434	0.879633	0.999796	CG14005
FBgn0031740	109.089	0.0608565	0.221797	0.274379	0.783794	0.999796	CG7239
FBgn0031741	6.89286	-0.13828	0.854108	-0.1619	0.871385	0.999796	CG11034
FBgn0085410	321.573	-0.217918	0.129747	-1.67956	0.0930432	0.999796	TrissinR
FBgn0031745	26.5023	-0.022713	0.431346	-0.0526561	0.958006	0.999796	rau
FBgn0043362	3879.13	0.0893307	0.0585083	1.5268	0.12681	0.999796	bchs
FBgn0031751	29.3482	-0.222665	0.416493	-0.534619	0.592914	0.999796	CG9016
FBgn0015381	42.7493	-0.281783	0.357632	-0.787913	0.430748	0.999796	dsf
FBgn0001128	1332.52	0.0331322	0.080597	0.411085	0.68101	0.999796	Gpdh1
FBgn0031752	583.1	-0.0174468	0.102787	-0.169738	0.865216	0.999796	CG9044
FBgn0031753	73.7827	0.144214	0.257512	0.560028	0.57546	0.999796	CG13999
FBgn0000308	1267.27	-0.032479	0.078566	-0.413397	0.679315	0.999796	chic
FBgn0001942	6000.9	-0.0228472	0.0528016	-0.432698	0.665234	0.999796	eIF4A
FBgn0001941	260.514	0.0512284	0.147139	0.348164	0.727717	0.999796	ifc
FBgn0031759	2305.16	0.0941481	0.0664041	1.41781	0.156248	0.999796	lid
FBgn0031760	189.389	0.0239261	0.174921	0.136783	0.891203	0.999796	Tsp26A
FBgn0001089	89.2238	0.243745	0.235252	1.0361	0.300155	0.999796	Gal
FBgn0264448	11.6289	-0.676592	0.655096	-1.03281	0.301691	0.999796	asRNA:CR43866
FBgn0031762	337.927	0.0721452	0.128838	0.55997	0.5755	0.999796	CG9098
FBgn0031764	30.8621	0.0324401	0.390222	0.0831325	0.933746	0.999796	CG9107
FBgn0031765	63.8793	0.0577309	0.310963	0.185652	0.852718	0.999796	CG9109
FBgn0025742	224.257	-0.143108	0.152966	-0.935554	0.349503	0.999796	mtm
FBgn0051643	90.8723	-0.114599	0.237865	-0.481784	0.629959	0.999796	CG31643
FBgn0029161	6.82459	0.137329	0.832354	0.164989	0.868953	0.999796	slmo
FBgn0031768	101.275	0.0580102	0.234258	0.247634	0.804418	0.999796	CG12393
FBgn0031769	163.873	0.121164	0.178424	0.679079	0.497088	0.999796	CG9135
FBgn0031770	776.44	-0.045549	0.0907284	-0.502036	0.615642	0.999796	CG13995
FBgn0031771	1138.99	0.104647	0.0861311	1.21497	0.224378	0.999796	ND-51
FBgn0031772	28.022	0.209056	0.424207	0.492817	0.622142	0.999796	CG13994
FBgn0031773	93.2147	-0.126788	0.244365	-0.518846	0.603868	0.999796	Fbw5
FBgn0031774	68.6673	0.0389812	0.296744	0.131363	0.895488	0.999796	CG9147
FBgn0031776	31.1411	0.215278	0.394122	0.546222	0.584913	0.999796	Pfdn1
FBgn0031777	20.2482	-0.148358	0.492377	-0.30131	0.763178	0.999796	CG9154
FBgn0266449	228.173	-0.0499036	0.152976	-0.326218	0.744259	0.999796	Kr-h2
FBgn0266450	286.799	0.043458	0.16606	0.261701	0.793552	0.999796	Kr-h1
FBgn0031779	176.598	-0.0547369	0.171631	-0.318923	0.749785	0.999796	CG9175
FBgn0266521	2163.73	-0.0576919	0.0875087	-0.65927	0.509722	0.999796	stai
FBgn0051642	114.356	-0.101334	0.209344	-0.484055	0.628347	0.999796	CG31642
FBgn0031781	72.0355	-0.199479	0.261763	-0.762061	0.446024	0.999796	Arpc4
FBgn0031782	61.7002	-0.117043	0.295237	-0.396439	0.691781	0.999796	WDR79
FBgn0085409	1606.04	-0.0295122	0.0743123	-0.397137	0.691266	0.999796	smal
FBgn0053531	635.631	-0.0183037	0.10842	-0.168821	0.865937	0.999796	Ddr
FBgn0031791	80.2119	-0.152636	0.253304	-0.60258	0.546788	0.999796	AANATL2
FBgn0261699	6.19185	0.864446	0.893837	0.967118	0.333485	0.999796	lncRNA:CR42735
FBgn0260452	27.2429	-0.0418895	0.425505	-0.0984466	0.921578	0.999796	CG13984
FBgn0265778	2006.5	-0.0212355	0.0672114	-0.31595	0.75204	0.999796	PDZ-GEF
FBgn0031799	78.6833	0.0320196	0.246933	0.129669	0.896828	0.999796	Pez
FBgn0015623	460.917	0.146424	0.115129	1.27183	0.203435	0.999796	Cpr
FBgn0031800	12.6207	-0.103323	0.66702	-0.154902	0.876898	0.999796	CG9497
FBgn0031801	12.2329	0.0972788	0.649298	0.149821	0.880906	0.999796	CG9498
FBgn0259714	270.784	-0.0231158	0.14309	-0.161547	0.871662	0.999796	DIP-epsilon
FBgn0031808	741.491	-0.0326243	0.0936962	-0.348192	0.727696	0.999796	Nepl5
FBgn0259716	33.5068	-0.0586675	0.383249	-0.153079	0.878336	0.999796	Nepl6
FBgn0259715	87.9725	0.219628	0.271715	0.808302	0.418916	0.999796	CG42369
FBgn0031811	132.769	0.153364	0.213794	0.717346	0.473161	0.999796	CG13982
FBgn0011722	51.0174	0.224568	0.358616	0.626206	0.53118	0.999796	Tig
FBgn0263278	105.16	0.102343	0.218436	0.468526	0.639409	0.999796	Fic
FBgn0031813	203.688	0.13675	0.160113	0.854085	0.393058	0.999796	CG9527
FBgn0031814	1332.09	0.0754113	0.0780478	0.966219	0.333934	0.999796	retm
FBgn0031815	552.029	0.0317067	0.106919	0.296549	0.766811	0.999796	frj
FBgn0031816	369.874	0.00927595	0.121094	0.0766011	0.938941	0.999796	Rchy1
FBgn0031817	151.188	-0.0792568	0.188235	-0.421053	0.673716	0.999796	HemK1
FBgn0259749	388.174	0.0165782	0.118665	0.139705	0.888893	0.999796	mmy
FBgn0031818	210.614	-0.0416439	0.185721	-0.224228	0.82258	0.999796	CG9536
FBgn0086357	676.987	-0.0700948	0.100877	-0.694855	0.487146	0.999796	Sec61alpha
FBgn0031820	1086.55	-0.00308223	0.0883027	-0.0349053	0.972155	0.999796	Daxx
FBgn0031821	18.7817	-0.625915	0.553785	-1.13025	0.258371	0.999796	KFase
FBgn0027496	74.5586	0.101593	0.260201	0.390438	0.696212	0.999796	epsilonCOP
FBgn0031822	18.7886	-0.529074	0.499612	-1.05897	0.289613	0.999796	Phf5a
FBgn0051638	758.264	0.112675	0.0940228	1.19838	0.230769	0.999796	CG31638
FBgn0031824	35.9032	-0.141811	0.399186	-0.35525	0.722402	0.999796	CG9547
FBgn0051637	700.171	0.0143904	0.101188	0.142215	0.88691	0.999796	CG31637
FBgn0000320	62.4296	0.22083	0.28115	0.785452	0.432189	0.999796	eya
FBgn0031830	352.879	-0.0299185	0.135631	-0.220588	0.825413	0.999796	COX5B
FBgn0031832	29.2171	0.358659	0.409836	0.875128	0.381504	0.999796	CG9596
FBgn0031831	12.5683	-0.656881	0.611415	-1.07436	0.28266	0.999796	COX5BL
FBgn0263916	91.0425	-0.0359481	0.240626	-0.149394	0.881243	0.999796	Ent2
FBgn0031834	134.806	-0.0720072	0.195093	-0.369091	0.71206	0.999796	CG13766
FBgn0031835	5250.57	-0.0389217	0.0662416	-0.587572	0.55682	0.999796	CG11319
FBgn0031836	540.837	0.0360513	0.110313	0.32681	0.743811	0.999796	CG11050
FBgn0051634	6.02709	0.472721	0.922531	0.512417	0.608359	0.999796	Oatp26F
FBgn0051635	2663	-0.00802173	0.0637511	-0.125829	0.899867	0.999796	CG31635
FBgn0031842	1188.19	0.0256399	0.0773155	0.331627	0.740171	0.999796	Tango1
FBgn0051633	119.877	0.264508	0.212299	1.24592	0.212792	0.999796	CG31633
FBgn0028467	333.574	0.0278277	0.128023	0.217365	0.827924	0.999796	CG11070
FBgn0263200	72.3774	0.201546	0.260649	0.773248	0.439375	0.999796	Galt
FBgn0028990	98.0616	-0.473772	0.282838	-1.67507	0.0939209	0.999796	Spn27A
FBgn0000351	7.90458	-0.288498	0.810483	-0.355959	0.721871	0.999796	cort
FBgn0028703	1627.63	-0.0120155	0.0752533	-0.159667	0.873143	0.999796	Nhe3
FBgn0031850	13.3842	-0.443462	0.655745	-0.676273	0.498868	0.999796	Tsp
FBgn0025595	18.4924	1.02499	0.547276	1.8729	0.0610829	0.999796	AkhR
FBgn0031851	71.6792	-0.0421862	0.261941	-0.161052	0.872052	0.999796	Aatf
FBgn0025777	596.568	-0.0220166	0.104761	-0.21016	0.833543	0.999796	homer
FBgn0046704	1380.89	-0.0680702	0.0853107	-0.79791	0.424923	0.999796	Liprin-alpha
FBgn0031853	14.2134	-0.00427247	0.632528	-0.00675459	0.994611	0.999796	TTLL3B
FBgn0031854	42.5349	-0.331846	0.33412	-0.993193	0.320616	0.999796	TTLL3A
FBgn0031855	301.976	-0.0159174	0.133872	-0.1189	0.905354	0.999796	meng
FBgn0031857	14.6081	-1.32185	0.704411	-1.87653	0.0605829	0.999796	LUBEL
FBgn0031858	507.897	0.0380773	0.105395	0.361283	0.717888	0.999796	CG17378
FBgn0015776	92.7278	-0.461809	0.244758	-1.8868	0.0591869	0.999796	nrv1
FBgn0015777	5095	0.043739	0.0623953	0.700998	0.483304	0.999796	nrv2
FBgn0051632	47.6144	0.177724	0.326423	0.544461	0.586124	0.999796	sens-2
FBgn0017551	94.7095	0.187497	0.239191	0.78388	0.433111	0.999796	Rca1
FBgn0086451	185.039	0.141873	0.174363	0.813668	0.415835	0.999796	l(2)k09022
FBgn0031865	9.58163	-0.317367	0.702216	-0.451951	0.651304	0.999796	Nha1
FBgn0031866	2305	-0.0104936	0.0645722	-0.16251	0.870904	0.999796	Nlg2
FBgn0042092	14.1406	-0.739179	0.582116	-1.26981	0.204151	0.999796	CG13773
FBgn0031868	249.277	-0.0860554	0.155155	-0.55464	0.579141	0.999796	Rat1
FBgn0011737	1114.21	0.152853	0.0809557	1.88811	0.0590115	0.999796	Wee1
FBgn0028554	299.166	-0.0305409	0.133837	-0.228195	0.819494	0.999796	x16
FBgn0052829	11.8742	-0.0833452	0.640815	-0.130061	0.896518	0.999796	CG32829
FBgn0026196	81.0611	0.0541392	0.246627	0.219518	0.826246	0.999796	nop5
FBgn0004838	8938.68	-0.158481	0.0995877	-1.59137	0.111527	0.999796	Hrb27C
FBgn0262877	7.47422	0.284011	0.910374	0.311972	0.755062	0.999796	CG43232
FBgn0031869	9.90848	-0.832028	0.885145	-0.939991	0.347222	0.999796	CG18304
FBgn0031871	177.004	-0.0354189	0.168093	-0.21071	0.833113	0.999796	Fgop2
FBgn0031872	22.1599	0.307898	0.493954	0.623333	0.533065	0.999796	ihog
FBgn0031873	32.5711	0.0847457	0.392215	0.216069	0.828934	0.999796	Gas41
FBgn0020616	417.418	0.0359147	0.115642	0.310567	0.75613	0.999796	SA
FBgn0031874	28.1918	-0.241942	0.423238	-0.571645	0.567562	0.999796	CG13775
FBgn0031875	17.3002	-0.0539635	0.555896	-0.0970748	0.922667	0.999796	CG3430
FBgn0031876	24.9004	0.214714	0.493528	0.435059	0.66352	0.999796	Atac1
FBgn0031877	6.73136	-0.225594	0.829878	-0.27184	0.785745	0.999796	Hmgcl
FBgn0021944	43.7491	0.392962	0.339942	1.15597	0.247693	0.999796	Coprox
FBgn0264922	271.201	-0.0401382	0.147314	-0.272466	0.785264	0.999796	smt3
FBgn0016978	482.476	0.104458	0.110174	0.948124	0.343066	0.999796	snRNP-U1-70K
FBgn0031879	28.013	-1.02394	0.618804	-1.65471	0.0979831	0.999796	uif
FBgn0263027	32.5651	0.189484	0.386159	0.490689	0.623647	0.999796	CG43322
FBgn0051908	233.135	0.0531517	0.153296	0.346726	0.728798	0.999796	CG31908
FBgn0031881	23.2755	0.0633415	0.465277	0.136137	0.891713	0.999796	MME1
FBgn0031882	208.159	-0.036186	0.157435	-0.229847	0.818211	0.999796	Rab30
FBgn0031883	1583.13	-0.0260171	0.0739814	-0.35167	0.725086	0.999796	Caper
FBgn0262872	3395.08	0.0459712	0.0587611	0.78234	0.434015	0.999796	milt
FBgn0031885	3135.11	-0.0524658	0.066504	-0.788911	0.430164	0.999796	Mnn1
FBgn0266666	49.9473	0.0934944	0.350791	0.266525	0.789835	0.999796	Sem1
FBgn0085407	1468.67	-0.0872587	0.0766823	-1.13793	0.255152	0.999796	Pvf3
FBgn0265823	11.2622	-1.09464	0.759038	-1.44214	0.149263	0.999796	lncRNA:CR44612
FBgn0031893	380.948	0.00573463	0.124139	0.0461953	0.963155	0.999796	MICU1
FBgn0031894	14.0488	0.0918627	0.616807	0.148933	0.881607	0.999796	CG4496
FBgn0031895	190.282	0.12534	0.167841	0.746776	0.455199	0.999796	CG4497
FBgn0031896	420.703	-0.0525522	0.124446	-0.422288	0.672815	0.999796	CG4502
FBgn0031897	1039.9	0.00246561	0.0939753	0.0262368	0.979068	0.999796	CG13784
FBgn0263133	214.48	0.147662	0.16039	0.920646	0.357236	0.999796	mEFG1
FBgn0266324	13.4287	-1.1635	0.675256	-1.72304	0.0848804	0.999796	asRNA:CR44989
FBgn0259111	1451.78	0.0279819	0.0756197	0.370035	0.711356	0.999796	Ndae1
FBgn0264344	45.8204	0.00409882	0.326045	0.0125713	0.98997	0.999796	CG43800
FBgn0010453	97.6633	-0.0144057	0.254521	-0.0565992	0.954864	0.999796	Wnt4
FBgn0031902	6.29274	0.774141	0.880303	0.879402	0.379183	0.999796	Wnt6
FBgn0031903	31.313	0.598225	0.391727	1.52715	0.126724	0.999796	Wnt10
FBgn0002938	929.316	0.193912	0.355884	0.544873	0.585841	0.999796	ninaC
FBgn0031904	280.92	0.05303	0.139296	0.380699	0.703427	0.999796	CG5149
FBgn0031906	68.5531	-0.0392756	0.267011	-0.147094	0.883058	0.999796	CG5160
FBgn0031907	8.30723	0.56516	0.88114	0.641396	0.521265	0.999796	CG5171
FBgn0031908	7.5412	-0.864259	0.968877	-0.892021	0.372381	0.999796	CG5177
FBgn0031909	97.5328	0.193167	0.230503	0.838025	0.402017	0.999796	CG5181
FBgn0031910	11.165	0.191126	0.697866	0.273872	0.784183	0.999796	CG15818
FBgn0028387	221.695	-0.0776998	0.156244	-0.497299	0.618978	0.999796	chm
FBgn0264439	11.2308	0.318125	0.650276	0.489215	0.624689	0.999796	lncRNA:CR43857
FBgn0031912	955.936	0.102656	0.0851281	1.20591	0.227854	0.999796	muc
FBgn0031913	13.4419	0.555463	0.626814	0.886168	0.375527	0.999796	CG5958
FBgn0031914	138.906	-0.21386	0.211925	-1.00913	0.312911	0.999796	CG5973
FBgn0025697	460.376	0.0665614	0.118455	0.561913	0.574175	0.999796	santa-maria
FBgn0045495	18.0471	0.466493	0.535316	0.871435	0.383517	0.999796	Gr28b
FBgn0260486	2294.4	-0.0087281	0.0642182	-0.135913	0.89189	0.999796	Ziz
FBgn0264895	1718.81	-0.0812376	0.0794931	-1.02194	0.306807	0.999796	RapGAP1
FBgn0264087	2778.21	-0.00937119	0.0620873	-0.150936	0.880026	0.999796	Slob
FBgn0040299	45.0833	-0.0515042	0.339467	-0.151721	0.879407	0.999796	Myo28B1
FBgn0041182	437.131	0.0515425	0.132166	0.389984	0.696548	0.999796	Tep2
FBgn0041181	24.0595	-0.649695	0.536429	-1.21115	0.225839	0.999796	Tep3
FBgn0267326	283.767	-0.299134	0.198612	-1.50612	0.132036	0.999796	Ntl
FBgn0053296	53.2818	0.40185	0.308332	1.3033	0.192471	0.999796	CG33296
FBgn0031936	28.0927	-0.182036	0.419126	-0.434323	0.664054	0.999796	CG13794
FBgn0031937	20.0838	-0.277151	0.550185	-0.503742	0.614443	0.999796	CG13795
FBgn0031939	48.2672	-0.36117	0.323962	-1.11485	0.264915	0.999796	CG13796
FBgn0031945	122.012	-0.0144184	0.206193	-0.0699267	0.944252	0.999796	CG7191
FBgn0031947	216.334	-0.130955	0.155133	-0.844144	0.398589	0.999796	CG7154
FBgn0031948	298.022	0.0501792	0.142458	0.35224	0.724658	0.999796	CG7149
FBgn0025687	100.958	0.270519	0.224239	1.20639	0.227668	0.999796	LKRSDH
FBgn0031950	340.888	0.0877397	0.129222	0.678984	0.497148	0.999796	Herp
FBgn0031951	225.898	-0.178244	0.154401	-1.15442	0.248328	0.999796	r2d2
FBgn0031952	1313.36	0.0713803	0.0761436	0.937443	0.348531	0.999796	cdc14
FBgn0261800	155.286	-0.141709	0.220233	-0.643448	0.519934	0.999796	LanB1
FBgn0027515	332.914	0.132377	0.130252	1.01632	0.309478	0.999796	CG7115
FBgn0020618	1738.64	0.0337807	0.0783528	0.431136	0.666369	0.999796	Rack1
FBgn0004177	1541.21	-0.0684399	0.0836223	-0.818441	0.413105	0.999796	mts
FBgn0031955	733.372	0.0458566	0.0978973	0.468415	0.639488	0.999796	CG14535
FBgn0045038	509.505	0.199729	0.114155	1.74963	0.0801822	0.999796	Proc
FBgn0031961	8.69538	0.491082	0.766613	0.640586	0.521791	0.999796	CG7102
FBgn0261790	45.0762	-0.0446703	0.338324	-0.132034	0.894957	0.999796	SmE
FBgn0083968	19.0967	0.190751	0.515847	0.369781	0.711546	0.999796	CG34132
FBgn0085450	1248.73	0.00892189	0.0831754	0.107266	0.914578	0.999796	Snoo
FBgn0031968	145.862	0.128451	0.189146	0.679111	0.497067	0.999796	CG7231
FBgn0031969	223.8	0.0871928	0.155751	0.559823	0.5756	0.999796	pes
FBgn0266331	7.09787	-0.356432	0.89037	-0.400319	0.688921	0.999796	asRNA:CR44996
FBgn0031971	637.558	0.0623508	0.106208	0.587064	0.557161	0.999796	Sirup
FBgn0031972	230.638	-0.160645	0.165384	-0.971347	0.331375	0.999796	Wwox
FBgn0031973	13.0412	0.118743	0.614161	0.193341	0.846692	0.999796	Spn28Dc
FBgn0031974	12.6719	0.00480223	0.621788	0.00772325	0.993838	0.999796	CG12560
FBgn0031975	99.0654	-0.236038	0.246746	-0.956602	0.338768	0.999796	Tg
FBgn0031976	13.393	-0.653443	0.693262	-0.942563	0.345904	0.999796	CG7367
FBgn0031977	57.9072	0.315593	0.298197	1.05834	0.289902	0.999796	baf
FBgn0044323	1750.65	-0.014315	0.0720555	-0.198666	0.842524	0.999796	Cka
FBgn0031979	20.4696	-0.22888	0.486715	-0.470254	0.638173	0.999796	CCDC53
FBgn0031980	213.068	-0.195071	0.170003	-1.14746	0.251192	0.999796	RpL36A
FBgn0031981	1269.41	0.117802	0.0764831	1.54024	0.123503	0.999796	Megf8
FBgn0011230	7425.97	0.0691834	0.053058	1.30392	0.192261	0.999796	poe
FBgn0013531	17.3528	-0.0208803	0.524532	-0.0398076	0.968247	0.999796	MED20
FBgn0010287	30.8771	-0.268281	0.393114	-0.682451	0.494954	0.999796	Trf
FBgn0267488	816.506	0.0139507	0.0917991	0.15197	0.87921	0.999796	Mcr
FBgn0261822	4251.9	-0.105069	0.100253	-1.04804	0.29462	0.999796	Bsg
FBgn0031985	1120.84	0.0517432	0.0812681	0.636698	0.524322	0.999796	mon2
FBgn0031986	23.6412	0.0730509	0.445883	0.163834	0.869862	0.999796	CG8673
FBgn0031987	86.7459	-0.102187	0.236797	-0.431541	0.666075	0.999796	CG12375
FBgn0031988	402.485	0.197702	0.128806	1.53489	0.124811	0.999796	CG8668
FBgn0031990	1564.48	-0.0681832	0.0767947	-0.887863	0.374614	0.999796	PAPLA1
FBgn0261830	11.4698	0.147527	0.641506	0.22997	0.818115	0.999796	CG42762
FBgn0261831	14.1511	-0.309829	0.575949	-0.537945	0.590615	0.999796	CG42763
FBgn0263256	30.5538	-1.18242	0.540781	-2.18651	0.0287786	0.999796	CG43394
FBgn0261064	88.3688	-0.400306	0.242822	-1.64856	0.0992383	0.999796	Rbsn-5
FBgn0031992	85.7693	-0.0627996	0.242644	-0.258814	0.795779	0.999796	Acbp1
FBgn0264953	1729.21	0.084207	0.073352	1.14799	0.250974	0.999796	Piezo
FBgn0083970	37.5865	0.0194559	0.3646	0.0533624	0.957443	0.999796	CG34134
FBgn0031995	1445.42	0.0964587	0.0824401	1.17005	0.241983	0.999796	CG8475
FBgn0264947	66.4976	-1.37797	0.76227	-1.80772	0.0706496	0.999796	asRNA:CR44116
FBgn0031996	68.6252	0.233324	0.277296	0.841427	0.400109	0.999796	CG8460
FBgn0031997	116.897	0.127068	0.207828	0.61141	0.540928	0.999796	PGAP5
FBgn0031998	187.522	0.0369436	0.166129	0.222378	0.824019	0.999796	SLC5A11
FBgn0264950	30.1894	0.0158408	0.421279	0.0376017	0.970005	0.999796	asRNA:CR44119
FBgn0031999	24.8618	0.243535	0.444029	0.548466	0.583372	0.999796	CG8419
FBgn0003607	314.846	-0.0210727	0.129694	-0.162481	0.870927	0.999796	Su(var)205
FBgn0015299	50.0004	-0.184368	0.326666	-0.564394	0.572486	0.999796	Ssb-c31a
FBgn0032000	70.714	0.376993	0.275975	1.36604	0.171926	0.999796	CG8372
FBgn0032001	60.6778	-0.0731777	0.295417	-0.24771	0.804359	0.999796	CG8360
FBgn0032002	16.246	0.0748695	0.565772	0.132332	0.894722	0.999796	CG8353
FBgn0032005	337.175	0.0179116	0.134615	0.133058	0.894147	0.999796	Snx6
FBgn0032006	315.755	-0.265635	0.13572	-1.95723	0.0503208	0.999796	Pvr
FBgn0032010	242.909	-0.0999842	0.155821	-0.641663	0.521092	0.999796	CG8086
FBgn0003502	564.804	-0.0126451	0.105781	-0.11954	0.904848	0.999796	Btk29A
FBgn0261020	74.9611	0.130374	0.261236	0.499067	0.617733	0.999796	wol
FBgn0032013	310.941	-0.0120816	0.140498	-0.0859915	0.931473	0.999796	Scgalpha
FBgn0032014	26.6976	0.43126	0.445007	0.969108	0.332491	0.999796	CG7840
FBgn0032015	105.483	-0.0793373	0.218353	-0.363345	0.716347	0.999796	Ostgamma
FBgn0032016	43.8545	0.178034	0.333533	0.533782	0.593492	0.999796	Mettl14
FBgn0032017	47.4259	0.193662	0.318935	0.607213	0.54371	0.999796	CG7810
FBgn0032018	422.808	0.161831	0.117553	1.37666	0.168617	0.999796	CG7806
FBgn0262598	10.6734	0.331371	0.747838	0.443106	0.657689	0.999796	mtsh
FBgn0032020	59.854	-0.372045	0.309044	-1.20386	0.228644	0.999796	strat
FBgn0032021	2358.46	-0.0147694	0.0717456	-0.205858	0.836902	0.999796	CG7781
FBgn0032022	15.1057	0.370623	0.572136	0.647788	0.517122	0.999796	CG14275
FBgn0032023	123.41	0.22144	0.231595	0.956154	0.338995	0.999796	CG14274
FBgn0032024	8.92141	0.677672	0.772968	0.876715	0.380642	0.999796	CG14273
FBgn0032026	517.903	0.0174744	0.112754	0.154978	0.876839	0.999796	CG7627
FBgn0010265	679.641	0.0339507	0.112492	0.301806	0.7628	0.999796	RpS13
FBgn0261437	29.0209	-0.183873	0.455494	-0.403679	0.686449	0.999796	CSN8
FBgn0260439	1136.29	0.0166715	0.0894863	0.186302	0.852208	0.999796	Pp2A-29B
FBgn0032029	42.6946	0.00201072	0.340554	0.00590427	0.995289	0.999796	CG17292
FBgn0032030	72.2656	0.201815	0.268092	0.752782	0.451581	0.999796	Wdr82
FBgn0032031	43.1526	-0.00635073	0.331532	-0.0191557	0.984717	0.999796	CG13390
FBgn0032032	99.7071	0.250315	0.232798	1.07524	0.282266	0.999796	CG17294
FBgn0027094	229.306	0.177554	0.154084	1.15232	0.24919	0.999796	AlaRS
FBgn0032033	16.643	0.502583	0.542634	0.926192	0.354346	0.999796	CG13392
FBgn0032034	27.6225	-0.43898	0.42542	-1.03188	0.30213	0.999796	Rcd4
FBgn0263852	26.8136	0.120115	0.424917	0.282678	0.777424	0.999796	Dad1
FBgn0032036	734.43	0.0701612	0.0916261	0.765734	0.443835	0.999796	CG13384
FBgn0262001	6.60446	-0.144263	0.900474	-0.160207	0.872718	0.999796	CG42819
FBgn0051898	8.13701	0.473654	0.778709	0.608256	0.543018	0.999796	CG31898
FBgn0001084	49.2569	0.0216343	0.309719	0.0698512	0.944312	0.999796	fy
FBgn0020497	1107.59	-0.0775545	0.0786704	-0.985816	0.324223	0.999796	emb
FBgn0014417	146.278	-0.00617407	0.196665	-0.0313938	0.974956	0.999796	CG13397
FBgn0032042	223.03	-0.0541507	0.151982	-0.356298	0.721618	0.999796	CG13398
FBgn0027932	1030.09	0.0383593	0.110831	0.346107	0.729262	0.999796	Akap200
FBgn0001137	9.52421	-0.739222	0.756979	-0.976542	0.328796	0.999796	grk
FBgn0027490	114.755	0.148178	0.212958	0.695807	0.486549	0.999796	D12
FBgn0043002	6.37246	-0.113235	0.859194	-0.131793	0.895148	0.999796	Chrac-14
FBgn0002887	211.917	0.00912205	0.171107	0.0533121	0.957483	0.999796	mus201
FBgn0051897	79.6509	-0.173825	0.270356	-0.64295	0.520256	0.999796	CG31897
FBgn0027780	159.399	-0.109842	0.176958	-0.620722	0.534782	0.999796	Aasdh
FBgn0026718	83.8748	0.0234084	0.243416	0.0961663	0.923389	0.999796	Agpat2
FBgn0029173	77.3053	0.112371	0.25742	0.436527	0.662455	0.999796	prg
FBgn0032047	24.5627	0.147415	0.447157	0.329673	0.741647	0.999796	CG13088
FBgn0032048	1085.43	-0.0678294	0.0815767	-0.831481	0.405702	0.999796	Dh31
FBgn0032049	11.806	-0.662381	0.641597	-1.03239	0.301888	0.999796	Bace
FBgn0032050	91.9323	0.1212	0.231754	0.522968	0.600997	0.999796	CG13096
FBgn0032051	77.2866	-0.0723517	0.256178	-0.282428	0.777615	0.999796	CG13097
FBgn0032052	82.8391	-0.00117723	0.243043	-0.0048437	0.996135	0.999796	PIG-U
FBgn0032053	33.038	-0.322118	0.385479	-0.835631	0.403363	0.999796	mRpL51
FBgn0032054	53.3287	-0.165823	0.319628	-0.518802	0.603899	0.999796	Uba4
FBgn0016122	226.692	0.070635	0.15585	0.453225	0.650387	0.999796	Acer
FBgn0028394	9.9948	0.00195702	0.735252	0.0026617	0.997876	0.999796	CG17834
FBgn0011259	5180.77	-0.100239	0.0726842	-1.37911	0.167861	0.999796	Sema1a
FBgn0051895	7.67444	1.17996	0.820179	1.43866	0.150247	0.999796	tRNA:Phe-GAA-1-3
FBgn0264437	13.2509	-1.20324	0.62009	-1.94043	0.0523269	0.999796	lncRNA:CR43855
FBgn0001114	154.364	0.202081	0.232989	0.867341	0.385755	0.999796	Glt
FBgn0032059	103.774	0.0439356	0.219508	0.200155	0.84136	0.999796	PrBP
FBgn0260861	31.7797	-0.244842	0.395222	-0.619505	0.535583	0.999796	Trs23
FBgn0004914	219.293	-0.17028	0.156588	-1.08744	0.276843	0.999796	Hnf4
FBgn0266327	6.60735	-1.27176	0.904698	-1.40573	0.159803	0.999796	asRNA:CR44992
FBgn0032061	6.84874	-1.18707	0.929005	-1.27779	0.201324	0.999796	CG9314
FBgn0003209	471.004	-0.0158478	0.111493	-0.142141	0.886969	0.999796	raw
FBgn0029123	850.916	0.0526458	0.116214	0.453009	0.650543	0.999796	SoxN
FBgn0085427	34.2372	-0.485581	0.416168	-1.16679	0.243295	0.999796	CG34398
FBgn0032075	6.89098	-1.5193	1.0071	-1.50859	0.131404	0.999796	Tsp29Fb
FBgn0032076	35.8988	-0.798805	0.375336	-2.12824	0.0333174	0.999796	Argl
FBgn0032077	28.702	0.241755	0.423539	0.570797	0.568137	0.999796	CG9515
FBgn0032078	442.351	0.058103	0.11561	0.502576	0.615262	0.999796	C1GalTA
FBgn0032079	128.418	-0.104257	0.202593	-0.51461	0.606825	0.999796	CG31886
FBgn0032083	21.3891	0.0818895	0.489729	0.167214	0.867202	0.999796	CG9541
FBgn0011705	30.3082	-0.0517746	0.41097	-0.125981	0.899747	0.999796	rost
FBgn0013746	187.298	0.164317	0.170126	0.965854	0.334117	0.999796	alien
FBgn0040964	47.6099	0.201275	0.326474	0.616512	0.537557	0.999796	CG18661
FBgn0015316	15.549	-0.0934931	0.557468	-0.16771	0.866811	0.999796	Try29F
FBgn0051708	414.594	-0.113175	0.125702	-0.900344	0.367937	0.999796	DIP-zeta
FBgn0032095	6.25038	-0.17369	0.878693	-0.197669	0.843304	0.999796	Toll-4
FBgn0052982	618.143	-0.0650217	0.101909	-0.638037	0.52345	0.999796	CG32982
FBgn0032100	118.161	0.10515	0.210177	0.500292	0.61687	0.999796	CG13108
FBgn0032101	49.0253	0.143129	0.316219	0.452626	0.650818	0.999796	CG9586
FBgn0041092	2785.99	0.0297781	0.072064	0.413218	0.679447	0.999796	tai
FBgn0267252	17580.7	-0.0944863	0.0898239	-1.05191	0.292843	0.999796	Ggamma30A
FBgn0026439	2099.27	0.03428	0.101332	0.338294	0.735141	0.999796	Eaat1
FBgn0085395	1158.48	-0.0611321	0.0840827	-0.727048	0.467197	0.999796	Shawl
FBgn0012036	774.336	-0.0386567	0.0973358	-0.397148	0.691259	0.999796	Aldh
FBgn0032115	42.6534	-0.0318164	0.342216	-0.0929717	0.925926	0.999796	CG4438
FBgn0032117	36.2225	-0.0831276	0.366904	-0.226565	0.820762	0.999796	FucTB
FBgn0011232	331.692	0.0936655	0.127919	0.732227	0.46403	0.999796	scat
FBgn0002973	978.286	0.0151495	0.089193	0.169851	0.865127	0.999796	numb
FBgn0004868	1526.89	0.00850285	0.0762203	0.111556	0.911175	0.999796	Gdi
FBgn0032120	941.832	-0.0255141	0.0902787	-0.282615	0.777472	0.999796	CG33298
FBgn0032123	630.823	-0.0146967	0.100081	-0.146847	0.883253	0.999796	Oatp30B
FBgn0032122	25.9635	0.0955281	0.444776	0.214778	0.82994	0.999796	CG31883
FBgn0032129	2069.11	-0.11091	0.0722133	-1.53587	0.124571	0.999796	jp
FBgn0032130	182.888	-0.0978322	0.164658	-0.594154	0.552409	0.999796	brwl
FBgn0028479	294.647	-0.0463869	0.141007	-0.328968	0.74218	0.999796	Mtpalpha
FBgn0014179	7.90268	-0.374677	0.813137	-0.46078	0.644956	0.999796	gcm
FBgn0019809	7.70923	0.184018	0.863915	0.213004	0.831324	0.999796	gcm2
FBgn0040070	244.761	0.140121	0.149481	0.937384	0.348561	0.999796	Trx-2
FBgn0032135	426.384	0.103188	0.116253	0.887614	0.374748	0.999796	GlcAT-S
FBgn0032136	1429.29	-0.138702	0.0913463	-1.51842	0.128909	0.999796	Apoltp
FBgn0015393	8.23607	0.218136	0.75599	0.288543	0.772931	0.999796	hoip
FBgn0011207	155.815	0.0583055	0.184051	0.31679	0.751403	0.999796	pelo
FBgn0051710	27.6675	-0.613621	0.413199	-1.48505	0.137531	0.999796	CG31710
FBgn0032138	944.188	0.0477563	0.0916967	0.520807	0.602501	0.999796	CG4364
FBgn0028704	12863.6	0.000993972	0.0682922	0.0145547	0.988387	0.999796	Nckx30C
FBgn0032139	34.6626	-0.990227	0.453741	-2.18236	0.029083	0.999796	CG13116
FBgn0032140	14.4113	-1.4318	0.745678	-1.92013	0.0548414	0.999796	CG13117
FBgn0022720	446.165	0.0983077	0.112807	0.871468	0.383499	0.999796	zf30C
FBgn0011291	25.1007	0.307756	0.460917	0.667704	0.504323	0.999796	Taf11
FBgn0025117	341.679	-0.0737606	0.131894	-0.559239	0.575998	0.999796	und
FBgn0032147	106.698	-1.22424	0.725587	-1.68723	0.0915583	0.999796	IP3K1
FBgn0042174	1298.26	0.0401964	0.0854774	0.470258	0.638171	0.999796	hpRNA:CR18854
FBgn0032149	21.9471	0.77051	0.470486	1.63769	0.101487	0.999796	CG4036
FBgn0032150	21.7359	-0.322204	0.483042	-0.667032	0.504752	0.999796	CG13123
FBgn0032151	4371.39	-0.155435	0.181722	-0.855345	0.39236	0.999796	nAChRalpha6
FBgn0029174	280.103	0.0419715	0.153573	0.2733	0.784622	0.999796	Fkbp59
FBgn0085212	23.1947	-0.537252	0.459485	-1.16925	0.242303	0.999796	CG34183
FBgn0032154	24.5134	-0.175381	0.438318	-0.400122	0.689066	0.999796	mtDNA-helicase
FBgn0063449	13.2659	0.294514	0.607579	0.484733	0.627866	0.999796	Uhg2
FBgn0010520	21.9566	-0.0232034	0.479241	-0.0484171	0.961384	0.999796	Bka
FBgn0004867	1941.44	0.052769	0.0737578	0.715437	0.474339	0.999796	RpS2
FBgn0032156	1011.27	0.00102311	0.090334	0.0113259	0.990963	0.999796	CG13124
FBgn0032157	359.087	0.18907	0.12365	1.52907	0.126246	0.999796	Etl1
FBgn0024285	504.445	0.0307379	0.107974	0.284679	0.77589	0.999796	Srp54
FBgn0025700	100.485	-0.142235	0.22477	-0.632803	0.526862	0.999796	CG5885
FBgn0032160	55.325	-0.244754	0.292361	-0.837163	0.402501	0.999796	CG4598
FBgn0032162	14.9827	0.0890162	0.568481	0.156586	0.875571	0.999796	CG4592
FBgn0051712	1802.86	-0.0125428	0.0695594	-0.180317	0.856903	0.999796	CG31712
FBgn0266359	78.0227	-0.734932	0.384205	-1.91287	0.0557651	0.999796	asRNA:CR45007
FBgn0051713	27.4059	-0.0713096	0.423517	-0.168375	0.866288	0.999796	Apf
FBgn0032166	79.77	0.063317	0.248505	0.254791	0.798884	0.999796	CG4619
FBgn0032167	6.6905	-0.151943	0.930524	-0.163288	0.870292	0.999796	CG5853
FBgn0032168	53.2414	0.52209	0.30776	1.69642	0.0898067	0.999796	CG13126
FBgn0032169	38.1082	0.207586	0.36182	0.573728	0.566152	0.999796	CG4709
FBgn0032171	30.6729	-0.0147218	0.39922	-0.0368765	0.970583	0.999796	CG5846
FBgn0032170	623.682	0.0583989	0.106376	0.548987	0.583014	0.999796	CG4658
FBgn0032172	303.114	0.0265729	0.140747	0.1888	0.85025	0.999796	CG5850
FBgn0263766	16.8346	-1.15894	0.63313	-1.8305	0.0671753	0.999796	asRNA:CR43683
FBgn0015664	281.349	-0.00403247	0.141305	-0.0285373	0.977234	0.999796	Dref
FBgn0011272	1327.35	0.0339734	0.0800948	0.424165	0.671445	0.999796	RpL13
FBgn0040965	8.50957	-0.798941	0.795263	-1.00462	0.315078	0.999796	lncRNA:CR13130
FBgn0000180	135.177	0.147615	0.192219	0.767951	0.442517	0.999796	bib
FBgn0051755	11.0315	-0.738062	0.737418	-1.00087	0.316888	0.999796	SoYb
FBgn0043456	660.212	0.0561002	0.100864	0.556195	0.578078	0.999796	Ndf
FBgn0011584	563.882	0.0216992	0.106637	0.203487	0.838755	0.999796	Trp1
FBgn0267727	19.4473	-2.27996	1.64149	-1.38895	0.164847	0.999796	Pen
FBgn0032178	26.2848	0.232962	0.429035	0.542992	0.587135	0.999796	Spn31A
FBgn0265002	1152.43	0.0435763	0.0810472	0.537666	0.590808	0.999796	CG44153
FBgn0032181	29.8157	0.312685	0.408435	0.765568	0.443933	0.999796	CG13133
FBgn0083945	10.1049	-1.15494	0.730952	-1.58005	0.114095	0.999796	CG34109
FBgn0032184	35.7004	0.184143	0.377161	0.488233	0.625385	0.999796	CG13135
FBgn0032187	58.9343	-0.306813	0.334968	-0.915949	0.359694	0.999796	CG4839
FBgn0032188	9.18311	-1.50011	0.834681	-1.79722	0.0723005	0.999796	CG13137
FBgn0028675	99.5763	-0.253208	0.224204	-1.12937	0.258744	0.999796	Sur
FBgn0051874	8.83988	0.260769	0.737224	0.353717	0.723551	0.999796	Fum4
FBgn0032189	79.5043	-0.114604	0.245455	-0.466904	0.640569	0.999796	Ripalpha
FBgn0005593	2166.14	0.0122113	0.0687133	0.177714	0.858947	0.999796	RpL7
FBgn0085188	92.8631	-0.0783405	0.241629	-0.324219	0.745772	0.999796	CG34159
FBgn0032191	419.44	0.0137676	0.129009	0.106719	0.915012	0.999796	CG5734
FBgn0032193	26.8638	0.000390343	0.426855	0.000914461	0.99927	0.999796	CG5727
FBgn0032194	63.8276	-0.0849172	0.295112	-0.287746	0.773541	0.999796	CG4901
FBgn0024320	1416.59	0.014475	0.0746386	0.193935	0.846227	0.999796	Npc1a
FBgn0250843	86.9181	0.101885	0.249291	0.408697	0.682762	0.999796	Prosalpha6
FBgn0032195	63.156	0.222218	0.277404	0.80106	0.423097	0.999796	CG4908
FBgn0032196	201.52	0.0719358	0.162685	0.442179	0.65836	0.999796	CG5708
FBgn0032197	268.567	0.0623886	0.156263	0.399254	0.689706	0.999796	CG5694
FBgn0032198	138.181	0.0127006	0.19388	0.0655073	0.94777	0.999796	eEF1delta
FBgn0051720	11.9467	-0.546204	0.621447	-0.878922	0.379444	0.999796	mthl15
FBgn0004419	356.272	0.00946168	0.123578	0.0765642	0.93897	0.999796	me31B
FBgn0024248	585.127	-0.123673	0.104834	-1.1797	0.238118	0.999796	chico
FBgn0266330	16.8099	-0.49896	0.613301	-0.813565	0.415894	0.999796	asRNA:CR44995
FBgn0000229	779.795	0.0348778	0.0969218	0.359855	0.718956	0.999796	bsk
FBgn0051717	33.2283	-0.330816	0.380329	-0.869816	0.384401	0.999796	CG31717
FBgn0010407	203.411	-0.0141833	0.168535	-0.0841566	0.932932	0.999796	Ror
FBgn0032200	253.18	0.137015	0.143101	0.957469	0.33833	0.999796	CG5676
FBgn0026379	393.15	-0.172146	0.141863	-1.21347	0.224952	0.999796	Pten
FBgn0011305	644.093	0.0412712	0.0968181	0.426276	0.669907	0.999796	Rsf1
FBgn0032202	164.156	-0.0572425	0.181545	-0.315308	0.752528	0.999796	REPTOR-BP
FBgn0259482	71.4148	0.286343	0.259251	1.1045	0.269376	0.999796	Mob3
FBgn0032204	102.259	0.0174087	0.228264	0.0762657	0.939208	0.999796	CG4953
FBgn0032205	30.2429	-0.127098	0.391792	-0.324403	0.745633	0.999796	CG4957
FBgn0260750	66.949	0.345407	0.304773	1.13333	0.257077	0.999796	Mulk
FBgn0260749	516.722	-0.0401893	0.114843	-0.34995	0.726376	0.999796	Utx
FBgn0032208	4666.28	0.063183	0.0562281	1.12369	0.261144	0.999796	Ufd4
FBgn0032210	332.185	-0.0479298	0.125996	-0.380408	0.703642	0.999796	CYLD
FBgn0005322	182.764	0.0494236	0.167388	0.295264	0.767792	0.999796	nmd
FBgn0032213	43.9013	-0.270911	0.337449	-0.802821	0.422078	0.999796	CG5390
FBgn0032214	81.3189	0.141282	0.243239	0.580834	0.561352	0.999796	CG4968
FBgn0027491	1037.89	-0.00475023	0.0848072	-0.0560121	0.955332	0.999796	Cdk5alpha
FBgn0267365	98.4559	0.0380667	0.232704	0.163584	0.870059	0.999796	l(2)SH0834
FBgn0032216	168.802	-0.0313959	0.175829	-0.178559	0.858284	0.999796	Usp14
FBgn0032217	284.924	0.01336	0.13859	0.0963993	0.923203	0.999796	CG4972
FBgn0032218	41.8046	-0.450135	0.380401	-1.18332	0.236684	0.999796	CG5381
FBgn0011703	11.2188	0.0726965	0.669539	0.108577	0.913538	0.999796	RnrL
FBgn0032221	525.762	-0.00873278	0.13733	-0.0635897	0.949297	0.999796	Schip1
FBgn0032222	212.478	-0.0347014	0.155004	-0.223875	0.822855	0.999796	CG5037
FBgn0032223	662.327	-0.025639	0.107597	-0.238288	0.811658	0.999796	GATAd
FBgn0019932	100.128	0.111322	0.224338	0.496224	0.619736	0.999796	SamDC
FBgn0051715	48.4942	-0.2415	0.330232	-0.731305	0.464593	0.999796	CG31715
FBgn0032224	91.4616	0.174906	0.237765	0.735626	0.461958	0.999796	Sps2
FBgn0032225	160.156	-0.0537262	0.176528	-0.304349	0.760862	0.999796	CG5022
FBgn0085396	42.7878	0.00826357	0.33437	0.0247139	0.980283	0.999796	CG34367
FBgn0032229	139.676	-0.100982	0.188769	-0.534952	0.592683	0.999796	CG5045
FBgn0027568	577.122	0.146442	0.104886	1.3962	0.162656	0.999796	Cand1
FBgn0032231	99.0614	0.125541	0.231876	0.541414	0.588222	0.999796	CG5056
FBgn0041723	1386.3	0.025784	0.0743431	0.346825	0.728723	0.999796	rho-5
FBgn0053303	180.343	-0.107108	0.181053	-0.591583	0.55413	0.999796	CG33303
FBgn0032233	684.603	0.0413	0.102418	0.403249	0.686765	0.999796	dpr19
FBgn0032234	51.0758	-0.329868	0.324024	-1.01804	0.308661	0.999796	gny
FBgn0032235	11.7419	-0.0500305	0.643997	-0.0776874	0.938077	0.999796	CG5096
FBgn0032236	88.1244	-0.160306	0.238223	-0.672922	0.500997	0.999796	mRpS7
FBgn0000413	938.898	0.0231781	0.084786	0.273372	0.784567	0.999796	da
FBgn0267439	20.307	-0.389357	0.503228	-0.773718	0.439098	0.999796	asRNA:CR45789
FBgn0262782	679.366	-0.00959282	0.0978435	-0.0980424	0.921899	0.999796	Mdh1
FBgn0051716	1872.66	-0.00932079	0.0683819	-0.136305	0.89158	0.999796	Cnot4
FBgn0003942	769.035	-0.0135335	0.0982247	-0.137781	0.890413	0.999796	RpS27A
FBgn0025366	605.006	-0.0283708	0.10214	-0.277765	0.781193	0.999796	Ip259
FBgn0032242	272.085	0.031856	0.144553	0.220376	0.825578	0.999796	CG5355
FBgn0032243	219.975	0.0654582	0.154504	0.423667	0.671808	0.999796	Klp31E
FBgn0032244	16.2871	-0.3137	0.544011	-0.576642	0.564181	0.999796	RfC3
FBgn0005683	21.8595	-0.120218	0.468333	-0.256694	0.797415	0.999796	pie
FBgn0032246	219.608	0.0947336	0.156501	0.605324	0.544964	0.999796	Wdfy2
FBgn0262601	60.1231	0.0288407	0.301328	0.0957122	0.923749	0.999796	SmB
FBgn0267330	249.05	0.0366176	0.14487	0.252761	0.800453	0.999796	KdelR
FBgn0032247	21.48	0.471228	0.483671	0.974274	0.32992	0.999796	CG5188
FBgn0032248	42.5401	0.0198339	0.335637	0.0590933	0.952878	0.999796	Bug22
FBgn0004915	136.052	0.0551864	0.197034	0.280086	0.779411	0.999796	TfIIB
FBgn0032249	788.878	0.0552226	0.0923001	0.598294	0.549644	0.999796	TBC1D16
FBgn0032250	49.7979	-0.0845291	0.317269	-0.266427	0.78991	0.999796	holn1
FBgn0027052	162.182	-0.153924	0.189695	-0.811431	0.417118	0.999796	STUB1
FBgn0032251	52.7212	-0.112068	0.308917	-0.362778	0.716771	0.999796	Nse4
FBgn0032252	120.421	-0.0240346	0.210286	-0.114295	0.909004	0.999796	loh
FBgn0032253	75.3534	0.103741	0.262516	0.395179	0.692711	0.999796	LManI
FBgn0027611	1320.62	-0.0521259	0.0858308	-0.60731	0.543645	0.999796	LManII
FBgn0051719	33.9042	0.165985	0.386782	0.429144	0.667818	0.999796	RluA-1
FBgn0032256	88.3592	0.241734	0.236233	1.02329	0.306173	0.999796	RluA-2
FBgn0026431	137.78	0.147204	0.190389	0.773175	0.439419	0.999796	Grip75
FBgn0032258	257.578	-0.0896501	0.147155	-0.609223	0.542377	0.999796	CG7456
FBgn0032259	203.353	0.150938	0.182701	0.826146	0.408721	0.999796	CG6144
FBgn0032260	12.3325	-0.299479	0.66761	-0.448584	0.653732	0.999796	CG13144
FBgn0086347	110.751	-0.100431	0.221533	-0.453344	0.650301	0.999796	Myo31DF
FBgn0032261	45.9458	0.240542	0.326124	0.737579	0.46077	0.999796	CG6094
FBgn0010398	55.974	-0.0748981	0.295732	-0.253263	0.800065	0.999796	Lrr47
FBgn0032264	75.8602	-0.188511	0.306218	-0.615611	0.538151	0.999796	Lip4
FBgn0051721	595.608	-0.0125655	0.102853	-0.122169	0.902765	0.999796	Trim9
FBgn0032268	24.9877	-0.0116214	0.439047	-0.0264695	0.978883	0.999796	CG6138
FBgn0250826	28.8171	0.483771	0.423662	1.14188	0.253504	0.999796	CG34160
FBgn0085190	8.13734	-1.39887	0.935902	-1.49467	0.134999	0.999796	CG34161
FBgn0032285	630.355	-0.0793557	0.420286	-0.188814	0.850239	0.999796	CG17108
FBgn0032287	6.6114	0.0310845	0.877415	0.0354273	0.971739	0.999796	CG6415
FBgn0032290	81.9041	0.127761	0.255866	0.499326	0.61755	0.999796	CG6443
FBgn0032292	92.0424	0.103157	0.235049	0.438875	0.660752	0.999796	EMC3
FBgn0032293	32.2904	0.0884887	0.40325	0.219439	0.826308	0.999796	Dpy-30L1
FBgn0027868	107.227	0.283098	0.215038	1.3165	0.188005	0.999796	Nup107
FBgn0032295	487.898	0.105515	0.110326	0.956392	0.338874	0.999796	CG12299
FBgn0032296	148.972	0.0870153	0.193362	0.450012	0.652702	0.999796	CG6729
FBgn0032297	525.242	0.0468405	0.109178	0.42903	0.667901	0.999796	CG17124
FBgn0027550	607.563	0.161536	0.100543	1.60663	0.108135	0.999796	CG6495
FBgn0015320	255.672	-0.0233195	0.152927	-0.152488	0.878802	0.999796	Ubc2
FBgn0032298	69.8892	-0.0679001	0.270182	-0.251312	0.801573	0.999796	CG6724
FBgn0051869	325.398	0.0736686	0.132139	0.55751	0.577179	0.999796	CG31869
FBgn0265793	6.93163	-0.0501024	0.888676	-0.0563787	0.95504	0.999796	lncRNA:CR44582
FBgn0011676	621.596	0.13105	0.0995919	1.31587	0.188219	0.999796	Nos
FBgn0032305	2543.24	-0.0183673	0.0645783	-0.28442	0.776089	0.999796	CG6700
FBgn0004363	2325.23	0.035663	0.0788003	0.452574	0.650856	0.999796	porin
FBgn0262599	33.0705	-0.395256	0.393258	-1.00508	0.314858	0.999796	SmydA-3
FBgn0027453	184.115	0.0574634	0.165643	0.346911	0.728658	0.999796	Dnz1
FBgn0027363	452.684	0.0285937	0.110517	0.258727	0.795846	0.999796	Stam
FBgn0261871	315.586	0.0024515	0.142985	0.0171451	0.986321	0.999796	dpr2
FBgn0265685	29.3288	-0.241339	0.400386	-0.602767	0.546664	0.999796	lncRNA:CR44492
FBgn0265686	17.5342	-0.192163	0.538128	-0.357095	0.721021	0.999796	lncRNA:CR44493
FBgn0053129	590.123	-0.0174388	0.101606	-0.171632	0.863727	0.999796	CG33129
FBgn0032321	83.9048	-0.0484745	0.253023	-0.191582	0.84807	0.999796	YL-1
FBgn0032322	167.133	-0.0936158	0.210739	-0.444226	0.65688	0.999796	CG16743
FBgn0000018	29.6695	-0.069808	0.398292	-0.175268	0.860869	0.999796	abo
FBgn0010612	116.471	0.130621	0.20603	0.633989	0.526088	0.999796	ATPsynG
FBgn0041781	813.962	0.0227237	0.0895845	0.253657	0.799761	0.999796	SCAR
FBgn0004872	6.41646	-0.618223	0.871179	-0.709639	0.477928	0.999796	piwi
FBgn0026148	77.7158	0.189148	0.250467	0.755181	0.45014	0.999796	CG12253
FBgn0026147	1098.65	0.151446	0.0834989	1.81375	0.0697165	0.999796	TTLL4A
FBgn0000146	43.9495	-0.0458741	0.335868	-0.136584	0.89136	0.999796	aub
FBgn0015756	1191.36	-0.0396091	0.0802078	-0.493831	0.621425	0.999796	RpL9
FBgn0021761	240.447	0.131201	0.145553	0.901399	0.367376	0.999796	Nup154
FBgn0032329	21.5829	0.0428426	0.465616	0.0920128	0.926688	0.999796	Art8
FBgn0250837	31.4189	0.364274	0.392139	0.928941	0.35292	0.999796	dUTPase
FBgn0032330	111.703	0.0207053	0.241525	0.0857272	0.931683	0.999796	Samuel
FBgn0032336	1097.68	-0.084161	0.0980903	-0.857995	0.390895	0.999796	AstC
FBgn0032337	14.8332	0.38209	0.577503	0.661624	0.508212	0.999796	AstCC
FBgn0032338	351.693	-0.00421655	0.123534	-0.0341326	0.972771	0.999796	CG16854
FBgn0032339	447.84	-0.0219739	0.115692	-0.189935	0.84936	0.999796	Wdr59
FBgn0032340	619.101	0.0529389	0.0990771	0.53432	0.59312	0.999796	Ge-1
FBgn0032341	640.701	0.113719	0.101143	1.12434	0.26087	0.999796	Reps
FBgn0261983	271.339	-0.0125585	0.140493	-0.0893888	0.928773	0.999796	l(2)gd1
FBgn0032343	159.862	0.0948903	0.181247	0.52354	0.600598	0.999796	CG6201
FBgn0041246	23.7849	0.216651	0.461515	0.469434	0.638759	0.999796	Gr32a
FBgn0027582	341.391	-0.0186293	0.12581	-0.148076	0.882283	0.999796	CG6230
FBgn0032346	33.0881	0.0531718	0.387653	0.137164	0.890902	0.999796	Csl4
FBgn0262647	172	0.0852662	0.170074	0.501349	0.616126	0.999796	Nup160
FBgn0028700	44.9055	0.179458	0.333121	0.538717	0.590082	0.999796	RfC38
FBgn0032348	657.92	-0.00122041	0.0968312	-0.0126035	0.989944	0.999796	CG4751
FBgn0010197	56.9331	-0.0723383	0.294549	-0.24559	0.806	0.999796	Gyc32E
FBgn0032350	405.712	-0.0748845	0.117001	-0.640031	0.522152	0.999796	CG6287
FBgn0259822	2634.75	0.0781432	0.0649776	1.20262	0.229124	0.999796	Ca-beta
FBgn0014076	17.0949	0.146873	0.524856	0.279834	0.779605	0.999796	Vm32E
FBgn0032354	38.2311	-0.0575342	0.351331	-0.163761	0.869919	0.999796	CG4788
FBgn0264442	1259.85	-0.153983	0.0853411	-1.80432	0.0711804	0.999796	ab
FBgn0040232	8.99937	-0.32517	0.768484	-0.423132	0.672199	0.999796	cmet
FBgn0040233	83.2713	-0.293211	0.272207	-1.07716	0.281409	0.999796	cana
FBgn0052831	53.5449	-0.0183923	0.308976	-0.0595266	0.952533	0.999796	CG33695
FBgn0032358	110.844	-0.0439783	0.210508	-0.208915	0.834514	0.999796	Ppt2
FBgn0020270	90.6534	0.288239	0.244978	1.17659	0.239359	0.999796	mre11
FBgn0000287	434.061	-0.0463801	0.114758	-0.404156	0.686098	0.999796	salr
FBgn0261648	217.037	0.157099	0.162672	0.96574	0.334175	0.999796	salm
FBgn0032361	101.783	0.407071	0.224993	1.80926	0.0704101	0.999796	CG6488
FBgn0032363	1228.56	0.0160305	0.0866998	0.184896	0.85331	0.999796	Dlg5
FBgn0028490	4262.95	-0.000618556	0.0769569	-0.00803769	0.993587	0.999796	CG31705
FBgn0051706	975.094	-0.0472988	0.0948965	-0.498425	0.618185	0.999796	CG31706
FBgn0015400	1451.36	-0.0626929	0.0790485	-0.793093	0.427723	0.999796	kek2
FBgn0265689	18.7942	-0.174441	0.51034	-0.341814	0.732491	0.999796	lncRNA:CR44496
FBgn0032368	6.44433	-1.06232	0.966151	-1.09954	0.271535	0.999796	spag4
FBgn0032377	38.1593	0.328451	0.372567	0.881588	0.378	0.999796	CG14937
FBgn0020309	3258.11	0.0246524	0.0659167	0.373993	0.70841	0.999796	crol
FBgn0086036	9.87212	-0.135467	0.711566	-0.190379	0.849012	0.999796	snoRNA:Me18S-A934
FBgn0032378	339.25	-0.0292011	0.130282	-0.224138	0.82265	0.999796	CycY
FBgn0264815	3448.8	-0.0461961	0.060592	-0.762413	0.445813	0.999796	Pde1c
FBgn0000588	364.449	0.193664	0.129875	1.49116	0.13592	0.999796	esc
FBgn0266366	19.7086	-0.317678	0.502897	-0.631695	0.527586	0.999796	lncRNA:CR45014
FBgn0264565	16.1533	0.00855238	0.550552	0.0155342	0.987606	0.999796	lncRNA:CR43937
FBgn0264564	14.2839	0.320971	0.590361	0.543686	0.586658	0.999796	asRNA:CR43936
FBgn0264750	44.7324	-0.380455	0.336248	-1.13147	0.257858	0.999796	CG44008
FBgn0040968	6.55742	-0.0128343	0.851384	-0.0150746	0.987973	0.999796	CG14933
FBgn0032382	108.076	-0.428782	0.216017	-1.98494	0.0471511	0.999796	Mal-B2
FBgn0032387	11.4074	-0.417887	0.660139	-0.633028	0.526716	0.999796	CG16965
FBgn0032388	478.819	-0.0558197	0.10946	-0.509953	0.610084	0.999796	CG6686
FBgn0032390	6.00294	1.46321	0.92592	1.58027	0.114044	0.999796	dgt2
FBgn0032391	38.9852	0.0728659	0.354403	0.205602	0.837102	0.999796	escl
FBgn0051866	8.63848	0.451301	0.776075	0.581517	0.560892	0.999796	Ada1-2
FBgn0051864	19.0636	-0.160817	0.506544	-0.317479	0.75088	0.999796	Qtzl
FBgn0042125	10.7358	-0.435222	0.666302	-0.653191	0.513633	0.999796	CG18787
FBgn0032393	171.673	0.06807	0.180272	0.377595	0.705731	0.999796	Nfs1
FBgn0032394	65.0115	-0.171946	0.283729	-0.606023	0.5445	0.999796	Hacd1
FBgn0014019	7.89375	0.957095	0.930562	1.02851	0.303709	0.999796	Rh5
FBgn0032395	625.092	8.36544e-05	0.0981113	0.000852648	0.99932	0.999796	Wdr81
FBgn0032397	246.75	0.0936408	0.150686	0.621429	0.534317	0.999796	Tom70
FBgn0032398	306.165	-0.0142889	0.138514	-0.103158	0.917837	0.999796	CG6766
FBgn0032399	10.7524	0.877004	0.681571	1.28674	0.198185	0.999796	CG6785
FBgn0032400	1678.52	-0.131091	0.0743116	-1.76407	0.0777198	0.999796	CG6770
FBgn0032401	58.786	0.156832	0.298563	0.52529	0.599382	0.999796	Plzf
FBgn0032402	1163.98	-0.104908	0.0812603	-1.29102	0.196698	0.999796	CG14945
FBgn0028425	159.137	-0.353456	0.215886	-1.63723	0.101582	0.999796	JhI-21
FBgn0027505	197.947	-0.062106	0.167794	-0.370133	0.711283	0.999796	Rab3-GAP
FBgn0032405	36.8678	-0.233908	0.358534	-0.652401	0.514143	0.999796	firl
FBgn0032407	261.851	0.160607	0.142458	1.1274	0.259575	0.999796	Pex19
FBgn0032408	33.9032	-0.708673	0.401578	-1.76472	0.0776107	0.999796	CG6712
FBgn0028707	6.38713	-0.0873782	0.838945	-0.104152	0.917048	0.999796	Mt2
FBgn0032409	237.289	0.163961	0.155724	1.0529	0.292389	0.999796	Ced-12
FBgn0029137	318.064	0.0684916	0.129082	0.530605	0.595693	0.999796	Patsas
FBgn0027081	563.386	0.118049	0.101903	1.15844	0.246683	0.999796	ThrRS
FBgn0015797	201.704	0.0115622	0.158653	0.072877	0.941904	0.999796	Rab6
FBgn0051760	1657.49	0.0181319	0.0784691	0.231071	0.81726	0.999796	CG31760
FBgn0051861	21.5539	0.12289	0.467681	0.262765	0.792732	0.999796	CG31861
FBgn0051860	71.3532	-0.0930666	0.260549	-0.357194	0.720947	0.999796	ZnT33D
FBgn0032420	95.7385	0.0786274	0.224796	0.349772	0.72651	0.999796	CG6583
FBgn0032421	22.7779	-0.235676	0.454003	-0.519107	0.603686	0.999796	crok
FBgn0000114	664.357	-0.0312652	0.0968435	-0.322843	0.746814	0.999796	bru1
FBgn0032422	26.7348	-0.159649	0.470672	-0.339194	0.734463	0.999796	atilla
FBgn0051759	33.3223	0.0194591	0.386879	0.0502976	0.959885	0.999796	CG31759
FBgn0262475	208.798	-0.257665	0.15946	-1.61586	0.106124	0.999796	bru2
FBgn0032424	11.7194	0.213878	0.656295	0.325887	0.74451	0.999796	CG17010
FBgn0043841	873.518	-0.104658	0.107912	-0.969844	0.332124	0.999796	vir-1
FBgn0032428	27.0157	-0.378611	0.431647	-0.87713	0.380416	0.999796	CG6405
FBgn0032429	90.7393	0.116307	0.235056	0.494804	0.620738	0.999796	CG5446
FBgn0032430	61.735	0.142063	0.28454	0.499271	0.617588	0.999796	CG6388
FBgn0032431	12.367	-0.452376	0.682103	-0.663208	0.507198	0.999796	CG5435
FBgn0265298	322.013	0.151829	0.128707	1.17965	0.238141	0.999796	SC35
FBgn0263468	88.0717	-0.188027	0.243162	-0.773258	0.439369	0.999796	snoRNA:SC35-a
FBgn0263469	13.7392	-0.143505	0.586546	-0.244661	0.806719	0.999796	snoRNA:SC35-b
FBgn0020443	640.349	-0.0540464	0.100427	-0.538165	0.590463	0.999796	eRF3
FBgn0032433	64.8795	-0.334091	0.28322	-1.17962	0.238152	0.999796	Oatp33Ea
FBgn0259176	9931.95	-0.0405189	0.0605438	-0.66925	0.503336	0.999796	bun
FBgn0262203	28.4071	0.250634	0.409925	0.611413	0.540926	0.999796	mir-967
FBgn0051858	62.3201	-0.0234757	0.278599	-0.0842634	0.932847	0.999796	t-cup
FBgn0261709	7.6613	-2.03223	0.915596	-2.21957	0.0264481	0.999796	lncRNA:CR42746
FBgn0265809	11.5056	0.503129	0.660503	0.761737	0.446217	0.999796	lncRNA:CR44598
FBgn0265808	6.23119	-0.448492	0.889612	-0.504144	0.61416	0.999796	lncRNA:CR44597
FBgn0085424	48.5638	0.0760507	0.317467	0.239554	0.810676	0.999796	nub
FBgn0004394	125.089	0.0736438	0.213903	0.344286	0.730631	0.999796	pdm2
FBgn0032444	345.303	0.248886	0.1747	1.42465	0.154259	0.999796	CCT4
FBgn0032445	22.9688	0.514378	0.485664	1.05912	0.289544	0.999796	CG6153
FBgn0032446	6.56628	0.372991	0.882411	0.422696	0.672517	0.999796	IFT43
FBgn0032447	386.203	0.0857059	0.12322	0.695551	0.48671	0.999796	PICK1
FBgn0032448	7.25817	-1.02934	0.833688	-1.23469	0.216947	0.999796	CG5781
FBgn0032449	16.3436	-1.10223	0.642469	-1.71562	0.0862312	0.999796	CG17036
FBgn0032450	89.6569	0.0239124	0.233434	0.102437	0.918409	0.999796	CG5776
FBgn0032451	90.0846	0.089744	0.236393	0.379639	0.704213	0.999796	spict
FBgn0032453	194.69	-0.0133538	0.163365	-0.081742	0.934852	0.999796	CG6180
FBgn0032454	426.563	-0.0444436	0.113073	-0.393051	0.694282	0.999796	CG5787
FBgn0032455	815.402	-0.013917	0.0879526	-0.158233	0.874273	0.999796	Pih1D1
FBgn0032456	1095.79	0.0462855	0.080081	0.577983	0.563275	0.999796	MRP
FBgn0015399	1537.78	-0.0811833	0.0837801	-0.969005	0.332543	0.999796	kek1
FBgn0040508	7.02166	-0.351767	0.994736	-0.353629	0.723617	0.999796	ACXC
FBgn0263598	395.265	0.051977	0.121043	0.429411	0.667624	0.999796	Vha68-2
FBgn0032465	137.566	0.0865054	0.191255	0.452304	0.65105	0.999796	Yip1d1
FBgn0265262	3161.83	0.0357628	0.0629841	0.567807	0.570166	0.999796	Vha68-1
FBgn0021796	858.118	0.0730774	0.0879665	0.830741	0.40612	0.999796	Tor
FBgn0032467	656.991	0.0381838	0.102824	0.371352	0.710376	0.999796	CG9934
FBgn0028965	85.6017	-0.000822218	0.239897	-0.00342738	0.997265	0.999796	A16
FBgn0262160	2278.09	0.0634193	0.0767589	0.826215	0.408682	0.999796	CG9932
FBgn0032470	13.3281	0.254805	0.607921	0.419141	0.675113	0.999796	Ttc30
FBgn0032472	7.82258	0.742483	0.82106	0.904297	0.365838	0.999796	CG9928
FBgn0032474	562.692	-0.00621338	0.104364	-0.059536	0.952525	0.999796	DnaJ-H
FBgn0024291	1193.76	-0.00379748	0.0806091	-0.0471098	0.962426	0.999796	Sirt1
FBgn0032475	514.081	0.0970346	0.106436	0.911675	0.36194	0.999796	Sfmbt
FBgn0032476	143.145	0.067795	0.189006	0.358692	0.719826	0.999796	CG5439
FBgn0032477	83.2371	-0.0558687	0.241496	-0.231345	0.817047	0.999796	CG5287
FBgn0051849	110.98	0.0233901	0.211671	0.110502	0.912011	0.999796	CG31849
FBgn0032479	2482.77	0.0579374	0.0699872	0.827829	0.407768	0.999796	CG16974
FBgn0032480	428.69	-0.0415852	0.114329	-0.363734	0.716057	0.999796	Edem2
FBgn0032481	416.09	0.0430316	0.117912	0.364946	0.715152	0.999796	CG16972
FBgn0032482	1021.46	0.0828137	0.0814069	1.01728	0.30902	0.999796	Pect
FBgn0032483	20.6638	-1.20418	0.568111	-2.11962	0.0340379	0.999796	CG15482
FBgn0032484	327.712	0.0847209	0.133907	0.632687	0.526938	0.999796	kek4
FBgn0032485	542.563	-0.0112668	0.108147	-0.104181	0.917026	0.999796	CG9426
FBgn0032486	78.3664	0.0561132	0.252934	0.221849	0.824431	0.999796	mRF1
FBgn0032487	10.7132	-0.526282	0.686236	-0.766912	0.443134	0.999796	Ski6
FBgn0032488	138.956	0.157711	0.199628	0.790024	0.429514	0.999796	CG16812
FBgn0027586	30.4672	0.512712	0.439857	1.16563	0.243763	0.999796	CG5867
FBgn0028406	357.112	0.0683214	0.133063	0.513451	0.607636	0.999796	Drep4
FBgn0032499	163.03	0.0683365	0.177215	0.385614	0.699783	0.999796	Uvrag
FBgn0051729	1964.65	0.0257885	0.0695526	0.370777	0.710804	0.999796	CG31729
FBgn0040973	8.40883	-0.168828	0.823996	-0.204889	0.837659	0.999796	CG16824
FBgn0264308	2950.23	-0.0931066	0.073046	-1.27463	0.20244	0.999796	CG43778
FBgn0032503	72.512	-1.59289	0.805985	-1.97632	0.0481182	0.999796	CG16825
FBgn0264301	53.8436	-0.0225414	0.315367	-0.0714767	0.943018	0.999796	CG43779
FBgn0032506	1012.06	0.0136377	0.0918999	0.148397	0.882029	0.999796	CG9395
FBgn0022069	235.377	0.0816582	0.160202	0.50972	0.610248	0.999796	Nnp-1
FBgn0032509	63.837	0.0506588	0.281481	0.179972	0.857174	0.999796	CG6523
FBgn0051852	78.0248	0.121869	0.247639	0.492123	0.622633	0.999796	Tap42
FBgn0051855	114.845	0.075967	0.216004	0.351692	0.725069	0.999796	CG31855
FBgn0032511	250.703	0.0492797	0.145555	0.338564	0.734938	0.999796	ND-B22
FBgn0032512	108.573	0.0645519	0.214497	0.300946	0.763455	0.999796	Bdp1
FBgn0032513	155.821	0.00794252	0.183227	0.0433481	0.965424	0.999796	CG6565
FBgn0032514	97.1225	0.046171	0.224167	0.205967	0.836817	0.999796	CG9302
FBgn0025724	315.947	0.0487198	0.132111	0.368779	0.712292	0.999796	beta'COP
FBgn0032515	827.692	0.0612108	0.0887748	0.689506	0.490505	0.999796	loqs
FBgn0032516	48.6056	0.312719	0.321937	0.971368	0.331365	0.999796	Ing5
FBgn0032517	257.681	0.211531	0.142387	1.48561	0.137383	0.999796	CG7099
FBgn0032518	1624.57	0.0183074	0.0817047	0.224069	0.822704	0.999796	RpL24
FBgn0032521	132.978	0.0631559	0.195893	0.322399	0.74715	0.999796	CG7110
FBgn0264432	239.87	-0.107653	0.154319	-0.697598	0.485428	0.999796	CG43850
FBgn0263354	5309.8	-0.052941	0.061736	-0.85754	0.391147	0.999796	CG42784
FBgn0026760	229.304	-0.00706753	0.15544	-0.0454678	0.963734	0.999796	Tehao
FBgn0267243	91.4352	-0.026333	0.297274	-0.0885815	0.929415	0.999796	asRNA:CR45683
FBgn0032524	170.72	-0.129039	0.171881	-0.750747	0.452805	0.999796	Hacd2
FBgn0261991	88.8294	0.0680217	0.233945	0.29076	0.771235	0.999796	CG42809
FBgn0261992	82.2809	-0.00494709	0.243889	-0.0202842	0.983817	0.999796	CG42810
FBgn0023407	3190.12	-0.0998738	0.0649353	-1.53805	0.124036	0.999796	B4
FBgn0053640	8.5792	-1.02147	0.846594	-1.20657	0.227599	0.999796	CG33640
FBgn0053641	6.24535	-1.32608	0.941742	-1.40812	0.159097	0.999796	CG33641
FBgn0053644	6.05419	-1.0936	1.02994	-1.0618	0.288324	0.999796	CG33644
FBgn0028943	7.89523	-0.763694	0.80411	-0.949738	0.342246	0.999796	CG15638
FBgn0032530	40.1718	-0.00432755	0.365683	-0.0118341	0.990558	0.999796	CG9263
FBgn0259984	1295.19	-0.0096177	0.0867398	-0.11088	0.911712	0.999796	kuz
FBgn0266308	28.4836	-0.0256469	0.434614	-0.0590108	0.952944	0.999796	lncRNA:CR44973
FBgn0028546	102.704	-0.163721	0.222162	-0.736946	0.461155	0.999796	ics
FBgn0028527	26.8096	-0.175958	0.433671	-0.40574	0.684933	0.999796	CG18507
FBgn0051814	674.937	-0.074275	0.102424	-0.72517	0.468348	0.999796	CG31814
FBgn0028848	8.26903	-0.815726	0.93516	-0.872285	0.383053	0.999796	Gpo3
FBgn0028541	379.869	0.0322471	0.123718	0.26065	0.794362	0.999796	TM9SF4
FBgn0028540	90.2966	-0.129548	0.23612	-0.548653	0.583244	0.999796	CG9008
FBgn0028932	69.0493	0.208127	0.285111	0.729986	0.465399	0.999796	CG16890
FBgn0028539	710.843	0.0404826	0.0953186	0.424708	0.671049	0.999796	Eato
FBgn0266141	11.4158	-1.5113	0.755545	-2.00027	0.0454707	0.999796	asRNA:CR44847
FBgn0028931	91.2593	-0.0947907	0.237581	-0.398983	0.689905	0.999796	CG16863
FBgn0028538	948.404	0.0565446	0.0889431	0.635739	0.524947	0.999796	Sec71
FBgn0027844	1061.12	0.0996908	0.0884487	1.1271	0.259699	0.999796	CAH1
FBgn0028919	38.596	0.139923	0.349053	0.400866	0.688519	0.999796	CG16865
FBgn0001965	1188.38	0.0372338	0.0864305	0.430795	0.666617	0.999796	Sos
FBgn0000153	52.7125	-0.103326	0.832619	-0.124097	0.901238	0.999796	b
FBgn0004406	80.2744	0.0314688	0.254754	0.123526	0.90169	0.999796	tam
FBgn0001961	373.462	0.0122563	0.124288	0.0986118	0.921446	0.999796	Arpc1
FBgn0015271	26.408	-0.148237	0.436065	-0.339943	0.7339	0.999796	Orc5
FBgn0026373	44.5377	0.333802	0.344922	0.967761	0.333164	0.999796	RpII33
FBgn0260407	34.7774	-0.137641	0.370069	-0.371934	0.709942	0.999796	mRpS23
FBgn0028509	910.497	0.0455825	0.0883064	0.516186	0.605725	0.999796	CenG1A
FBgn0053307	14.5618	-0.270716	0.578165	-0.468232	0.639618	0.999796	CG33307
FBgn0028534	15.4898	-0.213239	0.57143	-0.373167	0.709024	0.999796	CG7916
FBgn0028533	13.6926	0.387335	0.612682	0.632196	0.527259	0.999796	CG7953
FBgn0028532	10.7184	-0.0427825	0.661945	-0.0646315	0.948467	0.999796	CG7968
FBgn0019890	2003.87	0.0353409	0.067581	0.522941	0.601015	0.999796	Smg5
FBgn0012037	76.9206	0.318212	0.27125	1.17313	0.240743	0.999796	Ance
FBgn0261628	8.996	0.00219567	0.75703	0.00290037	0.997686	0.999796	CG42711
FBgn0261514	17.2721	0.0927846	0.546183	0.169878	0.865106	0.999796	NimA
FBgn0028543	48.9453	0.0492431	0.335716	0.146681	0.883384	0.999796	NimB2
FBgn0028542	12.4285	-0.21396	0.613985	-0.348478	0.727481	0.999796	NimB4
FBgn0028936	12.0979	0.106801	0.689564	0.154882	0.876914	0.999796	NimB5
FBgn0259896	34.914	-0.0879447	0.407097	-0.216029	0.828965	0.999796	NimC1
FBgn0028940	453.934	0.156936	0.12546	1.25088	0.210978	0.999796	Cyp28a5
FBgn0028939	12.0857	-0.133047	0.653866	-0.203477	0.838762	0.999796	NimC2
FBgn0003255	158.635	-0.0188974	0.180361	-0.104776	0.916554	0.999796	rk
FBgn0027348	69.1615	0.557641	0.29681	1.87878	0.0602748	0.999796	bgm
FBgn0028875	6257.47	-0.134697	0.161517	-0.833954	0.404307	0.999796	nAChRalpha5
FBgn0260011	110.912	0.0942745	0.220258	0.428018	0.668638	0.999796	NimC4
FBgn0028526	94.4906	-0.177047	0.270634	-0.654193	0.512987	0.999796	CG15293
FBgn0051769	20.751	-0.727252	0.592776	-1.22686	0.219876	0.999796	CG31769
FBgn0028906	621.168	-0.00239249	0.110334	-0.0216839	0.9827	0.999796	CG46301
FBgn0016930	1454.27	0.0537311	0.0795908	0.675093	0.499617	0.999796	Dyrk2
FBgn0261563	95.1493	0.175744	0.25494	0.689353	0.490601	0.999796	wb
FBgn0028916	749.554	0.0144429	0.0977813	0.147706	0.882575	0.999796	CG33090
FBgn0028531	21.9327	-0.1373	0.498758	-0.275284	0.783098	0.999796	CG15286
FBgn0028530	43.5373	-0.0729052	0.338126	-0.215616	0.829287	0.999796	mTTF
FBgn0261535	49.9329	0.346415	0.315762	1.09707	0.272609	0.999796	l(2)34Fd
FBgn0015791	518.168	-0.0836675	0.108241	-0.772977	0.439536	0.999796	Rab14
FBgn0001970	98.0445	0.133121	0.224525	0.592901	0.553248	0.999796	Pgant35A
FBgn0266428	12.9774	-1.40312	0.688094	-2.03914	0.041436	0.999796	asRNA:CR43463
FBgn0015546	250.156	0.0543139	0.155545	0.349184	0.726951	0.999796	spel1
FBgn0004858	286.122	-0.0725465	0.135339	-0.536034	0.591935	0.999796	elB
FBgn0005771	590.455	-0.00832623	0.108448	-0.0767763	0.938802	0.999796	noc
FBgn0003016	666.935	-0.0779998	0.101337	-0.769707	0.441474	0.999796	osp
FBgn0000055	40.5688	-0.0796544	0.348287	-0.228703	0.8191	0.999796	Adh
FBgn0085195	11.9806	-0.474103	0.652414	-0.72669	0.467416	0.999796	CG34166
FBgn0028886	48.5325	-0.0482484	0.342741	-0.140772	0.88805	0.999796	CG15279
FBgn0259213	1557.19	-0.119141	0.0731066	-1.62969	0.103168	0.999796	side-II
FBgn0086711	31.6883	-0.0410024	0.391223	-0.104806	0.91653	0.999796	mol
FBgn0040228	32.0261	0.12845	0.406635	0.315884	0.75209	0.999796	DCTN5-p25
FBgn0261881	32.7141	-0.399533	0.389048	-1.02695	0.304443	0.999796	l(2)35Be
FBgn0028926	34.9137	-0.188982	0.382539	-0.494019	0.621293	0.999796	NC2beta
FBgn0261882	15.1512	0.00443272	0.566196	0.00782896	0.993753	0.999796	THG
FBgn0001974	71.5163	-0.119759	0.258511	-0.463265	0.643175	0.999796	Rnmt
FBgn0260446	1559	-0.0797232	0.0847349	-0.940854	0.34678	0.999796	GABA-B-R1
FBgn0053310	137.668	-0.191593	0.218259	-0.877823	0.38004	0.999796	CG33310
FBgn0051832	6.87162	-1.34446	0.947479	-1.41899	0.155903	0.999796	CG31832
FBgn0041713	40.3792	-0.59864	0.397782	-1.50494	0.132338	0.999796	yellow-c
FBgn0001977	163.239	0.0186238	0.178653	0.104246	0.916974	0.999796	CIAPIN1
FBgn0004837	120.245	0.145545	0.208662	0.697516	0.48548	0.999796	Su(H)
FBgn0000317	178.062	0.0572195	0.177245	0.322828	0.746826	0.999796	ck
FBgn0010422	178.142	0.0124146	0.169574	0.0732104	0.941639	0.999796	TfIIS
FBgn0024183	2239.21	-0.0687181	0.0856804	-0.802028	0.422536	0.999796	vig
FBgn0028879	1740.01	0.0129699	0.0741401	0.174938	0.861128	0.999796	CG15270
FBgn0001978	378.914	0.0343505	0.1222	0.281102	0.778633	0.999796	stc
FBgn0028888	1000.39	-0.118641	0.0866187	-1.36969	0.170783	0.999796	CG4168
FBgn0028862	631.627	0.0320245	0.102438	0.312622	0.754568	0.999796	dao
FBgn0027559	49.4952	0.0385623	0.319393	0.120736	0.9039	0.999796	Pol32
FBgn0259982	27.1857	-0.102301	0.4209	-0.243054	0.807964	0.999796	Uxt
FBgn0045842	51.1292	-0.287884	0.352187	-0.81742	0.413689	0.999796	yuri
FBgn0261268	813.309	0.0149366	0.0942245	0.158521	0.874046	0.999796	Cul3
FBgn0086691	12.6561	-0.454541	0.635192	-0.715596	0.474241	0.999796	UK114
FBgn0002524	353.247	-0.106932	0.125228	-0.853898	0.393161	0.999796	lace
FBgn0028370	724.393	-0.0635082	0.0943821	-0.672884	0.501021	0.999796	kek3
FBgn0028863	4398.96	-0.0243169	0.0701532	-0.346625	0.728873	0.999796	CG4587
FBgn0010382	32.8474	-0.0208698	0.383159	-0.0544678	0.956562	0.999796	CycE
FBgn0001989	196.865	-0.0827793	0.161647	-0.512099	0.608582	0.999796	ND-B17
FBgn0001986	192.781	0.15118	0.168276	0.898402	0.368971	0.999796	Mtr4
FBgn0001987	46.5657	-0.243357	0.37255	-0.65322	0.513614	0.999796	Gli
FBgn0028507	208.309	0.307122	0.165554	1.85512	0.0635794	0.999796	CG3793
FBgn0001990	60.7982	0.0777855	0.287241	0.270802	0.786544	0.999796	wek
FBgn0041627	81.4159	0.548676	0.259507	2.1143	0.0344896	0.999796	Ku80
FBgn0051821	6.09766	-2.53674	1.1698	-2.16852	0.0301195	0.999796	CG31821
FBgn0028645	477.672	-0.0196553	0.111336	-0.176541	0.859869	0.999796	beat-Ib
FBgn0028514	10.4953	-1.76504	0.824299	-2.14126	0.0322532	0.999796	CG4793
FBgn0028857	6.1813	-1.29514	1.02015	-1.26956	0.204241	0.999796	CG12448
FBgn0028856	14.7248	-1.48852	0.696021	-2.13861	0.0324671	0.999796	CG18063
FBgn0028644	760.094	-0.0480817	0.0919879	-0.522696	0.601186	0.999796	beat-Ic
FBgn0264373	34.7974	0.0809237	0.381169	0.212304	0.83187	0.999796	lncRNA:CR43825
FBgn0266138	18.1554	0.535298	0.515511	1.03838	0.299092	0.999796	lncRNA:CR44844
FBgn0013433	418.027	-0.0709336	0.134627	-0.526889	0.598271	0.999796	beat-Ia
FBgn0001991	5074.37	0.0320081	0.0572035	0.559548	0.575788	0.999796	Ca-alpha1D
FBgn0264350	16.2548	-0.362199	0.700556	-0.517016	0.605145	0.999796	asRNA:CR43806
FBgn0261999	967.895	0.00804902	0.0867919	0.0927393	0.926111	0.999796	CG42817
FBgn0024734	1385.06	0.0240624	0.105973	0.227063	0.820375	0.999796	PRL-1
FBgn0028515	107.569	-0.077969	0.22132	-0.352292	0.72462	0.999796	EndoGI
FBgn0002673	80.0019	-0.199261	0.248421	-0.80211	0.422489	0.999796	twe
FBgn0028897	33.2313	0.191748	0.409058	0.468755	0.639245	0.999796	CG4935
FBgn0001994	1707.51	0.0912166	0.0789322	1.15563	0.247832	0.999796	crp
FBgn0040079	445.385	0.132816	0.128191	1.03608	0.300167	0.999796	pkaap
FBgn0001992	14.904	-0.71343	0.752819	-0.947677	0.343294	0.999796	Cyp303a1
FBgn0028375	278.297	-0.0484055	0.156676	-0.308952	0.757358	0.999796	heix
FBgn0028895	43.9853	0.198046	0.334818	0.591504	0.554183	0.999796	CG17328
FBgn0028894	39.8107	-0.26317	0.355387	-0.740517	0.458986	0.999796	GMF
FBgn0015338	120.401	0.018162	0.20368	0.0891693	0.928947	0.999796	CG5861
FBgn0011708	274.018	-0.0487601	0.139878	-0.34859	0.727397	0.999796	Syx5
FBgn0000339	94.7653	0.242008	0.235118	1.0293	0.303338	0.999796	cni
FBgn0014092	54.8552	-0.223388	0.303228	-0.736701	0.461304	0.999796	CG4278
FBgn0001995	88.4774	0.174876	0.237636	0.735901	0.461791	0.999796	mRpL4
FBgn0028899	155.62	-0.219753	0.179357	-1.22523	0.220489	0.999796	CG31817
FBgn0259151	35.8618	0.0915536	0.369085	0.248056	0.804091	0.999796	CG42266
FBgn0265578	38.3087	-0.303643	0.35622	-0.852402	0.393991	0.999796	CG44405
FBgn0000307	1374.12	-0.00830457	0.0758624	-0.109469	0.912831	0.999796	chif
FBgn0028506	29.6745	-0.162755	0.401698	-0.405167	0.685355	0.999796	CG4455
FBgn0025678	205.269	-0.0639125	0.160203	-0.398946	0.689933	0.999796	CaBP1
FBgn0028841	54.6537	0.167916	1.74522	0.0962147	0.92335	0.999796	jhamt
FBgn0028523	311.631	-0.059926	0.1339	-0.447542	0.654483	0.999796	CG5888
FBgn0020416	33.6194	-0.785655	0.444333	-1.76817	0.0770326	0.999796	Idgf1
FBgn0020415	104.08	-0.11305	0.224741	-0.503025	0.614947	0.999796	Idgf2
FBgn0020414	729.481	0.059893	0.10718	0.558807	0.576293	0.999796	Idgf3
FBgn0032586	888.761	0.054235	0.087419	0.620403	0.534993	0.999796	Tpr2
FBgn0032587	202.32	-0.213765	0.161428	-1.32421	0.185432	0.999796	CG5953
FBgn0259735	2857.87	-0.0641666	0.0658714	-0.974119	0.329997	0.999796	CG42389
FBgn0051815	139.258	-0.172928	0.190443	-0.908031	0.363862	0.999796	CG31815
FBgn0032590	238.097	-0.12721	0.151962	-0.837121	0.402525	0.999796	CG4631
FBgn0032593	17.1422	-0.278158	0.561555	-0.495335	0.620363	0.999796	Trpgamma
FBgn0001185	154.845	0.177986	0.183499	0.969957	0.332068	0.999796	her
FBgn0261278	638.781	0.0117672	0.100292	0.117329	0.906599	0.999796	grp
FBgn0267347	15.8229	-0.103389	0.551622	-0.187428	0.851325	0.999796	squ
FBgn0053552	8.38656	0.618134	0.77696	0.795581	0.426275	0.999796	CG33552
FBgn0266310	12.277	-1.37605	0.708977	-1.9409	0.0522709	0.999796	asRNA:CR44975
FBgn0262430	6.28216	-0.183095	0.931852	-0.196485	0.844231	0.999796	mir-9c
FBgn0263745	70.7232	-0.00543953	0.262347	-0.0207342	0.983458	0.999796	CR43670
FBgn0062978	1729.16	-0.0620177	0.0735232	-0.843511	0.398942	0.999796	CG31808
FBgn0086907	6.6544	-1.43565	0.90972	-1.57812	0.114539	0.999796	Cyt-c-d
FBgn0000409	762.874	-0.0259301	0.0951285	-0.272579	0.785177	0.999796	Cyt-c-p
FBgn0027779	1516.1	0.0658161	0.0724895	0.907939	0.36391	0.999796	VhaSFD
FBgn0051812	22.6224	-0.306297	0.471062	-0.650227	0.515545	0.999796	CG31812
FBgn0032595	37.5097	0.15919	0.35463	0.44889	0.653511	0.999796	CG17996
FBgn0032596	41.8	-0.244122	0.35129	-0.69493	0.487099	0.999796	Prosbeta4
FBgn0032597	96.211	-0.0464105	0.232769	-0.199384	0.841962	0.999796	CG17904
FBgn0015391	129.062	0.140875	0.197856	0.71201	0.476459	0.999796	glu
FBgn0261068	20.854	0.603563	0.495999	1.21686	0.223656	0.999796	LSm7
FBgn0032600	1839.59	0.0474554	0.0700954	0.677012	0.498398	0.999796	BuGZ
FBgn0264695	308.863	-2.05986	1.00169	-2.05639	0.0397445	0.999796	Mhc
FBgn0000406	247.694	0.119945	0.231342	0.518476	0.604126	0.999796	Cyt-b5-r
FBgn0032603	28.3128	0.0404275	0.440692	0.0917365	0.926907	0.999796	CG17928
FBgn0040260	92.5851	-0.125873	0.234533	-0.536696	0.591477	0.999796	Ugt37D1
FBgn0004797	58.4304	-0.0296822	0.302042	-0.0982719	0.921716	0.999796	mdy
FBgn0022213	203.043	-0.0394299	0.166377	-0.236992	0.812663	0.999796	Cse1
FBgn0051739	621.776	0.0715158	0.101376	0.705449	0.480531	0.999796	AspRS-m
FBgn0032614	48.9624	-1.17538	0.931389	-1.26196	0.206963	0.999796	CG13284
FBgn0051781	82.2389	-0.57619	0.311522	-1.8496	0.0643717	0.999796	lncRNA:CR31781
FBgn0040985	375.243	0.0858543	0.123669	0.694223	0.487542	0.999796	CG6115
FBgn0261671	5141.28	0.0328663	0.0561984	0.584827	0.558664	0.999796	tweek
FBgn0265542	10.2487	-0.393643	0.680888	-0.578131	0.563176	0.999796	lncRNA:CR44392
FBgn0260758	34.1277	0.0714094	0.387954	0.184066	0.853961	0.999796	CG42556
FBgn0051805	12.5197	-0.938227	0.719643	-1.30374	0.192323	0.999796	CG31805
FBgn0032620	23.1849	0.175496	0.480338	0.365359	0.714843	0.999796	CG12288
FBgn0026150	113.116	0.0384281	0.21221	0.181085	0.856301	0.999796	ApepP
FBgn0053179	794.728	-0.0461684	0.104992	-0.439731	0.660132	0.999796	beat-IIIb
FBgn0265581	22.5588	0.0976851	0.453324	0.215486	0.829388	0.999796	lncRNA:CR44408
FBgn0051806	29.6589	0.113367	0.417465	0.271561	0.78596	0.999796	CG31806
FBgn0032629	569.543	-0.0614787	0.157108	-0.391316	0.695564	0.999796	beat-IIIc
FBgn0265546	35.7552	-0.16123	0.387765	-0.415792	0.677562	0.999796	lncRNA:CR44396
FBgn0032633	1197.79	-0.0153427	0.0779171	-0.19691	0.843898	0.999796	Lrch
FBgn0020503	2009.81	-0.0695519	0.0899824	-0.772949	0.439552	0.999796	CLIP-190
FBgn0032634	22.6956	-0.58775	0.468113	-1.25557	0.209271	0.999796	Rpb11
FBgn0032635	188.552	0.154214	0.163669	0.942233	0.346073	0.999796	CG15141
FBgn0011274	664.815	-0.136792	0.0962881	-1.42065	0.155418	0.999796	Dif
FBgn0260632	111.136	0.141471	0.269155	0.525613	0.599157	0.999796	dl
FBgn0032637	9.55859	-0.8441	0.722563	-1.1682	0.242725	0.999796	CG5050
FBgn0032639	7.03965	0.134524	0.812412	0.165587	0.868482	0.999796	CG18563
FBgn0000183	1727.83	-0.0381205	0.0715679	-0.532647	0.594278	0.999796	BicD
FBgn0032640	206.231	0.145512	0.170839	0.85175	0.394353	0.999796	Sgt
FBgn0027885	1795.73	-0.0102686	0.0706889	-0.145264	0.884502	0.999796	cass
FBgn0024689	176.752	0.106288	0.176556	0.602005	0.547171	0.999796	fws
FBgn0032642	65.6812	-0.00664657	0.27022	-0.0245969	0.980377	0.999796	CG5110
FBgn0032643	141.471	0.0854954	0.189295	0.451652	0.65152	0.999796	GCS2beta
FBgn0032644	52.778	0.0303339	0.303877	0.0998228	0.920485	0.999796	CG5131
FBgn0032646	233.58	-0.0232644	0.159267	-0.146071	0.883865	0.999796	mEFTs
FBgn0013810	41.6155	0.0842382	0.372829	0.225944	0.821245	0.999796	Dhc36C
FBgn0032647	6.86732	0.0982675	0.842119	0.116691	0.907105	0.999796	CG15143
FBgn0032648	6.7256	0.17577	0.851694	0.206377	0.836496	0.999796	CG15144
FBgn0032649	6.55412	-0.679726	0.858743	-0.791536	0.428631	0.999796	CG15145
FBgn0267579	398.227	-0.12456	0.132332	-0.941271	0.346566	0.999796	lncRNA:CR45919
FBgn0265584	19.5102	0.0468465	0.532241	0.0880175	0.929863	0.999796	lncRNA:CR44411
FBgn0032651	105.716	-0.104283	0.223548	-0.466493	0.640863	0.999796	Oli
FBgn0261089	920.557	-0.0558223	0.0872537	-0.63977	0.522322	0.999796	Sytalpha
FBgn0015609	7989.18	0.00238943	0.0571494	0.0418102	0.96665	0.999796	CadN
FBgn0262018	1746.05	-0.0598312	0.0705719	-0.847806	0.396546	0.999796	CadN2
FBgn0262017	27.179	-0.478792	0.41613	-1.15058	0.249903	0.999796	CG42830
FBgn0266871	132.44	-0.0565787	0.208049	-0.271949	0.785661	0.999796	lncRNA:CR45332
FBgn0266872	10.8286	0.0538528	0.676128	0.0796489	0.936517	0.999796	lncRNA:CR45333
FBgn0023096	20.2649	-0.823909	0.563391	-1.46241	0.143629	0.999796	btv
FBgn0032656	600.876	0.0303199	0.100858	0.300621	0.763704	0.999796	CG5674
FBgn0243486	542.834	-0.045772	0.104408	-0.438394	0.661101	0.999796	rdo
FBgn0000120	1004.74	0.133422	0.348231	0.383142	0.701615	0.999796	Arr1
FBgn0032666	5508.7	-0.0230883	0.0560447	-0.411961	0.680368	0.999796	CG5758
FBgn0051785	21.7775	-0.991431	0.605348	-1.63779	0.101466	0.999796	CG31785
FBgn0001301	485.223	0.00825522	0.111284	0.0741818	0.940866	0.999796	kel
FBgn0041184	526.932	-0.0450503	0.106501	-0.423004	0.672292	0.999796	Socs36E
FBgn0032671	61.3432	-0.158884	0.286501	-0.554569	0.57919	0.999796	JMJD4
FBgn0261804	2001.47	-0.024779	0.0711781	-0.348126	0.727745	0.999796	CG42750
FBgn0267486	1210.72	-0.0355423	0.0801118	-0.443659	0.657289	0.999796	Ptp36E
FBgn0266205	47.3497	-0.150983	0.31696	-0.476346	0.633828	0.999796	lncRNA:CR44900
FBgn0263332	14.009	-1.31101	0.675973	-1.93945	0.052447	0.999796	asRNA:CR43413
FBgn0051802	20.5355	0.386826	0.481868	0.802764	0.422111	0.999796	CG31802
FBgn0051788	30.7987	-0.133728	0.39354	-0.339808	0.734001	0.999796	CG31788
FBgn0266206	83.9455	-0.329232	0.263833	-1.24788	0.212075	0.999796	lncRNA:CR44901
FBgn0000636	270.427	-0.156362	0.146487	-1.06741	0.285786	0.999796	Fas3
FBgn0085200	11.3646	-0.0303803	0.65447	-0.0464198	0.962976	0.999796	CG34171
FBgn0261597	1812.16	0.0120859	0.0721561	0.167496	0.86698	0.999796	RpS26
FBgn0086707	289.184	-0.0330291	0.136394	-0.24216	0.808657	0.999796	ncm
FBgn0032679	662.859	0.097042	0.0955283	1.01585	0.309703	0.999796	bsf
FBgn0263049	66.9933	-0.166648	0.286557	-0.581551	0.560869	0.999796	lncRNA:let7C
FBgn0032681	238.532	0.121937	0.148339	0.82202	0.411066	0.999796	CG10283
FBgn0032683	294.212	0.0243491	0.140803	0.172931	0.862706	0.999796	kon
FBgn0032684	41.0348	0.0580609	0.359569	0.161474	0.87172	0.999796	Ugt301D1
FBgn0085370	1272.59	-0.0730643	0.0779802	-0.936959	0.34878	0.999796	Pde11
FBgn0032688	350.209	0.104893	0.124738	0.840907	0.4004	0.999796	CG15160
FBgn0032689	466.317	0.123341	0.114883	1.07362	0.282991	0.999796	CG10413
FBgn0032690	244.364	-0.0559604	0.151869	-0.368478	0.712517	0.999796	CG10333
FBgn0032691	60.9516	0.216664	0.286349	0.756644	0.449263	0.999796	Atac2
FBgn0032694	215.864	-0.225349	0.162832	-1.38394	0.166378	0.999796	MESR3
FBgn0032693	7.19678	-1.93699	0.876148	-2.2108	0.0270495	0.999796	Cyp310a1
FBgn0261349	8.9411	-0.31311	0.738361	-0.424061	0.671521	0.999796	Mst36Fb
FBgn0086681	10.9094	-0.807728	0.684284	-1.1804	0.237842	0.999796	Mst36Fa
FBgn0086909	739.432	0.0168014	0.0938075	0.179105	0.857855	0.999796	CG31751
FBgn0015553	30.8245	-0.727869	0.411627	-1.76827	0.077015	0.999796	tos
FBgn0005617	578.619	0.0195816	0.117092	0.167232	0.867187	0.999796	msl-1
FBgn0032698	7.07395	0.0336494	0.84364	0.039886	0.968184	0.999796	CG10336
FBgn0032700	173.359	0.213086	0.17161	1.24169	0.214351	0.999796	CG10338
FBgn0032701	63.69	-0.0421154	0.301403	-0.139731	0.888872	0.999796	CG10341
FBgn0032702	199.357	0.110785	0.163696	0.676771	0.498551	0.999796	CG10376
FBgn0032703	24.2918	-0.0563886	0.44521	-0.126656	0.899213	0.999796	CG10343
FBgn0032704	254.698	0.0613926	0.153183	0.40078	0.688582	0.999796	Jwa
FBgn0025608	460.161	0.105111	0.112535	0.934037	0.350285	0.999796	Faf2
FBgn0032705	49.198	0.0278133	0.342446	0.0812196	0.935267	0.999796	Grip71
FBgn0032706	187.526	0.0816713	0.181091	0.450996	0.651992	0.999796	Irk3
FBgn0045852	77.5064	0.188064	0.263382	0.714037	0.475204	0.999796	ham
FBgn0032713	81.8006	0.0852731	0.24425	0.349122	0.726998	0.999796	Ugt36D1
FBgn0027070	21.1668	-0.180765	0.544086	-0.332236	0.739711	0.999796	Ugt36E1
FBgn0032715	16.2385	0.197747	0.546295	0.361979	0.717368	0.999796	CG17597
FBgn0015808	148.683	-0.258956	0.184069	-1.40685	0.159473	0.999796	ScpX
FBgn0032717	697.3	0.0897374	0.106613	0.841708	0.399951	0.999796	CG10600
FBgn0053120	11.2165	-0.243026	0.682452	-0.356107	0.721761	0.999796	CG33120
FBgn0032719	593.407	-0.0143239	0.1056	-0.135642	0.892104	0.999796	CG17321
FBgn0032721	230.468	0.137869	0.156161	0.882863	0.37731	0.999796	CG10602
FBgn0032720	49.5532	0.123687	0.327422	0.377759	0.70561	0.999796	mRpL13
FBgn0003896	232.476	-0.171244	0.155457	-1.10156	0.270655	0.999796	tup
FBgn0032723	683.363	-0.0270653	0.105542	-0.256442	0.797609	0.999796	ssp3
FBgn0032724	270.209	-0.127496	0.143034	-0.891374	0.372729	0.999796	CG10428
FBgn0032725	32.268	0.0390739	0.391742	0.099744	0.920548	0.999796	Nedd8
FBgn0032726	25.1495	-0.254509	0.510294	-0.49875	0.617956	0.999796	CG10621
FBgn0032727	96.9363	0.0694146	0.232239	0.298893	0.765022	0.999796	CG10623
FBgn0015772	1878.03	-0.0114736	0.0669826	-0.171292	0.863994	0.999796	Nak
FBgn0032728	110.902	0.0227573	0.21861	0.1041	0.91709	0.999796	Tango6
FBgn0032729	183.467	-0.0667523	0.170172	-0.392264	0.694863	0.999796	L2HGDH
FBgn0032730	86.9846	-0.410257	0.297304	-1.37992	0.16761	0.999796	CG10431
FBgn0032731	671.839	0.117235	0.0954861	1.22777	0.219533	0.999796	Swip-1
FBgn0032732	43.5445	0.356325	0.341686	1.04284	0.297021	0.999796	CG15168
FBgn0046302	21.1267	-0.137217	0.47459	-0.289128	0.772483	0.999796	CG10650
FBgn0051793	246.702	0.144826	0.156329	0.926418	0.354229	0.999796	CG31793
FBgn0086710	325.464	0.0487911	0.135402	0.360342	0.718591	0.999796	RpL30
FBgn0032741	103.674	0.222892	0.241353	0.923513	0.35574	0.999796	Sidpn
FBgn0001202	618.493	0.0538621	0.100714	0.534802	0.592787	0.999796	hook
FBgn0051800	32.8413	-0.25051	0.38546	-0.649899	0.515757	0.999796	CG31800
FBgn0086442	869.276	0.0866803	0.0870099	0.996211	0.319147	0.999796	mib2
FBgn0002022	138.815	-0.0894594	0.200924	-0.445241	0.656146	0.999796	Catsup
FBgn0032744	71.2992	0.176048	0.263062	0.669228	0.50335	0.999796	Ttc19
FBgn0263198	1750.8	0.0173325	0.0714959	0.242426	0.80845	0.999796	Acn
FBgn0032746	54.1759	0.267072	0.317809	0.840353	0.40071	0.999796	CG10470
FBgn0002021	82.8943	0.022418	0.242464	0.0924591	0.926333	0.999796	l(2)37Bb
FBgn0261396	202.451	-0.0636538	0.163004	-0.390504	0.696164	0.999796	Rpn3
FBgn0032748	668.635	-0.0155935	0.095832	-0.162717	0.870741	0.999796	CG10492
FBgn0032750	51.3115	0.0914442	0.315373	0.289956	0.77185	0.999796	CG10495
FBgn0032752	334.343	-0.0683547	0.127677	-0.535371	0.592393	0.999796	CG10702
FBgn0032751	22.5251	0.160668	0.472095	0.34033	0.733608	0.999796	CG17343
FBgn0002023	169.199	0.0611976	0.173625	0.352469	0.724487	0.999796	Lim3
FBgn0002036	257.59	-0.0546297	0.145814	-0.374652	0.707919	0.999796	CG10561
FBgn0000422	2993.65	0.064646	0.0618231	1.04566	0.295718	0.999796	Ddc
FBgn0002031	271.738	0.0716157	0.145504	0.492192	0.622584	0.999796	l(2)37Cc
FBgn0086444	100.934	-0.0133146	0.228778	-0.0581989	0.95359	0.999796	l(2)37Cb
FBgn0086445	53.7424	-0.274463	0.299593	-0.916118	0.359605	0.999796	l(2)37Cd
FBgn0086443	267.17	0.239688	0.141824	1.69004	0.0910197	0.999796	AsnRS
FBgn0086446	61.8199	-0.371879	0.290497	-1.28015	0.200493	0.999796	DCTN6-p27
FBgn0086447	11.5068	-0.338941	0.672255	-0.504185	0.614131	0.999796	l(2)37Cg
FBgn0010300	4098.01	-0.0754714	0.0568643	-1.32722	0.184436	0.999796	brat
FBgn0266312	7.27376	0.0582784	0.856218	0.0680649	0.945734	0.999796	lncRNA:CR44977
FBgn0032763	104.838	-0.123173	0.216135	-0.569891	0.568752	0.999796	CG17568
FBgn0010309	320.452	-0.00748845	0.129477	-0.0578363	0.953879	0.999796	pigeon
FBgn0015380	554.508	0.0263435	0.103975	0.253363	0.799988	0.999796	drl
FBgn0024245	150.19	0.2108	0.201091	1.04828	0.29451	0.999796	dnt
FBgn0032773	73.5203	0.295599	0.290711	1.01681	0.309242	0.999796	fon
FBgn0032774	64.436	-0.383788	0.299732	-1.28044	0.200391	0.999796	CG17549
FBgn0032775	299.251	0.0724917	0.14129	0.513071	0.607902	0.999796	CG17544
FBgn0051798	7.72396	-1.59283	0.918431	-1.73429	0.0828666	0.999796	CG31798
FBgn0041789	431.449	-0.124809	0.116071	-1.07528	0.28225	0.999796	Pax
FBgn0032779	61.139	-0.17155	0.27809	-0.616886	0.53731	0.999796	Alp12
FBgn0032781	102.066	-0.0426014	0.231162	-0.184292	0.853784	0.999796	RtcB
FBgn0032782	132.115	0.185158	0.193544	0.956669	0.338735	0.999796	Rab9
FBgn0032783	14.6368	0.578396	0.584831	0.988997	0.322665	0.999796	CG10237
FBgn0003346	50.5385	0.473395	0.318092	1.48824	0.136689	0.999796	RanGAP
FBgn0024230	87.6803	0.262216	0.234974	1.11594	0.264449	0.999796	Hs2st
FBgn0003732	731.582	0.124764	0.102379	1.21864	0.222979	0.999796	Top2
FBgn0032785	6.14114	0.140643	0.892039	0.157664	0.874721	0.999796	CG10026
FBgn0000964	76.6535	-0.0928968	0.278028	-0.334128	0.738283	0.999796	tj
FBgn0032787	15.622	0.0635206	0.555221	0.114406	0.908916	0.999796	CG10195
FBgn0032790	38.5434	0.516688	0.38573	1.33951	0.180405	0.999796	CG10194
FBgn0032791	6.261	0.339168	0.889238	0.381414	0.702896	0.999796	CG18094
FBgn0032793	55.7853	-0.149323	0.293381	-0.508974	0.61077	0.999796	CG10189
FBgn0002044	863.28	0.0529791	0.0890969	0.594623	0.552095	0.999796	swm
FBgn0040268	145.709	0.0441143	0.188086	0.234543	0.814563	0.999796	Top3alpha
FBgn0032796	1470.44	-0.00606755	0.0725546	-0.0836273	0.933353	0.999796	CG10188
FBgn0032797	12602.2	0.0932152	0.0562522	1.6571	0.0974999	0.999796	Hasp
FBgn0032798	1808.03	0.0818446	0.0706695	1.15813	0.24681	0.999796	CG10132
FBgn0032799	50.7634	0.012247	0.323189	0.0378944	0.969772	0.999796	CG10166
FBgn0032800	726.108	-0.0204929	0.0921658	-0.222348	0.824043	0.999796	CG10137
FBgn0032801	23.6452	-0.412831	0.505588	-0.816537	0.414193	0.999796	CG10165
FBgn0053116	303.951	0.108016	0.134801	0.801301	0.422957	0.999796	CG33116
FBgn0003231	1393.24	-0.00291695	0.0849068	-0.0343547	0.972594	0.999796	ref(2)P
FBgn0032805	9.5989	-0.861234	0.825083	-1.04382	0.296571	0.999796	CG10337
FBgn0041180	103.704	-0.502541	0.589833	-0.852005	0.394211	0.999796	Tep4
FBgn0005672	756.515	0.0422879	0.0901403	0.469134	0.638974	0.999796	spi
FBgn0262460	18.3752	-0.37457	0.510135	-0.734257	0.462792	0.999796	mir-2a-2
FBgn0262377	21.7805	0.469191	0.476184	0.985316	0.324469	0.999796	mir-2a-1
FBgn0262449	10.6309	-0.416092	0.672064	-0.619126	0.535833	0.999796	mir-2b-2
FBgn0032811	40.0868	0.0240856	0.36061	0.0667913	0.946748	0.999796	CG10268
FBgn0032812	63.8352	0.0365741	0.279479	0.130865	0.895882	0.999796	Hakai
FBgn0032813	44.6901	0.263045	0.331387	0.793768	0.427331	0.999796	PCNA2
FBgn0032814	199.877	-0.0494803	0.158618	-0.311947	0.755081	0.999796	CG10366
FBgn0000464	6489.33	0.0320572	0.0539388	0.594324	0.552295	0.999796	Lar
FBgn0266313	59.3686	-0.479478	0.301609	-1.58973	0.111895	0.999796	lncRNA:CR44978
FBgn0266314	6.56887	-0.548767	0.992013	-0.553185	0.580137	0.999796	lncRNA:CR44979
FBgn0032815	63.7282	0.392945	0.282263	1.39212	0.163886	0.999796	CG10462
FBgn0032816	58.9976	0.0765222	0.297332	0.257363	0.796899	0.999796	Nf-YB
FBgn0032817	3819.5	0.0547986	0.0622706	0.880007	0.378856	0.999796	CG10631
FBgn0032818	47.1421	0.157952	0.318344	0.496168	0.619776	0.999796	CG10628
FBgn0032819	28.4068	-0.0304641	0.422235	-0.0721498	0.942483	0.999796	CG10463
FBgn0032820	23.8105	-0.53711	0.4651	-1.15483	0.248161	0.999796	fbp
FBgn0000529	55.7962	-0.102427	0.299224	-0.342309	0.732118	0.999796	bsh
FBgn0032821	1582.14	0.0700722	0.0708404	0.989156	0.322587	0.999796	CdGAPr
FBgn0032822	16.5143	0.160243	0.538076	0.297808	0.76585	0.999796	CG10466
FBgn0004811	160.606	0.234536	0.184625	1.27034	0.203963	0.999796	fs(2)ltoPP43
FBgn0263873	2875.75	-0.0106393	0.072339	-0.147076	0.883072	0.999796	sick
FBgn0003931	8.30321	-0.634579	0.766639	-0.827742	0.407817	0.999796	snRNA:U4:38AB
FBgn0032824	10.6854	-1.01227	0.685749	-1.47615	0.139903	0.999796	CG13962
FBgn0032827	7.59515	-1.273	0.825221	-1.54262	0.122923	0.999796	CG10481
FBgn0264376	72.3439	-0.191895	0.27786	-0.690618	0.489806	0.999796	lncRNA:CR43828
FBgn0264375	21.1292	0.252931	0.46988	0.538289	0.590378	0.999796	lncRNA:CR43827
FBgn0266693	6.17853	-1.30088	0.948891	-1.37095	0.170392	0.999796	lncRNA:CR45183
FBgn0032833	887.654	0.0688141	0.0971993	0.707969	0.478965	0.999796	COX4
FBgn0032835	6.23982	0.291346	0.93199	0.312607	0.75458	0.999796	CG16772
FBgn0032836	44.7769	0.448862	0.376972	1.19071	0.233769	0.999796	CG10680
FBgn0014000	15.6031	0.252451	0.569264	0.44347	0.657426	0.999796	Hf
FBgn0264443	268.223	-0.298963	0.144543	-2.06834	0.0386084	0.999796	CG43861
FBgn0032840	2629.47	-0.0830187	0.0660491	-1.25693	0.208781	0.999796	sNPF
FBgn0014127	36.0149	0.19208	0.376836	0.509718	0.610249	0.999796	barr
FBgn0019686	18.5255	0.0207488	0.565588	0.0366854	0.970736	0.999796	lok
FBgn0003978	24.2909	-0.0183214	0.442443	-0.0414096	0.966969	0.999796	vls
FBgn0045064	332.456	0.128893	0.127613	1.01003	0.31248	0.999796	bwa
FBgn0266212	9.82031	-1.20247	0.764187	-1.57352	0.115598	0.999796	asRNA:CR44907
FBgn0032843	8.61459	-1.39673	0.876669	-1.59323	0.111109	0.999796	CG10730
FBgn0003141	80.8387	-0.141328	0.246865	-0.572492	0.566988	0.999796	pr
FBgn0004374	29.0218	0.124411	0.410222	0.303277	0.761679	0.999796	neb
FBgn0263773	843.589	-0.149134	0.102492	-1.45508	0.145646	0.999796	fok
FBgn0032845	139.074	-0.125931	0.198779	-0.633524	0.526391	0.999796	CG10747
FBgn0032846	107.171	-0.183329	0.217847	-0.841551	0.40004	0.999796	Pyroxd1
FBgn0032847	39.6156	0.434097	0.351871	1.23368	0.217322	0.999796	Taf13
FBgn0032848	31.9346	-0.179851	0.409582	-0.439108	0.660583	0.999796	nesd
FBgn0032849	49.8515	0.0975608	0.340214	0.286763	0.774294	0.999796	mRpS18B
FBgn0032850	17.5224	0.174192	0.51513	0.338152	0.735249	0.999796	Kua
FBgn0032851	7.23259	0.0913122	0.901047	0.10134	0.91928	0.999796	CG13970
FBgn0003475	2890.12	0.0492027	0.0659828	0.74569	0.455855	0.999796	spir
FBgn0011638	168.973	0.0506781	0.176042	0.287876	0.773442	0.999796	La
FBgn0015803	505.313	-0.0130739	0.113555	-0.115132	0.90834	0.999796	RtGEF
FBgn0032856	8.54917	-0.0858925	0.743907	-0.115461	0.908079	0.999796	CG16798
FBgn0032857	204.975	-0.00300742	0.168407	-0.017858	0.985752	0.999796	CG10947
FBgn0032858	80.0756	0.0154044	0.255111	0.0603834	0.95185	0.999796	CG10949
FBgn0032859	214.894	-0.065833	0.156907	-0.419567	0.674801	0.999796	Arpc2
FBgn0263355	867.566	0.0689527	0.0872684	0.790123	0.429456	0.999796	CG31688
FBgn0051683	19.634	-0.1506	0.498384	-0.302176	0.762518	0.999796	CG31683
FBgn0051687	36.0479	-0.424383	0.392641	-1.08084	0.279767	0.999796	CG31687
FBgn0042175	7.0944	-0.482639	0.832277	-0.579902	0.561981	0.999796	CG18858
FBgn0032863	19.3335	0.230914	0.500991	0.460914	0.64486	0.999796	Cdc23
FBgn0032864	147.709	-0.0390895	0.1979	-0.197522	0.843419	0.999796	CG2493
FBgn0266886	97.029	-0.131211	0.225357	-0.582235	0.560408	0.999796	lncRNA:CR45347
FBgn0266214	6.44144	-0.894389	0.895744	-0.998488	0.318043	0.999796	lncRNA:CR44909
FBgn0051677	7.31303	-1.62184	0.963667	-1.68299	0.0923764	0.999796	CG31677
FBgn0032867	41.8166	-0.251223	0.357257	-0.703199	0.481932	0.999796	CG15475
FBgn0016054	21.6569	-0.273683	0.482701	-0.566983	0.570726	0.999796	phr6-4
FBgn0032870	99.3138	0.0888476	0.23709	0.374742	0.707852	0.999796	CG2608
FBgn0259936	22.6297	0.431534	0.474024	0.910362	0.362632	0.999796	Uhg3
FBgn0032871	27.0853	0.036281	0.431242	0.0841314	0.932952	0.999796	CG2611
FBgn0261787	504.393	0.0285663	0.109098	0.26184	0.793444	0.999796	brun
FBgn0032873	79.523	0.00686879	0.260203	0.0263979	0.97894	0.999796	CG2614
FBgn0051678	2223.57	0.0357367	0.0698313	0.511758	0.60882	0.999796	CG31678
FBgn0266356	7.27854	-1.45761	0.899662	-1.62018	0.105194	0.999796	lncRNA:CR45004
FBgn0086657	116.759	-0.055973	0.217718	-0.25709	0.797109	0.999796	IKKepsilon
FBgn0032876	627.633	0.0559871	0.101588	0.55112	0.581551	0.999796	Cen
FBgn0032877	23.366	0.107564	0.458263	0.234721	0.814425	0.999796	CG2617
FBgn0032879	55.0236	0.0130958	0.310534	0.0421717	0.966362	0.999796	CarT
FBgn0032880	819.784	0.0413013	0.0907786	0.454967	0.649133	0.999796	TM9SF2
FBgn0262743	2532.47	0.0138556	0.0632501	0.21906	0.826603	0.999796	Fs(2)Ket
FBgn0032881	65.7849	-0.142055	0.277633	-0.511665	0.608885	0.999796	Amacr
FBgn0032882	150.585	0.238136	0.181515	1.31194	0.189541	0.999796	Ns4
FBgn0032883	161.417	0.207367	0.177287	1.16967	0.242135	0.999796	Rhau
FBgn0011202	613.353	0.0840266	0.101061	0.831448	0.405721	0.999796	dia
FBgn0000251	9.38812	0.036518	0.712642	0.0512432	0.959132	0.999796	cad
FBgn0032884	113.599	-0.112486	0.214009	-0.525613	0.599157	0.999796	Pomp
FBgn0250785	377.592	-0.0385765	0.141048	-0.273499	0.78447	0.999796	vari
FBgn0032886	903.2	0.0941631	0.0954997	0.986005	0.324131	0.999796	CG9328
FBgn0053322	7.10467	-1.14392	0.876719	-1.30477	0.191971	0.999796	CG33322
FBgn0032889	175.443	0.181018	0.183479	0.986589	0.323844	0.999796	CG9331
FBgn0051673	77.3601	-0.00669264	0.250791	-0.0266861	0.97871	0.999796	CG31673
FBgn0051674	13.4334	0.296066	0.637587	0.464354	0.642394	0.999796	CG31674
FBgn0051676	184.662	0.0373361	0.181171	0.206082	0.836727	0.999796	CG31676
FBgn0032895	84.2587	-0.0956904	0.252864	-0.378427	0.705114	0.999796	twit
FBgn0032896	9.52956	-0.195118	0.736529	-0.264915	0.791075	0.999796	CG14400
FBgn0032897	43.6562	-0.719376	0.376277	-1.91182	0.0558988	0.999796	CG9336
FBgn0032899	50.6868	-0.499807	0.333544	-1.49847	0.134011	0.999796	CG9338
FBgn0051675	6.15687	0.430983	0.874824	0.492651	0.622259	0.999796	CG31675
FBgn0032900	26.1192	-0.207125	0.453337	-0.456889	0.647751	0.999796	CG14401
FBgn0032901	187.784	-0.00910149	0.176111	-0.0516803	0.958783	0.999796	sky
FBgn0266369	169.63	0.0587355	0.185593	0.316474	0.751643	0.999796	Mtp
FBgn0032906	37.0592	0.312199	0.357917	0.872267	0.383063	0.999796	RPA2
FBgn0032907	20.9891	0.0856752	0.495012	0.173077	0.862591	0.999796	CG9272
FBgn0032908	7.09469	-0.734141	0.806002	-0.910842	0.362379	0.999796	CG9270
FBgn0250867	699.076	0.0963346	0.093725	1.02784	0.304023	0.999796	CG42238
FBgn0032910	347.473	-0.0376591	0.129222	-0.291429	0.770724	0.999796	CG9265
FBgn0032911	268.537	0.109281	0.146008	0.748458	0.454184	0.999796	tadr
FBgn0032915	159.354	0.0427564	0.191472	0.223303	0.823299	0.999796	l(2)05287
FBgn0083972	83.921	0.32622	0.250398	1.30281	0.192641	0.999796	CG34136
FBgn0264353	16.4807	-0.989776	0.655262	-1.5105	0.130915	0.999796	asRNA:CR43809
FBgn0032916	190.775	0.284804	0.164097	1.73559	0.0826365	0.999796	CG9257
FBgn0040297	4075.18	0.0465811	0.0616575	0.755482	0.44996	0.999796	Nhe2
FBgn0023388	3202	-0.0205846	0.0661202	-0.311322	0.755556	0.999796	Dap160
FBgn0032919	179.604	0.0385597	0.180008	0.214211	0.830382	0.999796	CG9253
FBgn0086251	135.796	0.120035	0.209955	0.571717	0.567514	0.999796	del
FBgn0024371	92.4074	0.339461	0.233629	1.45299	0.146226	0.999796	E2f2
FBgn0032921	24.2488	0.145537	0.444085	0.327722	0.743122	0.999796	Mpp6
FBgn0032922	34.7562	-0.0372412	0.392011	-0.0950002	0.924315	0.999796	Coq3
FBgn0032923	111.915	0.260272	0.223262	1.16577	0.243708	0.999796	CG9248
FBgn0032924	231.705	0.00816558	0.149338	0.0546785	0.956395	0.999796	Nbr
FBgn0032925	94.813	-0.015477	0.233801	-0.0661974	0.947221	0.999796	CG9246
FBgn0010100	3472.56	0.0761647	0.0606492	1.25582	0.209179	0.999796	mAcon1
FBgn0051627	25.6583	-0.175747	0.43189	-0.406924	0.684063	0.999796	CG31627
FBgn0000239	509.609	0.0870142	0.107522	0.80927	0.41836	0.999796	bur
FBgn0263474	29.3789	0.247816	0.447313	0.554011	0.579571	0.999796	scaRNA:PsiU2-38.40.42
FBgn0011829	70.6372	0.0425848	0.268363	0.158684	0.873918	0.999796	Ret
FBgn0032935	398.109	-0.0409813	0.136369	-0.300517	0.763783	0.999796	Atg18b
FBgn0003930	32.7912	-0.0756369	0.394397	-0.191778	0.847916	0.999796	snRNA:U4:39B
FBgn0032934	177.472	0.034531	0.176435	0.195715	0.844833	0.999796	CG8679
FBgn0026577	2200.79	-0.0206734	0.0650078	-0.318014	0.750474	0.999796	CG8677
FBgn0051626	11.0327	-0.113603	0.678789	-0.167362	0.867085	0.999796	CG31626
FBgn0267277	6.00837	-0.0200404	0.924376	-0.0216799	0.982703	0.999796	asRNA:CR45713
FBgn0261239	786.51	0.0201076	0.0992306	0.202635	0.83942	0.999796	Hr39
FBgn0021856	94.1139	0.250812	0.250736	1.0003	0.317163	0.999796	l(2)k14505
FBgn0032938	1214.95	0.00887459	0.0758524	0.116998	0.906862	0.999796	CG8671
FBgn0263536	6.97447	-0.215704	0.81721	-0.263951	0.791817	0.999796	mir-4974
FBgn0032940	845.783	-0.023183	0.0870925	-0.266188	0.790094	0.999796	Mondo
FBgn0264556	25.6406	-0.768925	0.486446	-1.5807	0.113946	0.999796	Gr39a
FBgn0000370	2066.41	-0.0389209	0.0711388	-0.547112	0.584302	0.999796	crc
FBgn0266020	8.1365	0.24351	0.765022	0.318304	0.750254	0.999796	lncRNA:CR44785
FBgn0023091	59.6422	-0.0967348	0.296941	-0.325771	0.744597	0.999796	dimm
FBgn0032943	402.586	0.0499181	0.118236	0.42219	0.672886	0.999796	Tsp39D
FBgn0023090	8.4668	-0.368018	0.780296	-0.471639	0.637185	0.999796	dtr
FBgn0032946	16783.3	-0.109029	0.157381	-0.692769	0.488455	0.999796	nrv3
FBgn0053868	24.3935	0.585041	0.467965	1.25018	0.211234	0.999796	His2B:CG33868
FBgn0032949	1238.53	-0.00715342	0.0824477	-0.0867631	0.93086	0.999796	Lamp1
FBgn0016919	18.7835	0.254117	0.519047	0.489583	0.624429	0.999796	nompB
FBgn0032955	498.8	-0.0384235	0.11559	-0.332412	0.739578	0.999796	CG2201
FBgn0262631	44.1804	0.164834	0.330217	0.499167	0.617661	0.999796	lncRNA:CR43148
FBgn0022893	933.404	-0.0245662	0.0858891	-0.286022	0.774861	0.999796	Df31
FBgn0266328	6.03173	-0.772063	0.943493	-0.818303	0.413184	0.999796	lncRNA:CR44993
FBgn0023416	2712.2	0.0313792	0.061879	0.507106	0.612081	0.999796	Ac3
FBgn0032956	769.272	-0.0216504	0.0953413	-0.227083	0.820359	0.999796	Cul2
FBgn0032957	1915.34	0.00201009	0.0698222	0.0287888	0.977033	0.999796	CG2225
FBgn0267735	34.3473	-1.00391	0.501456	-2.00198	0.0452867	0.999796	asRNA:CR46066
FBgn0000559	7203.85	0.0071078	0.0542517	0.131015	0.895763	0.999796	eEF2
FBgn0051619	4740	0.0105832	0.0559861	0.189032	0.850067	0.999796	nolo
FBgn0086779	776.018	0.0473696	0.0927039	0.510978	0.609367	0.999796	step
FBgn0032961	367.342	0.337436	0.353674	0.954087	0.34004	0.999796	CG1416
FBgn0051612	23.6954	0.0520653	0.464155	0.112172	0.910687	0.999796	CG31612
FBgn0003866	108.109	-0.0965499	0.216316	-0.446336	0.655354	0.999796	tsh
FBgn0028979	388.552	-0.0861119	0.131275	-0.655965	0.511847	0.999796	tio
FBgn0032974	450.398	-0.0165826	0.112855	-0.146937	0.883181	0.999796	CG3651
FBgn0025674	313.873	-0.125794	0.138026	-0.911377	0.362097	0.999796	CycK
FBgn0261802	4068.63	-0.0284147	0.0589223	-0.482241	0.629635	0.999796	CG42748
FBgn0262886	40.495	-0.134094	0.342254	-0.391799	0.695207	0.999796	lncRNA:CR43241
FBgn0083973	47.2253	0.309976	0.329782	0.93994	0.347248	0.999796	dunk
FBgn0032979	580.497	0.00546111	0.104477	0.052271	0.958313	0.999796	Clamp
FBgn0032986	713.403	0.13583	0.0938536	1.44725	0.147826	0.999796	CG3262
FBgn0032987	1226.27	0.0175294	0.0810958	0.216157	0.828865	0.999796	RpL21
FBgn0032988	460.04	0.0391928	0.111642	0.351057	0.725546	0.999796	Tif-IA
FBgn0039972	10.1758	-0.739774	0.700148	-1.0566	0.290695	0.999796	Marf1
FBgn0064225	4081.23	0.00904733	0.0610658	0.148157	0.882219	0.999796	RpL5
FBgn0082980	9.42763	0.0244294	0.716166	0.0341113	0.972788	0.999796	snoRNA:Psi28S-2996
FBgn0040009	244.713	0.100658	0.153581	0.655403	0.512208	0.999796	CG17490
FBgn0040010	704.021	0.116733	0.0943895	1.23672	0.216191	0.999796	CG17493
FBgn0040011	822.562	-0.0667865	0.116348	-0.574021	0.565953	0.999796	Slmap
FBgn0058006	8.46298	0.427901	0.786814	0.54384	0.586551	0.999796	CG40006
FBgn0041004	172.83	0.0971834	0.187316	0.51882	0.603886	0.999796	CG17715
FBgn0002566	800.132	0.0560525	0.0935671	0.599062	0.549131	0.999796	lt
FBgn0000384	464.991	0.0323594	0.113879	0.284156	0.776291	0.999796	cta
FBgn0250907	25.6694	-0.345961	0.463792	-0.745941	0.455703	0.999796	Cht10
FBgn0086683	171.079	0.162602	0.174083	0.93405	0.350278	0.999796	Spf45
FBgn0262887	80.1907	-0.0123657	0.261513	-0.0472852	0.962286	0.999796	lncRNA:CR43242
FBgn0039958	536.236	-0.0869152	0.107734	-0.806761	0.419804	0.999796	CG12567
FBgn0063368	57.6503	-0.0896388	0.312972	-0.286411	0.774563	0.999796	Gpb5
FBgn0058042	160.791	0.0974123	0.178401	0.54603	0.585045	0.999796	Tim23
FBgn0267428	227.76	-0.00970667	0.162858	-0.0596022	0.952472	0.999796	CG45781
FBgn0069969	1539.11	-0.0123362	0.0737597	-0.167249	0.867174	0.999796	CG40498
FBgn0003256	897.747	-0.0199581	0.0863085	-0.231241	0.817127	0.999796	rl
FBgn0085732	12.6824	0.0645447	0.629787	0.102487	0.918371	0.999796	CR40190
FBgn0058191	687.512	0.0545133	0.0971614	0.561059	0.574757	0.999796	CG40191
FBgn0267398	387.02	-0.125589	0.133137	-0.9433	0.345527	0.999796	Yeti
FBgn0262123	131.068	-0.362221	0.22485	-1.61095	0.107192	0.999796	l(2)41Ab
FBgn0264835	12.5351	0.230489	0.61383	0.375493	0.707294	0.999796	lncRNA:CR44043
FBgn0058196	1493.68	0.103468	0.0755937	1.36874	0.171079	0.999796	Maf1
FBgn0039993	468.604	0.115242	0.115171	1.00062	0.317012	0.999796	CG17691
FBgn0087011	20.3751	0.0331918	0.480888	0.0690218	0.944972	0.999796	CG41520
FBgn0263780	2690.07	0.0112617	0.0636657	0.176888	0.859596	0.999796	CG17684
FBgn0058263	2684.7	0.0721596	0.0634562	1.13716	0.255473	0.999796	MFS17
FBgn0262204	57.4027	-0.101284	0.304467	-0.332661	0.73939	0.999796	mir-2279
FBgn0085638	233.077	0.0553445	0.158502	0.349172	0.72696	0.999796	CG41378
FBgn0020908	14.8897	-0.133492	0.55833	-0.239091	0.811035	0.999796	Scp1
FBgn0260995	818.66	0.0412419	0.0908917	0.453748	0.65001	0.999796	dpr21
FBgn0262124	2082.07	-0.0366019	0.0739462	-0.494981	0.620614	0.999796	uex
FBgn0046706	469.175	-0.0420437	0.12652	-0.33231	0.739655	0.999796	Haspin
FBgn0262115	458.653	0.0285274	0.109908	0.259557	0.795206	0.999796	CG17683
FBgn0262116	206.069	0.00140476	0.169977	0.00826444	0.993406	0.999796	RNASEK
FBgn0262117	802.495	0.125586	0.0926762	1.35511	0.175383	0.999796	IntS3
FBgn0260798	1249.16	-0.0502763	0.0816271	-0.615926	0.537943	0.999796	Gprk1
FBgn0040007	227.849	-0.187995	0.152357	-1.23391	0.217235	0.999796	RpL38
FBgn0046692	398.487	0.113702	0.126399	0.89955	0.36836	0.999796	Stlk
FBgn0260799	1825.41	-0.0279568	0.0779712	-0.358554	0.719929	0.999796	p120ctn
FBgn0032997	300.369	-0.196064	0.137811	-1.4227	0.154822	0.999796	CG17486
FBgn0040005	635.205	0.106729	0.102978	1.03642	0.300006	0.999796	CG17883
FBgn0026401	2774.99	-0.0972892	0.0837706	-1.16138	0.245489	0.999796	Nipped-B
FBgn0267027	7.66069	0.357658	0.778679	0.459314	0.646009	0.999796	lncRNA:CR45471
FBgn0084049	7.31076	-0.339156	0.795327	-0.426435	0.669791	0.999796	CR41440
FBgn0039994	744.151	0.0417012	0.102645	0.406266	0.684547	0.999796	conu
FBgn0262970	23.922	-0.185459	0.49183	-0.37708	0.706114	0.999796	CR43281
FBgn0267733	212.346	-0.100491	0.159767	-0.628981	0.529362	0.999796	lncRNA:CR46064
FBgn0250830	832.192	0.00970006	0.087398	0.110987	0.911627	0.999796	CG12547
FBgn0261387	887.024	0.0560336	0.0904261	0.619662	0.53548	0.999796	CG17528
FBgn0033000	308.61	-0.0667964	0.131404	-0.508329	0.611222	0.999796	CG14464
FBgn0040849	12.7755	-0.358317	0.608489	-0.588863	0.555953	0.999796	Ir41a
FBgn0033005	1109.19	0.0210867	0.07995	0.263748	0.791974	0.999796	CG3107
FBgn0026238	877.747	0.0613263	0.0966392	0.634591	0.525695	0.999796	gus
FBgn0262901	10.4805	0.0697698	0.730966	0.0954488	0.923958	0.999796	lncRNA:CR43256
FBgn0033010	1090.86	-0.00417768	0.0961785	-0.0434368	0.965353	0.999796	Atf6
FBgn0053554	3289.6	0.000728135	0.0649882	0.0112041	0.991061	0.999796	Nipped-A
FBgn0033015	602.146	0.0315958	0.102712	0.307617	0.758374	0.999796	d4
FBgn0261403	1751.51	-0.0207972	0.0691536	-0.300739	0.763614	0.999796	sxc
FBgn0033017	208.342	0.0225375	0.16073	0.14022	0.888486	0.999796	CG10465
FBgn0033019	86.505	0.285943	0.241101	1.18599	0.235626	0.999796	CG10395
FBgn0033021	876.352	-0.0360719	0.090971	-0.396521	0.691721	0.999796	CG10417
FBgn0259247	78.6648	0.195629	0.264472	0.739698	0.459483	0.999796	stw
FBgn0050438	10.5923	0.315071	0.710982	0.443149	0.657658	0.999796	Ugt50B3
FBgn0033027	14.2867	0.531023	0.605267	0.877337	0.380304	0.999796	TpnC4
FBgn0039969	260.909	0.0943026	0.143537	0.656993	0.511185	0.999796	Fis1
FBgn0039970	493.158	0.0716555	0.106764	0.671156	0.502121	0.999796	CG17508
FBgn0033028	771.252	0.117019	0.0971465	1.20456	0.228373	0.999796	CG11665
FBgn0027507	304.154	0.0862696	0.143804	0.599911	0.548565	0.999796	CG1344
FBgn0033029	1270.84	-0.0382916	0.0825806	-0.463688	0.642871	0.999796	Not3
FBgn0033031	543.01	0.170601	0.109457	1.5586	0.11909	0.999796	CG8245
FBgn0033032	91.9066	-0.185877	0.235008	-0.790939	0.42898	0.999796	kune
FBgn0033033	228.294	0.163609	0.157815	1.03671	0.29987	0.999796	scaf
FBgn0259979	368.729	0.0272712	0.126035	0.216378	0.828693	0.999796	CG17337
FBgn0259978	487.061	0.0361074	0.112481	0.321008	0.748204	0.999796	vlc
FBgn0000099	386.137	0.141814	0.161754	0.876726	0.380635	0.999796	ap
FBgn0022288	75.3828	-0.0481241	0.260375	-0.184826	0.853365	0.999796	l(2)09851
FBgn0085229	22.985	-0.0954898	0.462815	-0.206324	0.836538	0.999796	CG34200
FBgn0033038	181.416	0.174225	0.173197	1.00594	0.314444	0.999796	CG7791
FBgn0266580	434.649	0.193839	0.113287	1.71105	0.087072	0.999796	Gp210
FBgn0025693	70.5112	-0.174801	0.272046	-0.642543	0.520521	0.999796	ZnT41F
FBgn0085414	3191.96	-0.0383082	0.0651517	-0.587985	0.556543	0.999796	dpr12
[truncated: 7,657 more rows]
