# Supplementary material for: Rapid metabolic shifts occur during the transition between hunger and satiety in Drosophila melanogaster
Source: Nat Commun. 2019 Sep 6;10:4052. doi: 10.1038/s41467-019-11933-z (PMC6731244; doi:10.1038/s41467-019-11933-z)
Supplement: Supplementary file 6 — Supplementary Data 3 [file 41467_2019_11933_MOESM6_ESM.xlsx]

## Sheet: Legend
	FeedingSummary_Fig1: Raw data from the analysis of FLIC data related to Fig. 1
	FeedingSummary_Fig5: Raw data from the analysis of FLIC data related to Fig. 5

## Sheet: FeedingSummary_Fig1
DFM	Well	Licks	Events	Latency	MeanDuration	MedDuration	MeanTimeBtw	MedTimeBtw	MeanInt	MedianInt	Tastes	AllTasteEvents	Prefeeding	Postfeeding	Interfeeding	OnlyTasting	AvgTasteEventDuration	AvgPrefeedTasteEvDur	AvgPostfeedTasteEvDur	AvgIntfeedTasteEvDur	AvgOnlyTasteEvDur	StartMin	EndMin	BaselineWindowMin	SignalThreshold	FeedingThreshold	FeedingMinimum	TastingLow	TastingHigh	UseAdaptiveThresh	AdapThreshMin	AdapThreshWinMin	AdapThreshSelQuant	FeedingMinEvents	TastingMinEvents	SamplesSec	ChamberSize	Ch1	Ch2	Ch3	Ch4	Ch5	Ch6	Ch7	Ch8	Ch9	Ch10	Ch11	Ch12
200	1	185	10	4914	3.7	2.2	268.778	2.4	105.168	96	121	94	7	0	3	6	1	1	NA	1	1	0	60	3	50	40	40	10	40	0	8	2	0.9	5	2	5	1	1	2	3	4	5	6	7	8	9	10	11	12
200	2	24	2	2013	2.4	2.4	0.2	0.2	82.8333	72.5	84	3	1	0	1	0	1	1	NA	1	NA	0	60	3	50	40	40	10	40	0	8	2	0.9	5	2	5	1	1	2	3	4	5	6	7	8	9	10	11	12
200	3	215	10	16680	4.3	3.5	1.46667	0.2	89.3395	87	52	32	9	0	0	5	1	1	NA	NA	1	0	60	3	50	40	40	10	40	0	8	2	0.9	5	2	5	1	1	2	3	4	5	6	7	8	9	10	11	12
200	4	7	1	2073	1.4	1.4	2404.7	2404.7	79.1429	85	78	11	0	0	1	0	1	NA	NA	1	NA	0	60	3	50	40	40	10	40	0	8	2	0.9	5	2	5	1	1	2	3	4	5	6	7	8	9	10	11	12
200	5	12	2	1961	1.2	1.2	37	37	50.4167	48	26	26	2	0	2	0	1	1	NA	1	NA	0	60	3	50	40	40	10	40	0	8	2	0.9	5	2	5	1	1	2	3	4	5	6	7	8	9	10	11	12
200	6	138	6	2059	4.6	1.7	605.96	16.6	136.319	121.5	95	60	6	0	3	3	1	1	NA	1	1	0	60	3	50	40	40	10	40	0	8	2	0.9	5	2	5	1	1	2	3	4	5	6	7	8	9	10	11	12
200	7	98	6	1908	3.26667	2.3	572.28	2.6	89.7143	88.5	87	48	5	0	4	0	1	1	NA	1	NA	0	60	3	50	40	40	10	40	0	8	2	0.9	5	2	5	1	1	2	3	4	5	6	7	8	9	10	11	12
200	8	38	3	2087	2.53333	1.4	109	109	79.7632	76	114	35	2	0	3	0	1	1	NA	1	NA	0	60	3	50	40	40	10	40	0	8	2	0.9	5	2	5	1	1	2	3	4	5	6	7	8	9	10	11	12
200	9	0	0	21881	0	0	0	0	0	0	284	10	0	0	0	0	1	NA	NA	NA	NA	0	60	3	50	40	40	10	40	0	8	2	0.9	5	2	5	1	1	2	3	4	5	6	7	8	9	10	11	12
200	10	106	4	16865	5.3	2.5	2.06667	1.2	125.019	121	146	60	4	0	0	3	1	1	NA	NA	1	0	60	3	50	40	40	10	40	0	8	2	0.9	5	2	5	1	1	2	3	4	5	6	7	8	9	10	11	12
200	11	231	16	5299	2.8875	1.8	158.333	4.2	79.3203	70	636	375	14	0	10	3	1	1	NA	1	1	0	60	3	50	40	40	10	40	0	8	2	0.9	5	2	5	1	1	2	3	4	5	6	7	8	9	10	11	12
200	12	6	1	2137	1.2	1.2	3743.1	3743.1	73.1667	73	7	7	1	0	1	0	1	1	NA	1	NA	0	60	3	50	40	40	10	40	0	8	2	0.9	5	2	5	1	1	2	3	4	5	6	7	8	9	10	11	12
3	1	564	10	1464	11.28	8.8	244.711	2.8	153.135	141	57	25	5	0	7	0	1	1	NA	1	NA	0	60	3	50	40	40	10	40	0	8	2	0.9	5	2	5	1	1	2	3	4	5	6	7	8	9	10	11	12
3	2	0	0	22037	0	0	0	0	0	0	106	0	0	0	0	0	NA	NA	NA	NA	NA	0	60	3	50	40	40	10	40	0	8	2	0.9	5	2	5	1	1	2	3	4	5	6	7	8	9	10	11	12
3	3	32	1	1338	6.4	6.4	2212.1	2212.1	70	66	163	6	1	0	1	0	1	1	NA	1	NA	0	60	3	50	40	40	10	40	0	8	2	0.9	5	2	5	1	1	2	3	4	5	6	7	8	9	10	11	12
3	4	449	16	1900	5.6125	4.6	187.213	3.2	74.1737	69	715	260	15	0	1	14	1	1	NA	1	1	0	60	3	50	40	40	10	40	0	8	2	0.9	5	2	5	1	1	2	3	4	5	6	7	8	9	10	11	12
3	5	197	12	1314	3.28333	1.5	169.4	21.6	75.3655	71	387	330	9	0	11	0	1	1	NA	1	NA	0	60	3	50	40	40	10	40	0	8	2	0.9	5	2	5	1	1	2	3	4	5	6	7	8	9	10	11	12
3	6	521	17	4286	6.12941	2.8	97.7	2.9	152.875	139	171	56	12	0	13	0	1	1	NA	1	NA	0	60	3	50	40	40	10	40	0	8	2	0.9	5	2	5	1	1	2	3	4	5	6	7	8	9	10	11	12
3	7	561	23	1296	4.87826	2.2	146.464	2.1	78.7469	78	554	259	18	0	11	7	1	1	NA	1	1	0	60	3	50	40	40	10	40	0	8	2	0.9	5	2	5	1	1	2	3	4	5	6	7	8	9	10	11	12
3	8	35	2	1373	3.5	3.5	2.2	2.2	272.943	314	39	7	0	0	2	0	1	NA	NA	1	NA	0	60	3	50	40	40	10	40	0	8	2	0.9	5	2	5	1	1	2	3	4	5	6	7	8	9	10	11	12
3	9	193	9	1270	4.28889	2.4	265.6	3	66.2642	63	294	110	8	0	7	0	1	1	NA	1	NA	0	60	3	50	40	40	10	40	0	8	2	0.9	5	2	5	1	1	2	3	4	5	6	7	8	9	10	11	12
3	10	491	8	6258	12.275	6.2	267.486	0.4	200.086	187	112	27	8	0	3	3	1	1	NA	1	1	0	60	3	50	40	40	10	40	0	8	2	0.9	5	2	5	1	1	2	3	4	5	6	7	8	9	10	11	12
3	11	536	22	5008	4.87273	3.3	118.19	3	82.1101	75	617	366	17	0	11	8	1	1	NA	1	1	0	60	3	50	40	40	10	40	0	8	2	0.9	5	2	5	1	1	2	3	4	5	6	7	8	9	10	11	12
3	12	0	0	40859	0	0	0	0	0	0	0	0	0	0	0	0	NA	NA	NA	NA	NA	0	60	3	50	40	40	10	40	0	8	2	0.9	5	2	5	1	1	2	3	4	5	6	7	8	9	10	11	12
4	1	335	23	2590	2.91304	1.6	119.973	5.7	62.7791	58	736	633	19	0	11	8	1	1	NA	1	1	0	60	3	50	40	40	10	40	0	8	2	0.9	5	2	5	1	1	2	3	4	5	6	7	8	9	10	11	12
4	2	130	5	13596	5.2	2.4	11.85	5.1	90.1615	92.5	211	150	5	0	0	5	1	1	NA	NA	1	0	60	3	50	40	40	10	40	0	8	2	0.9	5	2	5	1	1	2	3	4	5	6	7	8	9	10	11	12
4	3	536	37	8458	2.8973	2	49.4833	3.1	64.1269	61	812	712	34	0	14	9	1	1	NA	1	1	0	60	3	50	40	40	10	40	0	8	2	0.9	5	2	5	1	1	2	3	4	5	6	7	8	9	10	11	12
4	4	326	10	17098	6.52	2.5	5.35556	2	106.472	98	136	90	9	0	0	6	1	1	NA	NA	1	0	60	3	50	40	40	10	40	0	8	2	0.9	5	2	5	1	1	2	3	4	5	6	7	8	9	10	11	12
4	5	813	35	2308	4.64571	2.2	72.7059	1.3	102.031	91	154	139	23	0	21	3	1	1	NA	1	1	0	60	3	50	40	40	10	40	0	8	2	0.9	5	2	5	1	1	2	3	4	5	6	7	8	9	10	11	12
4	6	428	6	2770	14.2667	12	464.48	4	107.231	98	78	32	3	0	1	5	1	1	NA	1	1	0	60	3	50	40	40	10	40	0	8	2	0.9	5	2	5	1	1	2	3	4	5	6	7	8	9	10	11	12
4	7	280	6	2455	9.33333	4.4	269.52	1.8	90.8393	96.5	78	36	4	0	4	0	1	1	NA	1	NA	0	60	3	50	40	40	10	40	0	8	2	0.9	5	2	5	1	1	2	3	4	5	6	7	8	9	10	11	12
4	8	0	0	20269	0	0	0	0	0	0	1097	560	0	0	0	0	1	NA	NA	NA	NA	0	60	3	50	40	40	10	40	0	8	2	0.9	5	2	5	1	1	2	3	4	5	6	7	8	9	10	11	12
4	9	138	9	2534	3.06667	1.6	333.525	11.9	69.0072	69	428	236	8	0	1	7	1	1	NA	1	1	0	60	3	50	40	40	10	40	0	8	2	0.9	5	2	5	1	1	2	3	4	5	6	7	8	9	10	11	12
4	10	137	2	15923	13.7	13.7	35	35	79.2993	75	3681	1247	1	0	0	2	1	1	NA	NA	1	0	60	3	50	40	40	10	40	0	8	2	0.9	5	2	5	1	1	2	3	4	5	6	7	8	9	10	11	12
4	11	108	2	7133	10.8	10.8	0.2	0.2	76.6111	75.5	689	85	2	0	1	0	1	1	NA	1	NA	0	60	3	50	40	40	10	40	0	8	2	0.9	5	2	5	1	1	2	3	4	5	6	7	8	9	10	11	12
4	12	40	3	2643	2.66667	3	3.4	3.4	59.825	58	834	21	2	0	1	0	1	1	NA	1	NA	0	60	3	50	40	40	10	40	0	8	2	0.9	5	2	5	1	1	2	3	4	5	6	7	8	9	10	11	12
9	1	0	0	40859	0	0	0	0	0	0	0	0	0	0	0	0	NA	NA	NA	NA	NA	0	60	3	50	40	40	10	40	0	8	2	0.9	5	2	5	1	1	2	3	4	5	6	7	8	9	10	11	12
9	2	84	7	1263	2.4	2	7.23333	1.4	59.6786	58.5	324	104	5	0	3	0	1	1	NA	1	NA	0	60	3	50	40	40	10	40	0	8	2	0.9	5	2	5	1	1	2	3	4	5	6	7	8	9	10	11	12
9	3	0	0	40859	0	0	0	0	0	0	0	0	0	0	0	0	NA	NA	NA	NA	NA	0	60	3	50	40	40	10	40	0	8	2	0.9	5	2	5	1	1	2	3	4	5	6	7	8	9	10	11	12
9	4	14	1	1538	2.8	2.8	2562.5	2562.5	58.9286	58	779	40	1	0	1	0	1	1	NA	1	NA	0	60	3	50	40	40	10	40	0	8	2	0.9	5	2	5	1	1	2	3	4	5	6	7	8	9	10	11	12
9	5	58	2	918	5.8	5.8	2.6	2.6	92.569	95	399	9	1	0	2	0	1	1	NA	1	NA	0	60	3	50	40	40	10	40	0	8	2	0.9	5	2	5	1	1	2	3	4	5	6	7	8	9	10	11	12
9	6	204	10	10349	4.08	2.3	21.6222	5.4	66.4265	65.5	598	405	9	0	9	0	1	1	NA	1	NA	0	60	3	50	40	40	10	40	0	8	2	0.9	5	2	5	1	1	2	3	4	5	6	7	8	9	10	11	12
9	7	17	2	1519	1.7	1.7	10.2	10.2	59.3529	57	489	219	2	0	2	0	1	1	NA	1	NA	0	60	3	50	40	40	10	40	0	8	2	0.9	5	2	5	1	1	2	3	4	5	6	7	8	9	10	11	12
9	8	217	13	1170	3.33846	1.6	143.917	6.3	70.2442	68	906	428	12	0	9	0	1	1	NA	1	NA	0	60	3	50	40	40	10	40	0	8	2	0.9	5	2	5	1	1	2	3	4	5	6	7	8	9	10	11	12
9	9	74	5	3148	2.96	2	11.2	4	62.3243	64	454	193	5	0	5	0	1	1	NA	1	NA	0	60	3	50	40	40	10	40	0	8	2	0.9	5	2	5	1	1	2	3	4	5	6	7	8	9	10	11	12
9	10	0	0	31304	0	0	0	0	0	0	536	11	0	0	0	0	1	NA	NA	NA	NA	0	60	3	50	40	40	10	40	0	8	2	0.9	5	2	5	1	1	2	3	4	5	6	7	8	9	10	11	12
9	11	179	10	1167	3.58	2.9	311.067	5.2	68.9218	65	895	390	6	0	1	5	1	1	NA	1	1	0	60	3	50	40	40	10	40	0	8	2	0.9	5	2	5	1	1	2	3	4	5	6	7	8	9	10	11	12
9	12	55	3	8585	3.66667	2	13.1	13.1	67	68	144	144	3	0	3	0	1	1	NA	1	NA	0	60	3	50	40	40	10	40	0	8	2	0.9	5	2	5	1	1	2	3	4	5	6	7	8	9	10	11	12
11	1	0	0	34549	0	0	0	0	0	0	340	2	0	0	0	0	1	NA	NA	NA	NA	0	60	3	50	40	40	10	40	0	8	2	0.9	5	2	5	1	1	2	3	4	5	6	7	8	9	10	11	12
11	2	10	1	3947	2	2	3281.5	3281.5	66.4	70.5	17	3	1	0	1	0	1	1	NA	1	NA	0	60	3	50	40	40	10	40	0	8	2	0.9	5	2	5	1	1	2	3	4	5	6	7	8	9	10	11	12
11	3	21	2	1776	2.1	2.1	1	1	58.0476	58	28	28	2	0	2	0	1	1	NA	1	NA	0	60	3	50	40	40	10	40	0	8	2	0.9	5	2	5	1	1	2	3	4	5	6	7	8	9	10	11	12
11	4	0	0	35842	0	0	0	0	0	0	239	9	0	0	0	0	1	NA	NA	NA	NA	0	60	3	50	40	40	10	40	0	8	2	0.9	5	2	5	1	1	2	3	4	5	6	7	8	9	10	11	12
11	5	144	6	3832	4.8	4.6	560.8	42.4	69.875	66.5	497	306	6	0	5	1	1	1	NA	1	1	0	60	3	50	40	40	10	40	0	8	2	0.9	5	2	5	1	1	2	3	4	5	6	7	8	9	10	11	12
11	6	0	0	21411	0	0	0	0	0	0	56	0	0	0	0	0	NA	NA	NA	NA	NA	0	60	3	50	40	40	10	40	0	8	2	0.9	5	2	5	1	1	2	3	4	5	6	7	8	9	10	11	12
11	7	9	1	2011	1.8	1.8	2986.4	2986.4	50.2222	50	868	95	1	0	1	0	1	1	NA	1	NA	0	60	3	50	40	40	10	40	0	8	2	0.9	5	2	5	1	1	2	3	4	5	6	7	8	9	10	11	12
11	8	0	0	20647	0	0	0	0	0	0	200	34	0	0	0	0	1	NA	NA	NA	NA	0	60	3	50	40	40	10	40	0	8	2	0.9	5	2	5	1	1	2	3	4	5	6	7	8	9	10	11	12
11	9	0	0	31162	0	0	0	0	0	0	174	35	0	0	0	0	1	NA	NA	NA	NA	0	60	3	50	40	40	10	40	0	8	2	0.9	5	2	5	1	1	2	3	4	5	6	7	8	9	10	11	12
11	10	0	0	40859	0	0	0	0	0	0	1	1	0	0	0	0	1	NA	NA	NA	NA	0	60	3	50	40	40	10	40	0	8	2	0.9	5	2	5	1	1	2	3	4	5	6	7	8	9	10	11	12
11	11	0	0	40859	0	0	0	0	0	0	0	0	0	0	0	0	NA	NA	NA	NA	NA	0	60	3	50	40	40	10	40	0	8	2	0.9	5	2	5	1	1	2	3	4	5	6	7	8	9	10	11	12
11	12	65	4	1697	3.25	3.2	41.8	0.6	115.508	118	37	37	2	0	4	0	1	1	NA	1	NA	0	60	3	50	40	40	10	40	0	8	2	0.9	5	2	5	1	1	2	3	4	5	6	7	8	9	10	11	12
14	1	0	0	26325	0	0	0	0	0	0	130	1	0	0	0	0	1	NA	NA	NA	NA	0	60	3	50	40	40	10	40	0	8	2	0.9	5	2	5	1	1	2	3	4	5	6	7	8	9	10	11	12
14	2	54	4	3526	2.7	2.3	0.333333	0.4	66.6296	66	431	38	4	0	3	0	1	1	NA	1	NA	0	60	3	50	40	40	10	40	0	8	2	0.9	5	2	5	1	1	2	3	4	5	6	7	8	9	10	11	12
14	3	25	3	9311	1.66667	1.2	54.5	54.5	73.84	70	284	284	3	0	3	0	1	1	NA	1	NA	0	60	3	50	40	40	10	40	0	8	2	0.9	5	2	5	1	1	2	3	4	5	6	7	8	9	10	11	12
14	4	0	0	40859	0	0	0	0	0	0	1	1	0	0	0	0	1	NA	NA	NA	NA	0	60	3	50	40	40	10	40	0	8	2	0.9	5	2	5	1	1	2	3	4	5	6	7	8	9	10	11	12
14	5	0	0	40859	0	0	0	0	0	0	0	0	0	0	0	0	NA	NA	NA	NA	NA	0	60	3	50	40	40	10	40	0	8	2	0.9	5	2	5	1	1	2	3	4	5	6	7	8	9	10	11	12
14	6	31	2	2079	3.1	3.1	4.6	4.6	66.5161	67	111	7	2	0	1	0	1	1	NA	1	NA	0	60	3	50	40	40	10	40	0	8	2	0.9	5	2	5	1	1	2	3	4	5	6	7	8	9	10	11	12
14	7	0	0	28394	0	0	0	0	0	0	385	0	0	0	0	0	NA	NA	NA	NA	NA	0	60	3	50	40	40	10	40	0	8	2	0.9	5	2	5	1	1	2	3	4	5	6	7	8	9	10	11	12
14	8	0	0	18267	0	0	0	0	0	0	126	3	0	0	0	0	1	NA	NA	NA	NA	0	60	3	50	40	40	10	40	0	8	2	0.9	5	2	5	1	1	2	3	4	5	6	7	8	9	10	11	12
14	9	8	1	1907	1.6	1.6	1983.4	1983.4	77.25	80	111	16	1	0	1	0	1	1	NA	1	NA	0	60	3	50	40	40	10	40	0	8	2	0.9	5	2	5	1	1	2	3	4	5	6	7	8	9	10	11	12
14	10	0	0	40859	0	0	0	0	0	0	8	8	0	0	0	0	1	NA	NA	NA	NA	0	60	3	50	40	40	10	40	0	8	2	0.9	5	2	5	1	1	2	3	4	5	6	7	8	9	10	11	12
14	11	6	1	1870	1.2	1.2	3185.9	3185.9	57.8333	59.5	139	2	1	0	0	0	1	1	NA	NA	NA	0	60	3	50	40	40	10	40	0	8	2	0.9	5	2	5	1	1	2	3	4	5	6	7	8	9	10	11	12
14	12	88	6	3347	2.93333	1.9	580.12	4	59.0114	54	1328	353	6	0	3	2	1	1	NA	1	1	0	60	3	50	40	40	10	40	0	8	2	0.9	5	2	5	1	1	2	3	4	5	6	7	8	9	10	11	12
21	1	8	1	12595	1.6	1.6	4085	4085	55.25	48.5	10	10	1	0	1	0	1	1	NA	1	NA	0	60	3	50	40	40	10	40	0	8	2	0.9	5	2	5	1	1	2	3	4	5	6	7	8	9	10	11	12
21	2	0	0	20269	0	0	0	0	0	0	142	14	0	0	0	0	1	NA	NA	NA	NA	0	60	3	50	40	40	10	40	0	8	2	0.9	5	2	5	1	1	2	3	4	5	6	7	8	9	10	11	12
21	3	0	0	40859	0	0	0	0	0	0	21	21	0	0	0	0	1	NA	NA	NA	NA	0	60	3	50	40	40	10	40	0	8	2	0.9	5	2	5	1	1	2	3	4	5	6	7	8	9	10	11	12
21	4	14	1	3458	2.8	2.8	2317.8	2317.8	69.2857	71	206	4	1	0	1	0	1	1	NA	1	NA	0	60	3	50	40	40	10	40	0	8	2	0.9	5	2	5	1	1	2	3	4	5	6	7	8	9	10	11	12
21	5	0	0	40859	0	0	0	0	0	0	2	2	0	0	0	0	1	NA	NA	NA	NA	0	60	3	50	40	40	10	40	0	8	2	0.9	5	2	5	1	1	2	3	4	5	6	7	8	9	10	11	12
21	6	141	8	9946	3.525	1.6	17.5143	2.8	56.1064	61	438	139	6	0	7	0	1	1	NA	1	NA	0	60	3	50	40	40	10	40	0	8	2	0.9	5	2	5	1	1	2	3	4	5	6	7	8	9	10	11	12
21	7	62	1	14406	12.4	12.4	3699.3	3699.3	154.129	121.5	81	33	1	0	0	0	1	1	NA	NA	NA	0	60	3	50	40	40	10	40	0	8	2	0.9	5	2	5	1	1	2	3	4	5	6	7	8	9	10	11	12
21	8	162	13	3068	2.49231	1.6	45.8833	7	57.037	54	512	130	11	0	10	0	1	1	NA	1	NA	0	60	3	50	40	40	10	40	0	8	2	0.9	5	2	5	1	1	2	3	4	5	6	7	8	9	10	11	12
21	9	0	0	40859	0	0	0	0	0	0	0	0	0	0	0	0	NA	NA	NA	NA	NA	0	60	3	50	40	40	10	40	0	8	2	0.9	5	2	5	1	1	2	3	4	5	6	7	8	9	10	11	12
21	10	0	0	40859	0	0	0	0	0	0	0	0	0	0	0	0	NA	NA	NA	NA	NA	0	60	3	50	40	40	10	40	0	8	2	0.9	5	2	5	1	1	2	3	4	5	6	7	8	9	10	11	12
21	11	0	0	40394	0	0	0	0	0	0	68	0	0	0	0	0	NA	NA	NA	NA	NA	0	60	3	50	40	40	10	40	0	8	2	0.9	5	2	5	1	1	2	3	4	5	6	7	8	9	10	11	12
21	12	0	0	40859	0	0	0	0	0	0	8	8	0	0	0	0	1	NA	NA	NA	NA	0	60	3	50	40	40	10	40	0	8	2	0.9	5	2	5	1	1	2	3	4	5	6	7	8	9	10	11	12
1900	1	76	6	5757	2.53333	1.4	350.84	19.4	63.5	64.5	430	280	6	0	6	0	1	1	NA	1	NA	0	60	3	50	40	40	10	40	0	8	2	0.9	5	2	5	1	1	2	3	4	5	6	7	8	9	10	11	12
1900	2	367	2	4465	36.7	36.7	1	1	203.962	156	70	70	2	0	2	0	1	1	NA	1	NA	0	60	3	50	40	40	10	40	0	8	2	0.9	5	2	5	1	1	2	3	4	5	6	7	8	9	10	11	12
1900	3	0	0	28189	0	0	0	0	0	0	65	26	0	0	0	0	1	NA	NA	NA	NA	0	60	3	50	40	40	10	40	0	8	2	0.9	5	2	5	1	1	2	3	4	5	6	7	8	9	10	11	12
1900	4	0	0	28212	0	0	0	0	0	0	137	50	0	0	0	0	1	NA	NA	NA	NA	0	60	3	50	40	40	10	40	0	8	2	0.9	5	2	5	1	1	2	3	4	5	6	7	8	9	10	11	12
1900	5	83	2	8312	8.3	8.3	0.4	0.4	64.4217	64	84	23	2	0	2	0	1	1	NA	1	NA	0	60	3	50	40	40	10	40	0	8	2	0.9	5	2	5	1	1	2	3	4	5	6	7	8	9	10	11	12
1900	6	13	2	4513	1.3	1.3	0.2	0.2	52.6154	51	211	30	1	0	1	0	1	1	NA	1	NA	0	60	3	50	40	40	10	40	0	8	2	0.9	5	2	5	1	1	2	3	4	5	6	7	8	9	10	11	12
1900	7	59	2	7358	5.9	5.9	607.8	607.8	64.7797	66	148	61	2	0	2	0	1	1	NA	1	NA	0	60	3	50	40	40	10	40	0	8	2	0.9	5	2	5	1	1	2	3	4	5	6	7	8	9	10	11	12
1900	8	0	0	27824	0	0	0	0	0	0	185	58	0	0	0	0	1	NA	NA	NA	NA	0	60	3	50	40	40	10	40	0	8	2	0.9	5	2	5	1	1	2	3	4	5	6	7	8	9	10	11	12
1900	9	11	2	5389	1.1	1.1	51.2	51.2	55.3636	55	44	23	2	0	2	0	1	1	NA	1	NA	0	60	3	50	40	40	10	40	0	8	2	0.9	5	2	5	1	1	2	3	4	5	6	7	8	9	10	11	12
1900	10	0	0	37438	0	0	0	0	0	0	117	72	0	0	0	0	1	NA	NA	NA	NA	0	60	3	50	40	40	10	40	0	8	2	0.9	5	2	5	1	1	2	3	4	5	6	7	8	9	10	11	12
1900	11	72	6	15027	2.4	1.7	48.24	18.6	58.9861	60	648	158	4	0	5	0	1	1	NA	1	NA	0	60	3	50	40	40	10	40	0	8	2	0.9	5	2	5	1	1	2	3	4	5	6	7	8	9	10	11	12
1900	12	0	0	31300	0	0	0	0	0	0	1227	209	0	0	0	0	1	NA	NA	NA	NA	0	60	3	50	40	40	10	40	0	8	2	0.9	5	2	5	1	1	2	3	4	5	6	7	8	9	10	11	12
4000	1	257	23	5179	2.23478	1.6	101.064	19.3	68.5136	61	3069	1450	20	0	15	0	1	1	NA	1	NA	0	60	3	50	40	40	10	40	0	8	2	0.9	5	2	5	1	1	2	3	4	5	6	7	8	9	10	11	12
4000	2	381	22	552	3.46364	2.4	158.514	1.2	84.6115	72	508	313	20	0	12	2	1	1	NA	1	1	0	60	3	50	40	40	10	40	0	8	2	0.9	5	2	5	1	1	2	3	4	5	6	7	8	9	10	11	12
4000	3	551	21	1197	5.24762	2.4	160.87	6.8	121.14	118	563	462	19	0	18	0	1	1	NA	1	NA	0	60	3	50	40	40	10	40	0	8	2	0.9	5	2	5	1	1	2	3	4	5	6	7	8	9	10	11	12
4000	4	312	16	1662	3.9	2.1	200.347	5	78.8429	81	564	353	15	0	10	3	1	1	NA	1	1	0	60	3	50	40	40	10	40	0	8	2	0.9	5	2	5	1	1	2	3	4	5	6	7	8	9	10	11	12
4000	5	140	4	16994	7	6.2	4.46667	5.6	104.271	92	796	121	4	0	0	2	1	1	NA	NA	1	0	60	3	50	40	40	10	40	0	8	2	0.9	5	2	5	1	1	2	3	4	5	6	7	8	9	10	11	12
4000	6	628	25	379	5.024	3	112.5	2	75.6051	72	540	196	20	0	16	0	1	1	NA	1	NA	0	60	3	50	40	40	10	40	0	8	2	0.9	5	2	5	1	1	2	3	4	5	6	7	8	9	10	11	12
4000	7	676	42	1484	3.21905	1.8	73.361	2.4	86.5459	74	1320	634	38	0	29	5	1	1	NA	1	1	0	60	3	50	40	40	10	40	0	8	2	0.9	5	2	5	1	1	2	3	4	5	6	7	8	9	10	11	12
4000	8	285	5	4342	11.4	2	479.8	2.6	118.846	124	322	101	5	0	5	0	1	1	NA	1	NA	0	60	3	50	40	40	10	40	0	8	2	0.9	5	2	5	1	1	2	3	4	5	6	7	8	9	10	11	12
4000	9	618	28	697	4.41429	2.2	116.015	2.2	89.2751	91	913	616	25	0	19	4	1	1	NA	1	1	0	60	3	50	40	40	10	40	0	8	2	0.9	5	2	5	1	1	2	3	4	5	6	7	8	9	10	11	12
4000	10	135	9	560	3	1.4	409.85	2.6	78.6222	79	439	215	6	0	1	7	1	1	NA	1	1	0	60	3	50	40	40	10	40	0	8	2	0.9	5	2	5	1	1	2	3	4	5	6	7	8	9	10	11	12
4000	11	541	20	744	5.41	2.7	144.632	1.6	108.763	95	550	295	16	0	14	0	1	1	NA	1	NA	0	60	3	50	40	40	10	40	0	8	2	0.9	5	2	5	1	1	2	3	4	5	6	7	8	9	10	11	12
4000	12	443	33	520	2.68485	2	93.6625	2.9	77.912	71	1024	794	28	0	22	0	1	1	NA	1	NA	0	60	3	50	40	40	10	40	0	8	2	0.9	5	2	5	1	1	2	3	4	5	6	7	8	9	10	11	12
5000	1	0	0	20216	0	0	0	0	0	0	58	0	0	0	0	0	NA	NA	NA	NA	NA	0	60	3	50	40	40	10	40	0	8	2	0.9	5	2	5	1	1	2	3	4	5	6	7	8	9	10	11	12
5000	2	0	0	25597	0	0	0	0	0	0	76	0	0	0	0	0	NA	NA	NA	NA	NA	0	60	3	50	40	40	10	40	0	8	2	0.9	5	2	5	1	1	2	3	4	5	6	7	8	9	10	11	12
5000	3	270	10	16263	5.4	2.9	1.53333	0.8	159.763	161	46	19	6	0	1	2	1	1	NA	1	1	0	60	3	50	40	40	10	40	0	8	2	0.9	5	2	5	1	1	2	3	4	5	6	7	8	9	10	11	12
5000	4	591	28	59	4.22143	2.9	120.622	0.6	124.915	125	206	133	24	0	16	3	1	1	NA	1	1	0	60	3	50	40	40	10	40	0	8	2	0.9	5	2	5	1	1	2	3	4	5	6	7	8	9	10	11	12
5000	5	411	16	4455	5.1375	2.2	140.04	1.2	188.686	202	82	44	13	0	10	0	1	1	NA	1	NA	0	60	3	50	40	40	10	40	0	8	2	0.9	5	2	5	1	1	2	3	4	5	6	7	8	9	10	11	12
5000	6	263	6	7222	8.76667	2.5	4.56	4	207.183	213	184	57	6	0	6	0	1	1	NA	1	NA	0	60	3	50	40	40	10	40	0	8	2	0.9	5	2	5	1	1	2	3	4	5	6	7	8	9	10	11	12
5000	7	321	6	17401	10.7	8.4	4.28	2.8	159.474	160	160	26	5	0	0	4	1	1	NA	NA	1	0	60	3	50	40	40	10	40	0	8	2	0.9	5	2	5	1	1	2	3	4	5	6	7	8	9	10	11	12
5000	8	0	0	37438	0	0	0	0	0	0	0	0	0	0	0	0	NA	NA	NA	NA	NA	0	60	3	50	40	40	10	40	0	8	2	0.9	5	2	5	1	1	2	3	4	5	6	7	8	9	10	11	12
5000	9	113	5	17272	4.52	4.4	0.6	0.6	95.5133	91	84	12	5	0	0	3	1	1	NA	NA	1	0	60	3	50	40	40	10	40	0	8	2	0.9	5	2	5	1	1	2	3	4	5	6	7	8	9	10	11	12
5000	10	306	12	13391	5.1	1.5	6.47273	1	122.84	116.5	370	125	11	0	9	0	1	1	NA	1	NA	0	60	3	50	40	40	10	40	0	8	2	0.9	5	2	5	1	1	2	3	4	5	6	7	8	9	10	11	12
5000	11	305	10	2417	6.1	3.2	238.178	2.2	189.577	196	103	54	7	0	8	0	1	1	NA	1	NA	0	60	3	50	40	40	10	40	0	8	2	0.9	5	2	5	1	1	2	3	4	5	6	7	8	9	10	11	12
5000	12	178	4	17064	8.9	10.8	4.2	2.4	162.871	140	125	38	4	0	0	3	1	1	NA	NA	1	0	60	3	50	40	40	10	40	0	8	2	0.9	5	2	5	1	1	2	3	4	5	6	7	8	9	10	11	12
2700	1	7	1	5873	1.4	1.4	1987.9	1987.9	57.1429	49	664	83	1	0	1	0	1	1	NA	1	NA	0	60	3	50	40	40	10	40	0	8	2	0.9	5	2	5	1	1	2	3	4	5	6	7	8	9	10	11	12
2700	2	0	0	25026	0	0	0	0	0	0	724	13	0	0	0	0	1	NA	NA	NA	NA	0	60	3	50	40	40	10	40	0	8	2	0.9	5	2	5	1	1	2	3	4	5	6	7	8	9	10	11	12
2700	3	105	4	4186	5.25	4.8	856.2	100.2	64.7714	66	1646	315	4	0	2	2	1	1	NA	1	1	0	60	3	50	40	40	10	40	0	8	2	0.9	5	2	5	1	1	2	3	4	5	6	7	8	9	10	11	12
2700	4	31	4	3027	1.55	1.4	18.7333	6.4	51.6774	48	77	77	3	0	4	0	1	1	NA	1	NA	0	60	3	50	40	40	10	40	0	8	2	0.9	5	2	5	1	1	2	3	4	5	6	7	8	9	10	11	12
2700	5	0	0	30052	0	0	0	0	0	0	1112	14	0	0	0	0	1	NA	NA	NA	NA	0	60	3	50	40	40	10	40	0	8	2	0.9	5	2	5	1	1	2	3	4	5	6	7	8	9	10	11	12
2700	6	0	0	31609	0	0	0	0	0	0	515	18	0	0	0	0	1	NA	NA	NA	NA	0	60	3	50	40	40	10	40	0	8	2	0.9	5	2	5	1	1	2	3	4	5	6	7	8	9	10	11	12
2700	7	204	7	8536	5.82857	6	284.1	1.7	89.4216	86	113	83	7	0	4	1	1	1	NA	1	1	0	60	3	50	40	40	10	40	0	8	2	0.9	5	2	5	1	1	2	3	4	5	6	7	8	9	10	11	12
2700	8	0	0	37438	0	0	0	0	0	0	314	2	0	0	0	0	1	NA	NA	NA	NA	0	60	3	50	40	40	10	40	0	8	2	0.9	5	2	5	1	1	2	3	4	5	6	7	8	9	10	11	12
2700	9	0	0	26451	0	0	0	0	0	0	159	5	0	0	0	0	1	NA	NA	NA	NA	0	60	3	50	40	40	10	40	0	8	2	0.9	5	2	5	1	1	2	3	4	5	6	7	8	9	10	11	12
2700	10	0	0	18666	0	0	0	0	0	0	1151	7	0	0	0	0	1	NA	NA	NA	NA	0	60	3	50	40	40	10	40	0	8	2	0.9	5	2	5	1	1	2	3	4	5	6	7	8	9	10	11	12
2700	11	27	2	5103	2.7	2.7	2554.4	2554.4	58.7407	61	1097	327	2	0	1	1	1	1	NA	1	1	0	60	3	50	40	40	10	40	0	8	2	0.9	5	2	5	1	1	2	3	4	5	6	7	8	9	10	11	12
2700	12	0	0	29680	0	0	0	0	0	0	652	72	0	0	0	0	1	NA	NA	NA	NA	0	60	3	50	40	40	10	40	0	8	2	0.9	5	2	5	1	1	2	3	4	5	6	7	8	9	10	11	12
[truncated: 1 more columns]

## Sheet: FeedingSummary_Fig5
DFM	Well	Licks	Events	Latency	MeanDuration	MedDuration	MeanTimeBtw	MedTimeBtw	MeanInt	MedianInt	Tastes	AllTasteEvents	Prefeeding	Postfeeding	Interfeeding	OnlyTasting	AvgTasteEventDuration	AvgPrefeedTasteEvDur	AvgPostfeedTasteEvDur	AvgIntfeedTasteEvDur	AvgOnlyTasteEvDur	StartMin	EndMin	BaselineWindowMin	SignalThreshold	FeedingThreshold	FeedingMinimum	TastingLow	TastingHigh	UseAdaptiveThresh	AdapThreshMin	AdapThreshWinMin	AdapThreshSelQuant	FeedingMinEvents	TastingMinEvents	SamplesSec	ChamberSize	Ch1	Ch2	Ch3	Ch4	Ch5	Ch6	Ch7	Ch8	Ch9	Ch10	Ch11	Ch12
1	1	0	0	41695	0	0	0	0	0	0	17	3	0	0	0	0	1	NA	NA	NA	NA	0	60	3	50	40	40	10	40	0	8	2	0.9	5	2	5	1	1	2	3	4	5	6	7	8	9	10	11	12
1	2	24	1	7111	4.8	4.8	4167	4167	69.2917	60.5	9	9	1	0	1	0	1	1	NA	1	NA	0	60	3	50	40	40	10	40	0	8	2	0.9	5	2	5	1	1	2	3	4	5	6	7	8	9	10	11	12
1	3	45	1	6904	9	9	4164.9	4164.9	53.5333	53	33	33	0	0	1	0	1	NA	NA	1	NA	0	60	3	50	40	40	10	40	0	8	2	0.9	5	2	5	1	1	2	3	4	5	6	7	8	9	10	11	12
1	4	22	1	10585	4.4	4.4	2787.2	2787.2	66.3182	66	359	11	1	0	1	0	1	1	NA	1	NA	0	60	3	50	40	40	10	40	0	8	2	0.9	5	2	5	1	1	2	3	4	5	6	7	8	9	10	11	12
1	5	20	1	6970	4	4	3230.4	3230.4	51.4	53	193	73	0	0	1	0	1	NA	NA	1	NA	0	60	3	50	40	40	10	40	0	8	2	0.9	5	2	5	1	1	2	3	4	5	6	7	8	9	10	11	12
1	6	49	3	7070	3.26667	2.8	4.7	4.7	53.0204	49	107	100	2	0	2	0	1	1	NA	1	NA	0	60	3	50	40	40	10	40	0	8	2	0.9	5	2	5	1	1	2	3	4	5	6	7	8	9	10	11	12
1	7	0	0	41695	0	0	0	0	0	0	11	11	0	0	0	0	1	NA	NA	NA	NA	0	60	3	50	40	40	10	40	0	8	2	0.9	5	2	5	1	1	2	3	4	5	6	7	8	9	10	11	12
1	8	23	1	7260	4.6	4.6	2289.4	2289.4	80.7391	80	309	18	1	0	1	0	1	1	NA	1	NA	0	60	3	50	40	40	10	40	0	8	2	0.9	5	2	5	1	1	2	3	4	5	6	7	8	9	10	11	12
1	9	0	0	41695	0	0	0	0	0	0	308	72	0	0	0	0	1	NA	NA	NA	NA	0	60	3	50	40	40	10	40	0	8	2	0.9	5	2	5	1	1	2	3	4	5	6	7	8	9	10	11	12
1	10	0	0	28562	0	0	0	0	0	0	60	0	0	0	0	0	NA	NA	NA	NA	NA	0	60	3	50	40	40	10	40	0	8	2	0.9	5	2	5	1	1	2	3	4	5	6	7	8	9	10	11	12
1	11	0	0	24627	0	0	0	0	0	0	62	20	0	0	0	0	1	NA	NA	NA	NA	0	60	3	50	40	40	10	40	0	8	2	0.9	5	2	5	1	1	2	3	4	5	6	7	8	9	10	11	12
1	12	8	1	6991	1.6	1.6	3743.6	3743.6	46.625	46.5	12	6	1	0	1	0	1	1	NA	1	NA	0	60	3	50	40	40	10	40	0	8	2	0.9	5	2	5	1	1	2	3	4	5	6	7	8	9	10	11	12
2	1	22	2	5929	2.2	2.2	918.8	918.8	104.636	108.5	200	14	2	0	0	2	1	1	NA	NA	1	0	60	3	50	40	40	10	40	0	8	2	0.9	5	2	5	1	1	2	3	4	5	6	7	8	9	10	11	12
2	2	0	0	46015	0	0	0	0	0	0	88	30	0	0	0	0	1	NA	NA	NA	NA	0	60	3	50	40	40	10	40	0	8	2	0.9	5	2	5	1	1	2	3	4	5	6	7	8	9	10	11	12
2	3	38	4	6110	1.9	1.6	173.533	55	74.8947	75	103	23	3	0	0	4	1	1	NA	NA	1	0	60	3	50	40	40	10	40	0	8	2	0.9	5	2	5	1	1	2	3	4	5	6	7	8	9	10	11	12
2	4	35	2	8939	3.5	3.5	4.8	4.8	114.4	123	24	11	2	0	0	2	1	1	NA	NA	1	0	60	3	50	40	40	10	40	0	8	2	0.9	5	2	5	1	1	2	3	4	5	6	7	8	9	10	11	12
2	5	0	0	27460	0	0	0	0	0	0	87	12	0	0	0	0	1	NA	NA	NA	NA	0	60	3	50	40	40	10	40	0	8	2	0.9	5	2	5	1	1	2	3	4	5	6	7	8	9	10	11	12
2	6	22	1	6025	4.4	4.4	2696.8	2696.8	86	91	68	1	0	0	0	1	1	NA	NA	NA	1	0	60	3	50	40	40	10	40	0	8	2	0.9	5	2	5	1	1	2	3	4	5	6	7	8	9	10	11	12
2	7	27	1	5945	5.4	5.4	1865.7	1865.7	144.481	142	121	9	1	0	0	1	1	1	NA	NA	1	0	60	3	50	40	40	10	40	0	8	2	0.9	5	2	5	1	1	2	3	4	5	6	7	8	9	10	11	12
2	8	24	3	6172	1.6	1.6	13.3	13.3	60.6667	60.5	279	52	3	0	0	2	1	1	NA	NA	1	0	60	3	50	40	40	10	40	0	8	2	0.9	5	2	5	1	1	2	3	4	5	6	7	8	9	10	11	12
2	9	31	3	5902	2.06667	1.4	12.8	12.8	52.7742	52	184	29	3	0	0	3	1	1	NA	NA	1	0	60	3	50	40	40	10	40	0	8	2	0.9	5	2	5	1	1	2	3	4	5	6	7	8	9	10	11	12
2	10	30	1	8234	6	6	3037.3	3037.3	143.433	139.5	83	16	1	0	0	1	1	1	NA	NA	1	0	60	3	50	40	40	10	40	0	8	2	0.9	5	2	5	1	1	2	3	4	5	6	7	8	9	10	11	12
2	11	63	2	5954	6.3	6.3	53	53	78.6667	73	148	22	2	0	0	0	1	1	NA	NA	NA	0	60	3	50	40	40	10	40	0	8	2	0.9	5	2	5	1	1	2	3	4	5	6	7	8	9	10	11	12
2	12	0	0	34056	0	0	0	0	0	0	332	10	0	0	0	0	1	NA	NA	NA	NA	0	60	3	50	40	40	10	40	0	8	2	0.9	5	2	5	1	1	2	3	4	5	6	7	8	9	10	11	12
3	1	537	33	1586	3.25455	2.2	82.5	1.6	108.473	89	238	149	24	0	0	22	1	1	NA	NA	1	0	60	3	50	40	40	10	40	0	8	2	0.9	5	2	5	1	1	2	3	4	5	6	7	8	9	10	11	12
3	2	147	4	1991	7.35	6.8	140.533	8.6	194.871	206	406	39	4	0	0	2	1	1	NA	NA	1	0	60	3	50	40	40	10	40	0	8	2	0.9	5	2	5	1	1	2	3	4	5	6	7	8	9	10	11	12
3	3	561	18	1687	6.23333	3.1	150.294	1.2	118.421	109	186	90	18	0	0	13	1	1	NA	NA	1	0	60	3	50	40	40	10	40	0	8	2	0.9	5	2	5	1	1	2	3	4	5	6	7	8	9	10	11	12
3	4	256	10	8903	5.12	2.8	1.53333	1	144.355	146.5	139	30	8	0	0	7	1	1	NA	NA	1	0	60	3	50	40	40	10	40	0	8	2	0.9	5	2	5	1	1	2	3	4	5	6	7	8	9	10	11	12
3	5	505	11	8944	9.18182	8	127.84	3.2	163.038	160	261	55	5	0	0	7	1	1	NA	NA	1	0	60	3	50	40	40	10	40	0	8	2	0.9	5	2	5	1	1	2	3	4	5	6	7	8	9	10	11	12
3	6	474	7	2021	13.5429	12.8	502.533	27.9	138.426	124	79	36	4	0	0	6	1	1	NA	NA	1	0	60	3	50	40	40	10	40	0	8	2	0.9	5	2	5	1	1	2	3	4	5	6	7	8	9	10	11	12
3	7	0	0	53997	0	0	0	0	0	0	0	0	0	0	0	0	NA	NA	NA	NA	NA	0	60	3	50	40	40	10	40	0	8	2	0.9	5	2	5	1	1	2	3	4	5	6	7	8	9	10	11	12
3	8	334	13	6848	5.13846	2	144.733	1	141.698	143.5	167	47	12	0	0	9	1	1	NA	NA	1	0	60	3	50	40	40	10	40	0	8	2	0.9	5	2	5	1	1	2	3	4	5	6	7	8	9	10	11	12
3	9	835	26	2027	6.42308	3.3	20.232	0.8	105.423	91	213	76	19	0	0	15	1	1	NA	NA	1	0	60	3	50	40	40	10	40	0	8	2	0.9	5	2	5	1	1	2	3	4	5	6	7	8	9	10	11	12
3	10	478	10	2554	9.56	11.9	316.311	253.2	118.987	107	317	83	8	0	0	6	1	1	NA	NA	1	0	60	3	50	40	40	10	40	0	8	2	0.9	5	2	5	1	1	2	3	4	5	6	7	8	9	10	11	12
3	11	0	0	53997	0	0	0	0	0	0	0	0	0	0	0	0	NA	NA	NA	NA	NA	0	60	3	50	40	40	10	40	0	8	2	0.9	5	2	5	1	1	2	3	4	5	6	7	8	9	10	11	12
3	12	347	7	2221	9.91429	3.4	231.367	1.3	145.781	137	148	61	7	0	0	6	1	1	NA	NA	1	0	60	3	50	40	40	10	40	0	8	2	0.9	5	2	5	1	1	2	3	4	5	6	7	8	9	10	11	12
4	1	95	4	3112	4.75	2.9	693.867	4.2	88.8526	90	356	69	3	0	0	3	1	1	NA	NA	1	0	60	3	50	40	40	10	40	0	8	2	0.9	5	2	5	1	1	2	3	4	5	6	7	8	9	10	11	12
4	2	18	1	3305	3.6	3.6	2825.9	2825.9	93.3333	94	163	6	1	0	0	0	1	1	NA	NA	NA	0	60	3	50	40	40	10	40	0	8	2	0.9	5	2	5	1	1	2	3	4	5	6	7	8	9	10	11	12
4	3	231	19	3721	2.43158	1.6	148.011	4.7	67.8398	57	1402	457	17	0	0	18	1	1	NA	NA	1	0	60	3	50	40	40	10	40	0	8	2	0.9	5	2	5	1	1	2	3	4	5	6	7	8	9	10	11	12
4	4	53	4	5656	2.65	1.7	600.8	347.4	88.5094	93	202	64	3	0	0	4	1	1	NA	NA	1	0	60	3	50	40	40	10	40	0	8	2	0.9	5	2	5	1	1	2	3	4	5	6	7	8	9	10	11	12
4	5	356	28	2957	2.54286	2	107.681	1	75.6798	68	608	196	27	0	0	23	1	1	NA	NA	1	0	60	3	50	40	40	10	40	0	8	2	0.9	5	2	5	1	1	2	3	4	5	6	7	8	9	10	11	12
4	6	118	7	16944	3.37143	2.6	0.733333	0.6	134.39	120.5	389	30	7	0	0	5	1	1	NA	NA	1	0	60	3	50	40	40	10	40	0	8	2	0.9	5	2	5	1	1	2	3	4	5	6	7	8	9	10	11	12
4	7	84	8	2950	2.1	1.2	379.486	3.8	71.2857	67.5	407	135	7	0	0	6	1	1	NA	NA	1	0	60	3	50	40	40	10	40	0	8	2	0.9	5	2	5	1	1	2	3	4	5	6	7	8	9	10	11	12
4	8	65	4	10545	3.25	3.5	1.26667	0.4	118.554	115	243	15	4	0	0	3	1	1	NA	NA	1	0	60	3	50	40	40	10	40	0	8	2	0.9	5	2	5	1	1	2	3	4	5	6	7	8	9	10	11	12
4	9	191	10	7670	3.82	2.5	2.24444	2	141.712	145	468	67	10	0	0	9	1	1	NA	NA	1	0	60	3	50	40	40	10	40	0	8	2	0.9	5	2	5	1	1	2	3	4	5	6	7	8	9	10	11	12
4	10	6	1	9938	1.2	1.2	2494	2494	74.1667	65	423	35	1	0	0	1	1	1	NA	NA	1	0	60	3	50	40	40	10	40	0	8	2	0.9	5	2	5	1	1	2	3	4	5	6	7	8	9	10	11	12
4	11	405	35	2919	2.31429	1.8	63.2353	1.7	86.6272	73	1116	450	29	0	0	28	1	1	NA	NA	1	0	60	3	50	40	40	10	40	0	8	2	0.9	5	2	5	1	1	2	3	4	5	6	7	8	9	10	11	12
4	12	0	0	29655	0	0	0	0	0	0	476	37	0	0	0	0	1	NA	NA	NA	NA	0	60	3	50	40	40	10	40	0	8	2	0.9	5	2	5	1	1	2	3	4	5	6	7	8	9	10	11	12
5	1	158	9	5037	3.51111	3.4	286.225	99.9	108.576	79	608	71	9	0	0	5	1	1	NA	NA	1	0	60	3	50	40	40	10	40	0	8	2	0.9	5	2	5	1	1	2	3	4	5	6	7	8	9	10	11	12
5	2	290	13	7981	4.46154	3	119.983	2.2	137.952	107	368	160	12	0	0	9	1	1	NA	NA	1	0	60	3	50	40	40	10	40	0	8	2	0.9	5	2	5	1	1	2	3	4	5	6	7	8	9	10	11	12
5	3	48	1	7081	9.6	9.6	2038	2038	186.083	179.5	100	11	1	0	0	1	1	1	NA	NA	1	0	60	3	50	40	40	10	40	0	8	2	0.9	5	2	5	1	1	2	3	4	5	6	7	8	9	10	11	12
5	4	318	9	11115	7.06667	2	103.425	1.9	225.063	241	150	98	8	0	0	8	1	1	NA	NA	1	0	60	3	50	40	40	10	40	0	8	2	0.9	5	2	5	1	1	2	3	4	5	6	7	8	9	10	11	12
5	5	74	1	8181	14.8	14.8	2229.4	2229.4	186.176	169	118	56	1	0	0	1	1	1	NA	NA	1	0	60	3	50	40	40	10	40	0	8	2	0.9	5	2	5	1	1	2	3	4	5	6	7	8	9	10	11	12
5	6	448	16	11760	5.6	1.9	61.3067	3.8	199.806	230.5	284	154	13	0	0	13	1	1	NA	NA	1	0	60	3	50	40	40	10	40	0	8	2	0.9	5	2	5	1	1	2	3	4	5	6	7	8	9	10	11	12
5	7	33	2	5071	3.3	3.3	3	3	173.545	188	332	18	2	0	0	2	1	1	NA	NA	1	0	60	3	50	40	40	10	40	0	8	2	0.9	5	2	5	1	1	2	3	4	5	6	7	8	9	10	11	12
5	8	635	40	5516	3.175	1.8	52.5282	2.4	94.6252	69	989	469	31	0	0	32	1	1	NA	NA	1	0	60	3	50	40	40	10	40	0	8	2	0.9	5	2	5	1	1	2	3	4	5	6	7	8	9	10	11	12
5	9	171	6	5079	5.7	5.5	411.2	1.6	122.877	113	327	38	6	0	0	5	1	1	NA	NA	1	0	60	3	50	40	40	10	40	0	8	2	0.9	5	2	5	1	1	2	3	4	5	6	7	8	9	10	11	12
5	10	140	11	5464	2.54545	1.4	190.32	27.3	122.329	128.5	461	261	11	0	0	7	1	1	NA	NA	1	0	60	3	50	40	40	10	40	0	8	2	0.9	5	2	5	1	1	2	3	4	5	6	7	8	9	10	11	12
5	11	643	11	5247	11.6909	7.8	152.08	46.9	80.6034	75	1733	544	10	0	0	5	1	1	NA	NA	1	0	60	3	50	40	40	10	40	0	8	2	0.9	5	2	5	1	1	2	3	4	5	6	7	8	9	10	11	12
5	12	161	9	5443	3.57778	1.4	269.85	22.8	104.658	77	782	448	8	0	0	8	1	1	NA	NA	1	0	60	3	50	40	40	10	40	0	8	2	0.9	5	2	5	1	1	2	3	4	5	6	7	8	9	10	11	12
6	1	5	1	5666	1	1	4168.9	4168.9	52.2	53	16	16	1	0	1	0	1	1	NA	1	NA	0	60	3	50	40	40	10	40	0	8	2	0.9	5	2	5	1	1	2	3	4	5	6	7	8	9	10	11	12
6	2	85	3	14507	5.66667	3.4	4.5	4.5	130.824	140	180	61	3	0	0	3	1	1	NA	NA	1	0	60	3	50	40	40	10	40	0	8	2	0.9	5	2	5	1	1	2	3	4	5	6	7	8	9	10	11	12
6	3	138	6	12601	4.6	3.1	62.2	3	90.0652	92	412	89	6	0	0	3	1	1	NA	NA	1	0	60	3	50	40	40	10	40	0	8	2	0.9	5	2	5	1	1	2	3	4	5	6	7	8	9	10	11	12
6	4	89	6	6293	2.96667	1.5	128.56	14.4	57.6404	55	268	268	5	0	6	0	1	1	NA	1	NA	0	60	3	50	40	40	10	40	0	8	2	0.9	5	2	5	1	1	2	3	4	5	6	7	8	9	10	11	12
6	5	140	5	7775	5.6	2.8	429.8	5	72.1571	73	1143	284	5	0	1	3	1	1	NA	1	1	0	60	3	50	40	40	10	40	0	8	2	0.9	5	2	5	1	1	2	3	4	5	6	7	8	9	10	11	12
6	6	203	8	15601	5.14286	5.4	444.9	8.3	100.542	92	231	135	8	0	0	5	1	1	NA	NA	1	0	60	3	50	40	40	10	40	0	8	2	0.9	5	2	5	1	1	2	3	4	5	6	7	8	9	10	11	12
6	7	106	6	17171	3.53333	1.9	2.52	1.2	60.6038	57.5	1085	205	6	0	0	6	1	1	NA	NA	1	0	60	3	50	40	40	10	40	0	8	2	0.9	5	2	5	1	1	2	3	4	5	6	7	8	9	10	11	12
6	8	215	8	5884	5.375	2.6	320.6	10.6	74.7814	73	605	156	7	0	2	6	1	1	NA	1	1	0	60	3	50	40	40	10	40	0	8	2	0.9	5	2	5	1	1	2	3	4	5	6	7	8	9	10	11	12
6	9	285	8	6489	7.125	2.1	204.171	30.2	83.6807	83	822	247	8	0	4	4	1	1	NA	1	1	0	60	3	50	40	40	10	40	0	8	2	0.9	5	2	5	1	1	2	3	4	5	6	7	8	9	10	11	12
6	10	195	7	10175	5.57143	2.6	142.467	14.6	77.7077	73	460	178	7	0	5	1	1	1	NA	1	1	0	60	3	50	40	40	10	40	0	8	2	0.9	5	2	5	1	1	2	3	4	5	6	7	8	9	10	11	12
6	11	305	8	8073	7.625	6.5	186.371	0.6	98.3902	94	931	140	5	0	2	4	1	1	NA	1	1	0	60	3	50	40	40	10	40	0	8	2	0.9	5	2	5	1	1	2	3	4	5	6	7	8	9	10	11	12
6	12	0	0	41695	0	0	0	0	0	0	465	0	0	0	0	0	NA	NA	NA	NA	NA	0	60	3	50	40	40	10	40	0	8	2	0.9	5	2	5	1	1	2	3	4	5	6	7	8	9	10	11	12
7	1	0	0	26889	0	0	0	0	0	0	412	0	0	0	0	0	NA	NA	NA	NA	NA	0	60	3	50	40	40	10	40	0	8	2	0.9	5	2	5	1	1	2	3	4	5	6	7	8	9	10	11	12
7	2	54	5	2134	2.16	1.2	785.2	3.5	60.3889	59.5	720	99	5	0	0	4	1	1	NA	NA	1	0	60	3	50	40	40	10	40	0	8	2	0.9	5	2	5	1	1	2	3	4	5	6	7	8	9	10	11	12
7	3	0	0	53851	0	0	0	0	0	0	0	0	0	0	0	0	NA	NA	NA	NA	NA	0	60	3	50	40	40	10	40	0	8	2	0.9	5	2	5	1	1	2	3	4	5	6	7	8	9	10	11	12
7	4	352	25	4251	2.816	2.6	69.7833	2.9	58.6818	53.5	910	458	22	0	0	19	1	1	NA	NA	1.05263	0	60	3	50	40	40	10	40	0	8	2	0.9	5	2	5	1	1	2	3	4	5	6	7	8	9	10	11	12
7	5	182	9	2594	4.04444	2	309.325	110.8	81.4396	85	297	89	7	0	0	8	1	1	NA	NA	1	0	60	3	50	40	40	10	40	0	8	2	0.9	5	2	5	1	1	2	3	4	5	6	7	8	9	10	11	12
7	6	197	6	2246	6.56667	4.8	549.72	1.6	108.848	104	125	34	6	0	0	6	1	1	NA	NA	1	0	60	3	50	40	40	10	40	0	8	2	0.9	5	2	5	1	1	2	3	4	5	6	7	8	9	10	11	12
7	7	51	2	3064	5.1	5.1	0.6	0.6	104.549	100	227	15	2	0	0	2	1	1	NA	NA	1	0	60	3	50	40	40	10	40	0	8	2	0.9	5	2	5	1	1	2	3	4	5	6	7	8	9	10	11	12
7	8	101	3	17858	9.6	9.6	1193.27	8.4	77.0693	81	340	26	3	0	0	1	1	1	NA	NA	1	0	60	3	50	40	40	10	40	0	8	2	0.9	5	2	5	1	1	2	3	4	5	6	7	8	9	10	11	12
7	9	27	1	2462	5.4	5.4	3328.6	3328.6	111.074	110	181	9	1	0	0	1	1	1	NA	NA	1	0	60	3	50	40	40	10	40	0	8	2	0.9	5	2	5	1	1	2	3	4	5	6	7	8	9	10	11	12
7	10	99	7	4310	2.82857	1.8	4.56667	3.5	67.2626	66	801	81	7	0	0	6	1	1	NA	NA	1	0	60	3	50	40	40	10	40	0	8	2	0.9	5	2	5	1	1	2	3	4	5	6	7	8	9	10	11	12
7	11	94	6	2038	3.13333	2.6	547.2	6.2	56.5426	57	726	536	3	0	0	6	1	1	NA	NA	1	0	60	3	50	40	40	10	40	0	8	2	0.9	5	2	5	1	1	2	3	4	5	6	7	8	9	10	11	12
7	12	135	12	5500	2.25	1.7	154.127	11.8	67.0296	64	966	342	11	0	0	11	1	1	NA	NA	1	0	60	3	50	40	40	10	40	0	8	2	0.9	5	2	5	1	1	2	3	4	5	6	7	8	9	10	11	12
8	1	362	18	3928	4.02222	1.4	80.3059	7.4	70.2072	60	1045	448	12	0	0	14	1	1	NA	NA	1	0	60	3	50	40	40	10	40	0	8	2	0.9	5	2	5	1	1	2	3	4	5	6	7	8	9	10	11	12
8	2	203	5	16064	8.12	7.8	5.65	5.4	146.946	154	88	6	2	0	0	2	1	1	NA	NA	1	0	60	3	50	40	40	10	40	0	8	2	0.9	5	2	5	1	1	2	3	4	5	6	7	8	9	10	11	12
8	3	161	18	699	1.78889	1.4	91.8824	2.2	65.3602	65	410	206	14	0	0	15	1	1	NA	NA	1	0	60	3	50	40	40	10	40	0	8	2	0.9	5	2	5	1	1	2	3	4	5	6	7	8	9	10	11	12
8	4	409	17	16342	4.81176	2.6	3.0125	0.5	97.2372	91	116	33	10	0	0	9	1	1	NA	NA	1	0	60	3	50	40	40	10	40	0	8	2	0.9	5	2	5	1	1	2	3	4	5	6	7	8	9	10	11	12
8	5	586	23	1166	5.09565	2	125.791	2.3	81.0597	75.5	309	185	18	0	0	13	1	1	NA	NA	1	0	60	3	50	40	40	10	40	0	8	2	0.9	5	2	5	1	1	2	3	4	5	6	7	8	9	10	11	12
8	6	234	16	8798	2.925	2	30.88	1.6	79.0812	84	113	43	10	0	0	8	1	1	NA	NA	1	0	60	3	50	40	40	10	40	0	8	2	0.9	5	2	5	1	1	2	3	4	5	6	7	8	9	10	11	12
8	7	265	12	13598	4.41667	1.7	1.23636	1.2	103.77	104	413	45	10	0	0	6	1	1	NA	NA	1	0	60	3	50	40	40	10	40	0	8	2	0.9	5	2	5	1	1	2	3	4	5	6	7	8	9	10	11	12
8	8	99	5	1100	3.96	2.8	13.25	13.1	84.6364	85	75	16	3	0	0	4	1	1	NA	NA	1	0	60	3	50	40	40	10	40	0	8	2	0.9	5	2	5	1	1	2	3	4	5	6	7	8	9	10	11	12
8	9	80	1	3897	16	16	3238.2	3238.2	150.175	157.5	20	3	1	0	0	1	1	1	NA	NA	1	0	60	3	50	40	40	10	40	0	8	2	0.9	5	2	5	1	1	2	3	4	5	6	7	8	9	10	11	12
8	10	5	1	1022	1	1	2647.7	2647.7	92.2	103	118	8	0	0	0	1	1	NA	NA	NA	1	0	60	3	50	40	40	10	40	0	8	2	0.9	5	2	5	1	1	2	3	4	5	6	7	8	9	10	11	12
8	11	340	10	11431	6.8	1.9	130.089	2.8	132.188	120	104	34	7	0	0	6	1	1	NA	NA	1	0	60	3	50	40	40	10	40	0	8	2	0.9	5	2	5	1	1	2	3	4	5	6	7	8	9	10	11	12
8	12	0	0	53851	0	0	0	0	0	0	0	0	0	0	0	0	NA	NA	NA	NA	NA	0	60	3	50	40	40	10	40	0	8	2	0.9	5	2	5	1	1	2	3	4	5	6	7	8	9	10	11	12
9	1	0	0	20668	0	0	0	0	0	0	607	5	0	0	0	0	1	NA	NA	NA	NA	0	60	3	50	40	40	10	40	0	8	2	0.9	5	2	5	1	1	2	3	4	5	6	7	8	9	10	11	12
9	2	0	0	41695	0	0	0	0	0	0	1	1	0	0	0	0	1	NA	NA	NA	NA	0	60	3	50	40	40	10	40	0	8	2	0.9	5	2	5	1	1	2	3	4	5	6	7	8	9	10	11	12
9	3	0	0	28895	0	0	0	0	0	0	308	9	0	0	0	0	1	NA	NA	NA	NA	0	60	3	50	40	40	10	40	0	8	2	0.9	5	2	5	1	1	2	3	4	5	6	7	8	9	10	11	12
9	4	0	0	41695	0	0	0	0	0	0	6	6	0	0	0	0	1	NA	NA	NA	NA	0	60	3	50	40	40	10	40	0	8	2	0.9	5	2	5	1	1	2	3	4	5	6	7	8	9	10	11	12
9	5	0	0	20225	0	0	0	0	0	0	410	0	0	0	0	0	NA	NA	NA	NA	NA	0	60	3	50	40	40	10	40	0	8	2	0.9	5	2	5	1	1	2	3	4	5	6	7	8	9	10	11	12
9	6	414	1	8198	82.8	82.8	1777.6	1777.6	283.437	276.5	304	50	0	0	1	0	1	NA	NA	1	NA	0	60	3	50	40	40	10	40	0	8	2	0.9	5	2	5	1	1	2	3	4	5	6	7	8	9	10	11	12
9	7	35	3	15645	2.33333	2	2.3	2.3	53.4571	51	261	29	3	0	0	1	1	1	NA	NA	1	0	60	3	50	40	40	10	40	0	8	2	0.9	5	2	5	1	1	2	3	4	5	6	7	8	9	10	11	12
9	8	20	2	5693	2	2	975.4	975.4	72.9	71.5	1374	405	2	0	2	0	1	1	NA	1	NA	0	60	3	50	40	40	10	40	0	8	2	0.9	5	2	5	1	1	2	3	4	5	6	7	8	9	10	11	12
9	9	27	1	5307	5.4	5.4	3528.3	3528.3	83.7407	89	121	34	1	0	1	0	1	1	NA	1	NA	0	60	3	50	40	40	10	40	0	8	2	0.9	5	2	5	1	1	2	3	4	5	6	7	8	9	10	11	12
9	10	0	0	41695	0	0	0	0	0	0	0	0	0	0	0	0	NA	NA	NA	NA	NA	0	60	3	50	40	40	10	40	0	8	2	0.9	5	2	5	1	1	2	3	4	5	6	7	8	9	10	11	12
9	11	0	0	41695	0	0	0	0	0	0	1	1	0	0	0	0	1	NA	NA	NA	NA	0	60	3	50	40	40	10	40	0	8	2	0.9	5	2	5	1	1	2	3	4	5	6	7	8	9	10	11	12
9	12	0	0	33969	0	0	0	0	0	0	1410	153	0	0	0	0	1	NA	NA	NA	NA	0	60	3	50	40	40	10	40	0	8	2	0.9	5	2	5	1	1	2	3	4	5	6	7	8	9	10	11	12
11	1	11	2	9810	1.1	1.1	18.4	18.4	81.4545	72	435	30	1	0	0	2	1	1	NA	NA	1	0	60	3	50	40	40	10	40	0	8	2	0.9	5	2	5	1	1	2	3	4	5	6	7	8	9	10	11	12
11	2	196	3	3408	13.0667	9.2	982.6	982.6	63.1531	54	1217	503	1	0	0	2	1	1	NA	NA	1	0	60	3	50	40	40	10	40	0	8	2	0.9	5	2	5	1	1	2	3	4	5	6	7	8	9	10	11	12
11	3	20	1	7720	4	4	3808.9	3808.9	82.2	82	46	12	1	0	0	1	1	1	NA	NA	1	0	60	3	50	40	40	10	40	0	8	2	0.9	5	2	5	1	1	2	3	4	5	6	7	8	9	10	11	12
11	4	37	2	14854	3.7	3.7	1.6	1.6	122.946	137	247	24	2	0	0	1	1	1	NA	NA	1	0	60	3	50	40	40	10	40	0	8	2	0.9	5	2	5	1	1	2	3	4	5	6	7	8	9	10	11	12
11	5	50	3	6745	3.33333	3.2	689.7	689.7	85.22	89	195	32	2	0	0	2	1	1	NA	NA	1	0	60	3	50	40	40	10	40	0	8	2	0.9	5	2	5	1	1	2	3	4	5	6	7	8	9	10	11	12
11	6	19	1	7022	3.8	3.8	1990.2	1990.2	86.1053	86	128	17	1	0	0	1	1	1	NA	NA	1	0	60	3	50	40	40	10	40	0	8	2	0.9	5	2	5	1	1	2	3	4	5	6	7	8	9	10	11	12
11	7	0	0	20799	0	0	0	0	0	0	113	9	0	0	0	0	1	NA	NA	NA	NA	0	60	3	50	40	40	10	40	0	8	2	0.9	5	2	5	1	1	2	3	4	5	6	7	8	9	10	11	12
11	8	24	2	11177	2.4	2.4	0.6	0.6	92.125	96.5	250	22	2	0	0	2	1	1	NA	NA	1	0	60	3	50	40	40	10	40	0	8	2	0.9	5	2	5	1	1	2	3	4	5	6	7	8	9	10	11	12
11	9	0	0	24312	0	0	0	0	0	0	143	12	0	0	0	0	1	NA	NA	NA	NA	0	60	3	50	40	40	10	40	0	8	2	0.9	5	2	5	1	1	2	3	4	5	6	7	8	9	10	11	12
11	10	27	2	6985	2.7	2.7	989.2	989.2	77.6667	80	174	34	2	0	0	1	1	1	NA	NA	1	0	60	3	50	40	40	10	40	0	8	2	0.9	5	2	5	1	1	2	3	4	5	6	7	8	9	10	11	12
11	11	24	2	7112	2.4	2.4	38.8	38.8	58.375	57	445	184	2	0	0	2	1	1	NA	NA	1	0	60	3	50	40	40	10	40	0	8	2	0.9	5	2	5	1	1	2	3	4	5	6	7	8	9	10	11	12
11	12	0	0	31697	0	0	0	0	0	0	62	13	0	0	0	0	1	NA	NA	NA	NA	0	60	3	50	40	40	10	40	0	8	2	0.9	5	2	5	1	1	2	3	4	5	6	7	8	9	10	11	12
12	1	23	1	12521	4.6	4.6	2280.7	2280.7	124.696	114	159	25	1	0	0	1	1	1	NA	NA	1	0	60	3	50	40	40	10	40	0	8	2	0.9	5	2	5	1	1	2	3	4	5	6	7	8	9	10	11	12
12	2	0	0	20800	0	0	0	0	0	0	149	9	0	0	0	0	1	NA	NA	NA	NA	0	60	3	50	40	40	10	40	0	8	2	0.9	5	2	5	1	1	2	3	4	5	6	7	8	9	10	11	12
12	3	14	1	8204	2.8	2.8	2989.9	2989.9	88.5714	90.5	136	23	1	0	0	0	1	1	NA	NA	NA	0	60	3	50	40	40	10	40	0	8	2	0.9	5	2	5	1	1	2	3	4	5	6	7	8	9	10	11	12
12	4	26	2	8275	2.6	2.6	192.4	192.4	123.615	136	156	28	2	0	0	2	1	1	NA	NA	1	0	60	3	50	40	40	10	40	0	8	2	0.9	5	2	5	1	1	2	3	4	5	6	7	8	9	10	11	12
12	5	0	0	22996	0	0	0	0	0	0	148	5	0	0	0	0	1	NA	NA	NA	NA	0	60	3	50	40	40	10	40	0	8	2	0.9	5	2	5	1	1	2	3	4	5	6	7	8	9	10	11	12
12	6	72	5	8272	2.88	2	401.9	1.2	126.014	113	166	72	5	0	0	3	1	1	NA	NA	1	0	60	3	50	40	40	10	40	0	8	2	0.9	5	2	5	1	1	2	3	4	5	6	7	8	9	10	11	12
12	7	0	0	29444	0	0	0	0	0	0	340	22	0	0	0	0	1	NA	NA	NA	NA	0	60	3	50	40	40	10	40	0	8	2	0.9	5	2	5	1	1	2	3	4	5	6	7	8	9	10	11	12
12	8	0	0	40927	0	0	0	0	0	0	49	5	0	0	0	0	1	NA	NA	NA	NA	0	60	3	50	40	40	10	40	0	8	2	0.9	5	2	5	1	1	2	3	4	5	6	7	8	9	10	11	12
12	9	0	0	21005	0	0	0	0	0	0	143	28	0	0	0	0	1	NA	NA	NA	NA	0	60	3	50	40	40	10	40	0	8	2	0.9	5	2	5	1	1	2	3	4	5	6	7	8	9	10	11	12
12	10	27	1	9951	5.4	5.4	3276.1	3276.1	83.5926	80	135	41	1	0	0	1	1	1	NA	NA	1	0	60	3	50	40	40	10	40	0	8	2	0.9	5	2	5	1	1	2	3	4	5	6	7	8	9	10	11	12
12	11	0	0	20124	0	0	0	0	0	0	546	20	0	0	0	0	1	NA	NA	NA	NA	0	60	3	50	40	40	10	40	0	8	2	0.9	5	2	5	1	1	2	3	4	5	6	7	8	9	10	11	12
12	12	0	0	31985	0	0	0	0	0	0	212	14	0	0	0	0	1	NA	NA	NA	NA	0	60	3	50	40	40	10	40	0	8	2	0.9	5	2	5	1	1	2	3	4	5	6	7	8	9	10	11	12
13	1	130	6	12501	4.33333	3.1	2.16	1.8	64.1231	61.5	567	100	6	0	0	5	1	1	NA	NA	1	0	60	3	50	40	40	10	40	0	8	2	0.9	5	2	5	1	1	2	3	4	5	6	7	8	9	10	11	12
13	2	0	0	29981	0	0	0	0	0	0	999	20	0	0	0	0	1	NA	NA	NA	NA	0	60	3	50	40	40	10	40	0	8	2	0.9	5	2	5	1	1	2	3	4	5	6	7	8	9	10	11	12
13	3	0	0	21018	0	0	0	0	0	0	243	0	0	0	0	0	NA	NA	NA	NA	NA	0	60	3	50	40	40	10	40	0	8	2	0.9	5	2	5	1	1	2	3	4	5	6	7	8	9	10	11	12
13	4	100	2	17178	10	10	8.6	8.6	116.43	126.5	381	94	2	0	0	2	1	1	NA	NA	1	0	60	3	50	40	40	10	40	0	8	2	0.9	5	2	5	1	1	2	3	4	5	6	7	8	9	10	11	12
13	5	23	1	6009	4.6	4.6	2496.8	2496.8	102.087	106	171	10	0	0	0	1	1	NA	NA	NA	1	0	60	3	50	40	40	10	40	0	8	2	0.9	5	2	5	1	1	2	3	4	5	6	7	8	9	10	11	12
13	6	74	3	6131	4.93333	2.6	0.4	0.4	113.027	111	192	6	3	0	0	3	1	1	NA	NA	1	0	60	3	50	40	40	10	40	0	8	2	0.9	5	2	5	1	1	2	3	4	5	6	7	8	9	10	11	12
13	7	11	1	5936	2.2	2.2	2501.5	2501.5	101.182	122	285	8	0	0	0	1	1	NA	NA	NA	1	0	60	3	50	40	40	10	40	0	8	2	0.9	5	2	5	1	1	2	3	4	5	6	7	8	9	10	11	12
13	8	17	2	6182	1.7	1.7	282.6	282.6	63.7647	62	453	73	2	0	0	2	1	1	NA	NA	1	0	60	3	50	40	40	10	40	0	8	2	0.9	5	2	5	1	1	2	3	4	5	6	7	8	9	10	11	12
13	9	71	1	6260	14.2	14.2	3791.4	3791.4	130.592	132	405	12	1	0	0	1	1	1	NA	NA	1	0	60	3	50	40	40	10	40	0	8	2	0.9	5	2	5	1	1	2	3	4	5	6	7	8	9	10	11	12
13	10	260	8	14379	6.5	5.7	53.3714	5.8	111.896	99.5	514	116	5	0	0	7	1	1	NA	NA	1	0	60	3	50	40	40	10	40	0	8	2	0.9	5	2	5	1	1	2	3	4	5	6	7	8	9	10	11	12
13	11	0	0	22881	0	0	0	0	0	0	144	4	0	0	0	0	1	NA	NA	NA	NA	0	60	3	50	40	40	10	40	0	8	2	0.9	5	2	5	1	1	2	3	4	5	6	7	8	9	10	11	12
13	12	171	1	9111	34.2	34.2	3290.7	3290.7	146.942	144	33	6	1	0	0	1	1	1	NA	NA	1	0	60	3	50	40	40	10	40	0	8	2	0.9	5	2	5	1	1	2	3	4	5	6	7	8	9	10	11	12
14	1	0	0	41748	0	0	0	0	0	0	831	533	0	0	0	0	1	NA	NA	NA	NA	0	60	3	50	40	40	10	40	0	8	2	0.9	5	2	5	1	1	2	3	4	5	6	7	8	9	10	11	12
14	2	11	1	5296	2.2	2.2	4173.6	4173.6	65.4545	66	834	602	1	0	1	0	1	1	NA	1	NA	0	60	3	50	40	40	10	40	0	8	2	0.9	5	2	5	1	1	2	3	4	5	6	7	8	9	10	11	12
14	3	5	1	10218	1	1	2446.9	2446.9	69.8	71	330	68	1	0	1	0	1	1	NA	1	NA	0	60	3	50	40	40	10	40	0	8	2	0.9	5	2	5	1	1	2	3	4	5	6	7	8	9	10	11	12
14	4	0	0	33472	0	0	0	0	0	0	33	0	0	0	0	0	NA	NA	NA	NA	NA	0	60	3	50	40	40	10	40	0	8	2	0.9	5	2	5	1	1	2	3	4	5	6	7	8	9	10	11	12
14	5	18	1	5201	3.6	3.6	2312.1	2312.1	67.3333	58.5	1094	109	1	0	1	0	1	1	NA	1	NA	0	60	3	50	40	40	10	40	0	8	2	0.9	5	2	5	1	1	2	3	4	5	6	7	8	9	10	11	12
14	6	0	0	41748	0	0	0	0	0	0	1	1	0	0	0	0	1	NA	NA	NA	NA	0	60	3	50	40	40	10	40	0	8	2	0.9	5	2	5	1	1	2	3	4	5	6	7	8	9	10	11	12
14	7	36	2	11915	3.6	3.6	4.4	4.4	102	111.5	520	209	2	0	2	0	1	1	NA	1	NA	0	60	3	50	40	40	10	40	0	8	2	0.9	5	2	5	1	1	2	3	4	5	6	7	8	9	10	11	12
14	8	0	0	41748	0	0	0	0	0	0	695	456	0	0	0	0	1	NA	NA	NA	NA	0	60	3	50	40	40	10	40	0	8	2	0.9	5	2	5	1	1	2	3	4	5	6	7	8	9	10	11	12
14	9	151	5	9700	6.04	3	340.75	184.7	84.9073	85	421	186	3	0	3	1	1	1	NA	1	1	0	60	3	50	40	40	10	40	0	8	2	0.9	5	2	5	1	1	2	3	4	5	6	7	8	9	10	11	12
14	10	23	1	13279	4.6	4.6	2550.5	2550.5	70.8261	72	1443	567	0	0	0	1	1	NA	NA	NA	1	0	60	3	50	40	40	10	40	0	8	2	0.9	5	2	5	1	1	2	3	4	5	6	7	8	9	10	11	12
14	11	0	0	41748	0	0	0	0	0	0	12	12	0	0	0	0	1	NA	NA	NA	NA	0	60	3	50	40	40	10	40	0	8	2	0.9	5	2	5	1	1	2	3	4	5	6	7	8	9	10	11	12
14	12	21	1	7937	4.2	4.2	2099.3	2099.3	53.1905	52	536	48	0	0	1	0	1	NA	NA	1	NA	0	60	3	50	40	40	10	40	0	8	2	0.9	5	2	5	1	1	2	3	4	5	6	7	8	9	10	11	12
15	1	133	5	4056	5.32	2	603.7	589.6	183.925	180	129	37	3	0	0	3	1	1	NA	NA	1	0	60	3	50	40	40	10	40	0	8	2	0.9	5	2	5	1	1	2	3	4	5	6	7	8	9	10	11	12
15	2	263	14	4284	3.75714	2.1	106.492	2.8	121.384	114	258	51	11	0	0	7	1	1	NA	NA	1	0	60	3	50	40	40	10	40	0	8	2	0.9	5	2	5	1	1	2	3	4	5	6	7	8	9	10	11	12
15	3	175	5	4098	7	3.4	238.75	18.5	247.446	262	128	12	2	0	0	3	1	1	NA	NA	1	0	60	3	50	40	40	10	40	0	8	2	0.9	5	2	5	1	1	2	3	4	5	6	7	8	9	10	11	12
15	4	288	6	11110	9.6	3.5	252.24	1.8	204.92	118.5	139	42	6	0	0	5	1	1	NA	NA	1	0	60	3	50	40	40	10	40	0	8	2	0.9	5	2	5	1	1	2	3	4	5	6	7	8	9	10	11	12
15	5	144	7	4047	4.11429	2.2	30.7667	18.7	165.208	154	89	18	4	0	0	6	1	1	NA	NA	1	0	60	3	50	40	40	10	40	0	8	2	0.9	5	2	5	1	1	2	3	4	5	6	7	8	9	10	11	12
15	6	0	0	53997	0	0	0	0	0	0	0	0	0	0	0	0	NA	NA	NA	NA	NA	0	60	3	50	40	40	10	40	0	8	2	0.9	5	2	5	1	1	2	3	4	5	6	7	8	9	10	11	12
15	7	101	3	3978	6.73333	8	513.8	513.8	214.891	219	126	17	3	0	0	2	1	1	NA	NA	1	0	60	3	50	40	40	10	40	0	8	2	0.9	5	2	5	1	1	2	3	4	5	6	7	8	9	10	11	12
15	8	170	4	14076	8.5	7.7	6.2	6.4	145.618	124	233	47	3	0	0	4	1	1	NA	NA	1	0	60	3	50	40	40	10	40	0	8	2	0.9	5	2	5	1	1	2	3	4	5	6	7	8	9	10	11	12
15	9	537	20	3978	5.37	3.3	115.505	1.8	154.929	117	162	59	13	0	0	14	1	1	NA	NA	1	0	60	3	50	40	40	10	40	0	8	2	0.9	5	2	5	1	1	2	3	4	5	6	7	8	9	10	11	12
15	10	186	13	7809	2.86154	1.6	21.5833	1.9	116.328	94	681	82	11	0	0	12	1	1	NA	NA	1	0	60	3	50	40	40	10	40	0	8	2	0.9	5	2	5	1	1	2	3	4	5	6	7	8	9	10	11	12
15	11	359	9	4046	7.97778	3.4	329.825	6	183.744	143	83	23	6	0	0	6	1	1	NA	NA	1	0	60	3	50	40	40	10	40	0	8	2	0.9	5	2	5	1	1	2	3	4	5	6	7	8	9	10	11	12
15	12	264	6	9956	8.8	4.8	109.96	12	65.1894	61	610	527	5	0	0	5	1	1	NA	NA	1	0	60	3	50	40	40	10	40	0	8	2	0.9	5	2	5	1	1	2	3	4	5	6	7	8	9	10	11	12
16	1	186	14	2613	2.65714	1.4	222.554	3	70.129	67	164	88	12	0	1	10	1	1	NA	1	1	0	60	3	50	40	40	10	40	0	8	2	0.9	5	2	5	1	1	2	3	4	5	6	7	8	9	10	11	12
16	2	5	1	1972	1	1	3106.2	3106.2	73.2	82	56	2	1	0	1	0	1	1	NA	1	NA	0	60	3	50	40	40	10	40	0	8	2	0.9	5	2	5	1	1	2	3	4	5	6	7	8	9	10	11	12
16	3	36	1	10173	7.2	7.2	2853.7	2853.7	145.556	149.5	21	9	1	0	1	0	1	1	NA	1	NA	0	60	3	50	40	40	10	40	0	8	2	0.9	5	2	5	1	1	2	3	4	5	6	7	8	9	10	11	12
16	4	0	0	32753	0	0	0	0	0	0	105	4	0	0	0	0	1	NA	NA	NA	NA	0	60	3	50	40	40	10	40	0	8	2	0.9	5	2	5	1	1	2	3	4	5	6	7	8	9	10	11	12
16	5	21	1	11871	4.2	4.2	2818.8	2818.8	101.524	104	29	5	1	0	1	0	1	1	NA	1	NA	0	60	3	50	40	40	10	40	0	8	2	0.9	5	2	5	1	1	2	3	4	5	6	7	8	9	10	11	12
16	6	0	0	40674	0	0	0	0	0	0	20	0	0	0	0	0	NA	NA	NA	NA	NA	0	60	3	50	40	40	10	40	0	8	2	0.9	5	2	5	1	1	2	3	4	5	6	7	8	9	10	11	12
16	7	0	0	20570	0	0	0	0	0	0	92	2	0	0	0	0	1	NA	NA	NA	NA	0	60	3	50	40	40	10	40	0	8	2	0.9	5	2	5	1	1	2	3	4	5	6	7	8	9	10	11	12
16	8	6	1	1961	1.2	1.2	4174.1	4174.1	83.1667	86.5	8	8	0	0	1	0	1	NA	NA	1	NA	0	60	3	50	40	40	10	40	0	8	2	0.9	5	2	5	1	1	2	3	4	5	6	7	8	9	10	11	12
16	9	0	0	28122	0	0	0	0	0	0	100	4	0	0	0	0	1	NA	NA	NA	NA	0	60	3	50	40	40	10	40	0	8	2	0.9	5	2	5	1	1	2	3	4	5	6	7	8	9	10	11	12
16	10	16	1	2067	3.2	3.2	2725.1	2725.1	168.062	179.5	185	12	1	0	0	0	1	1	NA	NA	NA	0	60	3	50	40	40	10	40	0	8	2	0.9	5	2	5	1	1	2	3	4	5	6	7	8	9	10	11	12
16	11	0	0	30323	0	0	0	0	0	0	239	0	0	0	0	0	NA	NA	NA	NA	NA	0	60	3	50	40	40	10	40	0	8	2	0.9	5	2	5	1	1	2	3	4	5	6	7	8	9	10	11	12
16	12	8	1	2001	1.6	1.6	3862	3862	44.25	43.5	113	40	1	0	1	0	1	1	NA	1	NA	0	60	3	50	40	40	10	40	0	8	2	0.9	5	2	5	1	1	2	3	4	5	6	7	8	9	10	11	12
17	1	0	0	53851	0	0	0	0	0	0	0	0	0	0	0	0	NA	NA	NA	NA	NA	0	60	3	50	40	40	10	40	0	8	2	0.9	5	2	5	1	1	2	3	4	5	6	7	8	9	10	11	12
17	2	287	18	6557	3.18889	2.2	19.6235	2.4	77.6516	69	3022	586	15	0	0	14	1	1	NA	NA	1	0	60	3	50	40	40	10	40	0	8	2	0.9	5	2	5	1	1	2	3	4	5	6	7	8	9	10	11	12
17	3	117	5	8050	4.68	2.6	3.95	1.7	72.8291	72	352	82	5	0	0	5	1	1	NA	NA	1	0	60	3	50	40	40	10	40	0	8	2	0.9	5	2	5	1	1	2	3	4	5	6	7	8	9	10	11	12
17	4	0	0	53851	0	0	0	0	0	0	0	0	0	0	0	0	NA	NA	NA	NA	NA	0	60	3	50	40	40	10	40	0	8	2	0.9	5	2	5	1	1	2	3	4	5	6	7	8	9	10	11	12
17	5	0	0	53851	0	0	0	0	0	0	0	0	0	0	0	0	NA	NA	NA	NA	NA	0	60	3	50	40	40	10	40	0	8	2	0.9	5	2	5	1	1	2	3	4	5	6	7	8	9	10	11	12
17	6	104	8	3450	2.6	2.2	412	15.2	59.9808	52.5	2358	164	6	0	0	6	1	1	NA	NA	1	0	60	3	50	40	40	10	40	0	8	2	0.9	5	2	5	1	1	2	3	4	5	6	7	8	9	10	11	12
17	7	195	12	3233	3.25	1.9	224.491	11	82.2564	78	1698	271	12	0	0	10	1	1	NA	NA	1	0	60	3	50	40	40	10	40	0	8	2	0.9	5	2	5	1	1	2	3	4	5	6	7	8	9	10	11	12
17	8	196	16	7512	2.45	1.4	132.733	7.4	82.9949	81	1140	457	15	0	0	13	1	1	NA	NA	1	0	60	3	50	40	40	10	40	0	8	2	0.9	5	2	5	1	1	2	3	4	5	6	7	8	9	10	11	12
17	9	111	9	7018	2.46667	1.4	235.775	40.1	64.8559	60	1306	498	6	0	0	8	1	1	NA	NA	1	0	60	3	50	40	40	10	40	0	8	2	0.9	5	2	5	1	1	2	3	4	5	6	7	8	9	10	11	12
17	10	195	13	9422	3	2	10.5167	1	57.5436	55	1450	205	8	0	0	12	1	1	NA	NA	1	0	60	3	50	40	40	10	40	0	8	2	0.9	5	2	5	1	1	2	3	4	5	6	7	8	9	10	11	12
17	11	263	9	3205	5.84444	3	145.375	7.7	110.034	110	1241	209	9	0	0	9	1	1	NA	NA	1	0	60	3	50	40	40	10	40	0	8	2	0.9	5	2	5	1	1	2	3	4	5	6	7	8	9	10	11	12
17	12	0	0	36457	0	0	0	0	0	0	202	6	0	0	0	0	1	NA	NA	NA	NA	0	60	3	50	40	40	10	40	0	8	2	0.9	5	2	5	1	1	2	3	4	5	6	7	8	9	10	11	12
18	1	25	1	4329	5	5	3499.2	3499.2	114.08	126	75	12	1	0	1	0	1	1	NA	1	NA	0	60	3	50	40	40	10	40	0	8	2	0.9	5	2	5	1	1	2	3	4	5	6	7	8	9	10	11	12
18	2	0	0	32634	0	0	0	0	0	0	167	0	0	0	0	0	NA	NA	NA	NA	NA	0	60	3	50	40	40	10	40	0	8	2	0.9	5	2	5	1	1	2	3	4	5	6	7	8	9	10	11	12
18	3	0	0	25050	0	0	0	0	0	0	497	3	0	0	0	0	1	NA	NA	NA	NA	0	60	3	50	40	40	10	40	0	8	2	0.9	5	2	5	1	1	2	3	4	5	6	7	8	9	10	11	12
18	4	296	18	13552	3.28889	2.2	23.8706	1	76.3108	66	350	255	13	0	0	10	1	1	NA	NA	1	0	60	3	50	40	40	10	40	0	8	2	0.9	5	2	5	1	1	2	3	4	5	6	7	8	9	10	11	12
18	5	625	37	4184	3.37838	2.2	71.9333	1.4	92.8512	79	400	328	33	0	22	7	1	1	NA	1	1	0	60	3	50	40	40	10	40	0	8	2	0.9	5	2	5	1	1	2	3	4	5	6	7	8	9	10	11	12
18	6	0	0	35065	0	0	0	0	0	0	502	4	0	0	0	0	1	NA	NA	NA	NA	0	60	3	50	40	40	10	40	0	8	2	0.9	5	2	5	1	1	2	3	4	5	6	7	8	9	10	11	12
18	7	187	9	10532	4.15556	2.2	50.15	3.9	125.369	119	166	98	8	0	5	2	1	1	NA	1	1	0	60	3	50	40	40	10	40	0	8	2	0.9	5	2	5	1	1	2	3	4	5	6	7	8	9	10	11	12
18	8	0	0	40039	0	0	0	0	0	0	15	5	0	0	0	0	1	NA	NA	NA	NA	0	60	3	50	40	40	10	40	0	8	2	0.9	5	2	5	1	1	2	3	4	5	6	7	8	9	10	11	12
18	9	169	9	4410	3.75556	2	128.425	1.1	101.154	97	78	36	6	0	6	0	1	1	NA	1	NA	0	60	3	50	40	40	10	40	0	8	2	0.9	5	2	5	1	1	2	3	4	5	6	7	8	9	10	11	12
18	10	138	3	9594	9.2	9	0.3	0.3	158.123	150	304	8	3	0	2	0	1	1	NA	1	NA	0	60	3	50	40	40	10	40	0	8	2	0.9	5	2	5	1	1	2	3	4	5	6	7	8	9	10	11	12
18	11	50	4	8208	2.5	2	296	85.8	65.34	58	653	463	3	0	2	2	1	1	NA	1	1	0	60	3	50	40	40	10	40	0	8	2	0.9	5	2	5	1	1	2	3	4	5	6	7	8	9	10	11	12
18	12	285	21	11707	2.71429	1.8	52.3	17	63.8842	53	1987	1224	17	0	5	11	1	1	NA	1	1	0	60	3	50	40	40	10	40	0	8	2	0.9	5	2	5	1	1	2	3	4	5	6	7	8	9	10	11	12
19	1	9	1	13598	1.8	1.8	2273.5	2273.5	78.2222	82	398	13	1	0	0	1	1	1	NA	NA	1	0	60	3	50	40	40	10	40	0	8	2	0.9	5	2	5	1	1	2	3	4	5	6	7	8	9	10	11	12
19	2	9	1	7735	1.8	1.8	2073.7	2073.7	48.3333	49	508	25	1	0	0	1	1	1	NA	NA	1	0	60	3	50	40	40	10	40	0	8	2	0.9	5	2	5	1	1	2	3	4	5	6	7	8	9	10	11	12
19	3	81	6	7938	2.7	2.2	355.16	405	80.6049	81	324	64	6	0	0	5	1	1	NA	NA	1	0	60	3	50	40	40	10	40	0	8	2	0.9	5	2	5	1	1	2	3	4	5	6	7	8	9	10	11	12
19	4	14	1	7414	2.8	2.8	1891.8	1891.8	96.7143	104.5	275	15	1	0	0	1	1	1	NA	NA	1	0	60	3	50	40	40	10	40	0	8	2	0.9	5	2	5	1	1	2	3	4	5	6	7	8	9	10	11	12
19	5	59	2	13227	5.9	5.9	30.2	30.2	75.4915	75	645	54	2	0	0	2	1	1	NA	NA	1	0	60	3	50	40	40	10	40	0	8	2	0.9	5	2	5	1	1	2	3	4	5	6	7	8	9	10	11	12
19	6	9	1	7548	1.8	1.8	2649.2	2649.2	54.3333	55	177	37	1	0	0	1	1	1	NA	NA	1	0	60	3	50	40	40	10	40	0	8	2	0.9	5	2	5	1	1	2	3	4	5	6	7	8	9	10	11	12
19	7	5	1	7298	1	1	2179.8	2179.8	51.8	49	634	15	0	0	0	1	1	NA	NA	NA	1	0	60	3	50	40	40	10	40	0	8	2	0.9	5	2	5	1	1	2	3	4	5	6	7	8	9	10	11	12
19	8	95	2	9313	9.5	9.5	515	515	98.8316	93	291	23	2	0	0	2	1	1	NA	NA	1	0	60	3	50	40	40	10	40	0	8	2	0.9	5	2	5	1	1	2	3	4	5	6	7	8	9	10	11	12
19	9	31	3	9757	2.06667	2	502.9	502.9	67.8065	70	524	111	3	0	0	3	1	1	NA	NA	1	0	60	3	50	40	40	10	40	0	8	2	0.9	5	2	5	1	1	2	3	4	5	6	7	8	9	10	11	12
19	10	0	0	28733	0	0	0	0	0	0	87	4	0	0	0	0	1	NA	NA	NA	NA	0	60	3	50	40	40	10	40	0	8	2	0.9	5	2	5	1	1	2	3	4	5	6	7	8	9	10	11	12
19	11	0	0	28980	0	0	0	0	0	0	547	8	0	0	0	0	1	NA	NA	NA	NA	0	60	3	50	40	40	10	40	0	8	2	0.9	5	2	5	1	1	2	3	4	5	6	7	8	9	10	11	12
19	12	11	1	8608	2.2	2.2	2584.3	2584.3	56.9091	57	639	13	1	0	0	0	1	1	NA	NA	NA	0	60	3	50	40	40	10	40	0	8	2	0.9	5	2	5	1	1	2	3	4	5	6	7	8	9	10	11	12
20	1	499	21	10289	4.75238	1.8	59.48	1.2	105.118	95	74	49	16	0	7	9	1	1	NA	1	1	0	60	3	50	40	40	10	40	0	8	2	0.9	5	2	5	1	1	2	3	4	5	6	7	8	9	10	11	12
20	2	103	5	8567	4.12	2.8	7.35	1.9	112.553	110	405	15	4	0	4	0	1	1	NA	1	NA	0	60	3	50	40	40	10	40	0	8	2	0.9	5	2	5	1	1	2	3	4	5	6	7	8	9	10	11	12
20	3	0	0	41748	0	0	0	0	0	0	5	5	0	0	0	0	1	NA	NA	NA	NA	0	60	3	50	40	40	10	40	0	8	2	0.9	5	2	5	1	1	2	3	4	5	6	7	8	9	10	11	12
20	4	0	0	41748	0	0	0	0	0	0	39	39	0	0	0	0	1	NA	NA	NA	NA	0	60	3	50	40	40	10	40	0	8	2	0.9	5	2	5	1	1	2	3	4	5	6	7	8	9	10	11	12
20	5	388	15	6312	5.17333	2.2	147.586	3.2	100.026	103	245	109	12	0	1	12	1	1	NA	1	1	0	60	3	50	40	40	10	40	0	8	2	0.9	5	2	5	1	1	2	3	4	5	6	7	8	9	10	11	12
20	6	265	5	10171	10.6	11.6	253.95	268.6	125.823	128	80	24	5	0	2	3	1	1	NA	1	1	0	60	3	50	40	40	10	40	0	8	2	0.9	5	2	5	1	1	2	3	4	5	6	7	8	9	10	11	12
20	7	182	3	16235	12.1333	12.8	14.5	14.5	221.505	222.5	188	41	3	0	0	2	1	1	NA	NA	1	0	60	3	50	40	40	10	40	0	8	2	0.9	5	2	5	1	1	2	3	4	5	6	7	8	9	10	11	12
20	8	0	0	21580	0	0	0	0	0	0	18	0	0	0	0	0	NA	NA	NA	NA	NA	0	60	3	50	40	40	10	40	0	8	2	0.9	5	2	5	1	1	2	3	4	5	6	7	8	9	10	11	12
20	9	248	3	6111	16.5333	5.6	1003.2	1003.2	147.734	159	27	9	3	0	2	1	1	1	NA	1	1	0	60	3	50	40	40	10	40	0	8	2	0.9	5	2	5	1	1	2	3	4	5	6	7	8	9	10	11	12
20	10	271	6	6286	9.03333	6.4	350.72	284.8	110.506	114	48	31	5	0	2	2	1	1	NA	1	1	0	60	3	50	40	40	10	40	0	8	2	0.9	5	2	5	1	1	2	3	4	5	6	7	8	9	10	11	12
20	11	182	8	15680	4.55	3.1	5.02857	1	137.786	154	114	23	4	0	0	4	1	1	NA	NA	1	0	60	3	50	40	40	10	40	0	8	2	0.9	5	2	5	1	1	2	3	4	5	6	7	8	9	10	11	12
20	12	186	5	12550	7.44	3	257.55	37.6	140.344	147	58	35	5	0	0	4	1	1	NA	NA	1	0	60	3	50	40	40	10	40	0	8	2	0.9	5	2	5	1	1	2	3	4	5	6	7	8	9	10	11	12
21	1	0	0	41748	0	0	0	0	0	0	0	0	0	0	0	0	NA	NA	NA	NA	NA	0	60	3	50	40	40	10	40	0	8	2	0.9	5	2	5	1	1	2	3	4	5	6	7	8	9	10	11	12
21	2	0	0	41748	0	0	0	0	0	0	1	1	0	0	0	0	1	NA	NA	NA	NA	0	60	3	50	40	40	10	40	0	8	2	0.9	5	2	5	1	1	2	3	4	5	6	7	8	9	10	11	12
21	3	127	5	17338	5.08	1.6	3.15	1.8	126.921	132	98	19	4	0	0	3	1	1	NA	NA	1	0	60	3	50	40	40	10	40	0	8	2	0.9	5	2	5	1	1	2	3	4	5	6	7	8	9	10	11	12
21	4	31	3	3536	2.06667	1	824.7	824.7	71	78	76	13	2	0	2	0	1	1	NA	1	NA	0	60	3	50	40	40	10	40	0	8	2	0.9	5	2	5	1	1	2	3	4	5	6	7	8	9	10	11	12
21	5	0	0	41748	0	0	0	0	0	0	13	13	0	0	0	0	1	NA	NA	NA	NA	0	60	3	50	40	40	10	40	0	8	2	0.9	5	2	5	1	1	2	3	4	5	6	7	8	9	10	11	12
21	6	25	2	3581	2.5	2.5	27.6	27.6	85.56	83	130	28	1	0	2	0	1	1	NA	1	NA	0	60	3	50	40	40	10	40	0	8	2	0.9	5	2	5	1	1	2	3	4	5	6	7	8	9	10	11	12
21	7	0	0	41748	0	0	0	0	0	0	2	2	0	0	0	0	1	NA	NA	NA	NA	0	60	3	50	40	40	10	40	0	8	2	0.9	5	2	5	1	1	2	3	4	5	6	7	8	9	10	11	12
21	8	49	1	5542	9.8	9.8	2515.7	2515.7	125.061	126	58	4	1	0	1	0	1	1	NA	1	NA	0	60	3	50	40	40	10	40	0	8	2	0.9	5	2	5	1	1	2	3	4	5	6	7	8	9	10	11	12
21	9	0	0	32879	0	0	0	0	0	0	83	5	0	0	0	0	1	NA	NA	NA	NA	0	60	3	50	40	40	10	40	0	8	2	0.9	5	2	5	1	1	2	3	4	5	6	7	8	9	10	11	12
21	10	58	3	7656	3.86667	1.4	1.8	1.8	80.2069	80	106	52	2	0	3	0	1	1	NA	1	NA	0	60	3	50	40	40	10	40	0	8	2	0.9	5	2	5	1	1	2	3	4	5	6	7	8	9	10	11	12
21	11	54	5	8474	2.16	1.8	371.6	4.5	56.1296	51	247	92	5	0	1	3	1	1	NA	1	1	0	60	3	50	40	40	10	40	0	8	2	0.9	5	2	5	1	1	2	3	4	5	6	7	8	9	10	11	12
21	12	92	5	7906	3.68	3.4	2.9	0.9	80.1196	80.5	177	38	5	0	5	0	1	1	NA	1	NA	0	60	3	50	40	40	10	40	0	8	2	0.9	5	2	5	1	1	2	3	4	5	6	7	8	9	10	11	12
23	1	72	2	12174	7.2	7.2	1.2	1.2	73.9028	72.5	1005	184	2	0	1	1	1	1	NA	1	1	0	60	3	50	40	40	10	40	0	8	2	0.9	5	2	5	1	1	2	3	4	5	6	7	8	9	10	11	12
23	2	98	8	2730	2.45	2	396.714	16.6	70.9592	59	487	226	5	0	1	6	1	1	NA	1	1	0	60	3	50	40	40	10	40	0	8	2	0.9	5	2	5	1	1	2	3	4	5	6	7	8	9	10	11	12
23	3	40	2	8891	4	4	0.4	0.4	50.525	48	822	268	1	0	2	0	1	1	NA	1	NA	0	60	3	50	40	40	10	40	0	8	2	0.9	5	2	5	1	1	2	3	4	5	6	7	8	9	10	11	12
23	4	0	0	41748	0	0	0	0	0	0	554	8	0	0	0	0	1	NA	NA	NA	NA	0	60	3	50	40	40	10	40	0	8	2	0.9	5	2	5	1	1	2	3	4	5	6	7	8	9	10	11	12
23	5	170	8	2562	4.25	2.5	251.057	47	69.2941	67	721	283	7	0	5	0	1	1	NA	1	NA	0	60	3	50	40	40	10	40	0	8	2	0.9	5	2	5	1	1	2	3	4	5	6	7	8	9	10	11	12
23	6	26	3	16745	1.73333	1	0.4	0.4	60.3077	62	910	439	3	0	0	3	1	1	NA	NA	1	0	60	3	50	40	40	10	40	0	8	2	0.9	5	2	5	1	1	2	3	4	5	6	7	8	9	10	11	12
23	7	133	3	11194	8.86667	5.4	1.9	1.9	96.1053	80	487	54	3	0	3	0	1	1	NA	1	NA	0	60	3	50	40	40	10	40	0	8	2	0.9	5	2	5	1	1	2	3	4	5	6	7	8	9	10	11	12
23	8	35	4	13903	1.75	1.8	54.6	1	54.7143	52	1617	442	3	0	0	3	1	1	NA	NA	1	0	60	3	50	40	40	10	40	0	8	2	0.9	5	2	5	1	1	2	3	4	5	6	7	8	9	10	11	12
23	9	145	8	13080	3.625	1.5	4.37143	1.6	104.372	103	311	102	8	0	0	8	1	1	NA	NA	1	0	60	3	50	40	40	10	40	0	8	2	0.9	5	2	5	1	1	2	3	4	5	6	7	8	9	10	11	12
23	10	0	0	21862	0	0	0	0	0	0	693	183	0	0	0	0	1	NA	NA	NA	NA	0	60	3	50	40	40	10	40	0	8	2	0.9	5	2	5	1	1	2	3	4	5	6	7	8	9	10	11	12
23	11	12	1	12113	2.4	2.4	2086.5	2086.5	60.1667	60.5	1239	358	0	0	1	0	1	NA	NA	1	NA	0	60	3	50	40	40	10	40	0	8	2	0.9	5	2	5	1	1	2	3	4	5	6	7	8	9	10	11	12
23	12	168	9	8407	3.73333	1.6	23.15	3.8	180.5	188.5	575	575	4	0	7	0	1	1	NA	1	NA	0	60	3	50	40	40	10	40	0	8	2	0.9	5	2	5	1	1	2	3	4	5	6	7	8	9	10	11	12
25	1	29	2	7367	2.9	2.9	1909.2	1909.2	50.4828	44	576	146	1	0	1	1	1	1	NA	1	1	0	60	3	50	40	40	10	40	0	8	2	0.9	5	2	5	1	1	2	3	4	5	6	7	8	9	10	11	12
25	2	33	3	9479	2.2	2.2	773.1	773.1	64.303	61	254	29	3	0	1	2	1	1	NA	1	1	0	60	3	50	40	40	10	40	0	8	2	0.9	5	2	5	1	1	2	3	4	5	6	7	8	9	10	11	12
25	3	469	41	8229	2.2878	1.8	17.435	12.2	78.1983	71	894	894	32	0	32	0	1	1	NA	1	NA	0	60	3	50	40	40	10	40	0	8	2	0.9	5	2	5	1	1	2	3	4	5	6	7	8	9	10	11	12
25	4	238	24	10292	1.98333	1.4	58.7565	12.2	68.3403	61	2060	1679	21	0	13	8	1	1	NA	1	1	0	60	3	50	40	40	10	40	0	8	2	0.9	5	2	5	1	1	2	3	4	5	6	7	8	9	10	11	12
25	5	11	1	7285	2.2	2.2	1930.1	1930.1	70.9091	69	806	20	1	0	1	0	1	1	NA	1	NA	0	60	3	50	40	40	10	40	0	8	2	0.9	5	2	5	1	1	2	3	4	5	6	7	8	9	10	11	12
25	6	50	2	15401	5	5	1	1	63.48	61	93	24	2	0	0	2	1	1	NA	NA	1	0	60	3	50	40	40	10	40	0	8	2	0.9	5	2	5	1	1	2	3	4	5	6	7	8	9	10	11	12
25	7	20	1	10169	4	4	3873.5	3873.5	63.85	60.5	109	4	1	0	1	0	1	1	NA	1	NA	0	60	3	50	40	40	10	40	0	8	2	0.9	5	2	5	1	1	2	3	4	5	6	7	8	9	10	11	12
25	8	20	1	8275	4	4	3010.2	3010.2	56.7	56	118	49	1	0	1	0	1	1	NA	1	NA	0	60	3	50	40	40	10	40	0	8	2	0.9	5	2	5	1	1	2	3	4	5	6	7	8	9	10	11	12
25	9	0	0	40689	0	0	0	0	0	0	49	0	0	0	0	0	NA	NA	NA	NA	NA	0	60	3	50	40	40	10	40	0	8	2	0.9	5	2	5	1	1	2	3	4	5	6	7	8	9	10	11	12
25	10	0	0	24110	0	0	0	0	0	0	91	0	0	0	0	0	NA	NA	NA	NA	NA	0	60	3	50	40	40	10	40	0	8	2	0.9	5	2	5	1	1	2	3	4	5	6	7	8	9	10	11	12
25	11	66	5	12216	2.64	2	278.35	9.2	63.8939	68	775	121	5	0	1	2	1	1	NA	1	1	0	60	3	50	40	40	10	40	0	8	2	0.9	5	2	5	1	1	2	3	4	5	6	7	8	9	10	11	12
25	12	0	0	20506	0	0	0	0	0	0	716	34	0	0	0	0	1	NA	NA	NA	NA	0	60	3	50	40	40	10	40	0	8	2	0.9	5	2	5	1	1	2	3	4	5	6	7	8	9	10	11	12
26	1	114	10	12168	2.28	1.6	14.1111	1	55.8158	54	1129	423	7	0	0	5	1	1	NA	NA	1	0	60	3	50	40	40	10	40	0	8	2	0.9	5	2	5	1	1	2	3	4	5	6	7	8	9	10	11	12
26	2	318	22	16361	2.89091	1.7	9.62857	2.4	82.3428	77.5	1224	150	17	0	0	13	1	1	NA	NA	1	0	60	3	50	40	40	10	40	0	8	2	0.9	5	2	5	1	1	2	3	4	5	6	7	8	9	10	11	12
26	3	198	2	8386	19.8	19.8	142.4	142.4	124.455	134	746	191	1	0	0	1	1	1	NA	NA	1	0	60	3	50	40	40	10	40	0	8	2	0.9	5	2	5	1	1	2	3	4	5	6	7	8	9	10	11	12
26	4	294	8	9323	7.35	6.1	154.971	2.4	133.252	141.5	240	50	8	0	0	7	1	1	NA	NA	1	0	60	3	50	40	40	10	40	0	8	2	0.9	5	2	5	1	1	2	3	4	5	6	7	8	9	10	11	12
26	5	57	3	6847	3.8	3.8	138.6	138.6	72.5614	73	476	24	3	0	0	2	1	1	NA	NA	1	0	60	3	50	40	40	10	40	0	8	2	0.9	5	2	5	1	1	2	3	4	5	6	7	8	9	10	11	12
26	6	136	6	10051	4.53333	4	96.2	9.4	71.3529	70	1108	67	5	0	0	5	1	1	NA	NA	1	0	60	3	50	40	40	10	40	0	8	2	0.9	5	2	5	1	1	2	3	4	5	6	7	8	9	10	11	12
26	7	101	3	7933	6.73333	7	55.1	55.1	88.8713	90	448	152	3	0	0	3	1	1	NA	NA	1	0	60	3	50	40	40	10	40	0	8	2	0.9	5	2	5	1	1	2	3	4	5	6	7	8	9	10	11	12
26	8	11	1	7035	2.2	2.2	2674.6	2674.6	57.3636	54	297	6	1	0	0	1	1	1	NA	NA	1	0	60	3	50	40	40	10	40	0	8	2	0.9	5	2	5	1	1	2	3	4	5	6	7	8	9	10	11	12
26	9	105	12	6911	1.75	1.5	161.909	18	65.1524	59	1433	564	12	0	0	10	1	1	NA	NA	1	0	60	3	50	40	40	10	40	0	8	2	0.9	5	2	5	1	1	2	3	4	5	6	7	8	9	10	11	12
26	10	40	2	6963	4	4	182.2	182.2	77.925	77.5	200	17	1	0	0	2	1	1	NA	NA	1	0	60	3	50	40	40	10	40	0	8	2	0.9	5	2	5	1	1	2	3	4	5	6	7	8	9	10	11	12
26	11	110	10	6867	2.2	1.6	244.756	0.6	68.7364	65.5	889	51	9	0	0	7	1	1	NA	NA	1.14286	0	60	3	50	40	40	10	40	0	8	2	0.9	5	2	5	1	1	2	3	4	5	6	7	8	9	10	11	12
26	12	153	5	7064	6.12	5.2	362.2	349	104.967	113	1340	150	4	0	0	4	1	1	NA	NA	1	0	60	3	50	40	40	10	40	0	8	2	0.9	5	2	5	1	1	2	3	4	5	6	7	8	9	10	11	12
27	1	6	1	4865	1.2	1.2	2026.1	2026.1	75.6667	75	227	80	1	0	0	1	1	1	NA	NA	1	0	60	3	50	40	40	10	40	0	8	2	0.9	5	2	5	1	1	2	3	4	5	6	7	8	9	10	11	12
27	2	11	1	5157	2.2	2.2	1866.3	1866.3	72.6364	56	232	23	1	0	0	0	1	1	NA	NA	NA	0	60	3	50	40	40	10	40	0	8	2	0.9	5	2	5	1	1	2	3	4	5	6	7	8	9	10	11	12
27	3	180	10	8942	3.6	2.5	187.6	2.4	79.4167	73	193	95	8	0	0	8	1	1	NA	NA	1	0	60	3	50	40	40	10	40	0	8	2	0.9	5	2	5	1	1	2	3	4	5	6	7	8	9	10	11	12
27	4	104	5	5103	4.16	2	500.85	6.6	93.1635	89.5	253	64	4	0	0	4	1	1	NA	NA	1	0	60	3	50	40	40	10	40	0	8	2	0.9	5	2	5	1	1	2	3	4	5	6	7	8	9	10	11	12
27	5	0	0	19920	0	0	0	0	0	0	204	14	0	0	0	0	1	NA	NA	NA	NA	0	60	3	50	40	40	10	40	0	8	2	0.9	5	2	5	1	1	2	3	4	5	6	7	8	9	10	11	12
27	6	49	3	10523	3.26667	1.4	724.4	724.4	90.449	89	304	81	1	0	0	3	1	1	NA	NA	1	0	60	3	50	40	40	10	40	0	8	2	0.9	5	2	5	1	1	2	3	4	5	6	7	8	9	10	11	12
27	7	0	0	23948	0	0	0	0	0	0	206	2	0	0	0	0	1	NA	NA	NA	NA	0	60	3	50	40	40	10	40	0	8	2	0.9	5	2	5	1	1	2	3	4	5	6	7	8	9	10	11	12
27	8	0	0	22588	0	0	0	0	0	0	198	3	0	0	0	0	1	NA	NA	NA	NA	0	60	3	50	40	40	10	40	0	8	2	0.9	5	2	5	1	1	2	3	4	5	6	7	8	9	10	11	12
27	9	0	0	33178	0	0	0	0	0	0	255	74	0	0	0	0	1	NA	NA	NA	NA	0	60	3	50	40	40	10	40	0	8	2	0.9	5	2	5	1	1	2	3	4	5	6	7	8	9	10	11	12
27	10	0	0	28165	0	0	0	0	0	0	295	10	0	0	0	0	1	NA	NA	NA	NA	0	60	3	50	40	40	10	40	0	8	2	0.9	5	2	5	1	1	2	3	4	5	6	7	8	9	10	11	12
27	11	0	0	23576	0	0	0	0	0	0	530	1	0	0	0	0	1	NA	NA	NA	NA	0	60	3	50	40	40	10	40	0	8	2	0.9	5	2	5	1	1	2	3	4	5	6	7	8	9	10	11	12
27	12	12	1	5401	2.4	2.4	3093.5	3093.5	58.6667	56	250	8	1	0	0	1	1	1	NA	NA	1	0	60	3	50	40	40	10	40	0	8	2	0.9	5	2	5	1	1	2	3	4	5	6	7	8	9	10	11	12
28	1	0	0	31624	0	0	0	0	0	0	90	0	0	0	0	0	NA	NA	NA	NA	NA	0	60	3	50	40	40	10	40	0	8	2	0.9	5	2	5	1	1	2	3	4	5	6	7	8	9	10	11	12
28	2	52	1	17827	10.4	10.4	2671.7	2671.7	102.692	105	387	61	1	0	0	1	1	1	NA	NA	1	0	60	3	50	40	40	10	40	0	8	2	0.9	5	2	5	1	1	2	3	4	5	6	7	8	9	10	11	12
28	3	79	4	16214	3.95	3.6	2.06667	1.8	73.2278	66	264	73	4	0	0	3	1	1	NA	NA	1	0	60	3	50	40	40	10	40	0	8	2	0.9	5	2	5	1	1	2	3	4	5	6	7	8	9	10	11	12
28	4	0	0	32329	0	0	0	0	0	0	156	26	0	0	0	0	1	NA	NA	NA	NA	0	60	3	50	40	40	10	40	0	8	2	0.9	5	2	5	1	1	2	3	4	5	6	7	8	9	10	11	12
28	5	29	3	17675	1.93333	1.8	9.5	9.5	51.8621	53	1241	66	3	0	0	2	1	1	NA	NA	1	0	60	3	50	40	40	10	40	0	8	2	0.9	5	2	5	1	1	2	3	4	5	6	7	8	9	10	11	12
28	6	126	7	5477	3.6	2.8	403.333	4.2	99.9841	104.5	386	50	7	0	0	5	1	1	NA	NA	1	0	60	3	50	40	40	10	40	0	8	2	0.9	5	2	5	1	1	2	3	4	5	6	7	8	9	10	11	12
28	7	69	2	14613	6.9	6.9	0.8	0.8	84.7681	81	473	104	2	0	0	2	1	1	NA	NA	1	0	60	3	50	40	40	10	40	0	8	2	0.9	5	2	5	1	1	2	3	4	5	6	7	8	9	10	11	12
28	8	72	2	4635	7.2	7.2	70.6	70.6	114.5	86	290	32	1	0	0	1	1	1	NA	NA	1	0	60	3	50	40	40	10	40	0	8	2	0.9	5	2	5	1	1	2	3	4	5	6	7	8	9	10	11	12
28	9	0	0	29913	0	0	0	0	0	0	636	0	0	0	0	0	NA	NA	NA	NA	NA	0	60	3	50	40	40	10	40	0	8	2	0.9	5	2	5	1	1	2	3	4	5	6	7	8	9	10	11	12
28	10	0	0	24314	0	0	0	0	0	0	234	0	0	0	0	0	NA	NA	NA	NA	NA	0	60	3	50	40	40	10	40	0	8	2	0.9	5	2	5	1	1	2	3	4	5	6	7	8	9	10	11	12
28	11	5	1	4198	1	1	2898.9	2898.9	58.8	63	147	14	0	0	0	1	1	NA	NA	NA	1	0	60	3	50	40	40	10	40	0	8	2	0.9	5	2	5	1	1	2	3	4	5	6	7	8	9	10	11	12
28	12	58	2	4558	5.8	5.8	0.6	0.6	91.4483	86	140	23	2	0	0	2	1	1	NA	NA	1	0	60	3	50	40	40	10	40	0	8	2	0.9	5	2	5	1	1	2	3	4	5	6	7	8	9	10	11	12
111	1	49	2	3967	4.9	4.9	0.2	0.2	127.531	140	102	5	2	0	1	0	1	1	NA	1	NA	0	60	3	50	40	40	10	40	0	8	2	0.9	5	2	5	1	1	2	3	4	5	6	7	8	9	10	11	12
111	2	5	1	4025	1	1	3771.2	3771.2	76.6	85	78	1	1	0	0	0	1	1	NA	NA	NA	0	60	3	50	40	40	10	40	0	8	2	0.9	5	2	5	1	1	2	3	4	5	6	7	8	9	10	11	12
111	3	19	2	3912	1.9	1.9	0.8	0.8	59.3158	55	188	6	2	0	2	0	1	1	NA	1	NA	0	60	3	50	40	40	10	40	0	8	2	0.9	5	2	5	1	1	2	3	4	5	6	7	8	9	10	11	12
111	4	338	5	4250	13.52	6.6	199.3	181.9	116.751	109.5	148	148	2	0	4	0	1	1	NA	1	NA	0	60	3	50	40	40	10	40	0	8	2	0.9	5	2	5	1	1	2	3	4	5	6	7	8	9	10	11	12
111	5	114	3	3982	7.6	3.6	668.2	668.2	297.57	351.5	84	13	3	0	3	0	1	1	NA	1	NA	0	60	3	50	40	40	10	40	0	8	2	0.9	5	2	5	1	1	2	3	4	5	6	7	8	9	10	11	12
111	6	653	38	4347	3.43684	2.7	56.0973	3.2	114.446	84	733	494	31	0	19	10	1	1	NA	1	1	0	60	3	50	40	40	10	40	0	8	2	0.9	5	2	5	1	1	2	3	4	5	6	7	8	9	10	11	12
111	7	315	15	3947	4.2	3	188.914	7.9	163.784	148	110	88	15	0	7	3	1	1	NA	1	1	0	60	3	50	40	40	10	40	0	8	2	0.9	5	2	5	1	1	2	3	4	5	6	7	8	9	10	11	12
111	8	358	10	13264	7.16	3.8	76.6444	2.2	216.084	204	93	39	7	0	0	5	1	1	NA	NA	1	0	60	3	50	40	40	10	40	0	8	2	0.9	5	2	5	1	1	2	3	4	5	6	7	8	9	10	11	12
111	9	222	6	3992	7.4	3.6	432.4	3.2	176.847	189.5	103	37	5	0	3	1	1	1	NA	1	1	0	60	3	50	40	40	10	40	0	8	2	0.9	5	2	5	1	1	2	3	4	5	6	7	8	9	10	11	12
111	10	0	0	31021	0	0	0	0	0	0	53	0	0	0	0	0	NA	NA	NA	NA	NA	0	60	3	50	40	40	10	40	0	8	2	0.9	5	2	5	1	1	2	3	4	5	6	7	8	9	10	11	12
111	11	0	0	22212	0	0	0	0	0	0	95	0	0	0	0	0	NA	NA	NA	NA	NA	0	60	3	50	40	40	10	40	0	8	2	0.9	5	2	5	1	1	2	3	4	5	6	7	8	9	10	11	12
111	12	144	7	9855	4.11429	2.4	36.7333	0.7	140.132	134	143	143	5	0	6	0	1	1	NA	1	NA	0	60	3	50	40	40	10	40	0	8	2	0.9	5	2	5	1	1	2	3	4	5	6	7	8	9	10	11	12
122	1	216	5	6269	8.64	10.4	191.4	7.6	178.468	195	100	55	5	0	4	0	1	1	NA	1	NA	0	60	3	50	40	40	10	40	0	8	2	0.9	5	2	5	1	1	2	3	4	5	6	7	8	9	10	11	12
122	2	593	31	12209	3.82581	2.2	24.3333	1.6	88.8533	70	748	190	19	0	0	21	1	1	NA	NA	1	0	60	3	50	40	40	10	40	0	8	2	0.9	5	2	5	1	1	2	3	4	5	6	7	8	9	10	11	12
122	3	983	54	655	3.64074	2	58.4151	2.6	89.5687	72	823	540	47	0	22	15	1	1	NA	1	1.06667	0	60	3	50	40	40	10	40	0	8	2	0.9	5	2	5	1	1	2	3	4	5	6	7	8	9	10	11	12
122	4	343	8	819	8.575	3	460.029	195.2	177.434	181	61	42	5	0	4	1	1	1	NA	1	1	0	60	3	50	40	40	10	40	0	8	2	0.9	5	2	5	1	1	2	3	4	5	6	7	8	9	10	11	12
122	5	368	13	8170	5.66154	3.2	106.7	3	196.992	155	71	51	9	0	6	3	1	1	NA	1	1	0	60	3	50	40	40	10	40	0	8	2	0.9	5	2	5	1	1	2	3	4	5	6	7	8	9	10	11	12
122	6	1131	71	1025	3.18592	2	36.0829	2.2	103.659	92	1236	486	52	0	43	6	1	1	NA	1	1	0	60	3	50	40	40	10	40	0	8	2	0.9	5	2	5	1	1	2	3	4	5	6	7	8	9	10	11	12
122	7	735	30	578	4.9	3.7	65.1448	1.6	111.193	99	264	91	22	0	21	0	1	1	NA	1	NA	0	60	3	50	40	40	10	40	0	8	2	0.9	5	2	5	1	1	2	3	4	5	6	7	8	9	10	11	12
122	8	727	49	1588	2.96735	1.8	63.8125	3	118.206	82	2075	674	41	0	25	10	1	1	NA	1	1	0	60	3	50	40	40	10	40	0	8	2	0.9	5	2	5	1	1	2	3	4	5	6	7	8	9	10	11	12
122	9	217	7	10306	6.2	2.4	14.3667	2.7	176.373	161	125	36	6	0	7	0	1	1	NA	1	NA	0	60	3	50	40	40	10	40	0	8	2	0.9	5	2	5	1	1	2	3	4	5	6	7	8	9	10	11	12
122	10	145	5	860	5.8	6.6	10.6	9.9	124.014	108	186	33	2	0	4	0	1	1	NA	1	NA	0	60	3	50	40	40	10	40	0	8	2	0.9	5	2	5	1	1	2	3	4	5	6	7	8	9	10	11	12
122	11	268	12	646	4.46667	2.1	257.327	5.2	95.1455	92	312	236	12	0	10	1	1	1	NA	1	1	0	60	3	50	40	40	10	40	0	8	2	0.9	5	2	5	1	1	2	3	4	5	6	7	8	9	10	11	12
122	12	341	11	7418	6.2	3.4	171.14	1.5	153.158	144	125	78	8	0	3	4	1	1	NA	1	1	0	60	3	50	40	40	10	40	0	8	2	0.9	5	2	5	1	1	2	3	4	5	6	7	8	9	10	11	12
190	1	380	22	1053	3.45455	2	115.343	3.2	98.8105	87	346	273	17	0	15	1	1	1	NA	1	1	0	60	3	50	40	40	10	40	0	8	2	0.9	5	2	5	1	1	2	3	4	5	6	7	8	9	10	11	12
190	2	217	8	13343	5.425	1.9	4.54286	2.2	192.756	201	96	27	6	0	0	7	1	1	NA	NA	1	0	60	3	50	40	40	10	40	0	8	2	0.9	5	2	5	1	1	2	3	4	5	6	7	8	9	10	11	12
190	3	251	9	1013	5.57778	3.4	387.775	6.3	97.5737	89	160	68	9	0	3	2	1	1	NA	1	1	0	60	3	50	40	40	10	40	0	8	2	0.9	5	2	5	1	1	2	3	4	5	6	7	8	9	10	11	12
190	4	179	16	3280	2.2375	1.5	67.1733	3.8	60.6313	57	3320	1849	13	0	14	0	1	1	NA	1	NA	0	60	3	50	40	40	10	40	0	8	2	0.9	5	2	5	1	1	2	3	4	5	6	7	8	9	10	11	12
190	5	548	6	3016	18.2667	16	382.92	10.8	250.863	277	190	41	4	0	2	3	1	1	NA	1	1	0	60	3	50	40	40	10	40	0	8	2	0.9	5	2	5	1	1	2	3	4	5	6	7	8	9	10	11	12
190	6	0	0	41748	0	0	0	0	0	0	0	0	0	0	0	0	NA	NA	NA	NA	NA	0	60	3	50	40	40	10	40	0	8	2	0.9	5	2	5	1	1	2	3	4	5	6	7	8	9	10	11	12
190	7	248	5	1106	9.92	4.6	314.9	6.4	152.669	135	211	23	4	0	4	0	1	1	NA	1	NA	0	60	3	50	40	40	10	40	0	8	2	0.9	5	2	5	1	1	2	3	4	5	6	7	8	9	10	11	12
190	8	893	67	1234	2.66567	1.8	48.0909	2.1	80.8119	75	727	456	52	0	34	11	1	1	NA	1	1	0	60	3	50	40	40	10	40	0	8	2	0.9	5	2	5	1	1	2	3	4	5	6	7	8	9	10	11	12
190	9	382	12	1170	6.36667	4	176.855	2	109.131	90	176	76	11	0	11	0	1	1	NA	1	NA	0	60	3	50	40	40	10	40	0	8	2	0.9	5	2	5	1	1	2	3	4	5	6	7	8	9	10	11	12
190	10	302	23	4622	2.62609	1.8	88.6091	5	72.1358	66	571	526	17	0	13	7	1	1	NA	1	1	0	60	3	50	40	40	10	40	0	8	2	0.9	5	2	5	1	1	2	3	4	5	6	7	8	9	10	11	12
190	11	0	0	25972	0	0	0	0	0	0	123	4	0	0	0	0	1	NA	NA	NA	NA	0	60	3	50	40	40	10	40	0	8	2	0.9	5	2	5	1	1	2	3	4	5	6	7	8	9	10	11	12
190	12	99	4	17879	4.95	2.5	1.2	0.6	107.576	93	398	13	4	0	0	4	1	1	NA	NA	1	0	60	3	50	40	40	10	40	0	8	2	0.9	5	2	5	1	1	2	3	4	5	6	7	8	9	10	11	12
200	1	7	1	4655	1.4	1.4	1804	1804	63.2857	70	592	41	1	0	1	0	1	1	NA	1	NA	0	60	3	50	40	40	10	40	0	8	2	0.9	5	2	5	1	1	2	3	4	5	6	7	8	9	10	11	12
200	2	0	0	40103	0	0	0	0	0	0	132	5	0	0	0	0	1	NA	NA	NA	NA	0	60	3	50	40	40	10	40	0	8	2	0.9	5	2	5	1	1	2	3	4	5	6	7	8	9	10	11	12
200	3	243	6	830	8.1	2.9	634.96	0.6	67.6008	56	2659	1617	4	0	1	3	1	1	NA	1	1	0	60	3	50	40	40	10	40	0	8	2	0.9	5	2	5	1	1	2	3	4	5	6	7	8	9	10	11	12
200	4	29	1	8177	5.8	5.8	2822.4	2822.4	86.6897	85	354	19	1	0	1	0	1	1	NA	1	NA	0	60	3	50	40	40	10	40	0	8	2	0.9	5	2	5	1	1	2	3	4	5	6	7	8	9	10	11	12
200	5	34	2	5944	3.4	3.4	1.2	1.2	68.2059	67.5	303	41	2	0	2	0	1	1	NA	1	NA	0	60	3	50	40	40	10	40	0	8	2	0.9	5	2	5	1	1	2	3	4	5	6	7	8	9	10	11	12
200	6	0	0	18303	0	0	0	0	0	0	610	8	0	0	0	0	1	NA	NA	NA	NA	0	60	3	50	40	40	10	40	0	8	2	0.9	5	2	5	1	1	2	3	4	5	6	7	8	9	10	11	12
200	7	0	0	30813	0	0	0	0	0	0	291	4	0	0	0	0	1	NA	NA	NA	NA	0	60	3	50	40	40	10	40	0	8	2	0.9	5	2	5	1	1	2	3	4	5	6	7	8	9	10	11	12
200	8	0	0	28080	0	0	0	0	0	0	1003	37	0	0	0	0	1	NA	NA	NA	NA	0	60	3	50	40	40	10	40	0	8	2	0.9	5	2	5	1	1	2	3	4	5	6	7	8	9	10	11	12
200	9	0	0	27886	0	0	0	0	0	0	130	8	0	0	0	0	1	NA	NA	NA	NA	0	60	3	50	40	40	10	40	0	8	2	0.9	5	2	5	1	1	2	3	4	5	6	7	8	9	10	11	12
200	10	34	2	2375	3.4	3.4	0.4	0.4	49.4118	50	391	14	1	0	2	0	1	1	NA	1	NA	0	60	3	50	40	40	10	40	0	8	2	0.9	5	2	5	1	1	2	3	4	5	6	7	8	9	10	11	12
200	11	40	1	10313	8	8	2139.3	2139.3	67.95	70.5	678	30	1	0	1	0	1	1	NA	1	NA	0	60	3	50	40	40	10	40	0	8	2	0.9	5	2	5	1	1	2	3	4	5	6	7	8	9	10	11	12
200	12	92	3	9098	6.13333	7.6	445.8	445.8	66.5978	64	640	68	2	0	1	2	1	1	NA	1	1	0	60	3	50	40	40	10	40	0	8	2	0.9	5	2	5	1	1	2	3	4	5	6	7	8	9	10	11	12
300	1	35	3	12293	2.33333	2.4	4	4	62.4857	59	404	188	1	0	0	2	1	1	NA	NA	1	0	60	3	50	40	40	10	40	0	8	2	0.9	5	2	5	1	1	2	3	4	5	6	7	8	9	10	11	12
300	2	264	16	2496	3.3	2.1	168.267	1.2	112.439	85	216	103	13	0	7	2	1	1	NA	1	1.5	0	60	3	50	40	40	10	40	0	8	2	0.9	5	2	5	1	1	2	3	4	5	6	7	8	9	10	11	12
300	3	188	13	5835	2.89231	2	8.78333	2.9	71.9521	67	343	192	11	0	9	0	1	1	NA	1	NA	0	60	3	50	40	40	10	40	0	8	2	0.9	5	2	5	1	1	2	3	4	5	6	7	8	9	10	11	12
300	4	0	0	41695	0	0	0	0	0	0	0	0	0	0	0	0	NA	NA	NA	NA	NA	0	60	3	50	40	40	10	40	0	8	2	0.9	5	2	5	1	1	2	3	4	5	6	7	8	9	10	11	12
300	5	231	11	2290	4.2	2	279.64	3.9	73.0173	73	263	128	9	0	1	6	1	1	NA	1	1	0	60	3	50	40	40	10	40	0	8	2	0.9	5	2	5	1	1	2	3	4	5	6	7	8	9	10	11	12
300	6	111	10	9218	2.22	1.4	79.5333	0.8	90.5405	83	416	144	8	0	2	7	1	1	NA	1	1	0	60	3	50	40	40	10	40	0	8	2	0.9	5	2	5	1	1	2	3	4	5	6	7	8	9	10	11	12
300	7	216	12	2307	3.6	2.8	233.836	2.8	79.2176	63	533	165	11	0	5	4	1	1	NA	1	1	0	60	3	50	40	40	10	40	0	8	2	0.9	5	2	5	1	1	2	3	4	5	6	7	8	9	10	11	12
300	8	0	0	22502	0	0	0	0	0	0	363	12	0	0	0	0	1	NA	NA	NA	NA	0	60	3	50	40	40	10	40	0	8	2	0.9	5	2	5	1	1	2	3	4	5	6	7	8	9	10	11	12
300	9	384	22	2551	3.49091	2.1	140.448	0.8	70.1172	67	698	256	22	0	7	6	1	1	NA	1	1	0	60	3	50	40	40	10	40	0	8	2	0.9	5	2	5	1	1	2	3	4	5	6	7	8	9	10	11	12
300	10	174	6	2781	5.8	3.4	263.24	1.6	81.7931	77	421	140	6	0	3	0	1	1	NA	1	NA	0	60	3	50	40	40	10	40	0	8	2	0.9	5	2	5	1	1	2	3	4	5	6	7	8	9	10	11	12
300	11	232	8	7415	5.8	1.9	239.829	4.6	102.746	89	431	173	7	0	2	4	1	1	NA	1	1	0	60	3	50	40	40	10	40	0	8	2	0.9	5	2	5	1	1	2	3	4	5	6	7	8	9	10	11	12
300	12	427	19	8387	4.49474	2.2	91.5556	1.9	86.8501	74	1115	558	19	0	9	7	1	1	NA	1	1	0	60	3	50	40	40	10	40	0	8	2	0.9	5	2	5	1	1	2	3	4	5	6	7	8	9	10	11	12
400	1	36	2	11470	3.6	3.6	0.8	0.8	112.889	123	27	3	1	0	2	0	1	1	NA	1	NA	0	60	3	50	40	40	10	40	0	8	2	0.9	5	2	5	1	1	2	3	4	5	6	7	8	9	10	11	12
400	2	101	5	14705	4.04	1.8	5.05	4.3	100.842	94	153	49	4	0	0	4	1	1	NA	NA	1	0	60	3	50	40	40	10	40	0	8	2	0.9	5	2	5	1	1	2	3	4	5	6	7	8	9	10	11	12
400	3	171	6	10491	5.7	4.8	202.28	7.4	102.094	113	204	57	5	0	4	1	1	1	NA	1	1	0	60	3	50	40	40	10	40	0	8	2	0.9	5	2	5	1	1	2	3	4	5	6	7	8	9	10	11	12
400	4	138	10	13378	2.76	2.5	1.08889	0.8	77.6812	71	53	45	10	0	0	6	1	1	NA	NA	1	0	60	3	50	40	40	10	40	0	8	2	0.9	5	2	5	1	1	2	3	4	5	6	7	8	9	10	11	12
400	5	0	0	27370	0	0	0	0	0	0	156	0	0	0	0	0	NA	NA	NA	NA	NA	0	60	3	50	40	40	10	40	0	8	2	0.9	5	2	5	1	1	2	3	4	5	6	7	8	9	10	11	12
400	6	0	0	25603	0	0	0	0	0	0	106	10	0	0	0	0	1	NA	NA	NA	NA	0	60	3	50	40	40	10	40	0	8	2	0.9	5	2	5	1	1	2	3	4	5	6	7	8	9	10	11	12
400	7	0	0	18421	0	0	0	0	0	0	72	5	0	0	0	0	1	NA	NA	NA	NA	0	60	3	50	40	40	10	40	0	8	2	0.9	5	2	5	1	1	2	3	4	5	6	7	8	9	10	11	12
400	8	91	3	3226	6.06667	2	1264.8	1264.8	115.275	130	115	20	3	0	1	1	1	1	NA	1	1	0	60	3	50	40	40	10	40	0	8	2	0.9	5	2	5	1	1	2	3	4	5	6	7	8	9	10	11	12
400	9	90	4	7312	4.5	1.7	3.13333	2.4	162.267	150.5	25	25	3	0	4	0	1	1	NA	1	NA	0	60	3	50	40	40	10	40	0	8	2	0.9	5	2	5	1	1	2	3	4	5	6	7	8	9	10	11	12
400	10	71	3	13669	4.73333	3.2	1.1	1.1	100.394	104	162	11	3	0	0	2	1	1	NA	NA	1	0	60	3	50	40	40	10	40	0	8	2	0.9	5	2	5	1	1	2	3	4	5	6	7	8	9	10	11	12
400	11	0	0	24313	0	0	0	0	0	0	75	24	0	0	0	0	1	NA	NA	NA	NA	0	60	3	50	40	40	10	40	0	8	2	0.9	5	2	5	1	1	2	3	4	5	6	7	8	9	10	11	12
400	12	36	3	4173	2.4	1	11.4	11.4	79.1944	77.5	115	30	2	0	2	0	1	1	NA	1	NA	0	60	3	50	40	40	10	40	0	8	2	0.9	5	2	5	1	1	2	3	4	5	6	7	8	9	10	11	12
[truncated: 1 more columns]
