# Supplementary material for: Rapid metabolic shifts occur during the transition between hunger and satiety in Drosophila melanogaster
Source: Nat Commun. 2019 Sep 6;10:4052. doi: 10.1038/s41467-019-11933-z (PMC6731244; doi:10.1038/s41467-019-11933-z)
Supplement: Supplementary file 7 — Supplementary Data 4 [file 41467_2019_11933_MOESM7_ESM.zip]

Archive with 42 entries (42 files):
- Fig1DFM_11.csv
- Fig1DFM_14.csv
- Fig1DFM_1900.csv
- Fig1DFM_200.csv
- Fig1DFM_21.csv
- Fig1DFM_2700.csv
- Fig1DFM_3.csv
- Fig1DFM_4.csv
- Fig1DFM_4000.csv
- Fig1DFM_5000.csv
- Fig1DFM_9.csv
- Fig5DFM_1.csv
- Fig5DFM_11.csv
- Fig5DFM_111.csv
- Fig5DFM_12.csv
- Fig5DFM_122.csv
- Fig5DFM_13.csv
- Fig5DFM_14.csv
- Fig5DFM_15.csv
- Fig5DFM_16.csv
- Fig5DFM_17.csv
- Fig5DFM_18.csv
- Fig5DFM_19.csv
- Fig5DFM_190.csv
- Fig5DFM_2.csv
- Fig5DFM_20.csv
- Fig5DFM_200.csv
- Fig5DFM_21.csv
- Fig5DFM_23.csv
- Fig5DFM_25.csv
- Fig5DFM_26.csv
- Fig5DFM_27.csv
- Fig5DFM_28.csv
- Fig5DFM_3.csv
- Fig5DFM_300.csv
- Fig5DFM_4.csv
- Fig5DFM_400.csv
- Fig5DFM_5.csv
- Fig5DFM_6.csv
- Fig5DFM_7.csv
- Fig5DFM_8.csv
- Fig5DFM_9.csv
