# Supplementary material for: Rapid metabolic shifts occur during the transition between hunger and satiety in Drosophila melanogaster
Source: Nat Commun. 2019 Sep 6;10:4052. doi: 10.1038/s41467-019-11933-z (PMC6731244; doi:10.1038/s41467-019-11933-z)
Supplement: Supplementary file 7 — Supplementary Data 4 [file 41467_2019_11933_MOESM7_ESM.zip › Fig1DFM_11.csv]

Date	Time	MSec	Sample	W1	W2	W3	W4	W5	W6	W7	W8	W9	W10	W11	W12	Temp	Humid	LUX	Dark	OptoCol1	OptoCol2
2/20/2019	3:19:02 PM	414	2	17	18	22	17	18	65	19	40	18	50	17	36	28.9	30.9	47.9	-1	-1	-1
2/20/2019	3:19:02 PM	602	3	17	18	22	17	18	65	20	40	19	50	17	36	28.9	30.9	47.9	-1	-1	-1
2/20/2019	3:19:02 PM	803	4	17	18	22	17	18	64	19	40	18	50	17	36	28.9	30.9	47.9	-1	-1	-1
2/20/2019	3:19:03 PM	6	5	17	18	22	17	18	65	19	40	18	50	16	36	28.9	30.9	47.9	-1	-1	-1
2/20/2019	3:19:03 PM	209	6	17	18	22	18	17	65	19	41	18	50	17	36	28.9	30.9	47.9	-1	-1	-1
2/20/2019	3:19:03 PM	413	7	17	18	22	17	17	65	19	40	18	50	17	35	28.9	30.9	47.9	-1	-1	-1
2/20/2019	3:19:03 PM	616	8	17	18	22	17	18	65	20	40	19	50	17	35	28.9	30.9	47.9	-1	-1	-1
2/20/2019	3:19:03 PM	803	9	17	18	22	17	18	64	20	40	18	50	17	36	28.9	30.9	47.9	-1	-1	-1
2/20/2019	3:19:04 PM	6	10	17	17	22	17	17	65	19	40	18	50	17	36	28.9	30.9	47.9	-1	-1	-1
2/20/2019	3:19:04 PM	209	11	17	18	22	17	17	65	19	40	18	50	17	36	28.9	30.9	47.9	-1	-1	-1
2/20/2019	3:19:04 PM	413	12	16	18	22	18	17	65	19	40	18	50	17	35	28.9	30.9	47.9	-1	-1	-1
2/20/2019	3:19:04 PM	616	13	17	18	23	18	18	65	20	40	19	50	18	36	28.9	30.9	47.9	-1	-1	-1
2/20/2019	3:19:04 PM	803	14	17	18	22	17	18	65	19	40	18	50	17	35	28.9	30.9	47.9	-1	-1	-1
2/20/2019	3:19:05 PM	6	15	17	18	22	17	18	65	19	40	18	50	16	36	28.9	30.9	47.9	-1	-1	-1
2/20/2019	3:19:05 PM	209	16	17	18	22	17	18	65	19	40	18	50	16	35	28.8	30.9	56.0	-1	-1	-1
2/20/2019	3:19:05 PM	413	17	17	18	22	17	17	65	19	40	18	50	17	35	28.8	30.9	56.0	-1	-1	-1
2/20/2019	3:19:05 PM	616	18	17	18	22	17	18	65	20	41	18	50	17	36	28.8	30.9	56.0	-1	-1	-1
2/20/2019	3:19:05 PM	803	19	17	18	22	17	18	65	19	40	18	50	17	35	28.8	30.9	56.0	-1	-1	-1
2/20/2019	3:19:06 PM	6	20	17	18	22	17	18	65	19	40	18	50	16	35	28.8	30.9	56.0	-1	-1	-1
2/20/2019	3:19:06 PM	209	21	17	18	22	18	17	65	19	41	18	50	17	36	28.8	30.9	56.0	-1	-1	-1
2/20/2019	3:19:06 PM	413	22	17	18	22	17	18	65	20	40	18	50	17	35	28.8	30.9	56.0	-1	-1	-1
2/20/2019	3:19:06 PM	600	23	17	18	23	17	18	65	20	40	18	50	17	36	28.8	30.9	56.0	-1	-1	-1
2/20/2019	3:19:06 PM	803	24	17	18	22	17	17	65	19	41	18	50	17	35	28.8	30.9	56.0	-1	-1	-1
2/20/2019	3:19:07 PM	6	25	16	18	22	18	17	65	20	41	18	50	17	35	28.8	30.9	56.0	-1	-1	-1
2/20/2019	3:19:07 PM	209	26	17	18	23	17	18	64	20	40	18	50	17	36	28.8	30.9	56.0	-1	-1	-1
2/20/2019	3:19:07 PM	413	27	17	18	22	17	18	65	19	40	18	50	17	36	28.8	30.9	56.0	-1	-1	-1
2/20/2019	3:19:07 PM	616	28	17	18	22	17	18	65	19	41	18	51	17	35	28.8	30.9	56.0	-1	-1	-1
2/20/2019	3:19:07 PM	803	29	17	18	22	18	17	65	19	41	18	50	17	35	28.8	30.9	56.0	-1	-1	-1
2/20/2019	3:19:08 PM	6	30	16	18	22	18	17	65	20	41	18	50	18	35	28.8	30.9	56.0	-1	-1	-1
2/20/2019	3:19:08 PM	209	31	17	18	22	17	18	65	20	41	18	50	17	35	28.8	30.9	56.0	-1	-1	-1
2/20/2019	3:19:08 PM	413	32	17	18	22	17	18	65	19	41	18	50	17	36	28.8	30.9	56.0	-1	-1	-1
2/20/2019	3:19:08 PM	616	33	17	18	22	18	17	65	19	41	18	50	17	35	28.8	30.9	56.0	-1	-1	-1
2/20/2019	3:19:08 PM	803	34	17	18	22	17	18	65	19	40	18	50	17	35	28.8	30.9	56.0	-1	-1	-1
2/20/2019	3:19:09 PM	6	35	17	18	22	17	18	65	19	40	18	50	17	35	28.8	30.9	56.0	-1	-1	-1
2/20/2019	3:19:09 PM	209	36	17	18	22	17	17	65	19	41	18	50	17	36	28.8	30.9	56.0	-1	-1	-1
2/20/2019	3:19:09 PM	413	37	17	18	22	17	17	65	19	41	18	51	17	36	28.8	30.9	56.0	-1	-1	-1
2/20/2019	3:19:09 PM	616	38	17	18	22	18	18	65	20	40	19	50	17	36	28.8	30.9	56.0	-1	-1	-1
2/20/2019	3:19:09 PM	803	39	17	18	22	17	18	65	19	40	19	50	17	35	28.8	30.9	56.0	-1	-1	-1
2/20/2019	3:19:10 PM	6	40	17	18	22	17	17	65	19	41	18	50	17	36	28.8	30.9	56.0	-1	-1	-1
2/20/2019	3:19:10 PM	209	41	16	18	22	18	17	65	20	41	18	50	17	36	28.8	30.9	56.0	-1	-1	-1
2/20/2019	3:19:10 PM	413	42	17	17	22	17	18	65	20	41	18	50	17	36	28.8	30.9	56.0	-1	-1	-1
2/20/2019	3:19:10 PM	616	43	18	18	22	17	18	65	19	41	18	51	17	36	28.8	30.9	56.0	-1	-1	-1
2/20/2019	3:19:10 PM	803	44	17	18	22	17	18	65	19	41	18	51	16	36	28.8	30.9	56.0	-1	-1	-1
2/20/2019	3:19:11 PM	6	45	17	18	22	18	17	65	19	41	18	50	17	36	28.8	30.9	56.0	-1	-1	-1
2/20/2019	3:19:11 PM	209	46	17	18	22	17	18	65	20	40	19	50	17	35	28.8	30.9	56.0	-1	-1	-1
2/20/2019	3:19:11 PM	413	47	17	17	23	17	17	65	20	41	18	50	17	36	28.8	30.9	56.0	-1	-1	-1
2/20/2019	3:19:11 PM	616	48	17	18	22	17	18	65	19	41	19	51	17	36	28.8	30.9	56.0	-1	-1	-1
2/20/2019	3:19:11 PM	803	49	17	18	21	17	18	65	19	41	18	51	17	35	28.8	30.9	56.0	-1	-1	-1
2/20/2019	3:19:12 PM	6	50	17	18	22	17	18	65	19	41	18	51	17	36	28.8	30.9	56.0	-1	-1	-1
2/20/2019	3:19:12 PM	209	51	17	18	22	17	17	65	19	41	18	51	17	36	28.8	30.9	56.0	-1	-1	-1
2/20/2019	3:19:12 PM	413	52	17	18	22	17	18	65	19	41	18	51	17	36	28.8	30.9	56.0	-1	-1	-1
2/20/2019	3:19:12 PM	616	53	18	18	22	17	18	65	20	41	19	51	17	36	28.8	30.9	56.0	-1	-1	-1
2/20/2019	3:19:12 PM	803	54	17	18	22	17	18	65	19	41	18	51	17	36	28.8	30.9	56.0	-1	-1	-1
2/20/2019	3:19:13 PM	6	55	17	18	22	17	17	65	19	41	18	51	17	35	28.8	30.9	56.0	-1	-1	-1
2/20/2019	3:19:13 PM	209	56	17	18	22	17	18	65	19	41	18	50	17	35	28.8	30.9	56.0	-1	-1	-1
2/20/2019	3:19:13 PM	413	57	17	18	22	17	17	65	19	41	18	51	17	36	28.8	30.9	56.0	-1	-1	-1
2/20/2019	3:19:13 PM	616	58	17	18	22	18	18	65	20	41	18	50	17	36	28.8	30.9	60.4	-1	-1	-1
2/20/2019	3:19:13 PM	803	59	17	18	22	17	18	65	20	41	18	50	17	36	28.8	30.9	60.4	-1	-1	-1
2/20/2019	3:19:14 PM	6	60	17	18	22	17	18	64	20	41	18	50	17	36	28.8	30.9	60.4	-1	-1	-1
2/20/2019	3:19:14 PM	209	61	17	17	22	17	18	64	19	41	18	50	17	36	28.8	30.9	60.4	-1	-1	-1
2/20/2019	3:19:14 PM	413	62	17	17	22	17	17	64	19	41	18	50	17	36	28.8	30.9	60.4	-1	-1	-1
2/20/2019	3:19:14 PM	616	63	17	18	22	18	17	65	20	41	18	50	18	36	28.8	30.9	60.4	-1	-1	-1
2/20/2019	3:19:14 PM	803	64	17	18	22	17	18	65	20	41	18	50	17	35	28.8	30.9	60.4	-1	-1	-1
2/20/2019	3:19:15 PM	6	65	17	18	22	17	18	65	20	41	18	50	17	36	28.8	30.9	60.4	-1	-1	-1
2/20/2019	3:19:15 PM	209	66	17	17	22	17	17	64	19	41	18	50	17	36	28.8	30.9	60.4	-1	-1	-1
2/20/2019	3:19:15 PM	413	67	17	18	22	17	18	65	19	41	18	51	17	35	28.8	30.9	60.4	-1	-1	-1
2/20/2019	3:19:15 PM	616	68	17	18	22	17	18	64	20	41	19	50	17	36	28.8	30.9	60.4	-1	-1	-1
2/20/2019	3:19:15 PM	803	69	17	18	22	17	18	64	20	41	19	50	17	35	28.8	30.9	60.4	-1	-1	-1
2/20/2019	3:19:16 PM	6	70	17	18	22	17	18	65	19	41	18	51	17	36	28.8	30.9	60.4	-1	-1	-1
2/20/2019	3:19:16 PM	209	71	17	18	21	17	17	65	19	41	18	51	17	35	28.8	30.9	60.4	-1	-1	-1
2/20/2019	3:19:16 PM	413	72	16	18	22	18	17	64	20	41	18	50	17	36	28.8	30.9	60.4	-1	-1	-1
2/20/2019	3:19:16 PM	616	73	17	18	22	18	18	64	20	41	18	51	17	36	28.8	30.9	60.4	-1	-1	-1
2/20/2019	3:19:16 PM	803	74	17	18	22	17	18	65	19	41	18	51	16	36	28.8	30.9	60.4	-1	-1	-1
2/20/2019	3:19:17 PM	6	75	17	18	22	17	17	65	19	41	18	50	17	35	28.8	30.9	60.4	-1	-1	-1
2/20/2019	3:19:17 PM	209	76	17	18	22	17	18	64	20	41	18	50	17	35	28.8	30.9	60.4	-1	-1	-1
2/20/2019	3:19:17 PM	413	77	17	17	22	17	17	64	20	41	18	50	17	36	28.8	30.9	60.4	-1	-1	-1
2/20/2019	3:19:17 PM	616	78	17	18	22	17	18	65	19	41	18	51	17	35	28.8	30.9	60.4	-1	-1	-1
2/20/2019	3:19:17 PM	803	79	17	18	22	17	17	65	19	41	18	51	17	35	28.8	30.9	60.4	-1	-1	-1
2/20/2019	3:19:18 PM	6	80	17	18	22	17	18	64	20	41	18	50	17	36	28.8	30.9	60.4	-1	-1	-1
2/20/2019	3:19:18 PM	209	81	17	18	22	17	18	64	19	41	18	51	16	36	28.8	30.9	60.4	-1	-1	-1
2/20/2019	3:19:18 PM	413	82	17	18	22	17	17	65	19	41	18	50	17	35	28.8	30.9	60.4	-1	-1	-1
2/20/2019	3:19:18 PM	616	83	17	18	22	17	18	64	20	41	18	50	17	35	28.8	30.9	60.4	-1	-1	-1
2/20/2019	3:19:18 PM	803	84	17	18	22	17	18	64	20	41	18	50	17	35	28.8	30.9	60.4	-1	-1	-1
2/20/2019	3:19:19 PM	6	85	17	18	22	17	18	65	19	41	18	51	16	35	28.8	30.9	60.4	-1	-1	-1
2/20/2019	3:19:19 PM	209	86	17	18	22	17	18	64	19	41	18	50	17	35	28.8	30.9	60.4	-1	-1	-1
2/20/2019	3:19:19 PM	413	87	17	18	22	17	17	64	19	41	18	50	17	35	28.8	30.9	60.4	-1	-1	-1
2/20/2019	3:19:19 PM	616	88	17	18	22	17	18	65	19	41	18	51	17	35	28.8	30.9	60.4	-1	-1	-1
2/20/2019	3:19:19 PM	803	89	17	18	21	17	18	65	19	41	18	51	17	35	28.8	30.9	60.4	-1	-1	-1
2/20/2019	3:19:20 PM	6	90	17	18	22	17	18	64	19	41	18	51	17	35	28.8	30.9	60.4	-1	-1	-1
2/20/2019	3:19:20 PM	209	91	17	18	22	17	18	64	19	41	18	50	17	35	28.8	30.9	60.4	-1	-1	-1
2/20/2019	3:19:20 PM	413	92	17	18	22	17	17	64	19	41	18	50	17	35	28.8	30.9	60.4	-1	-1	-1
2/20/2019	3:19:20 PM	616	93	17	18	22	17	18	64	20	41	18	50	17	35	28.8	30.9	60.4	-1	-1	-1
2/20/2019	3:19:20 PM	803	94	17	18	22	17	18	64	20	41	18	50	17	35	28.8	30.9	60.4	-1	-1	-1
2/20/2019	3:19:21 PM	6	95	17	18	21	17	18	64	19	41	18	51	17	35	28.8	30.9	60.4	-1	-1	-1
2/20/2019	3:19:21 PM	209	96	16	18	22	17	17	64	19	41	18	50	17	35	28.8	30.9	60.4	-1	-1	-1
2/20/2019	3:19:21 PM	413	97	16	17	22	17	17	64	20	41	18	50	17	35	28.8	30.9	60.4	-1	-1	-1
2/20/2019	3:19:21 PM	616	98	17	18	22	18	17	64	20	41	18	50	17	35	28.8	30.9	60.4	-1	-1	-1
2/20/2019	3:19:21 PM	803	99	17	18	22	17	17	64	19	41	18	51	17	35	28.8	30.9	60.4	-1	-1	-1
2/20/2019	3:19:22 PM	6	100	17	18	22	17	18	64	20	41	18	50	17	35	28.9	30.8	60.6	-1	-1	-1
2/20/2019	3:19:22 PM	209	101	17	18	22	17	18	64	19	41	18	51	17	35	28.9	30.8	60.6	-1	-1	-1
2/20/2019	3:19:22 PM	413	102	17	18	21	17	17	64	19	41	18	50	17	35	28.9	30.8	60.6	-1	-1	-1
2/20/2019	3:19:22 PM	616	103	17	18	22	17	18	64	19	41	18	51	17	35	28.9	30.8	60.6	-1	-1	-1
2/20/2019	3:19:22 PM	803	104	17	18	22	17	18	64	19	41	18	51	17	35	28.9	30.8	60.6	-1	-1	-1
2/20/2019	3:19:23 PM	6	105	17	18	22	18	17	64	19	41	18	51	17	35	28.9	30.8	60.6	-1	-1	-1
2/20/2019	3:19:23 PM	209	106	17	18	22	17	18	64	19	41	18	50	17	35	28.9	30.8	60.6	-1	-1	-1
2/20/2019	3:19:23 PM	413	107	17	18	22	17	17	64	19	41	18	51	17	35	28.9	30.8	60.6	-1	-1	-1
2/20/2019	3:19:23 PM	616	108	17	18	22	18	18	64	20	41	18	50	17	35	28.9	30.8	60.6	-1	-1	-1
2/20/2019	3:19:23 PM	803	109	17	18	22	17	18	64	20	41	18	50	17	35	28.9	30.8	60.6	-1	-1	-1
2/20/2019	3:19:24 PM	6	110	17	18	22	17	17	64	19	41	18	51	17	35	28.9	30.8	60.6	-1	-1	-1
2/20/2019	3:19:24 PM	209	111	16	18	22	18	17	64	19	41	18	50	17	35	28.9	30.8	60.6	-1	-1	-1
2/20/2019	3:19:24 PM	413	112	17	18	22	17	18	63	20	41	18	50	17	35	28.9	30.8	60.6	-1	-1	-1
2/20/2019	3:19:24 PM	616	113	17	18	22	17	18	64	19	41	18	51	17	35	28.9	30.8	60.6	-1	-1	-1
2/20/2019	3:19:24 PM	803	114	17	18	22	18	17	64	19	41	18	51	17	35	28.9	30.8	60.6	-1	-1	-1
2/20/2019	3:19:25 PM	6	115	17	18	23	18	17	64	20	41	18	50	18	35	28.9	30.8	60.6	-1	-1	-1
2/20/2019	3:19:25 PM	209	116	17	18	22	17	17	64	19	41	18	51	17	35	28.9	30.8	60.6	-1	-1	-1
2/20/2019	3:19:25 PM	413	117	16	18	22	17	17	64	19	41	18	50	17	35	28.9	30.8	60.6	-1	-1	-1
2/20/2019	3:19:25 PM	616	118	17	18	22	17	18	64	19	41	18	51	17	35	28.9	30.8	60.6	-1	-1	-1
2/20/2019	3:19:25 PM	803	119	17	18	22	17	17	64	19	41	18	51	17	35	28.9	30.8	60.6	-1	-1	-1
2/20/2019	3:19:26 PM	6	120	17	18	22	17	18	64	20	41	18	51	17	35	28.9	30.8	60.6	-1	-1	-1
2/20/2019	3:19:26 PM	209	121	17	18	22	17	17	64	19	41	18	51	17	35	28.9	30.8	60.6	-1	-1	-1
2/20/2019	3:19:26 PM	413	122	16	18	22	17	18	64	19	41	18	50	17	35	28.9	30.8	60.6	-1	-1	-1
2/20/2019	3:19:26 PM	616	123	17	18	22	17	17	63	20	41	19	50	17	35	28.9	30.8	60.6	-1	-1	-1
2/20/2019	3:19:26 PM	803	124	17	18	22	17	18	64	20	41	19	50	17	35	28.9	30.8	60.6	-1	-1	-1
2/20/2019	3:19:27 PM	6	125	17	18	22	17	18	64	20	41	19	50	18	35	28.9	30.8	60.6	-1	-1	-1
2/20/2019	3:19:27 PM	209	126	17	18	22	17	18	64	20	41	18	50	17	35	28.9	30.8	60.6	-1	-1	-1
2/20/2019	3:19:27 PM	413	127	17	18	22	17	18	63	19	41	18	51	17	35	28.9	30.8	60.6	-1	-1	-1
2/20/2019	3:19:27 PM	616	128	17	18	22	17	18	63	19	41	18	51	17	35	28.9	30.8	60.6	-1	-1	-1
2/20/2019	3:19:27 PM	803	129	17	17	22	17	17	64	19	42	18	51	17	36	28.9	30.8	60.6	-1	-1	-1
2/20/2019	3:19:28 PM	6	130	17	18	22	18	17	64	19	42	18	51	17	35	28.9	30.8	60.6	-1	-1	-1
2/20/2019	3:19:28 PM	209	131	16	18	22	17	17	64	19	41	18	51	17	35	28.9	30.8	60.6	-1	-1	-1
2/20/2019	3:19:28 PM	413	132	17	18	22	17	18	63	19	41	18	50	17	35	28.9	30.8	60.6	-1	-1	-1
2/20/2019	3:19:28 PM	616	133	17	18	22	17	18	63	20	42	18	50	17	35	28.9	30.8	60.6	-1	-1	-1
2/20/2019	3:19:28 PM	803	134	17	17	22	17	18	63	20	42	18	50	17	35	28.9	30.8	60.6	-1	-1	-1
2/20/2019	3:19:29 PM	6	135	17	17	22	17	17	63	20	41	18	51	17	35	28.9	30.8	60.6	-1	-1	-1
2/20/2019	3:19:29 PM	209	136	17	18	22	17	17	64	19	41	18	51	17	35	28.9	30.8	60.6	-1	-1	-1
2/20/2019	3:19:29 PM	413	137	17	18	22	17	18	63	19	41	18	51	17	35	28.9	30.8	60.6	-1	-1	-1
2/20/2019	3:19:29 PM	616	138	17	18	22	17	18	63	20	41	18	51	17	35	28.9	30.8	60.6	-1	-1	-1
2/20/2019	3:19:29 PM	803	139	17	18	22	17	18	63	20	41	18	51	17	35	28.9	30.8	60.6	-1	-1	-1
2/20/2019	3:19:30 PM	6	140	17	18	22	17	18	63	19	41	18	51	17	35	28.9	30.8	60.6	-1	-1	-1
2/20/2019	3:19:30 PM	209	141	17	18	21	17	17	64	19	41	18	51	17	35	28.9	30.8	60.6	-1	-1	-1
2/20/2019	3:19:30 PM	413	142	17	18	21	17	18	64	19	41	18	51	17	35	28.8	30.7	58.7	-1	-1	-1
2/20/2019	3:19:30 PM	616	143	17	18	22	17	18	63	20	41	19	50	17	35	28.8	30.7	58.7	-1	-1	-1
2/20/2019	3:19:30 PM	803	144	17	18	22	17	18	63	20	41	18	50	17	35	28.8	30.7	58.7	-1	-1	-1
2/20/2019	3:19:31 PM	6	145	17	17	22	17	18	63	19	41	18	51	17	35	28.8	30.7	58.7	-1	-1	-1
2/20/2019	3:19:31 PM	209	146	16	18	22	18	17	63	20	41	18	50	17	35	28.8	30.7	58.7	-1	-1	-1
2/20/2019	3:19:31 PM	413	147	17	18	22	17	18	63	20	41	19	51	17	35	28.8	30.7	58.7	-1	-1	-1
2/20/2019	3:19:31 PM	616	148	17	18	22	17	18	63	20	41	18	50	17	35	28.8	30.7	58.7	-1	-1	-1
2/20/2019	3:19:31 PM	803	149	17	17	22	17	17	63	20	42	18	50	17	35	28.8	30.7	58.7	-1	-1	-1
2/20/2019	3:19:32 PM	6	150	17	18	22	18	17	64	20	42	18	51	17	35	28.8	30.7	58.7	-1	-1	-1
2/20/2019	3:19:32 PM	209	151	17	18	22	17	18	63	20	41	18	50	17	35	28.8	30.7	58.7	-1	-1	-1
2/20/2019	3:19:32 PM	413	152	17	17	22	17	17	63	20	41	18	50	17	35	28.8	30.7	58.7	-1	-1	-1
2/20/2019	3:19:32 PM	616	153	17	18	22	17	17	63	19	41	18	50	17	35	28.8	30.7	58.7	-1	-1	-1
2/20/2019	3:19:32 PM	803	154	17	18	22	17	18	63	20	41	18	50	17	35	28.8	30.7	58.7	-1	-1	-1
2/20/2019	3:19:33 PM	6	155	17	18	22	17	18	63	20	41	19	50	17	35	28.8	30.7	58.7	-1	-1	-1
2/20/2019	3:19:33 PM	209	156	17	18	22	17	18	63	20	41	18	51	17	35	28.8	30.7	58.7	-1	-1	-1
2/20/2019	3:19:33 PM	413	157	17	18	22	17	17	63	19	42	18	50	17	35	28.8	30.7	58.7	-1	-1	-1
2/20/2019	3:19:33 PM	616	158	17	18	22	17	17	63	19	41	18	50	17	35	28.8	30.7	58.7	-1	-1	-1
2/20/2019	3:19:33 PM	803	159	17	18	22	17	18	63	19	41	18	50	17	34	28.8	30.7	58.7	-1	-1	-1
2/20/2019	3:19:34 PM	6	160	17	18	22	17	18	63	20	42	18	50	17	35	28.8	30.7	58.7	-1	-1	-1
2/20/2019	3:19:34 PM	209	161	17	18	22	17	18	63	20	41	18	51	17	35	28.8	30.7	58.7	-1	-1	-1
2/20/2019	3:19:34 PM	413	162	16	18	22	18	17	63	20	41	18	50	17	35	28.8	30.7	58.7	-1	-1	-1
2/20/2019	3:19:34 PM	616	163	17	18	22	17	18	63	19	41	19	50	17	34	28.8	30.7	58.7	-1	-1	-1
2/20/2019	3:19:34 PM	803	164	17	17	22	17	18	63	20	41	18	50	17	35	28.8	30.7	58.7	-1	-1	-1
2/20/2019	3:19:35 PM	6	165	17	18	22	17	18	63	19	41	18	51	17	35	28.8	30.7	58.7	-1	-1	-1
2/20/2019	3:19:35 PM	209	166	17	18	22	17	17	63	19	41	18	50	17	35	28.8	30.7	58.7	-1	-1	-1
2/20/2019	3:19:35 PM	413	167	17	18	22	17	18	63	20	41	18	50	17	35	28.8	30.7	58.7	-1	-1	-1
2/20/2019	3:19:35 PM	616	168	17	18	22	17	17	63	19	42	18	51	17	35	28.8	30.7	58.7	-1	-1	-1
2/20/2019	3:19:35 PM	803	169	17	18	21	17	17	63	19	41	18	50	17	35	28.8	30.7	58.7	-1	-1	-1
2/20/2019	3:19:36 PM	6	170	17	18	22	17	17	63	20	41	18	50	17	35	28.8	30.7	58.7	-1	-1	-1
2/20/2019	3:19:36 PM	209	171	17	18	21	17	18	63	19	41	18	51	16	35	28.8	30.7	58.7	-1	-1	-1
2/20/2019	3:19:36 PM	413	172	17	18	22	17	17	63	19	41	18	50	17	35	28.8	30.7	58.7	-1	-1	-1
2/20/2019	3:19:36 PM	616	173	17	18	22	17	18	63	20	41	18	50	17	34	28.8	30.7	58.7	-1	-1	-1
2/20/2019	3:19:36 PM	803	174	17	18	22	17	18	62	19	41	18	51	17	34	28.8	30.7	58.7	-1	-1	-1
2/20/2019	3:19:37 PM	6	175	17	17	22	17	17	63	20	41	18	50	17	35	28.8	30.7	58.7	-1	-1	-1
2/20/2019	3:19:37 PM	209	176	17	18	22	18	17	63	20	42	18	50	17	35	28.8	30.7	58.7	-1	-1	-1
2/20/2019	3:19:37 PM	413	177	17	18	22	17	18	63	20	41	18	50	17	34	28.8	30.7	58.7	-1	-1	-1
2/20/2019	3:19:37 PM	616	178	17	18	22	17	17	63	19	41	18	51	17	35	28.8	30.7	58.7	-1	-1	-1
2/20/2019	3:19:37 PM	803	179	17	18	21	17	17	63	19	41	18	51	17	34	28.8	30.7	58.7	-1	-1	-1
2/20/2019	3:19:38 PM	6	180	17	18	22	17	18	63	20	41	18	50	17	35	28.8	30.7	58.7	-1	-1	-1
2/20/2019	3:19:38 PM	209	181	17	17	22	17	18	63	20	41	18	50	17	35	28.8	30.7	58.7	-1	-1	-1
2/20/2019	3:19:38 PM	413	182	17	18	21	17	17	63	19	41	18	50	17	34	28.8	30.7	58.7	-1	-1	-1
2/20/2019	3:19:38 PM	616	183	17	18	22	17	18	63	20	41	18	50	17	34	28.8	30.7	58.7	-1	-1	-1
2/20/2019	3:19:38 PM	803	184	17	18	22	17	18	63	20	41	18	51	17	35	28.9	30.6	60.4	-1	-1	-1
2/20/2019	3:19:39 PM	6	185	17	18	22	18	17	63	20	41	18	50	17	35	28.9	30.6	60.4	-1	-1	-1
2/20/2019	3:19:39 PM	209	186	17	18	22	17	18	63	19	41	19	50	17	35	28.9	30.6	60.4	-1	-1	-1
2/20/2019	3:19:39 PM	413	187	17	18	22	17	18	63	19	41	18	51	17	35	28.9	30.6	60.4	-1	-1	-1
2/20/2019	3:19:39 PM	616	188	17	18	22	17	18	63	19	41	18	51	16	35	28.9	30.6	60.4	-1	-1	-1
2/20/2019	3:19:39 PM	803	189	17	18	21	17	17	63	19	41	18	51	17	34	28.9	30.6	60.4	-1	-1	-1
2/20/2019	3:19:40 PM	6	190	16	18	22	18	17	62	20	42	18	50	18	35	28.9	30.6	60.4	-1	-1	-1
2/20/2019	3:19:40 PM	209	191	17	18	22	17	17	62	20	41	18	50	17	34	28.9	30.6	60.4	-1	-1	-1
2/20/2019	3:19:40 PM	413	192	17	18	22	17	18	63	19	41	18	50	17	35	28.9	30.6	60.4	-1	-1	-1
2/20/2019	3:19:40 PM	616	193	16	18	22	17	17	62	19	42	18	50	17	35	28.9	30.6	60.4	-1	-1	-1
2/20/2019	3:19:40 PM	803	194	17	18	22	17	17	62	19	41	18	50	17	34	28.9	30.6	60.4	-1	-1	-1
2/20/2019	3:19:41 PM	6	195	17	18	22	17	18	62	20	41	18	50	17	34	28.9	30.6	60.4	-1	-1	-1
2/20/2019	3:19:41 PM	209	196	17	17	22	17	18	62	20	41	18	50	17	34	28.9	30.6	60.4	-1	-1	-1
2/20/2019	3:19:41 PM	413	197	16	17	22	18	17	62	20	42	18	50	17	35	28.9	30.6	60.4	-1	-1	-1
2/20/2019	3:19:41 PM	616	198	16	18	22	17	17	62	20	41	18	50	17	34	28.9	30.6	60.4	-1	-1	-1
2/20/2019	3:19:41 PM	803	199	17	18	22	17	18	62	20	41	18	50	17	34	28.9	30.6	60.4	-1	-1	-1
2/20/2019	3:19:42 PM	6	200	17	18	22	17	18	63	19	41	18	51	17	35	28.9	30.6	60.4	-1	-1	-1
2/20/2019	3:19:42 PM	209	201	17	18	21	17	18	62	19	41	18	50	17	34	28.9	30.6	60.4	-1	-1	-1
2/20/2019	3:19:42 PM	413	202	17	18	22	17	18	62	19	41	18	50	17	34	28.9	30.6	60.4	-1	-1	-1
2/20/2019	3:19:42 PM	614	203	17	17	22	17	17	62	20	41	18	50	17	35	28.9	30.6	60.4	-1	-1	-1
2/20/2019	3:19:42 PM	802	204	17	18	22	17	18	62	19	41	18	50	17	34	28.9	30.6	60.4	-1	-1	-1
2/20/2019	3:19:43 PM	5	205	16	18	22	18	17	62	20	41	18	50	18	34	28.9	30.6	60.4	-1	-1	-1
2/20/2019	3:19:43 PM	208	206	17	17	22	17	18	62	20	41	18	50	17	35	28.9	30.6	60.4	-1	-1	-1
2/20/2019	3:19:43 PM	411	207	17	18	22	17	18	62	19	41	18	51	17	34	28.9	30.6	60.4	-1	-1	-1
2/20/2019	3:19:43 PM	614	208	17	18	22	17	17	62	19	41	18	50	17	34	28.9	30.6	60.4	-1	-1	-1
2/20/2019	3:19:43 PM	802	209	17	18	22	17	18	62	19	41	18	50	17	34	28.9	30.6	60.4	-1	-1	-1
2/20/2019	3:19:44 PM	5	210	17	18	22	17	18	62	19	41	18	51	17	35	28.9	30.6	60.4	-1	-1	-1
2/20/2019	3:19:44 PM	208	211	17	18	22	18	17	62	20	41	18	50	17	34	28.9	30.6	60.4	-1	-1	-1
2/20/2019	3:19:44 PM	411	212	17	18	22	17	18	62	20	41	18	50	17	35	28.9	30.6	60.4	-1	-1	-1
2/20/2019	3:19:44 PM	604	213	17	18	22	17	18	62	20	41	18	50	17	34	28.9	30.6	60.4	-1	-1	-1
2/20/2019	3:19:44 PM	807	214	16	18	22	18	17	62	20	41	18	50	17	34	28.9	30.6	60.4	-1	-1	-1
2/20/2019	3:19:45 PM	10	215	17	18	22	18	18	62	20	41	19	50	18	34	28.9	30.6	60.4	-1	-1	-1
2/20/2019	3:19:45 PM	213	216	17	18	22	17	17	62	20	41	18	50	17	34	28.9	30.6	60.4	-1	-1	-1
2/20/2019	3:19:45 PM	401	217	17	18	22	17	17	62	19	41	18	50	17	34	28.9	30.6	60.4	-1	-1	-1
2/20/2019	3:19:45 PM	604	218	17	18	22	17	18	62	20	41	18	50	17	34	28.9	30.6	60.4	-1	-1	-1
2/20/2019	3:19:45 PM	807	219	17	17	22	17	18	62	20	41	18	50	17	34	28.9	30.6	60.4	-1	-1	-1
2/20/2019	3:19:46 PM	10	220	17	18	22	17	17	62	20	41	18	50	17	35	28.9	30.6	60.4	-1	-1	-1
2/20/2019	3:19:46 PM	213	221	17	18	22	17	17	62	19	41	18	50	17	34	28.9	30.6	60.4	-1	-1	-1
2/20/2019	3:19:46 PM	401	222	17	18	22	17	18	62	20	41	19	50	17	34	28.9	30.6	60.4	-1	-1	-1
2/20/2019	3:19:46 PM	604	223	17	17	22	17	17	62	20	41	18	50	17	34	28.9	30.6	60.4	-1	-1	-1
2/20/2019	3:19:46 PM	807	224	17	18	22	17	17	62	19	41	18	50	17	34	28.9	30.6	60.4	-1	-1	-1
2/20/2019	3:19:47 PM	10	225	17	18	22	17	18	62	20	41	19	50	17	34	28.9	30.6	60.4	-1	-1	-1
2/20/2019	3:19:47 PM	213	226	17	18	22	17	18	62	19	41	18	50	16	34	28.8	30.6	60.2	-1	-1	-1
2/20/2019	3:19:47 PM	401	227	17	17	22	17	17	62	20	41	18	50	17	35	28.8	30.6	60.2	-1	-1	-1
2/20/2019	3:19:47 PM	604	228	17	18	21	17	18	62	19	41	18	50	17	34	28.8	30.6	60.2	-1	-1	-1
2/20/2019	3:19:47 PM	807	229	17	18	22	17	18	62	20	41	18	50	17	34	28.8	30.6	60.2	-1	-1	-1
2/20/2019	3:19:48 PM	10	230	17	17	23	17	17	62	20	41	18	50	17	35	28.8	30.6	60.2	-1	-1	-1
2/20/2019	3:19:48 PM	213	231	17	18	22	17	17	62	19	41	18	50	17	34	28.8	30.6	60.2	-1	-1	-1
2/20/2019	3:19:48 PM	401	232	17	18	22	17	17	62	20	41	18	50	17	34	28.8	30.6	60.2	-1	-1	-1
2/20/2019	3:19:48 PM	604	233	17	18	22	17	18	62	19	41	18	50	17	34	28.8	30.6	60.2	-1	-1	-1
2/20/2019	3:19:48 PM	807	234	17	18	22	18	17	62	19	41	18	50	17	34	28.8	30.6	60.2	-1	-1	-1
2/20/2019	3:19:49 PM	10	235	17	18	22	17	18	62	20	41	18	50	17	34	28.8	30.6	60.2	-1	-1	-1
2/20/2019	3:19:49 PM	213	236	17	18	22	17	17	62	19	41	18	50	17	34	28.8	30.6	60.2	-1	-1	-1
2/20/2019	3:19:49 PM	401	237	17	17	22	17	17	62	19	41	18	50	17	34	28.8	30.6	60.2	-1	-1	-1
2/20/2019	3:19:49 PM	604	238	17	18	22	17	17	62	19	41	18	50	17	34	28.8	30.6	60.2	-1	-1	-1
2/20/2019	3:19:49 PM	807	239	17	17	22	17	18	61	20	41	18	50	17	34	28.8	30.6	60.2	-1	-1	-1
2/20/2019	3:19:50 PM	10	240	17	18	22	18	17	62	19	41	18	50	17	34	28.8	30.6	60.2	-1	-1	-1
2/20/2019	3:19:50 PM	213	241	17	18	22	17	18	62	20	41	18	50	17	34	28.8	30.6	60.2	-1	-1	-1
2/20/2019	3:19:50 PM	401	242	17	18	22	17	18	62	19	41	18	50	17	34	28.8	30.6	60.2	-1	-1	-1
2/20/2019	3:19:50 PM	604	243	17	18	22	17	17	62	19	41	18	50	17	34	28.8	30.6	60.2	-1	-1	-1
2/20/2019	3:19:50 PM	807	244	17	18	22	17	18	62	20	41	18	50	17	34	28.8	30.6	60.2	-1	-1	-1
2/20/2019	3:19:51 PM	10	245	17	18	22	18	18	62	20	42	18	50	17	34	28.8	30.6	60.2	-1	-1	-1
2/20/2019	3:19:51 PM	213	246	17	18	22	17	18	62	19	41	18	50	17	34	28.8	30.6	60.2	-1	-1	-1
2/20/2019	3:19:51 PM	401	247	17	18	22	17	18	62	20	41	18	50	17	34	28.8	30.6	60.2	-1	-1	-1
2/20/2019	3:19:51 PM	604	248	17	18	22	17	17	62	19	42	18	51	17	34	28.8	30.6	60.2	-1	-1	-1
2/20/2019	3:19:51 PM	807	249	17	18	22	17	18	62	20	41	18	50	17	34	28.8	30.6	60.2	-1	-1	-1
2/20/2019	3:19:52 PM	10	250	17	18	22	17	18	62	19	42	18	51	16	34	28.8	30.6	60.2	-1	-1	-1
2/20/2019	3:19:52 PM	213	251	17	18	22	17	18	62	19	41	18	51	17	34	28.8	30.6	60.2	-1	-1	-1
2/20/2019	3:19:52 PM	401	252	17	18	22	17	17	62	19	42	18	51	17	34	28.8	30.6	60.2	-1	-1	-1
2/20/2019	3:19:52 PM	604	253	17	18	21	17	18	62	19	41	18	51	17	34	28.8	30.6	60.2	-1	-1	-1
2/20/2019	3:19:52 PM	807	254	17	18	22	17	18	62	19	41	18	51	17	34	28.8	30.6	60.2	-1	-1	-1
2/20/2019	3:19:53 PM	10	255	17	18	22	17	18	62	20	42	18	51	17	35	28.8	30.6	60.2	-1	-1	-1
2/20/2019	3:19:53 PM	213	256	17	18	22	17	17	62	19	42	18	51	17	34	28.8	30.6	60.2	-1	-1	-1
2/20/2019	3:19:53 PM	401	257	17	18	22	18	17	62	19	42	18	51	17	34	28.8	30.6	60.2	-1	-1	-1
2/20/2019	3:19:53 PM	604	258	17	18	22	17	18	62	19	41	18	50	17	34	28.8	30.6	60.2	-1	-1	-1
2/20/2019	3:19:53 PM	807	259	17	18	22	17	18	62	19	42	18	51	17	34	28.8	30.6	60.2	-1	-1	-1
2/20/2019	3:19:54 PM	10	260	17	18	22	17	17	62	19	42	17	51	17	35	28.8	30.6	60.2	-1	-1	-1
2/20/2019	3:19:54 PM	213	261	17	18	21	17	18	62	19	41	18	51	17	34	28.8	30.6	60.2	-1	-1	-1
2/20/2019	3:19:54 PM	401	262	17	18	22	17	18	62	19	41	18	51	17	34	28.8	30.6	60.2	-1	-1	-1
2/20/2019	3:19:54 PM	604	263	17	18	22	17	18	62	19	42	18	51	17	34	28.8	30.6	60.2	-1	-1	-1
2/20/2019	3:19:54 PM	807	264	17	18	22	17	17	62	19	42	18	51	17	34	28.8	30.6	60.2	-1	-1	-1
2/20/2019	3:19:55 PM	10	265	17	18	22	17	18	62	20	42	18	50	18	34	28.8	30.6	60.2	-1	-1	-1
2/20/2019	3:19:55 PM	213	266	17	18	22	17	18	62	19	42	18	51	17	35	28.8	30.6	60.2	-1	-1	-1
2/20/2019	3:19:55 PM	401	267	17	17	22	17	17	62	20	42	18	51	17	35	28.8	30.6	60.2	-1	-1	-1
2/20/2019	3:19:55 PM	604	268	17	18	21	17	17	62	19	41	18	51	17	34	28.8	30.5	59.5	-1	-1	-1
2/20/2019	3:19:55 PM	807	269	17	18	22	17	17	62	19	42	18	51	17	34	28.8	30.5	59.5	-1	-1	-1
2/20/2019	3:19:56 PM	10	270	17	18	22	17	18	62	20	42	18	51	17	34	28.8	30.5	59.5	-1	-1	-1
2/20/2019	3:19:56 PM	213	271	17	18	22	17	17	62	19	42	18	51	17	35	28.8	30.5	59.5	-1	-1	-1
2/20/2019	3:19:56 PM	401	272	17	18	22	18	17	62	19	42	18	51	17	34	28.8	30.5	59.5	-1	-1	-1
2/20/2019	3:19:56 PM	604	273	17	18	22	17	18	62	20	41	18	50	17	34	28.8	30.5	59.5	-1	-1	-1
2/20/2019	3:19:56 PM	807	274	17	18	22	17	18	62	19	41	18	51	17	34	28.8	30.5	59.5	-1	-1	-1
2/20/2019	3:19:57 PM	10	275	17	18	22	18	18	62	19	42	18	51	17	34	28.8	30.5	59.5	-1	-1	-1
2/20/2019	3:19:57 PM	213	276	17	18	22	18	18	62	20	41	18	50	17	34	28.8	30.5	59.5	-1	-1	-1
2/20/2019	3:19:57 PM	401	277	17	18	22	17	18	62	20	42	18	51	17	34	28.8	30.5	59.5	-1	-1	-1
2/20/2019	3:19:57 PM	604	278	17	18	22	17	17	62	20	42	18	51	17	34	28.8	30.5	59.5	-1	-1	-1
2/20/2019	3:19:57 PM	807	279	17	18	22	17	17	62	19	42	18	51	17	34	28.8	30.5	59.5	-1	-1	-1
2/20/2019	3:19:58 PM	10	280	17	18	22	17	18	62	19	42	18	51	17	34	28.8	30.5	59.5	-1	-1	-1
2/20/2019	3:19:58 PM	213	281	17	18	22	17	17	62	20	42	18	51	17	34	28.8	30.5	59.5	-1	-1	-1
2/20/2019	3:19:58 PM	401	282	16	18	22	18	17	62	20	42	18	51	17	34	28.8	30.5	59.5	-1	-1	-1
2/20/2019	3:19:58 PM	604	283	17	18	22	17	18	62	19	41	18	51	17	34	28.8	30.5	59.5	-1	-1	-1
2/20/2019	3:19:58 PM	807	284	17	18	22	17	17	62	19	42	18	51	17	34	28.8	30.5	59.5	-1	-1	-1
2/20/2019	3:19:59 PM	10	285	17	18	22	17	17	62	19	42	18	51	17	34	28.8	30.5	59.5	-1	-1	-1
2/20/2019	3:19:59 PM	213	286	17	18	22	17	18	62	19	41	18	51	17	34	28.8	30.5	59.5	-1	-1	-1
2/20/2019	3:19:59 PM	401	287	17	18	22	17	18	62	20	41	18	51	17	34	28.8	30.5	59.5	-1	-1	-1
2/20/2019	3:19:59 PM	604	288	17	17	22	17	17	62	19	42	18	51	17	34	28.8	30.5	59.5	-1	-1	-1
2/20/2019	3:19:59 PM	807	289	17	18	22	18	17	62	20	42	18	51	17	34	28.8	30.5	59.5	-1	-1	-1
2/20/2019	3:20:00 PM	10	290	17	18	22	17	18	62	19	42	18	51	17	34	28.8	30.5	59.5	-1	-1	-1
2/20/2019	3:20:00 PM	213	291	17	18	22	17	18	62	20	42	18	51	17	34	28.8	30.5	59.5	-1	-1	-1
2/20/2019	3:20:00 PM	401	292	17	18	22	18	17	62	19	42	18	51	17	35	28.8	30.5	59.5	-1	-1	-1
2/20/2019	3:20:00 PM	604	293	16	18	22	17	17	62	20	42	18	50	17	34	28.8	30.5	59.5	-1	-1	-1
2/20/2019	3:20:00 PM	807	294	17	17	22	17	17	62	20	42	18	51	17	35	28.8	30.5	59.5	-1	-1	-1
2/20/2019	3:20:01 PM	10	295	17	18	22	18	17	62	20	42	18	51	17	34	28.8	30.5	59.5	-1	-1	-1
2/20/2019	3:20:01 PM	213	296	17	18	22	17	18	62	20	42	18	51	17	34	28.8	30.5	59.5	-1	-1	-1
2/20/2019	3:20:01 PM	401	297	17	18	22	17	17	62	20	42	18	51	17	35	28.8	30.5	59.5	-1	-1	-1
2/20/2019	3:20:01 PM	604	298	17	18	21	17	17	62	19	41	18	51	17	34	28.8	30.5	59.5	-1	-1	-1
2/20/2019	3:20:01 PM	807	299	16	18	22	17	17	61	19	41	18	51	17	34	28.8	30.5	59.5	-1	-1	-1
2/20/2019	3:20:02 PM	10	300	17	18	22	17	17	62	20	42	18	51	17	35	28.8	30.5	59.5	-1	-1	-1
2/20/2019	3:20:02 PM	213	301	17	18	22	18	17	62	19	42	18	51	17	34	28.8	30.5	59.5	-1	-1	-1
2/20/2019	3:20:02 PM	401	302	17	18	22	18	17	62	20	41	18	51	18	34	28.8	30.5	59.5	-1	-1	-1
2/20/2019	3:20:02 PM	604	303	17	18	22	17	17	62	20	42	18	51	17	34	28.8	30.5	59.5	-1	-1	-1
2/20/2019	3:20:02 PM	807	304	17	18	22	17	17	62	19	42	18	51	17	34	28.8	30.5	59.5	-1	-1	-1
2/20/2019	3:20:03 PM	10	305	17	18	22	17	18	62	20	41	18	51	17	34	28.8	30.5	59.5	-1	-1	-1
2/20/2019	3:20:03 PM	213	306	17	18	22	17	18	62	19	41	18	51	17	34	28.8	30.5	59.5	-1	-1	-1
2/20/2019	3:20:03 PM	401	307	17	18	22	17	17	62	19	41	18	51	17	34	28.8	30.5	59.5	-1	-1	-1
2/20/2019	3:20:03 PM	604	308	17	18	22	17	17	62	20	41	18	50	17	34	28.8	30.5	59.5	-1	-1	-1
2/20/2019	3:20:03 PM	807	309	17	18	22	17	18	62	19	41	18	51	16	34	28.8	30.5	59.5	-1	-1	-1
2/20/2019	3:20:04 PM	10	310	17	18	22	17	17	62	20	42	18	50	17	34	28.8	30.5	60.5	-1	-1	-1
2/20/2019	3:20:04 PM	213	311	17	17	22	17	18	62	20	41	18	51	17	35	28.8	30.5	60.5	-1	-1	-1
2/20/2019	3:20:04 PM	401	312	17	18	22	17	18	62	20	42	18	51	17	34	28.8	30.5	60.5	-1	-1	-1
2/20/2019	3:20:04 PM	604	313	17	18	22	17	18	61	20	41	18	50	17	34	28.8	30.5	60.5	-1	-1	-1
2/20/2019	3:20:04 PM	807	314	17	18	22	17	18	62	20	41	18	51	17	34	28.8	30.5	60.5	-1	-1	-1
2/20/2019	3:20:05 PM	10	315	17	18	22	17	17	62	19	41	18	51	17	34	28.8	30.5	60.5	-1	-1	-1
2/20/2019	3:20:05 PM	213	316	17	18	22	18	17	62	20	41	18	50	17	34	28.8	30.5	60.5	-1	-1	-1
2/20/2019	3:20:05 PM	401	317	17	18	22	17	18	62	20	41	18	50	17	34	28.8	30.5	60.5	-1	-1	-1
2/20/2019	3:20:05 PM	604	318	17	18	22	17	18	62	19	41	18	51	16	34	28.8	30.5	60.5	-1	-1	-1
2/20/2019	3:20:05 PM	807	319	17	18	22	17	17	62	19	41	18	51	17	34	28.8	30.5	60.5	-1	-1	-1
2/20/2019	3:20:06 PM	10	320	17	18	22	17	18	62	20	41	18	50	17	34	28.8	30.5	60.5	-1	-1	-1
2/20/2019	3:20:06 PM	213	321	17	18	22	17	18	62	20	41	18	50	17	34	28.8	30.5	60.5	-1	-1	-1
2/20/2019	3:20:06 PM	401	322	17	18	22	17	18	62	20	41	18	51	17	34	28.8	30.5	60.5	-1	-1	-1
2/20/2019	3:20:06 PM	604	323	16	18	22	18	17	61	20	41	18	50	17	34	28.8	30.5	60.5	-1	-1	-1
2/20/2019	3:20:06 PM	807	324	17	18	22	17	18	61	20	41	18	50	17	34	28.8	30.5	60.5	-1	-1	-1
2/20/2019	3:20:07 PM	10	325	17	18	22	18	17	62	19	41	18	50	17	34	28.8	30.5	60.5	-1	-1	-1
2/20/2019	3:20:07 PM	213	326	17	18	22	17	17	61	19	41	18	50	17	34	28.8	30.5	60.5	-1	-1	-1
2/20/2019	3:20:07 PM	401	327	17	18	22	17	18	61	20	41	18	50	17	34	28.8	30.5	60.5	-1	-1	-1
2/20/2019	3:20:07 PM	604	328	17	18	22	17	17	61	19	41	18	50	17	34	28.8	30.5	60.5	-1	-1	-1
2/20/2019	3:20:07 PM	807	329	17	18	22	17	17	61	19	41	18	50	17	34	28.8	30.5	60.5	-1	-1	-1
2/20/2019	3:20:08 PM	10	330	17	18	22	17	18	61	19	41	18	50	17	34	28.8	30.5	60.5	-1	-1	-1
2/20/2019	3:20:08 PM	213	331	17	18	22	17	17	61	19	41	18	50	17	34	28.8	30.5	60.5	-1	-1	-1
2/20/2019	3:20:08 PM	401	332	17	18	22	18	17	61	19	41	18	50	17	34	28.8	30.5	60.5	-1	-1	-1
2/20/2019	3:20:08 PM	604	333	17	17	22	17	18	61	20	41	18	50	17	34	28.8	30.5	60.5	-1	-1	-1
2/20/2019	3:20:08 PM	807	334	17	17	22	17	17	61	19	41	18	50	17	34	28.8	30.5	60.5	-1	-1	-1
2/20/2019	3:20:09 PM	10	335	17	18	22	17	18	61	19	41	18	50	17	34	28.8	30.5	60.5	-1	-1	-1
2/20/2019	3:20:09 PM	213	336	17	18	22	17	18	61	19	41	18	51	17	34	28.8	30.5	60.5	-1	-1	-1
2/20/2019	3:20:09 PM	401	337	17	18	22	17	18	61	19	41	18	50	17	34	28.8	30.5	60.5	-1	-1	-1
2/20/2019	3:20:09 PM	604	338	17	18	22	17	18	61	20	41	18	50	17	34	28.8	30.5	60.5	-1	-1	-1
2/20/2019	3:20:09 PM	807	339	17	17	22	17	17	61	20	41	18	50	17	34	28.8	30.5	60.5	-1	-1	-1
2/20/2019	3:20:10 PM	10	340	17	18	22	17	18	61	19	41	18	51	17	34	28.8	30.5	60.5	-1	-1	-1
2/20/2019	3:20:10 PM	213	341	17	18	22	17	18	61	20	41	18	50	17	34	28.8	30.5	60.5	-1	-1	-1
2/20/2019	3:20:10 PM	401	342	17	18	22	17	18	61	20	41	18	51	17	34	28.8	30.5	60.5	-1	-1	-1
2/20/2019	3:20:10 PM	604	343	17	18	22	17	17	61	19	41	18	50	17	34	28.8	30.5	60.5	-1	-1	-1
2/20/2019	3:20:10 PM	807	344	17	17	22	17	18	61	20	41	18	50	17	34	28.8	30.5	60.5	-1	-1	-1
2/20/2019	3:20:11 PM	10	345	17	18	22	17	17	61	20	41	18	50	17	34	28.8	30.5	60.5	-1	-1	-1
2/20/2019	3:20:11 PM	213	346	17	18	22	17	18	61	20	41	18	50	17	34	28.8	30.5	60.5	-1	-1	-1
2/20/2019	3:20:11 PM	401	347	17	18	22	17	18	61	20	41	18	51	17	34	28.8	30.5	60.5	-1	-1	-1
2/20/2019	3:20:11 PM	604	348	17	18	22	17	17	61	19	41	18	50	17	34	28.8	30.5	60.5	-1	-1	-1
2/20/2019	3:20:11 PM	807	349	17	18	22	17	18	61	20	41	18	50	17	34	28.8	30.5	60.5	-1	-1	-1
2/20/2019	3:20:12 PM	10	350	17	18	22	17	17	61	19	41	18	50	17	34	28.8	30.5	60.5	-1	-1	-1
2/20/2019	3:20:12 PM	213	351	17	18	22	18	17	61	20	41	18	50	17	34	28.8	30.5	60.5	-1	-1	-1
2/20/2019	3:20:12 PM	401	352	16	18	22	18	17	61	20	41	18	50	17	34	28.9	30.4	60.6	-1	-1	-1
2/20/2019	3:20:12 PM	604	353	17	17	22	17	18	61	19	41	18	50	17	34	28.9	30.4	60.6	-1	-1	-1
2/20/2019	3:20:12 PM	807	354	17	18	22	17	17	62	19	41	18	50	17	34	28.9	30.4	60.6	-1	-1	-1
2/20/2019	3:20:13 PM	10	355	17	18	22	17	18	61	19	41	18	50	17	34	28.9	30.4	60.6	-1	-1	-1
2/20/2019	3:20:13 PM	213	356	17	18	22	17	17	62	19	41	18	51	17	34	28.9	30.4	60.6	-1	-1	-1
2/20/2019	3:20:13 PM	401	357	17	18	22	17	18	61	20	41	18	50	17	34	28.9	30.4	60.6	-1	-1	-1
2/20/2019	3:20:13 PM	604	358	17	17	22	17	17	61	19	41	18	50	17	34	28.9	30.4	60.6	-1	-1	-1
2/20/2019	3:20:13 PM	807	359	17	18	22	18	17	61	19	41	18	50	17	34	28.9	30.4	60.6	-1	-1	-1
2/20/2019	3:20:14 PM	10	360	17	18	22	17	18	61	20	41	18	50	17	34	28.9	30.4	60.6	-1	-1	-1
2/20/2019	3:20:14 PM	213	361	17	18	22	17	17	62	20	41	18	50	18	34	28.9	30.4	60.6	-1	-1	-1
2/20/2019	3:20:14 PM	401	362	17	18	22	17	17	62	20	41	18	50	17	34	28.9	30.4	60.6	-1	-1	-1
2/20/2019	3:20:14 PM	604	363	17	17	22	17	17	61	19	41	18	50	17	34	28.9	30.4	60.6	-1	-1	-1
2/20/2019	3:20:14 PM	807	364	17	18	22	17	17	61	19	41	18	50	17	34	28.9	30.4	60.6	-1	-1	-1
2/20/2019	3:20:15 PM	10	365	17	18	22	17	18	61	20	41	18	50	17	34	28.9	30.4	60.6	-1	-1	-1
2/20/2019	3:20:15 PM	213	366	17	18	22	17	17	61	19	41	18	51	17	34	28.9	30.4	60.6	-1	-1	-1
2/20/2019	3:20:15 PM	401	367	17	18	22	18	17	61	19	41	18	51	17	34	28.9	30.4	60.6	-1	-1	-1
2/20/2019	3:20:15 PM	604	368	17	18	22	17	17	61	19	41	18	51	17	34	28.9	30.4	60.6	-1	-1	-1
2/20/2019	3:20:15 PM	807	369	17	18	22	17	18	61	20	41	18	50	17	34	28.9	30.4	60.6	-1	-1	-1
2/20/2019	3:20:16 PM	10	370	17	18	22	17	18	61	19	41	18	50	17	34	28.9	30.4	60.6	-1	-1	-1
2/20/2019	3:20:16 PM	213	371	17	18	22	17	17	62	19	41	18	50	17	34	28.9	30.4	60.6	-1	-1	-1
2/20/2019	3:20:16 PM	401	372	17	18	22	18	18	62	20	41	18	50	17	34	28.9	30.4	60.6	-1	-1	-1
2/20/2019	3:20:16 PM	604	373	17	18	22	17	17	61	20	41	18	50	17	34	28.9	30.4	60.6	-1	-1	-1
2/20/2019	3:20:16 PM	807	374	17	18	22	17	17	61	20	41	18	50	17	34	28.9	30.4	60.6	-1	-1	-1
2/20/2019	3:20:17 PM	10	375	17	18	22	17	17	61	19	41	18	50	17	34	28.9	30.4	60.6	-1	-1	-1
2/20/2019	3:20:17 PM	213	376	17	18	22	17	18	61	20	41	18	50	17	34	28.9	30.4	60.6	-1	-1	-1
2/20/2019	3:20:17 PM	401	377	17	18	22	17	18	61	19	41	18	51	17	34	28.9	30.4	60.6	-1	-1	-1
2/20/2019	3:20:17 PM	604	378	17	17	22	17	17	61	19	41	18	50	17	34	28.9	30.4	60.6	-1	-1	-1
2/20/2019	3:20:17 PM	807	379	17	18	22	18	17	61	19	41	18	50	17	34	28.9	30.4	60.6	-1	-1	-1
2/20/2019	3:20:18 PM	10	380	17	18	22	17	17	61	19	41	18	50	17	34	28.9	30.4	60.6	-1	-1	-1
2/20/2019	3:20:18 PM	213	381	17	18	22	17	18	61	19	41	18	50	17	34	28.9	30.4	60.6	-1	-1	-1
2/20/2019	3:20:18 PM	401	382	17	17	22	17	18	61	20	41	18	50	17	35	28.9	30.4	60.6	-1	-1	-1
2/20/2019	3:20:18 PM	604	383	17	18	22	17	17	61	19	41	18	50	17	34	28.9	30.4	60.6	-1	-1	-1
2/20/2019	3:20:18 PM	807	384	17	18	22	17	17	61	19	41	18	50	17	34	28.9	30.4	60.6	-1	-1	-1
2/20/2019	3:20:19 PM	10	385	17	18	22	17	18	61	19	41	18	50	17	34	28.9	30.4	60.6	-1	-1	-1
2/20/2019	3:20:19 PM	213	386	17	18	22	17	18	62	19	41	18	51	16	34	28.9	30.4	60.6	-1	-1	-1
2/20/2019	3:20:19 PM	401	387	17	18	22	17	17	61	19	41	18	51	17	34	28.9	30.4	60.6	-1	-1	-1
2/20/2019	3:20:19 PM	604	388	17	18	22	17	17	61	19	41	18	50	17	34	28.9	30.4	60.6	-1	-1	-1
2/20/2019	3:20:19 PM	807	389	17	17	22	17	18	61	20	41	18	50	17	34	28.9	30.4	60.6	-1	-1	-1
2/20/2019	3:20:20 PM	10	390	17	18	22	17	18	61	20	41	18	50	17	34	28.9	30.4	60.6	-1	-1	-1
2/20/2019	3:20:20 PM	213	391	17	18	22	18	17	61	20	41	18	50	17	34	28.9	30.4	60.6	-1	-1	-1
2/20/2019	3:20:20 PM	401	392	17	18	22	18	17	61	20	41	18	50	17	34	28.9	30.4	60.6	-1	-1	-1
2/20/2019	3:20:20 PM	604	393	17	18	22	17	17	61	19	41	18	50	17	34	28.9	30.4	60.6	-1	-1	-1
2/20/2019	3:20:20 PM	807	394	17	18	22	17	17	61	19	41	18	50	17	34	28.9	30.4	60.6	-1	-1	-1
2/20/2019	3:20:21 PM	10	395	17	18	22	17	18	61	20	41	18	50	17	34	28.9	30.4	60.6	-1	-1	-1
2/20/2019	3:20:21 PM	213	396	17	18	22	17	18	61	20	41	18	50	17	34	28.9	30.4	60.6	-1	-1	-1
2/20/2019	3:20:21 PM	401	397	17	18	22	17	18	61	20	40	18	50	17	34	28.9	30.4	60.6	-1	-1	-1
2/20/2019	3:20:21 PM	604	398	17	18	22	17	17	61	19	40	18	51	17	34	28.9	30.4	60.6	-1	-1	-1
2/20/2019	3:20:21 PM	807	399	17	18	22	17	17	61	20	41	18	50	17	34	28.9	30.4	60.6	-1	-1	-1
2/20/2019	3:20:22 PM	10	400	17	17	22	17	17	61	20	41	18	50	17	34	28.9	30.4	60.6	-1	-1	-1
2/20/2019	3:20:22 PM	213	401	17	18	22	17	17	61	19	41	18	50	17	34	28.9	30.4	60.6	-1	-1	-1
2/20/2019	3:20:22 PM	401	402	17	18	22	17	17	61	19	41	18	51	17	34	28.9	30.4	60.6	-1	-1	-1
2/20/2019	3:20:22 PM	604	403	17	18	22	17	18	61	20	41	18	50	17	34	28.9	30.4	60.6	-1	-1	-1
2/20/2019	3:20:22 PM	813	404	17	18	22	18	17	61	19	41	18	51	17	34	28.9	30.4	60.6	-1	-1	-1
2/20/2019	3:20:23 PM	1	405	17	18	22	17	17	61	20	41	18	50	17	34	28.9	30.4	60.6	-1	-1	-1
2/20/2019	3:20:23 PM	204	406	17	17	22	17	18	61	20	41	18	50	17	34	28.9	30.4	60.6	-1	-1	-1
2/20/2019	3:20:23 PM	407	407	17	17	22	17	17	61	19	41	18	51	17	34	28.9	30.4	60.6	-1	-1	-1
2/20/2019	3:20:23 PM	607	408	16	18	22	17	17	61	19	41	18	50	17	34	28.9	30.4	60.6	-1	-1	-1
2/20/2019	3:20:23 PM	810	409	17	17	22	17	18	61	19	41	18	50	17	34	28.9	30.4	60.6	-1	-1	-1
2/20/2019	3:20:24 PM	14	410	17	18	22	17	17	62	19	41	18	51	17	34	28.9	30.4	60.6	-1	-1	-1
2/20/2019	3:20:24 PM	201	411	17	18	22	17	17	62	19	41	18	51	17	34	28.9	30.4	60.6	-1	-1	-1
2/20/2019	3:20:24 PM	404	412	16	18	22	17	17	61	20	41	18	50	17	34	28.9	30.4	60.6	-1	-1	-1
2/20/2019	3:20:24 PM	607	413	17	17	22	17	17	61	19	41	18	50	17	34	28.9	30.4	60.6	-1	-1	-1
2/20/2019	3:20:24 PM	810	414	17	18	22	17	17	62	19	41	18	51	17	34	28.9	30.4	60.6	-1	-1	-1
2/20/2019	3:20:25 PM	14	415	17	18	22	17	18	61	20	40	18	50	17	34	28.9	30.4	60.6	-1	-1	-1
2/20/2019	3:20:25 PM	206	416	17	18	22	17	18	61	19	41	18	50	17	34	28.9	30.4	60.6	-1	-1	-1
2/20/2019	3:20:25 PM	409	417	17	18	22	17	17	61	19	41	18	51	17	34	28.9	30.4	60.6	-1	-1	-1
2/20/2019	3:20:25 PM	613	418	16	18	22	18	17	61	20	41	18	50	17	34	28.9	30.4	60.6	-1	-1	-1
2/20/2019	3:20:25 PM	816	419	17	18	22	17	18	61	20	40	19	51	17	34	28.9	30.4	60.6	-1	-1	-1
2/20/2019	3:20:26 PM	5	420	17	18	22	17	18	61	19	40	18	51	17	34	28.9	30.4	60.6	-1	-1	-1
2/20/2019	3:20:26 PM	208	421	17	18	22	17	17	62	19	40	18	51	17	34	28.9	30.4	60.6	-1	-1	-1
2/20/2019	3:20:26 PM	411	422	17	18	22	17	18	61	20	40	18	50	17	34	28.9	30.4	60.6	-1	-1	-1
2/20/2019	3:20:26 PM	614	423	17	18	22	17	18	62	19	41	18	51	17	34	28.9	30.4	60.6	-1	-1	-1
2/20/2019	3:20:26 PM	806	424	17	18	22	18	17	62	19	41	18	51	17	34	28.9	30.4	60.6	-1	-1	-1
2/20/2019	3:20:27 PM	9	425	17	18	22	17	18	61	20	40	18	50	17	34	28.9	30.4	60.6	-1	-1	-1
2/20/2019	3:20:27 PM	212	426	17	18	22	17	18	62	19	40	18	51	17	34	28.9	30.4	60.6	-1	-1	-1
2/20/2019	3:20:27 PM	415	427	17	18	21	17	18	62	19	40	18	51	17	34	28.9	30.4	60.6	-1	-1	-1
2/20/2019	3:20:27 PM	603	428	17	18	22	17	17	62	20	41	18	50	17	34	28.9	30.4	60.6	-1	-1	-1
2/20/2019	3:20:27 PM	806	429	17	18	22	17	18	61	20	41	18	50	17	34	28.9	30.4	60.6	-1	-1	-1
2/20/2019	3:20:28 PM	9	430	16	18	22	17	17	61	19	41	18	50	17	34	28.9	30.4	60.6	-1	-1	-1
2/20/2019	3:20:28 PM	212	431	17	18	22	17	18	61	20	40	18	51	17	34	28.9	30.4	60.6	-1	-1	-1
2/20/2019	3:20:28 PM	415	432	17	18	22	17	18	62	19	41	18	51	17	34	28.9	30.4	60.6	-1	-1	-1
2/20/2019	3:20:28 PM	603	433	17	18	22	17	17	62	19	41	18	50	17	34	28.9	30.4	60.6	-1	-1	-1
2/20/2019	3:20:28 PM	806	434	17	18	22	17	18	61	20	40	18	50	17	34	28.9	30.4	60.6	-1	-1	-1
2/20/2019	3:20:29 PM	9	435	17	17	22	17	17	61	19	40	18	50	17	34	28.9	30.4	60.6	-1	-1	-1
2/20/2019	3:20:29 PM	212	436	17	18	23	17	18	62	19	40	18	50	17	34	28.9	30.3	60.7	-1	-1	-1
2/20/2019	3:20:29 PM	415	437	17	18	22	17	18	62	19	41	18	51	17	34	28.9	30.3	60.7	-1	-1	-1
2/20/2019	3:20:29 PM	603	438	17	18	22	17	17	62	19	41	18	51	17	34	28.9	30.3	60.7	-1	-1	-1
2/20/2019	3:20:29 PM	806	439	17	18	22	17	18	61	20	40	18	50	17	34	28.9	30.3	60.7	-1	-1	-1
2/20/2019	3:20:30 PM	9	440	17	18	22	17	17	62	19	41	18	50	17	34	28.9	30.3	60.7	-1	-1	-1
2/20/2019	3:20:30 PM	212	441	17	18	22	17	18	61	20	40	18	51	17	34	28.9	30.3	60.7	-1	-1	-1
2/20/2019	3:20:30 PM	415	442	17	17	22	17	18	61	19	41	18	51	17	34	28.9	30.3	60.7	-1	-1	-1
2/20/2019	3:20:30 PM	603	443	17	17	22	17	18	62	19	41	18	51	17	34	28.9	30.3	60.7	-1	-1	-1
2/20/2019	3:20:30 PM	806	444	17	18	22	17	17	61	20	41	18	50	17	34	28.9	30.3	60.7	-1	-1	-1
2/20/2019	3:20:31 PM	9	445	17	18	22	17	18	61	19	40	18	50	17	34	28.9	30.3	60.7	-1	-1	-1
2/20/2019	3:20:31 PM	212	446	17	18	22	17	17	61	19	40	18	50	17	34	28.9	30.3	60.7	-1	-1	-1
2/20/2019	3:20:31 PM	415	447	17	18	22	18	17	62	20	41	18	50	18	34	28.9	30.3	60.7	-1	-1	-1
2/20/2019	3:20:31 PM	603	448	17	18	22	17	17	62	19	40	18	51	17	34	28.9	30.3	60.7	-1	-1	-1
2/20/2019	3:20:31 PM	806	449	17	17	22	17	17	61	20	41	18	50	17	34	28.9	30.3	60.7	-1	-1	-1
2/20/2019	3:20:32 PM	9	450	17	18	22	17	17	61	19	40	18	51	16	34	28.9	30.3	60.7	-1	-1	-1
2/20/2019	3:20:32 PM	212	451	17	18	22	17	17	61	19	40	18	50	17	34	28.9	30.3	60.7	-1	-1	-1
2/20/2019	3:20:32 PM	415	452	17	18	22	17	18	61	20	40	18	50	17	34	28.9	30.3	60.7	-1	-1	-1
2/20/2019	3:20:32 PM	603	453	17	17	22	17	17	61	20	40	18	51	17	34	28.9	30.3	60.7	-1	-1	-1
2/20/2019	3:20:32 PM	806	454	16	18	22	18	17	61	20	40	18	50	17	34	28.9	30.3	60.7	-1	-1	-1
2/20/2019	3:20:33 PM	9	455	17	17	22	17	18	61	19	40	18	51	17	34	28.9	30.3	60.7	-1	-1	-1
2/20/2019	3:20:33 PM	212	456	17	18	22	17	17	62	19	40	18	51	17	34	28.9	30.3	60.7	-1	-1	-1
2/20/2019	3:20:33 PM	415	457	17	18	22	17	18	61	20	40	18	50	17	34	28.9	30.3	60.7	-1	-1	-1
2/20/2019	3:20:33 PM	603	458	17	18	22	17	18	61	20	40	19	51	17	34	28.9	30.3	60.7	-1	-1	-1
2/20/2019	3:20:33 PM	806	459	17	18	22	17	17	61	19	41	18	51	17	34	28.9	30.3	60.7	-1	-1	-1
2/20/2019	3:20:34 PM	9	460	17	18	22	17	17	61	19	40	18	50	17	34	28.9	30.3	60.7	-1	-1	-1
2/20/2019	3:20:34 PM	212	461	17	18	22	17	18	61	20	40	18	50	17	34	28.9	30.3	60.7	-1	-1	-1
2/20/2019	3:20:34 PM	415	462	17	18	22	17	17	62	19	41	18	51	17	34	28.9	30.3	60.7	-1	-1	-1
2/20/2019	3:20:34 PM	603	463	17	18	22	18	18	62	20	41	18	50	17	34	28.9	30.3	60.7	-1	-1	-1
2/20/2019	3:20:34 PM	806	464	17	18	22	17	17	61	20	40	18	50	17	34	28.9	30.3	60.7	-1	-1	-1
2/20/2019	3:20:35 PM	9	465	16	17	22	17	17	61	19	40	18	50	17	34	28.9	30.3	60.7	-1	-1	-1
2/20/2019	3:20:35 PM	212	466	17	18	22	17	17	61	20	40	18	50	17	34	28.9	30.3	60.7	-1	-1	-1
2/20/2019	3:20:35 PM	415	467	17	18	22	17	18	61	19	40	18	51	17	34	28.9	30.3	60.7	-1	-1	-1
2/20/2019	3:20:35 PM	603	468	17	18	22	17	17	61	19	40	18	51	17	34	28.9	30.3	60.7	-1	-1	-1
2/20/2019	3:20:35 PM	806	469	17	17	22	17	18	61	20	40	18	50	17	34	28.9	30.3	60.7	-1	-1	-1
2/20/2019	3:20:36 PM	9	470	17	17	22	17	17	61	19	40	18	50	17	34	28.9	30.3	60.7	-1	-1	-1
2/20/2019	3:20:36 PM	212	471	17	18	22	17	18	61	19	40	18	50	17	34	28.9	30.3	60.7	-1	-1	-1
2/20/2019	3:20:36 PM	415	472	17	18	22	17	18	61	19	40	18	50	17	34	28.9	30.3	60.7	-1	-1	-1
2/20/2019	3:20:36 PM	603	473	17	18	22	18	17	61	19	40	18	50	17	34	28.9	30.3	60.7	-1	-1	-1
2/20/2019	3:20:36 PM	806	474	17	18	22	17	18	61	19	40	18	50	17	34	28.9	30.3	60.7	-1	-1	-1
2/20/2019	3:20:37 PM	9	475	17	18	21	17	18	61	19	40	18	50	16	34	28.9	30.3	60.7	-1	-1	-1
2/20/2019	3:20:37 PM	212	476	17	18	22	17	17	61	19	40	18	50	17	34	28.9	30.3	60.7	-1	-1	-1
2/20/2019	3:20:37 PM	415	477	17	17	22	17	17	61	20	40	18	50	17	34	28.9	30.3	60.7	-1	-1	-1
2/20/2019	3:20:37 PM	603	478	17	17	22	17	17	61	20	40	18	50	17	34	28.9	30.2	59.9	-1	-1	-1
2/20/2019	3:20:37 PM	806	479	17	18	22	17	17	61	19	40	18	50	17	34	28.9	30.2	59.9	-1	-1	-1
2/20/2019	3:20:38 PM	9	480	17	18	22	17	18	61	20	39	18	50	17	34	28.9	30.2	59.9	-1	-1	-1
2/20/2019	3:20:38 PM	212	481	17	18	22	17	18	61	19	40	18	50	17	34	28.9	30.2	59.9	-1	-1	-1
2/20/2019	3:20:38 PM	415	482	17	18	22	17	18	61	19	40	18	50	17	34	28.9	30.2	59.9	-1	-1	-1
2/20/2019	3:20:38 PM	603	483	17	18	22	17	18	61	20	40	18	50	17	34	28.9	30.2	59.9	-1	-1	-1
2/20/2019	3:20:38 PM	806	484	17	18	22	17	18	61	19	40	18	50	17	34	28.9	30.2	59.9	-1	-1	-1
2/20/2019	3:20:39 PM	9	485	16	18	22	17	17	61	19	40	18	50	17	34	28.9	30.2	59.9	-1	-1	-1
2/20/2019	3:20:39 PM	212	486	17	18	22	17	17	61	20	40	18	50	17	34	28.9	30.2	59.9	-1	-1	-1
2/20/2019	3:20:39 PM	415	487	17	18	22	17	17	61	19	40	18	50	17	34	28.9	30.2	59.9	-1	-1	-1
2/20/2019	3:20:39 PM	603	488	17	18	22	17	17	61	20	39	18	50	17	33	28.9	30.2	59.9	-1	-1	-1
2/20/2019	3:20:39 PM	806	489	17	17	22	17	18	61	18	40	18	50	17	34	28.9	30.2	59.9	-1	-1	-1
2/20/2019	3:20:40 PM	9	490	16	18	22	17	17	61	19	39	18	50	17	34	28.9	30.2	59.9	-1	-1	-1
2/20/2019	3:20:40 PM	212	491	17	18	22	17	18	61	20	39	18	50	17	34	28.9	30.2	59.9	-1	-1	-1
2/20/2019	3:20:40 PM	415	492	17	18	22	17	18	61	19	40	18	50	17	34	28.9	30.2	59.9	-1	-1	-1
2/20/2019	3:20:40 PM	603	493	17	18	22	17	17	61	19	40	18	50	17	34	28.9	30.2	59.9	-1	-1	-1
2/20/2019	3:20:40 PM	806	494	17	18	22	17	18	61	20	39	18	50	17	34	28.9	30.2	59.9	-1	-1	-1
2/20/2019	3:20:41 PM	9	495	17	18	22	17	17	61	19	40	18	50	17	34	28.9	30.2	59.9	-1	-1	-1
2/20/2019	3:20:41 PM	212	496	17	18	22	17	18	61	20	39	18	49	17	34	28.9	30.2	59.9	-1	-1	-1
2/20/2019	3:20:41 PM	415	497	17	18	22	17	18	61	19	40	18	50	17	34	28.9	30.2	59.9	-1	-1	-1
2/20/2019	3:20:41 PM	603	498	17	18	22	17	17	61	19	40	18	50	17	34	28.9	30.2	59.9	-1	-1	-1
2/20/2019	3:20:41 PM	806	499	17	18	22	17	18	61	19	39	18	50	17	34	28.9	30.2	59.9	-1	-1	-1
2/20/2019	3:20:42 PM	9	500	17	18	22	17	17	61	19	39	18	50	17	33	28.9	30.2	59.9	-1	-1	-1
2/20/2019	3:20:42 PM	212	501	17	17	22	17	18	61	19	39	18	50	17	34	28.9	30.2	59.9	-1	-1	-1
2/20/2019	3:20:42 PM	415	502	17	18	22	17	17	61	19	40	18	50	17	34	28.9	30.2	59.9	-1	-1	-1
2/20/2019	3:20:42 PM	603	503	17	18	22	17	18	61	19	39	18	49	17	34	28.9	30.2	59.9	-1	-1	-1
2/20/2019	3:20:42 PM	806	504	17	18	22	17	17	61	19	40	18	50	17	34	28.9	30.2	59.9	-1	-1	-1
2/20/2019	3:20:43 PM	9	505	17	18	22	17	18	60	20	39	18	50	17	33	28.9	30.2	59.9	-1	-1	-1
2/20/2019	3:20:43 PM	212	506	17	18	22	17	18	61	19	39	18	50	17	33	28.9	30.2	59.9	-1	-1	-1
2/20/2019	3:20:43 PM	415	507	17	18	22	17	17	61	19	40	18	50	17	34	28.9	30.2	59.9	-1	-1	-1
2/20/2019	3:20:43 PM	603	508	17	18	21	17	18	61	19	39	18	50	17	34	28.9	30.2	59.9	-1	-1	-1
2/20/2019	3:20:43 PM	806	509	17	18	22	17	18	61	19	39	18	49	17	34	28.9	30.2	59.9	-1	-1	-1
2/20/2019	3:20:44 PM	9	510	17	18	22	17	17	60	20	39	18	50	17	34	28.9	30.2	59.9	-1	-1	-1
2/20/2019	3:20:44 PM	212	511	17	18	22	17	17	61	19	40	18	50	17	34	28.9	30.2	59.9	-1	-1	-1
2/20/2019	3:20:44 PM	415	512	17	18	22	17	18	60	19	39	18	49	17	34	28.9	30.2	59.9	-1	-1	-1
2/20/2019	3:20:44 PM	603	513	17	18	22	17	17	60	19	39	18	49	17	34	28.9	30.2	59.9	-1	-1	-1
2/20/2019	3:20:44 PM	806	514	17	18	22	18	17	61	19	39	18	49	17	34	28.9	30.2	59.9	-1	-1	-1
2/20/2019	3:20:45 PM	9	515	16	17	22	17	17	60	20	39	18	49	17	34	28.9	30.2	59.9	-1	-1	-1
2/20/2019	3:20:45 PM	212	516	17	17	22	18	17	60	20	39	18	50	17	34	28.9	30.2	59.9	-1	-1	-1
2/20/2019	3:20:45 PM	415	517	17	18	22	17	17	61	20	39	18	49	17	34	28.9	30.2	59.9	-1	-1	-1
2/20/2019	3:20:45 PM	603	518	16	18	22	17	17	61	20	39	18	49	17	34	28.9	30.2	59.9	-1	-1	-1
2/20/2019	3:20:45 PM	806	519	17	17	22	17	18	61	20	39	18	50	17	34	28.9	30.2	59.9	-1	-1	-1
2/20/2019	3:20:46 PM	9	520	17	18	22	17	17	61	18	39	18	50	17	33	28.8	30.2	59.9	-1	-1	-1
2/20/2019	3:20:46 PM	212	521	17	18	22	17	18	60	19	39	18	49	17	34	28.8	30.2	59.9	-1	-1	-1
2/20/2019	3:20:46 PM	415	522	17	18	22	17	18	61	18	39	18	50	17	34	28.8	30.2	59.9	-1	-1	-1
2/20/2019	3:20:46 PM	603	523	17	18	22	17	18	61	19	39	18	50	17	33	28.8	30.2	59.9	-1	-1	-1
2/20/2019	3:20:46 PM	806	524	17	18	22	17	17	60	19	39	18	49	17	33	28.8	30.2	59.9	-1	-1	-1
2/20/2019	3:20:47 PM	9	525	17	17	22	17	18	60	19	39	18	49	17	34	28.8	30.2	59.9	-1	-1	-1
2/20/2019	3:20:47 PM	212	526	17	18	22	18	17	60	20	39	18	49	17	34	28.8	30.2	59.9	-1	-1	-1
2/20/2019	3:20:47 PM	415	527	17	18	22	17	18	60	20	39	18	49	17	33	28.8	30.2	59.9	-1	-1	-1
2/20/2019	3:20:47 PM	603	528	17	18	22	17	17	61	20	39	18	50	17	34	28.8	30.2	59.9	-1	-1	-1
2/20/2019	3:20:47 PM	806	529	16	18	22	17	17	61	20	39	18	49	17	33	28.8	30.2	59.9	-1	-1	-1
2/20/2019	3:20:48 PM	9	530	16	18	22	17	17	60	20	39	18	49	17	34	28.8	30.2	59.9	-1	-1	-1
2/20/2019	3:20:48 PM	212	531	17	18	22	18	17	61	19	39	18	50	17	33	28.8	30.2	59.9	-1	-1	-1
2/20/2019	3:20:48 PM	415	532	17	18	22	17	18	61	19	39	18	49	17	33	28.8	30.2	59.9	-1	-1	-1
2/20/2019	3:20:48 PM	603	533	17	18	22	17	17	60	19	39	18	49	17	34	28.8	30.2	59.9	-1	-1	-1
2/20/2019	3:20:48 PM	806	534	17	18	22	17	17	61	19	39	18	49	17	33	28.8	30.2	59.9	-1	-1	-1
2/20/2019	3:20:49 PM	9	535	17	18	22	17	18	60	20	39	18	49	17	33	28.8	30.2	59.9	-1	-1	-1
2/20/2019	3:20:49 PM	212	536	17	18	22	18	17	61	19	39	18	49	17	33	28.8	30.2	59.9	-1	-1	-1
2/20/2019	3:20:49 PM	415	537	17	18	22	17	18	60	20	39	18	49	17	33	28.8	30.2	59.9	-1	-1	-1
2/20/2019	3:20:49 PM	603	538	17	18	22	17	18	60	19	39	18	49	17	33	28.8	30.2	59.9	-1	-1	-1
2/20/2019	3:20:49 PM	806	539	16	17	22	17	17	60	19	39	18	49	17	34	28.8	30.2	59.9	-1	-1	-1
2/20/2019	3:20:50 PM	9	540	16	18	22	17	17	60	20	39	18	49	17	33	28.8	30.2	59.9	-1	-1	-1
2/20/2019	3:20:50 PM	212	541	17	18	22	17	18	61	19	39	18	50	17	34	28.8	30.2	59.9	-1	-1	-1
2/20/2019	3:20:50 PM	415	542	17	18	22	17	18	61	19	39	18	49	17	33	28.8	30.2	59.9	-1	-1	-1
2/20/2019	3:20:50 PM	603	543	17	18	22	17	18	61	20	39	18	49	17	33	28.8	30.2	59.9	-1	-1	-1
2/20/2019	3:20:50 PM	806	544	17	18	22	17	17	61	19	39	18	49	17	33	28.8	30.2	59.9	-1	-1	-1
2/20/2019	3:20:51 PM	9	545	17	18	21	17	18	61	19	39	19	49	17	33	28.8	30.2	59.9	-1	-1	-1
2/20/2019	3:20:51 PM	212	546	17	18	22	17	18	61	19	39	18	49	17	33	28.8	30.2	59.9	-1	-1	-1
2/20/2019	3:20:51 PM	415	547	17	18	21	17	17	61	20	39	18	49	17	33	28.8	30.2	59.9	-1	-1	-1
2/20/2019	3:20:51 PM	603	548	17	18	22	17	18	60	20	39	18	49	17	33	28.8	30.2	59.9	-1	-1	-1
2/20/2019	3:20:51 PM	806	549	17	18	22	17	18	61	19	39	18	49	16	33	28.8	30.2	59.9	-1	-1	-1
2/20/2019	3:20:52 PM	9	550	17	18	22	17	18	61	20	39	18	49	17	33	28.8	30.2	59.9	-1	-1	-1
2/20/2019	3:20:52 PM	212	551	17	18	22	17	18	61	20	39	18	49	17	33	28.8	30.2	59.9	-1	-1	-1
2/20/2019	3:20:52 PM	415	552	17	18	22	17	18	61	20	39	18	49	17	33	28.8	30.2	59.9	-1	-1	-1
2/20/2019	3:20:52 PM	603	553	17	18	22	17	18	60	20	38	18	49	17	33	28.8	30.2	59.9	-1	-1	-1
2/20/2019	3:20:52 PM	806	554	17	18	22	17	18	60	19	38	18	49	17	33	28.8	30.2	59.9	-1	-1	-1
2/20/2019	3:20:53 PM	9	555	17	18	22	17	18	61	19	38	18	49	17	33	28.8	30.2	59.9	-1	-1	-1
2/20/2019	3:20:53 PM	212	556	17	18	22	17	18	60	19	39	18	49	17	34	28.8	30.2	59.9	-1	-1	-1
2/20/2019	3:20:53 PM	415	557	17	18	21	17	17	61	19	39	18	49	17	33	28.8	30.2	59.9	-1	-1	-1
2/20/2019	3:20:53 PM	603	558	17	18	21	17	17	60	19	39	18	49	17	33	28.8	30.2	59.9	-1	-1	-1
2/20/2019	3:20:53 PM	806	559	17	17	22	17	18	60	20	39	18	49	17	33	28.8	30.2	59.9	-1	-1	-1
2/20/2019	3:20:54 PM	9	560	17	18	22	17	18	60	19	39	18	49	17	33	28.8	30.2	59.9	-1	-1	-1
2/20/2019	3:20:54 PM	212	561	17	18	22	17	18	60	20	39	18	49	17	34	28.8	30.2	59.9	-1	-1	-1
2/20/2019	3:20:54 PM	415	562	17	18	22	17	17	60	19	39	18	49	17	33	28.8	30.1	58.8	-1	-1	-1
2/20/2019	3:20:54 PM	603	563	17	18	22	17	17	60	20	38	18	48	17	33	28.8	30.1	58.8	-1	-1	-1
2/20/2019	3:20:54 PM	806	564	17	18	22	17	17	60	19	39	18	49	17	33	28.8	30.1	58.8	-1	-1	-1
2/20/2019	3:20:55 PM	9	565	17	18	22	17	18	60	19	38	18	48	17	33	28.8	30.1	58.8	-1	-1	-1
2/20/2019	3:20:55 PM	212	566	17	18	22	17	18	60	20	39	18	49	17	33	28.8	30.1	58.8	-1	-1	-1
2/20/2019	3:20:55 PM	415	567	17	18	22	17	18	60	19	38	18	48	17	33	28.8	30.1	58.8	-1	-1	-1
2/20/2019	3:20:55 PM	603	568	17	18	22	17	18	60	19	38	18	49	17	34	28.8	30.1	58.8	-1	-1	-1
2/20/2019	3:20:55 PM	806	569	17	18	21	17	17	60	19	38	18	49	17	33	28.8	30.1	58.8	-1	-1	-1
2/20/2019	3:20:56 PM	9	570	17	18	22	17	17	60	20	38	18	48	17	34	28.8	30.1	58.8	-1	-1	-1
2/20/2019	3:20:56 PM	212	571	17	18	22	17	18	60	19	39	18	49	17	34	28.8	30.1	58.8	-1	-1	-1
2/20/2019	3:20:56 PM	415	572	17	18	22	18	17	60	20	39	18	48	17	34	28.8	30.1	58.8	-1	-1	-1
2/20/2019	3:20:56 PM	603	573	16	18	22	17	17	60	20	38	18	48	17	34	28.8	30.1	58.8	-1	-1	-1
2/20/2019	3:20:56 PM	806	574	17	17	22	17	17	60	20	39	18	48	17	34	28.8	30.1	58.8	-1	-1	-1
2/20/2019	3:20:57 PM	9	575	17	17	22	17	17	60	20	39	18	48	17	34	28.8	30.1	58.8	-1	-1	-1
2/20/2019	3:20:57 PM	212	576	17	18	22	17	18	60	20	38	18	48	17	34	28.8	30.1	58.8	-1	-1	-1
2/20/2019	3:20:57 PM	415	577	17	17	22	17	17	60	20	39	18	48	17	34	28.8	30.1	58.8	-1	-1	-1
2/20/2019	3:20:57 PM	603	578	17	18	22	17	17	60	19	39	18	48	17	34	28.8	30.1	58.8	-1	-1	-1
2/20/2019	3:20:57 PM	806	579	17	18	22	17	17	60	20	38	18	48	17	33	28.8	30.1	58.8	-1	-1	-1
2/20/2019	3:20:58 PM	9	580	17	17	22	17	17	60	20	38	18	48	17	34	28.8	30.1	58.8	-1	-1	-1
2/20/2019	3:20:58 PM	212	581	17	18	22	18	18	60	20	38	19	49	17	33	28.8	30.1	58.8	-1	-1	-1
2/20/2019	3:20:58 PM	415	582	17	18	22	17	18	60	20	38	18	48	17	34	28.8	30.1	58.8	-1	-1	-1
2/20/2019	3:20:58 PM	603	583	17	18	22	17	17	60	19	38	18	49	17	34	28.8	30.1	58.8	-1	-1	-1
2/20/2019	3:20:58 PM	806	584	17	18	22	17	17	60	20	38	18	48	17	33	28.8	30.1	58.8	-1	-1	-1
2/20/2019	3:20:59 PM	9	585	17	18	22	17	17	60	19	38	18	48	17	34	28.8	30.1	58.8	-1	-1	-1
2/20/2019	3:20:59 PM	212	586	17	18	22	18	18	60	20	38	18	48	18	34	28.8	30.1	58.8	-1	-1	-1
2/20/2019	3:20:59 PM	415	587	17	18	22	17	18	60	20	38	18	49	17	34	28.8	30.1	58.8	-1	-1	-1
2/20/2019	3:20:59 PM	603	588	17	18	22	17	18	60	19	38	18	49	16	34	28.8	30.1	58.8	-1	-1	-1
2/20/2019	3:20:59 PM	806	589	17	18	21	17	17	60	19	38	18	48	17	33	28.8	30.1	58.8	-1	-1	-1
2/20/2019	3:21:00 PM	9	590	17	18	22	17	17	60	19	39	18	49	17	34	28.8	30.1	58.8	-1	-1	-1
2/20/2019	3:21:00 PM	212	591	17	18	21	17	17	60	20	39	18	48	17	33	28.8	30.1	58.8	-1	-1	-1
2/20/2019	3:21:00 PM	415	592	17	18	22	17	18	60	20	38	18	49	17	33	28.8	30.1	58.8	-1	-1	-1
2/20/2019	3:21:00 PM	603	593	17	17	22	17	17	60	19	39	18	49	17	34	28.8	30.1	58.8	-1	-1	-1
2/20/2019	3:21:00 PM	806	594	17	18	22	17	17	60	19	38	18	49	17	33	28.8	30.1	58.8	-1	-1	-1
2/20/2019	3:21:01 PM	9	595	17	17	22	17	18	60	20	39	18	49	17	33	28.8	30.1	58.8	-1	-1	-1
2/20/2019	3:21:01 PM	212	596	17	18	22	17	18	60	20	38	18	49	17	33	28.8	30.1	58.8	-1	-1	-1
2/20/2019	3:21:01 PM	415	597	17	17	22	17	18	60	20	38	18	49	17	33	28.8	30.1	58.8	-1	-1	-1
2/20/2019	3:21:01 PM	603	598	17	18	22	17	17	60	19	39	18	49	17	33	28.8	30.1	58.8	-1	-1	-1
2/20/2019	3:21:01 PM	806	599	17	18	22	17	18	60	19	38	18	49	17	33	28.8	30.1	58.8	-1	-1	-1
2/20/2019	3:21:02 PM	9	600	17	18	22	17	17	60	19	39	18	49	17	33	28.8	30.1	58.8	-1	-1	-1
2/20/2019	3:21:02 PM	212	601	17	18	22	17	18	60	19	38	18	49	17	33	28.8	30.1	58.8	-1	-1	-1
2/20/2019	3:21:02 PM	415	602	17	18	22	17	18	60	19	38	18	49	17	33	28.8	30.1	58.8	-1	-1	-1
2/20/2019	3:21:02 PM	603	603	17	18	22	17	17	60	19	39	18	49	17	33	28.8	30.1	58.8	-1	-1	-1
2/20/2019	3:21:02 PM	806	604	17	18	22	17	18	60	19	38	18	49	17	33	28.8	30.1	58.1	-1	-1	-1
2/20/2019	3:21:03 PM	9	605	17	18	22	17	17	60	20	39	18	49	16	33	28.8	30.1	58.1	-1	-1	-1
2/20/2019	3:21:03 PM	212	606	17	18	22	18	18	60	20	38	18	49	17	33	28.8	30.1	58.1	-1	-1	-1
2/20/2019	3:21:03 PM	415	607	17	17	22	17	18	60	19	38	17	49	16	33	28.8	30.1	58.1	-1	-1	-1
2/20/2019	3:21:03 PM	603	608	17	18	21	17	17	60	19	39	17	49	17	33	28.8	30.1	58.1	-1	-1	-1
2/20/2019	3:21:03 PM	806	609	17	18	22	17	18	59	19	38	18	48	17	32	28.8	30.1	58.1	-1	-1	-1
2/20/2019	3:21:04 PM	9	610	17	18	22	17	17	60	20	39	18	48	17	33	28.8	30.1	58.1	-1	-1	-1
2/20/2019	3:21:04 PM	209	611	17	18	22	17	18	60	20	38	18	48	17	33	28.8	30.1	58.1	-1	-1	-1
2/20/2019	3:21:04 PM	412	612	17	18	22	17	17	60	19	39	18	49	17	33	28.8	30.1	58.1	-1	-1	-1
2/20/2019	3:21:04 PM	616	613	17	18	22	18	18	60	19	39	18	49	17	33	28.8	30.1	58.1	-1	-1	-1
2/20/2019	3:21:04 PM	803	614	17	17	22	17	18	59	19	38	18	49	17	33	28.8	30.1	58.1	-1	-1	-1
2/20/2019	3:21:05 PM	6	615	17	18	21	17	18	60	19	38	18	48	17	33	28.8	30.1	58.1	-1	-1	-1
2/20/2019	3:21:05 PM	209	616	17	18	22	17	18	60	20	39	18	49	17	33	28.8	30.1	58.1	-1	-1	-1
2/20/2019	3:21:05 PM	412	617	17	18	22	17	17	60	19	39	18	49	17	33	28.8	30.1	58.1	-1	-1	-1
2/20/2019	3:21:05 PM	616	618	17	18	22	17	18	60	19	38	18	49	17	33	28.8	30.1	58.1	-1	-1	-1
2/20/2019	3:21:05 PM	803	619	17	18	22	17	18	59	19	38	18	49	17	33	28.8	30.1	58.1	-1	-1	-1
2/20/2019	3:21:06 PM	6	620	16	18	22	17	17	60	19	38	18	48	17	32	28.8	30.1	58.1	-1	-1	-1
2/20/2019	3:21:06 PM	209	621	17	17	22	17	18	60	19	38	18	49	17	33	28.8	30.1	58.1	-1	-1	-1
2/20/2019	3:21:06 PM	412	622	16	18	22	17	17	60	19	38	18	49	17	32	28.8	30.1	58.1	-1	-1	-1
2/20/2019	3:21:06 PM	601	623	17	18	22	17	18	59	20	38	18	49	17	33	28.8	30.1	58.1	-1	-1	-1
2/20/2019	3:21:06 PM	804	624	16	18	21	17	17	60	19	38	18	49	17	33	28.8	30.1	58.1	-1	-1	-1
2/20/2019	3:21:07 PM	7	625	17	18	22	17	18	58	20	38	18	48	17	33	28.8	30.1	58.1	-1	-1	-1
2/20/2019	3:21:07 PM	211	626	17	18	22	17	17	59	20	38	18	49	17	33	28.8	30.1	58.1	-1	-1	-1
2/20/2019	3:21:07 PM	414	627	17	18	22	17	18	59	19	38	18	49	17	33	28.8	30.1	58.1	-1	-1	-1
2/20/2019	3:21:07 PM	601	628	17	18	21	17	17	60	19	38	18	49	17	33	28.8	30.1	58.1	-1	-1	-1
2/20/2019	3:21:07 PM	804	629	17	18	22	17	18	59	20	38	18	48	17	32	28.8	30.1	58.1	-1	-1	-1
2/20/2019	3:21:08 PM	7	630	17	18	21	17	17	59	19	38	18	49	17	33	28.8	30.1	58.1	-1	-1	-1
2/20/2019	3:21:08 PM	211	631	17	18	22	17	18	59	20	38	18	49	17	33	28.8	30.1	58.1	-1	-1	-1
2/20/2019	3:21:08 PM	414	632	16	18	22	17	18	59	19	38	19	48	17	32	28.8	30.1	58.1	-1	-1	-1
2/20/2019	3:21:08 PM	601	633	16	18	21	18	17	60	19	38	18	48	17	32	28.8	30.1	58.1	-1	-1	-1
2/20/2019	3:21:08 PM	804	634	16	18	21	17	17	59	19	38	18	48	18	32	28.8	30.1	58.1	-1	-1	-1
2/20/2019	3:21:09 PM	7	635	17	18	22	17	18	59	20	37	19	48	17	32	28.8	30.1	58.1	-1	-1	-1
2/20/2019	3:21:09 PM	211	636	17	18	22	17	18	59	19	38	18	49	16	33	28.8	30.1	58.1	-1	-1	-1
2/20/2019	3:21:09 PM	414	637	17	18	21	17	18	60	19	38	18	49	16	33	28.8	30.1	58.1	-1	-1	-1
2/20/2019	3:21:09 PM	601	638	17	18	21	17	17	60	19	38	18	49	16	32	28.8	30.1	58.1	-1	-1	-1
2/20/2019	3:21:09 PM	804	639	17	18	21	17	17	60	18	38	18	49	16	32	28.8	30.1	58.1	-1	-1	-1
2/20/2019	3:21:10 PM	7	640	17	18	21	17	17	59	19	38	18	48	17	33	28.8	30.1	58.1	-1	-1	-1
2/20/2019	3:21:10 PM	211	641	17	18	22	17	18	59	19	37	18	48	17	32	28.8	30.1	58.1	-1	-1	-1
2/20/2019	3:21:10 PM	414	642	17	18	22	17	18	59	19	38	18	48	17	33	28.8	30.1	58.1	-1	-1	-1
2/20/2019	3:21:10 PM	601	643	17	17	22	17	18	59	19	38	18	49	16	33	28.8	30.1	58.1	-1	-1	-1
2/20/2019	3:21:10 PM	804	644	17	18	22	17	17	59	19	38	18	49	17	33	28.8	30.1	58.1	-1	-1	-1
2/20/2019	3:21:11 PM	7	645	17	18	22	17	17	59	19	38	18	48	17	33	28.8	30.1	58.1	-1	-1	-1
2/20/2019	3:21:11 PM	211	646	17	18	22	17	18	59	20	38	18	48	17	32	28.8	30.0	57.9	-1	-1	-1
2/20/2019	3:21:11 PM	414	647	17	17	22	17	17	59	20	38	17	48	17	33	28.8	30.0	57.9	-1	-1	-1
2/20/2019	3:21:11 PM	601	648	17	18	21	17	18	59	19	38	18	49	16	33	28.8	30.0	57.9	-1	-1	-1
2/20/2019	3:21:11 PM	804	649	17	18	21	17	18	59	19	38	18	48	17	32	28.8	30.0	57.9	-1	-1	-1
2/20/2019	3:21:12 PM	7	650	17	18	22	17	17	59	19	38	18	48	17	32	28.8	30.0	57.9	-1	-1	-1
2/20/2019	3:21:12 PM	211	651	17	18	22	17	18	59	20	38	18	48	17	33	28.8	30.0	57.9	-1	-1	-1
2/20/2019	3:21:12 PM	414	652	17	17	22	17	18	59	20	38	18	48	17	33	28.8	30.0	57.9	-1	-1	-1
2/20/2019	3:21:12 PM	601	653	17	17	22	17	17	59	19	38	18	48	17	33	28.8	30.0	57.9	-1	-1	-1
2/20/2019	3:21:12 PM	804	654	17	18	21	17	17	59	19	38	18	48	17	33	28.8	30.0	57.9	-1	-1	-1
2/20/2019	3:21:13 PM	7	655	17	18	21	17	18	59	19	38	18	48	17	32	28.8	30.0	57.9	-1	-1	-1
2/20/2019	3:21:13 PM	211	656	17	18	22	17	18	59	19	38	18	49	17	33	28.8	30.0	57.9	-1	-1	-1
2/20/2019	3:21:13 PM	414	657	17	18	21	17	17	59	19	38	18	48	17	32	28.8	30.0	57.9	-1	-1	-1
2/20/2019	3:21:13 PM	601	658	16	17	22	18	17	59	19	38	17	48	17	33	28.8	30.0	57.9	-1	-1	-1
2/20/2019	3:21:13 PM	804	659	17	18	22	17	18	59	20	37	18	48	17	32	28.8	30.0	57.9	-1	-1	-1
2/20/2019	3:21:14 PM	7	660	17	18	22	17	18	59	19	38	18	49	16	32	28.8	30.0	57.9	-1	-1	-1
2/20/2019	3:21:14 PM	211	661	17	18	22	17	17	59	19	38	18	49	17	33	28.8	30.0	57.9	-1	-1	-1
2/20/2019	3:21:14 PM	414	662	17	18	22	17	17	59	20	38	18	48	18	32	28.8	30.0	57.9	-1	-1	-1
2/20/2019	3:21:14 PM	601	663	17	17	22	17	18	58	20	38	18	48	17	33	28.8	30.0	57.9	-1	-1	-1
2/20/2019	3:21:14 PM	804	664	17	17	22	17	17	59	19	38	17	48	17	33	28.8	30.0	57.9	-1	-1	-1
2/20/2019	3:21:15 PM	7	665	17	18	22	17	17	59	20	38	18	48	17	33	28.8	30.0	57.9	-1	-1	-1
2/20/2019	3:21:15 PM	211	666	16	18	22	18	17	59	20	38	18	48	17	33	28.8	30.0	57.9	-1	-1	-1
2/20/2019	3:21:15 PM	414	667	17	18	22	17	18	59	20	37	18	48	17	33	28.8	30.0	57.9	-1	-1	-1
2/20/2019	3:21:15 PM	601	668	17	17	22	17	18	58	20	38	18	48	17	33	28.8	30.0	57.9	-1	-1	-1
2/20/2019	3:21:15 PM	804	669	17	17	22	17	17	58	20	38	18	48	17	33	28.8	30.0	57.9	-1	-1	-1
2/20/2019	3:21:16 PM	7	670	17	18	22	18	17	59	19	38	18	48	17	33	28.8	30.0	57.9	-1	-1	-1
2/20/2019	3:21:16 PM	211	671	17	18	21	17	18	59	19	37	19	48	17	32	28.8	30.0	57.9	-1	-1	-1
2/20/2019	3:21:16 PM	414	672	17	17	22	17	18	58	20	38	18	48	17	33	28.8	30.0	57.9	-1	-1	-1
2/20/2019	3:21:16 PM	601	673	17	17	22	17	18	58	19	38	18	48	17	33	28.8	30.0	57.9	-1	-1	-1
2/20/2019	3:21:16 PM	804	674	17	18	21	17	17	59	19	38	18	48	16	32	28.8	30.0	57.9	-1	-1	-1
2/20/2019	3:21:17 PM	7	675	16	18	22	18	17	58	20	38	18	48	18	33	28.8	30.0	57.9	-1	-1	-1
2/20/2019	3:21:17 PM	211	676	17	18	22	17	18	59	20	37	18	48	17	32	28.8	30.0	57.9	-1	-1	-1
2/20/2019	3:21:17 PM	414	677	17	17	22	17	17	59	20	38	18	48	17	33	28.8	30.0	57.9	-1	-1	-1
2/20/2019	3:21:17 PM	601	678	17	18	21	17	17	59	19	38	18	48	17	33	28.8	30.0	57.9	-1	-1	-1
2/20/2019	3:21:17 PM	804	679	17	18	21	17	18	59	19	37	18	48	17	32	28.8	30.0	57.9	-1	-1	-1
2/20/2019	3:21:18 PM	7	680	17	18	22	17	18	59	19	37	18	48	17	33	28.8	30.0	57.9	-1	-1	-1
2/20/2019	3:21:18 PM	211	681	17	17	22	18	17	59	20	38	17	48	17	33	28.8	30.0	57.9	-1	-1	-1
2/20/2019	3:21:18 PM	414	682	17	18	21	17	18	59	19	37	18	48	17	32	28.8	30.0	57.9	-1	-1	-1
2/20/2019	3:21:18 PM	601	683	16	18	22	17	17	59	19	37	18	47	18	32	28.8	30.0	57.9	-1	-1	-1
2/20/2019	3:21:18 PM	804	684	17	18	22	17	18	58	19	37	18	48	17	32	28.8	30.0	57.9	-1	-1	-1
2/20/2019	3:21:19 PM	7	685	17	18	22	17	17	59	19	38	18	48	17	33	28.8	30.0	57.9	-1	-1	-1
2/20/2019	3:21:19 PM	211	686	17	18	21	17	18	59	19	37	18	48	17	32	28.8	30.0	57.9	-1	-1	-1
2/20/2019	3:21:19 PM	414	687	17	18	22	17	18	58	19	37	18	48	17	32	28.8	30.0	57.9	-1	-1	-1
2/20/2019	3:21:19 PM	601	688	17	18	22	17	18	58	19	37	18	48	16	33	28.8	30.0	59.1	-1	-1	-1
2/20/2019	3:21:19 PM	804	689	16	17	22	17	17	58	19	38	17	48	17	32	28.8	30.0	59.1	-1	-1	-1
2/20/2019	3:21:20 PM	7	690	17	18	22	17	18	58	20	37	18	48	17	33	28.8	30.0	59.1	-1	-1	-1
2/20/2019	3:21:20 PM	211	691	17	18	22	17	18	58	19	37	18	48	17	32	28.8	30.0	59.1	-1	-1	-1
2/20/2019	3:21:20 PM	414	692	17	18	21	17	17	59	20	37	18	48	17	32	28.8	30.0	59.1	-1	-1	-1
2/20/2019	3:21:20 PM	601	693	16	18	21	17	17	59	19	37	18	48	17	32	28.8	30.0	59.1	-1	-1	-1
2/20/2019	3:21:20 PM	804	694	17	17	22	17	17	58	19	37	18	48	17	32	28.8	30.0	59.1	-1	-1	-1
2/20/2019	3:21:21 PM	7	695	16	18	21	18	18	59	19	37	18	48	18	32	28.8	30.0	59.1	-1	-1	-1
2/20/2019	3:21:21 PM	211	696	17	18	22	17	18	58	19	37	18	48	17	32	28.8	30.0	59.1	-1	-1	-1
2/20/2019	3:21:21 PM	414	697	17	18	21	17	18	58	19	37	18	48	17	32	28.8	30.0	59.1	-1	-1	-1
2/20/2019	3:21:21 PM	601	698	17	17	22	17	18	58	19	37	18	48	17	33	28.8	30.0	59.1	-1	-1	-1
2/20/2019	3:21:21 PM	804	699	16	17	22	17	17	58	19	38	17	48	17	33	28.8	30.0	59.1	-1	-1	-1
2/20/2019	3:21:22 PM	7	700	16	18	22	18	17	58	20	38	18	47	18	32	28.8	30.0	59.1	-1	-1	-1
2/20/2019	3:21:22 PM	211	701	17	18	22	17	18	58	20	37	18	48	18	32	28.8	30.0	59.1	-1	-1	-1
2/20/2019	3:21:22 PM	414	702	17	18	22	17	18	58	19	37	18	48	17	32	28.8	30.0	59.1	-1	-1	-1
2/20/2019	3:21:22 PM	601	703	17	17	22	17	18	58	19	38	18	48	17	33	28.8	30.0	59.1	-1	-1	-1
2/20/2019	3:21:22 PM	804	704	17	18	21	17	17	58	19	38	17	48	17	32	28.8	30.0	59.1	-1	-1	-1
2/20/2019	3:21:23 PM	7	705	17	18	21	17	18	59	19	37	18	48	17	32	28.8	30.0	59.1	-1	-1	-1
2/20/2019	3:21:23 PM	211	706	17	18	21	17	18	59	19	37	18	48	17	32	28.8	30.0	59.1	-1	-1	-1
2/20/2019	3:21:23 PM	414	707	16	17	22	17	17	58	19	38	17	48	17	33	28.8	30.0	59.1	-1	-1	-1
2/20/2019	3:21:23 PM	601	708	17	18	21	17	17	59	19	38	18	48	16	32	28.8	30.0	59.1	-1	-1	-1
2/20/2019	3:21:23 PM	804	709	17	18	21	17	17	58	19	37	18	48	17	32	28.8	30.0	59.1	-1	-1	-1
2/20/2019	3:21:24 PM	7	710	17	18	22	17	18	58	20	37	18	48	17	32	28.8	30.0	59.1	-1	-1	-1
2/20/2019	3:21:24 PM	211	711	17	17	22	17	17	58	19	38	18	48	17	33	28.8	30.0	59.1	-1	-1	-1
2/20/2019	3:21:24 PM	414	712	17	18	21	17	17	58	20	37	18	47	17	32	28.8	30.0	59.1	-1	-1	-1
2/20/2019	3:21:24 PM	601	713	16	18	21	17	17	58	19	37	18	48	17	32	28.8	30.0	59.1	-1	-1	-1
2/20/2019	3:21:24 PM	804	714	16	18	21	17	18	58	20	37	18	48	17	32	28.8	30.0	59.1	-1	-1	-1
2/20/2019	3:21:25 PM	7	715	17	18	22	17	18	58	20	37	18	48	17	32	28.8	30.0	59.1	-1	-1	-1
2/20/2019	3:21:25 PM	211	716	17	18	21	17	18	59	19	37	18	48	17	32	28.8	30.0	59.1	-1	-1	-1
2/20/2019	3:21:25 PM	414	717	17	18	22	17	18	58	19	37	18	47	17	32	28.8	30.0	59.1	-1	-1	-1
2/20/2019	3:21:25 PM	601	718	16	17	22	17	17	58	20	37	18	47	17	32	28.8	30.0	59.1	-1	-1	-1
2/20/2019	3:21:25 PM	804	719	17	18	21	17	17	58	19	38	18	48	17	32	28.8	30.0	59.1	-1	-1	-1
2/20/2019	3:21:26 PM	7	720	17	18	21	17	18	59	20	36	19	47	17	32	28.8	30.0	59.1	-1	-1	-1
2/20/2019	3:21:26 PM	211	721	17	17	22	17	18	58	20	36	18	46	17	32	28.8	30.0	59.1	-1	-1	-1
2/20/2019	3:21:26 PM	414	722	17	18	22	17	18	59	19	37	17	45	17	33	28.8	30.0	59.1	-1	-1	-1
2/20/2019	3:21:26 PM	601	723	16	18	21	17	17	59	19	36	18	45	17	32	28.8	30.0	59.1	-1	-1	-1
2/20/2019	3:21:26 PM	804	724	17	17	22	17	18	59	19	36	18	45	17	32	28.8	30.0	59.1	-1	-1	-1
2/20/2019	3:21:27 PM	7	725	17	18	21	18	17	59	19	36	18	46	17	32	28.8	30.0	59.1	-1	-1	-1
2/20/2019	3:21:27 PM	211	726	17	18	22	17	17	59	20	36	18	45	17	32	28.8	30.0	59.1	-1	-1	-1
2/20/2019	3:21:27 PM	414	727	17	17	22	17	17	58	19	36	18	46	17	32	28.8	30.0	59.1	-1	-1	-1
2/20/2019	3:21:27 PM	601	728	17	18	21	17	17	59	19	36	18	46	17	32	28.8	30.0	59.1	-1	-1	-1
2/20/2019	3:21:27 PM	804	729	17	18	21	17	17	58	19	36	18	45	17	32	28.8	30.0	59.1	-1	-1	-1
2/20/2019	3:21:28 PM	7	730	17	18	21	17	18	59	20	36	19	46	17	32	28.8	29.9	33.8	-1	-1	-1
2/20/2019	3:21:28 PM	211	731	17	17	22	17	17	58	20	36	18	46	17	32	28.8	29.9	33.8	-1	-1	-1
2/20/2019	3:21:28 PM	414	732	17	18	21	17	17	58	19	36	18	46	17	32	28.8	29.9	33.8	-1	-1	-1
2/20/2019	3:21:28 PM	601	733	16	18	21	17	17	59	19	36	18	45	17	32	28.8	29.9	33.8	-1	-1	-1
2/20/2019	3:21:28 PM	804	734	16	17	22	17	17	58	20	36	18	45	17	32	28.8	29.9	33.8	-1	-1	-1
2/20/2019	3:21:29 PM	7	735	17	18	22	17	17	59	19	36	18	46	17	32	28.8	29.9	33.8	-1	-1	-1
2/20/2019	3:21:29 PM	211	736	17	18	21	17	17	58	19	36	18	46	17	32	28.8	29.9	33.8	-1	-1	-1
2/20/2019	3:21:29 PM	414	737	17	18	22	17	18	58	19	36	18	46	17	32	28.8	29.9	33.8	-1	-1	-1
2/20/2019	3:21:29 PM	601	738	17	18	22	17	18	58	19	36	18	46	17	32	28.8	29.9	33.8	-1	-1	-1
2/20/2019	3:21:29 PM	804	739	17	18	21	17	17	58	19	36	18	46	17	32	28.8	29.9	33.8	-1	-1	-1
2/20/2019	3:21:30 PM	7	740	17	18	21	17	18	58	19	36	18	46	17	32	28.8	29.9	33.8	-1	-1	-1
2/20/2019	3:21:30 PM	211	741	17	18	22	17	18	58	19	36	18	46	17	32	28.8	29.9	33.8	-1	-1	-1
2/20/2019	3:21:30 PM	414	742	17	18	21	17	17	58	18	36	18	46	17	32	28.8	29.9	33.8	-1	-1	-1
2/20/2019	3:21:30 PM	601	743	17	18	21	17	18	58	19	36	18	46	17	32	28.8	29.9	33.8	-1	-1	-1
2/20/2019	3:21:30 PM	804	744	17	18	21	17	18	58	19	36	18	46	17	32	28.8	29.9	33.8	-1	-1	-1
2/20/2019	3:21:31 PM	7	745	17	17	22	18	17	58	19	37	18	46	17	32	28.8	29.9	33.8	-1	-1	-1
2/20/2019	3:21:31 PM	211	746	17	18	21	17	17	58	19	36	18	46	17	32	28.8	29.9	33.8	-1	-1	-1
2/20/2019	3:21:31 PM	414	747	17	17	22	17	17	58	19	36	18	46	17	32	28.8	29.9	33.8	-1	-1	-1
2/20/2019	3:21:31 PM	601	748	17	17	22	17	18	58	19	36	18	46	17	32	28.8	29.9	33.8	-1	-1	-1
2/20/2019	3:21:31 PM	804	749	17	18	21	17	18	58	19	36	18	46	17	31	28.8	29.9	33.8	-1	-1	-1
2/20/2019	3:21:32 PM	7	750	17	18	22	17	18	58	20	36	18	46	17	32	28.8	29.9	33.8	-1	-1	-1
2/20/2019	3:21:32 PM	211	751	17	18	22	17	17	58	19	36	18	46	17	32	28.8	29.9	33.8	-1	-1	-1
2/20/2019	3:21:32 PM	414	752	17	18	22	17	17	58	20	36	18	46	17	32	28.8	29.9	33.8	-1	-1	-1
2/20/2019	3:21:32 PM	601	753	17	17	22	17	18	58	20	36	18	46	17	32	28.8	29.9	33.8	-1	-1	-1
2/20/2019	3:21:32 PM	804	754	17	18	22	17	17	58	19	36	18	46	17	32	28.8	29.9	33.8	-1	-1	-1
2/20/2019	3:21:33 PM	7	755	17	18	22	18	17	58	20	36	18	46	17	32	28.8	29.9	33.8	-1	-1	-1
2/20/2019	3:21:33 PM	211	756	17	17	22	17	18	58	20	36	18	46	17	32	28.8	29.9	33.8	-1	-1	-1
2/20/2019	3:21:33 PM	414	757	17	18	21	17	17	58	19	36	18	46	17	31	28.8	29.9	33.8	-1	-1	-1
2/20/2019	3:21:33 PM	601	758	16	18	22	17	18	58	19	36	18	46	17	31	28.8	29.9	33.8	-1	-1	-1
2/20/2019	3:21:33 PM	804	759	17	18	22	17	17	58	19	36	18	46	17	32	28.8	29.9	33.8	-1	-1	-1
2/20/2019	3:21:34 PM	7	760	17	18	21	18	17	58	19	36	18	46	17	32	28.8	29.9	33.8	-1	-1	-1
2/20/2019	3:21:34 PM	211	761	17	18	21	17	18	58	20	36	18	46	17	31	28.8	29.9	33.8	-1	-1	-1
2/20/2019	3:21:34 PM	414	762	17	18	22	17	18	57	19	36	18	46	17	32	28.8	29.9	33.8	-1	-1	-1
2/20/2019	3:21:34 PM	601	763	17	18	22	17	18	57	19	36	18	46	17	32	28.8	29.9	33.8	-1	-1	-1
2/20/2019	3:21:34 PM	804	764	17	17	22	17	17	58	19	36	18	46	17	32	28.8	29.9	33.8	-1	-1	-1
2/20/2019	3:21:35 PM	7	765	17	18	21	18	17	58	19	36	18	46	17	32	28.8	29.9	33.8	-1	-1	-1
2/20/2019	3:21:35 PM	211	766	17	18	22	17	17	58	20	36	18	46	17	32	28.8	29.9	33.8	-1	-1	-1
2/20/2019	3:21:35 PM	414	767	17	17	22	17	18	58	19	36	18	46	17	32	28.8	29.9	33.8	-1	-1	-1
2/20/2019	3:21:35 PM	601	768	17	17	22	17	18	58	19	36	18	46	17	32	28.8	29.9	33.8	-1	-1	-1
2/20/2019	3:21:35 PM	804	769	16	18	21	17	17	58	19	36	18	46	17	31	28.8	29.9	33.8	-1	-1	-1
2/20/2019	3:21:36 PM	7	770	17	18	22	17	18	58	19	36	18	46	17	32	28.8	29.9	33.8	-1	-1	-1
2/20/2019	3:21:36 PM	211	771	17	18	22	17	18	58	19	36	18	46	17	32	28.8	29.9	33.8	-1	-1	-1
2/20/2019	3:21:36 PM	414	772	16	17	21	17	17	58	19	36	18	46	17	32	28.9	29.8	44.8	-1	-1	-1
2/20/2019	3:21:36 PM	601	773	17	18	21	17	17	58	19	36	18	46	17	31	28.9	29.8	44.8	-1	-1	-1
2/20/2019	3:21:36 PM	804	774	17	17	22	17	18	58	20	36	18	46	17	32	28.9	29.8	44.8	-1	-1	-1
2/20/2019	3:21:37 PM	7	775	17	17	22	18	17	58	20	36	18	46	17	32	28.9	29.8	44.8	-1	-1	-1
2/20/2019	3:21:37 PM	211	776	16	18	22	18	17	58	20	36	18	46	17	32	28.9	29.8	44.8	-1	-1	-1
2/20/2019	3:21:37 PM	414	777	17	17	22	17	18	57	20	36	18	46	17	32	28.9	29.8	44.8	-1	-1	-1
2/20/2019	3:21:37 PM	601	778	17	18	22	17	18	58	19	36	18	46	16	31	28.9	29.8	44.8	-1	-1	-1
2/20/2019	3:21:37 PM	804	779	17	18	22	17	17	58	19	36	18	46	17	31	28.9	29.8	44.8	-1	-1	-1
2/20/2019	3:21:38 PM	7	780	17	18	21	18	17	58	19	36	18	46	17	32	28.9	29.8	44.8	-1	-1	-1
2/20/2019	3:21:38 PM	211	781	17	18	22	17	18	58	19	36	18	47	17	31	28.9	29.8	44.8	-1	-1	-1
2/20/2019	3:21:38 PM	414	782	17	18	21	17	17	58	19	36	18	47	17	31	28.9	29.8	44.8	-1	-1	-1
2/20/2019	3:21:38 PM	601	783	17	17	21	17	17	58	19	36	18	46	17	32	28.9	29.8	44.8	-1	-1	-1
2/20/2019	3:21:38 PM	804	784	17	18	22	17	18	57	20	36	18	46	17	32	28.9	29.8	44.8	-1	-1	-1
2/20/2019	3:21:39 PM	7	785	17	17	22	17	18	58	20	36	18	46	17	32	28.9	29.8	44.8	-1	-1	-1
2/20/2019	3:21:39 PM	211	786	17	18	21	17	18	58	19	36	18	46	17	32	28.9	29.8	44.8	-1	-1	-1
2/20/2019	3:21:39 PM	414	787	17	18	21	17	18	58	19	36	18	46	17	31	28.9	29.8	44.8	-1	-1	-1
2/20/2019	3:21:39 PM	601	788	17	17	22	17	18	57	19	36	18	46	17	32	28.9	29.8	44.8	-1	-1	-1
2/20/2019	3:21:39 PM	804	789	17	18	21	17	17	58	19	36	18	46	17	31	28.9	29.8	44.8	-1	-1	-1
2/20/2019	3:21:40 PM	7	790	17	18	22	17	18	57	20	36	18	46	17	32	28.9	29.8	44.8	-1	-1	-1
2/20/2019	3:21:40 PM	211	791	17	18	21	17	17	58	19	36	18	46	17	32	28.9	29.8	44.8	-1	-1	-1
2/20/2019	3:21:40 PM	414	792	17	18	21	17	17	57	19	36	18	46	17	31	28.9	29.8	44.8	-1	-1	-1
2/20/2019	3:21:40 PM	601	793	16	18	21	17	17	58	20	36	18	46	17	31	28.9	29.8	44.8	-1	-1	-1
2/20/2019	3:21:40 PM	804	794	17	17	22	17	17	57	20	36	18	46	17	32	28.9	29.8	44.8	-1	-1	-1
2/20/2019	3:21:41 PM	7	795	17	18	21	18	17	58	20	36	18	46	17	32	28.9	29.8	44.8	-1	-1	-1
2/20/2019	3:21:41 PM	211	796	17	18	21	17	18	57	20	36	18	46	17	31	28.9	29.8	44.8	-1	-1	-1
2/20/2019	3:21:41 PM	414	797	17	18	21	17	18	58	19	36	18	47	16	32	28.9	29.8	44.8	-1	-1	-1
2/20/2019	3:21:41 PM	601	798	17	18	21	17	18	58	19	36	18	47	16	31	28.9	29.8	44.8	-1	-1	-1
2/20/2019	3:21:41 PM	804	799	17	18	21	17	18	57	19	36	18	47	17	31	28.9	29.8	44.8	-1	-1	-1
2/20/2019	3:21:42 PM	7	800	17	17	22	17	18	58	19	36	18	47	17	32	28.9	29.8	44.8	-1	-1	-1
2/20/2019	3:21:42 PM	211	801	17	18	21	17	17	57	19	36	18	47	17	31	28.9	29.8	44.8	-1	-1	-1
2/20/2019	3:21:42 PM	414	802	17	17	22	17	18	57	20	36	18	46	17	32	28.9	29.8	44.8	-1	-1	-1
2/20/2019	3:21:42 PM	601	803	17	17	22	17	17	57	20	36	18	46	17	32	28.9	29.8	44.8	-1	-1	-1
2/20/2019	3:21:42 PM	804	804	17	18	21	17	17	58	19	36	18	47	17	31	28.9	29.8	44.8	-1	-1	-1
2/20/2019	3:21:43 PM	7	805	17	17	22	17	18	57	19	36	18	46	17	32	28.9	29.8	44.8	-1	-1	-1
2/20/2019	3:21:43 PM	211	806	17	18	22	17	18	57	19	36	18	47	17	32	28.9	29.8	44.8	-1	-1	-1
2/20/2019	3:21:43 PM	414	807	16	18	21	17	18	57	19	36	18	46	17	31	28.9	29.8	44.8	-1	-1	-1
2/20/2019	3:21:43 PM	601	808	16	17	22	17	18	57	20	36	18	46	17	32	28.9	29.8	44.8	-1	-1	-1
2/20/2019	3:21:43 PM	804	809	17	18	21	17	17	57	19	36	18	47	17	32	28.9	29.8	44.8	-1	-1	-1
2/20/2019	3:21:44 PM	7	810	17	18	21	17	18	58	19	36	18	47	17	31	28.9	29.8	44.8	-1	-1	-1
2/20/2019	3:21:44 PM	211	811	17	18	21	17	17	58	19	36	18	47	17	31	28.9	29.8	44.8	-1	-1	-1
2/20/2019	3:21:44 PM	414	812	16	18	21	18	17	58	19	36	18	47	17	32	28.9	29.8	44.8	-1	-1	-1
2/20/2019	3:21:44 PM	601	813	16	18	21	18	17	57	19	36	18	46	17	31	28.9	29.8	44.8	-1	-1	-1
2/20/2019	3:21:44 PM	804	814	17	17	22	17	18	57	19	36	18	47	17	32	28.9	29.8	35.3	-1	-1	-1
2/20/2019	3:21:45 PM	7	815	17	18	21	17	17	58	19	36	18	47	18	32	28.9	29.8	35.3	-1	-1	-1
2/20/2019	3:21:45 PM	211	816	17	18	22	17	18	57	19	36	18	46	17	32	28.9	29.8	35.3	-1	-1	-1
2/20/2019	3:21:45 PM	414	817	17	18	21	17	17	58	19	36	17	47	17	32	28.9	29.8	35.3	-1	-1	-1
2/20/2019	3:21:45 PM	601	818	17	18	21	17	17	58	19	36	18	47	17	31	28.9	29.8	35.3	-1	-1	-1
2/20/2019	3:21:45 PM	804	819	17	17	22	17	18	58	20	36	18	47	17	32	28.9	29.8	35.3	-1	-1	-1
2/20/2019	3:21:46 PM	7	820	17	18	21	17	17	58	19	36	18	47	17	32	28.9	29.8	35.3	-1	-1	-1
2/20/2019	3:21:46 PM	211	821	17	18	22	17	17	57	19	36	18	47	17	32	28.9	29.8	35.3	-1	-1	-1
2/20/2019	3:21:46 PM	414	822	17	18	21	17	17	58	19	36	18	47	17	32	28.9	29.8	35.3	-1	-1	-1
2/20/2019	3:21:46 PM	601	823	17	18	21	17	17	57	20	36	18	46	17	31	28.9	29.8	35.3	-1	-1	-1
2/20/2019	3:21:46 PM	804	824	17	17	22	17	17	57	19	36	18	47	17	32	28.9	29.8	35.3	-1	-1	-1
2/20/2019	3:21:47 PM	7	825	17	18	21	17	18	58	18	36	18	47	17	31	28.9	29.8	35.3	-1	-1	-1
2/20/2019	3:21:47 PM	211	826	16	17	22	17	17	57	20	36	18	46	17	32	28.9	29.8	35.3	-1	-1	-1
2/20/2019	3:21:47 PM	414	827	17	18	22	17	18	57	19	35	18	47	17	32	28.9	29.8	35.3	-1	-1	-1
2/20/2019	3:21:47 PM	601	828	17	17	22	17	17	57	20	36	17	47	17	32	28.9	29.8	35.3	-1	-1	-1
2/20/2019	3:21:47 PM	804	829	16	18	21	17	17	58	19	36	18	47	17	32	28.9	29.8	35.3	-1	-1	-1
2/20/2019	3:21:48 PM	13	830	17	18	22	17	18	58	20	36	18	47	17	32	28.9	29.8	35.3	-1	-1	-1
2/20/2019	3:21:48 PM	201	831	17	17	22	17	17	57	19	36	18	47	17	32	28.9	29.8	35.3	-1	-1	-1
2/20/2019	3:21:48 PM	404	832	17	18	21	17	17	58	19	36	18	47	17	32	28.9	29.8	35.3	-1	-1	-1
2/20/2019	3:21:48 PM	607	833	17	18	21	17	18	57	19	36	18	47	17	31	28.9	29.8	35.3	-1	-1	-1
2/20/2019	3:21:48 PM	810	834	17	17	22	17	18	57	19	36	18	47	17	32	28.9	29.8	35.3	-1	-1	-1
2/20/2019	3:21:49 PM	13	835	17	18	21	17	17	57	19	36	18	47	17	31	28.9	29.8	35.3	-1	-1	-1
2/20/2019	3:21:49 PM	201	836	16	18	21	17	17	58	19	35	18	47	17	31	28.9	29.8	35.3	-1	-1	-1
2/20/2019	3:21:49 PM	404	837	17	18	22	17	17	57	19	36	18	47	17	32	28.9	29.8	35.3	-1	-1	-1
2/20/2019	3:21:49 PM	607	838	17	18	21	17	18	57	19	36	18	47	17	32	28.9	29.8	35.3	-1	-1	-1
2/20/2019	3:21:49 PM	810	839	17	17	22	17	17	57	19	36	17	47	17	32	28.9	29.8	35.3	-1	-1	-1
2/20/2019	3:21:50 PM	13	840	17	18	21	17	17	58	19	36	18	47	17	32	28.9	29.8	35.3	-1	-1	-1
2/20/2019	3:21:50 PM	201	841	17	18	21	17	17	58	19	36	18	47	17	31	28.9	29.8	35.3	-1	-1	-1
2/20/2019	3:21:50 PM	404	842	17	18	22	17	18	57	19	36	18	47	17	31	28.9	29.8	35.3	-1	-1	-1
2/20/2019	3:21:50 PM	607	843	17	18	21	17	18	58	19	36	18	48	17	32	28.9	29.8	35.3	-1	-1	-1
2/20/2019	3:21:50 PM	810	844	17	18	22	18	17	57	20	36	18	47	17	32	28.9	29.8	35.3	-1	-1	-1
2/20/2019	3:21:51 PM	13	845	17	17	22	17	17	57	19	36	18	47	17	32	28.9	29.8	35.3	-1	-1	-1
2/20/2019	3:21:51 PM	201	846	17	17	21	17	17	57	19	36	17	47	17	31	28.9	29.8	35.3	-1	-1	-1
2/20/2019	3:21:51 PM	404	847	17	18	22	17	18	58	19	36	18	47	17	31	28.9	29.8	35.3	-1	-1	-1
2/20/2019	3:21:51 PM	607	848	17	17	22	17	18	57	19	36	18	47	17	32	28.9	29.8	35.3	-1	-1	-1
2/20/2019	3:21:51 PM	810	849	17	18	21	17	17	57	19	36	18	47	17	32	28.9	29.8	35.3	-1	-1	-1
2/20/2019	3:21:52 PM	13	850	17	17	22	17	18	57	19	36	18	47	17	32	28.9	29.8	35.3	-1	-1	-1
2/20/2019	3:21:52 PM	201	851	17	17	22	17	17	57	20	36	18	47	16	32	28.9	29.8	35.3	-1	-1	-1
2/20/2019	3:21:52 PM	404	852	17	18	22	17	17	57	20	36	18	47	17	31	28.9	29.8	35.3	-1	-1	-1
2/20/2019	3:21:52 PM	607	853	17	17	22	17	18	57	19	36	18	48	17	32	28.9	29.8	35.3	-1	-1	-1
2/20/2019	3:21:52 PM	810	854	17	18	21	17	18	58	19	36	18	47	17	31	28.9	29.8	35.3	-1	-1	-1
2/20/2019	3:21:53 PM	13	855	17	17	21	17	17	57	19	36	18	47	17	32	28.9	29.8	35.3	-1	-1	-1
2/20/2019	3:21:53 PM	201	856	17	18	21	17	17	57	19	36	18	48	16	31	28.9	29.7	49.8	-1	-1	-1
2/20/2019	3:21:53 PM	404	857	17	18	21	17	18	57	20	36	19	47	17	31	28.9	29.7	49.8	-1	-1	-1
2/20/2019	3:21:53 PM	607	858	17	18	22	17	18	57	19	36	18	48	17	32	28.9	29.7	49.8	-1	-1	-1
2/20/2019	3:21:53 PM	810	859	16	18	21	17	18	57	19	36	18	47	17	31	28.9	29.7	49.8	-1	-1	-1
2/20/2019	3:21:54 PM	13	860	17	18	22	17	18	57	20	36	18	47	17	31	28.9	29.7	49.8	-1	-1	-1
2/20/2019	3:21:54 PM	201	861	17	17	22	17	18	57	19	36	18	47	16	32	28.9	29.7	49.8	-1	-1	-1
2/20/2019	3:21:54 PM	404	862	16	18	21	17	18	58	19	36	18	47	18	31	28.9	29.7	49.8	-1	-1	-1
2/20/2019	3:21:54 PM	607	863	17	18	22	17	18	57	20	36	18	48	17	32	28.9	29.7	49.8	-1	-1	-1
2/20/2019	3:21:54 PM	810	864	17	18	22	17	17	57	19	36	18	48	17	32	28.9	29.7	49.8	-1	-1	-1
2/20/2019	3:21:55 PM	13	865	17	18	22	17	18	57	20	36	18	47	17	31	28.9	29.7	49.8	-1	-1	-1
2/20/2019	3:21:55 PM	201	866	17	18	22	17	18	57	19	35	18	47	17	31	28.9	29.7	49.8	-1	-1	-1
2/20/2019	3:21:55 PM	404	867	17	18	21	17	17	57	19	36	18	47	17	32	28.9	29.7	49.8	-1	-1	-1
2/20/2019	3:21:55 PM	607	868	17	18	22	17	18	57	20	36	18	47	17	32	28.9	29.7	49.8	-1	-1	-1
2/20/2019	3:21:55 PM	810	869	17	18	21	17	17	57	19	36	18	47	17	32	28.9	29.7	49.8	-1	-1	-1
2/20/2019	3:21:56 PM	13	870	17	18	22	17	18	57	20	35	18	47	17	31	28.9	29.7	49.8	-1	-1	-1
2/20/2019	3:21:56 PM	201	871	17	17	21	17	17	57	19	36	18	47	17	31	28.9	29.7	49.8	-1	-1	-1
2/20/2019	3:21:56 PM	404	872	17	18	22	17	17	57	20	36	18	47	17	31	28.9	29.7	49.8	-1	-1	-1
2/20/2019	3:21:56 PM	607	873	17	17	22	17	18	57	19	36	18	47	17	32	28.9	29.7	49.8	-1	-1	-1
2/20/2019	3:21:56 PM	810	874	17	18	21	17	17	57	19	36	18	47	17	31	28.9	29.7	49.8	-1	-1	-1
2/20/2019	3:21:57 PM	13	875	17	17	22	17	18	57	19	36	18	47	17	32	28.9	29.7	49.8	-1	-1	-1
2/20/2019	3:21:57 PM	201	876	17	17	22	17	17	57	19	36	17	47	17	32	28.9	29.7	49.8	-1	-1	-1
2/20/2019	3:21:57 PM	404	877	17	18	22	17	18	57	20	35	18	47	17	31	28.9	29.7	49.8	-1	-1	-1
2/20/2019	3:21:57 PM	607	878	17	18	21	17	17	57	19	36	18	48	17	32	28.9	29.7	49.8	-1	-1	-1
2/20/2019	3:21:57 PM	810	879	17	18	22	17	18	57	19	35	18	47	17	31	28.9	29.7	49.8	-1	-1	-1
2/20/2019	3:21:58 PM	13	880	17	18	21	17	17	57	19	36	17	48	17	31	28.9	29.7	49.8	-1	-1	-1
2/20/2019	3:21:58 PM	201	881	17	18	21	17	17	57	19	36	18	47	17	31	28.9	29.7	49.8	-1	-1	-1
2/20/2019	3:21:58 PM	404	882	17	17	22	17	18	57	19	36	18	47	17	32	28.9	29.7	49.8	-1	-1	-1
2/20/2019	3:21:58 PM	607	883	17	18	21	17	17	57	20	36	18	47	17	31	28.9	29.7	49.8	-1	-1	-1
2/20/2019	3:21:58 PM	810	884	17	18	22	17	17	56	20	36	18	47	17	31	28.9	29.7	49.8	-1	-1	-1
2/20/2019	3:21:59 PM	13	885	16	18	21	17	17	57	19	36	18	47	18	31	28.9	29.7	49.8	-1	-1	-1
2/20/2019	3:21:59 PM	201	886	17	17	22	17	18	56	19	35	18	47	17	31	28.9	29.7	49.8	-1	-1	-1
2/20/2019	3:21:59 PM	404	887	17	18	22	17	18	57	19	35	18	47	17	31	28.9	29.7	49.8	-1	-1	-1
2/20/2019	3:21:59 PM	607	888	17	18	22	17	18	57	20	35	18	47	17	31	28.9	29.7	49.8	-1	-1	-1
2/20/2019	3:21:59 PM	810	889	17	17	22	17	18	57	19	35	18	48	16	32	28.9	29.7	49.8	-1	-1	-1
2/20/2019	3:22:00 PM	13	890	17	18	21	17	17	57	19	36	17	48	17	32	28.9	29.7	49.8	-1	-1	-1
2/20/2019	3:22:00 PM	201	891	17	17	21	17	17	57	19	36	17	48	17	31	28.9	29.7	49.8	-1	-1	-1
2/20/2019	3:22:00 PM	404	892	17	18	21	17	18	57	19	36	18	47	17	31	28.9	29.7	49.8	-1	-1	-1
2/20/2019	3:22:00 PM	607	893	17	18	22	17	18	56	19	35	18	47	17	31	28.9	29.7	49.8	-1	-1	-1
2/20/2019	3:22:00 PM	810	894	17	18	21	17	18	57	19	36	18	48	17	32	28.9	29.7	49.8	-1	-1	-1
2/20/2019	3:22:01 PM	13	895	17	18	21	17	18	57	19	35	18	47	17	31	28.9	29.7	49.8	-1	-1	-1
2/20/2019	3:22:01 PM	201	896	16	18	21	17	17	57	19	35	18	47	17	31	28.9	29.7	49.8	-1	-1	-1
2/20/2019	3:22:01 PM	404	897	17	17	21	17	18	56	19	35	18	48	17	31	28.9	29.7	49.8	-1	-1	-1
2/20/2019	3:22:01 PM	607	898	17	18	21	17	17	57	19	36	18	47	17	31	28.9	29.6	48.2	-1	-1	-1
2/20/2019	3:22:01 PM	810	899	17	18	21	17	18	57	19	35	18	47	17	31	28.9	29.6	48.2	-1	-1	-1
2/20/2019	3:22:02 PM	13	900	17	17	21	17	18	57	19	35	18	48	16	31	28.9	29.6	48.2	-1	-1	-1
2/20/2019	3:22:02 PM	201	901	17	17	21	17	17	56	19	36	17	47	16	31	28.9	29.6	48.2	-1	-1	-1
2/20/2019	3:22:02 PM	404	902	17	17	22	17	18	56	19	35	18	47	17	31	28.9	29.6	48.2	-1	-1	-1
2/20/2019	3:22:02 PM	607	903	17	18	21	17	17	56	19	35	18	48	17	32	28.9	29.6	48.2	-1	-1	-1
2/20/2019	3:22:02 PM	810	904	17	18	21	17	17	57	19	36	18	47	17	31	28.9	29.6	48.2	-1	-1	-1
2/20/2019	3:22:03 PM	13	905	17	18	21	17	18	56	19	35	18	47	17	31	28.9	29.6	48.2	-1	-1	-1
2/20/2019	3:22:03 PM	201	906	17	17	21	17	18	56	19	35	18	47	17	31	28.9	29.6	48.2	-1	-1	-1
2/20/2019	3:22:03 PM	404	907	17	18	21	17	18	57	19	35	18	47	17	31	28.9	29.6	48.2	-1	-1	-1
2/20/2019	3:22:03 PM	607	908	17	18	21	17	18	56	20	35	18	47	17	31	28.9	29.6	48.2	-1	-1	-1
2/20/2019	3:22:03 PM	810	909	17	18	22	17	18	56	19	35	18	48	17	32	28.9	29.6	48.2	-1	-1	-1
2/20/2019	3:22:04 PM	13	910	17	18	21	17	17	57	18	35	18	47	17	31	28.9	29.6	48.2	-1	-1	-1
2/20/2019	3:22:04 PM	201	911	16	17	21	17	17	56	19	34	18	47	17	31	28.9	29.6	48.2	-1	-1	-1
2/20/2019	3:22:04 PM	404	912	17	17	22	17	17	56	19	36	17	47	17	32	28.9	29.6	48.2	-1	-1	-1
2/20/2019	3:22:04 PM	607	913	16	18	21	18	17	56	19	35	18	47	17	31	28.9	29.6	48.2	-1	-1	-1
2/20/2019	3:22:04 PM	810	914	17	18	22	17	18	56	19	35	18	47	17	31	28.9	29.6	48.2	-1	-1	-1
2/20/2019	3:22:05 PM	13	915	17	18	21	17	17	56	19	35	17	47	17	31	28.9	29.6	48.2	-1	-1	-1
2/20/2019	3:22:05 PM	201	916	17	18	21	17	17	56	18	35	18	47	17	31	28.9	29.6	48.2	-1	-1	-1
2/20/2019	3:22:05 PM	404	917	17	17	21	17	18	56	19	35	18	47	17	32	28.9	29.6	48.2	-1	-1	-1
2/20/2019	3:22:05 PM	607	918	17	18	21	17	18	56	19	35	18	47	17	31	28.9	29.6	48.2	-1	-1	-1
2/20/2019	3:22:05 PM	810	919	17	17	21	17	18	56	19	35	18	47	17	32	28.9	29.6	48.2	-1	-1	-1
2/20/2019	3:22:06 PM	13	920	17	18	21	17	18	56	19	35	18	47	16	31	28.9	29.6	48.2	-1	-1	-1
2/20/2019	3:22:06 PM	201	921	17	17	21	17	17	56	19	35	17	47	17	31	28.9	29.6	48.2	-1	-1	-1
2/20/2019	3:22:06 PM	404	922	17	17	22	17	17	56	20	35	18	47	17	31	28.9	29.6	48.2	-1	-1	-1
2/20/2019	3:22:06 PM	607	923	17	17	22	17	18	56	19	35	17	47	17	32	28.9	29.6	48.2	-1	-1	-1
2/20/2019	3:22:06 PM	810	924	17	18	21	17	17	56	19	35	18	47	17	31	28.9	29.6	48.2	-1	-1	-1
2/20/2019	3:22:07 PM	13	925	17	18	21	17	18	56	19	35	18	47	17	31	28.9	29.6	48.2	-1	-1	-1
2/20/2019	3:22:07 PM	201	926	17	17	22	17	18	56	19	34	18	47	17	31	28.9	29.6	48.2	-1	-1	-1
2/20/2019	3:22:07 PM	404	927	17	18	21	17	17	56	19	35	18	47	17	31	28.9	29.6	48.2	-1	-1	-1
2/20/2019	3:22:07 PM	607	928	17	18	22	17	18	56	19	35	18	47	17	31	28.9	29.6	48.2	-1	-1	-1
2/20/2019	3:22:07 PM	810	929	17	17	22	17	18	56	19	35	17	47	17	32	28.9	29.6	48.2	-1	-1	-1
2/20/2019	3:22:08 PM	13	930	17	18	21	17	17	56	19	35	18	47	17	31	28.9	29.6	48.2	-1	-1	-1
2/20/2019	3:22:08 PM	201	931	17	18	21	17	18	56	19	35	18	47	16	31	28.9	29.6	48.2	-1	-1	-1
2/20/2019	3:22:08 PM	404	932	17	18	22	17	17	56	19	35	18	47	17	31	28.9	29.6	48.2	-1	-1	-1
2/20/2019	3:22:08 PM	607	933	17	18	21	17	18	56	20	35	18	47	17	31	28.9	29.6	48.2	-1	-1	-1
2/20/2019	3:22:08 PM	810	934	17	17	22	17	18	56	19	35	17	47	17	32	28.9	29.6	48.2	-1	-1	-1
2/20/2019	3:22:09 PM	13	935	16	18	22	17	18	56	19	35	18	47	17	31	28.9	29.6	48.2	-1	-1	-1
2/20/2019	3:22:09 PM	201	936	16	17	22	17	18	55	20	34	17	46	17	31	28.9	29.6	48.2	-1	-1	-1
2/20/2019	3:22:09 PM	404	937	16	17	22	17	17	56	19	35	17	47	17	31	28.9	29.6	48.2	-1	-1	-1
2/20/2019	3:22:09 PM	607	938	17	18	22	18	17	56	20	35	18	47	17	31	28.9	29.6	48.2	-1	-1	-1
2/20/2019	3:22:09 PM	810	939	17	17	22	17	17	56	19	35	17	47	17	31	28.9	29.6	48.2	-1	-1	-1
2/20/2019	3:22:10 PM	13	940	17	18	21	17	17	56	19	35	18	47	17	31	28.9	29.5	38.9	-1	-1	-1
2/20/2019	3:22:10 PM	201	941	17	17	21	17	18	56	19	35	18	47	17	31	28.9	29.5	38.9	-1	-1	-1
2/20/2019	3:22:10 PM	404	942	17	18	21	17	17	56	19	35	18	47	17	31	28.9	29.5	38.9	-1	-1	-1
2/20/2019	3:22:10 PM	607	943	17	18	21	17	18	56	19	34	18	47	17	31	28.9	29.5	38.9	-1	-1	-1
2/20/2019	3:22:10 PM	810	944	17	18	21	17	18	56	19	35	18	47	17	31	28.9	29.5	38.9	-1	-1	-1
2/20/2019	3:22:11 PM	13	945	17	18	21	17	18	56	19	35	18	47	17	31	28.9	29.5	38.9	-1	-1	-1
2/20/2019	3:22:11 PM	201	946	17	17	22	17	17	56	19	35	18	47	17	31	28.9	29.5	38.9	-1	-1	-1
2/20/2019	3:22:11 PM	404	947	17	18	21	17	18	56	19	34	18	47	17	31	28.9	29.5	38.9	-1	-1	-1
2/20/2019	3:22:11 PM	607	948	17	17	22	17	18	56	19	35	18	47	17	31	28.9	29.5	38.9	-1	-1	-1
2/20/2019	3:22:11 PM	810	949	17	18	21	17	17	56	19	35	18	47	17	31	28.9	29.5	38.9	-1	-1	-1
2/20/2019	3:22:12 PM	13	950	17	17	22	17	17	56	19	35	17	47	17	31	28.9	29.5	38.9	-1	-1	-1
2/20/2019	3:22:12 PM	201	951	17	18	21	17	17	56	19	35	17	47	17	31	28.9	29.5	38.9	-1	-1	-1
2/20/2019	3:22:12 PM	404	952	17	18	21	17	18	56	19	35	18	47	17	31	28.9	29.5	38.9	-1	-1	-1
2/20/2019	3:22:12 PM	607	953	17	17	21	17	18	56	19	35	18	47	17	31	28.9	29.5	38.9	-1	-1	-1
2/20/2019	3:22:12 PM	810	954	17	17	21	17	17	56	19	35	17	47	17	32	28.9	29.5	38.9	-1	-1	-1
2/20/2019	3:22:13 PM	13	955	16	17	21	17	17	56	19	35	18	46	17	31	28.9	29.5	38.9	-1	-1	-1
2/20/2019	3:22:13 PM	201	956	17	17	21	17	18	56	19	34	18	46	17	31	28.9	29.5	38.9	-1	-1	-1
2/20/2019	3:22:13 PM	404	957	17	18	21	17	17	56	19	35	18	47	17	31	28.9	29.5	38.9	-1	-1	-1
2/20/2019	3:22:13 PM	607	958	17	18	21	17	18	56	19	35	18	46	17	31	28.9	29.5	38.9	-1	-1	-1
2/20/2019	3:22:13 PM	810	959	17	17	22	17	18	56	19	35	18	47	17	31	28.9	29.5	38.9	-1	-1	-1
2/20/2019	3:22:14 PM	13	960	16	18	21	17	17	56	19	35	18	47	17	31	28.9	29.5	38.9	-1	-1	-1
2/20/2019	3:22:14 PM	201	961	16	18	21	17	17	56	19	34	18	46	17	31	28.9	29.5	38.9	-1	-1	-1
2/20/2019	3:22:14 PM	404	962	17	18	21	17	18	56	19	35	18	47	17	32	28.9	29.5	38.9	-1	-1	-1
2/20/2019	3:22:14 PM	607	963	16	18	21	17	18	56	19	35	18	47	17	31	28.9	29.5	38.9	-1	-1	-1
2/20/2019	3:22:14 PM	810	964	17	17	22	17	18	56	19	35	18	47	17	32	28.9	29.5	38.9	-1	-1	-1
2/20/2019	3:22:15 PM	13	965	16	18	21	17	17	56	19	35	18	47	17	31	28.9	29.5	38.9	-1	-1	-1
2/20/2019	3:22:15 PM	201	966	17	18	21	17	17	56	20	34	18	46	17	31	28.9	29.5	38.9	-1	-1	-1
2/20/2019	3:22:15 PM	404	967	17	18	21	17	17	56	19	35	18	47	17	31	28.9	29.5	38.9	-1	-1	-1
2/20/2019	3:22:15 PM	607	968	17	18	21	17	18	56	19	34	18	47	17	31	28.9	29.5	38.9	-1	-1	-1
2/20/2019	3:22:15 PM	810	969	17	17	22	17	18	56	20	34	18	46	17	31	28.9	29.5	38.9	-1	-1	-1
2/20/2019	3:22:16 PM	13	970	16	18	21	17	17	56	19	34	18	46	17	31	28.9	29.5	38.9	-1	-1	-1
2/20/2019	3:22:16 PM	201	971	17	18	21	17	17	56	19	34	18	46	17	31	28.9	29.5	38.9	-1	-1	-1
2/20/2019	3:22:16 PM	404	972	17	17	21	17	18	56	19	34	18	46	17	31	28.9	29.5	38.9	-1	-1	-1
2/20/2019	3:22:16 PM	607	973	16	18	21	17	17	56	19	35	18	46	17	31	28.9	29.5	38.9	-1	-1	-1
2/20/2019	3:22:16 PM	810	974	17	18	21	17	18	56	20	34	18	46	17	31	28.9	29.5	38.9	-1	-1	-1
2/20/2019	3:22:17 PM	13	975	17	18	21	17	17	56	19	34	18	47	17	31	28.9	29.5	38.9	-1	-1	-1
2/20/2019	3:22:17 PM	201	976	17	18	21	17	17	56	19	34	18	46	17	31	28.9	29.5	38.9	-1	-1	-1
2/20/2019	3:22:17 PM	404	977	17	17	21	17	18	56	19	34	18	46	17	31	28.9	29.5	38.9	-1	-1	-1
2/20/2019	3:22:17 PM	607	978	17	18	21	17	18	56	19	34	18	46	17	31	28.9	29.5	38.9	-1	-1	-1
2/20/2019	3:22:17 PM	810	979	17	17	21	17	18	56	19	35	18	47	17	31	28.9	29.5	38.9	-1	-1	-1
2/20/2019	3:22:18 PM	13	980	17	18	21	17	17	56	19	34	18	46	17	31	28.9	29.5	38.9	-1	-1	-1
2/20/2019	3:22:18 PM	201	981	17	17	22	17	18	56	20	34	18	46	17	31	28.9	29.5	38.9	-1	-1	-1
2/20/2019	3:22:18 PM	404	982	16	18	21	18	18	56	20	34	18	46	17	31	28.9	29.4	43.3	-1	-1	-1
2/20/2019	3:22:18 PM	607	983	18	17	21	16	18	56	19	34	18	47	16	31	28.9	29.4	43.3	-1	-1	-1
2/20/2019	3:22:18 PM	810	984	17	18	21	17	17	56	19	35	18	47	17	31	28.9	29.4	43.3	-1	-1	-1
2/20/2019	3:22:19 PM	13	985	17	18	21	17	18	56	19	34	18	46	17	31	28.9	29.4	43.3	-1	-1	-1
2/20/2019	3:22:19 PM	201	986	17	17	21	17	18	56	19	34	18	46	16	31	28.9	29.4	43.3	-1	-1	-1
2/20/2019	3:22:19 PM	404	987	17	18	21	17	17	56	19	35	18	46	17	31	28.9	29.4	43.3	-1	-1	-1
2/20/2019	3:22:19 PM	607	988	17	18	21	17	18	55	20	34	18	46	17	31	28.9	29.4	43.3	-1	-1	-1
2/20/2019	3:22:19 PM	810	989	17	18	21	17	18	56	19	34	18	47	17	31	28.9	29.4	43.3	-1	-1	-1
2/20/2019	3:22:20 PM	13	990	17	18	21	17	18	56	19	34	18	46	17	31	28.9	29.4	43.3	-1	-1	-1
2/20/2019	3:22:20 PM	201	991	17	17	21	17	18	55	19	34	18	46	17	31	28.9	29.4	43.3	-1	-1	-1
2/20/2019	3:22:20 PM	404	992	17	18	21	17	17	56	19	34	18	46	17	31	28.9	29.4	43.3	-1	-1	-1
2/20/2019	3:22:20 PM	607	993	17	17	21	17	18	56	19	34	18	46	17	31	28.9	29.4	43.3	-1	-1	-1
2/20/2019	3:22:20 PM	810	994	17	18	21	17	17	56	19	34	18	46	17	31	28.9	29.4	43.3	-1	-1	-1
2/20/2019	3:22:21 PM	13	995	17	17	21	17	18	55	20	34	18	46	17	31	28.9	29.4	43.3	-1	-1	-1
2/20/2019	3:22:21 PM	201	996	17	17	21	17	18	56	19	34	18	46	17	31	28.9	29.4	43.3	-1	-1	-1
2/20/2019	3:22:21 PM	404	997	17	18	21	17	18	56	20	34	18	46	17	31	28.9	29.4	43.3	-1	-1	-1
2/20/2019	3:22:21 PM	607	998	17	18	21	17	17	56	19	34	18	46	17	31	28.9	29.4	43.3	-1	-1	-1
2/20/2019	3:22:21 PM	810	999	17	18	21	17	18	55	20	34	18	46	17	31	28.9	29.4	43.3	-1	-1	-1
2/20/2019	3:22:22 PM	13	1000	17	17	21	17	17	56	19	34	18	46	17	31	28.9	29.4	43.3	-1	-1	-1
2/20/2019	3:22:22 PM	201	1001	17	18	21	17	17	56	19	34	18	46	17	31	28.9	29.4	43.3	-1	-1	-1
2/20/2019	3:22:22 PM	404	1002	17	17	22	17	18	56	19	34	18	47	17	31	28.9	29.4	43.3	-1	-1	-1
2/20/2019	3:22:22 PM	607	1003	16	18	21	17	18	56	19	34	18	46	17	31	28.9	29.4	43.3	-1	-1	-1
2/20/2019	3:22:22 PM	810	1004	17	17	22	17	18	55	19	34	18	46	17	31	28.9	29.4	43.3	-1	-1	-1
2/20/2019	3:22:23 PM	13	1005	16	18	21	17	17	55	20	34	18	46	17	31	28.9	29.4	43.3	-1	-1	-1
2/20/2019	3:22:23 PM	201	1006	17	17	21	17	18	55	19	34	18	46	17	31	28.9	29.4	43.3	-1	-1	-1
2/20/2019	3:22:23 PM	404	1007	16	18	21	18	18	56	19	34	18	46	17	31	28.9	29.4	43.3	-1	-1	-1
2/20/2019	3:22:23 PM	607	1008	17	17	22	17	18	55	19	34	18	46	17	31	28.9	29.4	43.3	-1	-1	-1
2/20/2019	3:22:23 PM	810	1009	17	18	21	17	17	56	19	34	18	46	17	31	28.9	29.4	43.3	-1	-1	-1
2/20/2019	3:22:24 PM	13	1010	17	17	21	17	17	55	19	34	18	46	17	31	28.9	29.4	43.3	-1	-1	-1
2/20/2019	3:22:24 PM	201	1011	17	17	21	17	17	55	19	34	18	46	17	31	28.9	29.4	43.3	-1	-1	-1
2/20/2019	3:22:24 PM	404	1012	17	17	22	17	18	55	20	34	18	46	17	31	28.9	29.4	43.3	-1	-1	-1
2/20/2019	3:22:24 PM	607	1013	16	18	21	17	18	56	19	34	18	46	17	31	28.9	29.4	43.3	-1	-1	-1
2/20/2019	3:22:24 PM	810	1014	17	18	21	17	18	55	19	34	18	46	17	31	28.9	29.4	43.3	-1	-1	-1
2/20/2019	3:22:25 PM	13	1015	17	18	21	17	17	55	19	34	18	46	17	31	28.9	29.4	43.3	-1	-1	-1
2/20/2019	3:22:25 PM	201	1016	16	18	21	17	17	55	19	34	18	46	17	31	28.9	29.4	43.3	-1	-1	-1
2/20/2019	3:22:25 PM	404	1017	17	17	21	17	18	55	19	34	18	46	17	31	28.9	29.4	43.3	-1	-1	-1
2/20/2019	3:22:25 PM	607	1018	16	18	21	17	17	55	19	34	18	46	17	31	28.9	29.4	43.3	-1	-1	-1
2/20/2019	3:22:25 PM	810	1019	17	18	21	17	18	55	20	34	18	46	17	31	28.9	29.4	43.3	-1	-1	-1
2/20/2019	3:22:26 PM	13	1020	17	18	21	17	17	56	19	34	18	46	16	31	28.9	29.4	43.3	-1	-1	-1
2/20/2019	3:22:26 PM	201	1021	17	18	21	17	17	55	19	34	18	46	17	31	28.9	29.4	43.3	-1	-1	-1
2/20/2019	3:22:26 PM	404	1022	17	17	21	17	18	55	19	34	18	46	17	31	28.9	29.4	43.3	-1	-1	-1
2/20/2019	3:22:26 PM	607	1023	17	18	21	17	18	55	19	34	18	46	17	31	28.9	29.4	43.3	-1	-1	-1
2/20/2019	3:22:26 PM	810	1024	17	18	21	17	18	55	19	34	18	46	17	31	28.8	29.4	42.7	-1	-1	-1
2/20/2019	3:22:27 PM	13	1025	17	17	21	17	17	55	19	34	18	46	17	31	28.8	29.4	42.7	-1	-1	-1
2/20/2019	3:22:27 PM	201	1026	17	17	21	17	17	55	19	34	17	46	17	31	28.8	29.4	42.7	-1	-1	-1
2/20/2019	3:22:27 PM	404	1027	17	17	22	17	18	55	20	34	17	46	17	31	28.8	29.4	42.7	-1	-1	-1
2/20/2019	3:22:27 PM	607	1028	17	18	21	17	17	55	19	34	18	46	17	31	28.8	29.4	42.7	-1	-1	-1
2/20/2019	3:22:27 PM	810	1029	17	17	22	17	18	55	20	34	18	46	17	31	28.8	29.4	42.7	-1	-1	-1
2/20/2019	3:22:28 PM	13	1030	17	18	21	17	17	55	19	34	17	46	17	31	28.8	29.4	42.7	-1	-1	-1
2/20/2019	3:22:28 PM	201	1031	16	18	21	17	17	55	19	34	18	46	17	31	28.8	29.4	42.7	-1	-1	-1
2/20/2019	3:22:28 PM	404	1032	17	17	21	17	18	55	19	34	18	46	17	31	28.8	29.4	42.7	-1	-1	-1
2/20/2019	3:22:28 PM	607	1033	17	18	21	17	17	56	19	34	18	46	17	31	28.8	29.4	42.7	-1	-1	-1
2/20/2019	3:22:28 PM	810	1034	17	18	21	17	18	55	19	34	18	46	17	31	28.8	29.4	42.7	-1	-1	-1
2/20/2019	3:22:29 PM	13	1035	17	18	21	17	17	56	19	34	17	46	17	31	28.8	29.4	42.7	-1	-1	-1
2/20/2019	3:22:29 PM	201	1036	16	18	21	17	17	55	19	34	18	46	17	30	28.8	29.4	42.7	-1	-1	-1
2/20/2019	3:22:29 PM	404	1037	17	17	21	17	18	55	19	34	18	46	17	31	28.8	29.4	42.7	-1	-1	-1
2/20/2019	3:22:29 PM	607	1038	17	18	21	17	18	56	19	34	18	46	17	31	28.8	29.4	42.7	-1	-1	-1
2/20/2019	3:22:29 PM	810	1039	17	18	21	17	18	55	20	34	18	46	17	31	28.8	29.4	42.7	-1	-1	-1
2/20/2019	3:22:30 PM	13	1040	17	18	21	17	17	56	19	34	18	46	17	31	28.8	29.4	42.7	-1	-1	-1
2/20/2019	3:22:30 PM	201	1041	17	18	21	17	17	55	19	34	18	46	17	30	28.8	29.4	42.7	-1	-1	-1
2/20/2019	3:22:30 PM	404	1042	17	18	21	17	18	56	19	34	18	47	17	31	28.8	29.4	42.7	-1	-1	-1
2/20/2019	3:22:30 PM	607	1043	17	18	21	17	18	55	19	34	18	46	17	30	28.8	29.4	42.7	-1	-1	-1
2/20/2019	3:22:30 PM	810	1044	17	17	21	17	18	55	19	34	17	46	17	31	28.8	29.4	42.7	-1	-1	-1
2/20/2019	3:22:31 PM	13	1045	17	18	21	17	18	55	19	34	18	46	17	31	28.8	29.4	42.7	-1	-1	-1
2/20/2019	3:22:31 PM	201	1046	17	17	21	17	18	55	19	34	17	46	17	31	28.8	29.4	42.7	-1	-1	-1
2/20/2019	3:22:31 PM	404	1047	16	18	21	17	17	55	20	34	18	46	17	31	28.8	29.4	42.7	-1	-1	-1
2/20/2019	3:22:31 PM	607	1048	17	17	21	17	18	55	19	34	18	46	17	31	28.8	29.4	42.7	-1	-1	-1
2/20/2019	3:22:31 PM	810	1049	17	18	21	17	18	55	19	34	18	46	17	31	28.8	29.4	42.7	-1	-1	-1
2/20/2019	3:22:32 PM	13	1050	17	17	21	17	18	55	19	34	18	46	17	31	28.8	29.4	42.7	-1	-1	-1
2/20/2019	3:22:32 PM	201	1051	17	17	21	17	18	55	19	34	18	46	17	31	28.8	29.4	42.7	-1	-1	-1
2/20/2019	3:22:32 PM	404	1052	17	18	21	17	17	55	19	34	18	46	17	31	28.8	29.4	42.7	-1	-1	-1
2/20/2019	3:22:32 PM	607	1053	17	17	21	17	18	56	19	34	18	46	17	31	28.8	29.4	42.7	-1	-1	-1
2/20/2019	3:22:32 PM	810	1054	17	18	21	17	18	56	19	34	18	46	17	31	28.8	29.4	42.7	-1	-1	-1
2/20/2019	3:22:33 PM	13	1055	17	17	21	17	17	55	19	34	18	46	17	31	28.8	29.4	42.7	-1	-1	-1
2/20/2019	3:22:33 PM	201	1056	17	17	21	17	17	55	19	34	17	46	17	31	28.8	29.4	42.7	-1	-1	-1
2/20/2019	3:22:33 PM	404	1057	17	17	22	17	18	55	20	34	18	46	17	31	28.8	29.4	42.7	-1	-1	-1
2/20/2019	3:22:33 PM	607	1058	17	17	21	17	17	55	19	34	18	47	17	31	28.8	29.4	42.7	-1	-1	-1
2/20/2019	3:22:33 PM	810	1059	17	18	21	17	18	55	20	34	18	46	17	31	28.8	29.4	42.7	-1	-1	-1
2/20/2019	3:22:34 PM	13	1060	17	18	21	17	17	55	19	34	17	46	17	30	28.8	29.4	42.7	-1	-1	-1
2/20/2019	3:22:34 PM	201	1061	16	18	21	17	17	55	19	34	18	46	17	30	28.8	29.4	42.7	-1	-1	-1
2/20/2019	3:22:34 PM	404	1062	17	17	21	17	17	55	19	34	17	46	17	31	28.8	29.4	42.7	-1	-1	-1
2/20/2019	3:22:34 PM	607	1063	16	18	21	17	18	55	19	34	18	46	17	30	28.8	29.4	42.7	-1	-1	-1
2/20/2019	3:22:34 PM	810	1064	17	17	21	17	18	56	20	34	18	46	17	31	28.8	29.4	42.7	-1	-1	-1
2/20/2019	3:22:35 PM	13	1065	16	18	21	17	17	56	19	34	18	46	17	30	28.8	29.4	42.7	-1	-1	-1
2/20/2019	3:22:35 PM	201	1066	17	18	21	17	18	55	20	34	18	46	17	30	28.9	29.3	41.4	-1	-1	-1
2/20/2019	3:22:35 PM	404	1067	17	18	21	17	17	56	19	34	18	46	17	31	28.9	29.3	41.4	-1	-1	-1
2/20/2019	3:22:35 PM	607	1068	17	18	21	18	18	55	20	34	18	46	17	31	28.9	29.3	41.4	-1	-1	-1
2/20/2019	3:22:35 PM	810	1069	17	18	21	18	18	56	19	34	18	46	18	31	28.9	29.3	41.4	-1	-1	-1
2/20/2019	3:22:36 PM	13	1070	17	17	21	17	18	55	19	34	18	46	17	31	28.9	29.3	41.4	-1	-1	-1
2/20/2019	3:22:36 PM	201	1071	17	17	21	17	18	55	19	34	17	46	17	31	28.9	29.3	41.4	-1	-1	-1
2/20/2019	3:22:36 PM	404	1072	17	18	21	17	18	55	19	34	18	46	17	30	28.9	29.3	41.4	-1	-1	-1
2/20/2019	3:22:36 PM	607	1073	17	18	21	17	17	55	19	34	18	46	17	31	28.9	29.3	41.4	-1	-1	-1
2/20/2019	3:22:36 PM	810	1074	17	18	21	17	18	55	19	34	18	46	17	30	28.9	29.3	41.4	-1	-1	-1
2/20/2019	3:22:37 PM	13	1075	17	18	21	17	17	55	19	34	18	46	17	30	28.9	29.3	41.4	-1	-1	-1
2/20/2019	3:22:37 PM	201	1076	17	18	21	17	18	55	19	34	18	46	17	30	28.9	29.3	41.4	-1	-1	-1
2/20/2019	3:22:37 PM	404	1077	17	18	21	17	17	56	19	34	18	46	17	31	28.9	29.3	41.4	-1	-1	-1
2/20/2019	3:22:37 PM	607	1078	17	18	21	17	18	55	19	34	18	46	17	31	28.9	29.3	41.4	-1	-1	-1
2/20/2019	3:22:37 PM	810	1079	17	18	21	17	18	56	19	34	18	47	17	30	28.9	29.3	41.4	-1	-1	-1
2/20/2019	3:22:38 PM	13	1080	17	18	21	17	17	55	19	34	18	46	17	30	28.9	29.3	41.4	-1	-1	-1
2/20/2019	3:22:38 PM	201	1081	17	18	21	17	18	55	19	33	18	46	17	30	28.9	29.3	41.4	-1	-1	-1
2/20/2019	3:22:38 PM	404	1082	17	18	21	17	17	55	19	34	18	46	17	31	28.9	29.3	41.4	-1	-1	-1
2/20/2019	3:22:38 PM	607	1083	17	18	21	17	18	55	19	33	18	46	17	30	28.9	29.3	41.4	-1	-1	-1
2/20/2019	3:22:38 PM	810	1084	17	18	21	17	18	56	19	34	18	46	17	31	28.9	29.3	41.4	-1	-1	-1
2/20/2019	3:22:39 PM	13	1085	17	18	21	17	18	55	19	34	18	46	17	31	28.9	29.3	41.4	-1	-1	-1
2/20/2019	3:22:39 PM	201	1086	17	17	22	17	18	55	19	34	18	46	17	31	28.9	29.3	41.4	-1	-1	-1
2/20/2019	3:22:39 PM	404	1087	17	18	21	17	17	56	19	34	18	47	17	30	28.9	29.3	41.4	-1	-1	-1
2/20/2019	3:22:39 PM	607	1088	17	18	21	17	18	55	19	33	18	46	17	31	28.9	29.3	41.4	-1	-1	-1
2/20/2019	3:22:39 PM	810	1089	17	18	21	17	18	56	19	34	17	47	17	31	28.9	29.3	41.4	-1	-1	-1
2/20/2019	3:22:40 PM	13	1090	17	18	21	17	18	55	19	34	18	46	17	30	28.9	29.3	41.4	-1	-1	-1
2/20/2019	3:22:40 PM	201	1091	17	17	22	17	18	55	19	34	17	46	17	31	28.9	29.3	41.4	-1	-1	-1
2/20/2019	3:22:40 PM	404	1092	16	18	22	17	18	55	20	33	18	46	17	31	28.9	29.3	41.4	-1	-1	-1
2/20/2019	3:22:40 PM	607	1093	17	17	21	17	18	55	19	34	17	47	17	31	28.9	29.3	41.4	-1	-1	-1
2/20/2019	3:22:40 PM	810	1094	17	17	21	17	18	55	20	34	18	46	17	31	28.9	29.3	41.4	-1	-1	-1
2/20/2019	3:22:41 PM	13	1095	17	17	21	17	17	55	19	34	17	46	17	31	28.9	29.3	41.4	-1	-1	-1
2/20/2019	3:22:41 PM	201	1096	17	18	21	17	17	56	19	34	18	46	17	30	28.9	29.3	41.4	-1	-1	-1
2/20/2019	3:22:41 PM	404	1097	17	17	21	17	18	56	19	34	18	46	17	31	28.9	29.3	41.4	-1	-1	-1
2/20/2019	3:22:41 PM	607	1098	16	18	21	18	17	56	19	34	18	46	17	31	28.9	29.3	41.4	-1	-1	-1
2/20/2019	3:22:41 PM	810	1099	17	18	21	17	17	55	19	34	18	46	17	31	28.9	29.3	41.4	-1	-1	-1
2/20/2019	3:22:42 PM	13	1100	16	18	21	17	17	55	19	34	18	46	17	30	28.9	29.3	41.4	-1	-1	-1
2/20/2019	3:22:42 PM	201	1101	17	18	21	17	18	55	19	34	17	46	17	31	28.9	29.3	41.4	-1	-1	-1
2/20/2019	3:22:42 PM	404	1102	16	18	21	17	17	56	19	34	18	46	17	31	28.9	29.3	41.4	-1	-1	-1
2/20/2019	3:22:42 PM	607	1103	17	18	21	17	18	55	19	34	18	46	17	31	28.9	29.3	41.4	-1	-1	-1
2/20/2019	3:22:42 PM	810	1104	17	18	21	17	17	55	19	34	18	46	17	31	28.9	29.3	41.4	-1	-1	-1
2/20/2019	3:22:43 PM	13	1105	17	17	21	17	17	55	19	34	18	46	17	31	28.9	29.3	41.4	-1	-1	-1
2/20/2019	3:22:43 PM	201	1106	17	17	21	17	17	55	19	34	17	46	17	31	28.9	29.3	41.4	-1	-1	-1
2/20/2019	3:22:43 PM	404	1107	17	17	21	17	18	56	19	34	18	46	17	31	28.9	29.3	41.4	-1	-1	-1
2/20/2019	3:22:43 PM	607	1108	17	18	21	17	18	56	19	33	18	46	17	30	28.8	29.2	52.9	-1	-1	-1
2/20/2019	3:22:43 PM	810	1109	17	17	21	17	17	55	19	34	18	46	17	31	28.8	29.2	52.9	-1	-1	-1
2/20/2019	3:22:44 PM	13	1110	17	17	21	17	18	55	19	33	18	46	17	30	28.8	29.2	52.9	-1	-1	-1
2/20/2019	3:22:44 PM	201	1111	17	17	22	17	18	55	19	34	17	46	17	31	28.8	29.2	52.9	-1	-1	-1
2/20/2019	3:22:44 PM	404	1112	16	18	21	18	18	56	19	34	18	46	17	30	28.8	29.2	52.9	-1	-1	-1
2/20/2019	3:22:44 PM	607	1113	17	17	22	17	18	56	19	34	18	47	17	31	28.8	29.2	52.9	-1	-1	-1
2/20/2019	3:22:44 PM	810	1114	16	18	21	17	18	55	19	33	18	46	17	31	28.8	29.2	52.9	-1	-1	-1
2/20/2019	3:22:45 PM	13	1115	17	17	21	17	18	55	19	34	17	46	17	31	28.8	29.2	52.9	-1	-1	-1
2/20/2019	3:22:45 PM	201	1116	17	18	21	17	17	55	19	34	18	46	17	31	28.8	29.2	52.9	-1	-1	-1
2/20/2019	3:22:45 PM	404	1117	17	18	21	17	18	55	20	34	18	46	17	31	28.8	29.2	52.9	-1	-1	-1
2/20/2019	3:22:45 PM	607	1118	16	18	21	18	17	55	19	34	18	46	17	30	28.8	29.2	52.9	-1	-1	-1
2/20/2019	3:22:45 PM	810	1119	17	17	21	17	17	55	19	34	18	46	17	31	28.8	29.2	52.9	-1	-1	-1
2/20/2019	3:22:46 PM	13	1120	17	18	21	17	17	55	19	33	18	46	17	30	28.8	29.2	52.9	-1	-1	-1
2/20/2019	3:22:46 PM	201	1121	17	17	21	17	18	55	19	33	18	46	17	31	28.8	29.2	52.9	-1	-1	-1
2/20/2019	3:22:46 PM	404	1122	16	18	21	17	17	55	19	34	18	46	17	30	28.8	29.2	52.9	-1	-1	-1
2/20/2019	3:22:46 PM	607	1123	17	18	21	17	18	55	19	34	18	46	17	31	28.8	29.2	52.9	-1	-1	-1
2/20/2019	3:22:46 PM	810	1124	17	18	21	17	17	55	19	33	18	46	17	30	28.8	29.2	52.9	-1	-1	-1
2/20/2019	3:22:47 PM	13	1125	17	17	21	17	18	55	19	34	17	46	16	31	28.8	29.2	52.9	-1	-1	-1
2/20/2019	3:22:47 PM	201	1126	17	18	21	17	18	56	20	34	18	46	17	31	28.8	29.2	52.9	-1	-1	-1
2/20/2019	3:22:47 PM	404	1127	17	17	21	17	18	55	19	33	18	46	17	30	28.8	29.2	52.9	-1	-1	-1
2/20/2019	3:22:47 PM	607	1128	16	18	21	17	17	55	19	33	18	46	17	30	28.8	29.2	52.9	-1	-1	-1
2/20/2019	3:22:47 PM	810	1129	17	17	21	17	17	55	19	34	17	46	17	30	28.8	29.2	52.9	-1	-1	-1
2/20/2019	3:22:48 PM	13	1130	17	17	21	17	18	55	19	33	18	46	17	30	28.8	29.2	52.9	-1	-1	-1
2/20/2019	3:22:48 PM	201	1131	17	18	21	17	17	55	19	33	18	46	17	31	28.8	29.2	52.9	-1	-1	-1
2/20/2019	3:22:48 PM	404	1132	17	18	22	17	18	55	20	33	18	46	17	30	28.8	29.2	52.9	-1	-1	-1
2/20/2019	3:22:48 PM	607	1133	17	18	21	17	17	55	19	34	18	46	17	30	28.8	29.2	52.9	-1	-1	-1
2/20/2019	3:22:48 PM	810	1134	18	17	21	17	18	55	19	34	17	46	17	31	28.8	29.2	52.9	-1	-1	-1
2/20/2019	3:22:49 PM	13	1135	16	18	21	17	17	55	19	34	18	45	17	30	28.8	29.2	52.9	-1	-1	-1
2/20/2019	3:22:49 PM	201	1136	17	17	21	17	18	55	19	34	18	46	17	31	28.8	29.2	52.9	-1	-1	-1
2/20/2019	3:22:49 PM	404	1137	16	18	21	17	18	55	19	33	18	46	18	30	28.8	29.2	52.9	-1	-1	-1
2/20/2019	3:22:49 PM	607	1138	17	17	21	17	18	55	19	34	18	46	17	31	28.8	29.2	52.9	-1	-1	-1
2/20/2019	3:22:49 PM	810	1139	17	17	21	17	18	55	20	33	18	46	17	30	28.8	29.2	52.9	-1	-1	-1
2/20/2019	3:22:50 PM	13	1140	16	17	21	17	17	55	19	34	17	46	17	30	28.8	29.2	52.9	-1	-1	-1
2/20/2019	3:22:50 PM	201	1141	17	18	21	17	18	55	19	33	18	46	17	30	28.8	29.2	52.9	-1	-1	-1
2/20/2019	3:22:50 PM	404	1142	17	18	21	17	18	55	19	34	18	46	17	30	28.8	29.2	52.9	-1	-1	-1
2/20/2019	3:22:50 PM	607	1143	17	17	21	17	18	55	19	33	18	45	17	30	28.8	29.2	52.9	-1	-1	-1
2/20/2019	3:22:50 PM	810	1144	17	18	21	17	18	55	19	33	18	46	16	30	28.8	29.2	52.9	-1	-1	-1
2/20/2019	3:22:51 PM	13	1145	16	17	21	17	17	55	19	33	17	46	17	30	28.8	29.2	52.9	-1	-1	-1
2/20/2019	3:22:51 PM	201	1146	17	18	21	17	18	55	19	34	18	46	17	30	28.8	29.2	52.9	-1	-1	-1
2/20/2019	3:22:51 PM	404	1147	17	18	21	17	18	55	19	33	18	46	17	30	28.8	29.2	52.9	-1	-1	-1
2/20/2019	3:22:51 PM	607	1148	17	18	21	17	18	55	19	33	17	46	17	30	28.8	29.2	52.9	-1	-1	-1
2/20/2019	3:22:51 PM	810	1149	16	18	21	17	17	55	19	33	18	45	17	30	28.8	29.2	52.9	-1	-1	-1
2/20/2019	3:22:52 PM	13	1150	17	17	21	17	18	55	19	33	18	46	17	30	28.9	29.2	53.4	-1	-1	-1
2/20/2019	3:22:52 PM	201	1151	17	17	22	17	17	55	19	34	17	46	17	31	28.9	29.2	53.4	-1	-1	-1
2/20/2019	3:22:52 PM	404	1152	17	18	21	17	18	55	19	33	18	46	17	30	28.9	29.2	53.4	-1	-1	-1
2/20/2019	3:22:52 PM	607	1153	17	18	21	17	18	55	19	33	18	46	17	30	28.9	29.2	53.4	-1	-1	-1
2/20/2019	3:22:52 PM	810	1154	17	17	21	17	18	55	19	33	18	46	16	30	28.9	29.2	53.4	-1	-1	-1
2/20/2019	3:22:53 PM	13	1155	17	18	20	17	17	55	19	33	18	46	17	30	28.9	29.2	53.4	-1	-1	-1
2/20/2019	3:22:53 PM	201	1156	17	18	21	17	18	55	19	33	18	45	17	30	28.9	29.2	53.4	-1	-1	-1
2/20/2019	3:22:53 PM	404	1157	17	17	21	17	18	55	19	33	18	46	17	30	28.9	29.2	53.4	-1	-1	-1
2/20/2019	3:22:53 PM	607	1158	17	18	21	18	18	55	19	33	18	46	17	30	28.9	29.2	53.4	-1	-1	-1
2/20/2019	3:22:53 PM	810	1159	16	17	22	17	17	54	20	33	17	45	17	30	28.9	29.2	53.4	-1	-1	-1
2/20/2019	3:22:54 PM	13	1160	16	17	21	17	17	55	19	34	17	46	17	30	28.9	29.2	53.4	-1	-1	-1
2/20/2019	3:22:54 PM	201	1161	17	18	21	17	17	55	19	34	18	46	17	30	28.9	29.2	53.4	-1	-1	-1
2/20/2019	3:22:54 PM	404	1162	17	18	21	17	17	55	19	33	18	45	17	30	28.9	29.2	53.4	-1	-1	-1
2/20/2019	3:22:54 PM	607	1163	17	17	21	17	17	55	19	33	17	46	17	30	28.9	29.2	53.4	-1	-1	-1
2/20/2019	3:22:54 PM	810	1164	17	18	21	17	17	55	19	33	18	45	17	30	28.9	29.2	53.4	-1	-1	-1
2/20/2019	3:22:55 PM	13	1165	17	17	21	17	18	54	19	33	18	45	17	30	28.9	29.2	53.4	-1	-1	-1
2/20/2019	3:22:55 PM	201	1166	17	18	21	17	17	55	19	33	17	46	17	30	28.9	29.2	53.4	-1	-1	-1
2/20/2019	3:22:55 PM	404	1167	17	17	21	17	18	55	20	33	18	45	17	30	28.9	29.2	53.4	-1	-1	-1
2/20/2019	3:22:55 PM	607	1168	17	17	21	17	18	55	19	33	18	46	17	30	28.9	29.2	53.4	-1	-1	-1
2/20/2019	3:22:55 PM	810	1169	17	18	21	17	17	55	19	33	18	45	17	30	28.9	29.2	53.4	-1	-1	-1
2/20/2019	3:22:56 PM	13	1170	17	17	21	17	18	55	19	33	18	45	17	30	28.9	29.2	53.4	-1	-1	-1
2/20/2019	3:22:56 PM	201	1171	17	18	21	17	18	55	19	33	18	46	17	30	28.9	29.2	53.4	-1	-1	-1
2/20/2019	3:22:56 PM	404	1172	17	18	21	17	18	55	20	33	18	45	17	30	28.9	29.2	53.4	-1	-1	-1
2/20/2019	3:22:56 PM	607	1173	17	17	21	17	18	55	19	34	17	46	17	30	28.9	29.2	53.4	-1	-1	-1
2/20/2019	3:22:56 PM	810	1174	17	17	21	17	18	54	19	33	18	45	17	30	28.9	29.2	53.4	-1	-1	-1
2/20/2019	3:22:57 PM	13	1175	17	17	21	17	18	55	19	33	18	45	17	30	28.9	29.2	53.4	-1	-1	-1
2/20/2019	3:22:57 PM	201	1176	17	17	21	17	17	55	19	33	18	46	17	30	28.9	29.2	53.4	-1	-1	-1
2/20/2019	3:22:57 PM	404	1177	17	18	21	17	17	55	19	33	18	46	17	30	28.9	29.2	53.4	-1	-1	-1
2/20/2019	3:22:57 PM	607	1178	17	18	21	17	18	55	20	33	17	45	17	30	28.9	29.2	53.4	-1	-1	-1
2/20/2019	3:22:57 PM	810	1179	17	17	21	17	17	55	19	33	17	45	17	30	28.9	29.2	53.4	-1	-1	-1
2/20/2019	3:22:58 PM	13	1180	17	18	21	17	17	55	19	33	18	45	17	30	28.9	29.2	53.4	-1	-1	-1
2/20/2019	3:22:58 PM	201	1181	17	17	21	17	18	55	19	33	18	46	17	30	28.9	29.2	53.4	-1	-1	-1
2/20/2019	3:22:58 PM	404	1182	17	18	21	17	17	55	19	33	18	46	17	30	28.9	29.2	53.4	-1	-1	-1
2/20/2019	3:22:58 PM	607	1183	17	18	21	18	17	55	20	33	18	45	17	30	28.9	29.2	53.4	-1	-1	-1
2/20/2019	3:22:58 PM	810	1184	17	17	21	17	18	55	19	33	17	46	16	30	28.9	29.2	53.4	-1	-1	-1
2/20/2019	3:22:59 PM	13	1185	17	18	21	17	17	55	19	33	18	45	17	30	28.9	29.2	53.4	-1	-1	-1
2/20/2019	3:22:59 PM	201	1186	17	18	21	17	18	55	19	33	18	46	17	30	28.9	29.2	53.4	-1	-1	-1
2/20/2019	3:22:59 PM	404	1187	17	18	21	17	18	55	19	33	17	46	17	30	28.9	29.2	53.4	-1	-1	-1
2/20/2019	3:22:59 PM	607	1188	17	17	21	17	18	55	20	33	18	45	17	30	28.9	29.2	53.4	-1	-1	-1
2/20/2019	3:22:59 PM	810	1189	17	17	21	17	18	55	19	33	17	46	17	30	28.9	29.2	53.4	-1	-1	-1
2/20/2019	3:23:00 PM	13	1190	16	18	21	17	18	55	19	33	18	45	17	29	28.9	29.2	53.4	-1	-1	-1
2/20/2019	3:23:00 PM	201	1191	17	18	21	17	18	55	19	33	18	46	17	30	28.9	29.2	53.4	-1	-1	-1
2/20/2019	3:23:00 PM	404	1192	17	18	21	17	17	55	19	33	18	46	17	30	28.9	29.1	42.0	-1	-1	-1
2/20/2019	3:23:00 PM	607	1193	17	18	21	17	18	54	20	33	18	45	17	30	28.9	29.1	42.0	-1	-1	-1
2/20/2019	3:23:00 PM	810	1194	17	17	21	17	17	55	19	34	17	46	17	30	28.9	29.1	42.0	-1	-1	-1
2/20/2019	3:23:01 PM	13	1195	16	18	21	17	18	55	19	33	18	45	17	30	28.9	29.1	42.0	-1	-1	-1
2/20/2019	3:23:01 PM	201	1196	17	17	21	17	18	55	19	33	18	46	17	30	28.9	29.1	42.0	-1	-1	-1
2/20/2019	3:23:01 PM	404	1197	17	18	21	17	17	55	19	33	18	46	17	30	28.9	29.1	42.0	-1	-1	-1
2/20/2019	3:23:01 PM	623	1198	17	17	21	17	18	55	19	33	18	46	17	30	28.9	29.1	42.0	-1	-1	-1
2/20/2019	3:23:01 PM	810	1199	17	17	21	17	17	55	19	33	17	46	17	30	28.9	29.1	42.0	-1	-1	-1
2/20/2019	3:23:02 PM	13	1200	17	17	21	17	18	55	19	33	18	45	17	30	28.9	29.1	42.0	-1	-1	-1
2/20/2019	3:23:02 PM	201	1201	17	17	21	17	18	55	19	33	18	46	17	30	28.9	29.1	42.0	-1	-1	-1
2/20/2019	3:23:02 PM	404	1202	17	18	21	17	18	55	19	33	18	45	17	30	28.9	29.1	42.0	-1	-1	-1
2/20/2019	3:23:02 PM	607	1203	17	17	21	17	18	55	19	33	18	45	17	30	28.9	29.1	42.0	-1	-1	-1
2/20/2019	3:23:02 PM	810	1204	17	18	21	17	17	55	19	33	18	45	17	30	28.9	29.1	42.0	-1	-1	-1
2/20/2019	3:23:03 PM	13	1205	17	17	21	17	17	55	19	33	18	45	17	30	28.9	29.1	42.0	-1	-1	-1
2/20/2019	3:23:03 PM	201	1206	17	18	21	17	18	55	19	33	18	45	17	30	28.9	29.1	42.0	-1	-1	-1
2/20/2019	3:23:03 PM	404	1207	17	17	21	17	18	55	19	33	17	45	17	30	28.9	29.1	42.0	-1	-1	-1
2/20/2019	3:23:03 PM	607	1208	17	17	21	17	17	54	19	33	17	45	17	30	28.9	29.1	42.0	-1	-1	-1
2/20/2019	3:23:03 PM	810	1209	16	17	21	17	17	55	19	33	18	45	18	30	28.9	29.1	42.0	-1	-1	-1
2/20/2019	3:23:04 PM	13	1210	17	17	21	17	18	54	19	33	18	45	17	30	28.9	29.1	42.0	-1	-1	-1
2/20/2019	3:23:04 PM	201	1211	17	17	22	17	17	55	19	33	17	45	17	30	28.9	29.1	42.0	-1	-1	-1
2/20/2019	3:23:04 PM	404	1212	17	18	21	17	18	54	19	33	18	45	17	30	28.9	29.1	42.0	-1	-1	-1
2/20/2019	3:23:04 PM	607	1213	17	18	21	17	18	54	19	33	18	45	17	30	28.9	29.1	42.0	-1	-1	-1
2/20/2019	3:23:04 PM	810	1214	17	18	21	17	17	55	19	33	17	45	17	30	28.9	29.1	42.0	-1	-1	-1
2/20/2019	3:23:05 PM	13	1215	17	17	21	17	17	54	19	33	18	45	17	30	28.9	29.1	42.0	-1	-1	-1
2/20/2019	3:23:05 PM	201	1216	17	17	21	17	18	55	19	33	18	46	17	30	28.9	29.1	42.0	-1	-1	-1
2/20/2019	3:23:05 PM	404	1217	17	18	21	17	17	55	19	33	18	46	17	30	28.9	29.1	42.0	-1	-1	-1
2/20/2019	3:23:05 PM	607	1218	17	18	21	17	18	55	19	33	18	45	17	30	28.9	29.1	42.0	-1	-1	-1
2/20/2019	3:23:05 PM	810	1219	17	17	21	17	17	55	19	33	17	46	17	30	28.9	29.1	42.0	-1	-1	-1
2/20/2019	3:23:06 PM	13	1220	17	18	21	17	18	55	19	33	18	45	17	30	28.9	29.1	42.0	-1	-1	-1
2/20/2019	3:23:06 PM	201	1221	17	17	22	17	17	55	19	33	18	46	17	31	28.9	29.1	42.0	-1	-1	-1
2/20/2019	3:23:06 PM	404	1222	16	18	20	17	18	55	19	33	18	45	17	30	28.9	29.1	42.0	-1	-1	-1
2/20/2019	3:23:06 PM	607	1223	17	18	21	17	18	55	19	33	18	45	17	30	28.9	29.1	42.0	-1	-1	-1
2/20/2019	3:23:06 PM	810	1224	17	17	21	17	17	55	19	33	18	46	17	30	28.9	29.1	42.0	-1	-1	-1
2/20/2019	3:23:07 PM	13	1225	17	18	21	17	18	55	19	33	18	45	17	30	28.9	29.1	42.0	-1	-1	-1
2/20/2019	3:23:07 PM	201	1226	17	17	21	17	18	55	19	33	18	45	17	31	28.9	29.1	42.0	-1	-1	-1
2/20/2019	3:23:07 PM	404	1227	17	18	21	17	17	55	19	33	18	46	17	30	28.9	29.1	42.0	-1	-1	-1
2/20/2019	3:23:07 PM	607	1228	17	17	21	17	18	55	19	33	18	45	17	31	28.9	29.1	42.0	-1	-1	-1
2/20/2019	3:23:07 PM	810	1229	17	18	21	17	17	55	19	33	17	45	17	30	28.9	29.1	42.0	-1	-1	-1
2/20/2019	3:23:08 PM	13	1230	17	17	21	17	18	54	19	33	18	45	17	30	28.9	29.1	42.0	-1	-1	-1
2/20/2019	3:23:08 PM	201	1231	17	17	21	17	18	54	19	33	18	45	17	31	28.9	29.1	42.0	-1	-1	-1
2/20/2019	3:23:08 PM	404	1232	17	18	21	17	17	55	19	33	18	45	17	30	28.9	29.1	42.0	-1	-1	-1
2/20/2019	3:23:08 PM	607	1233	17	18	21	17	18	54	19	32	18	45	17	31	28.9	29.1	42.0	-1	-1	-1
2/20/2019	3:23:08 PM	810	1234	17	18	21	17	17	55	19	33	18	45	17	30	28.9	29.0	55.6	-1	-1	-1
2/20/2019	3:23:09 PM	13	1235	17	17	21	17	18	54	20	32	17	45	17	31	28.9	29.0	55.6	-1	-1	-1
2/20/2019	3:23:09 PM	201	1236	17	18	21	17	18	55	19	33	18	45	17	31	28.9	29.0	55.6	-1	-1	-1
2/20/2019	3:23:09 PM	404	1237	17	18	21	17	18	54	19	32	18	45	17	30	28.9	29.0	55.6	-1	-1	-1
2/20/2019	3:23:09 PM	607	1238	17	18	21	17	17	55	19	33	18	45	16	30	28.9	29.0	55.6	-1	-1	-1
2/20/2019	3:23:09 PM	810	1239	16	18	21	17	17	54	19	33	18	45	17	30	28.9	29.0	55.6	-1	-1	-1
2/20/2019	3:23:10 PM	13	1240	17	17	21	17	18	54	19	32	18	45	17	30	28.9	29.0	55.6	-1	-1	-1
2/20/2019	3:23:10 PM	201	1241	17	17	21	17	18	55	19	33	18	45	17	31	28.9	29.0	55.6	-1	-1	-1
2/20/2019	3:23:10 PM	404	1242	17	18	21	17	18	54	19	33	18	45	17	30	28.9	29.0	55.6	-1	-1	-1
2/20/2019	3:23:10 PM	607	1243	17	17	21	17	18	54	19	33	17	45	17	31	28.9	29.0	55.6	-1	-1	-1
2/20/2019	3:23:10 PM	807	1244	17	18	21	17	17	54	19	33	18	45	17	31	28.9	29.0	55.6	-1	-1	-1
2/20/2019	3:23:11 PM	10	1245	17	17	21	17	17	54	19	33	18	45	17	31	28.9	29.0	55.6	-1	-1	-1
2/20/2019	3:23:11 PM	213	1246	16	17	21	17	17	55	19	33	18	45	17	30	28.9	29.0	55.6	-1	-1	-1
2/20/2019	3:23:11 PM	416	1247	17	18	21	17	18	54	19	33	18	45	17	30	28.9	29.0	55.6	-1	-1	-1
2/20/2019	3:23:11 PM	603	1248	17	17	21	17	18	54	19	33	18	45	17	31	28.9	29.0	55.6	-1	-1	-1
2/20/2019	3:23:11 PM	807	1249	17	17	21	17	18	54	20	33	18	45	17	30	28.9	29.0	55.6	-1	-1	-1
2/20/2019	3:23:12 PM	10	1250	17	17	21	17	18	54	19	32	18	45	17	31	28.9	29.0	55.6	-1	-1	-1
2/20/2019	3:23:12 PM	213	1251	16	18	21	17	17	54	19	33	18	45	17	30	28.9	29.0	55.6	-1	-1	-1
2/20/2019	3:23:12 PM	416	1252	17	17	21	17	17	54	19	33	17	45	17	31	28.9	29.0	55.6	-1	-1	-1
2/20/2019	3:23:12 PM	603	1253	17	18	21	17	17	54	19	33	18	45	17	31	28.9	29.0	55.6	-1	-1	-1
2/20/2019	3:23:12 PM	807	1254	17	17	21	17	18	54	19	33	17	45	17	31	28.9	29.0	55.6	-1	-1	-1
2/20/2019	3:23:13 PM	10	1255	17	18	21	17	17	54	19	33	18	45	17	30	28.9	29.0	55.6	-1	-1	-1
2/20/2019	3:23:13 PM	213	1256	17	17	21	17	18	54	20	32	18	45	17	31	28.9	29.0	55.6	-1	-1	-1
2/20/2019	3:23:13 PM	416	1257	17	18	21	17	17	54	19	32	18	45	17	30	28.9	29.0	55.6	-1	-1	-1
2/20/2019	3:23:13 PM	603	1258	17	18	21	17	17	55	19	33	18	45	17	30	28.9	29.0	55.6	-1	-1	-1
2/20/2019	3:23:13 PM	807	1259	17	17	21	17	17	54	19	33	18	45	17	30	28.9	29.0	55.6	-1	-1	-1
2/20/2019	3:23:14 PM	10	1260	16	18	21	17	18	54	19	32	18	44	17	30	28.9	29.0	55.6	-1	-1	-1
2/20/2019	3:23:14 PM	213	1261	17	17	21	17	18	54	19	33	18	45	17	31	28.9	29.0	55.6	-1	-1	-1
2/20/2019	3:23:14 PM	416	1262	17	18	21	17	18	54	19	32	18	44	17	30	28.9	29.0	55.6	-1	-1	-1
2/20/2019	3:23:14 PM	603	1263	17	17	21	17	18	54	19	32	18	45	17	31	28.9	29.0	55.6	-1	-1	-1
2/20/2019	3:23:14 PM	807	1264	16	18	21	17	17	54	19	32	18	44	17	30	28.9	29.0	55.6	-1	-1	-1
2/20/2019	3:23:15 PM	10	1265	17	17	21	17	17	54	19	33	17	45	17	30	28.9	29.0	55.6	-1	-1	-1
2/20/2019	3:23:15 PM	213	1266	17	18	21	17	18	54	19	33	18	44	17	30	28.9	29.0	55.6	-1	-1	-1
2/20/2019	3:23:15 PM	416	1267	17	18	21	17	17	54	19	33	17	45	17	31	28.9	29.0	55.6	-1	-1	-1
2/20/2019	3:23:15 PM	607	1268	17	18	21	17	18	54	19	32	18	45	17	30	28.9	29.0	55.6	-1	-1	-1
2/20/2019	3:23:15 PM	811	1269	17	17	21	17	17	54	19	33	18	45	17	30	28.9	29.0	55.6	-1	-1	-1
2/20/2019	3:23:16 PM	14	1270	17	18	21	17	17	54	19	32	18	44	17	30	28.9	29.0	55.6	-1	-1	-1
2/20/2019	3:23:16 PM	201	1271	17	18	21	17	18	55	20	32	18	45	17	30	28.9	29.0	55.6	-1	-1	-1
2/20/2019	3:23:16 PM	404	1272	17	17	21	17	18	54	19	33	18	45	17	30	28.9	29.0	55.6	-1	-1	-1
2/20/2019	3:23:16 PM	607	1273	16	17	21	17	17	54	19	33	18	44	17	30	28.9	29.0	55.6	-1	-1	-1
2/20/2019	3:23:16 PM	811	1274	17	17	21	17	18	54	19	32	18	44	17	30	28.9	29.0	55.6	-1	-1	-1
2/20/2019	3:23:17 PM	14	1275	17	17	21	17	17	54	19	33	18	45	17	30	28.9	29.0	55.6	-1	-1	-1
2/20/2019	3:23:17 PM	201	1276	17	18	21	17	18	55	19	33	18	45	17	30	28.9	28.9	55.3	-1	-1	-1
2/20/2019	3:23:17 PM	404	1277	17	18	21	17	17	54	19	33	18	45	17	30	28.9	28.9	55.3	-1	-1	-1
2/20/2019	3:23:17 PM	607	1278	16	17	21	17	17	54	19	33	17	44	17	31	28.9	28.9	55.3	-1	-1	-1
2/20/2019	3:23:17 PM	811	1279	16	17	21	17	17	55	19	32	18	44	17	30	28.9	28.9	55.3	-1	-1	-1
2/20/2019	3:23:18 PM	14	1280	17	17	21	17	17	54	19	33	17	45	17	31	28.9	28.9	55.3	-1	-1	-1
2/20/2019	3:23:18 PM	201	1281	17	18	21	17	17	55	19	33	18	45	17	31	28.9	28.9	55.3	-1	-1	-1
2/20/2019	3:23:18 PM	404	1282	17	17	21	17	18	54	19	32	18	44	17	30	28.9	28.9	55.3	-1	-1	-1
2/20/2019	3:23:18 PM	607	1283	17	17	21	17	17	55	19	33	17	45	16	30	28.9	28.9	55.3	-1	-1	-1
2/20/2019	3:23:18 PM	811	1284	16	17	21	17	17	54	19	32	18	44	17	30	28.9	28.9	55.3	-1	-1	-1
2/20/2019	3:23:19 PM	14	1285	17	18	21	17	17	54	19	33	18	45	17	30	28.9	28.9	55.3	-1	-1	-1
2/20/2019	3:23:19 PM	201	1286	16	18	21	17	18	55	19	33	18	45	17	30	28.9	28.9	55.3	-1	-1	-1
2/20/2019	3:23:19 PM	404	1287	17	18	21	17	18	54	19	32	18	44	17	30	28.9	28.9	55.3	-1	-1	-1
2/20/2019	3:23:19 PM	607	1288	17	17	21	17	17	54	19	33	17	45	17	30	28.9	28.9	55.3	-1	-1	-1
2/20/2019	3:23:19 PM	811	1289	17	18	21	17	18	55	19	32	18	45	17	30	28.9	28.9	55.3	-1	-1	-1
2/20/2019	3:23:20 PM	14	1290	17	17	21	17	18	55	19	33	18	45	17	30	28.9	28.9	55.3	-1	-1	-1
2/20/2019	3:23:20 PM	201	1291	17	17	21	17	18	55	19	33	18	45	17	31	28.9	28.9	55.3	-1	-1	-1
2/20/2019	3:23:20 PM	404	1292	17	18	21	17	18	54	19	32	18	44	17	30	28.9	28.9	55.3	-1	-1	-1
2/20/2019	3:23:20 PM	607	1293	17	17	21	17	17	55	19	33	17	45	17	30	28.9	28.9	55.3	-1	-1	-1
2/20/2019	3:23:20 PM	811	1294	17	18	21	17	17	54	19	32	18	44	17	30	28.9	28.9	55.3	-1	-1	-1
2/20/2019	3:23:21 PM	14	1295	17	17	21	17	18	55	19	32	18	45	17	30	28.9	28.9	55.3	-1	-1	-1
2/20/2019	3:23:21 PM	201	1296	17	17	21	17	17	55	19	33	18	45	17	31	28.9	28.9	55.3	-1	-1	-1
2/20/2019	3:23:21 PM	404	1297	17	18	21	17	18	54	19	32	18	44	17	30	28.9	28.9	55.3	-1	-1	-1
2/20/2019	3:23:21 PM	607	1298	17	17	21	17	17	54	19	33	18	45	17	30	28.9	28.9	55.3	-1	-1	-1
2/20/2019	3:23:21 PM	811	1299	17	17	21	17	18	54	20	32	18	44	17	30	28.9	28.9	55.3	-1	-1	-1
2/20/2019	3:23:22 PM	14	1300	16	18	21	17	17	54	19	32	18	45	17	30	28.9	28.9	55.3	-1	-1	-1
2/20/2019	3:23:22 PM	201	1301	16	18	21	17	17	54	19	32	18	45	17	30	28.9	28.9	55.3	-1	-1	-1
2/20/2019	3:23:22 PM	404	1302	17	17	21	17	17	54	19	33	18	45	17	31	28.9	28.9	55.3	-1	-1	-1
2/20/2019	3:23:22 PM	607	1303	17	17	21	17	17	54	19	33	17	45	17	30	28.9	28.9	55.3	-1	-1	-1
2/20/2019	3:23:22 PM	811	1304	16	17	21	17	17	54	20	32	18	44	17	30	28.9	28.9	55.3	-1	-1	-1
2/20/2019	3:23:23 PM	14	1305	17	17	21	17	18	55	19	33	18	45	17	30	28.9	28.9	55.3	-1	-1	-1
2/20/2019	3:23:23 PM	201	1306	17	18	21	17	17	55	19	33	18	45	17	30	28.9	28.9	55.3	-1	-1	-1
2/20/2019	3:23:23 PM	404	1307	17	17	21	17	18	54	20	32	18	45	17	30	28.9	28.9	55.3	-1	-1	-1
2/20/2019	3:23:23 PM	607	1308	17	17	21	17	17	55	19	33	18	45	17	30	28.9	28.9	55.3	-1	-1	-1
2/20/2019	3:23:23 PM	811	1309	17	18	21	17	18	54	20	32	18	45	17	30	28.9	28.9	55.3	-1	-1	-1
2/20/2019	3:23:24 PM	14	1310	17	18	21	17	18	54	19	33	18	45	17	30	28.9	28.9	55.3	-1	-1	-1
2/20/2019	3:23:24 PM	201	1311	17	18	21	18	17	55	19	33	18	45	17	30	28.9	28.9	55.3	-1	-1	-1
2/20/2019	3:23:24 PM	404	1312	17	18	21	17	18	54	20	32	18	45	17	30	28.9	28.9	55.3	-1	-1	-1
2/20/2019	3:23:24 PM	607	1313	17	17	21	17	17	55	19	32	18	45	17	30	28.9	28.9	55.3	-1	-1	-1
2/20/2019	3:23:24 PM	811	1314	17	17	21	17	18	54	20	32	18	45	17	30	28.9	28.9	55.3	-1	-1	-1
2/20/2019	3:23:25 PM	14	1315	17	18	21	17	17	55	19	33	18	45	17	30	28.9	28.9	55.3	-1	-1	-1
2/20/2019	3:23:25 PM	201	1316	17	18	21	17	18	55	19	32	18	45	17	30	28.9	28.9	55.3	-1	-1	-1
2/20/2019	3:23:25 PM	404	1317	17	18	21	17	17	54	19	33	18	45	17	30	28.9	28.9	55.3	-1	-1	-1
2/20/2019	3:23:25 PM	607	1318	17	17	21	17	18	55	19	32	18	45	17	30	28.9	28.8	55.5	-1	-1	-1
2/20/2019	3:23:25 PM	811	1319	17	17	21	17	18	54	19	33	18	45	17	30	28.9	28.8	55.5	-1	-1	-1
2/20/2019	3:23:26 PM	14	1320	17	18	21	17	18	54	19	32	18	45	17	30	28.9	28.8	55.5	-1	-1	-1
2/20/2019	3:23:26 PM	201	1321	17	18	21	17	18	55	20	32	18	45	17	30	28.9	28.8	55.5	-1	-1	-1
2/20/2019	3:23:26 PM	404	1322	17	18	21	17	18	55	19	33	18	45	17	30	28.9	28.8	55.5	-1	-1	-1
2/20/2019	3:23:26 PM	607	1323	17	17	21	17	18	54	20	32	18	45	17	30	28.9	28.8	55.5	-1	-1	-1
2/20/2019	3:23:26 PM	811	1324	17	17	21	17	17	54	19	33	17	45	17	30	28.9	28.8	55.5	-1	-1	-1
2/20/2019	3:23:27 PM	14	1325	17	17	21	17	18	54	19	32	18	45	17	30	28.9	28.8	55.5	-1	-1	-1
2/20/2019	3:23:27 PM	201	1326	17	17	21	17	18	55	19	32	18	45	17	30	28.9	28.8	55.5	-1	-1	-1
2/20/2019	3:23:27 PM	404	1327	17	18	21	17	18	55	19	33	18	45	17	30	28.9	28.8	55.5	-1	-1	-1
2/20/2019	3:23:27 PM	607	1328	17	17	21	17	18	55	19	33	18	45	17	30	28.9	28.8	55.5	-1	-1	-1
2/20/2019	3:23:27 PM	811	1329	16	18	21	17	17	54	19	32	18	44	17	30	28.9	28.8	55.5	-1	-1	-1
2/20/2019	3:23:28 PM	14	1330	17	18	21	17	17	55	19	32	18	45	17	30	28.9	28.8	55.5	-1	-1	-1
2/20/2019	3:23:28 PM	201	1331	16	18	21	17	17	55	19	33	18	45	17	30	28.9	28.8	55.5	-1	-1	-1
2/20/2019	3:23:28 PM	404	1332	17	17	21	17	18	54	19	32	18	45	17	30	28.9	28.8	55.5	-1	-1	-1
2/20/2019	3:23:28 PM	607	1333	17	17	21	17	18	54	19	32	18	44	17	30	28.9	28.8	55.5	-1	-1	-1
2/20/2019	3:23:28 PM	811	1334	17	17	21	17	17	54	19	32	17	44	17	30	28.9	28.8	55.5	-1	-1	-1
2/20/2019	3:23:29 PM	14	1335	17	17	21	17	17	54	20	33	18	45	18	30	28.9	28.8	55.5	-1	-1	-1
2/20/2019	3:23:29 PM	201	1336	17	18	21	17	17	54	20	32	18	44	17	30	28.9	28.8	55.5	-1	-1	-1
2/20/2019	3:23:29 PM	404	1337	17	17	21	17	18	54	20	32	18	45	17	30	28.9	28.8	55.5	-1	-1	-1
2/20/2019	3:23:29 PM	607	1338	17	18	21	17	17	55	19	32	18	45	17	30	28.9	28.8	55.5	-1	-1	-1
2/20/2019	3:23:29 PM	811	1339	17	17	21	17	18	54	19	32	18	44	17	30	28.9	28.8	55.5	-1	-1	-1
2/20/2019	3:23:30 PM	14	1340	17	17	21	17	17	55	19	32	18	45	17	30	28.9	28.8	55.5	-1	-1	-1
2/20/2019	3:23:30 PM	201	1341	17	18	21	17	18	55	20	32	18	45	17	30	28.9	28.8	55.5	-1	-1	-1
2/20/2019	3:23:30 PM	404	1342	17	17	21	17	17	54	20	33	18	45	17	30	28.9	28.8	55.5	-1	-1	-1
2/20/2019	3:23:30 PM	607	1343	17	17	21	17	17	55	19	32	18	45	17	30	28.9	28.8	55.5	-1	-1	-1
2/20/2019	3:23:30 PM	811	1344	17	18	21	17	18	54	19	32	18	45	17	30	28.9	28.8	55.5	-1	-1	-1
2/20/2019	3:23:31 PM	14	1345	17	18	21	17	17	54	19	33	18	45	17	30	28.9	28.8	55.5	-1	-1	-1
2/20/2019	3:23:31 PM	201	1346	17	18	21	17	18	55	19	32	18	45	17	30	28.9	28.8	55.5	-1	-1	-1
2/20/2019	3:23:31 PM	404	1347	17	17	21	17	18	55	19	32	18	45	17	30	28.9	28.8	55.5	-1	-1	-1
2/20/2019	3:23:31 PM	607	1348	17	18	21	17	17	54	19	32	18	44	17	30	28.9	28.8	55.5	-1	-1	-1
2/20/2019	3:23:31 PM	811	1349	17	17	21	17	18	54	19	32	18	45	17	30	28.9	28.8	55.5	-1	-1	-1
2/20/2019	3:23:32 PM	14	1350	17	18	20	17	18	55	19	32	18	45	17	30	28.9	28.8	55.5	-1	-1	-1
2/20/2019	3:23:32 PM	201	1351	17	18	21	17	18	55	19	32	18	45	17	30	28.9	28.8	55.5	-1	-1	-1
2/20/2019	3:23:32 PM	404	1352	17	17	21	17	17	54	19	33	18	45	17	30	28.9	28.8	55.5	-1	-1	-1
2/20/2019	3:23:32 PM	607	1353	17	17	21	17	18	54	19	32	18	45	17	30	28.9	28.8	55.5	-1	-1	-1
2/20/2019	3:23:32 PM	811	1354	17	17	21	17	18	54	19	32	18	45	17	30	28.9	28.8	55.5	-1	-1	-1
2/20/2019	3:23:33 PM	14	1355	17	18	21	17	18	54	19	32	18	44	17	30	28.9	28.8	55.5	-1	-1	-1
2/20/2019	3:23:33 PM	201	1356	17	18	21	17	18	54	20	32	18	45	17	30	28.9	28.8	55.5	-1	-1	-1
2/20/2019	3:23:33 PM	404	1357	17	18	21	17	17	55	19	33	18	45	17	30	28.9	28.8	55.5	-1	-1	-1
2/20/2019	3:23:33 PM	607	1358	17	17	21	17	18	54	20	32	18	44	17	30	28.9	28.8	55.5	-1	-1	-1
2/20/2019	3:23:33 PM	811	1359	17	17	21	17	17	55	19	32	18	45	17	30	28.9	28.8	55.5	-1	-1	-1
2/20/2019	3:23:34 PM	14	1360	17	17	21	17	18	54	19	32	18	45	17	30	28.9	28.7	52.6	-1	-1	-1
2/20/2019	3:23:34 PM	201	1361	17	18	21	17	18	54	19	32	17	45	17	30	28.9	28.7	52.6	-1	-1	-1
2/20/2019	3:23:34 PM	404	1362	17	18	21	17	18	54	19	32	18	44	17	29	28.9	28.7	52.6	-1	-1	-1
2/20/2019	3:23:34 PM	607	1363	17	18	21	17	17	55	19	32	18	44	17	29	28.9	28.7	52.6	-1	-1	-1
2/20/2019	3:23:34 PM	811	1364	17	17	21	17	18	54	20	32	18	44	17	29	28.9	28.7	52.6	-1	-1	-1
2/20/2019	3:23:35 PM	14	1365	16	17	21	17	17	54	19	32	18	44	17	29	28.9	28.7	52.6	-1	-1	-1
2/20/2019	3:23:35 PM	201	1366	17	18	21	17	18	53	20	32	18	44	17	29	28.9	28.7	52.6	-1	-1	-1
2/20/2019	3:23:35 PM	404	1367	17	17	21	17	17	54	19	33	18	45	16	30	28.9	28.7	52.6	-1	-1	-1
2/20/2019	3:23:35 PM	607	1368	17	18	21	17	18	55	20	32	18	44	18	30	28.9	28.7	52.6	-1	-1	-1
2/20/2019	3:23:35 PM	811	1369	17	17	21	17	18	55	19	31	18	43	17	30	28.9	28.7	52.6	-1	-1	-1
2/20/2019	3:23:36 PM	14	1370	17	18	21	17	17	54	19	30	18	42	17	29	28.9	28.7	52.6	-1	-1	-1
2/20/2019	3:23:36 PM	201	1371	17	17	21	17	18	54	19	30	18	42	17	30	28.9	28.7	52.6	-1	-1	-1
2/20/2019	3:23:36 PM	404	1372	17	18	21	18	18	54	19	30	19	42	18	29	28.9	28.7	52.6	-1	-1	-1
2/20/2019	3:23:36 PM	607	1373	17	17	21	17	18	54	19	30	18	42	17	30	28.9	28.7	52.6	-1	-1	-1
2/20/2019	3:23:36 PM	811	1374	17	17	21	17	17	54	19	30	19	42	18	29	28.9	28.7	52.6	-1	-1	-1
2/20/2019	3:23:37 PM	14	1375	17	17	21	17	17	53	19	30	18	43	18	30	28.9	28.7	52.6	-1	-1	-1
2/20/2019	3:23:37 PM	201	1376	17	18	21	17	18	53	19	30	19	42	19	29	28.9	28.7	52.6	-1	-1	-1
2/20/2019	3:23:37 PM	404	1377	17	17	21	17	17	54	19	31	18	43	18	30	28.9	28.7	52.6	-1	-1	-1
2/20/2019	3:23:37 PM	607	1378	17	17	21	17	18	53	19	31	18	42	18	30	28.9	28.7	52.6	-1	-1	-1
2/20/2019	3:23:37 PM	811	1379	17	17	21	17	17	53	19	31	18	43	17	29	28.9	28.7	52.6	-1	-1	-1
2/20/2019	3:23:38 PM	14	1380	17	17	21	17	18	53	19	31	18	43	17	29	28.9	28.7	52.6	-1	-1	-1
2/20/2019	3:23:38 PM	201	1381	17	17	21	17	17	53	19	31	18	43	17	29	28.9	28.7	52.6	-1	-1	-1
2/20/2019	3:23:38 PM	404	1382	17	17	21	17	18	53	20	31	18	43	17	29	28.9	28.7	52.6	-1	-1	-1
2/20/2019	3:23:38 PM	607	1383	16	17	21	17	17	53	19	31	18	43	17	29	28.9	28.7	52.6	-1	-1	-1
2/20/2019	3:23:38 PM	811	1384	17	17	21	17	18	53	19	31	18	43	17	29	28.9	28.7	52.6	-1	-1	-1
2/20/2019	3:23:39 PM	14	1385	17	18	21	17	18	52	19	31	18	43	17	29	28.9	28.7	52.6	-1	-1	-1
2/20/2019	3:23:39 PM	201	1386	17	18	21	17	18	53	20	31	18	43	17	29	28.9	28.7	52.6	-1	-1	-1
2/20/2019	3:23:39 PM	404	1387	17	17	21	17	17	53	19	31	18	43	17	29	28.9	28.7	52.6	-1	-1	-1
2/20/2019	3:23:39 PM	607	1388	17	17	21	17	18	53	19	31	18	43	17	29	28.9	28.7	52.6	-1	-1	-1
2/20/2019	3:23:39 PM	811	1389	17	17	21	17	18	53	19	31	18	43	17	29	28.9	28.7	52.6	-1	-1	-1
2/20/2019	3:23:40 PM	14	1390	17	17	21	17	18	53	19	31	18	44	17	29	28.9	28.7	52.6	-1	-1	-1
2/20/2019	3:23:40 PM	201	1391	17	18	21	17	17	53	19	31	18	43	17	28	28.9	28.7	52.6	-1	-1	-1
2/20/2019	3:23:40 PM	404	1392	17	17	21	17	17	53	19	31	17	43	16	29	28.9	28.7	52.6	-1	-1	-1
2/20/2019	3:23:40 PM	607	1393	17	17	21	17	18	52	20	31	18	43	17	29	28.9	28.7	52.6	-1	-1	-1
2/20/2019	3:23:40 PM	811	1394	17	17	21	17	17	53	19	31	17	43	17	29	28.9	28.7	52.6	-1	-1	-1
2/20/2019	3:23:41 PM	14	1395	17	17	21	17	18	52	20	31	18	43	16	29	28.9	28.7	52.6	-1	-1	-1
2/20/2019	3:23:41 PM	201	1396	17	17	21	17	17	53	20	32	19	44	18	29	28.9	28.7	52.6	-1	-1	-1
2/20/2019	3:23:41 PM	404	1397	17	17	21	17	18	53	20	31	18	44	17	30	28.9	28.7	52.6	-1	-1	-1
2/20/2019	3:23:41 PM	607	1398	17	17	21	17	18	53	19	32	18	45	17	30	28.9	28.7	52.6	-1	-1	-1
2/20/2019	3:23:41 PM	811	1399	17	17	21	17	17	53	19	31	18	44	17	29	28.9	28.7	52.6	-1	-1	-1
2/20/2019	3:23:42 PM	14	1400	17	17	21	17	18	53	19	31	18	44	17	29	28.9	28.7	52.6	-1	-1	-1
2/20/2019	3:23:42 PM	201	1401	17	17	21	17	18	53	19	32	18	44	17	30	28.9	28.7	52.6	-1	-1	-1
2/20/2019	3:23:42 PM	404	1402	17	17	21	17	17	53	19	31	18	44	17	29	28.9	28.6	48.5	-1	-1	-1
2/20/2019	3:23:42 PM	607	1403	17	17	21	17	18	52	19	31	18	44	17	29	28.9	28.6	48.5	-1	-1	-1
2/20/2019	3:23:42 PM	811	1404	17	17	21	17	17	53	19	31	17	44	17	29	28.9	28.6	48.5	-1	-1	-1
2/20/2019	3:23:43 PM	14	1405	17	17	21	17	17	53	19	31	18	44	17	29	28.9	28.6	48.5	-1	-1	-1
2/20/2019	3:23:43 PM	201	1406	17	17	21	17	18	52	20	31	18	44	17	30	28.9	28.6	48.5	-1	-1	-1
2/20/2019	3:23:43 PM	404	1407	17	17	21	17	17	53	19	32	17	44	17	30	28.9	28.6	48.5	-1	-1	-1
2/20/2019	3:23:43 PM	607	1408	17	17	21	17	17	52	19	31	18	43	17	29	28.9	28.6	48.5	-1	-1	-1
2/20/2019	3:23:43 PM	811	1409	17	17	21	17	18	52	19	31	17	44	17	30	28.9	28.6	48.5	-1	-1	-1
2/20/2019	3:23:44 PM	14	1410	16	17	21	17	17	53	19	31	18	44	17	29	28.9	28.6	48.5	-1	-1	-1
2/20/2019	3:23:44 PM	201	1411	17	17	21	17	18	53	19	31	18	43	17	29	28.9	28.6	48.5	-1	-1	-1
2/20/2019	3:23:44 PM	404	1412	17	18	21	17	17	52	19	31	17	44	16	30	28.9	28.6	48.5	-1	-1	-1
2/20/2019	3:23:44 PM	607	1413	17	17	21	17	18	52	20	31	18	43	17	29	28.9	28.6	48.5	-1	-1	-1
2/20/2019	3:23:44 PM	811	1414	17	17	21	17	17	52	19	31	18	44	17	29	28.9	28.6	48.5	-1	-1	-1
2/20/2019	3:23:45 PM	14	1415	16	17	20	17	17	53	19	31	18	44	17	29	28.9	28.6	48.5	-1	-1	-1
2/20/2019	3:23:45 PM	201	1416	17	18	21	17	18	53	20	31	20	44	18	29	28.9	28.6	48.5	-1	-1	-1
2/20/2019	3:23:45 PM	404	1417	17	17	21	17	18	53	20	31	19	44	17	29	28.9	28.6	48.5	-1	-1	-1
2/20/2019	3:23:45 PM	607	1418	17	18	20	17	18	53	19	31	19	44	17	29	28.9	28.6	48.5	-1	-1	-1
2/20/2019	3:23:45 PM	811	1419	17	17	21	17	18	52	19	31	18	44	17	29	28.9	28.6	48.5	-1	-1	-1
2/20/2019	3:23:46 PM	14	1420	17	17	21	17	17	53	19	32	17	44	18	29	28.9	28.6	48.5	-1	-1	-1
2/20/2019	3:23:46 PM	201	1421	17	17	21	17	18	52	19	30	19	43	19	30	28.9	28.6	48.5	-1	-1	-1
2/20/2019	3:23:46 PM	404	1422	17	17	21	17	18	52	20	30	18	43	17	30	28.9	28.6	48.5	-1	-1	-1
2/20/2019	3:23:46 PM	603	1423	16	18	21	18	18	52	19	30	19	43	18	29	28.9	28.6	48.5	-1	-1	-1
2/20/2019	3:23:46 PM	806	1424	17	17	21	17	18	52	19	30	18	44	17	30	28.9	28.6	48.5	-1	-1	-1
2/20/2019	3:23:47 PM	9	1425	17	17	21	17	17	52	19	30	18	43	17	29	28.9	28.6	48.5	-1	-1	-1
2/20/2019	3:23:47 PM	213	1426	17	17	21	17	18	52	19	30	18	43	17	30	28.9	28.6	48.5	-1	-1	-1
2/20/2019	3:23:47 PM	416	1427	17	17	21	17	17	52	19	30	18	42	17	29	28.9	28.6	48.5	-1	-1	-1
2/20/2019	3:23:47 PM	603	1428	17	17	21	17	18	52	19	30	17	43	17	29	28.9	28.6	48.5	-1	-1	-1
2/20/2019	3:23:47 PM	806	1429	17	17	21	17	17	52	19	30	18	43	17	29	28.9	28.6	48.5	-1	-1	-1
2/20/2019	3:23:48 PM	9	1430	17	17	21	17	18	52	19	30	18	42	17	29	28.9	28.6	48.5	-1	-1	-1
2/20/2019	3:23:48 PM	213	1431	17	17	21	17	17	52	19	30	17	43	17	30	28.9	28.6	48.5	-1	-1	-1
2/20/2019	3:23:48 PM	416	1432	17	17	21	17	17	52	19	30	18	42	17	29	28.9	28.6	48.5	-1	-1	-1
2/20/2019	3:23:48 PM	603	1433	17	17	21	17	18	52	19	30	18	43	17	29	28.9	28.6	48.5	-1	-1	-1
2/20/2019	3:23:48 PM	806	1434	17	17	21	17	18	52	18	30	17	43	17	29	28.9	28.6	48.5	-1	-1	-1
2/20/2019	3:23:49 PM	9	1435	16	17	21	16	17	51	18	29	18	42	17	28	28.9	28.6	48.5	-1	-1	-1
2/20/2019	3:23:49 PM	213	1436	17	17	21	17	17	52	17	29	17	43	16	29	28.9	28.6	48.5	-1	-1	-1
2/20/2019	3:23:49 PM	416	1437	17	18	21	17	18	52	19	30	19	42	18	29	28.9	28.6	48.5	-1	-1	-1
2/20/2019	3:23:49 PM	603	1438	17	17	21	17	18	52	19	30	18	42	17	29	28.9	28.6	48.5	-1	-1	-1
2/20/2019	3:23:49 PM	806	1439	17	17	21	17	17	52	18	30	17	42	17	29	28.9	28.6	48.5	-1	-1	-1
2/20/2019	3:23:50 PM	9	1440	17	17	21	17	19	52	20	29	19	42	17	29	28.9	28.6	48.5	-1	-1	-1
2/20/2019	3:23:50 PM	213	1441	17	17	21	17	18	52	19	31	18	43	17	29	28.9	28.6	48.5	-1	-1	-1
2/20/2019	3:23:50 PM	416	1442	17	18	21	18	18	52	19	30	18	42	17	30	28.9	28.6	48.5	-1	-1	-1
2/20/2019	3:23:50 PM	603	1443	17	17	21	17	18	52	19	30	18	43	17	29	28.9	28.6	48.5	-1	-1	-1
2/20/2019	3:23:50 PM	806	1444	17	17	21	17	18	52	19	30	18	42	17	29	28.9	28.6	44.9	-1	-1	-1
2/20/2019	3:23:51 PM	9	1445	17	17	21	17	17	52	19	31	17	43	17	30	28.9	28.6	44.9	-1	-1	-1
2/20/2019	3:23:51 PM	213	1446	17	17	21	17	17	52	19	30	18	42	17	29	28.9	28.6	44.9	-1	-1	-1
2/20/2019	3:23:51 PM	416	1447	17	17	21	17	17	52	19	31	17	43	17	30	28.9	28.6	44.9	-1	-1	-1
2/20/2019	3:23:51 PM	603	1448	17	17	21	17	17	52	19	31	18	43	17	29	28.9	28.6	44.9	-1	-1	-1
2/20/2019	3:23:51 PM	806	1449	17	17	21	17	18	52	19	30	17	43	17	29	28.9	28.6	44.9	-1	-1	-1
2/20/2019	3:23:52 PM	9	1450	17	17	21	17	17	52	19	30	18	43	17	29	28.9	28.6	44.9	-1	-1	-1
2/20/2019	3:23:52 PM	213	1451	17	17	21	17	18	52	19	30	18	43	17	29	28.9	28.6	44.9	-1	-1	-1
2/20/2019	3:23:52 PM	416	1452	17	17	21	17	17	52	19	31	18	43	17	29	28.9	28.6	44.9	-1	-1	-1
2/20/2019	3:23:52 PM	603	1453	17	17	21	17	18	52	19	30	18	43	17	29	28.9	28.6	44.9	-1	-1	-1
2/20/2019	3:23:52 PM	806	1454	17	17	21	17	17	52	19	30	17	43	17	29	28.9	28.6	44.9	-1	-1	-1
2/20/2019	3:23:53 PM	9	1455	16	16	21	16	18	51	19	29	18	41	17	30	28.9	28.6	44.9	-1	-1	-1
2/20/2019	3:23:53 PM	213	1456	17	17	20	17	17	52	18	31	17	43	17	29	28.9	28.6	44.9	-1	-1	-1
2/20/2019	3:23:53 PM	416	1457	17	17	21	17	18	52	19	31	18	43	17	30	28.9	28.6	44.9	-1	-1	-1
2/20/2019	3:23:53 PM	603	1458	16	17	21	18	18	52	19	31	18	43	17	30	28.9	28.6	44.9	-1	-1	-1
2/20/2019	3:23:53 PM	806	1459	17	17	22	17	18	51	19	30	18	43	17	29	28.9	28.6	44.9	-1	-1	-1
2/20/2019	3:23:54 PM	9	1460	17	18	21	18	18	52	19	31	18	43	18	29	28.9	28.6	44.9	-1	-1	-1
2/20/2019	3:23:54 PM	213	1461	18	17	22	18	18	52	19	31	18	43	17	30	28.9	28.6	44.9	-1	-1	-1
2/20/2019	3:23:54 PM	416	1462	17	18	21	18	17	52	19	31	18	43	17	30	28.9	28.6	44.9	-1	-1	-1
2/20/2019	3:23:54 PM	603	1463	17	17	21	18	17	52	20	31	18	43	17	29	28.9	28.6	44.9	-1	-1	-1
2/20/2019	3:23:54 PM	806	1464	17	17	21	17	17	52	19	31	17	43	17	30	28.9	28.6	44.9	-1	-1	-1
2/20/2019	3:23:55 PM	9	1465	17	17	21	17	17	52	19	31	18	43	17	29	28.9	28.6	44.9	-1	-1	-1
2/20/2019	3:23:55 PM	213	1466	17	17	21	17	18	52	19	31	18	43	17	29	28.9	28.6	44.9	-1	-1	-1
2/20/2019	3:23:55 PM	416	1467	17	17	21	17	17	52	18	31	18	44	17	29	28.9	28.6	44.9	-1	-1	-1
2/20/2019	3:23:55 PM	603	1468	17	18	21	17	18	52	19	31	18	43	17	29	28.9	28.6	44.9	-1	-1	-1
2/20/2019	3:23:55 PM	806	1469	17	17	21	17	17	52	19	31	18	44	17	29	28.9	28.6	44.9	-1	-1	-1
2/20/2019	3:23:56 PM	9	1470	16	17	21	17	17	52	19	31	18	43	17	29	28.9	28.6	44.9	-1	-1	-1
2/20/2019	3:23:56 PM	213	1471	17	17	21	17	18	52	19	31	18	43	17	29	28.9	28.6	44.9	-1	-1	-1
2/20/2019	3:23:56 PM	416	1472	16	16	20	16	17	52	19	31	18	43	18	29	28.9	28.6	44.9	-1	-1	-1
2/20/2019	3:23:56 PM	603	1473	16	17	21	17	19	52	20	30	19	43	18	30	28.9	28.6	44.9	-1	-1	-1
2/20/2019	3:23:56 PM	806	1474	17	17	21	17	18	53	19	32	17	44	17	29	28.9	28.6	44.9	-1	-1	-1
2/20/2019	3:23:57 PM	9	1475	17	17	21	17	18	52	20	31	18	43	17	29	28.9	28.6	44.9	-1	-1	-1
2/20/2019	3:23:57 PM	213	1476	16	16	21	17	17	52	19	31	17	44	17	29	28.9	28.6	44.9	-1	-1	-1
2/20/2019	3:23:57 PM	416	1477	17	17	22	17	18	52	20	31	18	43	17	29	28.9	28.6	44.9	-1	-1	-1
2/20/2019	3:23:57 PM	603	1478	18	18	22	17	18	52	19	31	18	44	17	30	28.9	28.6	44.9	-1	-1	-1
2/20/2019	3:23:57 PM	806	1479	18	18	21	18	18	52	19	31	18	44	17	29	28.9	28.6	44.9	-1	-1	-1
2/20/2019	3:23:58 PM	9	1480	18	18	21	17	18	52	19	31	18	44	17	29	28.9	28.6	44.9	-1	-1	-1
2/20/2019	3:23:58 PM	213	1481	17	17	21	17	17	52	19	31	18	44	17	29	28.9	28.6	44.9	-1	-1	-1
2/20/2019	3:23:58 PM	416	1482	17	17	21	17	18	52	19	31	18	44	17	29	28.9	28.6	44.9	-1	-1	-1
2/20/2019	3:23:58 PM	603	1483	17	17	21	17	18	52	19	31	18	44	17	30	28.9	28.6	44.9	-1	-1	-1
2/20/2019	3:23:58 PM	806	1484	17	17	21	17	18	52	19	31	18	43	17	29	28.9	28.6	44.9	-1	-1	-1
2/20/2019	3:23:59 PM	9	1485	17	17	21	17	17	52	19	31	17	44	17	29	28.9	28.6	44.9	-1	-1	-1
2/20/2019	3:23:59 PM	213	1486	16	17	21	17	18	52	19	31	18	43	17	29	28.9	28.5	53.1	-1	-1	-1
2/20/2019	3:23:59 PM	416	1487	17	17	21	17	18	52	19	31	17	44	17	30	28.9	28.5	53.1	-1	-1	-1
2/20/2019	3:23:59 PM	603	1488	17	17	21	17	18	51	20	31	18	43	17	29	28.9	28.5	53.1	-1	-1	-1
2/20/2019	3:23:59 PM	806	1489	17	17	21	17	18	52	20	31	18	44	17	29	28.9	28.5	53.1	-1	-1	-1
2/20/2019	3:24:00 PM	9	1490	17	17	21	17	18	52	19	31	18	43	17	29	28.9	28.5	53.1	-1	-1	-1
2/20/2019	3:24:00 PM	213	1491	17	17	21	17	17	52	19	31	17	44	17	30	28.9	28.5	53.1	-1	-1	-1
2/20/2019	3:24:00 PM	416	1492	17	17	21	17	18	52	19	31	18	43	17	28	28.9	28.5	53.1	-1	-1	-1
2/20/2019	3:24:00 PM	603	1493	17	17	21	17	18	52	20	31	18	44	16	28	28.9	28.5	53.1	-1	-1	-1
2/20/2019	3:24:00 PM	806	1494	17	18	21	17	17	52	19	31	18	44	17	29	28.9	28.5	53.1	-1	-1	-1
2/20/2019	3:24:01 PM	9	1495	17	17	21	17	18	52	19	31	17	44	16	29	28.9	28.5	53.1	-1	-1	-1
2/20/2019	3:24:01 PM	213	1496	17	17	21	17	17	52	19	31	17	43	17	30	28.9	28.5	53.1	-1	-1	-1
2/20/2019	3:24:01 PM	416	1497	17	17	21	17	18	52	20	31	19	44	18	31	28.9	28.5	53.1	-1	-1	-1
2/20/2019	3:24:01 PM	603	1498	17	17	21	17	18	52	19	32	18	44	18	31	28.9	28.5	53.1	-1	-1	-1
2/20/2019	3:24:01 PM	806	1499	17	17	21	17	18	52	19	31	18	44	17	29	28.9	28.5	53.1	-1	-1	-1
2/20/2019	3:24:02 PM	9	1500	17	17	21	17	18	52	19	31	18	44	17	29	28.9	28.5	53.1	-1	-1	-1
2/20/2019	3:24:02 PM	213	1501	17	17	21	17	17	52	19	31	18	44	17	29	28.9	28.5	53.1	-1	-1	-1
2/20/2019	3:24:02 PM	416	1502	17	17	21	17	17	52	19	31	17	44	17	29	28.9	28.5	53.1	-1	-1	-1
2/20/2019	3:24:02 PM	603	1503	17	17	21	17	17	52	19	31	18	44	17	29	28.9	28.5	53.1	-1	-1	-1
2/20/2019	3:24:02 PM	806	1504	17	17	21	17	17	52	20	31	18	44	17	29	28.9	28.5	53.1	-1	-1	-1
2/20/2019	3:24:03 PM	9	1505	17	17	21	17	18	52	20	31	18	44	17	29	28.9	28.5	53.1	-1	-1	-1
2/20/2019	3:24:03 PM	213	1506	17	17	21	17	17	52	19	31	17	44	17	29	28.9	28.5	53.1	-1	-1	-1
2/20/2019	3:24:03 PM	416	1507	17	17	21	17	18	52	19	31	18	44	17	29	28.9	28.5	53.1	-1	-1	-1
2/20/2019	3:24:03 PM	603	1508	17	17	21	17	18	52	19	31	18	44	17	29	28.9	28.5	53.1	-1	-1	-1
2/20/2019	3:24:03 PM	806	1509	17	17	21	17	18	52	19	31	18	43	17	28	28.9	28.5	53.1	-1	-1	-1
2/20/2019	3:24:04 PM	9	1510	17	17	21	17	18	52	19	31	17	43	16	29	28.9	28.5	53.1	-1	-1	-1
2/20/2019	3:24:04 PM	213	1511	17	17	21	17	17	52	19	31	17	43	17	29	28.9	28.5	53.1	-1	-1	-1
2/20/2019	3:24:04 PM	416	1512	17	17	21	17	17	53	19	31	17	44	17	29	28.9	28.5	53.1	-1	-1	-1
2/20/2019	3:24:04 PM	603	1513	17	18	21	17	18	53	19	31	19	43	18	28	28.9	28.5	53.1	-1	-1	-1
2/20/2019	3:24:04 PM	806	1514	17	17	21	17	18	52	19	31	18	43	17	30	28.9	28.5	53.1	-1	-1	-1
2/20/2019	3:24:05 PM	9	1515	17	17	21	17	18	52	19	31	19	42	17	29	28.9	28.5	53.1	-1	-1	-1
2/20/2019	3:24:05 PM	213	1516	17	17	21	17	18	53	19	32	18	42	17	29	28.9	28.5	53.1	-1	-1	-1
2/20/2019	3:24:05 PM	416	1517	17	17	21	17	18	53	19	31	18	42	17	29	28.9	28.5	53.1	-1	-1	-1
2/20/2019	3:24:05 PM	603	1518	17	17	21	17	18	52	19	31	18	42	17	29	28.9	28.5	53.1	-1	-1	-1
2/20/2019	3:24:05 PM	806	1519	17	18	21	17	18	52	19	31	18	42	17	29	28.9	28.5	53.1	-1	-1	-1
2/20/2019	3:24:06 PM	9	1520	17	17	21	17	17	52	19	31	18	42	17	29	28.9	28.5	53.1	-1	-1	-1
2/20/2019	3:24:06 PM	213	1521	17	17	21	17	17	52	20	31	18	41	17	29	28.9	28.5	53.1	-1	-1	-1
2/20/2019	3:24:06 PM	416	1522	17	17	21	17	17	52	19	32	18	42	17	29	28.9	28.5	53.1	-1	-1	-1
2/20/2019	3:24:06 PM	603	1523	17	17	21	17	18	53	20	31	18	41	17	29	28.9	28.5	53.1	-1	-1	-1
2/20/2019	3:24:06 PM	806	1524	17	18	21	17	17	52	19	31	18	42	17	29	28.9	28.5	53.1	-1	-1	-1
2/20/2019	3:24:07 PM	9	1525	17	17	21	17	18	52	19	31	18	42	17	29	28.9	28.5	53.1	-1	-1	-1
2/20/2019	3:24:07 PM	213	1526	17	17	21	17	17	52	19	32	17	42	17	29	28.9	28.5	53.1	-1	-1	-1
2/20/2019	3:24:07 PM	416	1527	17	17	21	17	17	52	19	31	17	42	17	29	28.9	28.5	53.1	-1	-1	-1
2/20/2019	3:24:07 PM	603	1528	17	17	21	17	18	52	20	31	18	42	17	29	28.9	28.4	52.3	-1	-1	-1
2/20/2019	3:24:07 PM	806	1529	17	17	21	17	17	52	19	31	17	42	17	30	28.9	28.4	52.3	-1	-1	-1
2/20/2019	3:24:08 PM	9	1530	17	17	21	17	18	52	20	31	18	42	17	29	28.9	28.4	52.3	-1	-1	-1
2/20/2019	3:24:08 PM	213	1531	17	17	21	17	17	52	19	32	17	43	17	30	28.9	28.4	52.3	-1	-1	-1
2/20/2019	3:24:08 PM	416	1532	17	18	21	17	18	52	19	31	18	43	17	29	28.9	28.4	52.3	-1	-1	-1
2/20/2019	3:24:08 PM	603	1533	17	17	21	17	18	52	19	31	18	43	17	29	28.9	28.4	52.3	-1	-1	-1
2/20/2019	3:24:08 PM	806	1534	17	17	21	17	17	52	19	32	17	43	17	30	28.9	28.4	52.3	-1	-1	-1
2/20/2019	3:24:09 PM	9	1535	17	17	21	17	18	52	20	31	18	43	17	29	28.9	28.4	52.3	-1	-1	-1
2/20/2019	3:24:09 PM	213	1536	17	17	21	17	17	52	19	32	17	44	17	30	28.9	28.4	52.3	-1	-1	-1
2/20/2019	3:24:09 PM	416	1537	17	17	21	17	18	53	19	31	18	43	17	29	28.9	28.4	52.3	-1	-1	-1
2/20/2019	3:24:09 PM	603	1538	17	17	21	17	18	52	20	31	18	44	17	30	28.9	28.4	52.3	-1	-1	-1
2/20/2019	3:24:09 PM	806	1539	17	17	21	17	17	53	19	31	18	44	17	30	28.9	28.4	52.3	-1	-1	-1
2/20/2019	3:24:10 PM	9	1540	17	17	21	17	18	52	19	31	17	44	16	30	28.9	28.4	52.3	-1	-1	-1
2/20/2019	3:24:10 PM	213	1541	17	18	21	17	17	53	19	31	18	44	17	29	28.9	28.4	52.3	-1	-1	-1
2/20/2019	3:24:10 PM	416	1542	17	17	21	17	18	52	20	31	18	44	17	30	28.9	28.4	52.3	-1	-1	-1
2/20/2019	3:24:10 PM	603	1543	17	17	22	17	17	52	19	31	17	44	17	30	28.9	28.4	52.3	-1	-1	-1
2/20/2019	3:24:10 PM	806	1544	17	17	21	17	17	52	20	31	18	44	18	30	28.9	28.4	52.3	-1	-1	-1
2/20/2019	3:24:11 PM	9	1545	17	17	21	17	18	53	19	32	17	45	17	30	28.9	28.4	52.3	-1	-1	-1
2/20/2019	3:24:11 PM	213	1546	17	18	21	17	17	53	20	32	18	45	17	29	28.9	28.4	52.3	-1	-1	-1
2/20/2019	3:24:11 PM	416	1547	17	17	22	17	18	53	20	32	18	45	17	30	28.9	28.4	52.3	-1	-1	-1
2/20/2019	3:24:11 PM	619	1548	17	18	21	18	18	53	19	32	18	45	17	30	28.9	28.4	52.3	-1	-1	-1
2/20/2019	3:24:11 PM	806	1549	17	17	21	17	18	52	19	31	18	45	18	30	28.9	28.4	52.3	-1	-1	-1
2/20/2019	3:24:12 PM	9	1550	16	17	21	17	18	52	19	32	18	45	17	30	28.9	28.4	52.3	-1	-1	-1
2/20/2019	3:24:12 PM	213	1551	17	17	21	17	18	52	19	31	18	45	17	29	28.9	28.4	52.3	-1	-1	-1
2/20/2019	3:24:12 PM	416	1552	17	17	21	17	17	52	20	32	18	46	17	30	28.9	28.4	52.3	-1	-1	-1
2/20/2019	3:24:12 PM	603	1553	17	18	21	17	18	52	20	31	18	46	17	30	28.9	28.4	52.3	-1	-1	-1
2/20/2019	3:24:12 PM	806	1554	17	17	21	17	18	52	19	32	18	46	17	30	28.9	28.4	52.3	-1	-1	-1
2/20/2019	3:24:13 PM	9	1555	17	17	21	17	18	52	20	31	18	46	17	30	28.9	28.4	52.3	-1	-1	-1
2/20/2019	3:24:13 PM	213	1556	17	17	21	17	17	52	19	32	18	46	17	30	28.9	28.4	52.3	-1	-1	-1
2/20/2019	3:24:13 PM	416	1557	17	17	21	17	17	52	19	31	18	46	17	30	28.9	28.4	52.3	-1	-1	-1
2/20/2019	3:24:13 PM	603	1558	17	17	21	17	18	52	20	31	18	46	17	30	28.9	28.4	52.3	-1	-1	-1
2/20/2019	3:24:13 PM	806	1559	17	17	21	17	17	52	19	32	18	47	17	30	28.9	28.4	52.3	-1	-1	-1
2/20/2019	3:24:14 PM	9	1560	17	17	21	17	18	52	19	31	18	47	17	30	28.9	28.4	52.3	-1	-1	-1
2/20/2019	3:24:14 PM	213	1561	16	17	21	17	17	52	19	32	18	46	17	30	28.9	28.4	52.3	-1	-1	-1
2/20/2019	3:24:14 PM	416	1562	17	17	21	17	18	52	19	32	18	46	17	29	28.9	28.4	52.3	-1	-1	-1
2/20/2019	3:24:14 PM	603	1563	17	17	21	17	17	52	19	32	17	47	17	30	28.9	28.4	52.3	-1	-1	-1
2/20/2019	3:24:14 PM	806	1564	17	17	21	17	17	52	20	32	18	46	17	29	28.9	28.4	52.3	-1	-1	-1
2/20/2019	3:24:15 PM	9	1565	17	17	21	17	18	52	19	31	17	47	16	29	28.9	28.4	52.3	-1	-1	-1
2/20/2019	3:24:15 PM	213	1566	16	17	21	17	17	52	19	32	18	46	18	30	28.9	28.4	52.3	-1	-1	-1
2/20/2019	3:24:15 PM	416	1567	17	17	21	17	18	52	19	31	18	47	17	30	28.9	28.4	52.3	-1	-1	-1
2/20/2019	3:24:15 PM	603	1568	17	18	21	17	17	52	19	32	18	47	17	30	28.9	28.4	52.3	-1	-1	-1
2/20/2019	3:24:15 PM	806	1569	17	17	21	17	18	52	20	32	19	47	17	30	28.9	28.4	52.3	-1	-1	-1
2/20/2019	3:24:16 PM	9	1570	17	18	21	17	18	52	20	32	19	47	17	30	28.9	28.3	43.4	-1	-1	-1
2/20/2019	3:24:16 PM	213	1571	17	17	21	17	18	52	19	32	18	47	17	30	28.9	28.3	43.4	-1	-1	-1
2/20/2019	3:24:16 PM	416	1572	17	18	21	17	17	52	19	32	18	47	17	29	28.9	28.3	43.4	-1	-1	-1
2/20/2019	3:24:16 PM	603	1573	17	17	21	17	18	52	19	32	18	47	17	29	28.9	28.3	43.4	-1	-1	-1
2/20/2019	3:24:16 PM	806	1574	17	17	21	17	17	52	18	32	18	47	17	30	28.9	28.3	43.4	-1	-1	-1
2/20/2019	3:24:17 PM	9	1575	17	17	21	17	18	52	19	32	18	46	17	30	28.9	28.3	43.4	-1	-1	-1
2/20/2019	3:24:17 PM	213	1576	16	17	21	17	17	52	19	32	18	47	17	30	28.9	28.3	43.4	-1	-1	-1
2/20/2019	3:24:17 PM	416	1577	17	17	21	17	18	52	19	32	18	47	17	30	28.9	28.3	43.4	-1	-1	-1
2/20/2019	3:24:17 PM	603	1578	17	17	21	17	18	52	19	32	19	47	17	30	28.9	28.3	43.4	-1	-1	-1
2/20/2019	3:24:17 PM	806	1579	17	17	21	17	18	52	19	32	20	46	17	30	28.9	28.3	43.4	-1	-1	-1
2/20/2019	3:24:18 PM	9	1580	17	17	21	17	17	52	19	32	19	46	17	30	28.9	28.3	43.4	-1	-1	-1
2/20/2019	3:24:18 PM	213	1581	17	17	21	17	18	51	19	31	24	46	17	29	28.9	28.3	43.4	-1	-1	-1
2/20/2019	3:24:18 PM	416	1582	17	17	21	17	17	52	19	32	54	46	17	29	28.9	28.3	43.4	-1	-1	-1
2/20/2019	3:24:18 PM	603	1583	17	18	21	17	18	52	20	32	34	46	18	30	28.9	28.3	43.4	-1	-1	-1
2/20/2019	3:24:18 PM	806	1584	17	17	21	17	17	52	19	32	21	46	17	30	28.9	28.3	43.4	-1	-1	-1
2/20/2019	3:24:19 PM	9	1585	17	17	21	17	18	51	20	32	19	46	17	29	28.9	28.3	43.4	-1	-1	-1
2/20/2019	3:24:19 PM	213	1586	17	17	21	18	18	52	19	32	19	46	17	29	28.9	28.3	43.4	-1	-1	-1
2/20/2019	3:24:19 PM	416	1587	17	17	21	18	18	51	19	32	18	46	17	30	28.9	28.3	43.4	-1	-1	-1
2/20/2019	3:24:19 PM	603	1588	17	18	21	18	18	51	19	32	19	46	17	29	28.9	28.3	43.4	-1	-1	-1
2/20/2019	3:24:19 PM	806	1589	17	17	21	17	18	50	20	32	18	47	17	30	28.9	28.3	43.4	-1	-1	-1
2/20/2019	3:24:20 PM	9	1590	17	17	21	17	17	51	19	32	18	50	17	30	28.9	28.3	43.4	-1	-1	-1
2/20/2019	3:24:20 PM	213	1591	16	17	21	17	17	50	20	32	19	50	17	30	28.9	28.3	43.4	-1	-1	-1
2/20/2019	3:24:20 PM	416	1592	17	17	21	17	18	51	19	32	18	49	17	30	28.9	28.3	43.4	-1	-1	-1
2/20/2019	3:24:20 PM	603	1593	17	17	21	17	17	51	19	32	18	49	17	30	28.9	28.3	43.4	-1	-1	-1
2/20/2019	3:24:20 PM	806	1594	17	17	21	17	18	50	20	32	19	50	17	30	28.9	28.3	43.4	-1	-1	-1
2/20/2019	3:24:21 PM	9	1595	16	17	21	17	17	51	19	32	19	47	17	30	28.9	28.3	43.4	-1	-1	-1
2/20/2019	3:24:21 PM	213	1596	17	17	21	17	18	50	20	32	18	45	17	30	28.9	28.3	43.4	-1	-1	-1
2/20/2019	3:24:21 PM	416	1597	16	17	20	17	17	50	19	32	18	46	16	30	28.9	28.3	43.4	-1	-1	-1
2/20/2019	3:24:21 PM	603	1598	16	17	21	17	17	50	19	32	19	45	18	29	28.9	28.3	43.4	-1	-1	-1
2/20/2019	3:24:21 PM	806	1599	17	17	21	17	18	51	19	32	19	46	17	30	28.9	28.3	43.4	-1	-1	-1
2/20/2019	3:24:22 PM	9	1600	16	17	21	17	18	51	19	32	19	45	17	30	28.9	28.3	43.4	-1	-1	-1
2/20/2019	3:24:22 PM	213	1601	17	17	21	17	17	51	19	32	18	45	17	30	28.9	28.3	43.4	-1	-1	-1
2/20/2019	3:24:22 PM	416	1602	17	18	21	18	18	51	19	32	18	45	17	29	28.9	28.3	43.4	-1	-1	-1
2/20/2019	3:24:22 PM	603	1603	18	17	22	18	18	51	19	32	19	45	17	30	28.9	28.3	43.4	-1	-1	-1
2/20/2019	3:24:22 PM	806	1604	17	18	21	17	18	51	19	32	22	49	17	29	28.9	28.3	43.4	-1	-1	-1
2/20/2019	3:24:23 PM	9	1605	17	17	21	17	18	51	19	32	40	47	17	30	28.9	28.3	43.4	-1	-1	-1
2/20/2019	3:24:23 PM	213	1606	17	17	21	17	17	51	19	32	53	49	17	29	28.9	28.3	43.4	-1	-1	-1
2/20/2019	3:24:23 PM	416	1607	17	17	21	17	18	51	19	32	52	48	17	30	28.9	28.3	43.4	-1	-1	-1
2/20/2019	3:24:23 PM	603	1608	17	17	21	17	17	51	19	33	55	47	17	30	28.9	28.3	43.4	-1	-1	-1
2/20/2019	3:24:23 PM	806	1609	17	17	21	17	18	51	20	32	55	45	17	30	28.9	28.3	43.4	-1	-1	-1
2/20/2019	3:24:24 PM	12	1610	17	17	21	17	17	52	19	32	57	45	17	30	28.9	28.3	43.4	-1	-1	-1
2/20/2019	3:24:24 PM	215	1611	17	17	21	17	18	51	19	32	56	48	17	30	28.9	28.3	43.4	-1	-1	-1
2/20/2019	3:24:24 PM	403	1612	17	17	21	17	17	52	19	33	55	47	17	30	29.0	28.3	52.1	-1	-1	-1
2/20/2019	3:24:24 PM	606	1613	17	17	21	17	18	52	20	32	54	48	17	30	29.0	28.3	52.1	-1	-1	-1
2/20/2019	3:24:24 PM	809	1614	17	17	20	17	17	52	19	33	50	47	17	30	29.0	28.3	52.1	-1	-1	-1
2/20/2019	3:24:25 PM	12	1615	17	17	20	17	18	52	20	32	52	46	17	29	29.0	28.3	52.1	-1	-1	-1
2/20/2019	3:24:25 PM	215	1616	17	17	20	17	17	52	18	32	52	45	17	30	29.0	28.3	52.1	-1	-1	-1
2/20/2019	3:24:25 PM	403	1617	17	17	20	17	18	52	19	32	52	45	17	29	29.0	28.3	52.1	-1	-1	-1
2/20/2019	3:24:25 PM	606	1618	17	17	21	17	17	52	19	33	52	45	17	30	29.0	28.3	52.1	-1	-1	-1
2/20/2019	3:24:25 PM	809	1619	17	17	21	17	18	52	20	32	53	44	17	29	29.0	28.3	52.1	-1	-1	-1
2/20/2019	3:24:26 PM	12	1620	17	17	20	17	17	53	19	32	59	45	17	30	29.0	28.3	52.1	-1	-1	-1
2/20/2019	3:24:26 PM	215	1621	17	17	21	17	18	52	19	32	59	44	17	29	29.0	28.3	52.1	-1	-1	-1
2/20/2019	3:24:26 PM	403	1622	17	17	21	17	18	52	19	32	58	43	17	30	29.0	28.3	52.1	-1	-1	-1
2/20/2019	3:24:26 PM	606	1623	16	17	20	17	17	52	19	32	62	42	17	29	29.0	28.3	52.1	-1	-1	-1
2/20/2019	3:24:26 PM	809	1624	17	16	20	16	17	52	19	32	60	41	16	30	29.0	28.3	52.1	-1	-1	-1
2/20/2019	3:24:27 PM	12	1625	17	17	21	17	17	52	19	32	59	38	17	29	29.0	28.3	52.1	-1	-1	-1
2/20/2019	3:24:27 PM	215	1626	16	17	21	17	17	53	19	33	58	38	17	30	29.0	28.3	52.1	-1	-1	-1
2/20/2019	3:24:27 PM	403	1627	16	17	20	17	18	53	19	32	58	37	17	29	29.0	28.3	52.1	-1	-1	-1
2/20/2019	3:24:27 PM	606	1628	17	18	20	17	17	53	19	33	62	38	17	30	29.0	28.3	52.1	-1	-1	-1
2/20/2019	3:24:27 PM	809	1629	17	18	21	18	18	53	20	32	65	37	17	29	29.0	28.3	52.1	-1	-1	-1
2/20/2019	3:24:28 PM	12	1630	17	18	21	18	18	53	19	32	61	36	17	30	29.0	28.3	52.1	-1	-1	-1
2/20/2019	3:24:28 PM	215	1631	17	17	21	17	18	53	19	32	58	36	17	30	29.0	28.3	52.1	-1	-1	-1
2/20/2019	3:24:28 PM	403	1632	17	17	21	17	17	52	19	32	60	35	17	30	29.0	28.3	52.1	-1	-1	-1
2/20/2019	3:24:28 PM	606	1633	17	18	21	17	18	53	20	32	63	35	17	29	29.0	28.3	52.1	-1	-1	-1
2/20/2019	3:24:28 PM	809	1634	17	17	21	17	17	53	19	32	60	35	17	29	29.0	28.3	52.1	-1	-1	-1
2/20/2019	3:24:29 PM	12	1635	17	17	21	17	18	53	19	32	62	35	17	29	29.0	28.3	52.1	-1	-1	-1
2/20/2019	3:24:29 PM	215	1636	17	18	21	17	18	53	18	32	55	35	17	28	29.0	28.3	52.1	-1	-1	-1
2/20/2019	3:24:29 PM	403	1637	17	17	21	17	18	53	19	32	43	35	17	28	29.0	28.3	52.1	-1	-1	-1
2/20/2019	3:24:29 PM	606	1638	17	17	21	17	17	53	19	32	33	36	17	40	29.0	28.3	52.1	-1	-1	-1
2/20/2019	3:24:29 PM	809	1639	17	17	21	17	18	53	19	32	44	36	17	54	29.0	28.3	52.1	-1	-1	-1
2/20/2019	3:24:30 PM	12	1640	17	17	21	17	17	53	19	32	38	37	17	39	29.0	28.3	52.1	-1	-1	-1
2/20/2019	3:24:30 PM	215	1641	17	17	21	17	17	52	20	32	41	37	17	42	29.0	28.3	52.1	-1	-1	-1
2/20/2019	3:24:30 PM	413	1642	17	17	21	17	17	53	19	32	42	38	17	33	29.0	28.3	52.1	-1	-1	-1
2/20/2019	3:24:30 PM	616	1643	17	17	21	17	17	52	20	32	44	39	17	29	29.0	28.3	52.1	-1	-1	-1
2/20/2019	3:24:30 PM	803	1644	17	17	21	17	17	53	19	32	44	39	17	30	29.0	28.3	52.1	-1	-1	-1
2/20/2019	3:24:31 PM	6	1645	17	17	21	17	18	53	19	32	44	39	17	29	29.0	28.3	52.1	-1	-1	-1
2/20/2019	3:24:31 PM	210	1646	16	17	21	17	17	53	19	32	45	40	17	31	29.0	28.3	52.1	-1	-1	-1
2/20/2019	3:24:31 PM	413	1647	17	17	21	17	18	53	19	32	48	40	17	29	29.0	28.3	52.1	-1	-1	-1
2/20/2019	3:24:31 PM	616	1648	17	17	21	17	18	53	19	32	46	40	17	29	29.0	28.3	52.1	-1	-1	-1
2/20/2019	3:24:31 PM	803	1649	17	17	21	17	18	53	19	32	32	41	17	29	29.0	28.3	52.1	-1	-1	-1
2/20/2019	3:24:32 PM	6	1650	17	17	21	17	18	53	20	32	24	40	17	29	29.0	28.3	52.1	-1	-1	-1
2/20/2019	3:24:32 PM	210	1651	17	17	21	17	17	53	19	32	19	41	17	33	29.0	28.3	52.1	-1	-1	-1
2/20/2019	3:24:32 PM	413	1652	17	17	21	17	18	52	19	32	19	41	17	38	29.0	28.3	52.1	-1	-1	-1
2/20/2019	3:24:32 PM	616	1653	17	17	21	17	18	52	19	32	18	41	17	40	29.0	28.3	52.1	-1	-1	-1
2/20/2019	3:24:32 PM	803	1654	17	17	22	17	18	53	19	32	18	41	17	34	28.9	28.2	44.4	-1	-1	-1
2/20/2019	3:24:33 PM	6	1655	17	17	21	17	18	53	19	32	18	41	17	39	28.9	28.2	44.4	-1	-1	-1
2/20/2019	3:24:33 PM	210	1656	17	17	21	17	17	52	19	32	17	41	17	33	28.9	28.2	44.4	-1	-1	-1
2/20/2019	3:24:33 PM	413	1657	17	17	21	17	17	52	19	32	17	41	17	31	28.9	28.2	44.4	-1	-1	-1
2/20/2019	3:24:33 PM	603	1658	17	17	21	17	17	53	19	32	18	41	17	29	28.9	28.2	44.4	-1	-1	-1
2/20/2019	3:24:33 PM	806	1659	16	17	21	17	17	52	20	32	18	41	17	29	28.9	28.2	44.4	-1	-1	-1
2/20/2019	3:24:34 PM	9	1660	17	17	21	17	18	52	19	32	18	41	17	30	28.9	28.2	44.4	-1	-1	-1
2/20/2019	3:24:34 PM	212	1661	17	17	21	17	17	52	19	32	17	41	17	29	28.9	28.2	44.4	-1	-1	-1
2/20/2019	3:24:34 PM	415	1662	17	17	21	17	17	52	19	32	18	41	17	31	28.9	28.2	44.4	-1	-1	-1
2/20/2019	3:24:34 PM	603	1663	17	18	21	17	18	53	19	32	18	42	17	29	28.9	28.2	44.4	-1	-1	-1
2/20/2019	3:24:34 PM	806	1664	17	17	21	17	17	53	19	32	18	41	17	29	28.9	28.2	44.4	-1	-1	-1
2/20/2019	3:24:35 PM	9	1665	17	17	21	17	18	52	20	32	18	41	17	29	28.9	28.2	44.4	-1	-1	-1
2/20/2019	3:24:35 PM	212	1666	17	17	21	17	18	53	19	31	18	41	17	29	28.9	28.2	44.4	-1	-1	-1
2/20/2019	3:24:35 PM	415	1667	16	17	21	17	17	53	19	32	18	41	18	42	28.9	28.2	44.4	-1	-1	-1
2/20/2019	3:24:35 PM	603	1668	16	18	21	18	17	53	19	32	18	41	17	46	28.9	28.2	44.4	-1	-1	-1
2/20/2019	3:24:35 PM	806	1669	17	18	21	17	18	53	19	32	18	41	17	38	28.9	28.2	44.4	-1	-1	-1
2/20/2019	3:24:36 PM	9	1670	17	17	21	17	18	53	19	32	18	41	17	31	28.9	28.2	44.4	-1	-1	-1
2/20/2019	3:24:36 PM	212	1671	17	17	21	17	18	52	19	32	18	41	16	29	28.9	28.2	44.4	-1	-1	-1
2/20/2019	3:24:36 PM	415	1672	17	18	21	17	17	53	19	32	18	42	17	29	28.9	28.2	44.4	-1	-1	-1
2/20/2019	3:24:36 PM	603	1673	17	17	21	17	17	53	19	32	18	42	17	42	28.9	28.2	44.4	-1	-1	-1
2/20/2019	3:24:36 PM	809	1674	16	17	21	17	17	52	19	32	18	41	17	63	28.9	28.2	44.4	-1	-1	-1
2/20/2019	3:24:37 PM	12	1675	16	17	22	17	18	52	20	32	18	41	17	100	28.9	28.2	44.4	-1	-1	-1
2/20/2019	3:24:37 PM	215	1676	17	17	21	17	18	53	19	32	18	41	17	41	28.9	28.2	44.4	-1	-1	-1
2/20/2019	3:24:37 PM	403	1677	17	17	21	18	17	53	19	32	17	42	17	31	28.9	28.2	44.4	-1	-1	-1
2/20/2019	3:24:37 PM	606	1678	17	18	21	17	18	53	19	31	18	42	17	29	28.9	28.2	44.4	-1	-1	-1
2/20/2019	3:24:37 PM	809	1679	16	17	21	17	17	52	20	31	17	41	17	30	28.9	28.2	44.4	-1	-1	-1
2/20/2019	3:24:38 PM	12	1680	17	17	21	17	17	53	19	32	18	41	17	30	28.9	28.2	44.4	-1	-1	-1
2/20/2019	3:24:38 PM	215	1681	17	18	21	17	18	53	19	32	18	41	17	28	28.9	28.2	44.4	-1	-1	-1
2/20/2019	3:24:38 PM	403	1682	17	18	21	17	17	53	19	32	18	41	17	27	28.9	28.2	44.4	-1	-1	-1
2/20/2019	3:24:38 PM	606	1683	17	17	21	17	17	53	19	31	18	41	17	28	28.9	28.2	44.4	-1	-1	-1
2/20/2019	3:24:38 PM	809	1684	17	17	21	17	17	53	19	30	18	41	17	27	28.9	28.2	44.4	-1	-1	-1
2/20/2019	3:24:39 PM	12	1685	17	17	21	17	17	53	19	31	18	41	17	27	28.9	28.2	44.4	-1	-1	-1
2/20/2019	3:24:39 PM	215	1686	17	17	21	17	18	53	19	30	18	42	17	27	28.9	28.2	44.4	-1	-1	-1
2/20/2019	3:24:39 PM	403	1687	17	17	21	17	18	53	19	30	18	42	17	27	28.9	28.2	44.4	-1	-1	-1
2/20/2019	3:24:39 PM	606	1688	17	17	21	17	17	53	19	30	18	41	17	27	28.9	28.2	44.4	-1	-1	-1
2/20/2019	3:24:39 PM	809	1689	16	17	21	17	17	53	19	31	18	41	17	27	28.9	28.2	44.4	-1	-1	-1
2/20/2019	3:24:40 PM	12	1690	17	17	21	17	17	53	20	31	17	41	17	28	28.9	28.2	44.4	-1	-1	-1
2/20/2019	3:24:40 PM	215	1691	16	17	21	18	17	53	19	32	18	41	17	28	28.9	28.2	44.4	-1	-1	-1
2/20/2019	3:24:40 PM	403	1692	16	18	21	18	17	53	20	32	18	41	17	27	28.9	28.2	44.4	-1	-1	-1
2/20/2019	3:24:40 PM	606	1693	16	17	22	17	17	53	19	32	18	41	17	33	28.9	28.2	44.4	-1	-1	-1
2/20/2019	3:24:40 PM	809	1694	17	17	22	17	17	52	19	32	17	41	17	44	28.9	28.2	44.4	-1	-1	-1
2/20/2019	3:24:41 PM	12	1695	17	17	21	17	17	53	19	32	17	42	17	50	28.9	28.2	44.4	-1	-1	-1
2/20/2019	3:24:41 PM	215	1696	17	18	21	17	18	53	19	32	18	41	17	35	28.9	28.1	44.1	-1	-1	-1
2/20/2019	3:24:41 PM	403	1697	17	18	21	17	18	53	20	32	18	41	18	74	28.9	28.1	44.1	-1	-1	-1
2/20/2019	3:24:41 PM	606	1698	17	17	21	17	18	53	19	32	18	42	17	148	28.9	28.1	44.1	-1	-1	-1
2/20/2019	3:24:41 PM	809	1699	17	17	21	17	17	53	19	32	17	42	17	171	28.9	28.1	44.1	-1	-1	-1
2/20/2019	3:24:42 PM	12	1700	17	18	21	17	17	53	19	32	18	42	17	180	28.9	28.1	44.1	-1	-1	-1
2/20/2019	3:24:42 PM	215	1701	17	18	21	17	18	53	19	32	18	42	17	158	28.9	28.1	44.1	-1	-1	-1
2/20/2019	3:24:42 PM	403	1702	17	17	21	17	18	53	20	32	18	42	17	116	28.9	28.1	44.1	-1	-1	-1
2/20/2019	3:24:42 PM	606	1703	17	17	21	17	17	52	19	32	17	41	17	87	28.9	28.1	44.1	-1	-1	-1
2/20/2019	3:24:42 PM	809	1704	17	17	21	17	17	53	19	32	18	70	17	110	28.9	28.1	44.1	-1	-1	-1
2/20/2019	3:24:43 PM	12	1705	16	17	21	17	17	52	20	32	18	95	17	108	28.9	28.1	44.1	-1	-1	-1
2/20/2019	3:24:43 PM	215	1706	17	17	21	17	18	52	20	32	18	84	17	104	28.9	28.1	44.1	-1	-1	-1
2/20/2019	3:24:43 PM	403	1707	17	17	21	17	18	53	19	32	18	83	17	103	28.9	28.1	44.1	-1	-1	-1
2/20/2019	3:24:43 PM	606	1708	17	17	21	17	17	53	19	32	18	51	17	126	28.9	28.1	44.1	-1	-1	-1
2/20/2019	3:24:43 PM	809	1709	17	17	21	17	18	53	19	31	18	43	17	103	28.9	28.1	44.1	-1	-1	-1
2/20/2019	3:24:44 PM	12	1710	17	17	21	17	18	53	19	32	18	42	17	121	28.9	28.1	44.1	-1	-1	-1
2/20/2019	3:24:44 PM	215	1711	17	18	21	17	17	53	19	32	18	42	17	159	28.9	28.1	44.1	-1	-1	-1
2/20/2019	3:24:44 PM	403	1712	16	18	21	17	18	53	19	32	18	42	17	166	28.9	28.1	44.1	-1	-1	-1
2/20/2019	3:24:44 PM	606	1713	17	17	21	17	18	53	19	31	18	42	17	167	28.9	28.1	44.1	-1	-1	-1
2/20/2019	3:24:44 PM	809	1714	17	17	21	17	17	53	19	32	18	42	17	173	28.9	28.1	44.1	-1	-1	-1
2/20/2019	3:24:45 PM	12	1715	17	17	21	17	18	53	19	31	18	42	17	168	28.9	28.1	44.1	-1	-1	-1
2/20/2019	3:24:45 PM	215	1716	17	17	21	17	17	53	19	32	18	43	17	170	28.9	28.1	44.1	-1	-1	-1
2/20/2019	3:24:45 PM	403	1717	17	17	22	17	18	52	19	32	17	42	17	164	28.9	28.1	44.1	-1	-1	-1
2/20/2019	3:24:45 PM	606	1718	17	17	21	17	17	53	19	32	17	42	17	158	28.9	28.1	44.1	-1	-1	-1
2/20/2019	3:24:45 PM	809	1719	16	17	21	17	17	53	19	32	18	42	17	155	28.9	28.1	44.1	-1	-1	-1
2/20/2019	3:24:46 PM	12	1720	17	17	21	17	17	53	19	31	18	42	17	151	28.9	28.1	44.1	-1	-1	-1
2/20/2019	3:24:46 PM	215	1721	17	17	21	17	18	53	19	31	18	42	17	147	28.9	28.1	44.1	-1	-1	-1
2/20/2019	3:24:46 PM	403	1722	17	17	21	17	18	53	20	32	18	42	17	121	28.9	28.1	44.1	-1	-1	-1
2/20/2019	3:24:46 PM	606	1723	17	17	21	17	17	53	19	32	18	42	17	82	28.9	28.1	44.1	-1	-1	-1
2/20/2019	3:24:46 PM	809	1724	17	17	21	17	17	49	20	31	18	42	17	77	28.9	28.1	44.1	-1	-1	-1
2/20/2019	3:24:47 PM	12	1725	17	17	21	17	18	44	20	31	18	43	17	60	28.9	28.1	44.1	-1	-1	-1
2/20/2019	3:24:47 PM	215	1726	35	17	21	17	17	40	19	32	17	43	17	62	28.9	28.1	44.1	-1	-1	-1
2/20/2019	3:24:47 PM	403	1727	49	18	21	17	18	39	18	31	18	43	17	56	28.9	28.1	44.1	-1	-1	-1
2/20/2019	3:24:47 PM	606	1728	25	17	21	17	18	39	19	31	18	42	17	58	28.9	28.1	44.1	-1	-1	-1
2/20/2019	3:24:47 PM	809	1729	18	17	21	17	18	43	19	31	17	42	17	63	28.9	28.1	44.1	-1	-1	-1
2/20/2019	3:24:48 PM	12	1730	17	18	21	17	18	45	19	31	18	43	17	61	28.9	28.1	44.1	-1	-1	-1
2/20/2019	3:24:48 PM	215	1731	17	17	21	17	18	46	19	32	18	43	17	66	28.9	28.1	44.1	-1	-1	-1
2/20/2019	3:24:48 PM	403	1732	17	17	21	17	18	47	19	32	18	43	17	70	28.9	28.1	44.1	-1	-1	-1
2/20/2019	3:24:48 PM	606	1733	17	17	21	17	17	48	19	31	18	43	17	66	28.9	28.1	44.1	-1	-1	-1
2/20/2019	3:24:48 PM	809	1734	17	17	21	17	17	48	19	31	18	42	17	63	28.9	28.1	44.1	-1	-1	-1
2/20/2019	3:24:49 PM	12	1735	17	17	21	17	17	48	20	32	17	42	17	63	28.9	28.1	44.1	-1	-1	-1
2/20/2019	3:24:49 PM	215	1736	17	17	21	17	17	49	19	32	17	43	17	60	28.9	28.1	44.1	-1	-1	-1
2/20/2019	3:24:49 PM	403	1737	17	18	21	17	17	50	19	32	18	43	17	65	28.9	28.1	44.1	-1	-1	-1
2/20/2019	3:24:49 PM	606	1738	16	17	21	17	17	49	20	31	18	42	17	63	29.0	28.0	50.6	-1	-1	-1
2/20/2019	3:24:49 PM	809	1739	17	17	21	17	17	50	19	31	17	43	17	62	29.0	28.0	50.6	-1	-1	-1
2/20/2019	3:24:50 PM	12	1740	17	18	21	17	18	50	19	31	18	43	17	46	29.0	28.0	50.6	-1	-1	-1
2/20/2019	3:24:50 PM	215	1741	16	17	21	17	17	50	20	31	18	42	17	43	29.0	28.0	50.6	-1	-1	-1
2/20/2019	3:24:50 PM	403	1742	17	17	22	17	17	50	20	32	17	42	17	45	29.0	28.0	50.6	-1	-1	-1
2/20/2019	3:24:50 PM	606	1743	17	17	21	17	17	51	19	32	17	43	17	37	29.0	28.0	50.6	-1	-1	-1
2/20/2019	3:24:50 PM	809	1744	16	17	21	17	17	50	19	31	18	42	17	29	29.0	28.0	50.6	-1	-1	-1
2/20/2019	3:24:51 PM	12	1745	17	18	21	17	17	51	19	32	17	43	17	28	29.0	28.0	50.6	-1	-1	-1
2/20/2019	3:24:51 PM	215	1746	17	18	21	17	17	51	19	31	18	43	17	27	29.0	28.0	50.6	-1	-1	-1
2/20/2019	3:24:51 PM	403	1747	17	17	21	17	18	51	19	31	18	43	17	27	29.0	28.0	50.6	-1	-1	-1
2/20/2019	3:24:51 PM	606	1748	17	17	21	17	17	51	19	32	17	43	17	28	29.0	28.0	50.6	-1	-1	-1
2/20/2019	3:24:51 PM	809	1749	17	17	21	17	17	51	19	31	18	43	17	27	29.0	28.0	50.6	-1	-1	-1
2/20/2019	3:24:52 PM	12	1750	17	17	21	17	18	51	20	32	17	43	17	28	29.0	28.0	50.6	-1	-1	-1
2/20/2019	3:24:52 PM	215	1751	17	17	21	17	17	51	19	32	17	43	17	28	29.0	28.0	50.6	-1	-1	-1
2/20/2019	3:24:52 PM	403	1752	16	17	21	18	17	51	19	32	17	43	17	27	29.0	28.0	50.6	-1	-1	-1
2/20/2019	3:24:52 PM	606	1753	17	17	21	17	18	51	19	31	18	43	17	27	29.0	28.0	50.6	-1	-1	-1
2/20/2019	3:24:52 PM	809	1754	17	17	21	17	17	51	19	31	17	43	17	28	29.0	28.0	50.6	-1	-1	-1
2/20/2019	3:24:53 PM	12	1755	17	18	21	17	18	51	19	31	18	43	17	28	29.0	28.0	50.6	-1	-1	-1
2/20/2019	3:24:53 PM	215	1756	17	17	21	17	18	51	19	31	18	43	17	30	29.0	28.0	50.6	-1	-1	-1
2/20/2019	3:24:53 PM	403	1757	17	17	20	17	17	52	19	31	18	43	17	30	29.0	28.0	50.6	-1	-1	-1
2/20/2019	3:24:53 PM	606	1758	17	17	21	17	18	52	19	31	18	43	17	28	29.0	28.0	50.6	-1	-1	-1
2/20/2019	3:24:53 PM	809	1759	17	17	21	17	17	51	19	31	18	43	17	28	29.0	28.0	50.6	-1	-1	-1
2/20/2019	3:24:54 PM	12	1760	17	18	21	17	18	52	19	31	18	43	17	27	29.0	28.0	50.6	-1	-1	-1
2/20/2019	3:24:54 PM	215	1761	17	17	21	17	18	51	19	31	18	43	17	27	29.0	28.0	50.6	-1	-1	-1
2/20/2019	3:24:54 PM	403	1762	17	17	21	17	17	51	19	31	17	43	17	28	29.0	28.0	50.6	-1	-1	-1
2/20/2019	3:24:54 PM	606	1763	17	18	21	17	17	51	19	31	18	43	17	27	29.0	28.0	50.6	-1	-1	-1
2/20/2019	3:24:54 PM	809	1764	17	17	21	17	17	52	19	31	17	43	17	28	29.0	28.0	50.6	-1	-1	-1
2/20/2019	3:24:55 PM	12	1765	17	17	21	18	17	52	19	32	18	43	17	28	29.0	28.0	50.6	-1	-1	-1
2/20/2019	3:24:55 PM	215	1766	16	17	21	17	17	51	20	31	18	42	17	28	29.0	28.0	50.6	-1	-1	-1
2/20/2019	3:24:55 PM	403	1767	17	17	21	17	17	51	19	31	17	43	17	28	29.0	28.0	50.6	-1	-1	-1
2/20/2019	3:24:55 PM	606	1768	17	17	21	17	17	52	19	31	18	43	17	27	29.0	28.0	50.6	-1	-1	-1
2/20/2019	3:24:55 PM	809	1769	17	17	21	17	18	51	19	31	18	43	17	28	29.0	28.0	50.6	-1	-1	-1
2/20/2019	3:24:56 PM	12	1770	17	18	21	17	17	52	19	32	18	43	17	27	29.0	28.0	50.6	-1	-1	-1
2/20/2019	3:24:56 PM	215	1771	17	17	21	17	18	52	20	31	18	43	17	27	29.0	28.0	50.6	-1	-1	-1
2/20/2019	3:24:56 PM	403	1772	17	17	21	17	17	52	19	31	17	43	17	27	29.0	28.0	50.6	-1	-1	-1
2/20/2019	3:24:56 PM	606	1773	16	17	21	17	17	52	19	31	18	42	17	27	29.0	28.0	50.6	-1	-1	-1
2/20/2019	3:24:56 PM	809	1774	17	17	21	17	18	52	19	31	18	43	17	27	29.0	28.0	50.6	-1	-1	-1
2/20/2019	3:24:57 PM	12	1775	17	18	35	17	17	52	19	31	18	43	17	27	29.0	28.0	50.6	-1	-1	-1
2/20/2019	3:24:57 PM	215	1776	17	18	70	17	18	52	20	31	18	43	17	27	29.0	28.0	50.6	-1	-1	-1
2/20/2019	3:24:57 PM	403	1777	17	17	71	17	17	52	19	31	17	43	17	27	29.0	28.0	50.6	-1	-1	-1
2/20/2019	3:24:57 PM	606	1778	17	18	93	17	17	52	19	31	18	42	17	27	29.0	28.0	50.6	-1	-1	-1
2/20/2019	3:24:57 PM	809	1779	17	17	90	18	17	52	19	31	18	43	17	27	29.0	28.0	50.6	-1	-1	-1
2/20/2019	3:24:58 PM	12	1780	17	18	83	18	18	52	19	31	18	43	17	27	29.0	27.9	52.5	-1	-1	-1
2/20/2019	3:24:58 PM	215	1781	17	18	80	17	18	52	19	31	18	43	17	27	29.0	27.9	52.5	-1	-1	-1
2/20/2019	3:24:58 PM	403	1782	17	17	80	17	18	52	19	31	18	42	17	27	29.0	27.9	52.5	-1	-1	-1
2/20/2019	3:24:58 PM	621	1783	17	17	77	17	17	52	19	31	17	43	17	27	29.0	27.9	52.5	-1	-1	-1
2/20/2019	3:24:58 PM	809	1784	17	18	94	18	17	52	19	31	18	43	17	27	29.0	27.9	52.5	-1	-1	-1
2/20/2019	3:24:59 PM	12	1785	17	17	82	17	18	52	20	31	18	42	17	27	29.0	27.9	52.5	-1	-1	-1
2/20/2019	3:24:59 PM	215	1786	17	17	63	17	18	52	19	31	17	43	17	27	29.0	27.9	52.5	-1	-1	-1
2/20/2019	3:24:59 PM	403	1787	16	17	56	17	17	52	19	32	17	42	17	27	29.0	27.9	52.5	-1	-1	-1
2/20/2019	3:24:59 PM	606	1788	16	17	59	17	17	52	19	31	18	42	17	27	29.0	27.9	52.5	-1	-1	-1
2/20/2019	3:24:59 PM	809	1789	17	17	51	17	18	52	19	31	18	43	17	27	29.0	27.9	52.5	-1	-1	-1
2/20/2019	3:25:00 PM	12	1790	17	17	65	17	17	52	19	31	18	43	17	27	29.0	27.9	52.5	-1	-1	-1
2/20/2019	3:25:00 PM	215	1791	17	17	40	17	18	52	19	31	18	42	17	27	29.0	27.9	52.5	-1	-1	-1
2/20/2019	3:25:00 PM	403	1792	17	17	68	17	18	52	19	31	18	42	17	27	29.0	27.9	52.5	-1	-1	-1
2/20/2019	3:25:00 PM	606	1793	17	17	79	17	17	52	19	31	17	43	17	27	29.0	27.9	52.5	-1	-1	-1
2/20/2019	3:25:00 PM	809	1794	17	17	88	17	17	52	19	31	18	42	17	27	29.0	27.9	52.5	-1	-1	-1
2/20/2019	3:25:01 PM	12	1795	17	17	74	17	18	52	19	31	18	43	17	27	29.0	27.9	52.5	-1	-1	-1
2/20/2019	3:25:01 PM	215	1796	17	17	84	17	17	52	19	31	18	43	17	27	29.0	27.9	52.5	-1	-1	-1
2/20/2019	3:25:01 PM	403	1797	17	18	82	31	17	52	19	31	18	43	17	27	29.0	27.9	52.5	-1	-1	-1
2/20/2019	3:25:01 PM	606	1798	17	18	75	42	18	52	19	31	18	43	17	27	29.0	27.9	52.5	-1	-1	-1
2/20/2019	3:25:01 PM	809	1799	17	17	74	49	17	52	19	31	17	43	17	27	29.0	27.9	52.5	-1	-1	-1
2/20/2019	3:25:02 PM	12	1800	17	18	78	50	18	52	19	31	18	43	17	27	29.0	27.9	52.5	-1	-1	-1
2/20/2019	3:25:02 PM	215	1801	16	17	75	40	18	52	19	31	18	42	17	27	29.0	27.9	52.5	-1	-1	-1
2/20/2019	3:25:02 PM	403	1802	17	17	33	22	18	52	19	31	17	43	17	27	29.0	27.9	52.5	-1	-1	-1
2/20/2019	3:25:02 PM	606	1803	17	17	23	35	18	52	19	31	18	42	17	27	29.0	27.9	52.5	-1	-1	-1
2/20/2019	3:25:02 PM	809	1804	17	17	22	52	18	52	19	31	18	43	17	27	29.0	27.9	52.5	-1	-1	-1
2/20/2019	3:25:03 PM	12	1805	17	17	21	28	17	52	19	31	18	42	17	27	29.0	27.9	52.5	-1	-1	-1
2/20/2019	3:25:03 PM	215	1806	17	17	21	19	18	52	19	31	18	42	17	27	29.0	27.9	52.5	-1	-1	-1
2/20/2019	3:25:03 PM	403	1807	17	17	21	17	17	52	19	31	17	43	17	27	29.0	27.9	52.5	-1	-1	-1
2/20/2019	3:25:03 PM	606	1808	17	17	21	17	17	52	20	31	18	42	17	27	29.0	27.9	52.5	-1	-1	-1
2/20/2019	3:25:03 PM	809	1809	17	17	21	17	18	52	19	31	18	43	17	28	29.0	27.9	52.5	-1	-1	-1
2/20/2019	3:25:04 PM	12	1810	17	18	21	17	17	52	19	31	18	42	17	27	29.0	27.9	52.5	-1	-1	-1
2/20/2019	3:25:04 PM	215	1811	17	17	21	17	18	52	19	31	18	42	17	29	29.0	27.9	52.5	-1	-1	-1
2/20/2019	3:25:04 PM	403	1812	17	17	21	17	18	52	19	31	17	43	17	36	29.0	27.9	52.5	-1	-1	-1
2/20/2019	3:25:04 PM	606	1813	17	17	21	17	17	52	19	31	18	42	17	35	29.0	27.9	52.5	-1	-1	-1
2/20/2019	3:25:04 PM	809	1814	16	17	21	17	17	52	20	31	18	42	18	34	29.0	27.9	52.5	-1	-1	-1
2/20/2019	3:25:05 PM	12	1815	17	17	21	17	18	52	19	31	18	43	17	31	29.0	27.9	52.5	-1	-1	-1
2/20/2019	3:25:05 PM	215	1816	17	18	20	17	17	52	19	31	18	43	17	27	29.0	27.9	52.5	-1	-1	-1
2/20/2019	3:25:05 PM	403	1817	17	18	20	17	18	52	19	31	18	42	17	29	29.0	27.9	52.5	-1	-1	-1
2/20/2019	3:25:05 PM	606	1818	17	17	21	17	17	52	19	31	17	43	17	29	29.0	27.9	52.5	-1	-1	-1
2/20/2019	3:25:05 PM	809	1819	17	17	21	17	17	52	19	31	18	42	17	28	29.0	27.9	52.5	-1	-1	-1
2/20/2019	3:25:06 PM	12	1820	17	17	21	17	18	52	19	31	18	43	17	27	29.0	27.9	52.5	-1	-1	-1
2/20/2019	3:25:06 PM	215	1821	17	17	21	21	17	52	19	31	18	43	17	27	29.0	27.9	52.5	-1	-1	-1
2/20/2019	3:25:06 PM	403	1822	17	18	20	41	17	52	19	31	18	42	17	27	29.0	27.8	42.8	-1	-1	-1
2/20/2019	3:25:06 PM	606	1823	17	17	21	62	18	52	19	31	18	43	17	29	29.0	27.8	42.8	-1	-1	-1
2/20/2019	3:25:06 PM	809	1824	17	17	21	26	17	52	20	31	18	42	17	30	29.0	27.8	42.8	-1	-1	-1
2/20/2019	3:25:07 PM	12	1825	17	17	21	19	18	52	19	31	18	43	17	30	29.0	27.8	42.8	-1	-1	-1
2/20/2019	3:25:07 PM	215	1826	17	17	21	17	17	52	19	31	17	43	17	29	29.0	27.8	42.8	-1	-1	-1
2/20/2019	3:25:07 PM	403	1827	16	17	21	17	17	52	19	31	18	42	17	29	29.0	27.8	42.8	-1	-1	-1
2/20/2019	3:25:07 PM	606	1828	17	17	21	17	18	52	19	31	18	43	17	29	29.0	27.8	42.8	-1	-1	-1
2/20/2019	3:25:07 PM	802	1829	17	17	21	17	17	52	19	31	17	43	17	29	29.0	27.8	42.8	-1	-1	-1
2/20/2019	3:25:08 PM	6	1830	17	18	21	17	18	52	19	31	18	42	17	29	29.0	27.8	42.8	-1	-1	-1
2/20/2019	3:25:08 PM	209	1831	17	17	21	17	17	52	19	31	18	43	17	29	29.0	27.8	42.8	-1	-1	-1
2/20/2019	3:25:08 PM	412	1832	17	17	21	17	18	52	19	31	18	43	17	30	29.0	27.8	42.8	-1	-1	-1
2/20/2019	3:25:08 PM	615	1833	17	17	21	17	17	52	19	31	17	42	17	28	29.0	27.8	42.8	-1	-1	-1
2/20/2019	3:25:08 PM	802	1834	17	17	21	17	17	52	19	31	18	43	17	28	29.0	27.8	42.8	-1	-1	-1
2/20/2019	3:25:09 PM	6	1835	17	17	21	17	18	52	20	31	18	43	17	28	29.0	27.8	42.8	-1	-1	-1
2/20/2019	3:25:09 PM	209	1836	17	17	21	17	18	52	19	31	18	43	17	29	29.0	27.8	42.8	-1	-1	-1
2/20/2019	3:25:09 PM	412	1837	17	17	21	17	18	52	19	31	18	43	17	28	29.0	27.8	42.8	-1	-1	-1
2/20/2019	3:25:09 PM	615	1838	17	17	21	17	17	52	19	31	18	42	17	27	29.0	27.8	42.8	-1	-1	-1
2/20/2019	3:25:09 PM	802	1839	17	17	21	17	17	52	20	31	17	42	17	27	29.0	27.8	42.8	-1	-1	-1
2/20/2019	3:25:10 PM	6	1840	17	17	21	17	18	52	20	31	18	42	17	27	29.0	27.8	42.8	-1	-1	-1
2/20/2019	3:25:10 PM	209	1841	17	17	21	17	17	52	19	31	18	43	17	27	29.0	27.8	42.8	-1	-1	-1
2/20/2019	3:25:10 PM	412	1842	17	17	21	17	18	52	19	31	18	42	17	27	29.0	27.8	42.8	-1	-1	-1
2/20/2019	3:25:10 PM	615	1843	16	17	21	17	17	52	19	31	18	42	17	27	29.0	27.8	42.8	-1	-1	-1
2/20/2019	3:25:10 PM	802	1844	17	17	21	17	17	52	19	31	18	42	17	26	29.0	27.8	42.8	-1	-1	-1
2/20/2019	3:25:11 PM	6	1845	17	17	21	17	18	51	20	31	18	42	17	27	29.0	27.8	42.8	-1	-1	-1
2/20/2019	3:25:11 PM	209	1846	17	18	20	17	18	52	19	31	18	43	16	26	29.0	27.8	42.8	-1	-1	-1
2/20/2019	3:25:11 PM	412	1847	17	17	21	17	18	52	19	31	18	42	17	26	29.0	27.8	42.8	-1	-1	-1
2/20/2019	3:25:11 PM	615	1848	17	17	21	17	18	51	19	31	18	42	17	26	29.0	27.8	42.8	-1	-1	-1
2/20/2019	3:25:11 PM	802	1849	17	17	21	17	17	52	19	31	17	42	17	27	29.0	27.8	42.8	-1	-1	-1
2/20/2019	3:25:12 PM	6	1850	17	18	21	17	18	52	19	31	18	42	17	26	29.0	27.8	42.8	-1	-1	-1
2/20/2019	3:25:12 PM	209	1851	17	18	21	17	18	52	19	58	18	42	17	26	29.0	27.8	42.8	-1	-1	-1
2/20/2019	3:25:12 PM	412	1852	17	18	21	17	17	52	19	45	18	43	17	26	29.0	27.8	42.8	-1	-1	-1
2/20/2019	3:25:12 PM	615	1853	16	17	21	17	18	52	19	33	18	42	17	26	29.0	27.8	42.8	-1	-1	-1
2/20/2019	3:25:12 PM	802	1854	17	17	21	17	18	51	19	31	18	42	17	26	29.0	27.8	42.8	-1	-1	-1
2/20/2019	3:25:13 PM	6	1855	17	17	21	17	18	52	19	31	18	42	17	27	29.0	27.8	42.8	-1	-1	-1
2/20/2019	3:25:13 PM	209	1856	17	18	20	17	18	52	19	31	18	42	17	26	29.0	27.8	42.8	-1	-1	-1
2/20/2019	3:25:13 PM	412	1857	17	17	21	17	17	52	19	31	18	42	17	26	29.0	27.8	42.8	-1	-1	-1
2/20/2019	3:25:13 PM	615	1858	16	17	21	17	17	51	19	30	18	42	17	26	29.0	27.8	42.8	-1	-1	-1
2/20/2019	3:25:13 PM	802	1859	17	17	21	17	18	51	20	30	18	42	17	26	29.0	27.8	42.8	-1	-1	-1
2/20/2019	3:25:14 PM	6	1860	17	17	22	17	17	51	20	31	17	42	17	27	29.0	27.8	42.8	-1	-1	-1
2/20/2019	3:25:14 PM	209	1861	17	17	21	17	17	51	19	31	17	42	17	27	29.0	27.8	42.8	-1	-1	-1
2/20/2019	3:25:14 PM	412	1862	17	17	21	17	18	51	19	32	18	42	17	27	29.0	27.8	42.8	-1	-1	-1
2/20/2019	3:25:14 PM	615	1863	17	17	21	17	17	51	19	40	18	42	17	26	29.0	27.8	42.8	-1	-1	-1
2/20/2019	3:25:14 PM	802	1864	17	18	20	17	18	52	19	32	18	42	17	26	29.0	27.7	49.7	-1	-1	-1
2/20/2019	3:25:15 PM	6	1865	17	17	21	17	18	52	19	31	18	42	17	27	29.0	27.7	49.7	-1	-1	-1
2/20/2019	3:25:15 PM	209	1866	17	17	21	17	17	51	19	30	18	42	17	27	29.0	27.7	49.7	-1	-1	-1
2/20/2019	3:25:15 PM	412	1867	17	17	21	17	18	51	19	31	18	42	17	26	29.0	27.7	49.7	-1	-1	-1
2/20/2019	3:25:15 PM	615	1868	17	17	21	17	17	54	19	31	17	42	17	26	29.0	27.7	49.7	-1	-1	-1
2/20/2019	3:25:15 PM	802	1869	17	18	21	17	17	61	19	31	18	42	17	26	29.0	27.7	49.7	-1	-1	-1
2/20/2019	3:25:16 PM	6	1870	17	17	21	17	18	53	19	31	18	42	17	27	29.0	27.7	49.7	-1	-1	-1
2/20/2019	3:25:16 PM	209	1871	16	18	20	17	17	51	19	30	18	42	17	26	29.0	27.7	49.7	-1	-1	-1
2/20/2019	3:25:16 PM	412	1872	17	17	21	17	18	51	19	30	18	42	17	26	29.0	27.7	49.7	-1	-1	-1
2/20/2019	3:25:16 PM	615	1873	16	17	20	17	17	51	19	31	17	42	17	26	29.0	27.7	49.7	-1	-1	-1
2/20/2019	3:25:16 PM	802	1874	17	17	21	17	18	51	19	31	18	42	17	26	29.0	27.7	49.7	-1	-1	-1
2/20/2019	3:25:17 PM	6	1875	17	17	21	17	17	51	19	31	17	42	17	27	29.0	27.7	49.7	-1	-1	-1
2/20/2019	3:25:17 PM	209	1876	16	17	21	17	17	51	19	31	18	42	17	26	29.0	27.7	49.7	-1	-1	-1
2/20/2019	3:25:17 PM	412	1877	17	17	21	17	17	51	19	31	18	42	17	26	29.0	27.7	49.7	-1	-1	-1
2/20/2019	3:25:17 PM	615	1878	17	17	21	17	17	51	19	31	17	42	17	26	29.0	27.7	49.7	-1	-1	-1
2/20/2019	3:25:17 PM	802	1879	17	18	21	17	18	51	19	30	18	42	17	26	29.0	27.7	49.7	-1	-1	-1
2/20/2019	3:25:18 PM	6	1880	17	17	21	17	18	51	19	30	18	42	17	26	29.0	27.7	49.7	-1	-1	-1
2/20/2019	3:25:18 PM	209	1881	17	18	21	17	17	51	19	30	18	42	17	26	29.0	27.7	49.7	-1	-1	-1
2/20/2019	3:25:18 PM	412	1882	17	17	21	17	18	51	19	31	18	42	17	26	29.0	27.7	49.7	-1	-1	-1
2/20/2019	3:25:18 PM	614	1883	17	17	21	17	17	51	19	30	17	42	17	26	29.0	27.7	49.7	-1	-1	-1
2/20/2019	3:25:18 PM	802	1884	17	18	21	17	18	51	19	30	18	42	17	26	29.0	27.7	49.7	-1	-1	-1
2/20/2019	3:25:19 PM	5	1885	17	17	21	17	18	51	19	31	18	42	17	26	29.0	27.7	49.7	-1	-1	-1
2/20/2019	3:25:19 PM	208	1886	16	17	21	17	17	51	19	30	18	41	17	26	29.0	27.7	49.7	-1	-1	-1
2/20/2019	3:25:19 PM	411	1887	17	17	21	17	17	51	19	31	18	42	17	26	29.0	27.7	49.7	-1	-1	-1
2/20/2019	3:25:19 PM	614	1888	17	17	21	17	17	51	19	31	17	42	17	26	29.0	27.7	49.7	-1	-1	-1
2/20/2019	3:25:19 PM	802	1889	17	17	21	17	18	51	19	31	18	41	17	26	29.0	27.7	49.7	-1	-1	-1
2/20/2019	3:25:20 PM	5	1890	17	18	21	17	17	52	19	31	17	42	17	26	29.0	27.7	49.7	-1	-1	-1
2/20/2019	3:25:20 PM	208	1891	17	17	21	17	18	51	19	30	18	41	17	26	29.0	27.7	49.7	-1	-1	-1
2/20/2019	3:25:20 PM	411	1892	17	17	21	17	18	51	19	30	17	42	17	26	29.0	27.7	49.7	-1	-1	-1
2/20/2019	3:25:20 PM	614	1893	17	17	21	17	17	51	19	30	18	41	17	26	29.0	27.7	49.7	-1	-1	-1
2/20/2019	3:25:20 PM	802	1894	17	17	21	17	18	51	19	30	18	42	17	26	29.0	27.7	49.7	-1	-1	-1
2/20/2019	3:25:21 PM	5	1895	17	17	21	17	17	51	19	31	18	42	17	26	29.0	27.7	49.7	-1	-1	-1
2/20/2019	3:25:21 PM	208	1896	17	17	21	17	18	51	19	30	18	41	17	26	29.0	27.7	49.7	-1	-1	-1
2/20/2019	3:25:21 PM	411	1897	17	17	21	17	17	51	19	31	17	42	17	26	29.0	27.7	49.7	-1	-1	-1
2/20/2019	3:25:21 PM	614	1898	17	17	21	17	17	51	19	31	18	41	17	26	29.0	27.7	49.7	-1	-1	-1
2/20/2019	3:25:21 PM	802	1899	17	17	21	17	17	51	19	31	18	42	17	26	29.0	27.7	49.7	-1	-1	-1
2/20/2019	3:25:22 PM	5	1900	17	17	21	17	18	51	19	31	18	42	17	26	29.0	27.7	49.7	-1	-1	-1
2/20/2019	3:25:22 PM	208	1901	17	17	21	17	18	51	19	31	17	42	17	26	29.0	27.7	49.7	-1	-1	-1
2/20/2019	3:25:22 PM	411	1902	16	17	21	17	17	51	19	31	18	42	17	25	29.0	27.7	49.7	-1	-1	-1
2/20/2019	3:25:22 PM	614	1903	17	17	21	17	18	52	19	31	17	42	17	26	29.0	27.7	49.7	-1	-1	-1
2/20/2019	3:25:22 PM	802	1904	17	18	20	17	18	52	19	31	18	42	17	26	29.0	27.7	49.7	-1	-1	-1
2/20/2019	3:25:23 PM	5	1905	17	17	21	17	18	51	19	31	18	42	17	26	29.0	27.7	49.7	-1	-1	-1
2/20/2019	3:25:23 PM	208	1906	17	17	21	17	17	51	19	31	18	42	17	25	29.0	27.6	40.9	-1	-1	-1
2/20/2019	3:25:23 PM	411	1907	17	17	21	17	18	50	19	31	18	42	17	26	29.0	27.6	40.9	-1	-1	-1
2/20/2019	3:25:23 PM	614	1908	17	17	21	17	18	51	19	31	17	42	17	26	29.0	27.6	40.9	-1	-1	-1
2/20/2019	3:25:23 PM	802	1909	17	17	21	17	17	51	19	31	17	42	17	26	29.0	27.6	40.9	-1	-1	-1
2/20/2019	3:25:24 PM	5	1910	16	17	21	18	17	51	19	31	17	41	17	26	29.0	27.6	40.9	-1	-1	-1
2/20/2019	3:25:24 PM	208	1911	17	17	20	17	18	51	19	30	18	42	17	25	29.0	27.6	40.9	-1	-1	-1
2/20/2019	3:25:24 PM	411	1912	17	17	21	17	17	51	20	31	17	41	17	26	29.0	27.6	40.9	-1	-1	-1
2/20/2019	3:25:24 PM	614	1913	17	18	20	17	17	51	18	31	18	42	17	26	29.0	27.6	40.9	-1	-1	-1
2/20/2019	3:25:24 PM	802	1914	16	17	21	18	17	51	19	31	18	41	17	26	29.0	27.6	40.9	-1	-1	-1
2/20/2019	3:25:25 PM	5	1915	17	17	21	17	18	51	19	30	17	41	17	26	29.0	27.6	40.9	-1	-1	-1
2/20/2019	3:25:25 PM	208	1916	17	17	21	17	17	51	19	30	17	42	16	26	29.0	27.6	40.9	-1	-1	-1
2/20/2019	3:25:25 PM	411	1917	17	17	20	17	17	51	19	30	18	42	17	25	29.0	27.6	40.9	-1	-1	-1
2/20/2019	3:25:25 PM	614	1918	17	17	21	17	17	51	19	30	18	41	17	26	29.0	27.6	40.9	-1	-1	-1
2/20/2019	3:25:25 PM	802	1919	17	17	21	17	18	51	19	30	18	41	17	26	29.0	27.6	40.9	-1	-1	-1
2/20/2019	3:25:26 PM	5	1920	17	17	21	17	18	51	19	31	18	42	17	26	29.0	27.6	40.9	-1	-1	-1
2/20/2019	3:25:26 PM	208	1921	16	17	20	17	17	51	19	31	18	41	17	25	29.0	27.6	40.9	-1	-1	-1
2/20/2019	3:25:26 PM	411	1922	17	17	21	17	18	51	19	30	18	42	17	26	29.0	27.6	40.9	-1	-1	-1
2/20/2019	3:25:26 PM	614	1923	17	17	20	17	17	51	19	52	18	42	17	25	29.0	27.6	40.9	-1	-1	-1
2/20/2019	3:25:26 PM	802	1924	17	17	20	17	17	51	19	52	17	42	17	26	29.0	27.6	40.9	-1	-1	-1
2/20/2019	3:25:27 PM	5	1925	16	17	21	17	17	51	20	52	17	41	17	26	29.0	27.6	40.9	-1	-1	-1
2/20/2019	3:25:27 PM	208	1926	17	17	21	17	18	51	19	52	18	42	17	25	29.0	27.6	40.9	-1	-1	-1
2/20/2019	3:25:27 PM	411	1927	17	17	20	17	17	51	19	38	17	42	17	26	29.0	27.6	40.9	-1	-1	-1
2/20/2019	3:25:27 PM	614	1928	16	17	21	17	17	51	19	32	18	41	17	26	29.0	27.6	40.9	-1	-1	-1
2/20/2019	3:25:27 PM	802	1929	17	18	21	17	18	51	19	31	18	41	17	25	29.0	27.6	40.9	-1	-1	-1
2/20/2019	3:25:28 PM	5	1930	17	17	21	17	17	51	19	31	18	42	17	26	29.0	27.6	40.9	-1	-1	-1
2/20/2019	3:25:28 PM	208	1931	16	17	20	17	17	51	19	31	18	41	17	26	29.0	27.6	40.9	-1	-1	-1
2/20/2019	3:25:28 PM	411	1932	17	17	21	17	18	51	19	31	18	41	17	26	29.0	27.6	40.9	-1	-1	-1
2/20/2019	3:25:28 PM	614	1933	17	17	20	17	17	51	19	31	17	42	17	26	29.0	27.6	40.9	-1	-1	-1
2/20/2019	3:25:28 PM	802	1934	17	17	20	17	17	51	19	31	18	41	17	26	29.0	27.6	40.9	-1	-1	-1
2/20/2019	3:25:29 PM	5	1935	17	17	21	17	18	50	19	30	18	41	17	26	29.0	27.6	40.9	-1	-1	-1
2/20/2019	3:25:29 PM	208	1936	17	17	21	17	17	50	19	31	17	41	17	26	29.0	27.6	40.9	-1	-1	-1
2/20/2019	3:25:29 PM	411	1937	17	17	20	17	18	51	19	30	18	41	17	26	29.0	27.6	40.9	-1	-1	-1
2/20/2019	3:25:29 PM	614	1938	17	17	21	17	17	50	19	30	17	41	17	26	29.0	27.6	40.9	-1	-1	-1
2/20/2019	3:25:29 PM	802	1939	17	18	20	17	18	51	19	31	18	41	17	26	29.0	27.6	40.9	-1	-1	-1
2/20/2019	3:25:30 PM	5	1940	17	17	21	17	18	50	19	30	18	41	17	26	29.0	27.6	40.9	-1	-1	-1
2/20/2019	3:25:30 PM	208	1941	17	17	21	17	18	50	19	30	18	41	17	26	29.0	27.6	40.9	-1	-1	-1
2/20/2019	3:25:30 PM	411	1942	17	17	20	17	27	51	19	30	17	42	17	26	29.0	27.6	40.9	-1	-1	-1
2/20/2019	3:25:30 PM	614	1943	17	17	20	17	29	50	19	30	18	41	17	26	29.0	27.6	40.9	-1	-1	-1
2/20/2019	3:25:30 PM	802	1944	17	17	21	17	30	50	19	30	18	41	17	26	29.0	27.6	40.9	-1	-1	-1
2/20/2019	3:25:31 PM	5	1945	17	17	20	17	30	51	19	31	18	41	17	26	29.0	27.6	40.9	-1	-1	-1
2/20/2019	3:25:31 PM	208	1946	17	17	21	17	30	50	19	30	18	41	17	26	29.0	27.6	40.9	-1	-1	-1
2/20/2019	3:25:31 PM	411	1947	17	17	21	17	30	50	18	30	17	41	17	26	29.0	27.6	40.9	-1	-1	-1
2/20/2019	3:25:31 PM	614	1948	17	18	21	17	31	50	19	30	18	41	17	25	29.0	27.5	38.1	-1	-1	-1
2/20/2019	3:25:31 PM	802	1949	17	17	21	17	31	50	19	30	18	41	17	26	29.0	27.5	38.1	-1	-1	-1
2/20/2019	3:25:32 PM	5	1950	17	17	20	17	30	51	19	30	17	41	17	26	29.0	27.5	38.1	-1	-1	-1
2/20/2019	3:25:32 PM	208	1951	16	17	21	17	31	50	19	30	18	41	17	25	29.0	27.5	38.1	-1	-1	-1
2/20/2019	3:25:32 PM	411	1952	17	17	21	17	31	50	19	30	17	41	17	26	29.0	27.5	38.1	-1	-1	-1
2/20/2019	3:25:32 PM	614	1953	16	17	21	17	31	50	19	30	18	41	17	25	29.0	27.5	38.1	-1	-1	-1
2/20/2019	3:25:32 PM	802	1954	17	17	21	17	31	50	19	30	18	41	17	26	29.0	27.5	38.1	-1	-1	-1
2/20/2019	3:25:33 PM	5	1955	17	17	20	17	30	50	19	30	18	41	17	25	29.0	27.5	38.1	-1	-1	-1
2/20/2019	3:25:33 PM	208	1956	17	17	21	17	30	50	19	30	18	41	17	25	29.0	27.5	38.1	-1	-1	-1
2/20/2019	3:25:33 PM	411	1957	17	17	21	17	31	50	19	30	18	41	17	26	29.0	27.5	38.1	-1	-1	-1
2/20/2019	3:25:33 PM	614	1958	16	17	21	17	31	50	19	30	18	41	17	25	29.0	27.5	38.1	-1	-1	-1
2/20/2019	3:25:33 PM	802	1959	17	17	21	17	31	50	19	30	18	41	17	25	29.0	27.5	38.1	-1	-1	-1
2/20/2019	3:25:34 PM	5	1960	16	17	20	17	31	50	19	30	17	41	17	25	29.0	27.5	38.1	-1	-1	-1
2/20/2019	3:25:34 PM	208	1961	17	17	21	17	30	50	19	30	18	41	17	26	29.0	27.5	38.1	-1	-1	-1
2/20/2019	3:25:34 PM	411	1962	17	17	20	17	30	50	19	30	18	41	17	25	29.0	27.5	38.1	-1	-1	-1
2/20/2019	3:25:34 PM	614	1963	16	17	21	17	21	50	19	30	18	41	17	26	29.0	27.5	38.1	-1	-1	-1
2/20/2019	3:25:34 PM	802	1964	17	17	21	17	20	50	19	30	18	41	17	26	29.0	27.5	38.1	-1	-1	-1
2/20/2019	3:25:35 PM	5	1965	17	17	20	17	19	50	19	30	18	41	17	25	29.0	27.5	38.1	-1	-1	-1
2/20/2019	3:25:35 PM	208	1966	17	17	21	17	20	50	19	30	18	41	17	25	29.0	27.5	38.1	-1	-1	-1
2/20/2019	3:25:35 PM	411	1967	16	17	20	17	26	50	19	31	17	41	17	26	29.0	27.5	38.1	-1	-1	-1
2/20/2019	3:25:35 PM	614	1968	17	17	21	17	29	50	19	30	18	41	17	25	29.0	27.5	38.1	-1	-1	-1
2/20/2019	3:25:35 PM	802	1969	17	17	21	17	30	51	19	30	17	41	17	26	29.0	27.5	38.1	-1	-1	-1
2/20/2019	3:25:36 PM	5	1970	17	17	21	17	30	50	19	30	18	41	17	25	29.0	27.5	38.1	-1	-1	-1
2/20/2019	3:25:36 PM	208	1971	17	18	20	17	30	49	21	30	18	42	17	25	29.0	27.5	38.1	-1	-1	-1
2/20/2019	3:25:36 PM	411	1972	17	17	21	17	30	50	21	30	18	41	17	25	29.0	27.5	38.1	-1	-1	-1
2/20/2019	3:25:36 PM	614	1973	17	17	21	17	30	50	32	30	18	41	17	25	29.0	27.5	38.1	-1	-1	-1
2/20/2019	3:25:36 PM	802	1974	17	17	21	17	30	50	29	30	18	41	17	25	29.0	27.5	38.1	-1	-1	-1
2/20/2019	3:25:37 PM	5	1975	16	18	20	17	29	50	37	30	18	41	17	25	29.0	27.5	38.1	-1	-1	-1
2/20/2019	3:25:37 PM	208	1976	17	17	21	17	30	50	40	30	17	41	17	25	29.0	27.5	38.1	-1	-1	-1
2/20/2019	3:25:37 PM	411	1977	17	17	21	18	30	50	41	30	18	41	17	26	29.0	27.5	38.1	-1	-1	-1
2/20/2019	3:25:37 PM	614	1978	17	17	20	17	31	50	42	30	18	41	17	25	29.0	27.5	38.1	-1	-1	-1
2/20/2019	3:25:37 PM	802	1979	17	17	21	17	30	50	42	30	18	41	17	25	29.0	27.5	38.1	-1	-1	-1
2/20/2019	3:25:38 PM	5	1980	17	17	20	17	30	50	41	30	18	41	17	25	29.0	27.5	38.1	-1	-1	-1
2/20/2019	3:25:38 PM	208	1981	17	17	20	17	30	50	36	30	18	41	17	25	29.0	27.5	38.1	-1	-1	-1
2/20/2019	3:25:38 PM	411	1982	17	17	21	17	30	50	39	30	18	41	17	26	29.0	27.5	38.1	-1	-1	-1
2/20/2019	3:25:38 PM	614	1983	16	17	20	17	29	50	38	30	18	41	17	25	29.0	27.5	38.1	-1	-1	-1
2/20/2019	3:25:38 PM	802	1984	17	17	21	17	30	50	33	30	17	41	17	26	29.0	27.5	38.1	-1	-1	-1
2/20/2019	3:25:39 PM	5	1985	17	17	20	17	29	51	41	30	17	41	17	25	29.0	27.5	38.1	-1	-1	-1
2/20/2019	3:25:39 PM	208	1986	17	17	21	17	30	50	41	30	18	41	17	25	29.0	27.5	38.1	-1	-1	-1
2/20/2019	3:25:39 PM	411	1987	17	17	20	17	30	50	34	30	18	41	17	26	29.0	27.5	38.1	-1	-1	-1
2/20/2019	3:25:39 PM	614	1988	17	17	20	17	30	50	31	30	18	41	17	25	29.0	27.5	38.1	-1	-1	-1
2/20/2019	3:25:39 PM	802	1989	17	17	21	17	30	50	22	30	18	41	17	25	29.0	27.5	38.1	-1	-1	-1
2/20/2019	3:25:40 PM	5	1990	17	17	21	17	29	50	19	30	17	41	17	26	29.0	27.4	57.7	-1	-1	-1
2/20/2019	3:25:40 PM	208	1991	17	17	20	17	29	50	19	30	18	41	17	25	29.0	27.4	57.7	-1	-1	-1
2/20/2019	3:25:40 PM	411	1992	17	17	21	17	29	50	19	30	17	41	17	26	29.0	27.4	57.7	-1	-1	-1
2/20/2019	3:25:40 PM	614	1993	17	17	20	17	29	50	19	30	18	41	17	25	29.0	27.4	57.7	-1	-1	-1
2/20/2019	3:25:40 PM	802	1994	17	17	21	17	29	50	20	30	18	41	17	25	29.0	27.4	57.7	-1	-1	-1
2/20/2019	3:25:41 PM	5	1995	17	17	20	17	29	50	20	30	17	41	17	25	29.0	27.4	57.7	-1	-1	-1
2/20/2019	3:25:41 PM	208	1996	17	17	20	17	29	49	20	30	18	41	17	25	29.0	27.4	57.7	-1	-1	-1
2/20/2019	3:25:41 PM	411	1997	17	17	21	17	29	50	21	30	17	41	17	26	29.0	27.4	57.7	-1	-1	-1
2/20/2019	3:25:41 PM	614	1998	17	17	20	17	29	50	20	30	18	41	17	25	29.0	27.4	57.7	-1	-1	-1
2/20/2019	3:25:41 PM	802	1999	17	17	21	17	29	50	20	30	18	41	17	25	29.0	27.4	57.7	-1	-1	-1
2/20/2019	3:25:42 PM	5	2000	17	17	20	17	28	50	20	30	17	40	17	25	29.0	27.4	57.7	-1	-1	-1
[truncated: 38,859 more rows]
