# Supplementary material for: Rapid metabolic shifts occur during the transition between hunger and satiety in Drosophila melanogaster
Source: Nat Commun. 2019 Sep 6;10:4052. doi: 10.1038/s41467-019-11933-z (PMC6731244; doi:10.1038/s41467-019-11933-z)
Supplement: Supplementary file 7 — Supplementary Data 4 [file 41467_2019_11933_MOESM7_ESM.zip › Fig1DFM_1900.csv]

Date	Time	MSec	Sample	W1	W2	W3	W4	W5	W6	W7	W8	W9	W10	W11	W12	Temp	Humid	LUX	Dark	OptoCol1	OptoCol2
1/10/2019	3:08:00 PM	805	2	21	61	22	21	15	15	13	13	21	22	21	22	28.0	33.9	40.3	-1	-1	-1
1/10/2019	3:08:01 PM	8	3	21	61	22	21	15	15	13	13	21	22	21	22	28.0	33.9	40.3	-1	-1	-1
1/10/2019	3:08:01 PM	214	4	21	62	22	21	15	15	13	13	21	22	21	22	28.0	33.9	40.3	-1	-1	-1
1/10/2019	3:08:01 PM	401	5	21	62	21	21	14	15	13	13	21	21	21	22	28.0	33.9	40.3	-1	-1	-1
1/10/2019	3:08:01 PM	605	6	21	62	22	21	14	15	13	13	21	21	22	22	28.0	33.9	40.3	-1	-1	-1
1/10/2019	3:08:01 PM	808	7	21	61	22	21	15	15	13	13	21	22	22	22	28.0	33.9	40.3	-1	-1	-1
1/10/2019	3:08:02 PM	11	8	21	61	21	21	14	15	13	13	21	21	21	22	28.0	33.9	40.3	-1	-1	-1
1/10/2019	3:08:02 PM	214	9	21	61	22	21	14	15	13	13	21	22	21	22	28.0	33.9	40.3	-1	-1	-1
1/10/2019	3:08:02 PM	401	10	21	61	21	21	14	15	13	13	21	22	21	22	28.0	33.9	40.3	-1	-1	-1
1/10/2019	3:08:02 PM	605	11	21	61	21	21	15	15	13	13	21	22	21	22	28.0	33.9	40.3	-1	-1	-1
1/10/2019	3:08:02 PM	808	12	21	61	22	21	15	15	14	13	21	22	21	22	28.0	33.9	40.3	-1	-1	-1
1/10/2019	3:08:03 PM	11	13	20	61	21	21	15	15	13	13	21	21	21	22	28.0	33.9	40.3	-1	-1	-1
1/10/2019	3:08:03 PM	214	14	21	61	22	21	14	15	13	13	21	22	21	22	28.0	33.9	40.3	-1	-1	-1
1/10/2019	3:08:03 PM	401	15	21	61	22	21	15	15	13	13	21	21	21	22	28.0	33.9	40.3	-1	-1	-1
1/10/2019	3:08:03 PM	605	16	20	61	21	21	14	15	13	13	21	21	21	22	28.0	33.9	40.3	-1	-1	-1
1/10/2019	3:08:03 PM	808	17	21	61	22	21	15	15	13	13	21	22	22	22	28.0	33.9	40.3	-1	-1	-1
1/10/2019	3:08:04 PM	11	18	21	61	22	21	14	15	14	13	21	21	21	22	28.0	33.9	40.3	-1	-1	-1
1/10/2019	3:08:04 PM	214	19	21	61	22	21	15	15	13	13	21	22	22	22	28.0	33.9	40.3	-1	-1	-1
1/10/2019	3:08:04 PM	401	20	21	61	21	21	14	15	13	13	21	22	21	22	28.0	33.9	40.3	-1	-1	-1
1/10/2019	3:08:04 PM	605	21	21	61	22	21	15	15	14	13	21	22	21	22	28.0	33.9	40.3	-1	-1	-1
1/10/2019	3:08:04 PM	808	22	21	61	22	21	15	15	14	13	22	22	22	22	28.0	33.9	40.3	-1	-1	-1
1/10/2019	3:08:05 PM	11	23	20	61	21	21	14	15	13	13	21	21	21	22	28.0	33.9	40.3	-1	-1	-1
1/10/2019	3:08:05 PM	214	24	21	61	22	21	14	15	13	13	21	22	21	22	28.0	33.7	82.1	-1	-1	-1
1/10/2019	3:08:05 PM	401	25	21	61	22	21	15	15	13	13	21	21	21	22	28.0	33.7	82.1	-1	-1	-1
1/10/2019	3:08:05 PM	605	26	21	61	22	21	15	15	13	13	21	21	22	22	28.0	33.7	82.1	-1	-1	-1
1/10/2019	3:08:05 PM	808	27	21	61	22	21	15	15	13	13	21	22	22	22	28.0	33.7	82.1	-1	-1	-1
1/10/2019	3:08:06 PM	11	28	21	61	21	21	14	15	13	13	21	22	21	22	28.0	33.7	82.1	-1	-1	-1
1/10/2019	3:08:06 PM	214	29	21	60	22	21	15	15	14	13	21	22	21	22	28.0	33.7	82.1	-1	-1	-1
1/10/2019	3:08:06 PM	401	30	20	61	21	21	14	15	13	13	21	21	22	22	28.0	33.7	82.1	-1	-1	-1
1/10/2019	3:08:06 PM	605	31	21	61	21	21	14	15	13	13	21	22	21	22	28.0	33.7	82.1	-1	-1	-1
1/10/2019	3:08:06 PM	808	32	21	60	22	21	15	15	13	13	21	22	21	22	28.0	33.7	82.1	-1	-1	-1
1/10/2019	3:08:07 PM	11	33	21	60	22	21	15	15	13	13	21	21	21	22	28.0	33.7	82.1	-1	-1	-1
1/10/2019	3:08:07 PM	214	34	21	60	22	21	15	15	14	13	21	22	21	22	28.0	33.7	82.1	-1	-1	-1
1/10/2019	3:08:07 PM	401	35	20	60	21	21	14	15	13	13	21	21	21	22	28.0	33.7	82.1	-1	-1	-1
1/10/2019	3:08:07 PM	605	36	21	61	22	21	14	15	13	13	21	22	21	22	28.0	33.7	82.1	-1	-1	-1
1/10/2019	3:08:07 PM	808	37	21	60	22	21	15	15	13	13	21	22	21	22	28.0	33.7	82.1	-1	-1	-1
1/10/2019	3:08:08 PM	11	38	21	60	22	21	15	15	14	13	21	21	21	22	28.0	33.7	82.1	-1	-1	-1
1/10/2019	3:08:08 PM	214	39	21	60	22	21	15	15	14	13	22	21	22	22	28.0	33.7	82.1	-1	-1	-1
1/10/2019	3:08:08 PM	401	40	21	60	22	21	14	15	13	13	21	21	21	22	28.0	33.7	82.1	-1	-1	-1
1/10/2019	3:08:08 PM	605	41	21	61	22	21	15	15	13	13	21	22	21	22	28.0	33.7	82.1	-1	-1	-1
1/10/2019	3:08:08 PM	808	42	21	60	22	21	15	15	13	13	21	22	21	22	28.0	33.7	82.1	-1	-1	-1
1/10/2019	3:08:09 PM	11	43	21	60	22	21	15	15	13	13	21	22	21	22	28.0	33.7	82.1	-1	-1	-1
1/10/2019	3:08:09 PM	214	44	21	60	22	21	15	15	13	13	21	22	22	22	28.0	33.7	82.1	-1	-1	-1
1/10/2019	3:08:09 PM	401	45	21	60	22	21	14	15	13	13	21	22	21	22	28.0	33.7	82.1	-1	-1	-1
1/10/2019	3:08:09 PM	605	46	21	60	22	21	15	15	13	13	21	21	21	22	28.0	33.7	82.1	-1	-1	-1
1/10/2019	3:08:09 PM	808	47	21	61	22	21	15	15	14	13	21	22	22	22	28.0	33.7	82.1	-1	-1	-1
1/10/2019	3:08:10 PM	11	48	21	61	21	21	14	15	13	13	21	22	21	22	28.0	33.7	82.1	-1	-1	-1
1/10/2019	3:08:10 PM	214	49	21	61	22	21	15	15	13	13	21	22	21	22	28.0	33.7	82.1	-1	-1	-1
1/10/2019	3:08:10 PM	401	50	21	61	22	21	15	15	14	13	21	21	21	22	28.0	33.7	82.1	-1	-1	-1
1/10/2019	3:08:10 PM	605	51	20	62	21	21	14	15	13	13	21	21	21	22	28.0	33.7	82.1	-1	-1	-1
1/10/2019	3:08:10 PM	808	52	21	62	22	21	14	15	13	13	21	22	22	22	28.0	33.7	82.1	-1	-1	-1
1/10/2019	3:08:11 PM	11	53	21	62	22	21	14	15	13	13	21	22	21	22	28.0	33.7	82.1	-1	-1	-1
1/10/2019	3:08:11 PM	214	54	21	62	22	21	15	15	13	13	21	22	21	22	28.0	33.7	82.1	-1	-1	-1
1/10/2019	3:08:11 PM	401	55	20	62	21	21	14	15	13	13	21	21	22	22	28.0	33.7	82.1	-1	-1	-1
1/10/2019	3:08:11 PM	605	56	21	62	21	21	14	15	13	13	21	22	21	22	28.0	33.7	82.1	-1	-1	-1
1/10/2019	3:08:11 PM	808	57	21	62	22	21	15	15	13	13	21	22	21	22	28.0	33.7	82.1	-1	-1	-1
1/10/2019	3:08:12 PM	11	58	21	62	21	21	14	15	13	13	21	21	21	22	28.0	33.7	82.1	-1	-1	-1
1/10/2019	3:08:12 PM	214	59	21	63	22	21	15	15	13	13	21	22	21	22	28.0	33.7	82.1	-1	-1	-1
1/10/2019	3:08:12 PM	401	60	21	63	22	21	14	15	13	13	21	21	21	22	28.0	33.7	82.1	-1	-1	-1
1/10/2019	3:08:12 PM	605	61	21	62	21	21	14	15	13	13	21	22	21	22	28.0	33.7	82.1	-1	-1	-1
1/10/2019	3:08:12 PM	808	62	21	62	22	21	14	15	13	13	21	22	21	22	28.0	33.7	82.1	-1	-1	-1
1/10/2019	3:08:13 PM	11	63	21	62	22	21	15	15	13	13	21	21	21	22	28.0	33.7	82.1	-1	-1	-1
1/10/2019	3:08:13 PM	214	64	21	63	22	21	15	15	13	13	21	22	22	22	28.0	33.7	82.1	-1	-1	-1
1/10/2019	3:08:13 PM	401	65	20	63	21	21	14	15	14	13	21	22	22	22	28.0	33.7	82.1	-1	-1	-1
1/10/2019	3:08:13 PM	605	66	21	63	21	21	14	15	13	13	21	22	21	22	28.1	33.7	53.1	-1	-1	-1
1/10/2019	3:08:13 PM	808	67	21	63	22	21	15	15	13	13	21	22	21	22	28.1	33.7	53.1	-1	-1	-1
1/10/2019	3:08:14 PM	11	68	21	63	22	21	15	15	13	13	21	22	21	22	28.1	33.7	53.1	-1	-1	-1
1/10/2019	3:08:14 PM	214	69	21	63	22	21	15	15	13	13	21	22	21	22	28.1	33.7	53.1	-1	-1	-1
1/10/2019	3:08:14 PM	401	70	21	63	22	21	15	15	13	13	21	21	21	22	28.1	33.7	53.1	-1	-1	-1
1/10/2019	3:08:14 PM	605	71	20	63	21	21	14	15	14	13	21	21	21	22	28.1	33.7	53.1	-1	-1	-1
1/10/2019	3:08:14 PM	808	72	20	62	22	21	15	16	13	13	21	22	22	22	28.1	33.7	53.1	-1	-1	-1
1/10/2019	3:08:15 PM	11	73	21	62	21	21	14	15	13	13	21	22	21	22	28.1	33.7	53.1	-1	-1	-1
1/10/2019	3:08:15 PM	214	74	21	62	22	21	15	16	13	13	21	22	21	22	28.1	33.7	53.1	-1	-1	-1
1/10/2019	3:08:15 PM	401	75	21	62	22	21	15	15	13	13	21	22	21	22	28.1	33.7	53.1	-1	-1	-1
1/10/2019	3:08:15 PM	605	76	21	62	22	21	15	15	13	13	21	21	21	22	28.1	33.7	53.1	-1	-1	-1
1/10/2019	3:08:15 PM	808	77	21	63	22	21	15	15	13	13	21	22	21	22	28.1	33.7	53.1	-1	-1	-1
1/10/2019	3:08:16 PM	11	78	20	62	22	21	14	15	13	13	21	22	21	22	28.1	33.7	53.1	-1	-1	-1
1/10/2019	3:08:16 PM	214	79	21	63	22	21	15	15	13	13	21	22	21	22	28.1	33.7	53.1	-1	-1	-1
1/10/2019	3:08:16 PM	401	80	20	63	22	21	15	15	13	13	21	22	22	22	28.1	33.7	53.1	-1	-1	-1
1/10/2019	3:08:16 PM	605	81	20	63	21	21	14	15	13	13	21	21	21	22	28.1	33.7	53.1	-1	-1	-1
1/10/2019	3:08:16 PM	808	82	21	63	22	21	14	15	13	13	21	22	21	22	28.1	33.7	53.1	-1	-1	-1
1/10/2019	3:08:17 PM	11	83	21	63	22	21	14	15	13	13	21	22	21	22	28.1	33.7	53.1	-1	-1	-1
1/10/2019	3:08:17 PM	214	84	21	63	22	21	15	15	13	13	21	22	21	22	28.1	33.7	53.1	-1	-1	-1
1/10/2019	3:08:17 PM	401	85	21	63	22	21	14	15	13	13	21	22	21	22	28.1	33.7	53.1	-1	-1	-1
1/10/2019	3:08:17 PM	605	86	21	63	21	21	14	15	13	13	21	22	21	22	28.1	33.7	53.1	-1	-1	-1
1/10/2019	3:08:17 PM	808	87	21	63	22	21	15	15	13	13	21	22	21	22	28.1	33.7	53.1	-1	-1	-1
1/10/2019	3:08:18 PM	11	88	21	63	22	21	15	15	13	13	21	21	21	22	28.1	33.7	53.1	-1	-1	-1
1/10/2019	3:08:18 PM	214	89	21	63	22	21	15	15	13	13	21	21	22	22	28.1	33.7	53.1	-1	-1	-1
1/10/2019	3:08:18 PM	401	90	21	62	21	21	14	15	13	13	21	22	21	22	28.1	33.7	53.1	-1	-1	-1
1/10/2019	3:08:18 PM	605	91	21	62	21	21	14	15	13	13	21	22	21	22	28.1	33.7	53.1	-1	-1	-1
1/10/2019	3:08:18 PM	808	92	21	62	22	21	15	15	13	13	21	22	21	22	28.1	33.7	53.1	-1	-1	-1
1/10/2019	3:08:19 PM	11	93	21	62	22	20	15	15	14	13	21	21	21	22	28.1	33.7	53.1	-1	-1	-1
1/10/2019	3:08:19 PM	214	94	21	62	22	21	15	15	13	13	21	22	22	22	28.1	33.7	53.1	-1	-1	-1
1/10/2019	3:08:19 PM	401	95	20	62	21	21	14	15	13	13	21	22	21	22	28.1	33.7	53.1	-1	-1	-1
1/10/2019	3:08:19 PM	605	96	21	61	22	21	14	15	13	13	21	22	21	22	28.1	33.7	53.1	-1	-1	-1
1/10/2019	3:08:19 PM	808	97	21	61	22	21	15	15	13	13	21	22	21	22	28.1	33.7	53.1	-1	-1	-1
1/10/2019	3:08:20 PM	11	98	21	61	22	21	15	15	13	13	21	22	21	22	28.1	33.7	53.1	-1	-1	-1
1/10/2019	3:08:20 PM	214	99	21	62	22	21	15	15	14	13	22	21	22	22	28.1	33.7	53.1	-1	-1	-1
1/10/2019	3:08:20 PM	401	100	21	61	22	21	14	15	13	13	21	22	21	22	28.1	33.7	53.1	-1	-1	-1
1/10/2019	3:08:20 PM	605	101	21	61	22	21	14	15	13	13	21	22	21	22	28.1	33.7	53.1	-1	-1	-1
1/10/2019	3:08:20 PM	808	102	21	61	22	21	15	15	13	13	21	22	21	22	28.1	33.7	53.1	-1	-1	-1
1/10/2019	3:08:21 PM	11	103	21	61	22	21	15	15	13	13	21	22	21	22	28.1	33.7	53.1	-1	-1	-1
1/10/2019	3:08:21 PM	214	104	21	61	22	21	15	15	14	13	21	22	21	22	28.1	33.7	53.1	-1	-1	-1
1/10/2019	3:08:21 PM	401	105	20	61	22	21	15	15	14	13	21	21	22	22	28.1	33.7	53.1	-1	-1	-1
1/10/2019	3:08:21 PM	605	106	20	61	21	21	14	15	13	13	21	21	22	22	28.1	33.7	53.1	-1	-1	-1
1/10/2019	3:08:21 PM	808	107	20	61	22	21	14	15	13	13	21	22	22	22	28.1	33.7	53.1	-1	-1	-1
1/10/2019	3:08:22 PM	11	108	20	61	21	21	14	15	13	13	21	22	21	22	28.1	33.5	50.2	-1	-1	-1
1/10/2019	3:08:22 PM	214	109	21	61	22	21	15	15	13	13	21	22	21	22	28.1	33.5	50.2	-1	-1	-1
1/10/2019	3:08:22 PM	401	110	21	61	22	21	15	15	13	13	21	21	21	22	28.1	33.5	50.2	-1	-1	-1
1/10/2019	3:08:22 PM	605	111	20	61	21	21	14	15	13	13	21	21	22	22	28.1	33.5	50.2	-1	-1	-1
1/10/2019	3:08:22 PM	808	112	21	61	22	21	14	15	13	13	21	22	21	22	28.1	33.5	50.2	-1	-1	-1
1/10/2019	3:08:23 PM	11	113	21	61	21	21	14	15	13	13	21	22	21	22	28.1	33.5	50.2	-1	-1	-1
1/10/2019	3:08:23 PM	214	114	21	60	22	21	15	15	13	13	21	22	21	22	28.1	33.5	50.2	-1	-1	-1
1/10/2019	3:08:23 PM	401	115	21	60	22	21	15	15	14	13	21	21	21	22	28.1	33.5	50.2	-1	-1	-1
1/10/2019	3:08:23 PM	605	116	21	61	22	21	14	15	14	13	21	22	21	22	28.1	33.5	50.2	-1	-1	-1
1/10/2019	3:08:23 PM	808	117	21	60	21	21	14	15	13	13	21	22	21	22	28.1	33.5	50.2	-1	-1	-1
1/10/2019	3:08:24 PM	11	118	21	60	21	21	14	15	13	13	21	22	21	22	28.1	33.5	50.2	-1	-1	-1
1/10/2019	3:08:24 PM	214	119	21	61	22	21	15	15	13	13	21	22	21	22	28.1	33.5	50.2	-1	-1	-1
1/10/2019	3:08:24 PM	401	120	21	61	22	21	15	15	14	13	21	21	21	22	28.1	33.5	50.2	-1	-1	-1
1/10/2019	3:08:24 PM	605	121	21	60	22	21	15	15	14	13	21	21	21	22	28.1	33.5	50.2	-1	-1	-1
1/10/2019	3:08:24 PM	808	122	21	61	21	21	15	15	13	13	21	21	22	22	28.1	33.5	50.2	-1	-1	-1
1/10/2019	3:08:25 PM	11	123	20	61	22	21	14	15	14	13	21	21	21	22	28.1	33.5	50.2	-1	-1	-1
1/10/2019	3:08:25 PM	214	124	21	61	21	21	14	15	13	13	21	22	22	22	28.1	33.5	50.2	-1	-1	-1
1/10/2019	3:08:25 PM	401	125	21	60	22	21	15	15	13	13	21	22	21	22	28.1	33.5	50.2	-1	-1	-1
1/10/2019	3:08:25 PM	605	126	21	60	22	21	15	15	13	13	21	22	21	22	28.1	33.5	50.2	-1	-1	-1
1/10/2019	3:08:25 PM	808	127	21	61	22	21	15	15	13	13	21	21	21	22	28.1	33.5	50.2	-1	-1	-1
1/10/2019	3:08:26 PM	11	128	21	61	21	21	15	15	14	13	21	21	21	22	28.1	33.5	50.2	-1	-1	-1
1/10/2019	3:08:26 PM	214	129	20	61	22	21	15	15	13	13	21	22	22	22	28.1	33.5	50.2	-1	-1	-1
1/10/2019	3:08:26 PM	401	130	21	61	22	21	15	15	13	13	21	22	21	22	28.1	33.5	50.2	-1	-1	-1
1/10/2019	3:08:26 PM	605	131	21	60	22	21	14	15	13	13	21	22	21	22	28.1	33.5	50.2	-1	-1	-1
1/10/2019	3:08:26 PM	808	132	21	60	22	21	15	15	13	13	21	22	21	22	28.1	33.5	50.2	-1	-1	-1
1/10/2019	3:08:27 PM	11	133	21	60	22	21	15	15	13	13	21	22	21	22	28.1	33.5	50.2	-1	-1	-1
1/10/2019	3:08:27 PM	214	134	21	61	22	21	15	15	13	13	21	22	21	22	28.1	33.5	50.2	-1	-1	-1
1/10/2019	3:08:27 PM	401	135	20	61	21	21	15	15	13	13	21	22	22	22	28.1	33.5	50.2	-1	-1	-1
1/10/2019	3:08:27 PM	605	136	20	61	21	21	14	15	13	13	21	22	21	22	28.1	33.5	50.2	-1	-1	-1
1/10/2019	3:08:27 PM	808	137	21	61	22	21	14	15	13	13	21	22	21	22	28.1	33.5	50.2	-1	-1	-1
1/10/2019	3:08:28 PM	11	138	21	61	21	21	14	15	13	13	21	22	21	22	28.1	33.5	50.2	-1	-1	-1
1/10/2019	3:08:28 PM	214	139	21	62	22	21	14	15	13	13	21	22	21	22	28.1	33.5	50.2	-1	-1	-1
1/10/2019	3:08:28 PM	401	140	21	62	22	21	14	15	13	13	21	22	21	22	28.1	33.5	50.2	-1	-1	-1
1/10/2019	3:08:28 PM	605	141	20	62	22	21	15	15	13	13	21	21	21	22	28.1	33.5	50.2	-1	-1	-1
1/10/2019	3:08:28 PM	808	142	21	62	21	21	14	15	13	13	21	22	21	22	28.1	33.5	50.2	-1	-1	-1
1/10/2019	3:08:29 PM	11	143	21	61	22	21	14	15	13	13	21	22	21	22	28.1	33.5	50.2	-1	-1	-1
1/10/2019	3:08:29 PM	214	144	21	61	22	21	15	15	13	13	21	22	22	22	28.1	33.5	50.2	-1	-1	-1
1/10/2019	3:08:29 PM	401	145	21	61	22	21	14	15	13	13	21	22	22	22	28.1	33.5	50.2	-1	-1	-1
1/10/2019	3:08:29 PM	605	146	21	61	22	21	15	15	13	13	21	22	21	22	28.1	33.5	50.2	-1	-1	-1
1/10/2019	3:08:29 PM	808	147	21	61	22	21	15	15	13	13	21	22	21	22	28.1	33.5	50.2	-1	-1	-1
1/10/2019	3:08:30 PM	11	148	21	61	21	21	15	15	13	13	21	21	21	22	28.1	33.5	50.2	-1	-1	-1
1/10/2019	3:08:30 PM	214	149	21	62	21	21	15	15	13	13	21	22	22	22	28.1	33.5	50.2	-1	-1	-1
1/10/2019	3:08:30 PM	401	150	20	61	22	21	15	15	13	13	21	22	21	22	28.0	33.4	73.7	-1	-1	-1
1/10/2019	3:08:30 PM	605	151	21	61	22	21	15	15	13	13	21	22	21	22	28.0	33.4	73.7	-1	-1	-1
1/10/2019	3:08:30 PM	808	152	21	61	22	21	15	15	13	13	21	21	22	22	28.0	33.4	73.7	-1	-1	-1
1/10/2019	3:08:31 PM	11	153	20	62	22	21	14	15	13	13	21	22	21	22	28.0	33.4	73.7	-1	-1	-1
1/10/2019	3:08:31 PM	214	154	21	62	21	21	14	15	13	13	21	22	21	22	28.0	33.4	73.7	-1	-1	-1
1/10/2019	3:08:31 PM	401	155	21	61	22	21	15	15	13	13	21	22	21	22	28.0	33.4	73.7	-1	-1	-1
1/10/2019	3:08:31 PM	605	156	21	62	22	21	15	15	13	13	21	22	21	22	28.0	33.4	73.7	-1	-1	-1
1/10/2019	3:08:31 PM	808	157	20	62	22	21	14	15	13	13	21	22	22	22	28.0	33.4	73.7	-1	-1	-1
1/10/2019	3:08:32 PM	11	158	21	62	21	21	14	15	13	13	21	22	21	22	28.0	33.4	73.7	-1	-1	-1
1/10/2019	3:08:32 PM	214	159	21	62	22	21	15	15	13	13	21	22	21	22	28.0	33.4	73.7	-1	-1	-1
1/10/2019	3:08:32 PM	401	160	21	62	22	21	15	15	13	13	21	21	21	22	28.0	33.4	73.7	-1	-1	-1
1/10/2019	3:08:32 PM	605	161	20	62	21	21	15	15	13	13	21	21	22	22	28.0	33.4	73.7	-1	-1	-1
1/10/2019	3:08:32 PM	808	162	20	62	21	21	14	15	13	13	21	22	21	22	28.0	33.4	73.7	-1	-1	-1
1/10/2019	3:08:33 PM	11	163	21	62	21	21	14	15	13	13	21	22	21	22	28.0	33.4	73.7	-1	-1	-1
1/10/2019	3:08:33 PM	214	164	21	62	22	21	14	15	13	13	21	22	21	22	28.0	33.4	73.7	-1	-1	-1
1/10/2019	3:08:33 PM	401	165	21	62	22	21	15	15	13	13	21	22	21	22	28.0	33.4	73.7	-1	-1	-1
1/10/2019	3:08:33 PM	605	166	21	62	22	21	15	15	14	13	21	22	22	22	28.0	33.4	73.7	-1	-1	-1
1/10/2019	3:08:33 PM	808	167	20	62	21	21	14	15	13	13	21	22	21	22	28.0	33.4	73.7	-1	-1	-1
1/10/2019	3:08:34 PM	11	168	20	61	21	21	14	15	13	13	21	22	22	22	28.0	33.4	73.7	-1	-1	-1
1/10/2019	3:08:34 PM	214	169	21	61	22	21	14	16	13	13	21	22	21	22	28.0	33.4	73.7	-1	-1	-1
1/10/2019	3:08:34 PM	401	170	21	61	22	21	15	15	13	13	21	22	21	22	28.0	33.4	73.7	-1	-1	-1
1/10/2019	3:08:34 PM	605	171	21	61	22	21	15	15	13	13	21	22	21	22	28.0	33.4	73.7	-1	-1	-1
1/10/2019	3:08:34 PM	808	172	21	61	22	21	15	15	14	13	21	21	21	22	28.0	33.4	73.7	-1	-1	-1
1/10/2019	3:08:35 PM	11	173	20	61	21	21	14	15	13	13	21	22	21	22	28.0	33.4	73.7	-1	-1	-1
1/10/2019	3:08:35 PM	214	174	21	61	22	21	14	15	13	13	21	22	21	22	28.0	33.4	73.7	-1	-1	-1
1/10/2019	3:08:35 PM	401	175	21	61	22	21	15	15	13	13	21	22	21	22	28.0	33.4	73.7	-1	-1	-1
1/10/2019	3:08:35 PM	605	176	21	61	22	21	15	15	13	13	21	22	21	22	28.0	33.4	73.7	-1	-1	-1
1/10/2019	3:08:35 PM	808	177	20	61	22	21	15	15	14	13	22	21	22	22	28.0	33.4	73.7	-1	-1	-1
1/10/2019	3:08:36 PM	11	178	20	61	21	21	14	15	14	13	21	22	21	22	28.0	33.4	73.7	-1	-1	-1
1/10/2019	3:08:36 PM	214	179	21	61	22	21	14	15	13	13	21	22	22	22	28.0	33.4	73.7	-1	-1	-1
1/10/2019	3:08:36 PM	401	180	21	61	22	21	15	15	14	13	21	22	21	22	28.0	33.4	73.7	-1	-1	-1
1/10/2019	3:08:36 PM	605	181	21	61	22	21	15	15	14	13	21	22	21	22	28.0	33.4	73.7	-1	-1	-1
1/10/2019	3:08:36 PM	808	182	21	61	22	21	15	15	14	13	22	21	21	22	28.0	33.4	73.7	-1	-1	-1
1/10/2019	3:08:37 PM	11	183	20	61	21	21	14	15	13	13	21	21	21	22	28.0	33.4	73.7	-1	-1	-1
1/10/2019	3:08:37 PM	214	184	21	61	22	21	15	15	13	13	22	22	21	22	28.0	33.4	73.7	-1	-1	-1
1/10/2019	3:08:37 PM	401	185	21	61	22	21	15	15	13	13	21	22	21	22	28.0	33.4	73.7	-1	-1	-1
1/10/2019	3:08:37 PM	605	186	21	61	22	21	15	15	13	13	21	22	21	22	28.0	33.4	73.7	-1	-1	-1
1/10/2019	3:08:37 PM	808	187	21	61	22	21	15	15	13	13	21	22	21	22	28.0	33.4	73.7	-1	-1	-1
1/10/2019	3:08:38 PM	11	188	21	60	22	21	15	15	13	13	21	22	21	22	28.0	33.4	73.7	-1	-1	-1
1/10/2019	3:08:38 PM	214	189	21	61	22	21	15	15	14	13	21	22	21	22	28.0	33.4	73.7	-1	-1	-1
1/10/2019	3:08:38 PM	401	190	21	60	21	21	14	15	13	13	21	22	21	22	28.0	33.4	73.7	-1	-1	-1
1/10/2019	3:08:38 PM	605	191	21	60	22	21	15	15	13	13	21	22	21	22	28.0	33.4	73.7	-1	-1	-1
1/10/2019	3:08:38 PM	808	192	21	60	22	21	15	15	13	13	21	22	21	22	28.0	33.3	80.1	-1	-1	-1
1/10/2019	3:08:39 PM	11	193	21	60	22	21	15	15	13	13	21	22	21	22	28.0	33.3	80.1	-1	-1	-1
1/10/2019	3:08:39 PM	214	194	21	60	22	21	15	15	13	13	21	22	21	22	28.0	33.3	80.1	-1	-1	-1
1/10/2019	3:08:39 PM	401	195	20	60	22	21	15	15	13	13	21	22	22	22	28.0	33.3	80.1	-1	-1	-1
1/10/2019	3:08:39 PM	605	196	21	60	22	21	14	15	13	13	21	22	21	22	28.0	33.3	80.1	-1	-1	-1
1/10/2019	3:08:39 PM	808	197	20	60	21	21	14	15	13	13	21	22	21	22	28.0	33.3	80.1	-1	-1	-1
1/10/2019	3:08:40 PM	11	198	21	60	22	21	14	15	13	13	21	22	21	22	28.0	33.3	80.1	-1	-1	-1
1/10/2019	3:08:40 PM	214	199	21	60	22	21	15	15	13	13	21	22	21	22	28.0	33.3	80.1	-1	-1	-1
1/10/2019	3:08:40 PM	401	200	21	60	22	21	15	15	13	13	21	22	21	22	28.0	33.3	80.1	-1	-1	-1
1/10/2019	3:08:40 PM	605	201	21	60	22	21	15	15	13	13	21	21	22	22	28.0	33.3	80.1	-1	-1	-1
1/10/2019	3:08:40 PM	808	202	21	60	22	21	15	15	14	13	21	21	21	22	28.0	33.3	80.1	-1	-1	-1
1/10/2019	3:08:41 PM	11	203	20	60	22	21	14	15	13	13	21	21	22	22	28.0	33.3	80.1	-1	-1	-1
1/10/2019	3:08:41 PM	214	204	21	60	22	21	15	15	14	13	21	22	22	22	28.0	33.3	80.1	-1	-1	-1
1/10/2019	3:08:41 PM	401	205	21	60	22	21	14	15	13	13	21	22	21	22	28.0	33.3	80.1	-1	-1	-1
1/10/2019	3:08:41 PM	605	206	21	60	22	21	15	15	13	13	21	22	21	22	28.0	33.3	80.1	-1	-1	-1
1/10/2019	3:08:41 PM	808	207	21	60	22	21	15	15	14	13	21	21	21	22	28.0	33.3	80.1	-1	-1	-1
1/10/2019	3:08:42 PM	11	208	20	60	21	21	14	15	13	13	21	21	22	22	28.0	33.3	80.1	-1	-1	-1
1/10/2019	3:08:42 PM	202	209	21	60	22	21	15	15	13	13	21	22	21	22	28.0	33.3	80.1	-1	-1	-1
1/10/2019	3:08:42 PM	406	210	21	60	22	21	15	15	13	13	21	22	21	22	28.0	33.3	80.1	-1	-1	-1
1/10/2019	3:08:42 PM	609	211	21	60	22	21	15	15	13	13	21	22	21	22	28.0	33.3	80.1	-1	-1	-1
1/10/2019	3:08:42 PM	812	212	20	60	22	21	15	15	13	13	21	21	21	22	28.0	33.3	80.1	-1	-1	-1
1/10/2019	3:08:43 PM	5	213	21	60	22	21	14	15	13	13	21	22	21	22	28.0	33.3	80.1	-1	-1	-1
1/10/2019	3:08:43 PM	208	214	21	60	22	21	14	15	13	13	21	22	21	22	28.0	33.3	80.1	-1	-1	-1
1/10/2019	3:08:43 PM	414	215	21	60	22	21	14	15	13	13	21	22	21	22	28.0	33.3	80.1	-1	-1	-1
1/10/2019	3:08:43 PM	602	216	21	60	22	21	15	15	14	13	21	22	21	22	28.0	33.3	80.1	-1	-1	-1
1/10/2019	3:08:43 PM	805	217	21	60	22	21	15	15	14	13	21	21	22	22	28.0	33.3	80.1	-1	-1	-1
1/10/2019	3:08:44 PM	8	218	20	60	22	21	15	15	13	13	21	21	22	22	28.0	33.3	80.1	-1	-1	-1
1/10/2019	3:08:44 PM	227	219	21	60	22	21	15	15	13	13	21	22	21	22	28.0	33.3	80.1	-1	-1	-1
1/10/2019	3:08:44 PM	414	220	20	60	21	21	15	15	13	13	21	21	21	22	28.0	33.3	80.1	-1	-1	-1
1/10/2019	3:08:44 PM	602	221	21	59	22	21	15	15	13	13	21	22	21	22	28.0	33.3	80.1	-1	-1	-1
1/10/2019	3:08:44 PM	805	222	21	59	22	21	15	15	13	13	21	21	21	22	28.0	33.3	80.1	-1	-1	-1
1/10/2019	3:08:45 PM	47	223	21	59	22	21	14	15	13	13	21	22	21	22	28.0	33.3	80.1	-1	-1	-1
1/10/2019	3:08:45 PM	203	224	21	59	22	21	15	15	13	13	21	22	22	22	28.0	33.3	80.1	-1	-1	-1
1/10/2019	3:08:45 PM	406	225	21	60	22	21	14	15	13	13	21	22	21	22	28.0	33.3	80.1	-1	-1	-1
1/10/2019	3:08:45 PM	609	226	21	60	22	21	15	15	13	13	21	22	21	22	28.0	33.3	80.1	-1	-1	-1
1/10/2019	3:08:45 PM	812	227	21	59	22	21	15	15	13	13	21	22	21	22	28.0	33.3	80.1	-1	-1	-1
1/10/2019	3:08:46 PM	0	228	21	59	22	21	15	15	13	13	21	22	21	22	28.0	33.3	80.1	-1	-1	-1
1/10/2019	3:08:46 PM	203	229	21	60	22	21	15	15	14	13	21	21	22	22	28.0	33.3	80.1	-1	-1	-1
1/10/2019	3:08:46 PM	406	230	20	59	22	21	14	15	13	13	21	21	21	22	28.0	33.3	80.1	-1	-1	-1
1/10/2019	3:08:46 PM	609	231	20	59	22	21	15	15	13	13	21	22	22	22	28.0	33.3	80.1	-1	-1	-1
1/10/2019	3:08:46 PM	812	232	20	59	21	21	14	15	13	13	21	21	21	22	28.0	33.3	80.1	-1	-1	-1
1/10/2019	3:08:47 PM	0	233	21	59	21	21	14	15	13	13	21	22	21	22	28.0	33.3	80.1	-1	-1	-1
1/10/2019	3:08:47 PM	203	234	21	59	22	21	14	15	13	13	21	22	21	22	28.0	33.2	78.8	-1	-1	-1
1/10/2019	3:08:47 PM	406	235	21	59	22	21	14	15	13	13	21	22	21	22	28.0	33.2	78.8	-1	-1	-1
1/10/2019	3:08:47 PM	609	236	21	59	22	21	14	15	13	13	21	22	21	22	28.0	33.2	78.8	-1	-1	-1
1/10/2019	3:08:47 PM	812	237	21	59	22	21	14	15	13	13	21	22	21	22	28.0	33.2	78.8	-1	-1	-1
1/10/2019	3:08:48 PM	0	238	21	59	22	21	15	15	13	13	21	22	21	22	28.0	33.2	78.8	-1	-1	-1
1/10/2019	3:08:48 PM	203	239	21	59	22	21	15	15	14	13	21	21	22	22	28.0	33.2	78.8	-1	-1	-1
1/10/2019	3:08:48 PM	406	240	20	59	21	21	14	15	13	13	21	21	21	22	28.0	33.2	78.8	-1	-1	-1
1/10/2019	3:08:48 PM	609	241	20	59	22	21	15	15	13	13	21	22	21	22	28.0	33.2	78.8	-1	-1	-1
1/10/2019	3:08:48 PM	812	242	20	58	21	21	14	15	12	13	21	21	21	22	28.0	33.2	78.8	-1	-1	-1
1/10/2019	3:08:49 PM	0	243	21	58	22	21	14	15	13	13	21	21	21	22	28.0	33.2	78.8	-1	-1	-1
1/10/2019	3:08:49 PM	203	244	21	58	22	21	15	15	13	13	21	22	21	22	28.0	33.2	78.8	-1	-1	-1
1/10/2019	3:08:49 PM	406	245	21	58	22	21	15	15	13	13	21	21	21	22	28.0	33.2	78.8	-1	-1	-1
1/10/2019	3:08:49 PM	609	246	21	58	22	21	15	15	14	13	21	22	21	22	28.0	33.2	78.8	-1	-1	-1
1/10/2019	3:08:49 PM	812	247	21	58	22	21	15	15	14	13	21	21	21	22	28.0	33.2	78.8	-1	-1	-1
1/10/2019	3:08:50 PM	0	248	20	59	22	21	14	15	13	13	21	21	21	22	28.0	33.2	78.8	-1	-1	-1
1/10/2019	3:08:50 PM	203	249	20	58	22	21	15	15	14	13	21	22	22	22	28.0	33.2	78.8	-1	-1	-1
1/10/2019	3:08:50 PM	406	250	21	59	21	21	14	15	13	13	21	22	21	22	28.0	33.2	78.8	-1	-1	-1
1/10/2019	3:08:50 PM	609	251	21	59	22	21	14	15	13	13	21	22	21	22	28.0	33.2	78.8	-1	-1	-1
1/10/2019	3:08:50 PM	812	252	20	59	21	21	14	15	13	13	21	22	21	22	28.0	33.2	78.8	-1	-1	-1
1/10/2019	3:08:51 PM	0	253	21	59	22	21	14	15	13	13	21	21	21	22	28.0	33.2	78.8	-1	-1	-1
1/10/2019	3:08:51 PM	203	254	21	59	22	21	15	15	14	13	21	22	21	22	28.0	33.2	78.8	-1	-1	-1
1/10/2019	3:08:51 PM	406	255	21	59	22	21	15	15	13	13	21	22	21	22	28.0	33.2	78.8	-1	-1	-1
1/10/2019	3:08:51 PM	609	256	21	59	22	21	15	15	13	13	21	22	21	22	28.0	33.2	78.8	-1	-1	-1
1/10/2019	3:08:51 PM	812	257	21	59	22	21	15	15	13	13	21	22	21	22	28.0	33.2	78.8	-1	-1	-1
1/10/2019	3:08:52 PM	0	258	20	59	21	21	15	15	14	13	21	21	22	22	28.0	33.2	78.8	-1	-1	-1
1/10/2019	3:08:52 PM	203	259	21	59	22	21	15	15	14	13	21	21	22	22	28.0	33.2	78.8	-1	-1	-1
1/10/2019	3:08:52 PM	406	260	21	59	22	21	14	15	13	13	21	21	21	22	28.0	33.2	78.8	-1	-1	-1
1/10/2019	3:08:52 PM	609	261	21	59	22	21	15	15	13	13	21	22	22	22	28.0	33.2	78.8	-1	-1	-1
1/10/2019	3:08:52 PM	812	262	21	59	21	21	14	15	13	13	21	22	21	22	28.0	33.2	78.8	-1	-1	-1
1/10/2019	3:08:53 PM	0	263	21	58	21	21	14	15	13	13	21	22	21	22	28.0	33.2	78.8	-1	-1	-1
1/10/2019	3:08:53 PM	203	264	21	58	21	21	14	15	13	13	21	22	21	22	28.0	33.2	78.8	-1	-1	-1
1/10/2019	3:08:53 PM	406	265	21	58	22	21	14	15	13	13	21	22	21	22	28.0	33.2	78.8	-1	-1	-1
1/10/2019	3:08:53 PM	609	266	21	58	22	21	15	16	13	13	21	22	22	22	28.0	33.2	78.8	-1	-1	-1
1/10/2019	3:08:53 PM	812	267	20	58	22	21	14	15	13	13	21	22	22	22	28.0	33.2	78.8	-1	-1	-1
1/10/2019	3:08:54 PM	0	268	21	58	22	21	15	15	14	13	21	22	21	22	28.0	33.2	78.8	-1	-1	-1
1/10/2019	3:08:54 PM	203	269	21	58	22	21	15	15	14	13	21	22	22	22	28.0	33.2	78.8	-1	-1	-1
1/10/2019	3:08:54 PM	406	270	21	57	22	21	15	15	13	13	21	22	21	22	28.0	33.2	78.8	-1	-1	-1
1/10/2019	3:08:54 PM	609	271	21	58	22	21	15	16	14	13	21	21	21	22	28.0	33.2	78.8	-1	-1	-1
1/10/2019	3:08:54 PM	812	272	21	57	22	21	14	15	13	13	21	22	21	22	28.0	33.2	78.8	-1	-1	-1
1/10/2019	3:08:55 PM	0	273	20	58	21	21	14	15	13	13	21	21	22	22	28.0	33.2	78.8	-1	-1	-1
1/10/2019	3:08:55 PM	203	274	21	57	22	21	15	15	13	13	21	22	21	22	28.0	33.2	78.8	-1	-1	-1
1/10/2019	3:08:55 PM	406	275	21	57	22	21	15	15	13	13	21	21	21	22	28.0	33.2	78.8	-1	-1	-1
1/10/2019	3:08:55 PM	609	276	21	58	22	21	15	15	13	13	21	22	22	22	28.0	33.1	54.2	-1	-1	-1
1/10/2019	3:08:55 PM	812	277	21	57	22	21	15	15	13	13	21	22	21	22	28.0	33.1	54.2	-1	-1	-1
1/10/2019	3:08:56 PM	0	278	20	57	21	21	14	15	13	13	21	22	21	22	28.0	33.1	54.2	-1	-1	-1
1/10/2019	3:08:56 PM	203	279	21	57	22	21	15	15	13	13	21	22	21	22	28.0	33.1	54.2	-1	-1	-1
1/10/2019	3:08:56 PM	406	280	21	57	22	21	15	15	13	13	21	21	21	22	28.0	33.1	54.2	-1	-1	-1
1/10/2019	3:08:56 PM	609	281	21	58	22	21	15	15	13	13	21	22	22	22	28.0	33.1	54.2	-1	-1	-1
1/10/2019	3:08:56 PM	812	282	21	57	22	21	15	15	13	13	21	22	21	22	28.0	33.1	54.2	-1	-1	-1
1/10/2019	3:08:57 PM	0	283	20	57	21	21	14	15	13	13	21	22	21	22	28.0	33.1	54.2	-1	-1	-1
1/10/2019	3:08:57 PM	203	284	21	57	22	21	15	15	13	13	21	22	21	22	28.0	33.1	54.2	-1	-1	-1
1/10/2019	3:08:57 PM	406	285	21	57	21	21	15	15	13	13	21	21	21	22	28.0	33.1	54.2	-1	-1	-1
1/10/2019	3:08:57 PM	609	286	21	57	22	21	15	15	13	13	21	22	21	22	28.0	33.1	54.2	-1	-1	-1
1/10/2019	3:08:57 PM	812	287	21	57	22	21	15	15	13	13	21	22	21	22	28.0	33.1	54.2	-1	-1	-1
1/10/2019	3:08:58 PM	0	288	20	57	21	21	14	15	13	13	21	22	21	22	28.0	33.1	54.2	-1	-1	-1
1/10/2019	3:08:58 PM	203	289	21	57	22	21	15	15	13	13	21	22	21	22	28.0	33.1	54.2	-1	-1	-1
1/10/2019	3:08:58 PM	406	290	21	57	22	21	15	15	13	13	21	21	21	22	28.0	33.1	54.2	-1	-1	-1
1/10/2019	3:08:58 PM	609	291	21	57	21	21	14	15	13	13	21	22	21	22	28.0	33.1	54.2	-1	-1	-1
1/10/2019	3:08:58 PM	812	292	21	57	22	21	14	15	13	13	21	22	21	22	28.0	33.1	54.2	-1	-1	-1
1/10/2019	3:08:59 PM	0	293	20	57	21	21	14	15	13	13	21	21	21	22	28.0	33.1	54.2	-1	-1	-1
1/10/2019	3:08:59 PM	203	294	21	57	22	21	14	15	13	13	21	22	22	22	28.0	33.1	54.2	-1	-1	-1
1/10/2019	3:08:59 PM	406	295	21	57	22	21	15	15	13	13	21	22	21	22	28.0	33.1	54.2	-1	-1	-1
1/10/2019	3:08:59 PM	609	296	21	57	22	21	15	15	14	13	21	21	22	22	28.0	33.1	54.2	-1	-1	-1
1/10/2019	3:08:59 PM	812	297	20	57	21	21	14	15	13	13	21	21	21	22	28.0	33.1	54.2	-1	-1	-1
1/10/2019	3:09:00 PM	0	298	21	57	22	21	15	15	14	13	21	21	21	22	28.0	33.1	54.2	-1	-1	-1
1/10/2019	3:09:00 PM	203	299	21	57	22	21	15	15	13	13	21	21	22	22	28.0	33.1	54.2	-1	-1	-1
1/10/2019	3:09:00 PM	406	300	20	57	21	21	14	15	13	13	21	21	21	22	28.0	33.1	54.2	-1	-1	-1
1/10/2019	3:09:00 PM	609	301	21	57	22	21	15	15	13	13	21	22	21	22	28.0	33.1	54.2	-1	-1	-1
1/10/2019	3:09:00 PM	812	302	21	57	22	21	15	15	14	13	21	21	21	22	28.0	33.1	54.2	-1	-1	-1
1/10/2019	3:09:01 PM	0	303	21	57	22	21	15	15	13	13	21	22	21	22	28.0	33.1	54.2	-1	-1	-1
1/10/2019	3:09:01 PM	203	304	21	57	22	21	15	15	13	13	21	21	22	22	28.0	33.1	54.2	-1	-1	-1
1/10/2019	3:09:01 PM	406	305	20	57	21	21	14	15	13	13	21	22	21	22	28.0	33.1	54.2	-1	-1	-1
1/10/2019	3:09:01 PM	609	306	21	57	22	21	15	15	13	13	21	22	22	22	28.0	33.1	54.2	-1	-1	-1
1/10/2019	3:09:01 PM	812	307	20	57	22	21	15	15	14	13	21	21	21	22	28.0	33.1	54.2	-1	-1	-1
1/10/2019	3:09:02 PM	0	308	21	57	22	21	15	15	13	13	21	22	21	22	28.0	33.1	54.2	-1	-1	-1
1/10/2019	3:09:02 PM	203	309	21	57	22	21	15	15	14	13	21	22	21	22	28.0	33.1	54.2	-1	-1	-1
1/10/2019	3:09:02 PM	406	310	20	57	21	21	14	15	13	13	21	21	21	22	28.0	33.1	54.2	-1	-1	-1
1/10/2019	3:09:02 PM	609	311	21	57	22	21	15	15	13	13	21	22	21	22	28.0	33.1	54.2	-1	-1	-1
1/10/2019	3:09:02 PM	812	312	21	57	22	21	15	15	13	13	21	22	21	22	28.0	33.1	54.2	-1	-1	-1
1/10/2019	3:09:03 PM	0	313	21	57	21	21	14	15	13	13	21	22	22	22	28.0	33.1	54.2	-1	-1	-1
1/10/2019	3:09:03 PM	203	314	21	57	22	21	15	15	13	13	21	22	21	22	28.0	33.1	54.2	-1	-1	-1
1/10/2019	3:09:03 PM	406	315	21	57	22	21	15	15	13	13	21	22	21	22	28.0	33.1	54.2	-1	-1	-1
1/10/2019	3:09:03 PM	609	316	21	57	22	21	15	15	14	13	21	22	22	22	28.0	33.1	54.2	-1	-1	-1
1/10/2019	3:09:03 PM	812	317	21	57	21	21	14	15	13	13	21	22	21	22	28.0	33.1	54.2	-1	-1	-1
1/10/2019	3:09:04 PM	0	318	21	57	21	21	14	15	13	13	21	21	21	22	28.0	33.0	79.3	-1	-1	-1
1/10/2019	3:09:04 PM	203	319	21	57	22	21	15	15	13	13	21	22	21	22	28.0	33.0	79.3	-1	-1	-1
1/10/2019	3:09:04 PM	406	320	21	57	22	21	15	15	13	13	21	21	21	22	28.0	33.0	79.3	-1	-1	-1
1/10/2019	3:09:04 PM	609	321	21	57	22	21	15	15	13	13	21	21	22	22	28.0	33.0	79.3	-1	-1	-1
1/10/2019	3:09:04 PM	812	322	21	57	22	21	14	15	13	13	21	21	21	22	28.0	33.0	79.3	-1	-1	-1
1/10/2019	3:09:05 PM	0	323	21	57	22	21	15	15	13	13	21	22	21	22	28.0	33.0	79.3	-1	-1	-1
1/10/2019	3:09:05 PM	203	324	21	57	22	21	15	15	14	13	21	22	22	22	28.0	33.0	79.3	-1	-1	-1
1/10/2019	3:09:05 PM	406	325	21	57	21	21	14	15	13	13	21	21	21	22	28.0	33.0	79.3	-1	-1	-1
1/10/2019	3:09:05 PM	609	326	21	57	22	21	15	15	13	13	21	22	21	22	28.0	33.0	79.3	-1	-1	-1
1/10/2019	3:09:05 PM	812	327	21	57	22	21	15	15	13	13	21	21	22	22	28.0	33.0	79.3	-1	-1	-1
1/10/2019	3:09:06 PM	0	328	20	57	21	21	14	15	13	13	21	21	21	22	28.0	33.0	79.3	-1	-1	-1
1/10/2019	3:09:06 PM	203	329	21	56	22	21	15	15	13	13	21	22	21	22	28.0	33.0	79.3	-1	-1	-1
1/10/2019	3:09:06 PM	406	330	21	56	22	21	15	15	13	13	21	21	21	22	28.0	33.0	79.3	-1	-1	-1
1/10/2019	3:09:06 PM	609	331	21	57	22	21	15	15	13	13	21	21	22	22	28.0	33.0	79.3	-1	-1	-1
1/10/2019	3:09:06 PM	812	332	21	57	21	21	14	15	13	13	21	22	21	22	28.0	33.0	79.3	-1	-1	-1
1/10/2019	3:09:07 PM	0	333	21	56	22	21	15	15	13	13	21	21	21	22	28.0	33.0	79.3	-1	-1	-1
1/10/2019	3:09:07 PM	203	334	21	56	22	21	15	15	13	13	21	22	22	22	28.0	33.0	79.3	-1	-1	-1
1/10/2019	3:09:07 PM	406	335	21	56	22	21	14	15	13	13	21	22	21	22	28.0	33.0	79.3	-1	-1	-1
1/10/2019	3:09:07 PM	609	336	21	57	22	21	15	15	13	13	21	22	22	22	28.0	33.0	79.3	-1	-1	-1
1/10/2019	3:09:07 PM	812	337	21	56	22	21	14	15	13	13	21	22	21	22	28.0	33.0	79.3	-1	-1	-1
1/10/2019	3:09:08 PM	0	338	21	56	22	21	15	15	13	13	21	21	21	22	28.0	33.0	79.3	-1	-1	-1
1/10/2019	3:09:08 PM	203	339	21	57	22	21	15	15	13	13	21	22	22	22	28.0	33.0	79.3	-1	-1	-1
1/10/2019	3:09:08 PM	406	340	21	56	21	21	14	15	13	13	21	22	21	22	28.0	33.0	79.3	-1	-1	-1
1/10/2019	3:09:08 PM	609	341	21	56	22	21	15	15	14	13	21	22	21	22	28.0	33.0	79.3	-1	-1	-1
1/10/2019	3:09:08 PM	812	342	20	56	21	21	14	15	13	13	21	22	22	22	28.0	33.0	79.3	-1	-1	-1
1/10/2019	3:09:09 PM	0	343	21	56	22	21	15	15	13	13	21	22	21	22	28.0	33.0	79.3	-1	-1	-1
1/10/2019	3:09:09 PM	203	344	21	56	22	21	15	15	13	13	21	22	22	22	28.0	33.0	79.3	-1	-1	-1
1/10/2019	3:09:09 PM	406	345	21	56	21	21	14	15	13	13	21	22	21	22	28.0	33.0	79.3	-1	-1	-1
1/10/2019	3:09:09 PM	609	346	21	56	22	21	15	15	13	13	21	22	21	22	28.0	33.0	79.3	-1	-1	-1
1/10/2019	3:09:09 PM	812	347	21	56	22	21	15	15	13	13	21	21	22	22	28.0	33.0	79.3	-1	-1	-1
1/10/2019	3:09:10 PM	0	348	21	56	21	21	14	15	13	13	21	22	21	22	28.0	33.0	79.3	-1	-1	-1
1/10/2019	3:09:10 PM	203	349	21	56	22	21	15	15	14	13	21	22	21	22	28.0	33.0	79.3	-1	-1	-1
1/10/2019	3:09:10 PM	406	350	21	56	22	21	15	15	13	13	21	21	21	22	28.0	33.0	79.3	-1	-1	-1
1/10/2019	3:09:10 PM	609	351	21	56	22	21	15	15	13	13	21	22	21	22	28.0	33.0	79.3	-1	-1	-1
1/10/2019	3:09:10 PM	812	352	21	56	22	21	15	15	13	13	21	22	21	22	28.0	33.0	79.3	-1	-1	-1
1/10/2019	3:09:11 PM	0	353	20	56	21	21	14	15	13	13	21	22	21	22	28.0	33.0	79.3	-1	-1	-1
1/10/2019	3:09:11 PM	203	354	21	56	22	21	15	15	13	13	21	22	21	22	28.0	33.0	79.3	-1	-1	-1
1/10/2019	3:09:11 PM	406	355	21	56	22	21	15	15	13	13	21	22	21	22	28.0	33.0	79.3	-1	-1	-1
1/10/2019	3:09:11 PM	609	356	21	56	22	21	15	15	13	13	21	22	22	22	28.0	33.0	79.3	-1	-1	-1
1/10/2019	3:09:11 PM	812	357	21	56	22	21	15	15	13	13	21	22	21	22	28.0	33.0	79.3	-1	-1	-1
1/10/2019	3:09:12 PM	0	358	21	56	22	21	15	15	13	13	21	21	21	22	28.0	33.0	79.3	-1	-1	-1
1/10/2019	3:09:12 PM	203	359	20	56	21	21	14	15	13	13	21	22	21	22	28.0	33.0	79.3	-1	-1	-1
1/10/2019	3:09:12 PM	406	360	21	56	21	21	14	15	13	13	21	22	21	22	28.0	33.0	78.2	-1	-1	-1
1/10/2019	3:09:12 PM	609	361	21	56	22	21	15	15	13	13	21	22	21	22	28.0	33.0	78.2	-1	-1	-1
1/10/2019	3:09:12 PM	812	362	21	56	22	21	15	15	13	13	21	22	22	22	28.0	33.0	78.2	-1	-1	-1
1/10/2019	3:09:13 PM	0	363	21	56	21	21	14	15	13	13	21	22	21	22	28.0	33.0	78.2	-1	-1	-1
1/10/2019	3:09:13 PM	203	364	21	55	22	21	15	15	13	13	21	22	21	22	28.0	33.0	78.2	-1	-1	-1
1/10/2019	3:09:13 PM	406	365	21	56	21	21	14	15	13	13	21	21	21	22	28.0	33.0	78.2	-1	-1	-1
1/10/2019	3:09:13 PM	609	366	21	56	22	21	15	15	13	13	21	22	21	22	28.0	33.0	78.2	-1	-1	-1
1/10/2019	3:09:13 PM	812	367	21	55	22	21	15	15	13	13	21	22	21	22	28.0	33.0	78.2	-1	-1	-1
1/10/2019	3:09:14 PM	0	368	20	56	21	21	14	15	13	13	21	21	22	22	28.0	33.0	78.2	-1	-1	-1
1/10/2019	3:09:14 PM	203	369	21	55	22	21	15	15	13	13	21	22	21	22	28.0	33.0	78.2	-1	-1	-1
1/10/2019	3:09:14 PM	406	370	21	55	22	21	15	15	14	13	21	21	21	22	28.0	33.0	78.2	-1	-1	-1
1/10/2019	3:09:14 PM	609	371	21	56	22	21	15	15	14	13	21	21	22	22	28.0	33.0	78.2	-1	-1	-1
1/10/2019	3:09:14 PM	812	372	21	56	21	21	14	15	13	13	21	22	21	22	28.0	33.0	78.2	-1	-1	-1
1/10/2019	3:09:15 PM	0	373	21	55	22	21	15	15	13	13	21	22	21	22	28.0	33.0	78.2	-1	-1	-1
1/10/2019	3:09:15 PM	203	374	21	55	22	21	15	15	13	13	21	22	22	22	28.0	33.0	78.2	-1	-1	-1
1/10/2019	3:09:15 PM	406	375	21	55	22	21	14	15	13	13	21	22	21	22	28.0	33.0	78.2	-1	-1	-1
1/10/2019	3:09:15 PM	609	376	21	55	22	21	15	15	13	13	21	22	21	22	28.0	33.0	78.2	-1	-1	-1
1/10/2019	3:09:15 PM	812	377	21	55	22	21	15	15	13	13	21	22	21	22	28.0	33.0	78.2	-1	-1	-1
1/10/2019	3:09:16 PM	0	378	21	55	21	21	14	15	13	13	21	21	21	22	28.0	33.0	78.2	-1	-1	-1
1/10/2019	3:09:16 PM	203	379	21	55	22	21	14	15	13	13	21	22	21	22	28.0	33.0	78.2	-1	-1	-1
1/10/2019	3:09:16 PM	406	380	21	55	22	21	14	15	13	13	21	22	21	22	28.0	33.0	78.2	-1	-1	-1
1/10/2019	3:09:16 PM	609	381	21	55	22	21	15	15	14	13	21	22	21	22	28.0	33.0	78.2	-1	-1	-1
1/10/2019	3:09:16 PM	812	382	20	56	21	21	15	15	13	13	21	22	22	22	28.0	33.0	78.2	-1	-1	-1
1/10/2019	3:09:17 PM	0	383	21	55	22	21	14	15	13	13	21	22	21	22	28.0	33.0	78.2	-1	-1	-1
1/10/2019	3:09:17 PM	203	384	21	55	22	21	15	15	13	13	21	22	21	22	28.0	33.0	78.2	-1	-1	-1
1/10/2019	3:09:17 PM	406	385	21	56	21	21	14	15	13	13	21	21	22	22	28.0	33.0	78.2	-1	-1	-1
1/10/2019	3:09:17 PM	609	386	21	56	22	21	14	15	13	13	21	22	22	22	28.0	33.0	78.2	-1	-1	-1
1/10/2019	3:09:17 PM	812	387	21	55	22	21	15	15	13	13	21	22	21	22	28.0	33.0	78.2	-1	-1	-1
1/10/2019	3:09:18 PM	0	388	21	55	22	21	15	15	13	13	21	21	21	22	28.0	33.0	78.2	-1	-1	-1
1/10/2019	3:09:18 PM	203	389	20	55	21	21	15	15	13	13	21	21	22	22	28.0	33.0	78.2	-1	-1	-1
1/10/2019	3:09:18 PM	406	390	20	55	21	21	14	15	13	13	21	21	21	22	28.0	33.0	78.2	-1	-1	-1
1/10/2019	3:09:18 PM	609	391	21	55	22	21	14	15	13	13	21	22	21	22	28.0	33.0	78.2	-1	-1	-1
1/10/2019	3:09:18 PM	812	392	21	55	22	21	15	15	13	13	21	22	21	22	28.0	33.0	78.2	-1	-1	-1
1/10/2019	3:09:19 PM	0	393	20	55	22	21	15	15	13	13	21	22	21	22	28.0	33.0	78.2	-1	-1	-1
1/10/2019	3:09:19 PM	203	394	20	55	21	21	14	15	13	13	21	22	21	22	28.0	33.0	78.2	-1	-1	-1
1/10/2019	3:09:19 PM	406	395	20	55	21	21	14	15	13	13	21	22	21	22	28.0	33.0	78.2	-1	-1	-1
1/10/2019	3:09:19 PM	609	396	21	55	22	21	15	15	13	13	21	22	21	22	28.0	33.0	78.2	-1	-1	-1
1/10/2019	3:09:19 PM	812	397	21	55	22	21	15	15	14	13	21	22	22	22	28.0	33.0	78.2	-1	-1	-1
1/10/2019	3:09:20 PM	0	398	21	55	22	21	14	15	13	13	21	22	21	22	28.0	33.0	78.2	-1	-1	-1
1/10/2019	3:09:20 PM	203	399	21	55	22	21	15	15	14	13	21	21	21	22	28.0	33.0	78.2	-1	-1	-1
1/10/2019	3:09:20 PM	406	400	20	55	21	21	14	15	13	13	21	21	22	22	28.0	33.0	78.2	-1	-1	-1
1/10/2019	3:09:20 PM	609	401	21	55	22	21	15	15	13	13	21	22	21	22	28.0	33.0	78.2	-1	-1	-1
1/10/2019	3:09:20 PM	812	402	21	55	22	21	15	15	14	13	21	21	22	22	28.1	33.0	50.6	-1	-1	-1
1/10/2019	3:09:21 PM	0	403	21	55	22	21	14	15	13	13	21	22	21	22	28.1	33.0	50.6	-1	-1	-1
1/10/2019	3:09:21 PM	208	404	21	55	22	21	15	15	13	13	21	22	21	22	28.1	33.0	50.6	-1	-1	-1
1/10/2019	3:09:21 PM	412	405	21	55	22	21	15	15	14	13	21	21	21	22	28.1	33.0	50.6	-1	-1	-1
1/10/2019	3:09:21 PM	615	406	21	55	22	21	15	15	13	13	21	22	21	22	28.1	33.0	50.6	-1	-1	-1
1/10/2019	3:09:21 PM	802	407	21	55	22	21	15	15	13	13	21	22	21	22	28.1	33.0	50.6	-1	-1	-1
1/10/2019	3:09:22 PM	5	408	20	55	21	21	14	15	13	13	21	21	22	22	28.1	33.0	50.6	-1	-1	-1
1/10/2019	3:09:22 PM	208	409	21	55	22	21	14	15	13	13	21	22	21	22	28.1	33.0	50.6	-1	-1	-1
1/10/2019	3:09:22 PM	412	410	21	55	22	21	14	15	13	13	21	22	21	22	28.1	33.0	50.6	-1	-1	-1
1/10/2019	3:09:22 PM	615	411	21	55	22	21	15	15	13	13	21	21	22	22	28.1	33.0	50.6	-1	-1	-1
1/10/2019	3:09:22 PM	802	412	21	55	22	21	15	15	13	13	21	21	21	22	28.1	33.0	50.6	-1	-1	-1
1/10/2019	3:09:23 PM	5	413	21	55	22	21	15	15	13	13	21	21	21	22	28.1	33.0	50.6	-1	-1	-1
1/10/2019	3:09:23 PM	208	414	21	55	21	21	15	15	14	13	21	21	22	22	28.1	33.0	50.6	-1	-1	-1
1/10/2019	3:09:23 PM	412	415	21	55	21	21	14	15	13	13	21	22	21	22	28.1	33.0	50.6	-1	-1	-1
1/10/2019	3:09:23 PM	615	416	21	55	22	21	15	15	13	13	21	22	21	22	28.1	33.0	50.6	-1	-1	-1
1/10/2019	3:09:23 PM	802	417	21	55	22	21	15	15	13	13	21	22	22	22	28.1	33.0	50.6	-1	-1	-1
1/10/2019	3:09:24 PM	5	418	21	55	22	21	14	15	13	13	21	22	21	22	28.1	33.0	50.6	-1	-1	-1
1/10/2019	3:09:24 PM	208	419	21	55	22	21	15	15	13	13	21	22	21	22	28.1	33.0	50.6	-1	-1	-1
1/10/2019	3:09:24 PM	412	420	21	55	22	21	15	15	13	13	21	21	21	22	28.1	33.0	50.6	-1	-1	-1
1/10/2019	3:09:24 PM	615	421	21	55	22	21	14	15	13	13	21	22	21	22	28.1	33.0	50.6	-1	-1	-1
1/10/2019	3:09:24 PM	802	422	21	55	22	21	15	15	13	13	21	22	21	22	28.1	33.0	50.6	-1	-1	-1
1/10/2019	3:09:25 PM	5	423	20	54	21	21	15	15	13	13	21	21	21	22	28.1	33.0	50.6	-1	-1	-1
1/10/2019	3:09:25 PM	211	424	20	55	22	21	14	15	13	13	21	22	22	22	28.1	33.0	50.6	-1	-1	-1
1/10/2019	3:09:25 PM	414	425	21	54	21	21	14	15	13	13	21	22	21	22	28.1	33.0	50.6	-1	-1	-1
1/10/2019	3:09:25 PM	601	426	21	55	22	21	15	15	13	13	21	21	22	22	28.1	33.0	50.6	-1	-1	-1
1/10/2019	3:09:25 PM	804	427	20	55	22	21	15	15	13	13	21	21	22	22	28.1	33.0	50.6	-1	-1	-1
1/10/2019	3:09:26 PM	7	428	21	55	21	21	14	15	13	13	21	22	21	22	28.1	33.0	50.6	-1	-1	-1
1/10/2019	3:09:26 PM	211	429	21	55	22	21	15	15	13	13	21	21	21	22	28.1	33.0	50.6	-1	-1	-1
1/10/2019	3:09:26 PM	414	430	20	55	21	21	14	15	14	13	21	21	21	22	28.1	33.0	50.6	-1	-1	-1
1/10/2019	3:09:26 PM	601	431	21	55	22	21	15	15	13	13	21	22	21	22	28.1	33.0	50.6	-1	-1	-1
1/10/2019	3:09:26 PM	815	432	21	55	22	21	15	15	14	13	21	22	21	22	28.1	33.0	50.6	-1	-1	-1
1/10/2019	3:09:27 PM	3	433	21	55	22	21	14	15	13	13	21	22	21	22	28.1	33.0	50.6	-1	-1	-1
1/10/2019	3:09:27 PM	206	434	21	55	22	21	15	15	13	13	21	22	21	22	28.1	33.0	50.6	-1	-1	-1
1/10/2019	3:09:27 PM	409	435	21	55	21	21	15	15	13	13	21	21	21	22	28.1	33.0	50.6	-1	-1	-1
1/10/2019	3:09:27 PM	610	436	20	55	21	21	14	15	13	13	21	22	22	22	28.1	33.0	50.6	-1	-1	-1
1/10/2019	3:09:27 PM	814	437	21	55	22	21	15	15	13	13	21	22	21	22	28.1	33.0	50.6	-1	-1	-1
1/10/2019	3:09:28 PM	1	438	21	55	22	21	15	15	14	13	21	21	21	22	28.1	33.0	50.6	-1	-1	-1
1/10/2019	3:09:28 PM	204	439	20	55	22	21	15	15	13	13	21	22	22	22	28.1	33.0	50.6	-1	-1	-1
1/10/2019	3:09:28 PM	407	440	21	55	21	21	14	15	13	13	21	22	21	22	28.1	33.0	50.6	-1	-1	-1
1/10/2019	3:09:28 PM	610	441	21	55	22	21	15	15	13	13	21	22	21	22	28.1	33.0	50.6	-1	-1	-1
1/10/2019	3:09:28 PM	814	442	21	55	22	21	15	15	13	13	21	22	22	22	28.1	33.0	50.6	-1	-1	-1
1/10/2019	3:09:29 PM	1	443	21	55	22	21	14	15	13	13	21	22	21	22	28.1	33.0	50.6	-1	-1	-1
1/10/2019	3:09:29 PM	204	444	21	54	22	21	15	15	13	13	21	22	21	22	28.1	32.9	68.3	-1	-1	-1
1/10/2019	3:09:29 PM	407	445	21	54	22	21	15	15	13	13	21	21	21	22	28.1	32.9	68.3	-1	-1	-1
1/10/2019	3:09:29 PM	610	446	20	54	21	21	14	15	13	13	21	21	22	22	28.1	32.9	68.3	-1	-1	-1
1/10/2019	3:09:29 PM	814	447	21	54	21	21	14	15	13	13	21	22	22	22	28.1	32.9	68.3	-1	-1	-1
1/10/2019	3:09:30 PM	1	448	21	54	22	21	15	15	13	13	21	22	21	22	28.1	32.9	68.3	-1	-1	-1
1/10/2019	3:09:30 PM	204	449	21	54	22	21	15	15	13	13	21	22	22	22	28.1	32.9	68.3	-1	-1	-1
1/10/2019	3:09:30 PM	407	450	20	54	21	21	14	15	13	13	21	21	21	22	28.1	32.9	68.3	-1	-1	-1
1/10/2019	3:09:30 PM	610	451	21	54	21	21	14	15	13	13	21	22	21	22	28.1	32.9	68.3	-1	-1	-1
1/10/2019	3:09:30 PM	814	452	21	54	22	21	14	15	13	13	21	22	21	22	28.1	32.9	68.3	-1	-1	-1
1/10/2019	3:09:31 PM	1	453	21	55	22	21	15	15	13	13	21	21	22	22	28.1	32.9	68.3	-1	-1	-1
1/10/2019	3:09:31 PM	204	454	21	55	21	21	14	15	13	13	21	22	21	22	28.1	32.9	68.3	-1	-1	-1
1/10/2019	3:09:31 PM	407	455	21	54	22	21	14	15	13	13	21	22	21	22	28.1	32.9	68.3	-1	-1	-1
1/10/2019	3:09:31 PM	610	456	21	54	22	21	15	15	14	13	21	22	21	22	28.1	32.9	68.3	-1	-1	-1
1/10/2019	3:09:31 PM	814	457	21	55	22	21	15	14	14	13	21	21	21	22	28.1	32.9	68.3	-1	-1	-1
1/10/2019	3:09:32 PM	1	458	21	55	22	21	14	15	13	13	21	22	21	22	28.1	32.9	68.3	-1	-1	-1
1/10/2019	3:09:32 PM	204	459	21	55	22	21	15	15	13	13	21	22	21	22	28.1	32.9	68.3	-1	-1	-1
1/10/2019	3:09:32 PM	407	460	21	54	22	21	14	15	13	13	21	22	21	22	28.1	32.9	68.3	-1	-1	-1
1/10/2019	3:09:32 PM	610	461	21	54	21	21	15	15	13	13	21	22	21	22	28.1	32.9	68.3	-1	-1	-1
1/10/2019	3:09:32 PM	814	462	21	54	21	21	14	15	13	13	21	22	21	22	28.1	32.9	68.3	-1	-1	-1
1/10/2019	3:09:33 PM	1	463	21	54	22	21	15	15	14	13	21	22	21	22	28.1	32.9	68.3	-1	-1	-1
1/10/2019	3:09:33 PM	204	464	20	55	22	21	15	15	14	13	21	22	22	22	28.1	32.9	68.3	-1	-1	-1
1/10/2019	3:09:33 PM	407	465	21	54	21	21	15	15	13	13	21	22	21	22	28.1	32.9	68.3	-1	-1	-1
1/10/2019	3:09:33 PM	610	466	21	54	22	21	14	15	13	13	21	22	21	22	28.1	32.9	68.3	-1	-1	-1
1/10/2019	3:09:33 PM	814	467	21	54	22	21	15	15	13	13	21	21	21	22	28.1	32.9	68.3	-1	-1	-1
1/10/2019	3:09:34 PM	1	468	20	54	22	21	14	15	13	13	21	22	21	22	28.1	32.9	68.3	-1	-1	-1
1/10/2019	3:09:34 PM	204	469	21	54	22	21	15	15	13	13	21	22	21	22	28.1	32.9	68.3	-1	-1	-1
1/10/2019	3:09:34 PM	407	470	21	54	22	21	15	15	13	13	21	21	21	22	28.1	32.9	68.3	-1	-1	-1
1/10/2019	3:09:34 PM	610	471	20	54	21	21	14	15	13	13	21	21	21	22	28.1	32.9	68.3	-1	-1	-1
1/10/2019	3:09:34 PM	814	472	21	54	22	21	14	15	13	13	21	22	21	22	28.1	32.9	68.3	-1	-1	-1
1/10/2019	3:09:35 PM	1	473	21	54	22	21	15	15	13	13	21	21	21	22	28.1	32.9	68.3	-1	-1	-1
1/10/2019	3:09:35 PM	204	474	20	55	21	21	15	15	13	13	21	22	22	22	28.1	32.9	68.3	-1	-1	-1
1/10/2019	3:09:35 PM	407	475	21	55	22	21	15	15	13	13	21	22	21	22	28.1	32.9	68.3	-1	-1	-1
1/10/2019	3:09:35 PM	610	476	21	54	22	21	14	15	13	13	21	22	21	22	28.1	32.9	68.3	-1	-1	-1
1/10/2019	3:09:35 PM	814	477	21	55	22	21	15	15	13	13	21	21	21	22	28.1	32.9	68.3	-1	-1	-1
1/10/2019	3:09:36 PM	1	478	21	55	21	21	14	15	13	13	21	22	21	22	28.1	32.9	68.3	-1	-1	-1
1/10/2019	3:09:36 PM	204	479	21	54	22	21	15	15	13	13	21	22	21	22	28.1	32.9	68.3	-1	-1	-1
1/10/2019	3:09:36 PM	407	480	21	54	22	21	15	15	13	13	21	22	21	22	28.1	32.9	68.3	-1	-1	-1
1/10/2019	3:09:36 PM	610	481	20	55	21	21	14	15	13	13	21	21	22	22	28.1	32.9	68.3	-1	-1	-1
1/10/2019	3:09:36 PM	814	482	21	55	22	21	14	15	13	13	21	22	21	22	28.1	32.9	68.3	-1	-1	-1
1/10/2019	3:09:37 PM	1	483	21	54	22	21	15	15	13	13	21	21	21	22	28.1	32.9	68.3	-1	-1	-1
1/10/2019	3:09:37 PM	204	484	21	55	22	21	15	15	13	13	21	21	22	22	28.1	32.9	68.3	-1	-1	-1
1/10/2019	3:09:37 PM	407	485	21	55	21	21	14	15	13	13	21	22	21	22	28.1	32.9	68.3	-1	-1	-1
1/10/2019	3:09:37 PM	610	486	21	55	21	21	14	15	13	13	20	22	21	22	28.1	32.9	98.5	-1	-1	-1
1/10/2019	3:09:37 PM	814	487	21	54	22	21	15	15	13	13	21	22	21	22	28.1	32.9	98.5	-1	-1	-1
1/10/2019	3:09:38 PM	1	488	21	54	22	21	15	15	13	13	21	21	21	22	28.1	32.9	98.5	-1	-1	-1
1/10/2019	3:09:38 PM	204	489	21	55	21	21	15	16	13	13	21	21	22	22	28.1	32.9	98.5	-1	-1	-1
1/10/2019	3:09:38 PM	407	490	21	54	22	21	15	15	13	13	21	22	21	22	28.1	32.9	98.5	-1	-1	-1
1/10/2019	3:09:38 PM	610	491	21	54	22	21	14	15	13	13	20	22	21	22	28.1	32.9	98.5	-1	-1	-1
1/10/2019	3:09:38 PM	814	492	21	54	22	21	15	15	13	13	21	22	21	22	28.1	32.9	98.5	-1	-1	-1
1/10/2019	3:09:39 PM	1	493	20	54	21	21	15	15	14	13	21	22	21	22	28.1	32.9	98.5	-1	-1	-1
1/10/2019	3:09:39 PM	204	494	21	54	22	21	15	15	13	13	21	22	21	22	28.1	32.9	98.5	-1	-1	-1
1/10/2019	3:09:39 PM	407	495	21	54	22	21	15	15	13	13	21	22	21	22	28.1	32.9	98.5	-1	-1	-1
1/10/2019	3:09:39 PM	610	496	20	54	21	21	15	15	13	13	21	21	21	22	28.1	32.9	98.5	-1	-1	-1
1/10/2019	3:09:39 PM	814	497	20	54	21	21	14	15	13	13	21	22	21	22	28.1	32.9	98.5	-1	-1	-1
1/10/2019	3:09:40 PM	1	498	21	54	22	21	15	15	13	13	21	22	21	22	28.1	32.9	98.5	-1	-1	-1
1/10/2019	3:09:40 PM	204	499	21	54	22	21	15	15	13	13	21	21	22	22	28.1	32.9	98.5	-1	-1	-1
1/10/2019	3:09:40 PM	407	500	20	54	22	21	15	15	13	13	21	22	22	22	28.1	32.9	98.5	-1	-1	-1
1/10/2019	3:09:40 PM	610	501	20	54	22	21	14	15	13	13	21	21	21	22	28.1	32.9	98.5	-1	-1	-1
1/10/2019	3:09:40 PM	814	502	21	54	22	21	15	15	13	13	21	22	21	22	28.1	32.9	98.5	-1	-1	-1
1/10/2019	3:09:41 PM	1	503	20	54	21	21	15	15	13	13	21	21	21	22	28.1	32.9	98.5	-1	-1	-1
1/10/2019	3:09:41 PM	204	504	21	54	21	21	15	15	13	13	21	22	21	22	28.1	32.9	98.5	-1	-1	-1
1/10/2019	3:09:41 PM	407	505	21	54	22	21	15	16	13	13	21	22	21	22	28.1	32.9	98.5	-1	-1	-1
1/10/2019	3:09:41 PM	610	506	21	54	22	21	15	15	13	13	20	22	21	22	28.1	32.9	98.5	-1	-1	-1
1/10/2019	3:09:41 PM	814	507	21	54	22	21	15	15	13	13	21	21	21	22	28.1	32.9	98.5	-1	-1	-1
1/10/2019	3:09:42 PM	1	508	21	54	21	21	14	15	13	13	21	21	21	22	28.1	32.9	98.5	-1	-1	-1
1/10/2019	3:09:42 PM	204	509	21	54	22	21	14	15	13	13	21	22	21	22	28.1	32.9	98.5	-1	-1	-1
1/10/2019	3:09:42 PM	407	510	21	54	22	21	15	15	13	13	21	22	21	22	28.1	32.9	98.5	-1	-1	-1
1/10/2019	3:09:42 PM	610	511	21	54	22	21	15	15	13	13	21	21	22	22	28.1	32.9	98.5	-1	-1	-1
1/10/2019	3:09:42 PM	814	512	20	54	22	21	15	15	13	13	21	21	22	22	28.1	32.9	98.5	-1	-1	-1
1/10/2019	3:09:43 PM	1	513	21	54	21	21	14	15	13	13	21	22	21	22	28.1	32.9	98.5	-1	-1	-1
1/10/2019	3:09:43 PM	204	514	21	54	22	21	15	15	13	13	21	22	21	22	28.1	32.9	98.5	-1	-1	-1
1/10/2019	3:09:43 PM	407	515	21	54	22	21	15	15	14	13	21	22	21	22	28.1	32.9	98.5	-1	-1	-1
1/10/2019	3:09:43 PM	610	516	21	54	22	21	15	15	13	13	21	21	22	22	28.1	32.9	98.5	-1	-1	-1
1/10/2019	3:09:43 PM	814	517	20	54	22	21	15	15	13	13	21	21	21	22	28.1	32.9	98.5	-1	-1	-1
1/10/2019	3:09:44 PM	1	518	21	54	22	21	14	15	13	13	21	22	21	22	28.1	32.9	98.5	-1	-1	-1
1/10/2019	3:09:44 PM	204	519	21	54	22	21	15	15	13	13	21	22	21	22	28.1	32.9	98.5	-1	-1	-1
1/10/2019	3:09:44 PM	407	520	21	54	22	21	15	15	13	13	21	22	21	22	28.1	32.9	98.5	-1	-1	-1
1/10/2019	3:09:44 PM	610	521	21	54	22	21	15	15	14	13	21	21	22	22	28.1	32.9	98.5	-1	-1	-1
1/10/2019	3:09:44 PM	814	522	20	54	22	21	15	15	13	13	21	21	22	22	28.1	32.9	98.5	-1	-1	-1
1/10/2019	3:09:45 PM	1	523	20	54	21	21	14	15	13	13	21	22	21	22	28.1	32.9	98.5	-1	-1	-1
1/10/2019	3:09:45 PM	204	524	20	54	22	21	15	15	13	13	21	22	21	22	28.1	32.9	98.5	-1	-1	-1
1/10/2019	3:09:45 PM	407	525	21	54	22	21	15	15	14	13	21	22	22	22	28.1	32.9	98.5	-1	-1	-1
1/10/2019	3:09:45 PM	610	526	20	54	22	21	14	15	13	13	21	22	21	22	28.1	32.9	98.5	-1	-1	-1
1/10/2019	3:09:45 PM	814	527	21	54	22	21	15	15	13	13	21	22	21	22	28.1	32.9	98.5	-1	-1	-1
1/10/2019	3:09:46 PM	1	528	20	54	21	21	14	15	13	13	21	21	21	22	28.1	32.8	84.2	-1	-1	-1
1/10/2019	3:09:46 PM	204	529	21	54	22	21	15	15	13	13	21	22	21	22	28.1	32.8	84.2	-1	-1	-1
1/10/2019	3:09:46 PM	407	530	21	54	22	21	15	15	13	13	21	22	21	22	28.1	32.8	84.2	-1	-1	-1
1/10/2019	3:09:46 PM	610	531	21	54	21	21	14	15	13	13	21	22	21	22	28.1	32.8	84.2	-1	-1	-1
1/10/2019	3:09:46 PM	814	532	21	54	22	21	15	15	13	13	21	22	21	22	28.1	32.8	84.2	-1	-1	-1
1/10/2019	3:09:47 PM	1	533	21	54	22	21	14	15	13	13	21	21	21	22	28.1	32.8	84.2	-1	-1	-1
1/10/2019	3:09:47 PM	204	534	21	54	22	21	15	15	13	13	21	22	21	22	28.1	32.8	84.2	-1	-1	-1
1/10/2019	3:09:47 PM	407	535	21	54	22	21	15	15	13	13	21	22	22	22	28.1	32.8	84.2	-1	-1	-1
1/10/2019	3:09:47 PM	610	536	21	54	21	21	15	15	13	13	21	22	22	22	28.1	32.8	84.2	-1	-1	-1
1/10/2019	3:09:47 PM	814	537	21	54	22	21	15	15	13	13	21	22	21	22	28.1	32.8	84.2	-1	-1	-1
1/10/2019	3:09:48 PM	1	538	20	54	21	21	15	16	13	13	21	22	21	22	28.1	32.8	84.2	-1	-1	-1
1/10/2019	3:09:48 PM	204	539	21	54	21	21	14	15	13	13	21	22	21	22	28.1	32.8	84.2	-1	-1	-1
1/10/2019	3:09:48 PM	407	540	21	54	22	21	15	15	14	13	21	22	21	22	28.1	32.8	84.2	-1	-1	-1
1/10/2019	3:09:48 PM	610	541	21	54	22	21	15	15	13	13	21	21	21	22	28.1	32.8	84.2	-1	-1	-1
1/10/2019	3:09:48 PM	814	542	20	54	22	21	15	15	13	13	21	22	21	22	28.1	32.8	84.2	-1	-1	-1
1/10/2019	3:09:49 PM	1	543	21	54	22	21	15	15	13	13	21	21	21	22	28.1	32.8	84.2	-1	-1	-1
1/10/2019	3:09:49 PM	204	544	20	54	22	21	14	15	13	13	21	21	21	22	28.1	32.8	84.2	-1	-1	-1
1/10/2019	3:09:49 PM	407	545	21	54	22	21	15	15	13	13	21	22	21	22	28.1	32.8	84.2	-1	-1	-1
1/10/2019	3:09:49 PM	610	546	21	54	22	21	15	15	13	13	21	22	21	22	28.1	32.8	84.2	-1	-1	-1
1/10/2019	3:09:49 PM	814	547	20	54	21	21	15	15	14	13	21	22	22	22	28.1	32.8	84.2	-1	-1	-1
1/10/2019	3:09:50 PM	1	548	21	54	22	21	14	15	13	13	21	22	21	22	28.1	32.8	84.2	-1	-1	-1
1/10/2019	3:09:50 PM	204	549	21	54	22	21	15	15	13	13	21	21	21	22	28.1	32.8	84.2	-1	-1	-1
1/10/2019	3:09:50 PM	407	550	21	54	22	21	15	15	13	13	21	22	22	22	28.1	32.8	84.2	-1	-1	-1
1/10/2019	3:09:50 PM	610	551	21	54	22	21	14	15	13	13	21	22	21	22	28.1	32.8	84.2	-1	-1	-1
1/10/2019	3:09:50 PM	814	552	21	54	22	21	15	15	13	13	21	22	21	22	28.1	32.8	84.2	-1	-1	-1
1/10/2019	3:09:51 PM	1	553	20	54	21	21	15	15	13	13	21	22	22	22	28.1	32.8	84.2	-1	-1	-1
1/10/2019	3:09:51 PM	204	554	20	54	21	21	14	15	13	13	20	22	21	22	28.1	32.8	84.2	-1	-1	-1
1/10/2019	3:09:51 PM	407	555	21	54	22	21	15	15	13	13	21	22	21	22	28.1	32.8	84.2	-1	-1	-1
1/10/2019	3:09:51 PM	610	556	21	54	22	21	15	15	13	13	21	22	21	22	28.1	32.8	84.2	-1	-1	-1
1/10/2019	3:09:51 PM	814	557	21	54	22	21	15	15	13	13	21	22	21	22	28.1	32.8	84.2	-1	-1	-1
1/10/2019	3:09:52 PM	1	558	21	54	22	21	15	15	13	13	21	22	21	22	28.1	32.8	84.2	-1	-1	-1
1/10/2019	3:09:52 PM	204	559	20	54	21	21	14	15	13	13	21	21	21	22	28.1	32.8	84.2	-1	-1	-1
1/10/2019	3:09:52 PM	407	560	21	54	22	21	14	16	13	13	21	22	21	22	28.1	32.8	84.2	-1	-1	-1
1/10/2019	3:09:52 PM	610	561	21	54	22	21	15	15	13	13	21	22	21	22	28.1	32.8	84.2	-1	-1	-1
1/10/2019	3:09:52 PM	814	562	21	54	22	21	15	15	13	13	21	21	21	22	28.1	32.8	84.2	-1	-1	-1
1/10/2019	3:09:53 PM	1	563	21	54	22	21	14	15	13	13	21	22	21	22	28.1	32.8	84.2	-1	-1	-1
1/10/2019	3:09:53 PM	204	564	21	54	22	21	15	15	13	13	21	22	21	22	28.1	32.8	84.2	-1	-1	-1
1/10/2019	3:09:53 PM	407	565	21	54	22	21	15	15	13	13	21	22	22	22	28.1	32.8	84.2	-1	-1	-1
1/10/2019	3:09:53 PM	610	566	21	54	22	21	14	15	13	13	21	22	21	22	28.1	32.8	84.2	-1	-1	-1
1/10/2019	3:09:53 PM	814	567	21	54	22	21	15	15	13	13	21	22	21	22	28.1	32.8	84.2	-1	-1	-1
1/10/2019	3:09:54 PM	1	568	20	54	22	21	15	15	13	13	21	21	22	22	28.1	32.8	84.2	-1	-1	-1
1/10/2019	3:09:54 PM	204	569	20	54	21	21	14	15	13	13	21	21	21	22	28.1	32.8	84.2	-1	-1	-1
1/10/2019	3:09:54 PM	407	570	21	54	22	21	15	15	13	13	21	22	21	22	28.1	32.9	50.2	-1	-1	-1
1/10/2019	3:09:54 PM	610	571	21	54	22	21	15	15	13	13	21	22	21	22	28.1	32.9	50.2	-1	-1	-1
1/10/2019	3:09:54 PM	814	572	21	54	22	21	15	15	13	13	21	22	22	22	28.1	32.9	50.2	-1	-1	-1
1/10/2019	3:09:55 PM	1	573	21	54	22	21	14	15	13	13	21	22	21	22	28.1	32.9	50.2	-1	-1	-1
1/10/2019	3:09:55 PM	204	574	21	53	22	21	15	14	13	13	21	22	21	22	28.1	32.9	50.2	-1	-1	-1
1/10/2019	3:09:55 PM	407	575	21	54	21	21	15	15	13	13	21	22	22	22	28.1	32.9	50.2	-1	-1	-1
1/10/2019	3:09:55 PM	610	576	20	54	21	21	14	15	13	13	21	22	21	22	28.1	32.9	50.2	-1	-1	-1
1/10/2019	3:09:55 PM	814	577	21	54	22	21	15	15	13	13	21	22	21	22	28.1	32.9	50.2	-1	-1	-1
1/10/2019	3:09:56 PM	1	578	21	54	22	21	15	15	14	13	21	22	21	22	28.1	32.9	50.2	-1	-1	-1
1/10/2019	3:09:56 PM	204	579	20	54	21	21	14	15	13	13	21	21	21	22	28.1	32.9	50.2	-1	-1	-1
1/10/2019	3:09:56 PM	407	580	21	54	22	21	15	15	13	13	21	22	21	22	28.1	32.9	50.2	-1	-1	-1
1/10/2019	3:09:56 PM	610	581	21	54	22	21	14	15	13	13	21	22	21	22	28.1	32.9	50.2	-1	-1	-1
1/10/2019	3:09:56 PM	814	582	21	54	22	21	15	15	13	13	21	22	22	22	28.1	32.9	50.2	-1	-1	-1
1/10/2019	3:09:57 PM	1	583	20	54	22	21	15	15	13	13	21	22	21	22	28.1	32.9	50.2	-1	-1	-1
1/10/2019	3:09:57 PM	204	584	21	54	21	21	14	15	13	13	20	22	21	22	28.1	32.9	50.2	-1	-1	-1
1/10/2019	3:09:57 PM	407	585	21	54	22	21	15	15	13	13	21	22	21	22	28.1	32.9	50.2	-1	-1	-1
1/10/2019	3:09:57 PM	610	586	21	54	22	21	15	15	13	13	21	21	21	22	28.1	32.9	50.2	-1	-1	-1
1/10/2019	3:09:57 PM	814	587	21	54	22	21	15	15	13	13	21	22	22	22	28.1	32.9	50.2	-1	-1	-1
1/10/2019	3:09:58 PM	1	588	21	54	22	21	14	15	13	13	21	22	21	22	28.1	32.9	50.2	-1	-1	-1
1/10/2019	3:09:58 PM	204	589	21	54	22	21	14	15	13	13	21	22	21	22	28.1	32.9	50.2	-1	-1	-1
1/10/2019	3:09:58 PM	407	590	21	54	22	21	15	15	13	13	21	21	22	22	28.1	32.9	50.2	-1	-1	-1
1/10/2019	3:09:58 PM	610	591	21	54	21	21	14	15	13	13	21	22	21	22	28.1	32.9	50.2	-1	-1	-1
1/10/2019	3:09:58 PM	814	592	21	54	22	21	15	15	13	13	21	22	21	22	28.1	32.9	50.2	-1	-1	-1
1/10/2019	3:09:59 PM	1	593	21	54	22	21	15	15	13	13	21	22	22	22	28.1	32.9	50.2	-1	-1	-1
1/10/2019	3:09:59 PM	204	594	21	54	21	21	14	15	13	13	21	22	21	22	28.1	32.9	50.2	-1	-1	-1
1/10/2019	3:09:59 PM	407	595	21	54	22	21	15	15	14	13	21	22	21	22	28.1	32.9	50.2	-1	-1	-1
1/10/2019	3:09:59 PM	610	596	21	54	22	21	15	15	13	13	21	21	21	22	28.1	32.9	50.2	-1	-1	-1
1/10/2019	3:09:59 PM	814	597	21	54	22	21	14	15	13	13	21	22	22	22	28.1	32.9	50.2	-1	-1	-1
1/10/2019	3:10:00 PM	1	598	21	54	22	21	15	15	13	13	21	22	21	22	28.1	32.9	50.2	-1	-1	-1
1/10/2019	3:10:00 PM	204	599	20	54	21	21	14	15	13	13	21	21	21	22	28.1	32.9	50.2	-1	-1	-1
1/10/2019	3:10:00 PM	407	600	20	54	21	21	14	15	13	13	21	22	21	22	28.1	32.9	50.2	-1	-1	-1
1/10/2019	3:10:00 PM	610	601	21	54	22	21	14	15	13	13	21	22	21	22	28.1	32.9	50.2	-1	-1	-1
1/10/2019	3:10:00 PM	814	602	21	54	22	21	15	15	14	13	21	22	21	22	28.1	32.9	50.2	-1	-1	-1
1/10/2019	3:10:01 PM	1	603	21	54	22	21	15	15	13	13	21	22	22	22	28.1	32.9	50.2	-1	-1	-1
1/10/2019	3:10:01 PM	204	604	20	54	21	21	15	15	13	13	21	22	21	22	28.1	32.9	50.2	-1	-1	-1
1/10/2019	3:10:01 PM	407	605	21	54	22	21	15	15	13	13	21	22	21	22	28.1	32.9	50.2	-1	-1	-1
1/10/2019	3:10:01 PM	610	606	21	54	22	21	15	15	13	13	21	21	21	22	28.1	32.9	50.2	-1	-1	-1
1/10/2019	3:10:01 PM	814	607	20	54	22	21	15	15	13	13	21	22	22	22	28.1	32.9	50.2	-1	-1	-1
1/10/2019	3:10:02 PM	1	608	21	54	22	21	15	15	13	13	21	22	21	22	28.1	32.9	50.2	-1	-1	-1
1/10/2019	3:10:02 PM	204	609	21	54	22	21	14	15	13	13	21	21	21	22	28.1	32.9	50.2	-1	-1	-1
1/10/2019	3:10:02 PM	407	610	21	54	22	21	15	15	13	13	21	21	22	22	28.1	32.9	50.2	-1	-1	-1
1/10/2019	3:10:02 PM	610	611	20	55	21	21	14	15	13	13	21	21	21	22	28.1	32.9	50.2	-1	-1	-1
1/10/2019	3:10:02 PM	814	612	21	55	21	21	14	15	14	13	21	22	21	22	28.1	32.8	95.1	-1	-1	-1
1/10/2019	3:10:03 PM	1	613	21	55	22	21	15	15	13	13	21	22	21	22	28.1	32.8	95.1	-1	-1	-1
1/10/2019	3:10:03 PM	204	614	21	55	21	21	14	15	13	13	21	21	21	22	28.1	32.8	95.1	-1	-1	-1
1/10/2019	3:10:03 PM	407	615	21	55	22	21	14	15	14	13	21	22	21	22	28.1	32.8	95.1	-1	-1	-1
1/10/2019	3:10:03 PM	610	616	20	54	21	21	14	15	13	13	21	21	21	22	28.1	32.8	95.1	-1	-1	-1
1/10/2019	3:10:03 PM	823	617	20	54	21	21	14	15	13	13	21	22	21	22	28.1	32.8	95.1	-1	-1	-1
1/10/2019	3:10:04 PM	10	618	21	54	22	21	15	15	13	13	21	22	21	22	28.1	32.8	95.1	-1	-1	-1
1/10/2019	3:10:04 PM	213	619	21	54	22	21	15	15	13	13	21	22	21	22	28.1	32.8	95.1	-1	-1	-1
1/10/2019	3:10:04 PM	401	620	20	54	22	21	15	15	13	13	21	22	22	22	28.1	32.8	95.1	-1	-1	-1
1/10/2019	3:10:04 PM	604	621	21	54	21	21	15	15	13	13	21	22	21	22	28.1	32.8	95.1	-1	-1	-1
1/10/2019	3:10:04 PM	807	622	21	54	22	21	15	15	13	13	21	22	21	22	28.1	32.8	95.1	-1	-1	-1
1/10/2019	3:10:05 PM	11	623	21	54	22	21	15	15	13	13	21	22	21	22	28.1	32.8	95.1	-1	-1	-1
1/10/2019	3:10:05 PM	215	624	21	55	21	21	15	15	13	13	21	21	22	22	28.1	32.8	95.1	-1	-1	-1
1/10/2019	3:10:05 PM	402	625	21	54	22	21	15	15	14	13	21	22	21	22	28.1	32.8	95.1	-1	-1	-1
1/10/2019	3:10:05 PM	605	626	21	54	22	21	14	15	14	13	21	22	21	22	28.1	32.8	95.1	-1	-1	-1
1/10/2019	3:10:05 PM	808	627	21	54	22	21	15	15	13	13	21	21	21	22	28.1	32.8	95.1	-1	-1	-1
1/10/2019	3:10:06 PM	11	628	21	54	22	21	15	15	13	13	21	21	22	22	28.1	32.8	95.1	-1	-1	-1
1/10/2019	3:10:06 PM	215	629	21	54	21	21	14	15	13	13	21	21	21	22	28.1	32.8	95.1	-1	-1	-1
1/10/2019	3:10:06 PM	402	630	21	54	22	21	15	15	13	13	21	22	21	22	28.1	32.8	95.1	-1	-1	-1
1/10/2019	3:10:06 PM	605	631	21	54	22	21	15	15	13	13	21	21	21	22	28.1	32.8	95.1	-1	-1	-1
1/10/2019	3:10:06 PM	808	632	21	54	21	21	15	15	13	13	21	21	21	22	28.1	32.8	95.1	-1	-1	-1
1/10/2019	3:10:07 PM	11	633	21	54	21	21	15	15	13	13	21	22	21	22	28.1	32.8	95.1	-1	-1	-1
1/10/2019	3:10:07 PM	215	634	21	54	22	21	14	15	13	13	21	22	21	22	28.1	32.8	95.1	-1	-1	-1
1/10/2019	3:10:07 PM	402	635	21	54	22	21	15	15	14	13	21	22	22	22	28.1	32.8	95.1	-1	-1	-1
1/10/2019	3:10:07 PM	605	636	21	54	22	21	15	15	14	13	21	21	21	22	28.1	32.8	95.1	-1	-1	-1
1/10/2019	3:10:07 PM	808	637	20	54	21	21	14	15	13	13	21	21	22	22	28.1	32.8	95.1	-1	-1	-1
1/10/2019	3:10:08 PM	11	638	21	54	22	21	14	15	13	13	21	22	21	22	28.1	32.8	95.1	-1	-1	-1
1/10/2019	3:10:08 PM	215	639	21	54	22	21	14	15	13	13	21	22	21	22	28.1	32.8	95.1	-1	-1	-1
1/10/2019	3:10:08 PM	402	640	21	55	22	21	15	15	13	13	21	21	22	22	28.1	32.8	95.1	-1	-1	-1
1/10/2019	3:10:08 PM	630	641	21	54	21	21	14	15	13	13	21	22	21	22	28.1	32.8	95.1	-1	-1	-1
1/10/2019	3:10:08 PM	801	642	21	54	21	21	15	15	13	13	21	22	21	22	28.1	32.8	95.1	-1	-1	-1
1/10/2019	3:10:09 PM	5	643	21	54	22	21	15	15	13	13	21	22	21	22	28.1	32.8	95.1	-1	-1	-1
1/10/2019	3:10:09 PM	208	644	21	54	22	21	14	15	13	13	21	21	21	22	28.1	32.8	95.1	-1	-1	-1
1/10/2019	3:10:09 PM	411	645	21	54	22	21	15	15	13	13	21	21	21	22	28.1	32.8	95.1	-1	-1	-1
1/10/2019	3:10:09 PM	614	646	21	54	22	21	15	15	14	13	21	21	22	22	28.1	32.8	95.1	-1	-1	-1
1/10/2019	3:10:09 PM	801	647	21	54	21	21	14	15	13	13	21	22	21	22	28.1	32.8	95.1	-1	-1	-1
1/10/2019	3:10:10 PM	5	648	21	54	22	21	15	15	13	13	21	22	21	22	28.1	32.8	95.1	-1	-1	-1
1/10/2019	3:10:10 PM	208	649	21	54	21	21	15	15	13	13	21	22	21	22	28.1	32.8	95.1	-1	-1	-1
1/10/2019	3:10:10 PM	411	650	21	54	22	21	15	15	14	13	21	22	21	22	28.1	32.8	95.1	-1	-1	-1
1/10/2019	3:10:10 PM	614	651	21	54	22	21	15	15	13	13	21	22	21	22	28.1	32.8	95.1	-1	-1	-1
1/10/2019	3:10:10 PM	801	652	21	54	22	21	15	15	13	13	21	21	21	22	28.1	32.8	95.1	-1	-1	-1
1/10/2019	3:10:11 PM	5	653	21	54	22	21	15	15	13	13	21	22	21	22	28.1	32.8	95.1	-1	-1	-1
1/10/2019	3:10:11 PM	208	654	21	54	22	21	14	15	13	13	21	21	21	22	28.1	32.9	80.5	-1	-1	-1
1/10/2019	3:10:11 PM	411	655	21	54	22	21	15	15	13	13	21	21	22	22	28.1	32.9	80.5	-1	-1	-1
1/10/2019	3:10:11 PM	614	656	21	54	21	21	14	15	13	13	21	21	22	22	28.1	32.9	80.5	-1	-1	-1
1/10/2019	3:10:11 PM	801	657	21	54	22	21	15	15	13	13	21	22	21	22	28.1	32.9	80.5	-1	-1	-1
1/10/2019	3:10:12 PM	5	658	20	54	22	21	15	15	14	13	21	22	22	22	28.1	32.9	80.5	-1	-1	-1
1/10/2019	3:10:12 PM	210	659	20	54	21	21	14	15	13	13	21	21	21	22	28.1	32.9	80.5	-1	-1	-1
1/10/2019	3:10:12 PM	413	660	21	53	22	21	15	15	13	13	21	22	21	22	28.1	32.9	80.5	-1	-1	-1
1/10/2019	3:10:12 PM	600	661	21	53	22	21	15	15	13	13	21	21	22	22	28.1	32.9	80.5	-1	-1	-1
1/10/2019	3:10:12 PM	803	662	21	53	22	21	14	15	12	13	21	22	21	22	28.1	32.9	80.5	-1	-1	-1
1/10/2019	3:10:13 PM	6	663	21	53	22	21	15	15	13	13	21	22	21	22	28.1	32.9	80.5	-1	-1	-1
1/10/2019	3:10:13 PM	210	664	20	53	22	21	15	15	14	13	21	21	21	22	28.1	32.9	80.5	-1	-1	-1
1/10/2019	3:10:13 PM	413	665	21	54	22	21	14	15	13	13	21	22	22	22	28.1	32.9	80.5	-1	-1	-1
1/10/2019	3:10:13 PM	600	666	21	53	22	21	15	15	13	13	21	22	21	22	28.1	32.9	80.5	-1	-1	-1
1/10/2019	3:10:13 PM	803	667	21	54	22	21	15	15	14	13	21	22	21	22	28.1	32.9	80.5	-1	-1	-1
1/10/2019	3:10:14 PM	6	668	21	54	22	21	15	15	14	13	21	21	21	22	28.1	32.9	80.5	-1	-1	-1
1/10/2019	3:10:14 PM	210	669	20	54	21	21	14	15	13	13	21	21	21	22	28.1	32.9	80.5	-1	-1	-1
1/10/2019	3:10:14 PM	413	670	21	54	22	21	15	15	13	13	21	22	21	22	28.1	32.9	80.5	-1	-1	-1
1/10/2019	3:10:14 PM	600	671	21	54	22	21	15	15	13	13	21	21	22	22	28.1	32.9	80.5	-1	-1	-1
1/10/2019	3:10:14 PM	803	672	20	54	21	21	14	15	13	13	21	21	22	22	28.1	32.9	80.5	-1	-1	-1
1/10/2019	3:10:15 PM	6	673	21	54	22	21	15	15	13	13	21	22	21	22	28.1	32.9	80.5	-1	-1	-1
1/10/2019	3:10:15 PM	210	674	21	53	22	21	14	15	13	13	21	22	21	22	28.1	32.9	80.5	-1	-1	-1
1/10/2019	3:10:15 PM	413	675	21	54	22	21	15	15	13	13	21	22	21	22	28.1	32.9	80.5	-1	-1	-1
1/10/2019	3:10:15 PM	600	676	21	54	21	21	14	15	13	13	21	22	21	22	28.1	32.9	80.5	-1	-1	-1
1/10/2019	3:10:15 PM	803	677	21	54	22	21	15	15	13	13	21	22	21	22	28.1	32.9	80.5	-1	-1	-1
1/10/2019	3:10:16 PM	6	678	21	54	22	21	15	15	14	13	21	22	21	22	28.1	32.9	80.5	-1	-1	-1
1/10/2019	3:10:16 PM	210	679	20	54	21	21	14	15	13	13	21	21	21	22	28.1	32.9	80.5	-1	-1	-1
1/10/2019	3:10:16 PM	413	680	20	54	21	21	14	15	13	13	21	22	21	22	28.1	32.9	80.5	-1	-1	-1
1/10/2019	3:10:16 PM	600	681	21	54	22	21	15	15	13	13	21	22	21	22	28.1	32.9	80.5	-1	-1	-1
1/10/2019	3:10:16 PM	803	682	21	53	22	21	15	15	14	13	21	22	21	22	28.1	32.9	80.5	-1	-1	-1
1/10/2019	3:10:17 PM	6	683	21	54	22	21	15	15	14	13	21	22	21	22	28.1	32.9	80.5	-1	-1	-1
1/10/2019	3:10:17 PM	210	684	20	54	21	21	14	15	13	13	21	21	22	22	28.1	32.9	80.5	-1	-1	-1
1/10/2019	3:10:17 PM	413	685	21	54	22	21	15	16	13	13	21	22	21	22	28.1	32.9	80.5	-1	-1	-1
1/10/2019	3:10:17 PM	600	686	21	53	22	21	15	15	14	13	21	22	21	22	28.1	32.9	80.5	-1	-1	-1
1/10/2019	3:10:17 PM	803	687	21	54	22	21	15	15	13	13	21	21	21	22	28.1	32.9	80.5	-1	-1	-1
1/10/2019	3:10:18 PM	6	688	21	54	22	21	15	15	13	13	21	22	22	22	28.1	32.9	80.5	-1	-1	-1
1/10/2019	3:10:18 PM	210	689	21	54	21	21	14	15	13	13	21	22	21	22	28.1	32.9	80.5	-1	-1	-1
1/10/2019	3:10:18 PM	413	690	21	54	22	21	15	15	13	13	21	22	21	22	28.1	32.9	80.5	-1	-1	-1
1/10/2019	3:10:18 PM	600	691	20	54	22	21	15	15	14	13	21	21	22	22	28.1	32.9	80.5	-1	-1	-1
1/10/2019	3:10:18 PM	803	692	21	54	22	21	14	15	13	13	21	22	21	22	28.1	32.9	80.5	-1	-1	-1
1/10/2019	3:10:19 PM	6	693	21	53	22	21	15	15	13	13	21	22	21	22	28.1	32.9	80.5	-1	-1	-1
1/10/2019	3:10:19 PM	210	694	21	53	22	21	15	15	13	13	21	21	21	22	28.1	32.9	80.5	-1	-1	-1
1/10/2019	3:10:19 PM	413	695	20	54	21	21	15	15	13	13	21	21	22	22	28.1	32.9	80.5	-1	-1	-1
1/10/2019	3:10:19 PM	600	696	21	54	22	21	14	15	13	13	21	22	22	22	28.1	32.8	36.5	-1	-1	-1
1/10/2019	3:10:19 PM	803	697	21	53	22	21	15	15	13	13	21	22	21	22	28.1	32.8	36.5	-1	-1	-1
1/10/2019	3:10:20 PM	6	698	21	54	22	21	15	15	14	13	21	22	21	22	28.1	32.8	36.5	-1	-1	-1
1/10/2019	3:10:20 PM	210	699	21	54	21	21	15	15	14	13	21	21	21	22	28.1	32.8	36.5	-1	-1	-1
1/10/2019	3:10:20 PM	413	700	20	54	21	21	15	15	13	13	21	21	22	22	28.1	32.8	36.5	-1	-1	-1
1/10/2019	3:10:20 PM	600	701	21	54	22	21	15	15	13	13	21	22	21	22	28.1	32.8	36.5	-1	-1	-1
1/10/2019	3:10:20 PM	803	702	21	53	22	21	15	15	13	13	21	22	21	22	28.1	32.8	36.5	-1	-1	-1
1/10/2019	3:10:21 PM	6	703	21	54	22	21	15	15	13	13	21	21	22	22	28.1	32.8	36.5	-1	-1	-1
1/10/2019	3:10:21 PM	210	704	20	54	21	21	15	15	13	13	21	21	21	22	28.1	32.8	36.5	-1	-1	-1
1/10/2019	3:10:21 PM	413	705	20	54	21	21	14	15	13	13	21	22	21	22	28.1	32.8	36.5	-1	-1	-1
1/10/2019	3:10:21 PM	600	706	21	54	22	21	15	15	13	13	21	22	21	22	28.1	32.8	36.5	-1	-1	-1
1/10/2019	3:10:21 PM	803	707	21	53	22	21	15	15	13	13	21	21	21	22	28.1	32.8	36.5	-1	-1	-1
1/10/2019	3:10:22 PM	6	708	21	54	22	21	15	15	13	13	21	22	22	22	28.1	32.8	36.5	-1	-1	-1
1/10/2019	3:10:22 PM	210	709	20	54	21	21	14	15	13	13	21	21	21	21	28.1	32.8	36.5	-1	-1	-1
1/10/2019	3:10:22 PM	413	710	20	54	21	21	14	15	13	13	21	21	21	22	28.1	32.8	36.5	-1	-1	-1
1/10/2019	3:10:22 PM	600	711	21	54	22	21	15	15	13	13	21	22	21	22	28.1	32.8	36.5	-1	-1	-1
1/10/2019	3:10:22 PM	803	712	21	53	22	21	15	15	13	13	21	22	21	22	28.1	32.8	36.5	-1	-1	-1
1/10/2019	3:10:23 PM	6	713	21	53	22	21	15	15	14	13	21	22	21	22	28.1	32.8	36.5	-1	-1	-1
1/10/2019	3:10:23 PM	210	714	21	53	21	21	15	15	13	12	21	21	21	22	28.1	32.8	36.5	-1	-1	-1
1/10/2019	3:10:23 PM	413	715	21	53	21	21	15	15	13	13	21	21	22	22	28.1	32.8	36.5	-1	-1	-1
1/10/2019	3:10:23 PM	600	716	21	53	21	21	14	15	13	13	21	22	22	22	28.1	32.8	36.5	-1	-1	-1
1/10/2019	3:10:23 PM	803	717	21	53	22	21	14	15	13	13	21	22	21	22	28.1	32.8	36.5	-1	-1	-1
1/10/2019	3:10:24 PM	6	718	21	53	22	21	15	15	14	13	21	21	22	22	28.1	32.8	36.5	-1	-1	-1
1/10/2019	3:10:24 PM	210	719	20	53	21	21	14	15	13	13	21	21	21	22	28.1	32.8	36.5	-1	-1	-1
1/10/2019	3:10:24 PM	413	720	21	53	22	21	15	15	13	13	21	22	21	22	28.1	32.8	36.5	-1	-1	-1
1/10/2019	3:10:24 PM	600	721	21	53	22	21	15	15	13	13	21	21	21	22	28.1	32.8	36.5	-1	-1	-1
1/10/2019	3:10:24 PM	803	722	20	53	22	21	15	15	13	13	21	21	21	22	28.1	32.8	36.5	-1	-1	-1
1/10/2019	3:10:25 PM	6	723	21	53	22	21	14	15	13	13	21	22	21	22	28.1	32.8	36.5	-1	-1	-1
1/10/2019	3:10:25 PM	210	724	21	53	21	21	14	15	13	13	21	22	21	22	28.1	32.8	36.5	-1	-1	-1
1/10/2019	3:10:25 PM	413	725	21	53	22	21	15	15	13	13	21	21	21	22	28.1	32.8	36.5	-1	-1	-1
1/10/2019	3:10:25 PM	600	726	21	52	21	21	14	15	13	13	21	22	21	22	28.1	32.8	36.5	-1	-1	-1
1/10/2019	3:10:25 PM	803	727	21	52	22	21	15	15	13	13	21	22	21	22	28.1	32.8	36.5	-1	-1	-1
1/10/2019	3:10:26 PM	6	728	21	52	22	21	15	15	14	13	21	21	21	22	28.1	32.8	36.5	-1	-1	-1
1/10/2019	3:10:26 PM	210	729	20	52	22	21	14	15	14	13	21	21	21	22	28.1	32.8	36.5	-1	-1	-1
1/10/2019	3:10:26 PM	413	730	21	52	21	21	14	15	14	13	21	22	21	22	28.1	32.8	36.5	-1	-1	-1
1/10/2019	3:10:26 PM	600	731	21	52	22	21	15	15	13	13	21	22	21	22	28.1	32.8	36.5	-1	-1	-1
1/10/2019	3:10:26 PM	803	732	21	52	22	21	15	15	14	13	21	21	21	22	28.1	32.8	36.5	-1	-1	-1
1/10/2019	3:10:27 PM	6	733	21	52	22	21	15	15	13	13	22	21	22	22	28.1	32.8	36.5	-1	-1	-1
1/10/2019	3:10:27 PM	210	734	20	52	21	21	14	15	13	13	21	21	21	22	28.1	32.8	36.5	-1	-1	-1
1/10/2019	3:10:27 PM	413	735	21	52	21	21	14	15	13	13	21	22	21	22	28.1	32.8	36.5	-1	-1	-1
1/10/2019	3:10:27 PM	600	736	21	52	22	21	15	15	14	13	21	21	21	22	28.1	32.8	36.5	-1	-1	-1
1/10/2019	3:10:27 PM	803	737	21	52	22	21	15	15	14	13	21	21	22	22	28.1	32.8	36.5	-1	-1	-1
1/10/2019	3:10:28 PM	6	738	21	52	22	21	15	15	14	13	21	22	22	22	28.1	32.7	72.1	-1	-1	-1
1/10/2019	3:10:28 PM	210	739	21	52	22	21	14	15	13	13	21	21	21	22	28.1	32.7	72.1	-1	-1	-1
1/10/2019	3:10:28 PM	413	740	21	52	22	21	15	15	13	13	21	22	21	22	28.1	32.7	72.1	-1	-1	-1
1/10/2019	3:10:28 PM	600	741	20	52	21	21	14	15	13	13	21	21	21	22	28.1	32.7	72.1	-1	-1	-1
1/10/2019	3:10:28 PM	803	742	20	52	21	21	14	15	13	13	21	21	22	22	28.1	32.7	72.1	-1	-1	-1
1/10/2019	3:10:29 PM	6	743	21	52	22	21	15	15	13	13	21	22	22	22	28.1	32.7	72.1	-1	-1	-1
1/10/2019	3:10:29 PM	210	744	21	52	22	21	14	15	13	13	21	22	21	22	28.1	32.7	72.1	-1	-1	-1
1/10/2019	3:10:29 PM	413	745	21	52	22	21	15	15	13	13	21	22	21	22	28.1	32.7	72.1	-1	-1	-1
1/10/2019	3:10:29 PM	600	746	20	52	22	21	15	15	13	13	21	21	22	22	28.1	32.7	72.1	-1	-1	-1
1/10/2019	3:10:29 PM	803	747	21	52	22	21	14	15	14	12	21	21	21	22	28.1	32.7	72.1	-1	-1	-1
1/10/2019	3:10:30 PM	6	748	20	52	22	21	15	15	13	13	21	22	22	22	28.1	32.7	72.1	-1	-1	-1
1/10/2019	3:10:30 PM	210	749	21	52	22	21	14	15	13	13	21	21	21	22	28.1	32.7	72.1	-1	-1	-1
1/10/2019	3:10:30 PM	413	750	21	52	22	21	15	15	13	13	21	21	21	22	28.1	32.7	72.1	-1	-1	-1
1/10/2019	3:10:30 PM	600	751	20	52	21	21	14	15	13	13	21	21	22	22	28.1	32.7	72.1	-1	-1	-1
1/10/2019	3:10:30 PM	803	752	20	52	21	21	14	15	13	13	21	21	21	22	28.1	32.7	72.1	-1	-1	-1
1/10/2019	3:10:31 PM	6	753	21	51	22	21	15	15	13	13	21	22	21	22	28.1	32.7	72.1	-1	-1	-1
1/10/2019	3:10:31 PM	210	754	21	51	21	21	15	15	13	13	21	22	21	22	28.1	32.7	72.1	-1	-1	-1
1/10/2019	3:10:31 PM	413	755	21	51	22	21	15	15	13	13	21	21	21	22	28.1	32.7	72.1	-1	-1	-1
1/10/2019	3:10:31 PM	600	756	20	51	22	21	14	15	13	13	21	21	22	22	28.1	32.7	72.1	-1	-1	-1
1/10/2019	3:10:31 PM	803	757	20	51	21	21	14	15	13	13	21	21	21	22	28.1	32.7	72.1	-1	-1	-1
1/10/2019	3:10:32 PM	6	758	21	51	22	21	15	15	13	13	21	22	21	22	28.1	32.7	72.1	-1	-1	-1
1/10/2019	3:10:32 PM	210	759	21	51	21	21	14	15	13	13	21	22	21	22	28.1	32.7	72.1	-1	-1	-1
1/10/2019	3:10:32 PM	413	760	21	51	22	21	14	15	13	13	21	21	21	22	28.1	32.7	72.1	-1	-1	-1
1/10/2019	3:10:32 PM	600	761	20	51	22	21	14	15	13	13	21	21	22	22	28.1	32.7	72.1	-1	-1	-1
1/10/2019	3:10:32 PM	803	762	20	51	21	21	15	15	13	13	21	21	21	22	28.1	32.7	72.1	-1	-1	-1
1/10/2019	3:10:33 PM	6	763	21	51	22	21	15	15	13	13	21	22	22	22	28.1	32.7	72.1	-1	-1	-1
1/10/2019	3:10:33 PM	210	764	21	51	22	21	15	15	13	13	21	21	21	22	28.1	32.7	72.1	-1	-1	-1
1/10/2019	3:10:33 PM	413	765	21	51	22	21	15	15	13	13	21	22	21	22	28.1	32.7	72.1	-1	-1	-1
1/10/2019	3:10:33 PM	600	766	21	51	22	21	15	15	13	13	21	21	21	22	28.1	32.7	72.1	-1	-1	-1
1/10/2019	3:10:33 PM	803	767	21	51	21	21	15	14	13	13	21	21	22	22	28.1	32.7	72.1	-1	-1	-1
1/10/2019	3:10:34 PM	6	768	21	51	22	21	15	15	13	13	21	22	22	22	28.1	32.7	72.1	-1	-1	-1
1/10/2019	3:10:34 PM	210	769	21	51	22	21	14	15	13	13	21	22	21	22	28.1	32.7	72.1	-1	-1	-1
1/10/2019	3:10:34 PM	413	770	21	51	22	21	14	15	13	13	21	22	21	22	28.1	32.7	72.1	-1	-1	-1
1/10/2019	3:10:34 PM	600	771	21	51	22	21	15	15	13	13	21	21	21	22	28.1	32.7	72.1	-1	-1	-1
1/10/2019	3:10:34 PM	803	772	21	51	22	21	15	15	13	13	21	21	21	22	28.1	32.7	72.1	-1	-1	-1
1/10/2019	3:10:35 PM	6	773	21	52	22	21	15	15	14	13	21	21	22	22	28.1	32.7	72.1	-1	-1	-1
1/10/2019	3:10:35 PM	210	774	20	51	21	21	15	15	13	13	21	21	21	22	28.1	32.7	72.1	-1	-1	-1
1/10/2019	3:10:35 PM	413	775	20	52	21	21	14	15	13	13	21	22	22	22	28.1	32.7	72.1	-1	-1	-1
1/10/2019	3:10:35 PM	600	776	21	51	22	21	15	15	13	13	21	22	21	22	28.1	32.7	72.1	-1	-1	-1
1/10/2019	3:10:35 PM	803	777	21	51	22	21	15	15	13	13	21	22	21	22	28.1	32.7	72.1	-1	-1	-1
1/10/2019	3:10:36 PM	6	778	21	51	22	21	15	15	13	13	21	22	21	22	28.1	32.7	72.1	-1	-1	-1
1/10/2019	3:10:36 PM	210	779	21	51	22	21	15	14	13	13	21	21	21	22	28.1	32.7	72.1	-1	-1	-1
1/10/2019	3:10:36 PM	413	780	21	50	22	21	15	15	14	13	21	21	21	22	28.2	32.6	42.5	-1	-1	-1
1/10/2019	3:10:36 PM	600	781	21	50	21	21	14	15	13	13	21	21	21	22	28.2	32.6	42.5	-1	-1	-1
1/10/2019	3:10:36 PM	803	782	21	50	22	21	15	15	13	13	21	21	21	22	28.2	32.6	42.5	-1	-1	-1
1/10/2019	3:10:37 PM	6	783	21	50	22	21	15	15	13	13	21	22	22	22	28.2	32.6	42.5	-1	-1	-1
1/10/2019	3:10:37 PM	210	784	21	49	22	21	15	15	13	13	21	22	21	22	28.2	32.6	42.5	-1	-1	-1
1/10/2019	3:10:37 PM	413	785	20	49	22	21	15	15	13	13	21	21	22	22	28.2	32.6	42.5	-1	-1	-1
1/10/2019	3:10:37 PM	600	786	21	49	22	21	14	15	13	13	21	21	21	22	28.2	32.6	42.5	-1	-1	-1
1/10/2019	3:10:37 PM	803	787	21	49	22	21	15	15	13	13	21	21	21	22	28.2	32.6	42.5	-1	-1	-1
1/10/2019	3:10:38 PM	6	788	21	49	22	21	14	15	13	13	21	22	21	22	28.2	32.6	42.5	-1	-1	-1
1/10/2019	3:10:38 PM	210	789	21	49	22	21	15	15	14	13	21	21	21	22	28.2	32.6	42.5	-1	-1	-1
1/10/2019	3:10:38 PM	413	790	20	50	22	21	15	15	13	13	21	21	22	22	28.2	32.6	42.5	-1	-1	-1
1/10/2019	3:10:38 PM	600	791	21	50	22	21	14	15	13	13	21	21	21	22	28.2	32.6	42.5	-1	-1	-1
1/10/2019	3:10:38 PM	803	792	21	50	22	21	15	15	13	13	21	21	21	22	28.2	32.6	42.5	-1	-1	-1
1/10/2019	3:10:39 PM	6	793	21	50	22	21	15	15	13	13	21	22	22	22	28.2	32.6	42.5	-1	-1	-1
1/10/2019	3:10:39 PM	210	794	21	50	22	21	15	15	13	13	21	22	21	22	28.2	32.6	42.5	-1	-1	-1
1/10/2019	3:10:39 PM	413	795	21	50	22	21	15	15	13	13	21	21	21	22	28.2	32.6	42.5	-1	-1	-1
1/10/2019	3:10:39 PM	600	796	21	50	22	21	15	15	13	13	21	22	21	22	28.2	32.6	42.5	-1	-1	-1
1/10/2019	3:10:39 PM	803	797	21	50	21	21	15	15	13	13	21	21	21	22	28.2	32.6	42.5	-1	-1	-1
1/10/2019	3:10:40 PM	6	798	21	50	21	21	15	15	14	13	21	22	22	22	28.2	32.6	42.5	-1	-1	-1
1/10/2019	3:10:40 PM	210	799	21	50	22	21	15	15	14	13	21	22	21	22	28.2	32.6	42.5	-1	-1	-1
1/10/2019	3:10:40 PM	413	800	21	50	22	21	15	15	13	13	21	21	21	22	28.2	32.6	42.5	-1	-1	-1
1/10/2019	3:10:40 PM	600	801	21	50	22	21	14	15	13	13	21	22	21	22	28.2	32.6	42.5	-1	-1	-1
1/10/2019	3:10:40 PM	803	802	21	50	21	21	15	15	13	13	21	22	21	22	28.2	32.6	42.5	-1	-1	-1
1/10/2019	3:10:41 PM	6	803	21	50	22	21	15	15	13	13	21	22	22	22	28.2	32.6	42.5	-1	-1	-1
1/10/2019	3:10:41 PM	210	804	20	50	22	21	14	15	13	13	21	22	21	22	28.2	32.6	42.5	-1	-1	-1
1/10/2019	3:10:41 PM	413	805	21	50	22	21	15	15	13	13	21	22	21	22	28.2	32.6	42.5	-1	-1	-1
1/10/2019	3:10:41 PM	600	806	21	51	21	21	14	15	13	13	21	21	21	22	28.2	32.6	42.5	-1	-1	-1
1/10/2019	3:10:41 PM	803	807	20	50	21	21	14	15	13	13	21	22	21	22	28.2	32.6	42.5	-1	-1	-1
1/10/2019	3:10:42 PM	6	808	21	50	22	21	15	15	13	13	21	22	21	22	28.2	32.6	42.5	-1	-1	-1
1/10/2019	3:10:42 PM	210	809	21	50	22	21	15	15	14	13	22	21	22	22	28.2	32.6	42.5	-1	-1	-1
1/10/2019	3:10:42 PM	413	810	20	50	22	21	14	15	13	13	21	21	22	22	28.2	32.6	42.5	-1	-1	-1
1/10/2019	3:10:42 PM	600	811	21	50	22	21	15	15	13	13	21	22	21	22	28.2	32.6	42.5	-1	-1	-1
1/10/2019	3:10:42 PM	803	812	21	50	22	20	15	15	14	13	21	21	21	22	28.2	32.6	42.5	-1	-1	-1
1/10/2019	3:10:43 PM	6	813	21	50	22	21	15	15	14	13	22	21	22	22	28.2	32.6	42.5	-1	-1	-1
1/10/2019	3:10:43 PM	210	814	21	50	22	21	15	15	13	13	21	22	21	22	28.2	32.6	42.5	-1	-1	-1
1/10/2019	3:10:43 PM	413	815	21	50	22	21	15	14	14	13	21	21	21	22	28.2	32.6	42.5	-1	-1	-1
1/10/2019	3:10:43 PM	600	816	21	50	22	21	15	15	13	13	21	22	21	22	28.2	32.6	42.5	-1	-1	-1
1/10/2019	3:10:43 PM	803	817	21	50	22	21	15	15	13	13	21	21	21	22	28.2	32.6	42.5	-1	-1	-1
1/10/2019	3:10:44 PM	6	818	21	51	22	21	15	15	14	13	21	21	22	22	28.2	32.6	42.5	-1	-1	-1
1/10/2019	3:10:44 PM	210	819	21	51	21	21	14	15	13	13	21	22	21	22	28.2	32.6	42.5	-1	-1	-1
1/10/2019	3:10:44 PM	413	820	21	51	22	21	15	15	13	13	21	22	21	22	28.2	32.6	42.5	-1	-1	-1
1/10/2019	3:10:44 PM	600	821	20	51	21	21	14	15	13	13	21	21	21	22	28.2	32.6	42.5	-1	-1	-1
1/10/2019	3:10:44 PM	814	822	20	51	21	21	14	15	13	13	21	22	21	22	28.1	32.5	39.1	-1	-1	-1
1/10/2019	3:10:45 PM	1	823	21	51	22	21	15	15	13	13	21	22	21	22	28.1	32.5	39.1	-1	-1	-1
1/10/2019	3:10:45 PM	204	824	21	51	22	21	15	15	13	13	21	21	21	22	28.1	32.5	39.1	-1	-1	-1
1/10/2019	3:10:45 PM	407	825	21	51	21	21	14	15	14	13	21	22	21	22	28.1	32.5	39.1	-1	-1	-1
1/10/2019	3:10:45 PM	610	826	21	51	22	21	15	15	13	13	21	22	21	22	28.1	32.5	39.1	-1	-1	-1
1/10/2019	3:10:45 PM	814	827	21	50	22	21	15	15	13	13	21	21	21	22	28.1	32.5	39.1	-1	-1	-1
1/10/2019	3:10:46 PM	1	828	21	51	21	21	14	15	13	13	21	21	22	22	28.1	32.5	39.1	-1	-1	-1
1/10/2019	3:10:46 PM	204	829	21	50	21	21	14	15	13	13	21	22	21	22	28.1	32.5	39.1	-1	-1	-1
1/10/2019	3:10:46 PM	407	830	21	50	22	21	15	15	14	13	21	22	21	22	28.1	32.5	39.1	-1	-1	-1
1/10/2019	3:10:46 PM	610	831	21	50	22	21	15	15	13	13	21	21	22	22	28.1	32.5	39.1	-1	-1	-1
1/10/2019	3:10:46 PM	814	832	21	50	22	21	14	15	13	13	21	21	21	22	28.1	32.5	39.1	-1	-1	-1
1/10/2019	3:10:47 PM	1	833	21	50	22	21	15	15	13	13	21	21	21	22	28.1	32.5	39.1	-1	-1	-1
1/10/2019	3:10:47 PM	204	834	21	50	21	21	15	15	13	13	21	21	21	22	28.1	32.5	39.1	-1	-1	-1
1/10/2019	3:10:47 PM	407	835	21	50	21	21	15	15	13	13	21	21	22	22	28.1	32.5	39.1	-1	-1	-1
1/10/2019	3:10:47 PM	610	836	21	50	22	21	15	15	13	13	21	22	21	22	28.1	32.5	39.1	-1	-1	-1
1/10/2019	3:10:47 PM	814	837	21	50	22	21	14	15	13	13	21	21	21	22	28.1	32.5	39.1	-1	-1	-1
1/10/2019	3:10:48 PM	1	838	20	50	22	21	14	15	13	13	21	22	22	22	28.1	32.5	39.1	-1	-1	-1
1/10/2019	3:10:48 PM	204	839	21	50	22	21	14	15	13	13	21	22	21	22	28.1	32.5	39.1	-1	-1	-1
1/10/2019	3:10:48 PM	407	840	21	50	22	21	15	15	13	13	21	22	21	22	28.1	32.5	39.1	-1	-1	-1
1/10/2019	3:10:48 PM	610	841	21	50	22	21	15	15	14	13	21	21	22	22	28.1	32.5	39.1	-1	-1	-1
1/10/2019	3:10:48 PM	814	842	20	50	21	21	14	15	13	13	21	21	21	22	28.1	32.5	39.1	-1	-1	-1
1/10/2019	3:10:49 PM	1	843	21	50	22	21	15	15	13	13	21	22	21	22	28.1	32.5	39.1	-1	-1	-1
1/10/2019	3:10:49 PM	204	844	21	50	22	21	15	15	13	13	21	21	21	22	28.1	32.5	39.1	-1	-1	-1
1/10/2019	3:10:49 PM	407	845	21	50	22	21	15	15	13	13	21	21	21	22	28.1	32.5	39.1	-1	-1	-1
1/10/2019	3:10:49 PM	610	846	21	50	22	21	14	15	13	13	21	22	21	22	28.1	32.5	39.1	-1	-1	-1
1/10/2019	3:10:49 PM	814	847	21	50	22	21	15	15	13	13	21	21	21	22	28.1	32.5	39.1	-1	-1	-1
1/10/2019	3:10:50 PM	1	848	21	50	22	21	14	15	13	13	21	22	21	22	28.1	32.5	39.1	-1	-1	-1
1/10/2019	3:10:50 PM	204	849	21	50	22	21	14	15	13	13	21	21	21	22	28.1	32.5	39.1	-1	-1	-1
1/10/2019	3:10:50 PM	407	850	21	50	22	21	15	15	14	13	21	21	21	22	28.1	32.5	39.1	-1	-1	-1
1/10/2019	3:10:50 PM	610	851	21	51	22	21	14	15	13	13	21	22	21	22	28.1	32.5	39.1	-1	-1	-1
1/10/2019	3:10:50 PM	814	852	21	50	22	21	15	15	13	13	21	22	21	22	28.1	32.5	39.1	-1	-1	-1
1/10/2019	3:10:51 PM	1	853	21	50	22	21	15	15	13	13	21	21	22	22	28.1	32.5	39.1	-1	-1	-1
1/10/2019	3:10:51 PM	204	854	21	50	22	21	14	15	13	13	21	22	21	22	28.1	32.5	39.1	-1	-1	-1
1/10/2019	3:10:51 PM	407	855	21	50	22	21	15	15	13	13	21	22	21	22	28.1	32.5	39.1	-1	-1	-1
1/10/2019	3:10:51 PM	610	856	21	50	22	21	15	15	13	13	21	22	22	22	28.1	32.5	39.1	-1	-1	-1
1/10/2019	3:10:51 PM	814	857	21	50	22	21	15	15	13	13	21	22	21	22	28.1	32.5	39.1	-1	-1	-1
1/10/2019	3:10:52 PM	1	858	21	50	22	21	15	15	13	13	21	21	21	22	28.1	32.5	39.1	-1	-1	-1
1/10/2019	3:10:52 PM	204	859	20	50	21	21	14	15	13	13	21	21	21	22	28.1	32.5	39.1	-1	-1	-1
1/10/2019	3:10:52 PM	407	860	21	50	21	21	14	15	13	13	21	22	21	22	28.1	32.5	39.1	-1	-1	-1
1/10/2019	3:10:52 PM	610	861	21	50	22	21	15	15	13	13	21	22	21	22	28.1	32.5	39.1	-1	-1	-1
1/10/2019	3:10:52 PM	814	862	21	50	22	21	15	15	13	13	21	21	22	22	28.1	32.5	39.1	-1	-1	-1
1/10/2019	3:10:53 PM	1	863	21	50	22	21	14	15	13	13	21	22	21	22	28.1	32.5	39.1	-1	-1	-1
1/10/2019	3:10:53 PM	204	864	21	50	22	21	15	15	14	13	21	21	21	22	28.2	32.4	79.2	-1	-1	-1
1/10/2019	3:10:53 PM	407	865	21	50	22	21	15	15	13	13	21	21	21	22	28.2	32.4	79.2	-1	-1	-1
1/10/2019	3:10:53 PM	610	866	21	50	21	21	15	15	13	13	21	22	22	22	28.2	32.4	79.2	-1	-1	-1
1/10/2019	3:10:53 PM	814	867	21	50	22	21	14	15	13	13	21	22	21	22	28.2	32.4	79.2	-1	-1	-1
1/10/2019	3:10:54 PM	1	868	21	50	22	21	15	15	14	13	21	21	21	22	28.2	32.4	79.2	-1	-1	-1
1/10/2019	3:10:54 PM	204	869	20	50	21	21	14	15	13	13	21	21	21	22	28.2	32.4	79.2	-1	-1	-1
1/10/2019	3:10:54 PM	406	870	21	50	22	21	15	15	13	13	21	22	21	22	28.2	32.4	79.2	-1	-1	-1
1/10/2019	3:10:54 PM	609	871	21	50	22	21	15	15	14	13	21	21	21	22	28.2	32.4	79.2	-1	-1	-1
1/10/2019	3:10:54 PM	813	872	21	50	22	21	15	15	14	13	21	21	22	22	28.2	32.4	79.2	-1	-1	-1
1/10/2019	3:10:55 PM	0	873	21	49	22	21	14	15	13	13	21	22	21	22	28.2	32.4	79.2	-1	-1	-1
1/10/2019	3:10:55 PM	203	874	21	49	22	21	15	15	13	13	21	21	21	22	28.2	32.4	79.2	-1	-1	-1
1/10/2019	3:10:55 PM	406	875	21	49	22	21	15	15	14	13	21	21	21	22	28.2	32.4	79.2	-1	-1	-1
1/10/2019	3:10:55 PM	609	876	21	50	22	21	15	15	13	13	21	21	22	22	28.2	32.4	79.2	-1	-1	-1
1/10/2019	3:10:55 PM	813	877	21	49	22	21	14	15	13	13	21	22	21	22	28.2	32.4	79.2	-1	-1	-1
1/10/2019	3:10:56 PM	0	878	21	49	22	21	15	15	13	13	21	21	21	22	28.2	32.4	79.2	-1	-1	-1
1/10/2019	3:10:56 PM	203	879	20	50	21	21	14	15	13	13	21	21	21	22	28.2	32.4	79.2	-1	-1	-1
1/10/2019	3:10:56 PM	406	880	21	49	21	21	14	15	13	13	21	22	21	22	28.2	32.4	79.2	-1	-1	-1
1/10/2019	3:10:56 PM	609	881	21	49	22	21	15	15	13	13	21	22	21	22	28.2	32.4	79.2	-1	-1	-1
1/10/2019	3:10:56 PM	813	882	21	50	22	21	15	15	13	13	21	21	22	22	28.2	32.4	79.2	-1	-1	-1
1/10/2019	3:10:57 PM	0	883	21	49	22	21	15	15	14	13	21	22	21	22	28.2	32.4	79.2	-1	-1	-1
1/10/2019	3:10:57 PM	203	884	21	49	22	21	15	15	13	13	21	21	21	22	28.2	32.4	79.2	-1	-1	-1
1/10/2019	3:10:57 PM	406	885	21	50	22	21	15	15	13	13	21	21	21	22	28.2	32.4	79.2	-1	-1	-1
1/10/2019	3:10:57 PM	612	886	20	50	21	21	15	15	14	13	21	22	22	22	28.2	32.4	79.2	-1	-1	-1
1/10/2019	3:10:57 PM	815	887	21	49	22	21	15	15	13	13	21	22	21	22	28.2	32.4	79.2	-1	-1	-1
1/10/2019	3:10:58 PM	2	888	21	49	22	21	15	15	13	13	21	21	21	22	28.2	32.4	79.2	-1	-1	-1
1/10/2019	3:10:58 PM	206	889	20	50	21	21	14	15	13	13	21	21	22	22	28.2	32.4	79.2	-1	-1	-1
1/10/2019	3:10:58 PM	409	890	21	50	21	21	14	15	13	13	21	22	21	22	28.2	32.4	79.2	-1	-1	-1
1/10/2019	3:10:58 PM	612	891	21	49	22	21	15	15	13	13	21	22	21	22	28.2	32.4	79.2	-1	-1	-1
1/10/2019	3:10:58 PM	815	892	21	49	22	21	15	15	13	13	21	22	21	22	28.2	32.4	79.2	-1	-1	-1
1/10/2019	3:10:59 PM	2	893	20	50	21	21	15	16	14	13	21	21	22	22	28.2	32.4	79.2	-1	-1	-1
1/10/2019	3:10:59 PM	206	894	21	49	21	21	14	15	13	13	21	22	21	22	28.2	32.4	79.2	-1	-1	-1
1/10/2019	3:10:59 PM	409	895	21	49	22	21	15	15	13	13	21	22	21	22	28.2	32.4	79.2	-1	-1	-1
1/10/2019	3:10:59 PM	612	896	21	49	22	21	15	15	14	13	21	21	21	22	28.2	32.4	79.2	-1	-1	-1
1/10/2019	3:10:59 PM	815	897	20	49	22	21	15	15	14	13	21	21	22	22	28.2	32.4	79.2	-1	-1	-1
1/10/2019	3:11:00 PM	2	898	21	49	22	21	15	15	13	13	21	22	21	22	28.2	32.4	79.2	-1	-1	-1
1/10/2019	3:11:00 PM	206	899	21	49	22	21	15	15	13	13	21	21	21	22	28.2	32.4	79.2	-1	-1	-1
1/10/2019	3:11:00 PM	409	900	21	49	22	21	15	15	13	13	21	21	21	22	28.2	32.4	79.2	-1	-1	-1
1/10/2019	3:11:00 PM	612	901	20	49	22	21	15	15	13	13	21	21	22	22	28.2	32.4	79.2	-1	-1	-1
1/10/2019	3:11:00 PM	815	902	21	49	21	21	14	15	13	13	21	22	21	22	28.2	32.4	79.2	-1	-1	-1
1/10/2019	3:11:01 PM	2	903	21	49	22	21	15	15	13	13	21	22	21	22	28.2	32.4	79.2	-1	-1	-1
1/10/2019	3:11:01 PM	206	904	21	50	21	21	15	15	13	13	21	21	21	22	28.2	32.4	79.2	-1	-1	-1
1/10/2019	3:11:01 PM	409	905	20	50	21	21	14	15	13	13	21	21	21	22	28.2	32.4	79.2	-1	-1	-1
1/10/2019	3:11:01 PM	612	906	20	50	21	21	14	15	13	13	21	21	21	22	28.2	32.3	35.6	-1	-1	-1
1/10/2019	3:11:01 PM	815	907	21	50	22	21	15	15	13	13	21	22	21	22	28.2	32.3	35.6	-1	-1	-1
1/10/2019	3:11:02 PM	2	908	21	49	22	21	15	15	13	13	21	22	21	22	28.2	32.3	35.6	-1	-1	-1
1/10/2019	3:11:02 PM	206	909	21	49	22	21	15	15	14	13	21	21	21	22	28.2	32.3	35.6	-1	-1	-1
1/10/2019	3:11:02 PM	409	910	21	49	21	21	14	15	13	13	21	21	21	22	28.2	32.3	35.6	-1	-1	-1
1/10/2019	3:11:02 PM	612	911	21	49	22	21	15	15	13	13	21	22	21	22	28.2	32.3	35.6	-1	-1	-1
1/10/2019	3:11:02 PM	815	912	21	49	22	21	15	15	13	13	21	21	22	22	28.2	32.3	35.6	-1	-1	-1
1/10/2019	3:11:03 PM	2	913	21	49	22	21	15	15	13	13	21	22	21	22	28.2	32.3	35.6	-1	-1	-1
1/10/2019	3:11:03 PM	206	914	21	49	22	21	15	15	13	13	21	21	21	22	28.2	32.3	35.6	-1	-1	-1
1/10/2019	3:11:03 PM	409	915	20	49	21	21	14	15	13	13	21	21	22	22	28.2	32.3	35.6	-1	-1	-1
1/10/2019	3:11:03 PM	612	916	21	49	22	21	14	15	13	13	21	21	21	22	28.2	32.3	35.6	-1	-1	-1
1/10/2019	3:11:03 PM	815	917	21	49	22	21	15	15	13	13	21	21	21	22	28.2	32.3	35.6	-1	-1	-1
1/10/2019	3:11:04 PM	2	918	21	49	22	21	15	15	13	13	21	22	22	22	28.2	32.3	35.6	-1	-1	-1
1/10/2019	3:11:04 PM	206	919	21	49	22	21	14	15	13	13	21	22	21	22	28.2	32.3	35.6	-1	-1	-1
1/10/2019	3:11:04 PM	409	920	21	49	22	21	15	15	13	13	21	21	21	22	28.2	32.3	35.6	-1	-1	-1
1/10/2019	3:11:04 PM	612	921	21	49	21	21	15	15	13	13	21	21	21	22	28.2	32.3	35.6	-1	-1	-1
1/10/2019	3:11:04 PM	815	922	21	49	22	21	14	15	13	13	21	22	21	22	28.2	32.3	35.6	-1	-1	-1
1/10/2019	3:11:05 PM	2	923	21	49	22	21	15	15	13	13	21	21	21	22	28.2	32.3	35.6	-1	-1	-1
1/10/2019	3:11:05 PM	206	924	20	49	21	21	15	15	13	13	21	21	21	22	28.2	32.3	35.6	-1	-1	-1
1/10/2019	3:11:05 PM	409	925	20	49	21	21	14	15	13	13	21	21	21	22	28.2	32.3	35.6	-1	-1	-1
1/10/2019	3:11:05 PM	612	926	21	49	22	21	15	15	13	13	21	22	21	22	28.2	32.3	35.6	-1	-1	-1
1/10/2019	3:11:05 PM	815	927	21	49	21	21	15	15	13	13	21	21	21	22	28.2	32.3	35.6	-1	-1	-1
1/10/2019	3:11:06 PM	2	928	21	49	21	21	14	15	13	13	21	22	21	22	28.2	32.3	35.6	-1	-1	-1
1/10/2019	3:11:06 PM	206	929	21	49	22	21	15	15	14	13	21	21	21	22	28.2	32.3	35.6	-1	-1	-1
1/10/2019	3:11:06 PM	409	930	20	50	21	21	15	15	13	13	21	21	21	22	28.2	32.3	35.6	-1	-1	-1
1/10/2019	3:11:06 PM	612	931	20	50	21	21	14	15	13	13	21	22	21	22	28.2	32.3	35.6	-1	-1	-1
1/10/2019	3:11:06 PM	815	932	21	49	22	21	15	15	13	13	21	22	21	22	28.2	32.3	35.6	-1	-1	-1
1/10/2019	3:11:07 PM	2	933	21	49	22	21	15	15	14	13	21	21	21	22	28.2	32.3	35.6	-1	-1	-1
1/10/2019	3:11:07 PM	206	934	20	49	21	21	14	15	13	13	21	21	21	22	28.2	32.3	35.6	-1	-1	-1
1/10/2019	3:11:07 PM	409	935	21	49	22	21	14	15	13	13	21	22	21	22	28.2	32.3	35.6	-1	-1	-1
1/10/2019	3:11:07 PM	612	936	21	49	22	21	15	15	14	13	21	21	21	22	28.2	32.3	35.6	-1	-1	-1
1/10/2019	3:11:07 PM	815	937	21	49	22	21	15	15	14	13	21	21	22	22	28.2	32.3	35.6	-1	-1	-1
1/10/2019	3:11:08 PM	2	938	21	49	22	21	15	15	13	13	21	22	21	22	28.2	32.3	35.6	-1	-1	-1
1/10/2019	3:11:08 PM	206	939	21	49	22	21	15	15	13	13	21	21	21	22	28.2	32.3	35.6	-1	-1	-1
1/10/2019	3:11:08 PM	409	940	21	49	22	21	15	15	13	13	21	21	21	22	28.2	32.3	35.6	-1	-1	-1
1/10/2019	3:11:08 PM	612	941	20	49	21	21	15	15	13	13	21	21	22	22	28.2	32.3	35.6	-1	-1	-1
1/10/2019	3:11:08 PM	815	942	21	50	21	21	14	14	13	13	21	21	21	22	28.2	32.3	35.6	-1	-1	-1
1/10/2019	3:11:09 PM	2	943	21	49	22	21	15	15	13	13	21	21	21	22	28.2	32.3	35.6	-1	-1	-1
1/10/2019	3:11:09 PM	206	944	20	49	21	21	15	15	13	13	21	21	22	22	28.2	32.3	35.6	-1	-1	-1
1/10/2019	3:11:09 PM	409	945	21	50	22	21	14	15	13	13	21	21	21	22	28.2	32.3	35.6	-1	-1	-1
1/10/2019	3:11:09 PM	612	946	21	49	22	21	15	15	13	13	21	22	21	22	28.2	32.3	35.6	-1	-1	-1
1/10/2019	3:11:09 PM	815	947	21	49	22	21	15	15	13	13	21	21	21	22	28.2	32.3	35.6	-1	-1	-1
1/10/2019	3:11:10 PM	2	948	21	50	22	21	15	15	13	13	21	22	22	22	28.2	32.3	35.6	-1	-1	-1
1/10/2019	3:11:10 PM	206	949	21	49	22	21	14	15	13	13	21	22	21	22	28.2	32.3	35.6	-1	-1	-1
1/10/2019	3:11:10 PM	409	950	21	49	22	21	15	15	13	13	21	21	21	22	28.2	32.3	35.6	-1	-1	-1
1/10/2019	3:11:10 PM	612	951	20	50	21	21	14	15	13	13	21	21	21	22	28.2	32.3	35.6	-1	-1	-1
1/10/2019	3:11:10 PM	815	952	21	49	21	21	14	15	13	13	21	22	21	22	28.2	32.3	35.6	-1	-1	-1
1/10/2019	3:11:11 PM	2	953	21	49	22	21	15	15	13	13	21	22	21	22	28.2	32.3	35.6	-1	-1	-1
1/10/2019	3:11:11 PM	206	954	21	50	22	21	15	15	13	12	21	21	21	22	28.2	32.3	35.6	-1	-1	-1
1/10/2019	3:11:11 PM	409	955	20	49	21	21	14	15	13	13	21	21	22	22	28.2	32.3	35.6	-1	-1	-1
1/10/2019	3:11:11 PM	612	956	21	49	21	21	14	15	13	13	21	21	21	22	28.2	32.3	35.6	-1	-1	-1
1/10/2019	3:11:11 PM	815	957	21	49	22	21	15	15	13	13	21	21	21	22	28.2	32.3	35.6	-1	-1	-1
1/10/2019	3:11:12 PM	2	958	21	49	22	21	15	15	14	13	21	21	21	22	28.2	32.3	35.6	-1	-1	-1
1/10/2019	3:11:12 PM	206	959	21	49	21	21	14	15	13	13	21	21	21	22	28.2	32.3	35.6	-1	-1	-1
1/10/2019	3:11:12 PM	409	960	21	49	22	21	15	15	13	13	21	22	21	22	28.2	32.3	35.6	-1	-1	-1
1/10/2019	3:11:12 PM	612	961	21	49	22	21	15	15	13	13	21	21	21	22	28.2	32.3	35.6	-1	-1	-1
1/10/2019	3:11:12 PM	815	962	21	49	22	21	15	15	13	13	21	21	22	22	28.2	32.3	35.6	-1	-1	-1
1/10/2019	3:11:13 PM	2	963	21	49	22	21	15	15	13	13	21	22	21	22	28.2	32.3	35.6	-1	-1	-1
1/10/2019	3:11:13 PM	206	964	21	48	22	21	15	15	13	13	21	21	21	22	28.2	32.3	35.6	-1	-1	-1
1/10/2019	3:11:13 PM	409	965	21	48	22	21	15	15	13	13	21	21	21	22	28.2	32.3	35.6	-1	-1	-1
1/10/2019	3:11:13 PM	612	966	20	49	21	21	14	15	13	13	21	21	21	22	28.2	32.3	35.6	-1	-1	-1
1/10/2019	3:11:13 PM	815	967	20	49	21	21	14	15	13	13	21	21	21	22	28.2	32.3	35.6	-1	-1	-1
1/10/2019	3:11:14 PM	2	968	21	48	22	21	15	15	13	13	21	22	21	22	28.2	32.3	35.6	-1	-1	-1
1/10/2019	3:11:14 PM	206	969	21	49	22	21	15	14	13	13	21	21	21	22	28.2	32.3	35.6	-1	-1	-1
1/10/2019	3:11:14 PM	409	970	21	50	22	21	15	15	13	13	21	21	22	22	28.2	32.3	35.6	-1	-1	-1
1/10/2019	3:11:14 PM	612	971	20	49	21	21	14	15	13	13	21	21	22	22	28.2	32.3	35.6	-1	-1	-1
1/10/2019	3:11:14 PM	815	972	20	49	21	21	14	15	13	13	21	21	21	22	28.2	32.3	35.6	-1	-1	-1
1/10/2019	3:11:15 PM	2	973	21	50	22	21	15	15	13	13	21	22	21	22	28.2	32.3	35.6	-1	-1	-1
1/10/2019	3:11:15 PM	206	974	21	49	22	21	15	15	14	13	21	21	22	22	28.2	32.3	35.6	-1	-1	-1
1/10/2019	3:11:15 PM	409	975	20	49	22	21	15	15	13	13	21	21	22	22	28.2	32.3	35.6	-1	-1	-1
1/10/2019	3:11:15 PM	612	976	21	49	22	21	15	15	13	13	21	21	21	22	28.2	32.3	35.6	-1	-1	-1
1/10/2019	3:11:15 PM	815	977	20	50	22	21	15	15	13	13	21	21	21	22	28.2	32.3	35.6	-1	-1	-1
1/10/2019	3:11:16 PM	2	978	21	49	22	21	14	15	13	13	21	22	21	22	28.2	32.3	35.6	-1	-1	-1
1/10/2019	3:11:16 PM	206	979	21	49	22	21	15	15	13	13	21	21	21	22	28.2	32.3	35.6	-1	-1	-1
1/10/2019	3:11:16 PM	409	980	21	49	22	21	15	15	14	13	21	21	21	22	28.2	32.3	35.6	-1	-1	-1
1/10/2019	3:11:16 PM	612	981	20	49	21	21	14	15	13	13	21	21	22	22	28.2	32.3	35.6	-1	-1	-1
1/10/2019	3:11:16 PM	815	982	21	49	22	21	14	15	13	13	20	22	21	22	28.2	32.3	35.6	-1	-1	-1
1/10/2019	3:11:17 PM	2	983	21	50	22	21	15	15	13	13	21	21	22	22	28.2	32.3	35.6	-1	-1	-1
1/10/2019	3:11:17 PM	206	984	20	50	21	21	14	16	13	13	21	21	22	22	28.2	32.3	35.6	-1	-1	-1
1/10/2019	3:11:17 PM	409	985	21	51	22	21	15	15	13	13	21	22	21	22	28.2	32.3	35.6	-1	-1	-1
1/10/2019	3:11:17 PM	612	986	21	50	22	21	14	15	13	13	21	21	21	22	28.2	32.3	35.6	-1	-1	-1
1/10/2019	3:11:17 PM	815	987	21	50	22	21	15	15	13	13	21	21	21	22	28.2	32.3	35.6	-1	-1	-1
1/10/2019	3:11:18 PM	2	988	20	50	22	21	15	15	13	13	21	21	22	22	28.2	32.3	35.6	-1	-1	-1
1/10/2019	3:11:18 PM	206	989	21	49	21	21	14	15	13	13	21	22	21	22	28.2	32.3	35.6	-1	-1	-1
1/10/2019	3:11:18 PM	409	990	21	49	22	21	15	15	13	13	21	22	21	22	28.2	32.2	36.9	-1	-1	-1
1/10/2019	3:11:18 PM	612	991	21	49	22	21	15	15	14	13	21	21	21	22	28.2	32.2	36.9	-1	-1	-1
1/10/2019	3:11:18 PM	815	992	20	50	21	21	14	15	13	13	21	21	21	22	28.2	32.2	36.9	-1	-1	-1
1/10/2019	3:11:19 PM	2	993	21	49	22	21	15	15	13	13	21	22	21	22	28.2	32.2	36.9	-1	-1	-1
1/10/2019	3:11:19 PM	206	994	21	49	22	21	15	15	13	13	21	21	21	22	28.2	32.2	36.9	-1	-1	-1
1/10/2019	3:11:19 PM	409	995	21	49	22	21	15	15	14	13	21	21	22	22	28.2	32.2	36.9	-1	-1	-1
1/10/2019	3:11:19 PM	612	996	20	49	21	21	14	15	13	13	21	21	21	22	28.2	32.2	36.9	-1	-1	-1
1/10/2019	3:11:19 PM	815	997	21	49	21	21	14	15	13	13	21	22	21	22	28.2	32.2	36.9	-1	-1	-1
1/10/2019	3:11:20 PM	2	998	21	49	22	21	15	15	13	13	21	22	21	22	28.2	32.2	36.9	-1	-1	-1
1/10/2019	3:11:20 PM	206	999	21	49	22	21	15	15	13	13	21	21	22	22	28.2	32.2	36.9	-1	-1	-1
1/10/2019	3:11:20 PM	409	1000	21	49	22	21	14	15	13	13	21	22	21	22	28.2	32.2	36.9	-1	-1	-1
1/10/2019	3:11:20 PM	612	1001	21	49	21	21	14	15	13	13	21	22	21	22	28.2	32.2	36.9	-1	-1	-1
1/10/2019	3:11:20 PM	815	1002	21	49	22	21	15	15	13	13	20	21	21	22	28.2	32.2	36.9	-1	-1	-1
1/10/2019	3:11:21 PM	2	1003	20	49	22	21	15	15	13	13	21	21	22	22	28.2	32.2	36.9	-1	-1	-1
1/10/2019	3:11:21 PM	206	1004	21	49	21	21	14	15	13	13	21	21	21	22	28.2	32.2	36.9	-1	-1	-1
1/10/2019	3:11:21 PM	409	1005	20	50	22	21	14	15	13	13	21	22	22	22	28.2	32.2	36.9	-1	-1	-1
1/10/2019	3:11:21 PM	612	1006	21	49	21	21	14	15	13	13	21	22	21	22	28.2	32.2	36.9	-1	-1	-1
1/10/2019	3:11:21 PM	815	1007	21	49	22	21	15	15	13	13	21	22	21	22	28.2	32.2	36.9	-1	-1	-1
1/10/2019	3:11:22 PM	2	1008	21	49	22	21	14	15	13	13	21	21	21	22	28.2	32.2	36.9	-1	-1	-1
1/10/2019	3:11:22 PM	206	1009	21	49	21	21	14	15	13	13	21	22	21	22	28.2	32.2	36.9	-1	-1	-1
1/10/2019	3:11:22 PM	409	1010	21	50	22	21	15	15	13	13	21	22	21	22	28.2	32.2	36.9	-1	-1	-1
1/10/2019	3:11:22 PM	612	1011	21	50	22	21	15	15	14	13	21	21	21	22	28.2	32.2	36.9	-1	-1	-1
1/10/2019	3:11:22 PM	815	1012	20	49	21	21	14	15	13	13	21	21	21	22	28.2	32.2	36.9	-1	-1	-1
1/10/2019	3:11:23 PM	2	1013	21	49	22	21	14	15	13	13	21	22	21	22	28.2	32.2	36.9	-1	-1	-1
1/10/2019	3:11:23 PM	206	1014	21	49	22	21	15	15	13	13	21	21	21	22	28.2	32.2	36.9	-1	-1	-1
1/10/2019	3:11:23 PM	409	1015	21	49	22	21	15	15	13	13	21	21	22	22	28.2	32.2	36.9	-1	-1	-1
1/10/2019	3:11:23 PM	612	1016	20	49	21	21	14	15	13	13	21	21	22	22	28.2	32.2	36.9	-1	-1	-1
1/10/2019	3:11:23 PM	815	1017	20	49	21	21	14	15	13	13	21	22	21	22	28.2	32.2	36.9	-1	-1	-1
1/10/2019	3:11:24 PM	2	1018	21	49	22	21	15	15	13	13	21	21	21	22	28.2	32.2	36.9	-1	-1	-1
1/10/2019	3:11:24 PM	206	1019	21	48	22	21	15	15	13	13	21	21	21	22	28.2	32.2	36.9	-1	-1	-1
1/10/2019	3:11:24 PM	409	1020	21	49	22	21	15	15	13	13	21	21	22	22	28.2	32.2	36.9	-1	-1	-1
1/10/2019	3:11:24 PM	612	1021	20	48	21	21	15	15	13	13	21	21	22	22	28.2	32.2	36.9	-1	-1	-1
1/10/2019	3:11:24 PM	815	1022	21	48	21	21	14	15	13	13	21	22	21	22	28.2	32.2	36.9	-1	-1	-1
1/10/2019	3:11:25 PM	2	1023	21	48	22	21	15	15	13	13	21	21	21	22	28.2	32.2	36.9	-1	-1	-1
1/10/2019	3:11:25 PM	206	1024	21	49	22	21	15	15	13	13	21	21	21	22	28.2	32.2	36.9	-1	-1	-1
1/10/2019	3:11:25 PM	409	1025	20	49	21	21	15	15	13	13	21	21	22	22	28.2	32.2	36.9	-1	-1	-1
1/10/2019	3:11:25 PM	612	1026	20	48	21	21	14	15	13	13	21	21	21	22	28.2	32.2	36.9	-1	-1	-1
1/10/2019	3:11:25 PM	815	1027	21	48	22	21	14	15	13	13	21	22	21	22	28.2	32.2	36.9	-1	-1	-1
1/10/2019	3:11:26 PM	2	1028	21	48	22	21	15	15	13	13	21	21	21	22	28.2	32.2	36.9	-1	-1	-1
1/10/2019	3:11:26 PM	206	1029	21	48	21	21	14	15	14	13	21	21	22	22	28.2	32.2	36.9	-1	-1	-1
1/10/2019	3:11:26 PM	409	1030	20	49	21	21	15	15	13	13	21	21	21	22	28.2	32.2	36.9	-1	-1	-1
1/10/2019	3:11:26 PM	627	1031	20	48	21	21	14	15	13	13	21	21	21	22	28.2	32.2	36.9	-1	-1	-1
1/10/2019	3:11:26 PM	815	1032	21	48	22	21	14	15	13	13	21	22	21	22	28.2	32.1	79.9	-1	-1	-1
1/10/2019	3:11:27 PM	2	1033	21	48	22	21	15	15	13	13	21	21	21	22	28.2	32.1	79.9	-1	-1	-1
1/10/2019	3:11:27 PM	206	1034	21	48	21	21	15	15	13	13	21	21	21	22	28.2	32.1	79.9	-1	-1	-1
1/10/2019	3:11:27 PM	409	1035	21	48	22	21	15	15	13	13	21	21	22	22	28.2	32.1	79.9	-1	-1	-1
1/10/2019	3:11:27 PM	612	1036	21	49	21	21	15	15	13	13	21	21	22	22	28.2	32.1	79.9	-1	-1	-1
1/10/2019	3:11:27 PM	815	1037	20	49	22	21	15	15	13	13	21	21	22	22	28.2	32.1	79.9	-1	-1	-1
1/10/2019	3:11:28 PM	2	1038	21	48	22	21	15	15	13	13	21	22	21	22	28.2	32.1	79.9	-1	-1	-1
1/10/2019	3:11:28 PM	206	1039	20	48	21	21	14	15	13	13	21	21	21	22	28.2	32.1	79.9	-1	-1	-1
1/10/2019	3:11:28 PM	409	1040	21	49	22	21	15	15	13	13	21	22	22	22	28.2	32.1	79.9	-1	-1	-1
1/10/2019	3:11:28 PM	612	1041	21	48	22	21	15	15	13	13	21	21	21	22	28.2	32.1	79.9	-1	-1	-1
1/10/2019	3:11:28 PM	815	1042	20	48	22	21	15	15	14	13	21	21	22	22	28.2	32.1	79.9	-1	-1	-1
1/10/2019	3:11:29 PM	2	1043	21	48	22	21	15	15	13	13	21	22	21	22	28.2	32.1	79.9	-1	-1	-1
1/10/2019	3:11:29 PM	206	1044	21	48	22	21	14	15	13	13	21	21	21	22	28.2	32.1	79.9	-1	-1	-1
1/10/2019	3:11:29 PM	409	1045	20	48	21	21	15	15	13	13	21	21	22	22	28.2	32.1	79.9	-1	-1	-1
1/10/2019	3:11:29 PM	612	1046	21	48	22	21	15	15	13	13	21	22	21	22	28.2	32.1	79.9	-1	-1	-1
1/10/2019	3:11:29 PM	815	1047	21	48	22	21	15	15	13	13	21	21	22	22	28.2	32.1	79.9	-1	-1	-1
1/10/2019	3:11:30 PM	2	1048	21	48	22	21	14	15	13	13	21	21	21	22	28.2	32.1	79.9	-1	-1	-1
1/10/2019	3:11:30 PM	206	1049	21	47	22	21	14	15	13	13	21	21	21	22	28.2	32.1	79.9	-1	-1	-1
1/10/2019	3:11:30 PM	409	1050	21	48	22	21	15	15	13	13	21	21	22	22	28.2	32.1	79.9	-1	-1	-1
1/10/2019	3:11:30 PM	612	1051	20	48	21	21	14	15	13	13	21	21	21	22	28.2	32.1	79.9	-1	-1	-1
1/10/2019	3:11:30 PM	815	1052	21	48	22	21	14	15	13	13	21	22	21	22	28.2	32.1	79.9	-1	-1	-1
1/10/2019	3:11:31 PM	2	1053	21	48	22	21	15	15	13	13	21	21	21	22	28.2	32.1	79.9	-1	-1	-1
1/10/2019	3:11:31 PM	206	1054	20	48	21	21	14	15	13	13	21	21	21	22	28.2	32.1	79.9	-1	-1	-1
1/10/2019	3:11:31 PM	409	1055	21	48	22	21	15	15	14	13	21	22	21	22	28.2	32.1	79.9	-1	-1	-1
1/10/2019	3:11:31 PM	612	1056	21	48	22	21	15	15	13	13	21	21	21	22	28.2	32.1	79.9	-1	-1	-1
1/10/2019	3:11:31 PM	801	1057	21	48	21	21	15	15	13	13	21	22	21	22	28.2	32.1	79.9	-1	-1	-1
1/10/2019	3:11:32 PM	4	1058	21	48	22	21	15	15	13	13	21	22	21	22	28.2	32.1	79.9	-1	-1	-1
1/10/2019	3:11:32 PM	207	1059	21	48	22	21	14	15	13	13	21	21	21	22	28.2	32.1	79.9	-1	-1	-1
1/10/2019	3:11:32 PM	411	1060	20	48	21	21	15	15	13	13	21	22	22	22	28.2	32.1	79.9	-1	-1	-1
1/10/2019	3:11:32 PM	614	1061	21	48	22	21	15	15	13	13	21	22	21	22	28.2	32.1	79.9	-1	-1	-1
1/10/2019	3:11:32 PM	801	1062	21	48	22	21	15	15	13	13	21	21	21	22	28.2	32.1	79.9	-1	-1	-1
1/10/2019	3:11:33 PM	4	1063	20	49	21	21	14	15	13	13	21	22	21	22	28.2	32.1	79.9	-1	-1	-1
1/10/2019	3:11:33 PM	207	1064	20	49	21	21	14	15	13	13	21	22	21	22	28.2	32.1	79.9	-1	-1	-1
1/10/2019	3:11:33 PM	411	1065	21	48	22	21	15	15	13	13	21	22	21	22	28.2	32.1	79.9	-1	-1	-1
1/10/2019	3:11:33 PM	614	1066	21	48	22	21	15	15	13	13	21	21	22	22	28.2	32.1	79.9	-1	-1	-1
1/10/2019	3:11:33 PM	801	1067	21	48	22	21	15	15	13	13	21	22	21	22	28.2	32.1	79.9	-1	-1	-1
1/10/2019	3:11:34 PM	4	1068	21	48	22	21	15	15	13	13	21	22	21	22	28.2	32.1	79.9	-1	-1	-1
1/10/2019	3:11:34 PM	207	1069	21	48	22	21	15	15	13	13	21	22	21	22	28.2	32.1	79.9	-1	-1	-1
1/10/2019	3:11:34 PM	411	1070	20	48	22	21	15	16	14	13	21	22	21	22	28.2	32.1	79.9	-1	-1	-1
1/10/2019	3:11:34 PM	614	1071	21	48	22	21	14	15	13	13	21	22	21	22	28.2	32.1	79.9	-1	-1	-1
1/10/2019	3:11:34 PM	801	1072	21	49	22	21	15	15	13	13	21	21	22	22	28.2	32.1	79.9	-1	-1	-1
1/10/2019	3:11:35 PM	4	1073	20	49	21	21	14	15	13	13	21	22	21	22	28.2	32.1	79.9	-1	-1	-1
1/10/2019	3:11:35 PM	207	1074	21	49	22	21	14	15	13	13	21	21	21	22	28.2	32.0	74.1	-1	-1	-1
1/10/2019	3:11:35 PM	411	1075	21	49	22	21	15	15	13	13	21	22	21	22	28.2	32.0	74.1	-1	-1	-1
1/10/2019	3:11:35 PM	614	1076	20	49	21	21	14	15	13	13	21	22	22	22	28.2	32.0	74.1	-1	-1	-1
1/10/2019	3:11:35 PM	817	1077	21	49	21	21	14	15	13	13	21	22	21	22	28.2	32.0	74.1	-1	-1	-1
1/10/2019	3:11:36 PM	4	1078	21	49	22	21	15	15	13	13	21	21	21	22	28.2	32.0	74.1	-1	-1	-1
1/10/2019	3:11:36 PM	207	1079	20	50	21	21	14	15	13	13	21	21	21	22	28.2	32.0	74.1	-1	-1	-1
1/10/2019	3:11:36 PM	411	1080	21	49	22	21	14	15	14	13	21	22	21	22	28.2	32.0	74.1	-1	-1	-1
1/10/2019	3:11:36 PM	614	1081	21	49	22	21	14	15	13	13	21	22	21	22	28.2	32.0	74.1	-1	-1	-1
1/10/2019	3:11:36 PM	801	1082	20	49	22	21	15	15	13	13	21	21	22	22	28.2	32.0	74.1	-1	-1	-1
1/10/2019	3:11:37 PM	4	1083	20	49	21	21	14	15	13	13	21	21	21	22	28.2	32.0	74.1	-1	-1	-1
1/10/2019	3:11:37 PM	207	1084	21	49	21	21	14	15	13	13	20	22	21	22	28.2	32.0	74.1	-1	-1	-1
1/10/2019	3:11:37 PM	411	1085	21	49	22	21	15	15	13	13	21	22	21	22	28.2	32.0	74.1	-1	-1	-1
1/10/2019	3:11:37 PM	614	1086	21	49	22	21	15	15	13	13	21	21	21	22	28.2	32.0	74.1	-1	-1	-1
1/10/2019	3:11:37 PM	832	1087	21	49	22	21	15	15	13	13	21	21	22	22	28.2	32.0	74.1	-1	-1	-1
1/10/2019	3:11:38 PM	4	1088	21	49	22	21	15	15	13	13	21	22	21	22	28.2	32.0	74.1	-1	-1	-1
1/10/2019	3:11:38 PM	207	1089	21	48	22	21	15	15	13	13	21	21	21	22	28.2	32.0	74.1	-1	-1	-1
1/10/2019	3:11:38 PM	411	1090	20	49	22	21	15	15	13	13	21	21	22	22	28.2	32.0	74.1	-1	-1	-1
1/10/2019	3:11:38 PM	614	1091	21	49	21	21	14	15	13	13	21	22	21	22	28.2	32.0	74.1	-1	-1	-1
1/10/2019	3:11:38 PM	801	1092	21	49	22	21	15	15	13	13	21	22	21	22	28.2	32.0	74.1	-1	-1	-1
1/10/2019	3:11:39 PM	4	1093	21	49	22	21	15	15	13	13	21	21	22	22	28.2	32.0	74.1	-1	-1	-1
1/10/2019	3:11:39 PM	207	1094	20	49	21	21	14	15	13	13	21	21	22	22	28.2	32.0	74.1	-1	-1	-1
1/10/2019	3:11:39 PM	411	1095	21	50	21	21	14	15	13	13	21	22	21	22	28.2	32.0	74.1	-1	-1	-1
1/10/2019	3:11:39 PM	614	1096	20	49	21	21	14	15	13	13	21	22	21	22	28.2	32.0	74.1	-1	-1	-1
1/10/2019	3:11:39 PM	801	1097	21	49	22	21	15	15	13	13	21	21	21	22	28.2	32.0	74.1	-1	-1	-1
1/10/2019	3:11:40 PM	4	1098	20	49	22	21	15	15	13	13	21	22	22	22	28.2	32.0	74.1	-1	-1	-1
1/10/2019	3:11:40 PM	207	1099	20	49	21	21	14	15	13	13	21	21	21	22	28.2	32.0	74.1	-1	-1	-1
1/10/2019	3:11:40 PM	411	1100	21	48	22	21	14	15	13	13	21	22	21	22	28.2	32.0	74.1	-1	-1	-1
1/10/2019	3:11:40 PM	614	1101	21	49	22	21	14	15	13	13	20	22	21	22	28.2	32.0	74.1	-1	-1	-1
1/10/2019	3:11:40 PM	801	1102	20	49	21	21	14	15	13	13	21	22	21	22	28.2	32.0	74.1	-1	-1	-1
1/10/2019	3:11:41 PM	4	1103	21	49	21	21	14	15	13	13	21	22	21	22	28.2	32.0	74.1	-1	-1	-1
1/10/2019	3:11:41 PM	207	1104	21	49	22	21	15	15	13	13	21	22	21	22	28.2	32.0	74.1	-1	-1	-1
1/10/2019	3:11:41 PM	411	1105	20	49	21	21	14	15	13	13	21	21	22	22	28.2	32.0	74.1	-1	-1	-1
1/10/2019	3:11:41 PM	614	1106	21	49	21	21	14	15	13	13	21	22	21	22	28.2	32.0	74.1	-1	-1	-1
1/10/2019	3:11:41 PM	801	1107	21	49	22	21	15	15	13	13	21	22	21	22	28.2	32.0	74.1	-1	-1	-1
1/10/2019	3:11:42 PM	4	1108	20	49	21	21	15	15	13	13	21	21	22	22	28.2	32.0	74.1	-1	-1	-1
1/10/2019	3:11:42 PM	207	1109	20	49	21	21	14	15	13	13	21	21	21	22	28.2	32.0	74.1	-1	-1	-1
1/10/2019	3:11:42 PM	411	1110	21	49	22	21	15	15	13	13	21	22	21	22	28.2	32.0	74.1	-1	-1	-1
1/10/2019	3:11:42 PM	614	1111	21	49	22	21	15	15	13	13	21	21	21	22	28.2	32.0	74.1	-1	-1	-1
1/10/2019	3:11:42 PM	801	1112	21	50	22	21	15	15	13	13	21	22	21	22	28.2	32.0	74.1	-1	-1	-1
1/10/2019	3:11:43 PM	4	1113	21	50	22	21	15	15	13	13	21	22	21	22	28.2	32.0	74.1	-1	-1	-1
1/10/2019	3:11:43 PM	207	1114	21	50	22	21	15	15	13	13	21	22	21	22	28.2	32.0	74.1	-1	-1	-1
1/10/2019	3:11:43 PM	411	1115	20	49	22	21	15	15	14	13	21	21	22	22	28.2	32.0	74.1	-1	-1	-1
1/10/2019	3:11:43 PM	614	1116	20	49	21	21	14	15	13	13	21	22	21	22	28.2	31.9	60.0	-1	-1	-1
1/10/2019	3:11:43 PM	801	1117	21	49	22	21	15	15	13	13	21	22	21	22	28.2	31.9	60.0	-1	-1	-1
1/10/2019	3:11:44 PM	4	1118	21	49	22	21	15	15	13	13	21	21	22	22	28.2	31.9	60.0	-1	-1	-1
1/10/2019	3:11:44 PM	207	1119	20	49	21	21	14	15	13	13	21	21	21	22	28.2	31.9	60.0	-1	-1	-1
1/10/2019	3:11:44 PM	411	1120	21	49	22	21	14	15	13	13	21	22	21	22	28.2	31.9	60.0	-1	-1	-1
1/10/2019	3:11:44 PM	614	1121	21	49	22	21	15	15	13	13	21	22	21	22	28.2	31.9	60.0	-1	-1	-1
1/10/2019	3:11:44 PM	801	1122	20	49	22	21	14	15	13	13	21	22	22	22	28.2	31.9	60.0	-1	-1	-1
1/10/2019	3:11:45 PM	4	1123	21	49	22	21	14	15	13	13	21	22	21	22	28.2	31.9	60.0	-1	-1	-1
1/10/2019	3:11:45 PM	207	1124	21	49	21	21	14	15	13	13	21	21	21	22	28.2	31.9	60.0	-1	-1	-1
1/10/2019	3:11:45 PM	411	1125	21	49	22	21	15	15	13	13	21	21	21	22	28.2	31.9	60.0	-1	-1	-1
1/10/2019	3:11:45 PM	614	1126	20	49	21	21	14	15	13	13	21	21	22	22	28.2	31.9	60.0	-1	-1	-1
1/10/2019	3:11:45 PM	801	1127	21	48	21	21	14	15	13	13	21	22	21	22	28.2	31.9	60.0	-1	-1	-1
1/10/2019	3:11:46 PM	4	1128	21	48	22	21	15	15	13	13	21	21	21	22	28.2	31.9	60.0	-1	-1	-1
1/10/2019	3:11:46 PM	207	1129	21	47	21	21	15	15	13	13	21	21	21	22	28.2	31.9	60.0	-1	-1	-1
1/10/2019	3:11:46 PM	411	1130	20	48	22	21	15	15	13	13	21	21	22	22	28.2	31.9	60.0	-1	-1	-1
1/10/2019	3:11:46 PM	614	1131	20	47	21	21	14	15	13	13	21	21	21	22	28.2	31.9	60.0	-1	-1	-1
1/10/2019	3:11:46 PM	801	1132	21	48	22	21	15	15	13	13	21	21	21	22	28.2	31.9	60.0	-1	-1	-1
1/10/2019	3:11:47 PM	4	1133	21	48	22	21	15	15	14	13	21	22	21	22	28.2	31.9	60.0	-1	-1	-1
1/10/2019	3:11:47 PM	207	1134	21	48	22	21	15	15	13	13	21	21	22	22	28.2	31.9	60.0	-1	-1	-1
1/10/2019	3:11:47 PM	411	1135	20	49	22	21	15	15	14	13	21	22	21	22	28.2	31.9	60.0	-1	-1	-1
1/10/2019	3:11:47 PM	614	1136	21	48	22	21	14	15	13	13	21	22	21	22	28.2	31.9	60.0	-1	-1	-1
1/10/2019	3:11:47 PM	801	1137	21	48	21	21	15	15	13	13	21	22	21	22	28.2	31.9	60.0	-1	-1	-1
1/10/2019	3:11:48 PM	4	1138	20	48	21	21	15	15	13	13	21	22	22	22	28.2	31.9	60.0	-1	-1	-1
1/10/2019	3:11:48 PM	207	1139	21	48	21	21	15	15	13	13	21	22	21	22	28.2	31.9	60.0	-1	-1	-1
1/10/2019	3:11:48 PM	411	1140	21	49	22	21	15	15	13	13	21	22	21	22	28.2	31.9	60.0	-1	-1	-1
1/10/2019	3:11:48 PM	614	1141	21	49	22	21	15	15	13	13	21	21	21	22	28.2	31.9	60.0	-1	-1	-1
1/10/2019	3:11:48 PM	801	1142	20	49	21	21	14	15	13	13	21	21	21	22	28.2	31.9	60.0	-1	-1	-1
1/10/2019	3:11:49 PM	4	1143	21	48	22	21	15	15	12	13	21	22	21	22	28.2	31.9	60.0	-1	-1	-1
1/10/2019	3:11:49 PM	207	1144	21	48	22	21	15	15	13	13	21	21	21	22	28.2	31.9	60.0	-1	-1	-1
1/10/2019	3:11:49 PM	411	1145	21	48	22	21	15	15	13	13	21	21	21	22	28.2	31.9	60.0	-1	-1	-1
1/10/2019	3:11:49 PM	614	1146	20	48	21	21	14	15	13	13	21	21	22	22	28.2	31.9	60.0	-1	-1	-1
1/10/2019	3:11:49 PM	801	1147	21	48	21	21	14	15	13	13	21	21	21	22	28.2	31.9	60.0	-1	-1	-1
1/10/2019	3:11:50 PM	4	1148	21	48	22	21	15	15	13	13	21	22	21	22	28.2	31.9	60.0	-1	-1	-1
1/10/2019	3:11:50 PM	207	1149	21	49	22	21	15	14	13	13	21	21	21	22	28.2	31.9	60.0	-1	-1	-1
1/10/2019	3:11:50 PM	411	1150	21	48	22	21	15	15	13	13	21	21	21	22	28.2	31.9	60.0	-1	-1	-1
1/10/2019	3:11:50 PM	614	1151	20	48	21	21	14	15	13	13	21	21	21	22	28.2	31.9	60.0	-1	-1	-1
1/10/2019	3:11:50 PM	801	1152	21	48	21	21	14	15	13	13	20	22	21	22	28.2	31.9	60.0	-1	-1	-1
1/10/2019	3:11:51 PM	4	1153	21	47	22	21	15	15	13	13	21	22	21	22	28.2	31.9	60.0	-1	-1	-1
1/10/2019	3:11:51 PM	207	1154	21	47	22	21	15	15	14	13	21	21	21	22	28.2	31.9	60.0	-1	-1	-1
1/10/2019	3:11:51 PM	411	1155	21	48	22	21	15	15	13	13	21	21	21	22	28.2	31.9	60.0	-1	-1	-1
1/10/2019	3:11:51 PM	614	1156	20	47	21	21	14	15	13	13	21	22	22	22	28.2	31.9	60.0	-1	-1	-1
1/10/2019	3:11:51 PM	801	1157	21	48	21	21	15	15	13	13	21	22	21	22	28.2	31.9	60.0	-1	-1	-1
1/10/2019	3:11:52 PM	4	1158	21	48	22	21	15	15	13	13	21	22	21	22	28.2	31.9	60.0	-1	-1	-1
1/10/2019	3:11:52 PM	207	1159	21	48	22	21	15	15	13	13	21	21	22	22	28.2	31.9	60.0	-1	-1	-1
1/10/2019	3:11:52 PM	411	1160	20	48	22	21	15	15	13	13	21	22	22	22	28.2	31.9	60.0	-1	-1	-1
1/10/2019	3:11:52 PM	614	1161	20	48	21	21	14	15	13	13	21	21	22	22	28.2	31.9	60.0	-1	-1	-1
1/10/2019	3:11:52 PM	801	1162	21	47	22	21	14	15	13	13	21	22	21	22	28.2	31.9	60.0	-1	-1	-1
1/10/2019	3:11:53 PM	4	1163	21	47	22	21	14	15	13	13	21	22	21	22	28.2	31.9	60.0	-1	-1	-1
1/10/2019	3:11:53 PM	207	1164	21	47	22	21	15	15	13	13	21	22	21	22	28.2	31.9	60.0	-1	-1	-1
1/10/2019	3:11:53 PM	411	1165	21	48	22	21	15	15	13	13	21	22	21	22	28.2	31.9	60.0	-1	-1	-1
1/10/2019	3:11:53 PM	614	1166	20	48	21	21	15	15	13	13	21	21	21	22	28.2	31.9	60.0	-1	-1	-1
1/10/2019	3:11:53 PM	801	1167	21	48	22	21	15	15	13	13	21	21	21	22	28.2	31.9	60.0	-1	-1	-1
1/10/2019	3:11:54 PM	4	1168	20	48	21	21	15	15	13	13	21	22	21	22	28.2	31.9	60.0	-1	-1	-1
1/10/2019	3:11:54 PM	207	1169	20	48	21	21	14	15	13	13	21	22	21	22	28.2	31.9	60.0	-1	-1	-1
1/10/2019	3:11:54 PM	411	1170	21	48	22	21	15	15	13	13	21	22	21	22	28.2	31.9	60.0	-1	-1	-1
1/10/2019	3:11:54 PM	614	1171	21	48	22	21	15	15	13	13	21	21	21	22	28.2	31.9	60.0	-1	-1	-1
1/10/2019	3:11:54 PM	801	1172	21	48	21	21	14	15	13	13	21	21	21	22	28.2	31.9	60.0	-1	-1	-1
1/10/2019	3:11:55 PM	4	1173	21	48	22	21	14	15	13	13	21	22	21	22	28.2	31.9	60.0	-1	-1	-1
1/10/2019	3:11:55 PM	207	1174	21	48	22	21	15	15	13	13	21	21	21	22	28.2	31.9	60.0	-1	-1	-1
1/10/2019	3:11:55 PM	411	1175	20	48	21	21	15	15	13	13	21	21	21	22	28.2	31.9	60.0	-1	-1	-1
1/10/2019	3:11:55 PM	614	1176	21	48	21	21	15	15	13	13	21	22	21	22	28.2	31.9	60.0	-1	-1	-1
1/10/2019	3:11:55 PM	801	1177	21	48	22	21	15	15	14	13	21	21	21	22	28.2	31.9	60.0	-1	-1	-1
1/10/2019	3:11:56 PM	4	1178	20	49	21	21	14	15	13	13	21	21	21	22	28.2	31.9	60.0	-1	-1	-1
1/10/2019	3:11:56 PM	207	1179	20	50	21	21	14	15	13	13	21	22	21	22	28.2	31.9	60.0	-1	-1	-1
1/10/2019	3:11:56 PM	411	1180	21	49	22	21	15	15	13	13	21	22	21	22	28.2	31.9	60.0	-1	-1	-1
1/10/2019	3:11:56 PM	614	1181	21	48	22	21	15	15	13	13	21	22	21	22	28.2	31.9	60.0	-1	-1	-1
1/10/2019	3:11:56 PM	801	1182	20	48	21	21	14	15	13	13	21	21	21	22	28.2	31.9	60.0	-1	-1	-1
1/10/2019	3:11:57 PM	4	1183	21	47	21	21	14	15	13	13	21	22	21	22	28.2	31.9	60.0	-1	-1	-1
1/10/2019	3:11:57 PM	207	1184	21	47	22	21	15	15	13	13	21	21	21	22	28.2	31.9	60.0	-1	-1	-1
1/10/2019	3:11:57 PM	411	1185	21	48	22	21	15	15	13	13	21	21	22	22	28.2	31.9	60.0	-1	-1	-1
1/10/2019	3:11:57 PM	614	1186	20	48	21	21	15	15	13	13	21	22	22	22	28.2	31.9	60.0	-1	-1	-1
1/10/2019	3:11:57 PM	801	1187	21	47	22	21	15	15	13	13	21	22	21	22	28.2	31.9	60.0	-1	-1	-1
1/10/2019	3:11:58 PM	4	1188	21	47	22	21	15	15	13	13	21	21	21	22	28.2	31.9	60.0	-1	-1	-1
1/10/2019	3:11:58 PM	207	1189	21	48	22	21	15	15	13	13	21	21	21	22	28.2	31.9	60.0	-1	-1	-1
1/10/2019	3:11:58 PM	411	1190	20	48	21	21	15	15	13	13	21	21	21	22	28.2	31.9	60.0	-1	-1	-1
1/10/2019	3:11:58 PM	614	1191	21	48	22	21	15	15	12	13	21	22	21	22	28.2	31.9	60.0	-1	-1	-1
1/10/2019	3:11:58 PM	801	1192	21	47	22	21	15	15	13	13	21	21	21	22	28.2	31.9	60.0	-1	-1	-1
1/10/2019	3:11:59 PM	4	1193	20	48	22	21	15	15	14	13	21	21	21	22	28.2	31.9	60.0	-1	-1	-1
1/10/2019	3:11:59 PM	207	1194	20	48	21	21	15	15	13	13	21	22	21	22	28.2	31.9	60.0	-1	-1	-1
1/10/2019	3:11:59 PM	411	1195	21	47	21	21	14	15	13	13	21	22	21	22	28.2	31.9	60.0	-1	-1	-1
1/10/2019	3:11:59 PM	614	1196	21	47	22	21	15	15	13	13	21	22	21	22	28.2	31.9	60.0	-1	-1	-1
1/10/2019	3:11:59 PM	801	1197	21	47	22	21	15	15	13	13	21	22	21	22	28.2	31.9	60.0	-1	-1	-1
1/10/2019	3:12:00 PM	4	1198	20	47	22	21	15	15	14	13	21	21	21	22	28.2	31.9	60.0	-1	-1	-1
1/10/2019	3:12:00 PM	207	1199	21	48	21	21	14	15	13	13	21	21	21	22	28.2	31.9	60.0	-1	-1	-1
1/10/2019	3:12:00 PM	411	1200	21	47	21	21	14	15	13	13	21	22	21	22	28.3	31.9	59.6	-1	-1	-1
1/10/2019	3:12:00 PM	614	1201	21	48	22	21	15	15	13	13	21	22	21	22	28.3	31.9	59.6	-1	-1	-1
1/10/2019	3:12:00 PM	801	1202	21	48	22	21	15	15	14	13	21	21	21	22	28.3	31.9	59.6	-1	-1	-1
1/10/2019	3:12:01 PM	4	1203	20	48	21	21	14	15	14	13	21	21	21	22	28.3	31.9	59.6	-1	-1	-1
1/10/2019	3:12:01 PM	207	1204	21	48	21	21	14	15	13	13	21	21	21	22	28.3	31.9	59.6	-1	-1	-1
1/10/2019	3:12:01 PM	411	1205	21	47	21	21	14	15	13	13	21	22	21	22	28.3	31.9	59.6	-1	-1	-1
1/10/2019	3:12:01 PM	614	1206	21	47	22	21	15	15	13	13	21	22	21	22	28.3	31.9	59.6	-1	-1	-1
1/10/2019	3:12:01 PM	801	1207	20	48	22	21	15	15	14	13	21	21	22	22	28.3	31.9	59.6	-1	-1	-1
1/10/2019	3:12:02 PM	4	1208	20	48	21	21	14	15	13	13	21	21	21	22	28.3	31.9	59.6	-1	-1	-1
1/10/2019	3:12:02 PM	207	1209	20	47	21	21	14	15	13	13	21	22	21	22	28.3	31.9	59.6	-1	-1	-1
1/10/2019	3:12:02 PM	411	1210	21	48	21	21	15	15	13	13	21	22	21	22	28.3	31.9	59.6	-1	-1	-1
1/10/2019	3:12:02 PM	614	1211	21	48	22	21	15	15	14	13	21	22	21	22	28.3	31.9	59.6	-1	-1	-1
1/10/2019	3:12:02 PM	801	1212	21	48	22	21	15	15	13	13	21	21	21	22	28.3	31.9	59.6	-1	-1	-1
1/10/2019	3:12:03 PM	4	1213	20	48	21	21	14	15	13	13	21	21	22	22	28.3	31.9	59.6	-1	-1	-1
1/10/2019	3:12:03 PM	207	1214	20	48	21	21	14	15	13	13	21	22	21	22	28.3	31.9	59.6	-1	-1	-1
1/10/2019	3:12:03 PM	411	1215	21	47	21	21	15	15	13	13	21	22	21	22	28.3	31.9	59.6	-1	-1	-1
1/10/2019	3:12:03 PM	614	1216	21	47	22	21	15	15	13	13	21	22	21	22	28.3	31.9	59.6	-1	-1	-1
1/10/2019	3:12:03 PM	801	1217	21	48	22	21	15	15	14	13	21	21	21	22	28.3	31.9	59.6	-1	-1	-1
1/10/2019	3:12:04 PM	4	1218	20	48	21	21	14	15	13	13	21	21	21	22	28.3	31.9	59.6	-1	-1	-1
1/10/2019	3:12:04 PM	207	1219	21	48	21	21	14	15	13	13	21	21	21	22	28.3	31.9	59.6	-1	-1	-1
1/10/2019	3:12:04 PM	411	1220	21	48	21	21	14	15	13	13	21	22	21	22	28.3	31.9	59.6	-1	-1	-1
1/10/2019	3:12:04 PM	614	1221	21	48	22	21	15	15	13	13	21	22	21	22	28.3	31.9	59.6	-1	-1	-1
1/10/2019	3:12:04 PM	801	1222	21	48	22	21	15	15	13	13	21	21	21	22	28.3	31.9	59.6	-1	-1	-1
1/10/2019	3:12:05 PM	4	1223	20	48	22	21	15	15	13	13	21	21	22	22	28.3	31.9	59.6	-1	-1	-1
1/10/2019	3:12:05 PM	207	1224	20	48	21	21	14	15	13	13	21	21	22	22	28.3	31.9	59.6	-1	-1	-1
1/10/2019	3:12:05 PM	411	1225	20	47	21	21	15	15	13	13	21	21	21	22	28.3	31.9	59.6	-1	-1	-1
1/10/2019	3:12:05 PM	614	1226	21	47	21	21	14	15	13	13	21	22	21	22	28.3	31.9	59.6	-1	-1	-1
1/10/2019	3:12:05 PM	801	1227	21	47	22	21	15	15	13	13	21	22	21	22	28.3	31.9	59.6	-1	-1	-1
1/10/2019	3:12:06 PM	4	1228	21	47	22	21	15	15	13	13	21	22	21	22	28.3	31.9	59.6	-1	-1	-1
1/10/2019	3:12:06 PM	207	1229	21	47	22	21	15	15	14	13	21	21	21	22	28.3	31.9	59.6	-1	-1	-1
1/10/2019	3:12:06 PM	411	1230	21	47	22	21	15	15	14	13	21	21	21	22	28.3	31.9	59.6	-1	-1	-1
1/10/2019	3:12:06 PM	614	1231	21	47	22	21	15	15	14	13	22	21	22	22	28.3	31.9	59.6	-1	-1	-1
1/10/2019	3:12:06 PM	812	1232	21	47	21	21	14	15	14	13	21	21	22	22	28.3	31.9	59.6	-1	-1	-1
1/10/2019	3:12:07 PM	0	1233	21	47	22	21	15	14	13	13	21	22	21	22	28.3	31.9	59.6	-1	-1	-1
1/10/2019	3:12:07 PM	203	1234	21	47	22	21	15	15	14	13	21	21	21	22	28.3	31.9	59.6	-1	-1	-1
1/10/2019	3:12:07 PM	406	1235	20	47	21	21	14	15	14	13	21	21	21	22	28.3	31.9	59.6	-1	-1	-1
1/10/2019	3:12:07 PM	609	1236	20	47	21	21	14	15	13	13	21	22	21	22	28.3	31.9	59.6	-1	-1	-1
1/10/2019	3:12:07 PM	812	1237	21	47	21	21	14	15	13	13	21	22	21	22	28.3	31.9	59.6	-1	-1	-1
1/10/2019	3:12:08 PM	0	1238	21	47	22	21	15	15	14	13	21	22	21	22	28.3	31.9	59.6	-1	-1	-1
1/10/2019	3:12:08 PM	203	1239	21	47	22	21	15	15	14	13	21	21	21	22	28.3	31.9	59.6	-1	-1	-1
1/10/2019	3:12:08 PM	406	1240	20	47	21	21	14	15	14	13	21	21	21	22	28.3	31.9	59.6	-1	-1	-1
1/10/2019	3:12:08 PM	609	1241	20	47	21	21	14	15	13	13	21	22	21	22	28.3	31.9	59.6	-1	-1	-1
1/10/2019	3:12:08 PM	812	1242	21	47	21	21	14	15	13	13	21	22	21	22	28.3	31.8	59.9	-1	-1	-1
1/10/2019	3:12:09 PM	0	1243	21	47	22	21	14	15	13	13	21	22	21	22	28.3	31.8	59.9	-1	-1	-1
1/10/2019	3:12:09 PM	203	1244	21	47	22	21	15	15	14	13	22	22	21	22	28.3	31.8	59.9	-1	-1	-1
1/10/2019	3:12:09 PM	406	1245	21	47	22	21	15	15	14	13	21	21	21	22	28.3	31.8	59.9	-1	-1	-1
1/10/2019	3:12:09 PM	609	1246	20	47	21	21	15	15	13	13	22	21	22	22	28.3	31.8	59.9	-1	-1	-1
1/10/2019	3:12:09 PM	812	1247	20	47	21	21	14	15	13	13	21	22	21	22	28.3	31.8	59.9	-1	-1	-1
1/10/2019	3:12:10 PM	0	1248	21	47	22	21	15	15	13	13	21	22	21	22	28.3	31.8	59.9	-1	-1	-1
1/10/2019	3:12:10 PM	203	1249	21	47	22	21	15	15	14	13	21	21	21	22	28.3	31.8	59.9	-1	-1	-1
1/10/2019	3:12:10 PM	406	1250	21	47	21	21	15	14	13	13	21	21	21	22	28.3	31.8	59.9	-1	-1	-1
1/10/2019	3:12:10 PM	609	1251	20	47	21	21	15	15	13	13	21	21	21	22	28.3	31.8	59.9	-1	-1	-1
1/10/2019	3:12:10 PM	812	1252	21	47	21	21	14	15	13	13	21	21	21	22	28.3	31.8	59.9	-1	-1	-1
1/10/2019	3:12:11 PM	0	1253	21	47	21	21	14	15	13	13	21	22	21	22	28.3	31.8	59.9	-1	-1	-1
1/10/2019	3:12:11 PM	203	1254	21	47	22	21	15	15	13	13	21	22	21	22	28.3	31.8	59.9	-1	-1	-1
1/10/2019	3:12:11 PM	406	1255	21	47	21	21	14	15	13	13	21	21	21	22	28.3	31.8	59.9	-1	-1	-1
1/10/2019	3:12:11 PM	613	1256	21	47	22	21	15	15	13	13	21	21	21	22	28.3	31.8	59.9	-1	-1	-1
1/10/2019	3:12:11 PM	800	1257	21	47	22	21	15	15	14	13	21	21	22	22	28.3	31.8	59.9	-1	-1	-1
1/10/2019	3:12:12 PM	3	1258	20	48	22	21	15	15	13	13	21	21	22	22	28.3	31.8	59.9	-1	-1	-1
1/10/2019	3:12:12 PM	206	1259	21	47	21	21	15	15	13	13	21	21	22	22	28.3	31.8	59.9	-1	-1	-1
1/10/2019	3:12:12 PM	409	1260	21	48	21	21	14	15	13	13	21	21	21	22	28.3	31.8	59.9	-1	-1	-1
1/10/2019	3:12:12 PM	613	1261	20	48	21	21	14	15	13	13	21	22	21	22	28.3	31.8	59.9	-1	-1	-1
1/10/2019	3:12:12 PM	800	1262	21	47	22	21	15	15	13	13	21	22	21	22	28.3	31.8	59.9	-1	-1	-1
1/10/2019	3:12:13 PM	3	1263	21	48	22	21	15	15	13	13	21	21	22	22	28.3	31.8	59.9	-1	-1	-1
1/10/2019	3:12:13 PM	206	1264	20	48	21	21	15	16	13	13	21	21	22	22	28.3	31.8	59.9	-1	-1	-1
1/10/2019	3:12:13 PM	409	1265	20	48	21	21	14	15	13	13	21	21	21	22	28.3	31.8	59.9	-1	-1	-1
1/10/2019	3:12:13 PM	613	1266	21	48	22	21	14	15	13	13	21	22	21	22	28.3	31.8	59.9	-1	-1	-1
1/10/2019	3:12:13 PM	800	1267	21	47	22	21	15	15	13	13	21	22	21	22	28.3	31.8	59.9	-1	-1	-1
1/10/2019	3:12:14 PM	3	1268	20	48	22	21	15	14	13	13	21	21	22	22	28.3	31.8	59.9	-1	-1	-1
1/10/2019	3:12:14 PM	206	1269	20	48	22	21	15	15	13	13	21	22	22	22	28.3	31.8	59.9	-1	-1	-1
1/10/2019	3:12:14 PM	425	1270	20	47	21	21	14	15	13	13	21	21	21	22	28.3	31.8	59.9	-1	-1	-1
1/10/2019	3:12:14 PM	613	1271	21	47	22	21	14	15	13	13	21	22	21	22	28.3	31.8	59.9	-1	-1	-1
1/10/2019	3:12:14 PM	800	1272	21	47	22	21	15	15	14	13	21	22	21	22	28.3	31.8	59.9	-1	-1	-1
1/10/2019	3:12:15 PM	3	1273	21	47	22	21	15	15	13	13	21	22	21	22	28.3	31.8	59.9	-1	-1	-1
1/10/2019	3:12:15 PM	206	1274	21	48	22	21	15	15	14	13	21	21	22	22	28.3	31.8	59.9	-1	-1	-1
1/10/2019	3:12:15 PM	409	1275	20	47	21	21	15	15	13	13	21	21	22	22	28.3	31.8	59.9	-1	-1	-1
1/10/2019	3:12:15 PM	613	1276	20	48	21	21	15	15	13	13	21	21	22	22	28.3	31.8	59.9	-1	-1	-1
1/10/2019	3:12:15 PM	800	1277	21	48	21	21	14	15	13	13	21	22	21	22	28.3	31.8	59.9	-1	-1	-1
1/10/2019	3:12:16 PM	3	1278	21	48	22	21	14	15	13	13	21	22	21	22	28.3	31.8	59.9	-1	-1	-1
1/10/2019	3:12:16 PM	206	1279	21	48	22	21	15	15	13	13	21	22	21	22	28.3	31.8	59.9	-1	-1	-1
1/10/2019	3:12:16 PM	409	1280	21	48	22	21	15	15	13	13	21	21	21	22	28.3	31.8	59.9	-1	-1	-1
1/10/2019	3:12:16 PM	613	1281	20	48	22	21	15	15	13	13	21	21	21	22	28.3	31.8	59.9	-1	-1	-1
1/10/2019	3:12:16 PM	800	1282	21	48	21	21	14	15	13	13	21	21	21	22	28.3	31.8	59.9	-1	-1	-1
1/10/2019	3:12:17 PM	3	1283	21	48	22	21	14	15	13	13	21	22	22	22	28.3	31.8	59.9	-1	-1	-1
1/10/2019	3:12:17 PM	206	1284	21	48	22	21	15	15	13	13	21	22	21	22	28.3	31.7	61.4	-1	-1	-1
1/10/2019	3:12:17 PM	409	1285	21	48	22	21	14	15	12	13	21	22	21	22	28.3	31.7	61.4	-1	-1	-1
1/10/2019	3:12:17 PM	613	1286	21	48	22	21	15	15	13	13	21	22	21	22	28.3	31.7	61.4	-1	-1	-1
1/10/2019	3:12:17 PM	800	1287	20	48	21	21	15	15	13	12	21	21	21	22	28.3	31.7	61.4	-1	-1	-1
1/10/2019	3:12:18 PM	3	1288	21	48	21	21	15	15	14	13	21	21	22	22	28.3	31.7	61.4	-1	-1	-1
1/10/2019	3:12:18 PM	206	1289	21	48	22	21	15	15	13	13	21	21	22	22	28.3	31.7	61.4	-1	-1	-1
1/10/2019	3:12:18 PM	409	1290	20	48	21	21	15	15	14	13	21	21	22	22	28.3	31.7	61.4	-1	-1	-1
1/10/2019	3:12:18 PM	613	1291	20	48	21	21	14	15	14	13	21	21	22	22	28.3	31.7	61.4	-1	-1	-1
1/10/2019	3:12:18 PM	800	1292	20	48	21	21	14	15	13	13	21	22	21	22	28.3	31.7	61.4	-1	-1	-1
1/10/2019	3:12:19 PM	3	1293	21	48	21	21	14	15	13	13	21	22	21	22	28.3	31.7	61.4	-1	-1	-1
1/10/2019	3:12:19 PM	206	1294	21	48	22	21	15	15	13	13	21	22	21	22	28.3	31.7	61.4	-1	-1	-1
1/10/2019	3:12:19 PM	409	1295	21	48	21	21	14	15	13	13	21	21	21	22	28.3	31.7	61.4	-1	-1	-1
1/10/2019	3:12:19 PM	613	1296	21	48	22	21	15	15	14	13	21	22	21	22	28.3	31.7	61.4	-1	-1	-1
1/10/2019	3:12:19 PM	800	1297	21	48	22	21	14	15	13	13	21	22	21	22	28.3	31.7	61.4	-1	-1	-1
1/10/2019	3:12:20 PM	3	1298	21	47	22	21	15	15	13	13	21	22	21	22	28.3	31.7	61.4	-1	-1	-1
1/10/2019	3:12:20 PM	206	1299	21	48	22	21	15	15	13	13	21	22	22	22	28.3	31.7	61.4	-1	-1	-1
1/10/2019	3:12:20 PM	409	1300	21	47	21	21	14	15	13	13	21	22	21	22	28.3	31.7	61.4	-1	-1	-1
1/10/2019	3:12:20 PM	613	1301	21	47	22	21	15	15	13	13	21	21	21	22	28.3	31.7	61.4	-1	-1	-1
1/10/2019	3:12:20 PM	800	1302	21	47	21	21	14	15	13	13	21	21	21	22	28.3	31.7	61.4	-1	-1	-1
1/10/2019	3:12:21 PM	3	1303	21	47	22	21	14	15	13	13	21	22	21	22	28.3	31.7	61.4	-1	-1	-1
1/10/2019	3:12:21 PM	202	1304	21	47	22	21	15	15	13	13	21	22	21	22	28.3	31.7	61.4	-1	-1	-1
1/10/2019	3:12:21 PM	405	1305	21	47	21	21	14	15	13	13	21	22	21	22	28.3	31.7	61.4	-1	-1	-1
1/10/2019	3:12:21 PM	608	1306	21	47	22	21	15	15	13	13	21	22	22	22	28.3	31.7	61.4	-1	-1	-1
1/10/2019	3:12:21 PM	811	1307	20	47	21	21	15	15	14	13	21	21	21	22	28.3	31.7	61.4	-1	-1	-1
1/10/2019	3:12:22 PM	15	1308	20	47	21	21	14	15	13	13	21	22	21	22	28.3	31.7	61.4	-1	-1	-1
1/10/2019	3:12:22 PM	202	1309	21	47	22	21	15	15	13	13	21	22	21	22	28.3	31.7	61.4	-1	-1	-1
1/10/2019	3:12:22 PM	405	1310	20	47	21	21	14	15	13	13	21	21	21	22	28.3	31.7	61.4	-1	-1	-1
1/10/2019	3:12:22 PM	608	1311	21	47	22	21	15	15	13	13	21	22	21	22	28.3	31.7	61.4	-1	-1	-1
1/10/2019	3:12:22 PM	811	1312	21	47	22	21	15	15	13	13	21	21	21	22	28.3	31.7	61.4	-1	-1	-1
1/10/2019	3:12:23 PM	15	1313	20	47	21	21	14	15	13	13	21	21	21	22	28.3	31.7	61.4	-1	-1	-1
1/10/2019	3:12:23 PM	202	1314	21	47	22	21	15	15	13	13	21	21	21	22	28.3	31.7	61.4	-1	-1	-1
1/10/2019	3:12:23 PM	405	1315	21	47	21	21	15	15	13	13	21	21	21	22	28.3	31.7	61.4	-1	-1	-1
1/10/2019	3:12:23 PM	608	1316	21	47	22	21	15	15	13	13	21	22	21	22	28.3	31.7	61.4	-1	-1	-1
1/10/2019	3:12:23 PM	811	1317	21	47	22	21	15	14	13	13	21	22	21	22	28.3	31.7	61.4	-1	-1	-1
1/10/2019	3:12:24 PM	15	1318	21	47	22	21	14	15	13	13	21	21	21	22	28.3	31.7	61.4	-1	-1	-1
1/10/2019	3:12:24 PM	202	1319	21	47	22	21	15	15	13	13	21	22	21	22	28.3	31.7	61.4	-1	-1	-1
1/10/2019	3:12:24 PM	405	1320	21	47	22	21	15	15	13	13	21	21	21	22	28.3	31.7	61.4	-1	-1	-1
1/10/2019	3:12:24 PM	608	1321	21	47	22	21	15	15	13	13	21	22	21	22	28.3	31.7	61.4	-1	-1	-1
1/10/2019	3:12:24 PM	811	1322	21	47	22	21	14	15	13	13	21	21	21	22	28.3	31.7	61.4	-1	-1	-1
1/10/2019	3:12:25 PM	15	1323	21	47	22	21	14	15	13	13	20	21	21	22	28.3	31.7	61.4	-1	-1	-1
1/10/2019	3:12:25 PM	202	1324	20	47	21	21	14	15	13	13	21	21	21	22	28.3	31.7	61.4	-1	-1	-1
1/10/2019	3:12:25 PM	405	1325	21	47	21	21	14	15	13	13	21	21	21	22	28.3	31.7	61.4	-1	-1	-1
1/10/2019	3:12:25 PM	608	1326	21	47	22	21	15	15	13	13	21	22	21	22	28.3	31.6	58.4	-1	-1	-1
1/10/2019	3:12:25 PM	811	1327	21	47	22	21	15	15	13	13	21	21	21	22	28.3	31.6	58.4	-1	-1	-1
1/10/2019	3:12:26 PM	15	1328	20	46	21	21	14	15	13	13	21	21	21	22	28.3	31.6	58.4	-1	-1	-1
1/10/2019	3:12:26 PM	202	1329	21	46	22	21	15	15	13	13	21	21	21	22	28.3	31.6	58.4	-1	-1	-1
1/10/2019	3:12:26 PM	405	1330	20	46	21	21	14	15	13	13	21	21	21	22	28.3	31.6	58.4	-1	-1	-1
1/10/2019	3:12:26 PM	608	1331	21	46	22	21	15	15	13	13	21	22	21	22	28.3	31.6	58.4	-1	-1	-1
1/10/2019	3:12:26 PM	811	1332	21	46	22	21	15	15	13	13	21	21	21	22	28.3	31.6	58.4	-1	-1	-1
1/10/2019	3:12:27 PM	15	1333	20	46	21	21	15	15	13	13	21	21	22	22	28.3	31.6	58.4	-1	-1	-1
1/10/2019	3:12:27 PM	202	1334	21	46	22	21	15	15	13	13	21	22	21	22	28.3	31.6	58.4	-1	-1	-1
1/10/2019	3:12:27 PM	405	1335	21	46	21	21	15	15	13	13	21	21	21	22	28.3	31.6	58.4	-1	-1	-1
1/10/2019	3:12:27 PM	608	1336	21	47	22	21	15	15	14	13	21	21	22	22	28.3	31.6	58.4	-1	-1	-1
1/10/2019	3:12:27 PM	811	1337	21	47	22	21	15	15	13	13	21	22	22	22	28.3	31.6	58.4	-1	-1	-1
1/10/2019	3:12:28 PM	15	1338	21	47	21	21	15	15	12	13	21	21	21	22	28.3	31.6	58.4	-1	-1	-1
1/10/2019	3:12:28 PM	202	1339	20	47	21	21	15	15	13	13	21	21	21	22	28.3	31.6	58.4	-1	-1	-1
1/10/2019	3:12:28 PM	408	1340	20	46	21	21	14	15	13	13	21	21	21	22	28.3	31.6	58.4	-1	-1	-1
1/10/2019	3:12:28 PM	611	1341	21	46	22	21	15	15	13	13	21	22	21	22	28.3	31.6	58.4	-1	-1	-1
1/10/2019	3:12:28 PM	815	1342	21	46	22	21	15	15	13	13	21	21	21	22	28.3	31.6	58.4	-1	-1	-1
1/10/2019	3:12:29 PM	2	1343	20	46	21	21	14	15	13	13	21	21	21	22	28.3	31.6	58.4	-1	-1	-1
1/10/2019	3:12:29 PM	205	1344	21	47	22	21	15	15	13	13	21	22	21	22	28.3	31.6	58.4	-1	-1	-1
1/10/2019	3:12:29 PM	408	1345	21	46	22	21	15	15	13	13	21	21	21	22	28.3	31.6	58.4	-1	-1	-1
1/10/2019	3:12:29 PM	611	1346	20	47	21	21	15	15	13	13	21	21	21	22	28.3	31.6	58.4	-1	-1	-1
1/10/2019	3:12:29 PM	815	1347	20	47	22	21	14	15	13	13	21	21	21	22	28.3	31.6	58.4	-1	-1	-1
1/10/2019	3:12:30 PM	2	1348	21	46	22	21	15	15	13	13	21	21	21	22	28.3	31.6	58.4	-1	-1	-1
1/10/2019	3:12:30 PM	205	1349	20	46	22	21	15	15	13	13	21	21	22	22	28.3	31.6	58.4	-1	-1	-1
1/10/2019	3:12:30 PM	408	1350	20	47	21	21	14	15	13	13	21	21	21	22	28.3	31.6	58.4	-1	-1	-1
1/10/2019	3:12:30 PM	611	1351	21	47	22	21	15	15	13	13	21	22	21	22	28.3	31.6	58.4	-1	-1	-1
1/10/2019	3:12:30 PM	815	1352	21	47	22	21	15	15	13	13	21	22	21	22	28.3	31.6	58.4	-1	-1	-1
1/10/2019	3:12:31 PM	2	1353	20	47	21	21	14	15	13	13	21	21	21	22	28.3	31.6	58.4	-1	-1	-1
1/10/2019	3:12:31 PM	205	1354	21	47	21	21	14	15	13	13	21	22	21	22	28.3	31.6	58.4	-1	-1	-1
1/10/2019	3:12:31 PM	408	1355	20	47	21	21	14	15	13	13	21	22	21	22	28.3	31.6	58.4	-1	-1	-1
1/10/2019	3:12:31 PM	611	1356	21	47	22	21	15	15	13	13	21	22	21	22	28.3	31.6	58.4	-1	-1	-1
1/10/2019	3:12:31 PM	815	1357	21	47	22	21	15	15	13	13	21	22	21	22	28.3	31.6	58.4	-1	-1	-1
1/10/2019	3:12:32 PM	2	1358	20	47	21	21	14	15	13	13	21	21	21	22	28.3	31.6	58.4	-1	-1	-1
1/10/2019	3:12:32 PM	205	1359	21	48	22	21	15	15	13	13	21	22	21	22	28.3	31.6	58.4	-1	-1	-1
1/10/2019	3:12:32 PM	408	1360	21	47	22	21	15	15	13	13	21	21	21	22	28.3	31.6	58.4	-1	-1	-1
1/10/2019	3:12:32 PM	611	1361	20	48	22	21	14	15	13	13	21	22	22	22	28.3	31.6	58.4	-1	-1	-1
1/10/2019	3:12:32 PM	815	1362	21	48	22	21	15	15	13	13	21	22	21	22	28.3	31.6	58.4	-1	-1	-1
1/10/2019	3:12:33 PM	2	1363	20	47	21	21	15	15	13	13	21	21	21	22	28.3	31.6	58.4	-1	-1	-1
1/10/2019	3:12:33 PM	205	1364	21	47	22	21	15	15	13	13	21	22	21	22	28.3	31.6	58.4	-1	-1	-1
1/10/2019	3:12:33 PM	408	1365	21	47	21	21	14	15	13	13	21	21	21	22	28.3	31.6	58.4	-1	-1	-1
1/10/2019	3:12:33 PM	611	1366	21	48	22	21	15	15	14	13	21	21	22	22	28.3	31.6	58.4	-1	-1	-1
1/10/2019	3:12:33 PM	815	1367	20	47	21	21	14	15	13	13	21	22	21	22	28.3	31.6	58.4	-1	-1	-1
1/10/2019	3:12:34 PM	2	1368	21	47	22	21	15	14	13	13	21	21	21	22	28.2	31.5	58.8	-1	-1	-1
1/10/2019	3:12:34 PM	205	1369	21	47	22	21	15	15	14	13	21	21	22	22	28.2	31.5	58.8	-1	-1	-1
1/10/2019	3:12:34 PM	408	1370	20	47	21	21	14	15	13	13	21	21	21	22	28.2	31.5	58.8	-1	-1	-1
1/10/2019	3:12:34 PM	611	1371	21	47	22	21	15	15	13	13	21	22	21	22	28.2	31.5	58.8	-1	-1	-1
1/10/2019	3:12:34 PM	815	1372	21	47	22	21	15	15	13	13	21	21	21	22	28.2	31.5	58.8	-1	-1	-1
1/10/2019	3:12:35 PM	2	1373	20	47	21	21	14	15	13	13	21	21	21	22	28.2	31.5	58.8	-1	-1	-1
1/10/2019	3:12:35 PM	205	1374	21	47	22	21	14	15	13	13	21	22	21	22	28.2	31.5	58.8	-1	-1	-1
1/10/2019	3:12:35 PM	408	1375	21	47	22	21	14	15	13	13	21	21	21	22	28.2	31.5	58.8	-1	-1	-1
1/10/2019	3:12:35 PM	611	1376	21	47	22	21	15	15	14	13	21	21	22	22	28.2	31.5	58.8	-1	-1	-1
1/10/2019	3:12:35 PM	815	1377	21	47	21	21	15	15	13	13	21	21	21	22	28.2	31.5	58.8	-1	-1	-1
1/10/2019	3:12:36 PM	2	1378	21	46	21	21	14	15	13	13	21	21	21	22	28.2	31.5	58.8	-1	-1	-1
1/10/2019	3:12:36 PM	205	1379	21	46	22	21	15	15	14	13	21	21	21	22	28.2	31.5	58.8	-1	-1	-1
1/10/2019	3:12:36 PM	408	1380	20	46	21	21	14	14	13	13	21	21	21	22	28.2	31.5	58.8	-1	-1	-1
1/10/2019	3:12:36 PM	611	1381	21	46	21	21	14	15	13	13	21	22	21	22	28.2	31.5	58.8	-1	-1	-1
1/10/2019	3:12:36 PM	815	1382	21	46	22	21	15	15	13	13	21	22	21	22	28.2	31.5	58.8	-1	-1	-1
1/10/2019	3:12:37 PM	2	1383	20	46	21	21	15	15	13	13	21	21	21	22	28.2	31.5	58.8	-1	-1	-1
1/10/2019	3:12:37 PM	205	1384	21	46	21	21	14	15	13	13	21	22	22	22	28.2	31.5	58.8	-1	-1	-1
1/10/2019	3:12:37 PM	408	1385	21	46	21	21	14	15	13	13	21	22	21	22	28.2	31.5	58.8	-1	-1	-1
1/10/2019	3:12:37 PM	611	1386	21	46	22	21	15	15	13	13	21	22	21	22	28.2	31.5	58.8	-1	-1	-1
1/10/2019	3:12:37 PM	815	1387	21	46	22	21	15	15	14	13	21	21	21	22	28.2	31.5	58.8	-1	-1	-1
1/10/2019	3:12:38 PM	2	1388	20	46	21	21	14	15	13	13	21	21	21	22	28.2	31.5	58.8	-1	-1	-1
1/10/2019	3:12:38 PM	205	1389	21	46	22	21	14	15	13	13	21	22	21	22	28.2	31.5	58.8	-1	-1	-1
1/10/2019	3:12:38 PM	408	1390	21	46	22	20	15	14	13	13	21	21	21	22	28.2	31.5	58.8	-1	-1	-1
1/10/2019	3:12:38 PM	611	1391	21	46	22	21	15	15	13	13	21	21	22	22	28.2	31.5	58.8	-1	-1	-1
1/10/2019	3:12:38 PM	815	1392	21	46	21	21	14	15	13	13	21	22	21	22	28.2	31.5	58.8	-1	-1	-1
1/10/2019	3:12:39 PM	2	1393	21	46	22	21	14	15	13	13	21	21	21	22	28.2	31.5	58.8	-1	-1	-1
1/10/2019	3:12:39 PM	205	1394	21	46	22	21	15	15	13	13	21	21	21	22	28.2	31.5	58.8	-1	-1	-1
1/10/2019	3:12:39 PM	408	1395	20	46	21	21	14	15	13	13	21	21	21	22	28.2	31.5	58.8	-1	-1	-1
1/10/2019	3:12:39 PM	611	1396	21	46	22	21	15	15	13	13	21	22	21	22	28.2	31.5	58.8	-1	-1	-1
1/10/2019	3:12:39 PM	815	1397	21	46	22	21	15	15	13	13	21	21	21	22	28.2	31.5	58.8	-1	-1	-1
1/10/2019	3:12:40 PM	2	1398	20	46	21	21	15	15	13	13	21	21	21	22	28.2	31.5	58.8	-1	-1	-1
1/10/2019	3:12:40 PM	205	1399	21	46	22	21	15	15	13	13	21	22	21	22	28.2	31.5	58.8	-1	-1	-1
1/10/2019	3:12:40 PM	408	1400	21	46	21	21	14	15	13	13	20	21	21	22	28.2	31.5	58.8	-1	-1	-1
1/10/2019	3:12:40 PM	611	1401	21	46	22	21	15	15	13	13	21	22	21	22	28.2	31.5	58.8	-1	-1	-1
1/10/2019	3:12:40 PM	815	1402	20	46	21	21	15	15	13	13	21	21	22	22	28.2	31.5	58.8	-1	-1	-1
1/10/2019	3:12:41 PM	2	1403	20	46	22	21	14	15	13	13	21	22	21	22	28.2	31.5	58.8	-1	-1	-1
1/10/2019	3:12:41 PM	205	1404	21	46	22	21	15	15	13	13	21	22	21	22	28.2	31.5	58.8	-1	-1	-1
1/10/2019	3:12:41 PM	408	1405	21	46	21	21	15	15	13	13	21	21	21	22	28.2	31.5	58.8	-1	-1	-1
1/10/2019	3:12:41 PM	611	1406	21	46	22	21	15	15	13	13	21	21	22	22	28.2	31.5	58.8	-1	-1	-1
1/10/2019	3:12:41 PM	815	1407	21	46	21	21	14	15	13	13	21	22	21	22	28.2	31.5	58.8	-1	-1	-1
1/10/2019	3:12:42 PM	2	1408	21	46	22	21	15	15	13	13	21	21	21	22	28.2	31.5	58.8	-1	-1	-1
1/10/2019	3:12:42 PM	210	1409	21	46	22	21	15	15	13	13	21	22	22	22	28.2	31.5	58.8	-1	-1	-1
1/10/2019	3:12:42 PM	413	1410	21	46	21	21	14	15	13	13	21	21	22	22	28.2	31.4	72.0	-1	-1	-1
1/10/2019	3:12:42 PM	601	1411	21	46	22	21	15	15	13	13	21	22	21	22	28.2	31.4	72.0	-1	-1	-1
1/10/2019	3:12:42 PM	804	1412	21	46	22	21	15	15	13	13	21	22	21	22	28.2	31.4	72.0	-1	-1	-1
1/10/2019	3:12:43 PM	7	1413	21	46	21	21	15	15	12	13	21	21	21	22	28.2	31.4	72.0	-1	-1	-1
1/10/2019	3:12:43 PM	210	1414	20	46	21	21	14	15	13	13	21	22	21	22	28.2	31.4	72.0	-1	-1	-1
1/10/2019	3:12:43 PM	413	1415	20	46	21	21	14	15	13	13	21	22	21	22	28.2	31.4	72.0	-1	-1	-1
1/10/2019	3:12:43 PM	601	1416	21	46	22	21	15	15	13	13	21	22	21	22	28.2	31.4	72.0	-1	-1	-1
1/10/2019	3:12:43 PM	804	1417	21	46	22	21	15	15	13	13	21	21	21	22	28.2	31.4	72.0	-1	-1	-1
1/10/2019	3:12:44 PM	7	1418	20	46	21	21	15	15	13	13	21	21	21	22	28.2	31.4	72.0	-1	-1	-1
1/10/2019	3:12:44 PM	210	1419	20	46	21	21	14	15	13	13	21	22	22	22	28.2	31.4	72.0	-1	-1	-1
1/10/2019	3:12:44 PM	413	1420	20	46	21	21	14	16	13	13	21	22	21	22	28.2	31.4	72.0	-1	-1	-1
1/10/2019	3:12:44 PM	601	1421	21	46	22	21	15	15	13	13	21	22	21	22	28.2	31.4	72.0	-1	-1	-1
1/10/2019	3:12:44 PM	804	1422	21	46	22	21	15	15	13	13	21	21	22	22	28.2	31.4	72.0	-1	-1	-1
1/10/2019	3:12:45 PM	13	1423	20	46	21	21	14	15	13	13	21	21	21	22	28.2	31.4	72.0	-1	-1	-1
1/10/2019	3:12:45 PM	201	1424	21	46	22	21	15	15	14	13	21	22	21	22	28.2	31.4	72.0	-1	-1	-1
1/10/2019	3:12:45 PM	404	1425	20	46	21	21	15	15	13	13	21	21	21	22	28.2	31.4	72.0	-1	-1	-1
1/10/2019	3:12:45 PM	607	1426	21	46	21	21	14	15	13	13	21	22	21	22	28.2	31.4	72.0	-1	-1	-1
1/10/2019	3:12:45 PM	810	1427	21	45	22	21	15	15	13	13	21	22	21	22	28.2	31.4	72.0	-1	-1	-1
1/10/2019	3:12:46 PM	13	1428	20	46	22	21	14	15	13	13	21	21	21	22	28.2	31.4	72.0	-1	-1	-1
1/10/2019	3:12:46 PM	201	1429	21	46	22	21	15	15	13	13	21	22	21	22	28.2	31.4	72.0	-1	-1	-1
1/10/2019	3:12:46 PM	404	1430	21	45	22	21	15	15	13	13	21	21	21	22	28.2	31.4	72.0	-1	-1	-1
1/10/2019	3:12:46 PM	607	1431	21	46	21	21	15	15	13	13	21	21	22	22	28.2	31.4	72.0	-1	-1	-1
1/10/2019	3:12:46 PM	810	1432	21	46	21	21	14	15	13	13	21	22	21	22	28.2	31.4	72.0	-1	-1	-1
1/10/2019	3:12:47 PM	13	1433	21	45	22	21	15	15	13	13	21	21	21	22	28.2	31.4	72.0	-1	-1	-1
1/10/2019	3:12:47 PM	201	1434	20	46	22	21	15	15	13	13	21	22	22	22	28.2	31.4	72.0	-1	-1	-1
1/10/2019	3:12:47 PM	404	1435	21	46	21	21	14	15	13	13	20	22	21	22	28.2	31.4	72.0	-1	-1	-1
1/10/2019	3:12:47 PM	607	1436	21	45	22	21	15	15	13	13	21	22	21	22	28.2	31.4	72.0	-1	-1	-1
1/10/2019	3:12:47 PM	810	1437	21	46	21	21	15	15	13	13	21	21	21	22	28.2	31.4	72.0	-1	-1	-1
1/10/2019	3:12:48 PM	13	1438	20	46	21	21	14	14	13	13	21	21	21	22	28.2	31.4	72.0	-1	-1	-1
1/10/2019	3:12:48 PM	201	1439	21	46	22	21	15	15	13	13	21	22	21	22	28.2	31.4	72.0	-1	-1	-1
1/10/2019	3:12:48 PM	404	1440	21	46	21	21	15	15	13	13	21	21	21	22	28.2	31.4	72.0	-1	-1	-1
1/10/2019	3:12:48 PM	607	1441	20	46	21	21	14	15	13	13	21	21	21	22	28.2	31.4	72.0	-1	-1	-1
1/10/2019	3:12:48 PM	810	1442	21	45	22	21	14	15	13	13	21	22	21	22	28.2	31.4	72.0	-1	-1	-1
1/10/2019	3:12:49 PM	13	1443	21	45	22	21	15	15	13	13	21	21	21	22	28.2	31.4	72.0	-1	-1	-1
1/10/2019	3:12:49 PM	201	1444	21	46	22	21	15	15	13	13	21	22	22	22	28.2	31.4	72.0	-1	-1	-1
1/10/2019	3:12:49 PM	404	1445	20	46	21	21	14	15	13	13	21	22	21	22	28.2	31.4	72.0	-1	-1	-1
1/10/2019	3:12:49 PM	607	1446	21	46	22	21	15	15	13	13	21	22	21	22	28.2	31.4	72.0	-1	-1	-1
1/10/2019	3:12:49 PM	810	1447	21	46	22	21	15	15	14	13	21	21	21	22	28.2	31.4	72.0	-1	-1	-1
1/10/2019	3:12:50 PM	13	1448	20	46	21	21	15	15	13	13	21	21	22	22	28.2	31.4	72.0	-1	-1	-1
1/10/2019	3:12:50 PM	201	1449	21	46	22	21	15	15	13	13	21	22	21	22	28.2	31.4	72.0	-1	-1	-1
1/10/2019	3:12:50 PM	404	1450	21	46	21	21	14	15	13	13	21	22	21	22	28.2	31.4	72.0	-1	-1	-1
1/10/2019	3:12:50 PM	608	1451	21	46	22	21	15	15	14	13	21	22	21	22	28.2	31.4	72.0	-1	-1	-1
1/10/2019	3:12:50 PM	811	1452	20	46	21	21	15	15	13	13	21	21	22	22	28.3	31.4	79.5	-1	-1	-1
1/10/2019	3:12:51 PM	14	1453	20	46	21	21	14	15	13	13	21	21	21	22	28.3	31.4	79.5	-1	-1	-1
1/10/2019	3:12:51 PM	202	1454	21	46	22	21	15	15	13	13	21	22	21	22	28.3	31.4	79.5	-1	-1	-1
1/10/2019	3:12:51 PM	405	1455	21	46	21	21	15	15	13	13	21	21	21	22	28.3	31.4	79.5	-1	-1	-1
1/10/2019	3:12:51 PM	608	1456	20	46	21	21	14	15	13	13	21	21	21	22	28.3	31.4	79.5	-1	-1	-1
1/10/2019	3:12:51 PM	811	1457	21	46	22	21	14	15	13	13	21	22	21	22	28.3	31.4	79.5	-1	-1	-1
1/10/2019	3:12:52 PM	14	1458	21	46	22	21	15	15	13	12	21	21	21	22	28.3	31.4	79.5	-1	-1	-1
1/10/2019	3:12:52 PM	202	1459	20	46	21	21	14	15	13	13	21	22	22	22	28.3	31.4	79.5	-1	-1	-1
1/10/2019	3:12:52 PM	405	1460	21	46	21	21	14	15	12	13	20	22	21	22	28.3	31.4	79.5	-1	-1	-1
1/10/2019	3:12:52 PM	608	1461	21	46	22	21	15	15	13	13	21	21	21	22	28.3	31.4	79.5	-1	-1	-1
1/10/2019	3:12:52 PM	811	1462	21	46	22	21	15	15	13	13	21	21	21	22	28.3	31.4	79.5	-1	-1	-1
1/10/2019	3:12:53 PM	14	1463	20	46	21	21	14	15	13	13	21	21	21	22	28.3	31.4	79.5	-1	-1	-1
1/10/2019	3:12:53 PM	202	1464	21	46	22	21	15	15	13	13	21	22	21	22	28.3	31.4	79.5	-1	-1	-1
1/10/2019	3:12:53 PM	405	1465	21	46	22	21	15	15	13	13	21	21	21	22	28.3	31.4	79.5	-1	-1	-1
1/10/2019	3:12:53 PM	608	1466	20	46	21	21	15	15	12	13	21	21	22	22	28.3	31.4	79.5	-1	-1	-1
1/10/2019	3:12:53 PM	811	1467	20	46	21	21	14	15	13	13	21	21	21	22	28.3	31.4	79.5	-1	-1	-1
1/10/2019	3:12:54 PM	14	1468	21	46	21	21	14	15	13	13	20	21	21	22	28.3	31.4	79.5	-1	-1	-1
1/10/2019	3:12:54 PM	202	1469	21	46	22	21	15	15	13	13	21	21	21	22	28.3	31.4	79.5	-1	-1	-1
1/10/2019	3:12:54 PM	405	1470	20	46	21	21	14	15	13	13	21	21	22	22	28.3	31.4	79.5	-1	-1	-1
1/10/2019	3:12:54 PM	608	1471	21	46	22	21	14	15	13	13	21	21	21	22	28.3	31.4	79.5	-1	-1	-1
1/10/2019	3:12:54 PM	811	1472	21	45	22	21	15	15	13	13	21	22	21	22	28.3	31.4	79.5	-1	-1	-1
1/10/2019	3:12:55 PM	14	1473	21	45	22	21	15	15	13	13	21	21	21	22	28.3	31.4	79.5	-1	-1	-1
1/10/2019	3:12:55 PM	202	1474	21	46	21	21	15	15	13	13	21	22	22	22	28.3	31.4	79.5	-1	-1	-1
1/10/2019	3:12:55 PM	405	1475	21	46	21	21	14	15	14	13	21	22	21	22	28.3	31.4	79.5	-1	-1	-1
1/10/2019	3:12:55 PM	608	1476	21	46	22	21	15	15	13	13	21	22	21	22	28.3	31.4	79.5	-1	-1	-1
1/10/2019	3:12:55 PM	811	1477	21	46	22	21	15	15	13	13	21	21	21	22	28.3	31.4	79.5	-1	-1	-1
1/10/2019	3:12:56 PM	14	1478	20	46	22	21	15	15	14	13	21	21	21	22	28.3	31.4	79.5	-1	-1	-1
1/10/2019	3:12:56 PM	202	1479	21	46	22	21	15	15	13	13	21	22	22	22	28.3	31.4	79.5	-1	-1	-1
1/10/2019	3:12:56 PM	405	1480	21	46	21	21	14	14	13	13	21	22	21	22	28.3	31.4	79.5	-1	-1	-1
1/10/2019	3:12:56 PM	608	1481	21	46	22	21	15	15	13	13	21	22	21	22	28.3	31.4	79.5	-1	-1	-1
1/10/2019	3:12:56 PM	811	1482	21	45	22	21	15	15	13	13	21	21	21	22	28.3	31.4	79.5	-1	-1	-1
1/10/2019	3:12:57 PM	14	1483	21	46	22	21	15	15	14	13	21	21	21	22	28.3	31.4	79.5	-1	-1	-1
1/10/2019	3:12:57 PM	202	1484	21	46	22	21	15	15	13	13	21	21	22	22	28.3	31.4	79.5	-1	-1	-1
1/10/2019	3:12:57 PM	405	1485	20	46	22	21	14	15	13	13	21	22	21	22	28.3	31.4	79.5	-1	-1	-1
1/10/2019	3:12:57 PM	608	1486	21	46	22	21	15	15	13	13	21	22	21	22	28.3	31.4	79.5	-1	-1	-1
1/10/2019	3:12:57 PM	811	1487	21	46	22	21	15	15	13	13	21	21	21	22	28.3	31.4	79.5	-1	-1	-1
1/10/2019	3:12:58 PM	14	1488	20	46	21	21	14	15	13	13	21	21	21	22	28.3	31.4	79.5	-1	-1	-1
1/10/2019	3:12:58 PM	202	1489	21	46	22	21	15	15	13	13	21	22	21	22	28.3	31.4	79.5	-1	-1	-1
1/10/2019	3:12:58 PM	405	1490	21	46	22	21	15	15	13	13	21	21	21	22	28.3	31.4	79.5	-1	-1	-1
1/10/2019	3:12:58 PM	608	1491	20	46	21	21	15	15	13	13	21	21	22	22	28.3	31.4	79.5	-1	-1	-1
1/10/2019	3:12:58 PM	811	1492	20	46	21	21	14	15	13	13	21	22	21	22	28.3	31.4	79.5	-1	-1	-1
1/10/2019	3:12:59 PM	1	1493	21	45	22	21	15	14	13	13	21	21	21	22	28.3	31.4	79.5	-1	-1	-1
1/10/2019	3:12:59 PM	204	1494	21	46	22	21	15	15	13	13	21	21	22	22	28.3	31.4	64.5	-1	-1	-1
1/10/2019	3:12:59 PM	407	1495	21	46	21	21	14	15	13	13	21	21	21	22	28.3	31.4	64.5	-1	-1	-1
1/10/2019	3:12:59 PM	610	1496	21	45	22	21	14	15	13	13	21	22	21	22	28.3	31.4	64.5	-1	-1	-1
1/10/2019	3:12:59 PM	814	1497	21	45	22	21	15	15	13	13	21	21	21	22	28.3	31.4	64.5	-1	-1	-1
1/10/2019	3:13:00 PM	1	1498	20	46	22	21	15	15	13	13	21	21	21	22	28.3	31.4	64.5	-1	-1	-1
1/10/2019	3:13:00 PM	204	1499	21	46	22	21	15	15	13	13	21	22	21	22	28.3	31.4	64.5	-1	-1	-1
1/10/2019	3:13:00 PM	407	1500	21	45	22	21	15	15	13	13	21	21	21	22	28.3	31.4	64.5	-1	-1	-1
1/10/2019	3:13:00 PM	610	1501	21	46	22	21	15	15	13	13	21	21	21	22	28.3	31.4	64.5	-1	-1	-1
1/10/2019	3:13:00 PM	814	1502	20	46	21	21	15	15	13	13	21	21	22	22	28.3	31.4	64.5	-1	-1	-1
1/10/2019	3:13:01 PM	1	1503	21	46	22	21	15	16	13	13	21	22	21	22	28.3	31.4	64.5	-1	-1	-1
1/10/2019	3:13:01 PM	204	1504	21	46	22	21	15	15	13	13	21	22	21	22	28.3	31.4	64.5	-1	-1	-1
1/10/2019	3:13:01 PM	407	1505	20	45	22	21	15	15	13	13	21	21	21	22	28.3	31.4	64.5	-1	-1	-1
1/10/2019	3:13:01 PM	610	1506	21	46	21	21	14	15	12	13	21	22	21	22	28.3	31.4	64.5	-1	-1	-1
1/10/2019	3:13:01 PM	807	1507	21	45	22	21	15	15	13	13	21	22	21	22	28.3	31.4	64.5	-1	-1	-1
1/10/2019	3:13:02 PM	10	1508	21	45	22	21	15	15	13	13	21	21	21	22	28.3	31.4	64.5	-1	-1	-1
1/10/2019	3:13:02 PM	213	1509	20	45	22	21	15	15	13	13	21	21	22	22	28.3	31.4	64.5	-1	-1	-1
1/10/2019	3:13:02 PM	400	1510	20	45	21	21	14	15	13	13	21	21	21	22	28.3	31.4	64.5	-1	-1	-1
1/10/2019	3:13:02 PM	603	1511	21	45	22	21	15	15	13	13	21	22	21	22	28.3	31.4	64.5	-1	-1	-1
1/10/2019	3:13:02 PM	807	1512	21	45	22	21	15	15	13	13	21	21	21	22	28.3	31.4	64.5	-1	-1	-1
1/10/2019	3:13:03 PM	10	1513	21	45	21	21	15	15	13	13	21	21	22	22	28.3	31.4	64.5	-1	-1	-1
1/10/2019	3:13:03 PM	213	1514	20	45	21	21	15	15	13	13	21	21	22	22	28.3	31.4	64.5	-1	-1	-1
1/10/2019	3:13:03 PM	400	1515	20	45	21	21	14	15	13	13	21	22	21	22	28.3	31.4	64.5	-1	-1	-1
1/10/2019	3:13:03 PM	603	1516	21	45	22	21	15	15	13	13	21	22	21	22	28.3	31.4	64.5	-1	-1	-1
1/10/2019	3:13:03 PM	807	1517	21	45	22	21	15	15	13	13	21	22	21	22	28.3	31.4	64.5	-1	-1	-1
1/10/2019	3:13:04 PM	10	1518	21	45	22	21	15	15	13	12	21	21	21	22	28.3	31.4	64.5	-1	-1	-1
1/10/2019	3:13:04 PM	213	1519	21	46	21	21	15	15	13	13	21	21	22	22	28.3	31.4	64.5	-1	-1	-1
1/10/2019	3:13:04 PM	400	1520	21	45	21	21	15	15	13	13	21	22	21	22	28.3	31.4	64.5	-1	-1	-1
1/10/2019	3:13:04 PM	603	1521	21	45	22	21	15	15	13	13	21	21	21	22	28.3	31.4	64.5	-1	-1	-1
1/10/2019	3:13:04 PM	807	1522	21	45	22	21	15	15	13	13	21	21	21	22	28.3	31.4	64.5	-1	-1	-1
1/10/2019	3:13:05 PM	10	1523	21	45	21	21	14	15	13	13	21	22	21	22	28.3	31.4	64.5	-1	-1	-1
1/10/2019	3:13:05 PM	213	1524	21	45	21	21	14	15	13	13	21	22	21	22	28.3	31.4	64.5	-1	-1	-1
1/10/2019	3:13:05 PM	400	1525	21	45	22	21	15	15	13	13	21	21	21	22	28.3	31.4	64.5	-1	-1	-1
1/10/2019	3:13:05 PM	603	1526	21	45	21	21	15	15	13	13	21	22	21	22	28.3	31.4	64.5	-1	-1	-1
1/10/2019	3:13:05 PM	807	1527	20	46	21	21	15	15	13	13	21	22	22	22	28.3	31.4	64.5	-1	-1	-1
1/10/2019	3:13:06 PM	10	1528	21	45	21	21	14	15	13	13	21	22	21	22	28.3	31.4	64.5	-1	-1	-1
1/10/2019	3:13:06 PM	213	1529	21	45	22	21	15	15	13	13	21	22	21	22	28.3	31.4	64.5	-1	-1	-1
1/10/2019	3:13:06 PM	400	1530	21	45	21	21	15	15	13	13	21	21	21	22	28.3	31.4	64.5	-1	-1	-1
1/10/2019	3:13:06 PM	603	1531	20	46	21	21	15	15	13	13	21	21	22	22	28.3	31.4	64.5	-1	-1	-1
1/10/2019	3:13:06 PM	807	1532	20	46	21	21	15	15	13	13	21	22	22	22	28.3	31.4	64.5	-1	-1	-1
1/10/2019	3:13:07 PM	10	1533	21	46	21	21	14	15	13	13	21	22	21	22	28.3	31.4	64.5	-1	-1	-1
1/10/2019	3:13:07 PM	213	1534	21	46	22	21	15	15	13	13	21	22	21	22	28.3	31.4	64.5	-1	-1	-1
1/10/2019	3:13:07 PM	416	1535	21	45	22	21	15	15	13	13	21	22	21	22	28.3	31.4	64.5	-1	-1	-1
1/10/2019	3:13:07 PM	603	1536	21	46	21	21	15	15	13	13	21	21	22	22	28.3	31.3	44.7	-1	-1	-1
1/10/2019	3:13:07 PM	807	1537	21	46	21	21	14	15	13	13	21	21	22	22	28.3	31.3	44.7	-1	-1	-1
1/10/2019	3:13:08 PM	10	1538	21	45	21	21	15	15	13	13	21	22	21	22	28.3	31.3	44.7	-1	-1	-1
1/10/2019	3:13:08 PM	213	1539	21	45	22	21	15	15	13	13	21	22	21	22	28.3	31.3	44.7	-1	-1	-1
1/10/2019	3:13:08 PM	400	1540	21	46	22	21	15	15	13	13	21	21	21	22	28.3	31.3	44.7	-1	-1	-1
1/10/2019	3:13:08 PM	603	1541	20	46	21	21	15	15	13	13	21	21	22	22	28.3	31.3	44.7	-1	-1	-1
1/10/2019	3:13:08 PM	807	1542	20	46	21	21	14	15	13	13	21	21	22	22	28.3	31.3	44.7	-1	-1	-1
1/10/2019	3:13:09 PM	10	1543	20	46	21	21	14	15	13	13	21	22	21	22	28.3	31.3	44.7	-1	-1	-1
1/10/2019	3:13:09 PM	213	1544	21	46	22	21	15	15	13	13	21	22	21	22	28.3	31.3	44.7	-1	-1	-1
1/10/2019	3:13:09 PM	400	1545	21	46	22	21	15	15	12	13	21	22	21	22	28.3	31.3	44.7	-1	-1	-1
1/10/2019	3:13:09 PM	603	1546	21	46	22	21	15	15	13	13	21	21	21	22	28.3	31.3	44.7	-1	-1	-1
1/10/2019	3:13:09 PM	807	1547	21	46	22	21	15	15	13	13	21	21	22	22	28.3	31.3	44.7	-1	-1	-1
1/10/2019	3:13:10 PM	10	1548	21	46	21	21	15	15	13	13	21	21	22	22	28.3	31.3	44.7	-1	-1	-1
1/10/2019	3:13:10 PM	206	1549	20	46	21	21	15	15	13	13	21	22	22	22	28.3	31.3	44.7	-1	-1	-1
1/10/2019	3:13:10 PM	409	1550	21	46	22	21	14	15	13	13	21	22	22	22	28.3	31.3	44.7	-1	-1	-1
1/10/2019	3:13:10 PM	613	1551	21	46	22	21	15	15	13	13	21	22	21	22	28.3	31.3	44.7	-1	-1	-1
1/10/2019	3:13:10 PM	800	1552	21	46	22	21	15	15	14	13	21	22	22	22	28.3	31.3	44.7	-1	-1	-1
1/10/2019	3:13:11 PM	3	1553	21	46	22	21	14	15	13	13	21	22	21	22	28.3	31.3	44.7	-1	-1	-1
1/10/2019	3:13:11 PM	206	1554	21	46	22	21	15	15	13	13	21	22	21	22	28.3	31.3	44.7	-1	-1	-1
1/10/2019	3:13:11 PM	409	1555	20	46	21	21	14	15	13	13	21	21	22	22	28.3	31.3	44.7	-1	-1	-1
1/10/2019	3:13:11 PM	613	1556	21	46	22	21	15	15	13	13	21	22	21	22	28.3	31.3	44.7	-1	-1	-1
1/10/2019	3:13:11 PM	800	1557	20	46	22	21	15	15	13	13	21	21	21	22	28.3	31.3	44.7	-1	-1	-1
1/10/2019	3:13:12 PM	3	1558	20	46	21	21	14	15	13	13	21	21	21	22	28.3	31.3	44.7	-1	-1	-1
1/10/2019	3:13:12 PM	206	1559	21	46	22	21	15	15	14	13	21	22	21	22	28.3	31.3	44.7	-1	-1	-1
1/10/2019	3:13:12 PM	409	1560	21	46	22	21	15	15	13	13	21	21	21	22	28.3	31.3	44.7	-1	-1	-1
1/10/2019	3:13:12 PM	613	1561	21	46	21	21	14	15	13	13	21	22	22	22	28.3	31.3	44.7	-1	-1	-1
1/10/2019	3:13:12 PM	800	1562	21	46	22	21	14	15	13	13	21	22	21	22	28.3	31.3	44.7	-1	-1	-1
1/10/2019	3:13:13 PM	3	1563	20	47	22	21	15	15	13	13	21	21	21	22	28.3	31.3	44.7	-1	-1	-1
1/10/2019	3:13:13 PM	206	1564	20	47	22	21	14	15	13	13	21	21	21	22	28.3	31.3	44.7	-1	-1	-1
1/10/2019	3:13:13 PM	409	1565	20	46	21	21	14	15	13	13	21	22	21	22	28.3	31.3	44.7	-1	-1	-1
1/10/2019	3:13:13 PM	613	1566	21	46	22	21	15	15	13	13	21	22	21	22	28.3	31.3	44.7	-1	-1	-1
1/10/2019	3:13:13 PM	800	1567	20	47	22	21	15	15	13	13	21	21	21	22	28.3	31.3	44.7	-1	-1	-1
1/10/2019	3:13:14 PM	3	1568	21	47	21	21	14	15	13	13	21	22	21	22	28.3	31.3	44.7	-1	-1	-1
1/10/2019	3:13:14 PM	206	1569	21	46	22	21	15	15	13	13	21	22	21	22	28.3	31.3	44.7	-1	-1	-1
1/10/2019	3:13:14 PM	409	1570	21	46	22	21	15	15	13	13	21	21	21	22	28.3	31.3	44.7	-1	-1	-1
1/10/2019	3:13:14 PM	613	1571	21	46	21	21	15	15	13	13	21	21	22	22	28.3	31.3	44.7	-1	-1	-1
1/10/2019	3:13:14 PM	800	1572	21	46	22	21	15	15	13	13	21	22	21	22	28.3	31.3	44.7	-1	-1	-1
1/10/2019	3:13:15 PM	3	1573	20	46	22	21	15	15	13	13	21	21	21	22	28.3	31.3	44.7	-1	-1	-1
1/10/2019	3:13:15 PM	206	1574	20	46	21	21	14	15	13	13	21	21	21	22	28.3	31.3	44.7	-1	-1	-1
1/10/2019	3:13:15 PM	409	1575	21	46	21	21	14	16	13	13	21	22	21	22	28.3	31.3	44.7	-1	-1	-1
1/10/2019	3:13:15 PM	613	1576	21	46	22	21	15	15	13	13	21	22	21	22	28.3	31.3	44.7	-1	-1	-1
1/10/2019	3:13:15 PM	800	1577	20	46	21	21	15	15	14	13	21	21	22	22	28.3	31.3	44.7	-1	-1	-1
1/10/2019	3:13:16 PM	3	1578	20	46	21	21	14	15	13	13	21	21	21	22	28.3	31.3	97.9	-1	-1	-1
1/10/2019	3:13:16 PM	206	1579	21	46	21	21	14	15	13	13	21	22	21	22	28.3	31.3	97.9	-1	-1	-1
1/10/2019	3:13:16 PM	409	1580	21	46	22	21	15	15	13	13	21	22	21	22	28.3	31.3	97.9	-1	-1	-1
1/10/2019	3:13:16 PM	613	1581	21	46	22	21	15	15	14	13	21	21	22	22	28.3	31.3	97.9	-1	-1	-1
1/10/2019	3:13:16 PM	800	1582	21	46	22	21	14	15	13	13	21	21	21	22	28.3	31.3	97.9	-1	-1	-1
1/10/2019	3:13:17 PM	3	1583	21	46	22	21	15	15	13	13	21	22	21	22	28.3	31.3	97.9	-1	-1	-1
1/10/2019	3:13:17 PM	206	1584	20	46	21	21	15	15	13	13	21	21	22	22	28.3	31.3	97.9	-1	-1	-1
1/10/2019	3:13:17 PM	409	1585	20	46	21	21	15	15	13	13	21	22	21	22	28.3	31.3	97.9	-1	-1	-1
1/10/2019	3:13:17 PM	613	1586	21	46	22	21	15	15	13	13	21	22	21	22	28.3	31.3	97.9	-1	-1	-1
1/10/2019	3:13:17 PM	800	1587	20	46	22	21	15	15	13	13	21	22	21	22	28.3	31.3	97.9	-1	-1	-1
1/10/2019	3:13:18 PM	3	1588	21	46	21	21	14	15	13	13	21	21	21	22	28.3	31.3	97.9	-1	-1	-1
1/10/2019	3:13:18 PM	206	1589	21	46	22	21	15	15	13	13	21	22	21	22	28.3	31.3	97.9	-1	-1	-1
1/10/2019	3:13:18 PM	409	1590	21	46	21	21	15	15	13	13	21	22	21	22	28.3	31.3	97.9	-1	-1	-1
1/10/2019	3:13:18 PM	613	1591	20	46	21	21	15	15	13	13	21	21	22	22	28.3	31.3	97.9	-1	-1	-1
1/10/2019	3:13:18 PM	800	1592	21	45	22	21	15	15	13	13	21	22	21	22	28.3	31.3	97.9	-1	-1	-1
1/10/2019	3:13:19 PM	3	1593	21	45	22	21	15	15	13	13	21	21	21	22	28.3	31.3	97.9	-1	-1	-1
1/10/2019	3:13:19 PM	206	1594	20	46	21	21	14	15	13	13	21	21	22	22	28.3	31.3	97.9	-1	-1	-1
1/10/2019	3:13:19 PM	409	1595	20	45	21	21	15	15	14	13	21	21	21	22	28.3	31.3	97.9	-1	-1	-1
1/10/2019	3:13:19 PM	613	1596	20	46	21	21	14	15	13	13	21	22	21	22	28.3	31.3	97.9	-1	-1	-1
1/10/2019	3:13:19 PM	800	1597	21	45	22	21	15	15	13	13	21	21	21	22	28.3	31.3	97.9	-1	-1	-1
1/10/2019	3:13:20 PM	3	1598	21	46	22	21	15	15	13	13	21	21	21	22	28.3	31.3	97.9	-1	-1	-1
1/10/2019	3:13:20 PM	206	1599	20	46	21	21	14	15	13	13	21	21	21	22	28.3	31.3	97.9	-1	-1	-1
1/10/2019	3:13:20 PM	409	1600	21	46	22	21	14	15	13	13	21	21	21	22	28.3	31.3	97.9	-1	-1	-1
1/10/2019	3:13:20 PM	613	1601	21	46	22	21	15	15	13	13	21	22	21	22	28.3	31.3	97.9	-1	-1	-1
1/10/2019	3:13:20 PM	800	1602	21	46	21	21	15	15	13	13	21	22	21	22	28.3	31.3	97.9	-1	-1	-1
1/10/2019	3:13:21 PM	3	1603	21	45	21	21	15	15	13	13	21	22	21	22	28.3	31.3	97.9	-1	-1	-1
1/10/2019	3:13:21 PM	206	1604	21	45	22	21	15	15	13	13	21	21	21	22	28.3	31.3	97.9	-1	-1	-1
1/10/2019	3:13:21 PM	409	1605	21	45	21	21	15	15	13	13	21	21	21	22	28.3	31.3	97.9	-1	-1	-1
1/10/2019	3:13:21 PM	613	1606	21	45	21	21	15	15	13	13	21	21	22	22	28.3	31.3	97.9	-1	-1	-1
1/10/2019	3:13:21 PM	800	1607	21	45	21	21	15	15	13	13	21	21	21	22	28.3	31.3	97.9	-1	-1	-1
1/10/2019	3:13:22 PM	3	1608	21	45	22	21	14	15	13	13	21	21	21	22	28.3	31.3	97.9	-1	-1	-1
1/10/2019	3:13:22 PM	206	1609	21	45	22	21	15	14	13	13	21	21	21	22	28.3	31.3	97.9	-1	-1	-1
1/10/2019	3:13:22 PM	409	1610	20	46	21	21	14	15	13	13	21	21	21	22	28.3	31.3	97.9	-1	-1	-1
1/10/2019	3:13:22 PM	613	1611	20	45	21	21	14	15	13	13	21	21	21	22	28.3	31.3	97.9	-1	-1	-1
1/10/2019	3:13:22 PM	800	1612	21	45	22	21	15	15	13	13	21	22	21	22	28.3	31.3	97.9	-1	-1	-1
1/10/2019	3:13:23 PM	3	1613	21	46	22	21	15	15	13	13	21	21	21	22	28.3	31.3	97.9	-1	-1	-1
1/10/2019	3:13:23 PM	206	1614	21	46	22	21	15	15	13	13	21	21	21	22	28.3	31.3	97.9	-1	-1	-1
1/10/2019	3:13:23 PM	409	1615	20	46	21	21	14	15	13	13	21	21	21	22	28.3	31.3	97.9	-1	-1	-1
1/10/2019	3:13:23 PM	613	1616	21	46	22	21	15	15	13	13	21	22	21	22	28.3	31.3	97.9	-1	-1	-1
1/10/2019	3:13:23 PM	800	1617	20	46	22	21	15	15	13	13	21	21	22	22	28.3	31.3	97.9	-1	-1	-1
1/10/2019	3:13:24 PM	3	1618	21	46	22	21	15	15	13	13	21	21	21	22	28.3	31.3	97.9	-1	-1	-1
1/10/2019	3:13:24 PM	206	1619	21	46	22	21	14	15	13	13	21	21	21	22	28.3	31.3	97.9	-1	-1	-1
1/10/2019	3:13:24 PM	409	1620	21	46	21	21	14	15	13	13	21	21	21	22	28.3	31.2	97.9	-1	-1	-1
1/10/2019	3:13:24 PM	613	1621	20	46	21	21	15	15	13	13	21	21	21	22	28.3	31.2	97.9	-1	-1	-1
1/10/2019	3:13:24 PM	800	1622	21	46	22	21	15	15	13	13	21	22	21	22	28.3	31.2	97.9	-1	-1	-1
1/10/2019	3:13:25 PM	3	1623	21	46	22	21	15	15	13	13	21	21	21	22	28.3	31.2	97.9	-1	-1	-1
1/10/2019	3:13:25 PM	206	1624	20	46	21	21	14	15	13	13	21	21	21	22	28.3	31.2	97.9	-1	-1	-1
1/10/2019	3:13:25 PM	409	1625	21	46	21	21	14	15	13	13	21	22	21	22	28.3	31.2	97.9	-1	-1	-1
1/10/2019	3:13:25 PM	629	1626	21	46	22	21	15	15	13	13	21	21	21	22	28.3	31.2	97.9	-1	-1	-1
1/10/2019	3:13:25 PM	801	1627	20	46	21	21	15	15	13	13	21	21	21	22	28.3	31.2	97.9	-1	-1	-1
1/10/2019	3:13:26 PM	4	1628	21	46	22	21	15	15	13	13	21	22	21	22	28.3	31.2	97.9	-1	-1	-1
1/10/2019	3:13:26 PM	207	1629	21	45	22	21	14	15	13	13	21	21	21	22	28.3	31.2	97.9	-1	-1	-1
1/10/2019	3:13:26 PM	410	1630	21	45	22	21	15	15	13	13	21	21	21	22	28.3	31.2	97.9	-1	-1	-1
1/10/2019	3:13:26 PM	613	1631	20	46	21	21	15	15	13	13	21	21	21	22	28.3	31.2	97.9	-1	-1	-1
1/10/2019	3:13:26 PM	801	1632	21	45	22	21	15	15	13	13	21	22	21	22	28.3	31.2	97.9	-1	-1	-1
1/10/2019	3:13:27 PM	4	1633	21	46	22	21	15	15	13	13	21	21	21	22	28.3	31.2	97.9	-1	-1	-1
1/10/2019	3:13:27 PM	207	1634	20	46	21	21	15	15	13	13	21	21	22	22	28.3	31.2	97.9	-1	-1	-1
1/10/2019	3:13:27 PM	410	1635	20	46	21	21	14	15	13	13	21	21	21	22	28.3	31.2	97.9	-1	-1	-1
1/10/2019	3:13:27 PM	613	1636	21	46	22	21	15	15	13	13	21	22	21	22	28.3	31.2	97.9	-1	-1	-1
1/10/2019	3:13:27 PM	801	1637	21	46	22	21	15	15	13	13	21	21	21	22	28.3	31.2	97.9	-1	-1	-1
1/10/2019	3:13:28 PM	4	1638	20	45	21	21	15	15	13	13	21	21	21	22	28.3	31.2	97.9	-1	-1	-1
1/10/2019	3:13:28 PM	207	1639	21	45	21	21	14	15	13	13	21	22	21	22	28.3	31.2	97.9	-1	-1	-1
1/10/2019	3:13:28 PM	410	1640	21	45	22	21	15	15	13	13	20	22	21	22	28.3	31.2	97.9	-1	-1	-1
1/10/2019	3:13:28 PM	613	1641	21	45	22	21	15	15	13	13	21	22	21	22	28.3	31.2	97.9	-1	-1	-1
1/10/2019	3:13:28 PM	801	1642	20	45	21	21	15	15	13	13	21	21	21	22	28.3	31.2	97.9	-1	-1	-1
1/10/2019	3:13:29 PM	4	1643	21	45	21	21	14	15	13	13	21	22	21	22	28.3	31.2	97.9	-1	-1	-1
1/10/2019	3:13:29 PM	207	1644	21	45	21	21	14	15	13	13	21	22	21	22	28.3	31.2	97.9	-1	-1	-1
1/10/2019	3:13:29 PM	410	1645	21	45	22	21	15	15	13	13	21	22	21	22	28.3	31.2	97.9	-1	-1	-1
1/10/2019	3:13:29 PM	613	1646	21	46	22	21	15	15	12	13	21	21	21	22	28.3	31.2	97.9	-1	-1	-1
1/10/2019	3:13:29 PM	801	1647	20	46	21	21	14	15	13	13	21	21	21	22	28.3	31.2	97.9	-1	-1	-1
1/10/2019	3:13:30 PM	4	1648	21	45	22	21	15	15	13	13	21	22	21	22	28.3	31.2	97.9	-1	-1	-1
1/10/2019	3:13:30 PM	207	1649	21	45	22	21	15	14	13	13	21	21	21	22	28.3	31.2	97.9	-1	-1	-1
1/10/2019	3:13:30 PM	410	1650	20	45	21	21	15	15	13	13	21	21	22	22	28.3	31.2	97.9	-1	-1	-1
1/10/2019	3:13:30 PM	613	1651	20	45	21	21	14	15	13	13	21	21	21	22	28.3	31.2	97.9	-1	-1	-1
1/10/2019	3:13:30 PM	801	1652	21	45	22	21	15	15	13	13	21	22	21	22	28.3	31.2	97.9	-1	-1	-1
1/10/2019	3:13:31 PM	4	1653	21	45	22	21	15	15	13	13	21	21	21	22	28.3	31.2	97.9	-1	-1	-1
1/10/2019	3:13:31 PM	207	1654	21	45	22	21	15	15	13	13	21	21	21	22	28.3	31.2	97.9	-1	-1	-1
1/10/2019	3:13:31 PM	410	1655	20	45	21	21	14	15	13	13	21	21	22	22	28.3	31.2	97.9	-1	-1	-1
1/10/2019	3:13:31 PM	613	1656	20	45	21	21	14	15	12	13	21	21	21	22	28.3	31.2	97.9	-1	-1	-1
1/10/2019	3:13:31 PM	801	1657	21	45	22	21	15	15	13	13	21	22	21	22	28.3	31.2	97.9	-1	-1	-1
1/10/2019	3:13:32 PM	1	1658	21	45	22	21	15	15	13	13	21	21	22	22	28.3	31.2	97.9	-1	-1	-1
1/10/2019	3:13:32 PM	205	1659	20	45	21	21	15	15	13	13	21	21	22	22	28.3	31.2	97.9	-1	-1	-1
1/10/2019	3:13:32 PM	408	1660	20	45	21	21	14	15	13	13	21	21	21	22	28.3	31.2	97.9	-1	-1	-1
1/10/2019	3:13:32 PM	611	1661	21	45	21	21	14	15	13	13	21	22	21	22	28.3	31.2	97.9	-1	-1	-1
1/10/2019	3:13:32 PM	814	1662	21	45	21	21	15	15	13	13	21	22	21	22	28.3	31.2	52.0	-1	-1	-1
1/10/2019	3:13:33 PM	1	1663	21	45	22	21	15	15	13	13	21	21	22	22	28.3	31.2	52.0	-1	-1	-1
1/10/2019	3:13:33 PM	205	1664	20	45	21	21	14	15	13	13	21	22	21	22	28.3	31.2	52.0	-1	-1	-1
1/10/2019	3:13:33 PM	408	1665	21	45	21	21	15	15	13	13	21	22	21	22	28.3	31.2	52.0	-1	-1	-1
1/10/2019	3:13:33 PM	611	1666	21	44	21	21	15	15	12	13	21	22	21	22	28.3	31.2	52.0	-1	-1	-1
1/10/2019	3:13:33 PM	814	1667	21	44	22	21	15	15	13	13	21	21	21	22	28.3	31.2	52.0	-1	-1	-1
1/10/2019	3:13:34 PM	1	1668	20	44	21	21	15	15	13	13	21	22	22	22	28.3	31.2	52.0	-1	-1	-1
1/10/2019	3:13:34 PM	205	1669	21	45	21	21	14	15	13	13	21	22	21	22	28.3	31.2	52.0	-1	-1	-1
1/10/2019	3:13:34 PM	408	1670	21	45	22	21	15	15	13	13	21	22	21	22	28.3	31.2	52.0	-1	-1	-1
1/10/2019	3:13:34 PM	611	1671	21	44	22	21	14	15	13	13	21	22	21	22	28.3	31.2	52.0	-1	-1	-1
1/10/2019	3:13:34 PM	814	1672	21	45	22	21	15	15	13	13	21	21	21	22	28.3	31.2	52.0	-1	-1	-1
1/10/2019	3:13:35 PM	1	1673	20	45	21	21	15	15	13	13	21	21	22	22	28.3	31.2	52.0	-1	-1	-1
1/10/2019	3:13:35 PM	205	1674	21	45	22	21	14	15	13	13	21	22	21	22	28.3	31.2	52.0	-1	-1	-1
1/10/2019	3:13:35 PM	408	1675	21	45	22	21	15	15	13	13	21	22	21	22	28.3	31.2	52.0	-1	-1	-1
1/10/2019	3:13:35 PM	611	1676	21	45	22	21	14	15	13	13	21	22	21	22	28.3	31.2	52.0	-1	-1	-1
1/10/2019	3:13:35 PM	814	1677	21	45	22	21	15	15	13	13	21	21	21	22	28.3	31.2	52.0	-1	-1	-1
1/10/2019	3:13:36 PM	1	1678	21	45	22	21	15	15	13	13	21	22	21	22	28.3	31.2	52.0	-1	-1	-1
1/10/2019	3:13:36 PM	205	1679	20	45	21	21	15	15	13	13	21	22	21	22	28.3	31.2	52.0	-1	-1	-1
1/10/2019	3:13:36 PM	408	1680	21	45	22	21	15	15	13	13	21	22	21	22	28.3	31.2	52.0	-1	-1	-1
1/10/2019	3:13:36 PM	611	1681	21	45	22	21	15	15	13	13	21	21	21	22	28.3	31.2	52.0	-1	-1	-1
1/10/2019	3:13:36 PM	814	1682	20	45	21	21	14	15	13	13	21	21	22	22	28.3	31.2	52.0	-1	-1	-1
1/10/2019	3:13:37 PM	1	1683	21	45	22	21	15	15	13	13	21	21	21	22	28.3	31.2	52.0	-1	-1	-1
1/10/2019	3:13:37 PM	205	1684	21	45	22	21	15	15	13	13	21	22	21	22	28.3	31.2	52.0	-1	-1	-1
1/10/2019	3:13:37 PM	408	1685	20	45	21	21	15	15	13	13	21	21	22	22	28.3	31.2	52.0	-1	-1	-1
1/10/2019	3:13:37 PM	611	1686	20	45	21	21	14	15	12	13	21	22	21	22	28.3	31.2	52.0	-1	-1	-1
1/10/2019	3:13:37 PM	814	1687	21	45	22	21	15	15	13	13	21	22	21	22	28.3	31.2	52.0	-1	-1	-1
1/10/2019	3:13:38 PM	1	1688	21	45	22	21	15	15	13	13	21	21	21	22	28.3	31.2	52.0	-1	-1	-1
1/10/2019	3:13:38 PM	205	1689	21	45	21	21	14	15	13	13	21	22	21	22	28.3	31.2	52.0	-1	-1	-1
1/10/2019	3:13:38 PM	410	1690	21	45	22	21	14	15	13	13	21	22	21	22	28.3	31.2	52.0	-1	-1	-1
1/10/2019	3:13:38 PM	613	1691	21	45	22	21	15	15	13	13	21	21	21	22	28.3	31.2	52.0	-1	-1	-1
1/10/2019	3:13:38 PM	801	1692	20	45	21	21	14	15	13	13	21	21	21	22	28.3	31.2	52.0	-1	-1	-1
1/10/2019	3:13:39 PM	4	1693	21	45	21	21	14	16	13	13	21	21	21	22	28.3	31.2	52.0	-1	-1	-1
1/10/2019	3:13:39 PM	207	1694	21	45	21	21	14	15	13	13	21	22	21	22	28.3	31.2	52.0	-1	-1	-1
1/10/2019	3:13:39 PM	410	1695	21	45	22	21	15	15	13	13	21	22	21	22	28.3	31.2	52.0	-1	-1	-1
1/10/2019	3:13:39 PM	613	1696	21	45	22	21	15	15	13	13	21	21	21	22	28.3	31.2	52.0	-1	-1	-1
1/10/2019	3:13:39 PM	801	1697	21	45	21	21	14	15	13	13	21	22	21	22	28.3	31.2	52.0	-1	-1	-1
1/10/2019	3:13:40 PM	4	1698	21	45	22	21	15	15	13	13	21	22	21	22	28.3	31.2	52.0	-1	-1	-1
1/10/2019	3:13:40 PM	207	1699	21	45	22	21	15	15	13	13	21	21	21	22	28.3	31.2	52.0	-1	-1	-1
1/10/2019	3:13:40 PM	410	1700	20	45	21	21	15	15	13	13	21	21	21	22	28.3	31.2	52.0	-1	-1	-1
1/10/2019	3:13:40 PM	613	1701	20	45	21	21	14	15	13	13	21	21	21	22	28.3	31.2	52.0	-1	-1	-1
1/10/2019	3:13:40 PM	801	1702	21	45	22	21	15	15	13	13	21	22	21	22	28.3	31.2	52.0	-1	-1	-1
1/10/2019	3:13:41 PM	4	1703	21	45	22	21	15	15	14	13	21	22	21	22	28.3	31.2	52.0	-1	-1	-1
1/10/2019	3:13:41 PM	207	1704	21	45	21	21	15	15	13	13	21	21	21	22	28.4	31.2	80.9	-1	-1	-1
1/10/2019	3:13:41 PM	410	1705	20	45	21	21	14	15	14	13	21	22	21	22	28.4	31.2	80.9	-1	-1	-1
1/10/2019	3:13:41 PM	605	1706	21	45	21	21	15	15	13	13	21	22	21	22	28.4	31.2	80.9	-1	-1	-1
1/10/2019	3:13:41 PM	808	1707	21	45	22	21	15	15	13	13	21	22	21	22	28.4	31.2	80.9	-1	-1	-1
1/10/2019	3:13:42 PM	11	1708	21	45	22	21	15	15	13	13	21	21	21	22	28.4	31.2	80.9	-1	-1	-1
1/10/2019	3:13:42 PM	215	1709	21	45	22	21	15	15	13	13	21	21	21	22	28.4	31.2	80.9	-1	-1	-1
1/10/2019	3:13:42 PM	402	1710	20	45	21	21	14	15	13	13	21	21	21	22	28.4	31.2	80.9	-1	-1	-1
1/10/2019	3:13:42 PM	605	1711	21	45	22	21	15	15	13	13	21	22	21	22	28.4	31.2	80.9	-1	-1	-1
1/10/2019	3:13:42 PM	808	1712	21	45	22	21	15	15	14	13	21	21	21	22	28.4	31.2	80.9	-1	-1	-1
1/10/2019	3:13:43 PM	11	1713	20	45	22	21	15	15	13	13	21	21	22	22	28.4	31.2	80.9	-1	-1	-1
1/10/2019	3:13:43 PM	215	1714	20	45	21	21	14	15	13	13	21	22	21	22	28.4	31.2	80.9	-1	-1	-1
1/10/2019	3:13:43 PM	402	1715	21	45	22	21	15	15	13	13	21	21	21	22	28.4	31.2	80.9	-1	-1	-1
1/10/2019	3:13:43 PM	605	1716	21	45	22	21	15	15	13	13	21	21	22	22	28.4	31.2	80.9	-1	-1	-1
1/10/2019	3:13:43 PM	808	1717	20	45	21	21	15	16	13	13	21	22	22	22	28.4	31.2	80.9	-1	-1	-1
1/10/2019	3:13:44 PM	11	1718	21	45	21	21	15	15	13	13	21	22	21	22	28.4	31.2	80.9	-1	-1	-1
1/10/2019	3:13:44 PM	215	1719	21	45	22	21	14	15	13	13	21	21	21	22	28.4	31.2	80.9	-1	-1	-1
1/10/2019	3:13:44 PM	402	1720	20	45	21	21	14	15	13	13	21	21	22	22	28.4	31.2	80.9	-1	-1	-1
1/10/2019	3:13:44 PM	605	1721	21	45	21	21	14	15	13	13	21	22	21	22	28.4	31.2	80.9	-1	-1	-1
1/10/2019	3:13:44 PM	808	1722	21	45	22	21	15	15	13	13	21	22	21	22	28.4	31.2	80.9	-1	-1	-1
1/10/2019	3:13:45 PM	11	1723	21	45	22	21	15	15	13	13	21	22	21	22	28.4	31.2	80.9	-1	-1	-1
1/10/2019	3:13:45 PM	215	1724	21	45	22	21	15	15	13	13	21	21	21	22	28.4	31.2	80.9	-1	-1	-1
1/10/2019	3:13:45 PM	402	1725	20	45	21	21	14	15	12	13	21	22	21	22	28.4	31.2	80.9	-1	-1	-1
1/10/2019	3:13:45 PM	605	1726	21	45	21	21	14	15	13	13	21	21	21	22	28.4	31.2	80.9	-1	-1	-1
1/10/2019	3:13:45 PM	808	1727	21	45	22	21	15	15	13	13	21	22	21	22	28.4	31.2	80.9	-1	-1	-1
1/10/2019	3:13:46 PM	11	1728	21	45	22	21	15	15	13	13	21	22	21	22	28.4	31.2	80.9	-1	-1	-1
1/10/2019	3:13:46 PM	215	1729	20	45	22	21	15	15	13	13	21	21	21	22	28.4	31.2	80.9	-1	-1	-1
1/10/2019	3:13:46 PM	402	1730	20	45	21	21	15	15	13	13	21	22	21	22	28.4	31.2	80.9	-1	-1	-1
1/10/2019	3:13:46 PM	605	1731	21	45	22	21	14	15	13	13	21	21	21	22	28.4	31.2	80.9	-1	-1	-1
1/10/2019	3:13:46 PM	808	1732	21	44	22	21	15	15	13	13	21	22	21	22	28.4	31.2	80.9	-1	-1	-1
1/10/2019	3:13:47 PM	11	1733	21	45	22	21	15	15	13	13	21	21	21	22	28.4	31.2	80.9	-1	-1	-1
1/10/2019	3:13:47 PM	215	1734	21	45	21	21	15	15	13	13	21	21	21	22	28.4	31.2	80.9	-1	-1	-1
1/10/2019	3:13:47 PM	402	1735	20	45	21	21	14	15	13	13	21	22	21	22	28.4	31.2	80.9	-1	-1	-1
1/10/2019	3:13:47 PM	605	1736	21	44	21	21	14	15	13	13	20	22	21	22	28.4	31.2	80.9	-1	-1	-1
1/10/2019	3:13:47 PM	808	1737	21	45	22	21	15	15	13	13	21	22	21	22	28.4	31.2	80.9	-1	-1	-1
1/10/2019	3:13:48 PM	11	1738	21	45	22	21	15	15	13	13	21	21	21	22	28.4	31.2	80.9	-1	-1	-1
1/10/2019	3:13:48 PM	215	1739	21	45	21	21	15	15	13	13	21	21	21	22	28.4	31.2	80.9	-1	-1	-1
1/10/2019	3:13:48 PM	402	1740	20	45	21	21	14	15	13	13	21	21	22	22	28.4	31.2	80.9	-1	-1	-1
1/10/2019	3:13:48 PM	605	1741	20	45	21	21	14	15	13	13	21	21	21	22	28.4	31.2	80.9	-1	-1	-1
1/10/2019	3:13:48 PM	808	1742	21	45	21	21	15	15	13	13	21	22	21	22	28.4	31.2	80.9	-1	-1	-1
1/10/2019	3:13:49 PM	11	1743	21	45	22	21	15	15	13	13	21	22	21	22	28.4	31.2	80.9	-1	-1	-1
1/10/2019	3:13:49 PM	215	1744	21	45	22	21	15	15	13	13	21	22	21	22	28.4	31.2	80.9	-1	-1	-1
1/10/2019	3:13:49 PM	402	1745	21	45	21	21	14	15	13	13	21	22	21	22	28.4	31.2	80.9	-1	-1	-1
1/10/2019	3:13:49 PM	605	1746	21	45	21	21	14	15	13	13	21	22	21	22	28.4	31.1	42.2	-1	-1	-1
1/10/2019	3:13:49 PM	808	1747	21	45	22	21	15	15	13	13	21	22	21	22	28.4	31.1	42.2	-1	-1	-1
1/10/2019	3:13:50 PM	11	1748	21	45	22	21	15	15	13	13	21	21	22	22	28.4	31.1	42.2	-1	-1	-1
1/10/2019	3:13:50 PM	215	1749	20	45	21	21	15	15	13	13	21	22	22	22	28.4	31.1	42.2	-1	-1	-1
1/10/2019	3:13:50 PM	402	1750	21	45	21	21	14	15	13	13	21	22	21	22	28.4	31.1	42.2	-1	-1	-1
1/10/2019	3:13:50 PM	605	1751	21	45	22	21	14	15	13	13	21	22	21	22	28.4	31.1	42.2	-1	-1	-1
1/10/2019	3:13:50 PM	808	1752	21	45	22	21	15	15	13	13	21	22	21	22	28.4	31.1	42.2	-1	-1	-1
1/10/2019	3:13:51 PM	11	1753	20	45	21	21	14	15	13	13	21	22	22	22	28.4	31.1	42.2	-1	-1	-1
1/10/2019	3:13:51 PM	215	1754	20	45	21	21	14	15	13	13	21	21	22	22	28.4	31.1	42.2	-1	-1	-1
1/10/2019	3:13:51 PM	402	1755	21	45	21	21	15	15	13	13	21	22	21	22	28.4	31.1	42.2	-1	-1	-1
1/10/2019	3:13:51 PM	605	1756	21	45	22	21	15	15	13	13	21	22	21	22	28.4	31.1	42.2	-1	-1	-1
1/10/2019	3:13:51 PM	808	1757	21	45	21	21	15	15	13	13	21	22	21	22	28.4	31.1	42.2	-1	-1	-1
1/10/2019	3:13:52 PM	11	1758	21	45	22	21	15	15	13	13	21	21	22	22	28.4	31.1	42.2	-1	-1	-1
1/10/2019	3:13:52 PM	215	1759	21	45	21	21	14	15	13	13	21	22	22	22	28.4	31.1	42.2	-1	-1	-1
1/10/2019	3:13:52 PM	402	1760	21	45	22	21	14	15	13	13	21	22	21	22	28.4	31.1	42.2	-1	-1	-1
1/10/2019	3:13:52 PM	605	1761	21	45	21	21	15	15	13	13	21	21	21	22	28.4	31.1	42.2	-1	-1	-1
1/10/2019	3:13:52 PM	808	1762	20	45	21	21	15	15	13	13	21	21	22	22	28.4	31.1	42.2	-1	-1	-1
1/10/2019	3:13:53 PM	11	1763	20	45	21	21	15	15	13	13	21	21	22	22	28.4	31.1	42.2	-1	-1	-1
1/10/2019	3:13:53 PM	215	1764	21	45	21	21	14	15	13	13	21	22	21	22	28.4	31.1	42.2	-1	-1	-1
1/10/2019	3:13:53 PM	402	1765	21	45	21	21	14	15	13	13	21	22	21	22	28.4	31.1	42.2	-1	-1	-1
1/10/2019	3:13:53 PM	605	1766	21	45	21	21	15	15	13	13	21	21	21	22	28.4	31.1	42.2	-1	-1	-1
1/10/2019	3:13:53 PM	808	1767	21	45	22	21	15	15	13	13	21	21	21	22	28.4	31.1	42.2	-1	-1	-1
1/10/2019	3:13:54 PM	11	1768	21	45	22	21	15	15	14	13	21	21	22	22	28.4	31.1	42.2	-1	-1	-1
1/10/2019	3:13:54 PM	215	1769	20	45	21	21	15	15	13	13	21	21	22	22	28.4	31.1	42.2	-1	-1	-1
1/10/2019	3:13:54 PM	402	1770	20	45	21	21	15	15	13	13	21	22	21	22	28.4	31.1	42.2	-1	-1	-1
1/10/2019	3:13:54 PM	605	1771	21	45	21	21	14	15	13	13	20	22	21	22	28.4	31.1	42.2	-1	-1	-1
1/10/2019	3:13:54 PM	808	1772	21	45	22	21	15	15	13	13	21	22	21	22	28.4	31.1	42.2	-1	-1	-1
1/10/2019	3:13:55 PM	11	1773	21	45	22	21	15	15	13	13	21	22	21	22	28.4	31.1	42.2	-1	-1	-1
1/10/2019	3:13:55 PM	215	1774	21	45	22	21	15	15	13	13	21	22	21	22	28.4	31.1	42.2	-1	-1	-1
1/10/2019	3:13:55 PM	402	1775	20	45	22	21	15	15	14	13	21	21	22	22	28.4	31.1	42.2	-1	-1	-1
1/10/2019	3:13:55 PM	605	1776	20	45	21	21	14	15	13	13	21	21	21	22	28.4	31.1	42.2	-1	-1	-1
1/10/2019	3:13:55 PM	808	1777	20	45	22	21	14	15	13	13	21	22	21	22	28.4	31.1	42.2	-1	-1	-1
1/10/2019	3:13:56 PM	11	1778	21	45	22	21	14	15	13	13	21	22	21	22	28.4	31.1	42.2	-1	-1	-1
1/10/2019	3:13:56 PM	215	1779	21	45	22	21	15	15	13	13	21	22	21	22	28.4	31.1	42.2	-1	-1	-1
1/10/2019	3:13:56 PM	402	1780	21	45	21	21	15	15	14	13	21	22	22	22	28.4	31.1	42.2	-1	-1	-1
1/10/2019	3:13:56 PM	605	1781	20	44	21	21	14	15	13	13	21	21	21	22	28.4	31.1	42.2	-1	-1	-1
1/10/2019	3:13:56 PM	808	1782	20	44	21	21	14	15	13	13	21	21	21	22	28.4	31.1	42.2	-1	-1	-1
1/10/2019	3:13:57 PM	11	1783	21	45	21	21	14	15	13	13	20	22	21	22	28.4	31.1	42.2	-1	-1	-1
1/10/2019	3:13:57 PM	215	1784	21	45	22	21	15	15	13	13	21	22	21	22	28.4	31.1	42.2	-1	-1	-1
1/10/2019	3:13:57 PM	402	1785	21	45	22	21	15	15	13	13	21	21	21	22	28.4	31.1	42.2	-1	-1	-1
1/10/2019	3:13:57 PM	605	1786	20	45	21	21	14	15	13	13	21	21	22	22	28.4	31.1	42.2	-1	-1	-1
1/10/2019	3:13:57 PM	808	1787	20	45	21	21	14	15	13	13	21	22	21	22	28.4	31.1	42.2	-1	-1	-1
1/10/2019	3:13:58 PM	11	1788	21	45	21	21	14	15	13	13	21	21	21	22	28.4	31.0	41.8	-1	-1	-1
1/10/2019	3:13:58 PM	215	1789	21	45	22	21	14	15	13	13	21	22	21	22	28.4	31.0	41.8	-1	-1	-1
1/10/2019	3:13:58 PM	402	1790	21	45	22	21	15	15	13	13	21	22	21	22	28.4	31.0	41.8	-1	-1	-1
1/10/2019	3:13:58 PM	605	1791	21	44	22	21	15	15	13	13	21	21	21	22	28.4	31.0	41.8	-1	-1	-1
1/10/2019	3:13:58 PM	808	1792	20	45	22	21	15	15	13	13	21	21	22	22	28.4	31.0	41.8	-1	-1	-1
1/10/2019	3:13:59 PM	11	1793	20	45	21	21	14	15	13	13	21	21	21	22	28.4	31.0	41.8	-1	-1	-1
1/10/2019	3:13:59 PM	215	1794	21	45	21	21	14	15	13	13	21	21	21	22	28.4	31.0	41.8	-1	-1	-1
1/10/2019	3:13:59 PM	402	1795	21	44	22	21	15	15	13	13	21	22	21	22	28.4	31.0	41.8	-1	-1	-1
1/10/2019	3:13:59 PM	605	1796	21	44	22	21	14	15	13	13	21	22	21	22	28.4	31.0	41.8	-1	-1	-1
1/10/2019	3:13:59 PM	808	1797	21	45	22	21	15	15	13	13	21	21	21	22	28.4	31.0	41.8	-1	-1	-1
1/10/2019	3:14:00 PM	11	1798	21	46	21	21	14	15	13	13	21	21	21	22	28.4	31.0	41.8	-1	-1	-1
1/10/2019	3:14:00 PM	215	1799	21	46	21	21	15	15	13	13	21	21	21	22	28.4	31.0	41.8	-1	-1	-1
1/10/2019	3:14:00 PM	402	1800	21	46	21	21	15	15	13	13	21	22	21	22	28.4	31.0	41.8	-1	-1	-1
1/10/2019	3:14:00 PM	605	1801	20	45	21	21	14	15	13	13	21	21	21	22	28.4	31.0	41.8	-1	-1	-1
1/10/2019	3:14:00 PM	808	1802	21	45	21	21	14	15	13	13	21	22	21	22	28.4	31.0	41.8	-1	-1	-1
1/10/2019	3:14:01 PM	11	1803	21	45	21	21	14	15	13	13	21	22	21	22	28.4	31.0	41.8	-1	-1	-1
1/10/2019	3:14:01 PM	215	1804	21	45	21	21	14	15	13	13	21	22	21	22	28.4	31.0	41.8	-1	-1	-1
1/10/2019	3:14:01 PM	402	1805	21	45	22	21	15	15	13	13	21	22	21	22	28.4	31.0	41.8	-1	-1	-1
1/10/2019	3:14:01 PM	605	1806	21	45	21	21	14	15	13	13	21	21	21	22	28.4	31.0	41.8	-1	-1	-1
1/10/2019	3:14:01 PM	808	1807	21	45	21	21	15	15	13	13	21	21	21	22	28.4	31.0	41.8	-1	-1	-1
1/10/2019	3:14:02 PM	11	1808	21	45	21	21	14	15	13	13	21	22	21	22	28.4	31.0	41.8	-1	-1	-1
1/10/2019	3:14:02 PM	215	1809	21	45	21	21	15	15	13	13	21	22	21	22	28.4	31.0	41.8	-1	-1	-1
1/10/2019	3:14:02 PM	402	1810	21	46	21	21	15	15	13	13	21	22	22	22	28.4	31.0	41.8	-1	-1	-1
1/10/2019	3:14:02 PM	605	1811	20	45	21	21	15	15	13	13	21	22	21	22	28.4	31.0	41.8	-1	-1	-1
1/10/2019	3:14:02 PM	808	1812	21	45	22	21	15	15	13	13	21	21	21	22	28.4	31.0	41.8	-1	-1	-1
1/10/2019	3:14:03 PM	11	1813	20	46	21	21	14	15	13	13	21	21	21	22	28.4	31.0	41.8	-1	-1	-1
1/10/2019	3:14:03 PM	215	1814	21	46	21	21	15	15	13	13	21	22	21	22	28.4	31.0	41.8	-1	-1	-1
1/10/2019	3:14:03 PM	402	1815	21	46	22	21	15	15	13	13	21	22	22	22	28.4	31.0	41.8	-1	-1	-1
1/10/2019	3:14:03 PM	605	1816	21	46	21	21	14	15	13	13	21	22	21	22	28.4	31.0	41.8	-1	-1	-1
1/10/2019	3:14:03 PM	808	1817	21	46	22	21	15	15	13	13	21	22	21	22	28.4	31.0	41.8	-1	-1	-1
1/10/2019	3:14:04 PM	11	1818	21	46	21	21	15	15	13	13	21	21	21	22	28.4	31.0	41.8	-1	-1	-1
1/10/2019	3:14:04 PM	215	1819	21	46	21	21	14	15	13	13	21	21	21	22	28.4	31.0	41.8	-1	-1	-1
1/10/2019	3:14:04 PM	402	1820	21	46	22	21	15	15	13	13	21	22	21	22	28.4	31.0	41.8	-1	-1	-1
1/10/2019	3:14:04 PM	605	1821	21	46	21	21	15	15	13	13	21	21	22	22	28.4	31.0	41.8	-1	-1	-1
1/10/2019	3:14:04 PM	808	1822	20	46	22	21	14	15	13	13	21	21	21	22	28.4	31.0	41.8	-1	-1	-1
1/10/2019	3:14:05 PM	11	1823	21	45	21	21	14	15	13	13	20	22	21	22	28.4	31.0	41.8	-1	-1	-1
1/10/2019	3:14:05 PM	215	1824	21	45	22	21	15	15	13	13	21	21	21	22	28.4	31.0	41.8	-1	-1	-1
1/10/2019	3:14:05 PM	402	1825	21	46	21	21	14	15	13	13	21	22	21	22	28.4	31.0	41.8	-1	-1	-1
1/10/2019	3:14:05 PM	605	1826	21	45	21	21	14	15	13	13	21	22	21	22	28.4	31.0	41.8	-1	-1	-1
1/10/2019	3:14:05 PM	808	1827	21	46	22	21	15	15	13	13	21	21	21	22	28.4	31.0	41.8	-1	-1	-1
1/10/2019	3:14:06 PM	11	1828	20	46	21	21	14	15	13	13	21	21	21	22	28.4	31.0	41.8	-1	-1	-1
1/10/2019	3:14:06 PM	215	1829	21	45	21	21	14	15	13	13	21	22	21	22	28.4	31.0	41.8	-1	-1	-1
1/10/2019	3:14:06 PM	402	1830	21	46	22	21	15	15	13	13	21	22	21	22	28.4	30.9	81.2	-1	-1	-1
1/10/2019	3:14:06 PM	605	1831	21	46	21	21	15	15	13	13	21	21	21	22	28.4	30.9	81.2	-1	-1	-1
1/10/2019	3:14:06 PM	808	1832	20	46	22	21	15	15	13	13	21	22	21	22	28.4	30.9	81.2	-1	-1	-1
1/10/2019	3:14:07 PM	11	1833	21	45	21	21	14	15	13	13	21	22	21	22	28.4	30.9	81.2	-1	-1	-1
1/10/2019	3:14:07 PM	215	1834	21	45	22	21	15	15	13	13	21	21	21	22	28.4	30.9	81.2	-1	-1	-1
1/10/2019	3:14:07 PM	402	1835	20	46	22	21	15	15	13	13	21	21	21	22	28.4	30.9	81.2	-1	-1	-1
1/10/2019	3:14:07 PM	605	1836	20	45	21	21	14	15	12	13	21	21	21	22	28.4	30.9	81.2	-1	-1	-1
1/10/2019	3:14:07 PM	808	1837	21	45	22	21	15	15	13	13	21	22	21	22	28.4	30.9	81.2	-1	-1	-1
1/10/2019	3:14:08 PM	11	1838	21	45	22	21	15	15	13	13	21	21	21	22	28.4	30.9	81.2	-1	-1	-1
1/10/2019	3:14:08 PM	215	1839	20	45	22	21	15	15	13	13	21	21	22	22	28.4	30.9	81.2	-1	-1	-1
1/10/2019	3:14:08 PM	402	1840	21	45	22	21	15	15	13	13	21	22	21	22	28.4	30.9	81.2	-1	-1	-1
1/10/2019	3:14:08 PM	605	1841	21	45	22	21	15	15	13	13	21	21	21	22	28.4	30.9	81.2	-1	-1	-1
1/10/2019	3:14:08 PM	808	1842	21	45	22	21	15	15	13	13	21	22	22	22	28.4	30.9	81.2	-1	-1	-1
1/10/2019	3:14:09 PM	11	1843	20	45	21	21	14	15	13	13	21	21	21	22	28.4	30.9	81.2	-1	-1	-1
1/10/2019	3:14:09 PM	215	1844	21	45	22	21	14	15	13	13	21	22	21	22	28.4	30.9	81.2	-1	-1	-1
1/10/2019	3:14:09 PM	402	1845	21	45	22	21	15	15	13	13	21	21	22	22	28.4	30.9	81.2	-1	-1	-1
1/10/2019	3:14:09 PM	605	1846	20	45	21	21	14	15	13	13	21	21	21	22	28.4	30.9	81.2	-1	-1	-1
1/10/2019	3:14:09 PM	803	1847	21	45	22	21	15	15	13	13	21	22	21	22	28.4	30.9	81.2	-1	-1	-1
1/10/2019	3:14:10 PM	6	1848	21	45	22	21	15	15	13	13	21	21	21	22	28.4	30.9	81.2	-1	-1	-1
1/10/2019	3:14:10 PM	209	1849	20	45	21	21	15	15	14	13	21	21	22	22	28.4	30.9	81.2	-1	-1	-1
1/10/2019	3:14:10 PM	412	1850	20	45	21	21	14	15	12	13	21	22	21	22	28.4	30.9	81.2	-1	-1	-1
1/10/2019	3:14:10 PM	615	1851	21	45	21	21	14	15	13	13	20	21	21	22	28.4	30.9	81.2	-1	-1	-1
1/10/2019	3:14:10 PM	803	1852	21	45	22	21	15	15	13	13	21	21	22	22	28.4	30.9	81.2	-1	-1	-1
1/10/2019	3:14:11 PM	6	1853	20	45	21	21	14	15	13	13	21	21	22	22	28.4	30.9	81.2	-1	-1	-1
1/10/2019	3:14:11 PM	209	1854	21	46	21	21	14	15	13	13	21	22	21	22	28.4	30.9	81.2	-1	-1	-1
1/10/2019	3:14:11 PM	412	1855	21	45	22	21	14	15	13	13	21	22	21	22	28.4	30.9	81.2	-1	-1	-1
1/10/2019	3:14:11 PM	615	1856	21	45	21	21	15	15	13	13	21	21	21	22	28.4	30.9	81.2	-1	-1	-1
1/10/2019	3:14:11 PM	803	1857	21	46	21	21	15	15	13	13	21	22	22	22	28.4	30.9	81.2	-1	-1	-1
1/10/2019	3:14:12 PM	6	1858	21	46	21	21	15	15	13	13	21	22	21	22	28.4	30.9	81.2	-1	-1	-1
1/10/2019	3:14:12 PM	209	1859	21	45	22	21	15	15	13	13	21	22	21	22	28.4	30.9	81.2	-1	-1	-1
1/10/2019	3:14:12 PM	412	1860	21	45	22	21	15	15	13	13	21	21	21	22	28.4	30.9	81.2	-1	-1	-1
1/10/2019	3:14:12 PM	615	1861	20	45	21	21	15	15	13	13	21	21	21	21	28.4	30.9	81.2	-1	-1	-1
1/10/2019	3:14:12 PM	803	1862	21	46	21	21	15	15	13	13	21	22	22	22	28.4	30.9	81.2	-1	-1	-1
1/10/2019	3:14:13 PM	6	1863	21	45	22	21	15	15	12	13	21	22	21	22	28.4	30.9	81.2	-1	-1	-1
1/10/2019	3:14:13 PM	209	1864	21	45	22	21	15	15	13	13	21	22	21	22	28.4	30.9	81.2	-1	-1	-1
1/10/2019	3:14:13 PM	411	1865	21	45	22	21	15	15	13	13	21	21	21	22	28.4	30.9	81.2	-1	-1	-1
1/10/2019	3:14:13 PM	614	1866	20	45	21	21	14	15	13	13	21	21	22	22	28.4	30.9	81.2	-1	-1	-1
1/10/2019	3:14:13 PM	802	1867	21	45	21	21	14	15	13	13	21	22	21	22	28.4	30.9	81.2	-1	-1	-1
1/10/2019	3:14:14 PM	5	1868	21	45	21	21	14	15	13	13	21	22	21	22	28.4	30.9	81.2	-1	-1	-1
1/10/2019	3:14:14 PM	208	1869	21	45	22	21	15	15	13	13	21	22	21	22	28.4	30.9	81.2	-1	-1	-1
1/10/2019	3:14:14 PM	411	1870	21	45	22	21	15	15	13	13	21	22	21	22	28.4	30.9	81.2	-1	-1	-1
1/10/2019	3:14:14 PM	614	1871	21	45	21	21	15	15	14	13	21	21	21	22	28.4	30.9	81.2	-1	-1	-1
1/10/2019	3:14:14 PM	802	1872	21	45	22	21	14	15	13	13	21	22	22	22	28.4	30.8	75.9	-1	-1	-1
1/10/2019	3:14:15 PM	5	1873	21	45	22	21	15	15	13	13	21	21	21	22	28.4	30.8	75.9	-1	-1	-1
1/10/2019	3:14:15 PM	208	1874	21	45	22	21	15	15	13	13	21	21	21	22	28.4	30.8	75.9	-1	-1	-1
1/10/2019	3:14:15 PM	411	1875	21	45	21	21	14	16	13	13	21	22	21	22	28.4	30.8	75.9	-1	-1	-1
1/10/2019	3:14:15 PM	614	1876	21	45	21	21	14	15	13	13	20	22	21	22	28.4	30.8	75.9	-1	-1	-1
1/10/2019	3:14:15 PM	802	1877	21	45	22	21	15	15	13	13	21	21	22	22	28.4	30.8	75.9	-1	-1	-1
1/10/2019	3:14:16 PM	5	1878	20	45	21	21	14	15	13	13	21	21	21	22	28.4	30.8	75.9	-1	-1	-1
1/10/2019	3:14:16 PM	208	1879	21	45	22	21	15	15	13	13	21	22	21	22	28.4	30.8	75.9	-1	-1	-1
1/10/2019	3:14:16 PM	411	1880	21	45	22	21	15	15	13	13	21	22	21	22	28.4	30.8	75.9	-1	-1	-1
1/10/2019	3:14:16 PM	614	1881	20	45	21	21	15	15	13	13	21	21	21	22	28.4	30.8	75.9	-1	-1	-1
1/10/2019	3:14:16 PM	802	1882	21	46	21	21	14	15	13	13	21	22	21	22	28.4	30.8	75.9	-1	-1	-1
1/10/2019	3:14:17 PM	5	1883	21	45	21	21	15	15	13	13	21	22	21	22	28.4	30.8	75.9	-1	-1	-1
1/10/2019	3:14:17 PM	208	1884	21	45	22	21	15	15	13	13	21	22	21	22	28.4	30.8	75.9	-1	-1	-1
1/10/2019	3:14:17 PM	411	1885	21	45	22	21	15	15	13	13	21	21	21	22	28.4	30.8	75.9	-1	-1	-1
1/10/2019	3:14:17 PM	614	1886	20	45	21	21	14	15	13	13	21	21	21	21	28.4	30.8	75.9	-1	-1	-1
1/10/2019	3:14:17 PM	802	1887	21	45	21	21	14	15	13	13	21	22	21	22	28.4	30.8	75.9	-1	-1	-1
1/10/2019	3:14:18 PM	5	1888	21	45	22	21	14	15	13	13	21	22	21	22	28.4	30.8	75.9	-1	-1	-1
1/10/2019	3:14:18 PM	208	1889	21	45	22	21	15	15	13	13	21	22	21	22	28.4	30.8	75.9	-1	-1	-1
1/10/2019	3:14:18 PM	411	1890	20	46	22	21	15	15	13	13	21	21	22	22	28.4	30.8	75.9	-1	-1	-1
1/10/2019	3:14:18 PM	614	1891	20	45	21	21	14	15	13	13	21	21	21	22	28.4	30.8	75.9	-1	-1	-1
1/10/2019	3:14:18 PM	802	1892	21	45	22	21	15	15	13	13	21	21	21	22	28.4	30.8	75.9	-1	-1	-1
1/10/2019	3:14:19 PM	5	1893	21	45	22	21	15	15	13	13	21	21	21	22	28.4	30.8	75.9	-1	-1	-1
1/10/2019	3:14:19 PM	208	1894	21	45	22	21	15	15	13	13	21	21	22	22	28.4	30.8	75.9	-1	-1	-1
1/10/2019	3:14:19 PM	411	1895	21	46	21	21	15	15	13	13	21	21	22	22	28.4	30.8	75.9	-1	-1	-1
1/10/2019	3:14:19 PM	614	1896	20	45	21	21	14	15	13	13	21	21	21	22	28.4	30.8	75.9	-1	-1	-1
1/10/2019	3:14:19 PM	802	1897	21	45	22	21	15	15	13	13	21	22	21	22	28.4	30.8	75.9	-1	-1	-1
1/10/2019	3:14:20 PM	5	1898	21	45	21	21	15	15	13	13	21	21	21	22	28.4	30.8	75.9	-1	-1	-1
1/10/2019	3:14:20 PM	208	1899	21	45	22	21	15	15	14	13	21	21	22	22	28.4	30.8	75.9	-1	-1	-1
1/10/2019	3:14:20 PM	411	1900	20	45	21	21	15	15	13	13	21	21	22	22	28.4	30.8	75.9	-1	-1	-1
1/10/2019	3:14:20 PM	614	1901	20	45	21	21	14	15	13	13	21	21	22	22	28.4	30.8	75.9	-1	-1	-1
1/10/2019	3:14:20 PM	802	1902	21	45	21	21	14	15	13	13	21	22	21	22	28.4	30.8	75.9	-1	-1	-1
1/10/2019	3:14:21 PM	5	1903	21	45	21	21	15	15	13	12	21	21	21	22	28.4	30.8	75.9	-1	-1	-1
1/10/2019	3:14:21 PM	208	1904	21	46	22	21	15	15	13	13	21	21	22	22	28.4	30.8	75.9	-1	-1	-1
1/10/2019	3:14:21 PM	411	1905	21	46	21	21	15	15	13	13	21	21	22	22	28.4	30.8	75.9	-1	-1	-1
1/10/2019	3:14:21 PM	614	1906	20	45	21	21	14	15	13	13	21	21	21	22	28.4	30.8	75.9	-1	-1	-1
1/10/2019	3:14:21 PM	802	1907	21	45	22	21	15	15	14	13	21	21	21	22	28.4	30.8	75.9	-1	-1	-1
1/10/2019	3:14:22 PM	5	1908	20	45	21	21	15	15	13	13	21	21	21	22	28.4	30.8	75.9	-1	-1	-1
1/10/2019	3:14:22 PM	208	1909	20	46	21	21	15	15	13	13	21	21	22	22	28.4	30.8	75.9	-1	-1	-1
1/10/2019	3:14:22 PM	411	1910	21	46	21	21	14	15	13	13	21	22	21	22	28.4	30.8	75.9	-1	-1	-1
1/10/2019	3:14:22 PM	614	1911	21	45	21	21	14	15	12	13	21	22	21	22	28.4	30.8	75.9	-1	-1	-1
1/10/2019	3:14:22 PM	802	1912	21	45	22	21	15	15	13	13	21	22	21	22	28.4	30.8	75.9	-1	-1	-1
1/10/2019	3:14:23 PM	5	1913	21	45	21	21	14	15	13	13	21	21	21	22	28.4	30.8	75.9	-1	-1	-1
1/10/2019	3:14:23 PM	208	1914	20	45	21	21	15	15	13	13	21	22	22	22	28.4	30.8	57.4	-1	-1	-1
1/10/2019	3:14:23 PM	411	1915	21	45	21	21	15	15	13	13	21	22	21	22	28.4	30.8	57.4	-1	-1	-1
1/10/2019	3:14:23 PM	614	1916	21	45	21	21	14	15	13	13	21	22	21	22	28.4	30.8	57.4	-1	-1	-1
1/10/2019	3:14:23 PM	802	1917	21	45	22	21	15	15	14	13	21	22	21	22	28.4	30.8	57.4	-1	-1	-1
1/10/2019	3:14:24 PM	5	1918	20	45	21	21	15	15	13	12	21	21	21	22	28.4	30.8	57.4	-1	-1	-1
1/10/2019	3:14:24 PM	208	1919	21	45	21	21	15	15	13	13	21	22	22	22	28.4	30.8	57.4	-1	-1	-1
1/10/2019	3:14:24 PM	411	1920	21	45	21	21	14	15	13	13	21	22	22	22	28.4	30.8	57.4	-1	-1	-1
1/10/2019	3:14:24 PM	614	1921	21	45	21	21	14	15	13	13	21	21	21	22	28.4	30.8	57.4	-1	-1	-1
1/10/2019	3:14:24 PM	802	1922	21	45	22	21	15	15	13	13	21	21	21	22	28.4	30.8	57.4	-1	-1	-1
1/10/2019	3:14:25 PM	5	1923	20	45	21	21	14	15	13	13	21	21	21	22	28.4	30.8	57.4	-1	-1	-1
1/10/2019	3:14:25 PM	208	1924	21	46	22	21	15	15	13	13	21	21	22	22	28.4	30.8	57.4	-1	-1	-1
1/10/2019	3:14:25 PM	411	1925	20	46	21	21	15	15	14	13	21	22	22	22	28.4	30.8	57.4	-1	-1	-1
1/10/2019	3:14:25 PM	614	1926	20	45	21	21	14	15	13	13	21	22	21	22	28.4	30.8	57.4	-1	-1	-1
1/10/2019	3:14:25 PM	802	1927	21	45	22	21	15	15	13	13	21	22	21	22	28.4	30.8	57.4	-1	-1	-1
1/10/2019	3:14:26 PM	5	1928	21	45	22	21	15	15	13	13	21	21	21	22	28.4	30.8	57.4	-1	-1	-1
1/10/2019	3:14:26 PM	208	1929	21	45	22	21	15	15	13	13	21	21	21	22	28.4	30.8	57.4	-1	-1	-1
1/10/2019	3:14:26 PM	411	1930	21	45	21	21	15	15	13	13	21	21	22	22	28.4	30.8	57.4	-1	-1	-1
1/10/2019	3:14:26 PM	614	1931	20	45	21	21	14	15	13	13	21	21	21	21	28.4	30.8	57.4	-1	-1	-1
1/10/2019	3:14:26 PM	802	1932	20	45	21	21	14	15	13	13	21	21	21	22	28.4	30.8	57.4	-1	-1	-1
1/10/2019	3:14:27 PM	5	1933	21	45	21	21	14	15	13	13	20	22	21	22	28.4	30.8	57.4	-1	-1	-1
1/10/2019	3:14:27 PM	208	1934	21	45	22	21	14	15	13	13	21	22	21	22	28.4	30.8	57.4	-1	-1	-1
1/10/2019	3:14:27 PM	411	1935	21	45	22	21	15	15	13	13	21	22	21	22	28.4	30.8	57.4	-1	-1	-1
1/10/2019	3:14:27 PM	614	1936	21	46	21	21	15	15	13	13	21	21	22	22	28.4	30.8	57.4	-1	-1	-1
1/10/2019	3:14:27 PM	802	1937	21	45	21	21	15	15	13	13	21	22	21	22	28.4	30.8	57.4	-1	-1	-1
1/10/2019	3:14:28 PM	5	1938	21	45	21	21	15	15	13	13	21	21	21	22	28.4	30.8	57.4	-1	-1	-1
1/10/2019	3:14:28 PM	208	1939	21	45	22	21	15	15	13	13	21	21	22	22	28.4	30.8	57.4	-1	-1	-1
1/10/2019	3:14:28 PM	411	1940	21	45	22	21	14	15	13	13	21	22	22	22	28.4	30.8	57.4	-1	-1	-1
1/10/2019	3:14:28 PM	614	1941	21	45	21	21	14	15	13	13	21	22	21	22	28.4	30.8	57.4	-1	-1	-1
1/10/2019	3:14:28 PM	802	1942	21	45	22	21	15	15	13	13	21	22	21	22	28.4	30.8	57.4	-1	-1	-1
1/10/2019	3:14:29 PM	5	1943	20	45	21	21	14	15	14	13	21	21	21	22	28.4	30.8	57.4	-1	-1	-1
1/10/2019	3:14:29 PM	208	1944	21	45	21	21	14	15	13	13	21	22	21	22	28.4	30.8	57.4	-1	-1	-1
1/10/2019	3:14:29 PM	411	1945	21	45	22	21	15	15	13	13	21	22	21	22	28.4	30.8	57.4	-1	-1	-1
1/10/2019	3:14:29 PM	614	1946	21	45	22	21	15	15	13	13	21	21	21	22	28.4	30.8	57.4	-1	-1	-1
1/10/2019	3:14:29 PM	802	1947	20	45	21	21	15	15	13	13	21	21	22	22	28.4	30.8	57.4	-1	-1	-1
1/10/2019	3:14:30 PM	5	1948	20	45	21	21	14	15	13	13	21	21	21	22	28.4	30.8	57.4	-1	-1	-1
1/10/2019	3:14:30 PM	208	1949	21	45	21	21	15	15	13	13	21	22	21	22	28.4	30.8	57.4	-1	-1	-1
1/10/2019	3:14:30 PM	411	1950	21	45	22	21	15	15	13	13	21	22	21	22	28.4	30.8	57.4	-1	-1	-1
1/10/2019	3:14:30 PM	614	1951	21	45	21	21	15	15	13	13	21	21	21	22	28.4	30.8	57.4	-1	-1	-1
1/10/2019	3:14:30 PM	802	1952	21	45	21	21	14	15	13	13	21	21	21	22	28.4	30.8	57.4	-1	-1	-1
1/10/2019	3:14:31 PM	5	1953	21	45	21	21	14	15	13	13	21	22	21	22	28.4	30.8	57.4	-1	-1	-1
1/10/2019	3:14:31 PM	208	1954	21	45	22	21	15	15	13	13	21	22	21	22	28.4	30.8	57.4	-1	-1	-1
1/10/2019	3:14:31 PM	411	1955	21	45	21	21	15	15	13	13	21	21	22	22	28.4	30.8	57.4	-1	-1	-1
1/10/2019	3:14:31 PM	614	1956	20	45	21	21	14	15	13	13	21	21	21	22	28.4	30.7	55.7	-1	-1	-1
1/10/2019	3:14:31 PM	802	1957	21	45	22	21	14	15	13	13	21	22	21	22	28.4	30.7	55.7	-1	-1	-1
1/10/2019	3:14:32 PM	5	1958	21	45	22	21	14	15	13	13	21	21	21	22	28.4	30.7	55.7	-1	-1	-1
1/10/2019	3:14:32 PM	208	1959	21	45	21	21	15	15	13	13	21	21	21	22	28.4	30.7	55.7	-1	-1	-1
1/10/2019	3:14:32 PM	411	1960	21	46	22	21	15	15	13	13	21	21	22	22	28.4	30.7	55.7	-1	-1	-1
1/10/2019	3:14:32 PM	614	1961	20	46	21	21	14	15	13	13	21	21	21	22	28.4	30.7	55.7	-1	-1	-1
1/10/2019	3:14:32 PM	802	1962	21	45	22	21	14	15	13	13	21	22	21	22	28.4	30.7	55.7	-1	-1	-1
1/10/2019	3:14:33 PM	5	1963	21	45	22	21	15	15	12	13	21	21	21	22	28.4	30.7	55.7	-1	-1	-1
1/10/2019	3:14:33 PM	208	1964	21	46	21	21	15	15	13	13	21	22	21	22	28.4	30.7	55.7	-1	-1	-1
1/10/2019	3:14:33 PM	411	1965	21	46	21	21	15	15	13	13	21	21	22	22	28.4	30.7	55.7	-1	-1	-1
1/10/2019	3:14:33 PM	614	1966	20	46	21	21	15	15	13	13	21	21	21	22	28.4	30.7	55.7	-1	-1	-1
1/10/2019	3:14:33 PM	802	1967	21	46	22	21	14	15	13	13	21	22	21	22	28.4	30.7	55.7	-1	-1	-1
1/10/2019	3:14:34 PM	5	1968	21	45	22	21	15	15	13	13	21	21	21	22	28.4	30.7	55.7	-1	-1	-1
1/10/2019	3:14:34 PM	208	1969	21	45	21	21	15	15	13	13	21	21	21	22	28.4	30.7	55.7	-1	-1	-1
1/10/2019	3:14:34 PM	411	1970	20	45	22	21	14	15	13	13	21	21	22	22	28.4	30.7	55.7	-1	-1	-1
1/10/2019	3:14:34 PM	614	1971	20	45	21	21	14	15	13	13	21	22	21	22	28.4	30.7	55.7	-1	-1	-1
1/10/2019	3:14:34 PM	802	1972	21	45	22	21	15	15	13	13	21	22	21	22	28.4	30.7	55.7	-1	-1	-1
1/10/2019	3:14:35 PM	5	1973	21	45	21	21	15	15	13	13	21	21	21	22	28.4	30.7	55.7	-1	-1	-1
1/10/2019	3:14:35 PM	208	1974	21	45	21	21	15	15	13	13	21	21	22	22	28.4	30.7	55.7	-1	-1	-1
1/10/2019	3:14:35 PM	411	1975	20	45	22	21	15	15	13	13	21	21	22	22	28.4	30.7	55.7	-1	-1	-1
1/10/2019	3:14:35 PM	614	1976	21	45	21	21	14	15	13	13	21	22	21	22	28.4	30.7	55.7	-1	-1	-1
1/10/2019	3:14:35 PM	802	1977	21	45	22	21	15	15	13	13	21	22	21	22	28.4	30.7	55.7	-1	-1	-1
1/10/2019	3:14:36 PM	5	1978	21	45	21	21	15	15	13	13	21	21	21	22	28.4	30.7	55.7	-1	-1	-1
1/10/2019	3:14:36 PM	208	1979	21	45	22	21	15	15	13	13	21	21	22	22	28.4	30.7	55.7	-1	-1	-1
1/10/2019	3:14:36 PM	411	1980	20	45	21	21	15	15	13	13	21	22	22	22	28.4	30.7	55.7	-1	-1	-1
1/10/2019	3:14:36 PM	614	1981	21	46	21	21	14	15	13	13	21	21	21	22	28.4	30.7	55.7	-1	-1	-1
1/10/2019	3:14:36 PM	802	1982	21	45	22	21	15	15	13	13	21	22	21	22	28.4	30.7	55.7	-1	-1	-1
1/10/2019	3:14:37 PM	5	1983	21	45	22	21	14	15	13	13	21	21	21	22	28.4	30.7	55.7	-1	-1	-1
1/10/2019	3:14:37 PM	208	1984	21	45	21	21	15	15	13	13	21	21	22	22	28.4	30.7	55.7	-1	-1	-1
1/10/2019	3:14:37 PM	411	1985	20	45	21	21	15	15	13	13	21	21	21	22	28.4	30.7	55.7	-1	-1	-1
1/10/2019	3:14:37 PM	614	1986	21	45	21	21	14	15	13	13	21	22	21	22	28.4	30.7	55.7	-1	-1	-1
1/10/2019	3:14:37 PM	802	1987	21	45	22	21	15	15	13	13	21	21	21	22	28.4	30.7	55.7	-1	-1	-1
1/10/2019	3:14:38 PM	5	1988	20	45	21	21	15	15	13	13	21	21	21	22	28.4	30.7	55.7	-1	-1	-1
1/10/2019	3:14:38 PM	208	1989	21	45	21	21	14	15	13	13	21	21	21	22	28.4	30.7	55.7	-1	-1	-1
1/10/2019	3:14:38 PM	411	1990	20	45	21	21	14	15	13	13	21	22	22	22	28.4	30.7	55.7	-1	-1	-1
1/10/2019	3:14:38 PM	614	1991	20	45	21	21	14	15	13	13	21	22	21	22	28.4	30.7	55.7	-1	-1	-1
1/10/2019	3:14:38 PM	802	1992	21	45	22	21	15	15	13	13	21	22	21	22	28.4	30.7	55.7	-1	-1	-1
1/10/2019	3:14:39 PM	5	1993	21	45	21	21	15	15	13	13	21	21	21	22	28.4	30.7	55.7	-1	-1	-1
1/10/2019	3:14:39 PM	208	1994	21	45	22	21	15	15	13	13	21	21	21	22	28.4	30.7	55.7	-1	-1	-1
1/10/2019	3:14:39 PM	411	1995	21	45	22	21	15	15	13	13	21	21	21	22	28.4	30.7	55.7	-1	-1	-1
1/10/2019	3:14:39 PM	614	1996	21	45	21	21	15	15	13	13	21	21	22	22	28.4	30.7	55.7	-1	-1	-1
1/10/2019	3:14:39 PM	802	1997	21	45	22	21	15	15	13	13	22	21	22	22	28.4	30.7	55.7	-1	-1	-1
1/10/2019	3:14:40 PM	5	1998	20	45	21	21	14	15	13	13	21	22	21	22	28.5	30.7	48.1	-1	-1	-1
1/10/2019	3:14:40 PM	208	1999	20	45	21	21	14	15	13	13	21	21	21	22	28.5	30.7	48.1	-1	-1	-1
1/10/2019	3:14:40 PM	411	2000	21	45	22	21	15	15	13	13	21	22	21	22	28.5	30.7	48.1	-1	-1	-1
[truncated: 35,438 more rows]
