# Supplementary material for: Rapid metabolic shifts occur during the transition between hunger and satiety in Drosophila melanogaster
Source: Nat Commun. 2019 Sep 6;10:4052. doi: 10.1038/s41467-019-11933-z (PMC6731244; doi:10.1038/s41467-019-11933-z)
Supplement: Supplementary file 7 — Supplementary Data 4 [file 41467_2019_11933_MOESM7_ESM.zip › Fig1DFM_200.csv]

Date	Time	MSec	Sample	W1	W2	W3	W4	W5	W6	W7	W8	W9	W10	W11	W12	Temp	Humid	LUX	Dark	OptoCol1	OptoCol2
1/10/2019	3:08:00 PM	805	2	17	17	17	16	17	17	17	17	18	19	18	18	28.0	33.9	40.3	-1	-1	-1
1/10/2019	3:08:01 PM	8	3	16	17	16	17	17	17	17	17	18	19	18	17	28.0	33.9	40.3	-1	-1	-1
1/10/2019	3:08:01 PM	214	4	17	17	16	16	17	17	17	17	18	19	18	18	28.0	33.9	40.3	-1	-1	-1
1/10/2019	3:08:01 PM	401	5	16	16	17	16	17	17	17	17	18	19	17	18	28.0	33.9	40.3	-1	-1	-1
1/10/2019	3:08:01 PM	605	6	16	17	16	16	17	17	17	17	18	19	18	17	28.0	33.9	40.3	-1	-1	-1
1/10/2019	3:08:01 PM	808	7	16	17	17	17	17	17	17	17	18	19	18	18	28.0	33.9	40.3	-1	-1	-1
1/10/2019	3:08:02 PM	11	8	17	17	17	16	17	17	17	17	18	19	18	18	28.0	33.9	40.3	-1	-1	-1
1/10/2019	3:08:02 PM	214	9	16	17	16	17	17	17	17	18	18	19	18	18	28.0	33.9	40.3	-1	-1	-1
1/10/2019	3:08:02 PM	401	10	16	17	16	17	17	17	17	17	18	19	18	17	28.0	33.9	40.3	-1	-1	-1
1/10/2019	3:08:02 PM	605	11	16	17	16	16	17	17	17	17	18	19	18	17	28.0	33.9	40.3	-1	-1	-1
1/10/2019	3:08:02 PM	808	12	17	17	16	17	17	17	17	18	18	19	18	18	28.0	33.9	40.3	-1	-1	-1
1/10/2019	3:08:03 PM	11	13	16	17	16	17	17	17	17	17	18	19	18	17	28.0	33.9	40.3	-1	-1	-1
1/10/2019	3:08:03 PM	214	14	17	17	17	16	17	17	17	17	18	19	18	18	28.0	33.9	40.3	-1	-1	-1
1/10/2019	3:08:03 PM	401	15	17	17	17	16	17	17	17	17	18	18	18	18	28.0	33.9	40.3	-1	-1	-1
1/10/2019	3:08:03 PM	605	16	16	17	16	16	17	17	17	18	18	19	18	17	28.0	33.9	40.3	-1	-1	-1
1/10/2019	3:08:03 PM	808	17	17	17	16	16	17	17	17	17	18	19	18	17	28.0	33.9	40.3	-1	-1	-1
1/10/2019	3:08:04 PM	11	18	17	17	17	16	17	17	17	17	18	19	17	18	28.0	33.9	40.3	-1	-1	-1
1/10/2019	3:08:04 PM	214	19	16	17	16	17	17	17	17	18	18	19	18	17	28.0	33.9	40.3	-1	-1	-1
1/10/2019	3:08:04 PM	401	20	16	17	16	17	17	17	17	17	18	18	18	17	28.0	33.9	40.3	-1	-1	-1
1/10/2019	3:08:04 PM	605	21	16	17	17	16	17	17	17	17	18	19	18	17	28.0	33.9	40.3	-1	-1	-1
1/10/2019	3:08:04 PM	808	22	16	17	17	17	17	17	17	18	18	19	18	18	28.0	33.9	40.3	-1	-1	-1
1/10/2019	3:08:05 PM	11	23	16	17	17	17	17	17	17	17	18	19	18	17	28.0	33.9	40.3	-1	-1	-1
1/10/2019	3:08:05 PM	214	24	17	17	17	16	17	17	17	18	18	19	18	18	28.0	33.7	82.1	-1	-1	-1
1/10/2019	3:08:05 PM	401	25	17	17	17	16	17	17	17	17	18	19	17	18	28.0	33.7	82.1	-1	-1	-1
1/10/2019	3:08:05 PM	605	26	16	17	16	17	17	17	17	17	18	19	18	17	28.0	33.7	82.1	-1	-1	-1
1/10/2019	3:08:05 PM	808	27	17	17	17	16	17	17	17	18	18	19	18	18	28.0	33.7	82.1	-1	-1	-1
1/10/2019	3:08:06 PM	11	28	16	17	16	17	17	17	17	17	18	19	18	18	28.0	33.7	82.1	-1	-1	-1
1/10/2019	3:08:06 PM	214	29	16	17	16	17	17	17	17	17	18	19	18	18	28.0	33.7	82.1	-1	-1	-1
1/10/2019	3:08:06 PM	401	30	16	17	17	16	17	16	17	17	18	18	18	18	28.0	33.7	82.1	-1	-1	-1
1/10/2019	3:08:06 PM	605	31	16	17	17	17	17	17	17	18	18	19	18	18	28.0	33.7	82.1	-1	-1	-1
1/10/2019	3:08:06 PM	808	32	16	17	17	17	17	17	17	17	18	18	18	17	28.0	33.7	82.1	-1	-1	-1
1/10/2019	3:08:07 PM	11	33	17	17	17	16	17	17	17	17	18	19	18	18	28.0	33.7	82.1	-1	-1	-1
1/10/2019	3:08:07 PM	214	34	16	17	16	17	17	17	17	17	18	19	18	18	28.0	33.7	82.1	-1	-1	-1
1/10/2019	3:08:07 PM	401	35	16	17	16	16	17	17	17	17	18	18	18	17	28.0	33.7	82.1	-1	-1	-1
1/10/2019	3:08:07 PM	605	36	17	17	17	16	17	17	17	17	18	19	17	18	28.0	33.7	82.1	-1	-1	-1
1/10/2019	3:08:07 PM	808	37	16	17	16	17	17	17	17	17	18	19	18	18	28.0	33.7	82.1	-1	-1	-1
1/10/2019	3:08:08 PM	11	38	16	17	17	17	17	17	17	17	18	18	18	18	28.0	33.7	82.1	-1	-1	-1
1/10/2019	3:08:08 PM	214	39	17	17	17	16	17	17	17	17	18	19	18	18	28.0	33.7	82.1	-1	-1	-1
1/10/2019	3:08:08 PM	401	40	17	17	16	16	17	17	17	17	18	19	17	18	28.0	33.7	82.1	-1	-1	-1
1/10/2019	3:08:08 PM	605	41	16	17	16	16	17	17	17	17	18	19	18	17	28.0	33.7	82.1	-1	-1	-1
1/10/2019	3:08:08 PM	808	42	17	17	17	16	17	17	17	17	18	19	17	18	28.0	33.7	82.1	-1	-1	-1
1/10/2019	3:08:09 PM	11	43	16	17	16	17	17	17	17	17	18	19	18	18	28.0	33.7	82.1	-1	-1	-1
1/10/2019	3:08:09 PM	214	44	16	17	17	17	17	17	17	17	18	19	18	18	28.0	33.7	82.1	-1	-1	-1
1/10/2019	3:08:09 PM	401	45	17	17	17	16	17	17	17	17	18	19	18	18	28.0	33.7	82.1	-1	-1	-1
1/10/2019	3:08:09 PM	605	46	16	17	16	17	17	17	17	17	18	19	18	17	28.0	33.7	82.1	-1	-1	-1
1/10/2019	3:08:09 PM	808	47	17	17	16	16	17	17	17	17	18	19	18	18	28.0	33.7	82.1	-1	-1	-1
1/10/2019	3:08:10 PM	11	48	16	17	17	17	17	17	17	18	18	19	18	18	28.0	33.7	82.1	-1	-1	-1
1/10/2019	3:08:10 PM	214	49	16	17	17	17	17	17	17	17	18	19	18	17	28.0	33.7	82.1	-1	-1	-1
1/10/2019	3:08:10 PM	401	50	17	17	17	16	17	17	17	17	18	19	18	18	28.0	33.7	82.1	-1	-1	-1
1/10/2019	3:08:10 PM	605	51	16	17	16	17	17	17	17	17	18	19	18	17	28.0	33.7	82.1	-1	-1	-1
1/10/2019	3:08:10 PM	808	52	17	17	17	16	17	17	17	17	18	19	18	18	28.0	33.7	82.1	-1	-1	-1
1/10/2019	3:08:11 PM	11	53	17	17	16	16	17	17	17	17	18	19	17	18	28.0	33.7	82.1	-1	-1	-1
1/10/2019	3:08:11 PM	214	54	16	17	16	17	17	17	17	17	18	19	18	17	28.0	33.7	82.1	-1	-1	-1
1/10/2019	3:08:11 PM	401	55	16	17	17	16	17	17	17	17	18	19	18	18	28.0	33.7	82.1	-1	-1	-1
1/10/2019	3:08:11 PM	605	56	16	17	16	17	17	17	17	17	18	19	18	17	28.0	33.7	82.1	-1	-1	-1
1/10/2019	3:08:11 PM	808	57	17	17	17	16	17	17	17	17	18	19	18	17	28.0	33.7	82.1	-1	-1	-1
1/10/2019	3:08:12 PM	11	58	16	17	16	16	17	17	17	17	18	19	17	17	28.0	33.7	82.1	-1	-1	-1
1/10/2019	3:08:12 PM	214	59	16	17	17	17	17	17	17	17	18	19	18	17	28.0	33.7	82.1	-1	-1	-1
1/10/2019	3:08:12 PM	401	60	17	17	17	16	17	17	17	17	18	19	17	17	28.0	33.7	82.1	-1	-1	-1
1/10/2019	3:08:12 PM	605	61	16	17	16	17	17	17	17	17	18	19	18	17	28.0	33.7	82.1	-1	-1	-1
1/10/2019	3:08:12 PM	808	62	16	17	16	16	17	17	17	17	18	19	18	18	28.0	33.7	82.1	-1	-1	-1
1/10/2019	3:08:13 PM	11	63	16	17	16	17	17	17	17	18	18	19	18	17	28.0	33.7	82.1	-1	-1	-1
1/10/2019	3:08:13 PM	214	64	17	17	17	16	17	17	17	17	18	19	18	17	28.0	33.7	82.1	-1	-1	-1
1/10/2019	3:08:13 PM	401	65	17	17	16	16	17	17	17	17	18	19	18	18	28.0	33.7	82.1	-1	-1	-1
1/10/2019	3:08:13 PM	605	66	16	17	16	16	17	17	17	17	18	18	18	17	28.1	33.7	53.1	-1	-1	-1
1/10/2019	3:08:13 PM	808	67	17	17	16	16	17	17	17	17	18	19	18	18	28.1	33.7	53.1	-1	-1	-1
1/10/2019	3:08:14 PM	11	68	16	17	16	17	17	17	17	17	18	19	18	17	28.1	33.7	53.1	-1	-1	-1
1/10/2019	3:08:14 PM	214	69	16	17	17	17	17	17	17	17	18	19	18	18	28.1	33.7	53.1	-1	-1	-1
1/10/2019	3:08:14 PM	401	70	17	17	17	16	17	17	17	17	18	19	18	18	28.1	33.7	53.1	-1	-1	-1
1/10/2019	3:08:14 PM	605	71	16	17	16	17	17	17	17	18	18	19	18	17	28.1	33.7	53.1	-1	-1	-1
1/10/2019	3:08:14 PM	808	72	17	17	16	16	17	17	17	17	18	19	18	17	28.1	33.7	53.1	-1	-1	-1
1/10/2019	3:08:15 PM	11	73	17	17	17	16	17	17	17	17	18	19	18	18	28.1	33.7	53.1	-1	-1	-1
1/10/2019	3:08:15 PM	214	74	17	17	16	17	17	17	17	18	18	19	18	18	28.1	33.7	53.1	-1	-1	-1
1/10/2019	3:08:15 PM	401	75	16	17	16	16	17	17	17	17	18	19	18	17	28.1	33.7	53.1	-1	-1	-1
1/10/2019	3:08:15 PM	605	76	17	17	17	16	17	17	17	17	18	19	17	18	28.1	33.7	53.1	-1	-1	-1
1/10/2019	3:08:15 PM	808	77	16	17	16	17	17	17	17	18	18	19	18	18	28.1	33.7	53.1	-1	-1	-1
1/10/2019	3:08:16 PM	11	78	16	17	17	16	17	17	17	17	18	19	18	17	28.1	33.7	53.1	-1	-1	-1
1/10/2019	3:08:16 PM	214	79	17	17	17	17	17	17	17	18	18	19	18	18	28.1	33.7	53.1	-1	-1	-1
1/10/2019	3:08:16 PM	401	80	16	17	16	17	17	17	17	18	18	19	18	17	28.1	33.7	53.1	-1	-1	-1
1/10/2019	3:08:16 PM	605	81	16	17	17	17	17	17	17	17	18	19	18	17	28.1	33.7	53.1	-1	-1	-1
1/10/2019	3:08:16 PM	808	82	16	17	16	16	17	17	17	18	18	19	17	18	28.1	33.7	53.1	-1	-1	-1
1/10/2019	3:08:17 PM	11	83	16	17	17	17	17	17	17	17	18	19	18	17	28.1	33.7	53.1	-1	-1	-1
1/10/2019	3:08:17 PM	214	84	17	17	17	16	17	17	17	18	18	19	18	18	28.1	33.7	53.1	-1	-1	-1
1/10/2019	3:08:17 PM	401	85	17	17	16	16	17	17	17	18	18	19	17	17	28.1	33.7	53.1	-1	-1	-1
1/10/2019	3:08:17 PM	605	86	16	17	16	16	17	17	17	17	18	19	18	17	28.1	33.7	53.1	-1	-1	-1
1/10/2019	3:08:17 PM	808	87	17	17	17	16	17	17	17	17	18	19	18	18	28.1	33.7	53.1	-1	-1	-1
1/10/2019	3:08:18 PM	11	88	16	17	16	17	17	17	17	17	18	19	18	18	28.1	33.7	53.1	-1	-1	-1
1/10/2019	3:08:18 PM	214	89	16	17	17	17	17	17	17	17	18	19	18	18	28.1	33.7	53.1	-1	-1	-1
1/10/2019	3:08:18 PM	401	90	17	17	16	16	17	17	17	17	18	19	18	18	28.1	33.7	53.1	-1	-1	-1
1/10/2019	3:08:18 PM	605	91	16	17	16	16	17	17	17	17	18	19	18	17	28.1	33.7	53.1	-1	-1	-1
1/10/2019	3:08:18 PM	808	92	17	17	17	16	17	17	17	18	18	19	18	18	28.1	33.7	53.1	-1	-1	-1
1/10/2019	3:08:19 PM	11	93	16	17	16	17	17	17	17	17	18	19	18	17	28.1	33.7	53.1	-1	-1	-1
1/10/2019	3:08:19 PM	214	94	17	17	17	16	17	17	17	17	18	19	18	18	28.1	33.7	53.1	-1	-1	-1
1/10/2019	3:08:19 PM	401	95	16	17	17	16	17	17	17	18	18	19	18	17	28.1	33.7	53.1	-1	-1	-1
1/10/2019	3:08:19 PM	605	96	16	17	16	16	17	17	17	17	18	19	18	17	28.1	33.7	53.1	-1	-1	-1
1/10/2019	3:08:19 PM	808	97	16	17	16	16	17	17	17	18	18	19	17	18	28.1	33.7	53.1	-1	-1	-1
1/10/2019	3:08:20 PM	11	98	16	17	16	16	17	17	17	17	18	19	18	17	28.1	33.7	53.1	-1	-1	-1
1/10/2019	3:08:20 PM	214	99	17	17	17	17	17	17	17	18	18	19	18	18	28.1	33.7	53.1	-1	-1	-1
1/10/2019	3:08:20 PM	401	100	16	17	16	17	17	17	17	17	18	19	18	18	28.1	33.7	53.1	-1	-1	-1
1/10/2019	3:08:20 PM	605	101	17	17	16	16	17	17	17	17	18	19	18	17	28.1	33.7	53.1	-1	-1	-1
1/10/2019	3:08:20 PM	808	102	16	17	16	16	17	17	17	18	18	19	17	18	28.1	33.7	53.1	-1	-1	-1
1/10/2019	3:08:21 PM	11	103	16	17	17	17	17	17	17	17	18	19	18	17	28.1	33.7	53.1	-1	-1	-1
1/10/2019	3:08:21 PM	214	104	17	17	17	16	17	17	17	17	18	19	18	18	28.1	33.7	53.1	-1	-1	-1
1/10/2019	3:08:21 PM	401	105	16	17	16	16	17	17	17	18	18	19	17	17	28.1	33.7	53.1	-1	-1	-1
1/10/2019	3:08:21 PM	605	106	16	17	17	17	17	17	17	17	18	19	18	17	28.1	33.7	53.1	-1	-1	-1
1/10/2019	3:08:21 PM	808	107	16	17	16	17	17	17	17	18	18	19	17	18	28.1	33.7	53.1	-1	-1	-1
1/10/2019	3:08:22 PM	11	108	16	17	16	17	17	17	17	17	18	19	18	17	28.1	33.5	50.2	-1	-1	-1
1/10/2019	3:08:22 PM	214	109	17	17	17	16	17	17	17	18	18	19	18	18	28.1	33.5	50.2	-1	-1	-1
1/10/2019	3:08:22 PM	401	110	17	17	16	16	17	17	17	18	18	19	17	18	28.1	33.5	50.2	-1	-1	-1
1/10/2019	3:08:22 PM	605	111	16	17	16	16	17	17	17	17	18	19	18	17	28.1	33.5	50.2	-1	-1	-1
1/10/2019	3:08:22 PM	808	112	16	17	16	16	17	17	17	18	18	19	17	18	28.1	33.5	50.2	-1	-1	-1
1/10/2019	3:08:23 PM	11	113	17	17	16	16	17	17	17	17	18	19	18	18	28.1	33.5	50.2	-1	-1	-1
1/10/2019	3:08:23 PM	214	114	17	17	17	17	17	17	17	18	18	19	18	18	28.1	33.5	50.2	-1	-1	-1
1/10/2019	3:08:23 PM	401	115	16	17	16	17	17	17	17	17	18	19	18	17	28.1	33.5	50.2	-1	-1	-1
1/10/2019	3:08:23 PM	605	116	17	17	17	16	17	17	17	18	18	19	18	18	28.1	33.5	50.2	-1	-1	-1
1/10/2019	3:08:23 PM	808	117	16	17	16	17	17	17	17	17	18	19	18	17	28.1	33.5	50.2	-1	-1	-1
1/10/2019	3:08:24 PM	11	118	16	17	17	16	17	17	17	17	18	19	18	18	28.1	33.5	50.2	-1	-1	-1
1/10/2019	3:08:24 PM	214	119	16	17	16	17	17	17	17	18	18	19	18	17	28.1	33.5	50.2	-1	-1	-1
1/10/2019	3:08:24 PM	401	120	16	17	16	17	17	17	17	17	18	18	18	17	28.1	33.5	50.2	-1	-1	-1
1/10/2019	3:08:24 PM	605	121	17	17	16	17	17	17	17	17	18	19	18	18	28.1	33.5	50.2	-1	-1	-1
1/10/2019	3:08:24 PM	808	122	16	17	16	16	17	17	17	17	18	19	18	17	28.1	33.5	50.2	-1	-1	-1
1/10/2019	3:08:25 PM	11	123	16	17	16	16	17	17	17	17	18	19	18	18	28.1	33.5	50.2	-1	-1	-1
1/10/2019	3:08:25 PM	214	124	16	17	16	17	17	17	17	17	18	18	18	17	28.1	33.5	50.2	-1	-1	-1
1/10/2019	3:08:25 PM	401	125	17	17	17	16	17	17	17	17	18	19	18	18	28.1	33.5	50.2	-1	-1	-1
1/10/2019	3:08:25 PM	605	126	16	17	16	17	17	17	17	18	18	19	18	17	28.1	33.5	50.2	-1	-1	-1
1/10/2019	3:08:25 PM	808	127	17	17	17	16	17	17	17	17	18	19	18	18	28.1	33.5	50.2	-1	-1	-1
1/10/2019	3:08:26 PM	11	128	16	17	16	17	17	17	17	17	18	19	18	17	28.1	33.5	50.2	-1	-1	-1
1/10/2019	3:08:26 PM	214	129	17	17	17	16	17	17	17	18	18	19	18	18	28.1	33.5	50.2	-1	-1	-1
1/10/2019	3:08:26 PM	401	130	16	17	16	17	17	17	17	18	18	19	18	17	28.1	33.5	50.2	-1	-1	-1
1/10/2019	3:08:26 PM	605	131	17	17	17	16	17	17	17	18	18	19	18	18	28.1	33.5	50.2	-1	-1	-1
1/10/2019	3:08:26 PM	808	132	16	17	16	17	17	17	17	18	18	19	18	18	28.1	33.5	50.2	-1	-1	-1
1/10/2019	3:08:27 PM	11	133	16	17	16	17	17	17	17	17	18	19	18	17	28.1	33.5	50.2	-1	-1	-1
1/10/2019	3:08:27 PM	214	134	17	17	17	16	17	17	17	17	18	19	17	18	28.1	33.5	50.2	-1	-1	-1
1/10/2019	3:08:27 PM	401	135	16	17	17	17	17	17	17	18	18	19	18	18	28.1	33.5	50.2	-1	-1	-1
1/10/2019	3:08:27 PM	605	136	16	17	17	17	17	17	17	17	18	19	18	17	28.1	33.5	50.2	-1	-1	-1
1/10/2019	3:08:27 PM	808	137	17	17	17	16	17	17	17	18	18	19	18	18	28.1	33.5	50.2	-1	-1	-1
1/10/2019	3:08:28 PM	11	138	16	17	16	17	17	17	17	18	18	19	18	17	28.1	33.5	50.2	-1	-1	-1
1/10/2019	3:08:28 PM	214	139	16	17	17	17	17	17	17	17	18	19	18	18	28.1	33.5	50.2	-1	-1	-1
1/10/2019	3:08:28 PM	401	140	17	17	17	16	17	17	17	17	18	19	18	18	28.1	33.5	50.2	-1	-1	-1
1/10/2019	3:08:28 PM	605	141	16	17	17	17	17	17	17	18	18	19	18	18	28.1	33.5	50.2	-1	-1	-1
1/10/2019	3:08:28 PM	808	142	16	17	16	17	17	17	17	17	18	18	18	17	28.1	33.5	50.2	-1	-1	-1
1/10/2019	3:08:29 PM	11	143	17	17	17	16	17	17	17	17	18	18	18	18	28.1	33.5	50.2	-1	-1	-1
1/10/2019	3:08:29 PM	214	144	16	17	16	17	17	17	17	17	18	19	18	17	28.1	33.5	50.2	-1	-1	-1
1/10/2019	3:08:29 PM	401	145	16	17	16	17	17	17	17	17	18	18	18	17	28.1	33.5	50.2	-1	-1	-1
1/10/2019	3:08:29 PM	605	146	17	17	16	16	17	17	17	17	18	19	18	18	28.1	33.5	50.2	-1	-1	-1
1/10/2019	3:08:29 PM	808	147	16	17	16	17	17	17	17	17	18	19	18	17	28.1	33.5	50.2	-1	-1	-1
1/10/2019	3:08:30 PM	11	148	16	17	17	16	17	17	17	17	18	19	18	17	28.1	33.5	50.2	-1	-1	-1
1/10/2019	3:08:30 PM	214	149	16	17	16	17	17	17	17	18	18	19	18	18	28.1	33.5	50.2	-1	-1	-1
1/10/2019	3:08:30 PM	401	150	16	17	16	17	16	17	17	18	18	19	18	18	28.0	33.4	73.7	-1	-1	-1
1/10/2019	3:08:30 PM	605	151	16	17	17	17	17	17	17	17	18	19	18	18	28.0	33.4	73.7	-1	-1	-1
1/10/2019	3:08:30 PM	808	152	16	17	16	17	17	17	17	18	18	19	18	18	28.0	33.4	73.7	-1	-1	-1
1/10/2019	3:08:31 PM	11	153	16	17	16	16	17	17	17	17	18	19	18	17	28.0	33.4	73.7	-1	-1	-1
1/10/2019	3:08:31 PM	214	154	17	17	17	17	17	17	17	18	18	19	18	18	28.0	33.4	73.7	-1	-1	-1
1/10/2019	3:08:31 PM	401	155	16	17	16	17	17	17	17	18	18	19	18	17	28.0	33.4	73.7	-1	-1	-1
1/10/2019	3:08:31 PM	605	156	16	17	17	17	17	17	17	17	18	19	18	18	28.0	33.4	73.7	-1	-1	-1
1/10/2019	3:08:31 PM	808	157	16	17	16	17	17	17	17	18	18	19	18	17	28.0	33.4	73.7	-1	-1	-1
1/10/2019	3:08:32 PM	11	158	16	17	16	16	17	17	17	17	18	19	18	17	28.0	33.4	73.7	-1	-1	-1
1/10/2019	3:08:32 PM	214	159	17	17	16	17	17	17	17	18	18	19	18	18	28.0	33.4	73.7	-1	-1	-1
1/10/2019	3:08:32 PM	401	160	16	17	16	17	17	17	17	18	18	19	18	18	28.0	33.4	73.7	-1	-1	-1
1/10/2019	3:08:32 PM	605	161	16	17	17	17	17	17	17	17	18	19	18	18	28.0	33.4	73.7	-1	-1	-1
1/10/2019	3:08:32 PM	808	162	16	17	16	17	17	17	17	17	18	19	18	17	28.0	33.4	73.7	-1	-1	-1
1/10/2019	3:08:33 PM	11	163	16	17	17	16	17	17	17	17	18	19	18	18	28.0	33.4	73.7	-1	-1	-1
1/10/2019	3:08:33 PM	214	164	17	17	16	16	17	17	17	18	18	19	18	18	28.0	33.4	73.7	-1	-1	-1
1/10/2019	3:08:33 PM	401	165	16	17	16	17	17	17	17	18	18	19	18	18	28.0	33.4	73.7	-1	-1	-1
1/10/2019	3:08:33 PM	605	166	16	17	17	17	17	17	17	17	18	19	18	18	28.0	33.4	73.7	-1	-1	-1
1/10/2019	3:08:33 PM	808	167	16	17	16	16	17	17	17	18	18	19	17	18	28.0	33.4	73.7	-1	-1	-1
1/10/2019	3:08:34 PM	11	168	16	17	17	17	17	17	17	17	18	19	18	17	28.0	33.4	73.7	-1	-1	-1
1/10/2019	3:08:34 PM	214	169	17	17	17	17	17	17	17	18	18	19	18	18	28.0	33.4	73.7	-1	-1	-1
1/10/2019	3:08:34 PM	401	170	16	17	16	17	17	17	17	18	18	19	18	18	28.0	33.4	73.7	-1	-1	-1
1/10/2019	3:08:34 PM	605	171	16	17	17	16	17	17	17	17	18	19	18	18	28.0	33.4	73.7	-1	-1	-1
1/10/2019	3:08:34 PM	808	172	16	17	16	16	17	17	17	18	18	19	18	18	28.0	33.4	73.7	-1	-1	-1
1/10/2019	3:08:35 PM	11	173	16	17	16	16	17	17	17	17	18	19	18	17	28.0	33.4	73.7	-1	-1	-1
1/10/2019	3:08:35 PM	214	174	17	17	16	16	17	17	17	17	18	19	18	18	28.0	33.4	73.7	-1	-1	-1
1/10/2019	3:08:35 PM	401	175	16	17	16	17	17	17	17	18	18	19	18	17	28.0	33.4	73.7	-1	-1	-1
1/10/2019	3:08:35 PM	605	176	17	17	17	16	17	17	17	17	18	19	18	18	28.0	33.4	73.7	-1	-1	-1
1/10/2019	3:08:35 PM	808	177	16	17	16	17	17	17	17	18	18	19	18	17	28.0	33.4	73.7	-1	-1	-1
1/10/2019	3:08:36 PM	11	178	16	17	16	16	17	17	17	17	18	19	18	17	28.0	33.4	73.7	-1	-1	-1
1/10/2019	3:08:36 PM	214	179	16	17	16	17	17	17	17	18	18	19	18	18	28.0	33.4	73.7	-1	-1	-1
1/10/2019	3:08:36 PM	401	180	16	17	16	17	17	17	17	17	18	19	18	17	28.0	33.4	73.7	-1	-1	-1
1/10/2019	3:08:36 PM	605	181	17	17	17	16	17	17	17	18	18	19	18	18	28.0	33.4	73.7	-1	-1	-1
1/10/2019	3:08:36 PM	808	182	16	17	16	16	17	17	17	17	18	19	18	17	28.0	33.4	73.7	-1	-1	-1
1/10/2019	3:08:37 PM	11	183	17	17	17	16	17	17	17	17	18	19	17	17	28.0	33.4	73.7	-1	-1	-1
1/10/2019	3:08:37 PM	214	184	16	17	16	17	17	17	17	17	18	19	18	17	28.0	33.4	73.7	-1	-1	-1
1/10/2019	3:08:37 PM	401	185	16	17	16	17	17	17	17	17	18	19	18	17	28.0	33.4	73.7	-1	-1	-1
1/10/2019	3:08:37 PM	605	186	17	17	17	16	17	17	17	18	18	19	18	18	28.0	33.4	73.7	-1	-1	-1
1/10/2019	3:08:37 PM	808	187	16	17	16	16	17	17	17	17	18	19	18	17	28.0	33.4	73.7	-1	-1	-1
1/10/2019	3:08:38 PM	11	188	16	17	16	16	17	17	17	18	18	19	18	18	28.0	33.4	73.7	-1	-1	-1
1/10/2019	3:08:38 PM	214	189	16	17	16	16	17	17	17	17	18	19	18	17	28.0	33.4	73.7	-1	-1	-1
1/10/2019	3:08:38 PM	401	190	17	17	17	16	17	17	17	17	18	19	17	18	28.0	33.4	73.7	-1	-1	-1
1/10/2019	3:08:38 PM	605	191	16	17	16	17	17	17	17	17	18	19	18	17	28.0	33.4	73.7	-1	-1	-1
1/10/2019	3:08:38 PM	808	192	16	17	16	16	17	17	17	17	18	19	17	18	28.0	33.3	80.1	-1	-1	-1
1/10/2019	3:08:39 PM	11	193	16	17	16	16	17	17	17	17	18	19	18	17	28.0	33.3	80.1	-1	-1	-1
1/10/2019	3:08:39 PM	214	194	17	17	16	17	17	17	17	18	18	19	18	18	28.0	33.3	80.1	-1	-1	-1
1/10/2019	3:08:39 PM	401	195	16	17	16	17	17	17	17	17	18	18	18	17	28.0	33.3	80.1	-1	-1	-1
1/10/2019	3:08:39 PM	605	196	17	17	17	16	17	17	17	17	18	19	18	18	28.0	33.3	80.1	-1	-1	-1
1/10/2019	3:08:39 PM	808	197	16	17	16	17	17	17	17	18	18	19	18	17	28.0	33.3	80.1	-1	-1	-1
1/10/2019	3:08:40 PM	11	198	16	17	17	17	17	17	17	17	18	19	18	17	28.0	33.3	80.1	-1	-1	-1
1/10/2019	3:08:40 PM	214	199	17	17	16	16	17	17	17	17	18	19	18	18	28.0	33.3	80.1	-1	-1	-1
1/10/2019	3:08:40 PM	401	200	16	17	16	17	17	17	17	18	18	19	18	17	28.0	33.3	80.1	-1	-1	-1
1/10/2019	3:08:40 PM	605	201	16	17	17	16	17	17	17	17	18	19	18	18	28.0	33.3	80.1	-1	-1	-1
1/10/2019	3:08:40 PM	808	202	16	17	16	16	17	17	17	18	18	19	18	17	28.0	33.3	80.1	-1	-1	-1
1/10/2019	3:08:41 PM	11	203	16	17	16	16	17	17	17	17	18	19	18	17	28.0	33.3	80.1	-1	-1	-1
1/10/2019	3:08:41 PM	214	204	17	17	16	16	17	17	17	17	18	19	18	18	28.0	33.3	80.1	-1	-1	-1
1/10/2019	3:08:41 PM	401	205	16	17	16	17	17	17	17	17	18	19	18	18	28.0	33.3	80.1	-1	-1	-1
1/10/2019	3:08:41 PM	605	206	17	17	17	17	17	17	17	17	18	19	18	18	28.0	33.3	80.1	-1	-1	-1
1/10/2019	3:08:41 PM	808	207	16	17	16	17	17	17	17	17	18	19	18	18	28.0	33.3	80.1	-1	-1	-1
1/10/2019	3:08:42 PM	11	208	16	17	16	16	17	17	17	17	18	19	18	17	28.0	33.3	80.1	-1	-1	-1
1/10/2019	3:08:42 PM	202	209	17	17	17	16	17	17	17	18	18	19	18	18	28.0	33.3	80.1	-1	-1	-1
1/10/2019	3:08:42 PM	406	210	16	17	16	17	17	17	17	17	18	19	18	17	28.0	33.3	80.1	-1	-1	-1
1/10/2019	3:08:42 PM	609	211	17	17	16	16	17	17	17	18	18	19	18	18	28.0	33.3	80.1	-1	-1	-1
1/10/2019	3:08:42 PM	812	212	16	17	16	17	17	17	17	17	18	19	18	17	28.0	33.3	80.1	-1	-1	-1
1/10/2019	3:08:43 PM	5	213	16	17	17	16	17	17	17	17	18	19	18	18	28.0	33.3	80.1	-1	-1	-1
1/10/2019	3:08:43 PM	208	214	16	17	16	16	17	17	17	18	18	19	18	17	28.0	33.3	80.1	-1	-1	-1
1/10/2019	3:08:43 PM	414	215	16	17	16	16	17	17	17	17	18	18	18	17	28.0	33.3	80.1	-1	-1	-1
1/10/2019	3:08:43 PM	602	216	17	17	17	16	17	17	17	17	18	19	18	18	28.0	33.3	80.1	-1	-1	-1
1/10/2019	3:08:43 PM	805	217	16	17	16	17	17	17	17	17	18	19	18	17	28.0	33.3	80.1	-1	-1	-1
1/10/2019	3:08:44 PM	8	218	17	17	17	16	17	17	17	17	18	19	18	18	28.0	33.3	80.1	-1	-1	-1
1/10/2019	3:08:44 PM	227	219	16	17	16	16	17	17	17	17	18	19	18	17	28.0	33.3	80.1	-1	-1	-1
1/10/2019	3:08:44 PM	414	220	17	17	17	16	17	17	17	17	18	19	18	18	28.0	33.3	80.1	-1	-1	-1
1/10/2019	3:08:44 PM	602	221	16	17	16	17	17	17	17	18	18	19	18	17	28.0	33.3	80.1	-1	-1	-1
1/10/2019	3:08:44 PM	805	222	17	17	17	16	17	17	17	17	18	19	18	18	28.0	33.3	80.1	-1	-1	-1
1/10/2019	3:08:45 PM	47	223	16	17	17	16	17	17	17	17	18	19	18	17	28.0	33.3	80.1	-1	-1	-1
1/10/2019	3:08:45 PM	203	224	17	17	17	16	17	17	17	17	18	19	18	17	28.0	33.3	80.1	-1	-1	-1
1/10/2019	3:08:45 PM	406	225	16	17	16	17	17	17	17	18	18	19	18	17	28.0	33.3	80.1	-1	-1	-1
1/10/2019	3:08:45 PM	609	226	17	17	17	16	17	17	17	17	18	19	18	18	28.0	33.3	80.1	-1	-1	-1
1/10/2019	3:08:45 PM	812	227	16	17	16	16	17	17	17	17	18	19	18	17	28.0	33.3	80.1	-1	-1	-1
1/10/2019	3:08:46 PM	0	228	16	17	17	16	17	17	17	17	18	18	18	17	28.0	33.3	80.1	-1	-1	-1
1/10/2019	3:08:46 PM	203	229	16	17	16	17	17	17	17	18	18	19	18	18	28.0	33.3	80.1	-1	-1	-1
1/10/2019	3:08:46 PM	406	230	16	17	16	16	17	17	17	17	18	18	18	17	28.0	33.3	80.1	-1	-1	-1
1/10/2019	3:08:46 PM	609	231	17	17	16	17	17	17	17	18	18	19	18	18	28.0	33.3	80.1	-1	-1	-1
1/10/2019	3:08:46 PM	812	232	16	17	16	16	17	17	17	17	18	19	18	17	28.0	33.3	80.1	-1	-1	-1
1/10/2019	3:08:47 PM	0	233	16	17	17	16	17	17	17	17	18	19	18	18	28.0	33.3	80.1	-1	-1	-1
1/10/2019	3:08:47 PM	203	234	16	17	16	17	17	17	17	17	18	19	18	17	28.0	33.2	78.8	-1	-1	-1
1/10/2019	3:08:47 PM	406	235	17	17	17	16	17	17	17	17	18	19	18	18	28.0	33.2	78.8	-1	-1	-1
1/10/2019	3:08:47 PM	609	236	16	17	16	17	17	17	17	17	18	19	18	17	28.0	33.2	78.8	-1	-1	-1
1/10/2019	3:08:47 PM	812	237	16	17	17	16	17	17	17	17	18	19	18	18	28.0	33.2	78.8	-1	-1	-1
1/10/2019	3:08:48 PM	0	238	16	17	17	16	17	17	17	17	18	19	17	18	28.0	33.2	78.8	-1	-1	-1
1/10/2019	3:08:48 PM	203	239	16	17	17	16	17	17	17	17	18	18	18	18	28.0	33.2	78.8	-1	-1	-1
1/10/2019	3:08:48 PM	406	240	16	17	17	17	17	17	17	17	18	19	18	18	28.0	33.2	78.8	-1	-1	-1
1/10/2019	3:08:48 PM	609	241	17	17	17	17	17	17	17	17	18	19	18	18	28.0	33.2	78.8	-1	-1	-1
1/10/2019	3:08:48 PM	812	242	16	17	16	17	17	17	17	17	18	19	18	17	28.0	33.2	78.8	-1	-1	-1
1/10/2019	3:08:49 PM	0	243	16	17	16	16	17	17	17	17	18	19	18	17	28.0	33.2	78.8	-1	-1	-1
1/10/2019	3:08:49 PM	203	244	16	17	16	17	17	17	17	17	18	19	18	18	28.0	33.2	78.8	-1	-1	-1
1/10/2019	3:08:49 PM	406	245	16	17	17	16	17	17	17	17	18	18	18	17	28.0	33.2	78.8	-1	-1	-1
1/10/2019	3:08:49 PM	609	246	17	17	17	17	17	17	17	18	18	19	18	18	28.0	33.2	78.8	-1	-1	-1
1/10/2019	3:08:49 PM	812	247	16	17	17	16	17	17	17	17	18	18	18	18	28.0	33.2	78.8	-1	-1	-1
1/10/2019	3:08:50 PM	0	248	17	17	17	16	17	17	17	17	18	19	17	18	28.0	33.2	78.8	-1	-1	-1
1/10/2019	3:08:50 PM	203	249	17	17	17	16	17	17	17	17	18	19	18	18	28.0	33.2	78.8	-1	-1	-1
1/10/2019	3:08:50 PM	406	250	16	17	16	17	17	17	17	17	18	19	18	17	28.0	33.2	78.8	-1	-1	-1
1/10/2019	3:08:50 PM	609	251	17	17	17	16	17	17	17	18	18	19	18	18	28.0	33.2	78.8	-1	-1	-1
1/10/2019	3:08:50 PM	812	252	16	17	16	17	17	17	17	17	18	19	18	17	28.0	33.2	78.8	-1	-1	-1
1/10/2019	3:08:51 PM	0	253	16	17	16	16	17	17	17	17	18	18	18	17	28.0	33.2	78.8	-1	-1	-1
1/10/2019	3:08:51 PM	203	254	16	17	16	17	17	17	17	17	18	19	18	18	28.0	33.2	78.8	-1	-1	-1
1/10/2019	3:08:51 PM	406	255	17	17	17	16	17	17	17	17	18	19	18	18	28.0	33.2	78.8	-1	-1	-1
1/10/2019	3:08:51 PM	609	256	16	17	16	16	17	17	17	17	18	19	18	17	28.0	33.2	78.8	-1	-1	-1
1/10/2019	3:08:51 PM	812	257	16	17	16	16	17	17	17	17	18	19	18	17	28.0	33.2	78.8	-1	-1	-1
1/10/2019	3:08:52 PM	0	258	16	17	16	16	17	17	17	17	18	18	18	17	28.0	33.2	78.8	-1	-1	-1
1/10/2019	3:08:52 PM	203	259	16	17	16	17	17	17	17	18	18	19	18	17	28.0	33.2	78.8	-1	-1	-1
1/10/2019	3:08:52 PM	406	260	16	17	16	17	17	17	17	18	18	19	18	17	28.0	33.2	78.8	-1	-1	-1
1/10/2019	3:08:52 PM	609	261	16	17	16	17	17	17	17	17	18	19	18	17	28.0	33.2	78.8	-1	-1	-1
1/10/2019	3:08:52 PM	812	262	16	17	16	16	17	17	17	17	18	18	18	17	28.0	33.2	78.8	-1	-1	-1
1/10/2019	3:08:53 PM	0	263	16	17	16	16	17	17	17	17	18	18	18	17	28.0	33.2	78.8	-1	-1	-1
1/10/2019	3:08:53 PM	203	264	16	17	17	16	17	17	17	17	18	19	18	18	28.0	33.2	78.8	-1	-1	-1
1/10/2019	3:08:53 PM	406	265	17	17	17	16	17	17	17	17	18	19	17	18	28.0	33.2	78.8	-1	-1	-1
1/10/2019	3:08:53 PM	609	266	17	17	16	16	17	17	17	18	18	19	18	18	28.0	33.2	78.8	-1	-1	-1
1/10/2019	3:08:53 PM	812	267	16	17	16	16	17	17	17	17	18	19	18	17	28.0	33.2	78.8	-1	-1	-1
1/10/2019	3:08:54 PM	0	268	16	17	16	17	17	17	17	17	18	18	18	17	28.0	33.2	78.8	-1	-1	-1
1/10/2019	3:08:54 PM	203	269	16	17	16	16	17	17	17	17	18	19	18	17	28.0	33.2	78.8	-1	-1	-1
1/10/2019	3:08:54 PM	406	270	17	17	17	16	17	17	17	17	18	19	18	18	28.0	33.2	78.8	-1	-1	-1
1/10/2019	3:08:54 PM	609	271	16	17	17	17	17	17	17	18	18	19	18	18	28.0	33.2	78.8	-1	-1	-1
1/10/2019	3:08:54 PM	812	272	16	17	16	17	17	17	17	17	18	19	18	17	28.0	33.2	78.8	-1	-1	-1
1/10/2019	3:08:55 PM	0	273	16	17	16	17	17	17	17	17	18	19	18	17	28.0	33.2	78.8	-1	-1	-1
1/10/2019	3:08:55 PM	203	274	16	17	16	16	17	17	17	17	18	19	18	17	28.0	33.2	78.8	-1	-1	-1
1/10/2019	3:08:55 PM	406	275	17	17	17	16	17	17	17	17	18	19	17	18	28.0	33.2	78.8	-1	-1	-1
1/10/2019	3:08:55 PM	609	276	17	17	17	17	17	17	17	18	18	19	18	18	28.0	33.1	54.2	-1	-1	-1
1/10/2019	3:08:55 PM	812	277	16	17	16	17	17	17	17	17	18	19	18	17	28.0	33.1	54.2	-1	-1	-1
1/10/2019	3:08:56 PM	0	278	16	17	16	17	17	17	17	17	18	19	18	17	28.0	33.1	54.2	-1	-1	-1
1/10/2019	3:08:56 PM	203	279	16	17	16	16	17	17	17	17	18	19	18	17	28.0	33.1	54.2	-1	-1	-1
1/10/2019	3:08:56 PM	406	280	17	17	17	16	17	17	17	17	18	19	18	18	28.0	33.1	54.2	-1	-1	-1
1/10/2019	3:08:56 PM	609	281	17	17	17	17	17	17	17	18	18	19	18	18	28.0	33.1	54.2	-1	-1	-1
1/10/2019	3:08:56 PM	812	282	16	17	16	17	17	17	17	18	18	19	18	17	28.0	33.1	54.2	-1	-1	-1
1/10/2019	3:08:57 PM	0	283	16	17	16	17	17	17	17	17	18	19	18	17	28.0	33.1	54.2	-1	-1	-1
1/10/2019	3:08:57 PM	203	284	16	17	16	16	17	17	17	17	18	19	18	17	28.0	33.1	54.2	-1	-1	-1
1/10/2019	3:08:57 PM	406	285	17	17	17	16	17	17	17	17	18	19	17	18	28.0	33.1	54.2	-1	-1	-1
1/10/2019	3:08:57 PM	609	286	17	17	16	17	17	17	17	18	18	19	18	18	28.0	33.1	54.2	-1	-1	-1
1/10/2019	3:08:57 PM	812	287	16	17	16	16	17	17	17	17	18	18	18	17	28.0	33.1	54.2	-1	-1	-1
1/10/2019	3:08:58 PM	0	288	16	17	16	17	17	17	17	17	18	18	18	17	28.0	33.1	54.2	-1	-1	-1
1/10/2019	3:08:58 PM	203	289	17	17	17	16	17	17	17	17	18	19	18	17	28.0	33.1	54.2	-1	-1	-1
1/10/2019	3:08:58 PM	406	290	16	17	16	16	17	17	17	17	18	19	18	17	28.0	33.1	54.2	-1	-1	-1
1/10/2019	3:08:58 PM	609	291	17	17	16	16	17	17	17	17	18	19	18	17	28.0	33.1	54.2	-1	-1	-1
1/10/2019	3:08:58 PM	812	292	17	17	17	16	17	17	17	17	18	19	18	17	28.0	33.1	54.2	-1	-1	-1
1/10/2019	3:08:59 PM	0	293	17	17	17	16	17	17	17	17	18	19	18	17	28.0	33.1	54.2	-1	-1	-1
1/10/2019	3:08:59 PM	203	294	17	17	17	16	17	17	17	17	18	19	17	18	28.0	33.1	54.2	-1	-1	-1
1/10/2019	3:08:59 PM	406	295	16	17	16	17	17	17	17	18	18	19	18	18	28.0	33.1	54.2	-1	-1	-1
1/10/2019	3:08:59 PM	609	296	16	17	16	17	17	17	17	18	18	19	18	18	28.0	33.1	54.2	-1	-1	-1
1/10/2019	3:08:59 PM	812	297	16	17	17	17	17	17	17	17	18	18	18	17	28.0	33.1	54.2	-1	-1	-1
1/10/2019	3:09:00 PM	0	298	17	17	17	16	17	17	17	17	18	19	18	18	28.0	33.1	54.2	-1	-1	-1
1/10/2019	3:09:00 PM	203	299	16	17	16	17	17	17	17	18	18	19	17	18	28.0	33.1	54.2	-1	-1	-1
1/10/2019	3:09:00 PM	406	300	16	17	16	17	17	17	17	17	18	19	18	17	28.0	33.1	54.2	-1	-1	-1
1/10/2019	3:09:00 PM	609	301	17	17	16	17	17	17	17	17	18	19	18	17	28.0	33.1	54.2	-1	-1	-1
1/10/2019	3:09:00 PM	812	302	16	17	17	16	17	17	17	17	18	19	18	18	28.0	33.1	54.2	-1	-1	-1
1/10/2019	3:09:01 PM	0	303	17	17	16	16	17	17	17	17	18	19	18	18	28.0	33.1	54.2	-1	-1	-1
1/10/2019	3:09:01 PM	203	304	16	17	16	17	17	17	17	18	18	19	18	18	28.0	33.1	54.2	-1	-1	-1
1/10/2019	3:09:01 PM	406	305	16	17	16	17	17	17	17	17	18	19	18	17	28.0	33.1	54.2	-1	-1	-1
1/10/2019	3:09:01 PM	609	306	17	17	17	16	17	17	17	18	18	19	18	18	28.0	33.1	54.2	-1	-1	-1
1/10/2019	3:09:01 PM	812	307	16	17	17	17	17	17	17	18	18	19	18	18	28.0	33.1	54.2	-1	-1	-1
1/10/2019	3:09:02 PM	0	308	16	17	16	17	17	17	17	18	18	19	18	18	28.0	33.1	54.2	-1	-1	-1
1/10/2019	3:09:02 PM	203	309	16	17	16	17	17	17	17	17	18	19	18	17	28.0	33.1	54.2	-1	-1	-1
1/10/2019	3:09:02 PM	406	310	17	17	16	16	17	17	17	17	18	19	18	17	28.0	33.1	54.2	-1	-1	-1
1/10/2019	3:09:02 PM	609	311	17	17	17	16	17	17	17	18	18	19	18	18	28.0	33.1	54.2	-1	-1	-1
1/10/2019	3:09:02 PM	812	312	16	17	16	17	17	17	17	18	18	19	18	18	28.0	33.1	54.2	-1	-1	-1
1/10/2019	3:09:03 PM	0	313	16	17	17	17	17	17	17	18	18	19	18	17	28.0	33.1	54.2	-1	-1	-1
1/10/2019	3:09:03 PM	203	314	16	17	17	16	17	17	17	17	18	19	18	17	28.0	33.1	54.2	-1	-1	-1
1/10/2019	3:09:03 PM	406	315	16	17	16	17	17	17	17	18	18	19	18	18	28.0	33.1	54.2	-1	-1	-1
1/10/2019	3:09:03 PM	609	316	16	17	16	17	17	17	17	18	18	19	18	17	28.0	33.1	54.2	-1	-1	-1
1/10/2019	3:09:03 PM	812	317	16	17	17	17	17	17	17	17	18	18	18	18	28.0	33.1	54.2	-1	-1	-1
1/10/2019	3:09:04 PM	0	318	16	17	17	16	17	17	17	17	18	19	18	17	28.0	33.0	79.3	-1	-1	-1
1/10/2019	3:09:04 PM	203	319	16	17	16	17	17	17	17	18	18	19	18	18	28.0	33.0	79.3	-1	-1	-1
1/10/2019	3:09:04 PM	406	320	16	17	17	16	17	17	17	17	18	18	18	17	28.0	33.0	79.3	-1	-1	-1
1/10/2019	3:09:04 PM	609	321	17	17	17	17	17	17	17	18	18	19	18	18	28.0	33.0	79.3	-1	-1	-1
1/10/2019	3:09:04 PM	812	322	16	17	16	17	17	17	17	17	18	19	18	17	28.0	33.0	79.3	-1	-1	-1
1/10/2019	3:09:05 PM	0	323	16	17	16	16	17	17	17	17	18	18	18	17	28.0	33.0	79.3	-1	-1	-1
1/10/2019	3:09:05 PM	203	324	17	17	17	16	17	17	17	17	18	19	18	17	28.0	33.0	79.3	-1	-1	-1
1/10/2019	3:09:05 PM	406	325	17	17	17	16	17	17	17	17	18	19	17	18	28.0	33.0	79.3	-1	-1	-1
1/10/2019	3:09:05 PM	609	326	17	17	16	17	17	17	17	18	18	19	18	18	28.0	33.0	79.3	-1	-1	-1
1/10/2019	3:09:05 PM	812	327	16	17	16	17	17	17	17	17	18	18	18	17	28.0	33.0	79.3	-1	-1	-1
1/10/2019	3:09:06 PM	0	328	16	17	16	17	17	17	17	17	18	18	18	17	28.0	33.0	79.3	-1	-1	-1
1/10/2019	3:09:06 PM	203	329	16	17	17	16	17	17	17	17	18	19	18	17	28.0	33.0	79.3	-1	-1	-1
1/10/2019	3:09:06 PM	406	330	17	17	16	16	17	17	17	17	18	19	17	18	28.0	33.0	79.3	-1	-1	-1
1/10/2019	3:09:06 PM	609	331	16	17	16	17	17	17	17	18	18	19	18	18	28.0	33.0	79.3	-1	-1	-1
1/10/2019	3:09:06 PM	812	332	16	17	16	17	17	17	17	17	18	19	18	17	28.0	33.0	79.3	-1	-1	-1
1/10/2019	3:09:07 PM	0	333	16	17	16	16	17	17	17	17	18	19	18	17	28.0	33.0	79.3	-1	-1	-1
1/10/2019	3:09:07 PM	203	334	17	17	17	16	17	17	17	17	18	19	18	18	28.0	33.0	79.3	-1	-1	-1
1/10/2019	3:09:07 PM	406	335	16	17	16	17	17	17	17	18	18	19	18	17	28.0	33.0	79.3	-1	-1	-1
1/10/2019	3:09:07 PM	609	336	16	17	16	17	17	17	17	18	18	19	18	17	28.0	33.0	79.3	-1	-1	-1
1/10/2019	3:09:07 PM	812	337	17	17	17	16	17	17	17	17	18	19	18	17	28.0	33.0	79.3	-1	-1	-1
1/10/2019	3:09:08 PM	0	338	17	17	17	16	17	17	17	17	18	19	18	18	28.0	33.0	79.3	-1	-1	-1
1/10/2019	3:09:08 PM	203	339	16	17	16	17	17	17	17	18	18	19	18	17	28.0	33.0	79.3	-1	-1	-1
1/10/2019	3:09:08 PM	406	340	16	17	16	16	17	17	17	17	18	19	18	17	28.0	33.0	79.3	-1	-1	-1
1/10/2019	3:09:08 PM	609	341	17	17	17	16	17	17	17	17	18	19	18	18	28.0	33.0	79.3	-1	-1	-1
1/10/2019	3:09:08 PM	812	342	17	17	17	16	17	17	17	17	18	19	18	18	28.0	33.0	79.3	-1	-1	-1
1/10/2019	3:09:09 PM	0	343	17	17	16	16	17	17	17	18	18	19	17	17	28.0	33.0	79.3	-1	-1	-1
1/10/2019	3:09:09 PM	203	344	16	17	16	17	17	17	17	17	18	19	18	18	28.0	33.0	79.3	-1	-1	-1
1/10/2019	3:09:09 PM	406	345	16	17	16	16	17	17	17	17	18	19	18	17	28.0	33.0	79.3	-1	-1	-1
1/10/2019	3:09:09 PM	609	346	17	17	16	16	17	17	17	17	18	19	18	18	28.0	33.0	79.3	-1	-1	-1
1/10/2019	3:09:09 PM	812	347	16	17	16	17	17	17	17	17	18	19	18	17	28.0	33.0	79.3	-1	-1	-1
1/10/2019	3:09:10 PM	0	348	16	17	16	17	17	17	17	17	18	19	18	17	28.0	33.0	79.3	-1	-1	-1
1/10/2019	3:09:10 PM	203	349	17	17	17	16	17	17	17	17	18	19	18	18	28.0	33.0	79.3	-1	-1	-1
1/10/2019	3:09:10 PM	406	350	16	17	16	16	17	17	17	18	18	19	17	17	28.0	33.0	79.3	-1	-1	-1
1/10/2019	3:09:10 PM	609	351	16	17	16	16	17	17	17	17	18	19	18	18	28.0	33.0	79.3	-1	-1	-1
1/10/2019	3:09:10 PM	812	352	17	17	17	16	17	17	17	17	18	19	17	18	28.0	33.0	79.3	-1	-1	-1
1/10/2019	3:09:11 PM	0	353	16	17	16	17	17	17	17	17	18	19	18	18	28.0	33.0	79.3	-1	-1	-1
1/10/2019	3:09:11 PM	203	354	16	17	16	16	17	17	17	17	18	18	18	17	28.0	33.0	79.3	-1	-1	-1
1/10/2019	3:09:11 PM	406	355	17	17	17	16	17	17	17	17	18	19	18	18	28.0	33.0	79.3	-1	-1	-1
1/10/2019	3:09:11 PM	609	356	17	17	16	17	17	17	17	18	18	19	18	18	28.0	33.0	79.3	-1	-1	-1
1/10/2019	3:09:11 PM	812	357	16	17	16	17	17	17	17	17	18	19	18	17	28.0	33.0	79.3	-1	-1	-1
1/10/2019	3:09:12 PM	0	358	16	17	16	17	17	17	17	18	18	19	18	17	28.0	33.0	79.3	-1	-1	-1
1/10/2019	3:09:12 PM	203	359	17	17	17	16	17	17	17	17	18	19	17	17	28.0	33.0	79.3	-1	-1	-1
1/10/2019	3:09:12 PM	406	360	16	17	17	17	17	17	17	18	18	19	17	18	28.0	33.0	78.2	-1	-1	-1
1/10/2019	3:09:12 PM	609	361	16	17	16	17	17	17	17	17	18	19	18	17	28.0	33.0	78.2	-1	-1	-1
1/10/2019	3:09:12 PM	812	362	17	17	17	16	17	17	17	17	18	19	18	17	28.0	33.0	78.2	-1	-1	-1
1/10/2019	3:09:13 PM	0	363	17	17	16	16	17	17	17	17	18	19	18	18	28.0	33.0	78.2	-1	-1	-1
1/10/2019	3:09:13 PM	203	364	16	17	16	17	17	17	17	18	18	19	18	18	28.0	33.0	78.2	-1	-1	-1
1/10/2019	3:09:13 PM	406	365	16	17	16	16	17	17	17	17	18	19	18	17	28.0	33.0	78.2	-1	-1	-1
1/10/2019	3:09:13 PM	609	366	17	17	17	16	17	17	17	17	18	19	18	18	28.0	33.0	78.2	-1	-1	-1
1/10/2019	3:09:13 PM	812	367	16	17	17	17	17	17	17	18	18	19	18	18	28.0	33.0	78.2	-1	-1	-1
1/10/2019	3:09:14 PM	0	368	17	17	16	17	17	17	17	17	18	19	18	17	28.0	33.0	78.2	-1	-1	-1
1/10/2019	3:09:14 PM	203	369	17	17	16	16	17	17	17	17	18	19	18	17	28.0	33.0	78.2	-1	-1	-1
1/10/2019	3:09:14 PM	406	370	16	17	16	17	17	17	17	18	18	19	18	18	28.0	33.0	78.2	-1	-1	-1
1/10/2019	3:09:14 PM	609	371	16	17	16	17	17	17	17	17	18	19	18	17	28.0	33.0	78.2	-1	-1	-1
1/10/2019	3:09:14 PM	812	372	17	17	16	16	17	17	17	17	18	19	18	17	28.0	33.0	78.2	-1	-1	-1
1/10/2019	3:09:15 PM	0	373	17	17	16	16	17	17	17	17	18	19	18	18	28.0	33.0	78.2	-1	-1	-1
1/10/2019	3:09:15 PM	203	374	16	17	16	17	17	17	17	17	18	19	18	17	28.0	33.0	78.2	-1	-1	-1
1/10/2019	3:09:15 PM	406	375	16	17	16	17	17	17	17	17	18	18	18	17	28.0	33.0	78.2	-1	-1	-1
1/10/2019	3:09:15 PM	609	376	17	17	17	16	17	17	17	18	18	19	18	18	28.0	33.0	78.2	-1	-1	-1
1/10/2019	3:09:15 PM	812	377	16	17	16	17	17	17	17	17	18	19	18	17	28.0	33.0	78.2	-1	-1	-1
1/10/2019	3:09:16 PM	0	378	16	17	16	17	17	17	17	17	18	19	18	17	28.0	33.0	78.2	-1	-1	-1
1/10/2019	3:09:16 PM	203	379	17	17	17	16	17	17	17	17	18	19	18	18	28.0	33.0	78.2	-1	-1	-1
1/10/2019	3:09:16 PM	406	380	16	17	16	17	17	17	17	17	18	18	18	18	28.0	33.0	78.2	-1	-1	-1
1/10/2019	3:09:16 PM	609	381	16	17	17	17	17	17	17	17	18	18	18	18	28.0	33.0	78.2	-1	-1	-1
1/10/2019	3:09:16 PM	812	382	17	17	17	17	17	17	17	17	18	19	18	18	28.0	33.0	78.2	-1	-1	-1
1/10/2019	3:09:17 PM	0	383	17	17	17	17	17	17	17	18	18	19	18	18	28.0	33.0	78.2	-1	-1	-1
1/10/2019	3:09:17 PM	203	384	16	17	16	16	17	17	17	17	18	18	18	17	28.0	33.0	78.2	-1	-1	-1
1/10/2019	3:09:17 PM	406	385	16	17	17	17	17	17	17	17	18	19	17	18	28.0	33.0	78.2	-1	-1	-1
1/10/2019	3:09:17 PM	609	386	16	17	16	17	17	17	17	17	18	19	18	17	28.0	33.0	78.2	-1	-1	-1
1/10/2019	3:09:17 PM	812	387	17	17	17	16	17	17	17	17	18	19	17	18	28.0	33.0	78.2	-1	-1	-1
1/10/2019	3:09:18 PM	0	388	17	17	17	16	17	17	17	17	18	19	18	18	28.0	33.0	78.2	-1	-1	-1
1/10/2019	3:09:18 PM	203	389	17	17	16	16	17	17	17	17	18	19	17	18	28.0	33.0	78.2	-1	-1	-1
1/10/2019	3:09:18 PM	406	390	16	17	16	17	17	17	17	17	18	19	18	17	28.0	33.0	78.2	-1	-1	-1
1/10/2019	3:09:18 PM	609	391	16	17	16	17	17	17	17	17	18	18	18	18	28.0	33.0	78.2	-1	-1	-1
1/10/2019	3:09:18 PM	812	392	16	17	17	16	17	17	17	17	18	18	18	18	28.0	33.0	78.2	-1	-1	-1
1/10/2019	3:09:19 PM	0	393	17	17	17	16	17	17	17	17	18	19	18	18	28.0	33.0	78.2	-1	-1	-1
1/10/2019	3:09:19 PM	203	394	17	17	16	16	17	17	17	17	18	19	17	17	28.0	33.0	78.2	-1	-1	-1
1/10/2019	3:09:19 PM	406	395	16	17	16	16	17	17	17	17	18	19	18	17	28.0	33.0	78.2	-1	-1	-1
1/10/2019	3:09:19 PM	609	396	16	17	16	16	17	17	17	17	18	19	18	17	28.0	33.0	78.2	-1	-1	-1
1/10/2019	3:09:19 PM	812	397	17	17	17	16	17	17	17	17	18	19	18	18	28.0	33.0	78.2	-1	-1	-1
1/10/2019	3:09:20 PM	0	398	17	17	17	16	17	17	17	17	18	19	18	18	28.0	33.0	78.2	-1	-1	-1
1/10/2019	3:09:20 PM	203	399	16	17	16	17	17	17	17	17	18	18	18	18	28.0	33.0	78.2	-1	-1	-1
1/10/2019	3:09:20 PM	406	400	16	17	16	17	17	17	17	17	18	18	18	17	28.0	33.0	78.2	-1	-1	-1
1/10/2019	3:09:20 PM	609	401	17	17	17	16	17	17	17	17	18	19	18	18	28.0	33.0	78.2	-1	-1	-1
1/10/2019	3:09:20 PM	812	402	16	17	16	17	17	17	17	17	18	19	18	17	28.1	33.0	50.6	-1	-1	-1
1/10/2019	3:09:21 PM	0	403	16	17	16	17	17	17	17	17	18	19	18	17	28.1	33.0	50.6	-1	-1	-1
1/10/2019	3:09:21 PM	208	404	16	17	17	16	17	17	17	17	18	18	18	17	28.1	33.0	50.6	-1	-1	-1
1/10/2019	3:09:21 PM	412	405	17	17	17	16	17	17	17	18	18	19	17	18	28.1	33.0	50.6	-1	-1	-1
1/10/2019	3:09:21 PM	615	406	17	17	16	17	17	17	17	18	18	19	18	18	28.1	33.0	50.6	-1	-1	-1
1/10/2019	3:09:21 PM	802	407	16	17	16	17	17	17	17	18	18	19	18	18	28.1	33.0	50.6	-1	-1	-1
1/10/2019	3:09:22 PM	5	408	16	17	16	17	17	17	17	17	18	18	18	17	28.1	33.0	50.6	-1	-1	-1
1/10/2019	3:09:22 PM	208	409	16	17	17	16	17	17	17	17	18	18	18	18	28.1	33.0	50.6	-1	-1	-1
1/10/2019	3:09:22 PM	412	410	16	17	16	16	17	17	17	17	18	19	18	18	28.1	33.0	50.6	-1	-1	-1
1/10/2019	3:09:22 PM	615	411	16	17	16	17	17	17	17	17	18	19	18	17	28.1	33.0	50.6	-1	-1	-1
1/10/2019	3:09:22 PM	802	412	16	17	16	17	17	17	17	17	18	18	18	17	28.1	33.0	50.6	-1	-1	-1
1/10/2019	3:09:23 PM	5	413	17	17	17	16	17	17	17	17	18	19	18	18	28.1	33.0	50.6	-1	-1	-1
1/10/2019	3:09:23 PM	208	414	16	17	16	17	17	17	17	17	18	19	18	18	28.1	33.0	50.6	-1	-1	-1
1/10/2019	3:09:23 PM	412	415	16	17	16	17	17	17	17	17	18	18	18	18	28.1	33.0	50.6	-1	-1	-1
1/10/2019	3:09:23 PM	615	416	17	17	17	16	17	17	17	17	18	19	18	18	28.1	33.0	50.6	-1	-1	-1
1/10/2019	3:09:23 PM	802	417	17	17	17	16	17	17	17	17	18	19	17	18	28.1	33.0	50.6	-1	-1	-1
1/10/2019	3:09:24 PM	5	418	16	17	17	16	17	17	17	17	18	18	18	17	28.1	33.0	50.6	-1	-1	-1
1/10/2019	3:09:24 PM	208	419	16	16	17	16	17	17	17	17	18	18	18	18	28.1	33.0	50.6	-1	-1	-1
1/10/2019	3:09:24 PM	412	420	16	16	17	16	17	17	17	18	18	19	18	18	28.1	33.0	50.6	-1	-1	-1
1/10/2019	3:09:24 PM	615	421	16	17	16	17	17	17	17	17	18	19	18	17	28.1	33.0	50.6	-1	-1	-1
1/10/2019	3:09:24 PM	802	422	16	17	16	17	17	17	17	17	18	19	18	17	28.1	33.0	50.6	-1	-1	-1
1/10/2019	3:09:25 PM	5	423	16	17	17	16	17	17	17	17	18	18	18	17	28.1	33.0	50.6	-1	-1	-1
1/10/2019	3:09:25 PM	211	424	17	17	16	16	17	17	17	17	18	19	17	18	28.1	33.0	50.6	-1	-1	-1
1/10/2019	3:09:25 PM	414	425	16	17	16	17	17	17	17	17	18	19	18	17	28.1	33.0	50.6	-1	-1	-1
1/10/2019	3:09:25 PM	601	426	16	17	16	17	17	17	17	17	18	18	18	17	28.1	33.0	50.6	-1	-1	-1
1/10/2019	3:09:25 PM	804	427	16	17	17	16	17	17	17	18	18	19	18	18	28.1	33.0	50.6	-1	-1	-1
1/10/2019	3:09:26 PM	7	428	17	17	16	16	17	17	17	18	18	19	17	18	28.1	33.0	50.6	-1	-1	-1
1/10/2019	3:09:26 PM	211	429	16	17	16	17	17	17	17	17	18	18	18	17	28.1	33.0	50.6	-1	-1	-1
1/10/2019	3:09:26 PM	414	430	16	17	16	16	17	17	17	17	18	19	18	18	28.1	33.0	50.6	-1	-1	-1
1/10/2019	3:09:26 PM	601	431	17	17	17	16	17	17	17	17	18	19	18	18	28.1	33.0	50.6	-1	-1	-1
1/10/2019	3:09:26 PM	815	432	16	17	16	17	17	17	17	17	18	19	18	17	28.1	33.0	50.6	-1	-1	-1
1/10/2019	3:09:27 PM	3	433	16	17	17	17	17	17	17	17	18	18	18	17	28.1	33.0	50.6	-1	-1	-1
1/10/2019	3:09:27 PM	206	434	16	17	16	17	17	17	17	17	18	19	18	18	28.1	33.0	50.6	-1	-1	-1
1/10/2019	3:09:27 PM	409	435	16	17	16	17	16	17	17	17	18	19	18	18	28.1	33.0	50.6	-1	-1	-1
1/10/2019	3:09:27 PM	610	436	16	17	16	17	17	17	17	17	18	18	18	17	28.1	33.0	50.6	-1	-1	-1
1/10/2019	3:09:27 PM	814	437	17	17	17	16	17	17	17	17	18	19	18	18	28.1	33.0	50.6	-1	-1	-1
1/10/2019	3:09:28 PM	1	438	17	17	17	16	17	17	17	18	18	19	17	18	28.1	33.0	50.6	-1	-1	-1
1/10/2019	3:09:28 PM	204	439	16	17	16	17	17	17	17	17	18	19	18	17	28.1	33.0	50.6	-1	-1	-1
1/10/2019	3:09:28 PM	407	440	17	17	17	16	17	17	17	17	18	19	18	18	28.1	33.0	50.6	-1	-1	-1
1/10/2019	3:09:28 PM	610	441	16	17	16	17	17	17	17	18	18	19	18	18	28.1	33.0	50.6	-1	-1	-1
1/10/2019	3:09:28 PM	814	442	17	17	17	16	17	17	17	17	18	19	18	17	28.1	33.0	50.6	-1	-1	-1
1/10/2019	3:09:29 PM	1	443	17	17	17	16	17	17	17	17	18	19	18	18	28.1	33.0	50.6	-1	-1	-1
1/10/2019	3:09:29 PM	204	444	17	17	16	16	17	17	17	18	18	19	18	18	28.1	32.9	68.3	-1	-1	-1
1/10/2019	3:09:29 PM	407	445	16	17	16	16	17	17	17	17	18	19	18	17	28.1	32.9	68.3	-1	-1	-1
1/10/2019	3:09:29 PM	610	446	17	17	17	16	17	17	17	17	18	19	17	18	28.1	32.9	68.3	-1	-1	-1
1/10/2019	3:09:29 PM	814	447	16	17	16	17	17	17	17	18	18	18	18	18	28.1	32.9	68.3	-1	-1	-1
1/10/2019	3:09:30 PM	1	448	16	17	17	17	17	17	17	18	18	19	18	17	28.1	32.9	68.3	-1	-1	-1
1/10/2019	3:09:30 PM	204	449	17	17	17	16	17	17	17	17	18	19	18	18	28.1	32.9	68.3	-1	-1	-1
1/10/2019	3:09:30 PM	407	450	16	17	16	17	17	17	17	17	18	19	18	17	28.1	32.9	68.3	-1	-1	-1
1/10/2019	3:09:30 PM	610	451	16	17	17	16	17	17	17	17	18	18	18	17	28.1	32.9	68.3	-1	-1	-1
1/10/2019	3:09:30 PM	814	452	16	16	17	16	17	17	17	17	18	18	18	18	28.1	32.9	68.3	-1	-1	-1
1/10/2019	3:09:31 PM	1	453	17	17	17	16	17	17	17	18	18	19	18	18	28.1	32.9	68.3	-1	-1	-1
1/10/2019	3:09:31 PM	204	454	17	17	16	16	17	17	17	17	18	19	18	17	28.1	32.9	68.3	-1	-1	-1
1/10/2019	3:09:31 PM	407	455	16	17	16	16	17	17	17	17	18	19	18	17	28.1	32.9	68.3	-1	-1	-1
1/10/2019	3:09:31 PM	610	456	17	17	17	16	17	17	17	17	18	19	18	18	28.1	32.9	68.3	-1	-1	-1
1/10/2019	3:09:31 PM	814	457	17	17	16	16	17	17	17	17	18	19	17	17	28.1	32.9	68.3	-1	-1	-1
1/10/2019	3:09:32 PM	1	458	16	17	16	17	17	17	17	18	18	19	18	18	28.1	32.9	68.3	-1	-1	-1
1/10/2019	3:09:32 PM	204	459	16	17	16	16	17	17	17	17	18	19	18	17	28.1	32.9	68.3	-1	-1	-1
1/10/2019	3:09:32 PM	407	460	16	17	17	16	17	17	17	17	18	18	18	18	28.1	32.9	68.3	-1	-1	-1
1/10/2019	3:09:32 PM	610	461	16	17	16	17	17	17	17	18	18	19	18	17	28.1	32.9	68.3	-1	-1	-1
1/10/2019	3:09:32 PM	814	462	16	17	16	16	17	17	17	17	18	19	18	17	28.1	32.9	68.3	-1	-1	-1
1/10/2019	3:09:33 PM	1	463	17	17	17	16	17	17	17	17	18	19	18	18	28.1	32.9	68.3	-1	-1	-1
1/10/2019	3:09:33 PM	204	464	17	17	16	16	17	17	17	17	18	19	17	18	28.1	32.9	68.3	-1	-1	-1
1/10/2019	3:09:33 PM	407	465	16	17	16	16	17	17	17	17	18	19	18	17	28.1	32.9	68.3	-1	-1	-1
1/10/2019	3:09:33 PM	610	466	17	17	17	16	17	17	17	17	18	19	17	18	28.1	32.9	68.3	-1	-1	-1
1/10/2019	3:09:33 PM	814	467	16	17	16	17	17	17	17	18	18	19	18	18	28.1	32.9	68.3	-1	-1	-1
1/10/2019	3:09:34 PM	1	468	16	17	16	17	17	17	17	17	18	19	18	17	28.1	32.9	68.3	-1	-1	-1
1/10/2019	3:09:34 PM	204	469	16	17	17	17	17	17	17	17	18	18	18	18	28.1	32.9	68.3	-1	-1	-1
1/10/2019	3:09:34 PM	407	470	17	17	17	16	17	17	17	18	18	19	18	18	28.1	32.9	68.3	-1	-1	-1
1/10/2019	3:09:34 PM	610	471	16	17	16	17	17	17	17	17	18	19	18	17	28.1	32.9	68.3	-1	-1	-1
1/10/2019	3:09:34 PM	814	472	16	17	16	16	17	17	17	17	18	18	18	17	28.1	32.9	68.3	-1	-1	-1
1/10/2019	3:09:35 PM	1	473	17	17	17	16	17	17	17	18	18	19	18	18	28.1	32.9	68.3	-1	-1	-1
1/10/2019	3:09:35 PM	204	474	16	17	17	17	17	17	17	18	18	19	18	18	28.1	32.9	68.3	-1	-1	-1
1/10/2019	3:09:35 PM	407	475	16	17	16	17	17	17	17	18	18	19	18	18	28.1	32.9	68.3	-1	-1	-1
1/10/2019	3:09:35 PM	610	476	17	17	17	16	17	17	17	17	18	19	17	17	28.1	32.9	68.3	-1	-1	-1
1/10/2019	3:09:35 PM	814	477	16	17	16	16	17	17	17	17	18	19	18	17	28.1	32.9	68.3	-1	-1	-1
1/10/2019	3:09:36 PM	1	478	16	17	16	17	17	17	17	17	18	19	18	17	28.1	32.9	68.3	-1	-1	-1
1/10/2019	3:09:36 PM	204	479	16	17	17	16	17	17	17	17	18	19	18	18	28.1	32.9	68.3	-1	-1	-1
1/10/2019	3:09:36 PM	407	480	16	17	17	17	17	17	17	18	18	19	18	18	28.1	32.9	68.3	-1	-1	-1
1/10/2019	3:09:36 PM	610	481	16	17	17	16	17	17	17	17	18	18	18	17	28.1	32.9	68.3	-1	-1	-1
1/10/2019	3:09:36 PM	814	482	16	17	16	16	17	17	17	17	18	19	18	17	28.1	32.9	68.3	-1	-1	-1
1/10/2019	3:09:37 PM	1	483	16	17	16	17	17	17	17	17	18	19	18	17	28.1	32.9	68.3	-1	-1	-1
1/10/2019	3:09:37 PM	204	484	16	17	17	17	17	17	17	17	18	18	18	18	28.1	32.9	68.3	-1	-1	-1
1/10/2019	3:09:37 PM	407	485	17	17	17	17	17	17	17	17	18	19	18	18	28.1	32.9	68.3	-1	-1	-1
1/10/2019	3:09:37 PM	610	486	16	17	16	17	17	17	17	17	18	18	18	17	28.1	32.9	98.5	-1	-1	-1
1/10/2019	3:09:37 PM	814	487	16	17	16	16	17	17	17	17	18	18	18	17	28.1	32.9	98.5	-1	-1	-1
1/10/2019	3:09:38 PM	1	488	17	17	17	16	17	17	17	17	18	19	17	17	28.1	32.9	98.5	-1	-1	-1
1/10/2019	3:09:38 PM	204	489	16	17	16	17	17	17	17	17	18	19	18	17	28.1	32.9	98.5	-1	-1	-1
1/10/2019	3:09:38 PM	407	490	16	17	17	17	17	17	17	17	18	19	18	18	28.1	32.9	98.5	-1	-1	-1
1/10/2019	3:09:38 PM	610	491	16	17	17	16	17	17	17	17	18	19	18	17	28.1	32.9	98.5	-1	-1	-1
1/10/2019	3:09:38 PM	814	492	16	17	16	17	17	17	17	17	18	18	18	17	28.1	32.9	98.5	-1	-1	-1
1/10/2019	3:09:39 PM	1	493	16	17	16	17	17	17	17	17	18	18	18	17	28.1	32.9	98.5	-1	-1	-1
1/10/2019	3:09:39 PM	204	494	17	17	17	17	17	17	17	17	18	19	18	18	28.1	32.9	98.5	-1	-1	-1
1/10/2019	3:09:39 PM	407	495	16	17	16	17	17	17	17	17	18	19	18	17	28.1	32.9	98.5	-1	-1	-1
1/10/2019	3:09:39 PM	610	496	17	17	17	16	17	17	17	17	18	19	18	18	28.1	32.9	98.5	-1	-1	-1
1/10/2019	3:09:39 PM	814	497	16	17	16	17	17	17	17	17	18	19	18	17	28.1	32.9	98.5	-1	-1	-1
1/10/2019	3:09:40 PM	1	498	16	17	16	16	17	17	17	17	18	19	18	17	28.1	32.9	98.5	-1	-1	-1
1/10/2019	3:09:40 PM	204	499	16	17	17	17	17	17	17	17	18	19	18	18	28.1	32.9	98.5	-1	-1	-1
1/10/2019	3:09:40 PM	407	500	16	17	16	17	17	17	17	17	18	19	18	17	28.1	32.9	98.5	-1	-1	-1
1/10/2019	3:09:40 PM	610	501	16	17	17	17	17	17	17	17	18	18	18	18	28.1	32.9	98.5	-1	-1	-1
1/10/2019	3:09:40 PM	814	502	16	17	16	17	17	17	17	17	18	19	17	17	28.1	32.9	98.5	-1	-1	-1
1/10/2019	3:09:41 PM	1	503	16	17	16	17	17	17	17	18	18	19	18	18	28.1	32.9	98.5	-1	-1	-1
1/10/2019	3:09:41 PM	204	504	16	17	17	17	17	17	17	17	18	18	18	18	28.1	32.9	98.5	-1	-1	-1
1/10/2019	3:09:41 PM	407	505	17	17	16	17	17	17	17	17	18	19	18	18	28.1	32.9	98.5	-1	-1	-1
1/10/2019	3:09:41 PM	610	506	16	17	17	16	17	17	17	17	18	18	18	17	28.1	32.9	98.5	-1	-1	-1
1/10/2019	3:09:41 PM	814	507	16	17	16	17	17	17	17	18	18	19	17	18	28.1	32.9	98.5	-1	-1	-1
1/10/2019	3:09:42 PM	1	508	16	17	16	17	17	17	17	18	18	19	18	18	28.1	32.9	98.5	-1	-1	-1
1/10/2019	3:09:42 PM	204	509	16	17	17	16	17	17	17	17	18	19	18	18	28.1	32.9	98.5	-1	-1	-1
1/10/2019	3:09:42 PM	407	510	16	17	16	17	17	17	17	18	18	19	18	18	28.1	32.9	98.5	-1	-1	-1
1/10/2019	3:09:42 PM	610	511	16	17	16	16	17	17	17	17	18	18	18	17	28.1	32.9	98.5	-1	-1	-1
1/10/2019	3:09:42 PM	814	512	16	17	16	17	17	17	17	17	18	19	18	17	28.1	32.9	98.5	-1	-1	-1
1/10/2019	3:09:43 PM	1	513	16	17	16	17	17	17	17	17	18	18	18	17	28.1	32.9	98.5	-1	-1	-1
1/10/2019	3:09:43 PM	204	514	17	17	17	16	17	17	17	17	18	19	17	18	28.1	32.9	98.5	-1	-1	-1
1/10/2019	3:09:43 PM	407	515	17	17	16	17	17	17	17	18	18	19	18	18	28.1	32.9	98.5	-1	-1	-1
1/10/2019	3:09:43 PM	610	516	16	17	16	17	17	17	17	18	18	19	18	18	28.1	32.9	98.5	-1	-1	-1
1/10/2019	3:09:43 PM	814	517	16	17	16	16	17	17	17	17	18	19	18	17	28.1	32.9	98.5	-1	-1	-1
1/10/2019	3:09:44 PM	1	518	16	17	16	16	17	17	17	17	18	18	18	17	28.1	32.9	98.5	-1	-1	-1
1/10/2019	3:09:44 PM	204	519	16	17	17	16	17	17	17	17	18	19	18	17	28.1	32.9	98.5	-1	-1	-1
1/10/2019	3:09:44 PM	407	520	17	17	17	17	17	17	17	18	18	19	18	18	28.1	32.9	98.5	-1	-1	-1
1/10/2019	3:09:44 PM	610	521	16	17	16	17	17	17	17	18	18	19	18	18	28.1	32.9	98.5	-1	-1	-1
1/10/2019	3:09:44 PM	814	522	16	17	16	16	17	17	17	17	18	19	18	17	28.1	32.9	98.5	-1	-1	-1
1/10/2019	3:09:45 PM	1	523	16	17	16	16	17	17	17	17	18	18	18	17	28.1	32.9	98.5	-1	-1	-1
1/10/2019	3:09:45 PM	204	524	16	17	17	16	17	17	17	17	18	19	18	18	28.1	32.9	98.5	-1	-1	-1
1/10/2019	3:09:45 PM	407	525	17	17	16	17	17	17	17	18	18	19	18	18	28.1	32.9	98.5	-1	-1	-1
1/10/2019	3:09:45 PM	610	526	16	17	16	17	17	17	17	17	18	19	18	17	28.1	32.9	98.5	-1	-1	-1
1/10/2019	3:09:45 PM	814	527	16	17	17	17	17	17	17	17	18	19	18	17	28.1	32.9	98.5	-1	-1	-1
1/10/2019	3:09:46 PM	1	528	17	17	17	16	17	17	17	17	18	19	18	17	28.1	32.8	84.2	-1	-1	-1
1/10/2019	3:09:46 PM	204	529	16	17	16	16	17	17	17	17	18	19	17	17	28.1	32.8	84.2	-1	-1	-1
1/10/2019	3:09:46 PM	407	530	16	17	16	17	17	17	17	17	18	19	18	17	28.1	32.8	84.2	-1	-1	-1
1/10/2019	3:09:46 PM	610	531	17	17	17	16	17	17	17	17	18	19	18	17	28.1	32.8	84.2	-1	-1	-1
1/10/2019	3:09:46 PM	814	532	16	17	17	16	17	17	17	18	18	19	17	18	28.1	32.8	84.2	-1	-1	-1
1/10/2019	3:09:47 PM	1	533	16	17	17	16	17	17	17	18	18	19	17	18	28.1	32.8	84.2	-1	-1	-1
1/10/2019	3:09:47 PM	204	534	16	17	16	17	17	17	17	17	18	19	18	17	28.1	32.8	84.2	-1	-1	-1
1/10/2019	3:09:47 PM	407	535	16	17	17	17	17	17	17	17	18	18	18	18	28.1	32.8	84.2	-1	-1	-1
1/10/2019	3:09:47 PM	610	536	17	17	17	16	17	17	17	17	18	19	17	18	28.1	32.8	84.2	-1	-1	-1
1/10/2019	3:09:47 PM	814	537	17	17	16	17	17	17	17	17	18	19	18	17	28.1	32.8	84.2	-1	-1	-1
1/10/2019	3:09:48 PM	1	538	16	17	16	16	17	17	17	17	18	19	18	17	28.1	32.8	84.2	-1	-1	-1
1/10/2019	3:09:48 PM	204	539	16	17	16	16	17	17	17	17	18	18	18	17	28.1	32.8	84.2	-1	-1	-1
1/10/2019	3:09:48 PM	407	540	17	17	16	16	17	17	17	18	18	19	18	18	28.1	32.8	84.2	-1	-1	-1
1/10/2019	3:09:48 PM	610	541	16	17	16	17	17	17	17	18	18	19	18	17	28.1	32.8	84.2	-1	-1	-1
1/10/2019	3:09:48 PM	814	542	16	17	17	17	17	17	17	17	18	18	18	17	28.1	32.8	84.2	-1	-1	-1
1/10/2019	3:09:49 PM	1	543	17	17	17	16	17	17	17	17	18	19	18	18	28.1	32.8	84.2	-1	-1	-1
1/10/2019	3:09:49 PM	204	544	16	17	16	17	17	17	17	18	18	19	18	18	28.1	32.8	84.2	-1	-1	-1
1/10/2019	3:09:49 PM	407	545	17	17	17	16	17	17	17	17	18	18	18	17	28.1	32.8	84.2	-1	-1	-1
1/10/2019	3:09:49 PM	610	546	17	17	17	17	17	17	17	18	18	19	18	18	28.1	32.8	84.2	-1	-1	-1
1/10/2019	3:09:49 PM	814	547	17	17	16	17	17	17	17	18	18	19	18	18	28.1	32.8	84.2	-1	-1	-1
1/10/2019	3:09:50 PM	1	548	16	17	16	17	17	17	17	17	18	19	18	18	28.1	32.8	84.2	-1	-1	-1
1/10/2019	3:09:50 PM	204	549	16	17	16	16	17	17	17	17	18	18	18	17	28.1	32.8	84.2	-1	-1	-1
1/10/2019	3:09:50 PM	407	550	16	17	17	17	17	17	17	17	18	19	18	18	28.1	32.8	84.2	-1	-1	-1
1/10/2019	3:09:50 PM	610	551	16	17	16	17	17	17	17	18	18	19	18	18	28.1	32.8	84.2	-1	-1	-1
1/10/2019	3:09:50 PM	814	552	16	17	16	17	17	17	17	18	18	18	18	17	28.1	32.8	84.2	-1	-1	-1
1/10/2019	3:09:51 PM	1	553	16	17	16	16	17	17	17	17	18	18	18	17	28.1	32.8	84.2	-1	-1	-1
1/10/2019	3:09:51 PM	204	554	17	17	16	16	17	17	17	17	18	19	17	18	28.1	32.8	84.2	-1	-1	-1
1/10/2019	3:09:51 PM	407	555	16	17	16	17	17	17	17	17	18	19	18	17	28.1	32.8	84.2	-1	-1	-1
1/10/2019	3:09:51 PM	610	556	16	17	17	17	17	17	17	17	18	19	18	17	28.1	32.8	84.2	-1	-1	-1
1/10/2019	3:09:51 PM	814	557	17	17	17	16	17	17	17	17	18	19	18	18	28.1	32.8	84.2	-1	-1	-1
1/10/2019	3:09:52 PM	1	558	16	17	16	17	17	17	17	17	18	19	17	18	28.1	32.8	84.2	-1	-1	-1
1/10/2019	3:09:52 PM	204	559	16	17	16	17	17	17	17	17	18	18	18	17	28.1	32.8	84.2	-1	-1	-1
1/10/2019	3:09:52 PM	407	560	16	17	17	16	17	17	17	17	18	18	18	17	28.1	32.8	84.2	-1	-1	-1
1/10/2019	3:09:52 PM	610	561	17	17	17	17	17	17	17	18	18	19	18	18	28.1	32.8	84.2	-1	-1	-1
1/10/2019	3:09:52 PM	814	562	16	17	17	17	17	17	17	17	18	19	18	17	28.1	32.8	84.2	-1	-1	-1
1/10/2019	3:09:53 PM	1	563	16	17	17	16	17	17	17	17	18	19	18	17	28.1	32.8	84.2	-1	-1	-1
1/10/2019	3:09:53 PM	204	564	17	17	17	16	17	17	17	17	18	19	17	18	28.1	32.8	84.2	-1	-1	-1
1/10/2019	3:09:53 PM	407	565	16	17	16	17	17	17	17	18	18	19	18	18	28.1	32.8	84.2	-1	-1	-1
1/10/2019	3:09:53 PM	610	566	16	17	16	16	17	17	17	17	18	19	18	17	28.1	32.8	84.2	-1	-1	-1
1/10/2019	3:09:53 PM	814	567	17	17	17	16	17	17	17	17	18	19	18	18	28.1	32.8	84.2	-1	-1	-1
1/10/2019	3:09:54 PM	1	568	16	17	17	16	17	17	17	18	18	19	18	18	28.1	32.8	84.2	-1	-1	-1
1/10/2019	3:09:54 PM	204	569	16	17	16	17	16	17	17	17	18	19	18	17	28.1	32.8	84.2	-1	-1	-1
1/10/2019	3:09:54 PM	407	570	16	17	17	16	17	17	17	17	18	19	18	18	28.1	32.9	50.2	-1	-1	-1
1/10/2019	3:09:54 PM	610	571	16	17	16	17	17	17	17	18	18	19	18	18	28.1	32.9	50.2	-1	-1	-1
1/10/2019	3:09:54 PM	814	572	16	17	17	17	17	17	17	18	18	19	18	18	28.1	32.9	50.2	-1	-1	-1
1/10/2019	3:09:55 PM	1	573	16	17	16	16	17	17	17	17	18	19	18	17	28.1	32.9	50.2	-1	-1	-1
1/10/2019	3:09:55 PM	204	574	16	17	16	16	17	17	17	17	18	19	17	18	28.1	32.9	50.2	-1	-1	-1
1/10/2019	3:09:55 PM	407	575	16	17	16	17	17	17	17	18	18	19	18	17	28.1	32.9	50.2	-1	-1	-1
1/10/2019	3:09:55 PM	610	576	17	17	17	16	17	17	17	17	18	19	18	18	28.1	32.9	50.2	-1	-1	-1
1/10/2019	3:09:55 PM	814	577	16	17	16	17	17	17	17	18	18	19	18	17	28.1	32.9	50.2	-1	-1	-1
1/10/2019	3:09:56 PM	1	578	16	17	16	16	17	17	17	17	18	19	18	17	28.1	32.9	50.2	-1	-1	-1
1/10/2019	3:09:56 PM	204	579	17	17	17	16	17	17	17	17	18	19	17	18	28.1	32.9	50.2	-1	-1	-1
1/10/2019	3:09:56 PM	407	580	17	17	16	16	17	17	17	18	18	19	17	18	28.1	32.9	50.2	-1	-1	-1
1/10/2019	3:09:56 PM	610	581	16	17	16	16	17	17	17	17	18	19	18	17	28.1	32.9	50.2	-1	-1	-1
1/10/2019	3:09:56 PM	814	582	16	17	17	17	17	17	17	17	18	19	18	18	28.1	32.9	50.2	-1	-1	-1
1/10/2019	3:09:57 PM	1	583	17	17	17	16	17	17	17	17	18	19	18	17	28.1	32.9	50.2	-1	-1	-1
1/10/2019	3:09:57 PM	204	584	16	17	16	16	17	17	17	17	18	19	18	18	28.1	32.9	50.2	-1	-1	-1
1/10/2019	3:09:57 PM	407	585	16	17	16	17	17	17	17	17	18	18	18	17	28.1	32.9	50.2	-1	-1	-1
1/10/2019	3:09:57 PM	610	586	16	17	17	16	17	17	17	17	18	19	18	18	28.1	32.9	50.2	-1	-1	-1
1/10/2019	3:09:57 PM	814	587	17	17	17	16	17	17	17	17	18	19	18	18	28.1	32.9	50.2	-1	-1	-1
1/10/2019	3:09:58 PM	1	588	17	17	17	17	17	17	17	18	18	19	18	18	28.1	32.9	50.2	-1	-1	-1
1/10/2019	3:09:58 PM	204	589	16	17	16	16	17	17	17	17	18	18	18	17	28.1	32.9	50.2	-1	-1	-1
1/10/2019	3:09:58 PM	407	590	17	17	17	16	17	17	17	17	18	19	18	18	28.1	32.9	50.2	-1	-1	-1
1/10/2019	3:09:58 PM	610	591	16	17	16	16	17	17	17	17	18	19	18	17	28.1	32.9	50.2	-1	-1	-1
1/10/2019	3:09:58 PM	814	592	16	17	17	17	17	17	17	17	18	19	18	17	28.1	32.9	50.2	-1	-1	-1
1/10/2019	3:09:59 PM	1	593	17	17	17	16	17	17	17	17	18	19	18	18	28.1	32.9	50.2	-1	-1	-1
1/10/2019	3:09:59 PM	204	594	16	17	16	17	17	17	17	17	18	19	18	17	28.1	32.9	50.2	-1	-1	-1
1/10/2019	3:09:59 PM	407	595	16	17	16	17	17	17	17	17	18	18	18	17	28.1	32.9	50.2	-1	-1	-1
1/10/2019	3:09:59 PM	610	596	16	17	17	16	17	17	17	17	18	19	18	17	28.1	32.9	50.2	-1	-1	-1
1/10/2019	3:09:59 PM	814	597	16	17	17	17	17	17	17	18	18	19	18	18	28.1	32.9	50.2	-1	-1	-1
1/10/2019	3:10:00 PM	1	598	16	17	16	17	17	17	17	18	18	19	18	18	28.1	32.9	50.2	-1	-1	-1
1/10/2019	3:10:00 PM	204	599	16	17	16	16	17	17	17	17	18	19	18	17	28.1	32.9	50.2	-1	-1	-1
1/10/2019	3:10:00 PM	407	600	17	17	17	16	17	17	17	17	18	19	17	18	28.1	32.9	50.2	-1	-1	-1
1/10/2019	3:10:00 PM	610	601	16	17	16	17	17	17	17	17	18	19	18	17	28.1	32.9	50.2	-1	-1	-1
1/10/2019	3:10:00 PM	814	602	17	17	17	16	17	17	17	17	18	19	18	18	28.1	32.9	50.2	-1	-1	-1
1/10/2019	3:10:01 PM	1	603	17	17	17	17	17	17	17	18	18	19	18	18	28.1	32.9	50.2	-1	-1	-1
1/10/2019	3:10:01 PM	204	604	16	17	16	17	17	17	17	17	18	19	18	17	28.1	32.9	50.2	-1	-1	-1
1/10/2019	3:10:01 PM	407	605	16	17	17	16	17	17	17	17	18	19	18	17	28.1	32.9	50.2	-1	-1	-1
1/10/2019	3:10:01 PM	610	606	16	17	16	16	17	17	17	18	18	19	18	18	28.1	32.9	50.2	-1	-1	-1
1/10/2019	3:10:01 PM	814	607	16	17	16	17	17	17	17	17	18	18	18	17	28.1	32.9	50.2	-1	-1	-1
1/10/2019	3:10:02 PM	1	608	16	17	17	17	17	17	17	17	18	19	18	18	28.1	32.9	50.2	-1	-1	-1
1/10/2019	3:10:02 PM	204	609	16	17	17	17	17	17	17	17	18	19	18	17	28.1	32.9	50.2	-1	-1	-1
1/10/2019	3:10:02 PM	407	610	16	17	17	16	17	17	17	17	18	19	18	17	28.1	32.9	50.2	-1	-1	-1
1/10/2019	3:10:02 PM	610	611	17	17	17	16	17	17	17	17	18	19	17	18	28.1	32.9	50.2	-1	-1	-1
1/10/2019	3:10:02 PM	814	612	16	17	16	17	17	17	17	18	18	19	18	18	28.1	32.8	95.1	-1	-1	-1
1/10/2019	3:10:03 PM	1	613	16	17	16	17	17	17	17	17	18	19	18	17	28.1	32.8	95.1	-1	-1	-1
1/10/2019	3:10:03 PM	204	614	17	17	17	16	17	17	17	17	18	19	18	18	28.1	32.8	95.1	-1	-1	-1
1/10/2019	3:10:03 PM	407	615	17	17	16	16	17	17	17	18	18	19	18	18	28.1	32.8	95.1	-1	-1	-1
1/10/2019	3:10:03 PM	610	616	16	17	16	16	17	17	17	17	18	19	18	17	28.1	32.8	95.1	-1	-1	-1
1/10/2019	3:10:03 PM	823	617	17	17	16	16	17	17	17	17	18	19	17	18	28.1	32.8	95.1	-1	-1	-1
1/10/2019	3:10:04 PM	10	618	16	17	16	17	17	17	17	17	18	19	18	17	28.1	32.8	95.1	-1	-1	-1
1/10/2019	3:10:04 PM	213	619	16	17	17	17	17	17	17	17	18	18	18	17	28.1	32.8	95.1	-1	-1	-1
1/10/2019	3:10:04 PM	401	620	17	17	17	16	17	17	17	17	18	19	18	18	28.1	32.8	95.1	-1	-1	-1
1/10/2019	3:10:04 PM	604	621	16	17	17	17	17	17	17	17	18	19	18	18	28.1	32.8	95.1	-1	-1	-1
1/10/2019	3:10:04 PM	807	622	16	17	17	16	17	17	17	17	18	18	18	17	28.1	32.8	95.1	-1	-1	-1
1/10/2019	3:10:05 PM	11	623	17	17	17	16	17	17	17	18	18	19	18	18	28.1	32.8	95.1	-1	-1	-1
1/10/2019	3:10:05 PM	215	624	16	17	16	17	17	17	17	17	18	19	18	17	28.1	32.8	95.1	-1	-1	-1
1/10/2019	3:10:05 PM	402	625	16	17	17	17	17	17	17	17	18	19	18	17	28.1	32.8	95.1	-1	-1	-1
1/10/2019	3:10:05 PM	605	626	16	17	16	17	17	17	17	17	18	19	18	17	28.1	32.8	95.1	-1	-1	-1
1/10/2019	3:10:05 PM	808	627	16	17	16	17	17	17	17	17	18	19	18	17	28.1	32.8	95.1	-1	-1	-1
1/10/2019	3:10:06 PM	11	628	17	17	17	16	17	17	17	17	18	19	17	18	28.1	32.8	95.1	-1	-1	-1
1/10/2019	3:10:06 PM	215	629	16	17	16	17	17	17	17	17	18	19	18	17	28.1	32.8	95.1	-1	-1	-1
1/10/2019	3:10:06 PM	402	630	16	17	16	17	17	17	17	17	18	19	18	17	28.1	32.8	95.1	-1	-1	-1
1/10/2019	3:10:06 PM	605	631	16	17	16	16	17	17	17	17	18	19	17	18	28.1	32.8	95.1	-1	-1	-1
1/10/2019	3:10:06 PM	808	632	16	17	16	17	17	17	17	17	18	19	18	17	28.1	32.8	95.1	-1	-1	-1
1/10/2019	3:10:07 PM	11	633	16	17	17	16	17	17	17	17	18	19	18	18	28.1	32.8	95.1	-1	-1	-1
1/10/2019	3:10:07 PM	215	634	16	17	16	17	17	17	17	17	18	19	18	17	28.1	32.8	95.1	-1	-1	-1
1/10/2019	3:10:07 PM	402	635	16	17	16	17	17	17	17	17	18	19	18	17	28.1	32.8	95.1	-1	-1	-1
1/10/2019	3:10:07 PM	605	636	16	17	17	17	17	17	17	17	18	19	17	17	28.1	32.8	95.1	-1	-1	-1
1/10/2019	3:10:07 PM	808	637	16	17	16	17	17	17	17	17	18	18	18	17	28.1	32.8	95.1	-1	-1	-1
1/10/2019	3:10:08 PM	11	638	17	17	17	16	17	17	17	17	18	19	18	18	28.1	32.8	95.1	-1	-1	-1
1/10/2019	3:10:08 PM	215	639	16	17	16	17	17	17	17	17	18	19	18	17	28.1	32.8	95.1	-1	-1	-1
1/10/2019	3:10:08 PM	402	640	16	17	17	16	17	17	17	17	18	19	18	18	28.1	32.8	95.1	-1	-1	-1
1/10/2019	3:10:08 PM	630	641	16	17	16	16	17	17	17	17	18	18	18	17	28.1	32.8	95.1	-1	-1	-1
1/10/2019	3:10:08 PM	801	642	17	17	17	16	17	17	17	17	18	19	18	17	28.1	32.8	95.1	-1	-1	-1
1/10/2019	3:10:09 PM	5	643	17	17	17	17	17	17	17	18	18	19	18	18	28.1	32.8	95.1	-1	-1	-1
1/10/2019	3:10:09 PM	208	644	16	17	16	17	17	17	17	17	18	19	18	18	28.1	32.8	95.1	-1	-1	-1
1/10/2019	3:10:09 PM	411	645	16	17	16	16	17	17	17	17	18	19	18	17	28.1	32.8	95.1	-1	-1	-1
1/10/2019	3:10:09 PM	614	646	16	17	17	16	17	17	17	17	18	19	18	17	28.1	32.8	95.1	-1	-1	-1
1/10/2019	3:10:09 PM	801	647	17	17	17	16	17	17	17	17	18	19	17	18	28.1	32.8	95.1	-1	-1	-1
1/10/2019	3:10:10 PM	5	648	17	17	16	17	17	17	17	18	18	19	18	18	28.1	32.8	95.1	-1	-1	-1
1/10/2019	3:10:10 PM	208	649	16	17	16	17	17	17	17	17	18	18	18	17	28.1	32.8	95.1	-1	-1	-1
1/10/2019	3:10:10 PM	411	650	17	17	17	16	17	17	17	17	18	19	18	18	28.1	32.8	95.1	-1	-1	-1
1/10/2019	3:10:10 PM	614	651	16	17	16	16	17	17	17	17	18	19	17	18	28.1	32.8	95.1	-1	-1	-1
1/10/2019	3:10:10 PM	801	652	16	17	16	17	17	17	17	18	18	19	18	17	28.1	32.8	95.1	-1	-1	-1
1/10/2019	3:10:11 PM	5	653	16	17	16	17	17	17	17	17	18	19	18	17	28.1	32.8	95.1	-1	-1	-1
1/10/2019	3:10:11 PM	208	654	17	17	16	16	17	17	17	17	18	19	17	18	28.1	32.9	80.5	-1	-1	-1
1/10/2019	3:10:11 PM	411	655	16	17	16	17	17	17	17	17	18	19	18	17	28.1	32.9	80.5	-1	-1	-1
1/10/2019	3:10:11 PM	614	656	16	17	16	16	17	17	17	17	18	19	18	17	28.1	32.9	80.5	-1	-1	-1
1/10/2019	3:10:11 PM	801	657	17	17	17	16	17	17	17	17	18	19	17	18	28.1	32.9	80.5	-1	-1	-1
1/10/2019	3:10:12 PM	5	658	16	17	16	17	17	17	17	17	18	19	18	17	28.1	32.9	80.5	-1	-1	-1
1/10/2019	3:10:12 PM	210	659	16	17	16	16	17	17	17	17	18	18	18	17	28.1	32.9	80.5	-1	-1	-1
1/10/2019	3:10:12 PM	413	660	17	17	16	16	17	17	17	17	18	19	18	18	28.1	32.9	80.5	-1	-1	-1
1/10/2019	3:10:12 PM	600	661	17	17	16	17	17	17	17	17	18	19	18	17	28.1	32.9	80.5	-1	-1	-1
1/10/2019	3:10:12 PM	803	662	17	17	17	16	17	17	17	17	18	18	18	17	28.1	32.9	80.5	-1	-1	-1
1/10/2019	3:10:13 PM	6	663	16	17	17	16	17	17	17	17	18	19	18	18	28.1	32.9	80.5	-1	-1	-1
1/10/2019	3:10:13 PM	210	664	16	17	16	17	17	17	17	17	18	18	18	17	28.1	32.9	80.5	-1	-1	-1
1/10/2019	3:10:13 PM	413	665	16	17	17	16	17	17	17	17	18	18	18	18	28.1	32.9	80.5	-1	-1	-1
1/10/2019	3:10:13 PM	600	666	17	17	16	16	17	17	17	17	18	19	18	18	28.1	32.9	80.5	-1	-1	-1
1/10/2019	3:10:13 PM	803	667	16	17	16	17	17	17	17	17	18	19	18	17	28.1	32.9	80.5	-1	-1	-1
1/10/2019	3:10:14 PM	6	668	16	17	17	16	17	17	17	17	18	19	18	18	28.1	32.9	80.5	-1	-1	-1
1/10/2019	3:10:14 PM	210	669	16	17	16	16	17	17	17	17	18	19	18	18	28.1	32.9	80.5	-1	-1	-1
1/10/2019	3:10:14 PM	413	670	16	17	16	16	17	17	17	17	18	19	18	17	28.1	32.9	80.5	-1	-1	-1
1/10/2019	3:10:14 PM	600	671	17	17	17	16	17	17	17	17	18	19	18	18	28.1	32.9	80.5	-1	-1	-1
1/10/2019	3:10:14 PM	803	672	16	17	16	17	17	17	17	18	18	19	18	17	28.1	32.9	80.5	-1	-1	-1
1/10/2019	3:10:15 PM	6	673	16	17	16	16	17	17	17	17	18	19	18	17	28.1	32.9	80.5	-1	-1	-1
1/10/2019	3:10:15 PM	210	674	16	17	16	17	17	17	17	18	18	19	18	17	28.1	32.9	80.5	-1	-1	-1
1/10/2019	3:10:15 PM	413	675	16	17	16	17	17	17	17	17	18	19	18	17	28.1	32.9	80.5	-1	-1	-1
1/10/2019	3:10:15 PM	600	676	16	17	17	17	17	17	17	17	18	18	18	18	28.1	32.9	80.5	-1	-1	-1
1/10/2019	3:10:15 PM	803	677	17	17	17	16	17	17	17	17	18	19	17	18	28.1	32.9	80.5	-1	-1	-1
1/10/2019	3:10:16 PM	6	678	16	17	16	17	17	17	17	18	18	19	18	18	28.1	32.9	80.5	-1	-1	-1
1/10/2019	3:10:16 PM	210	679	16	17	16	16	17	17	17	17	18	18	18	17	28.1	32.9	80.5	-1	-1	-1
1/10/2019	3:10:16 PM	413	680	17	17	16	16	17	17	17	17	18	19	18	18	28.1	32.9	80.5	-1	-1	-1
1/10/2019	3:10:16 PM	600	681	16	17	16	16	17	17	17	18	18	19	18	17	28.1	32.9	80.5	-1	-1	-1
1/10/2019	3:10:16 PM	803	682	16	17	17	16	17	17	17	17	18	19	18	18	28.1	32.9	80.5	-1	-1	-1
1/10/2019	3:10:17 PM	6	683	16	17	17	17	17	17	17	17	18	19	18	18	28.1	32.9	80.5	-1	-1	-1
1/10/2019	3:10:17 PM	210	684	16	17	16	17	17	17	17	17	18	19	18	17	28.1	32.9	80.5	-1	-1	-1
1/10/2019	3:10:17 PM	413	685	16	17	17	16	17	17	17	17	18	19	18	18	28.1	32.9	80.5	-1	-1	-1
1/10/2019	3:10:17 PM	600	686	17	17	17	16	17	17	17	17	18	19	18	18	28.1	32.9	80.5	-1	-1	-1
1/10/2019	3:10:17 PM	803	687	16	17	16	17	17	17	17	17	18	19	18	17	28.1	32.9	80.5	-1	-1	-1
1/10/2019	3:10:18 PM	6	688	17	17	17	16	17	17	17	17	18	19	18	18	28.1	32.9	80.5	-1	-1	-1
1/10/2019	3:10:18 PM	210	689	16	17	16	16	17	17	17	17	18	19	18	17	28.1	32.9	80.5	-1	-1	-1
1/10/2019	3:10:18 PM	413	690	16	17	17	16	17	17	17	17	18	18	18	17	28.1	32.9	80.5	-1	-1	-1
1/10/2019	3:10:18 PM	600	691	17	17	17	16	17	17	17	17	18	19	18	17	28.1	32.9	80.5	-1	-1	-1
1/10/2019	3:10:18 PM	803	692	16	17	16	17	17	17	17	18	18	19	18	17	28.1	32.9	80.5	-1	-1	-1
1/10/2019	3:10:19 PM	6	693	16	17	17	16	17	17	17	17	18	19	18	17	28.1	32.9	80.5	-1	-1	-1
1/10/2019	3:10:19 PM	210	694	16	17	16	17	17	17	17	17	18	19	18	17	28.1	32.9	80.5	-1	-1	-1
1/10/2019	3:10:19 PM	413	695	16	17	17	16	17	17	17	17	18	18	18	17	28.1	32.9	80.5	-1	-1	-1
1/10/2019	3:10:19 PM	600	696	17	17	17	16	17	17	17	17	18	19	18	17	28.1	32.8	36.5	-1	-1	-1
1/10/2019	3:10:19 PM	803	697	16	17	16	17	17	17	17	17	18	19	18	17	28.1	32.8	36.5	-1	-1	-1
1/10/2019	3:10:20 PM	6	698	17	17	17	16	17	17	17	17	18	19	18	18	28.1	32.8	36.5	-1	-1	-1
1/10/2019	3:10:20 PM	210	699	16	17	16	17	17	17	17	17	18	19	18	17	28.1	32.8	36.5	-1	-1	-1
1/10/2019	3:10:20 PM	413	700	16	17	17	16	17	17	17	17	18	19	18	17	28.1	32.8	36.5	-1	-1	-1
1/10/2019	3:10:20 PM	600	701	17	17	17	16	17	17	17	17	18	19	18	18	28.1	32.8	36.5	-1	-1	-1
1/10/2019	3:10:20 PM	803	702	16	17	16	17	17	17	17	17	18	19	18	17	28.1	32.8	36.5	-1	-1	-1
1/10/2019	3:10:21 PM	6	703	17	17	17	16	17	17	17	17	18	19	18	18	28.1	32.8	36.5	-1	-1	-1
1/10/2019	3:10:21 PM	210	704	16	17	16	16	17	17	17	17	18	19	18	17	28.1	32.8	36.5	-1	-1	-1
1/10/2019	3:10:21 PM	413	705	17	17	17	16	17	17	17	17	18	19	17	18	28.1	32.8	36.5	-1	-1	-1
1/10/2019	3:10:21 PM	600	706	16	17	16	17	17	17	17	17	18	19	18	17	28.1	32.8	36.5	-1	-1	-1
1/10/2019	3:10:21 PM	803	707	16	17	16	17	17	17	17	17	18	18	18	17	28.1	32.8	36.5	-1	-1	-1
1/10/2019	3:10:22 PM	6	708	17	17	17	16	17	17	17	17	18	19	18	18	28.1	32.8	36.5	-1	-1	-1
1/10/2019	3:10:22 PM	210	709	16	17	16	17	17	17	17	17	18	19	18	17	28.1	32.8	36.5	-1	-1	-1
1/10/2019	3:10:22 PM	413	710	16	17	16	16	17	17	17	17	18	19	18	17	28.1	32.8	36.5	-1	-1	-1
1/10/2019	3:10:22 PM	600	711	16	17	17	16	17	17	17	17	18	19	18	18	28.1	32.8	36.5	-1	-1	-1
1/10/2019	3:10:22 PM	803	712	16	17	16	17	17	17	17	18	18	19	18	18	28.1	32.8	36.5	-1	-1	-1
1/10/2019	3:10:23 PM	6	713	16	17	16	16	17	17	17	17	18	19	18	17	28.1	32.8	36.5	-1	-1	-1
1/10/2019	3:10:23 PM	210	714	16	17	16	16	17	17	17	17	18	19	17	18	28.1	32.8	36.5	-1	-1	-1
1/10/2019	3:10:23 PM	413	715	16	17	16	17	17	17	17	17	18	19	18	17	28.1	32.8	36.5	-1	-1	-1
1/10/2019	3:10:23 PM	600	716	16	17	16	16	17	17	17	17	18	19	18	17	28.1	32.8	36.5	-1	-1	-1
1/10/2019	3:10:23 PM	803	717	17	17	17	17	17	17	17	18	18	19	18	18	28.1	32.8	36.5	-1	-1	-1
1/10/2019	3:10:24 PM	6	718	16	17	16	17	17	17	17	17	18	19	18	18	28.1	32.8	36.5	-1	-1	-1
1/10/2019	3:10:24 PM	210	719	16	17	17	17	17	17	17	17	18	19	18	18	28.1	32.8	36.5	-1	-1	-1
1/10/2019	3:10:24 PM	413	720	16	17	16	17	17	17	17	18	18	19	18	17	28.1	32.8	36.5	-1	-1	-1
1/10/2019	3:10:24 PM	600	721	16	17	16	17	17	17	17	17	18	18	18	17	28.1	32.8	36.5	-1	-1	-1
1/10/2019	3:10:24 PM	803	722	17	17	17	16	17	17	17	18	18	19	17	18	28.1	32.8	36.5	-1	-1	-1
1/10/2019	3:10:25 PM	6	723	16	17	16	17	17	17	17	18	18	19	18	17	28.1	32.8	36.5	-1	-1	-1
1/10/2019	3:10:25 PM	210	724	17	17	17	16	17	17	17	17	18	18	18	18	28.1	32.8	36.5	-1	-1	-1
1/10/2019	3:10:25 PM	413	725	16	17	16	16	17	17	17	17	18	19	18	18	28.1	32.8	36.5	-1	-1	-1
1/10/2019	3:10:25 PM	600	726	16	17	16	17	17	17	17	17	18	19	18	17	28.1	32.8	36.5	-1	-1	-1
1/10/2019	3:10:25 PM	803	727	17	17	17	16	17	17	17	17	18	19	18	18	28.1	32.8	36.5	-1	-1	-1
1/10/2019	3:10:26 PM	6	728	17	17	16	17	17	17	17	18	18	19	18	18	28.1	32.8	36.5	-1	-1	-1
1/10/2019	3:10:26 PM	210	729	16	17	16	16	17	17	17	17	18	19	18	17	28.1	32.8	36.5	-1	-1	-1
1/10/2019	3:10:26 PM	413	730	16	17	16	17	17	17	17	18	18	19	18	18	28.1	32.8	36.5	-1	-1	-1
1/10/2019	3:10:26 PM	600	731	16	17	16	17	17	17	17	17	18	19	18	18	28.1	32.8	36.5	-1	-1	-1
1/10/2019	3:10:26 PM	803	732	17	17	17	17	17	17	17	17	18	19	18	18	28.1	32.8	36.5	-1	-1	-1
1/10/2019	3:10:27 PM	6	733	17	17	16	17	17	17	17	17	18	19	18	18	28.1	32.8	36.5	-1	-1	-1
1/10/2019	3:10:27 PM	210	734	16	17	17	16	17	17	17	17	18	19	18	17	28.1	32.8	36.5	-1	-1	-1
1/10/2019	3:10:27 PM	413	735	16	17	16	17	17	17	17	18	18	19	18	18	28.1	32.8	36.5	-1	-1	-1
1/10/2019	3:10:27 PM	600	736	16	17	16	16	17	17	17	17	18	18	18	17	28.1	32.8	36.5	-1	-1	-1
1/10/2019	3:10:27 PM	803	737	17	17	17	17	17	17	17	18	18	19	18	18	28.1	32.8	36.5	-1	-1	-1
1/10/2019	3:10:28 PM	6	738	16	17	16	17	17	17	17	17	18	19	18	17	28.1	32.7	72.1	-1	-1	-1
1/10/2019	3:10:28 PM	210	739	17	17	17	16	17	17	17	17	18	19	18	18	28.1	32.7	72.1	-1	-1	-1
1/10/2019	3:10:28 PM	413	740	16	17	16	17	17	17	17	17	18	19	18	17	28.1	32.7	72.1	-1	-1	-1
1/10/2019	3:10:28 PM	600	741	16	17	16	17	17	17	17	17	18	18	18	17	28.1	32.7	72.1	-1	-1	-1
1/10/2019	3:10:28 PM	803	742	17	17	16	16	17	17	17	17	18	19	18	18	28.1	32.7	72.1	-1	-1	-1
1/10/2019	3:10:29 PM	6	743	16	17	16	17	17	17	17	18	18	19	18	17	28.1	32.7	72.1	-1	-1	-1
1/10/2019	3:10:29 PM	210	744	16	17	17	16	17	17	17	17	18	19	18	18	28.1	32.7	72.1	-1	-1	-1
1/10/2019	3:10:29 PM	413	745	16	17	16	17	17	17	17	18	18	19	18	17	28.1	32.7	72.1	-1	-1	-1
1/10/2019	3:10:29 PM	600	746	16	17	16	16	17	17	17	17	18	18	18	17	28.1	32.7	72.1	-1	-1	-1
1/10/2019	3:10:29 PM	803	747	16	17	16	17	17	17	17	17	18	19	17	18	28.1	32.7	72.1	-1	-1	-1
1/10/2019	3:10:30 PM	6	748	16	17	16	17	17	17	17	17	18	19	18	17	28.1	32.7	72.1	-1	-1	-1
1/10/2019	3:10:30 PM	210	749	17	17	17	16	17	17	17	17	18	19	18	18	28.1	32.7	72.1	-1	-1	-1
1/10/2019	3:10:30 PM	413	750	16	17	16	17	17	17	17	17	18	18	18	17	28.1	32.7	72.1	-1	-1	-1
1/10/2019	3:10:30 PM	600	751	16	17	16	16	17	17	17	17	18	18	18	17	28.1	32.7	72.1	-1	-1	-1
1/10/2019	3:10:30 PM	803	752	16	17	16	17	17	17	17	17	18	19	18	18	28.1	32.7	72.1	-1	-1	-1
1/10/2019	3:10:31 PM	6	753	16	17	17	17	17	17	17	17	18	19	18	18	28.1	32.7	72.1	-1	-1	-1
1/10/2019	3:10:31 PM	210	754	16	17	16	17	17	17	17	18	18	19	18	18	28.1	32.7	72.1	-1	-1	-1
1/10/2019	3:10:31 PM	413	755	16	17	17	17	17	17	17	17	18	18	18	17	28.1	32.7	72.1	-1	-1	-1
1/10/2019	3:10:31 PM	600	756	16	16	17	16	17	17	17	17	18	19	17	17	28.1	32.7	72.1	-1	-1	-1
1/10/2019	3:10:31 PM	803	757	16	17	16	17	17	17	17	17	18	19	18	17	28.1	32.7	72.1	-1	-1	-1
1/10/2019	3:10:32 PM	6	758	17	17	17	16	17	17	17	17	18	19	18	18	28.1	32.7	72.1	-1	-1	-1
1/10/2019	3:10:32 PM	210	759	16	17	16	17	17	17	17	18	18	19	18	17	28.1	32.7	72.1	-1	-1	-1
1/10/2019	3:10:32 PM	413	760	17	17	17	16	17	17	17	17	18	19	18	18	28.1	32.7	72.1	-1	-1	-1
1/10/2019	3:10:32 PM	600	761	16	17	16	16	17	17	17	17	18	19	18	17	28.1	32.7	72.1	-1	-1	-1
1/10/2019	3:10:32 PM	803	762	16	17	17	16	17	17	17	17	18	19	18	18	28.1	32.7	72.1	-1	-1	-1
1/10/2019	3:10:33 PM	6	763	16	17	16	17	17	17	17	18	18	19	18	18	28.1	32.7	72.1	-1	-1	-1
1/10/2019	3:10:33 PM	210	764	16	17	17	16	17	17	17	17	18	18	18	17	28.1	32.7	72.1	-1	-1	-1
1/10/2019	3:10:33 PM	413	765	16	17	16	17	17	17	17	18	18	19	18	18	28.1	32.7	72.1	-1	-1	-1
1/10/2019	3:10:33 PM	600	766	16	17	16	16	17	17	17	17	18	18	18	17	28.1	32.7	72.1	-1	-1	-1
1/10/2019	3:10:33 PM	803	767	17	17	16	17	17	17	17	17	18	19	18	18	28.1	32.7	72.1	-1	-1	-1
1/10/2019	3:10:34 PM	6	768	16	17	17	17	17	17	17	17	18	19	18	18	28.1	32.7	72.1	-1	-1	-1
1/10/2019	3:10:34 PM	210	769	16	17	16	17	17	17	17	18	18	19	18	17	28.1	32.7	72.1	-1	-1	-1
1/10/2019	3:10:34 PM	413	770	16	17	17	16	17	17	17	17	18	18	18	18	28.1	32.7	72.1	-1	-1	-1
1/10/2019	3:10:34 PM	600	771	16	17	17	16	17	16	17	17	18	18	18	17	28.1	32.7	72.1	-1	-1	-1
1/10/2019	3:10:34 PM	803	772	17	17	17	17	17	17	17	17	18	19	17	18	28.1	32.7	72.1	-1	-1	-1
1/10/2019	3:10:35 PM	6	773	17	17	16	17	17	17	17	18	18	19	18	18	28.1	32.7	72.1	-1	-1	-1
1/10/2019	3:10:35 PM	210	774	16	17	16	17	17	17	17	17	18	19	18	17	28.1	32.7	72.1	-1	-1	-1
1/10/2019	3:10:35 PM	413	775	16	17	16	16	17	17	17	17	18	18	18	17	28.1	32.7	72.1	-1	-1	-1
1/10/2019	3:10:35 PM	600	776	16	17	17	16	17	17	17	17	18	18	18	17	28.1	32.7	72.1	-1	-1	-1
1/10/2019	3:10:35 PM	803	777	16	17	17	16	17	17	17	17	18	19	18	18	28.1	32.7	72.1	-1	-1	-1
1/10/2019	3:10:36 PM	6	778	16	17	16	17	17	17	17	17	18	19	18	17	28.1	32.7	72.1	-1	-1	-1
1/10/2019	3:10:36 PM	210	779	16	17	16	17	17	17	17	17	18	19	18	17	28.1	32.7	72.1	-1	-1	-1
1/10/2019	3:10:36 PM	413	780	16	17	17	16	17	17	17	17	18	19	18	18	28.2	32.6	42.5	-1	-1	-1
1/10/2019	3:10:36 PM	600	781	17	17	16	16	17	17	17	17	18	19	17	18	28.2	32.6	42.5	-1	-1	-1
1/10/2019	3:10:36 PM	803	782	16	17	16	17	17	17	17	18	18	19	18	18	28.2	32.6	42.5	-1	-1	-1
1/10/2019	3:10:37 PM	6	783	16	17	16	17	17	17	17	17	18	19	18	17	28.2	32.6	42.5	-1	-1	-1
1/10/2019	3:10:37 PM	210	784	17	17	17	16	17	17	17	17	18	19	18	18	28.2	32.6	42.5	-1	-1	-1
1/10/2019	3:10:37 PM	413	785	16	17	17	17	17	17	17	18	18	19	18	18	28.2	32.6	42.5	-1	-1	-1
1/10/2019	3:10:37 PM	600	786	16	17	16	17	17	17	17	17	18	18	18	17	28.2	32.6	42.5	-1	-1	-1
1/10/2019	3:10:37 PM	803	787	16	17	16	17	17	17	17	17	18	18	18	18	28.2	32.6	42.5	-1	-1	-1
1/10/2019	3:10:38 PM	6	788	17	17	17	16	17	17	17	17	18	19	17	18	28.2	32.6	42.5	-1	-1	-1
1/10/2019	3:10:38 PM	210	789	17	17	16	17	17	17	17	18	18	19	18	17	28.2	32.6	42.5	-1	-1	-1
1/10/2019	3:10:38 PM	413	790	16	17	16	16	17	17	17	17	18	18	18	17	28.2	32.6	42.5	-1	-1	-1
1/10/2019	3:10:38 PM	600	791	16	17	16	16	17	17	17	17	18	18	18	17	28.2	32.6	42.5	-1	-1	-1
1/10/2019	3:10:38 PM	803	792	17	17	16	16	17	17	17	17	18	19	18	18	28.2	32.6	42.5	-1	-1	-1
1/10/2019	3:10:39 PM	6	793	16	17	16	17	17	17	17	17	18	19	18	17	28.2	32.6	42.5	-1	-1	-1
1/10/2019	3:10:39 PM	210	794	16	17	17	17	17	17	17	17	18	19	18	17	28.2	32.6	42.5	-1	-1	-1
1/10/2019	3:10:39 PM	413	795	17	17	16	16	17	17	17	17	18	19	18	18	28.2	32.6	42.5	-1	-1	-1
1/10/2019	3:10:39 PM	600	796	17	17	16	16	17	17	17	17	18	19	17	18	28.2	32.6	42.5	-1	-1	-1
1/10/2019	3:10:39 PM	803	797	16	17	16	17	17	17	17	18	18	19	18	17	28.2	32.6	42.5	-1	-1	-1
1/10/2019	3:10:40 PM	6	798	16	17	17	16	17	17	17	17	18	19	18	18	28.2	32.6	42.5	-1	-1	-1
1/10/2019	3:10:40 PM	210	799	17	17	17	17	17	17	17	18	18	19	18	18	28.2	32.6	42.5	-1	-1	-1
1/10/2019	3:10:40 PM	413	800	16	17	16	16	17	17	17	17	18	19	18	17	28.2	32.6	42.5	-1	-1	-1
1/10/2019	3:10:40 PM	600	801	16	17	17	16	17	17	17	17	18	18	18	17	28.2	32.6	42.5	-1	-1	-1
1/10/2019	3:10:40 PM	803	802	17	17	17	16	17	17	17	18	18	19	17	18	28.2	32.6	42.5	-1	-1	-1
1/10/2019	3:10:41 PM	6	803	16	17	16	17	17	17	17	18	18	19	18	18	28.2	32.6	42.5	-1	-1	-1
1/10/2019	3:10:41 PM	210	804	16	17	16	17	17	17	17	17	18	19	18	17	28.2	32.6	42.5	-1	-1	-1
1/10/2019	3:10:41 PM	413	805	17	17	17	16	17	17	17	17	18	19	18	18	28.2	32.6	42.5	-1	-1	-1
1/10/2019	3:10:41 PM	600	806	17	17	17	16	17	17	17	17	18	19	17	18	28.2	32.6	42.5	-1	-1	-1
1/10/2019	3:10:41 PM	803	807	16	17	16	17	17	17	17	18	18	19	18	18	28.2	32.6	42.5	-1	-1	-1
1/10/2019	3:10:42 PM	6	808	16	17	16	16	17	17	17	17	18	19	18	17	28.2	32.6	42.5	-1	-1	-1
1/10/2019	3:10:42 PM	210	809	17	17	17	16	17	17	17	17	18	19	18	18	28.2	32.6	42.5	-1	-1	-1
1/10/2019	3:10:42 PM	413	810	17	17	16	17	17	17	17	17	18	19	18	18	28.2	32.6	42.5	-1	-1	-1
1/10/2019	3:10:42 PM	600	811	16	17	16	17	17	17	17	17	18	19	18	17	28.2	32.6	42.5	-1	-1	-1
1/10/2019	3:10:42 PM	803	812	16	17	16	16	17	17	17	17	18	19	18	17	28.2	32.6	42.5	-1	-1	-1
1/10/2019	3:10:43 PM	6	813	17	17	16	16	17	17	17	17	18	19	17	18	28.2	32.6	42.5	-1	-1	-1
1/10/2019	3:10:43 PM	210	814	16	17	16	17	17	17	17	17	18	19	18	17	28.2	32.6	42.5	-1	-1	-1
1/10/2019	3:10:43 PM	413	815	16	17	17	17	17	17	17	17	18	19	18	18	28.2	32.6	42.5	-1	-1	-1
1/10/2019	3:10:43 PM	600	816	16	16	17	16	17	17	17	17	18	19	17	18	28.2	32.6	42.5	-1	-1	-1
1/10/2019	3:10:43 PM	803	817	16	17	16	17	17	17	17	18	18	19	18	17	28.2	32.6	42.5	-1	-1	-1
1/10/2019	3:10:44 PM	6	818	17	17	17	16	17	17	17	17	18	19	18	17	28.2	32.6	42.5	-1	-1	-1
1/10/2019	3:10:44 PM	210	819	17	17	17	17	17	17	17	18	18	19	18	18	28.2	32.6	42.5	-1	-1	-1
1/10/2019	3:10:44 PM	413	820	16	17	16	17	17	17	17	18	18	19	18	18	28.2	32.6	42.5	-1	-1	-1
1/10/2019	3:10:44 PM	600	821	16	17	16	17	17	17	17	17	18	18	18	17	28.2	32.6	42.5	-1	-1	-1
1/10/2019	3:10:44 PM	814	822	16	17	17	16	17	17	17	17	18	19	18	18	28.1	32.5	39.1	-1	-1	-1
1/10/2019	3:10:45 PM	1	823	16	17	16	16	17	17	17	18	18	19	18	18	28.1	32.5	39.1	-1	-1	-1
1/10/2019	3:10:45 PM	204	824	16	17	16	17	17	17	17	17	18	18	18	17	28.1	32.5	39.1	-1	-1	-1
1/10/2019	3:10:45 PM	407	825	17	17	17	16	17	17	17	17	18	19	18	18	28.1	32.5	39.1	-1	-1	-1
1/10/2019	3:10:45 PM	610	826	16	17	16	16	17	17	17	17	18	19	18	17	28.1	32.5	39.1	-1	-1	-1
1/10/2019	3:10:45 PM	814	827	16	17	16	16	17	17	17	17	18	19	18	17	28.1	32.5	39.1	-1	-1	-1
1/10/2019	3:10:46 PM	1	828	17	17	17	16	17	17	17	17	18	19	17	17	28.1	32.5	39.1	-1	-1	-1
1/10/2019	3:10:46 PM	204	829	16	17	16	16	17	17	17	17	18	19	18	17	28.1	32.5	39.1	-1	-1	-1
1/10/2019	3:10:46 PM	407	830	16	17	17	17	17	17	17	17	18	18	18	18	28.1	32.5	39.1	-1	-1	-1
1/10/2019	3:10:46 PM	610	831	17	17	17	17	17	17	17	18	18	19	17	18	28.1	32.5	39.1	-1	-1	-1
1/10/2019	3:10:46 PM	814	832	16	17	16	17	17	17	17	17	18	19	18	17	28.1	32.5	39.1	-1	-1	-1
1/10/2019	3:10:47 PM	1	833	16	17	17	16	17	17	17	17	18	19	18	17	28.1	32.5	39.1	-1	-1	-1
1/10/2019	3:10:47 PM	204	834	16	17	16	17	17	17	17	18	18	19	18	17	28.1	32.5	39.1	-1	-1	-1
1/10/2019	3:10:47 PM	407	835	16	17	16	17	17	17	17	17	18	18	18	18	28.1	32.5	39.1	-1	-1	-1
1/10/2019	3:10:47 PM	610	836	16	17	17	17	17	17	17	17	18	18	18	18	28.1	32.5	39.1	-1	-1	-1
1/10/2019	3:10:47 PM	814	837	17	17	17	16	17	17	17	17	18	19	18	18	28.1	32.5	39.1	-1	-1	-1
1/10/2019	3:10:48 PM	1	838	17	17	16	16	17	17	17	17	18	19	17	18	28.1	32.5	39.1	-1	-1	-1
1/10/2019	3:10:48 PM	204	839	16	17	16	17	17	17	17	17	18	19	18	18	28.1	32.5	39.1	-1	-1	-1
1/10/2019	3:10:48 PM	407	840	17	17	17	16	17	17	17	17	18	19	18	18	28.1	32.5	39.1	-1	-1	-1
1/10/2019	3:10:48 PM	610	841	17	17	16	16	17	17	17	18	18	19	18	18	28.1	32.5	39.1	-1	-1	-1
1/10/2019	3:10:48 PM	814	842	16	17	16	17	17	17	17	17	18	19	18	17	28.1	32.5	39.1	-1	-1	-1
1/10/2019	3:10:49 PM	1	843	16	17	16	17	17	17	17	17	18	18	18	17	28.1	32.5	39.1	-1	-1	-1
1/10/2019	3:10:49 PM	204	844	17	17	17	16	17	17	17	17	18	19	17	17	28.1	32.5	39.1	-1	-1	-1
1/10/2019	3:10:49 PM	407	845	16	17	16	16	17	17	17	17	18	19	18	18	28.1	32.5	39.1	-1	-1	-1
1/10/2019	3:10:49 PM	610	846	16	17	16	17	17	17	17	17	18	19	18	17	28.1	32.5	39.1	-1	-1	-1
1/10/2019	3:10:49 PM	814	847	17	17	17	16	17	17	17	17	18	19	18	18	28.1	32.5	39.1	-1	-1	-1
1/10/2019	3:10:50 PM	1	848	16	17	16	17	17	17	17	18	18	19	18	18	28.1	32.5	39.1	-1	-1	-1
1/10/2019	3:10:50 PM	204	849	16	17	16	16	17	17	17	17	18	18	18	17	28.1	32.5	39.1	-1	-1	-1
1/10/2019	3:10:50 PM	407	850	17	17	17	16	17	17	17	17	18	19	18	18	28.1	32.5	39.1	-1	-1	-1
1/10/2019	3:10:50 PM	610	851	17	17	16	17	17	17	17	17	18	19	18	18	28.1	32.5	39.1	-1	-1	-1
1/10/2019	3:10:50 PM	814	852	16	17	16	17	17	17	17	17	18	19	18	18	28.1	32.5	39.1	-1	-1	-1
1/10/2019	3:10:51 PM	1	853	16	17	16	16	17	17	17	17	18	18	18	17	28.1	32.5	39.1	-1	-1	-1
1/10/2019	3:10:51 PM	204	854	17	17	16	16	17	17	17	17	18	19	17	18	28.1	32.5	39.1	-1	-1	-1
1/10/2019	3:10:51 PM	407	855	16	17	16	17	17	17	17	17	18	19	18	17	28.1	32.5	39.1	-1	-1	-1
1/10/2019	3:10:51 PM	610	856	17	17	17	16	17	17	17	17	18	19	18	18	28.1	32.5	39.1	-1	-1	-1
1/10/2019	3:10:51 PM	814	857	16	17	16	17	17	17	17	18	18	19	18	17	28.1	32.5	39.1	-1	-1	-1
1/10/2019	3:10:52 PM	1	858	16	17	16	16	17	17	17	17	18	18	18	17	28.1	32.5	39.1	-1	-1	-1
1/10/2019	3:10:52 PM	204	859	16	17	17	16	17	17	17	17	18	19	17	17	28.1	32.5	39.1	-1	-1	-1
1/10/2019	3:10:52 PM	407	860	16	17	16	16	17	17	17	18	18	19	18	18	28.1	32.5	39.1	-1	-1	-1
1/10/2019	3:10:52 PM	610	861	16	17	17	17	17	17	17	17	18	18	18	18	28.1	32.5	39.1	-1	-1	-1
1/10/2019	3:10:52 PM	814	862	17	17	16	16	17	17	17	17	18	19	18	18	28.1	32.5	39.1	-1	-1	-1
1/10/2019	3:10:53 PM	1	863	16	17	16	17	17	17	17	17	18	19	18	17	28.1	32.5	39.1	-1	-1	-1
1/10/2019	3:10:53 PM	204	864	16	17	17	16	17	17	17	17	18	19	18	17	28.2	32.4	79.2	-1	-1	-1
1/10/2019	3:10:53 PM	407	865	16	17	16	17	17	17	17	17	18	19	18	17	28.2	32.4	79.2	-1	-1	-1
1/10/2019	3:10:53 PM	610	866	17	17	17	16	17	17	17	17	18	19	18	18	28.2	32.4	79.2	-1	-1	-1
1/10/2019	3:10:53 PM	814	867	17	17	17	16	17	17	17	18	18	19	18	18	28.2	32.4	79.2	-1	-1	-1
1/10/2019	3:10:54 PM	1	868	16	17	16	17	17	17	17	17	18	19	18	18	28.2	32.4	79.2	-1	-1	-1
1/10/2019	3:10:54 PM	204	869	16	17	16	17	17	17	17	17	18	18	18	17	28.2	32.4	79.2	-1	-1	-1
1/10/2019	3:10:54 PM	406	870	17	17	17	16	17	17	17	17	18	19	18	18	28.2	32.4	79.2	-1	-1	-1
1/10/2019	3:10:54 PM	609	871	16	17	16	16	17	17	17	17	18	19	18	18	28.2	32.4	79.2	-1	-1	-1
1/10/2019	3:10:54 PM	813	872	16	17	16	16	17	17	17	17	18	18	18	17	28.2	32.4	79.2	-1	-1	-1
1/10/2019	3:10:55 PM	0	873	17	17	17	16	17	17	17	17	18	19	18	18	28.2	32.4	79.2	-1	-1	-1
1/10/2019	3:10:55 PM	203	874	16	17	16	17	17	17	17	17	18	19	18	17	28.2	32.4	79.2	-1	-1	-1
1/10/2019	3:10:55 PM	406	875	16	17	16	16	17	17	17	17	18	18	18	17	28.2	32.4	79.2	-1	-1	-1
1/10/2019	3:10:55 PM	609	876	17	17	16	16	17	17	17	17	18	19	18	18	28.2	32.4	79.2	-1	-1	-1
1/10/2019	3:10:55 PM	813	877	16	17	16	17	17	17	17	17	18	19	18	17	28.2	32.4	79.2	-1	-1	-1
1/10/2019	3:10:56 PM	0	878	16	17	17	16	17	17	17	17	18	18	18	17	28.2	32.4	79.2	-1	-1	-1
1/10/2019	3:10:56 PM	203	879	16	17	16	17	17	17	17	17	18	19	17	17	28.2	32.4	79.2	-1	-1	-1
1/10/2019	3:10:56 PM	406	880	16	17	16	16	17	17	17	17	18	18	18	17	28.2	32.4	79.2	-1	-1	-1
1/10/2019	3:10:56 PM	609	881	17	17	16	16	17	17	17	17	18	19	17	18	28.2	32.4	79.2	-1	-1	-1
1/10/2019	3:10:56 PM	813	882	16	17	16	17	17	17	17	17	18	19	18	17	28.2	32.4	79.2	-1	-1	-1
1/10/2019	3:10:57 PM	0	883	16	17	17	16	17	17	17	17	18	18	18	17	28.2	32.4	79.2	-1	-1	-1
1/10/2019	3:10:57 PM	203	884	16	17	17	16	17	17	17	17	18	19	17	18	28.2	32.4	79.2	-1	-1	-1
1/10/2019	3:10:57 PM	406	885	16	17	16	17	17	17	17	17	18	18	18	17	28.2	32.4	79.2	-1	-1	-1
1/10/2019	3:10:57 PM	612	886	17	17	17	16	17	17	17	17	18	19	18	18	28.2	32.4	79.2	-1	-1	-1
1/10/2019	3:10:57 PM	815	887	16	17	16	17	17	17	17	17	18	19	18	18	28.2	32.4	79.2	-1	-1	-1
1/10/2019	3:10:58 PM	2	888	16	17	16	17	17	17	17	17	18	19	18	17	28.2	32.4	79.2	-1	-1	-1
1/10/2019	3:10:58 PM	206	889	17	17	16	16	17	17	17	17	18	19	18	18	28.2	32.4	79.2	-1	-1	-1
1/10/2019	3:10:58 PM	409	890	16	17	16	17	17	17	17	17	18	19	18	17	28.2	32.4	79.2	-1	-1	-1
1/10/2019	3:10:58 PM	612	891	17	17	17	16	17	17	17	17	18	19	18	18	28.2	32.4	79.2	-1	-1	-1
1/10/2019	3:10:58 PM	815	892	16	17	16	17	17	17	17	18	18	19	18	18	28.2	32.4	79.2	-1	-1	-1
1/10/2019	3:10:59 PM	2	893	16	17	17	17	17	17	17	17	18	18	18	17	28.2	32.4	79.2	-1	-1	-1
1/10/2019	3:10:59 PM	206	894	16	17	16	16	17	17	17	17	18	19	17	18	28.2	32.4	79.2	-1	-1	-1
1/10/2019	3:10:59 PM	409	895	16	17	16	16	17	17	17	17	18	18	18	17	28.2	32.4	79.2	-1	-1	-1
1/10/2019	3:10:59 PM	612	896	17	17	17	16	17	17	17	18	18	19	17	18	28.2	32.4	79.2	-1	-1	-1
1/10/2019	3:10:59 PM	815	897	16	17	17	17	17	17	17	18	18	19	18	17	28.2	32.4	79.2	-1	-1	-1
1/10/2019	3:11:00 PM	2	898	16	17	17	16	17	17	17	17	18	19	18	17	28.2	32.4	79.2	-1	-1	-1
1/10/2019	3:11:00 PM	206	899	17	17	17	16	17	17	17	17	18	19	17	18	28.2	32.4	79.2	-1	-1	-1
1/10/2019	3:11:00 PM	409	900	16	17	16	17	17	17	17	18	18	19	18	18	28.2	32.4	79.2	-1	-1	-1
1/10/2019	3:11:00 PM	612	901	16	17	16	16	17	17	17	17	18	18	18	17	28.2	32.4	79.2	-1	-1	-1
1/10/2019	3:11:00 PM	815	902	16	17	17	16	17	17	17	17	18	18	18	18	28.2	32.4	79.2	-1	-1	-1
1/10/2019	3:11:01 PM	2	903	16	17	17	16	17	17	17	17	18	19	18	18	28.2	32.4	79.2	-1	-1	-1
1/10/2019	3:11:01 PM	206	904	16	17	16	17	17	17	17	17	18	19	18	17	28.2	32.4	79.2	-1	-1	-1
1/10/2019	3:11:01 PM	409	905	16	17	16	17	17	17	17	17	18	18	18	17	28.2	32.4	79.2	-1	-1	-1
1/10/2019	3:11:01 PM	612	906	16	17	17	17	17	17	17	18	18	19	18	18	28.2	32.3	35.6	-1	-1	-1
1/10/2019	3:11:01 PM	815	907	16	17	16	17	17	17	17	18	18	19	18	18	28.2	32.3	35.6	-1	-1	-1
1/10/2019	3:11:02 PM	2	908	16	17	16	16	17	17	17	17	18	19	18	17	28.2	32.3	35.6	-1	-1	-1
1/10/2019	3:11:02 PM	206	909	16	17	17	16	17	17	17	17	18	19	18	18	28.2	32.3	35.6	-1	-1	-1
1/10/2019	3:11:02 PM	409	910	17	17	16	16	17	17	17	17	18	19	17	17	28.2	32.3	35.6	-1	-1	-1
1/10/2019	3:11:02 PM	612	911	16	17	16	17	17	17	17	17	18	18	18	17	28.2	32.3	35.6	-1	-1	-1
1/10/2019	3:11:02 PM	815	912	17	17	17	16	17	17	17	17	18	19	18	18	28.2	32.3	35.6	-1	-1	-1
1/10/2019	3:11:03 PM	2	913	17	17	17	16	17	17	17	17	18	19	18	18	28.2	32.3	35.6	-1	-1	-1
1/10/2019	3:11:03 PM	206	914	16	17	16	16	17	17	17	17	18	19	18	17	28.2	32.3	35.6	-1	-1	-1
1/10/2019	3:11:03 PM	409	915	16	17	17	16	17	17	17	17	18	18	18	18	28.2	32.3	35.6	-1	-1	-1
1/10/2019	3:11:03 PM	612	916	16	17	16	17	17	17	17	18	18	19	18	18	28.2	32.3	35.6	-1	-1	-1
1/10/2019	3:11:03 PM	815	917	16	17	16	17	17	17	17	17	18	19	18	17	28.2	32.3	35.6	-1	-1	-1
1/10/2019	3:11:04 PM	2	918	16	17	16	17	17	17	17	17	18	18	18	17	28.2	32.3	35.6	-1	-1	-1
1/10/2019	3:11:04 PM	206	919	17	17	16	16	17	17	17	17	18	19	17	18	28.2	32.3	35.6	-1	-1	-1
1/10/2019	3:11:04 PM	409	920	16	17	16	17	17	17	17	17	18	18	18	17	28.2	32.3	35.6	-1	-1	-1
1/10/2019	3:11:04 PM	612	921	16	17	17	16	17	17	17	17	18	18	18	18	28.2	32.3	35.6	-1	-1	-1
1/10/2019	3:11:04 PM	815	922	16	17	16	17	17	17	17	18	18	19	18	18	28.2	32.3	35.6	-1	-1	-1
1/10/2019	3:11:05 PM	2	923	16	17	16	17	17	17	17	18	18	19	18	18	28.2	32.3	35.6	-1	-1	-1
1/10/2019	3:11:05 PM	206	924	16	17	17	16	17	17	17	17	18	18	18	18	28.2	32.3	35.6	-1	-1	-1
1/10/2019	3:11:05 PM	409	925	16	17	16	17	17	17	17	18	18	19	18	18	28.2	32.3	35.6	-1	-1	-1
1/10/2019	3:11:05 PM	612	926	16	17	16	16	17	17	17	17	18	19	18	17	28.2	32.3	35.6	-1	-1	-1
1/10/2019	3:11:05 PM	815	927	17	17	17	16	17	17	17	18	18	19	18	18	28.2	32.3	35.6	-1	-1	-1
1/10/2019	3:11:06 PM	2	928	16	17	16	17	17	17	17	17	18	19	18	18	28.2	32.3	35.6	-1	-1	-1
1/10/2019	3:11:06 PM	206	929	16	17	17	16	17	17	17	17	18	19	18	18	28.2	32.3	35.6	-1	-1	-1
1/10/2019	3:11:06 PM	409	930	16	17	17	17	17	17	17	17	18	19	17	18	28.2	32.3	35.6	-1	-1	-1
1/10/2019	3:11:06 PM	612	931	16	17	16	16	17	17	17	17	18	19	18	17	28.2	32.3	35.6	-1	-1	-1
1/10/2019	3:11:06 PM	815	932	16	17	17	17	17	17	17	17	18	18	18	18	28.2	32.3	35.6	-1	-1	-1
1/10/2019	3:11:07 PM	2	933	17	17	17	16	17	17	17	17	18	19	18	18	28.2	32.3	35.6	-1	-1	-1
1/10/2019	3:11:07 PM	206	934	16	17	17	17	17	17	17	17	18	19	18	18	28.2	32.3	35.6	-1	-1	-1
1/10/2019	3:11:07 PM	409	935	16	17	16	16	17	17	17	17	18	19	18	17	28.2	32.3	35.6	-1	-1	-1
1/10/2019	3:11:07 PM	612	936	16	17	17	16	17	17	17	17	18	19	18	17	28.2	32.3	35.6	-1	-1	-1
1/10/2019	3:11:07 PM	815	937	16	17	16	16	17	17	17	18	18	19	18	17	28.2	32.3	35.6	-1	-1	-1
1/10/2019	3:11:08 PM	2	938	16	17	16	17	17	17	17	17	18	19	18	17	28.2	32.3	35.6	-1	-1	-1
1/10/2019	3:11:08 PM	206	939	17	17	17	16	17	17	17	17	18	19	18	18	28.2	32.3	35.6	-1	-1	-1
1/10/2019	3:11:08 PM	409	940	17	17	16	16	17	17	17	18	18	19	18	17	28.2	32.3	35.6	-1	-1	-1
1/10/2019	3:11:08 PM	612	941	16	17	16	16	17	17	17	17	18	19	18	17	28.2	32.3	35.6	-1	-1	-1
1/10/2019	3:11:08 PM	815	942	17	17	17	17	17	17	17	18	18	19	18	18	28.2	32.3	35.6	-1	-1	-1
1/10/2019	3:11:09 PM	2	943	16	17	16	17	17	17	17	18	18	19	18	18	28.2	32.3	35.6	-1	-1	-1
1/10/2019	3:11:09 PM	206	944	17	17	16	16	17	17	17	17	18	19	18	17	28.2	32.3	35.6	-1	-1	-1
1/10/2019	3:11:09 PM	409	945	16	17	16	16	17	17	17	18	18	19	18	18	28.2	32.3	35.6	-1	-1	-1
1/10/2019	3:11:09 PM	612	946	16	17	16	16	17	17	17	17	18	19	18	17	28.2	32.3	35.6	-1	-1	-1
1/10/2019	3:11:09 PM	815	947	16	17	17	16	17	17	17	17	18	19	18	17	28.2	32.3	35.6	-1	-1	-1
1/10/2019	3:11:10 PM	2	948	17	17	17	16	17	17	17	17	18	19	17	18	28.2	32.3	35.6	-1	-1	-1
1/10/2019	3:11:10 PM	206	949	16	17	16	17	17	17	17	17	18	19	18	17	28.2	32.3	35.6	-1	-1	-1
1/10/2019	3:11:10 PM	409	950	17	17	17	16	17	17	17	17	18	19	18	18	28.2	32.3	35.6	-1	-1	-1
1/10/2019	3:11:10 PM	612	951	16	17	16	17	17	17	17	17	18	19	18	18	28.2	32.3	35.6	-1	-1	-1
1/10/2019	3:11:10 PM	815	952	16	17	16	16	17	17	17	17	18	19	18	17	28.2	32.3	35.6	-1	-1	-1
1/10/2019	3:11:11 PM	2	953	17	17	17	16	17	17	17	17	18	19	17	18	28.2	32.3	35.6	-1	-1	-1
1/10/2019	3:11:11 PM	206	954	16	17	16	17	17	17	17	17	18	19	18	17	28.2	32.3	35.6	-1	-1	-1
1/10/2019	3:11:11 PM	409	955	17	17	17	16	17	17	17	17	18	19	18	18	28.2	32.3	35.6	-1	-1	-1
1/10/2019	3:11:11 PM	612	956	16	17	16	17	17	17	17	17	18	19	18	17	28.2	32.3	35.6	-1	-1	-1
1/10/2019	3:11:11 PM	815	957	16	17	17	16	17	17	17	17	18	18	18	18	28.2	32.3	35.6	-1	-1	-1
1/10/2019	3:11:12 PM	2	958	17	17	17	16	17	17	17	17	18	19	17	18	28.2	32.3	35.6	-1	-1	-1
1/10/2019	3:11:12 PM	206	959	16	17	17	17	17	17	17	17	18	19	18	17	28.2	32.3	35.6	-1	-1	-1
1/10/2019	3:11:12 PM	409	960	16	17	16	17	17	17	17	18	18	19	18	18	28.2	32.3	35.6	-1	-1	-1
1/10/2019	3:11:12 PM	612	961	16	17	16	16	17	17	17	17	18	18	18	17	28.2	32.3	35.6	-1	-1	-1
1/10/2019	3:11:12 PM	815	962	16	17	17	16	17	17	17	17	18	19	18	18	28.2	32.3	35.6	-1	-1	-1
1/10/2019	3:11:13 PM	2	963	17	17	16	16	17	17	17	17	18	19	17	18	28.2	32.3	35.6	-1	-1	-1
1/10/2019	3:11:13 PM	206	964	16	17	16	16	17	17	17	17	18	19	18	17	28.2	32.3	35.6	-1	-1	-1
1/10/2019	3:11:13 PM	409	965	16	17	17	16	17	17	17	17	18	19	18	18	28.2	32.3	35.6	-1	-1	-1
1/10/2019	3:11:13 PM	612	966	16	17	16	16	17	17	17	17	18	19	18	18	28.2	32.3	35.6	-1	-1	-1
1/10/2019	3:11:13 PM	815	967	16	17	16	17	17	17	17	17	18	18	18	17	28.2	32.3	35.6	-1	-1	-1
1/10/2019	3:11:14 PM	2	968	16	17	17	17	17	17	17	17	18	18	18	17	28.2	32.3	35.6	-1	-1	-1
1/10/2019	3:11:14 PM	206	969	17	17	17	16	17	17	17	17	18	19	18	18	28.2	32.3	35.6	-1	-1	-1
1/10/2019	3:11:14 PM	409	970	16	17	16	17	17	17	17	17	18	19	18	17	28.2	32.3	35.6	-1	-1	-1
1/10/2019	3:11:14 PM	612	971	16	17	17	16	17	17	17	17	18	19	18	18	28.2	32.3	35.6	-1	-1	-1
1/10/2019	3:11:14 PM	815	972	16	17	17	17	17	17	17	18	18	19	18	18	28.2	32.3	35.6	-1	-1	-1
1/10/2019	3:11:15 PM	2	973	16	17	16	17	17	17	17	18	18	19	18	18	28.2	32.3	35.6	-1	-1	-1
1/10/2019	3:11:15 PM	206	974	16	17	17	17	17	17	17	17	18	18	18	18	28.2	32.3	35.6	-1	-1	-1
1/10/2019	3:11:15 PM	409	975	17	17	17	17	17	17	17	18	18	19	18	17	28.2	32.3	35.6	-1	-1	-1
1/10/2019	3:11:15 PM	612	976	16	17	16	16	17	17	17	17	18	18	18	17	28.2	32.3	35.6	-1	-1	-1
1/10/2019	3:11:15 PM	815	977	17	17	17	16	17	17	17	17	18	19	18	18	28.2	32.3	35.6	-1	-1	-1
1/10/2019	3:11:16 PM	2	978	16	17	16	17	17	17	17	18	18	19	18	18	28.2	32.3	35.6	-1	-1	-1
1/10/2019	3:11:16 PM	206	979	16	17	16	17	17	17	17	17	18	19	18	18	28.2	32.3	35.6	-1	-1	-1
1/10/2019	3:11:16 PM	409	980	17	17	17	16	17	17	17	17	18	19	18	18	28.2	32.3	35.6	-1	-1	-1
1/10/2019	3:11:16 PM	612	981	16	17	16	17	17	17	17	17	18	19	18	17	28.2	32.3	35.6	-1	-1	-1
1/10/2019	3:11:16 PM	815	982	16	17	16	16	17	17	17	17	18	18	18	17	28.2	32.3	35.6	-1	-1	-1
1/10/2019	3:11:17 PM	2	983	17	17	17	16	17	17	17	17	18	19	17	17	28.2	32.3	35.6	-1	-1	-1
1/10/2019	3:11:17 PM	206	984	16	17	16	17	17	17	17	17	18	19	18	17	28.2	32.3	35.6	-1	-1	-1
1/10/2019	3:11:17 PM	409	985	17	17	17	16	17	17	17	17	18	19	18	18	28.2	32.3	35.6	-1	-1	-1
1/10/2019	3:11:17 PM	612	986	16	17	16	17	17	17	17	17	18	19	18	17	28.2	32.3	35.6	-1	-1	-1
1/10/2019	3:11:17 PM	815	987	16	17	16	16	17	17	17	17	18	18	18	17	28.2	32.3	35.6	-1	-1	-1
1/10/2019	3:11:18 PM	2	988	16	17	17	16	17	17	17	17	18	19	17	17	28.2	32.3	35.6	-1	-1	-1
1/10/2019	3:11:18 PM	206	989	16	17	16	17	17	17	17	17	18	19	18	17	28.2	32.3	35.6	-1	-1	-1
1/10/2019	3:11:18 PM	409	990	17	17	17	16	17	17	17	17	18	19	18	18	28.2	32.2	36.9	-1	-1	-1
1/10/2019	3:11:18 PM	612	991	16	17	16	17	17	17	17	17	18	19	18	17	28.2	32.2	36.9	-1	-1	-1
1/10/2019	3:11:18 PM	815	992	17	17	17	16	17	17	17	17	18	19	18	18	28.2	32.2	36.9	-1	-1	-1
1/10/2019	3:11:19 PM	2	993	16	17	16	16	17	17	17	17	18	19	17	18	28.2	32.2	36.9	-1	-1	-1
1/10/2019	3:11:19 PM	206	994	16	17	16	17	17	17	17	17	18	18	18	17	28.2	32.2	36.9	-1	-1	-1
1/10/2019	3:11:19 PM	409	995	17	17	17	16	17	17	17	18	18	19	18	18	28.2	32.2	36.9	-1	-1	-1
1/10/2019	3:11:19 PM	612	996	16	17	17	17	17	17	17	18	18	19	18	18	28.2	32.2	36.9	-1	-1	-1
1/10/2019	3:11:19 PM	815	997	16	17	17	17	17	17	17	17	18	18	18	18	28.2	32.2	36.9	-1	-1	-1
1/10/2019	3:11:20 PM	2	998	16	17	17	16	17	17	17	17	18	19	18	17	28.2	32.2	36.9	-1	-1	-1
1/10/2019	3:11:20 PM	206	999	16	17	16	17	17	17	17	18	18	19	18	17	28.2	32.2	36.9	-1	-1	-1
1/10/2019	3:11:20 PM	409	1000	16	17	17	17	17	17	17	17	18	18	18	18	28.2	32.2	36.9	-1	-1	-1
1/10/2019	3:11:20 PM	612	1001	17	17	16	17	17	17	17	17	18	19	18	17	28.2	32.2	36.9	-1	-1	-1
1/10/2019	3:11:20 PM	815	1002	16	17	16	17	17	17	17	17	18	18	18	17	28.2	32.2	36.9	-1	-1	-1
1/10/2019	3:11:21 PM	2	1003	16	17	17	16	17	17	17	17	18	18	18	17	28.2	32.2	36.9	-1	-1	-1
1/10/2019	3:11:21 PM	206	1004	16	17	16	17	17	17	17	18	18	19	18	18	28.2	32.2	36.9	-1	-1	-1
1/10/2019	3:11:21 PM	409	1005	16	17	17	16	17	17	17	17	18	18	18	18	28.2	32.2	36.9	-1	-1	-1
1/10/2019	3:11:21 PM	612	1006	17	17	17	17	17	17	17	18	18	19	18	18	28.2	32.2	36.9	-1	-1	-1
1/10/2019	3:11:21 PM	815	1007	16	17	16	16	17	17	17	17	18	18	18	17	28.2	32.2	36.9	-1	-1	-1
1/10/2019	3:11:22 PM	2	1008	16	16	17	16	17	17	17	17	18	19	18	17	28.2	32.2	36.9	-1	-1	-1
1/10/2019	3:11:22 PM	206	1009	16	17	16	17	17	17	17	17	18	19	18	17	28.2	32.2	36.9	-1	-1	-1
1/10/2019	3:11:22 PM	409	1010	17	17	17	16	17	17	17	17	18	19	18	17	28.2	32.2	36.9	-1	-1	-1
1/10/2019	3:11:22 PM	612	1011	16	17	16	17	17	17	17	18	18	19	18	18	28.2	32.2	36.9	-1	-1	-1
1/10/2019	3:11:22 PM	815	1012	16	17	16	17	17	17	17	17	18	18	18	17	28.2	32.2	36.9	-1	-1	-1
1/10/2019	3:11:23 PM	2	1013	17	17	17	16	17	17	17	17	18	18	17	18	28.2	32.2	36.9	-1	-1	-1
1/10/2019	3:11:23 PM	206	1014	16	17	16	17	17	17	17	17	18	19	18	17	28.2	32.2	36.9	-1	-1	-1
1/10/2019	3:11:23 PM	409	1015	17	17	17	16	17	17	17	17	18	19	18	18	28.2	32.2	36.9	-1	-1	-1
1/10/2019	3:11:23 PM	612	1016	16	17	16	17	17	17	17	18	18	19	18	17	28.2	32.2	36.9	-1	-1	-1
1/10/2019	3:11:23 PM	815	1017	17	17	17	16	17	17	17	17	18	19	17	18	28.2	32.2	36.9	-1	-1	-1
1/10/2019	3:11:24 PM	2	1018	16	17	16	17	17	17	17	17	18	19	17	18	28.2	32.2	36.9	-1	-1	-1
1/10/2019	3:11:24 PM	206	1019	16	17	16	16	17	17	17	17	18	19	18	18	28.2	32.2	36.9	-1	-1	-1
1/10/2019	3:11:24 PM	409	1020	17	17	16	17	17	17	17	18	18	19	18	18	28.2	32.2	36.9	-1	-1	-1
1/10/2019	3:11:24 PM	612	1021	17	17	17	16	17	17	17	17	18	19	18	18	28.2	32.2	36.9	-1	-1	-1
1/10/2019	3:11:24 PM	815	1022	16	17	17	17	17	17	17	18	18	19	18	17	28.2	32.2	36.9	-1	-1	-1
1/10/2019	3:11:25 PM	2	1023	16	17	16	16	17	17	17	17	18	18	18	17	28.2	32.2	36.9	-1	-1	-1
1/10/2019	3:11:25 PM	206	1024	16	17	16	16	17	17	17	17	18	19	18	18	28.2	32.2	36.9	-1	-1	-1
1/10/2019	3:11:25 PM	409	1025	16	17	17	16	17	17	17	17	18	19	18	18	28.2	32.2	36.9	-1	-1	-1
1/10/2019	3:11:25 PM	612	1026	17	17	17	16	17	17	17	17	18	19	18	18	28.2	32.2	36.9	-1	-1	-1
1/10/2019	3:11:25 PM	815	1027	16	17	17	17	17	17	17	18	18	19	18	18	28.2	32.2	36.9	-1	-1	-1
1/10/2019	3:11:26 PM	2	1028	16	17	16	17	17	17	17	17	18	19	18	17	28.2	32.2	36.9	-1	-1	-1
1/10/2019	3:11:26 PM	206	1029	16	17	16	17	17	17	17	17	18	18	18	17	28.2	32.2	36.9	-1	-1	-1
1/10/2019	3:11:26 PM	409	1030	17	17	17	16	17	17	17	17	18	19	17	18	28.2	32.2	36.9	-1	-1	-1
1/10/2019	3:11:26 PM	627	1031	16	17	16	17	17	17	17	17	18	18	18	17	28.2	32.2	36.9	-1	-1	-1
1/10/2019	3:11:26 PM	815	1032	16	17	16	17	17	17	17	17	18	19	18	17	28.2	32.1	79.9	-1	-1	-1
1/10/2019	3:11:27 PM	2	1033	16	17	16	16	17	17	17	17	18	18	18	17	28.2	32.1	79.9	-1	-1	-1
1/10/2019	3:11:27 PM	206	1034	16	17	17	16	17	17	17	17	18	19	18	18	28.2	32.1	79.9	-1	-1	-1
1/10/2019	3:11:27 PM	409	1035	17	17	16	17	17	17	17	17	18	19	18	18	28.2	32.1	79.9	-1	-1	-1
1/10/2019	3:11:27 PM	612	1036	16	17	17	17	17	17	17	17	18	18	18	17	28.2	32.1	79.9	-1	-1	-1
1/10/2019	3:11:27 PM	815	1037	16	17	17	16	17	17	17	17	18	19	18	18	28.2	32.1	79.9	-1	-1	-1
1/10/2019	3:11:28 PM	2	1038	17	17	17	16	17	17	17	17	18	19	17	18	28.2	32.1	79.9	-1	-1	-1
1/10/2019	3:11:28 PM	206	1039	16	17	16	17	17	17	17	17	18	19	18	17	28.2	32.1	79.9	-1	-1	-1
1/10/2019	3:11:28 PM	409	1040	16	17	16	16	17	17	17	17	18	19	18	18	28.2	32.1	79.9	-1	-1	-1
1/10/2019	3:11:28 PM	612	1041	16	17	16	17	17	17	17	18	18	19	18	18	28.2	32.1	79.9	-1	-1	-1
1/10/2019	3:11:28 PM	815	1042	16	17	16	17	17	17	17	17	18	19	18	17	28.2	32.1	79.9	-1	-1	-1
1/10/2019	3:11:29 PM	2	1043	16	17	16	17	17	17	17	17	18	18	18	17	28.2	32.1	79.9	-1	-1	-1
1/10/2019	3:11:29 PM	206	1044	17	17	17	16	17	17	17	17	18	19	18	18	28.2	32.1	79.9	-1	-1	-1
1/10/2019	3:11:29 PM	409	1045	16	17	16	16	17	17	17	17	18	19	18	17	28.2	32.1	79.9	-1	-1	-1
1/10/2019	3:11:29 PM	612	1046	16	17	16	16	17	17	17	17	18	18	18	17	28.2	32.1	79.9	-1	-1	-1
1/10/2019	3:11:29 PM	815	1047	17	17	17	16	17	17	17	17	18	19	18	18	28.2	32.1	79.9	-1	-1	-1
1/10/2019	3:11:30 PM	2	1048	16	17	16	16	17	17	17	17	18	19	18	18	28.2	32.1	79.9	-1	-1	-1
1/10/2019	3:11:30 PM	206	1049	16	17	17	17	17	17	17	17	18	18	18	17	28.2	32.1	79.9	-1	-1	-1
1/10/2019	3:11:30 PM	409	1050	17	17	17	16	17	17	17	17	18	18	18	18	28.2	32.1	79.9	-1	-1	-1
1/10/2019	3:11:30 PM	612	1051	16	17	16	17	17	17	17	17	18	19	18	18	28.2	32.1	79.9	-1	-1	-1
1/10/2019	3:11:30 PM	815	1052	16	17	17	17	17	17	17	17	18	18	18	18	28.2	32.1	79.9	-1	-1	-1
1/10/2019	3:11:31 PM	2	1053	17	17	17	16	17	17	17	17	18	19	18	18	28.2	32.1	79.9	-1	-1	-1
1/10/2019	3:11:31 PM	206	1054	16	17	16	17	17	17	17	17	18	19	18	18	28.2	32.1	79.9	-1	-1	-1
1/10/2019	3:11:31 PM	409	1055	16	17	17	16	17	17	17	17	18	19	18	17	28.2	32.1	79.9	-1	-1	-1
1/10/2019	3:11:31 PM	612	1056	17	17	16	16	17	17	17	17	18	19	18	18	28.2	32.1	79.9	-1	-1	-1
1/10/2019	3:11:31 PM	801	1057	16	17	16	17	17	17	17	17	18	18	18	17	28.2	32.1	79.9	-1	-1	-1
1/10/2019	3:11:32 PM	4	1058	16	17	17	16	17	17	17	17	18	18	18	17	28.2	32.1	79.9	-1	-1	-1
1/10/2019	3:11:32 PM	207	1059	17	17	16	16	17	17	17	17	18	19	17	18	28.2	32.1	79.9	-1	-1	-1
1/10/2019	3:11:32 PM	411	1060	16	17	16	16	17	17	17	17	18	19	18	17	28.2	32.1	79.9	-1	-1	-1
1/10/2019	3:11:32 PM	614	1061	16	17	17	16	17	17	17	17	18	19	18	17	28.2	32.1	79.9	-1	-1	-1
1/10/2019	3:11:32 PM	801	1062	17	17	17	16	17	17	17	17	18	19	18	18	28.2	32.1	79.9	-1	-1	-1
1/10/2019	3:11:33 PM	4	1063	16	17	16	16	17	17	17	17	18	19	17	17	28.2	32.1	79.9	-1	-1	-1
1/10/2019	3:11:33 PM	207	1064	16	17	16	16	17	17	17	17	18	19	18	17	28.2	32.1	79.9	-1	-1	-1
1/10/2019	3:11:33 PM	411	1065	16	17	16	16	17	17	17	17	18	19	18	18	28.2	32.1	79.9	-1	-1	-1
1/10/2019	3:11:33 PM	614	1066	16	17	16	17	17	17	17	17	18	19	18	17	28.2	32.1	79.9	-1	-1	-1
1/10/2019	3:11:33 PM	801	1067	16	17	16	17	17	17	17	17	18	19	18	17	28.2	32.1	79.9	-1	-1	-1
1/10/2019	3:11:34 PM	4	1068	17	17	16	16	17	17	17	17	18	19	17	18	28.2	32.1	79.9	-1	-1	-1
1/10/2019	3:11:34 PM	207	1069	16	17	16	17	17	17	17	17	18	19	18	17	28.2	32.1	79.9	-1	-1	-1
1/10/2019	3:11:34 PM	411	1070	16	17	17	16	17	17	17	17	18	19	18	18	28.2	32.1	79.9	-1	-1	-1
1/10/2019	3:11:34 PM	614	1071	16	17	16	17	17	17	17	17	18	19	18	17	28.2	32.1	79.9	-1	-1	-1
1/10/2019	3:11:34 PM	801	1072	16	17	16	17	17	17	17	17	18	19	18	17	28.2	32.1	79.9	-1	-1	-1
1/10/2019	3:11:35 PM	4	1073	16	17	16	17	17	17	17	18	18	19	17	18	28.2	32.1	79.9	-1	-1	-1
1/10/2019	3:11:35 PM	207	1074	16	17	16	17	17	17	17	17	18	18	18	17	28.2	32.0	74.1	-1	-1	-1
1/10/2019	3:11:35 PM	411	1075	16	17	17	16	17	17	17	17	18	18	18	18	28.2	32.0	74.1	-1	-1	-1
1/10/2019	3:11:35 PM	614	1076	16	17	16	17	17	17	17	17	18	19	18	18	28.2	32.0	74.1	-1	-1	-1
1/10/2019	3:11:35 PM	817	1077	16	17	17	17	17	17	17	17	18	18	18	17	28.2	32.0	74.1	-1	-1	-1
1/10/2019	3:11:36 PM	4	1078	16	17	17	17	17	17	17	17	18	18	18	18	28.2	32.0	74.1	-1	-1	-1
1/10/2019	3:11:36 PM	207	1079	16	17	16	17	17	17	17	17	18	19	18	17	28.2	32.0	74.1	-1	-1	-1
1/10/2019	3:11:36 PM	411	1080	16	17	16	16	17	17	17	17	18	18	18	17	28.2	32.0	74.1	-1	-1	-1
1/10/2019	3:11:36 PM	614	1081	16	17	16	17	17	17	17	17	18	19	18	18	28.2	32.0	74.1	-1	-1	-1
1/10/2019	3:11:36 PM	801	1082	16	17	16	17	16	17	17	17	18	19	18	18	28.2	32.0	74.1	-1	-1	-1
1/10/2019	3:11:37 PM	4	1083	16	17	17	17	17	17	17	17	18	18	18	18	28.2	32.0	74.1	-1	-1	-1
1/10/2019	3:11:37 PM	207	1084	16	17	16	17	17	17	17	17	18	19	18	17	28.2	32.0	74.1	-1	-1	-1
1/10/2019	3:11:37 PM	411	1085	16	17	16	16	17	17	17	17	18	18	18	17	28.2	32.0	74.1	-1	-1	-1
1/10/2019	3:11:37 PM	614	1086	16	17	16	17	17	17	17	17	18	19	18	18	28.2	32.0	74.1	-1	-1	-1
1/10/2019	3:11:37 PM	832	1087	17	17	17	16	17	17	17	17	18	19	18	18	28.2	32.0	74.1	-1	-1	-1
1/10/2019	3:11:38 PM	4	1088	17	17	16	16	17	17	17	17	18	19	17	18	28.2	32.0	74.1	-1	-1	-1
1/10/2019	3:11:38 PM	207	1089	16	17	16	16	17	17	17	17	18	18	18	17	28.2	32.0	74.1	-1	-1	-1
1/10/2019	3:11:38 PM	411	1090	16	17	17	16	17	17	17	17	18	18	18	18	28.2	32.0	74.1	-1	-1	-1
1/10/2019	3:11:38 PM	614	1091	17	17	16	16	17	17	17	17	18	19	18	18	28.2	32.0	74.1	-1	-1	-1
1/10/2019	3:11:38 PM	801	1092	17	17	17	17	17	17	17	18	18	19	18	18	28.2	32.0	74.1	-1	-1	-1
1/10/2019	3:11:39 PM	4	1093	16	17	16	16	17	17	17	17	18	19	18	17	28.2	32.0	74.1	-1	-1	-1
1/10/2019	3:11:39 PM	207	1094	17	17	17	16	17	17	17	17	18	19	18	18	28.2	32.0	74.1	-1	-1	-1
1/10/2019	3:11:39 PM	411	1095	16	17	16	16	17	17	17	17	18	19	17	17	28.2	32.0	74.1	-1	-1	-1
1/10/2019	3:11:39 PM	614	1096	16	17	16	16	17	17	17	17	18	19	18	17	28.2	32.0	74.1	-1	-1	-1
1/10/2019	3:11:39 PM	801	1097	17	17	17	16	17	17	17	17	18	19	18	18	28.2	32.0	74.1	-1	-1	-1
1/10/2019	3:11:40 PM	4	1098	17	17	16	16	17	17	17	17	18	19	17	18	28.2	32.0	74.1	-1	-1	-1
1/10/2019	3:11:40 PM	207	1099	16	17	16	16	17	17	17	17	18	19	18	17	28.2	32.0	74.1	-1	-1	-1
1/10/2019	3:11:40 PM	411	1100	17	17	17	16	17	17	17	17	18	19	17	17	28.2	32.0	74.1	-1	-1	-1
1/10/2019	3:11:40 PM	614	1101	16	17	16	17	17	17	17	17	18	19	18	17	28.2	32.0	74.1	-1	-1	-1
1/10/2019	3:11:40 PM	801	1102	16	17	16	17	17	17	17	17	18	19	18	17	28.2	32.0	74.1	-1	-1	-1
1/10/2019	3:11:41 PM	4	1103	16	17	17	16	17	17	17	17	18	19	18	18	28.2	32.0	74.1	-1	-1	-1
1/10/2019	3:11:41 PM	207	1104	16	17	16	17	17	17	17	17	18	19	18	17	28.2	32.0	74.1	-1	-1	-1
1/10/2019	3:11:41 PM	411	1105	16	17	17	16	17	17	17	17	18	19	18	18	28.2	32.0	74.1	-1	-1	-1
1/10/2019	3:11:41 PM	614	1106	16	17	16	16	17	17	17	17	18	19	17	18	28.2	32.0	74.1	-1	-1	-1
1/10/2019	3:11:41 PM	801	1107	16	17	16	17	17	17	17	18	18	19	18	17	28.2	32.0	74.1	-1	-1	-1
1/10/2019	3:11:42 PM	4	1108	16	17	17	17	17	17	17	17	18	18	18	17	28.2	32.0	74.1	-1	-1	-1
1/10/2019	3:11:42 PM	207	1109	16	17	16	17	17	17	17	18	18	19	18	17	28.2	32.0	74.1	-1	-1	-1
1/10/2019	3:11:42 PM	411	1110	16	17	16	16	17	17	17	17	18	18	18	17	28.2	32.0	74.1	-1	-1	-1
1/10/2019	3:11:42 PM	614	1111	17	17	17	16	17	17	17	17	18	19	18	18	28.2	32.0	74.1	-1	-1	-1
1/10/2019	3:11:42 PM	801	1112	16	17	16	17	17	17	17	18	18	19	18	18	28.2	32.0	74.1	-1	-1	-1
1/10/2019	3:11:43 PM	4	1113	16	17	17	16	17	17	17	17	18	19	18	17	28.2	32.0	74.1	-1	-1	-1
1/10/2019	3:11:43 PM	207	1114	16	17	17	17	17	17	17	18	18	19	18	18	28.2	32.0	74.1	-1	-1	-1
1/10/2019	3:11:43 PM	411	1115	16	17	16	17	17	17	17	17	18	18	18	17	28.2	32.0	74.1	-1	-1	-1
1/10/2019	3:11:43 PM	614	1116	16	17	17	16	17	17	17	17	18	18	18	18	28.2	31.9	60.0	-1	-1	-1
1/10/2019	3:11:43 PM	801	1117	16	17	16	17	17	17	17	17	18	19	18	18	28.2	31.9	60.0	-1	-1	-1
1/10/2019	3:11:44 PM	4	1118	16	17	17	17	17	17	17	17	18	18	18	17	28.2	31.9	60.0	-1	-1	-1
1/10/2019	3:11:44 PM	207	1119	16	17	17	17	17	17	17	18	18	19	18	18	28.2	31.9	60.0	-1	-1	-1
1/10/2019	3:11:44 PM	411	1120	16	17	16	16	17	17	17	17	18	19	18	17	28.2	31.9	60.0	-1	-1	-1
1/10/2019	3:11:44 PM	614	1121	16	17	16	17	17	17	17	17	18	19	17	18	28.2	31.9	60.0	-1	-1	-1
1/10/2019	3:11:44 PM	801	1122	16	17	16	17	17	17	17	18	18	19	18	18	28.2	31.9	60.0	-1	-1	-1
1/10/2019	3:11:45 PM	4	1123	16	17	16	16	17	17	17	17	18	18	18	17	28.2	31.9	60.0	-1	-1	-1
1/10/2019	3:11:45 PM	207	1124	17	17	17	17	17	17	17	17	18	19	18	18	28.2	31.9	60.0	-1	-1	-1
1/10/2019	3:11:45 PM	411	1125	16	17	16	17	17	17	17	17	18	18	18	17	28.2	31.9	60.0	-1	-1	-1
1/10/2019	3:11:45 PM	614	1126	16	17	17	16	17	17	17	17	18	18	18	18	28.2	31.9	60.0	-1	-1	-1
1/10/2019	3:11:45 PM	801	1127	16	17	16	16	17	17	17	17	18	19	18	18	28.2	31.9	60.0	-1	-1	-1
1/10/2019	3:11:46 PM	4	1128	16	17	16	17	17	17	17	17	18	19	18	17	28.2	31.9	60.0	-1	-1	-1
1/10/2019	3:11:46 PM	207	1129	17	17	17	16	17	17	17	17	18	19	18	18	28.2	31.9	60.0	-1	-1	-1
1/10/2019	3:11:46 PM	411	1130	16	17	16	17	17	17	17	17	18	19	18	17	28.2	31.9	60.0	-1	-1	-1
1/10/2019	3:11:46 PM	614	1131	16	17	17	16	17	17	17	17	18	19	18	18	28.2	31.9	60.0	-1	-1	-1
1/10/2019	3:11:46 PM	801	1132	17	17	16	16	17	17	17	17	18	19	18	18	28.2	31.9	60.0	-1	-1	-1
1/10/2019	3:11:47 PM	4	1133	16	17	16	16	17	17	17	17	18	18	18	17	28.2	31.9	60.0	-1	-1	-1
1/10/2019	3:11:47 PM	207	1134	17	17	17	17	17	17	17	17	18	19	17	18	28.2	31.9	60.0	-1	-1	-1
1/10/2019	3:11:47 PM	411	1135	16	17	16	16	17	17	17	17	18	18	18	17	28.2	31.9	60.0	-1	-1	-1
1/10/2019	3:11:47 PM	614	1136	16	17	16	16	17	17	17	18	18	19	18	17	28.2	31.9	60.0	-1	-1	-1
1/10/2019	3:11:47 PM	801	1137	16	17	16	17	17	17	17	17	18	18	18	17	28.2	31.9	60.0	-1	-1	-1
1/10/2019	3:11:48 PM	4	1138	17	17	17	16	17	17	17	17	18	19	18	18	28.2	31.9	60.0	-1	-1	-1
1/10/2019	3:11:48 PM	207	1139	16	17	16	17	17	17	17	17	18	19	18	17	28.2	31.9	60.0	-1	-1	-1
1/10/2019	3:11:48 PM	411	1140	16	17	17	17	17	17	17	17	18	19	18	18	28.2	31.9	60.0	-1	-1	-1
1/10/2019	3:11:48 PM	614	1141	16	17	16	17	17	17	17	17	18	19	18	18	28.2	31.9	60.0	-1	-1	-1
1/10/2019	3:11:48 PM	801	1142	16	17	16	17	17	17	17	17	18	19	18	17	28.2	31.9	60.0	-1	-1	-1
1/10/2019	3:11:49 PM	4	1143	17	17	17	17	17	17	17	17	18	19	17	18	28.2	31.9	60.0	-1	-1	-1
1/10/2019	3:11:49 PM	207	1144	16	17	16	17	17	17	17	17	18	19	18	18	28.2	31.9	60.0	-1	-1	-1
1/10/2019	3:11:49 PM	411	1145	17	17	16	16	17	17	17	17	18	19	18	18	28.2	31.9	60.0	-1	-1	-1
1/10/2019	3:11:49 PM	614	1146	16	17	16	17	17	17	17	17	18	19	18	17	28.2	31.9	60.0	-1	-1	-1
1/10/2019	3:11:49 PM	801	1147	16	17	16	16	17	17	17	17	18	18	18	17	28.2	31.9	60.0	-1	-1	-1
1/10/2019	3:11:50 PM	4	1148	16	17	16	17	17	17	17	17	18	19	18	18	28.2	31.9	60.0	-1	-1	-1
1/10/2019	3:11:50 PM	207	1149	17	17	17	16	17	17	17	17	18	19	18	18	28.2	31.9	60.0	-1	-1	-1
1/10/2019	3:11:50 PM	411	1150	16	17	16	17	17	17	17	17	18	19	18	18	28.2	31.9	60.0	-1	-1	-1
1/10/2019	3:11:50 PM	614	1151	17	17	17	16	17	17	17	17	18	19	18	18	28.2	31.9	60.0	-1	-1	-1
1/10/2019	3:11:50 PM	801	1152	16	17	16	16	17	17	17	18	18	19	17	17	28.2	31.9	60.0	-1	-1	-1
1/10/2019	3:11:51 PM	4	1153	16	17	17	16	17	17	17	17	18	19	18	18	28.2	31.9	60.0	-1	-1	-1
1/10/2019	3:11:51 PM	207	1154	17	17	17	16	17	17	17	18	18	19	17	18	28.2	31.9	60.0	-1	-1	-1
1/10/2019	3:11:51 PM	411	1155	16	17	16	17	17	17	17	17	18	19	18	18	28.2	31.9	60.0	-1	-1	-1
1/10/2019	3:11:51 PM	614	1156	16	17	16	16	17	17	17	17	18	19	18	17	28.2	31.9	60.0	-1	-1	-1
1/10/2019	3:11:51 PM	801	1157	17	17	17	16	17	17	17	17	18	19	17	17	28.2	31.9	60.0	-1	-1	-1
1/10/2019	3:11:52 PM	4	1158	16	17	16	16	17	17	17	17	18	19	18	17	28.2	31.9	60.0	-1	-1	-1
1/10/2019	3:11:52 PM	207	1159	17	17	16	16	17	17	17	17	18	19	18	17	28.2	31.9	60.0	-1	-1	-1
1/10/2019	3:11:52 PM	411	1160	17	17	17	16	17	17	17	17	18	19	17	18	28.2	31.9	60.0	-1	-1	-1
1/10/2019	3:11:52 PM	614	1161	16	17	16	16	17	17	17	17	18	19	18	17	28.2	31.9	60.0	-1	-1	-1
1/10/2019	3:11:52 PM	801	1162	16	17	16	17	17	17	17	17	18	18	18	17	28.2	31.9	60.0	-1	-1	-1
1/10/2019	3:11:53 PM	4	1163	17	17	17	16	17	17	17	17	18	19	17	18	28.2	31.9	60.0	-1	-1	-1
1/10/2019	3:11:53 PM	207	1164	16	17	16	17	17	17	17	18	18	19	18	18	28.2	31.9	60.0	-1	-1	-1
1/10/2019	3:11:53 PM	411	1165	16	17	17	17	17	17	17	17	18	18	18	17	28.2	31.9	60.0	-1	-1	-1
1/10/2019	3:11:53 PM	614	1166	16	17	17	17	17	17	17	18	18	19	18	17	28.2	31.9	60.0	-1	-1	-1
1/10/2019	3:11:53 PM	801	1167	16	17	16	17	17	17	17	17	18	19	18	17	28.2	31.9	60.0	-1	-1	-1
1/10/2019	3:11:54 PM	4	1168	16	17	17	16	17	17	17	17	18	18	18	17	28.2	31.9	60.0	-1	-1	-1
1/10/2019	3:11:54 PM	207	1169	16	17	16	17	17	17	17	17	18	19	18	18	28.2	31.9	60.0	-1	-1	-1
1/10/2019	3:11:54 PM	411	1170	16	17	16	17	17	17	17	17	18	18	18	17	28.2	31.9	60.0	-1	-1	-1
1/10/2019	3:11:54 PM	614	1171	17	17	17	16	17	17	17	17	18	19	18	18	28.2	31.9	60.0	-1	-1	-1
1/10/2019	3:11:54 PM	801	1172	16	17	16	16	17	17	17	18	18	19	17	17	28.2	31.9	60.0	-1	-1	-1
1/10/2019	3:11:55 PM	4	1173	16	17	17	16	17	17	17	17	18	18	18	17	28.2	31.9	60.0	-1	-1	-1
1/10/2019	3:11:55 PM	207	1174	17	17	17	17	17	17	17	18	18	19	18	18	28.2	31.9	60.0	-1	-1	-1
1/10/2019	3:11:55 PM	411	1175	16	17	16	17	17	17	17	17	18	19	18	17	28.2	31.9	60.0	-1	-1	-1
1/10/2019	3:11:55 PM	614	1176	17	17	17	16	17	17	17	17	18	19	18	18	28.2	31.9	60.0	-1	-1	-1
1/10/2019	3:11:55 PM	801	1177	16	17	16	16	17	17	17	17	18	19	18	18	28.2	31.9	60.0	-1	-1	-1
1/10/2019	3:11:56 PM	4	1178	16	17	16	16	17	17	17	17	18	18	18	17	28.2	31.9	60.0	-1	-1	-1
1/10/2019	3:11:56 PM	207	1179	17	17	17	16	17	17	17	17	18	19	18	18	28.2	31.9	60.0	-1	-1	-1
1/10/2019	3:11:56 PM	411	1180	16	17	16	17	17	17	17	17	18	18	18	17	28.2	31.9	60.0	-1	-1	-1
1/10/2019	3:11:56 PM	614	1181	17	17	17	16	17	17	17	17	18	19	18	18	28.2	31.9	60.0	-1	-1	-1
1/10/2019	3:11:56 PM	801	1182	16	17	16	16	17	17	17	17	18	19	17	18	28.2	31.9	60.0	-1	-1	-1
1/10/2019	3:11:57 PM	4	1183	16	17	16	16	17	17	17	17	18	18	18	17	28.2	31.9	60.0	-1	-1	-1
1/10/2019	3:11:57 PM	207	1184	16	17	16	17	17	17	17	18	18	19	18	18	28.2	31.9	60.0	-1	-1	-1
1/10/2019	3:11:57 PM	411	1185	16	17	17	16	17	17	17	17	18	18	18	18	28.2	31.9	60.0	-1	-1	-1
1/10/2019	3:11:57 PM	614	1186	17	17	17	16	17	17	17	17	18	19	17	18	28.2	31.9	60.0	-1	-1	-1
1/10/2019	3:11:57 PM	801	1187	16	17	16	16	17	17	17	17	18	19	18	18	28.2	31.9	60.0	-1	-1	-1
1/10/2019	3:11:58 PM	4	1188	16	17	16	17	17	17	17	17	18	18	18	17	28.2	31.9	60.0	-1	-1	-1
1/10/2019	3:11:58 PM	207	1189	17	17	16	16	17	17	17	17	18	19	18	18	28.2	31.9	60.0	-1	-1	-1
1/10/2019	3:11:58 PM	411	1190	16	17	16	17	17	17	17	17	18	19	18	17	28.2	31.9	60.0	-1	-1	-1
1/10/2019	3:11:58 PM	614	1191	17	17	17	16	17	17	17	17	18	19	18	18	28.2	31.9	60.0	-1	-1	-1
1/10/2019	3:11:58 PM	801	1192	16	17	16	16	17	17	17	17	18	19	18	18	28.2	31.9	60.0	-1	-1	-1
1/10/2019	3:11:59 PM	4	1193	16	17	17	16	17	17	17	17	18	18	18	17	28.2	31.9	60.0	-1	-1	-1
1/10/2019	3:11:59 PM	207	1194	17	17	17	16	17	17	17	17	18	19	18	18	28.2	31.9	60.0	-1	-1	-1
1/10/2019	3:11:59 PM	411	1195	16	17	16	17	17	17	17	17	18	19	18	17	28.2	31.9	60.0	-1	-1	-1
1/10/2019	3:11:59 PM	614	1196	17	17	17	16	17	17	17	17	18	19	18	18	28.2	31.9	60.0	-1	-1	-1
1/10/2019	3:11:59 PM	801	1197	16	17	16	17	17	17	17	18	18	19	18	17	28.2	31.9	60.0	-1	-1	-1
1/10/2019	3:12:00 PM	4	1198	16	17	16	16	17	17	17	17	18	19	18	17	28.2	31.9	60.0	-1	-1	-1
1/10/2019	3:12:00 PM	207	1199	16	17	16	16	17	17	17	18	18	19	18	18	28.2	31.9	60.0	-1	-1	-1
1/10/2019	3:12:00 PM	411	1200	16	17	17	16	17	17	17	17	18	19	18	17	28.3	31.9	59.6	-1	-1	-1
1/10/2019	3:12:00 PM	614	1201	16	17	16	17	17	17	17	18	18	19	18	18	28.3	31.9	59.6	-1	-1	-1
1/10/2019	3:12:00 PM	801	1202	16	17	16	17	17	17	17	17	18	19	18	18	28.3	31.9	59.6	-1	-1	-1
1/10/2019	3:12:01 PM	4	1203	16	17	17	16	17	17	17	17	18	19	18	18	28.3	31.9	59.6	-1	-1	-1
1/10/2019	3:12:01 PM	207	1204	16	17	16	17	17	17	17	18	18	19	18	17	28.3	31.9	59.6	-1	-1	-1
1/10/2019	3:12:01 PM	411	1205	16	17	16	16	17	17	17	17	18	19	18	17	28.3	31.9	59.6	-1	-1	-1
1/10/2019	3:12:01 PM	614	1206	16	17	17	17	17	17	17	18	18	19	18	18	28.3	31.9	59.6	-1	-1	-1
1/10/2019	3:12:01 PM	801	1207	16	17	16	16	17	17	17	17	18	19	18	17	28.3	31.9	59.6	-1	-1	-1
1/10/2019	3:12:02 PM	4	1208	17	17	17	16	17	17	17	17	18	19	18	18	28.3	31.9	59.6	-1	-1	-1
1/10/2019	3:12:02 PM	207	1209	16	17	16	16	17	17	17	17	18	19	18	17	28.3	31.9	59.6	-1	-1	-1
1/10/2019	3:12:02 PM	411	1210	17	17	17	16	17	17	17	17	18	19	17	17	28.3	31.9	59.6	-1	-1	-1
1/10/2019	3:12:02 PM	614	1211	16	17	16	17	17	17	17	17	18	19	18	17	28.3	31.9	59.6	-1	-1	-1
1/10/2019	3:12:02 PM	801	1212	16	17	17	16	17	17	17	17	18	19	18	17	28.3	31.9	59.6	-1	-1	-1
1/10/2019	3:12:03 PM	4	1213	16	17	16	17	17	17	17	17	18	19	18	17	28.3	31.9	59.6	-1	-1	-1
1/10/2019	3:12:03 PM	207	1214	16	17	17	16	17	17	17	17	18	19	18	17	28.3	31.9	59.6	-1	-1	-1
1/10/2019	3:12:03 PM	411	1215	16	17	16	17	17	17	17	17	18	19	18	17	28.3	31.9	59.6	-1	-1	-1
1/10/2019	3:12:03 PM	614	1216	17	17	17	16	17	17	17	17	18	19	17	18	28.3	31.9	59.6	-1	-1	-1
1/10/2019	3:12:03 PM	801	1217	16	17	16	17	17	17	17	18	18	19	18	17	28.3	31.9	59.6	-1	-1	-1
1/10/2019	3:12:04 PM	4	1218	16	17	16	16	17	17	17	17	18	19	18	17	28.3	31.9	59.6	-1	-1	-1
1/10/2019	3:12:04 PM	207	1219	16	17	17	16	17	17	17	17	18	19	17	18	28.3	31.9	59.6	-1	-1	-1
1/10/2019	3:12:04 PM	411	1220	16	17	16	17	17	17	17	17	18	18	18	17	28.3	31.9	59.6	-1	-1	-1
1/10/2019	3:12:04 PM	614	1221	17	17	17	16	17	17	17	17	18	19	18	18	28.3	31.9	59.6	-1	-1	-1
1/10/2019	3:12:04 PM	801	1222	17	17	17	16	17	17	17	17	18	19	17	18	28.3	31.9	59.6	-1	-1	-1
1/10/2019	3:12:05 PM	4	1223	16	17	17	16	17	17	17	17	18	19	18	17	28.3	31.9	59.6	-1	-1	-1
1/10/2019	3:12:05 PM	207	1224	16	17	16	16	17	17	17	18	18	19	17	18	28.3	31.9	59.6	-1	-1	-1
1/10/2019	3:12:05 PM	411	1225	16	17	16	16	17	17	17	17	18	19	18	17	28.3	31.9	59.6	-1	-1	-1
1/10/2019	3:12:05 PM	614	1226	17	17	17	16	17	17	17	17	18	19	17	18	28.3	31.9	59.6	-1	-1	-1
1/10/2019	3:12:05 PM	801	1227	16	17	16	17	17	17	17	18	18	19	18	18	28.3	31.9	59.6	-1	-1	-1
1/10/2019	3:12:06 PM	4	1228	17	17	17	16	17	17	17	17	18	19	18	17	28.3	31.9	59.6	-1	-1	-1
1/10/2019	3:12:06 PM	207	1229	16	17	16	17	17	17	17	18	18	19	17	18	28.3	31.9	59.6	-1	-1	-1
1/10/2019	3:12:06 PM	411	1230	16	17	16	16	17	17	17	17	18	18	18	17	28.3	31.9	59.6	-1	-1	-1
1/10/2019	3:12:06 PM	614	1231	17	17	17	17	17	17	17	18	18	19	17	18	28.3	31.9	59.6	-1	-1	-1
1/10/2019	3:12:06 PM	812	1232	16	17	17	17	17	17	17	17	18	19	18	17	28.3	31.9	59.6	-1	-1	-1
1/10/2019	3:12:07 PM	0	1233	17	17	17	16	17	17	17	17	18	19	18	18	28.3	31.9	59.6	-1	-1	-1
1/10/2019	3:12:07 PM	203	1234	16	17	16	17	17	17	17	18	18	19	18	18	28.3	31.9	59.6	-1	-1	-1
1/10/2019	3:12:07 PM	406	1235	16	17	16	17	17	17	17	17	18	18	18	17	28.3	31.9	59.6	-1	-1	-1
1/10/2019	3:12:07 PM	609	1236	17	17	16	16	17	17	17	17	18	19	17	18	28.3	31.9	59.6	-1	-1	-1
1/10/2019	3:12:07 PM	812	1237	16	17	16	17	17	17	17	17	18	18	18	17	28.3	31.9	59.6	-1	-1	-1
1/10/2019	3:12:08 PM	0	1238	16	17	17	17	17	17	17	17	18	19	18	18	28.3	31.9	59.6	-1	-1	-1
1/10/2019	3:12:08 PM	203	1239	16	17	16	17	17	17	17	18	18	19	18	18	28.3	31.9	59.6	-1	-1	-1
1/10/2019	3:12:08 PM	406	1240	16	17	17	16	17	17	17	17	18	18	18	18	28.3	31.9	59.6	-1	-1	-1
1/10/2019	3:12:08 PM	609	1241	16	17	16	17	17	17	17	18	18	19	18	18	28.3	31.9	59.6	-1	-1	-1
1/10/2019	3:12:08 PM	812	1242	16	17	16	16	17	17	17	17	18	19	18	17	28.3	31.8	59.9	-1	-1	-1
1/10/2019	3:12:09 PM	0	1243	16	17	16	16	17	17	17	17	18	19	18	18	28.3	31.8	59.9	-1	-1	-1
1/10/2019	3:12:09 PM	203	1244	16	17	17	17	17	17	17	17	18	19	18	17	28.3	31.8	59.9	-1	-1	-1
1/10/2019	3:12:09 PM	406	1245	16	17	16	16	17	17	17	18	18	19	18	18	28.3	31.8	59.9	-1	-1	-1
1/10/2019	3:12:09 PM	609	1246	16	17	16	16	17	17	17	17	18	19	18	17	28.3	31.8	59.9	-1	-1	-1
1/10/2019	3:12:09 PM	812	1247	16	17	16	16	17	17	17	17	18	19	17	18	28.3	31.8	59.9	-1	-1	-1
1/10/2019	3:12:10 PM	0	1248	16	17	16	17	17	17	17	17	18	18	18	17	28.3	31.8	59.9	-1	-1	-1
1/10/2019	3:12:10 PM	203	1249	17	17	17	17	17	17	17	18	18	19	18	18	28.3	31.8	59.9	-1	-1	-1
1/10/2019	3:12:10 PM	406	1250	16	17	16	16	17	17	17	18	18	19	18	17	28.3	31.8	59.9	-1	-1	-1
1/10/2019	3:12:10 PM	609	1251	17	17	17	16	17	17	17	17	18	19	17	18	28.3	31.8	59.9	-1	-1	-1
1/10/2019	3:12:10 PM	812	1252	16	17	16	17	17	17	17	17	18	19	18	17	28.3	31.8	59.9	-1	-1	-1
1/10/2019	3:12:11 PM	0	1253	16	17	17	16	17	17	17	17	18	19	18	17	28.3	31.8	59.9	-1	-1	-1
1/10/2019	3:12:11 PM	203	1254	17	17	16	17	17	17	17	18	18	19	18	18	28.3	31.8	59.9	-1	-1	-1
1/10/2019	3:12:11 PM	406	1255	16	17	17	17	17	17	17	17	18	18	18	17	28.3	31.8	59.9	-1	-1	-1
1/10/2019	3:12:11 PM	613	1256	16	17	16	16	17	17	17	17	18	19	18	18	28.3	31.8	59.9	-1	-1	-1
1/10/2019	3:12:11 PM	800	1257	16	17	16	17	17	17	17	17	18	18	18	17	28.3	31.8	59.9	-1	-1	-1
1/10/2019	3:12:12 PM	3	1258	17	17	17	16	17	17	17	17	18	19	18	18	28.3	31.8	59.9	-1	-1	-1
1/10/2019	3:12:12 PM	206	1259	16	17	16	17	17	17	17	17	18	19	18	17	28.3	31.8	59.9	-1	-1	-1
1/10/2019	3:12:12 PM	409	1260	17	17	17	16	17	17	17	17	18	19	17	18	28.3	31.8	59.9	-1	-1	-1
1/10/2019	3:12:12 PM	613	1261	16	17	16	17	17	17	17	17	18	19	18	17	28.3	31.8	59.9	-1	-1	-1
1/10/2019	3:12:12 PM	800	1262	17	17	16	16	17	17	17	17	18	19	18	18	28.3	31.8	59.9	-1	-1	-1
1/10/2019	3:12:13 PM	3	1263	16	17	16	17	17	17	17	17	18	19	18	17	28.3	31.8	59.9	-1	-1	-1
1/10/2019	3:12:13 PM	206	1264	17	17	17	16	17	17	17	17	18	19	18	18	28.3	31.8	59.9	-1	-1	-1
1/10/2019	3:12:13 PM	409	1265	16	17	16	16	17	17	17	17	18	18	18	17	28.3	31.8	59.9	-1	-1	-1
1/10/2019	3:12:13 PM	613	1266	17	17	17	16	17	17	17	17	18	19	18	18	28.3	31.8	59.9	-1	-1	-1
1/10/2019	3:12:13 PM	800	1267	17	17	16	17	17	17	17	18	18	19	18	18	28.3	31.8	59.9	-1	-1	-1
1/10/2019	3:12:14 PM	3	1268	17	17	17	17	17	17	17	17	18	19	18	18	28.3	31.8	59.9	-1	-1	-1
1/10/2019	3:12:14 PM	206	1269	16	17	16	17	17	17	17	18	18	19	18	18	28.3	31.8	59.9	-1	-1	-1
1/10/2019	3:12:14 PM	425	1270	17	17	17	16	17	17	17	17	18	19	18	18	28.3	31.8	59.9	-1	-1	-1
1/10/2019	3:12:14 PM	613	1271	16	17	16	17	17	17	17	17	18	19	18	18	28.3	31.8	59.9	-1	-1	-1
1/10/2019	3:12:14 PM	800	1272	16	17	17	16	17	17	17	17	18	19	18	18	28.3	31.8	59.9	-1	-1	-1
1/10/2019	3:12:15 PM	3	1273	16	17	16	17	17	17	17	18	18	19	18	18	28.3	31.8	59.9	-1	-1	-1
1/10/2019	3:12:15 PM	206	1274	17	17	17	17	17	17	17	17	18	19	18	18	28.3	31.8	59.9	-1	-1	-1
1/10/2019	3:12:15 PM	409	1275	16	17	16	17	17	17	17	17	18	19	18	17	28.3	31.8	59.9	-1	-1	-1
1/10/2019	3:12:15 PM	613	1276	16	17	17	16	17	17	17	17	18	19	18	18	28.3	31.8	59.9	-1	-1	-1
1/10/2019	3:12:15 PM	800	1277	16	17	16	16	17	17	17	18	18	19	18	18	28.3	31.8	59.9	-1	-1	-1
1/10/2019	3:12:16 PM	3	1278	17	17	17	16	17	17	17	17	18	19	18	18	28.3	31.8	59.9	-1	-1	-1
1/10/2019	3:12:16 PM	206	1279	16	17	16	17	17	17	17	18	18	19	18	17	28.3	31.8	59.9	-1	-1	-1
1/10/2019	3:12:16 PM	409	1280	16	17	16	16	17	17	17	17	18	19	18	18	28.3	31.8	59.9	-1	-1	-1
1/10/2019	3:12:16 PM	613	1281	16	17	16	17	17	17	17	17	18	19	18	17	28.3	31.8	59.9	-1	-1	-1
1/10/2019	3:12:16 PM	800	1282	16	17	16	17	17	17	17	17	18	18	18	17	28.3	31.8	59.9	-1	-1	-1
1/10/2019	3:12:17 PM	3	1283	17	17	17	16	17	17	17	17	18	19	18	17	28.3	31.8	59.9	-1	-1	-1
1/10/2019	3:12:17 PM	206	1284	17	17	17	16	17	17	17	17	18	19	18	18	28.3	31.7	61.4	-1	-1	-1
1/10/2019	3:12:17 PM	409	1285	17	17	17	17	17	17	17	18	18	19	18	18	28.3	31.7	61.4	-1	-1	-1
1/10/2019	3:12:17 PM	613	1286	16	17	16	17	17	17	17	18	18	19	18	18	28.3	31.7	61.4	-1	-1	-1
1/10/2019	3:12:17 PM	800	1287	16	17	16	17	16	17	17	18	18	19	18	17	28.3	31.7	61.4	-1	-1	-1
1/10/2019	3:12:18 PM	3	1288	16	17	17	17	17	17	17	17	18	18	18	18	28.3	31.7	61.4	-1	-1	-1
1/10/2019	3:12:18 PM	206	1289	17	17	17	16	17	17	17	17	18	19	18	18	28.3	31.7	61.4	-1	-1	-1
1/10/2019	3:12:18 PM	409	1290	17	17	17	16	17	17	17	17	18	19	17	18	28.3	31.7	61.4	-1	-1	-1
1/10/2019	3:12:18 PM	613	1291	16	17	16	17	17	17	17	18	18	19	18	17	28.3	31.7	61.4	-1	-1	-1
1/10/2019	3:12:18 PM	800	1292	16	17	16	17	16	17	17	17	18	18	18	17	28.3	31.7	61.4	-1	-1	-1
1/10/2019	3:12:19 PM	3	1293	17	17	17	16	17	17	17	17	18	19	18	17	28.3	31.7	61.4	-1	-1	-1
1/10/2019	3:12:19 PM	206	1294	17	16	17	17	17	17	17	18	18	19	18	18	28.3	31.7	61.4	-1	-1	-1
1/10/2019	3:12:19 PM	409	1295	16	17	16	17	17	17	17	18	18	19	18	18	28.3	31.7	61.4	-1	-1	-1
1/10/2019	3:12:19 PM	613	1296	16	17	16	16	17	17	17	17	18	19	18	17	28.3	31.7	61.4	-1	-1	-1
1/10/2019	3:12:19 PM	800	1297	16	17	17	16	17	17	17	17	18	18	18	17	28.3	31.7	61.4	-1	-1	-1
1/10/2019	3:12:20 PM	3	1298	17	17	17	16	17	17	17	17	18	19	17	18	28.3	31.7	61.4	-1	-1	-1
1/10/2019	3:12:20 PM	206	1299	17	17	16	16	17	17	17	17	18	19	18	17	28.3	31.7	61.4	-1	-1	-1
1/10/2019	3:12:20 PM	409	1300	16	17	16	17	17	17	17	17	18	18	18	17	28.3	31.7	61.4	-1	-1	-1
1/10/2019	3:12:20 PM	613	1301	17	17	17	16	17	17	17	17	18	19	18	17	28.3	31.7	61.4	-1	-1	-1
1/10/2019	3:12:20 PM	800	1302	16	16	17	16	17	17	17	17	18	19	18	18	28.3	31.7	61.4	-1	-1	-1
1/10/2019	3:12:21 PM	3	1303	16	17	16	17	17	17	17	18	18	19	18	18	28.3	31.7	61.4	-1	-1	-1
1/10/2019	3:12:21 PM	202	1304	16	17	16	17	17	17	17	18	18	19	18	17	28.3	31.7	61.4	-1	-1	-1
1/10/2019	3:12:21 PM	405	1305	16	17	17	16	17	17	17	17	18	19	18	18	28.3	31.7	61.4	-1	-1	-1
1/10/2019	3:12:21 PM	608	1306	17	17	17	16	17	17	17	18	18	19	18	18	28.3	31.7	61.4	-1	-1	-1
1/10/2019	3:12:21 PM	811	1307	16	17	16	17	17	17	17	18	18	19	18	18	28.3	31.7	61.4	-1	-1	-1
1/10/2019	3:12:22 PM	15	1308	17	17	16	16	17	17	17	17	18	18	18	17	28.3	31.7	61.4	-1	-1	-1
1/10/2019	3:12:22 PM	202	1309	17	17	17	16	17	17	17	17	18	19	17	17	28.3	31.7	61.4	-1	-1	-1
1/10/2019	3:12:22 PM	405	1310	16	17	17	17	17	17	17	18	18	19	18	18	28.3	31.7	61.4	-1	-1	-1
1/10/2019	3:12:22 PM	608	1311	16	17	16	17	17	17	17	18	18	19	18	18	28.3	31.7	61.4	-1	-1	-1
1/10/2019	3:12:22 PM	811	1312	17	17	17	16	17	17	17	17	18	19	18	17	28.3	31.7	61.4	-1	-1	-1
1/10/2019	3:12:23 PM	15	1313	16	17	16	17	17	17	17	17	18	19	17	18	28.3	31.7	61.4	-1	-1	-1
1/10/2019	3:12:23 PM	202	1314	16	17	16	17	17	17	17	18	18	19	18	18	28.3	31.7	61.4	-1	-1	-1
1/10/2019	3:12:23 PM	405	1315	16	17	16	17	17	17	17	17	18	18	18	17	28.3	31.7	61.4	-1	-1	-1
1/10/2019	3:12:23 PM	608	1316	17	17	17	16	17	17	17	17	18	19	18	17	28.3	31.7	61.4	-1	-1	-1
1/10/2019	3:12:23 PM	811	1317	17	16	17	16	17	17	17	17	18	19	17	18	28.3	31.7	61.4	-1	-1	-1
1/10/2019	3:12:24 PM	15	1318	16	17	16	16	17	17	17	17	18	19	18	17	28.3	31.7	61.4	-1	-1	-1
1/10/2019	3:12:24 PM	202	1319	16	17	16	17	17	17	17	17	18	19	18	17	28.3	31.7	61.4	-1	-1	-1
1/10/2019	3:12:24 PM	405	1320	16	17	16	16	17	17	17	17	18	19	18	18	28.3	31.7	61.4	-1	-1	-1
1/10/2019	3:12:24 PM	608	1321	17	17	16	16	17	17	17	18	18	19	18	18	28.3	31.7	61.4	-1	-1	-1
1/10/2019	3:12:24 PM	811	1322	16	17	16	17	17	17	17	18	18	19	18	18	28.3	31.7	61.4	-1	-1	-1
1/10/2019	3:12:25 PM	15	1323	16	17	16	16	17	17	17	17	18	19	18	17	28.3	31.7	61.4	-1	-1	-1
1/10/2019	3:12:25 PM	202	1324	16	17	17	16	17	17	17	17	18	19	18	17	28.3	31.7	61.4	-1	-1	-1
1/10/2019	3:12:25 PM	405	1325	16	16	16	16	17	17	17	17	18	19	18	17	28.3	31.7	61.4	-1	-1	-1
1/10/2019	3:12:25 PM	608	1326	16	17	16	17	17	17	17	17	18	19	18	17	28.3	31.6	58.4	-1	-1	-1
1/10/2019	3:12:25 PM	811	1327	17	17	17	16	17	17	17	17	18	19	18	18	28.3	31.6	58.4	-1	-1	-1
1/10/2019	3:12:26 PM	15	1328	16	17	16	17	17	17	17	17	18	19	18	17	28.3	31.6	58.4	-1	-1	-1
1/10/2019	3:12:26 PM	202	1329	16	17	16	16	17	17	17	17	18	19	18	17	28.3	31.6	58.4	-1	-1	-1
1/10/2019	3:12:26 PM	405	1330	16	17	16	16	17	17	17	17	18	18	18	17	28.3	31.6	58.4	-1	-1	-1
1/10/2019	3:12:26 PM	608	1331	17	17	17	16	17	17	17	17	18	19	18	18	28.3	31.6	58.4	-1	-1	-1
1/10/2019	3:12:26 PM	811	1332	16	17	16	17	17	17	17	17	18	19	18	17	28.3	31.6	58.4	-1	-1	-1
1/10/2019	3:12:27 PM	15	1333	16	17	17	17	17	17	17	17	18	18	18	18	28.3	31.6	58.4	-1	-1	-1
1/10/2019	3:12:27 PM	202	1334	17	17	17	16	17	17	17	17	18	19	18	18	28.3	31.6	58.4	-1	-1	-1
1/10/2019	3:12:27 PM	405	1335	16	17	16	16	17	17	17	17	18	19	18	17	28.3	31.6	58.4	-1	-1	-1
1/10/2019	3:12:27 PM	608	1336	16	17	17	16	17	17	17	17	18	19	18	18	28.3	31.6	58.4	-1	-1	-1
1/10/2019	3:12:27 PM	811	1337	17	17	17	17	17	17	17	18	18	19	18	18	28.3	31.6	58.4	-1	-1	-1
1/10/2019	3:12:28 PM	15	1338	16	17	16	17	17	17	17	18	18	19	18	18	28.3	31.6	58.4	-1	-1	-1
1/10/2019	3:12:28 PM	202	1339	16	17	16	17	17	17	17	17	18	18	18	17	28.3	31.6	58.4	-1	-1	-1
1/10/2019	3:12:28 PM	408	1340	16	17	17	17	17	17	17	17	18	19	18	18	28.3	31.6	58.4	-1	-1	-1
1/10/2019	3:12:28 PM	611	1341	16	17	16	17	17	17	17	18	18	19	18	18	28.3	31.6	58.4	-1	-1	-1
1/10/2019	3:12:28 PM	815	1342	16	17	17	17	17	17	17	17	18	18	18	18	28.3	31.6	58.4	-1	-1	-1
1/10/2019	3:12:29 PM	2	1343	17	17	17	16	17	17	17	17	18	19	17	18	28.3	31.6	58.4	-1	-1	-1
1/10/2019	3:12:29 PM	205	1344	16	17	16	17	17	17	17	17	18	19	18	17	28.3	31.6	58.4	-1	-1	-1
1/10/2019	3:12:29 PM	408	1345	16	17	17	16	17	17	17	17	18	19	18	17	28.3	31.6	58.4	-1	-1	-1
1/10/2019	3:12:29 PM	611	1346	17	17	17	17	17	17	17	18	18	19	18	18	28.3	31.6	58.4	-1	-1	-1
1/10/2019	3:12:29 PM	815	1347	17	17	16	17	17	17	17	17	18	19	18	17	28.3	31.6	58.4	-1	-1	-1
1/10/2019	3:12:30 PM	2	1348	16	17	16	17	17	17	17	17	18	19	18	17	28.3	31.6	58.4	-1	-1	-1
1/10/2019	3:12:30 PM	205	1349	16	17	16	16	17	17	17	17	18	18	18	17	28.3	31.6	58.4	-1	-1	-1
1/10/2019	3:12:30 PM	408	1350	16	16	17	17	17	17	17	17	18	19	18	18	28.3	31.6	58.4	-1	-1	-1
1/10/2019	3:12:30 PM	611	1351	16	17	16	17	17	17	17	18	18	19	18	18	28.3	31.6	58.4	-1	-1	-1
1/10/2019	3:12:30 PM	815	1352	17	17	16	16	17	17	17	17	18	19	18	17	28.3	31.6	58.4	-1	-1	-1
1/10/2019	3:12:31 PM	2	1353	17	17	17	16	17	17	17	17	18	19	18	17	28.3	31.6	58.4	-1	-1	-1
1/10/2019	3:12:31 PM	205	1354	16	17	17	16	17	17	17	18	18	19	18	18	28.3	31.6	58.4	-1	-1	-1
1/10/2019	3:12:31 PM	408	1355	16	17	16	17	17	17	17	17	18	19	18	17	28.3	31.6	58.4	-1	-1	-1
1/10/2019	3:12:31 PM	611	1356	17	17	17	16	17	17	17	17	18	19	18	17	28.3	31.6	58.4	-1	-1	-1
1/10/2019	3:12:31 PM	815	1357	17	17	16	16	17	17	17	17	18	19	18	18	28.3	31.6	58.4	-1	-1	-1
1/10/2019	3:12:32 PM	2	1358	16	17	16	17	17	17	17	17	18	19	18	17	28.3	31.6	58.4	-1	-1	-1
1/10/2019	3:12:32 PM	205	1359	16	17	16	16	17	17	17	17	18	19	18	17	28.3	31.6	58.4	-1	-1	-1
1/10/2019	3:12:32 PM	408	1360	16	17	16	16	17	17	17	17	18	19	18	18	28.3	31.6	58.4	-1	-1	-1
1/10/2019	3:12:32 PM	611	1361	16	17	16	17	17	17	17	17	18	19	18	17	28.3	31.6	58.4	-1	-1	-1
1/10/2019	3:12:32 PM	815	1362	16	17	17	17	17	17	17	17	18	18	18	17	28.3	31.6	58.4	-1	-1	-1
1/10/2019	3:12:33 PM	2	1363	16	16	17	16	17	17	17	17	18	19	18	18	28.3	31.6	58.4	-1	-1	-1
1/10/2019	3:12:33 PM	205	1364	16	17	16	17	17	17	17	18	18	19	18	18	28.3	31.6	58.4	-1	-1	-1
1/10/2019	3:12:33 PM	408	1365	16	17	16	17	17	17	17	17	18	18	18	17	28.3	31.6	58.4	-1	-1	-1
1/10/2019	3:12:33 PM	611	1366	17	17	17	16	17	17	17	17	18	19	18	18	28.3	31.6	58.4	-1	-1	-1
1/10/2019	3:12:33 PM	815	1367	16	17	16	17	16	17	17	18	18	19	18	17	28.3	31.6	58.4	-1	-1	-1
1/10/2019	3:12:34 PM	2	1368	16	17	16	17	17	17	17	17	18	18	18	17	28.2	31.5	58.8	-1	-1	-1
1/10/2019	3:12:34 PM	205	1369	16	17	17	16	17	17	17	17	18	19	18	18	28.2	31.5	58.8	-1	-1	-1
1/10/2019	3:12:34 PM	408	1370	16	17	16	17	17	17	17	17	18	19	17	17	28.2	31.5	58.8	-1	-1	-1
1/10/2019	3:12:34 PM	611	1371	16	17	17	16	17	17	17	17	18	19	18	17	28.2	31.5	58.8	-1	-1	-1
1/10/2019	3:12:34 PM	815	1372	17	17	17	17	17	17	17	18	18	19	17	18	28.2	31.5	58.8	-1	-1	-1
1/10/2019	3:12:35 PM	2	1373	16	17	16	17	17	17	17	18	18	19	18	18	28.2	31.5	58.8	-1	-1	-1
1/10/2019	3:12:35 PM	205	1374	16	17	16	17	17	17	17	17	18	18	18	17	28.2	31.5	58.8	-1	-1	-1
1/10/2019	3:12:35 PM	408	1375	16	17	16	16	17	17	17	17	18	19	17	18	28.2	31.5	58.8	-1	-1	-1
1/10/2019	3:12:35 PM	611	1376	16	17	16	16	17	17	17	17	18	18	18	17	28.2	31.5	58.8	-1	-1	-1
1/10/2019	3:12:35 PM	815	1377	17	17	17	16	17	17	17	17	18	19	18	17	28.2	31.5	58.8	-1	-1	-1
1/10/2019	3:12:36 PM	2	1378	16	17	17	16	17	17	17	17	18	19	18	18	28.2	31.5	58.8	-1	-1	-1
1/10/2019	3:12:36 PM	205	1379	16	17	16	17	17	17	17	17	18	19	18	17	28.2	31.5	58.8	-1	-1	-1
1/10/2019	3:12:36 PM	408	1380	16	17	16	17	17	17	17	17	18	18	18	17	28.2	31.5	58.8	-1	-1	-1
1/10/2019	3:12:36 PM	611	1381	16	17	17	16	17	17	17	18	18	19	18	18	28.2	31.5	58.8	-1	-1	-1
1/10/2019	3:12:36 PM	815	1382	16	17	16	17	17	17	17	17	18	19	18	17	28.2	31.5	58.8	-1	-1	-1
1/10/2019	3:12:37 PM	2	1383	16	17	17	17	17	17	17	17	18	19	18	17	28.2	31.5	58.8	-1	-1	-1
1/10/2019	3:12:37 PM	205	1384	16	17	17	16	17	17	17	17	18	19	18	18	28.2	31.5	58.8	-1	-1	-1
1/10/2019	3:12:37 PM	408	1385	16	17	16	17	17	17	17	17	18	19	18	17	28.2	31.5	58.8	-1	-1	-1
1/10/2019	3:12:37 PM	611	1386	16	17	17	17	17	17	17	17	18	18	18	18	28.2	31.5	58.8	-1	-1	-1
1/10/2019	3:12:37 PM	815	1387	16	17	17	17	17	17	17	17	18	19	18	18	28.2	31.5	58.8	-1	-1	-1
1/10/2019	3:12:38 PM	2	1388	16	17	16	17	17	17	17	17	18	19	18	18	28.2	31.5	58.8	-1	-1	-1
1/10/2019	3:12:38 PM	205	1389	16	17	16	16	17	17	17	17	18	18	18	17	28.2	31.5	58.8	-1	-1	-1
1/10/2019	3:12:38 PM	408	1390	16	17	16	16	17	17	17	17	18	19	17	18	28.2	31.5	58.8	-1	-1	-1
1/10/2019	3:12:38 PM	611	1391	16	17	16	17	17	17	17	17	18	18	18	17	28.2	31.5	58.8	-1	-1	-1
1/10/2019	3:12:38 PM	815	1392	17	17	17	17	17	17	17	17	18	19	17	18	28.2	31.5	58.8	-1	-1	-1
1/10/2019	3:12:39 PM	2	1393	16	17	17	17	17	17	17	18	18	19	18	18	28.2	31.5	58.8	-1	-1	-1
1/10/2019	3:12:39 PM	205	1394	16	17	16	17	17	17	17	17	18	19	18	17	28.2	31.5	58.8	-1	-1	-1
1/10/2019	3:12:39 PM	408	1395	16	16	17	16	17	17	17	17	18	19	18	18	28.2	31.5	58.8	-1	-1	-1
1/10/2019	3:12:39 PM	611	1396	16	17	16	17	17	17	17	18	18	19	17	17	28.2	31.5	58.8	-1	-1	-1
1/10/2019	3:12:39 PM	815	1397	16	17	17	16	17	17	17	17	18	18	18	18	28.2	31.5	58.8	-1	-1	-1
1/10/2019	3:12:40 PM	2	1398	17	17	17	16	17	17	17	17	18	19	18	18	28.2	31.5	58.8	-1	-1	-1
1/10/2019	3:12:40 PM	205	1399	16	17	16	17	17	17	17	17	18	19	18	17	28.2	31.5	58.8	-1	-1	-1
1/10/2019	3:12:40 PM	408	1400	17	17	17	16	17	17	17	17	18	19	17	18	28.2	31.5	58.8	-1	-1	-1
1/10/2019	3:12:40 PM	611	1401	16	17	16	17	17	17	17	17	18	19	18	17	28.2	31.5	58.8	-1	-1	-1
1/10/2019	3:12:40 PM	815	1402	16	17	17	17	17	17	17	17	18	19	18	18	28.2	31.5	58.8	-1	-1	-1
1/10/2019	3:12:41 PM	2	1403	17	17	17	16	17	17	17	17	18	19	18	18	28.2	31.5	58.8	-1	-1	-1
1/10/2019	3:12:41 PM	205	1404	16	17	16	16	17	17	17	17	18	19	18	17	28.2	31.5	58.8	-1	-1	-1
1/10/2019	3:12:41 PM	408	1405	17	16	17	16	17	17	17	17	18	19	18	18	28.2	31.5	58.8	-1	-1	-1
1/10/2019	3:12:41 PM	611	1406	16	17	16	17	17	17	17	17	18	19	18	17	28.2	31.5	58.8	-1	-1	-1
1/10/2019	3:12:41 PM	815	1407	17	17	17	16	17	17	17	17	18	19	17	18	28.2	31.5	58.8	-1	-1	-1
1/10/2019	3:12:42 PM	2	1408	16	17	16	17	17	17	17	17	18	19	18	17	28.2	31.5	58.8	-1	-1	-1
1/10/2019	3:12:42 PM	210	1409	16	17	17	16	17	17	17	17	18	18	18	17	28.2	31.5	58.8	-1	-1	-1
1/10/2019	3:12:42 PM	413	1410	16	17	17	16	17	17	17	17	18	19	18	18	28.2	31.4	72.0	-1	-1	-1
1/10/2019	3:12:42 PM	601	1411	17	17	17	16	17	17	17	18	18	19	17	18	28.2	31.4	72.0	-1	-1	-1
1/10/2019	3:12:42 PM	804	1412	16	17	16	17	17	17	17	18	18	19	18	18	28.2	31.4	72.0	-1	-1	-1
1/10/2019	3:12:43 PM	7	1413	16	17	16	16	17	17	17	17	18	18	18	17	28.2	31.4	72.0	-1	-1	-1
1/10/2019	3:12:43 PM	210	1414	17	17	17	16	17	17	17	17	18	19	17	17	28.2	31.4	72.0	-1	-1	-1
1/10/2019	3:12:43 PM	413	1415	17	17	16	16	17	17	17	17	18	19	18	18	28.2	31.4	72.0	-1	-1	-1
1/10/2019	3:12:43 PM	601	1416	16	17	16	17	17	17	17	18	18	19	18	18	28.2	31.4	72.0	-1	-1	-1
1/10/2019	3:12:43 PM	804	1417	16	17	16	17	17	17	17	17	18	19	18	17	28.2	31.4	72.0	-1	-1	-1
1/10/2019	3:12:44 PM	7	1418	17	17	17	16	17	17	17	17	18	18	18	18	28.2	31.4	72.0	-1	-1	-1
1/10/2019	3:12:44 PM	210	1419	16	17	16	17	17	17	17	17	18	19	17	18	28.2	31.4	72.0	-1	-1	-1
1/10/2019	3:12:44 PM	413	1420	17	17	16	16	17	17	17	17	18	19	18	17	28.2	31.4	72.0	-1	-1	-1
1/10/2019	3:12:44 PM	601	1421	17	17	17	16	17	17	17	17	18	19	18	17	28.2	31.4	72.0	-1	-1	-1
1/10/2019	3:12:44 PM	804	1422	17	17	17	16	17	17	17	17	18	19	17	18	28.2	31.4	72.0	-1	-1	-1
1/10/2019	3:12:45 PM	13	1423	16	17	16	16	17	17	17	17	18	19	18	17	28.2	31.4	72.0	-1	-1	-1
1/10/2019	3:12:45 PM	201	1424	17	17	17	16	17	17	17	17	18	19	18	18	28.2	31.4	72.0	-1	-1	-1
1/10/2019	3:12:45 PM	404	1425	16	17	17	17	17	17	17	18	18	19	18	18	28.2	31.4	72.0	-1	-1	-1
1/10/2019	3:12:45 PM	607	1426	16	17	16	16	17	17	17	17	18	19	18	17	28.2	31.4	72.0	-1	-1	-1
1/10/2019	3:12:45 PM	810	1427	16	17	17	16	17	17	17	17	18	18	18	18	28.2	31.4	72.0	-1	-1	-1
1/10/2019	3:12:46 PM	13	1428	16	17	16	17	17	17	17	17	18	19	17	18	28.2	31.4	72.0	-1	-1	-1
1/10/2019	3:12:46 PM	201	1429	16	17	16	17	17	17	17	18	18	19	18	18	28.2	31.4	72.0	-1	-1	-1
1/10/2019	3:12:46 PM	404	1430	17	17	16	16	17	17	17	17	18	19	18	17	28.2	31.4	72.0	-1	-1	-1
1/10/2019	3:12:46 PM	607	1431	16	17	17	17	17	17	17	17	18	19	18	18	28.2	31.4	72.0	-1	-1	-1
1/10/2019	3:12:46 PM	810	1432	16	17	16	16	17	17	17	17	18	19	18	17	28.2	31.4	72.0	-1	-1	-1
1/10/2019	3:12:47 PM	13	1433	17	17	17	16	17	17	17	17	18	19	18	17	28.2	31.4	72.0	-1	-1	-1
1/10/2019	3:12:47 PM	201	1434	17	17	17	16	17	17	17	17	18	19	17	18	28.2	31.4	72.0	-1	-1	-1
1/10/2019	3:12:47 PM	404	1435	16	17	16	17	17	17	17	17	18	19	18	17	28.2	31.4	72.0	-1	-1	-1
1/10/2019	3:12:47 PM	607	1436	17	17	17	16	17	17	17	17	18	19	18	18	28.2	31.4	72.0	-1	-1	-1
1/10/2019	3:12:47 PM	810	1437	16	17	16	17	17	17	17	18	18	19	18	17	28.2	31.4	72.0	-1	-1	-1
1/10/2019	3:12:48 PM	13	1438	16	17	16	17	17	17	17	17	18	18	18	17	28.2	31.4	72.0	-1	-1	-1
1/10/2019	3:12:48 PM	201	1439	16	17	17	16	17	17	17	17	18	19	18	18	28.2	31.4	72.0	-1	-1	-1
1/10/2019	3:12:48 PM	404	1440	16	17	16	17	17	17	17	17	18	19	18	17	28.2	31.4	72.0	-1	-1	-1
1/10/2019	3:12:48 PM	607	1441	16	17	16	17	17	17	17	17	18	19	18	17	28.2	31.4	72.0	-1	-1	-1
1/10/2019	3:12:48 PM	810	1442	17	17	17	16	17	17	17	17	18	19	17	18	28.2	31.4	72.0	-1	-1	-1
1/10/2019	3:12:49 PM	13	1443	16	17	16	17	17	17	17	17	18	19	18	18	28.2	31.4	72.0	-1	-1	-1
1/10/2019	3:12:49 PM	201	1444	16	17	16	17	17	17	17	17	18	19	18	17	28.2	31.4	72.0	-1	-1	-1
1/10/2019	3:12:49 PM	404	1445	17	17	17	16	17	17	17	17	18	19	18	17	28.2	31.4	72.0	-1	-1	-1
1/10/2019	3:12:49 PM	607	1446	16	17	16	16	17	17	17	18	18	19	18	17	28.2	31.4	72.0	-1	-1	-1
1/10/2019	3:12:49 PM	810	1447	16	17	16	16	17	17	17	17	18	19	18	17	28.2	31.4	72.0	-1	-1	-1
1/10/2019	3:12:50 PM	13	1448	17	17	17	16	17	17	17	17	18	19	17	18	28.2	31.4	72.0	-1	-1	-1
1/10/2019	3:12:50 PM	201	1449	16	17	17	16	17	17	17	17	18	19	18	18	28.2	31.4	72.0	-1	-1	-1
1/10/2019	3:12:50 PM	404	1450	16	17	16	17	17	17	17	17	18	19	18	17	28.2	31.4	72.0	-1	-1	-1
1/10/2019	3:12:50 PM	608	1451	17	17	17	16	17	17	17	17	18	19	18	18	28.2	31.4	72.0	-1	-1	-1
1/10/2019	3:12:50 PM	811	1452	16	17	16	17	17	17	17	17	18	19	18	17	28.3	31.4	79.5	-1	-1	-1
1/10/2019	3:12:51 PM	14	1453	16	17	16	17	17	17	17	17	18	18	18	17	28.3	31.4	79.5	-1	-1	-1
1/10/2019	3:12:51 PM	202	1454	17	17	17	16	17	17	17	17	18	19	18	18	28.3	31.4	79.5	-1	-1	-1
1/10/2019	3:12:51 PM	405	1455	16	17	16	17	17	17	17	17	18	18	18	18	28.3	31.4	79.5	-1	-1	-1
1/10/2019	3:12:51 PM	608	1456	17	17	17	16	17	17	17	17	18	19	17	18	28.3	31.4	79.5	-1	-1	-1
1/10/2019	3:12:51 PM	811	1457	16	17	16	16	17	17	17	17	18	19	17	17	28.3	31.4	79.5	-1	-1	-1
1/10/2019	3:12:52 PM	14	1458	16	17	16	16	17	17	17	17	18	19	18	17	28.3	31.4	79.5	-1	-1	-1
1/10/2019	3:12:52 PM	202	1459	16	17	17	16	17	17	17	17	18	19	18	17	28.3	31.4	79.5	-1	-1	-1
1/10/2019	3:12:52 PM	405	1460	17	17	16	17	17	17	17	17	18	19	18	18	28.3	31.4	79.5	-1	-1	-1
1/10/2019	3:12:52 PM	608	1461	16	17	16	17	17	17	17	17	18	19	18	17	28.3	31.4	79.5	-1	-1	-1
1/10/2019	3:12:52 PM	811	1462	17	17	17	16	17	17	17	17	18	19	17	18	28.3	31.4	79.5	-1	-1	-1
1/10/2019	3:12:53 PM	14	1463	16	17	16	17	17	17	17	17	18	19	18	17	28.3	31.4	79.5	-1	-1	-1
1/10/2019	3:12:53 PM	202	1464	17	17	17	16	17	17	17	17	18	19	18	18	28.3	31.4	79.5	-1	-1	-1
1/10/2019	3:12:53 PM	405	1465	16	17	16	17	17	17	17	17	18	19	18	18	28.3	31.4	79.5	-1	-1	-1
1/10/2019	3:12:53 PM	608	1466	16	17	17	17	17	17	17	17	18	18	18	17	28.3	31.4	79.5	-1	-1	-1
1/10/2019	3:12:53 PM	811	1467	16	17	16	16	17	17	17	17	18	19	17	18	28.3	31.4	79.5	-1	-1	-1
1/10/2019	3:12:54 PM	14	1468	16	17	16	16	17	17	17	17	18	19	18	17	28.3	31.4	79.5	-1	-1	-1
1/10/2019	3:12:54 PM	202	1469	16	17	17	16	17	17	17	17	18	19	18	18	28.3	31.4	79.5	-1	-1	-1
1/10/2019	3:12:54 PM	405	1470	16	17	16	17	17	17	17	17	18	19	18	17	28.3	31.4	79.5	-1	-1	-1
1/10/2019	3:12:54 PM	608	1471	17	17	17	16	17	17	17	17	18	19	18	18	28.3	31.4	79.5	-1	-1	-1
1/10/2019	3:12:54 PM	811	1472	16	17	16	17	17	17	17	17	18	19	18	17	28.3	31.4	79.5	-1	-1	-1
1/10/2019	3:12:55 PM	14	1473	16	17	16	16	17	17	17	17	18	18	18	17	28.3	31.4	79.5	-1	-1	-1
1/10/2019	3:12:55 PM	202	1474	16	17	17	16	17	17	17	17	18	19	18	17	28.3	31.4	79.5	-1	-1	-1
1/10/2019	3:12:55 PM	405	1475	16	17	17	17	17	17	17	18	18	19	18	18	28.3	31.4	79.5	-1	-1	-1
1/10/2019	3:12:55 PM	608	1476	16	17	16	17	17	17	17	17	18	18	18	17	28.3	31.4	79.5	-1	-1	-1
1/10/2019	3:12:55 PM	811	1477	17	17	17	16	17	17	17	17	18	19	17	17	28.3	31.4	79.5	-1	-1	-1
1/10/2019	3:12:56 PM	14	1478	16	17	16	16	17	17	17	17	18	19	17	17	28.3	31.4	79.5	-1	-1	-1
1/10/2019	3:12:56 PM	202	1479	16	17	16	16	17	17	17	17	18	19	17	17	28.3	31.4	79.5	-1	-1	-1
1/10/2019	3:12:56 PM	405	1480	17	17	17	16	17	17	17	17	18	19	18	18	28.3	31.4	79.5	-1	-1	-1
1/10/2019	3:12:56 PM	608	1481	16	17	17	17	17	17	17	18	18	19	18	18	28.3	31.4	79.5	-1	-1	-1
1/10/2019	3:12:56 PM	811	1482	16	17	16	17	17	17	17	17	18	18	18	17	28.3	31.4	79.5	-1	-1	-1
1/10/2019	3:12:57 PM	14	1483	17	17	17	16	17	17	17	17	18	19	18	18	28.3	31.4	79.5	-1	-1	-1
1/10/2019	3:12:57 PM	202	1484	16	16	16	17	17	17	17	18	18	19	18	18	28.3	31.4	79.5	-1	-1	-1
1/10/2019	3:12:57 PM	405	1485	16	17	17	17	17	17	17	17	18	18	18	17	28.3	31.4	79.5	-1	-1	-1
1/10/2019	3:12:57 PM	608	1486	17	17	17	16	17	17	17	17	18	19	17	18	28.3	31.4	79.5	-1	-1	-1
1/10/2019	3:12:57 PM	811	1487	16	17	16	16	17	17	17	17	18	19	18	17	28.3	31.4	79.5	-1	-1	-1
1/10/2019	3:12:58 PM	14	1488	17	17	16	16	17	17	17	17	18	19	18	18	28.3	31.4	79.5	-1	-1	-1
1/10/2019	3:12:58 PM	202	1489	16	17	16	17	17	17	17	18	18	19	17	18	28.3	31.4	79.5	-1	-1	-1
1/10/2019	3:12:58 PM	405	1490	16	17	16	17	17	17	17	17	18	19	18	17	28.3	31.4	79.5	-1	-1	-1
1/10/2019	3:12:58 PM	608	1491	17	17	17	16	17	17	17	17	18	19	18	18	28.3	31.4	79.5	-1	-1	-1
1/10/2019	3:12:58 PM	811	1492	16	17	16	17	17	17	17	17	18	19	18	18	28.3	31.4	79.5	-1	-1	-1
1/10/2019	3:12:59 PM	1	1493	16	17	16	16	17	17	17	17	18	19	18	17	28.3	31.4	79.5	-1	-1	-1
1/10/2019	3:12:59 PM	204	1494	17	17	17	16	17	17	17	17	18	19	18	18	28.3	31.4	64.5	-1	-1	-1
1/10/2019	3:12:59 PM	407	1495	16	17	16	17	17	17	17	17	18	19	18	17	28.3	31.4	64.5	-1	-1	-1
1/10/2019	3:12:59 PM	610	1496	17	17	17	16	17	17	17	17	18	19	18	18	28.3	31.4	64.5	-1	-1	-1
1/10/2019	3:12:59 PM	814	1497	16	17	16	17	17	17	17	17	18	19	18	18	28.3	31.4	64.5	-1	-1	-1
1/10/2019	3:13:00 PM	1	1498	16	17	16	17	17	17	17	17	18	19	18	17	28.3	31.4	64.5	-1	-1	-1
1/10/2019	3:13:00 PM	204	1499	16	17	17	16	17	17	17	18	18	19	18	18	28.3	31.4	64.5	-1	-1	-1
1/10/2019	3:13:00 PM	407	1500	16	17	16	17	17	17	17	17	18	19	18	17	28.3	31.4	64.5	-1	-1	-1
1/10/2019	3:13:00 PM	610	1501	16	17	17	17	17	17	17	17	18	19	18	18	28.3	31.4	64.5	-1	-1	-1
1/10/2019	3:13:00 PM	814	1502	16	17	16	17	17	17	17	17	18	19	17	17	28.3	31.4	64.5	-1	-1	-1
1/10/2019	3:13:01 PM	1	1503	16	17	17	17	17	17	17	17	18	19	18	17	28.3	31.4	64.5	-1	-1	-1
1/10/2019	3:13:01 PM	204	1504	17	17	16	17	17	17	17	18	18	19	18	18	28.3	31.4	64.5	-1	-1	-1
1/10/2019	3:13:01 PM	407	1505	16	17	16	17	17	17	17	18	18	19	18	18	28.3	31.4	64.5	-1	-1	-1
1/10/2019	3:13:01 PM	610	1506	16	17	17	17	17	17	17	17	18	18	18	17	28.3	31.4	64.5	-1	-1	-1
1/10/2019	3:13:01 PM	807	1507	17	17	17	16	17	17	17	17	18	19	17	18	28.3	31.4	64.5	-1	-1	-1
1/10/2019	3:13:02 PM	10	1508	16	17	16	17	17	17	17	17	18	19	18	17	28.3	31.4	64.5	-1	-1	-1
1/10/2019	3:13:02 PM	213	1509	16	17	17	16	17	17	17	17	18	19	18	17	28.3	31.4	64.5	-1	-1	-1
1/10/2019	3:13:02 PM	400	1510	16	17	16	16	17	17	17	17	18	19	17	18	28.3	31.4	64.5	-1	-1	-1
1/10/2019	3:13:02 PM	603	1511	16	17	16	17	17	17	17	17	18	18	18	17	28.3	31.4	64.5	-1	-1	-1
1/10/2019	3:13:02 PM	807	1512	17	17	17	16	17	17	17	17	18	19	18	18	28.3	31.4	64.5	-1	-1	-1
1/10/2019	3:13:03 PM	10	1513	17	17	16	17	17	17	17	18	18	19	18	17	28.3	31.4	64.5	-1	-1	-1
1/10/2019	3:13:03 PM	213	1514	16	17	17	16	17	17	17	17	18	18	18	18	28.3	31.4	64.5	-1	-1	-1
1/10/2019	3:13:03 PM	400	1515	17	16	17	16	17	17	17	17	18	19	17	18	28.3	31.4	64.5	-1	-1	-1
1/10/2019	3:13:03 PM	603	1516	16	17	16	17	17	17	17	17	18	19	18	17	28.3	31.4	64.5	-1	-1	-1
1/10/2019	3:13:03 PM	807	1517	16	17	17	16	17	17	17	17	18	19	18	18	28.3	31.4	64.5	-1	-1	-1
1/10/2019	3:13:04 PM	10	1518	16	17	16	17	17	17	17	17	18	19	18	17	28.3	31.4	64.5	-1	-1	-1
1/10/2019	3:13:04 PM	213	1519	17	17	17	16	17	17	17	17	18	19	18	18	28.3	31.4	64.5	-1	-1	-1
1/10/2019	3:13:04 PM	400	1520	16	17	16	16	17	17	17	17	18	19	18	17	28.3	31.4	64.5	-1	-1	-1
1/10/2019	3:13:04 PM	603	1521	16	17	17	16	17	17	17	17	18	18	18	17	28.3	31.4	64.5	-1	-1	-1
1/10/2019	3:13:04 PM	807	1522	16	17	16	17	17	17	17	17	18	19	17	18	28.3	31.4	64.5	-1	-1	-1
1/10/2019	3:13:05 PM	10	1523	16	17	17	17	17	17	17	17	18	19	18	17	28.3	31.4	64.5	-1	-1	-1
1/10/2019	3:13:05 PM	213	1524	16	17	17	16	17	17	17	18	18	19	18	18	28.3	31.4	64.5	-1	-1	-1
1/10/2019	3:13:05 PM	400	1525	16	17	16	17	17	17	17	17	18	19	18	17	28.3	31.4	64.5	-1	-1	-1
1/10/2019	3:13:05 PM	603	1526	16	17	17	16	17	17	17	17	18	18	18	18	28.3	31.4	64.5	-1	-1	-1
1/10/2019	3:13:05 PM	807	1527	16	17	16	17	17	17	17	17	18	19	18	18	28.3	31.4	64.5	-1	-1	-1
1/10/2019	3:13:06 PM	10	1528	17	17	17	16	17	17	17	17	18	19	18	18	28.3	31.4	64.5	-1	-1	-1
1/10/2019	3:13:06 PM	213	1529	16	17	16	17	17	17	17	17	18	18	18	17	28.3	31.4	64.5	-1	-1	-1
1/10/2019	3:13:06 PM	400	1530	16	17	16	17	17	17	17	17	18	18	18	17	28.3	31.4	64.5	-1	-1	-1
1/10/2019	3:13:06 PM	603	1531	16	17	17	16	17	17	17	17	18	19	17	18	28.3	31.4	64.5	-1	-1	-1
1/10/2019	3:13:06 PM	807	1532	16	17	16	16	17	17	17	17	18	18	18	17	28.3	31.4	64.5	-1	-1	-1
1/10/2019	3:13:07 PM	10	1533	17	17	17	17	17	17	17	18	18	19	17	18	28.3	31.4	64.5	-1	-1	-1
1/10/2019	3:13:07 PM	213	1534	16	17	16	16	17	17	17	17	18	18	18	17	28.3	31.4	64.5	-1	-1	-1
1/10/2019	3:13:07 PM	416	1535	16	17	16	17	17	17	17	17	18	19	18	18	28.3	31.4	64.5	-1	-1	-1
1/10/2019	3:13:07 PM	603	1536	16	17	16	17	17	17	17	17	18	18	18	17	28.3	31.3	44.7	-1	-1	-1
1/10/2019	3:13:07 PM	807	1537	16	17	17	16	17	17	17	17	18	19	18	17	28.3	31.3	44.7	-1	-1	-1
1/10/2019	3:13:08 PM	10	1538	17	17	17	16	17	17	17	18	18	19	18	18	28.3	31.3	44.7	-1	-1	-1
1/10/2019	3:13:08 PM	213	1539	16	17	16	17	17	17	17	18	18	19	18	17	28.3	31.3	44.7	-1	-1	-1
1/10/2019	3:13:08 PM	400	1540	16	17	16	16	17	17	17	17	18	19	18	17	28.3	31.3	44.7	-1	-1	-1
1/10/2019	3:13:08 PM	603	1541	16	17	17	16	17	17	17	17	18	18	18	18	28.3	31.3	44.7	-1	-1	-1
1/10/2019	3:13:08 PM	807	1542	16	17	16	16	17	17	17	17	18	19	18	18	28.3	31.3	44.7	-1	-1	-1
1/10/2019	3:13:09 PM	10	1543	16	17	16	17	17	17	17	17	18	19	18	17	28.3	31.3	44.7	-1	-1	-1
1/10/2019	3:13:09 PM	213	1544	16	17	17	16	17	17	17	17	18	18	18	18	28.3	31.3	44.7	-1	-1	-1
1/10/2019	3:13:09 PM	400	1545	17	17	17	16	17	17	17	17	18	19	18	17	28.3	31.3	44.7	-1	-1	-1
1/10/2019	3:13:09 PM	603	1546	16	17	16	16	17	17	17	17	18	19	18	18	28.3	31.3	44.7	-1	-1	-1
1/10/2019	3:13:09 PM	807	1547	16	17	17	17	17	17	17	17	18	18	18	17	28.3	31.3	44.7	-1	-1	-1
1/10/2019	3:13:10 PM	10	1548	17	17	17	16	17	17	17	17	18	19	18	18	28.3	31.3	44.7	-1	-1	-1
1/10/2019	3:13:10 PM	206	1549	16	17	16	16	17	17	17	17	18	19	17	18	28.3	31.3	44.7	-1	-1	-1
1/10/2019	3:13:10 PM	409	1550	16	17	17	17	17	17	17	17	18	19	18	17	28.3	31.3	44.7	-1	-1	-1
1/10/2019	3:13:10 PM	613	1551	17	17	17	16	17	17	17	18	18	19	18	18	28.3	31.3	44.7	-1	-1	-1
1/10/2019	3:13:10 PM	800	1552	16	17	16	17	17	17	17	18	18	19	18	18	28.3	31.3	44.7	-1	-1	-1
1/10/2019	3:13:11 PM	3	1553	16	17	16	17	17	17	17	17	18	19	18	17	28.3	31.3	44.7	-1	-1	-1
1/10/2019	3:13:11 PM	206	1554	16	17	16	16	17	17	17	17	18	18	18	17	28.3	31.3	44.7	-1	-1	-1
1/10/2019	3:13:11 PM	409	1555	17	17	16	16	17	17	17	17	18	19	18	18	28.3	31.3	44.7	-1	-1	-1
1/10/2019	3:13:11 PM	613	1556	16	17	16	17	17	17	17	17	18	19	18	17	28.3	31.3	44.7	-1	-1	-1
1/10/2019	3:13:11 PM	800	1557	16	17	16	16	17	17	17	17	18	18	18	17	28.3	31.3	44.7	-1	-1	-1
1/10/2019	3:13:12 PM	3	1558	17	17	16	16	17	17	17	17	18	19	18	18	28.3	31.3	44.7	-1	-1	-1
1/10/2019	3:13:12 PM	206	1559	16	17	16	17	17	17	17	17	18	18	18	17	28.3	31.3	44.7	-1	-1	-1
1/10/2019	3:13:12 PM	409	1560	17	17	17	16	17	17	17	17	18	19	18	18	28.3	31.3	44.7	-1	-1	-1
1/10/2019	3:13:12 PM	613	1561	17	17	17	17	17	17	17	18	18	19	18	18	28.3	31.3	44.7	-1	-1	-1
1/10/2019	3:13:12 PM	800	1562	16	17	16	17	17	17	17	17	18	19	18	18	28.3	31.3	44.7	-1	-1	-1
1/10/2019	3:13:13 PM	3	1563	16	17	16	16	17	17	17	17	18	19	18	17	28.3	31.3	44.7	-1	-1	-1
1/10/2019	3:13:13 PM	206	1564	16	17	16	17	17	17	17	17	18	19	17	18	28.3	31.3	44.7	-1	-1	-1
1/10/2019	3:13:13 PM	409	1565	16	17	17	17	17	17	17	17	18	18	18	17	28.3	31.3	44.7	-1	-1	-1
1/10/2019	3:13:13 PM	613	1566	17	17	17	16	17	17	17	17	18	19	18	18	28.3	31.3	44.7	-1	-1	-1
1/10/2019	3:13:13 PM	800	1567	17	17	16	16	17	17	17	17	18	19	18	18	28.3	31.3	44.7	-1	-1	-1
1/10/2019	3:13:14 PM	3	1568	16	17	17	16	17	17	17	17	18	19	18	17	28.3	31.3	44.7	-1	-1	-1
1/10/2019	3:13:14 PM	206	1569	16	16	17	16	17	17	17	17	18	19	17	18	28.3	31.3	44.7	-1	-1	-1
1/10/2019	3:13:14 PM	409	1570	17	17	16	16	17	17	17	17	18	19	18	17	28.3	31.3	44.7	-1	-1	-1
1/10/2019	3:13:14 PM	613	1571	16	17	16	17	17	17	17	17	18	19	18	17	28.3	31.3	44.7	-1	-1	-1
1/10/2019	3:13:14 PM	800	1572	16	17	17	17	17	17	17	17	18	18	18	18	28.3	31.3	44.7	-1	-1	-1
1/10/2019	3:13:15 PM	3	1573	16	17	17	17	17	17	17	18	18	19	18	18	28.3	31.3	44.7	-1	-1	-1
1/10/2019	3:13:15 PM	206	1574	16	17	16	17	17	17	17	17	18	18	18	17	28.3	31.3	44.7	-1	-1	-1
1/10/2019	3:13:15 PM	409	1575	16	17	16	16	17	17	17	17	18	19	18	17	28.3	31.3	44.7	-1	-1	-1
1/10/2019	3:13:15 PM	613	1576	16	17	16	17	17	17	17	18	18	19	18	18	28.3	31.3	44.7	-1	-1	-1
1/10/2019	3:13:15 PM	800	1577	16	17	16	17	16	17	17	18	18	19	18	18	28.3	31.3	44.7	-1	-1	-1
1/10/2019	3:13:16 PM	3	1578	16	17	17	16	17	17	17	17	18	19	18	18	28.3	31.3	97.9	-1	-1	-1
1/10/2019	3:13:16 PM	206	1579	16	17	17	17	17	17	17	18	18	19	17	18	28.3	31.3	97.9	-1	-1	-1
1/10/2019	3:13:16 PM	409	1580	16	17	17	17	17	17	17	17	18	18	18	17	28.3	31.3	97.9	-1	-1	-1
1/10/2019	3:13:16 PM	613	1581	17	17	17	16	17	17	17	17	18	19	18	18	28.3	31.3	97.9	-1	-1	-1
1/10/2019	3:13:16 PM	800	1582	17	17	17	16	17	17	17	17	18	19	18	18	28.3	31.3	97.9	-1	-1	-1
1/10/2019	3:13:17 PM	3	1583	16	17	16	16	17	17	17	17	18	19	18	17	28.3	31.3	97.9	-1	-1	-1
1/10/2019	3:13:17 PM	206	1584	16	17	16	16	17	17	17	17	18	19	17	18	28.3	31.3	97.9	-1	-1	-1
1/10/2019	3:13:17 PM	409	1585	16	17	16	17	17	17	17	17	18	19	18	17	28.3	31.3	97.9	-1	-1	-1
1/10/2019	3:13:17 PM	613	1586	17	17	17	16	17	17	17	17	18	19	18	18	28.3	31.3	97.9	-1	-1	-1
1/10/2019	3:13:17 PM	800	1587	17	16	17	16	17	17	17	17	18	19	17	18	28.3	31.3	97.9	-1	-1	-1
1/10/2019	3:13:18 PM	3	1588	16	17	16	16	17	17	17	17	18	18	18	17	28.3	31.3	97.9	-1	-1	-1
1/10/2019	3:13:18 PM	206	1589	17	17	17	16	17	17	17	17	18	19	17	18	28.3	31.3	97.9	-1	-1	-1
1/10/2019	3:13:18 PM	409	1590	16	17	16	17	17	17	17	17	18	19	18	17	28.3	31.3	97.9	-1	-1	-1
1/10/2019	3:13:18 PM	613	1591	16	17	17	16	17	17	17	17	18	19	18	18	28.3	31.3	97.9	-1	-1	-1
1/10/2019	3:13:18 PM	800	1592	17	17	16	16	17	17	17	17	18	19	18	18	28.3	31.3	97.9	-1	-1	-1
1/10/2019	3:13:19 PM	3	1593	16	17	16	16	17	17	17	17	18	19	18	17	28.3	31.3	97.9	-1	-1	-1
1/10/2019	3:13:19 PM	206	1594	17	17	17	16	17	17	17	17	18	19	17	18	28.3	31.3	97.9	-1	-1	-1
1/10/2019	3:13:19 PM	409	1595	16	17	16	17	17	17	17	17	18	19	18	17	28.3	31.3	97.9	-1	-1	-1
1/10/2019	3:13:19 PM	613	1596	17	17	17	16	17	17	17	17	18	19	18	18	28.3	31.3	97.9	-1	-1	-1
1/10/2019	3:13:19 PM	800	1597	17	17	17	16	17	17	17	17	18	19	17	18	28.3	31.3	97.9	-1	-1	-1
1/10/2019	3:13:20 PM	3	1598	16	17	17	17	17	17	17	17	18	19	18	17	28.3	31.3	97.9	-1	-1	-1
1/10/2019	3:13:20 PM	206	1599	16	17	16	16	17	17	17	17	18	19	17	18	28.3	31.3	97.9	-1	-1	-1
1/10/2019	3:13:20 PM	409	1600	16	17	16	17	17	17	17	17	18	18	18	17	28.3	31.3	97.9	-1	-1	-1
1/10/2019	3:13:20 PM	613	1601	17	17	17	16	17	17	17	17	18	19	18	17	28.3	31.3	97.9	-1	-1	-1
1/10/2019	3:13:20 PM	800	1602	17	17	17	17	17	17	17	17	18	19	18	18	28.3	31.3	97.9	-1	-1	-1
1/10/2019	3:13:21 PM	3	1603	16	17	16	17	17	17	17	17	18	19	18	18	28.3	31.3	97.9	-1	-1	-1
1/10/2019	3:13:21 PM	206	1604	16	17	17	16	17	17	17	17	18	18	18	18	28.3	31.3	97.9	-1	-1	-1
1/10/2019	3:13:21 PM	409	1605	16	17	16	17	17	17	17	18	18	19	18	18	28.3	31.3	97.9	-1	-1	-1
1/10/2019	3:13:21 PM	613	1606	16	17	17	17	17	17	17	17	18	18	18	17	28.3	31.3	97.9	-1	-1	-1
1/10/2019	3:13:21 PM	800	1607	16	17	17	17	17	17	17	17	18	18	18	18	28.3	31.3	97.9	-1	-1	-1
1/10/2019	3:13:22 PM	3	1608	17	17	17	17	17	17	17	18	18	19	18	17	28.3	31.3	97.9	-1	-1	-1
1/10/2019	3:13:22 PM	206	1609	16	17	16	17	17	17	17	17	18	18	18	17	28.3	31.3	97.9	-1	-1	-1
1/10/2019	3:13:22 PM	409	1610	16	17	17	16	17	17	17	17	18	19	18	18	28.3	31.3	97.9	-1	-1	-1
1/10/2019	3:13:22 PM	613	1611	16	17	16	16	17	17	17	17	18	19	18	17	28.3	31.3	97.9	-1	-1	-1
1/10/2019	3:13:22 PM	800	1612	16	17	16	17	17	17	17	17	18	18	18	17	28.3	31.3	97.9	-1	-1	-1
1/10/2019	3:13:23 PM	3	1613	17	17	17	16	17	17	17	17	18	19	18	18	28.3	31.3	97.9	-1	-1	-1
1/10/2019	3:13:23 PM	206	1614	16	17	16	17	17	17	17	17	18	19	18	17	28.3	31.3	97.9	-1	-1	-1
1/10/2019	3:13:23 PM	409	1615	16	17	17	16	17	17	17	17	18	19	18	18	28.3	31.3	97.9	-1	-1	-1
1/10/2019	3:13:23 PM	613	1616	16	17	16	17	17	17	17	17	18	19	18	17	28.3	31.3	97.9	-1	-1	-1
1/10/2019	3:13:23 PM	800	1617	16	17	16	17	17	17	17	17	18	19	18	17	28.3	31.3	97.9	-1	-1	-1
1/10/2019	3:13:24 PM	3	1618	17	17	17	16	17	17	17	17	18	19	18	18	28.3	31.3	97.9	-1	-1	-1
1/10/2019	3:13:24 PM	206	1619	16	17	16	17	16	17	17	17	18	18	18	17	28.3	31.3	97.9	-1	-1	-1
1/10/2019	3:13:24 PM	409	1620	16	17	17	16	17	17	17	17	18	18	18	18	28.3	31.2	97.9	-1	-1	-1
1/10/2019	3:13:24 PM	613	1621	16	17	16	16	17	17	17	17	18	19	18	18	28.3	31.2	97.9	-1	-1	-1
1/10/2019	3:13:24 PM	800	1622	16	17	16	17	17	17	17	17	18	18	18	18	28.3	31.2	97.9	-1	-1	-1
1/10/2019	3:13:25 PM	3	1623	16	17	17	17	17	17	17	17	18	19	18	18	28.3	31.2	97.9	-1	-1	-1
1/10/2019	3:13:25 PM	206	1624	16	17	16	17	17	17	17	17	18	19	18	17	28.3	31.2	97.9	-1	-1	-1
1/10/2019	3:13:25 PM	409	1625	16	17	16	17	17	17	17	17	18	18	18	17	28.3	31.2	97.9	-1	-1	-1
1/10/2019	3:13:25 PM	629	1626	16	17	16	17	17	17	17	17	18	19	17	17	28.3	31.2	97.9	-1	-1	-1
1/10/2019	3:13:25 PM	801	1627	16	17	16	17	17	17	17	17	18	19	18	17	28.3	31.2	97.9	-1	-1	-1
1/10/2019	3:13:26 PM	4	1628	17	17	17	16	17	17	17	17	18	19	18	18	28.3	31.2	97.9	-1	-1	-1
1/10/2019	3:13:26 PM	207	1629	16	17	16	17	17	17	17	17	18	18	18	17	28.3	31.2	97.9	-1	-1	-1
1/10/2019	3:13:26 PM	410	1630	16	17	17	16	17	17	17	17	18	18	18	17	28.3	31.2	97.9	-1	-1	-1
1/10/2019	3:13:26 PM	613	1631	16	17	16	16	17	17	17	17	18	19	17	18	28.3	31.2	97.9	-1	-1	-1
1/10/2019	3:13:26 PM	801	1632	16	17	16	16	17	17	17	17	18	18	18	17	28.3	31.2	97.9	-1	-1	-1
1/10/2019	3:13:27 PM	4	1633	17	17	17	16	17	17	17	17	18	19	18	18	28.3	31.2	97.9	-1	-1	-1
1/10/2019	3:13:27 PM	207	1634	16	17	16	17	17	17	17	17	18	18	18	18	28.3	31.2	97.9	-1	-1	-1
1/10/2019	3:13:27 PM	410	1635	16	17	16	17	17	17	17	17	18	18	18	17	28.3	31.2	97.9	-1	-1	-1
1/10/2019	3:13:27 PM	613	1636	17	16	16	16	17	17	17	17	18	19	18	18	28.3	31.2	97.9	-1	-1	-1
1/10/2019	3:13:27 PM	801	1637	16	17	16	17	17	17	17	17	18	19	17	17	28.3	31.2	97.9	-1	-1	-1
1/10/2019	3:13:28 PM	4	1638	16	17	17	17	17	17	17	17	18	18	18	18	28.3	31.2	97.9	-1	-1	-1
1/10/2019	3:13:28 PM	207	1639	16	17	16	16	17	17	17	17	18	19	17	17	28.3	31.2	97.9	-1	-1	-1
1/10/2019	3:13:28 PM	410	1640	16	17	17	16	17	17	17	17	18	18	18	17	28.3	31.2	97.9	-1	-1	-1
1/10/2019	3:13:28 PM	613	1641	16	16	17	16	17	17	17	17	18	19	17	18	28.3	31.2	97.9	-1	-1	-1
1/10/2019	3:13:28 PM	801	1642	16	17	16	17	17	17	17	17	18	19	18	17	28.3	31.2	97.9	-1	-1	-1
1/10/2019	3:13:29 PM	4	1643	17	17	17	16	17	17	17	17	18	19	18	17	28.3	31.2	97.9	-1	-1	-1
1/10/2019	3:13:29 PM	207	1644	16	17	16	17	17	17	17	17	18	19	18	17	28.3	31.2	97.9	-1	-1	-1
1/10/2019	3:13:29 PM	410	1645	16	17	16	16	17	17	17	17	18	18	18	17	28.3	31.2	97.9	-1	-1	-1
1/10/2019	3:13:29 PM	613	1646	16	17	16	17	17	17	17	17	18	19	18	17	28.3	31.2	97.9	-1	-1	-1
1/10/2019	3:13:29 PM	801	1647	16	17	16	16	17	17	17	17	18	18	18	17	28.3	31.2	97.9	-1	-1	-1
1/10/2019	3:13:30 PM	4	1648	17	17	16	17	17	17	17	18	18	19	18	18	28.3	31.2	97.9	-1	-1	-1
1/10/2019	3:13:30 PM	207	1649	16	17	16	16	17	17	17	17	18	18	18	17	28.3	31.2	97.9	-1	-1	-1
1/10/2019	3:13:30 PM	410	1650	16	17	16	16	17	17	17	17	18	19	18	18	28.3	31.2	97.9	-1	-1	-1
1/10/2019	3:13:30 PM	613	1651	16	17	16	16	17	17	17	17	18	19	18	17	28.3	31.2	97.9	-1	-1	-1
1/10/2019	3:13:30 PM	801	1652	17	17	17	16	17	17	17	17	18	19	18	18	28.3	31.2	97.9	-1	-1	-1
1/10/2019	3:13:31 PM	4	1653	16	17	16	17	17	17	17	18	18	19	18	18	28.3	31.2	97.9	-1	-1	-1
1/10/2019	3:13:31 PM	207	1654	16	17	17	16	17	17	17	17	18	18	18	18	28.3	31.2	97.9	-1	-1	-1
1/10/2019	3:13:31 PM	410	1655	16	17	16	17	17	17	17	18	18	19	18	17	28.3	31.2	97.9	-1	-1	-1
1/10/2019	3:13:31 PM	613	1656	16	17	17	16	17	17	17	17	18	18	18	17	28.3	31.2	97.9	-1	-1	-1
1/10/2019	3:13:31 PM	801	1657	17	17	17	16	17	17	17	17	18	19	17	18	28.3	31.2	97.9	-1	-1	-1
1/10/2019	3:13:32 PM	1	1658	16	17	17	17	17	17	17	17	18	18	18	17	28.3	31.2	97.9	-1	-1	-1
1/10/2019	3:13:32 PM	205	1659	16	17	16	17	17	17	17	17	18	19	17	18	28.3	31.2	97.9	-1	-1	-1
1/10/2019	3:13:32 PM	408	1660	16	17	17	17	17	17	17	17	18	18	18	17	28.3	31.2	97.9	-1	-1	-1
1/10/2019	3:13:32 PM	611	1661	16	17	16	16	16	17	17	17	17	19	18	18	28.3	31.2	97.9	-1	-1	-1
1/10/2019	3:13:32 PM	814	1662	16	16	16	16	17	17	17	17	18	18	18	17	28.3	31.2	52.0	-1	-1	-1
1/10/2019	3:13:33 PM	1	1663	16	17	16	16	17	17	17	18	18	19	18	18	28.3	31.2	52.0	-1	-1	-1
1/10/2019	3:13:33 PM	205	1664	16	17	17	16	17	17	17	17	18	18	18	18	28.3	31.2	52.0	-1	-1	-1
1/10/2019	3:13:33 PM	408	1665	17	17	17	16	17	17	17	17	18	19	17	18	28.3	31.2	52.0	-1	-1	-1
1/10/2019	3:13:33 PM	611	1666	16	17	16	17	17	17	17	17	18	19	18	18	28.3	31.2	52.0	-1	-1	-1
1/10/2019	3:13:33 PM	814	1667	16	17	16	16	17	17	17	17	18	18	18	17	28.3	31.2	52.0	-1	-1	-1
1/10/2019	3:13:34 PM	1	1668	17	17	17	16	17	17	17	17	18	19	18	18	28.3	31.2	52.0	-1	-1	-1
1/10/2019	3:13:34 PM	205	1669	17	17	17	17	17	17	17	17	18	19	18	17	28.3	31.2	52.0	-1	-1	-1
1/10/2019	3:13:34 PM	408	1670	17	17	17	16	17	17	18	17	18	19	18	17	28.3	31.2	52.0	-1	-1	-1
1/10/2019	3:13:34 PM	611	1671	16	17	16	17	17	17	17	17	18	19	18	17	28.3	31.2	52.0	-1	-1	-1
1/10/2019	3:13:34 PM	814	1672	16	17	16	16	17	17	17	17	18	18	18	17	28.3	31.2	52.0	-1	-1	-1
1/10/2019	3:13:35 PM	1	1673	16	17	16	16	17	17	17	17	18	19	18	17	28.3	31.2	52.0	-1	-1	-1
1/10/2019	3:13:35 PM	205	1674	16	17	16	16	17	17	17	17	18	19	18	18	28.3	31.2	52.0	-1	-1	-1
1/10/2019	3:13:35 PM	408	1675	16	17	16	17	17	17	17	17	18	19	18	17	28.3	31.2	52.0	-1	-1	-1
1/10/2019	3:13:35 PM	611	1676	17	17	17	16	17	17	17	17	18	19	17	18	28.3	31.2	52.0	-1	-1	-1
1/10/2019	3:13:35 PM	814	1677	16	17	16	17	17	17	17	17	18	19	18	18	28.3	31.2	52.0	-1	-1	-1
1/10/2019	3:13:36 PM	1	1678	16	17	16	17	17	17	17	17	18	19	18	17	28.3	31.2	52.0	-1	-1	-1
1/10/2019	3:13:36 PM	205	1679	16	17	17	17	17	17	17	17	18	19	18	18	28.3	31.2	52.0	-1	-1	-1
1/10/2019	3:13:36 PM	408	1680	16	17	16	17	17	17	17	17	18	19	18	17	28.3	31.2	52.0	-1	-1	-1
1/10/2019	3:13:36 PM	611	1681	16	17	17	17	17	17	17	17	18	19	18	17	28.3	31.2	52.0	-1	-1	-1
1/10/2019	3:13:36 PM	814	1682	16	17	16	16	17	17	17	17	18	19	17	18	28.3	31.2	52.0	-1	-1	-1
1/10/2019	3:13:37 PM	1	1683	16	17	16	17	17	17	17	18	18	19	18	18	28.3	31.2	52.0	-1	-1	-1
1/10/2019	3:13:37 PM	205	1684	16	17	17	17	17	17	17	17	18	18	18	18	28.3	31.2	52.0	-1	-1	-1
1/10/2019	3:13:37 PM	408	1685	17	17	17	17	17	17	17	18	18	19	18	18	28.3	31.2	52.0	-1	-1	-1
1/10/2019	3:13:37 PM	611	1686	16	17	16	16	17	17	17	17	18	19	18	17	28.3	31.2	52.0	-1	-1	-1
1/10/2019	3:13:37 PM	814	1687	16	16	16	16	17	17	17	17	18	19	17	18	28.3	31.2	52.0	-1	-1	-1
1/10/2019	3:13:38 PM	1	1688	16	17	16	17	16	17	17	17	18	19	18	18	28.3	31.2	52.0	-1	-1	-1
1/10/2019	3:13:38 PM	205	1689	16	17	17	16	17	17	17	17	18	18	18	18	28.3	31.2	52.0	-1	-1	-1
1/10/2019	3:13:38 PM	410	1690	17	17	17	17	17	17	17	17	18	19	18	18	28.3	31.2	52.0	-1	-1	-1
1/10/2019	3:13:38 PM	613	1691	16	17	16	16	17	17	17	17	18	18	18	17	28.3	31.2	52.0	-1	-1	-1
1/10/2019	3:13:38 PM	801	1692	16	17	17	16	17	17	17	17	18	19	18	18	28.3	31.2	52.0	-1	-1	-1
1/10/2019	3:13:39 PM	4	1693	16	17	16	17	17	17	17	17	18	19	18	17	28.3	31.2	52.0	-1	-1	-1
1/10/2019	3:13:39 PM	207	1694	17	17	17	16	17	17	17	17	18	19	18	18	28.3	31.2	52.0	-1	-1	-1
1/10/2019	3:13:39 PM	410	1695	16	17	17	17	17	17	17	17	18	19	18	18	28.3	31.2	52.0	-1	-1	-1
1/10/2019	3:13:39 PM	613	1696	17	16	17	16	17	17	17	17	18	19	18	18	28.3	31.2	52.0	-1	-1	-1
1/10/2019	3:13:39 PM	801	1697	16	16	17	16	17	17	17	17	18	19	17	18	28.3	31.2	52.0	-1	-1	-1
1/10/2019	3:13:40 PM	4	1698	16	17	17	17	17	17	17	17	18	18	18	17	28.3	31.2	52.0	-1	-1	-1
1/10/2019	3:13:40 PM	207	1699	17	17	17	16	17	17	17	17	18	19	18	18	28.3	31.2	52.0	-1	-1	-1
1/10/2019	3:13:40 PM	410	1700	16	17	16	17	17	17	17	18	18	19	18	18	28.3	31.2	52.0	-1	-1	-1
1/10/2019	3:13:40 PM	613	1701	16	17	16	16	17	17	17	17	18	18	18	17	28.3	31.2	52.0	-1	-1	-1
1/10/2019	3:13:40 PM	801	1702	17	16	17	16	17	17	17	17	18	19	18	18	28.3	31.2	52.0	-1	-1	-1
1/10/2019	3:13:41 PM	4	1703	16	17	16	17	17	17	17	17	18	18	18	17	28.3	31.2	52.0	-1	-1	-1
1/10/2019	3:13:41 PM	207	1704	17	17	17	16	17	17	17	17	18	19	18	18	28.4	31.2	80.9	-1	-1	-1
1/10/2019	3:13:41 PM	410	1705	17	17	16	17	17	17	17	18	18	19	18	17	28.4	31.2	80.9	-1	-1	-1
1/10/2019	3:13:41 PM	605	1706	16	17	17	17	17	17	17	17	18	18	18	18	28.4	31.2	80.9	-1	-1	-1
1/10/2019	3:13:41 PM	808	1707	17	17	16	17	17	17	17	17	18	19	18	18	28.4	31.2	80.9	-1	-1	-1
1/10/2019	3:13:42 PM	11	1708	16	17	17	17	17	17	17	17	18	18	18	17	28.4	31.2	80.9	-1	-1	-1
1/10/2019	3:13:42 PM	215	1709	16	17	16	16	17	17	17	17	18	19	17	18	28.4	31.2	80.9	-1	-1	-1
1/10/2019	3:13:42 PM	402	1710	16	17	16	16	16	17	17	17	18	19	18	17	28.4	31.2	80.9	-1	-1	-1
1/10/2019	3:13:42 PM	605	1711	16	17	16	16	17	17	17	17	18	19	18	18	28.4	31.2	80.9	-1	-1	-1
1/10/2019	3:13:42 PM	808	1712	16	17	16	17	17	17	17	18	18	19	18	17	28.4	31.2	80.9	-1	-1	-1
1/10/2019	3:13:43 PM	11	1713	16	17	17	16	17	17	18	17	18	18	18	18	28.4	31.2	80.9	-1	-1	-1
1/10/2019	3:13:43 PM	215	1714	16	17	16	17	16	17	17	18	18	19	17	18	28.4	31.2	80.9	-1	-1	-1
1/10/2019	3:13:43 PM	402	1715	16	17	16	17	17	17	17	17	18	18	18	17	28.4	31.2	80.9	-1	-1	-1
1/10/2019	3:13:43 PM	605	1716	16	16	17	17	17	17	17	18	18	19	17	18	28.4	31.2	80.9	-1	-1	-1
1/10/2019	3:13:43 PM	808	1717	16	17	16	17	17	17	17	18	18	19	18	17	28.4	31.2	80.9	-1	-1	-1
1/10/2019	3:13:44 PM	11	1718	17	17	17	16	17	17	17	18	18	19	18	18	28.4	31.2	80.9	-1	-1	-1
1/10/2019	3:13:44 PM	215	1719	16	17	16	17	17	17	17	17	18	18	18	17	28.4	31.2	80.9	-1	-1	-1
1/10/2019	3:13:44 PM	402	1720	16	17	16	16	17	17	17	17	18	18	18	17	28.4	31.2	80.9	-1	-1	-1
1/10/2019	3:13:44 PM	605	1721	16	17	16	16	17	17	17	18	18	19	17	17	28.4	31.2	80.9	-1	-1	-1
1/10/2019	3:13:44 PM	808	1722	16	17	17	16	17	17	17	17	18	18	18	18	28.4	31.2	80.9	-1	-1	-1
1/10/2019	3:13:45 PM	11	1723	16	17	16	17	17	17	17	18	18	19	18	18	28.4	31.2	80.9	-1	-1	-1
1/10/2019	3:13:45 PM	215	1724	16	17	17	16	17	17	17	17	18	18	18	17	28.4	31.2	80.9	-1	-1	-1
1/10/2019	3:13:45 PM	402	1725	16	17	16	16	17	17	17	17	18	19	17	18	28.4	31.2	80.9	-1	-1	-1
1/10/2019	3:13:45 PM	605	1726	16	17	16	16	17	17	17	17	18	18	18	17	28.4	31.2	80.9	-1	-1	-1
1/10/2019	3:13:45 PM	808	1727	16	17	17	17	17	17	17	18	18	19	18	18	28.4	31.2	80.9	-1	-1	-1
1/10/2019	3:13:46 PM	11	1728	16	17	17	16	17	17	17	17	18	18	18	18	28.4	31.2	80.9	-1	-1	-1
1/10/2019	3:13:46 PM	215	1729	16	17	17	16	17	17	17	18	18	19	18	18	28.4	31.2	80.9	-1	-1	-1
1/10/2019	3:13:46 PM	402	1730	16	17	16	17	17	17	17	18	18	19	18	18	28.4	31.2	80.9	-1	-1	-1
1/10/2019	3:13:46 PM	605	1731	16	17	16	16	17	17	17	17	18	18	18	17	28.4	31.2	80.9	-1	-1	-1
1/10/2019	3:13:46 PM	808	1732	17	17	17	17	17	17	17	18	18	19	18	18	28.4	31.2	80.9	-1	-1	-1
1/10/2019	3:13:47 PM	11	1733	16	17	16	17	17	17	17	18	18	18	18	18	28.4	31.2	80.9	-1	-1	-1
1/10/2019	3:13:47 PM	215	1734	16	17	17	17	17	17	17	17	18	18	18	18	28.4	31.2	80.9	-1	-1	-1
1/10/2019	3:13:47 PM	402	1735	16	17	17	16	17	17	17	17	18	19	17	18	28.4	31.2	80.9	-1	-1	-1
1/10/2019	3:13:47 PM	605	1736	16	17	16	17	17	17	17	17	18	18	18	17	28.4	31.2	80.9	-1	-1	-1
1/10/2019	3:13:47 PM	808	1737	16	17	17	16	17	17	17	17	18	18	18	18	28.4	31.2	80.9	-1	-1	-1
1/10/2019	3:13:48 PM	11	1738	16	17	16	17	16	17	17	18	18	19	18	18	28.4	31.2	80.9	-1	-1	-1
1/10/2019	3:13:48 PM	215	1739	16	17	17	16	17	17	17	17	18	19	18	17	28.4	31.2	80.9	-1	-1	-1
1/10/2019	3:13:48 PM	402	1740	17	17	17	16	17	17	17	17	18	19	17	18	28.4	31.2	80.9	-1	-1	-1
1/10/2019	3:13:48 PM	605	1741	16	17	16	17	17	17	17	17	18	18	18	17	28.4	31.2	80.9	-1	-1	-1
1/10/2019	3:13:48 PM	808	1742	17	17	17	16	17	17	18	18	18	19	17	18	28.4	31.2	80.9	-1	-1	-1
1/10/2019	3:13:49 PM	11	1743	16	17	17	17	17	17	18	18	19	19	18	17	28.4	31.2	80.9	-1	-1	-1
1/10/2019	3:13:49 PM	215	1744	17	17	17	17	17	17	17	18	18	19	17	18	28.4	31.2	80.9	-1	-1	-1
1/10/2019	3:13:49 PM	402	1745	16	17	16	17	17	17	17	18	18	19	18	18	28.4	31.2	80.9	-1	-1	-1
1/10/2019	3:13:49 PM	605	1746	16	17	16	16	17	17	17	17	18	18	18	17	28.4	31.1	42.2	-1	-1	-1
1/10/2019	3:13:49 PM	808	1747	16	17	17	16	17	17	17	17	18	19	18	18	28.4	31.1	42.2	-1	-1	-1
1/10/2019	3:13:50 PM	11	1748	16	17	17	17	17	17	17	17	18	19	18	17	28.4	31.1	42.2	-1	-1	-1
1/10/2019	3:13:50 PM	215	1749	17	17	17	16	17	17	17	18	18	19	17	18	28.4	31.1	42.2	-1	-1	-1
1/10/2019	3:13:50 PM	402	1750	16	17	16	17	17	17	17	18	18	19	18	17	28.4	31.1	42.2	-1	-1	-1
1/10/2019	3:13:50 PM	605	1751	16	17	17	16	17	17	17	17	18	19	17	18	28.4	31.1	42.2	-1	-1	-1
1/10/2019	3:13:50 PM	808	1752	16	17	16	17	17	17	17	18	18	19	18	18	28.4	31.1	42.2	-1	-1	-1
1/10/2019	3:13:51 PM	11	1753	16	17	17	16	17	17	17	17	18	19	18	17	28.4	31.1	42.2	-1	-1	-1
1/10/2019	3:13:51 PM	215	1754	16	17	16	17	17	17	17	18	18	19	18	17	28.4	31.1	42.2	-1	-1	-1
1/10/2019	3:13:51 PM	402	1755	16	17	16	16	17	17	17	17	18	19	18	17	28.4	31.1	42.2	-1	-1	-1
1/10/2019	3:13:51 PM	605	1756	17	17	16	16	17	17	17	18	18	19	17	18	28.4	31.1	42.2	-1	-1	-1
1/10/2019	3:13:51 PM	808	1757	16	17	16	16	17	17	17	17	18	18	18	17	28.4	31.1	42.2	-1	-1	-1
1/10/2019	3:13:52 PM	11	1758	17	17	16	17	17	17	17	18	18	19	18	17	28.4	31.1	42.2	-1	-1	-1
1/10/2019	3:13:52 PM	215	1759	17	17	17	16	17	17	17	17	18	19	18	17	28.4	31.1	42.2	-1	-1	-1
1/10/2019	3:13:52 PM	402	1760	16	17	17	17	17	17	17	18	17	19	18	18	28.4	31.1	42.2	-1	-1	-1
1/10/2019	3:13:52 PM	605	1761	16	17	16	17	17	17	17	18	18	19	18	18	28.4	31.1	42.2	-1	-1	-1
1/10/2019	3:13:52 PM	808	1762	16	17	17	16	17	17	17	17	18	19	18	17	28.4	31.1	42.2	-1	-1	-1
1/10/2019	3:13:53 PM	11	1763	16	17	16	17	17	17	17	18	18	19	18	18	28.4	31.1	42.2	-1	-1	-1
1/10/2019	3:13:53 PM	215	1764	17	17	17	16	17	17	17	17	18	19	18	17	28.4	31.1	42.2	-1	-1	-1
1/10/2019	3:13:53 PM	402	1765	16	17	17	17	17	17	17	18	18	19	18	17	28.4	31.1	42.2	-1	-1	-1
1/10/2019	3:13:53 PM	605	1766	16	17	17	16	17	17	18	17	19	19	18	17	28.4	31.1	42.2	-1	-1	-1
1/10/2019	3:13:53 PM	808	1767	16	17	16	17	17	17	17	18	18	19	18	18	28.4	31.1	42.2	-1	-1	-1
1/10/2019	3:13:54 PM	11	1768	16	17	17	16	17	17	17	17	18	18	18	18	28.4	31.1	42.2	-1	-1	-1
1/10/2019	3:13:54 PM	215	1769	17	17	16	17	17	17	17	18	18	19	18	18	28.4	31.1	42.2	-1	-1	-1
1/10/2019	3:13:54 PM	402	1770	16	17	16	17	17	17	17	18	18	19	18	18	28.4	31.1	42.2	-1	-1	-1
1/10/2019	3:13:54 PM	605	1771	17	16	17	16	17	17	17	18	18	19	17	18	28.4	31.1	42.2	-1	-1	-1
1/10/2019	3:13:54 PM	808	1772	16	17	16	17	17	17	17	18	18	19	18	17	28.4	31.1	42.2	-1	-1	-1
1/10/2019	3:13:55 PM	11	1773	17	17	17	16	17	17	17	18	18	19	18	18	28.4	31.1	42.2	-1	-1	-1
1/10/2019	3:13:55 PM	215	1774	16	17	16	17	17	17	17	17	18	19	18	17	28.4	31.1	42.2	-1	-1	-1
1/10/2019	3:13:55 PM	402	1775	17	17	17	16	17	17	17	18	18	19	18	18	28.4	31.1	42.2	-1	-1	-1
1/10/2019	3:13:55 PM	605	1776	16	17	16	17	17	17	17	17	18	18	18	17	28.4	31.1	42.2	-1	-1	-1
1/10/2019	3:13:55 PM	808	1777	16	17	17	16	17	17	17	17	18	19	18	18	28.4	31.1	42.2	-1	-1	-1
1/10/2019	3:13:56 PM	11	1778	16	17	16	17	17	17	17	18	18	19	18	18	28.4	31.1	42.2	-1	-1	-1
1/10/2019	3:13:56 PM	215	1779	17	17	17	16	17	17	17	17	18	19	18	18	28.4	31.1	42.2	-1	-1	-1
1/10/2019	3:13:56 PM	402	1780	17	17	17	16	17	17	17	18	18	19	18	18	28.4	31.1	42.2	-1	-1	-1
1/10/2019	3:13:56 PM	605	1781	16	17	17	16	17	17	17	17	18	18	18	17	28.4	31.1	42.2	-1	-1	-1
1/10/2019	3:13:56 PM	808	1782	16	17	16	17	17	17	17	18	18	19	18	17	28.4	31.1	42.2	-1	-1	-1
1/10/2019	3:13:57 PM	11	1783	16	17	17	16	17	17	17	17	18	19	18	18	28.4	31.1	42.2	-1	-1	-1
1/10/2019	3:13:57 PM	215	1784	16	17	16	17	17	17	17	18	18	19	18	17	28.4	31.1	42.2	-1	-1	-1
1/10/2019	3:13:57 PM	402	1785	16	17	16	17	17	17	17	17	18	18	18	17	28.4	31.1	42.2	-1	-1	-1
1/10/2019	3:13:57 PM	605	1786	16	17	16	16	17	17	17	17	17	18	17	17	28.4	31.1	42.2	-1	-1	-1
1/10/2019	3:13:57 PM	808	1787	16	17	17	16	17	17	17	17	18	19	18	17	28.4	31.1	42.2	-1	-1	-1
1/10/2019	3:13:58 PM	11	1788	16	17	16	17	17	17	17	17	18	19	18	18	28.4	31.0	41.8	-1	-1	-1
1/10/2019	3:13:58 PM	215	1789	17	17	17	17	17	17	17	18	18	19	17	18	28.4	31.0	41.8	-1	-1	-1
1/10/2019	3:13:58 PM	402	1790	16	17	16	17	17	17	17	18	18	19	19	17	28.4	31.0	41.8	-1	-1	-1
1/10/2019	3:13:58 PM	605	1791	16	17	17	16	17	17	17	18	18	19	18	18	28.4	31.0	41.8	-1	-1	-1
1/10/2019	3:13:58 PM	808	1792	16	17	16	17	17	17	17	17	18	18	18	18	28.4	31.0	41.8	-1	-1	-1
1/10/2019	3:13:59 PM	11	1793	16	17	16	16	17	17	17	17	18	18	18	17	28.4	31.0	41.8	-1	-1	-1
1/10/2019	3:13:59 PM	215	1794	16	16	17	16	17	17	17	18	18	19	18	18	28.4	31.0	41.8	-1	-1	-1
1/10/2019	3:13:59 PM	402	1795	17	17	17	16	17	17	17	18	18	19	17	18	28.4	31.0	41.8	-1	-1	-1
1/10/2019	3:13:59 PM	605	1796	16	17	16	17	17	17	17	17	18	19	18	18	28.4	31.0	41.8	-1	-1	-1
1/10/2019	3:13:59 PM	808	1797	16	17	17	17	17	17	17	17	18	18	18	17	28.4	31.0	41.8	-1	-1	-1
1/10/2019	3:14:00 PM	11	1798	17	17	17	16	17	17	17	17	18	19	18	17	28.4	31.0	41.8	-1	-1	-1
1/10/2019	3:14:00 PM	215	1799	17	17	16	16	17	17	17	18	18	19	18	17	28.4	31.0	41.8	-1	-1	-1
1/10/2019	3:14:00 PM	402	1800	16	17	16	17	17	17	17	18	18	19	18	17	28.4	31.0	41.8	-1	-1	-1
1/10/2019	3:14:00 PM	605	1801	16	17	16	16	17	17	17	17	18	18	18	17	28.4	31.0	41.8	-1	-1	-1
1/10/2019	3:14:00 PM	808	1802	17	17	16	16	17	17	17	17	18	19	17	18	28.4	31.0	41.8	-1	-1	-1
1/10/2019	3:14:01 PM	11	1803	16	17	16	17	17	17	17	17	18	19	18	17	28.4	31.0	41.8	-1	-1	-1
1/10/2019	3:14:01 PM	215	1804	16	17	16	16	17	17	17	17	18	19	18	18	28.4	31.0	41.8	-1	-1	-1
1/10/2019	3:14:01 PM	402	1805	17	17	17	16	17	17	17	18	18	19	18	18	28.4	31.0	41.8	-1	-1	-1
1/10/2019	3:14:01 PM	605	1806	17	17	16	17	17	17	17	18	18	19	18	18	28.4	31.0	41.8	-1	-1	-1
1/10/2019	3:14:01 PM	808	1807	16	17	17	17	17	17	17	17	18	18	18	17	28.4	31.0	41.8	-1	-1	-1
1/10/2019	3:14:02 PM	11	1808	16	16	17	16	17	17	17	18	18	18	18	18	28.4	31.0	41.8	-1	-1	-1
1/10/2019	3:14:02 PM	215	1809	17	17	16	16	17	17	17	18	18	19	17	17	28.4	31.0	41.8	-1	-1	-1
1/10/2019	3:14:02 PM	402	1810	16	17	16	17	17	17	17	18	18	19	18	18	28.4	31.0	41.8	-1	-1	-1
1/10/2019	3:14:02 PM	605	1811	16	17	16	16	17	17	17	17	18	18	18	17	28.4	31.0	41.8	-1	-1	-1
1/10/2019	3:14:02 PM	808	1812	16	16	17	16	17	17	17	18	18	19	17	18	28.4	31.0	41.8	-1	-1	-1
1/10/2019	3:14:03 PM	11	1813	16	17	16	16	16	17	17	17	18	19	18	17	28.4	31.0	41.8	-1	-1	-1
1/10/2019	3:14:03 PM	215	1814	16	16	16	16	17	17	17	17	18	18	18	17	28.4	31.0	41.8	-1	-1	-1
1/10/2019	3:14:03 PM	402	1815	17	16	17	16	17	17	17	18	18	19	18	18	28.4	31.0	41.8	-1	-1	-1
1/10/2019	3:14:03 PM	605	1816	16	17	16	17	17	17	17	18	18	18	18	18	28.4	31.0	41.8	-1	-1	-1
1/10/2019	3:14:03 PM	808	1817	16	16	17	17	17	17	17	17	18	18	18	18	28.4	31.0	41.8	-1	-1	-1
1/10/2019	3:14:04 PM	11	1818	16	16	17	16	17	17	17	18	18	19	18	18	28.4	31.0	41.8	-1	-1	-1
1/10/2019	3:14:04 PM	215	1819	16	17	16	16	17	17	17	17	18	18	18	17	28.4	31.0	41.8	-1	-1	-1
1/10/2019	3:14:04 PM	402	1820	17	17	17	17	17	17	17	17	18	19	18	18	28.4	31.0	41.8	-1	-1	-1
1/10/2019	3:14:04 PM	605	1821	17	17	16	17	17	17	17	18	18	19	18	18	28.4	31.0	41.8	-1	-1	-1
1/10/2019	3:14:04 PM	808	1822	16	17	17	17	17	17	17	17	18	18	18	17	28.4	31.0	41.8	-1	-1	-1
1/10/2019	3:14:05 PM	11	1823	17	17	16	16	17	17	17	17	18	19	17	18	28.4	31.0	41.8	-1	-1	-1
1/10/2019	3:14:05 PM	215	1824	16	17	16	17	17	17	17	17	18	19	18	17	28.4	31.0	41.8	-1	-1	-1
1/10/2019	3:14:05 PM	402	1825	16	17	16	17	17	17	17	17	18	19	18	17	28.4	31.0	41.8	-1	-1	-1
1/10/2019	3:14:05 PM	605	1826	17	17	16	16	17	17	17	17	18	19	18	17	28.4	31.0	41.8	-1	-1	-1
1/10/2019	3:14:05 PM	808	1827	17	17	17	16	17	17	17	17	18	19	17	18	28.4	31.0	41.8	-1	-1	-1
1/10/2019	3:14:06 PM	11	1828	16	17	16	17	17	17	17	17	18	18	18	17	28.4	31.0	41.8	-1	-1	-1
1/10/2019	3:14:06 PM	215	1829	16	17	16	16	17	17	17	17	18	18	18	17	28.4	31.0	41.8	-1	-1	-1
1/10/2019	3:14:06 PM	402	1830	17	17	17	16	17	17	17	18	18	19	18	18	28.4	30.9	81.2	-1	-1	-1
1/10/2019	3:14:06 PM	605	1831	16	17	16	17	17	17	17	17	18	18	18	18	28.4	30.9	81.2	-1	-1	-1
1/10/2019	3:14:06 PM	808	1832	16	17	17	17	17	17	17	17	18	18	18	18	28.4	30.9	81.2	-1	-1	-1
1/10/2019	3:14:07 PM	11	1833	16	16	17	17	17	17	17	17	18	19	18	18	28.4	30.9	81.2	-1	-1	-1
1/10/2019	3:14:07 PM	215	1834	16	17	16	17	17	17	17	17	18	18	18	17	28.4	30.9	81.2	-1	-1	-1
1/10/2019	3:14:07 PM	402	1835	16	17	17	17	17	17	17	17	18	18	18	18	28.4	30.9	81.2	-1	-1	-1
1/10/2019	3:14:07 PM	605	1836	16	17	16	16	17	17	17	17	18	19	17	17	28.4	30.9	81.2	-1	-1	-1
1/10/2019	3:14:07 PM	808	1837	16	17	16	17	17	17	17	18	18	19	18	17	28.4	30.9	81.2	-1	-1	-1
1/10/2019	3:14:08 PM	11	1838	17	17	17	16	17	17	17	17	18	19	17	17	28.4	30.9	81.2	-1	-1	-1
1/10/2019	3:14:08 PM	215	1839	16	17	16	17	17	17	17	17	18	18	18	17	28.4	30.9	81.2	-1	-1	-1
1/10/2019	3:14:08 PM	402	1840	16	17	17	17	17	17	17	17	18	18	18	17	28.4	30.9	81.2	-1	-1	-1
1/10/2019	3:14:08 PM	605	1841	16	16	17	16	17	17	17	17	18	18	18	18	28.4	30.9	81.2	-1	-1	-1
1/10/2019	3:14:08 PM	808	1842	16	17	16	17	17	17	17	18	18	19	18	18	28.4	30.9	81.2	-1	-1	-1
1/10/2019	3:14:09 PM	11	1843	16	17	16	17	17	17	17	17	18	18	18	17	28.4	30.9	81.2	-1	-1	-1
1/10/2019	3:14:09 PM	215	1844	16	16	16	16	17	17	17	18	18	19	17	18	28.4	30.9	81.2	-1	-1	-1
1/10/2019	3:14:09 PM	402	1845	16	17	16	16	17	17	17	18	18	19	18	18	28.4	30.9	81.2	-1	-1	-1
1/10/2019	3:14:09 PM	605	1846	16	17	16	16	17	17	17	17	18	18	18	17	28.4	30.9	81.2	-1	-1	-1
1/10/2019	3:14:09 PM	803	1847	17	17	17	17	17	17	17	18	18	19	18	18	28.4	30.9	81.2	-1	-1	-1
1/10/2019	3:14:10 PM	6	1848	16	17	16	17	17	17	17	17	18	19	18	17	28.4	30.9	81.2	-1	-1	-1
1/10/2019	3:14:10 PM	209	1849	16	17	17	16	17	17	17	17	18	18	18	17	28.4	30.9	81.2	-1	-1	-1
1/10/2019	3:14:10 PM	412	1850	16	17	16	17	17	17	17	17	18	18	18	17	28.4	30.9	81.2	-1	-1	-1
1/10/2019	3:14:10 PM	615	1851	16	16	16	16	17	16	17	17	18	18	18	17	28.4	30.9	81.2	-1	-1	-1
1/10/2019	3:14:10 PM	803	1852	16	16	16	16	17	17	17	17	18	19	18	18	28.4	30.9	81.2	-1	-1	-1
1/10/2019	3:14:11 PM	6	1853	16	17	16	17	17	17	17	17	18	18	18	17	28.4	30.9	81.2	-1	-1	-1
1/10/2019	3:14:11 PM	209	1854	17	17	17	16	17	17	17	17	18	19	17	18	28.4	30.9	81.2	-1	-1	-1
1/10/2019	3:14:11 PM	412	1855	16	17	17	17	17	17	17	17	18	19	18	17	28.4	30.9	81.2	-1	-1	-1
1/10/2019	3:14:11 PM	615	1856	17	16	17	16	17	17	17	17	18	19	17	18	28.4	30.9	81.2	-1	-1	-1
1/10/2019	3:14:11 PM	803	1857	17	17	17	16	17	17	17	17	18	19	18	18	28.4	30.9	81.2	-1	-1	-1
1/10/2019	3:14:12 PM	6	1858	16	17	16	17	17	17	17	17	18	19	18	18	28.4	30.9	81.2	-1	-1	-1
1/10/2019	3:14:12 PM	209	1859	17	17	17	17	17	17	17	17	18	19	18	18	28.4	30.9	81.2	-1	-1	-1
1/10/2019	3:14:12 PM	412	1860	16	17	17	17	17	17	17	18	18	19	18	18	28.4	30.9	81.2	-1	-1	-1
1/10/2019	3:14:12 PM	615	1861	16	17	16	17	17	17	17	17	18	18	18	17	28.4	30.9	81.2	-1	-1	-1
1/10/2019	3:14:12 PM	803	1862	16	17	17	16	17	17	17	17	18	19	18	17	28.4	30.9	81.2	-1	-1	-1
1/10/2019	3:14:13 PM	6	1863	16	17	16	17	17	17	17	18	18	19	18	18	28.4	30.9	81.2	-1	-1	-1
1/10/2019	3:14:13 PM	209	1864	16	17	16	17	17	17	17	18	18	19	18	18	28.4	30.9	81.2	-1	-1	-1
1/10/2019	3:14:13 PM	411	1865	17	17	48	16	17	17	17	17	18	19	18	17	28.4	30.9	81.2	-1	-1	-1
1/10/2019	3:14:13 PM	614	1866	16	17	58	16	17	17	17	17	18	19	17	17	28.4	30.9	81.2	-1	-1	-1
1/10/2019	3:14:13 PM	802	1867	16	17	60	17	17	17	17	17	18	19	18	17	28.4	30.9	81.2	-1	-1	-1
1/10/2019	3:14:14 PM	5	1868	17	17	65	16	17	17	17	17	18	19	18	18	28.4	30.9	81.2	-1	-1	-1
1/10/2019	3:14:14 PM	208	1869	16	17	55	17	17	17	17	17	18	19	18	18	28.4	30.9	81.2	-1	-1	-1
1/10/2019	3:14:14 PM	411	1870	16	17	49	17	17	17	17	17	18	19	18	18	28.4	30.9	81.2	-1	-1	-1
1/10/2019	3:14:14 PM	614	1871	16	17	22	17	17	17	17	17	18	19	18	17	28.4	30.9	81.2	-1	-1	-1
1/10/2019	3:14:14 PM	802	1872	16	17	17	17	17	17	17	17	18	18	18	17	28.4	30.8	75.9	-1	-1	-1
1/10/2019	3:14:15 PM	5	1873	16	17	17	16	17	17	17	17	18	19	18	18	28.4	30.8	75.9	-1	-1	-1
1/10/2019	3:14:15 PM	208	1874	16	17	16	17	17	17	17	18	18	19	18	18	28.4	30.8	75.9	-1	-1	-1
1/10/2019	3:14:15 PM	411	1875	16	17	16	16	17	17	17	17	18	18	18	17	28.4	30.8	75.9	-1	-1	-1
1/10/2019	3:14:15 PM	614	1876	16	16	16	16	17	17	17	17	17	19	17	18	28.4	30.8	75.9	-1	-1	-1
1/10/2019	3:14:15 PM	802	1877	16	17	16	17	17	17	17	18	18	19	18	17	28.4	30.8	75.9	-1	-1	-1
1/10/2019	3:14:16 PM	5	1878	16	17	17	16	17	17	17	17	18	19	18	18	28.4	30.8	75.9	-1	-1	-1
1/10/2019	3:14:16 PM	208	1879	16	17	16	17	17	17	17	18	18	19	18	17	28.4	30.8	75.9	-1	-1	-1
1/10/2019	3:14:16 PM	411	1880	16	17	17	16	17	17	18	17	18	19	18	18	28.4	30.8	75.9	-1	-1	-1
1/10/2019	3:14:16 PM	614	1881	16	17	16	17	17	18	17	18	18	19	18	17	28.4	30.8	75.9	-1	-1	-1
1/10/2019	3:14:16 PM	802	1882	16	17	16	17	17	17	17	18	18	18	18	17	28.4	30.8	75.9	-1	-1	-1
1/10/2019	3:14:17 PM	5	1883	17	17	17	17	17	17	17	18	18	19	18	18	28.4	30.8	75.9	-1	-1	-1
1/10/2019	3:14:17 PM	208	1884	16	17	16	17	17	17	17	18	18	19	18	18	28.4	30.8	75.9	-1	-1	-1
1/10/2019	3:14:17 PM	411	1885	17	17	17	17	17	17	17	17	18	19	18	18	28.4	30.8	75.9	-1	-1	-1
1/10/2019	3:14:17 PM	614	1886	16	17	16	17	17	17	17	17	18	19	18	17	28.4	30.8	75.9	-1	-1	-1
1/10/2019	3:14:17 PM	802	1887	16	17	16	17	17	17	17	17	18	18	18	17	28.4	30.8	75.9	-1	-1	-1
1/10/2019	3:14:18 PM	5	1888	16	17	17	17	17	17	17	17	18	19	18	18	28.4	30.8	75.9	-1	-1	-1
1/10/2019	3:14:18 PM	208	1889	16	17	16	17	17	17	17	18	18	18	18	18	28.4	30.8	75.9	-1	-1	-1
1/10/2019	3:14:18 PM	411	1890	16	17	17	17	17	17	17	17	18	19	18	18	28.4	30.8	75.9	-1	-1	-1
1/10/2019	3:14:18 PM	614	1891	16	17	16	17	17	17	17	18	18	19	17	18	28.4	30.8	75.9	-1	-1	-1
1/10/2019	3:14:18 PM	802	1892	16	17	16	17	17	17	17	17	18	19	18	17	28.4	30.8	75.9	-1	-1	-1
1/10/2019	3:14:19 PM	5	1893	17	17	17	16	17	17	17	17	18	19	18	18	28.4	30.8	75.9	-1	-1	-1
1/10/2019	3:14:19 PM	208	1894	16	17	17	17	17	17	17	18	18	19	18	18	28.4	30.8	75.9	-1	-1	-1
1/10/2019	3:14:19 PM	411	1895	16	17	17	17	17	17	17	17	18	19	18	17	28.4	30.8	75.9	-1	-1	-1
1/10/2019	3:14:19 PM	614	1896	16	17	17	17	17	17	17	17	18	19	17	18	28.4	30.8	75.9	-1	-1	-1
1/10/2019	3:14:19 PM	802	1897	32	17	16	17	17	17	17	18	18	19	18	18	28.4	30.8	75.9	-1	-1	-1
1/10/2019	3:14:20 PM	5	1898	50	17	17	16	17	17	17	17	18	18	18	17	28.4	30.8	75.9	-1	-1	-1
1/10/2019	3:14:20 PM	208	1899	41	17	17	17	17	17	17	17	18	19	18	18	28.4	30.8	75.9	-1	-1	-1
1/10/2019	3:14:20 PM	411	1900	21	17	17	16	17	17	17	17	18	19	18	18	28.4	30.8	75.9	-1	-1	-1
1/10/2019	3:14:20 PM	614	1901	17	17	17	17	17	17	17	17	18	19	18	18	28.4	30.8	75.9	-1	-1	-1
1/10/2019	3:14:20 PM	802	1902	16	17	16	16	17	17	17	17	18	19	18	17	28.4	30.8	75.9	-1	-1	-1
1/10/2019	3:14:21 PM	5	1903	16	17	16	16	17	17	17	17	18	19	17	18	28.4	30.8	75.9	-1	-1	-1
1/10/2019	3:14:21 PM	208	1904	16	17	17	17	17	17	17	17	18	19	18	17	28.4	30.8	75.9	-1	-1	-1
1/10/2019	3:14:21 PM	411	1905	17	17	17	16	17	17	52	17	18	19	18	18	28.4	30.8	75.9	-1	-1	-1
1/10/2019	3:14:21 PM	614	1906	16	17	16	17	17	17	64	18	18	19	18	17	28.4	30.8	75.9	-1	-1	-1
1/10/2019	3:14:21 PM	802	1907	17	17	16	16	17	17	53	17	18	18	18	17	28.4	30.8	75.9	-1	-1	-1
1/10/2019	3:14:22 PM	5	1908	16	17	16	16	16	17	63	17	17	19	17	17	28.4	30.8	75.9	-1	-1	-1
1/10/2019	3:14:22 PM	208	1909	16	17	17	16	18	17	75	18	18	19	18	18	28.4	30.8	75.9	-1	-1	-1
1/10/2019	3:14:22 PM	411	1910	17	17	17	17	17	17	68	18	18	19	18	18	28.4	30.8	75.9	-1	-1	-1
1/10/2019	3:14:22 PM	614	1911	16	17	17	16	17	17	68	18	18	19	18	18	28.4	30.8	75.9	-1	-1	-1
1/10/2019	3:14:22 PM	802	1912	17	17	17	16	17	17	78	18	18	19	17	18	28.4	30.8	75.9	-1	-1	-1
1/10/2019	3:14:23 PM	5	1913	16	17	16	17	17	17	78	18	18	19	18	17	28.4	30.8	75.9	-1	-1	-1
1/10/2019	3:14:23 PM	208	1914	17	17	17	16	17	17	81	18	18	19	18	18	28.4	30.8	57.4	-1	-1	-1
1/10/2019	3:14:23 PM	411	1915	16	17	16	17	17	17	77	18	18	19	18	17	28.4	30.8	57.4	-1	-1	-1
1/10/2019	3:14:23 PM	614	1916	17	17	17	16	17	17	58	17	18	19	18	18	28.4	30.8	57.4	-1	-1	-1
1/10/2019	3:14:23 PM	802	1917	16	17	16	17	17	17	25	17	18	19	18	17	28.4	30.8	57.4	-1	-1	-1
1/10/2019	3:14:24 PM	5	1918	17	17	17	16	17	17	18	17	18	19	17	17	28.4	30.8	57.4	-1	-1	-1
1/10/2019	3:14:24 PM	208	1919	16	17	16	17	17	17	18	17	18	19	18	17	28.4	30.8	57.4	-1	-1	-1
1/10/2019	3:14:24 PM	411	1920	17	17	17	16	17	17	17	17	18	19	18	18	28.4	30.8	57.4	-1	-1	-1
1/10/2019	3:14:24 PM	614	1921	16	17	17	17	17	17	17	18	18	19	18	18	28.4	30.8	57.4	-1	-1	-1
1/10/2019	3:14:24 PM	802	1922	16	17	16	17	17	17	17	18	18	19	18	18	28.4	30.8	57.4	-1	-1	-1
1/10/2019	3:14:25 PM	5	1923	16	17	16	17	17	17	17	17	18	18	18	17	28.4	30.8	57.4	-1	-1	-1
1/10/2019	3:14:25 PM	208	1924	17	17	17	16	17	17	17	18	18	19	17	17	28.4	30.8	57.4	-1	-1	-1
1/10/2019	3:14:25 PM	411	1925	16	17	16	17	17	17	17	18	18	19	18	18	28.4	30.8	57.4	-1	-1	-1
1/10/2019	3:14:25 PM	614	1926	16	17	17	17	17	17	17	17	18	18	18	18	28.4	30.8	57.4	-1	-1	-1
1/10/2019	3:14:25 PM	802	1927	17	17	17	16	17	17	17	18	18	19	18	18	28.4	30.8	57.4	-1	-1	-1
1/10/2019	3:14:26 PM	5	1928	16	17	16	17	16	17	17	18	33	19	18	18	28.4	30.8	57.4	-1	-1	-1
1/10/2019	3:14:26 PM	208	1929	16	17	16	17	17	17	17	17	23	18	18	17	28.4	30.8	57.4	-1	-1	-1
1/10/2019	3:14:26 PM	411	1930	17	17	17	17	17	17	17	18	19	19	18	18	28.4	30.8	57.4	-1	-1	-1
1/10/2019	3:14:26 PM	614	1931	16	17	16	17	17	17	17	17	18	19	18	17	28.4	30.8	57.4	-1	-1	-1
1/10/2019	3:14:26 PM	802	1932	16	17	16	16	17	17	17	17	19	18	17	17	28.4	30.8	57.4	-1	-1	-1
1/10/2019	3:14:27 PM	5	1933	16	17	16	16	17	17	17	18	35	19	17	17	28.4	30.8	57.4	-1	-1	-1
1/10/2019	3:14:27 PM	208	1934	16	17	16	16	17	17	17	17	67	19	18	17	28.4	30.8	57.4	-1	-1	-1
1/10/2019	3:14:27 PM	411	1935	17	17	16	17	17	17	17	18	37	19	18	18	28.4	30.8	57.4	-1	-1	-1
1/10/2019	3:14:27 PM	614	1936	16	17	16	17	17	17	17	17	43	18	18	17	28.4	30.8	57.4	-1	-1	-1
1/10/2019	3:14:27 PM	802	1937	16	17	16	16	17	17	18	17	24	19	18	17	28.4	30.8	57.4	-1	-1	-1
1/10/2019	3:14:28 PM	5	1938	16	17	17	16	17	17	17	18	23	19	17	18	28.4	30.8	57.4	-1	-1	-1
1/10/2019	3:14:28 PM	208	1939	17	17	16	16	17	17	17	18	27	19	18	18	28.4	30.8	57.4	-1	-1	-1
1/10/2019	3:14:28 PM	411	1940	17	17	17	16	17	17	17	18	21	19	18	18	28.4	30.8	57.4	-1	-1	-1
1/10/2019	3:14:28 PM	614	1941	16	17	16	17	17	17	17	18	19	18	18	18	28.4	30.8	57.4	-1	-1	-1
1/10/2019	3:14:28 PM	802	1942	16	17	16	17	17	17	17	17	20	18	18	17	28.4	30.8	57.4	-1	-1	-1
1/10/2019	3:14:29 PM	5	1943	16	17	16	16	17	17	17	18	19	19	17	18	28.4	30.8	57.4	-1	-1	-1
1/10/2019	3:14:29 PM	208	1944	16	17	16	17	17	17	17	18	18	18	18	17	28.4	30.8	57.4	-1	-1	-1
1/10/2019	3:14:29 PM	411	1945	17	17	17	16	17	17	17	18	39	19	18	18	28.4	30.8	57.4	-1	-1	-1
1/10/2019	3:14:29 PM	614	1946	16	17	16	17	17	17	17	18	51	19	18	17	28.4	30.8	57.4	-1	-1	-1
1/10/2019	3:14:29 PM	802	1947	16	17	17	16	17	17	17	17	55	19	18	17	28.4	30.8	57.4	-1	-1	-1
1/10/2019	3:14:30 PM	5	1948	16	16	16	16	17	17	17	18	50	19	17	18	28.4	30.8	57.4	-1	-1	-1
1/10/2019	3:14:30 PM	208	1949	16	17	16	16	17	17	17	17	45	19	18	17	28.4	30.8	57.4	-1	-1	-1
1/10/2019	3:14:30 PM	411	1950	17	17	17	17	17	17	17	18	38	19	17	18	28.4	30.8	57.4	-1	-1	-1
1/10/2019	3:14:30 PM	614	1951	16	17	16	16	17	17	17	17	22	19	18	17	28.4	30.8	57.4	-1	-1	-1
1/10/2019	3:14:30 PM	802	1952	17	17	17	16	17	17	17	17	19	19	18	17	28.4	30.8	57.4	-1	-1	-1
1/10/2019	3:14:31 PM	5	1953	16	17	16	17	17	17	17	18	18	19	18	17	28.4	30.8	57.4	-1	-1	-1
1/10/2019	3:14:31 PM	208	1954	16	17	16	17	17	17	17	18	18	19	18	17	28.4	30.8	57.4	-1	-1	-1
1/10/2019	3:14:31 PM	411	1955	17	17	16	17	17	17	17	18	18	19	18	18	28.4	30.8	57.4	-1	-1	-1
1/10/2019	3:14:31 PM	614	1956	16	17	16	17	17	17	17	18	18	19	18	17	28.4	30.7	55.7	-1	-1	-1
1/10/2019	3:14:31 PM	802	1957	16	17	17	16	17	17	17	17	18	19	17	17	28.4	30.7	55.7	-1	-1	-1
1/10/2019	3:14:32 PM	5	1958	16	17	16	16	17	17	17	18	17	19	17	17	28.4	30.7	55.7	-1	-1	-1
1/10/2019	3:14:32 PM	208	1959	16	17	17	16	17	17	17	17	18	19	18	17	28.4	30.7	55.7	-1	-1	-1
1/10/2019	3:14:32 PM	411	1960	16	17	16	16	47	17	17	18	18	19	18	18	28.4	30.7	55.7	-1	-1	-1
1/10/2019	3:14:32 PM	614	1961	17	17	17	17	62	17	17	17	18	19	18	17	28.4	30.7	55.7	-1	-1	-1
1/10/2019	3:14:32 PM	802	1962	17	17	16	17	60	17	17	18	18	19	17	18	28.4	30.7	55.7	-1	-1	-1
1/10/2019	3:14:33 PM	5	1963	16	17	16	16	59	17	17	17	18	19	18	18	28.4	30.7	55.7	-1	-1	-1
1/10/2019	3:14:33 PM	208	1964	17	16	16	16	90	17	17	18	18	19	18	18	28.4	30.7	55.7	-1	-1	-1
1/10/2019	3:14:33 PM	411	1965	16	17	17	16	77	17	17	17	19	19	18	17	28.4	30.7	55.7	-1	-1	-1
1/10/2019	3:14:33 PM	614	1966	17	17	17	16	64	17	17	18	18	19	17	18	28.4	30.7	55.7	-1	-1	-1
1/10/2019	3:14:33 PM	802	1967	16	17	16	16	55	17	17	17	18	19	18	17	28.4	30.7	55.7	-1	-1	-1
1/10/2019	3:14:34 PM	5	1968	17	17	16	16	52	17	17	17	18	19	17	18	28.4	30.7	55.7	-1	-1	-1
1/10/2019	3:14:34 PM	208	1969	16	17	16	17	55	17	17	17	18	19	18	17	28.4	30.7	55.7	-1	-1	-1
1/10/2019	3:14:34 PM	411	1970	17	17	17	16	38	17	17	18	18	19	17	18	28.4	30.7	55.7	-1	-1	-1
1/10/2019	3:14:34 PM	614	1971	16	17	17	16	23	17	17	17	19	19	18	17	28.4	30.7	55.7	-1	-1	-1
1/10/2019	3:14:34 PM	802	1972	17	17	17	16	20	17	17	18	18	19	17	18	28.4	30.7	55.7	-1	-1	-1
1/10/2019	3:14:35 PM	5	1973	16	17	16	17	17	17	17	17	18	19	19	18	28.4	30.7	55.7	-1	-1	-1
1/10/2019	3:14:35 PM	208	1974	17	16	17	16	17	17	17	18	18	19	18	18	28.4	30.7	55.7	-1	-1	-1
1/10/2019	3:14:35 PM	411	1975	16	17	17	17	17	17	17	18	18	19	18	17	28.4	30.7	55.7	-1	-1	-1
1/10/2019	3:14:35 PM	614	1976	17	16	17	16	17	17	17	18	18	19	18	18	28.4	30.7	55.7	-1	-1	-1
1/10/2019	3:14:35 PM	802	1977	16	17	16	16	17	17	17	18	18	19	18	18	28.4	30.7	55.7	-1	-1	-1
1/10/2019	3:14:36 PM	5	1978	16	17	16	16	17	17	17	17	18	19	18	17	28.4	30.7	55.7	-1	-1	-1
1/10/2019	3:14:36 PM	208	1979	16	17	16	17	17	17	17	18	18	19	18	17	28.4	30.7	55.7	-1	-1	-1
1/10/2019	3:14:36 PM	411	1980	17	17	17	16	17	17	17	18	18	19	18	18	28.4	30.7	55.7	-1	-1	-1
1/10/2019	3:14:36 PM	614	1981	16	17	16	17	17	17	17	18	18	19	18	17	28.4	30.7	55.7	-1	-1	-1
1/10/2019	3:14:36 PM	802	1982	17	17	17	16	17	17	17	18	18	19	18	18	28.4	30.7	55.7	-1	-1	-1
1/10/2019	3:14:37 PM	5	1983	16	17	16	17	17	17	17	18	18	19	18	17	28.4	30.7	55.7	-1	-1	-1
1/10/2019	3:14:37 PM	208	1984	16	17	16	17	17	17	17	17	18	19	18	17	28.4	30.7	55.7	-1	-1	-1
1/10/2019	3:14:37 PM	411	1985	17	17	17	17	17	17	17	18	18	19	18	18	28.4	30.7	55.7	-1	-1	-1
1/10/2019	3:14:37 PM	614	1986	16	17	16	17	17	17	17	18	18	19	18	17	28.4	30.7	55.7	-1	-1	-1
1/10/2019	3:14:37 PM	802	1987	16	17	16	16	17	17	17	18	18	19	18	18	28.4	30.7	55.7	-1	-1	-1
1/10/2019	3:14:38 PM	5	1988	16	17	16	17	17	17	17	18	18	19	17	18	28.4	30.7	55.7	-1	-1	-1
1/10/2019	3:14:38 PM	208	1989	16	17	16	16	17	17	17	17	18	19	18	17	28.4	30.7	55.7	-1	-1	-1
1/10/2019	3:14:38 PM	411	1990	17	17	17	17	17	17	17	18	18	19	18	18	28.4	30.7	55.7	-1	-1	-1
1/10/2019	3:14:38 PM	614	1991	16	17	16	17	17	17	17	17	18	19	18	17	28.4	30.7	55.7	-1	-1	-1
1/10/2019	3:14:38 PM	802	1992	16	17	17	17	17	17	17	18	18	19	18	17	28.4	30.7	55.7	-1	-1	-1
1/10/2019	3:14:39 PM	5	1993	16	17	16	17	17	17	17	18	18	19	18	17	28.4	30.7	55.7	-1	-1	-1
1/10/2019	3:14:39 PM	208	1994	16	17	16	16	17	17	17	18	18	19	18	17	28.4	30.7	55.7	-1	-1	-1
1/10/2019	3:14:39 PM	411	1995	16	17	16	17	17	37	17	18	18	19	18	18	28.4	30.7	55.7	-1	-1	-1
1/10/2019	3:14:39 PM	614	1996	16	17	17	17	17	53	17	18	18	19	18	17	28.4	30.7	55.7	-1	-1	-1
1/10/2019	3:14:39 PM	802	1997	17	17	17	16	17	55	17	18	18	19	18	18	28.4	30.7	55.7	-1	-1	-1
1/10/2019	3:14:40 PM	5	1998	16	17	16	17	17	55	17	18	18	19	18	17	28.5	30.7	48.1	-1	-1	-1
1/10/2019	3:14:40 PM	208	1999	17	16	17	16	17	48	17	18	18	19	18	18	28.5	30.7	48.1	-1	-1	-1
1/10/2019	3:14:40 PM	411	2000	16	17	16	17	17	43	17	18	18	19	18	17	28.5	30.7	48.1	-1	-1	-1
[truncated: 35,438 more rows]
