# Supplementary material for: Rapid metabolic shifts occur during the transition between hunger and satiety in Drosophila melanogaster
Source: Nat Commun. 2019 Sep 6;10:4052. doi: 10.1038/s41467-019-11933-z (PMC6731244; doi:10.1038/s41467-019-11933-z)
Supplement: Supplementary file 7 — Supplementary Data 4 [file 41467_2019_11933_MOESM7_ESM.zip › Fig1DFM_21.csv]

Date	Time	MSec	Sample	W1	W2	W3	W4	W5	W6	W7	W8	W9	W10	W11	W12	Temp	Humid	LUX	Dark	OptoCol1	OptoCol2
2/20/2019	3:19:02 PM	414	2	22	21	19	19	18	18	19	19	19	19	18	19	28.9	30.9	47.9	-1	-1	-1
2/20/2019	3:19:02 PM	602	3	22	21	19	19	18	19	19	19	19	19	18	19	28.9	30.9	47.9	-1	-1	-1
2/20/2019	3:19:02 PM	803	4	21	21	19	19	18	18	20	19	19	19	19	18	28.9	30.9	47.9	-1	-1	-1
2/20/2019	3:19:03 PM	6	5	22	21	20	19	18	18	20	19	19	19	18	19	28.9	30.9	47.9	-1	-1	-1
2/20/2019	3:19:03 PM	209	6	21	22	19	19	18	19	19	19	19	19	19	19	28.9	30.9	47.9	-1	-1	-1
2/20/2019	3:19:03 PM	413	7	22	21	19	19	18	19	20	19	19	19	19	19	28.9	30.9	47.9	-1	-1	-1
2/20/2019	3:19:03 PM	616	8	21	22	19	19	18	18	19	19	19	19	18	18	28.9	30.9	47.9	-1	-1	-1
2/20/2019	3:19:03 PM	803	9	21	21	19	19	18	18	19	19	19	19	19	18	28.9	30.9	47.9	-1	-1	-1
2/20/2019	3:19:04 PM	6	10	22	22	19	19	18	18	19	19	19	19	18	19	28.9	30.9	47.9	-1	-1	-1
2/20/2019	3:19:04 PM	209	11	22	22	19	20	18	18	20	19	20	19	19	18	28.9	30.9	47.9	-1	-1	-1
2/20/2019	3:19:04 PM	413	12	22	22	19	19	18	18	19	19	19	19	18	18	28.9	30.9	47.9	-1	-1	-1
2/20/2019	3:19:04 PM	616	13	22	22	19	19	18	18	19	19	19	19	19	18	28.9	30.9	47.9	-1	-1	-1
2/20/2019	3:19:04 PM	803	14	22	21	19	19	18	18	20	19	19	19	19	19	28.9	30.9	47.9	-1	-1	-1
2/20/2019	3:19:05 PM	6	15	22	22	19	19	18	18	19	19	19	19	19	18	28.9	30.9	47.9	-1	-1	-1
2/20/2019	3:19:05 PM	209	16	22	21	20	19	18	18	20	19	20	19	19	19	28.8	30.9	56.0	-1	-1	-1
2/20/2019	3:19:05 PM	413	17	22	21	19	19	18	19	19	19	19	19	19	19	28.8	30.9	56.0	-1	-1	-1
2/20/2019	3:19:05 PM	616	18	22	21	19	19	18	18	19	19	19	19	19	18	28.8	30.9	56.0	-1	-1	-1
2/20/2019	3:19:05 PM	803	19	22	21	19	19	18	19	20	19	19	19	18	19	28.8	30.9	56.0	-1	-1	-1
2/20/2019	3:19:06 PM	6	20	21	22	19	19	18	18	19	19	19	19	18	18	28.8	30.9	56.0	-1	-1	-1
2/20/2019	3:19:06 PM	209	21	22	21	20	19	18	19	20	19	19	19	19	19	28.8	30.9	56.0	-1	-1	-1
2/20/2019	3:19:06 PM	413	22	22	22	19	19	18	19	19	19	19	19	19	19	28.8	30.9	56.0	-1	-1	-1
2/20/2019	3:19:06 PM	600	23	22	21	19	19	18	18	20	19	19	19	19	19	28.8	30.9	56.0	-1	-1	-1
2/20/2019	3:19:06 PM	803	24	22	22	19	19	18	19	20	19	19	19	18	19	28.8	30.9	56.0	-1	-1	-1
2/20/2019	3:19:07 PM	6	25	22	21	19	19	18	18	19	19	19	19	18	19	28.8	30.9	56.0	-1	-1	-1
2/20/2019	3:19:07 PM	209	26	22	22	19	19	18	19	20	19	19	19	19	19	28.8	30.9	56.0	-1	-1	-1
2/20/2019	3:19:07 PM	413	27	22	21	20	19	18	18	19	19	19	19	18	18	28.8	30.9	56.0	-1	-1	-1
2/20/2019	3:19:07 PM	616	28	21	21	19	20	18	19	20	20	19	19	19	19	28.8	30.9	56.0	-1	-1	-1
2/20/2019	3:19:07 PM	803	29	21	22	19	20	18	18	20	19	19	19	19	18	28.8	30.9	56.0	-1	-1	-1
2/20/2019	3:19:08 PM	6	30	21	21	19	19	18	18	20	19	19	19	19	18	28.8	30.9	56.0	-1	-1	-1
2/20/2019	3:19:08 PM	209	31	22	22	19	19	18	19	19	19	19	19	18	19	28.8	30.9	56.0	-1	-1	-1
2/20/2019	3:19:08 PM	413	32	22	21	19	19	18	18	20	19	19	19	19	19	28.8	30.9	56.0	-1	-1	-1
2/20/2019	3:19:08 PM	616	33	22	21	19	19	18	18	19	19	19	19	18	19	28.8	30.9	56.0	-1	-1	-1
2/20/2019	3:19:08 PM	803	34	21	22	19	19	18	18	19	19	19	19	19	18	28.8	30.9	56.0	-1	-1	-1
2/20/2019	3:19:09 PM	6	35	22	21	19	19	18	18	19	19	19	19	18	19	28.8	30.9	56.0	-1	-1	-1
2/20/2019	3:19:09 PM	209	36	22	21	20	19	18	18	20	19	19	19	19	19	28.8	30.9	56.0	-1	-1	-1
2/20/2019	3:19:09 PM	413	37	22	21	19	19	18	18	19	19	19	19	18	19	28.8	30.9	56.0	-1	-1	-1
2/20/2019	3:19:09 PM	616	38	22	22	19	19	18	19	19	19	19	19	19	19	28.8	30.9	56.0	-1	-1	-1
2/20/2019	3:19:09 PM	803	39	22	21	19	19	18	19	20	19	19	19	19	18	28.8	30.9	56.0	-1	-1	-1
2/20/2019	3:19:10 PM	6	40	22	22	19	19	18	19	19	19	19	19	18	18	28.8	30.9	56.0	-1	-1	-1
2/20/2019	3:19:10 PM	209	41	22	21	20	19	18	18	20	19	19	19	19	19	28.8	30.9	56.0	-1	-1	-1
2/20/2019	3:19:10 PM	413	42	21	22	19	19	18	19	19	19	19	19	19	18	28.8	30.9	56.0	-1	-1	-1
2/20/2019	3:19:10 PM	616	43	22	21	19	19	18	18	19	19	19	19	18	19	28.8	30.9	56.0	-1	-1	-1
2/20/2019	3:19:10 PM	803	44	21	21	19	20	18	19	19	20	19	19	19	19	28.8	30.9	56.0	-1	-1	-1
2/20/2019	3:19:11 PM	6	45	21	21	19	19	18	18	20	19	19	19	19	18	28.8	30.9	56.0	-1	-1	-1
2/20/2019	3:19:11 PM	209	46	21	22	19	19	18	19	19	20	19	19	19	18	28.8	30.9	56.0	-1	-1	-1
2/20/2019	3:19:11 PM	413	47	22	21	19	19	18	18	19	19	19	19	18	19	28.8	30.9	56.0	-1	-1	-1
2/20/2019	3:19:11 PM	616	48	21	22	19	20	18	18	19	19	19	19	19	19	28.8	30.9	56.0	-1	-1	-1
2/20/2019	3:19:11 PM	803	49	21	21	19	19	18	18	20	19	19	19	19	18	28.8	30.9	56.0	-1	-1	-1
2/20/2019	3:19:12 PM	6	50	21	21	19	19	18	19	19	19	19	19	18	18	28.8	30.9	56.0	-1	-1	-1
2/20/2019	3:19:12 PM	209	51	22	21	20	19	18	18	20	19	19	19	19	19	28.8	30.9	56.0	-1	-1	-1
2/20/2019	3:19:12 PM	413	52	21	22	19	19	18	18	19	19	19	19	19	18	28.8	30.9	56.0	-1	-1	-1
2/20/2019	3:19:12 PM	616	53	22	21	19	19	18	18	19	19	19	19	19	19	28.8	30.9	56.0	-1	-1	-1
2/20/2019	3:19:12 PM	803	54	21	21	19	19	18	18	19	19	19	19	19	19	28.8	30.9	56.0	-1	-1	-1
2/20/2019	3:19:13 PM	6	55	22	21	20	19	18	18	19	19	19	19	19	18	28.8	30.9	56.0	-1	-1	-1
2/20/2019	3:19:13 PM	209	56	21	22	19	19	18	18	20	19	19	19	19	18	28.8	30.9	56.0	-1	-1	-1
2/20/2019	3:19:13 PM	413	57	22	21	19	19	18	18	19	19	19	19	18	19	28.8	30.9	56.0	-1	-1	-1
2/20/2019	3:19:13 PM	616	58	21	21	19	19	18	18	20	19	19	19	18	18	28.8	30.9	60.4	-1	-1	-1
2/20/2019	3:19:13 PM	803	59	22	21	19	19	18	18	19	19	19	19	18	19	28.8	30.9	60.4	-1	-1	-1
2/20/2019	3:19:14 PM	6	60	21	22	19	19	18	18	19	19	19	19	19	18	28.8	30.9	60.4	-1	-1	-1
2/20/2019	3:19:14 PM	209	61	22	21	19	19	18	18	19	19	19	19	18	19	28.8	30.9	60.4	-1	-1	-1
2/20/2019	3:19:14 PM	413	62	21	21	19	20	18	18	19	19	19	19	19	19	28.8	30.9	60.4	-1	-1	-1
2/20/2019	3:19:14 PM	616	63	22	21	20	19	18	18	19	19	19	19	18	19	28.8	30.9	60.4	-1	-1	-1
2/20/2019	3:19:14 PM	803	64	22	21	19	19	18	18	19	19	19	19	18	19	28.8	30.9	60.4	-1	-1	-1
2/20/2019	3:19:15 PM	6	65	22	22	19	19	18	18	19	19	19	19	19	18	28.8	30.9	60.4	-1	-1	-1
2/20/2019	3:19:15 PM	209	66	22	21	19	20	18	19	19	19	19	19	18	19	28.8	30.9	60.4	-1	-1	-1
2/20/2019	3:19:15 PM	413	67	21	22	19	19	18	19	19	19	19	19	19	18	28.8	30.9	60.4	-1	-1	-1
2/20/2019	3:19:15 PM	616	68	22	21	20	19	18	18	20	19	19	19	18	19	28.8	30.9	60.4	-1	-1	-1
2/20/2019	3:19:15 PM	803	69	21	21	19	19	18	18	19	20	19	19	18	19	28.8	30.9	60.4	-1	-1	-1
2/20/2019	3:19:16 PM	6	70	21	21	19	19	18	18	19	19	19	19	19	18	28.8	30.9	60.4	-1	-1	-1
2/20/2019	3:19:16 PM	209	71	21	22	19	19	18	19	20	19	19	19	18	18	28.8	30.9	60.4	-1	-1	-1
2/20/2019	3:19:16 PM	413	72	22	21	20	19	18	18	19	19	19	19	18	18	28.8	30.9	60.4	-1	-1	-1
2/20/2019	3:19:16 PM	616	73	22	22	19	19	18	18	19	19	19	19	18	19	28.8	30.9	60.4	-1	-1	-1
2/20/2019	3:19:16 PM	803	74	21	21	19	19	18	18	19	19	19	19	19	18	28.8	30.9	60.4	-1	-1	-1
2/20/2019	3:19:17 PM	6	75	21	22	19	19	18	18	20	19	19	19	18	19	28.8	30.9	60.4	-1	-1	-1
2/20/2019	3:19:17 PM	209	76	22	21	20	19	18	18	20	19	19	19	18	19	28.8	30.9	60.4	-1	-1	-1
2/20/2019	3:19:17 PM	413	77	22	21	19	19	18	18	19	19	19	19	19	19	28.8	30.9	60.4	-1	-1	-1
2/20/2019	3:19:17 PM	616	78	22	22	19	19	18	18	20	19	19	19	19	18	28.8	30.9	60.4	-1	-1	-1
2/20/2019	3:19:17 PM	803	79	22	21	19	19	18	19	19	19	19	19	18	19	28.8	30.9	60.4	-1	-1	-1
2/20/2019	3:19:18 PM	6	80	21	22	19	19	18	18	20	19	19	19	19	18	28.8	30.9	60.4	-1	-1	-1
2/20/2019	3:19:18 PM	209	81	22	21	19	19	18	19	19	19	19	19	18	19	28.8	30.9	60.4	-1	-1	-1
2/20/2019	3:19:18 PM	413	82	22	21	19	19	18	18	20	19	19	19	19	18	28.8	30.9	60.4	-1	-1	-1
2/20/2019	3:19:18 PM	616	83	22	21	19	19	18	18	19	19	19	19	18	19	28.8	30.9	60.4	-1	-1	-1
2/20/2019	3:19:18 PM	803	84	21	22	19	19	18	18	19	19	19	19	19	18	28.8	30.9	60.4	-1	-1	-1
2/20/2019	3:19:19 PM	6	85	21	21	19	19	18	18	19	19	19	19	18	19	28.8	30.9	60.4	-1	-1	-1
2/20/2019	3:19:19 PM	209	86	22	22	19	19	18	18	19	19	19	19	19	19	28.8	30.9	60.4	-1	-1	-1
2/20/2019	3:19:19 PM	413	87	22	21	19	20	18	19	19	19	19	19	19	19	28.8	30.9	60.4	-1	-1	-1
2/20/2019	3:19:19 PM	616	88	22	21	19	19	18	18	19	19	19	19	18	19	28.8	30.9	60.4	-1	-1	-1
2/20/2019	3:19:19 PM	803	89	22	21	19	19	18	18	19	19	19	19	18	19	28.8	30.9	60.4	-1	-1	-1
2/20/2019	3:19:20 PM	6	90	22	21	19	19	18	18	19	19	19	19	18	18	28.8	30.9	60.4	-1	-1	-1
2/20/2019	3:19:20 PM	209	91	21	22	19	19	18	18	19	19	19	19	18	18	28.8	30.9	60.4	-1	-1	-1
2/20/2019	3:19:20 PM	413	92	22	21	19	19	18	19	19	19	19	19	18	19	28.8	30.9	60.4	-1	-1	-1
2/20/2019	3:19:20 PM	616	93	21	22	19	20	18	19	19	19	19	19	19	18	28.8	30.9	60.4	-1	-1	-1
2/20/2019	3:19:20 PM	803	94	22	21	19	19	18	19	19	19	19	19	18	19	28.8	30.9	60.4	-1	-1	-1
2/20/2019	3:19:21 PM	6	95	21	21	19	20	18	19	19	19	19	19	19	18	28.8	30.9	60.4	-1	-1	-1
2/20/2019	3:19:21 PM	209	96	22	21	20	19	18	18	20	19	19	19	19	18	28.8	30.9	60.4	-1	-1	-1
2/20/2019	3:19:21 PM	413	97	22	22	19	19	18	19	19	19	19	19	19	19	28.8	30.9	60.4	-1	-1	-1
2/20/2019	3:19:21 PM	616	98	22	21	19	19	18	18	20	19	19	19	19	19	28.8	30.9	60.4	-1	-1	-1
2/20/2019	3:19:21 PM	803	99	22	22	19	19	18	19	19	19	19	19	19	19	28.8	30.9	60.4	-1	-1	-1
2/20/2019	3:19:22 PM	6	100	22	21	20	19	18	18	19	19	19	19	18	19	28.9	30.8	60.6	-1	-1	-1
2/20/2019	3:19:22 PM	209	101	22	21	19	19	18	18	19	19	19	19	18	19	28.9	30.8	60.6	-1	-1	-1
2/20/2019	3:19:22 PM	413	102	22	21	19	19	18	18	20	19	19	19	18	19	28.9	30.8	60.6	-1	-1	-1
2/20/2019	3:19:22 PM	616	103	22	22	19	19	18	18	19	19	19	19	19	18	28.9	30.8	60.6	-1	-1	-1
2/20/2019	3:19:22 PM	803	104	22	21	19	19	18	18	19	19	19	19	18	19	28.9	30.8	60.6	-1	-1	-1
2/20/2019	3:19:23 PM	6	105	22	21	19	20	18	19	19	19	19	19	18	18	28.9	30.8	60.6	-1	-1	-1
2/20/2019	3:19:23 PM	209	106	22	21	19	19	18	18	19	19	19	19	18	19	28.9	30.8	60.6	-1	-1	-1
2/20/2019	3:19:23 PM	413	107	22	21	19	19	18	18	20	19	19	19	19	19	28.9	30.8	60.6	-1	-1	-1
2/20/2019	3:19:23 PM	616	108	22	21	19	19	18	19	19	19	19	19	19	19	28.9	30.8	60.6	-1	-1	-1
2/20/2019	3:19:23 PM	803	109	22	22	19	19	18	18	19	19	19	19	19	18	28.9	30.8	60.6	-1	-1	-1
2/20/2019	3:19:24 PM	6	110	22	22	19	19	18	18	19	19	19	19	18	19	28.9	30.8	60.6	-1	-1	-1
2/20/2019	3:19:24 PM	209	111	22	22	19	19	18	18	19	19	19	19	19	19	28.9	30.8	60.6	-1	-1	-1
2/20/2019	3:19:24 PM	413	112	22	21	19	20	18	18	19	19	19	19	18	19	28.9	30.8	60.6	-1	-1	-1
2/20/2019	3:19:24 PM	616	113	22	22	19	19	18	18	20	19	19	19	19	19	28.9	30.8	60.6	-1	-1	-1
2/20/2019	3:19:24 PM	803	114	22	21	19	19	18	18	19	19	19	19	18	18	28.9	30.8	60.6	-1	-1	-1
2/20/2019	3:19:25 PM	6	115	22	21	19	19	18	18	19	19	19	19	18	18	28.9	30.8	60.6	-1	-1	-1
2/20/2019	3:19:25 PM	209	116	21	22	19	20	18	18	19	19	19	19	18	18	28.9	30.8	60.6	-1	-1	-1
2/20/2019	3:19:25 PM	413	117	22	21	19	19	18	19	19	19	19	19	18	19	28.9	30.8	60.6	-1	-1	-1
2/20/2019	3:19:25 PM	616	118	22	22	19	19	18	18	20	19	19	19	19	18	28.9	30.8	60.6	-1	-1	-1
2/20/2019	3:19:25 PM	803	119	22	21	19	19	18	19	19	19	19	19	19	19	28.9	30.8	60.6	-1	-1	-1
2/20/2019	3:19:26 PM	6	120	21	21	19	19	18	18	19	19	19	19	19	18	28.9	30.8	60.6	-1	-1	-1
2/20/2019	3:19:26 PM	209	121	22	21	19	19	18	18	19	19	19	19	18	19	28.9	30.8	60.6	-1	-1	-1
2/20/2019	3:19:26 PM	413	122	22	21	20	19	18	18	19	19	19	19	18	19	28.9	30.8	60.6	-1	-1	-1
2/20/2019	3:19:26 PM	616	123	22	22	19	19	18	19	20	19	19	19	19	18	28.9	30.8	60.6	-1	-1	-1
2/20/2019	3:19:26 PM	803	124	22	21	19	19	18	18	19	19	19	19	18	18	28.9	30.8	60.6	-1	-1	-1
2/20/2019	3:19:27 PM	6	125	22	21	19	19	18	18	19	19	19	19	18	19	28.9	30.8	60.6	-1	-1	-1
2/20/2019	3:19:27 PM	209	126	22	22	19	19	18	19	19	19	20	19	18	18	28.9	30.8	60.6	-1	-1	-1
2/20/2019	3:19:27 PM	413	127	22	21	19	19	18	18	20	19	19	19	19	19	28.9	30.8	60.6	-1	-1	-1
2/20/2019	3:19:27 PM	616	128	23	21	20	19	18	18	20	19	19	19	18	19	28.9	30.8	60.6	-1	-1	-1
2/20/2019	3:19:27 PM	803	129	22	22	19	19	18	19	19	19	19	19	18	19	28.9	30.8	60.6	-1	-1	-1
2/20/2019	3:19:28 PM	6	130	22	22	19	19	18	18	20	19	19	19	19	18	28.9	30.8	60.6	-1	-1	-1
2/20/2019	3:19:28 PM	209	131	22	21	19	19	18	18	20	19	19	19	19	19	28.9	30.8	60.6	-1	-1	-1
2/20/2019	3:19:28 PM	413	132	22	21	19	19	18	19	19	19	19	19	18	19	28.9	30.8	60.6	-1	-1	-1
2/20/2019	3:19:28 PM	616	133	22	22	19	20	18	18	20	19	19	19	19	19	28.9	30.8	60.6	-1	-1	-1
2/20/2019	3:19:28 PM	803	134	22	21	20	20	18	18	20	19	19	18	19	19	28.9	30.8	60.6	-1	-1	-1
2/20/2019	3:19:29 PM	6	135	22	21	19	19	18	18	20	19	19	19	18	19	28.9	30.8	60.6	-1	-1	-1
2/20/2019	3:19:29 PM	209	136	22	22	19	20	18	18	20	19	19	19	19	19	28.9	30.8	60.6	-1	-1	-1
2/20/2019	3:19:29 PM	413	137	23	21	19	19	18	18	20	19	19	19	19	19	28.9	30.8	60.6	-1	-1	-1
2/20/2019	3:19:29 PM	616	138	22	21	20	20	18	18	19	19	19	19	19	19	28.9	30.8	60.6	-1	-1	-1
2/20/2019	3:19:29 PM	803	139	22	21	19	19	18	18	20	19	19	19	19	19	28.9	30.8	60.6	-1	-1	-1
2/20/2019	3:19:30 PM	6	140	23	21	19	19	18	19	19	19	19	19	18	18	28.9	30.8	60.6	-1	-1	-1
2/20/2019	3:19:30 PM	209	141	23	21	19	19	18	19	19	19	19	19	18	18	28.9	30.8	60.6	-1	-1	-1
2/20/2019	3:19:30 PM	413	142	22	21	19	19	18	18	20	19	19	19	19	19	28.8	30.7	58.7	-1	-1	-1
2/20/2019	3:19:30 PM	616	143	23	21	19	19	18	18	19	19	19	19	18	19	28.8	30.7	58.7	-1	-1	-1
2/20/2019	3:19:30 PM	803	144	23	21	19	19	18	19	19	19	19	19	19	19	28.8	30.7	58.7	-1	-1	-1
2/20/2019	3:19:31 PM	6	145	22	21	19	19	18	18	19	19	19	19	19	18	28.8	30.7	58.7	-1	-1	-1
2/20/2019	3:19:31 PM	209	146	23	21	19	19	18	19	19	19	19	19	18	19	28.8	30.7	58.7	-1	-1	-1
2/20/2019	3:19:31 PM	413	147	23	22	19	19	18	18	20	19	19	19	19	18	28.8	30.7	58.7	-1	-1	-1
2/20/2019	3:19:31 PM	616	148	23	22	19	19	18	19	19	19	19	19	18	18	28.8	30.7	58.7	-1	-1	-1
2/20/2019	3:19:31 PM	803	149	23	22	19	19	18	18	19	19	19	19	18	18	28.8	30.7	58.7	-1	-1	-1
2/20/2019	3:19:32 PM	6	150	22	21	19	19	18	19	20	19	19	19	19	18	28.8	30.7	58.7	-1	-1	-1
2/20/2019	3:19:32 PM	209	151	22	21	19	19	18	19	19	19	19	19	18	19	28.8	30.7	58.7	-1	-1	-1
2/20/2019	3:19:32 PM	413	152	23	22	19	19	18	18	20	19	19	19	19	18	28.8	30.7	58.7	-1	-1	-1
2/20/2019	3:19:32 PM	616	153	23	21	19	19	18	18	19	19	19	19	18	19	28.8	30.7	58.7	-1	-1	-1
2/20/2019	3:19:32 PM	803	154	23	22	19	19	18	18	19	19	19	19	18	19	28.8	30.7	58.7	-1	-1	-1
2/20/2019	3:19:33 PM	6	155	23	21	19	19	18	18	19	19	19	19	18	18	28.8	30.7	58.7	-1	-1	-1
2/20/2019	3:19:33 PM	209	156	22	22	19	19	18	19	19	19	19	19	18	18	28.8	30.7	58.7	-1	-1	-1
2/20/2019	3:19:33 PM	413	157	22	21	20	19	18	18	19	19	19	19	19	19	28.8	30.7	58.7	-1	-1	-1
2/20/2019	3:19:33 PM	616	158	23	21	20	19	18	18	19	19	19	19	18	19	28.8	30.7	58.7	-1	-1	-1
2/20/2019	3:19:33 PM	803	159	22	21	20	19	18	18	19	19	19	19	19	19	28.8	30.7	58.7	-1	-1	-1
2/20/2019	3:19:34 PM	6	160	22	21	19	19	18	18	19	19	19	18	19	18	28.8	30.7	58.7	-1	-1	-1
2/20/2019	3:19:34 PM	209	161	22	21	19	19	18	18	19	19	18	18	19	19	28.8	30.7	58.7	-1	-1	-1
2/20/2019	3:19:34 PM	413	162	22	21	19	20	18	18	19	19	19	19	19	19	28.8	30.7	58.7	-1	-1	-1
2/20/2019	3:19:34 PM	616	163	22	21	20	19	18	18	20	19	19	19	19	19	28.8	30.7	58.7	-1	-1	-1
2/20/2019	3:19:34 PM	803	164	23	21	19	19	18	18	20	19	19	19	19	19	28.8	30.7	58.7	-1	-1	-1
2/20/2019	3:19:35 PM	6	165	22	21	19	20	18	18	19	19	19	19	19	18	28.8	30.7	58.7	-1	-1	-1
2/20/2019	3:19:35 PM	209	166	23	22	19	19	18	18	20	19	19	19	18	18	28.8	30.7	58.7	-1	-1	-1
2/20/2019	3:19:35 PM	413	167	23	22	19	19	18	19	19	19	19	19	19	18	28.8	30.7	58.7	-1	-1	-1
2/20/2019	3:19:35 PM	616	168	23	22	19	19	18	18	20	19	19	19	19	19	28.8	30.7	58.7	-1	-1	-1
2/20/2019	3:19:35 PM	803	169	23	21	19	19	18	18	19	19	19	19	19	19	28.8	30.7	58.7	-1	-1	-1
2/20/2019	3:19:36 PM	6	170	22	22	19	19	18	18	19	19	19	19	19	18	28.8	30.7	58.7	-1	-1	-1
2/20/2019	3:19:36 PM	209	171	23	21	19	19	18	18	19	19	19	19	18	18	28.8	30.7	58.7	-1	-1	-1
2/20/2019	3:19:36 PM	413	172	22	21	19	20	18	18	19	19	19	19	19	19	28.8	30.7	58.7	-1	-1	-1
2/20/2019	3:19:36 PM	616	173	22	21	19	19	18	19	20	19	19	19	19	19	28.8	30.7	58.7	-1	-1	-1
2/20/2019	3:19:36 PM	803	174	23	21	20	19	18	18	20	19	19	19	19	19	28.8	30.7	58.7	-1	-1	-1
2/20/2019	3:19:37 PM	6	175	22	22	19	19	18	19	19	19	19	19	18	18	28.8	30.7	58.7	-1	-1	-1
2/20/2019	3:19:37 PM	209	176	22	21	19	19	18	18	19	19	19	19	19	19	28.8	30.7	58.7	-1	-1	-1
2/20/2019	3:19:37 PM	413	177	22	22	19	19	18	18	19	19	19	19	18	19	28.8	30.7	58.7	-1	-1	-1
2/20/2019	3:19:37 PM	616	178	22	21	19	19	18	18	20	19	19	19	19	19	28.8	30.7	58.7	-1	-1	-1
2/20/2019	3:19:37 PM	803	179	23	21	19	19	18	18	19	19	19	19	18	19	28.8	30.7	58.7	-1	-1	-1
2/20/2019	3:19:38 PM	6	180	22	22	19	19	18	19	19	19	19	19	19	18	28.8	30.7	58.7	-1	-1	-1
2/20/2019	3:19:38 PM	209	181	22	21	19	19	18	18	19	19	19	19	19	19	28.8	30.7	58.7	-1	-1	-1
2/20/2019	3:19:38 PM	413	182	22	21	19	19	18	19	19	19	19	19	18	19	28.8	30.7	58.7	-1	-1	-1
2/20/2019	3:19:38 PM	616	183	23	22	19	19	18	18	19	19	19	19	18	19	28.8	30.7	58.7	-1	-1	-1
2/20/2019	3:19:38 PM	803	184	23	21	19	19	18	18	19	19	19	19	18	18	28.9	30.6	60.4	-1	-1	-1
2/20/2019	3:19:39 PM	6	185	22	21	19	19	18	18	20	19	19	19	19	18	28.9	30.6	60.4	-1	-1	-1
2/20/2019	3:19:39 PM	209	186	22	22	19	19	18	19	19	19	19	19	18	19	28.9	30.6	60.4	-1	-1	-1
2/20/2019	3:19:39 PM	413	187	22	21	19	19	18	18	20	19	19	19	18	18	28.9	30.6	60.4	-1	-1	-1
2/20/2019	3:19:39 PM	616	188	23	21	19	19	18	19	19	19	19	19	19	19	28.9	30.6	60.4	-1	-1	-1
2/20/2019	3:19:39 PM	803	189	22	21	19	19	18	19	19	19	19	19	19	19	28.9	30.6	60.4	-1	-1	-1
2/20/2019	3:19:40 PM	6	190	22	21	19	20	18	18	20	19	19	18	19	19	28.9	30.6	60.4	-1	-1	-1
2/20/2019	3:19:40 PM	209	191	22	21	19	19	18	18	19	19	19	19	18	19	28.9	30.6	60.4	-1	-1	-1
2/20/2019	3:19:40 PM	413	192	22	21	19	19	18	19	19	19	19	19	19	19	28.9	30.6	60.4	-1	-1	-1
2/20/2019	3:19:40 PM	616	193	22	21	20	19	18	18	20	19	19	19	19	19	28.9	30.6	60.4	-1	-1	-1
2/20/2019	3:19:40 PM	803	194	22	21	20	19	18	18	20	19	19	19	19	19	28.9	30.6	60.4	-1	-1	-1
2/20/2019	3:19:41 PM	6	195	22	21	19	20	18	19	19	19	19	19	19	19	28.9	30.6	60.4	-1	-1	-1
2/20/2019	3:19:41 PM	209	196	22	22	19	19	18	18	19	19	19	19	19	18	28.9	30.6	60.4	-1	-1	-1
2/20/2019	3:19:41 PM	413	197	22	21	20	19	18	18	19	19	19	19	19	19	28.9	30.6	60.4	-1	-1	-1
2/20/2019	3:19:41 PM	616	198	22	22	19	19	18	18	19	19	19	19	19	19	28.9	30.6	60.4	-1	-1	-1
2/20/2019	3:19:41 PM	803	199	22	22	19	19	18	19	19	19	19	19	19	18	28.9	30.6	60.4	-1	-1	-1
2/20/2019	3:19:42 PM	6	200	22	21	19	19	18	19	19	19	19	19	18	19	28.9	30.6	60.4	-1	-1	-1
2/20/2019	3:19:42 PM	209	201	22	22	19	19	18	18	19	19	19	19	19	18	28.9	30.6	60.4	-1	-1	-1
2/20/2019	3:19:42 PM	413	202	22	21	19	19	18	18	19	19	19	19	18	19	28.9	30.6	60.4	-1	-1	-1
2/20/2019	3:19:42 PM	614	203	22	22	19	19	18	18	19	19	19	19	19	18	28.9	30.6	60.4	-1	-1	-1
2/20/2019	3:19:42 PM	802	204	23	21	19	19	18	18	19	19	19	19	18	18	28.9	30.6	60.4	-1	-1	-1
2/20/2019	3:19:43 PM	5	205	23	22	19	19	18	19	19	19	19	19	18	19	28.9	30.6	60.4	-1	-1	-1
2/20/2019	3:19:43 PM	208	206	22	22	19	19	18	18	20	19	19	19	18	18	28.9	30.6	60.4	-1	-1	-1
2/20/2019	3:19:43 PM	411	207	22	21	19	19	18	18	19	19	19	19	18	19	28.9	30.6	60.4	-1	-1	-1
2/20/2019	3:19:43 PM	614	208	22	22	19	19	18	19	19	19	19	19	19	18	28.9	30.6	60.4	-1	-1	-1
2/20/2019	3:19:43 PM	802	209	23	22	19	19	18	18	20	19	19	19	19	19	28.9	30.6	60.4	-1	-1	-1
2/20/2019	3:19:44 PM	5	210	22	22	19	19	18	19	19	19	19	19	19	18	28.9	30.6	60.4	-1	-1	-1
2/20/2019	3:19:44 PM	208	211	23	21	20	19	18	18	19	19	19	19	18	19	28.9	30.6	60.4	-1	-1	-1
2/20/2019	3:19:44 PM	411	212	22	22	19	19	18	18	19	19	19	19	18	18	28.9	30.6	60.4	-1	-1	-1
2/20/2019	3:19:44 PM	604	213	22	22	19	19	18	18	19	19	19	19	19	18	28.9	30.6	60.4	-1	-1	-1
2/20/2019	3:19:44 PM	807	214	22	22	19	19	18	19	19	19	19	19	19	19	28.9	30.6	60.4	-1	-1	-1
2/20/2019	3:19:45 PM	10	215	22	22	19	19	18	18	20	19	19	19	19	18	28.9	30.6	60.4	-1	-1	-1
2/20/2019	3:19:45 PM	213	216	22	21	19	19	18	18	19	19	19	19	18	19	28.9	30.6	60.4	-1	-1	-1
2/20/2019	3:19:45 PM	401	217	22	22	19	20	18	19	19	19	19	19	19	19	28.9	30.6	60.4	-1	-1	-1
2/20/2019	3:19:45 PM	604	218	23	21	20	19	18	18	20	19	19	19	19	19	28.9	30.6	60.4	-1	-1	-1
2/20/2019	3:19:45 PM	807	219	22	22	19	19	18	18	20	19	19	19	19	18	28.9	30.6	60.4	-1	-1	-1
2/20/2019	3:19:46 PM	10	220	23	21	19	19	18	18	19	19	19	19	18	18	28.9	30.6	60.4	-1	-1	-1
2/20/2019	3:19:46 PM	213	221	22	22	19	19	18	19	19	19	19	19	18	19	28.9	30.6	60.4	-1	-1	-1
2/20/2019	3:19:46 PM	401	222	22	22	19	19	18	18	19	19	19	19	19	18	28.9	30.6	60.4	-1	-1	-1
2/20/2019	3:19:46 PM	604	223	23	22	19	19	18	18	19	19	19	19	18	19	28.9	30.6	60.4	-1	-1	-1
2/20/2019	3:19:46 PM	807	224	22	22	19	19	18	18	19	19	19	19	18	19	28.9	30.6	60.4	-1	-1	-1
2/20/2019	3:19:47 PM	10	225	22	21	19	19	18	19	20	19	19	19	19	18	28.9	30.6	60.4	-1	-1	-1
2/20/2019	3:19:47 PM	213	226	22	22	19	19	18	18	19	19	19	19	18	19	28.8	30.6	60.2	-1	-1	-1
2/20/2019	3:19:47 PM	401	227	22	22	19	19	18	18	20	19	19	19	19	18	28.8	30.6	60.2	-1	-1	-1
2/20/2019	3:19:47 PM	604	228	23	22	19	19	18	18	19	19	19	19	18	19	28.8	30.6	60.2	-1	-1	-1
2/20/2019	3:19:47 PM	807	229	22	22	19	19	18	18	19	19	19	19	18	18	28.8	30.6	60.2	-1	-1	-1
2/20/2019	3:19:48 PM	10	230	23	21	19	19	18	18	19	19	19	19	18	19	28.8	30.6	60.2	-1	-1	-1
2/20/2019	3:19:48 PM	213	231	22	22	19	19	18	18	19	19	19	19	18	19	28.8	30.6	60.2	-1	-1	-1
2/20/2019	3:19:48 PM	401	232	23	22	20	19	18	18	20	19	19	19	19	18	28.8	30.6	60.2	-1	-1	-1
2/20/2019	3:19:48 PM	604	233	22	22	19	19	18	19	19	19	19	19	19	19	28.8	30.6	60.2	-1	-1	-1
2/20/2019	3:19:48 PM	807	234	23	22	19	19	18	18	19	19	19	19	19	19	28.8	30.6	60.2	-1	-1	-1
2/20/2019	3:19:49 PM	10	235	22	22	19	19	18	18	19	19	19	19	18	18	28.8	30.6	60.2	-1	-1	-1
2/20/2019	3:19:49 PM	213	236	23	22	19	19	18	18	19	19	19	19	18	19	28.8	30.6	60.2	-1	-1	-1
2/20/2019	3:19:49 PM	401	237	23	22	19	19	18	18	19	19	19	19	18	19	28.8	30.6	60.2	-1	-1	-1
2/20/2019	3:19:49 PM	604	238	22	22	19	19	18	18	20	19	19	19	19	18	28.8	30.6	60.2	-1	-1	-1
2/20/2019	3:19:49 PM	807	239	23	22	19	19	18	18	19	19	19	19	18	19	28.8	30.6	60.2	-1	-1	-1
2/20/2019	3:19:50 PM	10	240	22	22	19	19	18	18	19	19	19	19	19	18	28.8	30.6	60.2	-1	-1	-1
2/20/2019	3:19:50 PM	213	241	23	22	19	19	18	19	19	19	19	19	18	19	28.8	30.6	60.2	-1	-1	-1
2/20/2019	3:19:50 PM	401	242	22	22	19	19	18	19	19	19	19	19	19	19	28.8	30.6	60.2	-1	-1	-1
2/20/2019	3:19:50 PM	604	243	23	22	19	19	18	19	19	19	19	19	18	19	28.8	30.6	60.2	-1	-1	-1
2/20/2019	3:19:50 PM	807	244	22	22	19	19	18	18	20	19	19	19	19	18	28.8	30.6	60.2	-1	-1	-1
2/20/2019	3:19:51 PM	10	245	23	22	19	19	18	18	19	19	19	19	18	19	28.8	30.6	60.2	-1	-1	-1
2/20/2019	3:19:51 PM	213	246	22	22	19	19	18	18	20	19	19	19	19	18	28.8	30.6	60.2	-1	-1	-1
2/20/2019	3:19:51 PM	401	247	23	22	19	19	18	18	19	19	19	19	18	19	28.8	30.6	60.2	-1	-1	-1
2/20/2019	3:19:51 PM	604	248	22	22	19	19	18	18	20	19	19	19	19	18	28.8	30.6	60.2	-1	-1	-1
2/20/2019	3:19:51 PM	807	249	23	22	19	19	18	19	19	19	19	19	18	19	28.8	30.6	60.2	-1	-1	-1
2/20/2019	3:19:52 PM	10	250	22	22	19	19	18	18	20	19	19	19	18	19	28.8	30.6	60.2	-1	-1	-1
2/20/2019	3:19:52 PM	213	251	22	22	19	19	18	19	19	19	19	19	19	18	28.8	30.6	60.2	-1	-1	-1
2/20/2019	3:19:52 PM	401	252	23	22	19	19	18	19	19	19	19	19	19	18	28.8	30.6	60.2	-1	-1	-1
2/20/2019	3:19:52 PM	604	253	23	22	20	19	18	18	20	19	19	19	19	19	28.8	30.6	60.2	-1	-1	-1
2/20/2019	3:19:52 PM	807	254	23	22	19	19	18	18	19	20	19	19	19	19	28.8	30.6	60.2	-1	-1	-1
2/20/2019	3:19:53 PM	10	255	23	22	19	19	18	18	20	19	19	19	18	18	28.8	30.6	60.2	-1	-1	-1
2/20/2019	3:19:53 PM	213	256	23	21	19	19	18	18	19	19	19	19	18	19	28.8	30.6	60.2	-1	-1	-1
2/20/2019	3:19:53 PM	401	257	23	22	19	19	18	18	19	19	19	19	18	19	28.8	30.6	60.2	-1	-1	-1
2/20/2019	3:19:53 PM	604	258	23	22	19	19	18	18	19	19	19	19	19	18	28.8	30.6	60.2	-1	-1	-1
2/20/2019	3:19:53 PM	807	259	23	22	19	19	18	18	19	19	19	19	18	19	28.8	30.6	60.2	-1	-1	-1
2/20/2019	3:19:54 PM	10	260	23	22	19	19	18	18	19	19	19	19	18	18	28.8	30.6	60.2	-1	-1	-1
2/20/2019	3:19:54 PM	213	261	23	22	19	19	18	18	19	19	19	19	18	18	28.8	30.6	60.2	-1	-1	-1
2/20/2019	3:19:54 PM	401	262	23	22	19	19	18	18	19	19	19	19	18	19	28.8	30.6	60.2	-1	-1	-1
2/20/2019	3:19:54 PM	604	263	23	22	19	19	18	18	20	19	19	19	19	18	28.8	30.6	60.2	-1	-1	-1
2/20/2019	3:19:54 PM	807	264	22	22	19	19	18	18	19	19	19	19	19	19	28.8	30.6	60.2	-1	-1	-1
2/20/2019	3:19:55 PM	10	265	22	22	19	19	18	18	19	19	19	19	19	18	28.8	30.6	60.2	-1	-1	-1
2/20/2019	3:19:55 PM	213	266	23	21	19	19	18	18	19	19	19	19	18	19	28.8	30.6	60.2	-1	-1	-1
2/20/2019	3:19:55 PM	401	267	22	22	19	19	18	18	19	19	19	19	18	19	28.8	30.6	60.2	-1	-1	-1
2/20/2019	3:19:55 PM	604	268	23	22	19	19	18	18	20	19	19	19	18	19	28.8	30.5	59.5	-1	-1	-1
2/20/2019	3:19:55 PM	807	269	23	22	19	19	18	19	19	19	19	19	18	19	28.8	30.5	59.5	-1	-1	-1
2/20/2019	3:19:56 PM	10	270	23	22	19	19	18	19	19	19	19	19	18	18	28.8	30.5	59.5	-1	-1	-1
2/20/2019	3:19:56 PM	213	271	23	22	19	19	18	19	19	19	19	19	18	19	28.8	30.5	59.5	-1	-1	-1
2/20/2019	3:19:56 PM	401	272	22	22	19	19	18	18	19	19	19	19	18	19	28.8	30.5	59.5	-1	-1	-1
2/20/2019	3:19:56 PM	604	273	23	22	19	19	18	19	20	19	19	19	19	19	28.8	30.5	59.5	-1	-1	-1
2/20/2019	3:19:56 PM	807	274	23	22	19	19	18	19	19	19	19	19	18	19	28.8	30.5	59.5	-1	-1	-1
2/20/2019	3:19:57 PM	10	275	23	21	19	19	18	18	20	19	19	19	18	18	28.8	30.5	59.5	-1	-1	-1
2/20/2019	3:19:57 PM	213	276	23	21	19	19	18	18	19	19	19	19	18	19	28.8	30.5	59.5	-1	-1	-1
2/20/2019	3:19:57 PM	401	277	22	22	19	19	18	18	19	19	19	19	18	18	28.8	30.5	59.5	-1	-1	-1
2/20/2019	3:19:57 PM	604	278	23	22	19	19	18	18	20	19	19	19	19	19	28.8	30.5	59.5	-1	-1	-1
2/20/2019	3:19:57 PM	807	279	22	22	19	20	18	18	19	19	19	19	19	18	28.8	30.5	59.5	-1	-1	-1
2/20/2019	3:19:58 PM	10	280	23	22	19	19	18	18	19	19	19	19	19	19	28.8	30.5	59.5	-1	-1	-1
2/20/2019	3:19:58 PM	213	281	22	22	19	19	18	18	19	19	19	19	19	18	28.8	30.5	59.5	-1	-1	-1
2/20/2019	3:19:58 PM	401	282	22	22	19	19	18	18	20	19	19	19	19	18	28.8	30.5	59.5	-1	-1	-1
2/20/2019	3:19:58 PM	604	283	22	22	19	19	18	19	19	19	19	19	19	18	28.8	30.5	59.5	-1	-1	-1
2/20/2019	3:19:58 PM	807	284	22	22	19	19	18	18	20	19	19	19	19	18	28.8	30.5	59.5	-1	-1	-1
2/20/2019	3:19:59 PM	10	285	23	22	19	19	18	19	19	19	19	19	18	19	28.8	30.5	59.5	-1	-1	-1
2/20/2019	3:19:59 PM	213	286	22	22	19	19	18	18	19	19	19	19	19	18	28.8	30.5	59.5	-1	-1	-1
2/20/2019	3:19:59 PM	401	287	23	22	19	19	18	18	20	19	19	19	18	18	28.8	30.5	59.5	-1	-1	-1
2/20/2019	3:19:59 PM	604	288	22	22	19	19	18	19	20	19	19	19	19	19	28.8	30.5	59.5	-1	-1	-1
2/20/2019	3:19:59 PM	807	289	23	22	19	19	18	18	19	19	19	19	19	19	28.8	30.5	59.5	-1	-1	-1
2/20/2019	3:20:00 PM	10	290	23	22	19	20	18	19	19	19	19	19	19	19	28.8	30.5	59.5	-1	-1	-1
2/20/2019	3:20:00 PM	213	291	22	21	20	19	18	18	20	19	19	19	18	19	28.8	30.5	59.5	-1	-1	-1
2/20/2019	3:20:00 PM	401	292	23	21	19	19	18	18	19	19	19	19	18	19	28.8	30.5	59.5	-1	-1	-1
2/20/2019	3:20:00 PM	604	293	22	22	19	19	18	19	20	19	19	19	19	18	28.8	30.5	59.5	-1	-1	-1
2/20/2019	3:20:00 PM	807	294	23	22	19	19	18	18	19	19	19	19	18	19	28.8	30.5	59.5	-1	-1	-1
2/20/2019	3:20:01 PM	10	295	22	22	19	20	18	19	19	19	19	19	19	18	28.8	30.5	59.5	-1	-1	-1
2/20/2019	3:20:01 PM	213	296	23	22	19	19	18	18	19	19	19	19	18	19	28.8	30.5	59.5	-1	-1	-1
2/20/2019	3:20:01 PM	401	297	22	22	19	19	18	18	19	19	19	19	19	19	28.8	30.5	59.5	-1	-1	-1
2/20/2019	3:20:01 PM	604	298	23	21	19	19	18	18	20	19	19	19	18	19	28.8	30.5	59.5	-1	-1	-1
2/20/2019	3:20:01 PM	807	299	22	22	19	20	18	19	19	19	19	19	19	18	28.8	30.5	59.5	-1	-1	-1
2/20/2019	3:20:02 PM	10	300	23	22	19	19	18	18	19	19	19	19	18	19	28.8	30.5	59.5	-1	-1	-1
2/20/2019	3:20:02 PM	213	301	22	22	19	19	18	19	19	19	19	19	18	18	28.8	30.5	59.5	-1	-1	-1
2/20/2019	3:20:02 PM	401	302	22	22	19	20	18	18	19	19	19	19	19	18	28.8	30.5	59.5	-1	-1	-1
2/20/2019	3:20:02 PM	604	303	22	22	19	20	18	18	19	20	19	19	19	19	28.8	30.5	59.5	-1	-1	-1
2/20/2019	3:20:02 PM	807	304	23	22	19	19	18	18	20	19	19	19	19	19	28.8	30.5	59.5	-1	-1	-1
2/20/2019	3:20:03 PM	10	305	22	22	19	20	18	18	19	19	19	19	19	19	28.8	30.5	59.5	-1	-1	-1
2/20/2019	3:20:03 PM	213	306	22	21	20	19	18	18	19	19	19	19	18	19	28.8	30.5	59.5	-1	-1	-1
2/20/2019	3:20:03 PM	401	307	23	22	19	19	18	18	19	19	19	19	18	18	28.8	30.5	59.5	-1	-1	-1
2/20/2019	3:20:03 PM	604	308	23	22	19	19	18	18	19	19	19	19	19	19	28.8	30.5	59.5	-1	-1	-1
2/20/2019	3:20:03 PM	807	309	23	22	19	19	18	19	19	19	19	19	19	19	28.8	30.5	59.5	-1	-1	-1
2/20/2019	3:20:04 PM	10	310	23	22	19	19	18	18	19	19	19	19	19	19	28.8	30.5	60.5	-1	-1	-1
2/20/2019	3:20:04 PM	213	311	22	22	19	19	18	19	19	19	19	19	19	18	28.8	30.5	60.5	-1	-1	-1
2/20/2019	3:20:04 PM	401	312	22	22	19	19	18	18	20	19	19	19	19	18	28.8	30.5	60.5	-1	-1	-1
2/20/2019	3:20:04 PM	604	313	23	22	19	19	18	19	19	19	19	19	19	18	28.8	30.5	60.5	-1	-1	-1
2/20/2019	3:20:04 PM	807	314	23	22	19	19	18	18	20	19	19	19	19	19	28.8	30.5	60.5	-1	-1	-1
2/20/2019	3:20:05 PM	10	315	22	22	19	19	18	18	19	19	19	19	19	19	28.8	30.5	60.5	-1	-1	-1
2/20/2019	3:20:05 PM	213	316	23	22	19	19	18	18	19	19	19	19	18	19	28.8	30.5	60.5	-1	-1	-1
2/20/2019	3:20:05 PM	401	317	23	21	19	19	18	18	19	19	19	19	18	19	28.8	30.5	60.5	-1	-1	-1
2/20/2019	3:20:05 PM	604	318	23	22	19	19	18	18	19	19	19	19	19	18	28.8	30.5	60.5	-1	-1	-1
2/20/2019	3:20:05 PM	807	319	23	22	19	19	18	18	20	19	19	19	18	19	28.8	30.5	60.5	-1	-1	-1
2/20/2019	3:20:06 PM	10	320	23	22	19	19	18	19	19	19	19	19	19	19	28.8	30.5	60.5	-1	-1	-1
2/20/2019	3:20:06 PM	213	321	23	22	19	19	18	18	19	20	19	19	18	19	28.8	30.5	60.5	-1	-1	-1
2/20/2019	3:20:06 PM	401	322	23	22	19	19	18	18	19	19	19	19	18	19	28.8	30.5	60.5	-1	-1	-1
2/20/2019	3:20:06 PM	604	323	23	22	19	19	18	18	19	19	19	19	19	19	28.8	30.5	60.5	-1	-1	-1
2/20/2019	3:20:06 PM	807	324	23	22	19	19	18	19	19	20	19	19	19	19	28.8	30.5	60.5	-1	-1	-1
2/20/2019	3:20:07 PM	10	325	23	22	19	19	18	18	19	19	19	19	19	18	28.8	30.5	60.5	-1	-1	-1
2/20/2019	3:20:07 PM	213	326	23	22	19	19	18	18	19	20	19	19	19	18	28.8	30.5	60.5	-1	-1	-1
2/20/2019	3:20:07 PM	401	327	22	22	19	19	18	19	19	19	19	19	19	18	28.8	30.5	60.5	-1	-1	-1
2/20/2019	3:20:07 PM	604	328	23	22	19	19	18	18	19	19	19	19	18	19	28.8	30.5	60.5	-1	-1	-1
2/20/2019	3:20:07 PM	807	329	22	22	19	20	18	19	19	19	19	19	19	18	28.8	30.5	60.5	-1	-1	-1
2/20/2019	3:20:08 PM	10	330	23	22	19	19	18	19	19	19	19	19	18	19	28.8	30.5	60.5	-1	-1	-1
2/20/2019	3:20:08 PM	213	331	22	22	19	19	18	18	20	19	19	19	18	18	28.8	30.5	60.5	-1	-1	-1
2/20/2019	3:20:08 PM	401	332	23	22	19	19	18	18	19	19	19	19	18	18	28.8	30.5	60.5	-1	-1	-1
2/20/2019	3:20:08 PM	604	333	22	22	19	19	18	18	20	19	19	19	19	18	28.8	30.5	60.5	-1	-1	-1
2/20/2019	3:20:08 PM	807	334	23	22	19	19	18	18	20	19	19	19	19	19	28.8	30.5	60.5	-1	-1	-1
2/20/2019	3:20:09 PM	10	335	23	22	19	19	18	18	20	19	19	19	18	18	28.8	30.5	60.5	-1	-1	-1
2/20/2019	3:20:09 PM	213	336	23	22	19	19	18	18	19	19	19	19	18	19	28.8	30.5	60.5	-1	-1	-1
2/20/2019	3:20:09 PM	401	337	23	22	19	19	18	19	19	19	19	19	18	18	28.8	30.5	60.5	-1	-1	-1
2/20/2019	3:20:09 PM	604	338	23	22	20	19	18	18	20	19	19	19	19	18	28.8	30.5	60.5	-1	-1	-1
2/20/2019	3:20:09 PM	807	339	23	22	19	20	18	19	20	19	19	19	19	19	28.8	30.5	60.5	-1	-1	-1
2/20/2019	3:20:10 PM	10	340	23	22	19	19	18	18	20	19	19	19	18	19	28.8	30.5	60.5	-1	-1	-1
2/20/2019	3:20:10 PM	213	341	23	23	19	19	18	18	19	19	19	19	19	18	28.8	30.5	60.5	-1	-1	-1
2/20/2019	3:20:10 PM	401	342	23	22	19	19	18	18	19	19	19	19	19	18	28.8	30.5	60.5	-1	-1	-1
2/20/2019	3:20:10 PM	604	343	22	22	19	19	18	18	19	19	19	19	19	18	28.8	30.5	60.5	-1	-1	-1
2/20/2019	3:20:10 PM	807	344	23	22	20	19	18	18	19	19	19	19	18	19	28.8	30.5	60.5	-1	-1	-1
2/20/2019	3:20:11 PM	10	345	23	22	19	19	18	18	19	19	19	19	19	18	28.8	30.5	60.5	-1	-1	-1
2/20/2019	3:20:11 PM	213	346	23	22	19	19	18	18	19	19	19	19	18	18	28.8	30.5	60.5	-1	-1	-1
2/20/2019	3:20:11 PM	401	347	23	22	19	19	18	18	19	19	19	19	19	18	28.8	30.5	60.5	-1	-1	-1
2/20/2019	3:20:11 PM	604	348	23	22	19	19	18	18	19	19	19	19	18	19	28.8	30.5	60.5	-1	-1	-1
2/20/2019	3:20:11 PM	807	349	23	22	19	19	18	18	20	19	19	19	19	19	28.8	30.5	60.5	-1	-1	-1
2/20/2019	3:20:12 PM	10	350	23	22	19	19	18	19	19	19	19	19	18	19	28.8	30.5	60.5	-1	-1	-1
2/20/2019	3:20:12 PM	213	351	23	22	19	19	18	18	19	19	19	19	19	18	28.8	30.5	60.5	-1	-1	-1
2/20/2019	3:20:12 PM	401	352	23	22	19	19	18	19	19	19	19	19	18	19	28.9	30.4	60.6	-1	-1	-1
2/20/2019	3:20:12 PM	604	353	22	22	19	19	18	19	19	19	19	19	19	18	28.9	30.4	60.6	-1	-1	-1
2/20/2019	3:20:12 PM	807	354	22	22	19	19	18	19	19	19	19	19	19	19	28.9	30.4	60.6	-1	-1	-1
2/20/2019	3:20:13 PM	10	355	22	22	20	19	18	18	20	19	19	19	19	19	28.9	30.4	60.6	-1	-1	-1
2/20/2019	3:20:13 PM	213	356	23	22	19	19	18	18	19	19	19	19	18	19	28.9	30.4	60.6	-1	-1	-1
2/20/2019	3:20:13 PM	401	357	22	22	19	19	18	18	19	19	19	19	19	18	28.9	30.4	60.6	-1	-1	-1
2/20/2019	3:20:13 PM	604	358	22	22	19	19	18	19	19	19	19	19	18	19	28.9	30.4	60.6	-1	-1	-1
2/20/2019	3:20:13 PM	807	359	23	22	19	19	18	18	20	19	19	19	19	19	28.9	30.4	60.6	-1	-1	-1
2/20/2019	3:20:14 PM	10	360	23	22	19	20	18	18	19	19	19	19	19	19	28.9	30.4	60.6	-1	-1	-1
2/20/2019	3:20:14 PM	213	361	23	22	20	19	18	18	19	19	19	19	19	19	28.9	30.4	60.6	-1	-1	-1
2/20/2019	3:20:14 PM	401	362	23	22	19	19	18	18	19	19	19	19	18	18	28.9	30.4	60.6	-1	-1	-1
2/20/2019	3:20:14 PM	604	363	23	22	20	19	18	18	20	19	19	19	18	18	28.9	30.4	60.6	-1	-1	-1
2/20/2019	3:20:14 PM	807	364	23	22	19	19	18	19	20	19	19	19	19	18	28.9	30.4	60.6	-1	-1	-1
2/20/2019	3:20:15 PM	10	365	23	22	20	19	18	18	20	19	19	19	18	19	28.9	30.4	60.6	-1	-1	-1
2/20/2019	3:20:15 PM	213	366	23	22	19	19	18	18	19	19	19	19	19	19	28.9	30.4	60.6	-1	-1	-1
2/20/2019	3:20:15 PM	401	367	23	22	19	19	18	18	19	19	19	19	18	19	28.9	30.4	60.6	-1	-1	-1
2/20/2019	3:20:15 PM	604	368	23	22	19	19	18	18	19	19	19	19	19	18	28.9	30.4	60.6	-1	-1	-1
2/20/2019	3:20:15 PM	807	369	23	22	19	19	18	19	19	20	19	19	18	19	28.9	30.4	60.6	-1	-1	-1
2/20/2019	3:20:16 PM	10	370	23	22	19	19	18	19	20	19	19	19	19	18	28.9	30.4	60.6	-1	-1	-1
2/20/2019	3:20:16 PM	213	371	23	22	19	20	18	18	19	20	19	19	18	19	28.9	30.4	60.6	-1	-1	-1
2/20/2019	3:20:16 PM	401	372	23	22	19	19	18	18	19	19	19	19	18	19	28.9	30.4	60.6	-1	-1	-1
2/20/2019	3:20:16 PM	604	373	23	22	19	19	18	18	19	19	19	19	19	18	28.9	30.4	60.6	-1	-1	-1
2/20/2019	3:20:16 PM	807	374	23	22	19	19	18	18	19	19	19	19	18	19	28.9	30.4	60.6	-1	-1	-1
2/20/2019	3:20:17 PM	10	375	23	22	19	19	18	18	20	19	19	19	19	18	28.9	30.4	60.6	-1	-1	-1
2/20/2019	3:20:17 PM	213	376	23	22	19	19	18	18	19	19	19	19	19	19	28.9	30.4	60.6	-1	-1	-1
2/20/2019	3:20:17 PM	401	377	23	22	19	19	18	18	19	19	19	19	18	19	28.9	30.4	60.6	-1	-1	-1
2/20/2019	3:20:17 PM	604	378	23	22	19	19	18	18	19	19	19	19	18	18	28.9	30.4	60.6	-1	-1	-1
2/20/2019	3:20:17 PM	807	379	23	22	19	19	18	19	19	19	19	19	19	19	28.9	30.4	60.6	-1	-1	-1
2/20/2019	3:20:18 PM	10	380	23	23	19	19	18	19	19	19	19	19	19	18	28.9	30.4	60.6	-1	-1	-1
2/20/2019	3:20:18 PM	213	381	23	22	19	19	18	18	20	19	19	19	19	18	28.9	30.4	60.6	-1	-1	-1
2/20/2019	3:20:18 PM	401	382	24	22	19	19	18	18	19	19	19	19	18	19	28.9	30.4	60.6	-1	-1	-1
2/20/2019	3:20:18 PM	604	383	23	22	19	19	18	19	19	19	19	19	18	18	28.9	30.4	60.6	-1	-1	-1
2/20/2019	3:20:18 PM	807	384	24	23	19	19	18	19	19	19	19	19	18	18	28.9	30.4	60.6	-1	-1	-1
2/20/2019	3:20:19 PM	10	385	23	22	19	19	18	19	19	19	19	19	19	19	28.9	30.4	60.6	-1	-1	-1
2/20/2019	3:20:19 PM	213	386	23	23	19	20	18	19	20	19	19	19	19	18	28.9	30.4	60.6	-1	-1	-1
2/20/2019	3:20:19 PM	401	387	23	22	19	19	18	18	19	19	19	19	18	19	28.9	30.4	60.6	-1	-1	-1
2/20/2019	3:20:19 PM	604	388	23	22	19	19	18	19	19	19	19	19	18	19	28.9	30.4	60.6	-1	-1	-1
2/20/2019	3:20:19 PM	807	389	23	22	20	19	18	18	20	19	19	19	19	19	28.9	30.4	60.6	-1	-1	-1
2/20/2019	3:20:20 PM	10	390	23	23	19	19	18	19	19	19	19	19	19	19	28.9	30.4	60.6	-1	-1	-1
2/20/2019	3:20:20 PM	213	391	23	23	19	19	18	18	20	19	19	19	19	18	28.9	30.4	60.6	-1	-1	-1
2/20/2019	3:20:20 PM	401	392	23	22	20	19	18	18	19	19	19	19	19	19	28.9	30.4	60.6	-1	-1	-1
2/20/2019	3:20:20 PM	604	393	23	22	19	19	18	19	19	19	19	19	19	18	28.9	30.4	60.6	-1	-1	-1
2/20/2019	3:20:20 PM	807	394	23	22	19	19	18	19	20	19	19	19	19	19	28.9	30.4	60.6	-1	-1	-1
2/20/2019	3:20:21 PM	10	395	23	22	19	20	18	19	19	19	19	19	19	19	28.9	30.4	60.6	-1	-1	-1
2/20/2019	3:20:21 PM	213	396	23	22	19	19	18	18	20	19	19	19	19	19	28.9	30.4	60.6	-1	-1	-1
2/20/2019	3:20:21 PM	401	397	24	22	19	19	18	18	19	19	19	19	18	19	28.9	30.4	60.6	-1	-1	-1
2/20/2019	3:20:21 PM	604	398	23	22	19	19	18	18	19	19	19	19	18	18	28.9	30.4	60.6	-1	-1	-1
2/20/2019	3:20:21 PM	807	399	23	22	19	19	18	18	19	19	19	19	18	19	28.9	30.4	60.6	-1	-1	-1
2/20/2019	3:20:22 PM	10	400	23	23	19	20	18	19	19	19	19	19	19	18	28.9	30.4	60.6	-1	-1	-1
2/20/2019	3:20:22 PM	213	401	24	22	19	19	18	19	20	19	19	19	19	19	28.9	30.4	60.6	-1	-1	-1
2/20/2019	3:20:22 PM	401	402	23	22	19	19	18	18	19	19	19	19	18	18	28.9	30.4	60.6	-1	-1	-1
2/20/2019	3:20:22 PM	604	403	23	22	19	19	18	18	20	19	19	19	18	18	28.9	30.4	60.6	-1	-1	-1
2/20/2019	3:20:22 PM	813	404	23	22	19	19	18	19	19	19	19	19	19	19	28.9	30.4	60.6	-1	-1	-1
2/20/2019	3:20:23 PM	1	405	23	22	19	19	18	18	19	19	19	19	19	19	28.9	30.4	60.6	-1	-1	-1
2/20/2019	3:20:23 PM	204	406	24	22	20	19	18	18	19	19	19	19	18	19	28.9	30.4	60.6	-1	-1	-1
2/20/2019	3:20:23 PM	407	407	23	23	19	19	18	19	20	19	19	19	19	18	28.9	30.4	60.6	-1	-1	-1
2/20/2019	3:20:23 PM	607	408	24	22	19	19	18	19	19	19	19	19	18	19	28.9	30.4	60.6	-1	-1	-1
2/20/2019	3:20:23 PM	810	409	23	23	19	19	18	19	19	19	19	19	19	18	28.9	30.4	60.6	-1	-1	-1
2/20/2019	3:20:24 PM	14	410	23	22	19	19	18	19	20	19	19	19	18	19	28.9	30.4	60.6	-1	-1	-1
2/20/2019	3:20:24 PM	201	411	23	22	19	19	18	18	19	19	19	19	19	18	28.9	30.4	60.6	-1	-1	-1
2/20/2019	3:20:24 PM	404	412	24	22	19	19	18	19	19	19	19	19	18	18	28.9	30.4	60.6	-1	-1	-1
2/20/2019	3:20:24 PM	607	413	23	22	19	19	18	19	19	19	19	19	19	18	28.9	30.4	60.6	-1	-1	-1
2/20/2019	3:20:24 PM	810	414	23	22	19	19	18	18	20	19	19	19	19	18	28.9	30.4	60.6	-1	-1	-1
2/20/2019	3:20:25 PM	14	415	23	22	19	19	18	19	19	19	19	19	18	18	28.9	30.4	60.6	-1	-1	-1
2/20/2019	3:20:25 PM	206	416	23	23	19	19	18	19	19	19	19	19	19	18	28.9	30.4	60.6	-1	-1	-1
2/20/2019	3:20:25 PM	409	417	24	22	20	19	18	18	19	19	19	19	18	19	28.9	30.4	60.6	-1	-1	-1
2/20/2019	3:20:25 PM	613	418	23	22	19	19	18	19	19	19	19	19	19	19	28.9	30.4	60.6	-1	-1	-1
2/20/2019	3:20:25 PM	816	419	23	22	19	19	18	18	19	19	19	19	18	19	28.9	30.4	60.6	-1	-1	-1
2/20/2019	3:20:26 PM	5	420	23	22	19	19	18	18	19	19	19	19	18	18	28.9	30.4	60.6	-1	-1	-1
2/20/2019	3:20:26 PM	208	421	23	22	19	19	18	18	20	19	19	19	19	19	28.9	30.4	60.6	-1	-1	-1
2/20/2019	3:20:26 PM	411	422	23	22	19	19	18	19	19	19	19	19	18	19	28.9	30.4	60.6	-1	-1	-1
2/20/2019	3:20:26 PM	614	423	23	22	19	19	18	18	20	19	20	19	19	18	28.9	30.4	60.6	-1	-1	-1
2/20/2019	3:20:26 PM	806	424	23	22	19	19	18	19	19	19	19	19	19	19	28.9	30.4	60.6	-1	-1	-1
2/20/2019	3:20:27 PM	9	425	23	22	19	19	18	18	20	19	19	19	19	18	28.9	30.4	60.6	-1	-1	-1
2/20/2019	3:20:27 PM	212	426	23	22	19	19	18	19	19	19	19	19	18	19	28.9	30.4	60.6	-1	-1	-1
2/20/2019	3:20:27 PM	415	427	23	22	20	19	18	18	19	19	19	19	18	18	28.9	30.4	60.6	-1	-1	-1
2/20/2019	3:20:27 PM	603	428	23	22	19	19	18	18	20	19	19	19	18	19	28.9	30.4	60.6	-1	-1	-1
2/20/2019	3:20:27 PM	806	429	23	22	19	19	18	18	19	19	19	19	18	18	28.9	30.4	60.6	-1	-1	-1
2/20/2019	3:20:28 PM	9	430	24	22	20	19	18	18	19	19	19	19	18	19	28.9	30.4	60.6	-1	-1	-1
2/20/2019	3:20:28 PM	212	431	23	23	19	19	18	19	20	19	20	19	19	18	28.9	30.4	60.6	-1	-1	-1
2/20/2019	3:20:28 PM	415	432	23	22	19	19	18	19	19	19	19	19	19	19	28.9	30.4	60.6	-1	-1	-1
2/20/2019	3:20:28 PM	603	433	23	22	19	19	18	19	19	19	19	19	18	18	28.9	30.4	60.6	-1	-1	-1
2/20/2019	3:20:28 PM	806	434	24	22	19	19	18	18	19	19	19	19	18	18	28.9	30.4	60.6	-1	-1	-1
2/20/2019	3:20:29 PM	9	435	23	23	19	19	18	18	20	19	19	19	19	18	28.9	30.4	60.6	-1	-1	-1
2/20/2019	3:20:29 PM	212	436	23	22	20	20	18	19	19	19	19	19	18	19	28.9	30.3	60.7	-1	-1	-1
2/20/2019	3:20:29 PM	415	437	23	22	19	19	18	18	20	19	19	19	19	18	28.9	30.3	60.7	-1	-1	-1
2/20/2019	3:20:29 PM	603	438	24	22	19	19	18	18	19	19	19	19	18	18	28.9	30.3	60.7	-1	-1	-1
2/20/2019	3:20:29 PM	806	439	23	22	19	19	18	19	19	19	19	19	19	18	28.9	30.3	60.7	-1	-1	-1
2/20/2019	3:20:30 PM	9	440	23	22	19	19	18	18	19	19	19	19	18	19	28.9	30.3	60.7	-1	-1	-1
2/20/2019	3:20:30 PM	212	441	23	22	19	19	18	19	20	19	19	19	19	19	28.9	30.3	60.7	-1	-1	-1
2/20/2019	3:20:30 PM	415	442	23	22	19	20	18	19	19	19	19	19	19	19	28.9	30.3	60.7	-1	-1	-1
2/20/2019	3:20:30 PM	603	443	23	22	19	19	18	18	19	19	19	19	19	19	28.9	30.3	60.7	-1	-1	-1
2/20/2019	3:20:30 PM	806	444	23	22	19	19	18	18	19	19	19	19	18	19	28.9	30.3	60.7	-1	-1	-1
2/20/2019	3:20:31 PM	9	445	23	22	19	19	18	18	20	19	19	19	19	18	28.9	30.3	60.7	-1	-1	-1
2/20/2019	3:20:31 PM	212	446	24	22	20	19	18	18	19	19	19	19	18	19	28.9	30.3	60.7	-1	-1	-1
2/20/2019	3:20:31 PM	415	447	23	22	19	19	18	18	19	19	19	19	19	18	28.9	30.3	60.7	-1	-1	-1
2/20/2019	3:20:31 PM	603	448	23	22	19	19	18	18	19	19	19	19	19	18	28.9	30.3	60.7	-1	-1	-1
2/20/2019	3:20:31 PM	806	449	23	22	19	19	18	18	20	19	19	19	19	19	28.9	30.3	60.7	-1	-1	-1
2/20/2019	3:20:32 PM	9	450	23	22	20	19	18	18	20	19	19	19	18	19	28.9	30.3	60.7	-1	-1	-1
2/20/2019	3:20:32 PM	212	451	23	23	19	19	18	18	20	19	19	19	19	18	28.9	30.3	60.7	-1	-1	-1
2/20/2019	3:20:32 PM	415	452	23	22	19	19	18	19	20	19	19	19	19	19	28.9	30.3	60.7	-1	-1	-1
2/20/2019	3:20:32 PM	603	453	23	22	19	19	18	18	19	19	19	19	18	19	28.9	30.3	60.7	-1	-1	-1
2/20/2019	3:20:32 PM	806	454	23	22	19	19	18	18	19	19	19	19	19	18	28.9	30.3	60.7	-1	-1	-1
2/20/2019	3:20:33 PM	9	455	23	22	19	19	18	19	19	19	19	19	18	19	28.9	30.3	60.7	-1	-1	-1
2/20/2019	3:20:33 PM	212	456	23	23	19	19	18	18	20	19	19	19	19	18	28.9	30.3	60.7	-1	-1	-1
2/20/2019	3:20:33 PM	415	457	23	22	19	19	18	19	19	19	19	19	18	19	28.9	30.3	60.7	-1	-1	-1
2/20/2019	3:20:33 PM	603	458	23	22	19	19	18	18	19	19	19	19	19	18	28.9	30.3	60.7	-1	-1	-1
2/20/2019	3:20:33 PM	806	459	23	22	19	19	18	18	19	19	19	19	18	19	28.9	30.3	60.7	-1	-1	-1
2/20/2019	3:20:34 PM	9	460	23	22	19	19	18	18	19	19	19	19	19	19	28.9	30.3	60.7	-1	-1	-1
2/20/2019	3:20:34 PM	212	461	23	22	19	19	18	19	19	19	19	19	19	19	28.9	30.3	60.7	-1	-1	-1
2/20/2019	3:20:34 PM	415	462	23	22	19	19	18	19	19	19	19	19	19	18	28.9	30.3	60.7	-1	-1	-1
2/20/2019	3:20:34 PM	603	463	23	22	19	19	18	18	19	19	19	19	18	19	28.9	30.3	60.7	-1	-1	-1
2/20/2019	3:20:34 PM	806	464	22	22	19	19	18	18	19	19	19	19	19	18	28.9	30.3	60.7	-1	-1	-1
2/20/2019	3:20:35 PM	9	465	23	23	19	19	18	18	19	19	19	19	18	19	28.9	30.3	60.7	-1	-1	-1
2/20/2019	3:20:35 PM	212	466	23	23	19	19	18	19	20	19	19	19	19	18	28.9	30.3	60.7	-1	-1	-1
2/20/2019	3:20:35 PM	415	467	23	22	19	19	18	19	19	19	19	19	19	19	28.9	30.3	60.7	-1	-1	-1
2/20/2019	3:20:35 PM	603	468	22	22	19	19	18	18	20	19	19	19	19	18	28.9	30.3	60.7	-1	-1	-1
2/20/2019	3:20:35 PM	806	469	23	22	19	19	18	19	19	19	19	19	18	19	28.9	30.3	60.7	-1	-1	-1
2/20/2019	3:20:36 PM	9	470	23	23	19	19	18	19	20	19	19	19	19	18	28.9	30.3	60.7	-1	-1	-1
2/20/2019	3:20:36 PM	212	471	23	22	19	19	18	19	19	19	19	19	19	19	28.9	30.3	60.7	-1	-1	-1
2/20/2019	3:20:36 PM	415	472	22	22	19	19	18	18	20	19	19	19	19	19	28.9	30.3	60.7	-1	-1	-1
2/20/2019	3:20:36 PM	603	473	23	22	19	19	18	18	19	19	19	19	18	18	28.9	30.3	60.7	-1	-1	-1
2/20/2019	3:20:36 PM	806	474	23	22	19	19	18	18	19	19	19	19	19	19	28.9	30.3	60.7	-1	-1	-1
2/20/2019	3:20:37 PM	9	475	22	23	19	19	18	18	20	19	19	19	19	18	28.9	30.3	60.7	-1	-1	-1
2/20/2019	3:20:37 PM	212	476	23	22	20	19	18	18	20	19	19	19	19	19	28.9	30.3	60.7	-1	-1	-1
2/20/2019	3:20:37 PM	415	477	23	23	19	19	18	19	19	19	19	19	19	18	28.9	30.3	60.7	-1	-1	-1
2/20/2019	3:20:37 PM	603	478	22	22	19	19	18	18	20	19	19	19	19	18	28.9	30.2	59.9	-1	-1	-1
2/20/2019	3:20:37 PM	806	479	23	22	19	19	18	18	19	19	19	19	18	18	28.9	30.2	59.9	-1	-1	-1
2/20/2019	3:20:38 PM	9	480	23	22	20	19	18	18	20	19	19	19	18	18	28.9	30.2	59.9	-1	-1	-1
2/20/2019	3:20:38 PM	212	481	22	22	19	20	18	19	19	19	19	19	19	19	28.9	30.2	59.9	-1	-1	-1
2/20/2019	3:20:38 PM	415	482	23	22	19	19	18	18	19	19	19	19	19	18	28.9	30.2	59.9	-1	-1	-1
2/20/2019	3:20:38 PM	603	483	22	22	19	19	18	18	19	19	19	19	18	19	28.9	30.2	59.9	-1	-1	-1
2/20/2019	3:20:38 PM	806	484	22	22	19	19	18	18	20	19	19	19	19	18	28.9	30.2	59.9	-1	-1	-1
2/20/2019	3:20:39 PM	9	485	22	22	19	19	18	19	19	19	19	19	19	19	28.9	30.2	59.9	-1	-1	-1
2/20/2019	3:20:39 PM	212	486	22	22	19	19	18	18	20	19	20	19	19	19	28.9	30.2	59.9	-1	-1	-1
2/20/2019	3:20:39 PM	415	487	22	22	19	19	18	18	19	19	19	19	19	18	28.9	30.2	59.9	-1	-1	-1
2/20/2019	3:20:39 PM	603	488	22	22	19	19	18	18	20	19	19	19	19	19	28.9	30.2	59.9	-1	-1	-1
2/20/2019	3:20:39 PM	806	489	22	22	19	19	18	18	19	19	19	19	18	19	28.9	30.2	59.9	-1	-1	-1
2/20/2019	3:20:40 PM	9	490	23	22	20	19	18	18	20	19	19	19	18	19	28.9	30.2	59.9	-1	-1	-1
2/20/2019	3:20:40 PM	212	491	22	23	19	20	18	19	20	19	19	19	19	18	28.9	30.2	59.9	-1	-1	-1
2/20/2019	3:20:40 PM	415	492	23	22	19	19	18	18	19	19	19	19	18	19	28.9	30.2	59.9	-1	-1	-1
2/20/2019	3:20:40 PM	603	493	22	22	19	19	18	18	19	19	19	19	19	19	28.9	30.2	59.9	-1	-1	-1
2/20/2019	3:20:40 PM	806	494	23	22	20	19	18	18	19	19	19	19	18	19	28.9	30.2	59.9	-1	-1	-1
2/20/2019	3:20:41 PM	9	495	22	23	19	19	18	18	20	19	19	19	19	18	28.9	30.2	59.9	-1	-1	-1
2/20/2019	3:20:41 PM	212	496	23	22	20	19	18	18	19	20	19	19	18	19	28.9	30.2	59.9	-1	-1	-1
2/20/2019	3:20:41 PM	415	497	22	22	19	19	18	18	20	19	19	19	19	18	28.9	30.2	59.9	-1	-1	-1
2/20/2019	3:20:41 PM	603	498	22	22	19	19	18	18	19	19	19	19	18	19	28.9	30.2	59.9	-1	-1	-1
2/20/2019	3:20:41 PM	806	499	23	22	19	19	18	18	20	19	19	19	19	18	28.9	30.2	59.9	-1	-1	-1
2/20/2019	3:20:42 PM	9	500	22	23	19	19	18	19	19	19	19	19	19	19	28.9	30.2	59.9	-1	-1	-1
2/20/2019	3:20:42 PM	212	501	23	22	19	19	18	19	19	19	19	19	19	19	28.9	30.2	59.9	-1	-1	-1
2/20/2019	3:20:42 PM	415	502	22	22	19	19	18	18	20	19	19	19	19	18	28.9	30.2	59.9	-1	-1	-1
2/20/2019	3:20:42 PM	603	503	23	22	19	19	18	18	19	19	19	19	19	19	28.9	30.2	59.9	-1	-1	-1
2/20/2019	3:20:42 PM	806	504	22	22	19	19	18	18	20	19	19	19	19	19	28.9	30.2	59.9	-1	-1	-1
2/20/2019	3:20:43 PM	9	505	22	22	19	19	18	19	19	19	19	19	18	19	28.9	30.2	59.9	-1	-1	-1
2/20/2019	3:20:43 PM	212	506	23	22	20	19	19	18	20	19	19	19	19	19	28.9	30.2	59.9	-1	-1	-1
2/20/2019	3:20:43 PM	415	507	22	22	19	19	18	18	20	19	19	19	19	18	28.9	30.2	59.9	-1	-1	-1
2/20/2019	3:20:43 PM	603	508	22	22	19	19	18	18	20	19	19	19	19	19	28.9	30.2	59.9	-1	-1	-1
2/20/2019	3:20:43 PM	806	509	22	23	19	19	18	18	19	19	19	19	19	18	28.9	30.2	59.9	-1	-1	-1
2/20/2019	3:20:44 PM	9	510	22	22	19	19	18	18	20	19	19	19	19	19	28.9	30.2	59.9	-1	-1	-1
2/20/2019	3:20:44 PM	212	511	22	23	19	19	18	19	19	19	19	19	18	19	28.9	30.2	59.9	-1	-1	-1
2/20/2019	3:20:44 PM	415	512	22	22	19	19	18	18	19	19	19	19	19	18	28.9	30.2	59.9	-1	-1	-1
2/20/2019	3:20:44 PM	603	513	23	22	19	19	18	18	20	19	19	19	18	19	28.9	30.2	59.9	-1	-1	-1
2/20/2019	3:20:44 PM	806	514	22	22	19	20	18	18	19	19	20	19	18	18	28.9	30.2	59.9	-1	-1	-1
2/20/2019	3:20:45 PM	9	515	23	22	19	19	18	18	19	19	19	19	18	19	28.9	30.2	59.9	-1	-1	-1
2/20/2019	3:20:45 PM	212	516	22	23	19	19	18	19	19	19	19	19	19	19	28.9	30.2	59.9	-1	-1	-1
2/20/2019	3:20:45 PM	415	517	22	22	19	19	18	18	19	19	19	19	18	19	28.9	30.2	59.9	-1	-1	-1
2/20/2019	3:20:45 PM	603	518	22	22	19	19	18	18	19	19	19	19	18	19	28.9	30.2	59.9	-1	-1	-1
2/20/2019	3:20:45 PM	806	519	23	22	20	19	18	19	19	19	19	19	18	19	28.9	30.2	59.9	-1	-1	-1
2/20/2019	3:20:46 PM	9	520	23	23	19	19	18	18	19	19	19	19	18	19	28.8	30.2	59.9	-1	-1	-1
2/20/2019	3:20:46 PM	212	521	23	22	20	19	18	19	19	19	19	19	19	19	28.8	30.2	59.9	-1	-1	-1
2/20/2019	3:20:46 PM	415	522	22	22	19	19	18	18	19	19	19	19	19	18	28.8	30.2	59.9	-1	-1	-1
2/20/2019	3:20:46 PM	603	523	22	22	19	19	18	18	19	19	19	19	18	19	28.8	30.2	59.9	-1	-1	-1
2/20/2019	3:20:46 PM	806	524	22	22	19	19	18	19	20	19	19	19	19	19	28.8	30.2	59.9	-1	-1	-1
2/20/2019	3:20:47 PM	9	525	22	22	20	19	18	18	20	19	19	19	19	19	28.8	30.2	59.9	-1	-1	-1
2/20/2019	3:20:47 PM	212	526	22	23	19	20	18	19	20	19	19	19	19	19	28.8	30.2	59.9	-1	-1	-1
2/20/2019	3:20:47 PM	415	527	22	22	19	19	18	18	19	19	19	19	18	19	28.8	30.2	59.9	-1	-1	-1
2/20/2019	3:20:47 PM	603	528	22	23	19	19	18	18	19	19	19	19	18	19	28.8	30.2	59.9	-1	-1	-1
2/20/2019	3:20:47 PM	806	529	22	22	19	19	18	18	20	19	19	19	18	19	28.8	30.2	59.9	-1	-1	-1
2/20/2019	3:20:48 PM	9	530	22	23	19	19	18	19	19	19	19	19	19	19	28.8	30.2	59.9	-1	-1	-1
2/20/2019	3:20:48 PM	212	531	23	22	19	19	18	19	19	19	19	19	18	19	28.8	30.2	59.9	-1	-1	-1
2/20/2019	3:20:48 PM	415	532	22	23	19	19	18	18	20	19	19	19	19	18	28.8	30.2	59.9	-1	-1	-1
2/20/2019	3:20:48 PM	603	533	22	22	19	19	18	18	19	19	19	19	18	18	28.8	30.2	59.9	-1	-1	-1
2/20/2019	3:20:48 PM	806	534	22	23	19	19	18	18	19	19	19	19	19	18	28.8	30.2	59.9	-1	-1	-1
2/20/2019	3:20:49 PM	9	535	23	22	19	19	18	19	19	19	19	19	18	19	28.8	30.2	59.9	-1	-1	-1
2/20/2019	3:20:49 PM	212	536	22	22	19	19	18	18	20	19	19	19	19	19	28.8	30.2	59.9	-1	-1	-1
2/20/2019	3:20:49 PM	415	537	22	22	19	19	18	19	19	19	19	19	19	19	28.8	30.2	59.9	-1	-1	-1
2/20/2019	3:20:49 PM	603	538	22	22	19	19	18	18	19	19	19	19	18	18	28.8	30.2	59.9	-1	-1	-1
2/20/2019	3:20:49 PM	806	539	22	22	19	19	18	19	19	19	19	19	19	18	28.8	30.2	59.9	-1	-1	-1
2/20/2019	3:20:50 PM	9	540	23	22	20	19	18	18	20	19	19	19	19	19	28.8	30.2	59.9	-1	-1	-1
2/20/2019	3:20:50 PM	212	541	22	23	19	19	18	19	19	19	19	19	19	19	28.8	30.2	59.9	-1	-1	-1
2/20/2019	3:20:50 PM	415	542	23	22	20	19	18	18	19	19	19	19	18	19	28.8	30.2	59.9	-1	-1	-1
2/20/2019	3:20:50 PM	603	543	22	22	19	19	18	19	19	19	19	19	18	19	28.8	30.2	59.9	-1	-1	-1
2/20/2019	3:20:50 PM	806	544	23	22	20	19	18	18	19	19	19	19	18	19	28.8	30.2	59.9	-1	-1	-1
2/20/2019	3:20:51 PM	9	545	22	23	19	19	18	19	19	19	19	19	19	19	28.8	30.2	59.9	-1	-1	-1
2/20/2019	3:20:51 PM	212	546	23	22	19	19	18	18	20	19	19	19	19	19	28.8	30.2	59.9	-1	-1	-1
2/20/2019	3:20:51 PM	415	547	22	22	19	19	18	18	19	19	19	19	19	18	28.8	30.2	59.9	-1	-1	-1
2/20/2019	3:20:51 PM	603	548	22	22	19	19	18	18	20	19	19	19	18	18	28.8	30.2	59.9	-1	-1	-1
2/20/2019	3:20:51 PM	806	549	22	23	19	19	18	18	19	19	19	19	19	18	28.8	30.2	59.9	-1	-1	-1
2/20/2019	3:20:52 PM	9	550	23	22	19	19	18	18	19	19	19	19	18	19	28.8	30.2	59.9	-1	-1	-1
2/20/2019	3:20:52 PM	212	551	23	23	19	19	18	18	20	19	19	19	18	18	28.8	30.2	59.9	-1	-1	-1
2/20/2019	3:20:52 PM	415	552	22	22	19	19	18	18	19	19	19	19	18	18	28.8	30.2	59.9	-1	-1	-1
2/20/2019	3:20:52 PM	603	553	22	23	19	19	18	18	19	19	19	19	19	18	28.8	30.2	59.9	-1	-1	-1
2/20/2019	3:20:52 PM	806	554	23	23	19	20	18	19	19	19	19	19	19	18	28.8	30.2	59.9	-1	-1	-1
2/20/2019	3:20:53 PM	9	555	23	22	19	19	18	19	19	19	19	19	19	19	28.8	30.2	59.9	-1	-1	-1
2/20/2019	3:20:53 PM	212	556	22	23	19	19	18	19	19	19	19	19	19	19	28.8	30.2	59.9	-1	-1	-1
2/20/2019	3:20:53 PM	415	557	22	22	19	19	18	19	19	19	19	19	18	19	28.8	30.2	59.9	-1	-1	-1
2/20/2019	3:20:53 PM	603	558	22	22	19	19	18	19	19	19	19	19	18	18	28.8	30.2	59.9	-1	-1	-1
2/20/2019	3:20:53 PM	806	559	23	22	19	19	18	19	19	19	19	19	18	19	28.8	30.2	59.9	-1	-1	-1
2/20/2019	3:20:54 PM	9	560	22	23	19	19	18	18	20	19	19	19	19	18	28.8	30.2	59.9	-1	-1	-1
2/20/2019	3:20:54 PM	212	561	22	22	19	20	18	19	19	19	19	19	19	19	28.8	30.2	59.9	-1	-1	-1
2/20/2019	3:20:54 PM	415	562	22	22	19	19	18	18	19	19	19	19	18	18	28.8	30.1	58.8	-1	-1	-1
2/20/2019	3:20:54 PM	603	563	22	23	19	19	18	18	19	19	19	19	18	18	28.8	30.1	58.8	-1	-1	-1
2/20/2019	3:20:54 PM	806	564	22	22	19	19	18	19	19	19	19	19	18	19	28.8	30.1	58.8	-1	-1	-1
2/20/2019	3:20:55 PM	9	565	22	23	19	19	18	18	19	19	19	19	19	18	28.8	30.1	58.8	-1	-1	-1
2/20/2019	3:20:55 PM	212	566	22	23	19	19	18	19	19	20	19	19	18	19	28.8	30.1	58.8	-1	-1	-1
2/20/2019	3:20:55 PM	415	567	23	22	20	19	18	18	19	19	19	19	18	18	28.8	30.1	58.8	-1	-1	-1
2/20/2019	3:20:55 PM	603	568	23	22	19	19	18	19	19	19	19	19	18	18	28.8	30.1	58.8	-1	-1	-1
2/20/2019	3:20:55 PM	806	569	23	22	19	19	18	18	19	19	19	19	18	19	28.8	30.1	58.8	-1	-1	-1
2/20/2019	3:20:56 PM	9	570	23	23	19	19	18	18	19	19	19	19	19	18	28.8	30.1	58.8	-1	-1	-1
2/20/2019	3:20:56 PM	212	571	23	23	19	20	18	18	19	19	19	19	19	19	28.8	30.1	58.8	-1	-1	-1
2/20/2019	3:20:56 PM	415	572	22	22	19	19	18	18	19	19	19	19	18	18	28.8	30.1	58.8	-1	-1	-1
2/20/2019	3:20:56 PM	603	573	22	22	19	19	18	18	19	19	19	19	18	19	28.8	30.1	58.8	-1	-1	-1
2/20/2019	3:20:56 PM	806	574	23	22	19	19	18	18	20	19	19	19	19	18	28.8	30.1	58.8	-1	-1	-1
2/20/2019	3:20:57 PM	9	575	23	23	19	19	18	19	19	19	19	19	18	19	28.8	30.1	58.8	-1	-1	-1
2/20/2019	3:20:57 PM	212	576	23	23	20	19	18	18	20	19	19	19	18	19	28.8	30.1	58.8	-1	-1	-1
2/20/2019	3:20:57 PM	415	577	22	22	19	19	18	18	19	19	19	19	19	18	28.8	30.1	58.8	-1	-1	-1
2/20/2019	3:20:57 PM	603	578	22	22	19	19	18	18	19	19	19	19	19	18	28.8	30.1	58.8	-1	-1	-1
2/20/2019	3:20:57 PM	806	579	23	23	19	19	18	18	19	19	19	19	19	19	28.8	30.1	58.8	-1	-1	-1
2/20/2019	3:20:58 PM	9	580	23	22	19	19	18	18	20	19	19	19	19	19	28.8	30.1	58.8	-1	-1	-1
2/20/2019	3:20:58 PM	212	581	22	23	19	20	18	18	19	19	19	19	19	18	28.8	30.1	58.8	-1	-1	-1
2/20/2019	3:20:58 PM	415	582	23	22	19	19	18	18	19	19	19	19	18	18	28.8	30.1	58.8	-1	-1	-1
2/20/2019	3:20:58 PM	603	583	22	22	19	19	18	19	19	19	19	19	19	18	28.8	30.1	58.8	-1	-1	-1
2/20/2019	3:20:58 PM	806	584	23	22	20	19	18	19	19	19	19	19	18	19	28.8	30.1	58.8	-1	-1	-1
2/20/2019	3:20:59 PM	9	585	23	23	19	19	18	18	19	19	19	19	19	18	28.8	30.1	58.8	-1	-1	-1
2/20/2019	3:20:59 PM	212	586	23	22	19	19	18	19	19	19	19	19	18	19	28.8	30.1	58.8	-1	-1	-1
2/20/2019	3:20:59 PM	415	587	23	22	19	19	18	18	19	19	19	19	18	19	28.8	30.1	58.8	-1	-1	-1
2/20/2019	3:20:59 PM	603	588	23	22	19	19	18	18	19	19	19	19	18	18	28.8	30.1	58.8	-1	-1	-1
2/20/2019	3:20:59 PM	806	589	23	22	20	19	18	18	20	19	19	19	18	19	28.8	30.1	58.8	-1	-1	-1
2/20/2019	3:21:00 PM	9	590	23	23	19	19	18	18	19	19	19	19	19	18	28.8	30.1	58.8	-1	-1	-1
2/20/2019	3:21:00 PM	212	591	23	22	19	19	18	18	19	19	19	19	18	19	28.8	30.1	58.8	-1	-1	-1
2/20/2019	3:21:00 PM	415	592	22	22	19	19	18	19	19	19	19	19	19	18	28.8	30.1	58.8	-1	-1	-1
2/20/2019	3:21:00 PM	603	593	23	22	19	19	18	18	19	19	19	19	18	19	28.8	30.1	58.8	-1	-1	-1
2/20/2019	3:21:00 PM	806	594	23	22	19	19	18	19	19	19	19	19	19	18	28.8	30.1	58.8	-1	-1	-1
2/20/2019	3:21:01 PM	9	595	23	22	19	19	18	19	19	20	19	19	19	19	28.8	30.1	58.8	-1	-1	-1
2/20/2019	3:21:01 PM	212	596	23	22	19	19	18	18	19	19	19	19	18	19	28.8	30.1	58.8	-1	-1	-1
2/20/2019	3:21:01 PM	415	597	22	23	19	19	18	18	19	19	19	19	19	18	28.8	30.1	58.8	-1	-1	-1
2/20/2019	3:21:01 PM	603	598	23	22	19	19	18	19	19	19	19	19	19	18	28.8	30.1	58.8	-1	-1	-1
2/20/2019	3:21:01 PM	806	599	23	23	19	19	18	18	19	19	19	19	19	18	28.8	30.1	58.8	-1	-1	-1
2/20/2019	3:21:02 PM	9	600	23	22	19	19	18	19	19	19	19	19	19	19	28.8	30.1	58.8	-1	-1	-1
2/20/2019	3:21:02 PM	212	601	23	22	20	19	18	18	19	19	19	19	18	18	28.8	30.1	58.8	-1	-1	-1
2/20/2019	3:21:02 PM	415	602	22	22	19	19	18	18	19	19	19	19	19	18	28.8	30.1	58.8	-1	-1	-1
2/20/2019	3:21:02 PM	603	603	23	22	19	19	18	18	19	19	19	19	18	19	28.8	30.1	58.8	-1	-1	-1
2/20/2019	3:21:02 PM	806	604	23	23	19	19	18	18	19	19	19	19	19	18	28.8	30.1	58.1	-1	-1	-1
2/20/2019	3:21:03 PM	9	605	23	22	19	19	18	19	19	19	19	19	18	19	28.8	30.1	58.1	-1	-1	-1
2/20/2019	3:21:03 PM	212	606	23	22	20	19	18	18	19	19	19	19	19	18	28.8	30.1	58.1	-1	-1	-1
2/20/2019	3:21:03 PM	415	607	22	23	19	19	18	18	19	19	19	19	19	18	28.8	30.1	58.1	-1	-1	-1
2/20/2019	3:21:03 PM	603	608	22	23	19	19	18	18	19	19	19	19	18	19	28.8	30.1	58.1	-1	-1	-1
2/20/2019	3:21:03 PM	806	609	22	23	19	20	18	18	19	19	19	19	19	19	28.8	30.1	58.1	-1	-1	-1
2/20/2019	3:21:04 PM	9	610	23	22	19	19	18	18	19	19	19	19	18	19	28.8	30.1	58.1	-1	-1	-1
2/20/2019	3:21:04 PM	209	611	22	23	19	20	18	18	19	19	19	19	19	18	28.8	30.1	58.1	-1	-1	-1
2/20/2019	3:21:04 PM	412	612	23	22	19	19	18	18	19	19	19	19	18	19	28.8	30.1	58.1	-1	-1	-1
2/20/2019	3:21:04 PM	616	613	23	22	19	19	18	18	20	19	19	19	19	19	28.8	30.1	58.1	-1	-1	-1
2/20/2019	3:21:04 PM	803	614	22	22	19	19	18	18	19	19	19	19	18	19	28.8	30.1	58.1	-1	-1	-1
2/20/2019	3:21:05 PM	6	615	23	22	20	19	18	18	20	19	19	19	19	19	28.8	30.1	58.1	-1	-1	-1
2/20/2019	3:21:05 PM	209	616	22	22	19	20	18	18	20	19	19	19	19	19	28.8	30.1	58.1	-1	-1	-1
2/20/2019	3:21:05 PM	412	617	23	22	19	19	18	18	19	19	19	19	18	19	28.8	30.1	58.1	-1	-1	-1
2/20/2019	3:21:05 PM	616	618	23	22	19	19	18	18	19	19	19	19	19	19	28.8	30.1	58.1	-1	-1	-1
2/20/2019	3:21:05 PM	803	619	22	22	19	19	18	19	19	19	19	19	19	18	28.8	30.1	58.1	-1	-1	-1
2/20/2019	3:21:06 PM	6	620	23	22	20	19	18	18	19	19	19	19	18	19	28.8	30.1	58.1	-1	-1	-1
2/20/2019	3:21:06 PM	209	621	22	23	19	19	18	19	20	19	19	19	19	18	28.8	30.1	58.1	-1	-1	-1
2/20/2019	3:21:06 PM	412	622	23	22	19	19	18	18	19	19	18	19	18	18	28.8	30.1	58.1	-1	-1	-1
2/20/2019	3:21:06 PM	601	623	22	22	19	19	18	18	19	19	19	19	19	18	28.8	30.1	58.1	-1	-1	-1
2/20/2019	3:21:06 PM	804	624	22	22	19	19	18	18	19	19	19	19	19	19	28.8	30.1	58.1	-1	-1	-1
2/20/2019	3:21:07 PM	7	625	23	22	20	19	18	19	20	19	19	19	18	19	28.8	30.1	58.1	-1	-1	-1
2/20/2019	3:21:07 PM	211	626	23	23	19	19	18	18	20	19	19	19	18	18	28.8	30.1	58.1	-1	-1	-1
2/20/2019	3:21:07 PM	414	627	22	23	19	19	18	18	19	19	19	19	19	18	28.8	30.1	58.1	-1	-1	-1
2/20/2019	3:21:07 PM	601	628	22	22	19	19	18	19	19	19	19	19	19	19	28.8	30.1	58.1	-1	-1	-1
2/20/2019	3:21:07 PM	804	629	22	22	19	19	18	18	19	19	19	19	19	18	28.8	30.1	58.1	-1	-1	-1
2/20/2019	3:21:08 PM	7	630	22	22	19	19	18	19	19	19	19	19	19	19	28.8	30.1	58.1	-1	-1	-1
2/20/2019	3:21:08 PM	211	631	23	22	19	19	18	18	19	19	19	19	18	19	28.8	30.1	58.1	-1	-1	-1
2/20/2019	3:21:08 PM	414	632	22	22	19	19	18	18	19	19	19	19	19	18	28.8	30.1	58.1	-1	-1	-1
2/20/2019	3:21:08 PM	601	633	22	22	19	19	18	18	19	19	19	19	18	19	28.8	30.1	58.1	-1	-1	-1
2/20/2019	3:21:08 PM	804	634	22	22	19	19	18	18	19	19	19	19	18	19	28.8	30.1	58.1	-1	-1	-1
2/20/2019	3:21:09 PM	7	635	22	22	20	19	18	18	20	19	19	19	19	18	28.8	30.1	58.1	-1	-1	-1
2/20/2019	3:21:09 PM	211	636	22	22	19	19	18	18	20	19	19	19	19	18	28.8	30.1	58.1	-1	-1	-1
2/20/2019	3:21:09 PM	414	637	22	22	19	19	18	18	19	19	19	19	19	19	28.8	30.1	58.1	-1	-1	-1
2/20/2019	3:21:09 PM	601	638	22	22	19	19	18	19	19	19	19	19	18	18	28.8	30.1	58.1	-1	-1	-1
2/20/2019	3:21:09 PM	804	639	22	22	19	19	18	18	19	19	19	19	18	18	28.8	30.1	58.1	-1	-1	-1
2/20/2019	3:21:10 PM	7	640	22	22	20	20	18	18	20	19	18	19	19	19	28.8	30.1	58.1	-1	-1	-1
2/20/2019	3:21:10 PM	211	641	22	22	19	19	18	18	19	19	19	19	19	19	28.8	30.1	58.1	-1	-1	-1
2/20/2019	3:21:10 PM	414	642	22	22	19	19	18	18	19	19	19	19	19	19	28.8	30.1	58.1	-1	-1	-1
2/20/2019	3:21:10 PM	601	643	22	22	19	19	18	18	19	19	19	19	18	19	28.8	30.1	58.1	-1	-1	-1
2/20/2019	3:21:10 PM	804	644	22	22	19	20	18	19	19	19	19	19	19	19	28.8	30.1	58.1	-1	-1	-1
2/20/2019	3:21:11 PM	7	645	22	22	20	19	18	18	20	19	19	19	19	19	28.8	30.1	58.1	-1	-1	-1
2/20/2019	3:21:11 PM	211	646	22	22	19	19	18	18	19	19	19	19	18	19	28.8	30.0	57.9	-1	-1	-1
2/20/2019	3:21:11 PM	414	647	21	23	19	19	18	18	19	19	19	19	19	18	28.8	30.0	57.9	-1	-1	-1
2/20/2019	3:21:11 PM	601	648	22	23	19	19	18	18	19	19	19	19	18	18	28.8	30.0	57.9	-1	-1	-1
2/20/2019	3:21:11 PM	804	649	22	22	19	20	18	19	19	19	19	19	18	18	28.8	30.0	57.9	-1	-1	-1
2/20/2019	3:21:12 PM	7	650	22	22	19	19	18	18	20	19	19	19	19	18	28.8	30.0	57.9	-1	-1	-1
2/20/2019	3:21:12 PM	211	651	22	22	19	20	18	18	19	20	19	19	18	19	28.8	30.0	57.9	-1	-1	-1
2/20/2019	3:21:12 PM	414	652	22	22	19	19	18	19	19	19	19	19	18	18	28.8	30.0	57.9	-1	-1	-1
2/20/2019	3:21:12 PM	601	653	22	22	19	20	18	18	19	19	19	19	19	18	28.8	30.0	57.9	-1	-1	-1
2/20/2019	3:21:12 PM	804	654	22	22	20	19	18	18	19	19	19	19	19	19	28.8	30.0	57.9	-1	-1	-1
2/20/2019	3:21:13 PM	7	655	22	22	19	20	18	18	19	19	18	19	19	19	28.8	30.0	57.9	-1	-1	-1
2/20/2019	3:21:13 PM	211	656	22	22	19	19	18	18	19	19	19	19	19	19	28.8	30.0	57.9	-1	-1	-1
2/20/2019	3:21:13 PM	414	657	22	22	19	19	18	18	19	19	19	19	18	19	28.8	30.0	57.9	-1	-1	-1
2/20/2019	3:21:13 PM	601	658	22	22	19	19	18	19	19	19	18	19	18	19	28.8	30.0	57.9	-1	-1	-1
2/20/2019	3:21:13 PM	804	659	22	22	19	19	18	18	19	19	19	19	18	18	28.8	30.0	57.9	-1	-1	-1
2/20/2019	3:21:14 PM	7	660	23	22	20	19	18	18	19	19	19	19	18	19	28.8	30.0	57.9	-1	-1	-1
2/20/2019	3:21:14 PM	211	661	22	22	19	19	18	18	19	19	19	19	19	18	28.8	30.0	57.9	-1	-1	-1
2/20/2019	3:21:14 PM	414	662	22	22	19	19	18	18	19	19	19	19	18	19	28.8	30.0	57.9	-1	-1	-1
2/20/2019	3:21:14 PM	601	663	22	22	19	19	18	19	19	19	19	19	18	19	28.8	30.0	57.9	-1	-1	-1
2/20/2019	3:21:14 PM	804	664	22	22	19	19	18	18	19	19	19	19	19	19	28.8	30.0	57.9	-1	-1	-1
2/20/2019	3:21:15 PM	7	665	23	22	19	19	18	19	19	19	18	19	18	19	28.8	30.0	57.9	-1	-1	-1
2/20/2019	3:21:15 PM	211	666	23	22	19	19	18	18	19	19	19	19	19	18	28.8	30.0	57.9	-1	-1	-1
2/20/2019	3:21:15 PM	414	667	22	22	19	19	18	18	19	19	18	19	18	19	28.8	30.0	57.9	-1	-1	-1
2/20/2019	3:21:15 PM	601	668	22	22	19	19	18	19	19	19	19	19	18	18	28.8	30.0	57.9	-1	-1	-1
2/20/2019	3:21:15 PM	804	669	22	22	19	19	18	18	19	19	19	19	19	19	28.8	30.0	57.9	-1	-1	-1
2/20/2019	3:21:16 PM	7	670	23	22	19	19	18	18	19	19	19	19	18	19	28.8	30.0	57.9	-1	-1	-1
2/20/2019	3:21:16 PM	211	671	22	22	19	19	18	18	19	19	19	19	19	18	28.8	30.0	57.9	-1	-1	-1
2/20/2019	3:21:16 PM	414	672	22	22	19	19	18	18	19	19	19	19	19	19	28.8	30.0	57.9	-1	-1	-1
2/20/2019	3:21:16 PM	601	673	23	22	19	19	18	18	19	19	19	19	18	19	28.8	30.0	57.9	-1	-1	-1
2/20/2019	3:21:16 PM	804	674	22	22	19	20	18	18	19	19	19	19	19	19	28.8	30.0	57.9	-1	-1	-1
2/20/2019	3:21:17 PM	7	675	23	22	20	19	18	18	19	19	19	19	19	19	28.8	30.0	57.9	-1	-1	-1
2/20/2019	3:21:17 PM	211	676	22	22	19	20	18	18	19	19	18	19	19	19	28.8	30.0	57.9	-1	-1	-1
2/20/2019	3:21:17 PM	414	677	22	22	19	19	18	18	19	19	19	19	18	18	28.8	30.0	57.9	-1	-1	-1
2/20/2019	3:21:17 PM	601	678	22	22	19	19	18	18	19	19	19	19	18	18	28.8	30.0	57.9	-1	-1	-1
2/20/2019	3:21:17 PM	804	679	22	23	19	19	18	18	19	19	19	19	19	18	28.8	30.0	57.9	-1	-1	-1
2/20/2019	3:21:18 PM	7	680	23	22	19	19	18	18	19	19	19	19	18	19	28.8	30.0	57.9	-1	-1	-1
2/20/2019	3:21:18 PM	211	681	22	23	19	20	18	18	19	19	19	19	18	18	28.8	30.0	57.9	-1	-1	-1
2/20/2019	3:21:18 PM	414	682	23	22	19	19	18	18	19	19	19	19	18	18	28.8	30.0	57.9	-1	-1	-1
2/20/2019	3:21:18 PM	601	683	23	23	19	19	18	19	19	19	19	19	18	18	28.8	30.0	57.9	-1	-1	-1
2/20/2019	3:21:18 PM	804	684	22	23	19	19	18	18	19	19	19	19	19	18	28.8	30.0	57.9	-1	-1	-1
2/20/2019	3:21:19 PM	7	685	23	22	19	19	18	18	19	19	19	19	18	19	28.8	30.0	57.9	-1	-1	-1
2/20/2019	3:21:19 PM	211	686	22	22	19	19	18	18	19	19	19	19	19	18	28.8	30.0	57.9	-1	-1	-1
2/20/2019	3:21:19 PM	414	687	22	22	19	19	18	18	19	19	19	19	18	19	28.8	30.0	57.9	-1	-1	-1
2/20/2019	3:21:19 PM	601	688	22	23	19	20	18	19	19	19	19	19	19	18	28.8	30.0	59.1	-1	-1	-1
2/20/2019	3:21:19 PM	804	689	22	22	19	19	18	18	19	19	19	19	19	19	28.8	30.0	59.1	-1	-1	-1
2/20/2019	3:21:20 PM	7	690	22	23	19	20	18	18	19	19	19	19	19	19	28.8	30.0	59.1	-1	-1	-1
2/20/2019	3:21:20 PM	211	691	22	22	20	19	18	18	19	19	19	19	19	19	28.8	30.0	59.1	-1	-1	-1
2/20/2019	3:21:20 PM	414	692	22	22	19	19	18	18	19	19	18	19	18	18	28.8	30.0	59.1	-1	-1	-1
2/20/2019	3:21:20 PM	601	693	22	23	19	19	18	18	19	19	19	19	19	18	28.8	30.0	59.1	-1	-1	-1
2/20/2019	3:21:20 PM	804	694	22	22	20	19	18	18	19	19	19	19	18	19	28.8	30.0	59.1	-1	-1	-1
2/20/2019	3:21:21 PM	7	695	22	23	19	20	18	19	19	19	19	19	19	18	28.8	30.0	59.1	-1	-1	-1
2/20/2019	3:21:21 PM	211	696	22	22	19	19	18	19	19	19	19	19	18	19	28.8	30.0	59.1	-1	-1	-1
2/20/2019	3:21:21 PM	414	697	22	22	19	19	18	18	19	19	19	19	19	18	28.8	30.0	59.1	-1	-1	-1
2/20/2019	3:21:21 PM	601	698	23	22	19	19	18	18	19	19	19	19	18	18	28.8	30.0	59.1	-1	-1	-1
2/20/2019	3:21:21 PM	804	699	22	23	19	20	18	18	19	19	19	19	19	18	28.8	30.0	59.1	-1	-1	-1
2/20/2019	3:21:22 PM	7	700	23	22	20	19	18	18	19	19	19	19	19	19	28.8	30.0	59.1	-1	-1	-1
2/20/2019	3:21:22 PM	211	701	22	22	19	19	18	19	19	19	19	19	19	19	28.8	30.0	59.1	-1	-1	-1
2/20/2019	3:21:22 PM	414	702	22	22	19	19	18	18	19	19	19	19	19	18	28.8	30.0	59.1	-1	-1	-1
2/20/2019	3:21:22 PM	601	703	23	22	19	19	18	19	19	19	19	19	19	19	28.8	30.0	59.1	-1	-1	-1
2/20/2019	3:21:22 PM	804	704	22	22	19	19	18	18	19	19	19	19	18	18	28.8	30.0	59.1	-1	-1	-1
2/20/2019	3:21:23 PM	7	705	23	22	19	19	18	18	19	19	19	19	19	19	28.8	30.0	59.1	-1	-1	-1
2/20/2019	3:21:23 PM	211	706	22	22	19	19	18	18	19	19	19	19	18	18	28.8	30.0	59.1	-1	-1	-1
2/20/2019	3:21:23 PM	414	707	22	22	20	19	18	18	20	19	19	19	19	19	28.8	30.0	59.1	-1	-1	-1
2/20/2019	3:21:23 PM	601	708	22	22	20	19	18	18	20	19	19	19	19	19	28.8	30.0	59.1	-1	-1	-1
2/20/2019	3:21:23 PM	804	709	22	22	19	19	18	18	19	19	19	19	18	19	28.8	30.0	59.1	-1	-1	-1
2/20/2019	3:21:24 PM	7	710	22	23	19	19	18	18	19	19	19	19	19	18	28.8	30.0	59.1	-1	-1	-1
2/20/2019	3:21:24 PM	211	711	22	22	19	19	18	18	19	19	19	19	18	18	28.8	30.0	59.1	-1	-1	-1
2/20/2019	3:21:24 PM	414	712	22	22	19	19	18	18	19	19	19	19	19	18	28.8	30.0	59.1	-1	-1	-1
2/20/2019	3:21:24 PM	601	713	23	22	19	19	18	18	19	19	19	19	18	19	28.8	30.0	59.1	-1	-1	-1
2/20/2019	3:21:24 PM	804	714	22	23	19	19	18	19	19	19	19	19	19	18	28.8	30.0	59.1	-1	-1	-1
2/20/2019	3:21:25 PM	7	715	23	22	19	19	18	18	19	19	19	19	18	19	28.8	30.0	59.1	-1	-1	-1
2/20/2019	3:21:25 PM	211	716	22	22	19	20	18	18	18	19	18	19	19	19	28.8	30.0	59.1	-1	-1	-1
2/20/2019	3:21:25 PM	414	717	22	22	19	19	18	18	19	19	19	19	19	18	28.8	30.0	59.1	-1	-1	-1
2/20/2019	3:21:25 PM	601	718	22	22	19	20	18	18	19	19	19	19	18	19	28.8	30.0	59.1	-1	-1	-1
2/20/2019	3:21:25 PM	804	719	22	23	19	19	18	19	19	19	19	19	19	18	28.8	30.0	59.1	-1	-1	-1
2/20/2019	3:21:26 PM	7	720	22	22	19	19	18	19	20	19	19	19	19	19	28.8	30.0	59.1	-1	-1	-1
2/20/2019	3:21:26 PM	211	721	22	22	19	20	18	18	19	19	19	19	18	18	28.8	30.0	59.1	-1	-1	-1
2/20/2019	3:21:26 PM	414	722	22	22	19	19	18	18	19	19	19	19	18	19	28.8	30.0	59.1	-1	-1	-1
2/20/2019	3:21:26 PM	601	723	22	22	19	19	18	19	19	19	19	19	19	19	28.8	30.0	59.1	-1	-1	-1
2/20/2019	3:21:26 PM	804	724	22	22	19	19	18	18	19	19	19	19	19	18	28.8	30.0	59.1	-1	-1	-1
2/20/2019	3:21:27 PM	7	725	22	22	19	20	18	19	19	19	19	19	19	19	28.8	30.0	59.1	-1	-1	-1
2/20/2019	3:21:27 PM	211	726	22	22	19	19	18	18	19	19	19	19	19	18	28.8	30.0	59.1	-1	-1	-1
2/20/2019	3:21:27 PM	414	727	22	22	19	19	18	19	19	19	19	19	18	18	28.8	30.0	59.1	-1	-1	-1
2/20/2019	3:21:27 PM	601	728	22	23	19	19	18	19	19	19	19	19	19	18	28.8	30.0	59.1	-1	-1	-1
2/20/2019	3:21:27 PM	804	729	22	23	19	19	18	19	19	19	19	19	18	19	28.8	30.0	59.1	-1	-1	-1
2/20/2019	3:21:28 PM	7	730	22	22	19	19	18	18	19	19	19	19	19	18	28.8	29.9	33.8	-1	-1	-1
2/20/2019	3:21:28 PM	211	731	22	22	19	20	18	19	19	19	19	19	19	19	28.8	29.9	33.8	-1	-1	-1
2/20/2019	3:21:28 PM	414	732	22	22	19	19	18	18	20	19	19	19	19	18	28.8	29.9	33.8	-1	-1	-1
2/20/2019	3:21:28 PM	601	733	22	22	20	19	18	18	20	19	19	19	19	19	28.8	29.9	33.8	-1	-1	-1
2/20/2019	3:21:28 PM	804	734	22	22	19	19	18	18	19	19	19	19	18	19	28.8	29.9	33.8	-1	-1	-1
2/20/2019	3:21:29 PM	7	735	22	22	20	19	18	18	19	19	19	19	19	19	28.8	29.9	33.8	-1	-1	-1
2/20/2019	3:21:29 PM	211	736	22	22	19	19	18	19	19	19	19	19	18	19	28.8	29.9	33.8	-1	-1	-1
2/20/2019	3:21:29 PM	414	737	22	22	19	19	18	18	19	19	19	19	18	18	28.8	29.9	33.8	-1	-1	-1
2/20/2019	3:21:29 PM	601	738	22	22	19	19	18	18	19	19	19	19	18	19	28.8	29.9	33.8	-1	-1	-1
2/20/2019	3:21:29 PM	804	739	22	22	19	19	18	18	19	19	19	19	19	18	28.8	29.9	33.8	-1	-1	-1
2/20/2019	3:21:30 PM	7	740	22	22	19	19	18	18	19	19	19	19	19	19	28.8	29.9	33.8	-1	-1	-1
2/20/2019	3:21:30 PM	211	741	21	23	19	19	18	18	19	19	19	19	19	18	28.8	29.9	33.8	-1	-1	-1
2/20/2019	3:21:30 PM	414	742	22	22	19	19	18	18	19	19	19	19	18	18	28.8	29.9	33.8	-1	-1	-1
2/20/2019	3:21:30 PM	601	743	22	23	19	20	18	19	19	19	19	19	18	19	28.8	29.9	33.8	-1	-1	-1
2/20/2019	3:21:30 PM	804	744	23	22	19	19	18	18	19	19	19	19	18	18	28.8	29.9	33.8	-1	-1	-1
2/20/2019	3:21:31 PM	7	745	22	23	19	19	18	18	19	19	19	19	18	18	28.8	29.9	33.8	-1	-1	-1
2/20/2019	3:21:31 PM	211	746	22	22	19	19	18	18	19	19	19	19	18	19	28.8	29.9	33.8	-1	-1	-1
2/20/2019	3:21:31 PM	414	747	21	22	19	19	18	18	19	19	19	19	19	18	28.8	29.9	33.8	-1	-1	-1
2/20/2019	3:21:31 PM	601	748	22	22	19	19	18	18	19	19	19	19	18	19	28.8	29.9	33.8	-1	-1	-1
2/20/2019	3:21:31 PM	804	749	21	22	19	19	18	19	19	19	18	19	18	19	28.8	29.9	33.8	-1	-1	-1
2/20/2019	3:21:32 PM	7	750	22	22	19	19	18	18	19	19	19	19	18	18	28.8	29.9	33.8	-1	-1	-1
2/20/2019	3:21:32 PM	211	751	21	22	19	19	18	18	19	19	19	19	18	18	28.8	29.9	33.8	-1	-1	-1
2/20/2019	3:21:32 PM	414	752	22	22	19	19	18	18	19	19	19	19	18	18	28.8	29.9	33.8	-1	-1	-1
2/20/2019	3:21:32 PM	601	753	22	22	19	19	18	19	19	19	19	19	19	18	28.8	29.9	33.8	-1	-1	-1
2/20/2019	3:21:32 PM	804	754	22	22	19	19	18	18	19	19	19	19	19	18	28.8	29.9	33.8	-1	-1	-1
2/20/2019	3:21:33 PM	7	755	22	22	19	19	18	18	19	19	19	19	18	18	28.8	29.9	33.8	-1	-1	-1
2/20/2019	3:21:33 PM	211	756	21	22	19	19	18	18	19	19	19	19	18	18	28.8	29.9	33.8	-1	-1	-1
2/20/2019	3:21:33 PM	414	757	21	22	19	19	18	18	19	19	19	19	18	19	28.8	29.9	33.8	-1	-1	-1
2/20/2019	3:21:33 PM	601	758	21	23	19	19	18	18	19	19	19	19	19	18	28.8	29.9	33.8	-1	-1	-1
2/20/2019	3:21:33 PM	804	759	22	22	19	19	18	18	19	19	19	19	18	19	28.8	29.9	33.8	-1	-1	-1
2/20/2019	3:21:34 PM	7	760	21	22	19	19	18	18	19	19	19	19	18	18	28.8	29.9	33.8	-1	-1	-1
2/20/2019	3:21:34 PM	211	761	21	22	19	20	18	18	19	19	19	19	18	19	28.8	29.9	33.8	-1	-1	-1
2/20/2019	3:21:34 PM	414	762	21	22	19	19	18	18	19	19	19	19	18	19	28.8	29.9	33.8	-1	-1	-1
2/20/2019	3:21:34 PM	601	763	21	23	19	20	18	19	19	19	19	19	19	19	28.8	29.9	33.8	-1	-1	-1
2/20/2019	3:21:34 PM	804	764	21	23	19	19	18	18	20	19	19	19	19	18	28.8	29.9	33.8	-1	-1	-1
2/20/2019	3:21:35 PM	7	765	21	22	19	19	18	18	19	19	19	19	19	19	28.8	29.9	33.8	-1	-1	-1
2/20/2019	3:21:35 PM	211	766	21	22	19	20	18	18	19	19	19	19	19	19	28.8	29.9	33.8	-1	-1	-1
2/20/2019	3:21:35 PM	414	767	21	22	19	19	18	18	19	19	19	19	18	18	28.8	29.9	33.8	-1	-1	-1
2/20/2019	3:21:35 PM	601	768	22	22	19	19	18	18	19	19	19	19	18	19	28.8	29.9	33.8	-1	-1	-1
2/20/2019	3:21:35 PM	804	769	21	23	19	19	18	18	19	19	19	19	19	18	28.8	29.9	33.8	-1	-1	-1
2/20/2019	3:21:36 PM	7	770	22	22	19	19	18	19	19	19	19	19	18	18	28.8	29.9	33.8	-1	-1	-1
2/20/2019	3:21:36 PM	211	771	21	22	19	19	18	18	19	19	19	19	19	18	28.8	29.9	33.8	-1	-1	-1
2/20/2019	3:21:36 PM	414	772	21	22	19	19	18	18	19	19	19	19	19	18	28.9	29.8	44.8	-1	-1	-1
2/20/2019	3:21:36 PM	601	773	21	22	20	19	18	18	19	19	19	19	18	19	28.9	29.8	44.8	-1	-1	-1
2/20/2019	3:21:36 PM	804	774	21	23	19	19	18	19	19	19	19	19	19	19	28.9	29.8	44.8	-1	-1	-1
2/20/2019	3:21:37 PM	7	775	21	22	19	19	18	18	19	19	19	19	18	19	28.9	29.8	44.8	-1	-1	-1
2/20/2019	3:21:37 PM	211	776	21	23	19	19	18	19	19	19	19	19	18	18	28.9	29.8	44.8	-1	-1	-1
2/20/2019	3:21:37 PM	414	777	21	22	19	19	18	18	19	19	19	19	19	19	28.9	29.8	44.8	-1	-1	-1
2/20/2019	3:21:37 PM	601	778	21	22	19	19	18	19	19	19	19	19	18	19	28.9	29.8	44.8	-1	-1	-1
2/20/2019	3:21:37 PM	804	779	21	22	19	19	18	18	19	19	19	19	18	18	28.9	29.8	44.8	-1	-1	-1
2/20/2019	3:21:38 PM	7	780	21	22	19	19	18	19	19	19	19	19	18	19	28.9	29.8	44.8	-1	-1	-1
2/20/2019	3:21:38 PM	211	781	21	23	19	19	18	19	19	19	19	19	18	18	28.9	29.8	44.8	-1	-1	-1
2/20/2019	3:21:38 PM	414	782	21	22	19	19	18	18	19	19	19	19	18	19	28.9	29.8	44.8	-1	-1	-1
2/20/2019	3:21:38 PM	601	783	22	22	19	19	18	19	18	19	19	19	18	19	28.9	29.8	44.8	-1	-1	-1
2/20/2019	3:21:38 PM	804	784	21	22	19	20	18	19	19	19	19	19	19	18	28.9	29.8	44.8	-1	-1	-1
2/20/2019	3:21:39 PM	7	785	22	22	19	19	18	19	19	19	19	19	18	19	28.9	29.8	44.8	-1	-1	-1
2/20/2019	3:21:39 PM	211	786	21	22	19	19	18	19	19	19	19	19	19	18	28.9	29.8	44.8	-1	-1	-1
2/20/2019	3:21:39 PM	414	787	22	22	19	19	18	18	19	19	19	19	18	19	28.9	29.8	44.8	-1	-1	-1
2/20/2019	3:21:39 PM	601	788	21	22	19	20	18	18	19	19	19	19	18	19	28.9	29.8	44.8	-1	-1	-1
2/20/2019	3:21:39 PM	804	789	21	22	20	19	18	18	20	19	19	19	19	19	28.9	29.8	44.8	-1	-1	-1
2/20/2019	3:21:40 PM	7	790	21	22	19	19	18	19	19	19	19	19	18	19	28.9	29.8	44.8	-1	-1	-1
2/20/2019	3:21:40 PM	211	791	21	22	19	19	18	18	20	19	19	19	19	18	28.9	29.8	44.8	-1	-1	-1
2/20/2019	3:21:40 PM	414	792	21	22	19	19	18	18	19	19	19	19	18	18	28.9	29.8	44.8	-1	-1	-1
2/20/2019	3:21:40 PM	601	793	21	22	19	19	18	19	19	19	19	19	19	18	28.9	29.8	44.8	-1	-1	-1
2/20/2019	3:21:40 PM	804	794	21	22	19	19	18	18	20	19	19	19	18	19	28.9	29.8	44.8	-1	-1	-1
2/20/2019	3:21:41 PM	7	795	21	22	19	19	18	18	20	19	19	19	19	18	28.9	29.8	44.8	-1	-1	-1
2/20/2019	3:21:41 PM	211	796	21	22	19	19	18	18	19	19	19	19	18	19	28.9	29.8	44.8	-1	-1	-1
2/20/2019	3:21:41 PM	414	797	21	22	19	19	18	18	19	19	19	19	18	18	28.9	29.8	44.8	-1	-1	-1
2/20/2019	3:21:41 PM	601	798	21	22	19	19	18	18	20	19	19	19	19	19	28.9	29.8	44.8	-1	-1	-1
2/20/2019	3:21:41 PM	804	799	22	22	19	19	18	19	19	19	19	19	18	19	28.9	29.8	44.8	-1	-1	-1
2/20/2019	3:21:42 PM	7	800	21	22	19	19	18	18	19	19	19	19	19	18	28.9	29.8	44.8	-1	-1	-1
2/20/2019	3:21:42 PM	211	801	21	22	19	19	18	19	19	19	19	19	18	19	28.9	29.8	44.8	-1	-1	-1
2/20/2019	3:21:42 PM	414	802	21	22	19	19	18	18	19	19	19	19	19	18	28.9	29.8	44.8	-1	-1	-1
2/20/2019	3:21:42 PM	601	803	21	22	20	19	18	18	20	19	19	19	19	19	28.9	29.8	44.8	-1	-1	-1
2/20/2019	3:21:42 PM	804	804	21	23	19	20	18	18	19	19	19	19	19	18	28.9	29.8	44.8	-1	-1	-1
2/20/2019	3:21:43 PM	7	805	21	22	19	19	18	18	19	19	19	19	19	19	28.9	29.8	44.8	-1	-1	-1
2/20/2019	3:21:43 PM	211	806	20	22	19	20	18	19	19	19	19	19	19	19	28.9	29.8	44.8	-1	-1	-1
2/20/2019	3:21:43 PM	414	807	21	22	19	19	18	18	19	19	19	19	19	19	28.9	29.8	44.8	-1	-1	-1
2/20/2019	3:21:43 PM	601	808	21	22	19	19	18	19	19	19	19	19	18	19	28.9	29.8	44.8	-1	-1	-1
2/20/2019	3:21:43 PM	804	809	21	22	19	19	18	19	19	19	19	19	19	19	28.9	29.8	44.8	-1	-1	-1
2/20/2019	3:21:44 PM	7	810	21	22	19	19	18	19	19	19	19	19	19	19	28.9	29.8	44.8	-1	-1	-1
2/20/2019	3:21:44 PM	211	811	21	22	19	19	18	18	19	19	19	19	19	19	28.9	29.8	44.8	-1	-1	-1
2/20/2019	3:21:44 PM	414	812	21	22	19	19	18	19	19	19	19	19	18	18	28.9	29.8	44.8	-1	-1	-1
2/20/2019	3:21:44 PM	601	813	21	22	19	19	18	19	20	19	19	19	19	18	28.9	29.8	44.8	-1	-1	-1
2/20/2019	3:21:44 PM	804	814	21	22	20	19	18	18	19	19	19	19	18	18	28.9	29.8	35.3	-1	-1	-1
2/20/2019	3:21:45 PM	7	815	21	22	19	19	18	18	20	19	19	19	19	18	28.9	29.8	35.3	-1	-1	-1
2/20/2019	3:21:45 PM	211	816	22	22	19	19	18	19	19	19	19	19	18	19	28.9	29.8	35.3	-1	-1	-1
2/20/2019	3:21:45 PM	414	817	21	22	19	19	18	18	19	19	19	19	19	18	28.9	29.8	35.3	-1	-1	-1
2/20/2019	3:21:45 PM	601	818	22	22	19	19	18	18	19	19	19	19	18	19	28.9	29.8	35.3	-1	-1	-1
2/20/2019	3:21:45 PM	804	819	21	23	19	19	18	18	20	19	19	19	19	18	28.9	29.8	35.3	-1	-1	-1
2/20/2019	3:21:46 PM	7	820	21	22	19	19	18	18	19	19	19	19	18	19	28.9	29.8	35.3	-1	-1	-1
2/20/2019	3:21:46 PM	211	821	21	22	19	19	18	18	19	19	19	19	19	18	28.9	29.8	35.3	-1	-1	-1
2/20/2019	3:21:46 PM	414	822	21	22	19	19	18	18	19	19	19	19	19	19	28.9	29.8	35.3	-1	-1	-1
2/20/2019	3:21:46 PM	601	823	21	23	19	19	18	18	19	19	19	19	19	18	28.9	29.8	35.3	-1	-1	-1
2/20/2019	3:21:46 PM	804	824	21	22	19	19	18	18	19	19	19	19	18	19	28.9	29.8	35.3	-1	-1	-1
2/20/2019	3:21:47 PM	7	825	21	22	19	19	18	18	19	19	19	19	19	18	28.9	29.8	35.3	-1	-1	-1
2/20/2019	3:21:47 PM	211	826	21	22	19	20	18	19	19	19	19	19	19	19	28.9	29.8	35.3	-1	-1	-1
2/20/2019	3:21:47 PM	414	827	21	22	19	19	18	18	19	19	19	19	18	18	28.9	29.8	35.3	-1	-1	-1
2/20/2019	3:21:47 PM	601	828	21	22	19	19	18	19	19	19	19	19	19	19	28.9	29.8	35.3	-1	-1	-1
2/20/2019	3:21:47 PM	804	829	21	22	19	19	18	18	19	19	19	19	18	18	28.9	29.8	35.3	-1	-1	-1
2/20/2019	3:21:48 PM	13	830	21	22	19	19	18	18	19	19	19	19	18	19	28.9	29.8	35.3	-1	-1	-1
2/20/2019	3:21:48 PM	201	831	21	23	19	20	18	18	19	19	19	19	19	19	28.9	29.8	35.3	-1	-1	-1
2/20/2019	3:21:48 PM	404	832	21	22	19	19	18	19	20	19	19	19	19	18	28.9	29.8	35.3	-1	-1	-1
2/20/2019	3:21:48 PM	607	833	21	22	19	20	18	18	19	19	19	19	18	18	28.9	29.8	35.3	-1	-1	-1
2/20/2019	3:21:48 PM	810	834	21	22	19	19	18	18	19	19	19	19	18	19	28.9	29.8	35.3	-1	-1	-1
2/20/2019	3:21:49 PM	13	835	21	22	19	19	18	19	19	19	19	19	18	19	28.9	29.8	35.3	-1	-1	-1
2/20/2019	3:21:49 PM	201	836	21	22	19	19	18	18	19	19	19	19	19	18	28.9	29.8	35.3	-1	-1	-1
2/20/2019	3:21:49 PM	404	837	22	22	20	19	18	18	19	19	19	19	18	19	28.9	29.8	35.3	-1	-1	-1
2/20/2019	3:21:49 PM	607	838	21	22	19	19	18	18	19	19	19	19	19	18	28.9	29.8	35.3	-1	-1	-1
2/20/2019	3:21:49 PM	810	839	21	22	19	19	18	19	19	19	19	19	18	19	28.9	29.8	35.3	-1	-1	-1
2/20/2019	3:21:50 PM	13	840	22	23	19	20	18	18	19	19	19	19	19	18	28.9	29.8	35.3	-1	-1	-1
2/20/2019	3:21:50 PM	201	841	22	22	19	19	18	18	19	19	19	19	18	19	28.9	29.8	35.3	-1	-1	-1
2/20/2019	3:21:50 PM	404	842	21	23	19	20	18	18	19	19	19	19	19	18	28.9	29.8	35.3	-1	-1	-1
2/20/2019	3:21:50 PM	607	843	21	22	19	19	18	18	19	19	19	19	18	19	28.9	29.8	35.3	-1	-1	-1
2/20/2019	3:21:50 PM	810	844	21	22	19	19	18	18	19	19	19	19	19	18	28.9	29.8	35.3	-1	-1	-1
2/20/2019	3:21:51 PM	13	845	22	22	19	19	18	18	19	19	19	19	18	18	28.9	29.8	35.3	-1	-1	-1
2/20/2019	3:21:51 PM	201	846	22	23	19	19	18	19	19	19	19	19	19	19	28.9	29.8	35.3	-1	-1	-1
2/20/2019	3:21:51 PM	404	847	22	23	19	19	18	18	19	19	19	19	18	19	28.9	29.8	35.3	-1	-1	-1
2/20/2019	3:21:51 PM	607	848	21	23	19	19	18	19	19	19	19	19	19	19	28.9	29.8	35.3	-1	-1	-1
2/20/2019	3:21:51 PM	810	849	22	22	19	19	18	18	19	19	19	19	18	19	28.9	29.8	35.3	-1	-1	-1
2/20/2019	3:21:52 PM	13	850	21	23	19	19	18	19	19	19	19	19	19	18	28.9	29.8	35.3	-1	-1	-1
2/20/2019	3:21:52 PM	201	851	22	23	19	19	18	19	19	19	19	19	18	18	28.9	29.8	35.3	-1	-1	-1
2/20/2019	3:21:52 PM	404	852	22	22	19	20	18	19	19	19	18	19	19	19	28.9	29.8	35.3	-1	-1	-1
2/20/2019	3:21:52 PM	607	853	22	22	20	19	18	18	19	19	19	19	18	19	28.9	29.8	35.3	-1	-1	-1
2/20/2019	3:21:52 PM	810	854	21	22	19	19	18	18	19	19	19	19	19	19	28.9	29.8	35.3	-1	-1	-1
2/20/2019	3:21:53 PM	13	855	22	22	19	19	18	18	20	19	19	19	18	19	28.9	29.8	35.3	-1	-1	-1
2/20/2019	3:21:53 PM	201	856	22	23	19	19	18	18	19	19	19	19	18	18	28.9	29.7	49.8	-1	-1	-1
2/20/2019	3:21:53 PM	404	857	22	22	19	19	18	18	19	19	19	19	18	19	28.9	29.7	49.8	-1	-1	-1
2/20/2019	3:21:53 PM	607	858	21	22	19	19	18	18	19	19	19	19	19	18	28.9	29.7	49.8	-1	-1	-1
2/20/2019	3:21:53 PM	810	859	21	22	19	19	18	18	19	19	18	19	18	19	28.9	29.7	49.8	-1	-1	-1
2/20/2019	3:21:54 PM	13	860	21	22	19	19	18	19	19	19	19	19	19	18	28.9	29.7	49.8	-1	-1	-1
2/20/2019	3:21:54 PM	201	861	22	22	20	19	18	18	20	19	19	19	18	19	28.9	29.7	49.8	-1	-1	-1
2/20/2019	3:21:54 PM	404	862	21	23	19	19	18	19	19	19	19	19	19	18	28.9	29.7	49.8	-1	-1	-1
2/20/2019	3:21:54 PM	607	863	22	22	19	19	18	18	19	19	19	19	18	19	28.9	29.7	49.8	-1	-1	-1
2/20/2019	3:21:54 PM	810	864	21	22	19	19	18	18	19	19	19	19	18	19	28.9	29.7	49.8	-1	-1	-1
2/20/2019	3:21:55 PM	13	865	21	22	19	19	18	18	19	19	19	19	18	19	28.9	29.7	49.8	-1	-1	-1
2/20/2019	3:21:55 PM	201	866	21	23	19	19	18	19	19	19	19	19	18	18	28.9	29.7	49.8	-1	-1	-1
2/20/2019	3:21:55 PM	404	867	22	22	19	19	18	18	19	19	19	19	18	19	28.9	29.7	49.8	-1	-1	-1
2/20/2019	3:21:55 PM	607	868	21	23	19	20	18	19	19	19	19	19	19	18	28.9	29.7	49.8	-1	-1	-1
2/20/2019	3:21:55 PM	810	869	22	22	19	19	18	18	19	19	19	19	18	19	28.9	29.7	49.8	-1	-1	-1
2/20/2019	3:21:56 PM	13	870	21	23	19	19	18	18	19	19	19	19	19	18	28.9	29.7	49.8	-1	-1	-1
2/20/2019	3:21:56 PM	201	871	21	22	19	19	18	18	20	19	19	19	18	18	28.9	29.7	49.8	-1	-1	-1
2/20/2019	3:21:56 PM	404	872	21	23	19	19	18	18	19	19	19	19	18	18	28.9	29.7	49.8	-1	-1	-1
2/20/2019	3:21:56 PM	607	873	22	22	19	19	18	18	19	19	19	19	18	19	28.9	29.7	49.8	-1	-1	-1
2/20/2019	3:21:56 PM	810	874	21	22	19	19	18	18	19	19	19	19	19	18	28.9	29.7	49.8	-1	-1	-1
2/20/2019	3:21:57 PM	13	875	21	22	19	19	18	18	19	19	19	19	18	19	28.9	29.7	49.8	-1	-1	-1
2/20/2019	3:21:57 PM	201	876	21	23	19	19	18	19	20	19	19	19	19	18	28.9	29.7	49.8	-1	-1	-1
2/20/2019	3:21:57 PM	404	877	22	22	20	19	18	18	19	19	19	19	18	19	28.9	29.7	49.8	-1	-1	-1
2/20/2019	3:21:57 PM	607	878	21	22	20	19	18	18	20	19	19	19	19	18	28.9	29.7	49.8	-1	-1	-1
2/20/2019	3:21:57 PM	810	879	21	22	19	19	18	18	19	19	18	19	18	19	28.9	29.7	49.8	-1	-1	-1
2/20/2019	3:21:58 PM	13	880	21	22	19	19	18	18	19	19	19	19	18	18	28.9	29.7	49.8	-1	-1	-1
2/20/2019	3:21:58 PM	201	881	22	22	19	19	18	18	19	19	19	19	18	19	28.9	29.7	49.8	-1	-1	-1
2/20/2019	3:21:58 PM	404	882	22	22	19	19	18	18	20	19	19	19	19	18	28.9	29.7	49.8	-1	-1	-1
2/20/2019	3:21:58 PM	607	883	21	22	19	19	18	19	19	19	19	19	19	19	28.9	29.7	49.8	-1	-1	-1
2/20/2019	3:21:58 PM	810	884	21	22	19	19	18	18	19	19	19	19	18	19	28.9	29.7	49.8	-1	-1	-1
2/20/2019	3:21:59 PM	13	885	21	23	19	19	18	18	19	19	19	19	19	18	28.9	29.7	49.8	-1	-1	-1
2/20/2019	3:21:59 PM	201	886	22	22	20	19	18	18	19	19	19	19	18	19	28.9	29.7	49.8	-1	-1	-1
2/20/2019	3:21:59 PM	404	887	21	22	19	19	18	18	19	19	19	19	19	18	28.9	29.7	49.8	-1	-1	-1
2/20/2019	3:21:59 PM	607	888	21	22	19	19	18	19	19	19	19	19	18	19	28.9	29.7	49.8	-1	-1	-1
2/20/2019	3:21:59 PM	810	889	21	22	19	19	18	18	19	19	19	19	18	19	28.9	29.7	49.8	-1	-1	-1
2/20/2019	3:22:00 PM	13	890	22	23	19	19	18	18	19	19	19	18	19	18	28.9	29.7	49.8	-1	-1	-1
2/20/2019	3:22:00 PM	201	891	22	22	20	19	18	18	20	19	19	19	19	19	28.9	29.7	49.8	-1	-1	-1
2/20/2019	3:22:00 PM	404	892	22	22	19	19	18	19	19	19	19	19	18	19	28.9	29.7	49.8	-1	-1	-1
2/20/2019	3:22:00 PM	607	893	22	22	19	19	18	18	19	19	19	19	19	18	28.9	29.7	49.8	-1	-1	-1
2/20/2019	3:22:00 PM	810	894	22	22	19	19	18	18	19	19	19	19	18	19	28.9	29.7	49.8	-1	-1	-1
2/20/2019	3:22:01 PM	13	895	22	22	19	19	18	19	19	19	19	19	18	19	28.9	29.7	49.8	-1	-1	-1
2/20/2019	3:22:01 PM	201	896	22	23	19	19	18	18	19	19	19	19	19	18	28.9	29.7	49.8	-1	-1	-1
2/20/2019	3:22:01 PM	404	897	22	22	19	19	18	18	20	19	19	19	19	19	28.9	29.7	49.8	-1	-1	-1
2/20/2019	3:22:01 PM	607	898	21	23	19	20	18	18	19	19	19	19	18	18	28.9	29.6	48.2	-1	-1	-1
2/20/2019	3:22:01 PM	810	899	21	22	19	19	18	18	19	19	19	19	19	19	28.9	29.6	48.2	-1	-1	-1
2/20/2019	3:22:02 PM	13	900	22	22	19	19	18	19	19	19	19	19	18	19	28.9	29.6	48.2	-1	-1	-1
2/20/2019	3:22:02 PM	201	901	21	22	19	20	18	19	19	19	19	19	19	19	28.9	29.6	48.2	-1	-1	-1
2/20/2019	3:22:02 PM	404	902	22	22	20	19	18	18	19	19	19	19	19	19	28.9	29.6	48.2	-1	-1	-1
2/20/2019	3:22:02 PM	607	903	22	22	19	20	18	18	19	19	19	19	19	19	28.9	29.6	48.2	-1	-1	-1
2/20/2019	3:22:02 PM	810	904	22	22	19	19	18	18	20	19	19	19	19	18	28.9	29.6	48.2	-1	-1	-1
2/20/2019	3:22:03 PM	13	905	22	22	19	19	18	18	19	19	18	19	18	19	28.9	29.6	48.2	-1	-1	-1
2/20/2019	3:22:03 PM	201	906	22	22	19	20	18	19	19	19	19	19	19	18	28.9	29.6	48.2	-1	-1	-1
2/20/2019	3:22:03 PM	404	907	22	22	20	19	18	18	19	19	19	19	18	19	28.9	29.6	48.2	-1	-1	-1
2/20/2019	3:22:03 PM	607	908	22	23	19	19	18	19	19	19	19	19	18	18	28.9	29.6	48.2	-1	-1	-1
2/20/2019	3:22:03 PM	810	909	22	22	20	19	18	18	20	19	19	19	18	19	28.9	29.6	48.2	-1	-1	-1
2/20/2019	3:22:04 PM	13	910	22	22	19	19	18	18	19	19	19	19	18	19	28.9	29.6	48.2	-1	-1	-1
2/20/2019	3:22:04 PM	201	911	22	22	19	19	18	19	19	19	19	19	19	18	28.9	29.6	48.2	-1	-1	-1
2/20/2019	3:22:04 PM	404	912	22	22	19	19	18	19	19	19	19	19	19	18	28.9	29.6	48.2	-1	-1	-1
2/20/2019	3:22:04 PM	607	913	22	22	19	19	18	19	20	19	19	19	19	18	28.9	29.6	48.2	-1	-1	-1
2/20/2019	3:22:04 PM	810	914	22	22	19	19	18	18	19	19	19	19	18	18	28.9	29.6	48.2	-1	-1	-1
2/20/2019	3:22:05 PM	13	915	22	22	19	19	18	19	20	19	19	19	19	18	28.9	29.6	48.2	-1	-1	-1
2/20/2019	3:22:05 PM	201	916	22	22	19	19	18	19	20	19	19	19	19	19	28.9	29.6	48.2	-1	-1	-1
2/20/2019	3:22:05 PM	404	917	22	22	19	19	18	19	19	19	19	19	18	19	28.9	29.6	48.2	-1	-1	-1
2/20/2019	3:22:05 PM	607	918	22	22	19	19	18	19	19	19	19	19	18	18	28.9	29.6	48.2	-1	-1	-1
2/20/2019	3:22:05 PM	810	919	22	22	19	19	18	19	19	19	19	19	18	18	28.9	29.6	48.2	-1	-1	-1
2/20/2019	3:22:06 PM	13	920	22	22	19	19	18	18	19	19	19	19	18	18	28.9	29.6	48.2	-1	-1	-1
2/20/2019	3:22:06 PM	201	921	22	22	19	19	18	19	19	19	19	19	18	19	28.9	29.6	48.2	-1	-1	-1
2/20/2019	3:22:06 PM	404	922	22	22	19	20	18	18	19	19	19	19	19	18	28.9	29.6	48.2	-1	-1	-1
2/20/2019	3:22:06 PM	607	923	22	22	19	20	18	18	19	19	19	19	19	19	28.9	29.6	48.2	-1	-1	-1
2/20/2019	3:22:06 PM	810	924	21	22	19	19	18	18	19	19	19	19	19	19	28.9	29.6	48.2	-1	-1	-1
2/20/2019	3:22:07 PM	13	925	22	22	19	19	18	18	19	19	19	19	18	19	28.9	29.6	48.2	-1	-1	-1
2/20/2019	3:22:07 PM	201	926	22	22	19	19	18	19	19	19	19	19	18	19	28.9	29.6	48.2	-1	-1	-1
2/20/2019	3:22:07 PM	404	927	22	23	19	20	18	18	20	19	19	19	19	18	28.9	29.6	48.2	-1	-1	-1
2/20/2019	3:22:07 PM	607	928	22	22	19	19	18	18	19	19	19	19	18	19	28.9	29.6	48.2	-1	-1	-1
2/20/2019	3:22:07 PM	810	929	22	22	19	19	18	18	19	19	19	19	19	18	28.9	29.6	48.2	-1	-1	-1
2/20/2019	3:22:08 PM	13	930	22	22	19	19	18	18	19	19	19	19	18	18	28.9	29.6	48.2	-1	-1	-1
2/20/2019	3:22:08 PM	201	931	22	22	19	19	18	19	19	19	19	19	18	19	28.9	29.6	48.2	-1	-1	-1
2/20/2019	3:22:08 PM	404	932	22	22	19	19	18	18	19	19	19	19	19	19	28.9	29.6	48.2	-1	-1	-1
2/20/2019	3:22:08 PM	607	933	22	22	19	19	18	18	19	19	19	19	18	18	28.9	29.6	48.2	-1	-1	-1
2/20/2019	3:22:08 PM	810	934	22	22	19	19	18	18	19	19	19	19	19	18	28.9	29.6	48.2	-1	-1	-1
2/20/2019	3:22:09 PM	13	935	22	22	19	19	18	18	19	19	18	19	19	19	28.9	29.6	48.2	-1	-1	-1
2/20/2019	3:22:09 PM	201	936	22	22	19	19	18	18	19	19	19	19	19	18	28.9	29.6	48.2	-1	-1	-1
2/20/2019	3:22:09 PM	404	937	22	22	20	20	18	18	19	19	19	19	18	19	28.9	29.6	48.2	-1	-1	-1
2/20/2019	3:22:09 PM	607	938	22	22	19	19	18	18	20	19	19	19	19	18	28.9	29.6	48.2	-1	-1	-1
2/20/2019	3:22:09 PM	810	939	22	22	19	19	18	18	19	19	18	19	18	19	28.9	29.6	48.2	-1	-1	-1
2/20/2019	3:22:10 PM	13	940	22	22	19	19	18	18	19	19	19	19	19	19	28.9	29.5	38.9	-1	-1	-1
2/20/2019	3:22:10 PM	201	941	22	22	19	19	18	18	19	19	19	19	19	19	28.9	29.5	38.9	-1	-1	-1
2/20/2019	3:22:10 PM	404	942	22	22	19	20	18	19	19	19	19	19	19	19	28.9	29.5	38.9	-1	-1	-1
2/20/2019	3:22:10 PM	607	943	22	22	19	19	18	18	19	19	19	19	19	19	28.9	29.5	38.9	-1	-1	-1
2/20/2019	3:22:10 PM	810	944	22	23	19	19	18	18	19	19	19	19	18	18	28.9	29.5	38.9	-1	-1	-1
2/20/2019	3:22:11 PM	13	945	23	22	20	19	18	18	19	19	19	19	18	19	28.9	29.5	38.9	-1	-1	-1
2/20/2019	3:22:11 PM	201	946	22	22	19	19	18	19	19	19	19	19	18	18	28.9	29.5	38.9	-1	-1	-1
2/20/2019	3:22:11 PM	404	947	22	22	20	19	18	18	20	19	19	19	19	19	28.9	29.5	38.9	-1	-1	-1
2/20/2019	3:22:11 PM	607	948	22	22	19	20	18	19	19	19	19	19	19	19	28.9	29.5	38.9	-1	-1	-1
2/20/2019	3:22:11 PM	810	949	23	22	19	19	18	18	19	19	19	19	18	19	28.9	29.5	38.9	-1	-1	-1
2/20/2019	3:22:12 PM	13	950	22	22	19	20	18	18	19	19	19	19	19	18	28.9	29.5	38.9	-1	-1	-1
2/20/2019	3:22:12 PM	201	951	22	22	19	19	18	18	19	19	19	19	19	19	28.9	29.5	38.9	-1	-1	-1
2/20/2019	3:22:12 PM	404	952	22	22	19	19	18	19	20	19	19	19	19	19	28.9	29.5	38.9	-1	-1	-1
2/20/2019	3:22:12 PM	607	953	22	22	19	19	18	18	19	19	19	19	18	19	28.9	29.5	38.9	-1	-1	-1
2/20/2019	3:22:12 PM	810	954	22	22	19	19	18	18	20	19	19	19	19	18	28.9	29.5	38.9	-1	-1	-1
2/20/2019	3:22:13 PM	13	955	22	22	19	19	18	18	20	19	19	19	18	19	28.9	29.5	38.9	-1	-1	-1
2/20/2019	3:22:13 PM	201	956	22	22	19	19	18	19	19	19	19	19	18	19	28.9	29.5	38.9	-1	-1	-1
2/20/2019	3:22:13 PM	404	957	22	22	19	19	18	18	19	19	19	19	19	19	28.9	29.5	38.9	-1	-1	-1
2/20/2019	3:22:13 PM	607	958	22	22	19	19	18	18	19	19	19	19	18	19	28.9	29.5	38.9	-1	-1	-1
2/20/2019	3:22:13 PM	810	959	22	22	19	19	18	18	19	19	19	19	19	18	28.9	29.5	38.9	-1	-1	-1
2/20/2019	3:22:14 PM	13	960	22	22	19	19	18	18	19	19	19	19	18	18	28.9	29.5	38.9	-1	-1	-1
2/20/2019	3:22:14 PM	201	961	22	23	19	19	18	18	19	19	19	19	18	19	28.9	29.5	38.9	-1	-1	-1
2/20/2019	3:22:14 PM	404	962	22	22	20	19	18	18	19	19	19	19	18	18	28.9	29.5	38.9	-1	-1	-1
2/20/2019	3:22:14 PM	607	963	22	22	20	20	18	18	19	19	19	19	19	19	28.9	29.5	38.9	-1	-1	-1
2/20/2019	3:22:14 PM	810	964	22	22	19	19	18	18	20	19	19	19	19	18	28.9	29.5	38.9	-1	-1	-1
2/20/2019	3:22:15 PM	13	965	22	22	19	19	18	18	19	19	19	19	18	19	28.9	29.5	38.9	-1	-1	-1
2/20/2019	3:22:15 PM	201	966	22	22	19	20	18	19	19	19	19	19	19	18	28.9	29.5	38.9	-1	-1	-1
2/20/2019	3:22:15 PM	404	967	22	22	19	19	18	18	19	19	19	19	19	19	28.9	29.5	38.9	-1	-1	-1
2/20/2019	3:22:15 PM	607	968	22	22	19	19	18	19	19	19	19	19	19	19	28.9	29.5	38.9	-1	-1	-1
2/20/2019	3:22:15 PM	810	969	22	22	19	19	18	18	19	19	19	19	18	18	28.9	29.5	38.9	-1	-1	-1
2/20/2019	3:22:16 PM	13	970	21	22	19	20	18	18	19	19	19	19	18	19	28.9	29.5	38.9	-1	-1	-1
2/20/2019	3:22:16 PM	201	971	22	22	19	19	18	18	19	19	19	19	18	19	28.9	29.5	38.9	-1	-1	-1
2/20/2019	3:22:16 PM	404	972	22	22	19	19	18	19	19	19	19	19	19	19	28.9	29.5	38.9	-1	-1	-1
2/20/2019	3:22:16 PM	607	973	22	22	19	19	18	18	19	19	19	19	18	18	28.9	29.5	38.9	-1	-1	-1
2/20/2019	3:22:16 PM	810	974	22	22	19	19	18	19	19	19	18	19	18	18	28.9	29.5	38.9	-1	-1	-1
2/20/2019	3:22:17 PM	13	975	21	22	19	19	18	18	19	19	19	19	18	18	28.9	29.5	38.9	-1	-1	-1
2/20/2019	3:22:17 PM	201	976	22	22	19	19	18	18	19	19	19	19	18	19	28.9	29.5	38.9	-1	-1	-1
2/20/2019	3:22:17 PM	404	977	22	22	20	19	18	18	19	19	19	19	19	18	28.9	29.5	38.9	-1	-1	-1
2/20/2019	3:22:17 PM	607	978	22	22	19	19	18	19	19	19	19	19	18	19	28.9	29.5	38.9	-1	-1	-1
2/20/2019	3:22:17 PM	810	979	22	22	19	19	18	18	19	19	19	19	19	18	28.9	29.5	38.9	-1	-1	-1
2/20/2019	3:22:18 PM	13	980	22	22	19	19	18	18	19	19	19	19	18	19	28.9	29.5	38.9	-1	-1	-1
2/20/2019	3:22:18 PM	201	981	22	23	19	20	18	19	19	19	19	19	19	18	28.9	29.5	38.9	-1	-1	-1
2/20/2019	3:22:18 PM	404	982	22	22	20	19	18	18	19	19	19	19	18	19	28.9	29.4	43.3	-1	-1	-1
2/20/2019	3:22:18 PM	607	983	22	22	19	19	18	18	18	19	19	19	18	18	28.9	29.4	43.3	-1	-1	-1
2/20/2019	3:22:18 PM	810	984	22	22	19	19	18	19	19	19	19	19	18	19	28.9	29.4	43.3	-1	-1	-1
2/20/2019	3:22:19 PM	13	985	21	22	19	19	18	18	19	19	19	19	19	18	28.9	29.4	43.3	-1	-1	-1
2/20/2019	3:22:19 PM	201	986	22	22	19	19	18	18	19	19	19	19	18	19	28.9	29.4	43.3	-1	-1	-1
2/20/2019	3:22:19 PM	404	987	22	23	19	19	18	19	19	19	19	19	19	18	28.9	29.4	43.3	-1	-1	-1
2/20/2019	3:22:19 PM	607	988	22	22	19	19	18	18	19	19	19	19	18	19	28.9	29.4	43.3	-1	-1	-1
2/20/2019	3:22:19 PM	810	989	22	22	19	19	18	18	19	19	19	19	19	18	28.9	29.4	43.3	-1	-1	-1
2/20/2019	3:22:20 PM	13	990	22	22	19	19	18	19	19	19	19	19	18	18	28.9	29.4	43.3	-1	-1	-1
2/20/2019	3:22:20 PM	201	991	22	22	19	19	18	18	19	19	19	19	19	19	28.9	29.4	43.3	-1	-1	-1
2/20/2019	3:22:20 PM	404	992	22	22	19	19	18	18	20	19	19	19	19	19	28.9	29.4	43.3	-1	-1	-1
2/20/2019	3:22:20 PM	607	993	22	23	19	20	18	18	19	19	19	19	19	19	28.9	29.4	43.3	-1	-1	-1
2/20/2019	3:22:20 PM	810	994	23	22	19	19	18	18	19	19	19	19	18	18	28.9	29.4	43.3	-1	-1	-1
2/20/2019	3:22:21 PM	13	995	22	22	19	20	18	18	19	19	19	19	19	18	28.9	29.4	43.3	-1	-1	-1
2/20/2019	3:22:21 PM	201	996	22	22	19	19	18	18	19	19	19	19	19	18	28.9	29.4	43.3	-1	-1	-1
2/20/2019	3:22:21 PM	404	997	22	22	19	19	18	19	19	19	19	19	19	18	28.9	29.4	43.3	-1	-1	-1
2/20/2019	3:22:21 PM	607	998	22	22	20	19	18	18	19	19	19	19	19	19	28.9	29.4	43.3	-1	-1	-1
2/20/2019	3:22:21 PM	810	999	21	22	19	20	18	18	19	19	19	19	19	18	28.9	29.4	43.3	-1	-1	-1
2/20/2019	3:22:22 PM	13	1000	22	22	19	19	18	18	19	19	19	19	19	19	28.9	29.4	43.3	-1	-1	-1
2/20/2019	3:22:22 PM	201	1001	22	22	19	19	18	18	19	19	19	19	19	19	28.9	29.4	43.3	-1	-1	-1
2/20/2019	3:22:22 PM	404	1002	22	22	19	19	18	19	19	19	19	19	18	19	28.9	29.4	43.3	-1	-1	-1
2/20/2019	3:22:22 PM	607	1003	22	22	19	19	18	18	20	19	19	19	19	18	28.9	29.4	43.3	-1	-1	-1
2/20/2019	3:22:22 PM	810	1004	22	22	19	19	18	18	19	19	18	19	18	19	28.9	29.4	43.3	-1	-1	-1
2/20/2019	3:22:23 PM	13	1005	22	22	19	19	18	18	19	19	19	19	19	18	28.9	29.4	43.3	-1	-1	-1
2/20/2019	3:22:23 PM	201	1006	22	22	20	19	18	18	20	19	19	19	18	19	28.9	29.4	43.3	-1	-1	-1
2/20/2019	3:22:23 PM	404	1007	22	22	19	19	18	18	20	19	19	19	18	18	28.9	29.4	43.3	-1	-1	-1
2/20/2019	3:22:23 PM	607	1008	22	22	19	19	18	19	19	19	19	19	18	18	28.9	29.4	43.3	-1	-1	-1
2/20/2019	3:22:23 PM	810	1009	22	22	19	19	18	18	19	19	19	19	18	18	28.9	29.4	43.3	-1	-1	-1
2/20/2019	3:22:24 PM	13	1010	21	22	19	20	18	19	19	19	19	19	19	19	28.9	29.4	43.3	-1	-1	-1
2/20/2019	3:22:24 PM	201	1011	23	22	19	19	18	18	20	19	19	19	18	19	28.9	29.4	43.3	-1	-1	-1
2/20/2019	3:22:24 PM	404	1012	22	22	19	19	18	18	19	19	19	19	19	18	28.9	29.4	43.3	-1	-1	-1
2/20/2019	3:22:24 PM	607	1013	22	22	19	19	18	18	19	19	19	19	19	19	28.9	29.4	43.3	-1	-1	-1
2/20/2019	3:22:24 PM	810	1014	22	23	19	19	18	18	19	19	19	19	19	18	28.9	29.4	43.3	-1	-1	-1
2/20/2019	3:22:25 PM	13	1015	22	22	19	19	18	18	19	19	19	19	18	19	28.9	29.4	43.3	-1	-1	-1
2/20/2019	3:22:25 PM	201	1016	22	22	19	19	18	18	19	19	19	19	19	18	28.9	29.4	43.3	-1	-1	-1
2/20/2019	3:22:25 PM	404	1017	22	22	19	19	18	18	19	19	19	19	18	19	28.9	29.4	43.3	-1	-1	-1
2/20/2019	3:22:25 PM	607	1018	23	22	20	19	18	18	19	19	19	19	18	19	28.9	29.4	43.3	-1	-1	-1
2/20/2019	3:22:25 PM	810	1019	22	22	19	19	18	18	19	19	19	19	19	18	28.9	29.4	43.3	-1	-1	-1
2/20/2019	3:22:26 PM	13	1020	22	22	19	19	18	19	19	19	19	19	19	19	28.9	29.4	43.3	-1	-1	-1
2/20/2019	3:22:26 PM	201	1021	22	22	19	19	18	18	19	19	19	19	18	19	28.9	29.4	43.3	-1	-1	-1
2/20/2019	3:22:26 PM	404	1022	22	22	19	20	18	19	19	19	19	19	19	18	28.9	29.4	43.3	-1	-1	-1
2/20/2019	3:22:26 PM	607	1023	22	22	19	19	18	18	19	19	19	19	18	19	28.9	29.4	43.3	-1	-1	-1
2/20/2019	3:22:26 PM	810	1024	22	22	19	19	18	18	19	19	19	19	18	18	28.8	29.4	42.7	-1	-1	-1
2/20/2019	3:22:27 PM	13	1025	22	22	19	19	18	18	19	19	19	19	18	19	28.8	29.4	42.7	-1	-1	-1
2/20/2019	3:22:27 PM	201	1026	22	22	19	19	18	19	19	19	19	19	18	19	28.8	29.4	42.7	-1	-1	-1
2/20/2019	3:22:27 PM	404	1027	22	22	19	20	18	19	19	19	19	19	19	18	28.8	29.4	42.7	-1	-1	-1
2/20/2019	3:22:27 PM	607	1028	22	22	19	19	18	18	19	19	19	19	18	19	28.8	29.4	42.7	-1	-1	-1
2/20/2019	3:22:27 PM	810	1029	22	22	19	19	18	18	19	19	19	19	19	18	28.8	29.4	42.7	-1	-1	-1
2/20/2019	3:22:28 PM	13	1030	22	22	19	19	18	18	19	19	19	19	19	19	28.8	29.4	42.7	-1	-1	-1
2/20/2019	3:22:28 PM	201	1031	22	22	19	19	18	19	19	19	19	19	18	19	28.8	29.4	42.7	-1	-1	-1
2/20/2019	3:22:28 PM	404	1032	22	22	19	19	18	18	19	19	19	19	19	19	28.8	29.4	42.7	-1	-1	-1
2/20/2019	3:22:28 PM	607	1033	22	22	19	20	18	19	19	19	19	19	19	18	28.8	29.4	42.7	-1	-1	-1
2/20/2019	3:22:28 PM	810	1034	22	22	19	19	18	18	19	19	19	19	19	19	28.8	29.4	42.7	-1	-1	-1
2/20/2019	3:22:29 PM	13	1035	21	22	19	20	18	18	19	19	19	19	19	19	28.8	29.4	42.7	-1	-1	-1
2/20/2019	3:22:29 PM	201	1036	22	22	19	19	18	18	20	19	19	18	19	18	28.8	29.4	42.7	-1	-1	-1
2/20/2019	3:22:29 PM	404	1037	22	22	19	20	18	19	19	19	19	19	18	19	28.8	29.4	42.7	-1	-1	-1
2/20/2019	3:22:29 PM	607	1038	22	22	19	19	18	18	19	19	19	19	19	18	28.8	29.4	42.7	-1	-1	-1
2/20/2019	3:22:29 PM	810	1039	22	22	19	19	18	18	19	19	19	19	18	18	28.8	29.4	42.7	-1	-1	-1
2/20/2019	3:22:30 PM	13	1040	22	22	19	19	18	18	19	19	19	19	19	19	28.8	29.4	42.7	-1	-1	-1
2/20/2019	3:22:30 PM	201	1041	22	22	19	19	18	19	19	19	19	19	19	19	28.8	29.4	42.7	-1	-1	-1
2/20/2019	3:22:30 PM	404	1042	22	22	19	19	18	19	20	19	19	19	19	19	28.8	29.4	42.7	-1	-1	-1
2/20/2019	3:22:30 PM	607	1043	22	22	19	19	18	18	19	19	19	19	18	19	28.8	29.4	42.7	-1	-1	-1
2/20/2019	3:22:30 PM	810	1044	22	22	19	19	18	18	19	19	19	19	19	18	28.8	29.4	42.7	-1	-1	-1
2/20/2019	3:22:31 PM	13	1045	22	22	19	19	18	18	19	19	19	19	18	19	28.8	29.4	42.7	-1	-1	-1
2/20/2019	3:22:31 PM	201	1046	22	22	19	20	18	19	19	19	19	19	19	19	28.8	29.4	42.7	-1	-1	-1
2/20/2019	3:22:31 PM	404	1047	23	22	19	19	18	19	19	19	19	19	18	19	28.8	29.4	42.7	-1	-1	-1
2/20/2019	3:22:31 PM	607	1048	22	22	19	19	18	19	19	19	19	19	19	18	28.8	29.4	42.7	-1	-1	-1
2/20/2019	3:22:31 PM	810	1049	22	22	19	19	18	19	19	19	19	19	18	19	28.8	29.4	42.7	-1	-1	-1
2/20/2019	3:22:32 PM	13	1050	22	22	19	19	18	18	19	19	19	19	19	18	28.8	29.4	42.7	-1	-1	-1
2/20/2019	3:22:32 PM	201	1051	22	22	19	19	18	19	19	19	19	19	19	19	28.8	29.4	42.7	-1	-1	-1
2/20/2019	3:22:32 PM	404	1052	22	22	19	19	18	18	20	19	19	19	19	18	28.8	29.4	42.7	-1	-1	-1
2/20/2019	3:22:32 PM	607	1053	22	22	19	19	18	18	19	19	19	19	18	19	28.8	29.4	42.7	-1	-1	-1
2/20/2019	3:22:32 PM	810	1054	22	22	19	19	18	18	19	19	19	19	19	18	28.8	29.4	42.7	-1	-1	-1
2/20/2019	3:22:33 PM	13	1055	22	22	19	19	18	18	19	19	19	19	18	19	28.8	29.4	42.7	-1	-1	-1
2/20/2019	3:22:33 PM	201	1056	22	22	19	19	18	19	19	19	19	19	18	18	28.8	29.4	42.7	-1	-1	-1
2/20/2019	3:22:33 PM	404	1057	22	22	19	19	18	18	19	19	19	19	19	19	28.8	29.4	42.7	-1	-1	-1
2/20/2019	3:22:33 PM	607	1058	22	22	19	19	18	18	19	19	19	19	19	18	28.8	29.4	42.7	-1	-1	-1
2/20/2019	3:22:33 PM	810	1059	22	22	20	19	18	18	19	19	19	19	18	19	28.8	29.4	42.7	-1	-1	-1
2/20/2019	3:22:34 PM	13	1060	22	22	19	20	18	19	19	19	19	19	19	18	28.8	29.4	42.7	-1	-1	-1
2/20/2019	3:22:34 PM	201	1061	22	22	19	19	18	18	19	19	19	19	19	19	28.8	29.4	42.7	-1	-1	-1
2/20/2019	3:22:34 PM	404	1062	22	22	19	19	18	19	19	19	19	19	19	19	28.8	29.4	42.7	-1	-1	-1
2/20/2019	3:22:34 PM	607	1063	22	22	19	19	18	18	19	19	19	19	18	19	28.8	29.4	42.7	-1	-1	-1
2/20/2019	3:22:34 PM	810	1064	21	22	19	19	18	18	19	19	19	19	19	18	28.8	29.4	42.7	-1	-1	-1
2/20/2019	3:22:35 PM	13	1065	22	22	19	19	18	18	19	19	18	19	19	19	28.8	29.4	42.7	-1	-1	-1
2/20/2019	3:22:35 PM	201	1066	22	22	19	19	18	18	19	19	19	19	19	18	28.9	29.3	41.4	-1	-1	-1
2/20/2019	3:22:35 PM	404	1067	22	22	20	19	18	18	19	19	19	19	19	19	28.9	29.3	41.4	-1	-1	-1
2/20/2019	3:22:35 PM	607	1068	22	22	19	20	18	18	19	19	19	19	19	19	28.9	29.3	41.4	-1	-1	-1
2/20/2019	3:22:35 PM	810	1069	22	22	19	20	18	19	19	19	19	19	18	19	28.9	29.3	41.4	-1	-1	-1
2/20/2019	3:22:36 PM	13	1070	22	22	19	20	18	18	19	19	19	19	19	19	28.9	29.3	41.4	-1	-1	-1
2/20/2019	3:22:36 PM	201	1071	22	22	19	20	18	18	19	19	19	19	18	19	28.9	29.3	41.4	-1	-1	-1
2/20/2019	3:22:36 PM	404	1072	22	22	19	20	18	19	19	19	19	19	19	18	28.9	29.3	41.4	-1	-1	-1
2/20/2019	3:22:36 PM	607	1073	22	22	19	19	18	19	19	19	19	19	18	19	28.9	29.3	41.4	-1	-1	-1
2/20/2019	3:22:36 PM	810	1074	22	22	19	19	18	18	19	19	19	19	19	18	28.9	29.3	41.4	-1	-1	-1
2/20/2019	3:22:37 PM	13	1075	22	22	19	19	18	19	19	19	18	19	19	18	28.9	29.3	41.4	-1	-1	-1
2/20/2019	3:22:37 PM	201	1076	22	22	19	19	18	18	20	19	19	19	19	18	28.9	29.3	41.4	-1	-1	-1
2/20/2019	3:22:37 PM	404	1077	22	22	19	19	18	19	19	19	19	19	19	18	28.9	29.3	41.4	-1	-1	-1
2/20/2019	3:22:37 PM	607	1078	22	22	19	19	18	18	19	19	19	19	18	19	28.9	29.3	41.4	-1	-1	-1
2/20/2019	3:22:37 PM	810	1079	22	22	19	19	18	18	19	19	19	19	19	18	28.9	29.3	41.4	-1	-1	-1
2/20/2019	3:22:38 PM	13	1080	22	22	19	19	18	18	19	19	19	19	19	19	28.9	29.3	41.4	-1	-1	-1
2/20/2019	3:22:38 PM	201	1081	22	22	19	19	18	18	19	19	19	19	19	19	28.9	29.3	41.4	-1	-1	-1
2/20/2019	3:22:38 PM	404	1082	22	22	19	20	18	18	19	19	19	19	18	19	28.9	29.3	41.4	-1	-1	-1
2/20/2019	3:22:38 PM	607	1083	22	22	19	19	18	18	19	19	19	19	18	19	28.9	29.3	41.4	-1	-1	-1
2/20/2019	3:22:38 PM	810	1084	22	22	19	20	18	19	19	19	19	19	19	18	28.9	29.3	41.4	-1	-1	-1
2/20/2019	3:22:39 PM	13	1085	22	22	20	19	18	18	19	19	19	19	19	19	28.9	29.3	41.4	-1	-1	-1
2/20/2019	3:22:39 PM	201	1086	22	22	19	19	18	18	19	19	19	19	19	19	28.9	29.3	41.4	-1	-1	-1
2/20/2019	3:22:39 PM	404	1087	22	22	19	19	18	18	19	19	19	19	19	18	28.9	29.3	41.4	-1	-1	-1
2/20/2019	3:22:39 PM	607	1088	22	22	19	19	18	19	19	19	19	19	18	18	28.9	29.3	41.4	-1	-1	-1
2/20/2019	3:22:39 PM	810	1089	22	22	19	19	18	18	19	19	19	19	18	18	28.9	29.3	41.4	-1	-1	-1
2/20/2019	3:22:40 PM	13	1090	22	22	19	20	18	19	19	19	19	19	19	19	28.9	29.3	41.4	-1	-1	-1
2/20/2019	3:22:40 PM	201	1091	22	22	19	19	18	18	19	19	19	19	19	19	28.9	29.3	41.4	-1	-1	-1
2/20/2019	3:22:40 PM	404	1092	22	22	19	19	18	18	19	19	19	19	18	19	28.9	29.3	41.4	-1	-1	-1
2/20/2019	3:22:40 PM	607	1093	22	22	19	19	18	18	19	19	19	19	18	18	28.9	29.3	41.4	-1	-1	-1
2/20/2019	3:22:40 PM	810	1094	22	22	19	19	18	19	19	19	19	19	18	18	28.9	29.3	41.4	-1	-1	-1
2/20/2019	3:22:41 PM	13	1095	22	22	19	19	18	18	19	19	19	19	18	19	28.9	29.3	41.4	-1	-1	-1
2/20/2019	3:22:41 PM	201	1096	22	22	19	19	18	18	19	19	19	19	19	19	28.9	29.3	41.4	-1	-1	-1
2/20/2019	3:22:41 PM	404	1097	22	22	20	19	18	18	19	19	19	19	19	19	28.9	29.3	41.4	-1	-1	-1
2/20/2019	3:22:41 PM	607	1098	22	22	19	19	18	18	19	19	19	19	19	18	28.9	29.3	41.4	-1	-1	-1
2/20/2019	3:22:41 PM	810	1099	22	22	19	19	18	18	19	19	18	19	18	19	28.9	29.3	41.4	-1	-1	-1
2/20/2019	3:22:42 PM	13	1100	22	22	19	20	18	19	20	19	19	19	19	18	28.9	29.3	41.4	-1	-1	-1
2/20/2019	3:22:42 PM	201	1101	22	22	19	19	18	18	19	19	19	19	19	19	28.9	29.3	41.4	-1	-1	-1
2/20/2019	3:22:42 PM	404	1102	22	23	19	19	18	18	19	19	19	19	19	18	28.9	29.3	41.4	-1	-1	-1
2/20/2019	3:22:42 PM	607	1103	22	22	19	19	18	18	19	19	19	19	18	19	28.9	29.3	41.4	-1	-1	-1
2/20/2019	3:22:42 PM	810	1104	21	22	19	19	18	18	19	19	19	19	19	18	28.9	29.3	41.4	-1	-1	-1
2/20/2019	3:22:43 PM	13	1105	22	22	19	20	18	19	19	19	19	19	19	19	28.9	29.3	41.4	-1	-1	-1
2/20/2019	3:22:43 PM	201	1106	22	22	19	19	18	18	19	19	19	19	19	18	28.9	29.3	41.4	-1	-1	-1
2/20/2019	3:22:43 PM	404	1107	22	23	19	19	18	19	19	19	19	19	18	18	28.9	29.3	41.4	-1	-1	-1
2/20/2019	3:22:43 PM	607	1108	22	22	19	19	18	18	19	19	18	19	19	19	28.8	29.2	52.9	-1	-1	-1
2/20/2019	3:22:43 PM	810	1109	22	22	19	20	18	19	19	19	19	19	18	19	28.8	29.2	52.9	-1	-1	-1
2/20/2019	3:22:44 PM	13	1110	22	22	19	19	18	18	19	19	19	19	18	19	28.8	29.2	52.9	-1	-1	-1
2/20/2019	3:22:44 PM	201	1111	22	22	19	19	18	19	19	19	19	19	19	18	28.8	29.2	52.9	-1	-1	-1
2/20/2019	3:22:44 PM	404	1112	22	22	19	19	18	18	19	19	19	19	18	19	28.8	29.2	52.9	-1	-1	-1
2/20/2019	3:22:44 PM	607	1113	22	22	19	19	18	19	18	19	19	19	18	18	28.8	29.2	52.9	-1	-1	-1
2/20/2019	3:22:44 PM	810	1114	22	22	19	20	18	19	19	19	19	19	18	18	28.8	29.2	52.9	-1	-1	-1
2/20/2019	3:22:45 PM	13	1115	22	22	19	19	18	18	19	19	19	19	18	19	28.8	29.2	52.9	-1	-1	-1
2/20/2019	3:22:45 PM	201	1116	22	22	19	20	18	19	19	19	19	19	19	19	28.8	29.2	52.9	-1	-1	-1
2/20/2019	3:22:45 PM	404	1117	22	22	19	19	18	18	19	19	19	19	19	19	28.8	29.2	52.9	-1	-1	-1
2/20/2019	3:22:45 PM	607	1118	21	23	19	20	18	18	19	19	19	19	19	18	28.8	29.2	52.9	-1	-1	-1
2/20/2019	3:22:45 PM	810	1119	22	22	19	19	18	18	19	19	19	19	18	19	28.8	29.2	52.9	-1	-1	-1
2/20/2019	3:22:46 PM	13	1120	21	22	19	19	18	19	19	19	19	19	19	18	28.8	29.2	52.9	-1	-1	-1
2/20/2019	3:22:46 PM	201	1121	22	22	19	19	18	18	19	19	19	19	19	19	28.8	29.2	52.9	-1	-1	-1
2/20/2019	3:22:46 PM	404	1122	22	22	19	19	18	18	19	19	19	19	19	18	28.8	29.2	52.9	-1	-1	-1
2/20/2019	3:22:46 PM	607	1123	22	22	19	19	18	18	19	19	19	19	18	19	28.8	29.2	52.9	-1	-1	-1
2/20/2019	3:22:46 PM	810	1124	22	22	19	19	18	18	19	19	19	18	19	18	28.8	29.2	52.9	-1	-1	-1
2/20/2019	3:22:47 PM	13	1125	22	23	19	20	18	18	19	19	19	19	19	18	28.8	29.2	52.9	-1	-1	-1
2/20/2019	3:22:47 PM	201	1126	22	22	19	19	18	18	19	19	19	19	19	19	28.8	29.2	52.9	-1	-1	-1
2/20/2019	3:22:47 PM	404	1127	22	23	19	20	18	18	19	19	19	19	19	19	28.8	29.2	52.9	-1	-1	-1
2/20/2019	3:22:47 PM	607	1128	23	22	19	19	18	18	19	19	19	19	18	19	28.8	29.2	52.9	-1	-1	-1
2/20/2019	3:22:47 PM	810	1129	22	22	19	19	18	18	19	19	19	19	19	18	28.8	29.2	52.9	-1	-1	-1
2/20/2019	3:22:48 PM	13	1130	22	22	19	20	18	18	19	19	19	19	19	18	28.8	29.2	52.9	-1	-1	-1
2/20/2019	3:22:48 PM	201	1131	22	22	20	19	18	18	19	19	19	19	19	19	28.8	29.2	52.9	-1	-1	-1
2/20/2019	3:22:48 PM	404	1132	22	22	19	19	18	18	19	19	19	19	18	19	28.8	29.2	52.9	-1	-1	-1
2/20/2019	3:22:48 PM	607	1133	22	22	19	19	18	18	19	19	19	19	19	19	28.8	29.2	52.9	-1	-1	-1
2/20/2019	3:22:48 PM	810	1134	22	22	19	20	18	19	19	19	19	19	18	18	28.8	29.2	52.9	-1	-1	-1
2/20/2019	3:22:49 PM	13	1135	22	22	19	19	18	18	19	19	18	19	18	19	28.8	29.2	52.9	-1	-1	-1
2/20/2019	3:22:49 PM	201	1136	22	22	19	19	18	18	19	19	19	19	19	18	28.8	29.2	52.9	-1	-1	-1
2/20/2019	3:22:49 PM	404	1137	22	22	19	19	18	18	19	19	19	19	18	19	28.8	29.2	52.9	-1	-1	-1
2/20/2019	3:22:49 PM	607	1138	22	22	19	19	18	18	19	19	19	19	18	19	28.8	29.2	52.9	-1	-1	-1
2/20/2019	3:22:49 PM	810	1139	21	22	19	19	18	18	19	19	19	19	19	18	28.8	29.2	52.9	-1	-1	-1
2/20/2019	3:22:50 PM	13	1140	22	22	19	20	18	19	19	19	19	19	18	19	28.8	29.2	52.9	-1	-1	-1
2/20/2019	3:22:50 PM	201	1141	22	22	19	19	18	19	20	19	19	19	19	19	28.8	29.2	52.9	-1	-1	-1
2/20/2019	3:22:50 PM	404	1142	22	22	19	20	18	18	19	19	19	19	19	18	28.8	29.2	52.9	-1	-1	-1
2/20/2019	3:22:50 PM	607	1143	22	22	19	19	18	18	19	19	18	19	18	19	28.8	29.2	52.9	-1	-1	-1
2/20/2019	3:22:50 PM	810	1144	22	22	19	19	18	18	19	19	19	19	19	18	28.8	29.2	52.9	-1	-1	-1
2/20/2019	3:22:51 PM	13	1145	22	22	19	20	18	19	19	19	19	19	19	19	28.8	29.2	52.9	-1	-1	-1
2/20/2019	3:22:51 PM	201	1146	22	22	19	19	18	18	19	19	19	19	18	19	28.8	29.2	52.9	-1	-1	-1
2/20/2019	3:22:51 PM	404	1147	22	22	19	20	18	18	19	19	19	19	19	19	28.8	29.2	52.9	-1	-1	-1
2/20/2019	3:22:51 PM	607	1148	22	22	19	19	18	18	19	19	19	19	19	18	28.8	29.2	52.9	-1	-1	-1
2/20/2019	3:22:51 PM	810	1149	22	22	19	19	18	18	19	19	19	19	18	19	28.8	29.2	52.9	-1	-1	-1
2/20/2019	3:22:52 PM	13	1150	22	23	19	20	18	18	19	19	19	19	19	18	28.9	29.2	53.4	-1	-1	-1
2/20/2019	3:22:52 PM	201	1151	21	22	20	20	18	18	20	19	19	18	19	19	28.9	29.2	53.4	-1	-1	-1
2/20/2019	3:22:52 PM	404	1152	22	22	20	20	18	18	19	19	19	19	19	19	28.9	29.2	53.4	-1	-1	-1
2/20/2019	3:22:52 PM	607	1153	21	22	19	20	18	18	19	19	19	19	19	19	28.9	29.2	53.4	-1	-1	-1
2/20/2019	3:22:52 PM	810	1154	22	22	19	19	18	18	19	19	19	19	18	19	28.9	29.2	53.4	-1	-1	-1
2/20/2019	3:22:53 PM	13	1155	22	23	19	19	18	19	19	19	19	19	19	18	28.9	29.2	53.4	-1	-1	-1
2/20/2019	3:22:53 PM	201	1156	22	23	19	20	18	19	19	19	19	19	19	18	28.9	29.2	53.4	-1	-1	-1
2/20/2019	3:22:53 PM	404	1157	22	22	19	19	18	18	19	19	19	19	18	18	28.9	29.2	53.4	-1	-1	-1
2/20/2019	3:22:53 PM	607	1158	22	22	19	20	18	18	19	19	19	19	18	18	28.9	29.2	53.4	-1	-1	-1
2/20/2019	3:22:53 PM	810	1159	22	22	19	19	18	18	19	19	19	19	18	19	28.9	29.2	53.4	-1	-1	-1
2/20/2019	3:22:54 PM	13	1160	22	22	19	20	18	19	19	19	19	19	19	18	28.9	29.2	53.4	-1	-1	-1
2/20/2019	3:22:54 PM	201	1161	22	22	19	19	18	19	19	19	19	19	19	18	28.9	29.2	53.4	-1	-1	-1
2/20/2019	3:22:54 PM	404	1162	22	22	19	19	18	19	19	19	19	19	18	19	28.9	29.2	53.4	-1	-1	-1
2/20/2019	3:22:54 PM	607	1163	22	22	19	19	18	18	19	19	19	19	19	18	28.9	29.2	53.4	-1	-1	-1
2/20/2019	3:22:54 PM	810	1164	22	22	19	19	18	18	19	19	19	19	19	19	28.9	29.2	53.4	-1	-1	-1
2/20/2019	3:22:55 PM	13	1165	21	22	19	20	18	18	19	19	19	19	19	19	28.9	29.2	53.4	-1	-1	-1
2/20/2019	3:22:55 PM	201	1166	22	22	19	19	18	18	19	19	19	19	19	18	28.9	29.2	53.4	-1	-1	-1
2/20/2019	3:22:55 PM	404	1167	22	22	19	19	18	19	19	19	19	19	19	19	28.9	29.2	53.4	-1	-1	-1
2/20/2019	3:22:55 PM	607	1168	22	22	19	19	18	19	19	19	19	19	19	18	28.9	29.2	53.4	-1	-1	-1
2/20/2019	3:22:55 PM	810	1169	22	22	19	19	18	19	19	19	18	19	18	19	28.9	29.2	53.4	-1	-1	-1
2/20/2019	3:22:56 PM	13	1170	22	23	19	19	18	18	19	19	19	19	19	18	28.9	29.2	53.4	-1	-1	-1
2/20/2019	3:22:56 PM	201	1171	22	22	20	19	18	18	19	19	19	19	19	19	28.9	29.2	53.4	-1	-1	-1
2/20/2019	3:22:56 PM	404	1172	22	22	19	19	18	19	19	19	19	19	18	18	28.9	29.2	53.4	-1	-1	-1
2/20/2019	3:22:56 PM	607	1173	22	22	19	19	18	19	19	19	19	19	19	18	28.9	29.2	53.4	-1	-1	-1
2/20/2019	3:22:56 PM	810	1174	22	22	19	19	18	18	19	19	19	19	18	18	28.9	29.2	53.4	-1	-1	-1
2/20/2019	3:22:57 PM	13	1175	22	22	19	19	18	18	19	19	19	19	19	19	28.9	29.2	53.4	-1	-1	-1
2/20/2019	3:22:57 PM	201	1176	22	22	19	19	18	18	19	19	19	19	18	19	28.9	29.2	53.4	-1	-1	-1
2/20/2019	3:22:57 PM	404	1177	22	23	19	19	18	18	19	19	19	19	19	18	28.9	29.2	53.4	-1	-1	-1
2/20/2019	3:22:57 PM	607	1178	22	22	19	19	18	19	19	19	19	19	19	19	28.9	29.2	53.4	-1	-1	-1
2/20/2019	3:22:57 PM	810	1179	22	22	19	20	18	17	19	19	19	19	19	18	28.9	29.2	53.4	-1	-1	-1
2/20/2019	3:22:58 PM	13	1180	22	22	19	19	18	18	20	19	19	19	19	19	28.9	29.2	53.4	-1	-1	-1
2/20/2019	3:22:58 PM	201	1181	22	22	19	20	18	18	19	19	19	19	18	19	28.9	29.2	53.4	-1	-1	-1
2/20/2019	3:22:58 PM	404	1182	22	22	19	20	18	18	19	19	19	19	19	18	28.9	29.2	53.4	-1	-1	-1
2/20/2019	3:22:58 PM	607	1183	22	22	19	19	18	18	20	19	19	19	18	19	28.9	29.2	53.4	-1	-1	-1
2/20/2019	3:22:58 PM	810	1184	22	22	19	19	18	18	19	19	19	19	18	18	28.9	29.2	53.4	-1	-1	-1
2/20/2019	3:22:59 PM	13	1185	22	22	19	19	18	19	19	19	19	19	18	19	28.9	29.2	53.4	-1	-1	-1
2/20/2019	3:22:59 PM	201	1186	22	22	19	20	18	18	19	19	19	19	18	19	28.9	29.2	53.4	-1	-1	-1
2/20/2019	3:22:59 PM	404	1187	22	22	19	19	18	18	19	19	19	19	18	18	28.9	29.2	53.4	-1	-1	-1
2/20/2019	3:22:59 PM	607	1188	22	22	19	20	18	19	19	19	19	19	18	19	28.9	29.2	53.4	-1	-1	-1
2/20/2019	3:22:59 PM	810	1189	22	22	19	19	18	18	19	19	19	19	19	18	28.9	29.2	53.4	-1	-1	-1
2/20/2019	3:23:00 PM	13	1190	22	22	20	19	18	18	19	19	19	19	18	19	28.9	29.2	53.4	-1	-1	-1
2/20/2019	3:23:00 PM	201	1191	22	22	19	19	18	19	19	19	19	19	18	19	28.9	29.2	53.4	-1	-1	-1
2/20/2019	3:23:00 PM	404	1192	22	22	19	19	18	18	19	19	19	19	18	19	28.9	29.1	42.0	-1	-1	-1
2/20/2019	3:23:00 PM	607	1193	22	23	19	19	18	19	19	19	19	19	19	18	28.9	29.1	42.0	-1	-1	-1
2/20/2019	3:23:00 PM	810	1194	22	22	19	19	18	18	19	19	18	19	18	19	28.9	29.1	42.0	-1	-1	-1
2/20/2019	3:23:01 PM	13	1195	22	22	19	19	18	18	19	19	19	19	19	18	28.9	29.1	42.0	-1	-1	-1
2/20/2019	3:23:01 PM	201	1196	22	22	19	19	18	18	19	19	19	19	19	18	28.9	29.1	42.0	-1	-1	-1
2/20/2019	3:23:01 PM	404	1197	22	22	19	20	18	18	19	19	19	19	19	18	28.9	29.1	42.0	-1	-1	-1
2/20/2019	3:23:01 PM	623	1198	22	22	19	19	18	18	19	19	19	19	18	19	28.9	29.1	42.0	-1	-1	-1
2/20/2019	3:23:01 PM	810	1199	22	22	19	20	18	18	19	19	19	19	19	18	28.9	29.1	42.0	-1	-1	-1
2/20/2019	3:23:02 PM	13	1200	22	22	20	19	18	18	20	19	19	19	19	19	28.9	29.1	42.0	-1	-1	-1
2/20/2019	3:23:02 PM	201	1201	22	22	19	19	18	19	19	19	19	19	19	19	28.9	29.1	42.0	-1	-1	-1
2/20/2019	3:23:02 PM	404	1202	22	22	19	19	18	19	19	19	19	19	18	18	28.9	29.1	42.0	-1	-1	-1
2/20/2019	3:23:02 PM	607	1203	22	22	19	19	18	19	19	19	18	19	18	19	28.9	29.1	42.0	-1	-1	-1
2/20/2019	3:23:02 PM	810	1204	22	22	19	19	18	18	19	19	19	19	19	19	28.9	29.1	42.0	-1	-1	-1
2/20/2019	3:23:03 PM	13	1205	22	23	19	19	18	18	19	19	19	19	19	18	28.9	29.1	42.0	-1	-1	-1
2/20/2019	3:23:03 PM	201	1206	22	22	19	19	18	19	19	19	19	19	19	19	28.9	29.1	42.0	-1	-1	-1
2/20/2019	3:23:03 PM	404	1207	22	22	19	19	18	19	19	19	18	19	19	18	28.9	29.1	42.0	-1	-1	-1
2/20/2019	3:23:03 PM	607	1208	22	22	20	19	18	18	19	19	19	19	18	18	28.9	29.1	42.0	-1	-1	-1
2/20/2019	3:23:03 PM	810	1209	22	22	19	19	18	18	19	19	19	19	19	18	28.9	29.1	42.0	-1	-1	-1
2/20/2019	3:23:04 PM	13	1210	22	22	19	19	18	18	19	19	19	19	18	19	28.9	29.1	42.0	-1	-1	-1
2/20/2019	3:23:04 PM	201	1211	22	23	19	19	18	19	19	19	19	19	18	18	28.9	29.1	42.0	-1	-1	-1
2/20/2019	3:23:04 PM	404	1212	22	22	19	19	18	18	19	19	19	19	19	18	28.9	29.1	42.0	-1	-1	-1
2/20/2019	3:23:04 PM	607	1213	22	22	19	19	18	19	19	19	19	19	18	19	28.9	29.1	42.0	-1	-1	-1
2/20/2019	3:23:04 PM	810	1214	22	23	19	19	18	18	19	19	19	19	19	18	28.9	29.1	42.0	-1	-1	-1
2/20/2019	3:23:05 PM	13	1215	22	22	19	19	18	18	19	19	19	19	18	19	28.9	29.1	42.0	-1	-1	-1
2/20/2019	3:23:05 PM	201	1216	22	22	19	19	18	18	19	19	19	19	18	19	28.9	29.1	42.0	-1	-1	-1
2/20/2019	3:23:05 PM	404	1217	22	22	19	19	18	18	19	19	19	19	18	18	28.9	29.1	42.0	-1	-1	-1
2/20/2019	3:23:05 PM	607	1218	22	23	19	19	18	18	19	19	19	19	18	18	28.9	29.1	42.0	-1	-1	-1
2/20/2019	3:23:05 PM	810	1219	22	22	20	19	18	18	19	19	19	19	19	19	28.9	29.1	42.0	-1	-1	-1
2/20/2019	3:23:06 PM	13	1220	22	22	19	20	18	18	19	19	19	19	18	19	28.9	29.1	42.0	-1	-1	-1
2/20/2019	3:23:06 PM	201	1221	22	22	19	19	18	18	19	19	19	19	19	19	28.9	29.1	42.0	-1	-1	-1
2/20/2019	3:23:06 PM	404	1222	22	22	19	19	18	18	19	19	18	19	18	19	28.9	29.1	42.0	-1	-1	-1
2/20/2019	3:23:06 PM	607	1223	22	22	19	19	18	18	19	19	19	19	18	18	28.9	29.1	42.0	-1	-1	-1
2/20/2019	3:23:06 PM	810	1224	22	22	19	19	18	18	19	19	19	19	18	19	28.9	29.1	42.0	-1	-1	-1
2/20/2019	3:23:07 PM	13	1225	22	23	19	20	18	18	19	19	19	19	19	18	28.9	29.1	42.0	-1	-1	-1
2/20/2019	3:23:07 PM	201	1226	22	23	19	19	18	18	19	19	19	19	19	18	28.9	29.1	42.0	-1	-1	-1
2/20/2019	3:23:07 PM	404	1227	22	23	19	19	18	18	18	19	19	19	19	18	28.9	29.1	42.0	-1	-1	-1
2/20/2019	3:23:07 PM	607	1228	22	22	19	19	18	18	19	19	19	19	19	18	28.9	29.1	42.0	-1	-1	-1
2/20/2019	3:23:07 PM	810	1229	22	23	19	20	18	19	19	19	19	19	19	18	28.9	29.1	42.0	-1	-1	-1
2/20/2019	3:23:08 PM	13	1230	22	22	19	19	18	18	19	19	19	19	18	18	28.9	29.1	42.0	-1	-1	-1
2/20/2019	3:23:08 PM	201	1231	22	22	19	19	18	18	19	19	19	19	18	18	28.9	29.1	42.0	-1	-1	-1
2/20/2019	3:23:08 PM	404	1232	22	22	19	19	18	18	19	19	19	19	18	18	28.9	29.1	42.0	-1	-1	-1
2/20/2019	3:23:08 PM	607	1233	22	22	19	19	18	18	19	19	19	19	18	19	28.9	29.1	42.0	-1	-1	-1
2/20/2019	3:23:08 PM	810	1234	22	22	19	19	18	18	19	19	19	19	19	19	28.9	29.0	55.6	-1	-1	-1
2/20/2019	3:23:09 PM	13	1235	22	22	19	20	18	19	19	19	19	19	19	19	28.9	29.0	55.6	-1	-1	-1
2/20/2019	3:23:09 PM	201	1236	22	22	19	19	18	18	19	19	19	19	19	18	28.9	29.0	55.6	-1	-1	-1
2/20/2019	3:23:09 PM	404	1237	22	22	19	19	18	18	19	19	19	19	18	19	28.9	29.0	55.6	-1	-1	-1
2/20/2019	3:23:09 PM	607	1238	22	22	19	19	18	18	19	19	19	19	19	18	28.9	29.0	55.6	-1	-1	-1
2/20/2019	3:23:09 PM	810	1239	22	22	19	20	18	18	19	19	19	19	19	18	28.9	29.0	55.6	-1	-1	-1
2/20/2019	3:23:10 PM	13	1240	22	22	20	19	18	18	20	19	19	19	19	19	28.9	29.0	55.6	-1	-1	-1
2/20/2019	3:23:10 PM	201	1241	22	22	19	19	18	18	19	19	19	19	18	18	28.9	29.0	55.6	-1	-1	-1
2/20/2019	3:23:10 PM	404	1242	22	22	19	19	18	18	19	19	19	19	19	18	28.9	29.0	55.6	-1	-1	-1
2/20/2019	3:23:10 PM	607	1243	22	22	19	19	18	19	19	19	19	19	18	19	28.9	29.0	55.6	-1	-1	-1
2/20/2019	3:23:10 PM	807	1244	21	22	19	19	18	18	19	19	19	18	19	18	28.9	29.0	55.6	-1	-1	-1
2/20/2019	3:23:11 PM	10	1245	22	22	19	19	18	19	19	19	19	19	19	19	28.9	29.0	55.6	-1	-1	-1
2/20/2019	3:23:11 PM	213	1246	22	22	19	19	18	18	20	19	19	19	19	19	28.9	29.0	55.6	-1	-1	-1
2/20/2019	3:23:11 PM	416	1247	22	23	19	19	18	18	19	19	19	19	18	19	28.9	29.0	55.6	-1	-1	-1
2/20/2019	3:23:11 PM	603	1248	22	23	19	19	18	19	19	19	19	19	19	18	28.9	29.0	55.6	-1	-1	-1
2/20/2019	3:23:11 PM	807	1249	22	22	19	19	18	18	19	19	19	19	18	19	28.9	29.0	55.6	-1	-1	-1
2/20/2019	3:23:12 PM	10	1250	22	22	19	19	18	18	20	19	19	19	19	18	28.9	29.0	55.6	-1	-1	-1
2/20/2019	3:23:12 PM	213	1251	22	22	19	19	18	19	19	19	19	19	19	19	28.9	29.0	55.6	-1	-1	-1
2/20/2019	3:23:12 PM	416	1252	22	23	19	19	18	18	19	19	19	19	19	18	28.9	29.0	55.6	-1	-1	-1
2/20/2019	3:23:12 PM	603	1253	22	22	19	19	18	18	19	19	19	19	19	19	28.9	29.0	55.6	-1	-1	-1
2/20/2019	3:23:12 PM	807	1254	22	22	19	19	18	18	19	19	19	19	19	18	28.9	29.0	55.6	-1	-1	-1
2/20/2019	3:23:13 PM	10	1255	22	22	19	20	18	18	19	19	19	19	19	19	28.9	29.0	55.6	-1	-1	-1
2/20/2019	3:23:13 PM	213	1256	22	22	19	19	18	18	20	19	19	19	19	19	28.9	29.0	55.6	-1	-1	-1
2/20/2019	3:23:13 PM	416	1257	22	23	19	20	18	18	19	19	19	19	19	19	28.9	29.0	55.6	-1	-1	-1
2/20/2019	3:23:13 PM	603	1258	22	22	19	19	18	18	19	19	19	19	19	18	28.9	29.0	55.6	-1	-1	-1
2/20/2019	3:23:13 PM	807	1259	21	22	19	19	18	18	19	19	19	19	19	18	28.9	29.0	55.6	-1	-1	-1
2/20/2019	3:23:14 PM	10	1260	22	22	19	19	18	18	19	19	19	19	19	19	28.9	29.0	55.6	-1	-1	-1
2/20/2019	3:23:14 PM	213	1261	21	23	19	20	18	19	19	19	19	19	19	18	28.9	29.0	55.6	-1	-1	-1
2/20/2019	3:23:14 PM	416	1262	22	22	20	19	18	19	19	19	19	19	19	19	28.9	29.0	55.6	-1	-1	-1
2/20/2019	3:23:14 PM	603	1263	22	22	19	20	18	19	19	19	19	19	19	18	28.9	29.0	55.6	-1	-1	-1
2/20/2019	3:23:14 PM	807	1264	22	22	19	19	18	18	19	19	19	19	18	18	28.9	29.0	55.6	-1	-1	-1
2/20/2019	3:23:15 PM	10	1265	22	23	19	20	18	18	19	19	19	19	19	18	28.9	29.0	55.6	-1	-1	-1
2/20/2019	3:23:15 PM	213	1266	22	22	19	19	18	19	19	19	19	19	19	19	28.9	29.0	55.6	-1	-1	-1
2/20/2019	3:23:15 PM	416	1267	22	22	19	19	18	19	19	19	19	19	19	19	28.9	29.0	55.6	-1	-1	-1
2/20/2019	3:23:15 PM	607	1268	22	22	19	19	18	19	19	19	19	19	18	19	28.9	29.0	55.6	-1	-1	-1
2/20/2019	3:23:15 PM	811	1269	22	22	19	19	18	18	19	19	19	19	18	19	28.9	29.0	55.6	-1	-1	-1
2/20/2019	3:23:16 PM	14	1270	22	22	19	20	18	19	18	19	19	19	19	18	28.9	29.0	55.6	-1	-1	-1
2/20/2019	3:23:16 PM	201	1271	22	22	19	19	18	18	19	19	19	19	18	19	28.9	29.0	55.6	-1	-1	-1
2/20/2019	3:23:16 PM	404	1272	22	22	19	19	18	18	19	19	19	18	18	18	28.9	29.0	55.6	-1	-1	-1
2/20/2019	3:23:16 PM	607	1273	22	22	19	20	18	18	19	19	19	19	18	19	28.9	29.0	55.6	-1	-1	-1
2/20/2019	3:23:16 PM	811	1274	22	22	19	19	18	18	20	19	19	19	18	19	28.9	29.0	55.6	-1	-1	-1
2/20/2019	3:23:17 PM	14	1275	22	22	20	20	18	18	19	19	18	19	19	19	28.9	29.0	55.6	-1	-1	-1
2/20/2019	3:23:17 PM	201	1276	21	22	19	20	18	18	19	19	19	19	19	19	28.9	28.9	55.3	-1	-1	-1
2/20/2019	3:23:17 PM	404	1277	22	22	19	19	18	18	19	19	19	19	18	19	28.9	28.9	55.3	-1	-1	-1
2/20/2019	3:23:17 PM	607	1278	21	22	19	20	18	19	19	19	19	19	18	18	28.9	28.9	55.3	-1	-1	-1
2/20/2019	3:23:17 PM	811	1279	22	22	19	19	18	18	19	19	19	19	18	18	28.9	28.9	55.3	-1	-1	-1
2/20/2019	3:23:18 PM	14	1280	22	22	19	20	18	19	19	19	19	19	19	19	28.9	28.9	55.3	-1	-1	-1
2/20/2019	3:23:18 PM	201	1281	21	22	19	20	18	19	19	19	19	19	19	18	28.9	28.9	55.3	-1	-1	-1
2/20/2019	3:23:18 PM	404	1282	22	22	19	19	18	18	19	19	19	19	18	19	28.9	28.9	55.3	-1	-1	-1
2/20/2019	3:23:18 PM	607	1283	22	22	19	19	18	18	19	19	19	19	18	18	28.9	28.9	55.3	-1	-1	-1
2/20/2019	3:23:18 PM	811	1284	22	22	19	19	18	19	19	19	19	19	18	19	28.9	28.9	55.3	-1	-1	-1
2/20/2019	3:23:19 PM	14	1285	22	22	19	19	18	19	19	19	19	19	19	19	28.9	28.9	55.3	-1	-1	-1
2/20/2019	3:23:19 PM	201	1286	22	22	19	19	18	18	19	19	19	19	19	19	28.9	28.9	55.3	-1	-1	-1
2/20/2019	3:23:19 PM	404	1287	22	22	19	19	18	19	19	19	19	19	18	19	28.9	28.9	55.3	-1	-1	-1
2/20/2019	3:23:19 PM	607	1288	22	22	19	19	18	18	20	19	19	19	19	18	28.9	28.9	55.3	-1	-1	-1
2/20/2019	3:23:19 PM	811	1289	22	22	19	20	18	18	19	19	19	19	19	18	28.9	28.9	55.3	-1	-1	-1
2/20/2019	3:23:20 PM	14	1290	22	22	20	19	18	18	19	19	19	19	19	19	28.9	28.9	55.3	-1	-1	-1
2/20/2019	3:23:20 PM	201	1291	22	22	19	19	18	18	19	19	19	19	18	19	28.9	28.9	55.3	-1	-1	-1
2/20/2019	3:23:20 PM	404	1292	21	22	19	20	18	18	19	19	19	19	19	19	28.9	28.9	55.3	-1	-1	-1
2/20/2019	3:23:20 PM	607	1293	22	22	19	19	18	18	19	19	19	19	18	19	28.9	28.9	55.3	-1	-1	-1
2/20/2019	3:23:20 PM	811	1294	22	22	19	20	18	18	19	19	19	19	19	18	28.9	28.9	55.3	-1	-1	-1
2/20/2019	3:23:21 PM	14	1295	22	22	19	19	18	18	19	19	19	19	18	19	28.9	28.9	55.3	-1	-1	-1
2/20/2019	3:23:21 PM	201	1296	22	22	19	19	18	18	19	19	19	19	18	18	28.9	28.9	55.3	-1	-1	-1
2/20/2019	3:23:21 PM	404	1297	22	22	19	19	18	18	19	19	19	19	19	18	28.9	28.9	55.3	-1	-1	-1
2/20/2019	3:23:21 PM	607	1298	22	22	19	19	18	19	20	19	19	19	18	19	28.9	28.9	55.3	-1	-1	-1
2/20/2019	3:23:21 PM	811	1299	22	22	19	19	18	18	19	19	19	19	19	19	28.9	28.9	55.3	-1	-1	-1
2/20/2019	3:23:22 PM	14	1300	22	22	19	20	18	19	19	19	19	19	18	19	28.9	28.9	55.3	-1	-1	-1
2/20/2019	3:23:22 PM	201	1301	21	22	19	19	18	18	19	19	19	19	19	18	28.9	28.9	55.3	-1	-1	-1
2/20/2019	3:23:22 PM	404	1302	22	22	19	19	18	18	19	19	19	19	18	19	28.9	28.9	55.3	-1	-1	-1
2/20/2019	3:23:22 PM	607	1303	21	22	19	19	18	19	19	19	19	19	19	19	28.9	28.9	55.3	-1	-1	-1
2/20/2019	3:23:22 PM	811	1304	22	22	19	20	18	19	19	19	19	19	18	19	28.9	28.9	55.3	-1	-1	-1
2/20/2019	3:23:23 PM	14	1305	22	22	19	20	18	18	19	19	19	19	19	19	28.9	28.9	55.3	-1	-1	-1
2/20/2019	3:23:23 PM	201	1306	22	22	19	19	18	19	19	19	19	19	18	19	28.9	28.9	55.3	-1	-1	-1
2/20/2019	3:23:23 PM	404	1307	22	22	19	19	18	19	19	19	19	19	19	19	28.9	28.9	55.3	-1	-1	-1
2/20/2019	3:23:23 PM	607	1308	22	22	19	19	18	18	19	19	19	19	18	19	28.9	28.9	55.3	-1	-1	-1
2/20/2019	3:23:23 PM	811	1309	21	22	19	20	18	18	19	19	19	19	19	18	28.9	28.9	55.3	-1	-1	-1
2/20/2019	3:23:24 PM	14	1310	22	22	20	19	18	18	19	19	19	19	18	19	28.9	28.9	55.3	-1	-1	-1
2/20/2019	3:23:24 PM	201	1311	22	22	19	19	18	18	19	19	19	19	18	18	28.9	28.9	55.3	-1	-1	-1
2/20/2019	3:23:24 PM	404	1312	22	22	19	19	18	18	20	19	19	19	19	18	28.9	28.9	55.3	-1	-1	-1
2/20/2019	3:23:24 PM	607	1313	22	23	19	19	18	18	19	19	19	19	19	19	28.9	28.9	55.3	-1	-1	-1
2/20/2019	3:23:24 PM	811	1314	22	22	19	19	18	18	19	19	19	19	18	19	28.9	28.9	55.3	-1	-1	-1
2/20/2019	3:23:25 PM	14	1315	22	23	19	20	18	19	19	19	19	19	19	19	28.9	28.9	55.3	-1	-1	-1
2/20/2019	3:23:25 PM	201	1316	22	22	19	19	18	18	19	19	19	18	19	18	28.9	28.9	55.3	-1	-1	-1
2/20/2019	3:23:25 PM	404	1317	21	22	19	20	18	19	19	19	19	19	18	19	28.9	28.9	55.3	-1	-1	-1
2/20/2019	3:23:25 PM	607	1318	22	22	19	19	18	18	19	19	19	19	19	19	28.9	28.8	55.5	-1	-1	-1
2/20/2019	3:23:25 PM	811	1319	22	22	19	20	18	18	19	19	19	19	19	19	28.9	28.8	55.5	-1	-1	-1
2/20/2019	3:23:26 PM	14	1320	22	22	20	19	18	18	19	19	19	19	19	19	28.9	28.8	55.5	-1	-1	-1
2/20/2019	3:23:26 PM	201	1321	22	22	19	19	18	18	19	19	19	19	18	19	28.9	28.8	55.5	-1	-1	-1
2/20/2019	3:23:26 PM	404	1322	22	22	19	19	18	18	19	19	19	19	18	19	28.9	28.8	55.5	-1	-1	-1
2/20/2019	3:23:26 PM	607	1323	22	22	19	19	18	19	19	19	19	19	18	19	28.9	28.8	55.5	-1	-1	-1
2/20/2019	3:23:26 PM	811	1324	22	22	19	19	18	18	19	19	19	19	18	18	28.9	28.8	55.5	-1	-1	-1
2/20/2019	3:23:27 PM	14	1325	22	22	19	19	18	19	19	19	19	19	19	19	28.9	28.8	55.5	-1	-1	-1
2/20/2019	3:23:27 PM	201	1326	22	22	19	19	18	18	19	19	19	19	19	19	28.9	28.8	55.5	-1	-1	-1
2/20/2019	3:23:27 PM	404	1327	21	22	19	19	18	18	19	19	19	19	18	18	28.9	28.8	55.5	-1	-1	-1
2/20/2019	3:23:27 PM	607	1328	22	22	20	19	18	19	19	19	19	19	19	19	28.9	28.8	55.5	-1	-1	-1
2/20/2019	3:23:27 PM	811	1329	21	22	19	20	18	19	19	19	19	19	19	18	28.9	28.8	55.5	-1	-1	-1
2/20/2019	3:23:28 PM	14	1330	22	22	19	19	18	19	19	19	19	19	18	19	28.9	28.8	55.5	-1	-1	-1
2/20/2019	3:23:28 PM	201	1331	21	22	19	19	18	19	19	19	19	19	19	18	28.9	28.8	55.5	-1	-1	-1
2/20/2019	3:23:28 PM	404	1332	22	22	19	19	18	18	19	19	19	19	18	19	28.9	28.8	55.5	-1	-1	-1
2/20/2019	3:23:28 PM	607	1333	22	22	19	20	18	18	19	19	19	19	19	19	28.9	28.8	55.5	-1	-1	-1
2/20/2019	3:23:28 PM	811	1334	22	22	19	20	18	19	19	19	19	19	19	19	28.9	28.8	55.5	-1	-1	-1
2/20/2019	3:23:29 PM	14	1335	22	22	19	19	18	18	20	19	19	19	19	19	28.9	28.8	55.5	-1	-1	-1
2/20/2019	3:23:29 PM	201	1336	22	22	19	19	18	19	19	19	19	19	18	18	28.9	28.8	55.5	-1	-1	-1
2/20/2019	3:23:29 PM	404	1337	22	22	19	19	18	18	19	19	19	19	18	18	28.9	28.8	55.5	-1	-1	-1
2/20/2019	3:23:29 PM	607	1338	22	23	19	19	18	19	19	19	19	19	19	18	28.9	28.8	55.5	-1	-1	-1
2/20/2019	3:23:29 PM	811	1339	22	22	19	19	18	19	19	19	19	19	18	19	28.9	28.8	55.5	-1	-1	-1
2/20/2019	3:23:30 PM	14	1340	22	22	19	20	18	19	19	19	19	19	19	19	28.9	28.8	55.5	-1	-1	-1
2/20/2019	3:23:30 PM	201	1341	22	22	19	19	18	18	19	19	19	19	19	18	28.9	28.8	55.5	-1	-1	-1
2/20/2019	3:23:30 PM	404	1342	22	22	19	19	18	18	19	19	18	19	18	18	28.9	28.8	55.5	-1	-1	-1
2/20/2019	3:23:30 PM	607	1343	22	22	19	19	18	18	19	19	19	19	19	19	28.9	28.8	55.5	-1	-1	-1
2/20/2019	3:23:30 PM	811	1344	22	22	19	20	18	19	19	19	19	19	18	19	28.9	28.8	55.5	-1	-1	-1
2/20/2019	3:23:31 PM	14	1345	22	22	19	20	18	19	19	19	19	19	19	18	28.9	28.8	55.5	-1	-1	-1
2/20/2019	3:23:31 PM	201	1346	22	22	19	19	18	18	19	19	18	19	18	19	28.9	28.8	55.5	-1	-1	-1
2/20/2019	3:23:31 PM	404	1347	22	22	19	19	18	18	19	19	19	18	19	18	28.9	28.8	55.5	-1	-1	-1
2/20/2019	3:23:31 PM	607	1348	22	22	19	19	18	18	19	19	19	19	18	19	28.9	28.8	55.5	-1	-1	-1
2/20/2019	3:23:31 PM	811	1349	22	23	19	20	18	18	19	19	19	19	19	18	28.9	28.8	55.5	-1	-1	-1
2/20/2019	3:23:32 PM	14	1350	22	22	19	20	18	18	19	19	19	19	18	19	28.9	28.8	55.5	-1	-1	-1
2/20/2019	3:23:32 PM	201	1351	21	22	19	20	18	18	18	19	19	19	19	18	28.9	28.8	55.5	-1	-1	-1
2/20/2019	3:23:32 PM	404	1352	22	22	19	19	18	18	19	19	19	19	18	19	28.9	28.8	55.5	-1	-1	-1
2/20/2019	3:23:32 PM	607	1353	22	22	19	19	18	18	19	19	19	18	19	18	28.9	28.8	55.5	-1	-1	-1
2/20/2019	3:23:32 PM	811	1354	22	22	19	20	18	19	19	19	18	19	18	19	28.9	28.8	55.5	-1	-1	-1
2/20/2019	3:23:33 PM	14	1355	21	22	19	19	18	19	20	19	19	19	19	18	28.9	28.8	55.5	-1	-1	-1
2/20/2019	3:23:33 PM	201	1356	22	22	19	19	18	18	19	19	19	19	18	19	28.9	28.8	55.5	-1	-1	-1
2/20/2019	3:23:33 PM	404	1357	21	22	19	20	18	18	19	19	19	19	19	18	28.9	28.8	55.5	-1	-1	-1
2/20/2019	3:23:33 PM	607	1358	22	22	19	19	18	18	19	19	19	19	18	19	28.9	28.8	55.5	-1	-1	-1
2/20/2019	3:23:33 PM	811	1359	21	22	19	20	18	18	19	19	19	19	19	18	28.9	28.8	55.5	-1	-1	-1
2/20/2019	3:23:34 PM	14	1360	22	22	19	20	18	18	19	19	19	19	18	19	28.9	28.7	52.6	-1	-1	-1
2/20/2019	3:23:34 PM	201	1361	22	22	19	20	18	18	19	19	19	19	18	18	28.9	28.7	52.6	-1	-1	-1
2/20/2019	3:23:34 PM	404	1362	22	22	19	19	18	18	19	19	18	19	18	19	28.9	28.7	52.6	-1	-1	-1
2/20/2019	3:23:34 PM	607	1363	21	22	19	20	18	18	19	19	19	19	19	18	28.9	28.7	52.6	-1	-1	-1
2/20/2019	3:23:34 PM	811	1364	22	22	19	20	18	18	19	19	18	19	18	19	28.9	28.7	52.6	-1	-1	-1
2/20/2019	3:23:35 PM	14	1365	22	22	19	19	18	18	19	19	19	19	19	18	28.9	28.7	52.6	-1	-1	-1
2/20/2019	3:23:35 PM	201	1366	22	22	19	20	18	18	18	19	19	19	18	18	28.9	28.7	52.6	-1	-1	-1
2/20/2019	3:23:35 PM	404	1367	22	22	19	19	18	18	19	19	19	19	18	18	28.9	28.7	52.6	-1	-1	-1
2/20/2019	3:23:35 PM	607	1368	21	22	19	20	18	19	19	19	18	19	19	19	28.9	28.7	52.6	-1	-1	-1
2/20/2019	3:23:35 PM	811	1369	22	22	19	19	18	18	19	19	19	19	18	19	28.9	28.7	52.6	-1	-1	-1
2/20/2019	3:23:36 PM	14	1370	22	22	19	20	18	18	19	19	19	19	19	18	28.9	28.7	52.6	-1	-1	-1
2/20/2019	3:23:36 PM	201	1371	22	22	19	19	18	18	19	19	19	19	18	18	28.9	28.7	52.6	-1	-1	-1
2/20/2019	3:23:36 PM	404	1372	21	23	19	20	18	18	19	19	19	19	19	18	28.9	28.7	52.6	-1	-1	-1
2/20/2019	3:23:36 PM	607	1373	22	22	19	19	18	18	18	19	19	19	18	18	28.9	28.7	52.6	-1	-1	-1
2/20/2019	3:23:36 PM	811	1374	21	22	19	20	18	19	19	19	19	19	19	18	28.9	28.7	52.6	-1	-1	-1
2/20/2019	3:23:37 PM	14	1375	22	22	19	19	18	19	19	19	19	19	19	19	28.9	28.7	52.6	-1	-1	-1
2/20/2019	3:23:37 PM	201	1376	22	22	19	19	18	18	19	19	19	19	18	18	28.9	28.7	52.6	-1	-1	-1
2/20/2019	3:23:37 PM	404	1377	22	22	20	19	18	18	19	19	19	19	18	19	28.9	28.7	52.6	-1	-1	-1
2/20/2019	3:23:37 PM	607	1378	21	22	19	19	18	18	19	19	19	19	19	18	28.9	28.7	52.6	-1	-1	-1
2/20/2019	3:23:37 PM	811	1379	22	22	19	19	18	19	19	19	19	19	18	19	28.9	28.7	52.6	-1	-1	-1
2/20/2019	3:23:38 PM	14	1380	22	22	19	20	18	18	19	19	19	19	19	19	28.9	28.7	52.6	-1	-1	-1
2/20/2019	3:23:38 PM	201	1381	22	22	19	20	18	18	19	19	19	19	18	19	28.9	28.7	52.6	-1	-1	-1
2/20/2019	3:23:38 PM	404	1382	22	22	19	19	18	18	19	19	19	19	18	18	28.9	28.7	52.6	-1	-1	-1
2/20/2019	3:23:38 PM	607	1383	22	22	19	19	18	18	19	19	19	19	18	19	28.9	28.7	52.6	-1	-1	-1
2/20/2019	3:23:38 PM	811	1384	22	22	20	19	18	18	19	19	19	19	18	19	28.9	28.7	52.6	-1	-1	-1
2/20/2019	3:23:39 PM	14	1385	22	23	19	20	18	19	20	19	19	19	19	18	28.9	28.7	52.6	-1	-1	-1
2/20/2019	3:23:39 PM	201	1386	22	22	19	19	18	19	19	19	19	19	18	19	28.9	28.7	52.6	-1	-1	-1
2/20/2019	3:23:39 PM	404	1387	21	22	19	19	18	18	19	19	19	19	19	18	28.9	28.7	52.6	-1	-1	-1
2/20/2019	3:23:39 PM	607	1388	22	22	19	19	18	18	19	19	19	19	18	19	28.9	28.7	52.6	-1	-1	-1
2/20/2019	3:23:39 PM	811	1389	22	22	19	19	18	18	19	19	19	19	19	19	28.9	28.7	52.6	-1	-1	-1
2/20/2019	3:23:40 PM	14	1390	22	23	19	20	18	19	19	19	19	19	19	19	28.9	28.7	52.6	-1	-1	-1
2/20/2019	3:23:40 PM	201	1391	22	22	19	19	18	19	19	19	19	19	19	18	28.9	28.7	52.6	-1	-1	-1
2/20/2019	3:23:40 PM	404	1392	21	22	19	20	18	19	19	19	19	19	19	19	28.9	28.7	52.6	-1	-1	-1
2/20/2019	3:23:40 PM	607	1393	22	22	19	19	18	18	19	19	19	19	18	19	28.9	28.7	52.6	-1	-1	-1
2/20/2019	3:23:40 PM	811	1394	22	22	20	19	18	18	19	19	19	18	19	18	28.9	28.7	52.6	-1	-1	-1
2/20/2019	3:23:41 PM	14	1395	22	22	19	20	18	19	19	19	19	19	19	19	28.9	28.7	52.6	-1	-1	-1
2/20/2019	3:23:41 PM	201	1396	22	22	19	19	18	18	19	19	19	19	18	18	28.9	28.7	52.6	-1	-1	-1
2/20/2019	3:23:41 PM	404	1397	21	22	19	20	18	18	19	19	19	19	19	18	28.9	28.7	52.6	-1	-1	-1
2/20/2019	3:23:41 PM	607	1398	22	22	19	19	18	18	20	19	19	19	18	19	28.9	28.7	52.6	-1	-1	-1
2/20/2019	3:23:41 PM	811	1399	22	22	19	19	18	18	20	19	19	19	19	18	28.9	28.7	52.6	-1	-1	-1
2/20/2019	3:23:42 PM	14	1400	22	22	19	20	18	19	19	19	19	19	19	18	28.9	28.7	52.6	-1	-1	-1
2/20/2019	3:23:42 PM	201	1401	22	22	19	19	18	18	19	19	19	19	18	19	28.9	28.7	52.6	-1	-1	-1
2/20/2019	3:23:42 PM	404	1402	21	22	19	19	18	18	19	19	19	19	19	18	28.9	28.6	48.5	-1	-1	-1
2/20/2019	3:23:42 PM	607	1403	22	22	20	19	18	18	19	19	18	19	18	19	28.9	28.6	48.5	-1	-1	-1
2/20/2019	3:23:42 PM	811	1404	21	22	19	20	18	19	19	19	19	19	19	19	28.9	28.6	48.5	-1	-1	-1
2/20/2019	3:23:43 PM	14	1405	21	22	20	20	18	18	19	19	19	19	19	19	28.9	28.6	48.5	-1	-1	-1
2/20/2019	3:23:43 PM	201	1406	22	22	19	19	18	19	19	19	19	19	19	19	28.9	28.6	48.5	-1	-1	-1
2/20/2019	3:23:43 PM	404	1407	21	22	19	20	18	19	19	19	19	19	19	18	28.9	28.6	48.5	-1	-1	-1
2/20/2019	3:23:43 PM	607	1408	22	22	19	19	18	18	20	19	19	19	18	19	28.9	28.6	48.5	-1	-1	-1
2/20/2019	3:23:43 PM	811	1409	21	22	19	19	18	19	19	19	19	19	19	18	28.9	28.6	48.5	-1	-1	-1
2/20/2019	3:23:44 PM	14	1410	22	22	19	19	18	18	19	19	19	19	19	19	28.9	28.6	48.5	-1	-1	-1
2/20/2019	3:23:44 PM	201	1411	22	22	19	19	18	18	19	19	19	19	19	19	28.9	28.6	48.5	-1	-1	-1
2/20/2019	3:23:44 PM	404	1412	21	22	19	20	18	19	19	19	19	19	19	18	28.9	28.6	48.5	-1	-1	-1
2/20/2019	3:23:44 PM	607	1413	21	22	19	19	18	18	19	19	19	19	18	18	28.9	28.6	48.5	-1	-1	-1
2/20/2019	3:23:44 PM	811	1414	21	22	19	19	18	18	19	19	19	19	19	18	28.9	28.6	48.5	-1	-1	-1
2/20/2019	3:23:45 PM	14	1415	22	22	19	19	18	18	20	19	19	19	18	18	28.9	28.6	48.5	-1	-1	-1
2/20/2019	3:23:45 PM	201	1416	22	22	18	19	18	18	19	19	19	19	18	19	28.9	28.6	48.5	-1	-1	-1
2/20/2019	3:23:45 PM	404	1417	22	22	19	19	18	18	19	19	19	19	18	18	28.9	28.6	48.5	-1	-1	-1
2/20/2019	3:23:45 PM	607	1418	22	22	19	19	18	19	19	19	19	19	18	19	28.9	28.6	48.5	-1	-1	-1
2/20/2019	3:23:45 PM	811	1419	22	22	19	19	18	18	19	19	19	19	19	18	28.9	28.6	48.5	-1	-1	-1
2/20/2019	3:23:46 PM	14	1420	22	22	19	19	18	19	19	19	19	19	18	19	28.9	28.6	48.5	-1	-1	-1
2/20/2019	3:23:46 PM	201	1421	21	22	19	19	18	18	19	19	19	19	19	19	28.9	28.6	48.5	-1	-1	-1
2/20/2019	3:23:46 PM	404	1422	22	22	19	19	18	18	19	19	19	19	18	19	28.9	28.6	48.5	-1	-1	-1
2/20/2019	3:23:46 PM	603	1423	21	22	19	19	18	18	19	19	19	19	18	19	28.9	28.6	48.5	-1	-1	-1
2/20/2019	3:23:46 PM	806	1424	22	22	19	19	18	18	19	19	19	19	18	19	28.9	28.6	48.5	-1	-1	-1
2/20/2019	3:23:47 PM	9	1425	21	22	19	20	18	18	19	19	19	19	19	18	28.9	28.6	48.5	-1	-1	-1
2/20/2019	3:23:47 PM	213	1426	22	22	20	19	18	18	19	19	19	19	19	19	28.9	28.6	48.5	-1	-1	-1
2/20/2019	3:23:47 PM	416	1427	22	22	19	19	18	19	19	19	19	19	19	19	28.9	28.6	48.5	-1	-1	-1
2/20/2019	3:23:47 PM	603	1428	22	22	19	19	18	18	19	19	19	19	19	19	28.9	28.6	48.5	-1	-1	-1
2/20/2019	3:23:47 PM	806	1429	22	22	18	19	18	19	19	19	19	19	18	19	28.9	28.6	48.5	-1	-1	-1
2/20/2019	3:23:48 PM	9	1430	22	22	19	19	18	18	19	19	19	19	19	19	28.9	28.6	48.5	-1	-1	-1
2/20/2019	3:23:48 PM	213	1431	21	22	19	20	18	18	19	19	19	19	19	19	28.9	28.6	48.5	-1	-1	-1
2/20/2019	3:23:48 PM	416	1432	22	22	19	19	18	18	19	19	19	19	19	19	28.9	28.6	48.5	-1	-1	-1
2/20/2019	3:23:48 PM	603	1433	21	22	19	20	18	19	19	19	19	19	19	18	28.9	28.6	48.5	-1	-1	-1
2/20/2019	3:23:48 PM	806	1434	22	22	19	19	18	18	19	19	19	19	18	19	28.9	28.6	48.5	-1	-1	-1
2/20/2019	3:23:49 PM	9	1435	21	22	19	20	18	19	19	19	19	19	19	19	28.9	28.6	48.5	-1	-1	-1
2/20/2019	3:23:49 PM	213	1436	21	22	19	20	18	19	19	19	19	19	19	18	28.9	28.6	48.5	-1	-1	-1
2/20/2019	3:23:49 PM	416	1437	22	22	19	20	18	19	18	19	19	19	19	19	28.9	28.6	48.5	-1	-1	-1
2/20/2019	3:23:49 PM	603	1438	21	22	19	19	18	18	19	19	19	19	19	18	28.9	28.6	48.5	-1	-1	-1
2/20/2019	3:23:49 PM	806	1439	22	22	19	19	18	18	19	19	19	19	18	18	28.9	28.6	48.5	-1	-1	-1
2/20/2019	3:23:50 PM	9	1440	21	23	19	20	18	18	19	19	19	19	18	18	28.9	28.6	48.5	-1	-1	-1
2/20/2019	3:23:50 PM	213	1441	22	22	19	19	18	19	19	19	19	19	19	19	28.9	28.6	48.5	-1	-1	-1
2/20/2019	3:23:50 PM	416	1442	21	23	19	20	18	18	19	19	19	19	19	18	28.9	28.6	48.5	-1	-1	-1
2/20/2019	3:23:50 PM	603	1443	22	22	19	19	18	18	19	19	19	19	18	18	28.9	28.6	48.5	-1	-1	-1
2/20/2019	3:23:50 PM	806	1444	21	22	18	19	18	19	19	19	19	19	18	18	28.9	28.6	44.9	-1	-1	-1
2/20/2019	3:23:51 PM	9	1445	22	22	19	19	18	18	19	19	19	19	18	19	28.9	28.6	44.9	-1	-1	-1
2/20/2019	3:23:51 PM	213	1446	21	22	19	19	18	19	19	19	19	19	19	18	28.9	28.6	44.9	-1	-1	-1
2/20/2019	3:23:51 PM	416	1447	22	22	19	19	18	18	19	19	19	19	19	19	28.9	28.6	44.9	-1	-1	-1
2/20/2019	3:23:51 PM	603	1448	21	22	19	19	18	19	19	19	19	19	19	19	28.9	28.6	44.9	-1	-1	-1
2/20/2019	3:23:51 PM	806	1449	21	22	19	19	18	18	19	19	19	18	19	18	28.9	28.6	44.9	-1	-1	-1
2/20/2019	3:23:52 PM	9	1450	21	22	19	20	18	19	19	19	19	19	18	18	28.9	28.6	44.9	-1	-1	-1
2/20/2019	3:23:52 PM	213	1451	21	22	19	19	18	18	19	19	19	19	18	19	28.9	28.6	44.9	-1	-1	-1
2/20/2019	3:23:52 PM	416	1452	21	22	19	20	18	18	19	19	19	19	19	19	28.9	28.6	44.9	-1	-1	-1
2/20/2019	3:23:52 PM	603	1453	21	22	19	19	18	18	19	19	19	19	19	18	28.9	28.6	44.9	-1	-1	-1
2/20/2019	3:23:52 PM	806	1454	21	22	19	20	18	18	19	19	19	19	18	19	28.9	28.6	44.9	-1	-1	-1
2/20/2019	3:23:53 PM	9	1455	21	22	19	19	18	18	19	19	19	19	19	19	28.9	28.6	44.9	-1	-1	-1
2/20/2019	3:23:53 PM	213	1456	21	22	19	20	18	18	19	19	18	19	19	19	28.9	28.6	44.9	-1	-1	-1
2/20/2019	3:23:53 PM	416	1457	22	22	19	19	18	18	19	19	19	19	18	19	28.9	28.6	44.9	-1	-1	-1
2/20/2019	3:23:53 PM	603	1458	21	22	19	20	18	19	19	19	19	19	19	19	28.9	28.6	44.9	-1	-1	-1
2/20/2019	3:23:53 PM	806	1459	21	22	19	19	18	18	19	19	18	18	19	19	28.9	28.6	44.9	-1	-1	-1
2/20/2019	3:23:54 PM	9	1460	21	22	19	20	18	18	19	19	19	19	19	19	28.9	28.6	44.9	-1	-1	-1
2/20/2019	3:23:54 PM	213	1461	22	22	20	19	18	18	19	19	19	19	18	19	28.9	28.6	44.9	-1	-1	-1
2/20/2019	3:23:54 PM	416	1462	21	23	19	20	18	18	19	19	19	19	19	18	28.9	28.6	44.9	-1	-1	-1
2/20/2019	3:23:54 PM	603	1463	21	22	19	19	18	18	19	19	18	19	18	19	28.9	28.6	44.9	-1	-1	-1
2/20/2019	3:23:54 PM	806	1464	21	22	19	19	18	18	19	19	19	19	19	18	28.9	28.6	44.9	-1	-1	-1
2/20/2019	3:23:55 PM	9	1465	21	22	19	20	18	18	19	19	19	19	19	19	28.9	28.6	44.9	-1	-1	-1
2/20/2019	3:23:55 PM	213	1466	21	22	19	19	18	18	19	19	19	19	18	19	28.9	28.6	44.9	-1	-1	-1
2/20/2019	3:23:55 PM	416	1467	21	22	19	19	18	19	19	19	18	19	19	19	28.9	28.6	44.9	-1	-1	-1
2/20/2019	3:23:55 PM	603	1468	21	22	19	19	18	18	19	19	19	19	19	18	28.9	28.6	44.9	-1	-1	-1
2/20/2019	3:23:55 PM	806	1469	21	22	19	19	18	18	19	19	19	19	18	18	28.9	28.6	44.9	-1	-1	-1
2/20/2019	3:23:56 PM	9	1470	21	22	19	20	18	19	19	19	19	19	19	18	28.9	28.6	44.9	-1	-1	-1
2/20/2019	3:23:56 PM	213	1471	21	22	19	19	18	18	19	19	19	19	19	19	28.9	28.6	44.9	-1	-1	-1
2/20/2019	3:23:56 PM	416	1472	21	22	19	20	18	18	19	19	19	19	18	19	28.9	28.6	44.9	-1	-1	-1
2/20/2019	3:23:56 PM	603	1473	21	22	19	19	18	18	19	19	19	19	19	18	28.9	28.6	44.9	-1	-1	-1
2/20/2019	3:23:56 PM	806	1474	21	22	19	19	18	18	19	19	19	19	18	19	28.9	28.6	44.9	-1	-1	-1
2/20/2019	3:23:57 PM	9	1475	21	22	19	19	18	18	19	19	19	19	19	18	28.9	28.6	44.9	-1	-1	-1
2/20/2019	3:23:57 PM	213	1476	21	22	19	19	18	19	19	19	19	19	18	19	28.9	28.6	44.9	-1	-1	-1
2/20/2019	3:23:57 PM	416	1477	21	22	19	19	18	19	19	19	19	19	19	18	28.9	28.6	44.9	-1	-1	-1
2/20/2019	3:23:57 PM	603	1478	21	22	19	19	18	19	19	19	19	19	18	19	28.9	28.6	44.9	-1	-1	-1
2/20/2019	3:23:57 PM	806	1479	21	22	19	19	18	18	19	19	19	18	19	18	28.9	28.6	44.9	-1	-1	-1
2/20/2019	3:23:58 PM	9	1480	21	22	19	19	18	18	19	19	19	19	18	19	28.9	28.6	44.9	-1	-1	-1
2/20/2019	3:23:58 PM	213	1481	21	22	19	19	18	18	19	19	19	19	19	19	28.9	28.6	44.9	-1	-1	-1
2/20/2019	3:23:58 PM	416	1482	21	22	19	20	18	19	19	19	19	19	19	18	28.9	28.6	44.9	-1	-1	-1
2/20/2019	3:23:58 PM	603	1483	20	22	19	20	18	18	19	19	19	18	19	18	28.9	28.6	44.9	-1	-1	-1
2/20/2019	3:23:58 PM	806	1484	21	22	19	19	18	18	19	19	18	19	18	19	28.9	28.6	44.9	-1	-1	-1
2/20/2019	3:23:59 PM	9	1485	21	22	19	20	18	19	19	19	19	19	19	18	28.9	28.6	44.9	-1	-1	-1
2/20/2019	3:23:59 PM	213	1486	21	22	19	20	18	19	19	19	19	19	18	19	28.9	28.5	53.1	-1	-1	-1
2/20/2019	3:23:59 PM	416	1487	21	22	19	19	18	19	19	19	19	19	19	18	28.9	28.5	53.1	-1	-1	-1
2/20/2019	3:23:59 PM	603	1488	21	22	19	19	18	19	19	19	19	19	18	19	28.9	28.5	53.1	-1	-1	-1
2/20/2019	3:23:59 PM	806	1489	21	22	19	19	18	18	18	19	19	18	19	18	28.9	28.5	53.1	-1	-1	-1
2/20/2019	3:24:00 PM	9	1490	21	22	19	19	18	19	19	19	19	19	18	19	28.9	28.5	53.1	-1	-1	-1
2/20/2019	3:24:00 PM	213	1491	20	22	19	19	18	18	19	19	19	19	19	18	28.9	28.5	53.1	-1	-1	-1
2/20/2019	3:24:00 PM	416	1492	21	22	19	19	18	18	19	19	18	19	19	19	28.9	28.5	53.1	-1	-1	-1
2/20/2019	3:24:00 PM	603	1493	20	22	19	20	18	18	19	19	19	19	19	18	28.9	28.5	53.1	-1	-1	-1
2/20/2019	3:24:00 PM	806	1494	21	22	19	19	18	19	19	19	19	19	18	19	28.9	28.5	53.1	-1	-1	-1
2/20/2019	3:24:01 PM	9	1495	21	22	19	19	18	18	19	19	19	19	19	19	28.9	28.5	53.1	-1	-1	-1
2/20/2019	3:24:01 PM	213	1496	21	22	19	19	18	19	19	19	19	19	19	19	28.9	28.5	53.1	-1	-1	-1
2/20/2019	3:24:01 PM	416	1497	21	22	19	19	18	18	19	19	19	19	19	19	28.9	28.5	53.1	-1	-1	-1
2/20/2019	3:24:01 PM	603	1498	21	22	19	19	18	19	19	19	19	19	19	18	28.9	28.5	53.1	-1	-1	-1
2/20/2019	3:24:01 PM	806	1499	21	22	20	19	18	18	19	19	19	19	18	18	28.9	28.5	53.1	-1	-1	-1
2/20/2019	3:24:02 PM	9	1500	21	22	19	19	18	18	19	19	19	19	18	19	28.9	28.5	53.1	-1	-1	-1
2/20/2019	3:24:02 PM	213	1501	21	22	19	19	18	18	19	19	19	19	18	19	28.9	28.5	53.1	-1	-1	-1
2/20/2019	3:24:02 PM	416	1502	21	22	19	20	18	19	19	19	19	19	19	19	28.9	28.5	53.1	-1	-1	-1
2/20/2019	3:24:02 PM	603	1503	21	22	19	19	18	18	19	19	19	19	19	18	28.9	28.5	53.1	-1	-1	-1
2/20/2019	3:24:02 PM	806	1504	21	22	19	19	18	18	19	19	19	19	18	18	28.9	28.5	53.1	-1	-1	-1
2/20/2019	3:24:03 PM	9	1505	21	22	19	19	18	18	19	19	19	19	19	19	28.9	28.5	53.1	-1	-1	-1
2/20/2019	3:24:03 PM	213	1506	21	22	19	19	18	19	19	19	19	19	19	18	28.9	28.5	53.1	-1	-1	-1
2/20/2019	3:24:03 PM	416	1507	21	22	19	19	18	19	19	19	19	19	19	19	28.9	28.5	53.1	-1	-1	-1
2/20/2019	3:24:03 PM	603	1508	21	22	19	19	18	18	19	19	19	19	18	18	28.9	28.5	53.1	-1	-1	-1
2/20/2019	3:24:03 PM	806	1509	21	22	19	19	18	18	19	19	19	19	18	18	28.9	28.5	53.1	-1	-1	-1
2/20/2019	3:24:04 PM	9	1510	20	22	19	19	18	19	19	19	19	19	19	18	28.9	28.5	53.1	-1	-1	-1
2/20/2019	3:24:04 PM	213	1511	21	22	19	19	18	19	19	19	19	19	18	19	28.9	28.5	53.1	-1	-1	-1
2/20/2019	3:24:04 PM	416	1512	21	22	20	19	18	18	20	19	19	19	19	19	28.9	28.5	53.1	-1	-1	-1
2/20/2019	3:24:04 PM	603	1513	21	22	19	19	18	18	19	19	18	19	18	18	28.9	28.5	53.1	-1	-1	-1
2/20/2019	3:24:04 PM	806	1514	21	21	20	19	18	18	19	19	19	19	18	19	28.9	28.5	53.1	-1	-1	-1
2/20/2019	3:24:05 PM	9	1515	21	22	19	19	18	19	19	19	19	19	18	19	28.9	28.5	53.1	-1	-1	-1
2/20/2019	3:24:05 PM	213	1516	21	22	19	19	18	18	19	19	19	19	18	19	28.9	28.5	53.1	-1	-1	-1
2/20/2019	3:24:05 PM	416	1517	20	22	19	20	18	19	19	19	19	19	19	19	28.9	28.5	53.1	-1	-1	-1
2/20/2019	3:24:05 PM	603	1518	21	22	19	19	18	18	19	19	19	19	18	19	28.9	28.5	53.1	-1	-1	-1
2/20/2019	3:24:05 PM	806	1519	20	22	19	20	18	18	19	19	19	19	19	18	28.9	28.5	53.1	-1	-1	-1
2/20/2019	3:24:06 PM	9	1520	21	22	19	20	18	18	19	19	19	19	18	19	28.9	28.5	53.1	-1	-1	-1
2/20/2019	3:24:06 PM	213	1521	21	22	19	19	18	18	19	19	19	18	19	18	28.9	28.5	53.1	-1	-1	-1
2/20/2019	3:24:06 PM	416	1522	21	22	19	20	18	18	19	19	19	19	19	19	28.9	28.5	53.1	-1	-1	-1
2/20/2019	3:24:06 PM	603	1523	21	22	19	19	18	18	19	19	19	18	19	18	28.9	28.5	53.1	-1	-1	-1
2/20/2019	3:24:06 PM	806	1524	21	22	19	19	18	18	19	19	19	19	18	19	28.9	28.5	53.1	-1	-1	-1
2/20/2019	3:24:07 PM	9	1525	21	22	19	19	18	18	19	19	19	19	19	19	28.9	28.5	53.1	-1	-1	-1
2/20/2019	3:24:07 PM	213	1526	21	22	19	20	18	18	19	19	19	19	19	18	28.9	28.5	53.1	-1	-1	-1
2/20/2019	3:24:07 PM	416	1527	21	22	19	19	18	19	19	19	19	19	18	19	28.9	28.5	53.1	-1	-1	-1
2/20/2019	3:24:07 PM	603	1528	21	22	19	19	18	18	19	19	19	19	18	18	28.9	28.4	52.3	-1	-1	-1
2/20/2019	3:24:07 PM	806	1529	21	22	19	19	18	19	19	19	19	19	19	18	28.9	28.4	52.3	-1	-1	-1
2/20/2019	3:24:08 PM	9	1530	21	22	19	19	18	18	19	19	18	19	18	19	28.9	28.4	52.3	-1	-1	-1
2/20/2019	3:24:08 PM	213	1531	21	22	19	20	18	19	19	19	19	19	19	19	28.9	28.4	52.3	-1	-1	-1
2/20/2019	3:24:08 PM	416	1532	21	22	19	19	18	18	19	19	19	19	18	18	28.9	28.4	52.3	-1	-1	-1
2/20/2019	3:24:08 PM	603	1533	21	21	19	19	18	18	19	19	19	19	18	19	28.9	28.4	52.3	-1	-1	-1
2/20/2019	3:24:08 PM	806	1534	21	22	19	19	18	18	19	19	19	18	19	18	28.9	28.4	52.3	-1	-1	-1
2/20/2019	3:24:09 PM	9	1535	21	22	19	19	18	18	19	19	19	19	18	19	28.9	28.4	52.3	-1	-1	-1
2/20/2019	3:24:09 PM	213	1536	21	22	19	20	18	19	19	19	19	18	19	18	28.9	28.4	52.3	-1	-1	-1
2/20/2019	3:24:09 PM	416	1537	22	22	20	19	18	18	19	19	19	19	18	19	28.9	28.4	52.3	-1	-1	-1
2/20/2019	3:24:09 PM	603	1538	21	22	19	20	18	18	19	19	19	19	19	18	28.9	28.4	52.3	-1	-1	-1
2/20/2019	3:24:09 PM	806	1539	21	22	19	19	18	18	19	19	19	19	18	19	28.9	28.4	52.3	-1	-1	-1
2/20/2019	3:24:10 PM	9	1540	21	22	19	20	18	19	19	19	19	19	19	19	28.9	28.4	52.3	-1	-1	-1
2/20/2019	3:24:10 PM	213	1541	21	22	19	19	18	18	19	19	19	19	19	19	28.9	28.4	52.3	-1	-1	-1
2/20/2019	3:24:10 PM	416	1542	21	22	19	20	18	18	19	19	19	19	19	19	28.9	28.4	52.3	-1	-1	-1
2/20/2019	3:24:10 PM	603	1543	21	22	19	19	18	18	19	19	19	19	18	18	28.9	28.4	52.3	-1	-1	-1
2/20/2019	3:24:10 PM	806	1544	21	22	19	19	18	18	19	19	19	19	18	19	28.9	28.4	52.3	-1	-1	-1
2/20/2019	3:24:11 PM	9	1545	21	22	19	19	18	18	19	19	19	19	18	18	28.9	28.4	52.3	-1	-1	-1
2/20/2019	3:24:11 PM	213	1546	21	22	19	20	18	19	19	19	19	19	19	18	28.9	28.4	52.3	-1	-1	-1
2/20/2019	3:24:11 PM	416	1547	21	22	19	19	18	18	20	19	19	19	18	18	28.9	28.4	52.3	-1	-1	-1
2/20/2019	3:24:11 PM	619	1548	21	22	19	19	18	19	19	19	19	19	18	18	28.9	28.4	52.3	-1	-1	-1
2/20/2019	3:24:11 PM	806	1549	21	22	19	19	18	18	19	19	19	18	18	18	28.9	28.4	52.3	-1	-1	-1
2/20/2019	3:24:12 PM	9	1550	21	22	19	20	18	19	19	19	19	19	19	19	28.9	28.4	52.3	-1	-1	-1
2/20/2019	3:24:12 PM	213	1551	21	22	19	19	18	18	19	19	19	18	19	19	28.9	28.4	52.3	-1	-1	-1
2/20/2019	3:24:12 PM	416	1552	21	22	19	20	18	18	19	19	19	19	18	19	28.9	28.4	52.3	-1	-1	-1
2/20/2019	3:24:12 PM	603	1553	21	22	19	19	18	18	19	19	19	19	18	18	28.9	28.4	52.3	-1	-1	-1
2/20/2019	3:24:12 PM	806	1554	21	22	19	19	18	18	19	19	18	19	18	19	28.9	28.4	52.3	-1	-1	-1
2/20/2019	3:24:13 PM	9	1555	20	22	19	19	18	18	19	19	19	19	19	18	28.9	28.4	52.3	-1	-1	-1
2/20/2019	3:24:13 PM	213	1556	21	22	19	20	18	18	19	19	18	19	18	19	28.9	28.4	52.3	-1	-1	-1
2/20/2019	3:24:13 PM	416	1557	21	22	19	19	18	18	19	19	19	19	19	18	28.9	28.4	52.3	-1	-1	-1
2/20/2019	3:24:13 PM	603	1558	21	22	19	19	18	18	19	19	19	19	18	18	28.9	28.4	52.3	-1	-1	-1
2/20/2019	3:24:13 PM	806	1559	21	22	19	19	18	18	20	19	19	19	18	19	28.9	28.4	52.3	-1	-1	-1
2/20/2019	3:24:14 PM	9	1560	20	22	19	20	18	19	19	19	18	19	19	19	28.9	28.4	52.3	-1	-1	-1
2/20/2019	3:24:14 PM	213	1561	21	22	19	19	18	19	19	19	19	19	18	19	28.9	28.4	52.3	-1	-1	-1
2/20/2019	3:24:14 PM	416	1562	21	22	19	20	18	18	19	19	19	18	19	18	28.9	28.4	52.3	-1	-1	-1
2/20/2019	3:24:14 PM	603	1563	21	22	19	19	18	18	19	19	18	19	19	19	28.9	28.4	52.3	-1	-1	-1
2/20/2019	3:24:14 PM	806	1564	21	22	19	19	18	18	19	19	19	19	19	19	28.9	28.4	52.3	-1	-1	-1
2/20/2019	3:24:15 PM	9	1565	21	22	19	19	18	18	19	19	19	19	18	18	28.9	28.4	52.3	-1	-1	-1
2/20/2019	3:24:15 PM	213	1566	21	22	19	19	18	19	19	19	19	19	18	19	28.9	28.4	52.3	-1	-1	-1
2/20/2019	3:24:15 PM	416	1567	21	22	19	19	18	19	19	19	19	19	19	19	28.9	28.4	52.3	-1	-1	-1
2/20/2019	3:24:15 PM	603	1568	21	22	19	19	18	19	19	19	19	19	19	19	28.9	28.4	52.3	-1	-1	-1
2/20/2019	3:24:15 PM	806	1569	21	22	19	19	18	18	19	19	19	19	18	19	28.9	28.4	52.3	-1	-1	-1
2/20/2019	3:24:16 PM	9	1570	21	22	19	20	18	18	19	19	19	19	19	18	28.9	28.3	43.4	-1	-1	-1
2/20/2019	3:24:16 PM	213	1571	22	22	19	19	18	19	19	19	19	19	18	19	28.9	28.3	43.4	-1	-1	-1
2/20/2019	3:24:16 PM	416	1572	21	22	19	20	18	18	19	19	19	19	19	18	28.9	28.3	43.4	-1	-1	-1
2/20/2019	3:24:16 PM	603	1573	21	22	19	19	18	18	19	19	18	19	19	19	28.9	28.3	43.4	-1	-1	-1
2/20/2019	3:24:16 PM	806	1574	20	22	19	20	18	18	19	19	19	19	19	18	28.9	28.3	43.4	-1	-1	-1
2/20/2019	3:24:17 PM	9	1575	21	22	19	19	18	18	19	19	18	19	19	19	28.9	28.3	43.4	-1	-1	-1
2/20/2019	3:24:17 PM	213	1576	21	22	19	19	18	18	19	19	19	19	19	18	28.9	28.3	43.4	-1	-1	-1
2/20/2019	3:24:17 PM	416	1577	21	22	19	20	18	19	19	19	19	19	18	18	28.9	28.3	43.4	-1	-1	-1
2/20/2019	3:24:17 PM	603	1578	21	22	19	19	18	18	19	19	19	19	19	19	28.9	28.3	43.4	-1	-1	-1
2/20/2019	3:24:17 PM	806	1579	21	22	19	20	18	19	19	19	19	19	18	18	28.9	28.3	43.4	-1	-1	-1
2/20/2019	3:24:18 PM	9	1580	21	22	19	19	18	18	19	19	19	19	18	19	28.9	28.3	43.4	-1	-1	-1
2/20/2019	3:24:18 PM	213	1581	21	22	19	20	18	18	19	19	19	19	19	18	28.9	28.3	43.4	-1	-1	-1
2/20/2019	3:24:18 PM	416	1582	21	22	20	19	18	19	19	19	19	19	19	19	28.9	28.3	43.4	-1	-1	-1
2/20/2019	3:24:18 PM	603	1583	21	22	19	20	18	19	19	19	19	19	19	18	28.9	28.3	43.4	-1	-1	-1
2/20/2019	3:24:18 PM	806	1584	21	22	19	19	18	18	19	19	18	19	18	19	28.9	28.3	43.4	-1	-1	-1
2/20/2019	3:24:19 PM	9	1585	21	22	19	19	18	18	19	19	19	19	19	18	28.9	28.3	43.4	-1	-1	-1
2/20/2019	3:24:19 PM	213	1586	21	22	19	20	18	19	19	19	19	19	19	18	28.9	28.3	43.4	-1	-1	-1
2/20/2019	3:24:19 PM	416	1587	21	22	20	19	18	18	19	19	19	19	19	19	28.9	28.3	43.4	-1	-1	-1
2/20/2019	3:24:19 PM	603	1588	21	22	19	20	18	18	19	19	18	19	19	18	28.9	28.3	43.4	-1	-1	-1
2/20/2019	3:24:19 PM	806	1589	21	22	19	19	18	18	19	19	18	19	18	19	28.9	28.3	43.4	-1	-1	-1
2/20/2019	3:24:20 PM	9	1590	21	22	19	19	18	18	19	19	19	19	19	18	28.9	28.3	43.4	-1	-1	-1
2/20/2019	3:24:20 PM	213	1591	21	22	19	19	18	18	19	19	19	19	18	18	28.9	28.3	43.4	-1	-1	-1
2/20/2019	3:24:20 PM	416	1592	21	22	20	19	18	18	19	19	19	19	18	19	28.9	28.3	43.4	-1	-1	-1
2/20/2019	3:24:20 PM	603	1593	21	22	19	19	18	18	19	19	19	19	19	19	28.9	28.3	43.4	-1	-1	-1
2/20/2019	3:24:20 PM	806	1594	21	22	19	19	18	18	19	19	18	19	18	19	28.9	28.3	43.4	-1	-1	-1
2/20/2019	3:24:21 PM	9	1595	21	22	19	19	18	18	19	19	19	19	19	18	28.9	28.3	43.4	-1	-1	-1
2/20/2019	3:24:21 PM	213	1596	21	22	19	19	18	19	19	19	18	19	19	19	28.9	28.3	43.4	-1	-1	-1
2/20/2019	3:24:21 PM	416	1597	21	22	19	19	18	18	19	19	19	19	19	18	28.9	28.3	43.4	-1	-1	-1
2/20/2019	3:24:21 PM	603	1598	21	22	19	19	18	18	18	19	19	19	18	19	28.9	28.3	43.4	-1	-1	-1
2/20/2019	3:24:21 PM	806	1599	21	22	19	19	18	18	19	19	19	19	19	18	28.9	28.3	43.4	-1	-1	-1
2/20/2019	3:24:22 PM	9	1600	21	22	19	19	18	19	19	19	18	19	18	19	28.9	28.3	43.4	-1	-1	-1
2/20/2019	3:24:22 PM	213	1601	21	22	19	19	18	18	19	19	19	19	19	19	28.9	28.3	43.4	-1	-1	-1
2/20/2019	3:24:22 PM	416	1602	21	22	19	20	18	19	19	19	19	19	19	19	28.9	28.3	43.4	-1	-1	-1
2/20/2019	3:24:22 PM	603	1603	21	22	19	19	18	18	19	19	19	19	18	18	28.9	28.3	43.4	-1	-1	-1
2/20/2019	3:24:22 PM	806	1604	21	22	19	19	18	18	18	19	19	19	18	18	28.9	28.3	43.4	-1	-1	-1
2/20/2019	3:24:23 PM	9	1605	20	22	19	19	18	18	19	19	19	19	18	18	28.9	28.3	43.4	-1	-1	-1
2/20/2019	3:24:23 PM	213	1606	20	22	19	20	18	19	19	19	19	19	19	18	28.9	28.3	43.4	-1	-1	-1
2/20/2019	3:24:23 PM	416	1607	21	22	19	19	18	19	19	19	19	19	19	19	28.9	28.3	43.4	-1	-1	-1
2/20/2019	3:24:23 PM	603	1608	21	22	19	19	18	19	19	19	19	18	19	19	28.9	28.3	43.4	-1	-1	-1
2/20/2019	3:24:23 PM	806	1609	21	22	19	19	18	18	19	19	18	19	18	19	28.9	28.3	43.4	-1	-1	-1
2/20/2019	3:24:24 PM	12	1610	21	22	19	19	18	18	19	19	19	19	19	19	28.9	28.3	43.4	-1	-1	-1
2/20/2019	3:24:24 PM	215	1611	21	22	19	20	18	18	19	19	19	19	19	18	28.9	28.3	43.4	-1	-1	-1
2/20/2019	3:24:24 PM	403	1612	21	22	19	19	18	18	19	19	19	19	19	18	29.0	28.3	52.1	-1	-1	-1
2/20/2019	3:24:24 PM	606	1613	21	22	19	20	18	19	19	19	19	19	19	18	29.0	28.3	52.1	-1	-1	-1
2/20/2019	3:24:24 PM	809	1614	21	22	19	19	18	18	19	19	19	19	18	18	29.0	28.3	52.1	-1	-1	-1
2/20/2019	3:24:25 PM	12	1615	21	22	19	20	18	18	19	19	19	19	19	18	29.0	28.3	52.1	-1	-1	-1
2/20/2019	3:24:25 PM	215	1616	21	22	19	19	18	19	19	19	18	19	18	19	29.0	28.3	52.1	-1	-1	-1
2/20/2019	3:24:25 PM	403	1617	21	22	19	19	18	18	19	19	19	19	18	18	29.0	28.3	52.1	-1	-1	-1
2/20/2019	3:24:25 PM	606	1618	20	22	19	20	18	19	19	19	18	19	19	19	29.0	28.3	52.1	-1	-1	-1
2/20/2019	3:24:25 PM	809	1619	21	22	19	19	18	18	19	19	19	19	18	19	29.0	28.3	52.1	-1	-1	-1
2/20/2019	3:24:26 PM	12	1620	21	22	19	20	18	19	19	19	19	19	19	19	29.0	28.3	52.1	-1	-1	-1
2/20/2019	3:24:26 PM	215	1621	21	22	19	19	18	18	19	19	18	19	18	19	29.0	28.3	52.1	-1	-1	-1
2/20/2019	3:24:26 PM	403	1622	21	21	19	19	18	18	19	19	19	19	19	18	29.0	28.3	52.1	-1	-1	-1
2/20/2019	3:24:26 PM	606	1623	21	22	19	20	18	18	19	19	18	19	18	18	29.0	28.3	52.1	-1	-1	-1
2/20/2019	3:24:26 PM	809	1624	21	22	19	19	18	18	19	19	19	19	18	18	29.0	28.3	52.1	-1	-1	-1
2/20/2019	3:24:27 PM	12	1625	21	22	19	19	19	18	19	19	19	19	19	18	29.0	28.3	52.1	-1	-1	-1
2/20/2019	3:24:27 PM	215	1626	21	22	19	20	18	18	18	19	19	19	19	18	29.0	28.3	52.1	-1	-1	-1
2/20/2019	3:24:27 PM	403	1627	21	22	19	19	18	19	19	19	19	18	19	18	29.0	28.3	52.1	-1	-1	-1
2/20/2019	3:24:27 PM	606	1628	21	22	19	19	18	19	19	19	18	19	19	19	29.0	28.3	52.1	-1	-1	-1
2/20/2019	3:24:27 PM	809	1629	21	22	19	19	18	18	19	19	19	19	18	18	29.0	28.3	52.1	-1	-1	-1
2/20/2019	3:24:28 PM	12	1630	21	22	19	20	18	18	19	19	19	19	19	18	29.0	28.3	52.1	-1	-1	-1
2/20/2019	3:24:28 PM	215	1631	21	21	20	19	18	18	19	19	19	19	18	19	29.0	28.3	52.1	-1	-1	-1
2/20/2019	3:24:28 PM	403	1632	21	22	19	19	18	18	19	19	19	19	19	18	29.0	28.3	52.1	-1	-1	-1
2/20/2019	3:24:28 PM	606	1633	21	22	19	19	18	18	19	19	18	19	18	19	29.0	28.3	52.1	-1	-1	-1
2/20/2019	3:24:28 PM	809	1634	21	22	19	19	18	18	19	19	19	19	18	18	29.0	28.3	52.1	-1	-1	-1
2/20/2019	3:24:29 PM	12	1635	21	22	19	20	18	19	19	19	19	19	19	18	29.0	28.3	52.1	-1	-1	-1
2/20/2019	3:24:29 PM	215	1636	21	21	20	19	18	18	19	19	19	19	19	19	29.0	28.3	52.1	-1	-1	-1
2/20/2019	3:24:29 PM	403	1637	21	22	19	20	18	18	19	19	19	19	18	18	29.0	28.3	52.1	-1	-1	-1
2/20/2019	3:24:29 PM	606	1638	21	22	19	19	18	18	19	19	19	19	18	19	29.0	28.3	52.1	-1	-1	-1
2/20/2019	3:24:29 PM	809	1639	21	22	19	19	18	18	19	19	19	18	18	18	29.0	28.3	52.1	-1	-1	-1
2/20/2019	3:24:30 PM	12	1640	21	22	19	20	18	19	19	19	19	19	19	18	29.0	28.3	52.1	-1	-1	-1
2/20/2019	3:24:30 PM	215	1641	21	22	19	19	18	19	19	19	19	19	18	19	29.0	28.3	52.1	-1	-1	-1
2/20/2019	3:24:30 PM	413	1642	22	22	19	19	18	18	19	19	19	19	18	18	29.0	28.3	52.1	-1	-1	-1
2/20/2019	3:24:30 PM	616	1643	21	22	19	20	18	18	19	19	19	19	19	18	29.0	28.3	52.1	-1	-1	-1
2/20/2019	3:24:30 PM	803	1644	21	22	19	19	18	18	19	19	19	19	18	18	29.0	28.3	52.1	-1	-1	-1
2/20/2019	3:24:31 PM	6	1645	20	22	19	19	18	18	19	19	19	19	19	18	29.0	28.3	52.1	-1	-1	-1
2/20/2019	3:24:31 PM	210	1646	21	22	19	19	18	19	19	19	19	19	18	19	29.0	28.3	52.1	-1	-1	-1
2/20/2019	3:24:31 PM	413	1647	21	22	19	19	18	18	19	19	19	19	18	19	29.0	28.3	52.1	-1	-1	-1
2/20/2019	3:24:31 PM	616	1648	20	22	19	20	18	18	19	19	19	19	19	18	29.0	28.3	52.1	-1	-1	-1
2/20/2019	3:24:31 PM	803	1649	21	22	19	19	18	19	19	19	18	19	18	19	29.0	28.3	52.1	-1	-1	-1
2/20/2019	3:24:32 PM	6	1650	21	22	19	19	18	18	19	19	19	19	19	19	29.0	28.3	52.1	-1	-1	-1
2/20/2019	3:24:32 PM	210	1651	20	22	19	20	18	18	19	19	19	19	18	18	29.0	28.3	52.1	-1	-1	-1
2/20/2019	3:24:32 PM	413	1652	21	22	19	19	18	18	19	19	19	19	18	19	29.0	28.3	52.1	-1	-1	-1
2/20/2019	3:24:32 PM	616	1653	21	22	20	19	18	18	19	19	19	19	18	19	29.0	28.3	52.1	-1	-1	-1
2/20/2019	3:24:32 PM	803	1654	21	22	19	20	18	18	18	19	19	19	19	18	28.9	28.2	44.4	-1	-1	-1
2/20/2019	3:24:33 PM	6	1655	21	22	19	19	18	18	18	19	19	19	18	19	28.9	28.2	44.4	-1	-1	-1
2/20/2019	3:24:33 PM	210	1656	21	21	19	19	18	18	19	19	19	19	19	18	28.9	28.2	44.4	-1	-1	-1
2/20/2019	3:24:33 PM	413	1657	21	22	19	19	18	18	19	19	19	19	19	18	28.9	28.2	44.4	-1	-1	-1
2/20/2019	3:24:33 PM	603	1658	21	22	19	19	18	18	19	19	18	19	18	19	28.9	28.2	44.4	-1	-1	-1
2/20/2019	3:24:33 PM	806	1659	21	22	19	19	18	19	18	19	19	19	18	18	28.9	28.2	44.4	-1	-1	-1
2/20/2019	3:24:34 PM	9	1660	21	22	19	20	18	18	19	19	19	19	19	18	28.9	28.2	44.4	-1	-1	-1
2/20/2019	3:24:34 PM	212	1661	21	21	20	19	18	18	19	19	18	18	19	19	28.9	28.2	44.4	-1	-1	-1
2/20/2019	3:24:34 PM	415	1662	22	22	19	19	18	19	19	19	19	19	18	19	28.9	28.2	44.4	-1	-1	-1
2/20/2019	3:24:34 PM	603	1663	21	22	19	19	18	18	18	19	18	19	18	19	28.9	28.2	44.4	-1	-1	-1
2/20/2019	3:24:34 PM	806	1664	21	22	18	19	18	19	19	18	19	19	18	18	28.9	28.2	44.4	-1	-1	-1
2/20/2019	3:24:35 PM	9	1665	21	22	19	19	18	18	19	19	19	19	18	19	28.9	28.2	44.4	-1	-1	-1
2/20/2019	3:24:35 PM	212	1666	21	22	19	20	18	19	19	19	18	19	19	19	28.9	28.2	44.4	-1	-1	-1
2/20/2019	3:24:35 PM	415	1667	21	22	19	19	18	19	19	19	19	19	19	18	28.9	28.2	44.4	-1	-1	-1
2/20/2019	3:24:35 PM	603	1668	20	22	19	19	18	18	19	19	19	18	19	18	28.9	28.2	44.4	-1	-1	-1
2/20/2019	3:24:35 PM	806	1669	21	22	19	19	18	18	19	19	19	19	18	19	28.9	28.2	44.4	-1	-1	-1
2/20/2019	3:24:36 PM	9	1670	21	22	19	19	18	19	19	19	19	19	18	19	28.9	28.2	44.4	-1	-1	-1
2/20/2019	3:24:36 PM	212	1671	21	22	19	19	18	18	19	19	19	18	19	19	28.9	28.2	44.4	-1	-1	-1
2/20/2019	3:24:36 PM	415	1672	21	22	20	19	18	18	19	19	19	19	18	19	28.9	28.2	44.4	-1	-1	-1
2/20/2019	3:24:36 PM	603	1673	20	22	19	20	18	19	19	19	19	19	19	18	28.9	28.2	44.4	-1	-1	-1
2/20/2019	3:24:36 PM	809	1674	21	22	19	19	18	18	19	19	19	19	18	18	28.9	28.2	44.4	-1	-1	-1
2/20/2019	3:24:37 PM	12	1675	21	22	20	19	18	18	19	19	18	19	19	19	28.9	28.2	44.4	-1	-1	-1
2/20/2019	3:24:37 PM	215	1676	21	22	19	20	18	19	19	19	19	19	19	19	28.9	28.2	44.4	-1	-1	-1
2/20/2019	3:24:37 PM	403	1677	21	22	19	19	18	18	19	19	19	19	19	18	28.9	28.2	44.4	-1	-1	-1
2/20/2019	3:24:37 PM	606	1678	21	22	19	19	18	18	19	19	19	19	18	18	28.9	28.2	44.4	-1	-1	-1
2/20/2019	3:24:37 PM	809	1679	21	22	19	19	18	18	19	19	19	19	19	18	28.9	28.2	44.4	-1	-1	-1
2/20/2019	3:24:38 PM	12	1680	21	22	19	20	18	18	19	19	19	19	19	18	28.9	28.2	44.4	-1	-1	-1
2/20/2019	3:24:38 PM	215	1681	21	22	19	19	18	19	19	19	19	19	18	19	28.9	28.2	44.4	-1	-1	-1
2/20/2019	3:24:38 PM	403	1682	21	22	19	20	18	18	19	19	19	19	19	18	28.9	28.2	44.4	-1	-1	-1
2/20/2019	3:24:38 PM	606	1683	21	22	19	19	18	18	19	18	19	19	18	18	28.9	28.2	44.4	-1	-1	-1
2/20/2019	3:24:38 PM	809	1684	21	22	19	20	18	18	19	19	19	19	19	19	28.9	28.2	44.4	-1	-1	-1
2/20/2019	3:24:39 PM	12	1685	21	22	19	20	18	19	19	19	19	19	19	18	28.9	28.2	44.4	-1	-1	-1
2/20/2019	3:24:39 PM	215	1686	22	22	19	19	18	18	19	19	19	19	18	19	28.9	28.2	44.4	-1	-1	-1
2/20/2019	3:24:39 PM	403	1687	21	22	19	20	18	19	19	19	18	19	19	19	28.9	28.2	44.4	-1	-1	-1
2/20/2019	3:24:39 PM	606	1688	21	22	19	19	18	18	19	19	19	19	18	18	28.9	28.2	44.4	-1	-1	-1
2/20/2019	3:24:39 PM	809	1689	21	22	19	19	18	19	19	19	19	19	19	19	28.9	28.2	44.4	-1	-1	-1
2/20/2019	3:24:40 PM	12	1690	21	22	19	20	18	19	19	19	19	19	18	18	28.9	28.2	44.4	-1	-1	-1
2/20/2019	3:24:40 PM	215	1691	21	22	19	19	18	18	19	19	19	19	19	19	28.9	28.2	44.4	-1	-1	-1
2/20/2019	3:24:40 PM	403	1692	22	22	19	19	18	19	19	19	19	19	18	19	28.9	28.2	44.4	-1	-1	-1
2/20/2019	3:24:40 PM	606	1693	21	22	19	19	18	19	19	19	19	19	18	18	28.9	28.2	44.4	-1	-1	-1
2/20/2019	3:24:40 PM	809	1694	22	22	19	19	18	18	19	19	19	19	18	18	28.9	28.2	44.4	-1	-1	-1
2/20/2019	3:24:41 PM	12	1695	22	22	19	19	18	19	19	19	19	19	18	19	28.9	28.2	44.4	-1	-1	-1
2/20/2019	3:24:41 PM	215	1696	21	22	19	19	18	18	19	19	19	19	19	18	28.9	28.1	44.1	-1	-1	-1
2/20/2019	3:24:41 PM	403	1697	21	22	19	19	18	18	19	19	19	18	19	18	28.9	28.1	44.1	-1	-1	-1
2/20/2019	3:24:41 PM	606	1698	21	21	19	20	18	18	19	19	18	19	18	19	28.9	28.1	44.1	-1	-1	-1
2/20/2019	3:24:41 PM	809	1699	21	22	19	20	18	19	19	19	19	19	19	18	28.9	28.1	44.1	-1	-1	-1
2/20/2019	3:24:42 PM	12	1700	22	22	19	19	18	18	19	19	19	19	19	19	28.9	28.1	44.1	-1	-1	-1
2/20/2019	3:24:42 PM	215	1701	21	22	19	20	18	19	19	19	19	19	19	19	28.9	28.1	44.1	-1	-1	-1
2/20/2019	3:24:42 PM	403	1702	21	22	19	19	18	18	19	19	19	19	19	18	28.9	28.1	44.1	-1	-1	-1
2/20/2019	3:24:42 PM	606	1703	21	22	19	19	18	18	19	19	18	19	18	19	28.9	28.1	44.1	-1	-1	-1
2/20/2019	3:24:42 PM	809	1704	21	22	19	20	18	18	19	19	19	19	19	18	28.9	28.1	44.1	-1	-1	-1
2/20/2019	3:24:43 PM	12	1705	21	22	20	19	18	18	19	19	19	19	18	19	28.9	28.1	44.1	-1	-1	-1
2/20/2019	3:24:43 PM	215	1706	22	22	19	19	18	19	19	19	19	19	18	18	28.9	28.1	44.1	-1	-1	-1
2/20/2019	3:24:43 PM	403	1707	21	22	19	19	18	19	19	19	19	19	19	18	28.9	28.1	44.1	-1	-1	-1
2/20/2019	3:24:43 PM	606	1708	21	22	19	19	18	18	19	19	19	19	18	18	28.9	28.1	44.1	-1	-1	-1
2/20/2019	3:24:43 PM	809	1709	21	22	19	20	18	18	19	19	19	19	18	18	28.9	28.1	44.1	-1	-1	-1
2/20/2019	3:24:44 PM	12	1710	21	22	19	19	18	18	19	19	19	19	19	18	28.9	28.1	44.1	-1	-1	-1
2/20/2019	3:24:44 PM	215	1711	21	22	19	19	18	18	19	19	18	19	18	18	28.9	28.1	44.1	-1	-1	-1
2/20/2019	3:24:44 PM	403	1712	21	22	19	20	18	18	19	19	19	19	19	18	28.9	28.1	44.1	-1	-1	-1
2/20/2019	3:24:44 PM	606	1713	21	22	19	19	18	18	19	19	19	19	18	18	28.9	28.1	44.1	-1	-1	-1
2/20/2019	3:24:44 PM	809	1714	21	22	19	20	18	19	19	19	19	19	19	18	28.9	28.1	44.1	-1	-1	-1
2/20/2019	3:24:45 PM	12	1715	21	22	19	19	18	18	19	19	19	19	18	19	28.9	28.1	44.1	-1	-1	-1
2/20/2019	3:24:45 PM	215	1716	21	22	19	20	18	19	19	19	19	19	18	18	28.9	28.1	44.1	-1	-1	-1
2/20/2019	3:24:45 PM	403	1717	21	22	19	19	18	19	19	19	19	19	19	18	28.9	28.1	44.1	-1	-1	-1
2/20/2019	3:24:45 PM	606	1718	21	22	19	19	18	18	19	19	19	19	18	19	28.9	28.1	44.1	-1	-1	-1
2/20/2019	3:24:45 PM	809	1719	21	22	19	19	18	18	19	19	19	19	19	18	28.9	28.1	44.1	-1	-1	-1
2/20/2019	3:24:46 PM	12	1720	21	22	19	19	18	18	19	19	19	19	18	19	28.9	28.1	44.1	-1	-1	-1
2/20/2019	3:24:46 PM	215	1721	21	22	19	19	18	18	19	19	19	19	19	18	28.9	28.1	44.1	-1	-1	-1
2/20/2019	3:24:46 PM	403	1722	21	22	19	19	18	18	19	19	19	19	18	19	28.9	28.1	44.1	-1	-1	-1
2/20/2019	3:24:46 PM	606	1723	21	22	19	20	18	18	19	19	18	19	19	19	28.9	28.1	44.1	-1	-1	-1
2/20/2019	3:24:46 PM	809	1724	21	22	20	19	18	18	19	19	19	19	19	19	28.9	28.1	44.1	-1	-1	-1
2/20/2019	3:24:47 PM	12	1725	21	22	19	19	18	18	19	19	19	19	18	19	28.9	28.1	44.1	-1	-1	-1
2/20/2019	3:24:47 PM	215	1726	21	22	19	20	18	18	19	19	18	18	19	19	28.9	28.1	44.1	-1	-1	-1
2/20/2019	3:24:47 PM	403	1727	21	22	19	19	18	18	19	19	19	19	19	18	28.9	28.1	44.1	-1	-1	-1
2/20/2019	3:24:47 PM	606	1728	21	22	19	19	18	18	19	19	18	19	18	19	28.9	28.1	44.1	-1	-1	-1
2/20/2019	3:24:47 PM	809	1729	20	22	19	20	18	18	19	19	19	19	19	18	28.9	28.1	44.1	-1	-1	-1
2/20/2019	3:24:48 PM	12	1730	21	22	19	19	18	19	19	18	19	19	18	18	28.9	28.1	44.1	-1	-1	-1
2/20/2019	3:24:48 PM	215	1731	21	22	18	19	18	19	19	19	18	19	18	18	28.9	28.1	44.1	-1	-1	-1
2/20/2019	3:24:48 PM	403	1732	21	23	19	20	18	19	19	19	19	19	18	18	28.9	28.1	44.1	-1	-1	-1
2/20/2019	3:24:48 PM	606	1733	21	22	19	19	18	18	19	19	18	19	18	19	28.9	28.1	44.1	-1	-1	-1
2/20/2019	3:24:48 PM	809	1734	21	22	19	20	18	19	19	19	19	19	19	19	28.9	28.1	44.1	-1	-1	-1
2/20/2019	3:24:49 PM	12	1735	21	23	19	19	18	18	19	19	19	19	19	18	28.9	28.1	44.1	-1	-1	-1
2/20/2019	3:24:49 PM	215	1736	21	22	19	19	18	18	19	19	19	19	18	19	28.9	28.1	44.1	-1	-1	-1
2/20/2019	3:24:49 PM	403	1737	21	22	19	20	18	18	19	19	19	19	19	18	28.9	28.1	44.1	-1	-1	-1
2/20/2019	3:24:49 PM	606	1738	21	22	19	19	18	18	19	19	19	19	19	19	29.0	28.0	50.6	-1	-1	-1
2/20/2019	3:24:49 PM	809	1739	21	22	19	19	18	19	19	19	18	19	18	19	29.0	28.0	50.6	-1	-1	-1
2/20/2019	3:24:50 PM	12	1740	20	22	19	20	18	18	19	19	19	18	19	18	29.0	28.0	50.6	-1	-1	-1
2/20/2019	3:24:50 PM	215	1741	21	22	19	19	18	18	19	19	18	19	18	19	29.0	28.0	50.6	-1	-1	-1
2/20/2019	3:24:50 PM	403	1742	21	22	19	19	18	18	19	19	18	19	18	19	29.0	28.0	50.6	-1	-1	-1
2/20/2019	3:24:50 PM	606	1743	21	22	19	19	18	18	19	19	19	19	18	18	29.0	28.0	50.6	-1	-1	-1
2/20/2019	3:24:50 PM	809	1744	21	22	19	20	18	18	19	19	19	19	18	19	29.0	28.0	50.6	-1	-1	-1
2/20/2019	3:24:51 PM	12	1745	21	22	19	20	18	18	19	19	19	19	19	18	29.0	28.0	50.6	-1	-1	-1
2/20/2019	3:24:51 PM	215	1746	21	21	19	19	18	18	18	19	18	19	19	19	29.0	28.0	50.6	-1	-1	-1
2/20/2019	3:24:51 PM	403	1747	21	22	19	19	18	19	18	19	19	19	18	18	29.0	28.0	50.6	-1	-1	-1
2/20/2019	3:24:51 PM	606	1748	21	22	19	19	18	18	19	19	19	18	19	19	29.0	28.0	50.6	-1	-1	-1
2/20/2019	3:24:51 PM	809	1749	21	22	19	19	18	19	19	19	19	19	18	19	29.0	28.0	50.6	-1	-1	-1
2/20/2019	3:24:52 PM	12	1750	21	22	19	20	18	18	19	19	19	19	19	18	29.0	28.0	50.6	-1	-1	-1
2/20/2019	3:24:52 PM	215	1751	20	22	19	19	18	18	19	19	18	19	18	19	29.0	28.0	50.6	-1	-1	-1
2/20/2019	3:24:52 PM	403	1752	21	22	19	19	18	18	19	19	19	19	18	18	29.0	28.0	50.6	-1	-1	-1
2/20/2019	3:24:52 PM	606	1753	21	22	19	19	18	18	19	19	18	19	18	19	29.0	28.0	50.6	-1	-1	-1
2/20/2019	3:24:52 PM	809	1754	21	23	19	20	18	19	19	19	19	19	19	18	29.0	28.0	50.6	-1	-1	-1
2/20/2019	3:24:53 PM	12	1755	21	22	19	19	18	18	19	19	19	19	19	18	29.0	28.0	50.6	-1	-1	-1
2/20/2019	3:24:53 PM	215	1756	21	22	19	20	18	18	19	19	18	19	18	19	29.0	28.0	50.6	-1	-1	-1
2/20/2019	3:24:53 PM	403	1757	20	22	19	20	18	18	19	19	18	19	19	19	29.0	28.0	50.6	-1	-1	-1
2/20/2019	3:24:53 PM	606	1758	21	22	19	19	18	18	19	19	19	19	19	19	29.0	28.0	50.6	-1	-1	-1
2/20/2019	3:24:53 PM	809	1759	21	22	19	19	18	19	19	19	19	19	19	19	29.0	28.0	50.6	-1	-1	-1
2/20/2019	3:24:54 PM	12	1760	21	22	19	19	18	18	19	19	19	19	18	18	29.0	28.0	50.6	-1	-1	-1
2/20/2019	3:24:54 PM	215	1761	21	22	19	20	18	19	19	19	18	19	18	18	29.0	28.0	50.6	-1	-1	-1
2/20/2019	3:24:54 PM	403	1762	21	22	19	20	18	19	19	19	19	19	18	18	29.0	28.0	50.6	-1	-1	-1
2/20/2019	3:24:54 PM	606	1763	21	22	19	19	18	18	20	19	19	19	18	19	29.0	28.0	50.6	-1	-1	-1
2/20/2019	3:24:54 PM	809	1764	21	22	19	20	18	19	19	19	19	19	18	18	29.0	28.0	50.6	-1	-1	-1
2/20/2019	3:24:55 PM	12	1765	21	22	19	19	18	18	19	19	19	19	18	18	29.0	28.0	50.6	-1	-1	-1
2/20/2019	3:24:55 PM	215	1766	20	22	19	20	18	19	19	19	18	19	18	19	29.0	28.0	50.6	-1	-1	-1
2/20/2019	3:24:55 PM	403	1767	20	22	19	19	18	18	19	19	19	19	19	19	29.0	28.0	50.6	-1	-1	-1
2/20/2019	3:24:55 PM	606	1768	21	22	20	19	18	18	19	19	18	19	18	19	29.0	28.0	50.6	-1	-1	-1
2/20/2019	3:24:55 PM	809	1769	21	22	19	19	18	18	19	19	19	19	19	18	29.0	28.0	50.6	-1	-1	-1
2/20/2019	3:24:56 PM	12	1770	21	22	19	19	18	18	19	19	19	19	18	19	29.0	28.0	50.6	-1	-1	-1
2/20/2019	3:24:56 PM	215	1771	20	22	19	19	18	18	19	19	19	18	19	18	29.0	28.0	50.6	-1	-1	-1
2/20/2019	3:24:56 PM	403	1772	21	22	19	19	18	19	19	19	19	19	19	18	29.0	28.0	50.6	-1	-1	-1
2/20/2019	3:24:56 PM	606	1773	21	22	19	19	18	19	19	19	19	19	19	18	29.0	28.0	50.6	-1	-1	-1
2/20/2019	3:24:56 PM	809	1774	21	22	19	19	18	18	20	19	19	19	19	19	29.0	28.0	50.6	-1	-1	-1
2/20/2019	3:24:57 PM	12	1775	21	22	19	20	18	18	19	19	19	19	18	19	29.0	28.0	50.6	-1	-1	-1
2/20/2019	3:24:57 PM	215	1776	21	22	19	19	18	18	19	19	19	19	18	18	29.0	28.0	50.6	-1	-1	-1
2/20/2019	3:24:57 PM	403	1777	21	22	19	19	18	19	19	19	19	19	19	19	29.0	28.0	50.6	-1	-1	-1
2/20/2019	3:24:57 PM	606	1778	21	22	19	19	18	18	18	19	19	19	19	18	29.0	28.0	50.6	-1	-1	-1
2/20/2019	3:24:57 PM	809	1779	21	22	19	20	18	19	19	19	19	19	19	19	29.0	28.0	50.6	-1	-1	-1
2/20/2019	3:24:58 PM	12	1780	21	22	19	19	18	18	19	19	19	19	19	18	29.0	27.9	52.5	-1	-1	-1
2/20/2019	3:24:58 PM	215	1781	21	22	19	19	18	18	19	19	19	19	18	19	29.0	27.9	52.5	-1	-1	-1
2/20/2019	3:24:58 PM	403	1782	21	22	19	20	18	19	19	19	19	19	18	19	29.0	27.9	52.5	-1	-1	-1
2/20/2019	3:24:58 PM	621	1783	21	22	19	19	18	19	19	19	18	19	18	19	29.0	27.9	52.5	-1	-1	-1
2/20/2019	3:24:58 PM	809	1784	21	22	19	20	18	19	19	19	19	19	19	18	29.0	27.9	52.5	-1	-1	-1
2/20/2019	3:24:59 PM	12	1785	21	22	19	19	18	18	19	19	18	19	18	19	29.0	27.9	52.5	-1	-1	-1
2/20/2019	3:24:59 PM	215	1786	21	22	19	19	18	18	19	19	19	18	19	18	29.0	27.9	52.5	-1	-1	-1
2/20/2019	3:24:59 PM	403	1787	21	22	19	19	18	18	19	19	19	19	19	19	29.0	27.9	52.5	-1	-1	-1
2/20/2019	3:24:59 PM	606	1788	21	21	20	19	18	18	19	19	19	19	18	19	29.0	27.9	52.5	-1	-1	-1
2/20/2019	3:24:59 PM	809	1789	21	22	19	20	18	19	19	19	19	19	18	19	29.0	27.9	52.5	-1	-1	-1
2/20/2019	3:25:00 PM	12	1790	21	22	19	19	18	18	19	19	19	19	18	18	29.0	27.9	52.5	-1	-1	-1
2/20/2019	3:25:00 PM	215	1791	21	22	19	19	18	18	19	19	19	19	18	19	29.0	27.9	52.5	-1	-1	-1
2/20/2019	3:25:00 PM	403	1792	21	22	19	20	18	18	19	19	19	19	19	19	29.0	27.9	52.5	-1	-1	-1
2/20/2019	3:25:00 PM	606	1793	21	22	19	19	18	18	19	19	19	18	19	19	29.0	27.9	52.5	-1	-1	-1
2/20/2019	3:25:00 PM	809	1794	21	22	19	19	18	18	19	19	18	19	19	19	29.0	27.9	52.5	-1	-1	-1
2/20/2019	3:25:01 PM	12	1795	20	22	19	20	18	18	19	19	18	19	19	18	29.0	27.9	52.5	-1	-1	-1
2/20/2019	3:25:01 PM	215	1796	21	22	19	19	18	18	19	19	18	19	19	18	29.0	27.9	52.5	-1	-1	-1
2/20/2019	3:25:01 PM	403	1797	21	22	19	19	18	19	19	19	19	19	18	19	29.0	27.9	52.5	-1	-1	-1
2/20/2019	3:25:01 PM	606	1798	20	22	19	20	18	18	19	19	19	19	19	18	29.0	27.9	52.5	-1	-1	-1
2/20/2019	3:25:01 PM	809	1799	21	22	19	19	18	18	19	19	19	19	19	19	29.0	27.9	52.5	-1	-1	-1
2/20/2019	3:25:02 PM	12	1800	20	22	19	20	18	18	19	19	19	19	19	18	29.0	27.9	52.5	-1	-1	-1
2/20/2019	3:25:02 PM	215	1801	21	21	19	19	18	18	19	19	19	18	18	19	29.0	27.9	52.5	-1	-1	-1
2/20/2019	3:25:02 PM	403	1802	21	22	20	19	18	18	19	19	19	19	18	19	29.0	27.9	52.5	-1	-1	-1
2/20/2019	3:25:02 PM	606	1803	20	22	19	20	18	18	19	19	19	19	19	19	29.0	27.9	52.5	-1	-1	-1
2/20/2019	3:25:02 PM	809	1804	21	22	20	20	18	18	19	19	19	18	19	19	29.0	27.9	52.5	-1	-1	-1
2/20/2019	3:25:03 PM	12	1805	21	21	19	20	18	18	19	19	18	19	19	19	29.0	27.9	52.5	-1	-1	-1
2/20/2019	3:25:03 PM	215	1806	20	22	19	19	18	18	19	19	19	19	19	18	29.0	27.9	52.5	-1	-1	-1
2/20/2019	3:25:03 PM	403	1807	21	22	19	19	18	18	19	19	19	19	19	18	29.0	27.9	52.5	-1	-1	-1
2/20/2019	3:25:03 PM	606	1808	21	22	19	20	18	19	19	19	19	19	19	18	29.0	27.9	52.5	-1	-1	-1
2/20/2019	3:25:03 PM	809	1809	21	22	20	19	18	18	19	19	19	19	18	19	29.0	27.9	52.5	-1	-1	-1
2/20/2019	3:25:04 PM	12	1810	21	22	19	19	18	18	18	19	19	19	18	19	29.0	27.9	52.5	-1	-1	-1
2/20/2019	3:25:04 PM	215	1811	21	22	19	20	18	18	19	19	19	19	19	18	29.0	27.9	52.5	-1	-1	-1
2/20/2019	3:25:04 PM	403	1812	21	21	20	19	18	18	19	19	19	19	19	19	29.0	27.9	52.5	-1	-1	-1
2/20/2019	3:25:04 PM	606	1813	20	22	19	20	18	19	19	19	19	19	19	18	29.0	27.9	52.5	-1	-1	-1
2/20/2019	3:25:04 PM	809	1814	21	22	20	19	18	18	19	19	19	19	18	19	29.0	27.9	52.5	-1	-1	-1
2/20/2019	3:25:05 PM	12	1815	20	22	19	20	18	18	18	19	19	19	19	18	29.0	27.9	52.5	-1	-1	-1
2/20/2019	3:25:05 PM	215	1816	21	22	19	19	18	18	19	19	19	19	18	18	29.0	27.9	52.5	-1	-1	-1
2/20/2019	3:25:05 PM	403	1817	21	22	19	19	18	19	19	19	19	19	19	19	29.0	27.9	52.5	-1	-1	-1
2/20/2019	3:25:05 PM	606	1818	21	22	19	19	18	18	19	19	19	19	19	18	29.0	27.9	52.5	-1	-1	-1
2/20/2019	3:25:05 PM	809	1819	21	22	19	19	18	18	19	19	18	19	18	19	29.0	27.9	52.5	-1	-1	-1
2/20/2019	3:25:06 PM	12	1820	21	22	19	20	18	19	19	19	19	19	19	18	29.0	27.9	52.5	-1	-1	-1
2/20/2019	3:25:06 PM	215	1821	21	22	19	19	18	18	19	19	19	19	18	18	29.0	27.9	52.5	-1	-1	-1
2/20/2019	3:25:06 PM	403	1822	21	22	19	19	18	18	19	19	19	19	18	19	29.0	27.8	42.8	-1	-1	-1
2/20/2019	3:25:06 PM	606	1823	21	22	19	20	18	18	19	19	18	19	19	19	29.0	27.8	42.8	-1	-1	-1
2/20/2019	3:25:06 PM	809	1824	21	22	19	19	18	18	19	19	19	19	19	18	29.0	27.8	42.8	-1	-1	-1
2/20/2019	3:25:07 PM	12	1825	20	22	19	20	18	19	19	19	19	19	18	18	29.0	27.8	42.8	-1	-1	-1
2/20/2019	3:25:07 PM	215	1826	21	22	19	19	18	19	19	19	19	19	18	18	29.0	27.8	42.8	-1	-1	-1
2/20/2019	3:25:07 PM	403	1827	21	22	20	19	18	18	19	19	19	19	19	19	29.0	27.8	42.8	-1	-1	-1
2/20/2019	3:25:07 PM	606	1828	21	22	19	19	18	18	19	19	19	19	19	18	29.0	27.8	42.8	-1	-1	-1
2/20/2019	3:25:07 PM	802	1829	21	22	19	20	18	18	19	19	19	19	19	19	29.0	27.8	42.8	-1	-1	-1
2/20/2019	3:25:08 PM	6	1830	21	22	19	20	18	18	19	19	19	19	19	19	29.0	27.8	42.8	-1	-1	-1
2/20/2019	3:25:08 PM	209	1831	21	22	19	19	18	18	19	19	19	19	19	19	29.0	27.8	42.8	-1	-1	-1
2/20/2019	3:25:08 PM	412	1832	21	22	19	20	18	19	19	19	19	19	18	18	29.0	27.8	42.8	-1	-1	-1
2/20/2019	3:25:08 PM	615	1833	21	22	19	19	18	19	19	19	19	19	18	18	29.0	27.8	42.8	-1	-1	-1
2/20/2019	3:25:08 PM	802	1834	21	22	19	20	18	19	19	19	18	19	18	19	29.0	27.8	42.8	-1	-1	-1
2/20/2019	3:25:09 PM	6	1835	21	22	19	19	18	18	19	19	19	19	18	18	29.0	27.8	42.8	-1	-1	-1
2/20/2019	3:25:09 PM	209	1836	21	22	19	19	18	19	19	19	19	19	18	19	29.0	27.8	42.8	-1	-1	-1
2/20/2019	3:25:09 PM	412	1837	20	22	19	19	18	18	19	19	19	19	19	18	29.0	27.8	42.8	-1	-1	-1
2/20/2019	3:25:09 PM	615	1838	21	22	19	20	18	18	19	19	18	19	18	19	29.0	27.8	42.8	-1	-1	-1
2/20/2019	3:25:09 PM	802	1839	21	22	19	19	18	19	19	19	19	19	19	19	29.0	27.8	42.8	-1	-1	-1
2/20/2019	3:25:10 PM	6	1840	21	22	19	19	18	18	19	19	19	19	18	19	29.0	27.8	42.8	-1	-1	-1
2/20/2019	3:25:10 PM	209	1841	21	22	19	20	18	18	19	19	19	19	19	19	29.0	27.8	42.8	-1	-1	-1
2/20/2019	3:25:10 PM	412	1842	21	21	20	19	18	18	19	19	19	19	19	19	29.0	27.8	42.8	-1	-1	-1
2/20/2019	3:25:10 PM	615	1843	21	22	19	19	18	18	19	19	19	19	18	19	29.0	27.8	42.8	-1	-1	-1
2/20/2019	3:25:10 PM	802	1844	21	22	19	19	18	18	19	19	19	19	19	19	29.0	27.8	42.8	-1	-1	-1
2/20/2019	3:25:11 PM	6	1845	21	22	19	19	18	19	19	19	18	19	18	19	29.0	27.8	42.8	-1	-1	-1
2/20/2019	3:25:11 PM	209	1846	21	22	19	19	18	18	19	19	19	19	18	18	29.0	27.8	42.8	-1	-1	-1
2/20/2019	3:25:11 PM	412	1847	21	22	19	19	18	19	19	19	19	19	18	18	29.0	27.8	42.8	-1	-1	-1
2/20/2019	3:25:11 PM	615	1848	21	22	19	19	18	18	19	19	18	19	18	19	29.0	27.8	42.8	-1	-1	-1
2/20/2019	3:25:11 PM	802	1849	21	22	19	20	18	19	19	19	19	19	19	19	29.0	27.8	42.8	-1	-1	-1
2/20/2019	3:25:12 PM	6	1850	21	22	19	19	18	18	19	19	18	19	19	19	29.0	27.8	42.8	-1	-1	-1
2/20/2019	3:25:12 PM	209	1851	21	22	19	20	18	18	19	19	18	19	18	19	29.0	27.8	42.8	-1	-1	-1
2/20/2019	3:25:12 PM	412	1852	20	22	19	20	18	18	19	19	19	19	19	18	29.0	27.8	42.8	-1	-1	-1
2/20/2019	3:25:12 PM	615	1853	21	22	19	19	18	18	19	19	19	19	19	19	29.0	27.8	42.8	-1	-1	-1
2/20/2019	3:25:12 PM	802	1854	21	22	20	19	18	18	19	19	18	19	18	19	29.0	27.8	42.8	-1	-1	-1
2/20/2019	3:25:13 PM	6	1855	21	22	19	19	18	18	19	19	19	19	18	18	29.0	27.8	42.8	-1	-1	-1
2/20/2019	3:25:13 PM	209	1856	21	21	19	19	18	18	19	19	18	19	18	19	29.0	27.8	42.8	-1	-1	-1
2/20/2019	3:25:13 PM	412	1857	21	22	19	20	18	19	19	19	19	19	19	18	29.0	27.8	42.8	-1	-1	-1
2/20/2019	3:25:13 PM	615	1858	21	21	19	19	18	18	19	19	19	19	19	19	29.0	27.8	42.8	-1	-1	-1
2/20/2019	3:25:13 PM	802	1859	21	22	20	19	18	18	19	19	18	19	18	19	29.0	27.8	42.8	-1	-1	-1
2/20/2019	3:25:14 PM	6	1860	21	22	19	19	18	18	19	19	19	19	18	18	29.0	27.8	42.8	-1	-1	-1
2/20/2019	3:25:14 PM	209	1861	21	21	19	19	18	18	19	19	19	19	18	19	29.0	27.8	42.8	-1	-1	-1
2/20/2019	3:25:14 PM	412	1862	21	22	19	19	18	18	19	19	19	19	19	18	29.0	27.8	42.8	-1	-1	-1
2/20/2019	3:25:14 PM	615	1863	21	22	19	19	18	19	19	19	19	19	18	19	29.0	27.8	42.8	-1	-1	-1
2/20/2019	3:25:14 PM	802	1864	21	22	19	19	18	18	19	19	19	19	19	18	29.0	27.7	49.7	-1	-1	-1
2/20/2019	3:25:15 PM	6	1865	21	22	19	19	18	18	19	19	19	19	18	19	29.0	27.7	49.7	-1	-1	-1
2/20/2019	3:25:15 PM	209	1866	20	22	19	20	18	18	19	19	19	19	19	18	29.0	27.7	49.7	-1	-1	-1
2/20/2019	3:25:15 PM	412	1867	21	22	19	19	18	18	19	19	19	19	19	19	29.0	27.7	49.7	-1	-1	-1
2/20/2019	3:25:15 PM	615	1868	21	22	19	20	18	18	19	19	18	19	19	19	29.0	27.7	49.7	-1	-1	-1
2/20/2019	3:25:15 PM	802	1869	21	22	19	20	18	19	19	19	19	19	19	18	29.0	27.7	49.7	-1	-1	-1
2/20/2019	3:25:16 PM	6	1870	21	22	19	19	18	18	19	19	18	19	18	19	29.0	27.7	49.7	-1	-1	-1
2/20/2019	3:25:16 PM	209	1871	21	22	19	19	18	18	19	19	19	18	19	19	29.0	27.7	49.7	-1	-1	-1
2/20/2019	3:25:16 PM	412	1872	21	22	19	19	18	18	19	19	18	19	18	19	29.0	27.7	49.7	-1	-1	-1
2/20/2019	3:25:16 PM	615	1873	21	22	19	19	18	18	19	19	19	18	19	18	29.0	27.7	49.7	-1	-1	-1
2/20/2019	3:25:16 PM	802	1874	21	22	19	19	18	18	19	19	19	19	19	18	29.0	27.7	49.7	-1	-1	-1
2/20/2019	3:25:17 PM	6	1875	21	22	19	19	18	19	19	19	19	19	19	18	29.0	27.7	49.7	-1	-1	-1
2/20/2019	3:25:17 PM	209	1876	21	22	19	19	18	18	19	19	18	19	18	18	29.0	27.7	49.7	-1	-1	-1
2/20/2019	3:25:17 PM	412	1877	21	22	19	20	18	19	19	19	19	19	19	18	29.0	27.7	49.7	-1	-1	-1
2/20/2019	3:25:17 PM	615	1878	21	22	19	19	18	18	19	19	19	19	18	19	29.0	27.7	49.7	-1	-1	-1
2/20/2019	3:25:17 PM	802	1879	21	22	19	19	18	18	19	19	19	19	18	19	29.0	27.7	49.7	-1	-1	-1
2/20/2019	3:25:18 PM	6	1880	21	22	19	19	18	18	19	19	18	19	18	19	29.0	27.7	49.7	-1	-1	-1
2/20/2019	3:25:18 PM	209	1881	20	22	19	19	18	18	19	19	19	19	18	18	29.0	27.7	49.7	-1	-1	-1
2/20/2019	3:25:18 PM	412	1882	21	22	19	19	18	19	19	19	19	19	18	18	29.0	27.7	49.7	-1	-1	-1
2/20/2019	3:25:18 PM	614	1883	21	22	19	19	18	19	19	19	19	19	19	19	29.0	27.7	49.7	-1	-1	-1
2/20/2019	3:25:18 PM	802	1884	21	22	19	20	18	18	19	19	19	19	18	18	29.0	27.7	49.7	-1	-1	-1
2/20/2019	3:25:19 PM	5	1885	21	22	19	20	18	19	19	19	19	19	18	18	29.0	27.7	49.7	-1	-1	-1
2/20/2019	3:25:19 PM	208	1886	20	22	19	19	18	18	19	19	19	18	19	18	29.0	27.7	49.7	-1	-1	-1
2/20/2019	3:25:19 PM	411	1887	21	22	19	19	18	19	19	19	18	19	18	19	29.0	27.7	49.7	-1	-1	-1
2/20/2019	3:25:19 PM	614	1888	20	22	19	20	18	19	19	19	19	19	19	18	29.0	27.7	49.7	-1	-1	-1
2/20/2019	3:25:19 PM	802	1889	21	22	19	19	18	18	18	19	19	19	19	19	29.0	27.7	49.7	-1	-1	-1
2/20/2019	3:25:20 PM	5	1890	21	22	19	19	18	19	18	19	19	19	19	18	29.0	27.7	49.7	-1	-1	-1
2/20/2019	3:25:20 PM	208	1891	21	22	19	19	18	18	19	19	19	18	18	18	29.0	27.7	49.7	-1	-1	-1
2/20/2019	3:25:20 PM	411	1892	21	22	19	20	18	18	18	19	19	19	18	19	29.0	27.7	49.7	-1	-1	-1
2/20/2019	3:25:20 PM	614	1893	21	22	20	19	18	18	19	19	19	19	19	19	29.0	27.7	49.7	-1	-1	-1
2/20/2019	3:25:20 PM	802	1894	21	22	19	19	18	18	19	19	19	19	18	19	29.0	27.7	49.7	-1	-1	-1
2/20/2019	3:25:21 PM	5	1895	20	22	19	19	18	18	18	19	19	19	19	18	29.0	27.7	49.7	-1	-1	-1
2/20/2019	3:25:21 PM	208	1896	21	22	19	19	18	18	18	19	18	19	18	19	29.0	27.7	49.7	-1	-1	-1
2/20/2019	3:25:21 PM	411	1897	21	22	19	19	18	18	19	19	19	19	18	19	29.0	27.7	49.7	-1	-1	-1
2/20/2019	3:25:21 PM	614	1898	21	22	19	20	18	19	18	19	18	19	18	19	29.0	27.7	49.7	-1	-1	-1
2/20/2019	3:25:21 PM	802	1899	20	22	19	19	18	18	19	19	19	19	19	18	29.0	27.7	49.7	-1	-1	-1
2/20/2019	3:25:22 PM	5	1900	21	22	19	19	18	18	18	19	18	19	18	19	29.0	27.7	49.7	-1	-1	-1
2/20/2019	3:25:22 PM	208	1901	20	22	19	19	18	18	19	19	19	19	19	18	29.0	27.7	49.7	-1	-1	-1
2/20/2019	3:25:22 PM	411	1902	21	22	19	19	18	18	19	19	18	19	18	19	29.0	27.7	49.7	-1	-1	-1
2/20/2019	3:25:22 PM	614	1903	20	22	19	19	18	18	19	19	19	19	19	18	29.0	27.7	49.7	-1	-1	-1
2/20/2019	3:25:22 PM	802	1904	21	22	19	19	18	18	19	19	18	19	19	19	29.0	27.7	49.7	-1	-1	-1
2/20/2019	3:25:23 PM	5	1905	20	22	19	20	18	18	19	19	19	19	19	18	29.0	27.7	49.7	-1	-1	-1
2/20/2019	3:25:23 PM	208	1906	21	22	19	19	18	18	19	19	18	19	18	19	29.0	27.6	40.9	-1	-1	-1
2/20/2019	3:25:23 PM	411	1907	21	22	19	19	18	18	19	19	19	18	19	18	29.0	27.6	40.9	-1	-1	-1
2/20/2019	3:25:23 PM	614	1908	21	22	19	19	18	18	19	19	18	19	18	19	29.0	27.6	40.9	-1	-1	-1
2/20/2019	3:25:23 PM	802	1909	20	22	19	19	18	18	19	19	19	19	19	18	29.0	27.6	40.9	-1	-1	-1
2/20/2019	3:25:24 PM	5	1910	21	22	19	19	18	18	18	19	18	19	18	19	29.0	27.6	40.9	-1	-1	-1
2/20/2019	3:25:24 PM	208	1911	20	22	19	19	18	18	19	19	19	19	19	18	29.0	27.6	40.9	-1	-1	-1
2/20/2019	3:25:24 PM	411	1912	21	22	19	20	18	18	19	19	18	19	19	18	29.0	27.6	40.9	-1	-1	-1
2/20/2019	3:25:24 PM	614	1913	21	22	19	19	18	18	19	19	19	19	18	19	29.0	27.6	40.9	-1	-1	-1
2/20/2019	3:25:24 PM	802	1914	21	21	20	20	18	18	19	19	18	19	18	19	29.0	27.6	40.9	-1	-1	-1
2/20/2019	3:25:25 PM	5	1915	21	22	18	19	18	19	18	19	19	19	18	18	29.0	27.6	40.9	-1	-1	-1
2/20/2019	3:25:25 PM	208	1916	20	21	19	20	18	18	19	19	19	18	19	19	29.0	27.6	40.9	-1	-1	-1
2/20/2019	3:25:25 PM	411	1917	21	22	19	19	18	18	19	19	19	19	18	19	29.0	27.6	40.9	-1	-1	-1
2/20/2019	3:25:25 PM	614	1918	21	22	19	19	18	19	18	19	19	19	18	18	29.0	27.6	40.9	-1	-1	-1
2/20/2019	3:25:25 PM	802	1919	20	22	19	20	18	18	19	19	19	19	19	18	29.0	27.6	40.9	-1	-1	-1
2/20/2019	3:25:26 PM	5	1920	20	22	19	19	18	18	19	19	19	18	19	18	29.0	27.6	40.9	-1	-1	-1
2/20/2019	3:25:26 PM	208	1921	20	21	19	20	18	19	19	19	18	19	18	19	29.0	27.6	40.9	-1	-1	-1
2/20/2019	3:25:26 PM	411	1922	21	22	19	20	18	19	19	19	19	19	19	18	29.0	27.6	40.9	-1	-1	-1
2/20/2019	3:25:26 PM	614	1923	20	22	19	19	18	18	19	19	19	19	19	19	29.0	27.6	40.9	-1	-1	-1
2/20/2019	3:25:26 PM	802	1924	21	21	20	19	18	18	19	19	18	19	18	19	29.0	27.6	40.9	-1	-1	-1
2/20/2019	3:25:27 PM	5	1925	20	22	19	20	18	18	19	19	19	19	19	18	29.0	27.6	40.9	-1	-1	-1
2/20/2019	3:25:27 PM	208	1926	21	22	19	19	18	18	19	19	19	19	18	18	29.0	27.6	40.9	-1	-1	-1
2/20/2019	3:25:27 PM	411	1927	21	22	19	19	18	19	19	19	19	19	18	19	29.0	27.6	40.9	-1	-1	-1
2/20/2019	3:25:27 PM	614	1928	21	22	19	19	18	18	18	19	19	18	19	18	29.0	27.6	40.9	-1	-1	-1
2/20/2019	3:25:27 PM	802	1929	21	22	19	19	18	18	19	19	19	19	18	18	29.0	27.6	40.9	-1	-1	-1
2/20/2019	3:25:28 PM	5	1930	21	21	19	19	18	18	19	19	18	19	18	19	29.0	27.6	40.9	-1	-1	-1
2/20/2019	3:25:28 PM	208	1931	20	22	19	20	18	18	19	19	18	18	19	18	29.0	27.6	40.9	-1	-1	-1
2/20/2019	3:25:28 PM	411	1932	21	21	20	19	18	18	19	19	18	19	19	19	29.0	27.6	40.9	-1	-1	-1
2/20/2019	3:25:28 PM	614	1933	20	22	19	20	18	18	19	19	19	19	19	18	29.0	27.6	40.9	-1	-1	-1
2/20/2019	3:25:28 PM	802	1934	20	22	19	19	18	18	19	19	19	18	19	18	29.0	27.6	40.9	-1	-1	-1
2/20/2019	3:25:29 PM	5	1935	21	22	19	19	18	18	19	19	19	19	18	18	29.0	27.6	40.9	-1	-1	-1
2/20/2019	3:25:29 PM	208	1936	20	22	19	20	18	19	19	19	19	19	19	19	29.0	27.6	40.9	-1	-1	-1
2/20/2019	3:25:29 PM	411	1937	21	22	20	19	18	18	19	19	19	19	19	19	29.0	27.6	40.9	-1	-1	-1
2/20/2019	3:25:29 PM	614	1938	21	22	19	20	18	19	18	19	18	19	19	19	29.0	27.6	40.9	-1	-1	-1
2/20/2019	3:25:29 PM	802	1939	20	22	19	19	18	18	19	19	19	18	19	19	29.0	27.6	40.9	-1	-1	-1
2/20/2019	3:25:30 PM	5	1940	21	22	19	19	18	18	19	19	19	19	18	18	29.0	27.6	40.9	-1	-1	-1
2/20/2019	3:25:30 PM	208	1941	20	22	19	19	18	18	19	19	19	19	19	18	29.0	27.6	40.9	-1	-1	-1
2/20/2019	3:25:30 PM	411	1942	21	22	20	19	18	18	19	19	19	19	18	19	29.0	27.6	40.9	-1	-1	-1
2/20/2019	3:25:30 PM	614	1943	21	22	19	20	18	19	19	19	19	19	19	19	29.0	27.6	40.9	-1	-1	-1
2/20/2019	3:25:30 PM	802	1944	20	22	19	19	18	18	19	19	19	18	19	18	29.0	27.6	40.9	-1	-1	-1
2/20/2019	3:25:31 PM	5	1945	20	22	19	20	18	19	19	19	19	19	19	19	29.0	27.6	40.9	-1	-1	-1
2/20/2019	3:25:31 PM	208	1946	20	22	19	20	18	18	19	19	19	19	19	19	29.0	27.6	40.9	-1	-1	-1
2/20/2019	3:25:31 PM	411	1947	21	22	19	19	18	18	19	19	19	19	19	18	29.0	27.6	40.9	-1	-1	-1
2/20/2019	3:25:31 PM	614	1948	21	22	19	20	18	19	19	19	18	19	19	18	29.0	27.5	38.1	-1	-1	-1
2/20/2019	3:25:31 PM	802	1949	20	22	19	20	18	18	19	19	19	19	19	18	29.0	27.5	38.1	-1	-1	-1
2/20/2019	3:25:32 PM	5	1950	20	21	19	19	18	18	19	19	18	19	19	19	29.0	27.5	38.1	-1	-1	-1
2/20/2019	3:25:32 PM	208	1951	21	22	19	20	18	19	19	19	18	19	19	19	29.0	27.5	38.1	-1	-1	-1
2/20/2019	3:25:32 PM	411	1952	21	22	19	19	18	19	19	19	19	19	19	18	29.0	27.5	38.1	-1	-1	-1
2/20/2019	3:25:32 PM	614	1953	21	22	19	19	18	18	19	19	18	19	18	18	29.0	27.5	38.1	-1	-1	-1
2/20/2019	3:25:32 PM	802	1954	20	22	19	20	18	18	19	19	19	19	18	18	29.0	27.5	38.1	-1	-1	-1
2/20/2019	3:25:33 PM	5	1955	21	22	19	19	18	18	19	19	19	19	18	18	29.0	27.5	38.1	-1	-1	-1
2/20/2019	3:25:33 PM	208	1956	21	22	19	20	18	19	19	19	18	19	19	19	29.0	27.5	38.1	-1	-1	-1
2/20/2019	3:25:33 PM	411	1957	21	22	19	19	18	18	19	19	19	19	19	18	29.0	27.5	38.1	-1	-1	-1
2/20/2019	3:25:33 PM	614	1958	21	22	19	19	18	18	19	19	18	19	18	19	29.0	27.5	38.1	-1	-1	-1
2/20/2019	3:25:33 PM	802	1959	21	22	19	20	18	18	19	19	19	19	19	18	29.0	27.5	38.1	-1	-1	-1
2/20/2019	3:25:34 PM	5	1960	21	21	19	19	18	18	19	18	18	19	18	19	29.0	27.5	38.1	-1	-1	-1
2/20/2019	3:25:34 PM	208	1961	21	22	19	20	18	19	20	19	19	19	19	19	29.0	27.5	38.1	-1	-1	-1
2/20/2019	3:25:34 PM	411	1962	21	21	20	19	18	18	19	19	18	19	19	19	29.0	27.5	38.1	-1	-1	-1
2/20/2019	3:25:34 PM	614	1963	21	22	19	19	18	18	19	19	19	19	19	18	29.0	27.5	38.1	-1	-1	-1
2/20/2019	3:25:34 PM	802	1964	21	22	19	19	18	18	19	19	19	19	19	18	29.0	27.5	38.1	-1	-1	-1
2/20/2019	3:25:35 PM	5	1965	21	21	19	19	18	18	19	19	19	19	18	19	29.0	27.5	38.1	-1	-1	-1
2/20/2019	3:25:35 PM	208	1966	21	22	19	20	18	18	19	19	19	19	19	18	29.0	27.5	38.1	-1	-1	-1
2/20/2019	3:25:35 PM	411	1967	21	21	19	19	18	19	19	19	19	19	19	19	29.0	27.5	38.1	-1	-1	-1
2/20/2019	3:25:35 PM	614	1968	20	22	19	19	18	18	19	19	19	19	19	18	29.0	27.5	38.1	-1	-1	-1
2/20/2019	3:25:35 PM	802	1969	21	22	19	19	18	18	19	19	19	19	18	19	29.0	27.5	38.1	-1	-1	-1
2/20/2019	3:25:36 PM	5	1970	21	22	19	19	18	18	19	19	18	19	18	19	29.0	27.5	38.1	-1	-1	-1
2/20/2019	3:25:36 PM	208	1971	21	22	19	19	18	19	19	19	19	19	19	19	29.0	27.5	38.1	-1	-1	-1
2/20/2019	3:25:36 PM	411	1972	21	22	19	20	18	19	19	19	19	19	19	19	29.0	27.5	38.1	-1	-1	-1
2/20/2019	3:25:36 PM	614	1973	21	22	19	19	18	18	19	18	18	18	19	19	29.0	27.5	38.1	-1	-1	-1
2/20/2019	3:25:36 PM	802	1974	21	22	19	19	18	19	18	19	18	19	18	19	29.0	27.5	38.1	-1	-1	-1
2/20/2019	3:25:37 PM	5	1975	21	22	19	19	18	18	19	19	19	19	19	18	29.0	27.5	38.1	-1	-1	-1
2/20/2019	3:25:37 PM	208	1976	21	22	19	19	18	18	19	19	18	19	18	19	29.0	27.5	38.1	-1	-1	-1
2/20/2019	3:25:37 PM	411	1977	21	22	19	19	18	18	19	19	19	19	19	19	29.0	27.5	38.1	-1	-1	-1
2/20/2019	3:25:37 PM	614	1978	21	22	19	19	18	18	19	19	18	19	18	19	29.0	27.5	38.1	-1	-1	-1
2/20/2019	3:25:37 PM	802	1979	21	22	19	19	18	19	18	19	19	19	18	19	29.0	27.5	38.1	-1	-1	-1
2/20/2019	3:25:38 PM	5	1980	21	22	19	19	18	18	19	19	19	19	19	18	29.0	27.5	38.1	-1	-1	-1
2/20/2019	3:25:38 PM	208	1981	21	22	19	19	18	19	19	19	19	19	18	19	29.0	27.5	38.1	-1	-1	-1
2/20/2019	3:25:38 PM	411	1982	20	22	19	20	18	19	19	19	19	19	19	19	29.0	27.5	38.1	-1	-1	-1
2/20/2019	3:25:38 PM	614	1983	21	22	19	19	18	18	19	19	18	19	18	19	29.0	27.5	38.1	-1	-1	-1
2/20/2019	3:25:38 PM	802	1984	21	21	19	19	18	19	19	19	19	19	18	19	29.0	27.5	38.1	-1	-1	-1
2/20/2019	3:25:39 PM	5	1985	21	22	19	19	18	18	19	19	19	19	19	18	29.0	27.5	38.1	-1	-1	-1
2/20/2019	3:25:39 PM	208	1986	21	22	19	19	18	19	19	19	19	19	18	19	29.0	27.5	38.1	-1	-1	-1
2/20/2019	3:25:39 PM	411	1987	21	22	19	20	18	19	18	19	19	19	19	19	29.0	27.5	38.1	-1	-1	-1
2/20/2019	3:25:39 PM	614	1988	21	21	19	19	18	18	19	19	19	19	18	19	29.0	27.5	38.1	-1	-1	-1
2/20/2019	3:25:39 PM	802	1989	20	21	19	20	18	18	19	19	18	19	18	19	29.0	27.5	38.1	-1	-1	-1
2/20/2019	3:25:40 PM	5	1990	20	22	19	19	18	18	19	19	19	18	19	19	29.0	27.4	57.7	-1	-1	-1
2/20/2019	3:25:40 PM	208	1991	21	22	19	19	18	18	19	19	18	19	18	19	29.0	27.4	57.7	-1	-1	-1
2/20/2019	3:25:40 PM	411	1992	21	22	19	20	18	19	19	19	19	19	19	18	29.0	27.4	57.7	-1	-1	-1
2/20/2019	3:25:40 PM	614	1993	21	22	19	19	18	19	19	19	19	19	18	18	29.0	27.4	57.7	-1	-1	-1
2/20/2019	3:25:40 PM	802	1994	21	22	19	19	18	19	19	19	18	19	18	19	29.0	27.4	57.7	-1	-1	-1
2/20/2019	3:25:41 PM	5	1995	21	22	19	19	18	18	19	18	19	19	18	19	29.0	27.4	57.7	-1	-1	-1
2/20/2019	3:25:41 PM	208	1996	21	22	19	19	18	18	19	19	18	19	18	19	29.0	27.4	57.7	-1	-1	-1
2/20/2019	3:25:41 PM	411	1997	21	22	19	20	18	18	19	19	19	19	18	18	29.0	27.4	57.7	-1	-1	-1
2/20/2019	3:25:41 PM	614	1998	21	22	19	19	18	19	19	19	18	19	18	19	29.0	27.4	57.7	-1	-1	-1
2/20/2019	3:25:41 PM	802	1999	21	22	19	20	18	19	18	19	18	19	19	19	29.0	27.4	57.7	-1	-1	-1
2/20/2019	3:25:42 PM	5	2000	21	22	19	19	18	18	19	19	18	19	18	18	29.0	27.4	57.7	-1	-1	-1
[truncated: 38,859 more rows]
