# Supplementary material for: Rapid metabolic shifts occur during the transition between hunger and satiety in Drosophila melanogaster
Source: Nat Commun. 2019 Sep 6;10:4052. doi: 10.1038/s41467-019-11933-z (PMC6731244; doi:10.1038/s41467-019-11933-z)
Supplement: Supplementary file 7 — Supplementary Data 4 [file 41467_2019_11933_MOESM7_ESM.zip › Fig1DFM_2700.csv]

Date	Time	MSec	Sample	W1	W2	W3	W4	W5	W6	W7	W8	W9	W10	W11	W12	Temp	Humid	LUX	Dark	OptoCol1	OptoCol2
1/10/2019	3:08:00 PM	805	2	17	18	18	22	25	32	21	56	20	27	26	41	28.0	33.9	40.3	-1	-1	-1
1/10/2019	3:08:01 PM	8	3	18	18	19	21	25	32	21	56	19	27	26	41	28.0	33.9	40.3	-1	-1	-1
1/10/2019	3:08:01 PM	214	4	18	18	19	22	25	32	21	56	19	27	26	41	28.0	33.9	40.3	-1	-1	-1
1/10/2019	3:08:01 PM	401	5	18	18	18	22	25	32	20	56	19	27	26	41	28.0	33.9	40.3	-1	-1	-1
1/10/2019	3:08:01 PM	605	6	18	18	18	21	25	32	21	56	19	27	26	41	28.0	33.9	40.3	-1	-1	-1
1/10/2019	3:08:01 PM	808	7	18	18	19	21	25	32	21	56	19	27	26	41	28.0	33.9	40.3	-1	-1	-1
1/10/2019	3:08:02 PM	11	8	18	18	18	21	25	32	20	56	19	27	26	41	28.0	33.9	40.3	-1	-1	-1
1/10/2019	3:08:02 PM	214	9	18	18	19	21	25	32	21	56	19	27	26	41	28.0	33.9	40.3	-1	-1	-1
1/10/2019	3:08:02 PM	401	10	18	18	19	21	25	32	21	56	19	27	26	41	28.0	33.9	40.3	-1	-1	-1
1/10/2019	3:08:02 PM	605	11	17	18	18	21	25	32	21	56	19	27	26	41	28.0	33.9	40.3	-1	-1	-1
1/10/2019	3:08:02 PM	808	12	18	18	19	21	25	32	21	56	19	27	26	41	28.0	33.9	40.3	-1	-1	-1
1/10/2019	3:08:03 PM	11	13	17	18	18	22	25	32	21	56	19	27	26	41	28.0	33.9	40.3	-1	-1	-1
1/10/2019	3:08:03 PM	214	14	18	18	19	22	25	32	21	56	19	27	26	41	28.0	33.9	40.3	-1	-1	-1
1/10/2019	3:08:03 PM	401	15	18	18	19	22	25	32	21	56	19	27	26	41	28.0	33.9	40.3	-1	-1	-1
1/10/2019	3:08:03 PM	605	16	18	18	18	22	25	32	21	56	20	27	26	41	28.0	33.9	40.3	-1	-1	-1
1/10/2019	3:08:03 PM	808	17	18	18	19	22	25	32	21	56	20	27	26	41	28.0	33.9	40.3	-1	-1	-1
1/10/2019	3:08:04 PM	11	18	18	18	19	22	25	32	21	56	19	27	26	41	28.0	33.9	40.3	-1	-1	-1
1/10/2019	3:08:04 PM	214	19	18	18	19	22	25	32	21	56	20	27	26	41	28.0	33.9	40.3	-1	-1	-1
1/10/2019	3:08:04 PM	401	20	18	18	19	22	25	32	21	56	20	27	26	41	28.0	33.9	40.3	-1	-1	-1
1/10/2019	3:08:04 PM	605	21	17	18	18	22	25	32	20	56	19	27	26	41	28.0	33.9	40.3	-1	-1	-1
1/10/2019	3:08:04 PM	808	22	18	18	19	22	25	32	21	56	20	27	26	41	28.0	33.9	40.3	-1	-1	-1
1/10/2019	3:08:05 PM	11	23	18	18	18	21	25	32	21	56	19	27	26	41	28.0	33.9	40.3	-1	-1	-1
1/10/2019	3:08:05 PM	214	24	18	18	19	22	25	32	21	56	20	27	26	41	28.0	33.7	82.1	-1	-1	-1
1/10/2019	3:08:05 PM	401	25	18	18	19	22	26	32	21	56	20	27	26	41	28.0	33.7	82.1	-1	-1	-1
1/10/2019	3:08:05 PM	605	26	17	18	18	22	25	32	21	56	19	27	25	41	28.0	33.7	82.1	-1	-1	-1
1/10/2019	3:08:05 PM	808	27	18	18	19	22	26	32	21	56	20	27	26	41	28.0	33.7	82.1	-1	-1	-1
1/10/2019	3:08:06 PM	11	28	18	18	18	22	25	32	21	56	19	27	26	41	28.0	33.7	82.1	-1	-1	-1
1/10/2019	3:08:06 PM	214	29	18	18	19	22	26	32	21	56	20	27	26	41	28.0	33.7	82.1	-1	-1	-1
1/10/2019	3:08:06 PM	401	30	18	18	19	22	25	32	21	57	19	27	26	41	28.0	33.7	82.1	-1	-1	-1
1/10/2019	3:08:06 PM	605	31	18	18	18	22	25	32	21	57	20	27	26	41	28.0	33.7	82.1	-1	-1	-1
1/10/2019	3:08:06 PM	808	32	18	18	19	22	25	32	21	57	19	27	26	41	28.0	33.7	82.1	-1	-1	-1
1/10/2019	3:08:07 PM	11	33	17	18	18	22	25	32	20	56	19	27	26	41	28.0	33.7	82.1	-1	-1	-1
1/10/2019	3:08:07 PM	214	34	18	18	19	22	26	32	20	56	20	27	26	41	28.0	33.7	82.1	-1	-1	-1
1/10/2019	3:08:07 PM	401	35	18	18	18	22	25	32	21	56	19	27	26	41	28.0	33.7	82.1	-1	-1	-1
1/10/2019	3:08:07 PM	605	36	18	18	19	22	25	32	21	56	20	27	26	41	28.0	33.7	82.1	-1	-1	-1
1/10/2019	3:08:07 PM	808	37	18	18	19	21	25	32	21	56	19	27	26	41	28.0	33.7	82.1	-1	-1	-1
1/10/2019	3:08:08 PM	11	38	17	18	18	21	25	32	21	56	20	27	26	41	28.0	33.7	82.1	-1	-1	-1
1/10/2019	3:08:08 PM	214	39	18	18	19	22	25	32	21	57	19	27	26	41	28.0	33.7	82.1	-1	-1	-1
1/10/2019	3:08:08 PM	401	40	18	18	18	22	25	32	21	56	20	27	26	41	28.0	33.7	82.1	-1	-1	-1
1/10/2019	3:08:08 PM	605	41	18	18	19	22	25	32	21	56	20	27	26	41	28.0	33.7	82.1	-1	-1	-1
1/10/2019	3:08:08 PM	808	42	18	18	18	22	25	32	21	56	19	27	26	41	28.0	33.7	82.1	-1	-1	-1
1/10/2019	3:08:09 PM	11	43	18	18	18	21	25	32	21	56	20	27	26	41	28.0	33.7	82.1	-1	-1	-1
1/10/2019	3:08:09 PM	214	44	18	18	18	22	25	32	21	56	20	27	26	41	28.0	33.7	82.1	-1	-1	-1
1/10/2019	3:08:09 PM	401	45	18	18	19	22	25	32	21	57	20	27	26	41	28.0	33.7	82.1	-1	-1	-1
1/10/2019	3:08:09 PM	605	46	18	18	19	22	25	32	21	56	19	27	26	41	28.0	33.7	82.1	-1	-1	-1
1/10/2019	3:08:09 PM	808	47	18	18	19	22	25	32	21	56	20	27	26	41	28.0	33.7	82.1	-1	-1	-1
1/10/2019	3:08:10 PM	11	48	18	18	18	22	25	32	20	57	19	27	26	41	28.0	33.7	82.1	-1	-1	-1
1/10/2019	3:08:10 PM	214	49	18	18	19	22	25	32	21	57	20	27	26	41	28.0	33.7	82.1	-1	-1	-1
1/10/2019	3:08:10 PM	401	50	18	18	19	22	26	32	21	57	20	27	26	42	28.0	33.7	82.1	-1	-1	-1
1/10/2019	3:08:10 PM	605	51	18	18	18	22	25	32	21	57	20	27	26	41	28.0	33.7	82.1	-1	-1	-1
1/10/2019	3:08:10 PM	808	52	18	18	19	21	25	32	21	56	19	27	26	41	28.0	33.7	82.1	-1	-1	-1
1/10/2019	3:08:11 PM	11	53	18	18	18	22	25	32	21	57	19	27	26	41	28.0	33.7	82.1	-1	-1	-1
1/10/2019	3:08:11 PM	214	54	18	18	19	21	25	32	21	57	20	27	26	41	28.0	33.7	82.1	-1	-1	-1
1/10/2019	3:08:11 PM	401	55	18	18	19	22	25	32	21	57	19	27	26	41	28.0	33.7	82.1	-1	-1	-1
1/10/2019	3:08:11 PM	605	56	18	18	19	21	25	31	21	56	20	27	26	41	28.0	33.7	82.1	-1	-1	-1
1/10/2019	3:08:11 PM	808	57	18	18	18	22	25	32	21	57	20	27	26	41	28.0	33.7	82.1	-1	-1	-1
1/10/2019	3:08:12 PM	11	58	18	18	19	21	26	32	21	57	19	27	26	41	28.0	33.7	82.1	-1	-1	-1
1/10/2019	3:08:12 PM	214	59	18	18	18	22	25	32	21	57	19	27	26	41	28.0	33.7	82.1	-1	-1	-1
1/10/2019	3:08:12 PM	401	60	18	18	19	22	25	32	21	57	20	27	26	41	28.0	33.7	82.1	-1	-1	-1
1/10/2019	3:08:12 PM	605	61	17	18	18	22	25	32	21	57	19	27	26	41	28.0	33.7	82.1	-1	-1	-1
1/10/2019	3:08:12 PM	808	62	18	18	19	21	26	32	21	56	19	27	26	41	28.0	33.7	82.1	-1	-1	-1
1/10/2019	3:08:13 PM	11	63	17	18	18	22	25	32	20	56	19	27	26	41	28.0	33.7	82.1	-1	-1	-1
1/10/2019	3:08:13 PM	214	64	18	18	19	21	25	32	21	56	19	27	26	41	28.0	33.7	82.1	-1	-1	-1
1/10/2019	3:08:13 PM	401	65	18	18	19	22	25	32	21	56	19	27	26	41	28.0	33.7	82.1	-1	-1	-1
1/10/2019	3:08:13 PM	605	66	18	18	18	21	25	32	21	56	19	27	26	41	28.1	33.7	53.1	-1	-1	-1
1/10/2019	3:08:13 PM	808	67	18	18	19	21	25	32	21	56	20	27	26	41	28.1	33.7	53.1	-1	-1	-1
1/10/2019	3:08:14 PM	11	68	17	18	18	22	25	32	21	56	19	27	26	41	28.1	33.7	53.1	-1	-1	-1
1/10/2019	3:08:14 PM	214	69	18	18	19	21	26	32	21	56	20	27	26	41	28.1	33.7	53.1	-1	-1	-1
1/10/2019	3:08:14 PM	401	70	18	18	19	22	25	32	21	56	19	27	26	41	28.1	33.7	53.1	-1	-1	-1
1/10/2019	3:08:14 PM	605	71	18	18	19	21	25	32	21	56	20	27	26	41	28.1	33.7	53.1	-1	-1	-1
1/10/2019	3:08:14 PM	808	72	18	18	18	22	25	32	21	56	19	27	26	41	28.1	33.7	53.1	-1	-1	-1
1/10/2019	3:08:15 PM	11	73	17	18	18	21	25	32	21	56	20	27	26	41	28.1	33.7	53.1	-1	-1	-1
1/10/2019	3:08:15 PM	214	74	18	18	19	21	25	32	21	56	20	27	26	41	28.1	33.7	53.1	-1	-1	-1
1/10/2019	3:08:15 PM	401	75	18	18	18	21	25	32	21	56	20	27	26	41	28.1	33.7	53.1	-1	-1	-1
1/10/2019	3:08:15 PM	605	76	18	18	19	21	25	32	21	56	20	27	26	41	28.1	33.7	53.1	-1	-1	-1
1/10/2019	3:08:15 PM	808	77	17	18	19	21	25	32	21	56	19	27	26	41	28.1	33.7	53.1	-1	-1	-1
1/10/2019	3:08:16 PM	11	78	18	18	19	21	25	32	21	56	19	27	26	41	28.1	33.7	53.1	-1	-1	-1
1/10/2019	3:08:16 PM	214	79	18	18	18	21	25	32	21	56	20	27	26	41	28.1	33.7	53.1	-1	-1	-1
1/10/2019	3:08:16 PM	401	80	18	18	19	21	25	32	21	56	20	27	26	41	28.1	33.7	53.1	-1	-1	-1
1/10/2019	3:08:16 PM	605	81	18	18	19	21	25	32	21	56	19	27	26	41	28.1	33.7	53.1	-1	-1	-1
1/10/2019	3:08:16 PM	808	82	17	18	18	21	25	32	21	56	20	27	26	41	28.1	33.7	53.1	-1	-1	-1
1/10/2019	3:08:17 PM	11	83	18	18	19	21	25	32	21	56	19	27	26	41	28.1	33.7	53.1	-1	-1	-1
1/10/2019	3:08:17 PM	214	84	18	18	18	22	25	32	21	56	20	27	26	41	28.1	33.7	53.1	-1	-1	-1
1/10/2019	3:08:17 PM	401	85	18	18	19	22	25	32	21	56	20	27	26	41	28.1	33.7	53.1	-1	-1	-1
1/10/2019	3:08:17 PM	605	86	18	18	18	22	25	32	21	55	19	27	26	41	28.1	33.7	53.1	-1	-1	-1
1/10/2019	3:08:17 PM	808	87	18	18	19	22	25	32	21	55	20	27	26	41	28.1	33.7	53.1	-1	-1	-1
1/10/2019	3:08:18 PM	11	88	17	18	18	21	25	32	21	56	19	27	26	41	28.1	33.7	53.1	-1	-1	-1
1/10/2019	3:08:18 PM	214	89	18	18	19	22	25	32	21	56	20	27	26	41	28.1	33.7	53.1	-1	-1	-1
1/10/2019	3:08:18 PM	401	90	18	18	19	22	25	32	20	56	19	27	26	41	28.1	33.7	53.1	-1	-1	-1
1/10/2019	3:08:18 PM	605	91	17	18	19	22	25	32	21	55	20	27	26	41	28.1	33.7	53.1	-1	-1	-1
1/10/2019	3:08:18 PM	808	92	18	18	18	21	25	32	21	56	20	27	26	41	28.1	33.7	53.1	-1	-1	-1
1/10/2019	3:08:19 PM	11	93	17	18	18	21	25	32	21	55	20	27	26	41	28.1	33.7	53.1	-1	-1	-1
1/10/2019	3:08:19 PM	214	94	18	18	18	21	25	32	20	56	19	27	26	41	28.1	33.7	53.1	-1	-1	-1
1/10/2019	3:08:19 PM	401	95	18	18	18	21	25	32	21	56	20	27	26	41	28.1	33.7	53.1	-1	-1	-1
1/10/2019	3:08:19 PM	605	96	18	18	18	21	25	32	20	56	19	27	26	41	28.1	33.7	53.1	-1	-1	-1
1/10/2019	3:08:19 PM	808	97	17	18	18	22	25	32	21	56	20	27	26	41	28.1	33.7	53.1	-1	-1	-1
1/10/2019	3:08:20 PM	11	98	18	18	19	21	25	32	21	55	19	27	26	41	28.1	33.7	53.1	-1	-1	-1
1/10/2019	3:08:20 PM	214	99	18	18	18	22	25	32	21	56	20	27	26	41	28.1	33.7	53.1	-1	-1	-1
1/10/2019	3:08:20 PM	401	100	18	18	19	21	25	32	21	56	20	27	26	41	28.1	33.7	53.1	-1	-1	-1
1/10/2019	3:08:20 PM	605	101	18	18	19	21	25	32	21	56	19	27	26	41	28.1	33.7	53.1	-1	-1	-1
1/10/2019	3:08:20 PM	808	102	18	18	19	22	25	32	20	56	20	27	26	41	28.1	33.7	53.1	-1	-1	-1
1/10/2019	3:08:21 PM	11	103	18	18	18	21	25	32	20	56	19	27	25	41	28.1	33.7	53.1	-1	-1	-1
1/10/2019	3:08:21 PM	214	104	17	18	19	22	25	32	21	56	20	27	26	41	28.1	33.7	53.1	-1	-1	-1
1/10/2019	3:08:21 PM	401	105	18	18	19	21	25	32	21	56	20	27	26	41	28.1	33.7	53.1	-1	-1	-1
1/10/2019	3:08:21 PM	605	106	18	18	18	22	25	32	21	56	19	27	26	41	28.1	33.7	53.1	-1	-1	-1
1/10/2019	3:08:21 PM	808	107	18	18	19	21	25	32	21	56	20	27	26	41	28.1	33.7	53.1	-1	-1	-1
1/10/2019	3:08:22 PM	11	108	17	18	18	22	25	32	21	56	20	27	26	40	28.1	33.5	50.2	-1	-1	-1
1/10/2019	3:08:22 PM	214	109	18	18	19	21	25	32	21	56	19	27	26	41	28.1	33.5	50.2	-1	-1	-1
1/10/2019	3:08:22 PM	401	110	18	18	18	22	25	32	21	56	20	27	26	41	28.1	33.5	50.2	-1	-1	-1
1/10/2019	3:08:22 PM	605	111	18	18	19	21	25	32	21	56	20	27	26	41	28.1	33.5	50.2	-1	-1	-1
1/10/2019	3:08:22 PM	808	112	18	18	18	22	25	32	21	56	20	27	26	41	28.1	33.5	50.2	-1	-1	-1
1/10/2019	3:08:23 PM	11	113	18	18	19	21	25	32	21	56	19	27	26	40	28.1	33.5	50.2	-1	-1	-1
1/10/2019	3:08:23 PM	214	114	18	18	18	22	25	32	21	56	19	27	26	40	28.1	33.5	50.2	-1	-1	-1
1/10/2019	3:08:23 PM	401	115	18	18	18	22	25	32	21	56	20	27	26	41	28.1	33.5	50.2	-1	-1	-1
1/10/2019	3:08:23 PM	605	116	18	18	18	22	25	32	21	56	19	27	26	41	28.1	33.5	50.2	-1	-1	-1
1/10/2019	3:08:23 PM	808	117	18	18	19	22	25	32	21	56	20	27	26	40	28.1	33.5	50.2	-1	-1	-1
1/10/2019	3:08:24 PM	11	118	18	18	18	22	25	32	21	56	19	27	26	40	28.1	33.5	50.2	-1	-1	-1
1/10/2019	3:08:24 PM	214	119	18	18	19	21	25	32	21	56	20	27	26	40	28.1	33.5	50.2	-1	-1	-1
1/10/2019	3:08:24 PM	401	120	18	18	19	22	25	32	21	56	19	27	26	41	28.1	33.5	50.2	-1	-1	-1
1/10/2019	3:08:24 PM	605	121	18	18	19	22	26	32	21	56	20	27	26	40	28.1	33.5	50.2	-1	-1	-1
1/10/2019	3:08:24 PM	808	122	18	18	19	22	25	32	20	56	19	27	26	41	28.1	33.5	50.2	-1	-1	-1
1/10/2019	3:08:25 PM	11	123	18	18	19	21	25	32	21	56	19	27	26	40	28.1	33.5	50.2	-1	-1	-1
1/10/2019	3:08:25 PM	214	124	18	18	18	22	25	32	21	56	19	27	26	40	28.1	33.5	50.2	-1	-1	-1
1/10/2019	3:08:25 PM	401	125	18	18	18	21	25	32	21	56	19	27	26	40	28.1	33.5	50.2	-1	-1	-1
1/10/2019	3:08:25 PM	605	126	18	18	18	22	25	31	21	56	20	27	26	40	28.1	33.5	50.2	-1	-1	-1
1/10/2019	3:08:25 PM	808	127	18	18	19	22	25	32	21	56	19	27	26	41	28.1	33.5	50.2	-1	-1	-1
1/10/2019	3:08:26 PM	11	128	17	18	19	22	25	32	21	56	20	26	26	40	28.1	33.5	50.2	-1	-1	-1
1/10/2019	3:08:26 PM	214	129	18	18	19	21	25	32	21	56	19	27	26	41	28.1	33.5	50.2	-1	-1	-1
1/10/2019	3:08:26 PM	401	130	18	18	18	21	25	32	20	56	19	27	26	40	28.1	33.5	50.2	-1	-1	-1
1/10/2019	3:08:26 PM	605	131	18	18	18	22	25	32	20	56	20	26	26	40	28.1	33.5	50.2	-1	-1	-1
1/10/2019	3:08:26 PM	808	132	18	18	19	22	25	32	21	56	20	27	26	41	28.1	33.5	50.2	-1	-1	-1
1/10/2019	3:08:27 PM	11	133	17	18	18	22	25	32	20	56	19	27	26	40	28.1	33.5	50.2	-1	-1	-1
1/10/2019	3:08:27 PM	214	134	18	18	19	22	25	32	21	56	19	27	26	40	28.1	33.5	50.2	-1	-1	-1
1/10/2019	3:08:27 PM	401	135	18	18	19	22	25	32	20	56	19	27	26	41	28.1	33.5	50.2	-1	-1	-1
1/10/2019	3:08:27 PM	605	136	17	18	19	22	25	32	21	56	20	26	26	40	28.1	33.5	50.2	-1	-1	-1
1/10/2019	3:08:27 PM	808	137	18	18	19	22	26	32	21	56	20	27	26	40	28.1	33.5	50.2	-1	-1	-1
1/10/2019	3:08:28 PM	11	138	18	18	19	22	25	32	21	56	19	26	26	40	28.1	33.5	50.2	-1	-1	-1
1/10/2019	3:08:28 PM	214	139	18	18	19	22	25	32	21	56	20	27	26	40	28.1	33.5	50.2	-1	-1	-1
1/10/2019	3:08:28 PM	401	140	18	18	19	22	25	32	21	56	19	27	26	40	28.1	33.5	50.2	-1	-1	-1
1/10/2019	3:08:28 PM	605	141	17	18	18	22	25	32	21	56	19	27	26	40	28.1	33.5	50.2	-1	-1	-1
1/10/2019	3:08:28 PM	808	142	18	18	19	22	26	32	21	56	20	27	26	41	28.1	33.5	50.2	-1	-1	-1
1/10/2019	3:08:29 PM	11	143	18	18	18	22	25	32	21	56	20	27	26	40	28.1	33.5	50.2	-1	-1	-1
1/10/2019	3:08:29 PM	214	144	18	18	19	21	25	32	21	56	19	27	26	40	28.1	33.5	50.2	-1	-1	-1
1/10/2019	3:08:29 PM	401	145	18	18	19	21	25	32	21	56	19	27	25	41	28.1	33.5	50.2	-1	-1	-1
1/10/2019	3:08:29 PM	605	146	18	18	18	22	25	31	21	56	20	26	26	40	28.1	33.5	50.2	-1	-1	-1
1/10/2019	3:08:29 PM	808	147	18	18	19	22	25	32	21	56	20	27	26	41	28.1	33.5	50.2	-1	-1	-1
1/10/2019	3:08:30 PM	11	148	17	18	18	22	25	32	21	56	19	27	26	40	28.1	33.5	50.2	-1	-1	-1
1/10/2019	3:08:30 PM	214	149	18	18	18	22	25	32	21	56	19	27	26	41	28.1	33.5	50.2	-1	-1	-1
1/10/2019	3:08:30 PM	401	150	18	18	18	22	25	32	20	56	19	27	26	41	28.0	33.4	73.7	-1	-1	-1
1/10/2019	3:08:30 PM	605	151	18	18	19	22	25	32	21	56	20	27	26	41	28.0	33.4	73.7	-1	-1	-1
1/10/2019	3:08:30 PM	808	152	18	18	18	22	25	32	21	57	20	27	26	40	28.0	33.4	73.7	-1	-1	-1
1/10/2019	3:08:31 PM	11	153	18	18	19	22	25	32	21	56	20	27	26	40	28.0	33.4	73.7	-1	-1	-1
1/10/2019	3:08:31 PM	214	154	18	18	18	22	25	32	20	56	19	27	26	40	28.0	33.4	73.7	-1	-1	-1
1/10/2019	3:08:31 PM	401	155	18	18	19	22	25	32	21	56	20	26	26	40	28.0	33.4	73.7	-1	-1	-1
1/10/2019	3:08:31 PM	605	156	18	18	19	22	25	32	21	56	19	27	26	41	28.0	33.4	73.7	-1	-1	-1
1/10/2019	3:08:31 PM	808	157	18	18	19	22	25	32	21	56	20	27	26	41	28.0	33.4	73.7	-1	-1	-1
1/10/2019	3:08:32 PM	11	158	18	18	18	22	25	32	21	56	19	27	26	40	28.0	33.4	73.7	-1	-1	-1
1/10/2019	3:08:32 PM	214	159	18	18	19	22	25	32	21	56	19	27	26	41	28.0	33.4	73.7	-1	-1	-1
1/10/2019	3:08:32 PM	401	160	18	18	19	22	25	32	20	56	19	27	26	41	28.0	33.4	73.7	-1	-1	-1
1/10/2019	3:08:32 PM	605	161	17	18	18	22	25	32	21	56	19	27	26	40	28.0	33.4	73.7	-1	-1	-1
1/10/2019	3:08:32 PM	808	162	18	18	19	22	25	32	21	56	19	27	26	41	28.0	33.4	73.7	-1	-1	-1
1/10/2019	3:08:33 PM	11	163	17	18	18	22	25	32	21	56	20	27	26	40	28.0	33.4	73.7	-1	-1	-1
1/10/2019	3:08:33 PM	214	164	18	18	19	22	25	32	21	56	19	27	26	41	28.0	33.4	73.7	-1	-1	-1
1/10/2019	3:08:33 PM	401	165	18	18	18	22	25	32	20	56	19	27	26	41	28.0	33.4	73.7	-1	-1	-1
1/10/2019	3:08:33 PM	605	166	18	18	19	22	25	33	21	56	19	27	26	41	28.0	33.4	73.7	-1	-1	-1
1/10/2019	3:08:33 PM	808	167	18	18	18	22	25	33	21	56	20	27	26	41	28.0	33.4	73.7	-1	-1	-1
1/10/2019	3:08:34 PM	11	168	18	18	19	22	25	33	20	56	19	27	26	41	28.0	33.4	73.7	-1	-1	-1
1/10/2019	3:08:34 PM	214	169	17	18	18	22	25	32	21	56	20	27	26	41	28.0	33.4	73.7	-1	-1	-1
1/10/2019	3:08:34 PM	401	170	18	18	18	22	25	32	20	56	20	27	26	40	28.0	33.4	73.7	-1	-1	-1
1/10/2019	3:08:34 PM	605	171	18	18	18	22	25	32	20	56	20	27	26	40	28.0	33.4	73.7	-1	-1	-1
1/10/2019	3:08:34 PM	808	172	18	18	19	22	25	32	21	56	20	27	26	41	28.0	33.4	73.7	-1	-1	-1
1/10/2019	3:08:35 PM	11	173	18	18	19	22	25	32	20	56	19	27	26	40	28.0	33.4	73.7	-1	-1	-1
1/10/2019	3:08:35 PM	214	174	18	18	19	22	25	32	21	56	19	27	26	41	28.0	33.4	73.7	-1	-1	-1
1/10/2019	3:08:35 PM	401	175	18	18	18	22	25	32	21	56	19	27	26	40	28.0	33.4	73.7	-1	-1	-1
1/10/2019	3:08:35 PM	605	176	18	18	19	22	25	32	21	56	20	27	26	40	28.0	33.4	73.7	-1	-1	-1
1/10/2019	3:08:35 PM	808	177	18	18	18	22	25	32	21	56	19	27	26	41	28.0	33.4	73.7	-1	-1	-1
1/10/2019	3:08:36 PM	11	178	18	18	19	22	25	32	20	56	20	27	26	41	28.0	33.4	73.7	-1	-1	-1
1/10/2019	3:08:36 PM	214	179	17	18	19	22	25	33	20	56	19	27	26	40	28.0	33.4	73.7	-1	-1	-1
1/10/2019	3:08:36 PM	401	180	17	18	18	22	25	32	21	56	20	27	26	40	28.0	33.4	73.7	-1	-1	-1
1/10/2019	3:08:36 PM	605	181	18	18	19	22	25	32	21	56	19	27	26	41	28.0	33.4	73.7	-1	-1	-1
1/10/2019	3:08:36 PM	808	182	18	18	19	22	25	32	21	56	20	27	26	41	28.0	33.4	73.7	-1	-1	-1
1/10/2019	3:08:37 PM	11	183	17	18	19	22	25	33	20	56	19	27	26	41	28.0	33.4	73.7	-1	-1	-1
1/10/2019	3:08:37 PM	214	184	18	18	19	22	25	33	21	56	19	27	26	41	28.0	33.4	73.7	-1	-1	-1
1/10/2019	3:08:37 PM	401	185	18	18	18	21	25	32	20	56	19	27	26	40	28.0	33.4	73.7	-1	-1	-1
1/10/2019	3:08:37 PM	605	186	18	18	19	22	25	32	20	56	20	27	26	40	28.0	33.4	73.7	-1	-1	-1
1/10/2019	3:08:37 PM	808	187	17	18	18	22	25	32	21	56	20	27	26	40	28.0	33.4	73.7	-1	-1	-1
1/10/2019	3:08:38 PM	11	188	18	18	19	22	25	32	20	56	19	27	26	41	28.0	33.4	73.7	-1	-1	-1
1/10/2019	3:08:38 PM	214	189	18	18	19	22	25	32	21	56	20	27	26	40	28.0	33.4	73.7	-1	-1	-1
1/10/2019	3:08:38 PM	401	190	18	18	18	22	25	32	21	56	19	27	26	41	28.0	33.4	73.7	-1	-1	-1
1/10/2019	3:08:38 PM	605	191	17	18	18	22	25	32	21	56	20	27	26	40	28.0	33.4	73.7	-1	-1	-1
1/10/2019	3:08:38 PM	808	192	18	18	18	22	25	33	21	56	19	27	26	41	28.0	33.3	80.1	-1	-1	-1
1/10/2019	3:08:39 PM	11	193	18	18	19	22	25	32	20	56	20	27	26	40	28.0	33.3	80.1	-1	-1	-1
1/10/2019	3:08:39 PM	214	194	18	18	18	22	25	32	21	56	19	27	26	41	28.0	33.3	80.1	-1	-1	-1
1/10/2019	3:08:39 PM	401	195	17	18	18	22	25	32	21	56	19	27	26	40	28.0	33.3	80.1	-1	-1	-1
1/10/2019	3:08:39 PM	605	196	18	18	19	22	25	32	21	56	19	27	26	40	28.0	33.3	80.1	-1	-1	-1
1/10/2019	3:08:39 PM	808	197	18	18	18	22	25	32	21	56	20	27	26	40	28.0	33.3	80.1	-1	-1	-1
1/10/2019	3:08:40 PM	11	198	18	18	19	22	25	32	21	56	20	27	26	40	28.0	33.3	80.1	-1	-1	-1
1/10/2019	3:08:40 PM	214	199	18	18	19	22	25	32	21	56	19	27	26	41	28.0	33.3	80.1	-1	-1	-1
1/10/2019	3:08:40 PM	401	200	18	18	18	22	25	32	21	55	20	27	26	40	28.0	33.3	80.1	-1	-1	-1
1/10/2019	3:08:40 PM	605	201	18	18	18	22	25	32	21	55	19	27	26	41	28.0	33.3	80.1	-1	-1	-1
1/10/2019	3:08:40 PM	808	202	18	18	18	22	25	32	21	55	20	27	26	40	28.0	33.3	80.1	-1	-1	-1
1/10/2019	3:08:41 PM	11	203	18	18	18	22	25	32	20	56	19	27	26	40	28.0	33.3	80.1	-1	-1	-1
1/10/2019	3:08:41 PM	214	204	18	18	19	22	25	32	21	55	20	27	26	40	28.0	33.3	80.1	-1	-1	-1
1/10/2019	3:08:41 PM	401	205	17	18	19	22	25	32	21	55	19	27	25	40	28.0	33.3	80.1	-1	-1	-1
1/10/2019	3:08:41 PM	605	206	18	18	19	22	25	32	21	55	20	27	26	40	28.0	33.3	80.1	-1	-1	-1
1/10/2019	3:08:41 PM	808	207	17	18	18	22	25	32	20	55	20	27	26	40	28.0	33.3	80.1	-1	-1	-1
1/10/2019	3:08:42 PM	11	208	18	18	19	22	25	31	20	55	19	27	26	40	28.0	33.3	80.1	-1	-1	-1
1/10/2019	3:08:42 PM	202	209	18	18	18	22	25	32	20	55	19	27	26	40	28.0	33.3	80.1	-1	-1	-1
1/10/2019	3:08:42 PM	406	210	18	18	19	22	25	32	21	55	19	27	26	40	28.0	33.3	80.1	-1	-1	-1
1/10/2019	3:08:42 PM	609	211	17	18	18	22	25	32	20	55	20	27	26	40	28.0	33.3	80.1	-1	-1	-1
1/10/2019	3:08:42 PM	812	212	18	18	19	22	25	32	21	55	19	27	25	40	28.0	33.3	80.1	-1	-1	-1
1/10/2019	3:08:43 PM	5	213	18	18	18	22	25	32	21	55	19	27	26	40	28.0	33.3	80.1	-1	-1	-1
1/10/2019	3:08:43 PM	208	214	18	18	18	22	25	32	21	55	19	27	26	40	28.0	33.3	80.1	-1	-1	-1
1/10/2019	3:08:43 PM	414	215	18	18	19	22	25	32	21	55	20	27	26	40	28.0	33.3	80.1	-1	-1	-1
1/10/2019	3:08:43 PM	602	216	18	18	19	22	25	32	20	55	19	27	26	40	28.0	33.3	80.1	-1	-1	-1
1/10/2019	3:08:43 PM	805	217	18	18	19	22	25	32	20	55	19	27	25	40	28.0	33.3	80.1	-1	-1	-1
1/10/2019	3:08:44 PM	8	218	17	18	18	22	25	32	20	55	20	27	26	40	28.0	33.3	80.1	-1	-1	-1
1/10/2019	3:08:44 PM	227	219	18	18	18	22	25	32	20	55	19	27	26	40	28.0	33.3	80.1	-1	-1	-1
1/10/2019	3:08:44 PM	414	220	18	18	19	22	25	32	21	55	20	27	26	40	28.0	33.3	80.1	-1	-1	-1
1/10/2019	3:08:44 PM	602	221	18	18	19	22	25	32	21	55	19	27	25	40	28.0	33.3	80.1	-1	-1	-1
1/10/2019	3:08:44 PM	805	222	18	18	19	22	25	32	20	55	20	27	26	40	28.0	33.3	80.1	-1	-1	-1
1/10/2019	3:08:45 PM	47	223	18	18	19	22	25	32	21	55	20	27	26	40	28.0	33.3	80.1	-1	-1	-1
1/10/2019	3:08:45 PM	203	224	18	18	18	22	25	32	21	55	20	27	26	40	28.0	33.3	80.1	-1	-1	-1
1/10/2019	3:08:45 PM	406	225	18	18	18	22	25	32	21	55	19	27	26	40	28.0	33.3	80.1	-1	-1	-1
1/10/2019	3:08:45 PM	609	226	18	18	19	22	25	32	21	55	19	27	26	40	28.0	33.3	80.1	-1	-1	-1
1/10/2019	3:08:45 PM	812	227	18	18	18	22	25	32	21	55	19	27	26	40	28.0	33.3	80.1	-1	-1	-1
1/10/2019	3:08:46 PM	0	228	18	18	19	22	25	32	21	55	19	26	26	40	28.0	33.3	80.1	-1	-1	-1
1/10/2019	3:08:46 PM	203	229	17	18	18	22	25	32	21	55	19	27	26	40	28.0	33.3	80.1	-1	-1	-1
1/10/2019	3:08:46 PM	406	230	18	18	19	22	25	32	21	55	19	27	26	40	28.0	33.3	80.1	-1	-1	-1
1/10/2019	3:08:46 PM	609	231	18	18	19	22	25	32	21	55	20	27	26	40	28.0	33.3	80.1	-1	-1	-1
1/10/2019	3:08:46 PM	812	232	18	18	19	22	25	32	21	55	19	27	26	40	28.0	33.3	80.1	-1	-1	-1
1/10/2019	3:08:47 PM	0	233	18	18	18	22	25	32	21	55	19	27	26	40	28.0	33.3	80.1	-1	-1	-1
1/10/2019	3:08:47 PM	203	234	18	18	19	22	25	32	21	55	19	27	25	40	28.0	33.2	78.8	-1	-1	-1
1/10/2019	3:08:47 PM	406	235	17	18	18	22	25	32	21	55	20	26	26	40	28.0	33.2	78.8	-1	-1	-1
1/10/2019	3:08:47 PM	609	236	18	18	19	22	25	32	20	55	19	27	26	40	28.0	33.2	78.8	-1	-1	-1
1/10/2019	3:08:47 PM	812	237	18	18	19	22	25	32	21	55	20	27	26	40	28.0	33.2	78.8	-1	-1	-1
1/10/2019	3:08:48 PM	0	238	18	18	18	22	25	31	21	55	19	27	26	40	28.0	33.2	78.8	-1	-1	-1
1/10/2019	3:08:48 PM	203	239	18	18	19	22	25	32	21	55	19	27	26	40	28.0	33.2	78.8	-1	-1	-1
1/10/2019	3:08:48 PM	406	240	17	18	18	22	25	32	20	55	19	27	26	40	28.0	33.2	78.8	-1	-1	-1
1/10/2019	3:08:48 PM	609	241	18	18	19	22	25	32	21	55	19	27	26	40	28.0	33.2	78.8	-1	-1	-1
1/10/2019	3:08:48 PM	812	242	18	18	19	22	25	32	21	54	20	27	26	40	28.0	33.2	78.8	-1	-1	-1
1/10/2019	3:08:49 PM	0	243	18	18	19	22	25	32	21	55	19	27	26	40	28.0	33.2	78.8	-1	-1	-1
1/10/2019	3:08:49 PM	203	244	17	18	18	22	25	32	21	55	20	27	26	40	28.0	33.2	78.8	-1	-1	-1
1/10/2019	3:08:49 PM	406	245	17	18	18	22	25	32	21	55	19	27	26	40	28.0	33.2	78.8	-1	-1	-1
1/10/2019	3:08:49 PM	609	246	18	18	19	22	25	31	21	55	20	27	26	40	28.0	33.2	78.8	-1	-1	-1
1/10/2019	3:08:49 PM	812	247	17	18	19	22	25	31	21	55	20	27	26	40	28.0	33.2	78.8	-1	-1	-1
1/10/2019	3:08:50 PM	0	248	18	18	18	22	25	32	20	55	19	27	26	40	28.0	33.2	78.8	-1	-1	-1
1/10/2019	3:08:50 PM	203	249	18	18	19	22	25	32	21	54	20	27	26	40	28.0	33.2	78.8	-1	-1	-1
1/10/2019	3:08:50 PM	406	250	18	18	18	22	25	32	20	55	19	27	25	40	28.0	33.2	78.8	-1	-1	-1
1/10/2019	3:08:50 PM	609	251	18	18	19	22	25	32	21	55	20	27	26	40	28.0	33.2	78.8	-1	-1	-1
1/10/2019	3:08:50 PM	812	252	18	18	18	22	25	32	21	54	20	27	26	40	28.0	33.2	78.8	-1	-1	-1
1/10/2019	3:08:51 PM	0	253	18	18	18	22	25	32	21	55	19	27	26	40	28.0	33.2	78.8	-1	-1	-1
1/10/2019	3:08:51 PM	203	254	18	18	18	22	25	32	21	54	20	26	26	40	28.0	33.2	78.8	-1	-1	-1
1/10/2019	3:08:51 PM	406	255	17	18	18	22	25	32	21	55	19	27	26	40	28.0	33.2	78.8	-1	-1	-1
1/10/2019	3:08:51 PM	609	256	18	18	19	22	25	32	21	55	20	27	26	40	28.0	33.2	78.8	-1	-1	-1
1/10/2019	3:08:51 PM	812	257	18	18	19	22	25	32	20	54	20	27	26	40	28.0	33.2	78.8	-1	-1	-1
1/10/2019	3:08:52 PM	0	258	18	18	19	22	25	32	21	54	20	26	26	40	28.0	33.2	78.8	-1	-1	-1
1/10/2019	3:08:52 PM	203	259	18	18	19	22	25	32	21	54	19	27	26	40	28.0	33.2	78.8	-1	-1	-1
1/10/2019	3:08:52 PM	406	260	18	18	18	22	25	32	20	54	19	27	25	40	28.0	33.2	78.8	-1	-1	-1
1/10/2019	3:08:52 PM	609	261	18	18	18	22	25	32	21	55	19	27	26	40	28.0	33.2	78.8	-1	-1	-1
1/10/2019	3:08:52 PM	812	262	18	18	19	22	25	32	21	55	20	26	26	40	28.0	33.2	78.8	-1	-1	-1
1/10/2019	3:08:53 PM	0	263	18	18	19	22	25	32	21	54	20	26	26	40	28.0	33.2	78.8	-1	-1	-1
1/10/2019	3:08:53 PM	203	264	18	18	19	21	25	32	21	54	19	27	25	40	28.0	33.2	78.8	-1	-1	-1
1/10/2019	3:08:53 PM	406	265	18	18	18	22	25	32	21	55	19	27	26	40	28.0	33.2	78.8	-1	-1	-1
1/10/2019	3:08:53 PM	609	266	18	18	18	22	25	32	20	55	19	26	26	40	28.0	33.2	78.8	-1	-1	-1
1/10/2019	3:08:53 PM	812	267	18	18	19	22	25	32	21	55	19	26	26	40	28.0	33.2	78.8	-1	-1	-1
1/10/2019	3:08:54 PM	0	268	18	18	19	21	25	32	20	54	20	27	25	40	28.0	33.2	78.8	-1	-1	-1
1/10/2019	3:08:54 PM	203	269	18	18	18	22	25	32	21	54	19	27	26	40	28.0	33.2	78.8	-1	-1	-1
1/10/2019	3:08:54 PM	406	270	17	18	19	22	25	32	21	54	19	26	26	40	28.0	33.2	78.8	-1	-1	-1
1/10/2019	3:08:54 PM	609	271	18	18	19	22	25	32	20	54	19	26	26	40	28.0	33.2	78.8	-1	-1	-1
1/10/2019	3:08:54 PM	812	272	18	18	18	22	25	32	20	55	20	27	25	40	28.0	33.2	78.8	-1	-1	-1
1/10/2019	3:08:55 PM	0	273	18	18	18	22	25	32	20	55	19	27	26	40	28.0	33.2	78.8	-1	-1	-1
1/10/2019	3:08:55 PM	203	274	18	18	18	22	25	32	21	54	20	27	26	40	28.0	33.2	78.8	-1	-1	-1
1/10/2019	3:08:55 PM	406	275	18	18	19	22	25	31	21	54	19	26	25	40	28.0	33.2	78.8	-1	-1	-1
1/10/2019	3:08:55 PM	609	276	18	18	19	22	25	32	21	54	19	27	26	40	28.0	33.1	54.2	-1	-1	-1
1/10/2019	3:08:55 PM	812	277	18	18	18	22	25	32	20	54	20	27	26	40	28.0	33.1	54.2	-1	-1	-1
1/10/2019	3:08:56 PM	0	278	18	18	18	22	25	32	21	54	20	26	26	40	28.0	33.1	54.2	-1	-1	-1
1/10/2019	3:08:56 PM	203	279	18	18	18	22	25	32	21	55	20	27	26	40	28.0	33.1	54.2	-1	-1	-1
1/10/2019	3:08:56 PM	406	280	17	18	18	22	25	32	21	55	19	26	26	40	28.0	33.1	54.2	-1	-1	-1
1/10/2019	3:08:56 PM	609	281	18	18	19	22	25	32	21	54	20	26	26	40	28.0	33.1	54.2	-1	-1	-1
1/10/2019	3:08:56 PM	812	282	18	18	19	22	25	32	21	55	20	27	26	40	28.0	33.1	54.2	-1	-1	-1
1/10/2019	3:08:57 PM	0	283	18	18	19	22	25	31	21	55	19	27	26	40	28.0	33.1	54.2	-1	-1	-1
1/10/2019	3:08:57 PM	203	284	18	18	18	22	25	32	21	55	20	27	26	40	28.0	33.1	54.2	-1	-1	-1
1/10/2019	3:08:57 PM	406	285	17	18	19	22	25	32	21	55	19	26	26	40	28.0	33.1	54.2	-1	-1	-1
1/10/2019	3:08:57 PM	609	286	18	18	18	22	25	32	21	55	19	27	26	40	28.0	33.1	54.2	-1	-1	-1
1/10/2019	3:08:57 PM	812	287	18	18	19	22	25	32	21	55	20	26	26	40	28.0	33.1	54.2	-1	-1	-1
1/10/2019	3:08:58 PM	0	288	18	18	19	22	25	32	21	54	20	26	26	40	28.0	33.1	54.2	-1	-1	-1
1/10/2019	3:08:58 PM	203	289	18	18	19	22	25	32	21	55	20	27	26	40	28.0	33.1	54.2	-1	-1	-1
1/10/2019	3:08:58 PM	406	290	18	18	18	21	25	32	20	55	19	27	25	40	28.0	33.1	54.2	-1	-1	-1
1/10/2019	3:08:58 PM	609	291	17	18	18	22	25	32	21	55	19	26	26	40	28.0	33.1	54.2	-1	-1	-1
1/10/2019	3:08:58 PM	812	292	18	18	19	22	25	32	21	55	19	26	26	40	28.0	33.1	54.2	-1	-1	-1
1/10/2019	3:08:59 PM	0	293	18	18	19	21	25	32	21	54	20	27	26	40	28.0	33.1	54.2	-1	-1	-1
1/10/2019	3:08:59 PM	203	294	18	18	19	22	25	32	21	55	19	27	26	40	28.0	33.1	54.2	-1	-1	-1
1/10/2019	3:08:59 PM	406	295	17	18	19	22	25	32	21	55	19	26	26	40	28.0	33.1	54.2	-1	-1	-1
1/10/2019	3:08:59 PM	609	296	18	18	19	22	25	32	20	55	20	27	26	40	28.0	33.1	54.2	-1	-1	-1
1/10/2019	3:08:59 PM	812	297	18	18	19	22	25	32	20	55	19	27	26	40	28.0	33.1	54.2	-1	-1	-1
1/10/2019	3:09:00 PM	0	298	18	18	18	22	25	32	20	55	19	27	26	40	28.0	33.1	54.2	-1	-1	-1
1/10/2019	3:09:00 PM	203	299	18	18	19	22	25	32	21	55	20	26	26	40	28.0	33.1	54.2	-1	-1	-1
1/10/2019	3:09:00 PM	406	300	18	18	18	21	25	32	21	55	19	26	25	40	28.0	33.1	54.2	-1	-1	-1
1/10/2019	3:09:00 PM	609	301	18	18	18	22	25	32	21	55	19	27	26	40	28.0	33.1	54.2	-1	-1	-1
1/10/2019	3:09:00 PM	812	302	18	18	19	21	25	32	21	55	20	26	26	40	28.0	33.1	54.2	-1	-1	-1
1/10/2019	3:09:01 PM	0	303	18	18	19	22	25	32	21	55	19	27	25	40	28.0	33.1	54.2	-1	-1	-1
1/10/2019	3:09:01 PM	203	304	18	18	18	22	25	32	20	55	19	27	26	40	28.0	33.1	54.2	-1	-1	-1
1/10/2019	3:09:01 PM	406	305	17	18	19	22	25	32	21	55	19	26	26	40	28.0	33.1	54.2	-1	-1	-1
1/10/2019	3:09:01 PM	609	306	18	18	19	21	25	32	21	55	19	26	26	40	28.0	33.1	54.2	-1	-1	-1
1/10/2019	3:09:01 PM	812	307	18	18	18	22	25	31	21	55	19	26	26	40	28.0	33.1	54.2	-1	-1	-1
1/10/2019	3:09:02 PM	0	308	18	18	18	22	25	31	21	55	20	26	26	40	28.0	33.1	54.2	-1	-1	-1
1/10/2019	3:09:02 PM	203	309	18	18	19	22	25	31	20	55	20	26	26	40	28.0	33.1	54.2	-1	-1	-1
1/10/2019	3:09:02 PM	406	310	17	18	18	22	25	31	20	55	19	26	26	39	28.0	33.1	54.2	-1	-1	-1
1/10/2019	3:09:02 PM	609	311	18	18	19	21	25	32	21	54	19	26	26	40	28.0	33.1	54.2	-1	-1	-1
1/10/2019	3:09:02 PM	812	312	18	18	19	21	25	31	20	54	19	26	26	40	28.0	33.1	54.2	-1	-1	-1
1/10/2019	3:09:03 PM	0	313	17	18	18	22	25	32	21	54	19	26	25	39	28.0	33.1	54.2	-1	-1	-1
1/10/2019	3:09:03 PM	203	314	18	18	19	22	25	31	21	54	20	26	26	40	28.0	33.1	54.2	-1	-1	-1
1/10/2019	3:09:03 PM	406	315	17	18	18	22	25	32	20	54	19	26	26	39	28.0	33.1	54.2	-1	-1	-1
1/10/2019	3:09:03 PM	609	316	18	18	19	21	25	32	21	54	20	26	26	39	28.0	33.1	54.2	-1	-1	-1
1/10/2019	3:09:03 PM	812	317	18	18	18	22	25	32	20	54	19	26	25	39	28.0	33.1	54.2	-1	-1	-1
1/10/2019	3:09:04 PM	0	318	17	18	18	22	25	31	20	54	19	26	26	39	28.0	33.0	79.3	-1	-1	-1
1/10/2019	3:09:04 PM	203	319	18	18	19	22	25	32	21	54	20	27	26	40	28.0	33.0	79.3	-1	-1	-1
1/10/2019	3:09:04 PM	406	320	17	18	18	22	25	32	20	54	19	26	25	39	28.0	33.0	79.3	-1	-1	-1
1/10/2019	3:09:04 PM	609	321	17	18	18	22	25	32	21	54	19	26	26	39	28.0	33.0	79.3	-1	-1	-1
1/10/2019	3:09:04 PM	812	322	18	18	19	21	25	31	21	54	19	26	26	39	28.0	33.0	79.3	-1	-1	-1
1/10/2019	3:09:05 PM	0	323	18	18	19	21	25	31	21	54	19	26	25	40	28.0	33.0	79.3	-1	-1	-1
1/10/2019	3:09:05 PM	203	324	18	18	18	22	25	32	21	54	19	26	25	40	28.0	33.0	79.3	-1	-1	-1
1/10/2019	3:09:05 PM	406	325	18	18	18	21	25	31	21	54	19	26	25	39	28.0	33.0	79.3	-1	-1	-1
1/10/2019	3:09:05 PM	609	326	18	18	18	21	25	32	21	54	19	27	25	40	28.0	33.0	79.3	-1	-1	-1
1/10/2019	3:09:05 PM	812	327	17	18	18	22	25	31	21	54	19	26	26	39	28.0	33.0	79.3	-1	-1	-1
1/10/2019	3:09:06 PM	0	328	18	18	19	22	25	31	20	54	20	26	26	39	28.0	33.0	79.3	-1	-1	-1
1/10/2019	3:09:06 PM	203	329	18	18	19	22	25	31	20	54	19	27	26	40	28.0	33.0	79.3	-1	-1	-1
1/10/2019	3:09:06 PM	406	330	18	18	18	22	25	31	21	54	19	26	25	39	28.0	33.0	79.3	-1	-1	-1
1/10/2019	3:09:06 PM	609	331	18	18	19	22	25	32	20	54	19	26	25	40	28.0	33.0	79.3	-1	-1	-1
1/10/2019	3:09:06 PM	812	332	18	18	18	22	25	32	20	54	19	26	25	39	28.0	33.0	79.3	-1	-1	-1
1/10/2019	3:09:07 PM	0	333	18	18	19	22	25	32	21	53	20	26	26	39	28.0	33.0	79.3	-1	-1	-1
1/10/2019	3:09:07 PM	203	334	18	18	19	22	25	32	21	54	19	27	25	40	28.0	33.0	79.3	-1	-1	-1
1/10/2019	3:09:07 PM	406	335	17	18	18	22	25	31	20	54	19	26	26	39	28.0	33.0	79.3	-1	-1	-1
1/10/2019	3:09:07 PM	609	336	18	18	19	22	25	31	21	54	20	26	25	39	28.0	33.0	79.3	-1	-1	-1
1/10/2019	3:09:07 PM	812	337	18	18	19	22	25	32	20	54	19	26	25	39	28.0	33.0	79.3	-1	-1	-1
1/10/2019	3:09:08 PM	0	338	18	18	18	22	25	32	20	54	19	26	25	39	28.0	33.0	79.3	-1	-1	-1
1/10/2019	3:09:08 PM	203	339	18	18	19	22	25	32	21	53	19	26	26	39	28.0	33.0	79.3	-1	-1	-1
1/10/2019	3:09:08 PM	406	340	18	18	19	22	25	32	21	54	19	26	25	39	28.0	33.0	79.3	-1	-1	-1
1/10/2019	3:09:08 PM	609	341	18	18	18	22	25	31	21	53	20	26	26	39	28.0	33.0	79.3	-1	-1	-1
1/10/2019	3:09:08 PM	812	342	18	18	19	22	25	31	21	54	19	26	25	39	28.0	33.0	79.3	-1	-1	-1
1/10/2019	3:09:09 PM	0	343	18	18	18	22	25	32	21	54	19	26	26	39	28.0	33.0	79.3	-1	-1	-1
1/10/2019	3:09:09 PM	203	344	18	18	19	22	25	32	21	54	20	26	26	39	28.0	33.0	79.3	-1	-1	-1
1/10/2019	3:09:09 PM	406	345	18	18	18	22	25	32	21	53	19	26	25	39	28.0	33.0	79.3	-1	-1	-1
1/10/2019	3:09:09 PM	609	346	17	18	18	22	25	32	21	53	19	26	26	39	28.0	33.0	79.3	-1	-1	-1
1/10/2019	3:09:09 PM	812	347	18	18	19	22	25	32	20	53	19	26	25	39	28.0	33.0	79.3	-1	-1	-1
1/10/2019	3:09:10 PM	0	348	18	18	19	22	25	32	21	53	19	27	25	39	28.0	33.0	79.3	-1	-1	-1
1/10/2019	3:09:10 PM	203	349	18	18	19	22	25	32	21	53	20	26	26	39	28.0	33.0	79.3	-1	-1	-1
1/10/2019	3:09:10 PM	406	350	18	18	18	22	25	31	21	54	19	26	25	39	28.0	33.0	79.3	-1	-1	-1
1/10/2019	3:09:10 PM	609	351	18	18	19	22	25	31	21	53	19	26	25	39	28.0	33.0	79.3	-1	-1	-1
1/10/2019	3:09:10 PM	812	352	18	18	18	22	25	31	20	53	19	26	25	39	28.0	33.0	79.3	-1	-1	-1
1/10/2019	3:09:11 PM	0	353	18	18	18	22	25	32	21	53	19	26	25	39	28.0	33.0	79.3	-1	-1	-1
1/10/2019	3:09:11 PM	203	354	18	18	19	22	25	32	21	53	20	26	26	39	28.0	33.0	79.3	-1	-1	-1
1/10/2019	3:09:11 PM	406	355	18	18	18	22	25	32	21	53	19	26	25	39	28.0	33.0	79.3	-1	-1	-1
1/10/2019	3:09:11 PM	609	356	17	18	18	22	25	31	21	54	19	26	26	39	28.0	33.0	79.3	-1	-1	-1
1/10/2019	3:09:11 PM	812	357	18	18	19	22	25	31	21	53	19	26	25	39	28.0	33.0	79.3	-1	-1	-1
1/10/2019	3:09:12 PM	0	358	18	18	19	22	25	31	20	54	19	27	25	39	28.0	33.0	79.3	-1	-1	-1
1/10/2019	3:09:12 PM	203	359	18	18	19	22	25	31	21	54	20	26	26	39	28.0	33.0	79.3	-1	-1	-1
1/10/2019	3:09:12 PM	406	360	17	18	18	22	25	32	21	54	19	26	25	39	28.0	33.0	78.2	-1	-1	-1
1/10/2019	3:09:12 PM	609	361	17	18	18	22	25	32	21	54	19	26	26	39	28.0	33.0	78.2	-1	-1	-1
1/10/2019	3:09:12 PM	812	362	18	18	19	22	25	31	20	54	19	26	25	39	28.0	33.0	78.2	-1	-1	-1
1/10/2019	3:09:13 PM	0	363	18	18	18	22	25	32	20	54	19	27	25	39	28.0	33.0	78.2	-1	-1	-1
1/10/2019	3:09:13 PM	203	364	18	18	19	22	25	31	21	54	20	26	26	39	28.0	33.0	78.2	-1	-1	-1
1/10/2019	3:09:13 PM	406	365	18	18	19	22	25	31	20	54	19	26	25	39	28.0	33.0	78.2	-1	-1	-1
1/10/2019	3:09:13 PM	609	366	18	18	19	22	25	32	21	54	20	26	26	39	28.0	33.0	78.2	-1	-1	-1
1/10/2019	3:09:13 PM	812	367	18	18	19	22	25	32	20	54	19	27	25	40	28.0	33.0	78.2	-1	-1	-1
1/10/2019	3:09:14 PM	0	368	18	18	18	22	25	32	20	54	19	26	26	39	28.0	33.0	78.2	-1	-1	-1
1/10/2019	3:09:14 PM	203	369	18	18	19	22	25	32	21	54	20	26	26	40	28.0	33.0	78.2	-1	-1	-1
1/10/2019	3:09:14 PM	406	370	18	18	19	22	25	32	20	54	19	26	25	39	28.0	33.0	78.2	-1	-1	-1
1/10/2019	3:09:14 PM	609	371	18	18	19	22	25	32	21	54	20	26	26	39	28.0	33.0	78.2	-1	-1	-1
1/10/2019	3:09:14 PM	812	372	18	18	18	22	25	32	20	54	19	26	25	39	28.0	33.0	78.2	-1	-1	-1
1/10/2019	3:09:15 PM	0	373	18	18	18	22	25	32	20	54	19	27	26	39	28.0	33.0	78.2	-1	-1	-1
1/10/2019	3:09:15 PM	203	374	18	18	19	22	25	32	21	54	20	26	26	40	28.0	33.0	78.2	-1	-1	-1
1/10/2019	3:09:15 PM	406	375	17	18	18	22	25	32	20	54	19	26	25	39	28.0	33.0	78.2	-1	-1	-1
1/10/2019	3:09:15 PM	609	376	17	18	19	22	25	31	20	54	20	26	26	39	28.0	33.0	78.2	-1	-1	-1
1/10/2019	3:09:15 PM	812	377	18	18	18	22	25	32	20	54	19	27	25	39	28.0	33.0	78.2	-1	-1	-1
1/10/2019	3:09:16 PM	0	378	17	18	18	22	25	31	21	54	19	26	25	39	28.0	33.0	78.2	-1	-1	-1
1/10/2019	3:09:16 PM	203	379	18	18	19	22	25	31	21	54	19	27	26	40	28.0	33.0	78.2	-1	-1	-1
1/10/2019	3:09:16 PM	406	380	17	18	19	22	25	31	20	54	19	26	26	39	28.0	33.0	78.2	-1	-1	-1
1/10/2019	3:09:16 PM	609	381	18	18	19	22	25	32	21	54	19	27	25	39	28.0	33.0	78.2	-1	-1	-1
1/10/2019	3:09:16 PM	812	382	17	18	19	22	25	31	21	54	19	26	25	39	28.0	33.0	78.2	-1	-1	-1
1/10/2019	3:09:17 PM	0	383	18	18	19	22	25	31	20	54	19	26	25	39	28.0	33.0	78.2	-1	-1	-1
1/10/2019	3:09:17 PM	203	384	18	18	18	22	25	32	21	54	20	27	25	39	28.0	33.0	78.2	-1	-1	-1
1/10/2019	3:09:17 PM	406	385	17	18	19	22	25	31	20	54	19	26	26	39	28.0	33.0	78.2	-1	-1	-1
1/10/2019	3:09:17 PM	609	386	18	18	19	22	25	32	21	54	19	26	25	39	28.0	33.0	78.2	-1	-1	-1
1/10/2019	3:09:17 PM	812	387	18	18	18	22	25	31	20	54	19	26	25	39	28.0	33.0	78.2	-1	-1	-1
1/10/2019	3:09:18 PM	0	388	17	18	18	22	25	32	20	54	19	26	25	39	28.0	33.0	78.2	-1	-1	-1
1/10/2019	3:09:18 PM	203	389	18	18	19	22	25	32	21	54	20	26	26	39	28.0	33.0	78.2	-1	-1	-1
1/10/2019	3:09:18 PM	406	390	18	18	18	22	25	31	21	54	19	26	25	39	28.0	33.0	78.2	-1	-1	-1
1/10/2019	3:09:18 PM	609	391	18	18	19	22	25	32	21	54	20	26	26	39	28.0	33.0	78.2	-1	-1	-1
1/10/2019	3:09:18 PM	812	392	18	18	19	22	25	31	20	54	19	26	25	39	28.0	33.0	78.2	-1	-1	-1
1/10/2019	3:09:19 PM	0	393	18	18	19	22	25	31	21	54	19	26	25	39	28.0	33.0	78.2	-1	-1	-1
1/10/2019	3:09:19 PM	203	394	17	18	19	22	25	31	20	54	20	26	26	39	28.0	33.0	78.2	-1	-1	-1
1/10/2019	3:09:19 PM	406	395	18	18	19	22	25	32	20	54	19	26	26	39	28.0	33.0	78.2	-1	-1	-1
1/10/2019	3:09:19 PM	609	396	18	18	19	22	25	32	20	54	19	26	26	39	28.0	33.0	78.2	-1	-1	-1
1/10/2019	3:09:19 PM	812	397	18	18	19	22	25	31	21	54	19	26	25	39	28.0	33.0	78.2	-1	-1	-1
1/10/2019	3:09:20 PM	0	398	18	18	19	22	25	31	21	54	19	26	25	39	28.0	33.0	78.2	-1	-1	-1
1/10/2019	3:09:20 PM	203	399	18	18	18	22	25	32	20	54	20	26	26	39	28.0	33.0	78.2	-1	-1	-1
1/10/2019	3:09:20 PM	406	400	18	18	18	22	25	32	21	54	20	26	25	39	28.0	33.0	78.2	-1	-1	-1
1/10/2019	3:09:20 PM	609	401	18	18	19	22	25	32	21	54	19	26	26	40	28.0	33.0	78.2	-1	-1	-1
1/10/2019	3:09:20 PM	812	402	18	18	18	22	25	31	20	54	19	26	25	39	28.1	33.0	50.6	-1	-1	-1
1/10/2019	3:09:21 PM	0	403	18	18	19	22	25	31	21	54	19	26	26	39	28.1	33.0	50.6	-1	-1	-1
1/10/2019	3:09:21 PM	208	404	18	18	19	22	25	31	21	54	19	26	26	40	28.1	33.0	50.6	-1	-1	-1
1/10/2019	3:09:21 PM	412	405	17	18	18	22	25	32	20	53	19	26	25	39	28.1	33.0	50.6	-1	-1	-1
1/10/2019	3:09:21 PM	615	406	18	18	19	22	25	32	21	53	19	26	25	39	28.1	33.0	50.6	-1	-1	-1
1/10/2019	3:09:21 PM	802	407	18	18	19	22	25	32	21	53	19	26	25	39	28.1	33.0	50.6	-1	-1	-1
1/10/2019	3:09:22 PM	5	408	17	18	18	22	25	31	20	54	19	26	26	39	28.1	33.0	50.6	-1	-1	-1
1/10/2019	3:09:22 PM	208	409	18	18	19	22	25	31	21	53	19	26	25	39	28.1	33.0	50.6	-1	-1	-1
1/10/2019	3:09:22 PM	412	410	17	18	18	22	25	31	20	53	19	26	25	39	28.1	33.0	50.6	-1	-1	-1
1/10/2019	3:09:22 PM	615	411	18	18	19	22	25	31	21	53	19	26	26	39	28.1	33.0	50.6	-1	-1	-1
1/10/2019	3:09:22 PM	802	412	18	18	18	22	25	32	20	53	19	26	25	39	28.1	33.0	50.6	-1	-1	-1
1/10/2019	3:09:23 PM	5	413	18	18	18	22	25	31	20	53	19	26	26	39	28.1	33.0	50.6	-1	-1	-1
1/10/2019	3:09:23 PM	208	414	18	18	19	22	25	32	20	53	19	26	25	39	28.1	33.0	50.6	-1	-1	-1
1/10/2019	3:09:23 PM	412	415	17	18	18	22	25	31	21	53	19	26	25	39	28.1	33.0	50.6	-1	-1	-1
1/10/2019	3:09:23 PM	615	416	18	18	19	22	25	31	21	54	19	26	25	39	28.1	33.0	50.6	-1	-1	-1
1/10/2019	3:09:23 PM	802	417	18	18	19	22	25	31	21	53	19	26	25	39	28.1	33.0	50.6	-1	-1	-1
1/10/2019	3:09:24 PM	5	418	17	18	18	22	25	31	21	53	20	26	26	39	28.1	33.0	50.6	-1	-1	-1
1/10/2019	3:09:24 PM	208	419	18	18	19	22	25	32	20	54	20	26	25	39	28.1	33.0	50.6	-1	-1	-1
1/10/2019	3:09:24 PM	412	420	18	18	18	22	25	31	21	53	19	26	25	39	28.1	33.0	50.6	-1	-1	-1
1/10/2019	3:09:24 PM	615	421	18	18	19	22	25	31	20	53	19	26	25	39	28.1	33.0	50.6	-1	-1	-1
1/10/2019	3:09:24 PM	802	422	18	18	18	22	25	32	20	53	19	27	25	39	28.1	33.0	50.6	-1	-1	-1
1/10/2019	3:09:25 PM	5	423	18	18	19	22	25	31	21	53	20	26	26	39	28.1	33.0	50.6	-1	-1	-1
1/10/2019	3:09:25 PM	211	424	18	18	19	22	25	32	21	54	20	27	25	39	28.1	33.0	50.6	-1	-1	-1
1/10/2019	3:09:25 PM	414	425	17	18	18	22	25	31	21	53	19	26	25	39	28.1	33.0	50.6	-1	-1	-1
1/10/2019	3:09:25 PM	601	426	17	18	18	22	25	31	20	53	19	26	26	39	28.1	33.0	50.6	-1	-1	-1
1/10/2019	3:09:25 PM	804	427	17	18	19	22	25	31	20	54	19	27	25	39	28.1	33.0	50.6	-1	-1	-1
1/10/2019	3:09:26 PM	7	428	18	18	19	22	25	31	21	53	19	26	25	39	28.1	33.0	50.6	-1	-1	-1
1/10/2019	3:09:26 PM	211	429	18	18	18	22	25	31	20	54	19	27	25	39	28.1	33.0	50.6	-1	-1	-1
1/10/2019	3:09:26 PM	414	430	18	18	19	21	25	31	20	53	19	26	25	39	28.1	33.0	50.6	-1	-1	-1
1/10/2019	3:09:26 PM	601	431	18	18	19	22	25	31	20	54	19	26	25	39	28.1	33.0	50.6	-1	-1	-1
1/10/2019	3:09:26 PM	815	432	18	18	19	21	25	31	20	54	20	26	25	39	28.1	33.0	50.6	-1	-1	-1
1/10/2019	3:09:27 PM	3	433	18	18	19	21	25	31	20	53	19	26	25	39	28.1	33.0	50.6	-1	-1	-1
1/10/2019	3:09:27 PM	206	434	18	18	19	22	25	31	21	54	20	26	26	39	28.1	33.0	50.6	-1	-1	-1
1/10/2019	3:09:27 PM	409	435	18	18	19	21	25	31	21	54	19	26	25	39	28.1	33.0	50.6	-1	-1	-1
1/10/2019	3:09:27 PM	610	436	17	18	18	22	25	32	21	54	20	26	26	39	28.1	33.0	50.6	-1	-1	-1
1/10/2019	3:09:27 PM	814	437	18	18	19	21	25	32	20	54	19	26	25	39	28.1	33.0	50.6	-1	-1	-1
1/10/2019	3:09:28 PM	1	438	17	18	18	21	25	32	20	54	19	26	25	39	28.1	33.0	50.6	-1	-1	-1
1/10/2019	3:09:28 PM	204	439	18	18	19	22	25	32	20	54	20	26	25	39	28.1	33.0	50.6	-1	-1	-1
1/10/2019	3:09:28 PM	407	440	18	18	18	22	25	31	20	54	19	26	25	39	28.1	33.0	50.6	-1	-1	-1
1/10/2019	3:09:28 PM	610	441	18	18	19	21	25	31	21	54	20	26	26	39	28.1	33.0	50.6	-1	-1	-1
1/10/2019	3:09:28 PM	814	442	18	18	18	22	25	31	21	54	19	26	25	39	28.1	33.0	50.6	-1	-1	-1
1/10/2019	3:09:29 PM	1	443	17	18	18	22	25	31	20	54	19	26	26	39	28.1	33.0	50.6	-1	-1	-1
1/10/2019	3:09:29 PM	204	444	18	18	18	22	25	31	21	54	19	26	25	39	28.1	32.9	68.3	-1	-1	-1
1/10/2019	3:09:29 PM	407	445	18	18	19	21	25	31	21	53	19	26	25	39	28.1	32.9	68.3	-1	-1	-1
1/10/2019	3:09:29 PM	610	446	18	18	18	22	25	32	21	54	19	26	25	39	28.1	32.9	68.3	-1	-1	-1
1/10/2019	3:09:29 PM	814	447	18	18	19	21	25	32	20	53	19	26	25	39	28.1	32.9	68.3	-1	-1	-1
1/10/2019	3:09:30 PM	1	448	18	18	19	21	25	32	21	54	19	26	25	39	28.1	32.9	68.3	-1	-1	-1
1/10/2019	3:09:30 PM	204	449	18	18	18	21	25	32	20	53	19	26	25	39	28.1	32.9	68.3	-1	-1	-1
1/10/2019	3:09:30 PM	407	450	18	18	18	21	25	32	21	53	20	26	25	39	28.1	32.9	68.3	-1	-1	-1
1/10/2019	3:09:30 PM	610	451	18	18	19	22	25	32	21	54	19	26	25	39	28.1	32.9	68.3	-1	-1	-1
1/10/2019	3:09:30 PM	814	452	18	18	18	22	25	31	20	54	19	26	25	39	28.1	32.9	68.3	-1	-1	-1
1/10/2019	3:09:31 PM	1	453	18	18	18	21	25	31	21	53	19	26	25	39	28.1	32.9	68.3	-1	-1	-1
1/10/2019	3:09:31 PM	204	454	18	18	18	22	25	31	20	53	19	26	25	39	28.1	32.9	68.3	-1	-1	-1
1/10/2019	3:09:31 PM	407	455	18	18	19	22	25	31	21	53	19	26	25	39	28.1	32.9	68.3	-1	-1	-1
1/10/2019	3:09:31 PM	610	456	18	18	19	22	25	32	21	54	19	26	25	39	28.1	32.9	68.3	-1	-1	-1
1/10/2019	3:09:31 PM	814	457	17	18	19	22	25	31	21	53	19	26	25	39	28.1	32.9	68.3	-1	-1	-1
1/10/2019	3:09:32 PM	1	458	18	18	19	21	25	31	21	53	19	26	25	39	28.1	32.9	68.3	-1	-1	-1
1/10/2019	3:09:32 PM	204	459	18	18	18	21	25	31	20	53	19	26	25	39	28.1	32.9	68.3	-1	-1	-1
1/10/2019	3:09:32 PM	407	460	18	18	18	21	25	31	20	53	19	26	25	39	28.1	32.9	68.3	-1	-1	-1
1/10/2019	3:09:32 PM	610	461	18	18	18	22	25	32	20	53	19	26	25	39	28.1	32.9	68.3	-1	-1	-1
1/10/2019	3:09:32 PM	814	462	18	18	19	21	25	31	21	53	20	26	25	39	28.1	32.9	68.3	-1	-1	-1
1/10/2019	3:09:33 PM	1	463	18	18	19	21	25	32	20	54	19	26	25	39	28.1	32.9	68.3	-1	-1	-1
1/10/2019	3:09:33 PM	204	464	18	18	19	22	25	31	21	53	19	26	26	39	28.1	32.9	68.3	-1	-1	-1
1/10/2019	3:09:33 PM	407	465	18	18	19	22	25	31	21	54	19	26	25	39	28.1	32.9	68.3	-1	-1	-1
1/10/2019	3:09:33 PM	610	466	18	18	19	22	25	31	21	53	20	26	26	39	28.1	32.9	68.3	-1	-1	-1
1/10/2019	3:09:33 PM	814	467	18	18	19	21	25	31	21	53	19	26	25	39	28.1	32.9	68.3	-1	-1	-1
1/10/2019	3:09:34 PM	1	468	18	18	18	22	25	31	21	53	19	26	25	39	28.1	32.9	68.3	-1	-1	-1
1/10/2019	3:09:34 PM	204	469	18	18	19	21	25	31	21	53	19	26	26	39	28.1	32.9	68.3	-1	-1	-1
1/10/2019	3:09:34 PM	407	470	17	18	18	22	25	31	21	53	19	26	25	39	28.1	32.9	68.3	-1	-1	-1
1/10/2019	3:09:34 PM	610	471	18	18	19	21	25	31	21	53	19	26	25	39	28.1	32.9	68.3	-1	-1	-1
1/10/2019	3:09:34 PM	814	472	18	18	19	22	25	31	20	53	19	26	25	39	28.1	32.9	68.3	-1	-1	-1
1/10/2019	3:09:35 PM	1	473	18	18	19	22	25	31	20	53	19	26	26	39	28.1	32.9	68.3	-1	-1	-1
1/10/2019	3:09:35 PM	204	474	18	18	19	21	25	31	20	53	19	26	25	39	28.1	32.9	68.3	-1	-1	-1
1/10/2019	3:09:35 PM	407	475	17	18	18	21	25	31	21	53	19	26	25	39	28.1	32.9	68.3	-1	-1	-1
1/10/2019	3:09:35 PM	610	476	18	18	18	22	25	32	21	53	19	26	25	39	28.1	32.9	68.3	-1	-1	-1
1/10/2019	3:09:35 PM	814	477	18	18	19	21	25	31	20	53	19	26	25	39	28.1	32.9	68.3	-1	-1	-1
1/10/2019	3:09:36 PM	1	478	17	18	18	21	25	31	20	53	19	26	25	39	28.1	32.9	68.3	-1	-1	-1
1/10/2019	3:09:36 PM	204	479	18	18	19	21	25	31	21	53	19	26	25	39	28.1	32.9	68.3	-1	-1	-1
1/10/2019	3:09:36 PM	407	480	18	18	18	21	25	31	21	53	19	26	25	39	28.1	32.9	68.3	-1	-1	-1
1/10/2019	3:09:36 PM	610	481	18	18	19	21	25	31	21	53	20	26	25	39	28.1	32.9	68.3	-1	-1	-1
1/10/2019	3:09:36 PM	814	482	18	18	19	22	25	32	21	53	19	26	25	39	28.1	32.9	68.3	-1	-1	-1
1/10/2019	3:09:37 PM	1	483	17	18	18	21	25	31	21	53	19	26	25	39	28.1	32.9	68.3	-1	-1	-1
1/10/2019	3:09:37 PM	204	484	18	18	19	21	25	31	20	53	19	27	25	39	28.1	32.9	68.3	-1	-1	-1
1/10/2019	3:09:37 PM	407	485	17	18	18	21	25	31	20	53	19	26	26	39	28.1	32.9	68.3	-1	-1	-1
1/10/2019	3:09:37 PM	610	486	18	18	18	21	25	32	20	53	19	26	25	39	28.1	32.9	98.5	-1	-1	-1
1/10/2019	3:09:37 PM	814	487	18	18	19	21	25	31	21	53	20	26	26	39	28.1	32.9	98.5	-1	-1	-1
1/10/2019	3:09:38 PM	1	488	18	18	18	21	25	31	21	53	19	26	25	39	28.1	32.9	98.5	-1	-1	-1
1/10/2019	3:09:38 PM	204	489	18	18	18	21	25	31	21	53	19	26	26	39	28.1	32.9	98.5	-1	-1	-1
1/10/2019	3:09:38 PM	407	490	18	18	18	21	25	31	20	53	19	26	25	39	28.1	32.9	98.5	-1	-1	-1
1/10/2019	3:09:38 PM	610	491	18	18	19	21	25	31	20	53	19	26	26	39	28.1	32.9	98.5	-1	-1	-1
1/10/2019	3:09:38 PM	814	492	18	18	18	21	25	32	20	53	19	26	26	39	28.1	32.9	98.5	-1	-1	-1
1/10/2019	3:09:39 PM	1	493	18	18	18	21	25	31	21	53	19	26	25	39	28.1	32.9	98.5	-1	-1	-1
1/10/2019	3:09:39 PM	204	494	18	18	18	21	25	32	20	53	19	26	26	39	28.1	32.9	98.5	-1	-1	-1
1/10/2019	3:09:39 PM	407	495	18	18	19	21	25	31	20	53	19	26	25	39	28.1	32.9	98.5	-1	-1	-1
1/10/2019	3:09:39 PM	610	496	17	18	18	21	25	31	21	53	20	26	26	39	28.1	32.9	98.5	-1	-1	-1
1/10/2019	3:09:39 PM	814	497	18	18	19	21	25	31	21	53	19	26	25	39	28.1	32.9	98.5	-1	-1	-1
1/10/2019	3:09:40 PM	1	498	18	18	19	21	25	31	20	53	19	26	25	39	28.1	32.9	98.5	-1	-1	-1
1/10/2019	3:09:40 PM	204	499	18	18	19	21	25	31	21	53	19	26	25	39	28.1	32.9	98.5	-1	-1	-1
1/10/2019	3:09:40 PM	407	500	18	18	18	21	25	31	20	53	19	26	25	39	28.1	32.9	98.5	-1	-1	-1
1/10/2019	3:09:40 PM	610	501	18	18	19	21	25	31	20	53	19	26	25	39	28.1	32.9	98.5	-1	-1	-1
1/10/2019	3:09:40 PM	814	502	18	18	19	21	25	31	21	53	19	26	26	39	28.1	32.9	98.5	-1	-1	-1
1/10/2019	3:09:41 PM	1	503	18	18	19	21	25	31	21	53	19	26	25	39	28.1	32.9	98.5	-1	-1	-1
1/10/2019	3:09:41 PM	204	504	18	18	18	21	25	31	21	53	20	26	26	39	28.1	32.9	98.5	-1	-1	-1
1/10/2019	3:09:41 PM	407	505	18	18	18	21	25	31	20	53	19	27	25	39	28.1	32.9	98.5	-1	-1	-1
1/10/2019	3:09:41 PM	610	506	18	18	19	21	25	31	21	53	20	26	25	39	28.1	32.9	98.5	-1	-1	-1
1/10/2019	3:09:41 PM	814	507	17	18	18	22	25	32	21	53	19	26	26	39	28.1	32.9	98.5	-1	-1	-1
1/10/2019	3:09:42 PM	1	508	18	18	19	21	25	31	21	53	20	26	25	39	28.1	32.9	98.5	-1	-1	-1
1/10/2019	3:09:42 PM	204	509	17	18	18	22	25	31	21	53	20	26	25	39	28.1	32.9	98.5	-1	-1	-1
1/10/2019	3:09:42 PM	407	510	18	18	19	21	25	31	20	53	19	26	25	39	28.1	32.9	98.5	-1	-1	-1
1/10/2019	3:09:42 PM	610	511	18	18	18	21	25	31	20	53	20	26	25	39	28.1	32.9	98.5	-1	-1	-1
1/10/2019	3:09:42 PM	814	512	18	18	19	21	25	32	21	53	19	26	25	39	28.1	32.9	98.5	-1	-1	-1
1/10/2019	3:09:43 PM	1	513	18	18	19	21	25	31	21	53	19	26	25	39	28.1	32.9	98.5	-1	-1	-1
1/10/2019	3:09:43 PM	204	514	18	18	18	21	25	31	21	53	20	26	25	39	28.1	32.9	98.5	-1	-1	-1
1/10/2019	3:09:43 PM	407	515	18	18	19	21	25	31	21	53	19	26	25	39	28.1	32.9	98.5	-1	-1	-1
1/10/2019	3:09:43 PM	610	516	18	18	19	21	25	31	21	53	19	26	25	39	28.1	32.9	98.5	-1	-1	-1
1/10/2019	3:09:43 PM	814	517	17	18	19	22	25	31	21	54	19	26	26	39	28.1	32.9	98.5	-1	-1	-1
1/10/2019	3:09:44 PM	1	518	18	18	19	21	25	31	21	53	20	26	26	39	28.1	32.9	98.5	-1	-1	-1
1/10/2019	3:09:44 PM	204	519	18	18	18	21	25	31	20	53	19	26	25	39	28.1	32.9	98.5	-1	-1	-1
1/10/2019	3:09:44 PM	407	520	18	18	18	21	25	31	21	53	20	26	25	39	28.1	32.9	98.5	-1	-1	-1
1/10/2019	3:09:44 PM	610	521	18	18	19	21	25	31	21	54	19	26	25	39	28.1	32.9	98.5	-1	-1	-1
1/10/2019	3:09:44 PM	814	522	17	18	18	22	25	31	21	53	20	26	26	39	28.1	32.9	98.5	-1	-1	-1
1/10/2019	3:09:45 PM	1	523	18	18	19	21	25	31	21	53	20	26	26	39	28.1	32.9	98.5	-1	-1	-1
1/10/2019	3:09:45 PM	204	524	18	18	18	21	25	31	21	54	19	26	25	39	28.1	32.9	98.5	-1	-1	-1
1/10/2019	3:09:45 PM	407	525	18	18	19	22	25	31	21	54	20	26	26	39	28.1	32.9	98.5	-1	-1	-1
1/10/2019	3:09:45 PM	610	526	18	18	18	21	25	31	21	54	19	26	25	40	28.1	32.9	98.5	-1	-1	-1
1/10/2019	3:09:45 PM	814	527	17	18	19	22	25	31	21	54	20	26	26	39	28.1	32.9	98.5	-1	-1	-1
1/10/2019	3:09:46 PM	1	528	18	18	18	21	25	31	21	53	20	26	26	39	28.1	32.8	84.2	-1	-1	-1
1/10/2019	3:09:46 PM	204	529	18	18	18	21	25	31	21	54	20	27	25	39	28.1	32.8	84.2	-1	-1	-1
1/10/2019	3:09:46 PM	407	530	17	18	18	22	25	31	21	54	20	26	26	39	28.1	32.8	84.2	-1	-1	-1
1/10/2019	3:09:46 PM	610	531	18	18	19	21	25	31	21	53	19	26	25	39	28.1	32.8	84.2	-1	-1	-1
1/10/2019	3:09:46 PM	814	532	18	18	18	21	25	31	21	54	20	26	26	39	28.1	32.8	84.2	-1	-1	-1
1/10/2019	3:09:47 PM	1	533	18	18	18	21	25	31	21	54	20	26	26	39	28.1	32.8	84.2	-1	-1	-1
1/10/2019	3:09:47 PM	204	534	18	18	19	21	25	31	21	54	19	27	25	39	28.1	32.8	84.2	-1	-1	-1
1/10/2019	3:09:47 PM	407	535	18	18	19	21	25	31	21	53	20	26	25	39	28.1	32.8	84.2	-1	-1	-1
1/10/2019	3:09:47 PM	610	536	18	18	19	21	25	31	20	54	19	26	25	40	28.1	32.8	84.2	-1	-1	-1
1/10/2019	3:09:47 PM	814	537	18	18	19	21	25	31	21	54	19	26	26	39	28.1	32.8	84.2	-1	-1	-1
1/10/2019	3:09:48 PM	1	538	18	18	19	21	25	31	21	53	19	26	26	40	28.1	32.8	84.2	-1	-1	-1
1/10/2019	3:09:48 PM	204	539	18	18	18	22	25	31	20	54	19	27	26	39	28.1	32.8	84.2	-1	-1	-1
1/10/2019	3:09:48 PM	407	540	18	18	19	21	25	30	21	54	19	27	25	40	28.1	32.8	84.2	-1	-1	-1
1/10/2019	3:09:48 PM	610	541	18	18	18	21	25	31	20	54	19	27	25	39	28.1	32.8	84.2	-1	-1	-1
1/10/2019	3:09:48 PM	814	542	18	18	18	21	25	31	21	54	19	27	25	39	28.1	32.8	84.2	-1	-1	-1
1/10/2019	3:09:49 PM	1	543	18	18	19	21	25	31	21	54	19	27	25	40	28.1	32.8	84.2	-1	-1	-1
1/10/2019	3:09:49 PM	204	544	18	18	18	22	25	31	21	54	19	26	26	40	28.1	32.8	84.2	-1	-1	-1
1/10/2019	3:09:49 PM	407	545	18	18	19	21	25	31	20	54	19	26	26	40	28.1	32.8	84.2	-1	-1	-1
1/10/2019	3:09:49 PM	610	546	18	18	18	21	25	31	21	54	19	26	25	40	28.1	32.8	84.2	-1	-1	-1
1/10/2019	3:09:49 PM	814	547	18	18	18	21	25	31	20	54	20	26	25	40	28.1	32.8	84.2	-1	-1	-1
1/10/2019	3:09:50 PM	1	548	18	18	19	21	25	32	21	54	20	26	25	40	28.1	32.8	84.2	-1	-1	-1
1/10/2019	3:09:50 PM	204	549	18	18	19	22	25	32	21	54	19	27	26	40	28.1	32.8	84.2	-1	-1	-1
1/10/2019	3:09:50 PM	407	550	18	18	19	21	25	31	21	53	19	26	25	40	28.1	32.8	84.2	-1	-1	-1
1/10/2019	3:09:50 PM	610	551	18	18	18	22	25	31	21	54	19	27	25	40	28.1	32.8	84.2	-1	-1	-1
1/10/2019	3:09:50 PM	814	552	17	18	18	22	25	31	21	53	20	26	26	40	28.1	32.8	84.2	-1	-1	-1
1/10/2019	3:09:51 PM	1	553	18	18	18	21	25	31	21	53	20	27	26	40	28.1	32.8	84.2	-1	-1	-1
1/10/2019	3:09:51 PM	204	554	18	18	18	22	25	32	20	54	19	27	26	40	28.1	32.8	84.2	-1	-1	-1
1/10/2019	3:09:51 PM	407	555	18	18	18	21	25	32	21	53	20	26	25	40	28.1	32.8	84.2	-1	-1	-1
1/10/2019	3:09:51 PM	610	556	18	18	18	22	25	31	21	54	19	27	25	40	28.1	32.8	84.2	-1	-1	-1
1/10/2019	3:09:51 PM	814	557	17	18	18	21	25	32	21	53	20	26	26	40	28.1	32.8	84.2	-1	-1	-1
1/10/2019	3:09:52 PM	1	558	18	18	19	21	25	32	21	54	20	27	26	40	28.1	32.8	84.2	-1	-1	-1
1/10/2019	3:09:52 PM	204	559	18	18	18	22	25	30	20	54	19	27	26	40	28.1	32.8	84.2	-1	-1	-1
1/10/2019	3:09:52 PM	407	560	18	18	19	21	25	32	21	53	19	26	26	40	28.1	32.8	84.2	-1	-1	-1
1/10/2019	3:09:52 PM	610	561	18	18	18	21	25	31	21	54	19	27	25	40	28.1	32.8	84.2	-1	-1	-1
1/10/2019	3:09:52 PM	814	562	18	18	19	21	25	31	21	53	20	26	26	40	28.1	32.8	84.2	-1	-1	-1
1/10/2019	3:09:53 PM	1	563	18	18	19	21	25	31	20	53	20	27	26	40	28.1	32.8	84.2	-1	-1	-1
1/10/2019	3:09:53 PM	204	564	18	18	18	22	25	31	21	53	19	26	25	40	28.1	32.8	84.2	-1	-1	-1
1/10/2019	3:09:53 PM	407	565	18	18	19	21	25	31	21	53	19	26	26	40	28.1	32.8	84.2	-1	-1	-1
1/10/2019	3:09:53 PM	610	566	18	18	18	22	25	31	20	53	19	26	26	40	28.1	32.8	84.2	-1	-1	-1
1/10/2019	3:09:53 PM	814	567	18	18	19	21	25	31	21	53	20	26	25	40	28.1	32.8	84.2	-1	-1	-1
1/10/2019	3:09:54 PM	1	568	18	18	19	21	25	32	21	53	19	27	25	40	28.1	32.8	84.2	-1	-1	-1
1/10/2019	3:09:54 PM	204	569	18	18	18	21	25	31	21	53	20	26	26	40	28.1	32.8	84.2	-1	-1	-1
1/10/2019	3:09:54 PM	407	570	18	18	18	22	25	31	21	53	19	27	25	40	28.1	32.9	50.2	-1	-1	-1
1/10/2019	3:09:54 PM	610	571	17	18	19	21	25	32	21	53	20	26	26	40	28.1	32.9	50.2	-1	-1	-1
1/10/2019	3:09:54 PM	814	572	18	18	19	21	25	31	20	54	19	26	25	40	28.1	32.9	50.2	-1	-1	-1
1/10/2019	3:09:55 PM	1	573	18	18	18	22	25	32	21	54	20	27	26	40	28.1	32.9	50.2	-1	-1	-1
1/10/2019	3:09:55 PM	204	574	18	18	19	21	25	31	21	53	20	27	25	40	28.1	32.9	50.2	-1	-1	-1
1/10/2019	3:09:55 PM	407	575	18	18	19	22	25	31	20	54	19	27	25	40	28.1	32.9	50.2	-1	-1	-1
1/10/2019	3:09:55 PM	610	576	17	18	18	21	25	31	21	54	20	26	26	40	28.1	32.9	50.2	-1	-1	-1
1/10/2019	3:09:55 PM	814	577	18	18	19	21	25	31	21	53	19	26	25	40	28.1	32.9	50.2	-1	-1	-1
1/10/2019	3:09:56 PM	1	578	18	18	19	21	25	32	21	54	20	27	25	40	28.1	32.9	50.2	-1	-1	-1
1/10/2019	3:09:56 PM	204	579	18	18	18	21	25	31	20	54	19	27	25	40	28.1	32.9	50.2	-1	-1	-1
1/10/2019	3:09:56 PM	407	580	18	18	19	21	25	31	21	54	20	26	26	40	28.1	32.9	50.2	-1	-1	-1
1/10/2019	3:09:56 PM	610	581	18	18	18	21	25	31	21	54	19	27	25	40	28.1	32.9	50.2	-1	-1	-1
1/10/2019	3:09:56 PM	814	582	18	18	19	21	25	31	21	54	20	26	26	40	28.1	32.9	50.2	-1	-1	-1
1/10/2019	3:09:57 PM	1	583	18	18	19	21	25	31	21	54	20	27	25	40	28.1	32.9	50.2	-1	-1	-1
1/10/2019	3:09:57 PM	204	584	18	18	18	21	25	32	21	54	19	26	25	40	28.1	32.9	50.2	-1	-1	-1
1/10/2019	3:09:57 PM	407	585	18	18	19	21	25	31	21	54	20	26	26	40	28.1	32.9	50.2	-1	-1	-1
1/10/2019	3:09:57 PM	610	586	17	18	18	21	25	32	21	54	19	27	26	40	28.1	32.9	50.2	-1	-1	-1
1/10/2019	3:09:57 PM	814	587	17	18	19	21	25	31	20	54	20	26	26	40	28.1	32.9	50.2	-1	-1	-1
1/10/2019	3:09:58 PM	1	588	18	18	19	21	25	31	21	54	20	26	25	40	28.1	32.9	50.2	-1	-1	-1
1/10/2019	3:09:58 PM	204	589	17	18	18	21	25	31	21	54	20	26	26	40	28.1	32.9	50.2	-1	-1	-1
1/10/2019	3:09:58 PM	407	590	18	18	19	21	25	31	21	54	19	27	25	40	28.1	32.9	50.2	-1	-1	-1
1/10/2019	3:09:58 PM	610	591	18	18	18	21	25	31	21	54	19	26	25	40	28.1	32.9	50.2	-1	-1	-1
1/10/2019	3:09:58 PM	814	592	18	18	19	21	25	31	21	54	19	26	25	40	28.1	32.9	50.2	-1	-1	-1
1/10/2019	3:09:59 PM	1	593	18	18	19	21	25	32	20	54	19	27	25	40	28.1	32.9	50.2	-1	-1	-1
1/10/2019	3:09:59 PM	204	594	18	18	19	21	25	32	21	54	20	26	26	40	28.1	32.9	50.2	-1	-1	-1
1/10/2019	3:09:59 PM	407	595	18	18	19	21	25	32	21	54	19	27	26	40	28.1	32.9	50.2	-1	-1	-1
1/10/2019	3:09:59 PM	610	596	18	18	18	21	25	31	21	54	20	26	25	40	28.1	32.9	50.2	-1	-1	-1
1/10/2019	3:09:59 PM	814	597	18	18	19	21	25	31	21	54	20	26	25	40	28.1	32.9	50.2	-1	-1	-1
1/10/2019	3:10:00 PM	1	598	18	18	18	21	25	32	21	54	20	27	26	40	28.1	32.9	50.2	-1	-1	-1
1/10/2019	3:10:00 PM	204	599	18	18	19	21	25	31	21	53	20	26	26	40	28.1	32.9	50.2	-1	-1	-1
1/10/2019	3:10:00 PM	407	600	18	18	19	21	25	32	20	54	19	27	26	40	28.1	32.9	50.2	-1	-1	-1
1/10/2019	3:10:00 PM	610	601	18	18	19	21	25	31	20	54	20	26	25	40	28.1	32.9	50.2	-1	-1	-1
1/10/2019	3:10:00 PM	814	602	18	18	18	21	25	32	20	54	19	26	25	40	28.1	32.9	50.2	-1	-1	-1
1/10/2019	3:10:01 PM	1	603	18	18	19	21	25	31	20	54	20	26	26	40	28.1	32.9	50.2	-1	-1	-1
1/10/2019	3:10:01 PM	204	604	18	18	18	21	25	32	20	54	19	26	25	40	28.1	32.9	50.2	-1	-1	-1
1/10/2019	3:10:01 PM	407	605	18	18	19	21	25	31	21	54	20	26	26	40	28.1	32.9	50.2	-1	-1	-1
1/10/2019	3:10:01 PM	610	606	18	18	19	22	25	32	20	54	19	26	26	40	28.1	32.9	50.2	-1	-1	-1
1/10/2019	3:10:01 PM	814	607	18	18	18	21	25	31	21	54	19	26	26	39	28.1	32.9	50.2	-1	-1	-1
1/10/2019	3:10:02 PM	1	608	18	18	19	21	25	32	21	54	20	26	25	40	28.1	32.9	50.2	-1	-1	-1
1/10/2019	3:10:02 PM	204	609	18	18	18	21	25	31	21	54	19	26	25	40	28.1	32.9	50.2	-1	-1	-1
1/10/2019	3:10:02 PM	407	610	18	18	19	21	25	31	21	54	20	26	26	40	28.1	32.9	50.2	-1	-1	-1
1/10/2019	3:10:02 PM	610	611	18	18	18	21	25	31	20	54	19	26	25	40	28.1	32.9	50.2	-1	-1	-1
1/10/2019	3:10:02 PM	814	612	18	18	19	21	25	32	21	54	19	26	25	40	28.1	32.8	95.1	-1	-1	-1
1/10/2019	3:10:03 PM	1	613	18	18	19	21	25	32	21	54	20	26	25	40	28.1	32.8	95.1	-1	-1	-1
1/10/2019	3:10:03 PM	204	614	17	18	18	21	25	31	21	54	20	26	26	39	28.1	32.8	95.1	-1	-1	-1
1/10/2019	3:10:03 PM	407	615	18	18	19	21	25	32	21	54	19	27	26	40	28.1	32.8	95.1	-1	-1	-1
1/10/2019	3:10:03 PM	610	616	17	18	18	21	25	32	20	54	19	26	26	40	28.1	32.8	95.1	-1	-1	-1
1/10/2019	3:10:03 PM	823	617	18	18	19	21	25	31	20	54	19	27	25	40	28.1	32.8	95.1	-1	-1	-1
1/10/2019	3:10:04 PM	10	618	18	18	18	22	25	32	21	54	20	27	26	40	28.1	32.8	95.1	-1	-1	-1
1/10/2019	3:10:04 PM	213	619	18	18	19	21	25	31	21	54	19	26	25	40	28.1	32.8	95.1	-1	-1	-1
1/10/2019	3:10:04 PM	401	620	18	18	18	21	25	31	21	54	19	27	25	40	28.1	32.8	95.1	-1	-1	-1
1/10/2019	3:10:04 PM	604	621	18	18	19	21	25	32	21	54	20	26	26	40	28.1	32.8	95.1	-1	-1	-1
1/10/2019	3:10:04 PM	807	622	18	18	18	22	25	31	20	54	19	26	26	40	28.1	32.8	95.1	-1	-1	-1
1/10/2019	3:10:05 PM	11	623	18	18	19	22	25	32	21	54	20	26	26	40	28.1	32.8	95.1	-1	-1	-1
1/10/2019	3:10:05 PM	215	624	17	18	18	21	25	32	20	54	19	27	25	40	28.1	32.8	95.1	-1	-1	-1
1/10/2019	3:10:05 PM	402	625	17	18	18	21	25	32	21	54	19	26	26	40	28.1	32.8	95.1	-1	-1	-1
1/10/2019	3:10:05 PM	605	626	18	18	19	21	25	31	20	54	19	27	25	40	28.1	32.8	95.1	-1	-1	-1
1/10/2019	3:10:05 PM	808	627	17	18	18	21	25	32	20	54	20	27	26	40	28.1	32.8	95.1	-1	-1	-1
1/10/2019	3:10:06 PM	11	628	18	18	19	21	25	32	21	54	19	27	25	40	28.1	32.8	95.1	-1	-1	-1
1/10/2019	3:10:06 PM	215	629	17	18	18	21	25	31	20	54	20	26	26	40	28.1	32.8	95.1	-1	-1	-1
1/10/2019	3:10:06 PM	402	630	18	18	19	21	25	31	21	54	19	27	25	40	28.1	32.8	95.1	-1	-1	-1
1/10/2019	3:10:06 PM	605	631	17	18	19	21	25	31	21	54	20	26	26	40	28.1	32.8	95.1	-1	-1	-1
1/10/2019	3:10:06 PM	808	632	17	18	18	21	25	32	21	54	19	27	25	40	28.1	32.8	95.1	-1	-1	-1
1/10/2019	3:10:07 PM	11	633	18	18	18	21	25	32	20	54	20	26	26	40	28.1	32.8	95.1	-1	-1	-1
1/10/2019	3:10:07 PM	215	634	18	18	18	21	25	31	20	54	19	27	25	40	28.1	32.8	95.1	-1	-1	-1
1/10/2019	3:10:07 PM	402	635	18	18	18	21	25	32	21	54	20	26	26	40	28.1	32.8	95.1	-1	-1	-1
1/10/2019	3:10:07 PM	605	636	18	18	18	21	25	32	21	53	19	27	25	40	28.1	32.8	95.1	-1	-1	-1
1/10/2019	3:10:07 PM	808	637	18	18	19	21	25	32	21	53	20	26	26	40	28.1	32.8	95.1	-1	-1	-1
1/10/2019	3:10:08 PM	11	638	18	18	18	21	25	32	21	54	20	27	25	40	28.1	32.8	95.1	-1	-1	-1
1/10/2019	3:10:08 PM	215	639	17	18	18	21	25	32	21	54	20	26	26	40	28.1	32.8	95.1	-1	-1	-1
1/10/2019	3:10:08 PM	402	640	18	18	18	21	25	32	21	54	20	26	26	40	28.1	32.8	95.1	-1	-1	-1
1/10/2019	3:10:08 PM	630	641	18	18	18	21	25	32	21	54	19	26	25	40	28.1	32.8	95.1	-1	-1	-1
1/10/2019	3:10:08 PM	801	642	17	18	18	21	25	31	20	54	19	27	25	40	28.1	32.8	95.1	-1	-1	-1
1/10/2019	3:10:09 PM	5	643	18	18	18	21	25	31	21	54	20	27	25	40	28.1	32.8	95.1	-1	-1	-1
1/10/2019	3:10:09 PM	208	644	18	18	18	21	25	32	20	54	19	27	26	40	28.1	32.8	95.1	-1	-1	-1
1/10/2019	3:10:09 PM	411	645	18	18	18	21	25	31	21	54	20	26	26	40	28.1	32.8	95.1	-1	-1	-1
1/10/2019	3:10:09 PM	614	646	18	18	18	21	25	31	21	54	19	27	25	40	28.1	32.8	95.1	-1	-1	-1
1/10/2019	3:10:09 PM	801	647	17	18	18	21	25	32	20	54	19	27	25	40	28.1	32.8	95.1	-1	-1	-1
1/10/2019	3:10:10 PM	5	648	18	18	19	21	25	31	21	54	20	27	25	40	28.1	32.8	95.1	-1	-1	-1
1/10/2019	3:10:10 PM	208	649	18	18	18	21	25	31	21	54	19	27	25	40	28.1	32.8	95.1	-1	-1	-1
1/10/2019	3:10:10 PM	411	650	18	18	19	21	25	32	21	54	20	26	26	40	28.1	32.8	95.1	-1	-1	-1
1/10/2019	3:10:10 PM	614	651	18	18	18	21	25	32	20	54	19	26	25	40	28.1	32.8	95.1	-1	-1	-1
1/10/2019	3:10:10 PM	801	652	17	18	18	21	25	32	20	54	19	26	25	40	28.1	32.8	95.1	-1	-1	-1
1/10/2019	3:10:11 PM	5	653	18	18	18	21	25	31	21	54	19	26	25	40	28.1	32.8	95.1	-1	-1	-1
1/10/2019	3:10:11 PM	208	654	17	18	18	21	25	31	21	54	20	27	26	40	28.1	32.9	80.5	-1	-1	-1
1/10/2019	3:10:11 PM	411	655	18	18	19	21	25	31	21	54	20	27	26	40	28.1	32.9	80.5	-1	-1	-1
1/10/2019	3:10:11 PM	614	656	18	18	18	21	25	31	21	54	19	26	26	40	28.1	32.9	80.5	-1	-1	-1
1/10/2019	3:10:11 PM	801	657	17	18	18	21	25	31	21	54	19	26	26	40	28.1	32.9	80.5	-1	-1	-1
1/10/2019	3:10:12 PM	5	658	18	18	19	21	25	31	21	54	19	27	25	40	28.1	32.9	80.5	-1	-1	-1
1/10/2019	3:10:12 PM	210	659	17	18	18	21	25	31	21	54	19	26	26	40	28.1	32.9	80.5	-1	-1	-1
1/10/2019	3:10:12 PM	413	660	18	18	19	21	25	31	21	54	20	27	25	40	28.1	32.9	80.5	-1	-1	-1
1/10/2019	3:10:12 PM	600	661	18	18	18	21	25	31	21	54	19	27	25	40	28.1	32.9	80.5	-1	-1	-1
1/10/2019	3:10:12 PM	803	662	18	18	19	21	25	31	21	54	19	26	25	40	28.1	32.9	80.5	-1	-1	-1
1/10/2019	3:10:13 PM	6	663	17	18	18	21	25	32	21	54	20	27	25	40	28.1	32.9	80.5	-1	-1	-1
1/10/2019	3:10:13 PM	210	664	18	18	19	21	25	31	21	54	19	26	25	40	28.1	32.9	80.5	-1	-1	-1
1/10/2019	3:10:13 PM	413	665	18	18	18	21	25	32	21	54	20	27	25	40	28.1	32.9	80.5	-1	-1	-1
1/10/2019	3:10:13 PM	600	666	18	18	19	21	25	31	21	54	19	26	26	39	28.1	32.9	80.5	-1	-1	-1
1/10/2019	3:10:13 PM	803	667	17	18	18	21	25	31	21	54	19	27	25	40	28.1	32.9	80.5	-1	-1	-1
1/10/2019	3:10:14 PM	6	668	18	18	19	21	25	32	21	54	20	27	26	40	28.1	32.9	80.5	-1	-1	-1
1/10/2019	3:10:14 PM	210	669	18	18	18	21	25	31	20	54	19	27	25	40	28.1	32.9	80.5	-1	-1	-1
1/10/2019	3:10:14 PM	413	670	18	18	19	21	25	31	21	54	20	27	25	40	28.1	32.9	80.5	-1	-1	-1
1/10/2019	3:10:14 PM	600	671	18	18	19	21	25	31	21	54	19	27	25	40	28.1	32.9	80.5	-1	-1	-1
1/10/2019	3:10:14 PM	803	672	17	18	18	21	25	32	21	53	19	26	26	39	28.1	32.9	80.5	-1	-1	-1
1/10/2019	3:10:15 PM	6	673	18	18	19	21	25	32	21	54	20	27	25	40	28.1	32.9	80.5	-1	-1	-1
1/10/2019	3:10:15 PM	210	674	17	18	18	21	25	32	21	54	20	26	26	39	28.1	32.9	80.5	-1	-1	-1
1/10/2019	3:10:15 PM	413	675	18	18	19	21	25	32	21	54	20	27	26	40	28.1	32.9	80.5	-1	-1	-1
1/10/2019	3:10:15 PM	600	676	18	18	19	21	25	31	20	54	19	27	25	40	28.1	32.9	80.5	-1	-1	-1
1/10/2019	3:10:15 PM	803	677	17	18	18	21	25	32	20	54	20	26	25	39	28.1	32.9	80.5	-1	-1	-1
1/10/2019	3:10:16 PM	6	678	18	18	19	21	25	32	20	54	19	27	25	40	28.1	32.9	80.5	-1	-1	-1
1/10/2019	3:10:16 PM	210	679	17	18	18	21	25	31	20	54	19	26	26	39	28.1	32.9	80.5	-1	-1	-1
1/10/2019	3:10:16 PM	413	680	18	18	19	21	25	31	20	54	20	27	26	40	28.1	32.9	80.5	-1	-1	-1
1/10/2019	3:10:16 PM	600	681	17	18	18	21	25	32	20	54	19	27	25	40	28.1	32.9	80.5	-1	-1	-1
1/10/2019	3:10:16 PM	803	682	18	18	18	21	25	32	20	54	19	26	25	40	28.1	32.9	80.5	-1	-1	-1
1/10/2019	3:10:17 PM	6	683	18	18	19	22	25	32	21	54	20	27	26	40	28.1	32.9	80.5	-1	-1	-1
1/10/2019	3:10:17 PM	210	684	18	18	19	21	25	31	21	54	20	26	26	40	28.1	32.9	80.5	-1	-1	-1
1/10/2019	3:10:17 PM	413	685	18	18	19	22	25	32	21	54	20	27	26	40	28.1	32.9	80.5	-1	-1	-1
1/10/2019	3:10:17 PM	600	686	18	18	19	21	25	32	21	54	20	26	26	40	28.1	32.9	80.5	-1	-1	-1
1/10/2019	3:10:17 PM	803	687	18	18	18	21	25	32	21	54	19	26	25	40	28.1	32.9	80.5	-1	-1	-1
1/10/2019	3:10:18 PM	6	688	17	18	19	21	25	32	21	54	19	26	26	39	28.1	32.9	80.5	-1	-1	-1
1/10/2019	3:10:18 PM	210	689	18	18	19	21	25	32	21	54	19	27	25	40	28.1	32.9	80.5	-1	-1	-1
1/10/2019	3:10:18 PM	413	690	17	18	18	21	25	32	21	54	20	27	26	40	28.1	32.9	80.5	-1	-1	-1
1/10/2019	3:10:18 PM	600	691	18	18	18	21	25	32	20	54	20	26	25	40	28.1	32.9	80.5	-1	-1	-1
1/10/2019	3:10:18 PM	803	692	17	18	18	21	25	31	20	54	19	26	25	40	28.1	32.9	80.5	-1	-1	-1
1/10/2019	3:10:19 PM	6	693	18	18	19	21	25	32	21	54	20	26	26	40	28.1	32.9	80.5	-1	-1	-1
1/10/2019	3:10:19 PM	210	694	17	18	18	21	25	32	20	54	20	26	26	39	28.1	32.9	80.5	-1	-1	-1
1/10/2019	3:10:19 PM	413	695	18	18	19	21	25	31	21	54	19	27	25	40	28.1	32.9	80.5	-1	-1	-1
1/10/2019	3:10:19 PM	600	696	18	18	18	21	25	31	21	54	19	26	25	39	28.1	32.8	36.5	-1	-1	-1
1/10/2019	3:10:19 PM	803	697	18	18	18	21	25	32	20	54	19	26	25	40	28.1	32.8	36.5	-1	-1	-1
1/10/2019	3:10:20 PM	6	698	18	18	18	21	25	32	21	54	20	26	26	39	28.1	32.8	36.5	-1	-1	-1
1/10/2019	3:10:20 PM	210	699	18	18	18	21	25	32	20	54	19	26	25	40	28.1	32.8	36.5	-1	-1	-1
1/10/2019	3:10:20 PM	413	700	18	18	19	21	25	32	21	54	20	26	26	39	28.1	32.8	36.5	-1	-1	-1
1/10/2019	3:10:20 PM	600	701	18	18	19	21	25	32	21	54	19	26	25	40	28.1	32.8	36.5	-1	-1	-1
1/10/2019	3:10:20 PM	803	702	18	18	18	21	25	31	21	54	19	26	25	39	28.1	32.8	36.5	-1	-1	-1
1/10/2019	3:10:21 PM	6	703	18	18	18	21	25	31	20	54	19	26	25	40	28.1	32.8	36.5	-1	-1	-1
1/10/2019	3:10:21 PM	210	704	18	18	18	21	25	31	21	53	19	26	26	39	28.1	32.8	36.5	-1	-1	-1
1/10/2019	3:10:21 PM	413	705	18	18	19	22	25	32	21	54	19	26	25	39	28.1	32.8	36.5	-1	-1	-1
1/10/2019	3:10:21 PM	600	706	18	18	18	22	25	31	21	53	19	26	25	39	28.1	32.8	36.5	-1	-1	-1
1/10/2019	3:10:21 PM	803	707	18	18	19	21	25	31	20	53	19	26	25	39	28.1	32.8	36.5	-1	-1	-1
1/10/2019	3:10:22 PM	6	708	18	18	18	22	25	31	20	53	19	26	26	39	28.1	32.8	36.5	-1	-1	-1
1/10/2019	3:10:22 PM	210	709	18	18	19	22	25	31	21	53	19	26	25	39	28.1	32.8	36.5	-1	-1	-1
1/10/2019	3:10:22 PM	413	710	18	18	18	22	25	31	21	53	20	26	26	39	28.1	32.8	36.5	-1	-1	-1
1/10/2019	3:10:22 PM	600	711	18	18	19	22	25	31	21	53	19	26	25	39	28.1	32.8	36.5	-1	-1	-1
1/10/2019	3:10:22 PM	803	712	17	18	18	22	25	32	20	53	19	26	25	39	28.1	32.8	36.5	-1	-1	-1
1/10/2019	3:10:23 PM	6	713	18	18	19	22	25	32	21	53	20	26	26	39	28.1	32.8	36.5	-1	-1	-1
1/10/2019	3:10:23 PM	210	714	17	18	18	22	25	32	20	53	19	26	25	39	28.1	32.8	36.5	-1	-1	-1
1/10/2019	3:10:23 PM	413	715	18	18	19	22	25	32	21	53	20	26	26	39	28.1	32.8	36.5	-1	-1	-1
1/10/2019	3:10:23 PM	600	716	18	18	19	22	25	31	20	53	19	26	25	39	28.1	32.8	36.5	-1	-1	-1
1/10/2019	3:10:23 PM	803	717	17	18	18	22	25	31	20	53	20	26	25	39	28.1	32.8	36.5	-1	-1	-1
1/10/2019	3:10:24 PM	6	718	18	18	18	22	25	31	20	53	19	26	25	39	28.1	32.8	36.5	-1	-1	-1
1/10/2019	3:10:24 PM	210	719	18	18	19	21	25	31	21	53	19	26	25	39	28.1	32.8	36.5	-1	-1	-1
1/10/2019	3:10:24 PM	413	720	18	18	19	22	25	31	20	53	19	26	25	39	28.1	32.8	36.5	-1	-1	-1
1/10/2019	3:10:24 PM	600	721	18	18	19	22	25	32	21	53	20	26	25	39	28.1	32.8	36.5	-1	-1	-1
1/10/2019	3:10:24 PM	803	722	18	18	18	21	25	31	20	53	19	26	25	39	28.1	32.8	36.5	-1	-1	-1
1/10/2019	3:10:25 PM	6	723	18	18	18	22	25	31	21	53	19	26	25	39	28.1	32.8	36.5	-1	-1	-1
1/10/2019	3:10:25 PM	210	724	18	18	18	21	25	31	20	53	19	26	25	39	28.1	32.8	36.5	-1	-1	-1
1/10/2019	3:10:25 PM	413	725	18	18	19	21	25	31	20	53	19	26	25	39	28.1	32.8	36.5	-1	-1	-1
1/10/2019	3:10:25 PM	600	726	18	18	19	22	25	31	21	53	19	26	25	39	28.1	32.8	36.5	-1	-1	-1
1/10/2019	3:10:25 PM	803	727	17	18	18	22	25	31	20	53	20	26	25	39	28.1	32.8	36.5	-1	-1	-1
1/10/2019	3:10:26 PM	6	728	18	18	18	22	25	31	20	53	19	26	25	39	28.1	32.8	36.5	-1	-1	-1
1/10/2019	3:10:26 PM	210	729	18	18	18	21	25	31	20	52	19	26	25	39	28.1	32.8	36.5	-1	-1	-1
1/10/2019	3:10:26 PM	413	730	18	18	18	22	25	31	20	53	19	26	25	39	28.1	32.8	36.5	-1	-1	-1
1/10/2019	3:10:26 PM	600	731	18	18	19	22	25	32	21	53	19	26	25	39	28.1	32.8	36.5	-1	-1	-1
1/10/2019	3:10:26 PM	803	732	18	18	18	22	25	32	20	53	19	26	25	39	28.1	32.8	36.5	-1	-1	-1
1/10/2019	3:10:27 PM	6	733	18	18	19	21	25	32	21	52	20	26	25	39	28.1	32.8	36.5	-1	-1	-1
1/10/2019	3:10:27 PM	210	734	17	18	18	22	24	31	20	53	19	26	25	39	28.1	32.8	36.5	-1	-1	-1
1/10/2019	3:10:27 PM	413	735	18	18	19	22	25	31	21	52	20	26	25	39	28.1	32.8	36.5	-1	-1	-1
1/10/2019	3:10:27 PM	600	736	18	18	19	22	25	31	21	53	19	26	25	39	28.1	32.8	36.5	-1	-1	-1
1/10/2019	3:10:27 PM	803	737	17	18	18	22	25	31	20	52	19	26	25	39	28.1	32.8	36.5	-1	-1	-1
1/10/2019	3:10:28 PM	6	738	18	18	19	22	25	31	21	52	19	26	25	39	28.1	32.7	72.1	-1	-1	-1
1/10/2019	3:10:28 PM	210	739	18	18	18	22	24	31	20	52	19	26	25	39	28.1	32.7	72.1	-1	-1	-1
1/10/2019	3:10:28 PM	413	740	18	18	19	22	25	31	21	52	19	26	25	39	28.1	32.7	72.1	-1	-1	-1
1/10/2019	3:10:28 PM	600	741	18	18	18	22	25	32	21	52	19	26	25	39	28.1	32.7	72.1	-1	-1	-1
1/10/2019	3:10:28 PM	803	742	18	18	18	21	25	32	21	52	19	26	25	39	28.1	32.7	72.1	-1	-1	-1
1/10/2019	3:10:29 PM	6	743	18	18	18	22	25	31	21	52	20	26	25	39	28.1	32.7	72.1	-1	-1	-1
1/10/2019	3:10:29 PM	210	744	18	18	19	21	25	31	21	52	19	26	25	39	28.1	32.7	72.1	-1	-1	-1
1/10/2019	3:10:29 PM	413	745	18	18	19	22	25	31	21	52	20	26	25	39	28.1	32.7	72.1	-1	-1	-1
1/10/2019	3:10:29 PM	600	746	18	18	19	21	25	31	21	52	19	26	25	39	28.1	32.7	72.1	-1	-1	-1
1/10/2019	3:10:29 PM	803	747	18	18	18	22	25	31	21	52	20	26	25	39	28.1	32.7	72.1	-1	-1	-1
1/10/2019	3:10:30 PM	6	748	18	18	18	21	25	31	20	52	19	26	25	39	28.1	32.7	72.1	-1	-1	-1
1/10/2019	3:10:30 PM	210	749	17	18	18	21	25	31	21	52	19	26	25	38	28.1	32.7	72.1	-1	-1	-1
1/10/2019	3:10:30 PM	413	750	18	18	18	22	25	31	21	52	20	26	25	38	28.1	32.7	72.1	-1	-1	-1
1/10/2019	3:10:30 PM	600	751	18	18	19	21	25	31	21	52	20	26	25	38	28.1	32.7	72.1	-1	-1	-1
1/10/2019	3:10:30 PM	803	752	18	18	18	21	24	31	20	52	19	26	25	39	28.1	32.7	72.1	-1	-1	-1
1/10/2019	3:10:31 PM	6	753	18	18	19	21	25	31	21	52	20	26	25	38	28.1	32.7	72.1	-1	-1	-1
1/10/2019	3:10:31 PM	210	754	18	18	18	21	24	31	20	52	19	26	25	38	28.1	32.7	72.1	-1	-1	-1
1/10/2019	3:10:31 PM	413	755	18	18	19	21	25	31	21	52	20	26	25	39	28.1	32.7	72.1	-1	-1	-1
1/10/2019	3:10:31 PM	600	756	18	18	18	21	24	31	20	52	19	26	25	39	28.1	32.7	72.1	-1	-1	-1
1/10/2019	3:10:31 PM	803	757	18	18	19	21	25	31	20	52	19	26	25	38	28.1	32.7	72.1	-1	-1	-1
1/10/2019	3:10:32 PM	6	758	18	18	18	21	25	31	20	52	19	26	25	38	28.1	32.7	72.1	-1	-1	-1
1/10/2019	3:10:32 PM	210	759	18	18	18	21	24	30	20	52	19	26	25	38	28.1	32.7	72.1	-1	-1	-1
1/10/2019	3:10:32 PM	413	760	18	18	18	21	25	31	21	52	20	26	25	38	28.1	32.7	72.1	-1	-1	-1
1/10/2019	3:10:32 PM	600	761	18	18	19	21	25	31	20	52	19	26	25	39	28.1	32.7	72.1	-1	-1	-1
1/10/2019	3:10:32 PM	803	762	18	18	18	21	25	31	21	52	19	26	25	38	28.1	32.7	72.1	-1	-1	-1
1/10/2019	3:10:33 PM	6	763	18	18	18	22	25	31	20	52	19	26	25	38	28.1	32.7	72.1	-1	-1	-1
1/10/2019	3:10:33 PM	210	764	18	18	19	21	25	31	21	52	19	26	25	38	28.1	32.7	72.1	-1	-1	-1
1/10/2019	3:10:33 PM	413	765	18	18	19	22	25	31	21	52	20	26	25	38	28.1	32.7	72.1	-1	-1	-1
1/10/2019	3:10:33 PM	600	766	18	18	19	21	25	31	20	52	19	26	25	38	28.1	32.7	72.1	-1	-1	-1
1/10/2019	3:10:33 PM	803	767	18	18	18	21	24	31	20	52	19	26	25	38	28.1	32.7	72.1	-1	-1	-1
1/10/2019	3:10:34 PM	6	768	17	18	18	22	24	31	20	52	19	26	25	39	28.1	32.7	72.1	-1	-1	-1
1/10/2019	3:10:34 PM	210	769	18	18	18	21	25	31	20	52	19	26	25	38	28.1	32.7	72.1	-1	-1	-1
1/10/2019	3:10:34 PM	413	770	18	18	19	22	25	31	21	52	19	26	25	39	28.1	32.7	72.1	-1	-1	-1
1/10/2019	3:10:34 PM	600	771	18	18	19	22	25	31	20	52	19	26	25	38	28.1	32.7	72.1	-1	-1	-1
1/10/2019	3:10:34 PM	803	772	17	18	18	22	25	31	20	52	19	26	25	38	28.1	32.7	72.1	-1	-1	-1
1/10/2019	3:10:35 PM	6	773	18	18	19	22	25	31	19	52	19	26	25	38	28.1	32.7	72.1	-1	-1	-1
1/10/2019	3:10:35 PM	210	774	18	18	18	22	25	31	20	52	19	26	25	38	28.1	32.7	72.1	-1	-1	-1
1/10/2019	3:10:35 PM	413	775	17	18	19	22	25	31	21	52	19	26	25	38	28.1	32.7	72.1	-1	-1	-1
1/10/2019	3:10:35 PM	600	776	18	18	19	22	25	31	21	52	19	26	25	38	28.1	32.7	72.1	-1	-1	-1
1/10/2019	3:10:35 PM	803	777	18	18	19	22	24	31	20	52	19	26	25	38	28.1	32.7	72.1	-1	-1	-1
1/10/2019	3:10:36 PM	6	778	18	18	18	22	25	31	20	52	20	26	25	38	28.1	32.7	72.1	-1	-1	-1
1/10/2019	3:10:36 PM	210	779	18	18	18	22	25	31	20	52	19	26	25	38	28.1	32.7	72.1	-1	-1	-1
1/10/2019	3:10:36 PM	413	780	18	18	19	22	25	31	20	52	19	26	25	38	28.2	32.6	42.5	-1	-1	-1
1/10/2019	3:10:36 PM	600	781	18	18	18	22	25	31	20	52	19	26	25	38	28.2	32.6	42.5	-1	-1	-1
1/10/2019	3:10:36 PM	803	782	18	18	19	22	25	31	20	52	19	26	25	38	28.2	32.6	42.5	-1	-1	-1
1/10/2019	3:10:37 PM	6	783	18	18	19	22	25	31	20	52	19	26	25	38	28.2	32.6	42.5	-1	-1	-1
1/10/2019	3:10:37 PM	210	784	17	18	18	22	25	31	20	52	19	26	25	38	28.2	32.6	42.5	-1	-1	-1
1/10/2019	3:10:37 PM	413	785	18	18	19	22	25	31	20	52	19	26	25	38	28.2	32.6	42.5	-1	-1	-1
1/10/2019	3:10:37 PM	600	786	18	18	19	22	25	31	21	53	19	26	25	38	28.2	32.6	42.5	-1	-1	-1
1/10/2019	3:10:37 PM	803	787	17	18	18	22	24	30	21	52	19	26	25	38	28.2	32.6	42.5	-1	-1	-1
1/10/2019	3:10:38 PM	6	788	18	18	19	22	25	30	21	52	19	26	25	38	28.2	32.6	42.5	-1	-1	-1
1/10/2019	3:10:38 PM	210	789	18	18	18	22	24	31	20	53	19	26	25	38	28.2	32.6	42.5	-1	-1	-1
1/10/2019	3:10:38 PM	413	790	18	18	18	22	25	31	20	52	20	26	25	38	28.2	32.6	42.5	-1	-1	-1
1/10/2019	3:10:38 PM	600	791	18	18	19	22	25	31	21	52	19	26	25	38	28.2	32.6	42.5	-1	-1	-1
1/10/2019	3:10:38 PM	803	792	18	18	18	22	25	31	20	52	19	26	25	38	28.2	32.6	42.5	-1	-1	-1
1/10/2019	3:10:39 PM	6	793	18	18	19	22	25	31	21	53	20	26	25	38	28.2	32.6	42.5	-1	-1	-1
1/10/2019	3:10:39 PM	210	794	18	18	18	22	25	31	21	52	19	26	25	38	28.2	32.6	42.5	-1	-1	-1
1/10/2019	3:10:39 PM	413	795	17	18	18	22	25	31	20	52	20	26	25	38	28.2	32.6	42.5	-1	-1	-1
1/10/2019	3:10:39 PM	600	796	18	18	19	22	25	31	21	52	20	26	25	38	28.2	32.6	42.5	-1	-1	-1
1/10/2019	3:10:39 PM	803	797	17	18	18	22	25	31	20	53	19	26	25	38	28.2	32.6	42.5	-1	-1	-1
1/10/2019	3:10:40 PM	6	798	18	18	18	22	25	31	21	52	19	26	25	38	28.2	32.6	42.5	-1	-1	-1
1/10/2019	3:10:40 PM	210	799	18	18	19	21	25	31	20	52	19	26	25	38	28.2	32.6	42.5	-1	-1	-1
1/10/2019	3:10:40 PM	413	800	18	18	18	22	24	31	20	52	19	26	25	38	28.2	32.6	42.5	-1	-1	-1
1/10/2019	3:10:40 PM	600	801	18	18	18	22	25	31	21	52	20	26	25	38	28.2	32.6	42.5	-1	-1	-1
1/10/2019	3:10:40 PM	803	802	18	18	19	22	24	31	20	52	19	26	25	38	28.2	32.6	42.5	-1	-1	-1
1/10/2019	3:10:41 PM	6	803	18	18	18	22	25	31	20	52	19	26	25	38	28.2	32.6	42.5	-1	-1	-1
1/10/2019	3:10:41 PM	210	804	18	18	19	22	25	31	21	52	20	26	25	38	28.2	32.6	42.5	-1	-1	-1
1/10/2019	3:10:41 PM	413	805	18	18	19	22	25	31	21	52	19	26	25	38	28.2	32.6	42.5	-1	-1	-1
1/10/2019	3:10:41 PM	600	806	18	18	18	22	24	31	21	52	19	26	25	38	28.2	32.6	42.5	-1	-1	-1
1/10/2019	3:10:41 PM	803	807	18	18	18	22	25	31	21	52	20	26	25	38	28.2	32.6	42.5	-1	-1	-1
1/10/2019	3:10:42 PM	6	808	18	18	19	22	25	31	20	52	19	26	25	38	28.2	32.6	42.5	-1	-1	-1
1/10/2019	3:10:42 PM	210	809	17	18	18	22	25	31	20	52	19	26	25	38	28.2	32.6	42.5	-1	-1	-1
1/10/2019	3:10:42 PM	413	810	18	18	19	22	25	31	21	52	19	26	25	38	28.2	32.6	42.5	-1	-1	-1
1/10/2019	3:10:42 PM	600	811	18	18	19	22	25	31	20	52	19	26	25	38	28.2	32.6	42.5	-1	-1	-1
1/10/2019	3:10:42 PM	803	812	18	18	18	22	24	31	20	52	19	26	25	38	28.2	32.6	42.5	-1	-1	-1
1/10/2019	3:10:43 PM	6	813	18	18	18	22	25	31	20	52	19	26	25	38	28.2	32.6	42.5	-1	-1	-1
1/10/2019	3:10:43 PM	210	814	17	18	18	22	24	30	20	52	19	26	25	38	28.2	32.6	42.5	-1	-1	-1
1/10/2019	3:10:43 PM	413	815	18	18	19	22	25	31	21	52	19	26	25	38	28.2	32.6	42.5	-1	-1	-1
1/10/2019	3:10:43 PM	600	816	18	18	18	22	25	31	21	52	19	26	25	38	28.2	32.6	42.5	-1	-1	-1
1/10/2019	3:10:43 PM	803	817	18	18	19	22	25	31	21	52	19	26	25	38	28.2	32.6	42.5	-1	-1	-1
1/10/2019	3:10:44 PM	6	818	18	18	19	22	25	31	20	52	19	26	25	38	28.2	32.6	42.5	-1	-1	-1
1/10/2019	3:10:44 PM	210	819	17	18	18	22	24	31	21	52	19	26	25	38	28.2	32.6	42.5	-1	-1	-1
1/10/2019	3:10:44 PM	413	820	18	18	19	22	25	31	20	52	19	26	25	38	28.2	32.6	42.5	-1	-1	-1
1/10/2019	3:10:44 PM	600	821	18	18	18	22	24	31	20	52	19	26	25	38	28.2	32.6	42.5	-1	-1	-1
1/10/2019	3:10:44 PM	814	822	18	18	19	21	25	31	20	52	19	26	25	38	28.1	32.5	39.1	-1	-1	-1
1/10/2019	3:10:45 PM	1	823	18	18	19	22	25	31	21	52	19	26	25	38	28.1	32.5	39.1	-1	-1	-1
1/10/2019	3:10:45 PM	204	824	17	18	19	22	25	31	21	52	19	26	25	38	28.1	32.5	39.1	-1	-1	-1
1/10/2019	3:10:45 PM	407	825	18	18	19	22	25	31	20	52	19	26	25	38	28.1	32.5	39.1	-1	-1	-1
1/10/2019	3:10:45 PM	610	826	17	18	18	22	25	31	21	52	20	26	25	38	28.1	32.5	39.1	-1	-1	-1
1/10/2019	3:10:45 PM	814	827	18	18	18	22	25	30	20	52	19	26	25	38	28.1	32.5	39.1	-1	-1	-1
1/10/2019	3:10:46 PM	1	828	18	18	18	22	25	30	20	52	20	26	25	38	28.1	32.5	39.1	-1	-1	-1
1/10/2019	3:10:46 PM	204	829	18	18	18	22	25	31	21	52	19	26	25	38	28.1	32.5	39.1	-1	-1	-1
1/10/2019	3:10:46 PM	407	830	17	18	18	22	25	31	21	52	19	26	25	38	28.1	32.5	39.1	-1	-1	-1
1/10/2019	3:10:46 PM	610	831	18	18	18	22	25	31	21	52	20	26	25	38	28.1	32.5	39.1	-1	-1	-1
1/10/2019	3:10:46 PM	814	832	18	18	19	21	25	31	21	52	19	26	25	38	28.1	32.5	39.1	-1	-1	-1
1/10/2019	3:10:47 PM	1	833	18	18	19	22	24	31	21	53	19	26	25	38	28.1	32.5	39.1	-1	-1	-1
1/10/2019	3:10:47 PM	204	834	18	18	18	21	25	30	21	52	19	26	25	38	28.1	32.5	39.1	-1	-1	-1
1/10/2019	3:10:47 PM	407	835	18	18	19	22	25	31	21	52	19	26	25	38	28.1	32.5	39.1	-1	-1	-1
1/10/2019	3:10:47 PM	610	836	17	18	18	22	24	31	21	52	19	26	25	38	28.1	32.5	39.1	-1	-1	-1
1/10/2019	3:10:47 PM	814	837	18	18	19	21	25	31	21	52	19	26	25	38	28.1	32.5	39.1	-1	-1	-1
1/10/2019	3:10:48 PM	1	838	18	18	19	22	25	31	20	53	19	26	25	38	28.1	32.5	39.1	-1	-1	-1
1/10/2019	3:10:48 PM	204	839	17	18	18	22	25	31	21	52	19	26	25	38	28.1	32.5	39.1	-1	-1	-1
1/10/2019	3:10:48 PM	407	840	18	18	19	21	25	31	21	52	19	26	25	38	28.1	32.5	39.1	-1	-1	-1
1/10/2019	3:10:48 PM	610	841	18	18	18	22	24	31	20	52	19	26	25	38	28.1	32.5	39.1	-1	-1	-1
1/10/2019	3:10:48 PM	814	842	18	18	18	22	24	31	21	52	19	26	25	38	28.1	32.5	39.1	-1	-1	-1
1/10/2019	3:10:49 PM	1	843	18	18	19	21	25	31	20	52	19	26	25	38	28.1	32.5	39.1	-1	-1	-1
1/10/2019	3:10:49 PM	204	844	18	18	18	22	24	31	20	52	19	26	25	38	28.1	32.5	39.1	-1	-1	-1
1/10/2019	3:10:49 PM	407	845	18	18	19	21	25	31	20	52	19	26	25	38	28.1	32.5	39.1	-1	-1	-1
1/10/2019	3:10:49 PM	610	846	18	18	18	21	24	30	20	52	19	26	25	38	28.1	32.5	39.1	-1	-1	-1
1/10/2019	3:10:49 PM	814	847	18	18	18	21	24	30	20	52	20	26	25	38	28.1	32.5	39.1	-1	-1	-1
1/10/2019	3:10:50 PM	1	848	18	18	19	21	25	31	21	52	20	26	25	38	28.1	32.5	39.1	-1	-1	-1
1/10/2019	3:10:50 PM	204	849	18	18	18	21	24	31	20	52	19	26	25	38	28.1	32.5	39.1	-1	-1	-1
1/10/2019	3:10:50 PM	407	850	18	18	18	21	25	31	20	52	19	26	25	38	28.1	32.5	39.1	-1	-1	-1
1/10/2019	3:10:50 PM	610	851	18	18	18	22	24	31	20	52	19	26	25	38	28.1	32.5	39.1	-1	-1	-1
1/10/2019	3:10:50 PM	814	852	17	18	18	21	25	31	21	52	19	26	25	38	28.1	32.5	39.1	-1	-1	-1
1/10/2019	3:10:51 PM	1	853	18	18	19	21	25	31	21	52	19	26	25	38	28.1	32.5	39.1	-1	-1	-1
1/10/2019	3:10:51 PM	204	854	18	18	18	21	24	31	20	52	19	26	25	38	28.1	32.5	39.1	-1	-1	-1
1/10/2019	3:10:51 PM	407	855	18	18	19	21	25	31	21	52	19	26	25	38	28.1	32.5	39.1	-1	-1	-1
1/10/2019	3:10:51 PM	610	856	18	18	18	21	24	31	20	52	19	26	25	38	28.1	32.5	39.1	-1	-1	-1
1/10/2019	3:10:51 PM	814	857	18	18	19	21	25	31	20	52	19	26	25	38	28.1	32.5	39.1	-1	-1	-1
1/10/2019	3:10:52 PM	1	858	18	18	19	21	25	31	21	52	19	26	25	38	28.1	32.5	39.1	-1	-1	-1
1/10/2019	3:10:52 PM	204	859	18	18	18	21	25	31	21	52	19	26	25	38	28.1	32.5	39.1	-1	-1	-1
1/10/2019	3:10:52 PM	407	860	18	18	18	21	25	31	20	52	19	26	25	38	28.1	32.5	39.1	-1	-1	-1
1/10/2019	3:10:52 PM	610	861	18	18	19	21	25	31	21	52	19	26	25	38	28.1	32.5	39.1	-1	-1	-1
1/10/2019	3:10:52 PM	814	862	18	18	18	21	24	31	20	53	19	26	25	38	28.1	32.5	39.1	-1	-1	-1
1/10/2019	3:10:53 PM	1	863	18	18	18	22	25	31	21	53	19	26	25	38	28.1	32.5	39.1	-1	-1	-1
1/10/2019	3:10:53 PM	204	864	18	18	19	21	25	31	21	52	19	26	25	38	28.2	32.4	79.2	-1	-1	-1
1/10/2019	3:10:53 PM	407	865	18	18	19	22	25	31	20	53	19	26	25	38	28.2	32.4	79.2	-1	-1	-1
1/10/2019	3:10:53 PM	610	866	18	18	19	21	25	31	20	53	19	26	25	38	28.2	32.4	79.2	-1	-1	-1
1/10/2019	3:10:53 PM	814	867	18	18	18	21	25	31	21	53	19	26	25	39	28.2	32.4	79.2	-1	-1	-1
1/10/2019	3:10:54 PM	1	868	18	18	18	22	25	31	20	53	20	26	25	38	28.2	32.4	79.2	-1	-1	-1
1/10/2019	3:10:54 PM	204	869	18	18	19	21	25	31	21	53	19	26	25	39	28.2	32.4	79.2	-1	-1	-1
1/10/2019	3:10:54 PM	406	870	18	18	18	22	25	32	21	53	19	26	25	38	28.2	32.4	79.2	-1	-1	-1
1/10/2019	3:10:54 PM	609	871	18	18	19	21	25	31	21	52	19	26	25	38	28.2	32.4	79.2	-1	-1	-1
1/10/2019	3:10:54 PM	813	872	18	18	18	21	24	31	20	53	19	26	25	38	28.2	32.4	79.2	-1	-1	-1
1/10/2019	3:10:55 PM	0	873	18	18	19	21	25	31	20	53	19	26	25	38	28.2	32.4	79.2	-1	-1	-1
1/10/2019	3:10:55 PM	203	874	18	18	18	22	24	31	20	53	19	26	25	39	28.2	32.4	79.2	-1	-1	-1
1/10/2019	3:10:55 PM	406	875	18	18	18	22	25	31	21	53	20	26	25	38	28.2	32.4	79.2	-1	-1	-1
1/10/2019	3:10:55 PM	609	876	18	18	18	21	24	31	20	53	19	26	25	39	28.2	32.4	79.2	-1	-1	-1
1/10/2019	3:10:55 PM	813	877	17	18	19	21	25	31	21	53	20	26	25	38	28.2	32.4	79.2	-1	-1	-1
1/10/2019	3:10:56 PM	0	878	18	18	19	21	25	31	19	53	19	26	25	39	28.2	32.4	79.2	-1	-1	-1
1/10/2019	3:10:56 PM	203	879	18	18	18	21	24	31	20	53	19	26	25	39	28.2	32.4	79.2	-1	-1	-1
1/10/2019	3:10:56 PM	406	880	18	18	19	21	25	31	21	53	19	26	25	39	28.2	32.4	79.2	-1	-1	-1
1/10/2019	3:10:56 PM	609	881	17	18	18	22	24	31	19	53	19	26	25	38	28.2	32.4	79.2	-1	-1	-1
1/10/2019	3:10:56 PM	813	882	18	18	19	21	25	31	20	52	19	26	25	38	28.2	32.4	79.2	-1	-1	-1
1/10/2019	3:10:57 PM	0	883	18	18	19	21	25	31	20	53	19	26	25	39	28.2	32.4	79.2	-1	-1	-1
1/10/2019	3:10:57 PM	203	884	18	18	19	21	25	31	21	52	19	26	25	38	28.2	32.4	79.2	-1	-1	-1
1/10/2019	3:10:57 PM	406	885	18	18	18	21	25	31	20	53	20	26	25	39	28.2	32.4	79.2	-1	-1	-1
1/10/2019	3:10:57 PM	612	886	18	18	19	21	25	31	20	53	19	26	25	39	28.2	32.4	79.2	-1	-1	-1
1/10/2019	3:10:57 PM	815	887	17	18	18	22	25	31	20	53	19	26	25	38	28.2	32.4	79.2	-1	-1	-1
1/10/2019	3:10:58 PM	2	888	18	18	19	21	25	32	20	52	20	26	25	39	28.2	32.4	79.2	-1	-1	-1
1/10/2019	3:10:58 PM	206	889	17	18	18	22	24	31	20	53	19	26	25	39	28.2	32.4	79.2	-1	-1	-1
1/10/2019	3:10:58 PM	409	890	18	18	19	21	25	31	21	53	20	26	25	39	28.2	32.4	79.2	-1	-1	-1
1/10/2019	3:10:58 PM	612	891	17	18	18	22	24	31	21	53	19	26	25	38	28.2	32.4	79.2	-1	-1	-1
1/10/2019	3:10:58 PM	815	892	18	18	19	22	25	31	21	53	19	26	25	39	28.2	32.4	79.2	-1	-1	-1
1/10/2019	3:10:59 PM	2	893	18	18	18	22	25	31	21	53	20	26	25	39	28.2	32.4	79.2	-1	-1	-1
1/10/2019	3:10:59 PM	206	894	18	18	19	21	25	31	21	53	19	26	25	39	28.2	32.4	79.2	-1	-1	-1
1/10/2019	3:10:59 PM	409	895	18	18	18	21	25	32	21	53	19	26	25	39	28.2	32.4	79.2	-1	-1	-1
1/10/2019	3:10:59 PM	612	896	17	18	18	21	25	31	20	53	19	26	25	38	28.2	32.4	79.2	-1	-1	-1
1/10/2019	3:10:59 PM	815	897	18	18	19	21	25	31	21	53	19	26	25	39	28.2	32.4	79.2	-1	-1	-1
1/10/2019	3:11:00 PM	2	898	18	18	19	21	25	31	21	53	19	26	25	39	28.2	32.4	79.2	-1	-1	-1
1/10/2019	3:11:00 PM	206	899	17	18	18	21	25	31	20	53	19	26	25	39	28.2	32.4	79.2	-1	-1	-1
1/10/2019	3:11:00 PM	409	900	18	18	19	21	25	31	21	53	19	26	25	39	28.2	32.4	79.2	-1	-1	-1
1/10/2019	3:11:00 PM	612	901	18	18	18	22	24	31	21	53	19	26	25	38	28.2	32.4	79.2	-1	-1	-1
1/10/2019	3:11:00 PM	815	902	18	18	19	21	25	31	21	53	20	26	25	39	28.2	32.4	79.2	-1	-1	-1
1/10/2019	3:11:01 PM	2	903	18	18	19	21	25	31	21	53	19	26	25	39	28.2	32.4	79.2	-1	-1	-1
1/10/2019	3:11:01 PM	206	904	18	18	18	21	25	31	20	53	19	26	25	39	28.2	32.4	79.2	-1	-1	-1
1/10/2019	3:11:01 PM	409	905	18	18	19	21	25	31	21	53	19	26	25	39	28.2	32.4	79.2	-1	-1	-1
1/10/2019	3:11:01 PM	612	906	17	18	18	21	25	32	20	53	19	26	25	39	28.2	32.3	35.6	-1	-1	-1
1/10/2019	3:11:01 PM	815	907	18	18	19	21	25	31	21	53	20	26	25	38	28.2	32.3	35.6	-1	-1	-1
1/10/2019	3:11:02 PM	2	908	18	18	19	21	25	31	21	53	19	26	25	39	28.2	32.3	35.6	-1	-1	-1
1/10/2019	3:11:02 PM	206	909	17	18	18	22	25	31	21	53	19	26	25	38	28.2	32.3	35.6	-1	-1	-1
1/10/2019	3:11:02 PM	409	910	18	18	19	21	25	31	21	53	20	26	25	39	28.2	32.3	35.6	-1	-1	-1
1/10/2019	3:11:02 PM	612	911	17	18	18	22	25	31	21	53	19	26	25	38	28.2	32.3	35.6	-1	-1	-1
1/10/2019	3:11:02 PM	815	912	17	18	19	22	25	31	20	53	19	26	25	38	28.2	32.3	35.6	-1	-1	-1
1/10/2019	3:11:03 PM	2	913	18	18	19	21	25	31	21	53	19	26	25	39	28.2	32.3	35.6	-1	-1	-1
1/10/2019	3:11:03 PM	206	914	18	18	18	21	24	31	20	53	19	26	25	38	28.2	32.3	35.6	-1	-1	-1
1/10/2019	3:11:03 PM	409	915	18	18	19	21	25	31	21	52	20	26	25	39	28.2	32.3	35.6	-1	-1	-1
1/10/2019	3:11:03 PM	612	916	18	18	18	21	25	32	20	53	19	26	25	38	28.2	32.3	35.6	-1	-1	-1
1/10/2019	3:11:03 PM	815	917	18	18	18	21	25	31	20	52	19	26	25	38	28.2	32.3	35.6	-1	-1	-1
1/10/2019	3:11:04 PM	2	918	18	18	19	21	25	31	20	52	19	26	25	39	28.2	32.3	35.6	-1	-1	-1
1/10/2019	3:11:04 PM	206	919	18	18	18	22	25	31	20	52	19	26	25	38	28.2	32.3	35.6	-1	-1	-1
1/10/2019	3:11:04 PM	409	920	18	18	19	21	25	31	20	52	19	26	25	39	28.2	32.3	35.6	-1	-1	-1
1/10/2019	3:11:04 PM	612	921	17	18	18	21	25	31	20	52	19	26	25	38	28.2	32.3	35.6	-1	-1	-1
1/10/2019	3:11:04 PM	815	922	18	18	19	21	25	31	21	52	19	26	25	39	28.2	32.3	35.6	-1	-1	-1
1/10/2019	3:11:05 PM	2	923	18	18	18	22	25	31	21	52	19	26	25	38	28.2	32.3	35.6	-1	-1	-1
1/10/2019	3:11:05 PM	206	924	18	18	19	21	25	31	21	52	19	26	25	38	28.2	32.3	35.6	-1	-1	-1
1/10/2019	3:11:05 PM	409	925	18	18	18	22	25	31	21	52	19	26	25	38	28.2	32.3	35.6	-1	-1	-1
1/10/2019	3:11:05 PM	612	926	18	18	19	21	25	31	21	52	19	26	25	38	28.2	32.3	35.6	-1	-1	-1
1/10/2019	3:11:05 PM	815	927	18	18	18	21	24	31	20	52	19	26	25	38	28.2	32.3	35.6	-1	-1	-1
1/10/2019	3:11:06 PM	2	928	17	18	18	21	25	31	21	52	19	26	25	38	28.2	32.3	35.6	-1	-1	-1
1/10/2019	3:11:06 PM	206	929	18	18	19	21	25	31	20	52	19	26	25	38	28.2	32.3	35.6	-1	-1	-1
1/10/2019	3:11:06 PM	409	930	18	18	19	22	24	31	20	52	19	26	25	38	28.2	32.3	35.6	-1	-1	-1
1/10/2019	3:11:06 PM	612	931	18	18	19	21	25	31	20	52	19	25	25	38	28.2	32.3	35.6	-1	-1	-1
1/10/2019	3:11:06 PM	815	932	18	18	18	21	24	31	20	52	19	26	25	38	28.2	32.3	35.6	-1	-1	-1
1/10/2019	3:11:07 PM	2	933	18	18	19	21	25	31	20	52	19	26	25	38	28.2	32.3	35.6	-1	-1	-1
1/10/2019	3:11:07 PM	206	934	18	18	19	21	25	31	20	52	19	26	25	38	28.2	32.3	35.6	-1	-1	-1
1/10/2019	3:11:07 PM	409	935	18	18	18	21	25	31	21	52	19	26	25	38	28.2	32.3	35.6	-1	-1	-1
1/10/2019	3:11:07 PM	612	936	18	18	19	21	24	31	21	52	20	26	25	38	28.2	32.3	35.6	-1	-1	-1
1/10/2019	3:11:07 PM	815	937	18	18	18	21	24	31	20	52	19	26	25	38	28.2	32.3	35.6	-1	-1	-1
1/10/2019	3:11:08 PM	2	938	17	18	18	21	24	31	21	52	19	25	25	38	28.2	32.3	35.6	-1	-1	-1
1/10/2019	3:11:08 PM	206	939	18	18	18	21	24	31	20	52	19	26	25	38	28.2	32.3	35.6	-1	-1	-1
1/10/2019	3:11:08 PM	409	940	18	18	19	21	25	31	21	52	20	26	25	38	28.2	32.3	35.6	-1	-1	-1
1/10/2019	3:11:08 PM	612	941	18	18	18	21	24	31	20	52	19	26	25	38	28.2	32.3	35.6	-1	-1	-1
1/10/2019	3:11:08 PM	815	942	18	18	18	21	25	31	20	51	20	26	25	38	28.2	32.3	35.6	-1	-1	-1
1/10/2019	3:11:09 PM	2	943	18	18	19	21	25	31	20	52	19	26	25	38	28.2	32.3	35.6	-1	-1	-1
1/10/2019	3:11:09 PM	206	944	18	18	18	21	24	31	21	52	19	26	25	38	28.2	32.3	35.6	-1	-1	-1
1/10/2019	3:11:09 PM	409	945	18	18	19	21	25	31	21	52	20	26	25	38	28.2	32.3	35.6	-1	-1	-1
1/10/2019	3:11:09 PM	612	946	18	18	18	21	24	31	20	52	19	26	25	38	28.2	32.3	35.6	-1	-1	-1
1/10/2019	3:11:09 PM	815	947	18	18	19	21	25	31	20	52	19	26	25	38	28.2	32.3	35.6	-1	-1	-1
1/10/2019	3:11:10 PM	2	948	18	18	18	21	24	31	20	51	19	26	24	38	28.2	32.3	35.6	-1	-1	-1
1/10/2019	3:11:10 PM	206	949	18	18	18	21	25	31	21	52	19	25	25	38	28.2	32.3	35.6	-1	-1	-1
1/10/2019	3:11:10 PM	409	950	18	18	19	21	25	31	21	52	19	26	25	38	28.2	32.3	35.6	-1	-1	-1
1/10/2019	3:11:10 PM	612	951	17	18	18	22	25	31	20	52	19	26	25	37	28.2	32.3	35.6	-1	-1	-1
1/10/2019	3:11:10 PM	815	952	18	18	18	21	24	31	21	52	19	26	25	38	28.2	32.3	35.6	-1	-1	-1
1/10/2019	3:11:11 PM	2	953	17	18	18	22	24	31	21	52	19	26	25	38	28.2	32.3	35.6	-1	-1	-1
1/10/2019	3:11:11 PM	206	954	18	18	19	21	25	31	21	51	19	26	25	38	28.2	32.3	35.6	-1	-1	-1
1/10/2019	3:11:11 PM	409	955	17	18	19	22	25	31	21	52	19	26	25	38	28.2	32.3	35.6	-1	-1	-1
1/10/2019	3:11:11 PM	612	956	18	18	19	21	24	31	21	51	19	26	24	38	28.2	32.3	35.6	-1	-1	-1
1/10/2019	3:11:11 PM	815	957	18	18	18	21	25	31	20	51	19	25	25	37	28.2	32.3	35.6	-1	-1	-1
1/10/2019	3:11:12 PM	2	958	18	18	19	21	25	31	21	51	19	25	25	38	28.2	32.3	35.6	-1	-1	-1
1/10/2019	3:11:12 PM	206	959	18	18	18	21	24	31	20	52	19	26	25	38	28.2	32.3	35.6	-1	-1	-1
1/10/2019	3:11:12 PM	409	960	18	18	18	21	25	31	21	51	20	26	25	37	28.2	32.3	35.6	-1	-1	-1
1/10/2019	3:11:12 PM	612	961	18	18	19	21	24	30	20	51	19	26	25	38	28.2	32.3	35.6	-1	-1	-1
1/10/2019	3:11:12 PM	815	962	18	18	18	21	24	31	21	51	19	26	25	38	28.2	32.3	35.6	-1	-1	-1
1/10/2019	3:11:13 PM	2	963	18	18	19	21	24	31	20	51	19	25	25	37	28.2	32.3	35.6	-1	-1	-1
1/10/2019	3:11:13 PM	206	964	18	18	18	22	24	31	20	52	19	26	25	38	28.2	32.3	35.6	-1	-1	-1
1/10/2019	3:11:13 PM	409	965	18	18	19	22	25	31	21	52	20	25	25	37	28.2	32.3	35.6	-1	-1	-1
1/10/2019	3:11:13 PM	612	966	18	18	19	21	25	30	20	51	19	26	25	38	28.2	32.3	35.6	-1	-1	-1
1/10/2019	3:11:13 PM	815	967	18	18	18	21	24	31	20	52	19	26	25	37	28.2	32.3	35.6	-1	-1	-1
1/10/2019	3:11:14 PM	2	968	18	18	18	21	24	30	21	51	19	25	25	37	28.2	32.3	35.6	-1	-1	-1
1/10/2019	3:11:14 PM	206	969	18	18	18	21	24	31	20	52	19	26	25	37	28.2	32.3	35.6	-1	-1	-1
1/10/2019	3:11:14 PM	409	970	18	18	19	21	25	31	21	51	20	26	25	38	28.2	32.3	35.6	-1	-1	-1
1/10/2019	3:11:14 PM	612	971	18	18	18	22	24	31	20	51	19	26	25	38	28.2	32.3	35.6	-1	-1	-1
1/10/2019	3:11:14 PM	815	972	18	18	19	21	25	30	20	51	20	26	25	38	28.2	32.3	35.6	-1	-1	-1
1/10/2019	3:11:15 PM	2	973	18	18	18	21	24	31	20	51	19	26	25	37	28.2	32.3	35.6	-1	-1	-1
1/10/2019	3:11:15 PM	206	974	17	18	18	21	24	31	21	51	19	25	25	37	28.2	32.3	35.6	-1	-1	-1
1/10/2019	3:11:15 PM	409	975	18	18	19	21	25	31	21	51	19	26	25	38	28.2	32.3	35.6	-1	-1	-1
1/10/2019	3:11:15 PM	612	976	17	18	18	22	24	31	21	51	19	26	25	37	28.2	32.3	35.6	-1	-1	-1
1/10/2019	3:11:15 PM	815	977	18	18	19	21	25	31	21	52	19	26	25	38	28.2	32.3	35.6	-1	-1	-1
1/10/2019	3:11:16 PM	2	978	18	18	18	21	24	31	20	52	19	26	25	38	28.2	32.3	35.6	-1	-1	-1
1/10/2019	3:11:16 PM	206	979	18	18	18	21	24	31	21	51	19	25	25	38	28.2	32.3	35.6	-1	-1	-1
1/10/2019	3:11:16 PM	409	980	18	18	18	22	24	31	20	52	19	26	25	38	28.2	32.3	35.6	-1	-1	-1
1/10/2019	3:11:16 PM	612	981	18	18	19	21	25	31	21	52	19	26	25	38	28.2	32.3	35.6	-1	-1	-1
1/10/2019	3:11:16 PM	815	982	18	18	19	22	24	31	20	52	19	26	25	38	28.2	32.3	35.6	-1	-1	-1
1/10/2019	3:11:17 PM	2	983	17	18	18	22	24	31	21	52	20	26	25	37	28.2	32.3	35.6	-1	-1	-1
1/10/2019	3:11:17 PM	206	984	18	18	18	21	24	31	20	52	19	26	25	38	28.2	32.3	35.6	-1	-1	-1
1/10/2019	3:11:17 PM	409	985	18	18	18	22	25	31	21	52	20	26	25	38	28.2	32.3	35.6	-1	-1	-1
1/10/2019	3:11:17 PM	612	986	18	18	18	22	24	31	21	52	19	26	25	38	28.2	32.3	35.6	-1	-1	-1
1/10/2019	3:11:17 PM	815	987	18	18	19	22	25	31	21	52	19	26	25	38	28.2	32.3	35.6	-1	-1	-1
1/10/2019	3:11:18 PM	2	988	18	18	18	21	24	31	21	52	19	26	25	38	28.2	32.3	35.6	-1	-1	-1
1/10/2019	3:11:18 PM	206	989	17	18	18	21	24	31	21	51	19	26	25	37	28.2	32.3	35.6	-1	-1	-1
1/10/2019	3:11:18 PM	409	990	18	18	19	22	25	31	21	52	19	26	25	38	28.2	32.2	36.9	-1	-1	-1
1/10/2019	3:11:18 PM	612	991	17	18	18	22	25	31	21	52	19	26	25	37	28.2	32.2	36.9	-1	-1	-1
1/10/2019	3:11:18 PM	815	992	18	18	19	22	25	31	20	52	19	26	25	38	28.2	32.2	36.9	-1	-1	-1
1/10/2019	3:11:19 PM	2	993	18	18	19	22	24	31	20	52	19	26	25	38	28.2	32.2	36.9	-1	-1	-1
1/10/2019	3:11:19 PM	206	994	18	18	19	22	25	31	21	52	19	26	25	37	28.2	32.2	36.9	-1	-1	-1
1/10/2019	3:11:19 PM	409	995	18	18	19	22	25	31	20	52	19	26	25	38	28.2	32.2	36.9	-1	-1	-1
1/10/2019	3:11:19 PM	612	996	18	18	18	22	25	31	21	52	19	26	25	37	28.2	32.2	36.9	-1	-1	-1
1/10/2019	3:11:19 PM	815	997	18	18	19	22	25	31	20	52	19	26	25	38	28.2	32.2	36.9	-1	-1	-1
1/10/2019	3:11:20 PM	2	998	18	18	19	22	24	31	20	52	19	26	25	38	28.2	32.2	36.9	-1	-1	-1
1/10/2019	3:11:20 PM	206	999	18	18	18	21	25	31	20	52	19	25	25	38	28.2	32.2	36.9	-1	-1	-1
1/10/2019	3:11:20 PM	409	1000	18	18	19	22	24	31	20	52	19	26	25	38	28.2	32.2	36.9	-1	-1	-1
1/10/2019	3:11:20 PM	612	1001	18	18	19	21	24	31	20	52	19	26	25	38	28.2	32.2	36.9	-1	-1	-1
1/10/2019	3:11:20 PM	815	1002	18	18	19	22	24	31	20	52	19	26	25	38	28.2	32.2	36.9	-1	-1	-1
1/10/2019	3:11:21 PM	2	1003	17	18	18	21	24	30	21	52	19	26	25	38	28.2	32.2	36.9	-1	-1	-1
1/10/2019	3:11:21 PM	206	1004	18	18	18	21	24	31	20	52	19	26	25	38	28.2	32.2	36.9	-1	-1	-1
1/10/2019	3:11:21 PM	409	1005	18	18	19	21	25	31	21	52	19	26	25	38	28.2	32.2	36.9	-1	-1	-1
1/10/2019	3:11:21 PM	612	1006	17	18	18	22	24	32	20	52	19	26	25	38	28.2	32.2	36.9	-1	-1	-1
1/10/2019	3:11:21 PM	815	1007	18	18	19	22	25	32	21	52	20	26	25	38	28.2	32.2	36.9	-1	-1	-1
1/10/2019	3:11:22 PM	2	1008	18	18	19	21	25	32	21	52	19	26	25	38	28.2	32.2	36.9	-1	-1	-1
1/10/2019	3:11:22 PM	206	1009	17	18	18	21	24	31	21	52	19	25	25	38	28.2	32.2	36.9	-1	-1	-1
1/10/2019	3:11:22 PM	409	1010	18	18	19	21	25	31	20	52	19	26	25	38	28.2	32.2	36.9	-1	-1	-1
1/10/2019	3:11:22 PM	612	1011	18	18	19	21	24	31	20	52	19	25	25	38	28.2	32.2	36.9	-1	-1	-1
1/10/2019	3:11:22 PM	815	1012	18	18	19	22	24	31	20	52	19	26	25	38	28.2	32.2	36.9	-1	-1	-1
1/10/2019	3:11:23 PM	2	1013	18	18	19	21	24	31	20	52	19	25	25	37	28.2	32.2	36.9	-1	-1	-1
1/10/2019	3:11:23 PM	206	1014	18	18	19	21	24	31	21	52	19	26	25	38	28.2	32.2	36.9	-1	-1	-1
1/10/2019	3:11:23 PM	409	1015	18	18	19	21	25	31	20	52	20	25	25	37	28.2	32.2	36.9	-1	-1	-1
1/10/2019	3:11:23 PM	612	1016	18	18	18	22	24	31	21	52	19	26	24	37	28.2	32.2	36.9	-1	-1	-1
1/10/2019	3:11:23 PM	815	1017	18	18	19	21	25	31	21	52	19	26	25	38	28.2	32.2	36.9	-1	-1	-1
1/10/2019	3:11:24 PM	2	1018	18	18	19	21	25	31	20	52	19	26	25	38	28.2	32.2	36.9	-1	-1	-1
1/10/2019	3:11:24 PM	206	1019	18	18	19	21	25	31	20	52	19	26	25	38	28.2	32.2	36.9	-1	-1	-1
1/10/2019	3:11:24 PM	409	1020	18	18	18	21	25	31	20	52	19	25	25	37	28.2	32.2	36.9	-1	-1	-1
1/10/2019	3:11:24 PM	612	1021	17	18	18	22	24	31	20	52	19	26	25	37	28.2	32.2	36.9	-1	-1	-1
1/10/2019	3:11:24 PM	815	1022	17	18	18	22	24	31	21	52	19	26	25	37	28.2	32.2	36.9	-1	-1	-1
1/10/2019	3:11:25 PM	2	1023	17	18	18	22	24	31	21	52	19	25	25	37	28.2	32.2	36.9	-1	-1	-1
1/10/2019	3:11:25 PM	206	1024	18	18	19	21	24	31	21	51	19	25	25	38	28.2	32.2	36.9	-1	-1	-1
1/10/2019	3:11:25 PM	409	1025	18	18	18	22	24	31	21	52	19	26	25	38	28.2	32.2	36.9	-1	-1	-1
1/10/2019	3:11:25 PM	612	1026	18	18	19	21	25	30	21	51	19	25	25	37	28.2	32.2	36.9	-1	-1	-1
1/10/2019	3:11:25 PM	815	1027	18	18	19	21	25	31	20	52	19	26	24	38	28.2	32.2	36.9	-1	-1	-1
1/10/2019	3:11:26 PM	2	1028	18	18	18	21	24	31	20	52	19	26	25	37	28.2	32.2	36.9	-1	-1	-1
1/10/2019	3:11:26 PM	206	1029	18	18	19	21	25	31	20	51	19	25	25	37	28.2	32.2	36.9	-1	-1	-1
1/10/2019	3:11:26 PM	409	1030	18	18	19	22	24	31	20	51	19	26	24	37	28.2	32.2	36.9	-1	-1	-1
1/10/2019	3:11:26 PM	627	1031	18	18	19	21	25	31	21	51	19	26	24	37	28.2	32.2	36.9	-1	-1	-1
1/10/2019	3:11:26 PM	815	1032	18	18	19	21	25	31	20	51	19	26	24	37	28.2	32.1	79.9	-1	-1	-1
1/10/2019	3:11:27 PM	2	1033	18	18	18	21	24	31	21	51	19	26	24	37	28.2	32.1	79.9	-1	-1	-1
1/10/2019	3:11:27 PM	206	1034	18	18	18	21	25	31	20	51	19	25	25	37	28.2	32.1	79.9	-1	-1	-1
1/10/2019	3:11:27 PM	409	1035	18	18	18	21	24	31	21	51	19	26	24	37	28.2	32.1	79.9	-1	-1	-1
1/10/2019	3:11:27 PM	612	1036	17	18	18	21	24	30	20	51	19	25	24	37	28.2	32.1	79.9	-1	-1	-1
1/10/2019	3:11:27 PM	815	1037	18	18	18	21	24	31	20	51	19	26	25	37	28.2	32.1	79.9	-1	-1	-1
1/10/2019	3:11:28 PM	2	1038	17	18	18	21	24	31	20	51	19	25	25	37	28.2	32.1	79.9	-1	-1	-1
1/10/2019	3:11:28 PM	206	1039	18	18	19	21	25	31	21	51	19	25	25	37	28.2	32.1	79.9	-1	-1	-1
1/10/2019	3:11:28 PM	409	1040	18	18	18	21	24	31	20	51	19	26	25	37	28.2	32.1	79.9	-1	-1	-1
1/10/2019	3:11:28 PM	612	1041	18	18	18	21	24	30	21	51	19	25	24	37	28.2	32.1	79.9	-1	-1	-1
1/10/2019	3:11:28 PM	815	1042	18	18	18	21	24	31	20	51	19	26	25	38	28.2	32.1	79.9	-1	-1	-1
1/10/2019	3:11:29 PM	2	1043	18	18	18	21	24	31	20	51	19	25	25	37	28.2	32.1	79.9	-1	-1	-1
1/10/2019	3:11:29 PM	206	1044	18	18	19	21	25	30	21	51	19	25	24	37	28.2	32.1	79.9	-1	-1	-1
1/10/2019	3:11:29 PM	409	1045	18	18	18	21	24	31	21	51	20	25	25	37	28.2	32.1	79.9	-1	-1	-1
1/10/2019	3:11:29 PM	612	1046	18	18	19	21	24	30	21	51	19	25	24	37	28.2	32.1	79.9	-1	-1	-1
1/10/2019	3:11:29 PM	815	1047	18	18	18	21	24	31	20	51	19	25	24	37	28.2	32.1	79.9	-1	-1	-1
1/10/2019	3:11:30 PM	2	1048	18	18	18	21	24	31	21	51	19	25	25	37	28.2	32.1	79.9	-1	-1	-1
1/10/2019	3:11:30 PM	206	1049	18	18	19	21	24	31	20	51	19	26	24	37	28.2	32.1	79.9	-1	-1	-1
1/10/2019	3:11:30 PM	409	1050	18	18	19	21	24	31	21	51	19	25	25	37	28.2	32.1	79.9	-1	-1	-1
1/10/2019	3:11:30 PM	612	1051	17	18	18	21	24	31	20	51	19	26	24	37	28.2	32.1	79.9	-1	-1	-1
1/10/2019	3:11:30 PM	815	1052	18	18	19	21	25	31	21	51	20	25	25	37	28.2	32.1	79.9	-1	-1	-1
1/10/2019	3:11:31 PM	2	1053	18	18	19	21	24	30	20	51	19	26	24	37	28.2	32.1	79.9	-1	-1	-1
1/10/2019	3:11:31 PM	206	1054	18	18	18	21	24	31	20	51	19	26	25	37	28.2	32.1	79.9	-1	-1	-1
1/10/2019	3:11:31 PM	409	1055	18	18	19	21	25	30	19	51	19	25	25	37	28.2	32.1	79.9	-1	-1	-1
1/10/2019	3:11:31 PM	612	1056	18	18	18	21	24	30	20	51	19	25	24	37	28.2	32.1	79.9	-1	-1	-1
1/10/2019	3:11:31 PM	801	1057	18	18	19	21	25	31	20	51	20	25	25	37	28.2	32.1	79.9	-1	-1	-1
1/10/2019	3:11:32 PM	4	1058	18	18	19	21	25	31	21	51	19	25	25	37	28.2	32.1	79.9	-1	-1	-1
1/10/2019	3:11:32 PM	207	1059	17	18	18	21	24	31	21	51	19	25	25	37	28.2	32.1	79.9	-1	-1	-1
1/10/2019	3:11:32 PM	411	1060	18	18	19	21	24	30	20	50	19	25	24	37	28.2	32.1	79.9	-1	-1	-1
1/10/2019	3:11:32 PM	614	1061	17	18	18	21	24	30	20	51	19	25	24	37	28.2	32.1	79.9	-1	-1	-1
1/10/2019	3:11:32 PM	801	1062	18	18	19	21	25	31	21	50	20	25	25	37	28.2	32.1	79.9	-1	-1	-1
1/10/2019	3:11:33 PM	4	1063	18	18	18	21	24	31	20	51	19	26	24	37	28.2	32.1	79.9	-1	-1	-1
1/10/2019	3:11:33 PM	207	1064	17	18	18	21	24	31	21	51	19	25	25	37	28.2	32.1	79.9	-1	-1	-1
1/10/2019	3:11:33 PM	411	1065	18	18	19	21	24	31	21	51	19	26	24	37	28.2	32.1	79.9	-1	-1	-1
1/10/2019	3:11:33 PM	614	1066	17	18	18	21	24	31	20	51	19	25	25	37	28.2	32.1	79.9	-1	-1	-1
1/10/2019	3:11:33 PM	801	1067	18	18	19	21	25	31	21	51	19	25	24	37	28.2	32.1	79.9	-1	-1	-1
1/10/2019	3:11:34 PM	4	1068	17	18	18	21	24	31	21	51	19	25	25	37	28.2	32.1	79.9	-1	-1	-1
1/10/2019	3:11:34 PM	207	1069	18	18	19	21	24	31	20	51	19	26	24	37	28.2	32.1	79.9	-1	-1	-1
1/10/2019	3:11:34 PM	411	1070	18	18	18	21	24	31	20	51	19	25	25	37	28.2	32.1	79.9	-1	-1	-1
1/10/2019	3:11:34 PM	614	1071	18	18	18	21	24	30	20	51	19	25	24	37	28.2	32.1	79.9	-1	-1	-1
1/10/2019	3:11:34 PM	801	1072	18	18	19	21	24	31	20	51	19	26	24	37	28.2	32.1	79.9	-1	-1	-1
1/10/2019	3:11:35 PM	4	1073	18	18	19	21	25	31	21	51	20	25	25	37	28.2	32.1	79.9	-1	-1	-1
1/10/2019	3:11:35 PM	207	1074	18	18	18	21	24	31	20	51	19	26	25	37	28.2	32.0	74.1	-1	-1	-1
1/10/2019	3:11:35 PM	411	1075	18	18	18	21	25	31	21	51	19	25	25	37	28.2	32.0	74.1	-1	-1	-1
1/10/2019	3:11:35 PM	614	1076	17	18	18	21	24	31	20	51	19	25	24	37	28.2	32.0	74.1	-1	-1	-1
1/10/2019	3:11:35 PM	817	1077	18	18	19	21	25	31	21	51	19	25	25	37	28.2	32.0	74.1	-1	-1	-1
1/10/2019	3:11:36 PM	4	1078	18	18	19	21	24	31	21	51	19	26	24	38	28.2	32.0	74.1	-1	-1	-1
1/10/2019	3:11:36 PM	207	1079	18	18	19	21	24	31	21	51	19	25	25	37	28.2	32.0	74.1	-1	-1	-1
1/10/2019	3:11:36 PM	411	1080	18	18	19	21	24	31	20	51	19	26	24	38	28.2	32.0	74.1	-1	-1	-1
1/10/2019	3:11:36 PM	614	1081	18	18	18	21	24	31	21	51	19	25	25	37	28.2	32.0	74.1	-1	-1	-1
1/10/2019	3:11:36 PM	801	1082	18	18	18	21	24	31	20	51	19	26	24	38	28.2	32.0	74.1	-1	-1	-1
1/10/2019	3:11:37 PM	4	1083	18	18	19	21	25	31	21	51	20	25	25	38	28.2	32.0	74.1	-1	-1	-1
1/10/2019	3:11:37 PM	207	1084	18	18	18	21	24	31	20	51	19	26	25	38	28.2	32.0	74.1	-1	-1	-1
1/10/2019	3:11:37 PM	411	1085	18	18	19	21	25	31	21	51	20	25	25	38	28.2	32.0	74.1	-1	-1	-1
1/10/2019	3:11:37 PM	614	1086	17	18	18	21	24	30	20	51	19	26	24	38	28.2	32.0	74.1	-1	-1	-1
1/10/2019	3:11:37 PM	832	1087	18	18	19	21	24	31	21	51	20	25	25	37	28.2	32.0	74.1	-1	-1	-1
1/10/2019	3:11:38 PM	4	1088	18	18	19	21	24	31	21	51	20	26	25	37	28.2	32.0	74.1	-1	-1	-1
1/10/2019	3:11:38 PM	207	1089	18	18	19	21	24	31	20	51	19	26	25	38	28.2	32.0	74.1	-1	-1	-1
1/10/2019	3:11:38 PM	411	1090	18	18	19	21	24	31	21	51	19	26	25	37	28.2	32.0	74.1	-1	-1	-1
1/10/2019	3:11:38 PM	614	1091	17	18	18	21	24	31	20	51	19	26	24	38	28.2	32.0	74.1	-1	-1	-1
1/10/2019	3:11:38 PM	801	1092	17	18	18	21	24	31	20	51	19	26	25	38	28.2	32.0	74.1	-1	-1	-1
1/10/2019	3:11:39 PM	4	1093	18	18	19	21	25	31	21	51	19	26	25	38	28.2	32.0	74.1	-1	-1	-1
1/10/2019	3:11:39 PM	207	1094	18	18	19	21	24	31	20	52	19	26	25	38	28.2	32.0	74.1	-1	-1	-1
1/10/2019	3:11:39 PM	411	1095	18	18	19	21	25	31	21	51	20	26	25	38	28.2	32.0	74.1	-1	-1	-1
1/10/2019	3:11:39 PM	614	1096	18	18	18	21	24	31	20	51	19	26	24	38	28.2	32.0	74.1	-1	-1	-1
1/10/2019	3:11:39 PM	801	1097	18	18	18	21	24	31	20	51	19	26	25	38	28.2	32.0	74.1	-1	-1	-1
1/10/2019	3:11:40 PM	4	1098	18	18	19	21	25	31	20	51	19	26	24	38	28.2	32.0	74.1	-1	-1	-1
1/10/2019	3:11:40 PM	207	1099	17	18	18	21	25	31	21	51	20	25	25	38	28.2	32.0	74.1	-1	-1	-1
1/10/2019	3:11:40 PM	411	1100	18	18	19	21	25	30	21	51	19	26	25	38	28.2	32.0	74.1	-1	-1	-1
1/10/2019	3:11:40 PM	614	1101	17	18	18	21	24	31	21	51	20	26	25	37	28.2	32.0	74.1	-1	-1	-1
1/10/2019	3:11:40 PM	801	1102	18	18	19	21	25	31	21	51	20	26	25	38	28.2	32.0	74.1	-1	-1	-1
1/10/2019	3:11:41 PM	4	1103	18	18	18	21	24	31	20	51	19	26	24	38	28.2	32.0	74.1	-1	-1	-1
1/10/2019	3:11:41 PM	207	1104	18	18	19	21	25	31	21	51	20	26	25	38	28.2	32.0	74.1	-1	-1	-1
1/10/2019	3:11:41 PM	411	1105	18	18	18	21	25	31	20	51	19	26	25	38	28.2	32.0	74.1	-1	-1	-1
1/10/2019	3:11:41 PM	614	1106	18	18	18	21	25	31	21	51	19	26	25	38	28.2	32.0	74.1	-1	-1	-1
1/10/2019	3:11:41 PM	801	1107	18	18	19	21	25	31	21	51	19	26	25	38	28.2	32.0	74.1	-1	-1	-1
1/10/2019	3:11:42 PM	4	1108	17	18	18	21	24	31	21	51	19	26	25	38	28.2	32.0	74.1	-1	-1	-1
1/10/2019	3:11:42 PM	207	1109	18	18	19	21	25	31	20	52	19	26	25	38	28.2	32.0	74.1	-1	-1	-1
1/10/2019	3:11:42 PM	411	1110	18	18	19	21	25	31	21	52	20	26	25	38	28.2	32.0	74.1	-1	-1	-1
1/10/2019	3:11:42 PM	614	1111	18	18	19	21	25	31	20	51	19	26	25	38	28.2	32.0	74.1	-1	-1	-1
1/10/2019	3:11:42 PM	801	1112	17	18	18	21	24	31	20	51	19	26	25	38	28.2	32.0	74.1	-1	-1	-1
1/10/2019	3:11:43 PM	4	1113	18	18	19	21	25	31	20	51	19	26	24	38	28.2	32.0	74.1	-1	-1	-1
1/10/2019	3:11:43 PM	207	1114	18	18	19	21	25	31	21	51	20	26	25	38	28.2	32.0	74.1	-1	-1	-1
1/10/2019	3:11:43 PM	411	1115	18	18	19	21	25	31	21	52	19	26	24	38	28.2	32.0	74.1	-1	-1	-1
1/10/2019	3:11:43 PM	614	1116	18	18	19	21	25	31	20	51	19	26	25	38	28.2	31.9	60.0	-1	-1	-1
1/10/2019	3:11:43 PM	801	1117	18	18	19	21	24	31	21	52	19	26	25	38	28.2	31.9	60.0	-1	-1	-1
1/10/2019	3:11:44 PM	4	1118	17	18	18	21	24	31	20	51	19	26	25	38	28.2	31.9	60.0	-1	-1	-1
1/10/2019	3:11:44 PM	207	1119	18	18	19	21	25	31	20	52	19	26	25	38	28.2	31.9	60.0	-1	-1	-1
1/10/2019	3:11:44 PM	411	1120	17	18	19	21	25	31	21	52	20	26	25	38	28.2	31.9	60.0	-1	-1	-1
1/10/2019	3:11:44 PM	614	1121	18	18	19	21	25	31	21	52	19	26	25	38	28.2	31.9	60.0	-1	-1	-1
1/10/2019	3:11:44 PM	801	1122	18	18	18	21	24	31	20	52	19	26	25	38	28.2	31.9	60.0	-1	-1	-1
1/10/2019	3:11:45 PM	4	1123	18	18	19	21	25	31	21	52	19	26	24	38	28.2	31.9	60.0	-1	-1	-1
1/10/2019	3:11:45 PM	207	1124	18	18	18	21	25	31	21	52	19	26	25	38	28.2	31.9	60.0	-1	-1	-1
1/10/2019	3:11:45 PM	411	1125	18	18	19	21	25	31	21	52	20	26	25	39	28.2	31.9	60.0	-1	-1	-1
1/10/2019	3:11:45 PM	614	1126	18	18	18	21	24	32	20	52	19	26	25	38	28.2	31.9	60.0	-1	-1	-1
1/10/2019	3:11:45 PM	801	1127	17	18	19	21	25	32	20	52	19	26	25	38	28.2	31.9	60.0	-1	-1	-1
1/10/2019	3:11:46 PM	4	1128	18	18	19	21	24	31	20	52	19	26	25	39	28.2	31.9	60.0	-1	-1	-1
1/10/2019	3:11:46 PM	207	1129	17	18	18	21	25	32	21	52	20	26	25	38	28.2	31.9	60.0	-1	-1	-1
1/10/2019	3:11:46 PM	411	1130	18	18	18	21	25	32	21	52	19	26	25	39	28.2	31.9	60.0	-1	-1	-1
1/10/2019	3:11:46 PM	614	1131	18	18	19	21	25	31	21	52	20	26	25	38	28.2	31.9	60.0	-1	-1	-1
1/10/2019	3:11:46 PM	801	1132	18	18	19	21	24	31	20	52	19	26	25	39	28.2	31.9	60.0	-1	-1	-1
1/10/2019	3:11:47 PM	4	1133	17	18	18	21	25	31	21	52	20	26	25	38	28.2	31.9	60.0	-1	-1	-1
1/10/2019	3:11:47 PM	207	1134	18	18	18	21	24	31	20	52	19	26	25	39	28.2	31.9	60.0	-1	-1	-1
1/10/2019	3:11:47 PM	411	1135	18	18	18	21	25	31	21	52	20	26	25	38	28.2	31.9	60.0	-1	-1	-1
1/10/2019	3:11:47 PM	614	1136	18	18	18	21	25	32	20	52	19	26	25	39	28.2	31.9	60.0	-1	-1	-1
1/10/2019	3:11:47 PM	801	1137	17	18	18	21	25	31	20	52	20	26	25	39	28.2	31.9	60.0	-1	-1	-1
1/10/2019	3:11:48 PM	4	1138	18	18	18	21	25	31	20	52	19	26	25	39	28.2	31.9	60.0	-1	-1	-1
1/10/2019	3:11:48 PM	207	1139	17	18	18	21	25	31	20	52	20	26	25	38	28.2	31.9	60.0	-1	-1	-1
1/10/2019	3:11:48 PM	411	1140	18	18	18	21	25	31	20	52	19	26	25	39	28.2	31.9	60.0	-1	-1	-1
1/10/2019	3:11:48 PM	614	1141	18	18	19	21	25	31	21	52	19	26	25	39	28.2	31.9	60.0	-1	-1	-1
1/10/2019	3:11:48 PM	801	1142	18	18	19	21	25	31	21	52	19	26	25	39	28.2	31.9	60.0	-1	-1	-1
1/10/2019	3:11:49 PM	4	1143	18	18	19	21	25	31	21	52	19	26	25	39	28.2	31.9	60.0	-1	-1	-1
1/10/2019	3:11:49 PM	207	1144	17	18	18	21	24	31	20	52	19	26	25	39	28.2	31.9	60.0	-1	-1	-1
1/10/2019	3:11:49 PM	411	1145	18	18	19	21	25	32	21	52	19	26	25	39	28.2	31.9	60.0	-1	-1	-1
1/10/2019	3:11:49 PM	614	1146	18	18	18	21	25	32	21	52	20	26	25	39	28.2	31.9	60.0	-1	-1	-1
1/10/2019	3:11:49 PM	801	1147	18	18	19	21	25	32	21	52	19	26	25	39	28.2	31.9	60.0	-1	-1	-1
1/10/2019	3:11:50 PM	4	1148	17	18	18	21	25	31	21	52	20	26	25	38	28.2	31.9	60.0	-1	-1	-1
1/10/2019	3:11:50 PM	207	1149	18	18	18	21	25	31	21	52	19	26	25	39	28.2	31.9	60.0	-1	-1	-1
1/10/2019	3:11:50 PM	411	1150	18	18	18	21	25	31	20	52	20	26	25	39	28.2	31.9	60.0	-1	-1	-1
1/10/2019	3:11:50 PM	614	1151	18	18	19	21	25	31	20	52	20	26	25	39	28.2	31.9	60.0	-1	-1	-1
1/10/2019	3:11:50 PM	801	1152	18	18	19	21	25	31	21	53	19	26	25	39	28.2	31.9	60.0	-1	-1	-1
1/10/2019	3:11:51 PM	4	1153	17	18	18	21	25	31	21	52	20	26	25	39	28.2	31.9	60.0	-1	-1	-1
1/10/2019	3:11:51 PM	207	1154	18	18	19	21	25	31	20	52	19	26	25	39	28.2	31.9	60.0	-1	-1	-1
1/10/2019	3:11:51 PM	411	1155	18	18	18	21	25	32	21	53	20	26	25	39	28.2	31.9	60.0	-1	-1	-1
1/10/2019	3:11:51 PM	614	1156	18	18	19	21	25	31	21	53	19	26	25	39	28.2	31.9	60.0	-1	-1	-1
1/10/2019	3:11:51 PM	801	1157	18	18	19	21	25	32	20	53	19	26	25	39	28.2	31.9	60.0	-1	-1	-1
1/10/2019	3:11:52 PM	4	1158	18	18	18	21	25	31	21	53	20	26	25	39	28.2	31.9	60.0	-1	-1	-1
1/10/2019	3:11:52 PM	207	1159	18	18	18	21	25	31	21	53	19	26	25	39	28.2	31.9	60.0	-1	-1	-1
1/10/2019	3:11:52 PM	411	1160	18	18	18	21	25	31	20	53	20	26	25	39	28.2	31.9	60.0	-1	-1	-1
1/10/2019	3:11:52 PM	614	1161	18	18	18	21	25	32	20	53	19	26	25	39	28.2	31.9	60.0	-1	-1	-1
1/10/2019	3:11:52 PM	801	1162	18	18	19	21	25	32	21	53	19	27	25	39	28.2	31.9	60.0	-1	-1	-1
1/10/2019	3:11:53 PM	4	1163	18	18	19	21	25	32	20	53	20	26	25	39	28.2	31.9	60.0	-1	-1	-1
1/10/2019	3:11:53 PM	207	1164	18	18	18	21	25	32	20	53	19	26	25	39	28.2	31.9	60.0	-1	-1	-1
1/10/2019	3:11:53 PM	411	1165	17	18	19	21	25	31	21	53	20	26	25	39	28.2	31.9	60.0	-1	-1	-1
1/10/2019	3:11:53 PM	614	1166	18	18	18	21	25	31	20	53	19	26	25	39	28.2	31.9	60.0	-1	-1	-1
1/10/2019	3:11:53 PM	801	1167	18	18	18	21	25	31	21	53	19	26	25	39	28.2	31.9	60.0	-1	-1	-1
1/10/2019	3:11:54 PM	4	1168	18	18	19	21	25	31	20	53	19	26	25	39	28.2	31.9	60.0	-1	-1	-1
1/10/2019	3:11:54 PM	207	1169	17	18	18	21	25	31	21	53	19	26	25	39	28.2	31.9	60.0	-1	-1	-1
1/10/2019	3:11:54 PM	411	1170	18	18	19	21	25	31	21	53	19	26	25	39	28.2	31.9	60.0	-1	-1	-1
1/10/2019	3:11:54 PM	614	1171	18	18	18	21	25	32	21	53	20	26	25	39	28.2	31.9	60.0	-1	-1	-1
1/10/2019	3:11:54 PM	801	1172	18	18	19	21	25	32	20	53	20	26	25	39	28.2	31.9	60.0	-1	-1	-1
1/10/2019	3:11:55 PM	4	1173	18	18	18	21	25	32	20	53	19	26	25	39	28.2	31.9	60.0	-1	-1	-1
1/10/2019	3:11:55 PM	207	1174	18	18	19	21	25	31	21	53	19	26	25	39	28.2	31.9	60.0	-1	-1	-1
1/10/2019	3:11:55 PM	411	1175	18	18	18	21	25	32	20	53	19	26	25	39	28.2	31.9	60.0	-1	-1	-1
1/10/2019	3:11:55 PM	614	1176	18	18	19	21	25	32	20	53	19	26	25	40	28.2	31.9	60.0	-1	-1	-1
1/10/2019	3:11:55 PM	801	1177	18	18	19	21	25	32	20	53	19	26	25	40	28.2	31.9	60.0	-1	-1	-1
1/10/2019	3:11:56 PM	4	1178	18	18	19	21	25	31	21	53	20	26	25	39	28.2	31.9	60.0	-1	-1	-1
1/10/2019	3:11:56 PM	207	1179	18	18	18	21	25	31	20	53	19	26	25	39	28.2	31.9	60.0	-1	-1	-1
1/10/2019	3:11:56 PM	411	1180	18	18	19	21	25	32	20	53	19	26	25	39	28.2	31.9	60.0	-1	-1	-1
1/10/2019	3:11:56 PM	614	1181	17	18	18	21	25	31	21	53	20	26	25	39	28.2	31.9	60.0	-1	-1	-1
1/10/2019	3:11:56 PM	801	1182	18	18	18	21	25	31	21	53	20	26	25	39	28.2	31.9	60.0	-1	-1	-1
1/10/2019	3:11:57 PM	4	1183	18	18	19	21	25	31	21	53	19	26	25	39	28.2	31.9	60.0	-1	-1	-1
1/10/2019	3:11:57 PM	207	1184	18	18	18	21	25	31	21	53	20	26	25	39	28.2	31.9	60.0	-1	-1	-1
1/10/2019	3:11:57 PM	411	1185	18	18	18	21	25	31	20	53	19	26	25	39	28.2	31.9	60.0	-1	-1	-1
1/10/2019	3:11:57 PM	614	1186	18	18	19	21	25	31	21	53	20	26	25	39	28.2	31.9	60.0	-1	-1	-1
1/10/2019	3:11:57 PM	801	1187	18	18	19	21	25	32	21	53	20	27	25	40	28.2	31.9	60.0	-1	-1	-1
1/10/2019	3:11:58 PM	4	1188	18	18	19	21	25	32	20	53	20	26	25	39	28.2	31.9	60.0	-1	-1	-1
1/10/2019	3:11:58 PM	207	1189	18	18	18	21	25	31	21	53	19	26	25	39	28.2	31.9	60.0	-1	-1	-1
1/10/2019	3:11:58 PM	411	1190	17	18	18	21	25	31	21	53	20	26	25	39	28.2	31.9	60.0	-1	-1	-1
1/10/2019	3:11:58 PM	614	1191	18	18	19	21	25	31	20	53	19	26	25	39	28.2	31.9	60.0	-1	-1	-1
1/10/2019	3:11:58 PM	801	1192	18	18	18	21	25	32	21	53	20	26	25	39	28.2	31.9	60.0	-1	-1	-1
1/10/2019	3:11:59 PM	4	1193	18	18	19	21	25	32	21	53	19	26	25	40	28.2	31.9	60.0	-1	-1	-1
1/10/2019	3:11:59 PM	207	1194	18	18	19	21	25	31	21	53	19	26	25	39	28.2	31.9	60.0	-1	-1	-1
1/10/2019	3:11:59 PM	411	1195	17	18	18	21	25	32	20	53	19	26	25	39	28.2	31.9	60.0	-1	-1	-1
1/10/2019	3:11:59 PM	614	1196	18	18	19	21	25	31	21	53	19	26	25	39	28.2	31.9	60.0	-1	-1	-1
1/10/2019	3:11:59 PM	801	1197	18	18	18	21	25	31	21	53	20	26	25	39	28.2	31.9	60.0	-1	-1	-1
1/10/2019	3:12:00 PM	4	1198	18	18	19	21	25	31	21	53	20	26	25	39	28.2	31.9	60.0	-1	-1	-1
1/10/2019	3:12:00 PM	207	1199	18	18	18	21	25	32	20	53	20	26	25	39	28.2	31.9	60.0	-1	-1	-1
1/10/2019	3:12:00 PM	411	1200	18	18	18	21	25	31	20	53	19	26	25	39	28.3	31.9	59.6	-1	-1	-1
1/10/2019	3:12:00 PM	614	1201	17	18	18	21	25	31	21	53	19	26	25	39	28.3	31.9	59.6	-1	-1	-1
1/10/2019	3:12:00 PM	801	1202	18	18	19	21	25	31	21	53	20	26	25	39	28.3	31.9	59.6	-1	-1	-1
1/10/2019	3:12:01 PM	4	1203	18	18	18	21	25	31	21	53	20	26	25	39	28.3	31.9	59.6	-1	-1	-1
1/10/2019	3:12:01 PM	207	1204	18	18	18	21	25	31	21	53	19	26	25	39	28.3	31.9	59.6	-1	-1	-1
1/10/2019	3:12:01 PM	411	1205	18	18	19	21	25	31	21	52	20	26	25	39	28.3	31.9	59.6	-1	-1	-1
1/10/2019	3:12:01 PM	614	1206	18	18	18	21	25	31	21	52	19	26	25	39	28.3	31.9	59.6	-1	-1	-1
1/10/2019	3:12:01 PM	801	1207	18	18	19	21	25	32	21	52	20	26	25	39	28.3	31.9	59.6	-1	-1	-1
1/10/2019	3:12:02 PM	4	1208	17	18	18	21	25	31	21	53	20	26	25	39	28.3	31.9	59.6	-1	-1	-1
1/10/2019	3:12:02 PM	207	1209	18	18	19	21	25	31	21	52	19	26	25	39	28.3	31.9	59.6	-1	-1	-1
1/10/2019	3:12:02 PM	411	1210	18	18	19	21	25	31	21	52	20	26	25	39	28.3	31.9	59.6	-1	-1	-1
1/10/2019	3:12:02 PM	614	1211	17	18	18	21	25	32	20	52	19	26	25	39	28.3	31.9	59.6	-1	-1	-1
1/10/2019	3:12:02 PM	801	1212	18	18	19	21	25	31	20	52	20	26	25	39	28.3	31.9	59.6	-1	-1	-1
1/10/2019	3:12:03 PM	4	1213	18	18	19	21	25	31	20	52	19	26	25	39	28.3	31.9	59.6	-1	-1	-1
1/10/2019	3:12:03 PM	207	1214	18	18	19	21	25	31	21	52	20	26	25	39	28.3	31.9	59.6	-1	-1	-1
1/10/2019	3:12:03 PM	411	1215	18	18	18	21	25	31	20	52	19	26	25	39	28.3	31.9	59.6	-1	-1	-1
1/10/2019	3:12:03 PM	614	1216	18	18	18	21	25	31	21	52	20	26	25	39	28.3	31.9	59.6	-1	-1	-1
1/10/2019	3:12:03 PM	801	1217	18	18	19	21	25	31	21	52	20	26	25	39	28.3	31.9	59.6	-1	-1	-1
1/10/2019	3:12:04 PM	4	1218	18	18	18	21	25	32	20	52	20	26	25	39	28.3	31.9	59.6	-1	-1	-1
1/10/2019	3:12:04 PM	207	1219	18	18	19	21	25	31	21	52	20	26	25	39	28.3	31.9	59.6	-1	-1	-1
1/10/2019	3:12:04 PM	411	1220	18	18	18	21	25	31	20	52	20	26	25	39	28.3	31.9	59.6	-1	-1	-1
1/10/2019	3:12:04 PM	614	1221	18	18	19	21	25	31	21	52	19	26	25	39	28.3	31.9	59.6	-1	-1	-1
1/10/2019	3:12:04 PM	801	1222	18	18	18	21	25	31	21	52	19	26	25	39	28.3	31.9	59.6	-1	-1	-1
1/10/2019	3:12:05 PM	4	1223	18	18	19	21	25	31	21	52	20	26	25	39	28.3	31.9	59.6	-1	-1	-1
1/10/2019	3:12:05 PM	207	1224	18	18	18	21	25	31	20	52	19	26	25	39	28.3	31.9	59.6	-1	-1	-1
1/10/2019	3:12:05 PM	411	1225	18	18	19	21	25	32	21	52	19	26	25	39	28.3	31.9	59.6	-1	-1	-1
1/10/2019	3:12:05 PM	614	1226	18	18	18	22	25	31	20	52	19	26	25	39	28.3	31.9	59.6	-1	-1	-1
1/10/2019	3:12:05 PM	801	1227	17	18	18	22	25	31	21	52	20	26	25	39	28.3	31.9	59.6	-1	-1	-1
1/10/2019	3:12:06 PM	4	1228	18	18	18	22	25	31	20	52	19	26	25	39	28.3	31.9	59.6	-1	-1	-1
1/10/2019	3:12:06 PM	207	1229	18	18	19	22	25	31	20	52	20	26	25	39	28.3	31.9	59.6	-1	-1	-1
1/10/2019	3:12:06 PM	411	1230	18	18	19	22	25	31	20	52	19	26	25	39	28.3	31.9	59.6	-1	-1	-1
1/10/2019	3:12:06 PM	614	1231	17	18	18	22	25	31	20	52	20	26	25	38	28.3	31.9	59.6	-1	-1	-1
1/10/2019	3:12:06 PM	812	1232	18	18	18	22	25	31	20	52	19	26	25	39	28.3	31.9	59.6	-1	-1	-1
1/10/2019	3:12:07 PM	0	1233	17	18	18	22	25	32	20	52	19	26	25	39	28.3	31.9	59.6	-1	-1	-1
1/10/2019	3:12:07 PM	203	1234	18	18	19	22	25	31	20	52	19	26	25	39	28.3	31.9	59.6	-1	-1	-1
1/10/2019	3:12:07 PM	406	1235	17	18	18	22	25	31	20	52	20	26	25	38	28.3	31.9	59.6	-1	-1	-1
1/10/2019	3:12:07 PM	609	1236	18	18	19	22	25	31	21	52	20	26	25	39	28.3	31.9	59.6	-1	-1	-1
1/10/2019	3:12:07 PM	812	1237	18	18	18	22	25	31	21	52	19	26	25	38	28.3	31.9	59.6	-1	-1	-1
1/10/2019	3:12:08 PM	0	1238	18	18	19	22	25	31	21	52	20	26	25	39	28.3	31.9	59.6	-1	-1	-1
1/10/2019	3:12:08 PM	203	1239	18	18	18	22	25	32	20	52	19	26	25	38	28.3	31.9	59.6	-1	-1	-1
1/10/2019	3:12:08 PM	406	1240	18	18	18	22	25	31	21	52	19	26	25	38	28.3	31.9	59.6	-1	-1	-1
1/10/2019	3:12:08 PM	609	1241	18	18	18	22	25	31	21	52	20	26	25	38	28.3	31.9	59.6	-1	-1	-1
1/10/2019	3:12:08 PM	812	1242	17	18	18	22	25	32	20	52	19	26	25	38	28.3	31.8	59.9	-1	-1	-1
1/10/2019	3:12:09 PM	0	1243	18	18	19	22	25	30	21	52	20	26	25	39	28.3	31.8	59.9	-1	-1	-1
1/10/2019	3:12:09 PM	203	1244	18	18	18	22	25	31	20	52	19	26	25	38	28.3	31.8	59.9	-1	-1	-1
1/10/2019	3:12:09 PM	406	1245	18	18	19	22	25	31	21	51	19	26	25	38	28.3	31.8	59.9	-1	-1	-1
1/10/2019	3:12:09 PM	609	1246	18	18	18	22	24	31	20	52	20	26	25	38	28.3	31.8	59.9	-1	-1	-1
1/10/2019	3:12:09 PM	812	1247	18	18	19	22	25	31	20	51	20	26	25	39	28.3	31.8	59.9	-1	-1	-1
1/10/2019	3:12:10 PM	0	1248	18	18	19	22	24	31	20	52	19	26	25	38	28.3	31.8	59.9	-1	-1	-1
1/10/2019	3:12:10 PM	203	1249	18	18	18	22	25	31	21	52	20	26	25	38	28.3	31.8	59.9	-1	-1	-1
1/10/2019	3:12:10 PM	406	1250	18	18	18	22	25	31	21	52	19	26	25	38	28.3	31.8	59.9	-1	-1	-1
1/10/2019	3:12:10 PM	609	1251	18	18	19	22	25	31	21	52	20	26	25	38	28.3	31.8	59.9	-1	-1	-1
1/10/2019	3:12:10 PM	812	1252	18	18	18	22	25	31	20	52	19	26	25	38	28.3	31.8	59.9	-1	-1	-1
1/10/2019	3:12:11 PM	0	1253	17	18	18	22	25	31	21	51	19	26	25	38	28.3	31.8	59.9	-1	-1	-1
1/10/2019	3:12:11 PM	203	1254	18	18	19	22	25	31	20	52	19	26	25	39	28.3	31.8	59.9	-1	-1	-1
1/10/2019	3:12:11 PM	406	1255	18	18	19	22	25	31	20	51	19	26	25	38	28.3	31.8	59.9	-1	-1	-1
1/10/2019	3:12:11 PM	613	1256	18	18	18	22	24	31	20	52	19	26	25	38	28.3	31.8	59.9	-1	-1	-1
1/10/2019	3:12:11 PM	800	1257	18	18	18	22	25	31	21	51	20	26	25	38	28.3	31.8	59.9	-1	-1	-1
1/10/2019	3:12:12 PM	3	1258	18	18	18	22	24	31	20	52	19	26	24	38	28.3	31.8	59.9	-1	-1	-1
1/10/2019	3:12:12 PM	206	1259	18	18	19	22	25	32	21	52	19	26	25	38	28.3	31.8	59.9	-1	-1	-1
1/10/2019	3:12:12 PM	409	1260	17	18	18	22	25	31	21	51	20	26	25	38	28.3	31.8	59.9	-1	-1	-1
1/10/2019	3:12:12 PM	613	1261	18	18	19	22	25	31	21	52	19	26	25	38	28.3	31.8	59.9	-1	-1	-1
1/10/2019	3:12:12 PM	800	1262	17	18	18	22	24	31	20	51	19	26	25	38	28.3	31.8	59.9	-1	-1	-1
1/10/2019	3:12:13 PM	3	1263	18	18	19	22	25	31	20	51	19	26	25	38	28.3	31.8	59.9	-1	-1	-1
1/10/2019	3:12:13 PM	206	1264	18	18	18	22	25	31	21	52	20	26	25	38	28.3	31.8	59.9	-1	-1	-1
1/10/2019	3:12:13 PM	409	1265	18	18	19	22	25	31	20	51	19	26	25	38	28.3	31.8	59.9	-1	-1	-1
1/10/2019	3:12:13 PM	613	1266	18	18	19	22	25	31	21	51	20	25	25	38	28.3	31.8	59.9	-1	-1	-1
1/10/2019	3:12:13 PM	800	1267	18	18	18	22	25	31	20	51	19	26	25	38	28.3	31.8	59.9	-1	-1	-1
1/10/2019	3:12:14 PM	3	1268	18	18	18	21	25	31	20	51	19	25	25	38	28.3	31.8	59.9	-1	-1	-1
1/10/2019	3:12:14 PM	206	1269	18	18	18	22	25	31	20	52	19	26	25	38	28.3	31.8	59.9	-1	-1	-1
1/10/2019	3:12:14 PM	425	1270	18	18	18	22	24	31	20	51	19	26	24	38	28.3	31.8	59.9	-1	-1	-1
1/10/2019	3:12:14 PM	613	1271	18	18	19	22	25	31	21	51	19	26	25	38	28.3	31.8	59.9	-1	-1	-1
1/10/2019	3:12:14 PM	800	1272	18	18	18	21	24	31	20	51	19	26	25	38	28.3	31.8	59.9	-1	-1	-1
1/10/2019	3:12:15 PM	3	1273	18	18	19	21	25	31	20	51	19	25	25	37	28.3	31.8	59.9	-1	-1	-1
1/10/2019	3:12:15 PM	206	1274	18	18	18	22	25	31	21	51	20	26	25	38	28.3	31.8	59.9	-1	-1	-1
1/10/2019	3:12:15 PM	409	1275	18	18	18	22	24	31	21	51	19	26	25	38	28.3	31.8	59.9	-1	-1	-1
1/10/2019	3:12:15 PM	613	1276	18	18	19	22	25	31	21	51	20	26	25	38	28.3	31.8	59.9	-1	-1	-1
1/10/2019	3:12:15 PM	800	1277	18	18	19	21	24	30	21	51	19	26	25	38	28.3	31.8	59.9	-1	-1	-1
1/10/2019	3:12:16 PM	3	1278	18	18	18	21	25	31	20	51	19	26	24	38	28.3	31.8	59.9	-1	-1	-1
1/10/2019	3:12:16 PM	206	1279	18	18	18	22	25	31	21	51	20	26	25	38	28.3	31.8	59.9	-1	-1	-1
1/10/2019	3:12:16 PM	409	1280	18	18	19	21	25	30	21	51	19	26	25	37	28.3	31.8	59.9	-1	-1	-1
1/10/2019	3:12:16 PM	613	1281	18	18	19	22	25	31	21	51	19	26	25	38	28.3	31.8	59.9	-1	-1	-1
1/10/2019	3:12:16 PM	800	1282	18	18	19	21	25	31	20	51	19	26	25	37	28.3	31.8	59.9	-1	-1	-1
1/10/2019	3:12:17 PM	3	1283	17	18	18	22	24	31	21	51	19	26	25	38	28.3	31.8	59.9	-1	-1	-1
1/10/2019	3:12:17 PM	206	1284	18	18	19	22	25	30	21	51	19	26	25	38	28.3	31.7	61.4	-1	-1	-1
1/10/2019	3:12:17 PM	409	1285	18	18	19	22	25	31	20	51	19	26	25	38	28.3	31.7	61.4	-1	-1	-1
1/10/2019	3:12:17 PM	613	1286	18	18	18	22	24	31	21	51	19	26	25	38	28.3	31.7	61.4	-1	-1	-1
1/10/2019	3:12:17 PM	800	1287	17	18	18	22	24	31	21	51	19	26	25	37	28.3	31.7	61.4	-1	-1	-1
1/10/2019	3:12:18 PM	3	1288	18	18	18	21	24	30	21	51	19	26	24	38	28.3	31.7	61.4	-1	-1	-1
1/10/2019	3:12:18 PM	206	1289	18	18	18	21	24	31	20	51	19	26	25	38	28.3	31.7	61.4	-1	-1	-1
1/10/2019	3:12:18 PM	409	1290	18	18	18	21	25	31	20	51	19	26	25	38	28.3	31.7	61.4	-1	-1	-1
1/10/2019	3:12:18 PM	613	1291	18	18	19	22	25	31	21	51	19	26	24	38	28.3	31.7	61.4	-1	-1	-1
1/10/2019	3:12:18 PM	800	1292	18	18	18	22	24	31	20	51	19	26	25	38	28.3	31.7	61.4	-1	-1	-1
1/10/2019	3:12:19 PM	3	1293	17	18	18	22	24	31	21	51	19	25	25	38	28.3	31.7	61.4	-1	-1	-1
1/10/2019	3:12:19 PM	206	1294	18	18	19	22	25	31	21	51	20	26	25	38	28.3	31.7	61.4	-1	-1	-1
1/10/2019	3:12:19 PM	409	1295	18	18	19	22	24	31	20	51	19	26	25	38	28.3	31.7	61.4	-1	-1	-1
1/10/2019	3:12:19 PM	613	1296	18	18	19	22	25	31	21	51	20	26	25	38	28.3	31.7	61.4	-1	-1	-1
1/10/2019	3:12:19 PM	800	1297	18	18	19	21	25	30	21	51	20	26	25	38	28.3	31.7	61.4	-1	-1	-1
1/10/2019	3:12:20 PM	3	1298	18	18	18	21	24	31	20	51	19	26	25	38	28.3	31.7	61.4	-1	-1	-1
1/10/2019	3:12:20 PM	206	1299	18	18	19	22	25	31	21	51	20	26	25	38	28.3	31.7	61.4	-1	-1	-1
1/10/2019	3:12:20 PM	409	1300	18	18	19	21	25	30	20	51	19	26	25	38	28.3	31.7	61.4	-1	-1	-1
1/10/2019	3:12:20 PM	613	1301	18	18	18	22	25	31	20	51	20	26	25	38	28.3	31.7	61.4	-1	-1	-1
1/10/2019	3:12:20 PM	800	1302	17	18	18	22	24	30	20	51	19	26	25	38	28.3	31.7	61.4	-1	-1	-1
1/10/2019	3:12:21 PM	3	1303	18	18	19	21	25	31	20	51	19	26	24	38	28.3	31.7	61.4	-1	-1	-1
1/10/2019	3:12:21 PM	202	1304	18	18	19	22	25	31	20	51	19	26	25	38	28.3	31.7	61.4	-1	-1	-1
1/10/2019	3:12:21 PM	405	1305	17	18	18	21	24	31	20	51	19	25	25	38	28.3	31.7	61.4	-1	-1	-1
1/10/2019	3:12:21 PM	608	1306	18	18	18	22	25	31	20	51	19	26	25	38	28.3	31.7	61.4	-1	-1	-1
1/10/2019	3:12:21 PM	811	1307	18	18	18	22	25	31	21	51	19	26	25	38	28.3	31.7	61.4	-1	-1	-1
1/10/2019	3:12:22 PM	15	1308	18	18	19	21	25	31	21	51	19	26	24	38	28.3	31.7	61.4	-1	-1	-1
1/10/2019	3:12:22 PM	202	1309	18	18	19	21	25	31	21	51	19	26	24	38	28.3	31.7	61.4	-1	-1	-1
1/10/2019	3:12:22 PM	405	1310	17	18	18	21	25	31	20	51	19	26	25	38	28.3	31.7	61.4	-1	-1	-1
1/10/2019	3:12:22 PM	608	1311	18	18	19	21	25	31	21	51	20	26	25	38	28.3	31.7	61.4	-1	-1	-1
1/10/2019	3:12:22 PM	811	1312	18	18	18	21	24	31	20	51	19	26	25	38	28.3	31.7	61.4	-1	-1	-1
1/10/2019	3:12:23 PM	15	1313	17	18	18	22	24	31	21	51	19	26	25	38	28.3	31.7	61.4	-1	-1	-1
1/10/2019	3:12:23 PM	202	1314	18	18	19	22	25	31	21	51	20	26	25	38	28.3	31.7	61.4	-1	-1	-1
1/10/2019	3:12:23 PM	405	1315	18	18	18	21	24	31	21	51	19	26	25	38	28.3	31.7	61.4	-1	-1	-1
1/10/2019	3:12:23 PM	608	1316	18	18	18	22	25	31	21	51	20	26	25	38	28.3	31.7	61.4	-1	-1	-1
1/10/2019	3:12:23 PM	811	1317	18	18	19	21	25	31	21	51	19	26	25	38	28.3	31.7	61.4	-1	-1	-1
1/10/2019	3:12:24 PM	15	1318	18	18	18	22	24	31	20	51	19	26	25	38	28.3	31.7	61.4	-1	-1	-1
1/10/2019	3:12:24 PM	202	1319	18	18	18	22	25	30	21	51	20	26	25	38	28.3	31.7	61.4	-1	-1	-1
1/10/2019	3:12:24 PM	405	1320	18	18	18	21	24	31	20	51	19	26	24	38	28.3	31.7	61.4	-1	-1	-1
1/10/2019	3:12:24 PM	608	1321	18	18	18	22	24	31	21	51	19	26	25	38	28.3	31.7	61.4	-1	-1	-1
1/10/2019	3:12:24 PM	811	1322	18	18	18	21	25	31	21	51	19	25	25	38	28.3	31.7	61.4	-1	-1	-1
1/10/2019	3:12:25 PM	15	1323	18	18	18	22	24	31	21	51	19	26	25	38	28.3	31.7	61.4	-1	-1	-1
1/10/2019	3:12:25 PM	202	1324	18	18	19	22	24	31	20	51	20	26	25	38	28.3	31.7	61.4	-1	-1	-1
1/10/2019	3:12:25 PM	405	1325	18	18	19	21	24	31	21	51	19	26	25	38	28.3	31.7	61.4	-1	-1	-1
1/10/2019	3:12:25 PM	608	1326	18	18	18	22	25	31	20	51	19	26	25	38	28.3	31.6	58.4	-1	-1	-1
1/10/2019	3:12:25 PM	811	1327	18	18	18	21	25	31	21	51	20	25	25	38	28.3	31.6	58.4	-1	-1	-1
1/10/2019	3:12:26 PM	15	1328	18	18	19	22	24	31	21	51	19	26	24	38	28.3	31.6	58.4	-1	-1	-1
1/10/2019	3:12:26 PM	202	1329	18	18	19	22	24	31	21	51	19	26	24	38	28.3	31.6	58.4	-1	-1	-1
1/10/2019	3:12:26 PM	405	1330	18	18	18	21	25	30	21	51	19	25	24	38	28.3	31.6	58.4	-1	-1	-1
1/10/2019	3:12:26 PM	608	1331	18	18	19	22	25	31	20	51	19	26	25	38	28.3	31.6	58.4	-1	-1	-1
1/10/2019	3:12:26 PM	811	1332	17	18	18	21	25	31	20	51	20	25	25	38	28.3	31.6	58.4	-1	-1	-1
1/10/2019	3:12:27 PM	15	1333	18	18	19	21	25	30	21	51	19	26	24	38	28.3	31.6	58.4	-1	-1	-1
1/10/2019	3:12:27 PM	202	1334	18	18	19	22	24	31	21	51	19	26	25	38	28.3	31.6	58.4	-1	-1	-1
1/10/2019	3:12:27 PM	405	1335	18	18	18	21	24	31	21	51	19	25	24	38	28.3	31.6	58.4	-1	-1	-1
1/10/2019	3:12:27 PM	608	1336	18	18	19	22	24	31	21	51	19	26	24	38	28.3	31.6	58.4	-1	-1	-1
1/10/2019	3:12:27 PM	811	1337	17	18	18	21	24	31	20	51	20	25	25	38	28.3	31.6	58.4	-1	-1	-1
1/10/2019	3:12:28 PM	15	1338	18	18	18	21	24	31	21	51	19	26	24	38	28.3	31.6	58.4	-1	-1	-1
1/10/2019	3:12:28 PM	202	1339	18	18	18	22	24	31	21	51	19	26	25	38	28.3	31.6	58.4	-1	-1	-1
1/10/2019	3:12:28 PM	408	1340	18	18	18	21	24	31	21	51	19	26	24	38	28.3	31.6	58.4	-1	-1	-1
1/10/2019	3:12:28 PM	611	1341	18	18	18	22	24	31	20	51	19	26	25	38	28.3	31.6	58.4	-1	-1	-1
1/10/2019	3:12:28 PM	815	1342	18	18	18	21	25	31	21	51	20	25	25	38	28.3	31.6	58.4	-1	-1	-1
1/10/2019	3:12:29 PM	2	1343	18	18	19	21	25	31	21	50	20	25	25	37	28.3	31.6	58.4	-1	-1	-1
1/10/2019	3:12:29 PM	205	1344	18	18	19	22	25	31	20	51	19	26	25	38	28.3	31.6	58.4	-1	-1	-1
1/10/2019	3:12:29 PM	408	1345	17	18	18	21	24	30	20	51	19	25	25	37	28.3	31.6	58.4	-1	-1	-1
1/10/2019	3:12:29 PM	611	1346	18	18	19	21	25	30	21	51	19	26	25	38	28.3	31.6	58.4	-1	-1	-1
1/10/2019	3:12:29 PM	815	1347	18	18	19	21	24	30	21	51	19	26	25	38	28.3	31.6	58.4	-1	-1	-1
1/10/2019	3:12:30 PM	2	1348	17	18	18	22	24	31	21	51	20	26	25	37	28.3	31.6	58.4	-1	-1	-1
1/10/2019	3:12:30 PM	205	1349	18	18	19	21	25	31	21	51	20	26	25	38	28.3	31.6	58.4	-1	-1	-1
1/10/2019	3:12:30 PM	408	1350	17	18	18	21	24	30	20	51	19	25	24	38	28.3	31.6	58.4	-1	-1	-1
1/10/2019	3:12:30 PM	611	1351	18	18	18	21	24	30	20	51	20	25	25	38	28.3	31.6	58.4	-1	-1	-1
1/10/2019	3:12:30 PM	815	1352	18	18	19	21	24	31	20	51	19	26	24	38	28.3	31.6	58.4	-1	-1	-1
1/10/2019	3:12:31 PM	2	1353	18	18	19	21	24	31	20	51	19	26	25	38	28.3	31.6	58.4	-1	-1	-1
1/10/2019	3:12:31 PM	205	1354	18	18	19	21	25	31	21	51	20	25	25	38	28.3	31.6	58.4	-1	-1	-1
1/10/2019	3:12:31 PM	408	1355	18	18	18	21	24	31	20	51	19	26	24	38	28.3	31.6	58.4	-1	-1	-1
1/10/2019	3:12:31 PM	611	1356	18	18	18	21	24	31	21	51	20	25	25	37	28.3	31.6	58.4	-1	-1	-1
1/10/2019	3:12:31 PM	815	1357	18	18	18	21	25	30	21	50	19	26	24	38	28.3	31.6	58.4	-1	-1	-1
1/10/2019	3:12:32 PM	2	1358	18	18	18	21	24	31	20	51	19	26	24	38	28.3	31.6	58.4	-1	-1	-1
1/10/2019	3:12:32 PM	205	1359	18	18	19	22	25	31	21	51	20	25	25	38	28.3	31.6	58.4	-1	-1	-1
1/10/2019	3:12:32 PM	408	1360	18	18	18	21	24	30	20	51	19	26	24	38	28.3	31.6	58.4	-1	-1	-1
1/10/2019	3:12:32 PM	611	1361	18	18	18	22	24	31	21	50	20	26	25	37	28.3	31.6	58.4	-1	-1	-1
1/10/2019	3:12:32 PM	815	1362	18	18	19	21	24	30	21	50	19	26	24	38	28.3	31.6	58.4	-1	-1	-1
1/10/2019	3:12:33 PM	2	1363	18	18	18	21	24	31	20	50	19	26	25	38	28.3	31.6	58.4	-1	-1	-1
1/10/2019	3:12:33 PM	205	1364	18	18	19	21	25	30	21	50	20	25	25	37	28.3	31.6	58.4	-1	-1	-1
1/10/2019	3:12:33 PM	408	1365	18	18	18	21	24	30	20	50	19	26	24	37	28.3	31.6	58.4	-1	-1	-1
1/10/2019	3:12:33 PM	611	1366	18	18	18	21	24	30	21	50	20	26	25	37	28.3	31.6	58.4	-1	-1	-1
1/10/2019	3:12:33 PM	815	1367	18	18	18	21	24	30	20	50	19	26	24	38	28.3	31.6	58.4	-1	-1	-1
1/10/2019	3:12:34 PM	2	1368	18	18	18	21	24	30	20	50	19	25	25	38	28.2	31.5	58.8	-1	-1	-1
1/10/2019	3:12:34 PM	205	1369	18	18	19	21	25	30	21	50	19	26	24	38	28.2	31.5	58.8	-1	-1	-1
1/10/2019	3:12:34 PM	408	1370	18	18	18	21	24	30	20	50	19	25	24	37	28.2	31.5	58.8	-1	-1	-1
1/10/2019	3:12:34 PM	611	1371	18	18	19	21	24	30	20	50	19	26	24	37	28.2	31.5	58.8	-1	-1	-1
1/10/2019	3:12:34 PM	815	1372	17	18	18	21	24	30	21	50	19	26	24	37	28.2	31.5	58.8	-1	-1	-1
1/10/2019	3:12:35 PM	2	1373	17	18	19	21	24	30	21	50	20	25	25	37	28.2	31.5	58.8	-1	-1	-1
1/10/2019	3:12:35 PM	205	1374	18	18	19	21	24	30	20	50	19	26	24	38	28.2	31.5	58.8	-1	-1	-1
1/10/2019	3:12:35 PM	408	1375	17	18	18	21	24	30	20	50	19	26	25	37	28.2	31.5	58.8	-1	-1	-1
1/10/2019	3:12:35 PM	611	1376	18	18	19	21	24	31	20	50	19	26	24	37	28.2	31.5	58.8	-1	-1	-1
1/10/2019	3:12:35 PM	815	1377	18	18	18	21	24	30	20	50	19	26	24	37	28.2	31.5	58.8	-1	-1	-1
1/10/2019	3:12:36 PM	2	1378	18	18	18	21	24	30	21	50	20	25	25	37	28.2	31.5	58.8	-1	-1	-1
1/10/2019	3:12:36 PM	205	1379	18	18	19	21	24	30	21	50	19	26	24	38	28.2	31.5	58.8	-1	-1	-1
1/10/2019	3:12:36 PM	408	1380	17	18	18	21	24	30	20	50	19	25	25	37	28.2	31.5	58.8	-1	-1	-1
1/10/2019	3:12:36 PM	611	1381	18	18	18	21	24	30	20	50	19	26	24	37	28.2	31.5	58.8	-1	-1	-1
1/10/2019	3:12:36 PM	815	1382	18	18	18	21	24	30	21	50	19	25	24	37	28.2	31.5	58.8	-1	-1	-1
1/10/2019	3:12:37 PM	2	1383	18	18	19	21	24	30	21	50	19	26	25	37	28.2	31.5	58.8	-1	-1	-1
1/10/2019	3:12:37 PM	205	1384	18	18	18	21	24	31	20	50	19	26	25	38	28.2	31.5	58.8	-1	-1	-1
1/10/2019	3:12:37 PM	408	1385	18	18	18	21	24	30	20	50	19	25	25	37	28.2	31.5	58.8	-1	-1	-1
1/10/2019	3:12:37 PM	611	1386	18	18	18	21	24	30	20	50	19	26	24	37	28.2	31.5	58.8	-1	-1	-1
1/10/2019	3:12:37 PM	815	1387	18	18	19	21	24	30	21	50	19	25	24	37	28.2	31.5	58.8	-1	-1	-1
1/10/2019	3:12:38 PM	2	1388	18	18	18	21	24	30	21	50	19	26	24	38	28.2	31.5	58.8	-1	-1	-1
1/10/2019	3:12:38 PM	205	1389	18	18	18	21	24	31	21	50	20	26	25	37	28.2	31.5	58.8	-1	-1	-1
1/10/2019	3:12:38 PM	408	1390	18	18	19	21	24	30	20	50	19	26	24	37	28.2	31.5	58.8	-1	-1	-1
1/10/2019	3:12:38 PM	611	1391	18	18	18	21	24	31	21	50	20	25	25	37	28.2	31.5	58.8	-1	-1	-1
1/10/2019	3:12:38 PM	815	1392	18	18	18	21	24	30	20	50	19	26	24	38	28.2	31.5	58.8	-1	-1	-1
1/10/2019	3:12:39 PM	2	1393	18	18	19	21	24	31	21	50	19	26	24	38	28.2	31.5	58.8	-1	-1	-1
1/10/2019	3:12:39 PM	205	1394	18	18	19	21	25	30	21	50	19	26	24	38	28.2	31.5	58.8	-1	-1	-1
1/10/2019	3:12:39 PM	408	1395	18	18	18	21	24	30	21	50	19	26	24	37	28.2	31.5	58.8	-1	-1	-1
1/10/2019	3:12:39 PM	611	1396	18	18	19	21	24	30	21	50	19	26	24	37	28.2	31.5	58.8	-1	-1	-1
1/10/2019	3:12:39 PM	815	1397	18	18	18	21	24	30	20	50	19	26	25	37	28.2	31.5	58.8	-1	-1	-1
1/10/2019	3:12:40 PM	2	1398	17	18	18	21	24	30	20	50	19	26	25	37	28.2	31.5	58.8	-1	-1	-1
1/10/2019	3:12:40 PM	205	1399	18	18	19	21	24	30	20	50	19	26	25	37	28.2	31.5	58.8	-1	-1	-1
1/10/2019	3:12:40 PM	408	1400	18	18	19	21	24	30	21	50	19	25	24	37	28.2	31.5	58.8	-1	-1	-1
1/10/2019	3:12:40 PM	611	1401	18	18	18	21	24	30	21	50	20	25	24	37	28.2	31.5	58.8	-1	-1	-1
1/10/2019	3:12:40 PM	815	1402	18	18	18	21	24	30	21	50	19	26	24	37	28.2	31.5	58.8	-1	-1	-1
1/10/2019	3:12:41 PM	2	1403	18	18	18	21	24	30	20	50	19	25	24	37	28.2	31.5	58.8	-1	-1	-1
1/10/2019	3:12:41 PM	205	1404	18	18	19	21	25	30	21	50	20	26	25	37	28.2	31.5	58.8	-1	-1	-1
1/10/2019	3:12:41 PM	408	1405	18	18	18	21	24	30	20	50	19	26	24	37	28.2	31.5	58.8	-1	-1	-1
1/10/2019	3:12:41 PM	611	1406	18	18	18	21	24	30	21	50	19	25	25	37	28.2	31.5	58.8	-1	-1	-1
1/10/2019	3:12:41 PM	815	1407	18	18	19	21	24	30	20	50	19	25	24	37	28.2	31.5	58.8	-1	-1	-1
1/10/2019	3:12:42 PM	2	1408	18	18	18	21	24	30	20	50	19	25	24	37	28.2	31.5	58.8	-1	-1	-1
1/10/2019	3:12:42 PM	210	1409	17	18	18	21	24	30	21	50	19	25	25	37	28.2	31.5	58.8	-1	-1	-1
1/10/2019	3:12:42 PM	413	1410	18	18	19	21	24	30	20	50	19	25	24	37	28.2	31.4	72.0	-1	-1	-1
1/10/2019	3:12:42 PM	601	1411	18	18	19	21	24	30	20	50	19	26	24	37	28.2	31.4	72.0	-1	-1	-1
1/10/2019	3:12:42 PM	804	1412	18	18	18	21	24	30	20	50	19	25	25	37	28.2	31.4	72.0	-1	-1	-1
1/10/2019	3:12:43 PM	7	1413	18	18	19	21	24	30	21	50	19	25	24	37	28.2	31.4	72.0	-1	-1	-1
1/10/2019	3:12:43 PM	210	1414	18	18	19	21	24	30	20	50	19	26	24	37	28.2	31.4	72.0	-1	-1	-1
1/10/2019	3:12:43 PM	413	1415	17	18	19	21	24	30	21	50	19	25	25	37	28.2	31.4	72.0	-1	-1	-1
1/10/2019	3:12:43 PM	601	1416	18	18	19	21	24	30	20	50	19	25	24	37	28.2	31.4	72.0	-1	-1	-1
1/10/2019	3:12:43 PM	804	1417	18	18	18	21	24	30	20	50	19	25	24	37	28.2	31.4	72.0	-1	-1	-1
1/10/2019	3:12:44 PM	7	1418	18	18	19	21	24	30	21	49	19	25	25	37	28.2	31.4	72.0	-1	-1	-1
1/10/2019	3:12:44 PM	210	1419	18	18	19	21	24	30	20	50	19	26	25	37	28.2	31.4	72.0	-1	-1	-1
1/10/2019	3:12:44 PM	413	1420	18	18	18	21	24	30	20	49	19	25	25	37	28.2	31.4	72.0	-1	-1	-1
1/10/2019	3:12:44 PM	601	1421	18	18	19	21	24	30	20	49	19	25	25	37	28.2	31.4	72.0	-1	-1	-1
1/10/2019	3:12:44 PM	804	1422	18	18	19	21	24	30	20	49	19	25	25	37	28.2	31.4	72.0	-1	-1	-1
1/10/2019	3:12:45 PM	13	1423	17	18	19	21	24	30	21	49	20	25	24	37	28.2	31.4	72.0	-1	-1	-1
1/10/2019	3:12:45 PM	201	1424	18	18	19	21	24	29	21	49	19	25	25	37	28.2	31.4	72.0	-1	-1	-1
1/10/2019	3:12:45 PM	404	1425	17	18	18	21	24	30	20	49	19	25	24	36	28.2	31.4	72.0	-1	-1	-1
1/10/2019	3:12:45 PM	607	1426	18	18	19	21	25	30	21	49	20	25	24	37	28.2	31.4	72.0	-1	-1	-1
1/10/2019	3:12:45 PM	810	1427	18	18	18	21	24	30	20	49	19	25	24	37	28.2	31.4	72.0	-1	-1	-1
1/10/2019	3:12:46 PM	13	1428	18	18	18	21	24	30	21	49	19	25	24	37	28.2	31.4	72.0	-1	-1	-1
1/10/2019	3:12:46 PM	201	1429	18	18	19	21	24	30	21	49	19	25	24	37	28.2	31.4	72.0	-1	-1	-1
1/10/2019	3:12:46 PM	404	1430	17	18	18	21	24	30	21	49	19	25	25	36	28.2	31.4	72.0	-1	-1	-1
1/10/2019	3:12:46 PM	607	1431	18	18	19	21	24	30	20	49	19	25	25	37	28.2	31.4	72.0	-1	-1	-1
1/10/2019	3:12:46 PM	810	1432	18	18	18	21	24	30	21	49	19	25	24	37	28.2	31.4	72.0	-1	-1	-1
1/10/2019	3:12:47 PM	13	1433	18	18	19	21	24	30	20	49	20	25	25	36	28.2	31.4	72.0	-1	-1	-1
1/10/2019	3:12:47 PM	201	1434	18	18	19	21	24	30	21	49	19	25	24	36	28.2	31.4	72.0	-1	-1	-1
1/10/2019	3:12:47 PM	404	1435	17	18	18	21	24	29	21	49	19	25	24	36	28.2	31.4	72.0	-1	-1	-1
1/10/2019	3:12:47 PM	607	1436	18	18	19	21	24	30	20	49	19	26	25	37	28.2	31.4	72.0	-1	-1	-1
1/10/2019	3:12:47 PM	810	1437	17	18	18	21	24	30	20	49	19	25	24	36	28.2	31.4	72.0	-1	-1	-1
1/10/2019	3:12:48 PM	13	1438	18	18	18	21	24	30	21	49	19	25	24	36	28.2	31.4	72.0	-1	-1	-1
1/10/2019	3:12:48 PM	201	1439	18	18	18	21	24	30	20	49	19	26	24	37	28.2	31.4	72.0	-1	-1	-1
1/10/2019	3:12:48 PM	404	1440	17	18	18	21	24	30	20	49	19	25	24	36	28.2	31.4	72.0	-1	-1	-1
1/10/2019	3:12:48 PM	607	1441	18	18	19	21	24	30	21	49	19	26	24	37	28.2	31.4	72.0	-1	-1	-1
1/10/2019	3:12:48 PM	810	1442	18	18	18	21	24	30	21	49	20	25	24	36	28.2	31.4	72.0	-1	-1	-1
1/10/2019	3:12:49 PM	13	1443	18	18	19	21	24	30	21	49	19	25	24	37	28.2	31.4	72.0	-1	-1	-1
1/10/2019	3:12:49 PM	201	1444	18	18	18	21	24	30	20	49	19	25	24	36	28.2	31.4	72.0	-1	-1	-1
1/10/2019	3:12:49 PM	404	1445	17	18	18	21	24	29	20	49	20	25	24	36	28.2	31.4	72.0	-1	-1	-1
1/10/2019	3:12:49 PM	607	1446	18	18	19	21	24	30	20	50	19	26	24	37	28.2	31.4	72.0	-1	-1	-1
1/10/2019	3:12:49 PM	810	1447	18	18	18	21	24	30	20	49	19	25	25	36	28.2	31.4	72.0	-1	-1	-1
1/10/2019	3:12:50 PM	13	1448	18	18	19	21	24	30	21	49	19	25	24	37	28.2	31.4	72.0	-1	-1	-1
1/10/2019	3:12:50 PM	201	1449	18	18	18	21	24	30	20	49	19	25	24	37	28.2	31.4	72.0	-1	-1	-1
1/10/2019	3:12:50 PM	404	1450	18	18	19	21	24	30	21	49	19	25	24	37	28.2	31.4	72.0	-1	-1	-1
1/10/2019	3:12:50 PM	608	1451	18	18	18	21	24	30	21	49	20	25	25	37	28.2	31.4	72.0	-1	-1	-1
1/10/2019	3:12:50 PM	811	1452	18	18	19	21	24	30	21	49	19	25	24	37	28.3	31.4	79.5	-1	-1	-1
1/10/2019	3:12:51 PM	14	1453	18	18	19	21	24	30	20	49	19	26	24	37	28.3	31.4	79.5	-1	-1	-1
1/10/2019	3:12:51 PM	202	1454	17	18	18	21	24	30	20	49	19	25	25	36	28.3	31.4	79.5	-1	-1	-1
1/10/2019	3:12:51 PM	405	1455	18	18	18	21	24	29	20	49	19	25	24	37	28.3	31.4	79.5	-1	-1	-1
1/10/2019	3:12:51 PM	608	1456	18	18	18	21	24	30	21	49	20	25	25	37	28.3	31.4	79.5	-1	-1	-1
1/10/2019	3:12:51 PM	811	1457	18	18	19	21	24	30	21	49	19	25	24	37	28.3	31.4	79.5	-1	-1	-1
1/10/2019	3:12:52 PM	14	1458	18	18	18	21	24	30	20	49	19	25	24	36	28.3	31.4	79.5	-1	-1	-1
1/10/2019	3:12:52 PM	202	1459	18	18	18	21	24	30	21	49	19	25	24	37	28.3	31.4	79.5	-1	-1	-1
1/10/2019	3:12:52 PM	405	1460	18	18	18	21	24	30	20	49	19	25	24	36	28.3	31.4	79.5	-1	-1	-1
1/10/2019	3:12:52 PM	608	1461	18	18	19	21	24	30	21	49	20	25	24	37	28.3	31.4	79.5	-1	-1	-1
1/10/2019	3:12:52 PM	811	1462	18	18	18	21	24	30	20	49	19	25	24	37	28.3	31.4	79.5	-1	-1	-1
1/10/2019	3:12:53 PM	14	1463	18	18	19	21	24	30	21	49	20	25	24	37	28.3	31.4	79.5	-1	-1	-1
1/10/2019	3:12:53 PM	202	1464	18	18	18	21	24	30	20	49	19	26	24	37	28.3	31.4	79.5	-1	-1	-1
1/10/2019	3:12:53 PM	405	1465	17	18	18	21	24	30	20	49	19	25	24	36	28.3	31.4	79.5	-1	-1	-1
1/10/2019	3:12:53 PM	608	1466	18	18	18	21	24	30	21	49	19	26	24	37	28.3	31.4	79.5	-1	-1	-1
1/10/2019	3:12:53 PM	811	1467	18	18	19	21	24	29	21	49	19	25	25	37	28.3	31.4	79.5	-1	-1	-1
1/10/2019	3:12:54 PM	14	1468	18	18	18	21	24	30	20	49	19	25	24	37	28.3	31.4	79.5	-1	-1	-1
1/10/2019	3:12:54 PM	202	1469	17	18	18	21	24	30	20	49	19	25	25	36	28.3	31.4	79.5	-1	-1	-1
1/10/2019	3:12:54 PM	405	1470	18	18	19	21	24	30	21	49	19	25	24	37	28.3	31.4	79.5	-1	-1	-1
1/10/2019	3:12:54 PM	608	1471	18	18	19	21	24	30	20	49	19	25	24	37	28.3	31.4	79.5	-1	-1	-1
1/10/2019	3:12:54 PM	811	1472	18	18	18	21	24	30	21	49	19	25	25	36	28.3	31.4	79.5	-1	-1	-1
1/10/2019	3:12:55 PM	14	1473	18	18	19	21	24	30	20	49	19	25	24	37	28.3	31.4	79.5	-1	-1	-1
1/10/2019	3:12:55 PM	202	1474	17	18	18	21	24	30	21	49	19	25	24	36	28.3	31.4	79.5	-1	-1	-1
1/10/2019	3:12:55 PM	405	1475	18	18	18	21	24	30	20	49	19	25	24	37	28.3	31.4	79.5	-1	-1	-1
1/10/2019	3:12:55 PM	608	1476	18	18	19	21	24	30	20	49	19	25	24	37	28.3	31.4	79.5	-1	-1	-1
1/10/2019	3:12:55 PM	811	1477	18	18	18	21	24	30	20	49	20	25	24	36	28.3	31.4	79.5	-1	-1	-1
1/10/2019	3:12:56 PM	14	1478	18	18	19	21	24	30	20	49	19	25	24	37	28.3	31.4	79.5	-1	-1	-1
1/10/2019	3:12:56 PM	202	1479	17	18	18	21	24	30	20	49	19	25	25	36	28.3	31.4	79.5	-1	-1	-1
1/10/2019	3:12:56 PM	405	1480	18	18	19	21	24	30	20	49	19	25	24	36	28.3	31.4	79.5	-1	-1	-1
1/10/2019	3:12:56 PM	608	1481	18	18	18	21	24	30	21	49	19	25	24	37	28.3	31.4	79.5	-1	-1	-1
1/10/2019	3:12:56 PM	811	1482	18	18	19	21	24	30	21	49	19	25	24	37	28.3	31.4	79.5	-1	-1	-1
1/10/2019	3:12:57 PM	14	1483	18	18	18	21	24	30	20	49	19	25	24	37	28.3	31.4	79.5	-1	-1	-1
1/10/2019	3:12:57 PM	202	1484	18	18	18	21	24	30	20	49	19	25	24	36	28.3	31.4	79.5	-1	-1	-1
1/10/2019	3:12:57 PM	405	1485	18	18	18	21	24	30	20	49	19	25	24	37	28.3	31.4	79.5	-1	-1	-1
1/10/2019	3:12:57 PM	608	1486	18	18	18	21	24	30	20	49	19	25	24	36	28.3	31.4	79.5	-1	-1	-1
1/10/2019	3:12:57 PM	811	1487	18	18	19	21	24	30	21	49	19	25	24	37	28.3	31.4	79.5	-1	-1	-1
1/10/2019	3:12:58 PM	14	1488	18	18	18	21	24	30	21	49	19	25	24	37	28.3	31.4	79.5	-1	-1	-1
1/10/2019	3:12:58 PM	202	1489	18	18	18	21	24	30	21	49	19	25	24	36	28.3	31.4	79.5	-1	-1	-1
1/10/2019	3:12:58 PM	405	1490	18	18	18	21	24	30	20	49	19	25	24	37	28.3	31.4	79.5	-1	-1	-1
1/10/2019	3:12:58 PM	608	1491	18	18	19	21	24	29	20	49	20	25	24	37	28.3	31.4	79.5	-1	-1	-1
1/10/2019	3:12:58 PM	811	1492	18	18	19	21	24	30	20	49	19	25	24	37	28.3	31.4	79.5	-1	-1	-1
1/10/2019	3:12:59 PM	1	1493	17	18	18	21	24	30	20	49	19	25	25	37	28.3	31.4	79.5	-1	-1	-1
1/10/2019	3:12:59 PM	204	1494	18	18	18	21	24	30	20	49	19	25	24	37	28.3	31.4	64.5	-1	-1	-1
1/10/2019	3:12:59 PM	407	1495	17	18	18	21	24	30	20	49	19	25	24	36	28.3	31.4	64.5	-1	-1	-1
1/10/2019	3:12:59 PM	610	1496	18	18	19	21	24	30	20	49	19	25	24	37	28.3	31.4	64.5	-1	-1	-1
1/10/2019	3:12:59 PM	814	1497	18	18	19	21	24	30	20	49	19	25	24	36	28.3	31.4	64.5	-1	-1	-1
1/10/2019	3:13:00 PM	1	1498	18	18	19	21	24	30	20	49	19	25	25	37	28.3	31.4	64.5	-1	-1	-1
1/10/2019	3:13:00 PM	204	1499	18	18	18	21	24	30	21	49	20	25	25	36	28.3	31.4	64.5	-1	-1	-1
1/10/2019	3:13:00 PM	407	1500	18	18	18	21	24	30	20	49	19	25	24	37	28.3	31.4	64.5	-1	-1	-1
1/10/2019	3:13:00 PM	610	1501	18	18	18	21	24	30	20	49	19	25	24	36	28.3	31.4	64.5	-1	-1	-1
1/10/2019	3:13:00 PM	814	1502	18	18	19	21	24	30	21	49	19	25	24	37	28.3	31.4	64.5	-1	-1	-1
1/10/2019	3:13:01 PM	1	1503	18	18	18	21	24	30	20	49	19	25	24	37	28.3	31.4	64.5	-1	-1	-1
1/10/2019	3:13:01 PM	204	1504	18	18	18	21	24	30	21	49	19	25	24	37	28.3	31.4	64.5	-1	-1	-1
1/10/2019	3:13:01 PM	407	1505	18	18	18	21	24	30	20	49	19	25	24	37	28.3	31.4	64.5	-1	-1	-1
1/10/2019	3:13:01 PM	610	1506	18	18	18	21	24	30	21	49	20	25	25	37	28.3	31.4	64.5	-1	-1	-1
1/10/2019	3:13:01 PM	807	1507	18	18	18	21	24	30	20	49	19	25	24	37	28.3	31.4	64.5	-1	-1	-1
1/10/2019	3:13:02 PM	10	1508	18	18	19	21	24	30	21	49	19	25	25	37	28.3	31.4	64.5	-1	-1	-1
1/10/2019	3:13:02 PM	213	1509	18	18	19	21	24	30	20	49	19	25	24	37	28.3	31.4	64.5	-1	-1	-1
1/10/2019	3:13:02 PM	400	1510	18	18	18	21	24	30	20	49	19	25	24	37	28.3	31.4	64.5	-1	-1	-1
1/10/2019	3:13:02 PM	603	1511	18	18	19	21	24	30	20	49	19	25	24	37	28.3	31.4	64.5	-1	-1	-1
1/10/2019	3:13:02 PM	807	1512	17	18	18	21	24	30	20	49	19	25	24	37	28.3	31.4	64.5	-1	-1	-1
1/10/2019	3:13:03 PM	10	1513	18	18	19	21	24	30	20	49	19	25	24	37	28.3	31.4	64.5	-1	-1	-1
1/10/2019	3:13:03 PM	213	1514	18	18	18	21	24	30	20	49	19	25	24	36	28.3	31.4	64.5	-1	-1	-1
1/10/2019	3:13:03 PM	400	1515	18	18	19	21	24	30	20	49	19	25	24	37	28.3	31.4	64.5	-1	-1	-1
1/10/2019	3:13:03 PM	603	1516	18	18	18	21	24	30	20	49	20	25	25	37	28.3	31.4	64.5	-1	-1	-1
1/10/2019	3:13:03 PM	807	1517	18	18	19	21	24	30	20	49	19	25	25	37	28.3	31.4	64.5	-1	-1	-1
1/10/2019	3:13:04 PM	10	1518	17	18	18	21	24	30	20	49	19	25	25	37	28.3	31.4	64.5	-1	-1	-1
1/10/2019	3:13:04 PM	213	1519	18	18	19	21	24	30	21	49	19	26	24	37	28.3	31.4	64.5	-1	-1	-1
1/10/2019	3:13:04 PM	400	1520	18	18	18	21	24	30	19	50	19	25	25	37	28.3	31.4	64.5	-1	-1	-1
1/10/2019	3:13:04 PM	603	1521	18	18	19	21	24	30	20	49	19	25	25	37	28.3	31.4	64.5	-1	-1	-1
1/10/2019	3:13:04 PM	807	1522	18	18	18	21	24	30	20	49	19	25	24	37	28.3	31.4	64.5	-1	-1	-1
1/10/2019	3:13:05 PM	10	1523	18	18	19	21	24	30	20	49	19	25	24	37	28.3	31.4	64.5	-1	-1	-1
1/10/2019	3:13:05 PM	213	1524	18	18	19	21	24	30	20	50	20	25	25	37	28.3	31.4	64.5	-1	-1	-1
1/10/2019	3:13:05 PM	400	1525	18	18	19	21	24	30	21	50	19	25	25	37	28.3	31.4	64.5	-1	-1	-1
1/10/2019	3:13:05 PM	603	1526	18	18	18	21	24	30	20	50	19	25	24	37	28.3	31.4	64.5	-1	-1	-1
1/10/2019	3:13:05 PM	807	1527	18	18	18	21	24	30	20	50	19	25	24	37	28.3	31.4	64.5	-1	-1	-1
1/10/2019	3:13:06 PM	10	1528	17	18	18	21	24	30	20	50	19	25	25	36	28.3	31.4	64.5	-1	-1	-1
1/10/2019	3:13:06 PM	213	1529	18	18	19	21	24	30	20	50	19	26	24	37	28.3	31.4	64.5	-1	-1	-1
1/10/2019	3:13:06 PM	400	1530	18	18	18	21	24	30	20	50	20	25	24	37	28.3	31.4	64.5	-1	-1	-1
1/10/2019	3:13:06 PM	603	1531	18	18	18	21	24	31	20	50	19	26	24	37	28.3	31.4	64.5	-1	-1	-1
1/10/2019	3:13:06 PM	807	1532	18	18	18	21	24	30	21	49	19	25	25	37	28.3	31.4	64.5	-1	-1	-1
1/10/2019	3:13:07 PM	10	1533	18	18	19	21	24	30	21	50	19	25	24	37	28.3	31.4	64.5	-1	-1	-1
1/10/2019	3:13:07 PM	213	1534	18	18	18	21	24	30	21	50	19	26	24	37	28.3	31.4	64.5	-1	-1	-1
1/10/2019	3:13:07 PM	416	1535	18	18	18	21	24	30	20	50	19	25	25	37	28.3	31.4	64.5	-1	-1	-1
1/10/2019	3:13:07 PM	603	1536	18	18	19	21	24	30	21	50	20	25	25	37	28.3	31.3	44.7	-1	-1	-1
1/10/2019	3:13:07 PM	807	1537	18	18	18	21	24	30	20	50	19	25	24	37	28.3	31.3	44.7	-1	-1	-1
1/10/2019	3:13:08 PM	10	1538	17	18	18	21	24	30	20	50	19	25	24	37	28.3	31.3	44.7	-1	-1	-1
1/10/2019	3:13:08 PM	213	1539	18	18	19	21	24	30	20	50	19	25	24	37	28.3	31.3	44.7	-1	-1	-1
1/10/2019	3:13:08 PM	400	1540	18	18	18	21	24	30	20	50	19	26	24	37	28.3	31.3	44.7	-1	-1	-1
1/10/2019	3:13:08 PM	603	1541	17	18	18	21	24	30	20	50	19	25	25	37	28.3	31.3	44.7	-1	-1	-1
1/10/2019	3:13:08 PM	807	1542	18	18	19	21	24	30	20	50	19	25	24	37	28.3	31.3	44.7	-1	-1	-1
1/10/2019	3:13:09 PM	10	1543	18	18	18	21	24	30	20	50	19	25	24	37	28.3	31.3	44.7	-1	-1	-1
1/10/2019	3:13:09 PM	213	1544	17	18	18	21	24	30	20	50	20	25	24	37	28.3	31.3	44.7	-1	-1	-1
1/10/2019	3:13:09 PM	400	1545	18	18	19	21	24	30	20	50	19	25	24	37	28.3	31.3	44.7	-1	-1	-1
1/10/2019	3:13:09 PM	603	1546	18	18	18	21	24	30	20	50	19	25	24	37	28.3	31.3	44.7	-1	-1	-1
1/10/2019	3:13:09 PM	807	1547	18	18	19	21	24	30	21	50	19	25	24	37	28.3	31.3	44.7	-1	-1	-1
1/10/2019	3:13:10 PM	10	1548	18	18	19	21	24	30	20	50	19	26	24	37	28.3	31.3	44.7	-1	-1	-1
1/10/2019	3:13:10 PM	206	1549	17	18	18	21	24	30	20	50	19	26	24	37	28.3	31.3	44.7	-1	-1	-1
1/10/2019	3:13:10 PM	409	1550	18	18	19	21	24	30	21	50	19	25	24	37	28.3	31.3	44.7	-1	-1	-1
1/10/2019	3:13:10 PM	613	1551	18	18	18	21	24	30	21	50	19	26	24	37	28.3	31.3	44.7	-1	-1	-1
1/10/2019	3:13:10 PM	800	1552	18	18	19	21	24	30	21	50	19	25	25	37	28.3	31.3	44.7	-1	-1	-1
1/10/2019	3:13:11 PM	3	1553	18	18	19	21	24	30	20	50	19	26	24	37	28.3	31.3	44.7	-1	-1	-1
1/10/2019	3:13:11 PM	206	1554	17	18	18	21	24	30	20	50	19	25	24	37	28.3	31.3	44.7	-1	-1	-1
1/10/2019	3:13:11 PM	409	1555	18	18	19	21	24	30	21	50	19	26	24	37	28.3	31.3	44.7	-1	-1	-1
1/10/2019	3:13:11 PM	613	1556	18	18	18	21	24	30	20	50	19	26	24	37	28.3	31.3	44.7	-1	-1	-1
1/10/2019	3:13:11 PM	800	1557	17	18	19	21	24	30	20	50	19	25	24	37	28.3	31.3	44.7	-1	-1	-1
1/10/2019	3:13:12 PM	3	1558	18	18	19	21	24	30	20	50	19	25	24	37	28.3	31.3	44.7	-1	-1	-1
1/10/2019	3:13:12 PM	206	1559	18	18	18	21	24	30	20	50	19	25	25	37	28.3	31.3	44.7	-1	-1	-1
1/10/2019	3:13:12 PM	409	1560	18	18	19	21	24	30	21	50	19	25	24	37	28.3	31.3	44.7	-1	-1	-1
1/10/2019	3:13:12 PM	613	1561	17	18	18	21	24	30	20	50	19	25	24	37	28.3	31.3	44.7	-1	-1	-1
1/10/2019	3:13:12 PM	800	1562	18	18	19	21	24	30	20	50	19	25	24	37	28.3	31.3	44.7	-1	-1	-1
1/10/2019	3:13:13 PM	3	1563	18	18	18	22	24	30	20	50	19	26	24	37	28.3	31.3	44.7	-1	-1	-1
1/10/2019	3:13:13 PM	206	1564	18	18	18	21	24	30	21	50	19	25	25	37	28.3	31.3	44.7	-1	-1	-1
1/10/2019	3:13:13 PM	409	1565	18	18	18	21	24	30	20	50	19	25	24	37	28.3	31.3	44.7	-1	-1	-1
1/10/2019	3:13:13 PM	613	1566	17	18	18	22	24	30	20	50	19	25	25	37	28.3	31.3	44.7	-1	-1	-1
1/10/2019	3:13:13 PM	800	1567	18	18	19	21	24	30	20	50	20	25	24	37	28.3	31.3	44.7	-1	-1	-1
1/10/2019	3:13:14 PM	3	1568	18	18	18	22	24	30	20	50	19	26	24	37	28.3	31.3	44.7	-1	-1	-1
1/10/2019	3:13:14 PM	206	1569	18	18	18	22	24	29	21	50	20	25	25	37	28.3	31.3	44.7	-1	-1	-1
1/10/2019	3:13:14 PM	409	1570	18	18	18	21	24	30	21	50	19	25	24	37	28.3	31.3	44.7	-1	-1	-1
1/10/2019	3:13:14 PM	613	1571	17	18	18	22	24	31	21	50	20	25	25	37	28.3	31.3	44.7	-1	-1	-1
1/10/2019	3:13:14 PM	800	1572	18	18	18	22	24	30	21	50	19	26	24	37	28.3	31.3	44.7	-1	-1	-1
1/10/2019	3:13:15 PM	3	1573	18	18	18	22	24	30	20	51	19	26	24	37	28.3	31.3	44.7	-1	-1	-1
1/10/2019	3:13:15 PM	206	1574	18	18	18	22	24	30	20	50	20	25	24	37	28.3	31.3	44.7	-1	-1	-1
1/10/2019	3:13:15 PM	409	1575	18	18	18	22	24	31	20	50	19	26	24	37	28.3	31.3	44.7	-1	-1	-1
1/10/2019	3:13:15 PM	613	1576	18	18	19	22	24	30	21	50	20	25	24	37	28.3	31.3	44.7	-1	-1	-1
1/10/2019	3:13:15 PM	800	1577	18	18	19	22	24	30	20	51	19	25	24	37	28.3	31.3	44.7	-1	-1	-1
1/10/2019	3:13:16 PM	3	1578	17	18	19	22	24	30	21	50	20	26	25	37	28.3	31.3	97.9	-1	-1	-1
1/10/2019	3:13:16 PM	206	1579	18	18	19	22	24	31	20	50	19	26	24	37	28.3	31.3	97.9	-1	-1	-1
1/10/2019	3:13:16 PM	409	1580	17	18	18	22	24	30	21	50	20	26	25	37	28.3	31.3	97.9	-1	-1	-1
1/10/2019	3:13:16 PM	613	1581	18	18	18	22	24	30	20	50	19	26	24	37	28.3	31.3	97.9	-1	-1	-1
1/10/2019	3:13:16 PM	800	1582	17	18	18	22	24	30	20	50	19	25	24	37	28.3	31.3	97.9	-1	-1	-1
1/10/2019	3:13:17 PM	3	1583	18	18	19	22	25	30	21	50	19	26	24	37	28.3	31.3	97.9	-1	-1	-1
1/10/2019	3:13:17 PM	206	1584	18	18	18	22	24	30	20	50	19	26	24	37	28.3	31.3	97.9	-1	-1	-1
1/10/2019	3:13:17 PM	409	1585	18	18	19	22	24	30	21	50	19	26	24	37	28.3	31.3	97.9	-1	-1	-1
1/10/2019	3:13:17 PM	613	1586	18	18	18	22	24	31	20	50	19	26	24	37	28.3	31.3	97.9	-1	-1	-1
1/10/2019	3:13:17 PM	800	1587	18	18	18	22	24	30	20	50	19	25	24	37	28.3	31.3	97.9	-1	-1	-1
1/10/2019	3:13:18 PM	3	1588	18	18	18	22	24	30	20	50	19	26	24	37	28.3	31.3	97.9	-1	-1	-1
1/10/2019	3:13:18 PM	206	1589	18	18	19	22	24	30	21	50	20	25	24	37	28.3	31.3	97.9	-1	-1	-1
1/10/2019	3:13:18 PM	409	1590	18	18	18	22	24	30	20	50	19	26	24	37	28.3	31.3	97.9	-1	-1	-1
1/10/2019	3:13:18 PM	613	1591	18	18	18	22	24	30	20	50	19	25	24	37	28.3	31.3	97.9	-1	-1	-1
1/10/2019	3:13:18 PM	800	1592	18	18	18	22	24	30	20	50	19	26	24	37	28.3	31.3	97.9	-1	-1	-1
1/10/2019	3:13:19 PM	3	1593	18	18	19	22	24	30	21	50	20	25	25	37	28.3	31.3	97.9	-1	-1	-1
1/10/2019	3:13:19 PM	206	1594	18	18	18	22	24	30	21	50	19	26	24	37	28.3	31.3	97.9	-1	-1	-1
1/10/2019	3:13:19 PM	409	1595	18	18	19	22	25	30	21	50	19	25	25	37	28.3	31.3	97.9	-1	-1	-1
1/10/2019	3:13:19 PM	613	1596	18	18	19	22	24	30	20	50	19	26	24	37	28.3	31.3	97.9	-1	-1	-1
1/10/2019	3:13:19 PM	800	1597	18	18	18	22	24	30	20	50	19	26	24	37	28.3	31.3	97.9	-1	-1	-1
1/10/2019	3:13:20 PM	3	1598	18	18	19	22	25	30	20	50	20	25	24	37	28.3	31.3	97.9	-1	-1	-1
1/10/2019	3:13:20 PM	206	1599	18	18	18	22	24	30	20	50	19	26	24	37	28.3	31.3	97.9	-1	-1	-1
1/10/2019	3:13:20 PM	409	1600	17	18	18	22	24	30	21	50	20	26	25	37	28.3	31.3	97.9	-1	-1	-1
1/10/2019	3:13:20 PM	613	1601	18	18	18	22	24	30	21	50	19	25	24	37	28.3	31.3	97.9	-1	-1	-1
1/10/2019	3:13:20 PM	800	1602	18	18	19	22	24	30	21	50	19	25	24	37	28.3	31.3	97.9	-1	-1	-1
1/10/2019	3:13:21 PM	3	1603	18	18	19	22	24	30	20	50	20	25	24	37	28.3	31.3	97.9	-1	-1	-1
1/10/2019	3:13:21 PM	206	1604	18	18	18	22	24	30	20	50	19	26	24	37	28.3	31.3	97.9	-1	-1	-1
1/10/2019	3:13:21 PM	409	1605	18	18	18	22	24	30	21	50	20	25	24	37	28.3	31.3	97.9	-1	-1	-1
1/10/2019	3:13:21 PM	613	1606	18	18	19	22	24	30	20	50	19	25	24	37	28.3	31.3	97.9	-1	-1	-1
1/10/2019	3:13:21 PM	800	1607	18	18	18	22	24	30	21	50	19	25	25	37	28.3	31.3	97.9	-1	-1	-1
1/10/2019	3:13:22 PM	3	1608	18	18	18	22	24	30	21	50	19	26	24	37	28.3	31.3	97.9	-1	-1	-1
1/10/2019	3:13:22 PM	206	1609	18	18	18	22	24	30	20	50	19	26	24	37	28.3	31.3	97.9	-1	-1	-1
1/10/2019	3:13:22 PM	409	1610	18	18	19	22	25	30	21	50	20	25	25	37	28.3	31.3	97.9	-1	-1	-1
1/10/2019	3:13:22 PM	613	1611	17	18	18	22	24	30	20	50	19	25	25	37	28.3	31.3	97.9	-1	-1	-1
1/10/2019	3:13:22 PM	800	1612	17	18	18	22	24	29	21	50	19	25	25	37	28.3	31.3	97.9	-1	-1	-1
1/10/2019	3:13:23 PM	3	1613	18	18	19	22	24	30	20	50	19	25	24	37	28.3	31.3	97.9	-1	-1	-1
1/10/2019	3:13:23 PM	206	1614	17	18	18	22	24	30	20	50	19	26	24	37	28.3	31.3	97.9	-1	-1	-1
1/10/2019	3:13:23 PM	409	1615	18	18	19	21	24	30	21	50	19	25	24	37	28.3	31.3	97.9	-1	-1	-1
1/10/2019	3:13:23 PM	613	1616	18	18	18	22	24	30	20	50	19	25	24	37	28.3	31.3	97.9	-1	-1	-1
1/10/2019	3:13:23 PM	800	1617	18	18	18	22	24	30	21	50	19	25	24	37	28.3	31.3	97.9	-1	-1	-1
1/10/2019	3:13:24 PM	3	1618	18	18	18	22	24	30	20	50	20	25	24	37	28.3	31.3	97.9	-1	-1	-1
1/10/2019	3:13:24 PM	206	1619	18	18	19	21	24	29	21	50	19	25	24	37	28.3	31.3	97.9	-1	-1	-1
1/10/2019	3:13:24 PM	409	1620	18	18	18	22	24	30	21	50	19	26	24	37	28.3	31.2	97.9	-1	-1	-1
1/10/2019	3:13:24 PM	613	1621	18	18	19	22	24	30	20	50	19	25	24	37	28.3	31.2	97.9	-1	-1	-1
1/10/2019	3:13:24 PM	800	1622	18	18	18	22	24	30	21	50	19	26	24	37	28.3	31.2	97.9	-1	-1	-1
1/10/2019	3:13:25 PM	3	1623	18	18	19	22	24	30	21	50	20	25	24	37	28.3	31.2	97.9	-1	-1	-1
1/10/2019	3:13:25 PM	206	1624	18	18	18	22	24	30	20	50	19	26	24	37	28.3	31.2	97.9	-1	-1	-1
1/10/2019	3:13:25 PM	409	1625	18	18	19	22	24	30	21	50	19	25	24	37	28.3	31.2	97.9	-1	-1	-1
1/10/2019	3:13:25 PM	629	1626	17	18	18	22	24	30	21	50	19	25	25	37	28.3	31.2	97.9	-1	-1	-1
1/10/2019	3:13:25 PM	801	1627	18	18	18	21	24	30	21	50	19	25	24	37	28.3	31.2	97.9	-1	-1	-1
1/10/2019	3:13:26 PM	4	1628	18	18	18	22	24	30	20	50	19	26	24	37	28.3	31.2	97.9	-1	-1	-1
1/10/2019	3:13:26 PM	207	1629	18	18	18	22	24	29	21	50	20	25	24	37	28.3	31.2	97.9	-1	-1	-1
1/10/2019	3:13:26 PM	410	1630	18	18	19	22	24	30	20	50	19	26	24	37	28.3	31.2	97.9	-1	-1	-1
1/10/2019	3:13:26 PM	613	1631	18	18	19	21	24	30	21	50	19	25	24	37	28.3	31.2	97.9	-1	-1	-1
1/10/2019	3:13:26 PM	801	1632	18	18	19	21	24	30	20	50	19	25	24	37	28.3	31.2	97.9	-1	-1	-1
1/10/2019	3:13:27 PM	4	1633	17	18	18	22	24	30	20	50	20	26	25	37	28.3	31.2	97.9	-1	-1	-1
1/10/2019	3:13:27 PM	207	1634	18	18	19	22	24	30	21	50	19	25	24	37	28.3	31.2	97.9	-1	-1	-1
1/10/2019	3:13:27 PM	410	1635	18	18	19	22	24	30	20	50	20	25	25	37	28.3	31.2	97.9	-1	-1	-1
1/10/2019	3:13:27 PM	613	1636	18	18	18	21	24	30	20	50	19	25	24	37	28.3	31.2	97.9	-1	-1	-1
1/10/2019	3:13:27 PM	801	1637	18	18	18	22	24	30	20	50	19	25	24	37	28.3	31.2	97.9	-1	-1	-1
1/10/2019	3:13:28 PM	4	1638	18	18	18	21	24	30	21	50	20	25	24	37	28.3	31.2	97.9	-1	-1	-1
1/10/2019	3:13:28 PM	207	1639	18	18	18	22	24	30	21	50	19	25	24	37	28.3	31.2	97.9	-1	-1	-1
1/10/2019	3:13:28 PM	410	1640	18	18	19	22	24	30	21	49	20	25	25	37	28.3	31.2	97.9	-1	-1	-1
1/10/2019	3:13:28 PM	613	1641	18	18	18	22	24	29	20	50	19	25	24	37	28.3	31.2	97.9	-1	-1	-1
1/10/2019	3:13:28 PM	801	1642	18	18	18	21	24	30	21	49	19	25	24	37	28.3	31.2	97.9	-1	-1	-1
1/10/2019	3:13:29 PM	4	1643	17	18	18	22	24	30	20	50	19	25	24	37	28.3	31.2	97.9	-1	-1	-1
1/10/2019	3:13:29 PM	207	1644	18	18	19	21	24	30	21	49	19	25	24	37	28.3	31.2	97.9	-1	-1	-1
1/10/2019	3:13:29 PM	410	1645	18	18	18	22	24	30	20	50	19	25	24	37	28.3	31.2	97.9	-1	-1	-1
1/10/2019	3:13:29 PM	613	1646	18	18	19	21	24	29	20	49	20	25	24	37	28.3	31.2	97.9	-1	-1	-1
1/10/2019	3:13:29 PM	801	1647	18	18	18	21	24	30	20	50	19	25	24	37	28.3	31.2	97.9	-1	-1	-1
1/10/2019	3:13:30 PM	4	1648	18	18	19	22	24	30	21	50	20	25	24	37	28.3	31.2	97.9	-1	-1	-1
1/10/2019	3:13:30 PM	207	1649	18	18	18	22	24	30	20	50	19	26	24	37	28.3	31.2	97.9	-1	-1	-1
1/10/2019	3:13:30 PM	410	1650	18	18	19	22	24	30	21	50	20	25	24	37	28.3	31.2	97.9	-1	-1	-1
1/10/2019	3:13:30 PM	613	1651	18	18	18	22	24	30	20	50	19	25	24	37	28.3	31.2	97.9	-1	-1	-1
1/10/2019	3:13:30 PM	801	1652	18	18	18	21	24	30	21	49	19	25	24	37	28.3	31.2	97.9	-1	-1	-1
1/10/2019	3:13:31 PM	4	1653	18	18	18	22	24	30	21	50	19	25	24	37	28.3	31.2	97.9	-1	-1	-1
1/10/2019	3:13:31 PM	207	1654	18	18	18	21	24	30	21	50	19	25	24	37	28.3	31.2	97.9	-1	-1	-1
1/10/2019	3:13:31 PM	410	1655	17	18	18	22	24	30	21	50	20	25	25	37	28.3	31.2	97.9	-1	-1	-1
1/10/2019	3:13:31 PM	613	1656	18	18	19	21	24	30	21	49	19	25	24	37	28.3	31.2	97.9	-1	-1	-1
1/10/2019	3:13:31 PM	801	1657	17	18	18	21	24	30	20	49	19	25	24	37	28.3	31.2	97.9	-1	-1	-1
1/10/2019	3:13:32 PM	1	1658	18	18	18	21	24	30	20	49	19	26	24	37	28.3	31.2	97.9	-1	-1	-1
1/10/2019	3:13:32 PM	205	1659	18	18	19	21	24	30	21	49	20	25	24	37	28.3	31.2	97.9	-1	-1	-1
1/10/2019	3:13:32 PM	408	1660	18	18	19	22	24	30	21	49	19	25	24	37	28.3	31.2	97.9	-1	-1	-1
1/10/2019	3:13:32 PM	611	1661	17	18	18	22	24	30	20	49	20	25	25	37	28.3	31.2	97.9	-1	-1	-1
1/10/2019	3:13:32 PM	814	1662	18	18	19	21	24	30	20	49	20	25	24	37	28.3	31.2	52.0	-1	-1	-1
1/10/2019	3:13:33 PM	1	1663	18	18	19	21	24	29	20	49	19	26	24	37	28.3	31.2	52.0	-1	-1	-1
1/10/2019	3:13:33 PM	205	1664	17	18	18	21	24	30	20	49	19	25	25	37	28.3	31.2	52.0	-1	-1	-1
1/10/2019	3:13:33 PM	408	1665	18	18	19	21	24	30	21	49	20	25	24	37	28.3	31.2	52.0	-1	-1	-1
1/10/2019	3:13:33 PM	611	1666	18	18	18	22	24	30	21	49	20	25	24	37	28.3	31.2	52.0	-1	-1	-1
1/10/2019	3:13:33 PM	814	1667	18	18	19	21	24	29	21	49	19	25	24	37	28.3	31.2	52.0	-1	-1	-1
1/10/2019	3:13:34 PM	1	1668	18	18	18	21	24	30	20	49	19	26	24	37	28.3	31.2	52.0	-1	-1	-1
1/10/2019	3:13:34 PM	205	1669	17	18	18	21	24	30	20	49	19	25	25	37	28.3	31.2	52.0	-1	-1	-1
1/10/2019	3:13:34 PM	408	1670	18	18	19	22	24	29	21	49	19	25	24	37	28.3	31.2	52.0	-1	-1	-1
1/10/2019	3:13:34 PM	611	1671	17	18	18	21	24	30	21	49	20	25	24	37	28.3	31.2	52.0	-1	-1	-1
1/10/2019	3:13:34 PM	814	1672	18	18	19	21	24	29	21	49	19	25	24	37	28.3	31.2	52.0	-1	-1	-1
1/10/2019	3:13:35 PM	1	1673	18	18	18	22	24	30	21	49	19	25	24	37	28.3	31.2	52.0	-1	-1	-1
1/10/2019	3:13:35 PM	205	1674	18	18	18	21	24	30	21	49	19	25	24	37	28.3	31.2	52.0	-1	-1	-1
1/10/2019	3:13:35 PM	408	1675	17	18	18	22	24	30	20	49	19	25	25	37	28.3	31.2	52.0	-1	-1	-1
1/10/2019	3:13:35 PM	611	1676	18	18	19	21	24	29	21	49	19	25	24	37	28.3	31.2	52.0	-1	-1	-1
1/10/2019	3:13:35 PM	814	1677	18	18	18	21	24	30	20	50	19	25	24	37	28.3	31.2	52.0	-1	-1	-1
1/10/2019	3:13:36 PM	1	1678	17	18	19	21	24	29	20	50	20	25	25	37	28.3	31.2	52.0	-1	-1	-1
1/10/2019	3:13:36 PM	205	1679	17	18	18	21	24	29	20	49	19	25	24	37	28.3	31.2	52.0	-1	-1	-1
1/10/2019	3:13:36 PM	408	1680	17	18	18	21	24	30	20	50	19	25	24	37	28.3	31.2	52.0	-1	-1	-1
1/10/2019	3:13:36 PM	611	1681	18	18	18	21	24	30	20	49	19	26	24	37	28.3	31.2	52.0	-1	-1	-1
1/10/2019	3:13:36 PM	814	1682	18	18	18	21	24	29	21	49	20	25	25	37	28.3	31.2	52.0	-1	-1	-1
1/10/2019	3:13:37 PM	1	1683	18	18	18	21	24	30	20	49	20	25	25	37	28.3	31.2	52.0	-1	-1	-1
1/10/2019	3:13:37 PM	205	1684	17	18	18	21	24	29	20	49	20	25	25	37	28.3	31.2	52.0	-1	-1	-1
1/10/2019	3:13:37 PM	408	1685	18	18	19	21	24	30	21	50	19	25	24	37	28.3	31.2	52.0	-1	-1	-1
1/10/2019	3:13:37 PM	611	1686	18	18	18	21	24	30	21	49	20	25	24	37	28.3	31.2	52.0	-1	-1	-1
1/10/2019	3:13:37 PM	814	1687	18	18	19	21	24	30	21	49	19	26	24	37	28.3	31.2	52.0	-1	-1	-1
1/10/2019	3:13:38 PM	1	1688	18	18	18	21	24	30	21	49	19	25	25	37	28.3	31.2	52.0	-1	-1	-1
1/10/2019	3:13:38 PM	205	1689	18	18	18	21	24	29	20	49	19	25	24	37	28.3	31.2	52.0	-1	-1	-1
1/10/2019	3:13:38 PM	410	1690	18	18	19	21	25	30	21	49	20	25	24	37	28.3	31.2	52.0	-1	-1	-1
1/10/2019	3:13:38 PM	613	1691	18	18	18	21	24	30	20	49	19	26	24	37	28.3	31.2	52.0	-1	-1	-1
1/10/2019	3:13:38 PM	801	1692	17	18	18	21	24	30	20	49	19	25	25	37	28.3	31.2	52.0	-1	-1	-1
1/10/2019	3:13:39 PM	4	1693	18	18	19	21	24	30	20	49	19	25	24	37	28.3	31.2	52.0	-1	-1	-1
1/10/2019	3:13:39 PM	207	1694	17	18	18	21	24	30	20	49	20	25	24	37	28.3	31.2	52.0	-1	-1	-1
1/10/2019	3:13:39 PM	410	1695	18	18	19	21	24	30	21	50	20	26	24	37	28.3	31.2	52.0	-1	-1	-1
1/10/2019	3:13:39 PM	613	1696	18	18	18	21	24	30	21	49	19	25	24	37	28.3	31.2	52.0	-1	-1	-1
1/10/2019	3:13:39 PM	801	1697	18	18	19	21	24	30	20	49	20	25	24	37	28.3	31.2	52.0	-1	-1	-1
1/10/2019	3:13:40 PM	4	1698	18	18	18	21	24	30	20	49	19	25	24	37	28.3	31.2	52.0	-1	-1	-1
1/10/2019	3:13:40 PM	207	1699	18	18	18	21	24	30	20	49	19	25	24	37	28.3	31.2	52.0	-1	-1	-1
1/10/2019	3:13:40 PM	410	1700	18	18	18	21	24	30	20	50	19	25	24	37	28.3	31.2	52.0	-1	-1	-1
1/10/2019	3:13:40 PM	613	1701	18	18	19	21	24	30	21	49	20	25	24	37	28.3	31.2	52.0	-1	-1	-1
1/10/2019	3:13:40 PM	801	1702	18	18	19	21	24	30	21	49	19	26	24	37	28.3	31.2	52.0	-1	-1	-1
1/10/2019	3:13:41 PM	4	1703	18	18	18	21	24	30	21	49	20	25	25	37	28.3	31.2	52.0	-1	-1	-1
1/10/2019	3:13:41 PM	207	1704	17	18	18	21	24	29	21	49	19	25	24	37	28.4	31.2	80.9	-1	-1	-1
1/10/2019	3:13:41 PM	410	1705	18	18	18	21	24	29	21	49	20	25	24	37	28.4	31.2	80.9	-1	-1	-1
1/10/2019	3:13:41 PM	605	1706	17	18	18	21	24	30	20	49	19	25	24	37	28.4	31.2	80.9	-1	-1	-1
1/10/2019	3:13:41 PM	808	1707	18	18	19	21	24	29	20	49	19	25	24	37	28.4	31.2	80.9	-1	-1	-1
1/10/2019	3:13:42 PM	11	1708	18	18	18	21	24	30	21	50	19	25	24	37	28.4	31.2	80.9	-1	-1	-1
1/10/2019	3:13:42 PM	215	1709	18	18	19	21	24	30	21	49	19	25	24	37	28.4	31.2	80.9	-1	-1	-1
1/10/2019	3:13:42 PM	402	1710	18	18	19	21	24	30	20	50	19	26	24	37	28.4	31.2	80.9	-1	-1	-1
1/10/2019	3:13:42 PM	605	1711	18	18	19	21	25	29	20	49	19	25	24	37	28.4	31.2	80.9	-1	-1	-1
1/10/2019	3:13:42 PM	808	1712	18	18	18	21	24	30	20	49	19	25	24	37	28.4	31.2	80.9	-1	-1	-1
1/10/2019	3:13:43 PM	11	1713	18	18	19	21	25	30	21	49	20	25	24	37	28.4	31.2	80.9	-1	-1	-1
1/10/2019	3:13:43 PM	215	1714	17	18	18	21	24	30	20	49	19	25	24	37	28.4	31.2	80.9	-1	-1	-1
1/10/2019	3:13:43 PM	402	1715	18	18	19	21	24	30	21	49	20	25	24	37	28.4	31.2	80.9	-1	-1	-1
1/10/2019	3:13:43 PM	605	1716	17	18	18	21	24	30	20	49	19	25	24	37	28.4	31.2	80.9	-1	-1	-1
1/10/2019	3:13:43 PM	808	1717	18	18	19	21	24	29	21	49	19	25	24	37	28.4	31.2	80.9	-1	-1	-1
1/10/2019	3:13:44 PM	11	1718	18	18	18	21	24	30	20	49	19	25	24	37	28.4	31.2	80.9	-1	-1	-1
1/10/2019	3:13:44 PM	215	1719	18	18	18	21	24	30	20	50	19	25	24	37	28.4	31.2	80.9	-1	-1	-1
1/10/2019	3:13:44 PM	402	1720	18	18	18	21	24	30	20	49	19	25	25	37	28.4	31.2	80.9	-1	-1	-1
1/10/2019	3:13:44 PM	605	1721	17	18	18	21	24	30	20	49	19	25	24	37	28.4	31.2	80.9	-1	-1	-1
1/10/2019	3:13:44 PM	808	1722	17	18	19	21	24	30	20	49	20	25	24	36	28.4	31.2	80.9	-1	-1	-1
1/10/2019	3:13:45 PM	11	1723	17	18	18	21	24	30	20	49	19	25	24	37	28.4	31.2	80.9	-1	-1	-1
1/10/2019	3:13:45 PM	215	1724	18	18	19	21	24	30	20	49	19	25	24	37	28.4	31.2	80.9	-1	-1	-1
1/10/2019	3:13:45 PM	402	1725	18	18	19	21	24	30	21	49	19	25	24	37	28.4	31.2	80.9	-1	-1	-1
1/10/2019	3:13:45 PM	605	1726	17	18	18	21	24	29	20	49	19	25	24	37	28.4	31.2	80.9	-1	-1	-1
1/10/2019	3:13:45 PM	808	1727	18	18	19	21	24	30	21	49	19	25	24	37	28.4	31.2	80.9	-1	-1	-1
1/10/2019	3:13:46 PM	11	1728	18	18	18	21	24	30	20	49	19	25	24	36	28.4	31.2	80.9	-1	-1	-1
1/10/2019	3:13:46 PM	215	1729	18	18	19	21	24	29	20	49	19	25	24	37	28.4	31.2	80.9	-1	-1	-1
1/10/2019	3:13:46 PM	402	1730	17	18	19	21	24	29	20	50	19	25	24	37	28.4	31.2	80.9	-1	-1	-1
1/10/2019	3:13:46 PM	605	1731	18	18	19	21	24	30	20	49	20	25	24	37	28.4	31.2	80.9	-1	-1	-1
1/10/2019	3:13:46 PM	808	1732	18	18	18	21	24	30	21	50	19	25	24	37	28.4	31.2	80.9	-1	-1	-1
1/10/2019	3:13:47 PM	11	1733	17	18	19	21	24	30	21	49	19	25	24	37	28.4	31.2	80.9	-1	-1	-1
1/10/2019	3:13:47 PM	215	1734	18	18	18	21	24	30	20	49	19	25	24	37	28.4	31.2	80.9	-1	-1	-1
1/10/2019	3:13:47 PM	402	1735	18	18	18	21	24	30	21	49	20	25	25	37	28.4	31.2	80.9	-1	-1	-1
1/10/2019	3:13:47 PM	605	1736	18	18	18	21	24	30	20	49	19	25	24	37	28.4	31.2	80.9	-1	-1	-1
1/10/2019	3:13:47 PM	808	1737	18	18	19	21	24	30	21	49	20	25	24	36	28.4	31.2	80.9	-1	-1	-1
1/10/2019	3:13:48 PM	11	1738	18	18	18	21	24	30	20	49	19	25	24	37	28.4	31.2	80.9	-1	-1	-1
1/10/2019	3:13:48 PM	215	1739	18	18	18	21	24	30	21	49	19	25	24	36	28.4	31.2	80.9	-1	-1	-1
1/10/2019	3:13:48 PM	402	1740	18	18	19	21	24	30	20	49	19	25	24	37	28.4	31.2	80.9	-1	-1	-1
1/10/2019	3:13:48 PM	605	1741	17	18	19	21	24	30	20	49	19	25	24	36	28.4	31.2	80.9	-1	-1	-1
1/10/2019	3:13:48 PM	808	1742	18	18	18	21	24	29	20	49	19	25	24	37	28.4	31.2	80.9	-1	-1	-1
1/10/2019	3:13:49 PM	11	1743	18	18	19	21	24	30	21	49	20	25	24	36	28.4	31.2	80.9	-1	-1	-1
1/10/2019	3:13:49 PM	215	1744	18	18	18	21	24	30	20	49	19	25	24	37	28.4	31.2	80.9	-1	-1	-1
1/10/2019	3:13:49 PM	402	1745	18	18	19	21	24	30	21	49	20	25	25	37	28.4	31.2	80.9	-1	-1	-1
1/10/2019	3:13:49 PM	605	1746	18	18	18	21	24	29	20	49	19	25	24	36	28.4	31.1	42.2	-1	-1	-1
1/10/2019	3:13:49 PM	808	1747	18	18	19	21	24	29	20	49	19	25	24	37	28.4	31.1	42.2	-1	-1	-1
1/10/2019	3:13:50 PM	11	1748	18	18	18	21	24	30	20	49	19	25	24	36	28.4	31.1	42.2	-1	-1	-1
1/10/2019	3:13:50 PM	215	1749	18	18	19	21	24	30	20	49	19	25	24	36	28.4	31.1	42.2	-1	-1	-1
1/10/2019	3:13:50 PM	402	1750	18	18	18	21	24	30	20	49	19	25	24	37	28.4	31.1	42.2	-1	-1	-1
1/10/2019	3:13:50 PM	605	1751	18	18	19	21	24	30	21	49	19	25	24	37	28.4	31.1	42.2	-1	-1	-1
1/10/2019	3:13:50 PM	808	1752	17	18	18	21	24	30	21	49	19	25	24	36	28.4	31.1	42.2	-1	-1	-1
1/10/2019	3:13:51 PM	11	1753	18	18	18	21	24	30	20	49	19	25	24	36	28.4	31.1	42.2	-1	-1	-1
1/10/2019	3:13:51 PM	215	1754	18	18	19	21	24	30	21	49	19	25	24	37	28.4	31.1	42.2	-1	-1	-1
1/10/2019	3:13:51 PM	402	1755	18	18	19	21	24	30	21	49	19	25	24	37	28.4	31.1	42.2	-1	-1	-1
1/10/2019	3:13:51 PM	605	1756	18	18	18	21	24	29	21	49	19	25	24	36	28.4	31.1	42.2	-1	-1	-1
1/10/2019	3:13:51 PM	808	1757	18	18	19	21	24	30	21	49	19	25	24	37	28.4	31.1	42.2	-1	-1	-1
1/10/2019	3:13:52 PM	11	1758	18	18	18	21	24	29	21	49	20	25	24	36	28.4	31.1	42.2	-1	-1	-1
1/10/2019	3:13:52 PM	215	1759	18	18	18	21	24	29	20	49	19	25	24	37	28.4	31.1	42.2	-1	-1	-1
1/10/2019	3:13:52 PM	402	1760	18	18	18	21	24	30	21	49	20	25	25	37	28.4	31.1	42.2	-1	-1	-1
1/10/2019	3:13:52 PM	605	1761	18	18	19	21	24	29	20	49	19	25	24	37	28.4	31.1	42.2	-1	-1	-1
1/10/2019	3:13:52 PM	808	1762	18	18	18	21	24	30	21	49	20	25	24	36	28.4	31.1	42.2	-1	-1	-1
1/10/2019	3:13:53 PM	11	1763	18	18	18	21	24	30	20	49	19	26	24	37	28.4	31.1	42.2	-1	-1	-1
1/10/2019	3:13:53 PM	215	1764	17	18	18	21	24	29	21	49	20	25	24	36	28.4	31.1	42.2	-1	-1	-1
1/10/2019	3:13:53 PM	402	1765	18	18	19	21	24	30	21	49	20	25	24	37	28.4	31.1	42.2	-1	-1	-1
1/10/2019	3:13:53 PM	605	1766	17	18	19	21	24	30	21	49	20	25	24	36	28.4	31.1	42.2	-1	-1	-1
1/10/2019	3:13:53 PM	808	1767	18	18	19	21	24	29	20	49	19	25	24	37	28.4	31.1	42.2	-1	-1	-1
1/10/2019	3:13:54 PM	11	1768	18	18	19	21	24	29	21	49	19	25	24	36	28.4	31.1	42.2	-1	-1	-1
1/10/2019	3:13:54 PM	215	1769	17	18	18	21	24	30	20	49	19	25	24	36	28.4	31.1	42.2	-1	-1	-1
1/10/2019	3:13:54 PM	402	1770	18	18	19	21	24	29	21	49	19	25	24	37	28.4	31.1	42.2	-1	-1	-1
1/10/2019	3:13:54 PM	605	1771	18	18	18	21	24	30	20	49	19	25	24	36	28.4	31.1	42.2	-1	-1	-1
1/10/2019	3:13:54 PM	808	1772	18	18	19	21	24	30	20	49	19	25	24	37	28.4	31.1	42.2	-1	-1	-1
1/10/2019	3:13:55 PM	11	1773	18	18	18	21	24	30	20	49	19	25	24	36	28.4	31.1	42.2	-1	-1	-1
1/10/2019	3:13:55 PM	215	1774	18	18	19	21	24	30	20	49	19	25	24	37	28.4	31.1	42.2	-1	-1	-1
1/10/2019	3:13:55 PM	402	1775	18	18	18	21	24	30	20	49	19	25	24	36	28.4	31.1	42.2	-1	-1	-1
1/10/2019	3:13:55 PM	605	1776	18	18	19	21	24	30	20	49	19	25	24	37	28.4	31.1	42.2	-1	-1	-1
1/10/2019	3:13:55 PM	808	1777	17	18	18	21	24	29	20	49	20	25	24	36	28.4	31.1	42.2	-1	-1	-1
1/10/2019	3:13:56 PM	11	1778	18	18	18	21	24	30	20	49	19	25	24	36	28.4	31.1	42.2	-1	-1	-1
1/10/2019	3:13:56 PM	215	1779	18	18	19	21	24	30	20	49	19	25	24	37	28.4	31.1	42.2	-1	-1	-1
1/10/2019	3:13:56 PM	402	1780	18	18	18	21	24	30	21	49	19	25	24	37	28.4	31.1	42.2	-1	-1	-1
1/10/2019	3:13:56 PM	605	1781	18	18	19	21	24	30	21	49	19	25	24	37	28.4	31.1	42.2	-1	-1	-1
1/10/2019	3:13:56 PM	808	1782	18	18	18	21	24	30	21	49	20	25	24	37	28.4	31.1	42.2	-1	-1	-1
1/10/2019	3:13:57 PM	11	1783	18	18	18	21	24	30	21	49	19	25	24	37	28.4	31.1	42.2	-1	-1	-1
1/10/2019	3:13:57 PM	215	1784	18	18	18	21	24	30	21	49	20	25	24	36	28.4	31.1	42.2	-1	-1	-1
1/10/2019	3:13:57 PM	402	1785	18	18	18	21	24	30	20	49	19	25	24	37	28.4	31.1	42.2	-1	-1	-1
1/10/2019	3:13:57 PM	605	1786	18	18	19	21	24	30	20	49	19	25	24	37	28.4	31.1	42.2	-1	-1	-1
1/10/2019	3:13:57 PM	808	1787	18	18	18	21	24	30	20	49	20	25	24	37	28.4	31.1	42.2	-1	-1	-1
1/10/2019	3:13:58 PM	11	1788	18	18	18	21	24	29	20	49	20	25	24	36	28.4	31.0	41.8	-1	-1	-1
1/10/2019	3:13:58 PM	215	1789	18	18	19	21	24	29	20	49	19	25	24	37	28.4	31.0	41.8	-1	-1	-1
1/10/2019	3:13:58 PM	402	1790	18	18	19	21	24	29	20	49	19	25	24	37	28.4	31.0	41.8	-1	-1	-1
1/10/2019	3:13:58 PM	605	1791	17	18	19	21	24	30	21	49	20	25	24	36	28.4	31.0	41.8	-1	-1	-1
1/10/2019	3:13:58 PM	808	1792	18	18	19	21	24	30	21	49	20	25	24	37	28.4	31.0	41.8	-1	-1	-1
1/10/2019	3:13:59 PM	11	1793	18	18	18	21	24	30	21	49	19	25	24	37	28.4	31.0	41.8	-1	-1	-1
1/10/2019	3:13:59 PM	215	1794	17	18	18	21	24	30	21	49	20	25	24	36	28.4	31.0	41.8	-1	-1	-1
1/10/2019	3:13:59 PM	402	1795	18	18	19	21	24	30	21	49	19	25	24	37	28.4	31.0	41.8	-1	-1	-1
1/10/2019	3:13:59 PM	605	1796	17	18	18	21	24	29	21	49	19	25	24	37	28.4	31.0	41.8	-1	-1	-1
1/10/2019	3:13:59 PM	808	1797	17	18	19	21	24	29	20	49	19	25	24	36	28.4	31.0	41.8	-1	-1	-1
1/10/2019	3:14:00 PM	11	1798	18	18	18	21	24	30	20	49	19	25	24	37	28.4	31.0	41.8	-1	-1	-1
1/10/2019	3:14:00 PM	215	1799	17	18	18	21	24	30	20	49	19	25	24	36	28.4	31.0	41.8	-1	-1	-1
1/10/2019	3:14:00 PM	402	1800	18	18	18	21	24	30	21	48	20	25	24	36	28.4	31.0	41.8	-1	-1	-1
1/10/2019	3:14:00 PM	605	1801	18	18	18	21	24	29	20	49	19	25	24	37	28.4	31.0	41.8	-1	-1	-1
1/10/2019	3:14:00 PM	808	1802	17	18	18	21	24	29	20	49	20	25	24	36	28.4	31.0	41.8	-1	-1	-1
1/10/2019	3:14:01 PM	11	1803	18	18	19	21	24	30	21	48	19	25	24	37	28.4	31.0	41.8	-1	-1	-1
1/10/2019	3:14:01 PM	215	1804	18	18	18	21	24	30	20	49	19	25	24	36	28.4	31.0	41.8	-1	-1	-1
1/10/2019	3:14:01 PM	402	1805	18	18	18	21	24	30	20	49	19	25	24	36	28.4	31.0	41.8	-1	-1	-1
1/10/2019	3:14:01 PM	605	1806	18	18	18	21	24	30	20	48	19	25	24	36	28.4	31.0	41.8	-1	-1	-1
1/10/2019	3:14:01 PM	808	1807	18	18	19	21	24	30	20	49	19	25	24	37	28.4	31.0	41.8	-1	-1	-1
1/10/2019	3:14:02 PM	11	1808	18	18	19	21	24	30	20	49	19	25	24	36	28.4	31.0	41.8	-1	-1	-1
1/10/2019	3:14:02 PM	215	1809	18	18	18	21	24	30	20	49	19	25	24	37	28.4	31.0	41.8	-1	-1	-1
1/10/2019	3:14:02 PM	402	1810	18	18	18	21	24	30	20	49	19	25	24	37	28.4	31.0	41.8	-1	-1	-1
1/10/2019	3:14:02 PM	605	1811	17	18	18	21	24	30	20	49	19	25	24	36	28.4	31.0	41.8	-1	-1	-1
1/10/2019	3:14:02 PM	808	1812	18	18	19	21	24	30	20	49	19	25	24	37	28.4	31.0	41.8	-1	-1	-1
1/10/2019	3:14:03 PM	11	1813	17	18	18	21	24	29	20	49	19	25	24	36	28.4	31.0	41.8	-1	-1	-1
1/10/2019	3:14:03 PM	215	1814	18	18	18	21	24	29	21	49	19	25	24	37	28.4	31.0	41.8	-1	-1	-1
1/10/2019	3:14:03 PM	402	1815	18	18	18	21	24	30	20	49	19	25	24	36	28.4	31.0	41.8	-1	-1	-1
1/10/2019	3:14:03 PM	605	1816	17	18	19	21	24	29	20	48	20	25	24	36	28.4	31.0	41.8	-1	-1	-1
1/10/2019	3:14:03 PM	808	1817	18	18	18	21	24	30	20	49	20	25	24	36	28.4	31.0	41.8	-1	-1	-1
1/10/2019	3:14:04 PM	11	1818	18	18	19	21	24	30	21	48	20	25	24	36	28.4	31.0	41.8	-1	-1	-1
1/10/2019	3:14:04 PM	215	1819	18	18	18	21	24	30	20	48	19	25	24	36	28.4	31.0	41.8	-1	-1	-1
1/10/2019	3:14:04 PM	402	1820	18	18	18	21	24	30	20	48	19	25	24	36	28.4	31.0	41.8	-1	-1	-1
1/10/2019	3:14:04 PM	605	1821	17	18	18	21	24	29	20	48	20	25	24	36	28.4	31.0	41.8	-1	-1	-1
1/10/2019	3:14:04 PM	808	1822	18	18	18	21	24	30	21	49	19	25	24	36	28.4	31.0	41.8	-1	-1	-1
1/10/2019	3:14:05 PM	11	1823	17	18	18	21	24	30	21	48	20	25	24	36	28.4	31.0	41.8	-1	-1	-1
1/10/2019	3:14:05 PM	215	1824	18	18	18	21	24	30	21	48	19	25	24	36	28.4	31.0	41.8	-1	-1	-1
1/10/2019	3:14:05 PM	402	1825	18	18	18	21	24	30	20	49	19	25	24	36	28.4	31.0	41.8	-1	-1	-1
1/10/2019	3:14:05 PM	605	1826	18	18	19	21	24	29	20	48	19	25	24	36	28.4	31.0	41.8	-1	-1	-1
1/10/2019	3:14:05 PM	808	1827	18	18	19	21	24	30	21	49	19	25	24	36	28.4	31.0	41.8	-1	-1	-1
1/10/2019	3:14:06 PM	11	1828	17	18	18	21	24	30	21	48	19	25	24	36	28.4	31.0	41.8	-1	-1	-1
1/10/2019	3:14:06 PM	215	1829	18	18	19	21	24	29	20	48	20	25	24	36	28.4	31.0	41.8	-1	-1	-1
1/10/2019	3:14:06 PM	402	1830	18	18	19	21	24	29	20	48	19	25	24	36	28.4	30.9	81.2	-1	-1	-1
1/10/2019	3:14:06 PM	605	1831	17	18	18	21	24	29	20	48	20	25	24	36	28.4	30.9	81.2	-1	-1	-1
1/10/2019	3:14:06 PM	808	1832	18	18	19	21	24	30	20	48	19	25	24	36	28.4	30.9	81.2	-1	-1	-1
1/10/2019	3:14:07 PM	11	1833	17	18	18	21	24	30	21	48	20	25	24	36	28.4	30.9	81.2	-1	-1	-1
1/10/2019	3:14:07 PM	215	1834	18	18	19	21	24	30	20	48	19	25	24	36	28.4	30.9	81.2	-1	-1	-1
1/10/2019	3:14:07 PM	402	1835	18	18	18	21	24	30	20	48	19	25	24	36	28.4	30.9	81.2	-1	-1	-1
1/10/2019	3:14:07 PM	605	1836	18	18	18	21	24	29	21	48	20	25	24	36	28.4	30.9	81.2	-1	-1	-1
1/10/2019	3:14:07 PM	808	1837	18	18	19	21	24	30	21	48	19	25	24	36	28.4	30.9	81.2	-1	-1	-1
1/10/2019	3:14:08 PM	11	1838	17	18	18	21	24	30	20	48	19	25	24	36	28.4	30.9	81.2	-1	-1	-1
1/10/2019	3:14:08 PM	215	1839	18	18	19	21	24	30	21	48	19	25	24	36	28.4	30.9	81.2	-1	-1	-1
1/10/2019	3:14:08 PM	402	1840	18	18	18	21	24	30	20	48	19	25	24	36	28.4	30.9	81.2	-1	-1	-1
1/10/2019	3:14:08 PM	605	1841	17	18	18	21	24	29	21	48	19	25	24	36	28.4	30.9	81.2	-1	-1	-1
1/10/2019	3:14:08 PM	808	1842	18	18	19	21	24	30	20	48	19	25	24	36	28.4	30.9	81.2	-1	-1	-1
1/10/2019	3:14:09 PM	11	1843	18	18	18	21	24	30	19	48	19	25	24	36	28.4	30.9	81.2	-1	-1	-1
1/10/2019	3:14:09 PM	215	1844	18	18	19	21	24	30	20	48	19	25	24	36	28.4	30.9	81.2	-1	-1	-1
1/10/2019	3:14:09 PM	402	1845	18	18	19	21	24	30	20	48	19	25	24	36	28.4	30.9	81.2	-1	-1	-1
1/10/2019	3:14:09 PM	605	1846	18	18	18	21	24	30	20	48	19	25	24	36	28.4	30.9	81.2	-1	-1	-1
1/10/2019	3:14:09 PM	803	1847	18	18	18	21	24	30	20	48	19	25	24	36	28.4	30.9	81.2	-1	-1	-1
1/10/2019	3:14:10 PM	6	1848	18	18	18	21	24	29	20	48	19	25	24	36	28.4	30.9	81.2	-1	-1	-1
1/10/2019	3:14:10 PM	209	1849	18	18	18	21	24	30	21	48	19	25	24	36	28.4	30.9	81.2	-1	-1	-1
1/10/2019	3:14:10 PM	412	1850	18	18	19	21	24	30	21	48	19	25	24	36	28.4	30.9	81.2	-1	-1	-1
1/10/2019	3:14:10 PM	615	1851	17	18	18	21	24	29	20	48	19	25	24	36	28.4	30.9	81.2	-1	-1	-1
1/10/2019	3:14:10 PM	803	1852	18	18	18	21	24	30	20	48	19	25	24	36	28.4	30.9	81.2	-1	-1	-1
1/10/2019	3:14:11 PM	6	1853	18	18	18	21	24	29	20	48	19	25	24	36	28.4	30.9	81.2	-1	-1	-1
1/10/2019	3:14:11 PM	209	1854	18	18	18	21	24	30	20	48	19	25	24	36	28.4	30.9	81.2	-1	-1	-1
1/10/2019	3:14:11 PM	412	1855	18	18	18	21	24	29	20	48	20	25	24	36	28.4	30.9	81.2	-1	-1	-1
1/10/2019	3:14:11 PM	615	1856	18	18	19	21	24	29	20	48	19	25	24	36	28.4	30.9	81.2	-1	-1	-1
1/10/2019	3:14:11 PM	803	1857	18	18	19	21	24	30	21	49	19	25	24	36	28.4	30.9	81.2	-1	-1	-1
1/10/2019	3:14:12 PM	6	1858	17	18	18	21	24	29	20	48	20	25	24	36	28.4	30.9	81.2	-1	-1	-1
1/10/2019	3:14:12 PM	209	1859	18	18	19	21	24	29	21	48	19	25	24	36	28.4	30.9	81.2	-1	-1	-1
1/10/2019	3:14:12 PM	412	1860	18	18	18	21	24	29	21	48	19	25	24	36	28.4	30.9	81.2	-1	-1	-1
1/10/2019	3:14:12 PM	615	1861	18	18	18	20	24	29	21	48	19	25	24	36	28.4	30.9	81.2	-1	-1	-1
1/10/2019	3:14:12 PM	803	1862	18	18	18	21	24	30	20	49	19	25	24	36	28.4	30.9	81.2	-1	-1	-1
1/10/2019	3:14:13 PM	6	1863	17	18	18	21	24	30	20	48	19	25	24	36	28.4	30.9	81.2	-1	-1	-1
1/10/2019	3:14:13 PM	209	1864	18	18	19	21	24	29	20	48	19	25	24	36	28.4	30.9	81.2	-1	-1	-1
1/10/2019	3:14:13 PM	411	1865	17	18	19	21	24	30	21	48	19	25	24	36	28.4	30.9	81.2	-1	-1	-1
1/10/2019	3:14:13 PM	614	1866	18	18	19	21	24	29	21	48	19	25	24	36	28.4	30.9	81.2	-1	-1	-1
1/10/2019	3:14:13 PM	802	1867	18	18	18	21	24	30	20	48	19	25	24	36	28.4	30.9	81.2	-1	-1	-1
1/10/2019	3:14:14 PM	5	1868	17	18	18	21	24	30	20	48	19	25	24	36	28.4	30.9	81.2	-1	-1	-1
1/10/2019	3:14:14 PM	208	1869	18	18	18	21	24	30	20	48	19	25	24	36	28.4	30.9	81.2	-1	-1	-1
1/10/2019	3:14:14 PM	411	1870	18	18	18	21	24	30	20	48	19	25	24	36	28.4	30.9	81.2	-1	-1	-1
1/10/2019	3:14:14 PM	614	1871	18	18	19	21	24	29	21	48	19	25	24	36	28.4	30.9	81.2	-1	-1	-1
1/10/2019	3:14:14 PM	802	1872	18	18	19	21	24	30	21	49	19	25	24	36	28.4	30.8	75.9	-1	-1	-1
1/10/2019	3:14:15 PM	5	1873	18	18	18	21	24	29	20	48	20	25	24	36	28.4	30.8	75.9	-1	-1	-1
1/10/2019	3:14:15 PM	208	1874	18	18	18	21	24	30	20	48	19	25	24	36	28.4	30.8	75.9	-1	-1	-1
1/10/2019	3:14:15 PM	411	1875	17	18	19	21	24	29	21	48	20	25	24	36	28.4	30.8	75.9	-1	-1	-1
1/10/2019	3:14:15 PM	614	1876	17	18	18	21	24	29	21	48	19	25	24	36	28.4	30.8	75.9	-1	-1	-1
1/10/2019	3:14:15 PM	802	1877	18	18	18	21	24	30	21	48	19	25	24	36	28.4	30.8	75.9	-1	-1	-1
1/10/2019	3:14:16 PM	5	1878	18	18	18	21	24	30	20	48	19	25	24	36	28.4	30.8	75.9	-1	-1	-1
1/10/2019	3:14:16 PM	208	1879	17	18	18	21	24	30	21	48	19	25	24	36	28.4	30.8	75.9	-1	-1	-1
1/10/2019	3:14:16 PM	411	1880	18	18	19	21	24	30	21	48	19	25	24	36	28.4	30.8	75.9	-1	-1	-1
1/10/2019	3:14:16 PM	614	1881	18	18	18	21	24	29	21	48	19	25	24	36	28.4	30.8	75.9	-1	-1	-1
1/10/2019	3:14:16 PM	802	1882	18	18	18	21	24	30	20	48	19	25	24	36	28.4	30.8	75.9	-1	-1	-1
1/10/2019	3:14:17 PM	5	1883	18	18	18	21	24	30	20	48	19	25	24	36	28.4	30.8	75.9	-1	-1	-1
1/10/2019	3:14:17 PM	208	1884	18	18	18	21	24	30	21	48	19	25	24	36	28.4	30.8	75.9	-1	-1	-1
1/10/2019	3:14:17 PM	411	1885	18	18	18	21	24	29	21	48	19	25	24	36	28.4	30.8	75.9	-1	-1	-1
1/10/2019	3:14:17 PM	614	1886	18	18	18	21	24	30	21	48	19	25	24	36	28.4	30.8	75.9	-1	-1	-1
1/10/2019	3:14:17 PM	802	1887	18	18	19	21	24	29	21	48	19	25	24	36	28.4	30.8	75.9	-1	-1	-1
1/10/2019	3:14:18 PM	5	1888	18	18	18	21	24	30	21	48	19	25	24	36	28.4	30.8	75.9	-1	-1	-1
1/10/2019	3:14:18 PM	208	1889	18	18	19	21	24	30	20	48	19	25	24	36	28.4	30.8	75.9	-1	-1	-1
1/10/2019	3:14:18 PM	411	1890	18	18	18	21	24	29	20	48	19	25	24	36	28.4	30.8	75.9	-1	-1	-1
1/10/2019	3:14:18 PM	614	1891	18	18	19	21	24	30	21	48	19	25	24	36	28.4	30.8	75.9	-1	-1	-1
1/10/2019	3:14:18 PM	802	1892	18	18	19	21	24	30	21	48	19	25	24	36	28.4	30.8	75.9	-1	-1	-1
1/10/2019	3:14:19 PM	5	1893	17	18	18	21	24	30	20	48	19	25	24	36	28.4	30.8	75.9	-1	-1	-1
1/10/2019	3:14:19 PM	208	1894	18	18	18	21	24	29	20	48	19	25	24	36	28.4	30.8	75.9	-1	-1	-1
1/10/2019	3:14:19 PM	411	1895	17	18	18	21	24	29	21	48	19	25	24	36	28.4	30.8	75.9	-1	-1	-1
1/10/2019	3:14:19 PM	614	1896	18	18	19	21	24	30	20	48	19	25	24	36	28.4	30.8	75.9	-1	-1	-1
1/10/2019	3:14:19 PM	802	1897	18	18	18	21	24	30	20	48	19	25	24	36	28.4	30.8	75.9	-1	-1	-1
1/10/2019	3:14:20 PM	5	1898	18	18	18	21	24	30	20	48	19	25	24	36	28.4	30.8	75.9	-1	-1	-1
1/10/2019	3:14:20 PM	208	1899	17	18	18	21	24	30	20	48	19	25	24	36	28.4	30.8	75.9	-1	-1	-1
1/10/2019	3:14:20 PM	411	1900	18	18	18	21	24	30	20	48	19	25	24	36	28.4	30.8	75.9	-1	-1	-1
1/10/2019	3:14:20 PM	614	1901	18	18	18	21	24	29	20	48	19	25	24	36	28.4	30.8	75.9	-1	-1	-1
1/10/2019	3:14:20 PM	802	1902	18	18	19	21	24	30	21	48	20	25	24	36	28.4	30.8	75.9	-1	-1	-1
1/10/2019	3:14:21 PM	5	1903	17	18	19	21	24	30	20	48	19	25	24	36	28.4	30.8	75.9	-1	-1	-1
1/10/2019	3:14:21 PM	208	1904	18	18	18	21	24	30	21	48	19	25	24	36	28.4	30.8	75.9	-1	-1	-1
1/10/2019	3:14:21 PM	411	1905	18	18	18	21	24	29	20	48	19	25	24	36	28.4	30.8	75.9	-1	-1	-1
1/10/2019	3:14:21 PM	614	1906	18	18	19	21	24	30	20	48	20	25	24	36	28.4	30.8	75.9	-1	-1	-1
1/10/2019	3:14:21 PM	802	1907	18	18	19	21	24	30	20	48	20	25	24	36	28.4	30.8	75.9	-1	-1	-1
1/10/2019	3:14:22 PM	5	1908	17	18	18	21	24	30	20	48	19	25	24	36	28.4	30.8	75.9	-1	-1	-1
1/10/2019	3:14:22 PM	208	1909	18	18	19	21	24	30	21	48	19	25	24	36	28.4	30.8	75.9	-1	-1	-1
1/10/2019	3:14:22 PM	411	1910	17	18	18	21	24	30	21	48	20	25	24	36	28.4	30.8	75.9	-1	-1	-1
1/10/2019	3:14:22 PM	614	1911	18	18	18	21	24	29	20	48	19	25	24	36	28.4	30.8	75.9	-1	-1	-1
1/10/2019	3:14:22 PM	802	1912	18	18	19	21	24	29	21	48	20	25	24	36	28.4	30.8	75.9	-1	-1	-1
1/10/2019	3:14:23 PM	5	1913	18	18	18	21	24	30	20	48	19	25	24	36	28.4	30.8	75.9	-1	-1	-1
1/10/2019	3:14:23 PM	208	1914	18	18	19	21	24	30	20	48	19	25	24	36	28.4	30.8	57.4	-1	-1	-1
1/10/2019	3:14:23 PM	411	1915	18	18	19	21	24	30	21	48	19	25	24	36	28.4	30.8	57.4	-1	-1	-1
1/10/2019	3:14:23 PM	614	1916	17	18	19	21	24	30	20	48	19	25	24	36	28.4	30.8	57.4	-1	-1	-1
1/10/2019	3:14:23 PM	802	1917	18	18	19	21	24	30	21	48	20	25	24	36	28.4	30.8	57.4	-1	-1	-1
1/10/2019	3:14:24 PM	5	1918	18	18	19	21	24	30	21	48	19	25	24	36	28.4	30.8	57.4	-1	-1	-1
1/10/2019	3:14:24 PM	208	1919	17	18	18	21	24	30	21	48	19	25	24	36	28.4	30.8	57.4	-1	-1	-1
1/10/2019	3:14:24 PM	411	1920	18	18	19	21	24	30	21	48	19	25	24	36	28.4	30.8	57.4	-1	-1	-1
1/10/2019	3:14:24 PM	614	1921	17	18	19	21	24	30	20	48	19	25	24	36	28.4	30.8	57.4	-1	-1	-1
1/10/2019	3:14:24 PM	802	1922	18	18	19	21	24	30	20	48	20	25	24	36	28.4	30.8	57.4	-1	-1	-1
1/10/2019	3:14:25 PM	5	1923	18	18	19	21	24	30	21	48	19	25	24	36	28.4	30.8	57.4	-1	-1	-1
1/10/2019	3:14:25 PM	208	1924	18	18	18	21	24	30	20	48	19	25	24	36	28.4	30.8	57.4	-1	-1	-1
1/10/2019	3:14:25 PM	411	1925	18	18	19	21	24	30	20	48	20	25	24	36	28.4	30.8	57.4	-1	-1	-1
1/10/2019	3:14:25 PM	614	1926	18	18	18	21	24	30	20	48	19	25	24	36	28.4	30.8	57.4	-1	-1	-1
1/10/2019	3:14:25 PM	802	1927	18	18	18	21	24	30	21	48	19	25	24	36	28.4	30.8	57.4	-1	-1	-1
1/10/2019	3:14:26 PM	5	1928	18	18	19	21	24	29	21	48	19	25	24	36	28.4	30.8	57.4	-1	-1	-1
1/10/2019	3:14:26 PM	208	1929	18	18	18	21	24	30	21	48	20	25	24	36	28.4	30.8	57.4	-1	-1	-1
1/10/2019	3:14:26 PM	411	1930	18	18	19	21	24	30	20	48	19	25	24	36	28.4	30.8	57.4	-1	-1	-1
1/10/2019	3:14:26 PM	614	1931	18	18	18	21	24	30	20	48	19	25	24	36	28.4	30.8	57.4	-1	-1	-1
1/10/2019	3:14:26 PM	802	1932	18	18	19	21	24	30	21	48	20	25	24	36	28.4	30.8	57.4	-1	-1	-1
1/10/2019	3:14:27 PM	5	1933	18	18	19	21	24	30	20	48	19	25	24	36	28.4	30.8	57.4	-1	-1	-1
1/10/2019	3:14:27 PM	208	1934	18	18	18	21	24	30	21	48	19	25	24	36	28.4	30.8	57.4	-1	-1	-1
1/10/2019	3:14:27 PM	411	1935	18	18	19	21	24	30	21	48	19	25	24	36	28.4	30.8	57.4	-1	-1	-1
1/10/2019	3:14:27 PM	614	1936	17	18	18	21	24	30	20	48	19	25	24	36	28.4	30.8	57.4	-1	-1	-1
1/10/2019	3:14:27 PM	802	1937	18	18	19	21	24	30	21	48	20	25	24	36	28.4	30.8	57.4	-1	-1	-1
1/10/2019	3:14:28 PM	5	1938	17	18	18	21	24	29	21	48	19	25	24	36	28.4	30.8	57.4	-1	-1	-1
1/10/2019	3:14:28 PM	208	1939	18	18	19	21	24	29	21	48	19	25	24	36	28.4	30.8	57.4	-1	-1	-1
1/10/2019	3:14:28 PM	411	1940	18	18	18	21	24	30	20	48	19	25	24	36	28.4	30.8	57.4	-1	-1	-1
1/10/2019	3:14:28 PM	614	1941	17	18	18	21	24	30	20	48	19	25	24	36	28.4	30.8	57.4	-1	-1	-1
1/10/2019	3:14:28 PM	802	1942	18	18	19	21	24	30	20	48	19	25	24	36	28.4	30.8	57.4	-1	-1	-1
1/10/2019	3:14:29 PM	5	1943	17	18	18	21	24	30	20	48	19	25	24	36	28.4	30.8	57.4	-1	-1	-1
1/10/2019	3:14:29 PM	208	1944	18	18	18	21	24	30	20	48	19	25	24	36	28.4	30.8	57.4	-1	-1	-1
1/10/2019	3:14:29 PM	411	1945	18	18	19	21	24	30	20	48	19	25	24	36	28.4	30.8	57.4	-1	-1	-1
1/10/2019	3:14:29 PM	614	1946	17	18	18	21	24	30	20	48	19	25	24	36	28.4	30.8	57.4	-1	-1	-1
1/10/2019	3:14:29 PM	802	1947	18	18	19	21	24	30	20	48	20	25	24	36	28.4	30.8	57.4	-1	-1	-1
1/10/2019	3:14:30 PM	5	1948	18	18	18	21	24	30	21	48	19	25	24	36	28.4	30.8	57.4	-1	-1	-1
1/10/2019	3:14:30 PM	208	1949	17	18	18	21	24	29	21	48	19	25	24	36	28.4	30.8	57.4	-1	-1	-1
1/10/2019	3:14:30 PM	411	1950	18	18	18	21	24	30	20	48	19	25	24	36	28.4	30.8	57.4	-1	-1	-1
1/10/2019	3:14:30 PM	614	1951	18	18	18	21	24	30	20	48	19	25	24	36	28.4	30.8	57.4	-1	-1	-1
1/10/2019	3:14:30 PM	802	1952	18	18	19	21	24	30	20	48	20	25	24	36	28.4	30.8	57.4	-1	-1	-1
1/10/2019	3:14:31 PM	5	1953	18	18	18	21	24	29	20	48	19	25	24	36	28.4	30.8	57.4	-1	-1	-1
1/10/2019	3:14:31 PM	208	1954	18	18	19	21	24	30	21	48	19	25	24	36	28.4	30.8	57.4	-1	-1	-1
1/10/2019	3:14:31 PM	411	1955	18	18	18	21	24	30	21	48	19	25	24	36	28.4	30.8	57.4	-1	-1	-1
1/10/2019	3:14:31 PM	614	1956	18	18	18	21	24	29	21	48	20	25	24	36	28.4	30.7	55.7	-1	-1	-1
1/10/2019	3:14:31 PM	802	1957	18	18	19	21	24	30	20	48	19	25	24	36	28.4	30.7	55.7	-1	-1	-1
1/10/2019	3:14:32 PM	5	1958	17	18	19	21	24	29	20	48	20	25	24	36	28.4	30.7	55.7	-1	-1	-1
1/10/2019	3:14:32 PM	208	1959	18	18	18	21	24	29	21	48	19	25	24	36	28.4	30.7	55.7	-1	-1	-1
1/10/2019	3:14:32 PM	411	1960	18	18	19	21	24	30	21	48	20	25	24	36	28.4	30.7	55.7	-1	-1	-1
1/10/2019	3:14:32 PM	614	1961	18	18	18	21	24	30	21	48	19	25	24	36	28.4	30.7	55.7	-1	-1	-1
1/10/2019	3:14:32 PM	802	1962	18	18	19	21	24	30	21	48	20	25	24	36	28.4	30.7	55.7	-1	-1	-1
1/10/2019	3:14:33 PM	5	1963	18	18	18	21	24	30	20	48	19	25	24	36	28.4	30.7	55.7	-1	-1	-1
1/10/2019	3:14:33 PM	208	1964	18	18	19	21	24	30	21	48	20	25	24	36	28.4	30.7	55.7	-1	-1	-1
1/10/2019	3:14:33 PM	411	1965	18	18	19	21	24	29	20	48	19	25	24	36	28.4	30.7	55.7	-1	-1	-1
1/10/2019	3:14:33 PM	614	1966	17	18	19	21	24	29	20	48	19	25	24	36	28.4	30.7	55.7	-1	-1	-1
1/10/2019	3:14:33 PM	802	1967	18	18	19	21	24	29	21	48	19	25	24	36	28.4	30.7	55.7	-1	-1	-1
1/10/2019	3:14:34 PM	5	1968	18	18	18	21	24	29	21	48	20	25	24	36	28.4	30.7	55.7	-1	-1	-1
1/10/2019	3:14:34 PM	208	1969	18	18	18	21	24	30	20	48	19	25	24	36	28.4	30.7	55.7	-1	-1	-1
1/10/2019	3:14:34 PM	411	1970	18	18	19	21	24	29	21	48	19	25	24	36	28.4	30.7	55.7	-1	-1	-1
1/10/2019	3:14:34 PM	614	1971	17	18	18	21	24	30	21	48	19	25	24	36	28.4	30.7	55.7	-1	-1	-1
1/10/2019	3:14:34 PM	802	1972	18	18	19	21	24	30	21	48	20	25	24	36	28.4	30.7	55.7	-1	-1	-1
1/10/2019	3:14:35 PM	5	1973	17	18	18	21	24	30	20	48	20	25	24	36	28.4	30.7	55.7	-1	-1	-1
1/10/2019	3:14:35 PM	208	1974	18	18	18	21	24	30	21	48	19	25	24	36	28.4	30.7	55.7	-1	-1	-1
1/10/2019	3:14:35 PM	411	1975	18	18	18	21	24	29	21	48	20	25	24	36	28.4	30.7	55.7	-1	-1	-1
1/10/2019	3:14:35 PM	614	1976	18	18	18	21	24	29	20	48	19	25	24	36	28.4	30.7	55.7	-1	-1	-1
1/10/2019	3:14:35 PM	802	1977	18	18	19	21	24	30	21	48	20	25	24	36	28.4	30.7	55.7	-1	-1	-1
1/10/2019	3:14:36 PM	5	1978	18	18	18	21	24	30	21	48	19	25	24	36	28.4	30.7	55.7	-1	-1	-1
1/10/2019	3:14:36 PM	208	1979	18	18	18	21	24	30	21	48	19	25	24	36	28.4	30.7	55.7	-1	-1	-1
1/10/2019	3:14:36 PM	411	1980	18	18	18	21	24	29	20	48	19	25	24	36	28.4	30.7	55.7	-1	-1	-1
1/10/2019	3:14:36 PM	614	1981	17	18	18	21	24	29	20	48	19	25	24	36	28.4	30.7	55.7	-1	-1	-1
1/10/2019	3:14:36 PM	802	1982	18	18	19	21	24	30	20	48	19	25	24	36	28.4	30.7	55.7	-1	-1	-1
1/10/2019	3:14:37 PM	5	1983	17	18	18	21	24	30	20	48	19	25	24	36	28.4	30.7	55.7	-1	-1	-1
1/10/2019	3:14:37 PM	208	1984	18	18	19	21	24	30	21	48	19	25	24	37	28.4	30.7	55.7	-1	-1	-1
1/10/2019	3:14:37 PM	411	1985	17	18	18	21	24	30	20	48	19	25	24	36	28.4	30.7	55.7	-1	-1	-1
1/10/2019	3:14:37 PM	614	1986	18	18	18	21	24	30	20	48	19	25	24	36	28.4	30.7	55.7	-1	-1	-1
1/10/2019	3:14:37 PM	802	1987	18	18	18	21	24	30	21	48	19	25	24	36	28.4	30.7	55.7	-1	-1	-1
1/10/2019	3:14:38 PM	5	1988	18	18	19	21	24	29	20	48	19	25	24	36	28.4	30.7	55.7	-1	-1	-1
1/10/2019	3:14:38 PM	208	1989	18	18	18	21	24	30	20	48	19	25	24	36	28.4	30.7	55.7	-1	-1	-1
1/10/2019	3:14:38 PM	411	1990	18	18	19	21	24	30	21	48	19	25	24	36	28.4	30.7	55.7	-1	-1	-1
1/10/2019	3:14:38 PM	614	1991	17	18	18	21	24	29	20	48	19	25	24	36	28.4	30.7	55.7	-1	-1	-1
1/10/2019	3:14:38 PM	802	1992	18	18	19	21	24	30	21	48	20	25	24	36	28.4	30.7	55.7	-1	-1	-1
1/10/2019	3:14:39 PM	5	1993	18	18	18	21	24	30	20	48	19	25	24	36	28.4	30.7	55.7	-1	-1	-1
1/10/2019	3:14:39 PM	208	1994	18	18	19	21	24	29	21	48	19	25	24	37	28.4	30.7	55.7	-1	-1	-1
1/10/2019	3:14:39 PM	411	1995	17	18	18	21	24	29	20	48	19	25	24	36	28.4	30.7	55.7	-1	-1	-1
1/10/2019	3:14:39 PM	614	1996	18	18	19	21	24	29	21	48	19	25	24	36	28.4	30.7	55.7	-1	-1	-1
1/10/2019	3:14:39 PM	802	1997	18	18	18	21	24	30	21	48	19	25	24	36	28.4	30.7	55.7	-1	-1	-1
1/10/2019	3:14:40 PM	5	1998	18	18	19	21	24	29	20	48	20	25	24	36	28.5	30.7	48.1	-1	-1	-1
1/10/2019	3:14:40 PM	208	1999	18	18	19	22	24	30	20	48	20	25	24	36	28.5	30.7	48.1	-1	-1	-1
1/10/2019	3:14:40 PM	411	2000	18	18	19	21	24	29	21	48	19	25	24	36	28.5	30.7	48.1	-1	-1	-1
[truncated: 35,438 more rows]
