# Supplementary material for: Rapid metabolic shifts occur during the transition between hunger and satiety in Drosophila melanogaster
Source: Nat Commun. 2019 Sep 6;10:4052. doi: 10.1038/s41467-019-11933-z (PMC6731244; doi:10.1038/s41467-019-11933-z)
Supplement: Supplementary file 7 — Supplementary Data 4 [file 41467_2019_11933_MOESM7_ESM.zip › Fig1DFM_3.csv]

Date	Time	MSec	Sample	W1	W2	W3	W4	W5	W6	W7	W8	W9	W10	W11	W12	Temp	Humid	LUX	Dark	OptoCol1	OptoCol2
2/20/2019	3:19:02 PM	414	2	21	19	22	28	19	19	35	35	21	26	21	21	28.9	30.9	47.9	-1	-1	-1
2/20/2019	3:19:02 PM	602	3	21	19	22	28	20	19	35	35	21	27	21	21	28.9	30.9	47.9	-1	-1	-1
2/20/2019	3:19:02 PM	803	4	21	20	22	29	19	19	35	36	21	27	21	21	28.9	30.9	47.9	-1	-1	-1
2/20/2019	3:19:03 PM	6	5	21	19	22	28	20	19	35	35	21	26	21	21	28.9	30.9	47.9	-1	-1	-1
2/20/2019	3:19:03 PM	209	6	21	19	22	29	20	19	35	36	21	27	21	21	28.9	30.9	47.9	-1	-1	-1
2/20/2019	3:19:03 PM	413	7	21	19	22	28	19	19	35	35	21	27	21	20	28.9	30.9	47.9	-1	-1	-1
2/20/2019	3:19:03 PM	616	8	22	19	22	28	20	19	35	35	20	27	21	21	28.9	30.9	47.9	-1	-1	-1
2/20/2019	3:19:03 PM	803	9	21	20	22	28	19	19	35	35	21	27	21	21	28.9	30.9	47.9	-1	-1	-1
2/20/2019	3:19:04 PM	6	10	21	19	22	28	20	19	35	35	21	27	20	21	28.9	30.9	47.9	-1	-1	-1
2/20/2019	3:19:04 PM	209	11	22	20	22	29	20	20	35	35	21	27	21	21	28.9	30.9	47.9	-1	-1	-1
2/20/2019	3:19:04 PM	413	12	21	19	22	28	20	19	35	35	21	26	21	21	28.9	30.9	47.9	-1	-1	-1
2/20/2019	3:19:04 PM	616	13	22	19	22	28	20	19	34	35	21	27	20	21	28.9	30.9	47.9	-1	-1	-1
2/20/2019	3:19:04 PM	803	14	22	20	22	28	19	19	34	35	21	27	20	21	28.9	30.9	47.9	-1	-1	-1
2/20/2019	3:19:05 PM	6	15	21	20	22	28	20	19	35	35	21	27	21	21	28.9	30.9	47.9	-1	-1	-1
2/20/2019	3:19:05 PM	209	16	21	20	22	28	20	20	35	35	21	27	20	21	28.8	30.9	56.0	-1	-1	-1
2/20/2019	3:19:05 PM	413	17	21	20	22	28	20	19	35	35	21	27	21	21	28.8	30.9	56.0	-1	-1	-1
2/20/2019	3:19:05 PM	616	18	21	19	22	28	19	19	35	35	20	27	21	21	28.8	30.9	56.0	-1	-1	-1
2/20/2019	3:19:05 PM	803	19	21	20	22	29	19	19	35	35	21	27	21	21	28.8	30.9	56.0	-1	-1	-1
2/20/2019	3:19:06 PM	6	20	22	19	22	28	20	19	35	35	20	27	21	21	28.8	30.9	56.0	-1	-1	-1
2/20/2019	3:19:06 PM	209	21	21	19	22	28	19	19	35	35	20	27	21	21	28.8	30.9	56.0	-1	-1	-1
2/20/2019	3:19:06 PM	413	22	21	19	22	28	20	19	35	35	20	26	21	21	28.8	30.9	56.0	-1	-1	-1
2/20/2019	3:19:06 PM	600	23	22	19	22	28	20	19	35	35	20	27	20	21	28.8	30.9	56.0	-1	-1	-1
2/20/2019	3:19:06 PM	803	24	22	20	22	28	20	19	35	35	21	27	21	20	28.8	30.9	56.0	-1	-1	-1
2/20/2019	3:19:07 PM	6	25	22	19	22	28	19	19	35	35	20	27	20	21	28.8	30.9	56.0	-1	-1	-1
2/20/2019	3:19:07 PM	209	26	21	20	22	28	20	19	35	35	21	26	21	21	28.8	30.9	56.0	-1	-1	-1
2/20/2019	3:19:07 PM	413	27	21	20	22	28	19	19	35	35	20	27	21	21	28.8	30.9	56.0	-1	-1	-1
2/20/2019	3:19:07 PM	616	28	21	19	22	28	20	19	35	35	21	26	21	21	28.8	30.9	56.0	-1	-1	-1
2/20/2019	3:19:07 PM	803	29	21	19	22	28	20	19	35	35	20	26	21	21	28.8	30.9	56.0	-1	-1	-1
2/20/2019	3:19:08 PM	6	30	21	20	22	28	19	19	35	35	21	27	21	21	28.8	30.9	56.0	-1	-1	-1
2/20/2019	3:19:08 PM	209	31	21	20	22	28	20	19	35	35	21	27	21	21	28.8	30.9	56.0	-1	-1	-1
2/20/2019	3:19:08 PM	413	32	21	19	22	28	19	19	35	35	20	27	21	21	28.8	30.9	56.0	-1	-1	-1
2/20/2019	3:19:08 PM	616	33	21	20	22	28	19	19	35	35	21	27	21	21	28.8	30.9	56.0	-1	-1	-1
2/20/2019	3:19:08 PM	803	34	21	19	22	28	20	19	35	35	21	27	21	21	28.8	30.9	56.0	-1	-1	-1
2/20/2019	3:19:09 PM	6	35	21	20	22	28	19	19	35	35	20	26	21	21	28.8	30.9	56.0	-1	-1	-1
2/20/2019	3:19:09 PM	209	36	22	19	22	28	20	19	35	35	21	27	21	21	28.8	30.9	56.0	-1	-1	-1
2/20/2019	3:19:09 PM	413	37	21	19	22	28	19	19	34	35	20	26	20	21	28.8	30.9	56.0	-1	-1	-1
2/20/2019	3:19:09 PM	616	38	22	19	22	28	20	19	35	35	21	26	21	21	28.8	30.9	56.0	-1	-1	-1
2/20/2019	3:19:09 PM	803	39	22	19	22	28	19	19	35	35	20	26	20	21	28.8	30.9	56.0	-1	-1	-1
2/20/2019	3:19:10 PM	6	40	21	20	22	28	19	19	35	35	21	26	21	21	28.8	30.9	56.0	-1	-1	-1
2/20/2019	3:19:10 PM	209	41	22	19	22	28	20	19	35	35	21	27	21	21	28.8	30.9	56.0	-1	-1	-1
2/20/2019	3:19:10 PM	413	42	21	19	22	28	20	19	35	35	21	26	21	21	28.8	30.9	56.0	-1	-1	-1
2/20/2019	3:19:10 PM	616	43	22	19	22	28	20	19	35	35	20	27	21	21	28.8	30.9	56.0	-1	-1	-1
2/20/2019	3:19:10 PM	803	44	21	19	22	28	19	19	35	35	21	27	21	21	28.8	30.9	56.0	-1	-1	-1
2/20/2019	3:19:11 PM	6	45	22	19	22	28	20	19	35	35	21	27	21	20	28.8	30.9	56.0	-1	-1	-1
2/20/2019	3:19:11 PM	209	46	22	20	22	28	19	19	35	35	20	27	21	21	28.8	30.9	56.0	-1	-1	-1
2/20/2019	3:19:11 PM	413	47	21	19	22	28	19	19	35	35	21	26	20	21	28.8	30.9	56.0	-1	-1	-1
2/20/2019	3:19:11 PM	616	48	22	19	22	28	19	19	35	35	20	27	21	21	28.8	30.9	56.0	-1	-1	-1
2/20/2019	3:19:11 PM	803	49	21	20	22	28	19	19	35	35	20	26	21	21	28.8	30.9	56.0	-1	-1	-1
2/20/2019	3:19:12 PM	6	50	22	19	22	28	19	19	35	35	21	27	20	21	28.8	30.9	56.0	-1	-1	-1
2/20/2019	3:19:12 PM	209	51	21	20	22	28	20	19	35	35	21	26	21	21	28.8	30.9	56.0	-1	-1	-1
2/20/2019	3:19:12 PM	413	52	21	19	22	28	19	19	35	35	20	27	20	21	28.8	30.9	56.0	-1	-1	-1
2/20/2019	3:19:12 PM	616	53	21	19	22	28	19	19	35	35	21	27	21	21	28.8	30.9	56.0	-1	-1	-1
2/20/2019	3:19:12 PM	803	54	22	19	22	28	19	19	35	35	20	27	20	21	28.8	30.9	56.0	-1	-1	-1
2/20/2019	3:19:13 PM	6	55	21	19	22	28	19	19	35	35	21	26	21	21	28.8	30.9	56.0	-1	-1	-1
2/20/2019	3:19:13 PM	209	56	22	19	22	28	19	20	35	35	21	27	21	21	28.8	30.9	56.0	-1	-1	-1
2/20/2019	3:19:13 PM	413	57	21	19	22	28	20	19	35	35	20	26	20	20	28.8	30.9	56.0	-1	-1	-1
2/20/2019	3:19:13 PM	616	58	21	20	22	28	19	20	35	35	21	27	21	21	28.8	30.9	60.4	-1	-1	-1
2/20/2019	3:19:13 PM	803	59	21	19	22	28	19	19	35	35	21	27	21	20	28.8	30.9	60.4	-1	-1	-1
2/20/2019	3:19:14 PM	6	60	21	19	22	28	19	19	35	35	20	27	21	21	28.8	30.9	60.4	-1	-1	-1
2/20/2019	3:19:14 PM	209	61	21	20	22	28	19	19	35	35	21	26	21	21	28.8	30.9	60.4	-1	-1	-1
2/20/2019	3:19:14 PM	413	62	21	19	22	28	19	19	35	35	21	27	21	21	28.8	30.9	60.4	-1	-1	-1
2/20/2019	3:19:14 PM	616	63	21	20	22	28	19	19	35	35	21	27	21	21	28.8	30.9	60.4	-1	-1	-1
2/20/2019	3:19:14 PM	803	64	21	19	22	28	19	19	35	35	21	26	21	20	28.8	30.9	60.4	-1	-1	-1
2/20/2019	3:19:15 PM	6	65	22	19	22	28	19	19	35	35	20	27	20	21	28.8	30.9	60.4	-1	-1	-1
2/20/2019	3:19:15 PM	209	66	21	20	22	28	19	19	36	35	21	26	21	21	28.8	30.9	60.4	-1	-1	-1
2/20/2019	3:19:15 PM	413	67	21	19	22	28	20	19	35	35	20	27	20	21	28.8	30.9	60.4	-1	-1	-1
2/20/2019	3:19:15 PM	616	68	21	20	22	28	19	19	35	35	21	26	21	21	28.8	30.9	60.4	-1	-1	-1
2/20/2019	3:19:15 PM	803	69	21	20	22	28	20	19	35	35	21	26	21	21	28.8	30.9	60.4	-1	-1	-1
2/20/2019	3:19:16 PM	6	70	21	19	22	28	19	19	35	35	20	27	21	21	28.8	30.9	60.4	-1	-1	-1
2/20/2019	3:19:16 PM	209	71	22	19	22	28	20	19	36	35	21	26	21	21	28.8	30.9	60.4	-1	-1	-1
2/20/2019	3:19:16 PM	413	72	21	20	21	28	19	19	35	35	20	26	21	21	28.8	30.9	60.4	-1	-1	-1
2/20/2019	3:19:16 PM	616	73	21	19	22	28	20	19	35	35	21	26	21	21	28.8	30.9	60.4	-1	-1	-1
2/20/2019	3:19:16 PM	803	74	21	19	22	28	19	19	35	35	21	27	20	21	28.8	30.9	60.4	-1	-1	-1
2/20/2019	3:19:17 PM	6	75	21	19	22	28	20	19	35	35	21	26	21	21	28.8	30.9	60.4	-1	-1	-1
2/20/2019	3:19:17 PM	209	76	22	19	22	28	19	19	35	35	20	27	21	21	28.8	30.9	60.4	-1	-1	-1
2/20/2019	3:19:17 PM	413	77	21	20	22	28	19	19	35	35	21	26	21	20	28.8	30.9	60.4	-1	-1	-1
2/20/2019	3:19:17 PM	616	78	22	19	22	28	19	19	35	36	21	27	20	21	28.8	30.9	60.4	-1	-1	-1
2/20/2019	3:19:17 PM	803	79	21	19	22	28	19	19	35	35	20	27	21	21	28.8	30.9	60.4	-1	-1	-1
2/20/2019	3:19:18 PM	6	80	22	19	22	28	19	19	35	35	20	27	20	21	28.8	30.9	60.4	-1	-1	-1
2/20/2019	3:19:18 PM	209	81	21	20	22	28	20	19	35	35	21	26	21	21	28.8	30.9	60.4	-1	-1	-1
2/20/2019	3:19:18 PM	413	82	21	19	22	28	20	19	35	35	21	27	21	21	28.8	30.9	60.4	-1	-1	-1
2/20/2019	3:19:18 PM	616	83	21	20	22	28	20	19	35	35	21	26	21	21	28.8	30.9	60.4	-1	-1	-1
2/20/2019	3:19:18 PM	803	84	21	19	22	28	20	19	35	35	21	26	21	21	28.8	30.9	60.4	-1	-1	-1
2/20/2019	3:19:19 PM	6	85	21	20	22	28	19	19	35	35	21	26	21	21	28.8	30.9	60.4	-1	-1	-1
2/20/2019	3:19:19 PM	209	86	22	19	22	28	20	19	35	35	21	27	21	21	28.8	30.9	60.4	-1	-1	-1
2/20/2019	3:19:19 PM	413	87	21	20	22	28	19	19	35	35	21	27	21	21	28.8	30.9	60.4	-1	-1	-1
2/20/2019	3:19:19 PM	616	88	22	19	22	28	20	19	35	35	20	27	21	21	28.8	30.9	60.4	-1	-1	-1
2/20/2019	3:19:19 PM	803	89	21	19	22	28	19	19	35	35	20	27	21	21	28.8	30.9	60.4	-1	-1	-1
2/20/2019	3:19:20 PM	6	90	21	19	22	28	20	19	35	35	21	27	21	21	28.8	30.9	60.4	-1	-1	-1
2/20/2019	3:19:20 PM	209	91	21	20	22	28	20	19	35	35	21	26	21	21	28.8	30.9	60.4	-1	-1	-1
2/20/2019	3:19:20 PM	413	92	22	19	22	28	20	19	35	35	21	27	20	21	28.8	30.9	60.4	-1	-1	-1
2/20/2019	3:19:20 PM	616	93	21	20	22	28	19	19	35	35	21	27	21	20	28.8	30.9	60.4	-1	-1	-1
2/20/2019	3:19:20 PM	803	94	21	19	22	28	19	19	35	35	21	26	21	20	28.8	30.9	60.4	-1	-1	-1
2/20/2019	3:19:21 PM	6	95	21	19	22	28	19	19	35	35	21	27	21	21	28.8	30.9	60.4	-1	-1	-1
2/20/2019	3:19:21 PM	209	96	21	20	22	28	20	19	35	35	21	26	21	21	28.8	30.9	60.4	-1	-1	-1
2/20/2019	3:19:21 PM	413	97	22	20	22	28	20	19	35	35	20	26	20	21	28.8	30.9	60.4	-1	-1	-1
2/20/2019	3:19:21 PM	616	98	21	19	22	28	20	19	35	35	21	26	21	21	28.8	30.9	60.4	-1	-1	-1
2/20/2019	3:19:21 PM	803	99	21	19	22	28	19	19	35	35	20	26	20	21	28.8	30.9	60.4	-1	-1	-1
2/20/2019	3:19:22 PM	6	100	21	20	22	28	20	19	35	35	21	26	21	20	28.9	30.8	60.6	-1	-1	-1
2/20/2019	3:19:22 PM	209	101	22	19	22	28	19	19	35	35	21	27	21	21	28.9	30.8	60.6	-1	-1	-1
2/20/2019	3:19:22 PM	413	102	21	20	21	28	19	19	35	35	21	26	21	20	28.9	30.8	60.6	-1	-1	-1
2/20/2019	3:19:22 PM	616	103	22	19	22	28	19	19	35	35	20	27	21	21	28.9	30.8	60.6	-1	-1	-1
2/20/2019	3:19:22 PM	803	104	21	20	22	28	19	19	35	35	21	26	21	20	28.9	30.8	60.6	-1	-1	-1
2/20/2019	3:19:23 PM	6	105	22	19	22	28	20	19	35	35	20	26	21	21	28.9	30.8	60.6	-1	-1	-1
2/20/2019	3:19:23 PM	209	106	21	20	22	28	20	19	35	35	21	26	21	21	28.9	30.8	60.6	-1	-1	-1
2/20/2019	3:19:23 PM	413	107	22	19	22	28	19	19	35	35	20	27	21	21	28.9	30.8	60.6	-1	-1	-1
2/20/2019	3:19:23 PM	616	108	22	19	22	28	20	19	35	35	21	26	21	21	28.9	30.8	60.6	-1	-1	-1
2/20/2019	3:19:23 PM	803	109	22	19	22	27	19	19	35	35	20	26	20	21	28.9	30.8	60.6	-1	-1	-1
2/20/2019	3:19:24 PM	6	110	21	20	22	28	19	19	35	35	21	26	21	21	28.9	30.8	60.6	-1	-1	-1
2/20/2019	3:19:24 PM	209	111	22	19	22	28	20	19	35	35	20	27	21	21	28.9	30.8	60.6	-1	-1	-1
2/20/2019	3:19:24 PM	413	112	21	20	22	28	19	19	35	35	21	26	21	20	28.9	30.8	60.6	-1	-1	-1
2/20/2019	3:19:24 PM	616	113	21	19	22	28	19	19	35	35	20	27	21	21	28.9	30.8	60.6	-1	-1	-1
2/20/2019	3:19:24 PM	803	114	21	19	22	28	19	19	35	35	21	26	21	21	28.9	30.8	60.6	-1	-1	-1
2/20/2019	3:19:25 PM	6	115	21	19	22	28	19	19	35	35	20	27	21	21	28.9	30.8	60.6	-1	-1	-1
2/20/2019	3:19:25 PM	209	116	21	19	22	28	20	19	36	35	21	26	21	21	28.9	30.8	60.6	-1	-1	-1
2/20/2019	3:19:25 PM	413	117	21	20	22	28	19	19	35	35	20	26	21	21	28.9	30.8	60.6	-1	-1	-1
2/20/2019	3:19:25 PM	616	118	22	19	22	28	19	19	35	34	21	27	20	21	28.9	30.8	60.6	-1	-1	-1
2/20/2019	3:19:25 PM	803	119	21	19	22	28	19	19	35	35	20	26	21	21	28.9	30.8	60.6	-1	-1	-1
2/20/2019	3:19:26 PM	6	120	21	19	22	28	20	19	35	34	20	27	21	21	28.9	30.8	60.6	-1	-1	-1
2/20/2019	3:19:26 PM	209	121	21	20	22	28	20	19	35	35	21	26	21	21	28.9	30.8	60.6	-1	-1	-1
2/20/2019	3:19:26 PM	413	122	22	19	22	28	19	19	35	35	20	27	20	21	28.9	30.8	60.6	-1	-1	-1
2/20/2019	3:19:26 PM	616	123	21	19	22	28	20	19	35	34	20	26	21	21	28.9	30.8	60.6	-1	-1	-1
2/20/2019	3:19:26 PM	803	124	22	19	22	27	20	19	35	34	20	27	20	21	28.9	30.8	60.6	-1	-1	-1
2/20/2019	3:19:27 PM	6	125	22	19	22	28	19	19	35	35	21	27	20	21	28.9	30.8	60.6	-1	-1	-1
2/20/2019	3:19:27 PM	209	126	21	20	22	28	19	19	35	35	21	27	21	21	28.9	30.8	60.6	-1	-1	-1
2/20/2019	3:19:27 PM	413	127	22	20	22	27	20	19	35	34	21	27	20	20	28.9	30.8	60.6	-1	-1	-1
2/20/2019	3:19:27 PM	616	128	21	19	22	28	20	19	35	35	20	27	21	21	28.9	30.8	60.6	-1	-1	-1
2/20/2019	3:19:27 PM	803	129	21	19	22	28	19	19	35	35	20	26	21	21	28.9	30.8	60.6	-1	-1	-1
2/20/2019	3:19:28 PM	6	130	21	19	22	28	19	19	35	35	21	26	21	21	28.9	30.8	60.6	-1	-1	-1
2/20/2019	3:19:28 PM	209	131	22	19	22	28	19	19	35	35	20	27	20	21	28.9	30.8	60.6	-1	-1	-1
2/20/2019	3:19:28 PM	413	132	22	20	21	28	19	19	35	35	21	27	20	21	28.9	30.8	60.6	-1	-1	-1
2/20/2019	3:19:28 PM	616	133	21	20	22	28	20	19	36	35	21	26	21	21	28.9	30.8	60.6	-1	-1	-1
2/20/2019	3:19:28 PM	803	134	21	19	22	28	20	19	36	34	20	26	21	21	28.9	30.8	60.6	-1	-1	-1
2/20/2019	3:19:29 PM	6	135	22	19	22	28	20	19	35	35	20	27	20	21	28.9	30.8	60.6	-1	-1	-1
2/20/2019	3:19:29 PM	209	136	21	20	22	28	20	19	35	35	21	27	21	21	28.9	30.8	60.6	-1	-1	-1
2/20/2019	3:19:29 PM	413	137	22	19	22	27	20	19	35	34	21	26	20	21	28.9	30.8	60.6	-1	-1	-1
2/20/2019	3:19:29 PM	616	138	22	20	22	28	20	19	35	35	21	27	20	21	28.9	30.8	60.6	-1	-1	-1
2/20/2019	3:19:29 PM	803	139	21	20	21	28	19	19	35	34	21	26	21	20	28.9	30.8	60.6	-1	-1	-1
2/20/2019	3:19:30 PM	6	140	21	19	22	28	19	19	35	34	21	26	21	21	28.9	30.8	60.6	-1	-1	-1
2/20/2019	3:19:30 PM	209	141	22	20	22	27	20	19	35	35	20	27	20	21	28.9	30.8	60.6	-1	-1	-1
2/20/2019	3:19:30 PM	413	142	21	20	21	28	19	19	35	34	21	26	21	20	28.8	30.7	58.7	-1	-1	-1
2/20/2019	3:19:30 PM	616	143	22	20	22	28	20	19	35	34	21	27	21	21	28.8	30.7	58.7	-1	-1	-1
2/20/2019	3:19:30 PM	803	144	22	19	21	27	20	19	34	34	21	27	20	21	28.8	30.7	58.7	-1	-1	-1
2/20/2019	3:19:31 PM	6	145	21	20	21	28	19	19	35	34	21	26	20	20	28.8	30.7	58.7	-1	-1	-1
2/20/2019	3:19:31 PM	209	146	22	20	22	27	20	19	35	34	21	26	21	21	28.8	30.7	58.7	-1	-1	-1
2/20/2019	3:19:31 PM	413	147	21	20	22	28	20	19	35	34	20	27	21	21	28.8	30.7	58.7	-1	-1	-1
2/20/2019	3:19:31 PM	616	148	21	19	22	28	20	19	35	35	21	26	21	21	28.8	30.7	58.7	-1	-1	-1
2/20/2019	3:19:31 PM	803	149	21	19	22	28	20	19	35	34	21	26	21	21	28.8	30.7	58.7	-1	-1	-1
2/20/2019	3:19:32 PM	6	150	21	19	22	28	19	19	35	35	20	26	21	21	28.8	30.7	58.7	-1	-1	-1
2/20/2019	3:19:32 PM	209	151	21	20	22	28	19	19	35	34	21	26	21	21	28.8	30.7	58.7	-1	-1	-1
2/20/2019	3:19:32 PM	413	152	22	19	22	28	20	19	35	34	21	27	20	21	28.8	30.7	58.7	-1	-1	-1
2/20/2019	3:19:32 PM	616	153	21	20	22	28	19	19	35	34	21	26	21	21	28.8	30.7	58.7	-1	-1	-1
2/20/2019	3:19:32 PM	803	154	21	19	21	27	20	19	35	34	21	26	21	20	28.8	30.7	58.7	-1	-1	-1
2/20/2019	3:19:33 PM	6	155	21	19	22	28	19	19	35	35	20	27	20	21	28.8	30.7	58.7	-1	-1	-1
2/20/2019	3:19:33 PM	209	156	21	19	22	28	19	19	35	34	21	26	21	21	28.8	30.7	58.7	-1	-1	-1
2/20/2019	3:19:33 PM	413	157	22	19	22	28	20	19	35	35	21	26	21	21	28.8	30.7	58.7	-1	-1	-1
2/20/2019	3:19:33 PM	616	158	22	19	22	28	20	19	35	35	21	27	21	21	28.8	30.7	58.7	-1	-1	-1
2/20/2019	3:19:33 PM	803	159	21	20	21	28	19	19	34	34	21	26	21	20	28.8	30.7	58.7	-1	-1	-1
2/20/2019	3:19:34 PM	6	160	21	20	21	27	20	19	35	34	21	26	20	20	28.8	30.7	58.7	-1	-1	-1
2/20/2019	3:19:34 PM	209	161	22	20	22	28	20	19	34	34	20	27	20	21	28.8	30.7	58.7	-1	-1	-1
2/20/2019	3:19:34 PM	413	162	21	20	21	28	20	19	35	34	21	26	21	21	28.8	30.7	58.7	-1	-1	-1
2/20/2019	3:19:34 PM	616	163	22	19	22	28	20	19	35	34	21	27	21	21	28.8	30.7	58.7	-1	-1	-1
2/20/2019	3:19:34 PM	803	164	21	19	22	28	19	19	35	34	20	26	20	21	28.8	30.7	58.7	-1	-1	-1
2/20/2019	3:19:35 PM	6	165	21	20	22	28	19	19	35	34	20	26	21	21	28.8	30.7	58.7	-1	-1	-1
2/20/2019	3:19:35 PM	209	166	21	19	22	28	19	19	35	35	20	26	21	21	28.8	30.7	58.7	-1	-1	-1
2/20/2019	3:19:35 PM	413	167	21	19	22	28	19	19	34	35	21	27	21	21	28.8	30.7	58.7	-1	-1	-1
2/20/2019	3:19:35 PM	616	168	21	20	22	28	20	19	35	34	21	26	21	21	28.8	30.7	58.7	-1	-1	-1
2/20/2019	3:19:35 PM	803	169	22	19	22	27	19	19	35	34	21	26	20	21	28.8	30.7	58.7	-1	-1	-1
2/20/2019	3:19:36 PM	6	170	21	19	21	28	19	19	35	34	20	26	21	21	28.8	30.7	58.7	-1	-1	-1
2/20/2019	3:19:36 PM	209	171	21	19	22	27	20	19	35	34	20	26	21	21	28.8	30.7	58.7	-1	-1	-1
2/20/2019	3:19:36 PM	413	172	21	19	22	28	19	19	34	35	20	27	21	21	28.8	30.7	58.7	-1	-1	-1
2/20/2019	3:19:36 PM	616	173	21	20	22	28	20	19	35	35	21	26	21	21	28.8	30.7	58.7	-1	-1	-1
2/20/2019	3:19:36 PM	803	174	21	19	22	28	19	19	35	34	20	26	21	21	28.8	30.7	58.7	-1	-1	-1
2/20/2019	3:19:37 PM	6	175	21	19	22	28	19	19	35	35	20	26	21	21	28.8	30.7	58.7	-1	-1	-1
2/20/2019	3:19:37 PM	209	176	21	19	22	28	19	19	35	34	21	26	21	21	28.8	30.7	58.7	-1	-1	-1
2/20/2019	3:19:37 PM	413	177	22	19	22	27	20	19	35	34	21	26	20	21	28.8	30.7	58.7	-1	-1	-1
2/20/2019	3:19:37 PM	616	178	22	20	21	28	19	20	35	35	21	26	21	21	28.8	30.7	58.7	-1	-1	-1
2/20/2019	3:19:37 PM	803	179	21	19	21	27	20	19	35	34	21	26	21	21	28.8	30.7	58.7	-1	-1	-1
2/20/2019	3:19:38 PM	6	180	22	19	21	27	20	19	34	34	21	27	20	21	28.8	30.7	58.7	-1	-1	-1
2/20/2019	3:19:38 PM	209	181	21	20	22	28	19	19	35	34	21	26	21	20	28.8	30.7	58.7	-1	-1	-1
2/20/2019	3:19:38 PM	413	182	21	19	22	27	20	19	35	34	21	26	21	21	28.8	30.7	58.7	-1	-1	-1
2/20/2019	3:19:38 PM	616	183	21	20	22	28	19	19	35	35	21	27	21	21	28.8	30.7	58.7	-1	-1	-1
2/20/2019	3:19:38 PM	803	184	21	19	22	28	19	19	35	34	21	26	21	21	28.9	30.6	60.4	-1	-1	-1
2/20/2019	3:19:39 PM	6	185	21	19	22	28	19	19	34	34	21	27	21	21	28.9	30.6	60.4	-1	-1	-1
2/20/2019	3:19:39 PM	209	186	21	20	22	28	19	19	35	34	21	26	21	21	28.9	30.6	60.4	-1	-1	-1
2/20/2019	3:19:39 PM	413	187	21	19	22	28	19	19	34	35	20	27	21	21	28.9	30.6	60.4	-1	-1	-1
2/20/2019	3:19:39 PM	616	188	21	20	21	28	19	19	35	35	21	26	21	21	28.9	30.6	60.4	-1	-1	-1
2/20/2019	3:19:39 PM	803	189	21	19	22	28	19	19	35	34	21	26	21	21	28.9	30.6	60.4	-1	-1	-1
2/20/2019	3:19:40 PM	6	190	22	19	22	27	20	19	35	34	21	26	21	21	28.9	30.6	60.4	-1	-1	-1
2/20/2019	3:19:40 PM	209	191	21	20	21	28	19	19	34	34	21	27	20	21	28.9	30.6	60.4	-1	-1	-1
2/20/2019	3:19:40 PM	413	192	21	20	21	28	20	19	35	34	21	26	21	20	28.9	30.6	60.4	-1	-1	-1
2/20/2019	3:19:40 PM	616	193	22	19	22	27	20	19	35	34	21	27	20	21	28.9	30.6	60.4	-1	-1	-1
2/20/2019	3:19:40 PM	803	194	22	20	21	28	19	19	34	34	21	26	20	21	28.9	30.6	60.4	-1	-1	-1
2/20/2019	3:19:41 PM	6	195	21	19	22	28	19	19	35	34	21	26	21	20	28.9	30.6	60.4	-1	-1	-1
2/20/2019	3:19:41 PM	209	196	22	19	22	27	20	19	34	34	21	26	20	20	28.9	30.6	60.4	-1	-1	-1
2/20/2019	3:19:41 PM	413	197	21	20	21	28	19	19	34	34	21	26	21	21	28.9	30.6	60.4	-1	-1	-1
2/20/2019	3:19:41 PM	616	198	22	20	21	28	20	19	34	34	21	26	21	20	28.9	30.6	60.4	-1	-1	-1
2/20/2019	3:19:41 PM	803	199	22	19	22	27	19	19	34	34	20	26	20	21	28.9	30.6	60.4	-1	-1	-1
2/20/2019	3:19:42 PM	6	200	21	19	21	28	19	19	34	35	20	26	21	21	28.9	30.6	60.4	-1	-1	-1
2/20/2019	3:19:42 PM	209	201	21	19	22	27	20	19	35	34	21	26	21	21	28.9	30.6	60.4	-1	-1	-1
2/20/2019	3:19:42 PM	413	202	21	19	21	28	19	19	34	34	20	27	21	21	28.9	30.6	60.4	-1	-1	-1
2/20/2019	3:19:42 PM	614	203	21	19	22	28	20	19	35	34	21	26	21	21	28.9	30.6	60.4	-1	-1	-1
2/20/2019	3:19:42 PM	802	204	22	19	22	27	19	19	35	34	20	26	21	21	28.9	30.6	60.4	-1	-1	-1
2/20/2019	3:19:43 PM	5	205	21	20	21	27	19	19	34	34	20	27	20	21	28.9	30.6	60.4	-1	-1	-1
2/20/2019	3:19:43 PM	208	206	21	19	21	27	19	19	35	34	21	26	21	21	28.9	30.6	60.4	-1	-1	-1
2/20/2019	3:19:43 PM	411	207	21	19	22	28	19	19	34	34	20	27	20	21	28.9	30.6	60.4	-1	-1	-1
2/20/2019	3:19:43 PM	614	208	21	20	21	28	20	19	35	34	21	26	21	21	28.9	30.6	60.4	-1	-1	-1
2/20/2019	3:19:43 PM	802	209	21	19	22	28	20	19	35	34	21	26	21	21	28.9	30.6	60.4	-1	-1	-1
2/20/2019	3:19:44 PM	5	210	21	19	22	28	19	19	34	34	20	26	21	20	28.9	30.6	60.4	-1	-1	-1
2/20/2019	3:19:44 PM	208	211	21	19	22	28	19	19	35	34	21	26	21	20	28.9	30.6	60.4	-1	-1	-1
2/20/2019	3:19:44 PM	411	212	22	19	22	28	19	19	34	34	20	26	20	21	28.9	30.6	60.4	-1	-1	-1
2/20/2019	3:19:44 PM	604	213	21	20	21	28	19	19	34	34	21	27	21	21	28.9	30.6	60.4	-1	-1	-1
2/20/2019	3:19:44 PM	807	214	22	19	22	27	19	19	35	34	20	26	21	21	28.9	30.6	60.4	-1	-1	-1
2/20/2019	3:19:45 PM	10	215	21	19	22	28	19	19	34	34	21	27	21	21	28.9	30.6	60.4	-1	-1	-1
2/20/2019	3:19:45 PM	213	216	21	19	22	27	20	19	35	34	21	26	21	21	28.9	30.6	60.4	-1	-1	-1
2/20/2019	3:19:45 PM	401	217	22	19	22	27	20	19	35	34	20	27	20	21	28.9	30.6	60.4	-1	-1	-1
2/20/2019	3:19:45 PM	604	218	21	19	22	27	20	19	35	34	21	26	21	21	28.9	30.6	60.4	-1	-1	-1
2/20/2019	3:19:45 PM	807	219	21	19	21	27	19	19	34	35	20	27	20	21	28.9	30.6	60.4	-1	-1	-1
2/20/2019	3:19:46 PM	10	220	21	19	22	28	19	19	35	35	20	26	21	21	28.9	30.6	60.4	-1	-1	-1
2/20/2019	3:19:46 PM	213	221	21	19	22	27	20	19	35	34	20	26	21	21	28.9	30.6	60.4	-1	-1	-1
2/20/2019	3:19:46 PM	401	222	21	19	22	28	19	19	35	35	20	27	21	21	28.9	30.6	60.4	-1	-1	-1
2/20/2019	3:19:46 PM	604	223	21	19	22	28	19	19	35	34	21	27	21	21	28.9	30.6	60.4	-1	-1	-1
2/20/2019	3:19:46 PM	807	224	22	19	22	27	19	19	35	34	20	26	21	21	28.9	30.6	60.4	-1	-1	-1
2/20/2019	3:19:47 PM	10	225	21	20	21	28	19	19	34	34	21	26	21	20	28.9	30.6	60.4	-1	-1	-1
2/20/2019	3:19:47 PM	213	226	22	19	22	27	20	19	35	34	20	26	21	21	28.8	30.6	60.2	-1	-1	-1
2/20/2019	3:19:47 PM	401	227	22	19	22	27	19	19	34	34	20	27	20	21	28.8	30.6	60.2	-1	-1	-1
2/20/2019	3:19:47 PM	604	228	21	20	21	28	20	19	34	34	21	27	21	21	28.8	30.6	60.2	-1	-1	-1
2/20/2019	3:19:47 PM	807	229	22	19	22	27	19	19	34	34	20	26	20	21	28.8	30.6	60.2	-1	-1	-1
2/20/2019	3:19:48 PM	10	230	21	20	21	28	19	19	34	34	21	26	21	21	28.8	30.6	60.2	-1	-1	-1
2/20/2019	3:19:48 PM	213	231	22	19	22	27	20	19	35	34	20	26	21	21	28.8	30.6	60.2	-1	-1	-1
2/20/2019	3:19:48 PM	401	232	21	19	22	27	19	19	34	34	20	26	21	21	28.8	30.6	60.2	-1	-1	-1
2/20/2019	3:19:48 PM	604	233	21	19	22	28	20	19	35	34	21	26	21	21	28.8	30.6	60.2	-1	-1	-1
2/20/2019	3:19:48 PM	807	234	21	19	21	28	19	19	34	34	20	26	21	21	28.8	30.6	60.2	-1	-1	-1
2/20/2019	3:19:49 PM	10	235	22	19	22	27	20	19	35	34	21	26	21	21	28.8	30.6	60.2	-1	-1	-1
2/20/2019	3:19:49 PM	213	236	21	19	22	28	19	19	34	35	20	26	21	21	28.8	30.6	60.2	-1	-1	-1
2/20/2019	3:19:49 PM	401	237	21	20	21	28	19	19	35	35	21	26	21	20	28.8	30.6	60.2	-1	-1	-1
2/20/2019	3:19:49 PM	604	238	22	19	22	27	19	19	35	34	21	26	21	21	28.8	30.6	60.2	-1	-1	-1
2/20/2019	3:19:49 PM	807	239	21	20	21	27	19	19	34	34	21	26	21	21	28.8	30.6	60.2	-1	-1	-1
2/20/2019	3:19:50 PM	10	240	21	19	22	27	20	19	35	34	21	26	21	21	28.8	30.6	60.2	-1	-1	-1
2/20/2019	3:19:50 PM	213	241	21	19	22	28	19	19	35	34	21	26	21	20	28.8	30.6	60.2	-1	-1	-1
2/20/2019	3:19:50 PM	401	242	21	19	22	28	20	19	35	34	21	27	21	21	28.8	30.6	60.2	-1	-1	-1
2/20/2019	3:19:50 PM	604	243	21	20	22	28	19	19	34	34	21	27	21	21	28.8	30.6	60.2	-1	-1	-1
2/20/2019	3:19:50 PM	807	244	21	19	22	27	20	19	35	34	21	26	21	21	28.8	30.6	60.2	-1	-1	-1
2/20/2019	3:19:51 PM	10	245	21	19	22	28	19	19	34	34	20	27	21	21	28.8	30.6	60.2	-1	-1	-1
2/20/2019	3:19:51 PM	213	246	22	19	22	27	20	19	35	34	21	26	21	21	28.8	30.6	60.2	-1	-1	-1
2/20/2019	3:19:51 PM	401	247	21	19	22	28	19	19	34	34	21	27	21	21	28.8	30.6	60.2	-1	-1	-1
2/20/2019	3:19:51 PM	604	248	21	19	22	28	20	19	35	34	21	26	21	21	28.8	30.6	60.2	-1	-1	-1
2/20/2019	3:19:51 PM	807	249	21	19	21	28	19	19	34	34	20	26	21	21	28.8	30.6	60.2	-1	-1	-1
2/20/2019	3:19:52 PM	10	250	21	19	22	27	19	19	35	34	20	26	20	21	28.8	30.6	60.2	-1	-1	-1
2/20/2019	3:19:52 PM	213	251	21	20	22	27	19	19	35	34	21	26	21	21	28.8	30.6	60.2	-1	-1	-1
2/20/2019	3:19:52 PM	401	252	22	20	21	27	20	19	34	34	21	26	21	20	28.8	30.6	60.2	-1	-1	-1
2/20/2019	3:19:52 PM	604	253	21	19	22	27	19	19	35	34	20	26	21	21	28.8	30.6	60.2	-1	-1	-1
2/20/2019	3:19:52 PM	807	254	21	19	21	27	19	19	34	34	20	26	21	21	28.8	30.6	60.2	-1	-1	-1
2/20/2019	3:19:53 PM	10	255	21	19	22	27	19	19	35	34	21	26	21	20	28.8	30.6	60.2	-1	-1	-1
2/20/2019	3:19:53 PM	213	256	22	19	22	28	19	19	34	34	20	26	20	21	28.8	30.6	60.2	-1	-1	-1
2/20/2019	3:19:53 PM	401	257	21	19	22	28	19	19	34	34	20	27	21	21	28.8	30.6	60.2	-1	-1	-1
2/20/2019	3:19:53 PM	604	258	21	20	22	28	19	19	35	34	21	26	21	21	28.8	30.6	60.2	-1	-1	-1
2/20/2019	3:19:53 PM	807	259	21	19	21	27	19	19	34	34	20	26	21	21	28.8	30.6	60.2	-1	-1	-1
2/20/2019	3:19:54 PM	10	260	21	20	21	28	19	19	34	34	21	26	21	20	28.8	30.6	60.2	-1	-1	-1
2/20/2019	3:19:54 PM	213	261	21	19	22	27	20	19	35	34	20	26	21	21	28.8	30.6	60.2	-1	-1	-1
2/20/2019	3:19:54 PM	401	262	22	19	22	27	20	19	35	34	21	27	20	21	28.8	30.6	60.2	-1	-1	-1
2/20/2019	3:19:54 PM	604	263	21	19	21	28	19	19	35	34	21	26	21	21	28.8	30.6	60.2	-1	-1	-1
2/20/2019	3:19:54 PM	807	264	21	19	22	27	19	19	34	34	20	26	20	21	28.8	30.6	60.2	-1	-1	-1
2/20/2019	3:19:55 PM	10	265	21	20	21	27	19	19	34	34	20	26	20	21	28.8	30.6	60.2	-1	-1	-1
2/20/2019	3:19:55 PM	213	266	21	19	22	28	19	19	35	34	21	27	21	21	28.8	30.6	60.2	-1	-1	-1
2/20/2019	3:19:55 PM	401	267	22	19	22	28	19	19	35	34	20	26	21	21	28.8	30.6	60.2	-1	-1	-1
2/20/2019	3:19:55 PM	604	268	22	20	21	28	19	19	34	34	21	27	21	21	28.8	30.5	59.5	-1	-1	-1
2/20/2019	3:19:55 PM	807	269	22	20	21	27	20	19	34	33	21	26	20	20	28.8	30.5	59.5	-1	-1	-1
2/20/2019	3:19:56 PM	10	270	22	19	21	27	20	19	34	34	21	27	20	21	28.8	30.5	59.5	-1	-1	-1
2/20/2019	3:19:56 PM	213	271	21	20	21	28	19	19	34	34	21	26	21	21	28.8	30.5	59.5	-1	-1	-1
2/20/2019	3:19:56 PM	401	272	21	20	22	27	20	19	35	33	21	26	21	21	28.8	30.5	59.5	-1	-1	-1
2/20/2019	3:19:56 PM	604	273	22	19	22	27	20	19	34	34	20	26	21	21	28.8	30.5	59.5	-1	-1	-1
2/20/2019	3:19:56 PM	807	274	21	19	21	27	19	19	34	34	21	26	21	20	28.8	30.5	59.5	-1	-1	-1
2/20/2019	3:19:57 PM	10	275	22	19	21	27	19	19	34	34	20	27	20	21	28.8	30.5	59.5	-1	-1	-1
2/20/2019	3:19:57 PM	213	276	21	20	21	28	19	19	34	34	21	26	21	20	28.8	30.5	59.5	-1	-1	-1
2/20/2019	3:19:57 PM	401	277	22	20	21	28	20	19	34	34	21	26	21	20	28.8	30.5	59.5	-1	-1	-1
2/20/2019	3:19:57 PM	604	278	22	19	22	28	19	19	34	34	20	27	20	21	28.8	30.5	59.5	-1	-1	-1
2/20/2019	3:19:57 PM	807	279	21	20	21	27	19	19	34	34	21	26	21	20	28.8	30.5	59.5	-1	-1	-1
2/20/2019	3:19:58 PM	10	280	22	19	22	27	19	19	34	34	20	26	20	21	28.8	30.5	59.5	-1	-1	-1
2/20/2019	3:19:58 PM	213	281	21	20	21	28	19	19	34	34	21	26	21	21	28.8	30.5	59.5	-1	-1	-1
2/20/2019	3:19:58 PM	401	282	21	19	22	28	20	19	35	34	21	26	21	21	28.8	30.5	59.5	-1	-1	-1
2/20/2019	3:19:58 PM	604	283	21	20	21	28	19	19	34	34	21	26	21	21	28.8	30.5	59.5	-1	-1	-1
2/20/2019	3:19:58 PM	807	284	21	20	21	27	20	19	34	34	21	26	21	20	28.8	30.5	59.5	-1	-1	-1
2/20/2019	3:19:59 PM	10	285	22	19	21	27	20	19	34	34	21	27	20	21	28.8	30.5	59.5	-1	-1	-1
2/20/2019	3:19:59 PM	213	286	21	20	21	27	19	19	34	34	21	26	20	20	28.8	30.5	59.5	-1	-1	-1
2/20/2019	3:19:59 PM	401	287	21	20	22	27	20	19	35	34	21	26	21	21	28.8	30.5	59.5	-1	-1	-1
2/20/2019	3:19:59 PM	604	288	22	19	22	28	19	19	35	34	20	26	21	21	28.8	30.5	59.5	-1	-1	-1
2/20/2019	3:19:59 PM	807	289	21	19	21	27	19	19	34	34	21	26	21	20	28.8	30.5	59.5	-1	-1	-1
2/20/2019	3:20:00 PM	10	290	22	19	22	27	19	19	34	34	20	26	21	21	28.8	30.5	59.5	-1	-1	-1
2/20/2019	3:20:00 PM	213	291	21	20	21	28	19	19	34	34	21	26	21	20	28.8	30.5	59.5	-1	-1	-1
2/20/2019	3:20:00 PM	401	292	22	20	21	27	20	19	34	34	21	26	21	20	28.8	30.5	59.5	-1	-1	-1
2/20/2019	3:20:00 PM	604	293	22	19	22	27	19	19	34	34	20	26	20	21	28.8	30.5	59.5	-1	-1	-1
2/20/2019	3:20:00 PM	807	294	21	20	21	27	19	19	34	34	21	26	21	20	28.8	30.5	59.5	-1	-1	-1
2/20/2019	3:20:01 PM	10	295	22	19	22	27	19	19	34	34	20	26	20	21	28.8	30.5	59.5	-1	-1	-1
2/20/2019	3:20:01 PM	213	296	21	19	21	28	19	19	34	34	21	26	21	21	28.8	30.5	59.5	-1	-1	-1
2/20/2019	3:20:01 PM	401	297	22	19	22	27	20	19	35	34	21	27	20	21	28.8	30.5	59.5	-1	-1	-1
2/20/2019	3:20:01 PM	604	298	21	20	21	28	19	19	34	34	20	26	21	21	28.8	30.5	59.5	-1	-1	-1
2/20/2019	3:20:01 PM	807	299	22	20	22	27	19	19	34	34	21	26	21	21	28.8	30.5	59.5	-1	-1	-1
2/20/2019	3:20:02 PM	10	300	22	20	21	27	19	19	34	34	20	26	20	21	28.8	30.5	59.5	-1	-1	-1
2/20/2019	3:20:02 PM	213	301	21	19	21	27	19	19	34	34	21	26	21	21	28.8	30.5	59.5	-1	-1	-1
2/20/2019	3:20:02 PM	401	302	22	19	22	27	20	19	35	34	21	26	21	21	28.8	30.5	59.5	-1	-1	-1
2/20/2019	3:20:02 PM	604	303	21	20	21	27	19	19	34	34	21	26	21	21	28.8	30.5	59.5	-1	-1	-1
2/20/2019	3:20:02 PM	807	304	22	19	22	27	20	19	35	34	21	26	21	21	28.8	30.5	59.5	-1	-1	-1
2/20/2019	3:20:03 PM	10	305	21	19	21	28	19	19	34	33	21	26	21	21	28.8	30.5	59.5	-1	-1	-1
2/20/2019	3:20:03 PM	213	306	21	19	22	27	19	19	34	33	21	26	20	21	28.8	30.5	59.5	-1	-1	-1
2/20/2019	3:20:03 PM	401	307	22	20	21	28	19	19	34	34	21	26	20	20	28.8	30.5	59.5	-1	-1	-1
2/20/2019	3:20:03 PM	604	308	21	20	22	27	20	19	34	34	21	26	21	21	28.8	30.5	59.5	-1	-1	-1
2/20/2019	3:20:03 PM	807	309	22	20	22	27	19	19	34	34	21	27	20	21	28.8	30.5	59.5	-1	-1	-1
2/20/2019	3:20:04 PM	10	310	21	19	22	27	19	19	35	34	21	26	21	21	28.8	30.5	60.5	-1	-1	-1
2/20/2019	3:20:04 PM	213	311	21	19	21	28	19	19	34	34	20	26	20	21	28.8	30.5	60.5	-1	-1	-1
2/20/2019	3:20:04 PM	401	312	21	20	22	28	19	19	34	34	21	26	21	21	28.8	30.5	60.5	-1	-1	-1
2/20/2019	3:20:04 PM	604	313	22	19	22	27	19	19	34	34	20	26	21	21	28.8	30.5	60.5	-1	-1	-1
2/20/2019	3:20:04 PM	807	314	22	19	22	27	19	19	35	33	21	26	20	21	28.8	30.5	60.5	-1	-1	-1
2/20/2019	3:20:05 PM	10	315	21	20	21	27	19	19	34	34	21	26	20	21	28.8	30.5	60.5	-1	-1	-1
2/20/2019	3:20:05 PM	213	316	21	20	21	27	19	19	34	33	21	26	21	20	28.8	30.5	60.5	-1	-1	-1
2/20/2019	3:20:05 PM	401	317	22	20	21	27	20	19	34	33	21	26	21	20	28.8	30.5	60.5	-1	-1	-1
2/20/2019	3:20:05 PM	604	318	22	20	22	27	19	19	34	34	21	27	21	21	28.8	30.5	60.5	-1	-1	-1
2/20/2019	3:20:05 PM	807	319	21	20	22	27	19	19	35	34	21	26	21	21	28.8	30.5	60.5	-1	-1	-1
2/20/2019	3:20:06 PM	10	320	22	19	22	27	19	19	34	34	20	26	21	21	28.8	30.5	60.5	-1	-1	-1
2/20/2019	3:20:06 PM	213	321	21	19	21	27	19	19	34	34	20	26	21	21	28.8	30.5	60.5	-1	-1	-1
2/20/2019	3:20:06 PM	401	322	22	19	21	27	19	19	35	34	21	26	21	21	28.8	30.5	60.5	-1	-1	-1
2/20/2019	3:20:06 PM	604	323	21	20	22	28	19	19	34	34	20	26	21	21	28.8	30.5	60.5	-1	-1	-1
2/20/2019	3:20:06 PM	807	324	21	20	22	28	19	19	35	34	21	26	21	21	28.8	30.5	60.5	-1	-1	-1
2/20/2019	3:20:07 PM	10	325	21	19	22	27	19	19	34	34	20	26	21	21	28.8	30.5	60.5	-1	-1	-1
2/20/2019	3:20:07 PM	213	326	21	19	21	27	20	19	34	33	21	26	21	21	28.8	30.5	60.5	-1	-1	-1
2/20/2019	3:20:07 PM	401	327	21	19	22	27	20	19	35	34	21	26	21	21	28.8	30.5	60.5	-1	-1	-1
2/20/2019	3:20:07 PM	604	328	21	20	21	28	19	19	34	34	21	26	21	21	28.8	30.5	60.5	-1	-1	-1
2/20/2019	3:20:07 PM	807	329	22	19	22	27	20	19	35	33	21	26	21	21	28.8	30.5	60.5	-1	-1	-1
2/20/2019	3:20:08 PM	10	330	21	20	22	27	19	19	34	34	21	26	21	20	28.8	30.5	60.5	-1	-1	-1
2/20/2019	3:20:08 PM	213	331	22	19	22	27	20	19	34	33	20	26	20	21	28.8	30.5	60.5	-1	-1	-1
2/20/2019	3:20:08 PM	401	332	22	20	22	27	20	19	34	33	21	26	20	21	28.8	30.5	60.5	-1	-1	-1
2/20/2019	3:20:08 PM	604	333	21	20	22	27	20	19	34	34	21	26	21	20	28.8	30.5	60.5	-1	-1	-1
2/20/2019	3:20:08 PM	807	334	22	19	22	27	19	19	34	34	20	26	20	21	28.8	30.5	60.5	-1	-1	-1
2/20/2019	3:20:09 PM	10	335	21	20	21	27	20	19	34	33	21	26	21	21	28.8	30.5	60.5	-1	-1	-1
2/20/2019	3:20:09 PM	213	336	22	19	22	27	19	19	34	34	20	26	21	21	28.8	30.5	60.5	-1	-1	-1
2/20/2019	3:20:09 PM	401	337	21	20	21	27	19	19	35	34	20	26	21	21	28.8	30.5	60.5	-1	-1	-1
2/20/2019	3:20:09 PM	604	338	22	19	22	27	19	19	34	33	21	26	20	21	28.8	30.5	60.5	-1	-1	-1
2/20/2019	3:20:09 PM	807	339	21	20	21	28	19	19	34	34	21	26	21	21	28.8	30.5	60.5	-1	-1	-1
2/20/2019	3:20:10 PM	10	340	22	19	22	27	20	19	34	33	21	26	20	21	28.8	30.5	60.5	-1	-1	-1
2/20/2019	3:20:10 PM	213	341	21	19	21	27	19	19	34	34	20	26	21	21	28.8	30.5	60.5	-1	-1	-1
2/20/2019	3:20:10 PM	401	342	21	19	22	27	19	19	34	34	21	26	21	21	28.8	30.5	60.5	-1	-1	-1
2/20/2019	3:20:10 PM	604	343	21	19	21	28	19	19	34	34	20	26	21	21	28.8	30.5	60.5	-1	-1	-1
2/20/2019	3:20:10 PM	807	344	21	19	22	28	20	19	35	34	21	26	21	21	28.8	30.5	60.5	-1	-1	-1
2/20/2019	3:20:11 PM	10	345	21	19	22	28	19	19	34	34	21	26	21	21	28.8	30.5	60.5	-1	-1	-1
2/20/2019	3:20:11 PM	213	346	21	19	22	27	19	19	34	34	20	26	21	21	28.8	30.5	60.5	-1	-1	-1
2/20/2019	3:20:11 PM	401	347	21	20	21	27	19	19	34	34	21	26	20	21	28.8	30.5	60.5	-1	-1	-1
2/20/2019	3:20:11 PM	604	348	22	19	22	27	20	19	35	34	21	26	21	21	28.8	30.5	60.5	-1	-1	-1
2/20/2019	3:20:11 PM	807	349	22	20	22	27	20	19	34	34	20	26	21	21	28.8	30.5	60.5	-1	-1	-1
2/20/2019	3:20:12 PM	10	350	21	19	22	27	20	19	35	34	21	26	21	21	28.8	30.5	60.5	-1	-1	-1
2/20/2019	3:20:12 PM	213	351	22	19	22	27	19	19	34	34	20	26	20	21	28.8	30.5	60.5	-1	-1	-1
2/20/2019	3:20:12 PM	401	352	21	19	21	27	19	19	34	34	20	26	21	21	28.9	30.4	60.6	-1	-1	-1
2/20/2019	3:20:12 PM	604	353	22	19	22	27	20	19	35	34	20	26	21	21	28.9	30.4	60.6	-1	-1	-1
2/20/2019	3:20:12 PM	807	354	21	20	21	28	19	19	35	34	21	26	21	21	28.9	30.4	60.6	-1	-1	-1
2/20/2019	3:20:13 PM	10	355	22	19	22	27	19	19	34	34	21	26	21	21	28.9	30.4	60.6	-1	-1	-1
2/20/2019	3:20:13 PM	213	356	21	20	21	27	19	19	34	34	20	26	21	21	28.9	30.4	60.6	-1	-1	-1
2/20/2019	3:20:13 PM	401	357	22	20	21	27	19	19	34	33	21	26	21	21	28.9	30.4	60.6	-1	-1	-1
2/20/2019	3:20:13 PM	604	358	21	19	21	28	19	19	34	34	21	26	21	20	28.9	30.4	60.6	-1	-1	-1
2/20/2019	3:20:13 PM	807	359	22	19	22	27	20	19	35	34	21	26	21	21	28.9	30.4	60.6	-1	-1	-1
2/20/2019	3:20:14 PM	10	360	21	20	21	28	19	19	34	34	21	26	21	21	28.9	30.4	60.6	-1	-1	-1
2/20/2019	3:20:14 PM	213	361	22	19	22	27	19	19	34	34	21	26	20	21	28.9	30.4	60.6	-1	-1	-1
2/20/2019	3:20:14 PM	401	362	21	19	21	27	19	19	34	34	20	26	21	21	28.9	30.4	60.6	-1	-1	-1
2/20/2019	3:20:14 PM	604	363	22	19	22	27	19	19	34	34	20	26	20	21	28.9	30.4	60.6	-1	-1	-1
2/20/2019	3:20:14 PM	807	364	21	20	21	28	20	19	34	34	21	26	21	20	28.9	30.4	60.6	-1	-1	-1
2/20/2019	3:20:15 PM	10	365	22	19	21	27	19	19	34	34	21	26	20	21	28.9	30.4	60.6	-1	-1	-1
2/20/2019	3:20:15 PM	213	366	21	20	21	27	19	19	34	34	21	26	21	20	28.9	30.4	60.6	-1	-1	-1
2/20/2019	3:20:15 PM	401	367	21	19	21	27	20	19	34	34	21	26	21	21	28.9	30.4	60.6	-1	-1	-1
2/20/2019	3:20:15 PM	604	368	21	20	21	28	19	19	34	33	21	26	21	21	28.9	30.4	60.6	-1	-1	-1
2/20/2019	3:20:15 PM	807	369	22	19	22	27	20	19	34	34	21	26	21	21	28.9	30.4	60.6	-1	-1	-1
2/20/2019	3:20:16 PM	10	370	21	19	21	27	19	19	34	34	21	26	21	21	28.9	30.4	60.6	-1	-1	-1
2/20/2019	3:20:16 PM	213	371	21	19	21	27	19	19	34	34	20	26	20	21	28.9	30.4	60.6	-1	-1	-1
2/20/2019	3:20:16 PM	401	372	21	20	21	27	19	19	34	34	21	26	21	20	28.9	30.4	60.6	-1	-1	-1
2/20/2019	3:20:16 PM	604	373	22	19	22	27	19	19	34	34	20	26	20	21	28.9	30.4	60.6	-1	-1	-1
2/20/2019	3:20:16 PM	807	374	21	20	21	27	19	19	34	34	21	26	21	21	28.9	30.4	60.6	-1	-1	-1
2/20/2019	3:20:17 PM	10	375	22	20	21	27	19	20	34	34	20	26	21	21	28.9	30.4	60.6	-1	-1	-1
2/20/2019	3:20:17 PM	213	376	21	19	21	27	20	19	34	33	20	26	21	21	28.9	30.4	60.6	-1	-1	-1
2/20/2019	3:20:17 PM	401	377	21	19	21	27	19	19	34	34	20	26	20	21	28.9	30.4	60.6	-1	-1	-1
2/20/2019	3:20:17 PM	604	378	22	19	22	27	19	19	34	34	20	26	21	21	28.9	30.4	60.6	-1	-1	-1
2/20/2019	3:20:17 PM	807	379	21	20	21	27	20	19	34	33	21	26	21	20	28.9	30.4	60.6	-1	-1	-1
2/20/2019	3:20:18 PM	10	380	21	19	22	27	19	19	34	34	20	26	21	21	28.9	30.4	60.6	-1	-1	-1
2/20/2019	3:20:18 PM	213	381	21	19	22	27	19	19	34	34	20	26	20	21	28.9	30.4	60.6	-1	-1	-1
2/20/2019	3:20:18 PM	401	382	21	19	22	27	19	19	34	34	20	26	20	21	28.9	30.4	60.6	-1	-1	-1
2/20/2019	3:20:18 PM	604	383	21	20	21	27	19	19	34	34	21	26	21	20	28.9	30.4	60.6	-1	-1	-1
2/20/2019	3:20:18 PM	807	384	21	19	22	27	19	19	34	34	21	26	21	21	28.9	30.4	60.6	-1	-1	-1
2/20/2019	3:20:19 PM	10	385	21	19	21	27	19	19	34	34	20	26	21	21	28.9	30.4	60.6	-1	-1	-1
2/20/2019	3:20:19 PM	213	386	21	19	22	27	19	19	34	34	21	26	21	20	28.9	30.4	60.6	-1	-1	-1
2/20/2019	3:20:19 PM	401	387	21	19	22	27	19	19	34	33	21	26	21	21	28.9	30.4	60.6	-1	-1	-1
2/20/2019	3:20:19 PM	604	388	21	20	21	27	19	19	34	34	21	26	21	21	28.9	30.4	60.6	-1	-1	-1
2/20/2019	3:20:19 PM	807	389	21	19	22	27	20	19	35	33	21	26	21	21	28.9	30.4	60.6	-1	-1	-1
2/20/2019	3:20:20 PM	10	390	22	19	22	27	20	19	34	34	21	26	21	21	28.9	30.4	60.6	-1	-1	-1
2/20/2019	3:20:20 PM	213	391	21	19	21	27	19	19	34	33	21	26	21	21	28.9	30.4	60.6	-1	-1	-1
2/20/2019	3:20:20 PM	401	392	21	19	21	27	20	19	34	33	21	26	21	20	28.9	30.4	60.6	-1	-1	-1
2/20/2019	3:20:20 PM	604	393	21	20	21	27	19	19	34	34	21	26	21	21	28.9	30.4	60.6	-1	-1	-1
2/20/2019	3:20:20 PM	807	394	21	19	22	27	20	19	34	33	21	26	21	21	28.9	30.4	60.6	-1	-1	-1
2/20/2019	3:20:21 PM	10	395	22	19	21	27	19	19	34	34	20	26	21	21	28.9	30.4	60.6	-1	-1	-1
2/20/2019	3:20:21 PM	213	396	21	20	21	27	19	19	34	33	21	26	21	20	28.9	30.4	60.6	-1	-1	-1
2/20/2019	3:20:21 PM	401	397	21	19	21	27	20	19	34	33	21	26	21	20	28.9	30.4	60.6	-1	-1	-1
2/20/2019	3:20:21 PM	604	398	21	19	21	27	19	19	34	33	20	26	21	21	28.9	30.4	60.6	-1	-1	-1
2/20/2019	3:20:21 PM	807	399	21	20	21	27	20	19	34	33	21	26	21	20	28.9	30.4	60.6	-1	-1	-1
2/20/2019	3:20:22 PM	10	400	22	19	22	27	20	19	34	33	21	26	21	21	28.9	30.4	60.6	-1	-1	-1
2/20/2019	3:20:22 PM	213	401	21	20	21	27	19	19	34	33	21	26	21	20	28.9	30.4	60.6	-1	-1	-1
2/20/2019	3:20:22 PM	401	402	21	19	21	27	19	19	34	33	21	26	21	21	28.9	30.4	60.6	-1	-1	-1
2/20/2019	3:20:22 PM	604	403	21	20	21	27	19	19	34	34	21	26	21	20	28.9	30.4	60.6	-1	-1	-1
2/20/2019	3:20:22 PM	813	404	21	19	21	27	20	19	34	33	21	26	21	20	28.9	30.4	60.6	-1	-1	-1
2/20/2019	3:20:23 PM	1	405	22	19	22	27	19	19	34	33	20	26	21	21	28.9	30.4	60.6	-1	-1	-1
2/20/2019	3:20:23 PM	204	406	21	20	21	27	19	19	34	33	21	26	21	20	28.9	30.4	60.6	-1	-1	-1
2/20/2019	3:20:23 PM	407	407	21	19	22	27	20	19	34	33	21	26	21	21	28.9	30.4	60.6	-1	-1	-1
2/20/2019	3:20:23 PM	607	408	21	20	21	27	19	19	34	34	21	26	21	21	28.9	30.4	60.6	-1	-1	-1
2/20/2019	3:20:23 PM	810	409	22	19	22	27	20	19	34	33	21	26	21	21	28.9	30.4	60.6	-1	-1	-1
2/20/2019	3:20:24 PM	14	410	21	20	21	27	19	19	34	33	21	26	21	20	28.9	30.4	60.6	-1	-1	-1
2/20/2019	3:20:24 PM	201	411	21	19	22	27	19	19	34	33	21	26	21	20	28.9	30.4	60.6	-1	-1	-1
2/20/2019	3:20:24 PM	404	412	22	19	21	27	20	19	34	33	21	26	20	21	28.9	30.4	60.6	-1	-1	-1
2/20/2019	3:20:24 PM	607	413	22	20	21	27	19	20	34	34	21	26	20	21	28.9	30.4	60.6	-1	-1	-1
2/20/2019	3:20:24 PM	810	414	22	20	21	27	20	19	34	33	21	26	21	21	28.9	30.4	60.6	-1	-1	-1
2/20/2019	3:20:25 PM	14	415	21	19	22	27	19	19	34	34	20	26	20	21	28.9	30.4	60.6	-1	-1	-1
2/20/2019	3:20:25 PM	206	416	21	19	21	27	19	19	34	34	20	26	21	21	28.9	30.4	60.6	-1	-1	-1
2/20/2019	3:20:25 PM	409	417	22	19	22	27	20	19	34	33	21	26	21	21	28.9	30.4	60.6	-1	-1	-1
2/20/2019	3:20:25 PM	613	418	21	20	21	27	19	19	34	33	21	26	21	20	28.9	30.4	60.6	-1	-1	-1
2/20/2019	3:20:25 PM	816	419	21	19	22	27	19	19	34	33	21	26	21	21	28.9	30.4	60.6	-1	-1	-1
2/20/2019	3:20:26 PM	5	420	22	19	21	27	19	19	34	33	20	26	20	21	28.9	30.4	60.6	-1	-1	-1
2/20/2019	3:20:26 PM	208	421	21	20	22	27	19	19	34	33	21	26	21	20	28.9	30.4	60.6	-1	-1	-1
2/20/2019	3:20:26 PM	411	422	21	19	21	27	20	19	34	33	20	26	20	21	28.9	30.4	60.6	-1	-1	-1
2/20/2019	3:20:26 PM	614	423	21	20	21	27	19	19	34	33	21	26	21	20	28.9	30.4	60.6	-1	-1	-1
2/20/2019	3:20:26 PM	806	424	22	19	22	27	20	19	34	34	20	26	21	21	28.9	30.4	60.6	-1	-1	-1
2/20/2019	3:20:27 PM	9	425	21	20	21	27	19	19	34	34	21	26	21	21	28.9	30.4	60.6	-1	-1	-1
2/20/2019	3:20:27 PM	212	426	22	19	22	27	19	19	34	33	20	26	20	21	28.9	30.4	60.6	-1	-1	-1
2/20/2019	3:20:27 PM	415	427	21	20	21	27	19	20	34	33	21	26	20	20	28.9	30.4	60.6	-1	-1	-1
2/20/2019	3:20:27 PM	603	428	21	20	21	27	19	19	34	33	21	26	21	20	28.9	30.4	60.6	-1	-1	-1
2/20/2019	3:20:27 PM	806	429	22	19	22	27	19	19	34	33	20	26	21	21	28.9	30.4	60.6	-1	-1	-1
2/20/2019	3:20:28 PM	9	430	21	20	22	27	19	19	34	33	21	26	21	20	28.9	30.4	60.6	-1	-1	-1
2/20/2019	3:20:28 PM	212	431	22	19	21	27	19	19	34	33	21	26	21	21	28.9	30.4	60.6	-1	-1	-1
2/20/2019	3:20:28 PM	415	432	21	20	21	27	20	19	34	33	21	26	21	21	28.9	30.4	60.6	-1	-1	-1
2/20/2019	3:20:28 PM	603	433	21	19	21	27	20	19	34	33	21	26	21	21	28.9	30.4	60.6	-1	-1	-1
2/20/2019	3:20:28 PM	806	434	21	20	21	27	19	19	34	34	21	26	21	21	28.9	30.4	60.6	-1	-1	-1
2/20/2019	3:20:29 PM	9	435	22	19	22	27	19	19	35	34	21	26	21	21	28.9	30.4	60.6	-1	-1	-1
2/20/2019	3:20:29 PM	212	436	21	20	21	27	19	19	34	33	21	26	21	21	28.9	30.3	60.7	-1	-1	-1
2/20/2019	3:20:29 PM	415	437	22	19	22	27	20	19	34	33	21	26	20	21	28.9	30.3	60.7	-1	-1	-1
2/20/2019	3:20:29 PM	603	438	21	19	22	27	19	19	34	34	21	26	20	21	28.9	30.3	60.7	-1	-1	-1
2/20/2019	3:20:29 PM	806	439	22	19	22	27	20	19	34	33	21	26	21	21	28.9	30.3	60.7	-1	-1	-1
2/20/2019	3:20:30 PM	9	440	21	20	21	27	19	19	34	34	20	26	21	21	28.9	30.3	60.7	-1	-1	-1
2/20/2019	3:20:30 PM	212	441	22	19	22	27	19	19	34	33	21	26	20	21	28.9	30.3	60.7	-1	-1	-1
2/20/2019	3:20:30 PM	415	442	21	20	21	27	19	19	34	33	21	26	21	21	28.9	30.3	60.7	-1	-1	-1
2/20/2019	3:20:30 PM	603	443	21	19	21	27	20	19	34	33	21	26	21	20	28.9	30.3	60.7	-1	-1	-1
2/20/2019	3:20:30 PM	806	444	22	19	21	27	19	19	34	33	21	26	21	21	28.9	30.3	60.7	-1	-1	-1
2/20/2019	3:20:31 PM	9	445	21	19	21	27	19	19	34	34	20	26	21	21	28.9	30.3	60.7	-1	-1	-1
2/20/2019	3:20:31 PM	212	446	21	19	22	27	19	19	34	33	20	26	21	21	28.9	30.3	60.7	-1	-1	-1
2/20/2019	3:20:31 PM	415	447	21	19	21	27	19	19	34	33	20	26	20	21	28.9	30.3	60.7	-1	-1	-1
2/20/2019	3:20:31 PM	603	448	21	20	21	27	19	19	34	33	21	26	21	21	28.9	30.3	60.7	-1	-1	-1
2/20/2019	3:20:31 PM	806	449	21	19	22	27	19	19	34	33	20	26	21	21	28.9	30.3	60.7	-1	-1	-1
2/20/2019	3:20:32 PM	9	450	21	20	21	27	19	19	34	34	21	26	21	21	28.9	30.3	60.7	-1	-1	-1
2/20/2019	3:20:32 PM	212	451	22	19	22	27	20	19	34	33	21	26	20	21	28.9	30.3	60.7	-1	-1	-1
2/20/2019	3:20:32 PM	415	452	22	20	21	27	19	19	34	34	21	26	20	21	28.9	30.3	60.7	-1	-1	-1
2/20/2019	3:20:32 PM	603	453	21	20	21	27	19	19	34	34	21	26	21	21	28.9	30.3	60.7	-1	-1	-1
2/20/2019	3:20:32 PM	806	454	22	19	22	27	20	19	34	33	21	26	20	21	28.9	30.3	60.7	-1	-1	-1
2/20/2019	3:20:33 PM	9	455	21	19	21	27	19	19	34	34	20	26	21	21	28.9	30.3	60.7	-1	-1	-1
2/20/2019	3:20:33 PM	212	456	21	19	22	27	19	19	34	33	20	26	21	21	28.9	30.3	60.7	-1	-1	-1
2/20/2019	3:20:33 PM	415	457	21	19	21	27	19	19	34	33	21	26	21	21	28.9	30.3	60.7	-1	-1	-1
2/20/2019	3:20:33 PM	603	458	21	19	21	27	19	19	34	33	21	26	21	21	28.9	30.3	60.7	-1	-1	-1
2/20/2019	3:20:33 PM	806	459	21	19	21	27	19	19	34	34	20	26	21	21	28.9	30.3	60.7	-1	-1	-1
2/20/2019	3:20:34 PM	9	460	21	20	21	27	20	19	34	33	21	26	21	20	28.9	30.3	60.7	-1	-1	-1
2/20/2019	3:20:34 PM	212	461	22	19	21	27	19	19	33	33	21	26	20	21	28.9	30.3	60.7	-1	-1	-1
2/20/2019	3:20:34 PM	415	462	21	20	21	27	19	19	34	33	21	26	21	20	28.9	30.3	60.7	-1	-1	-1
2/20/2019	3:20:34 PM	603	463	21	19	21	27	19	19	34	34	21	26	21	21	28.9	30.3	60.7	-1	-1	-1
2/20/2019	3:20:34 PM	806	464	21	20	21	27	19	20	33	34	21	26	21	21	28.9	30.3	60.7	-1	-1	-1
2/20/2019	3:20:35 PM	9	465	21	19	22	27	19	19	34	33	21	26	21	21	28.9	30.3	60.7	-1	-1	-1
2/20/2019	3:20:35 PM	212	466	21	20	21	27	19	19	34	34	20	26	21	21	28.9	30.3	60.7	-1	-1	-1
2/20/2019	3:20:35 PM	415	467	21	19	22	27	20	19	34	33	20	26	21	21	28.9	30.3	60.7	-1	-1	-1
2/20/2019	3:20:35 PM	603	468	22	19	21	27	19	19	34	33	20	26	21	21	28.9	30.3	60.7	-1	-1	-1
2/20/2019	3:20:35 PM	806	469	22	20	21	27	20	19	34	33	21	26	21	21	28.9	30.3	60.7	-1	-1	-1
2/20/2019	3:20:36 PM	9	470	22	19	21	27	19	19	34	33	20	26	20	21	28.9	30.3	60.7	-1	-1	-1
2/20/2019	3:20:36 PM	212	471	21	19	21	27	19	19	34	33	21	26	21	21	28.9	30.3	60.7	-1	-1	-1
2/20/2019	3:20:36 PM	415	472	21	19	21	27	19	19	33	34	20	26	20	21	28.9	30.3	60.7	-1	-1	-1
2/20/2019	3:20:36 PM	603	473	21	20	21	27	19	19	34	33	21	26	21	21	28.9	30.3	60.7	-1	-1	-1
2/20/2019	3:20:36 PM	806	474	22	19	22	27	19	19	34	33	20	26	20	21	28.9	30.3	60.7	-1	-1	-1
2/20/2019	3:20:37 PM	9	475	21	19	21	27	19	19	34	33	20	26	21	21	28.9	30.3	60.7	-1	-1	-1
2/20/2019	3:20:37 PM	212	476	21	19	21	27	19	19	34	33	20	26	21	21	28.9	30.3	60.7	-1	-1	-1
2/20/2019	3:20:37 PM	415	477	21	20	21	27	19	19	34	33	21	26	21	20	28.9	30.3	60.7	-1	-1	-1
2/20/2019	3:20:37 PM	603	478	21	20	21	27	19	19	34	33	21	26	21	21	28.9	30.2	59.9	-1	-1	-1
2/20/2019	3:20:37 PM	806	479	21	19	21	27	19	20	34	34	20	26	21	21	28.9	30.2	59.9	-1	-1	-1
2/20/2019	3:20:38 PM	9	480	21	20	21	27	19	19	34	33	21	26	21	20	28.9	30.2	59.9	-1	-1	-1
2/20/2019	3:20:38 PM	212	481	21	20	21	27	19	19	34	33	20	26	21	20	28.9	30.2	59.9	-1	-1	-1
2/20/2019	3:20:38 PM	415	482	21	19	21	27	19	19	34	33	21	26	20	21	28.9	30.2	59.9	-1	-1	-1
2/20/2019	3:20:38 PM	603	483	21	19	22	27	19	19	34	33	21	26	21	21	28.9	30.2	59.9	-1	-1	-1
2/20/2019	3:20:38 PM	806	484	21	20	22	27	20	19	34	33	21	26	21	21	28.9	30.2	59.9	-1	-1	-1
2/20/2019	3:20:39 PM	9	485	22	19	22	27	20	19	34	33	21	26	21	21	28.9	30.2	59.9	-1	-1	-1
2/20/2019	3:20:39 PM	212	486	21	20	21	27	19	19	34	33	21	26	21	21	28.9	30.2	59.9	-1	-1	-1
2/20/2019	3:20:39 PM	415	487	22	19	21	26	19	19	34	33	20	26	21	21	28.9	30.2	59.9	-1	-1	-1
2/20/2019	3:20:39 PM	603	488	21	20	21	27	19	19	34	33	21	26	21	21	28.9	30.2	59.9	-1	-1	-1
2/20/2019	3:20:39 PM	806	489	22	19	22	27	19	19	34	33	21	26	21	21	28.9	30.2	59.9	-1	-1	-1
2/20/2019	3:20:40 PM	9	490	21	20	21	27	19	19	34	33	21	26	21	21	28.9	30.2	59.9	-1	-1	-1
2/20/2019	3:20:40 PM	212	491	22	19	21	27	19	19	34	33	20	26	21	21	28.9	30.2	59.9	-1	-1	-1
2/20/2019	3:20:40 PM	415	492	21	20	21	27	19	19	34	33	21	26	21	21	28.9	30.2	59.9	-1	-1	-1
2/20/2019	3:20:40 PM	603	493	21	20	21	27	19	19	34	33	21	26	20	21	28.9	30.2	59.9	-1	-1	-1
2/20/2019	3:20:40 PM	806	494	21	20	21	27	19	19	34	33	21	26	21	21	28.9	30.2	59.9	-1	-1	-1
2/20/2019	3:20:41 PM	9	495	21	19	22	27	19	19	34	33	21	26	21	21	28.9	30.2	59.9	-1	-1	-1
2/20/2019	3:20:41 PM	212	496	21	19	21	27	19	19	34	33	20	26	21	21	28.9	30.2	59.9	-1	-1	-1
2/20/2019	3:20:41 PM	415	497	22	19	22	26	19	19	34	33	21	26	20	21	28.9	30.2	59.9	-1	-1	-1
2/20/2019	3:20:41 PM	603	498	21	20	21	27	19	19	34	33	21	26	21	21	28.9	30.2	59.9	-1	-1	-1
2/20/2019	3:20:41 PM	806	499	22	19	22	26	20	19	34	33	21	26	21	21	28.9	30.2	59.9	-1	-1	-1
2/20/2019	3:20:42 PM	9	500	22	19	21	27	19	19	34	33	21	26	21	21	28.9	30.2	59.9	-1	-1	-1
2/20/2019	3:20:42 PM	212	501	22	19	22	26	19	19	34	33	21	26	20	21	28.9	30.2	59.9	-1	-1	-1
2/20/2019	3:20:42 PM	415	502	21	20	21	27	19	19	34	33	21	26	21	20	28.9	30.2	59.9	-1	-1	-1
2/20/2019	3:20:42 PM	603	503	21	19	21	26	19	19	34	33	20	26	21	21	28.9	30.2	59.9	-1	-1	-1
2/20/2019	3:20:42 PM	806	504	21	20	21	27	20	19	34	33	21	26	21	21	28.9	30.2	59.9	-1	-1	-1
2/20/2019	3:20:43 PM	9	505	22	19	21	27	20	19	34	33	20	26	20	21	28.9	30.2	59.9	-1	-1	-1
2/20/2019	3:20:43 PM	212	506	21	19	21	26	20	19	34	33	21	26	21	21	28.9	30.2	59.9	-1	-1	-1
2/20/2019	3:20:43 PM	415	507	21	19	22	27	19	19	34	33	20	26	21	21	28.9	30.2	59.9	-1	-1	-1
2/20/2019	3:20:43 PM	603	508	21	19	21	27	19	19	34	33	21	26	21	21	28.9	30.2	59.9	-1	-1	-1
2/20/2019	3:20:43 PM	806	509	22	20	21	27	20	19	34	33	21	26	21	21	28.9	30.2	59.9	-1	-1	-1
2/20/2019	3:20:44 PM	9	510	22	19	22	26	19	19	34	33	21	26	20	21	28.9	30.2	59.9	-1	-1	-1
2/20/2019	3:20:44 PM	212	511	21	19	21	27	19	19	34	33	20	26	21	21	28.9	30.2	59.9	-1	-1	-1
2/20/2019	3:20:44 PM	415	512	21	19	22	26	19	19	34	33	20	26	21	21	28.9	30.2	59.9	-1	-1	-1
2/20/2019	3:20:44 PM	603	513	21	19	21	27	19	19	34	33	20	26	21	21	28.9	30.2	59.9	-1	-1	-1
2/20/2019	3:20:44 PM	806	514	21	20	21	27	19	19	34	33	21	26	21	21	28.9	30.2	59.9	-1	-1	-1
2/20/2019	3:20:45 PM	9	515	22	19	22	26	19	19	34	33	21	26	21	21	28.9	30.2	59.9	-1	-1	-1
2/20/2019	3:20:45 PM	212	516	21	19	21	27	19	19	34	33	20	26	21	21	28.9	30.2	59.9	-1	-1	-1
2/20/2019	3:20:45 PM	415	517	21	19	21	26	20	19	34	32	21	25	20	20	28.9	30.2	59.9	-1	-1	-1
2/20/2019	3:20:45 PM	603	518	22	19	22	27	19	19	34	33	20	26	20	21	28.9	30.2	59.9	-1	-1	-1
2/20/2019	3:20:45 PM	806	519	21	20	21	27	19	19	34	33	21	26	21	20	28.9	30.2	59.9	-1	-1	-1
2/20/2019	3:20:46 PM	9	520	22	19	21	26	20	19	34	33	21	26	21	21	28.8	30.2	59.9	-1	-1	-1
2/20/2019	3:20:46 PM	212	521	21	20	21	27	19	19	34	33	21	26	21	20	28.8	30.2	59.9	-1	-1	-1
2/20/2019	3:20:46 PM	415	522	22	19	21	26	19	19	34	33	20	26	20	21	28.8	30.2	59.9	-1	-1	-1
2/20/2019	3:20:46 PM	603	523	22	20	21	27	19	19	34	33	21	26	21	21	28.8	30.2	59.9	-1	-1	-1
2/20/2019	3:20:46 PM	806	524	21	20	21	26	20	19	34	33	21	26	21	21	28.8	30.2	59.9	-1	-1	-1
2/20/2019	3:20:47 PM	9	525	22	19	22	27	19	19	34	33	20	26	21	21	28.8	30.2	59.9	-1	-1	-1
2/20/2019	3:20:47 PM	212	526	21	19	21	27	19	19	34	33	21	26	21	21	28.8	30.2	59.9	-1	-1	-1
2/20/2019	3:20:47 PM	415	527	22	19	21	26	19	19	33	33	20	26	20	21	28.8	30.2	59.9	-1	-1	-1
2/20/2019	3:20:47 PM	603	528	21	20	21	27	19	19	34	33	21	26	21	21	28.8	30.2	59.9	-1	-1	-1
2/20/2019	3:20:47 PM	806	529	22	19	21	26	20	19	34	33	21	26	21	20	28.8	30.2	59.9	-1	-1	-1
2/20/2019	3:20:48 PM	9	530	22	20	21	27	19	19	34	33	21	26	21	21	28.8	30.2	59.9	-1	-1	-1
2/20/2019	3:20:48 PM	212	531	21	19	22	26	19	19	34	33	20	26	21	21	28.8	30.2	59.9	-1	-1	-1
2/20/2019	3:20:48 PM	415	532	21	19	21	27	19	19	33	33	20	26	20	21	28.8	30.2	59.9	-1	-1	-1
2/20/2019	3:20:48 PM	603	533	22	20	21	26	20	19	34	32	21	25	21	20	28.8	30.2	59.9	-1	-1	-1
2/20/2019	3:20:48 PM	806	534	22	19	22	27	19	19	34	33	20	26	20	21	28.8	30.2	59.9	-1	-1	-1
2/20/2019	3:20:49 PM	9	535	21	19	22	27	19	19	34	33	21	26	21	21	28.8	30.2	59.9	-1	-1	-1
2/20/2019	3:20:49 PM	212	536	21	19	21	27	19	19	34	33	20	26	21	21	28.8	30.2	59.9	-1	-1	-1
2/20/2019	3:20:49 PM	415	537	21	19	21	27	19	19	33	32	21	26	21	21	28.8	30.2	59.9	-1	-1	-1
2/20/2019	3:20:49 PM	603	538	22	19	21	26	19	19	34	33	20	26	20	21	28.8	30.2	59.9	-1	-1	-1
2/20/2019	3:20:49 PM	806	539	21	20	21	27	20	19	33	32	21	26	21	20	28.8	30.2	59.9	-1	-1	-1
2/20/2019	3:20:50 PM	9	540	22	19	21	26	20	19	34	33	21	26	21	21	28.8	30.2	59.9	-1	-1	-1
2/20/2019	3:20:50 PM	212	541	21	19	21	27	19	19	33	33	20	26	20	21	28.8	30.2	59.9	-1	-1	-1
2/20/2019	3:20:50 PM	415	542	21	19	21	26	19	19	34	32	21	25	20	20	28.8	30.2	59.9	-1	-1	-1
2/20/2019	3:20:50 PM	603	543	22	19	21	26	19	19	34	33	20	26	20	21	28.8	30.2	59.9	-1	-1	-1
2/20/2019	3:20:50 PM	806	544	21	19	21	27	19	19	34	33	21	26	21	21	28.8	30.2	59.9	-1	-1	-1
2/20/2019	3:20:51 PM	9	545	22	19	21	26	19	19	34	33	21	26	21	21	28.8	30.2	59.9	-1	-1	-1
2/20/2019	3:20:51 PM	212	546	21	20	21	27	19	19	34	33	21	25	21	21	28.8	30.2	59.9	-1	-1	-1
2/20/2019	3:20:51 PM	415	547	22	19	21	26	19	19	34	33	20	26	20	21	28.8	30.2	59.9	-1	-1	-1
2/20/2019	3:20:51 PM	603	548	22	19	21	27	19	19	33	33	20	26	20	21	28.8	30.2	59.9	-1	-1	-1
2/20/2019	3:20:51 PM	806	549	21	20	21	27	19	19	34	33	21	26	21	21	28.8	30.2	59.9	-1	-1	-1
2/20/2019	3:20:52 PM	9	550	21	19	21	27	19	19	34	33	20	26	21	21	28.8	30.2	59.9	-1	-1	-1
2/20/2019	3:20:52 PM	212	551	21	19	21	26	19	19	34	32	21	25	21	21	28.8	30.2	59.9	-1	-1	-1
2/20/2019	3:20:52 PM	415	552	21	19	21	26	19	19	34	33	20	26	20	21	28.8	30.2	59.9	-1	-1	-1
2/20/2019	3:20:52 PM	603	553	21	20	21	27	19	19	34	33	21	25	21	21	28.8	30.2	59.9	-1	-1	-1
2/20/2019	3:20:52 PM	806	554	22	19	21	26	19	19	34	33	20	26	20	21	28.8	30.2	59.9	-1	-1	-1
2/20/2019	3:20:53 PM	9	555	21	19	21	26	19	19	34	32	21	25	21	20	28.8	30.2	59.9	-1	-1	-1
2/20/2019	3:20:53 PM	212	556	21	19	21	26	19	19	34	33	20	26	21	21	28.8	30.2	59.9	-1	-1	-1
2/20/2019	3:20:53 PM	415	557	21	20	21	27	19	19	34	33	21	25	21	20	28.8	30.2	59.9	-1	-1	-1
2/20/2019	3:20:53 PM	603	558	21	19	21	26	20	19	34	32	21	26	21	21	28.8	30.2	59.9	-1	-1	-1
2/20/2019	3:20:53 PM	806	559	21	20	21	27	19	19	33	33	21	26	21	21	28.8	30.2	59.9	-1	-1	-1
2/20/2019	3:20:54 PM	9	560	22	19	22	26	19	19	34	32	20	26	20	21	28.8	30.2	59.9	-1	-1	-1
2/20/2019	3:20:54 PM	212	561	21	19	21	27	19	19	33	32	21	26	21	21	28.8	30.2	59.9	-1	-1	-1
2/20/2019	3:20:54 PM	415	562	22	19	21	26	19	19	34	33	20	26	20	21	28.8	30.1	58.8	-1	-1	-1
2/20/2019	3:20:54 PM	603	563	21	20	21	27	19	19	33	33	21	26	21	21	28.8	30.1	58.8	-1	-1	-1
2/20/2019	3:20:54 PM	806	564	22	19	21	26	20	19	34	32	21	26	21	21	28.8	30.1	58.8	-1	-1	-1
2/20/2019	3:20:55 PM	9	565	21	20	21	27	19	19	34	32	21	25	21	21	28.8	30.1	58.8	-1	-1	-1
2/20/2019	3:20:55 PM	212	566	22	19	21	26	19	19	34	33	20	26	20	21	28.8	30.1	58.8	-1	-1	-1
2/20/2019	3:20:55 PM	415	567	21	19	21	26	19	19	34	32	21	25	21	21	28.8	30.1	58.8	-1	-1	-1
2/20/2019	3:20:55 PM	603	568	22	19	22	26	20	19	33	32	21	26	21	21	28.8	30.1	58.8	-1	-1	-1
2/20/2019	3:20:55 PM	806	569	21	19	21	27	19	19	34	32	21	26	21	21	28.8	30.1	58.8	-1	-1	-1
2/20/2019	3:20:56 PM	9	570	21	19	21	27	19	19	34	33	20	26	20	21	28.8	30.1	58.8	-1	-1	-1
2/20/2019	3:20:56 PM	212	571	21	19	21	26	19	19	34	32	21	26	21	21	28.8	30.1	58.8	-1	-1	-1
2/20/2019	3:20:56 PM	415	572	22	19	21	26	19	19	34	32	20	26	20	21	28.8	30.1	58.8	-1	-1	-1
2/20/2019	3:20:56 PM	603	573	21	19	21	27	19	19	34	33	20	26	21	21	28.8	30.1	58.8	-1	-1	-1
2/20/2019	3:20:56 PM	806	574	21	20	21	26	19	19	34	32	21	25	21	21	28.8	30.1	58.8	-1	-1	-1
2/20/2019	3:20:57 PM	9	575	21	19	21	27	19	19	34	33	20	26	21	21	28.8	30.1	58.8	-1	-1	-1
2/20/2019	3:20:57 PM	212	576	21	19	21	27	19	19	34	32	21	25	21	21	28.8	30.1	58.8	-1	-1	-1
2/20/2019	3:20:57 PM	415	577	21	19	21	26	19	19	34	32	20	26	21	21	28.8	30.1	58.8	-1	-1	-1
2/20/2019	3:20:57 PM	603	578	21	20	21	27	19	19	34	32	21	26	21	21	28.8	30.1	58.8	-1	-1	-1
2/20/2019	3:20:57 PM	806	579	21	19	22	26	20	19	34	32	21	26	21	21	28.8	30.1	58.8	-1	-1	-1
2/20/2019	3:20:58 PM	9	580	21	20	21	26	19	19	34	32	21	26	21	20	28.8	30.1	58.8	-1	-1	-1
2/20/2019	3:20:58 PM	212	581	22	19	21	26	19	19	34	32	21	26	20	21	28.8	30.1	58.8	-1	-1	-1
2/20/2019	3:20:58 PM	415	582	21	19	21	26	19	19	34	32	21	26	21	20	28.8	30.1	58.8	-1	-1	-1
2/20/2019	3:20:58 PM	603	583	21	19	21	26	19	19	34	32	21	25	21	21	28.8	30.1	58.8	-1	-1	-1
2/20/2019	3:20:58 PM	806	584	21	19	21	27	19	19	34	33	21	26	21	21	28.8	30.1	58.8	-1	-1	-1
2/20/2019	3:20:59 PM	9	585	21	19	21	26	20	19	34	32	21	25	21	21	28.8	30.1	58.8	-1	-1	-1
2/20/2019	3:20:59 PM	212	586	21	19	21	27	19	19	34	32	21	25	21	21	28.8	30.1	58.8	-1	-1	-1
2/20/2019	3:20:59 PM	415	587	21	19	21	26	20	19	34	32	21	25	21	21	28.8	30.1	58.8	-1	-1	-1
2/20/2019	3:20:59 PM	603	588	22	19	21	26	19	19	33	33	20	26	20	21	28.8	30.1	58.8	-1	-1	-1
2/20/2019	3:20:59 PM	806	589	21	20	21	27	19	19	34	32	21	26	21	20	28.8	30.1	58.8	-1	-1	-1
2/20/2019	3:21:00 PM	9	590	21	19	21	26	19	19	33	32	20	26	20	21	28.8	30.1	58.8	-1	-1	-1
2/20/2019	3:21:00 PM	212	591	21	19	21	26	19	19	34	32	21	25	21	20	28.8	30.1	58.8	-1	-1	-1
2/20/2019	3:21:00 PM	415	592	21	19	21	26	19	19	33	32	21	26	21	21	28.8	30.1	58.8	-1	-1	-1
2/20/2019	3:21:00 PM	603	593	21	20	21	27	19	19	34	32	21	26	21	21	28.8	30.1	58.8	-1	-1	-1
2/20/2019	3:21:00 PM	806	594	22	19	21	26	19	19	34	33	21	26	20	21	28.8	30.1	58.8	-1	-1	-1
2/20/2019	3:21:01 PM	9	595	21	19	21	26	19	19	34	32	21	25	21	20	28.8	30.1	58.8	-1	-1	-1
2/20/2019	3:21:01 PM	212	596	21	19	21	26	19	19	34	32	20	26	20	21	28.8	30.1	58.8	-1	-1	-1
2/20/2019	3:21:01 PM	415	597	21	20	21	26	19	19	34	32	21	25	21	21	28.8	30.1	58.8	-1	-1	-1
2/20/2019	3:21:01 PM	603	598	22	19	22	26	20	19	34	32	21	26	21	21	28.8	30.1	58.8	-1	-1	-1
2/20/2019	3:21:01 PM	806	599	21	20	21	27	19	19	34	32	21	25	21	21	28.8	30.1	58.8	-1	-1	-1
2/20/2019	3:21:02 PM	9	600	21	19	21	26	19	19	34	33	21	26	20	21	28.8	30.1	58.8	-1	-1	-1
2/20/2019	3:21:02 PM	212	601	21	19	21	26	20	19	34	32	21	25	21	21	28.8	30.1	58.8	-1	-1	-1
2/20/2019	3:21:02 PM	415	602	21	20	21	27	19	19	34	32	21	25	21	21	28.8	30.1	58.8	-1	-1	-1
2/20/2019	3:21:02 PM	603	603	21	19	21	26	19	19	34	32	21	25	21	21	28.8	30.1	58.8	-1	-1	-1
2/20/2019	3:21:02 PM	806	604	21	20	21	27	19	19	33	33	21	26	21	21	28.8	30.1	58.1	-1	-1	-1
2/20/2019	3:21:03 PM	9	605	22	19	21	26	19	19	34	32	21	25	20	21	28.8	30.1	58.1	-1	-1	-1
2/20/2019	3:21:03 PM	212	606	21	20	21	26	19	19	34	32	20	25	20	21	28.8	30.1	58.1	-1	-1	-1
2/20/2019	3:21:03 PM	415	607	21	19	21	26	19	19	34	32	21	25	21	21	28.8	30.1	58.1	-1	-1	-1
2/20/2019	3:21:03 PM	603	608	22	20	21	26	19	20	34	32	21	26	21	21	28.8	30.1	58.1	-1	-1	-1
2/20/2019	3:21:03 PM	806	609	21	20	21	26	19	19	34	32	21	25	21	20	28.8	30.1	58.1	-1	-1	-1
2/20/2019	3:21:04 PM	9	610	21	19	21	26	19	19	34	32	20	25	21	21	28.8	30.1	58.1	-1	-1	-1
2/20/2019	3:21:04 PM	209	611	21	19	21	26	20	19	34	32	21	25	21	20	28.8	30.1	58.1	-1	-1	-1
2/20/2019	3:21:04 PM	412	612	21	19	21	26	19	19	34	32	20	25	21	21	28.8	30.1	58.1	-1	-1	-1
2/20/2019	3:21:04 PM	616	613	21	19	21	26	20	19	34	32	20	25	21	21	28.8	30.1	58.1	-1	-1	-1
2/20/2019	3:21:04 PM	803	614	21	20	21	26	19	19	34	33	20	26	21	21	28.8	30.1	58.1	-1	-1	-1
2/20/2019	3:21:05 PM	6	615	22	19	21	26	20	19	34	32	21	25	21	21	28.8	30.1	58.1	-1	-1	-1
2/20/2019	3:21:05 PM	209	616	21	20	21	26	19	19	34	32	21	25	21	20	28.8	30.1	58.1	-1	-1	-1
2/20/2019	3:21:05 PM	412	617	22	19	21	26	19	19	33	32	20	26	20	21	28.8	30.1	58.1	-1	-1	-1
2/20/2019	3:21:05 PM	616	618	21	19	21	26	19	19	34	32	21	26	21	21	28.8	30.1	58.1	-1	-1	-1
2/20/2019	3:21:05 PM	803	619	22	19	21	26	20	19	34	32	21	26	20	21	28.8	30.1	58.1	-1	-1	-1
2/20/2019	3:21:06 PM	6	620	21	20	21	26	19	19	34	32	21	26	21	20	28.8	30.1	58.1	-1	-1	-1
2/20/2019	3:21:06 PM	209	621	22	19	21	26	19	19	33	32	20	26	20	21	28.8	30.1	58.1	-1	-1	-1
2/20/2019	3:21:06 PM	412	622	21	19	21	26	19	19	33	32	21	25	21	20	28.8	30.1	58.1	-1	-1	-1
2/20/2019	3:21:06 PM	601	623	22	19	22	26	20	19	33	32	21	26	21	21	28.8	30.1	58.1	-1	-1	-1
2/20/2019	3:21:06 PM	804	624	21	19	21	26	19	19	33	32	21	26	21	21	28.8	30.1	58.1	-1	-1	-1
2/20/2019	3:21:07 PM	7	625	21	19	21	26	19	19	34	32	21	26	20	21	28.8	30.1	58.1	-1	-1	-1
2/20/2019	3:21:07 PM	211	626	21	19	21	26	19	19	34	32	21	25	21	21	28.8	30.1	58.1	-1	-1	-1
2/20/2019	3:21:07 PM	414	627	21	19	21	26	19	19	33	32	20	25	20	21	28.8	30.1	58.1	-1	-1	-1
2/20/2019	3:21:07 PM	601	628	21	19	21	26	20	19	34	32	21	25	21	21	28.8	30.1	58.1	-1	-1	-1
2/20/2019	3:21:07 PM	804	629	21	20	21	27	19	19	33	33	21	26	21	21	28.8	30.1	58.1	-1	-1	-1
2/20/2019	3:21:08 PM	7	630	22	19	22	26	19	19	33	32	21	26	21	21	28.8	30.1	58.1	-1	-1	-1
2/20/2019	3:21:08 PM	211	631	21	20	21	26	19	19	34	32	21	25	21	20	28.8	30.1	58.1	-1	-1	-1
2/20/2019	3:21:08 PM	414	632	21	19	21	26	19	19	33	32	20	26	21	21	28.8	30.1	58.1	-1	-1	-1
2/20/2019	3:21:08 PM	601	633	21	20	21	26	20	19	34	32	21	25	21	21	28.8	30.1	58.1	-1	-1	-1
2/20/2019	3:21:08 PM	804	634	21	20	21	26	19	19	33	32	20	26	21	21	28.8	30.1	58.1	-1	-1	-1
2/20/2019	3:21:09 PM	7	635	21	20	21	26	19	19	33	32	21	26	21	20	28.8	30.1	58.1	-1	-1	-1
2/20/2019	3:21:09 PM	211	636	22	19	21	26	20	19	33	32	21	26	20	20	28.8	30.1	58.1	-1	-1	-1
2/20/2019	3:21:09 PM	414	637	22	19	21	26	20	19	33	32	21	26	20	21	28.8	30.1	58.1	-1	-1	-1
2/20/2019	3:21:09 PM	601	638	22	19	21	26	19	19	33	33	20	26	21	21	28.8	30.1	58.1	-1	-1	-1
2/20/2019	3:21:09 PM	804	639	21	19	21	27	19	19	34	33	20	26	21	21	28.8	30.1	58.1	-1	-1	-1
2/20/2019	3:21:10 PM	7	640	21	20	21	26	20	19	33	32	21	26	20	20	28.8	30.1	58.1	-1	-1	-1
2/20/2019	3:21:10 PM	211	641	22	19	21	26	19	19	33	32	20	26	20	21	28.8	30.1	58.1	-1	-1	-1
2/20/2019	3:21:10 PM	414	642	21	19	21	26	19	19	33	32	21	25	21	21	28.8	30.1	58.1	-1	-1	-1
2/20/2019	3:21:10 PM	601	643	21	20	21	27	19	19	33	32	21	25	21	21	28.8	30.1	58.1	-1	-1	-1
2/20/2019	3:21:10 PM	804	644	21	19	21	26	20	19	34	32	21	26	21	21	28.8	30.1	58.1	-1	-1	-1
2/20/2019	3:21:11 PM	7	645	21	19	21	26	19	19	34	33	20	26	21	21	28.8	30.1	58.1	-1	-1	-1
2/20/2019	3:21:11 PM	211	646	21	20	21	26	19	19	34	32	21	25	21	21	28.8	30.0	57.9	-1	-1	-1
2/20/2019	3:21:11 PM	414	647	21	19	21	26	19	19	34	32	20	25	21	21	28.8	30.0	57.9	-1	-1	-1
2/20/2019	3:21:11 PM	601	648	22	19	21	26	20	19	33	32	21	26	20	21	28.8	30.0	57.9	-1	-1	-1
2/20/2019	3:21:11 PM	804	649	21	19	21	26	20	19	33	32	21	25	21	21	28.8	30.0	57.9	-1	-1	-1
2/20/2019	3:21:12 PM	7	650	21	19	21	26	20	19	34	32	21	25	21	20	28.8	30.0	57.9	-1	-1	-1
2/20/2019	3:21:12 PM	211	651	21	19	22	26	19	19	34	32	20	25	21	21	28.8	30.0	57.9	-1	-1	-1
2/20/2019	3:21:12 PM	414	652	21	19	21	26	19	19	33	32	20	26	20	20	28.8	30.0	57.9	-1	-1	-1
2/20/2019	3:21:12 PM	601	653	21	19	21	27	19	19	34	32	20	26	21	21	28.8	30.0	57.9	-1	-1	-1
2/20/2019	3:21:12 PM	804	654	21	19	22	26	19	19	34	32	21	25	21	21	28.8	30.0	57.9	-1	-1	-1
2/20/2019	3:21:13 PM	7	655	22	19	21	26	19	19	33	32	20	26	21	21	28.8	30.0	57.9	-1	-1	-1
2/20/2019	3:21:13 PM	211	656	21	20	21	26	19	19	33	32	21	26	21	20	28.8	30.0	57.9	-1	-1	-1
2/20/2019	3:21:13 PM	414	657	21	19	22	26	19	19	34	32	21	25	21	21	28.8	30.0	57.9	-1	-1	-1
2/20/2019	3:21:13 PM	601	658	22	19	22	26	20	19	34	32	21	26	21	21	28.8	30.0	57.9	-1	-1	-1
2/20/2019	3:21:13 PM	804	659	21	19	21	26	19	19	33	32	20	25	21	21	28.8	30.0	57.9	-1	-1	-1
2/20/2019	3:21:14 PM	7	660	21	19	21	26	19	19	34	32	21	25	21	21	28.8	30.0	57.9	-1	-1	-1
2/20/2019	3:21:14 PM	211	661	21	19	21	26	19	19	33	32	20	25	21	21	28.8	30.0	57.9	-1	-1	-1
2/20/2019	3:21:14 PM	414	662	21	19	21	26	19	19	33	32	20	25	21	21	28.8	30.0	57.9	-1	-1	-1
2/20/2019	3:21:14 PM	601	663	21	20	21	26	19	19	34	32	21	25	21	21	28.8	30.0	57.9	-1	-1	-1
2/20/2019	3:21:14 PM	804	664	21	19	21	26	20	19	33	32	21	26	20	21	28.8	30.0	57.9	-1	-1	-1
2/20/2019	3:21:15 PM	7	665	21	20	21	26	19	19	33	32	21	25	21	21	28.8	30.0	57.9	-1	-1	-1
2/20/2019	3:21:15 PM	211	666	22	19	21	26	19	19	33	32	20	25	20	21	28.8	30.0	57.9	-1	-1	-1
2/20/2019	3:21:15 PM	414	667	21	19	21	26	19	19	33	32	20	26	21	21	28.8	30.0	57.9	-1	-1	-1
2/20/2019	3:21:15 PM	601	668	22	20	21	26	19	19	33	32	21	26	20	21	28.8	30.0	57.9	-1	-1	-1
2/20/2019	3:21:15 PM	804	669	21	19	21	26	19	19	33	32	21	25	21	21	28.8	30.0	57.9	-1	-1	-1
2/20/2019	3:21:16 PM	7	670	21	19	21	26	19	19	33	32	20	25	21	21	28.8	30.0	57.9	-1	-1	-1
2/20/2019	3:21:16 PM	211	671	21	19	21	26	19	19	33	32	20	25	21	21	28.8	30.0	57.9	-1	-1	-1
2/20/2019	3:21:16 PM	414	672	21	20	21	26	19	19	33	32	21	25	21	20	28.8	30.0	57.9	-1	-1	-1
2/20/2019	3:21:16 PM	601	673	22	20	21	26	20	19	33	32	21	25	21	20	28.8	30.0	57.9	-1	-1	-1
2/20/2019	3:21:16 PM	804	674	22	19	21	26	20	19	33	32	20	26	20	21	28.8	30.0	57.9	-1	-1	-1
2/20/2019	3:21:17 PM	7	675	21	19	21	26	19	19	33	32	20	25	21	21	28.8	30.0	57.9	-1	-1	-1
2/20/2019	3:21:17 PM	211	676	21	19	21	26	19	19	34	32	21	25	21	21	28.8	30.0	57.9	-1	-1	-1
2/20/2019	3:21:17 PM	414	677	21	19	21	26	19	19	33	32	20	25	21	21	28.8	30.0	57.9	-1	-1	-1
2/20/2019	3:21:17 PM	601	678	21	20	21	26	19	19	33	32	20	26	21	21	28.8	30.0	57.9	-1	-1	-1
2/20/2019	3:21:17 PM	804	679	21	19	21	26	20	19	34	32	21	26	21	21	28.8	30.0	57.9	-1	-1	-1
2/20/2019	3:21:18 PM	7	680	21	19	21	26	19	19	33	32	20	26	21	21	28.8	30.0	57.9	-1	-1	-1
2/20/2019	3:21:18 PM	211	681	21	20	21	26	19	19	33	32	21	25	21	20	28.8	30.0	57.9	-1	-1	-1
2/20/2019	3:21:18 PM	414	682	21	19	21	26	19	19	33	32	20	26	20	21	28.8	30.0	57.9	-1	-1	-1
2/20/2019	3:21:18 PM	601	683	22	19	21	26	19	19	33	32	20	26	20	21	28.8	30.0	57.9	-1	-1	-1
2/20/2019	3:21:18 PM	804	684	21	20	21	26	19	19	33	32	21	25	21	21	28.8	30.0	57.9	-1	-1	-1
2/20/2019	3:21:19 PM	7	685	21	19	22	26	19	19	33	32	21	25	21	21	28.8	30.0	57.9	-1	-1	-1
2/20/2019	3:21:19 PM	211	686	21	19	21	26	19	19	33	32	20	25	21	21	28.8	30.0	57.9	-1	-1	-1
2/20/2019	3:21:19 PM	414	687	21	19	21	26	19	19	33	32	20	25	21	21	28.8	30.0	57.9	-1	-1	-1
2/20/2019	3:21:19 PM	601	688	21	19	21	26	19	19	34	32	21	25	21	21	28.8	30.0	59.1	-1	-1	-1
2/20/2019	3:21:19 PM	804	689	22	19	21	26	19	19	33	32	20	26	20	21	28.8	30.0	59.1	-1	-1	-1
2/20/2019	3:21:20 PM	7	690	21	19	21	26	19	19	34	32	21	25	21	20	28.8	30.0	59.1	-1	-1	-1
2/20/2019	3:21:20 PM	211	691	21	19	21	26	19	19	34	32	20	25	21	21	28.8	30.0	59.1	-1	-1	-1
2/20/2019	3:21:20 PM	414	692	21	19	21	26	19	19	33	32	21	25	21	21	28.8	30.0	59.1	-1	-1	-1
2/20/2019	3:21:20 PM	601	693	21	20	21	26	19	19	34	32	21	25	21	21	28.8	30.0	59.1	-1	-1	-1
2/20/2019	3:21:20 PM	804	694	21	19	21	26	19	19	33	32	21	26	21	21	28.8	30.0	59.1	-1	-1	-1
2/20/2019	3:21:21 PM	7	695	21	20	21	26	19	19	34	32	20	25	21	21	28.8	30.0	59.1	-1	-1	-1
2/20/2019	3:21:21 PM	211	696	22	19	21	26	19	19	33	32	21	25	21	21	28.8	30.0	59.1	-1	-1	-1
2/20/2019	3:21:21 PM	414	697	21	19	21	26	19	19	33	32	21	25	21	21	28.8	30.0	59.1	-1	-1	-1
2/20/2019	3:21:21 PM	601	698	21	19	21	26	19	19	33	31	21	25	21	21	28.8	30.0	59.1	-1	-1	-1
2/20/2019	3:21:21 PM	804	699	22	19	21	26	20	19	33	31	21	26	20	21	28.8	30.0	59.1	-1	-1	-1
2/20/2019	3:21:22 PM	7	700	21	19	21	26	19	19	33	32	20	25	21	21	28.8	30.0	59.1	-1	-1	-1
2/20/2019	3:21:22 PM	211	701	21	20	21	26	19	19	33	31	21	25	21	20	28.8	30.0	59.1	-1	-1	-1
2/20/2019	3:21:22 PM	414	702	21	19	21	26	20	19	33	32	21	26	21	21	28.8	30.0	59.1	-1	-1	-1
2/20/2019	3:21:22 PM	601	703	22	19	22	26	19	19	34	32	20	25	21	21	28.8	30.0	59.1	-1	-1	-1
2/20/2019	3:21:22 PM	804	704	21	19	21	26	19	19	33	32	21	26	21	21	28.8	30.0	59.1	-1	-1	-1
2/20/2019	3:21:23 PM	7	705	21	20	21	26	20	19	33	31	21	25	21	20	28.8	30.0	59.1	-1	-1	-1
2/20/2019	3:21:23 PM	211	706	21	19	21	26	19	19	33	32	20	26	20	21	28.8	30.0	59.1	-1	-1	-1
2/20/2019	3:21:23 PM	414	707	21	20	21	26	19	20	33	32	21	25	21	20	28.8	30.0	59.1	-1	-1	-1
2/20/2019	3:21:23 PM	601	708	21	20	21	26	19	19	34	32	21	25	21	21	28.8	30.0	59.1	-1	-1	-1
2/20/2019	3:21:23 PM	804	709	21	19	21	26	19	19	34	32	20	25	21	21	28.8	30.0	59.1	-1	-1	-1
2/20/2019	3:21:24 PM	7	710	21	20	21	26	19	19	33	32	21	25	21	21	28.8	30.0	59.1	-1	-1	-1
2/20/2019	3:21:24 PM	211	711	21	19	21	26	19	19	33	31	21	25	21	20	28.8	30.0	59.1	-1	-1	-1
2/20/2019	3:21:24 PM	414	712	21	19	21	26	19	19	33	32	20	26	21	21	28.8	30.0	59.1	-1	-1	-1
2/20/2019	3:21:24 PM	601	713	21	20	21	26	19	19	33	32	21	25	21	21	28.8	30.0	59.1	-1	-1	-1
2/20/2019	3:21:24 PM	804	714	22	19	21	25	19	19	33	31	21	25	21	21	28.8	30.0	59.1	-1	-1	-1
2/20/2019	3:21:25 PM	7	715	21	19	21	26	19	19	33	32	20	26	20	21	28.8	30.0	59.1	-1	-1	-1
2/20/2019	3:21:25 PM	211	716	21	19	21	26	19	19	33	32	20	25	21	21	28.8	30.0	59.1	-1	-1	-1
2/20/2019	3:21:25 PM	414	717	21	19	22	26	20	19	34	32	21	25	21	21	28.8	30.0	59.1	-1	-1	-1
2/20/2019	3:21:25 PM	601	718	22	19	22	26	19	19	33	32	20	26	21	21	28.8	30.0	59.1	-1	-1	-1
2/20/2019	3:21:25 PM	804	719	21	19	21	26	19	19	33	32	21	25	21	21	28.8	30.0	59.1	-1	-1	-1
2/20/2019	3:21:26 PM	7	720	22	19	21	25	20	19	33	31	21	25	21	21	28.8	30.0	59.1	-1	-1	-1
2/20/2019	3:21:26 PM	211	721	21	19	21	26	19	19	33	32	21	25	21	21	28.8	30.0	59.1	-1	-1	-1
2/20/2019	3:21:26 PM	414	722	22	19	21	26	19	19	33	32	21	25	21	21	28.8	30.0	59.1	-1	-1	-1
2/20/2019	3:21:26 PM	601	723	22	19	21	26	20	19	33	31	21	26	21	21	28.8	30.0	59.1	-1	-1	-1
2/20/2019	3:21:26 PM	804	724	21	20	21	26	19	19	33	31	21	25	21	21	28.8	30.0	59.1	-1	-1	-1
2/20/2019	3:21:27 PM	7	725	21	19	21	26	19	19	33	31	20	25	21	21	28.8	30.0	59.1	-1	-1	-1
2/20/2019	3:21:27 PM	211	726	21	19	21	26	19	19	33	32	20	25	21	21	28.8	30.0	59.1	-1	-1	-1
2/20/2019	3:21:27 PM	414	727	21	19	21	26	19	19	33	32	21	25	21	21	28.8	30.0	59.1	-1	-1	-1
2/20/2019	3:21:27 PM	601	728	22	19	21	26	19	19	33	32	21	26	21	21	28.8	30.0	59.1	-1	-1	-1
2/20/2019	3:21:27 PM	804	729	21	19	21	26	19	19	33	31	21	25	21	20	28.8	30.0	59.1	-1	-1	-1
2/20/2019	3:21:28 PM	7	730	21	19	21	26	19	19	33	32	20	26	20	21	28.8	29.9	33.8	-1	-1	-1
2/20/2019	3:21:28 PM	211	731	21	20	20	26	19	19	32	31	21	26	20	20	28.8	29.9	33.8	-1	-1	-1
2/20/2019	3:21:28 PM	414	732	22	20	21	25	20	19	33	31	21	26	20	20	28.8	29.9	33.8	-1	-1	-1
2/20/2019	3:21:28 PM	601	733	22	19	21	26	20	19	33	32	21	25	21	21	28.8	29.9	33.8	-1	-1	-1
2/20/2019	3:21:28 PM	804	734	21	20	21	26	19	19	33	31	21	25	21	21	28.8	29.9	33.8	-1	-1	-1
2/20/2019	3:21:29 PM	7	735	21	19	21	26	20	19	33	31	20	25	21	21	28.8	29.9	33.8	-1	-1	-1
2/20/2019	3:21:29 PM	211	736	21	19	21	26	19	19	33	32	20	25	21	21	28.8	29.9	33.8	-1	-1	-1
2/20/2019	3:21:29 PM	414	737	21	20	21	26	20	19	33	31	21	25	21	20	28.8	29.9	33.8	-1	-1	-1
2/20/2019	3:21:29 PM	601	738	21	19	22	26	20	19	33	32	21	25	21	21	28.8	29.9	33.8	-1	-1	-1
2/20/2019	3:21:29 PM	804	739	21	19	21	26	19	19	33	32	20	25	21	21	28.8	29.9	33.8	-1	-1	-1
2/20/2019	3:21:30 PM	7	740	21	19	21	26	20	19	33	31	21	25	21	21	28.8	29.9	33.8	-1	-1	-1
2/20/2019	3:21:30 PM	211	741	21	19	21	26	19	19	33	31	20	25	20	21	28.8	29.9	33.8	-1	-1	-1
2/20/2019	3:21:30 PM	414	742	21	19	21	26	19	19	33	31	21	25	21	21	28.8	29.9	33.8	-1	-1	-1
2/20/2019	3:21:30 PM	601	743	22	19	21	26	20	19	33	31	21	26	21	21	28.8	29.9	33.8	-1	-1	-1
2/20/2019	3:21:30 PM	804	744	21	19	21	26	19	19	33	31	21	25	21	20	28.8	29.9	33.8	-1	-1	-1
2/20/2019	3:21:31 PM	7	745	21	19	21	26	19	19	33	31	20	25	20	21	28.8	29.9	33.8	-1	-1	-1
2/20/2019	3:21:31 PM	211	746	21	20	21	26	19	19	33	31	21	25	21	20	28.8	29.9	33.8	-1	-1	-1
2/20/2019	3:21:31 PM	414	747	21	19	21	26	19	19	33	32	21	25	21	21	28.8	29.9	33.8	-1	-1	-1
2/20/2019	3:21:31 PM	601	748	22	19	21	26	19	20	33	32	20	26	21	21	28.8	29.9	33.8	-1	-1	-1
2/20/2019	3:21:31 PM	804	749	21	19	21	26	19	19	33	31	21	25	21	20	28.8	29.9	33.8	-1	-1	-1
2/20/2019	3:21:32 PM	7	750	22	19	21	26	19	19	33	32	20	25	20	21	28.8	29.9	33.8	-1	-1	-1
2/20/2019	3:21:32 PM	211	751	21	20	21	26	19	19	33	31	21	25	21	20	28.8	29.9	33.8	-1	-1	-1
2/20/2019	3:21:32 PM	414	752	22	19	21	26	19	19	33	32	20	25	21	21	28.8	29.9	33.8	-1	-1	-1
2/20/2019	3:21:32 PM	601	753	21	20	21	26	19	19	33	31	21	25	21	20	28.8	29.9	33.8	-1	-1	-1
2/20/2019	3:21:32 PM	804	754	21	19	21	26	19	19	33	31	21	25	20	21	28.8	29.9	33.8	-1	-1	-1
2/20/2019	3:21:33 PM	7	755	21	20	21	26	19	19	33	32	20	25	21	21	28.8	29.9	33.8	-1	-1	-1
2/20/2019	3:21:33 PM	211	756	21	19	21	25	19	19	33	31	21	25	21	20	28.8	29.9	33.8	-1	-1	-1
2/20/2019	3:21:33 PM	414	757	21	19	21	26	19	19	33	32	21	25	21	21	28.8	29.9	33.8	-1	-1	-1
2/20/2019	3:21:33 PM	601	758	21	20	21	26	19	19	33	32	21	25	21	21	28.8	29.9	33.8	-1	-1	-1
2/20/2019	3:21:33 PM	804	759	22	19	21	25	19	19	33	31	20	25	20	21	28.8	29.9	33.8	-1	-1	-1
2/20/2019	3:21:34 PM	7	760	21	19	21	25	19	19	33	31	21	25	21	21	28.8	29.9	33.8	-1	-1	-1
2/20/2019	3:21:34 PM	211	761	21	19	21	26	19	19	32	32	21	25	20	21	28.8	29.9	33.8	-1	-1	-1
2/20/2019	3:21:34 PM	414	762	21	19	21	25	19	19	33	31	21	25	21	21	28.8	29.9	33.8	-1	-1	-1
2/20/2019	3:21:34 PM	601	763	22	20	21	25	20	19	33	31	21	25	21	20	28.8	29.9	33.8	-1	-1	-1
2/20/2019	3:21:34 PM	804	764	21	19	21	26	19	19	33	32	21	25	21	21	28.8	29.9	33.8	-1	-1	-1
2/20/2019	3:21:35 PM	7	765	21	20	21	26	19	19	33	32	21	25	21	21	28.8	29.9	33.8	-1	-1	-1
2/20/2019	3:21:35 PM	211	766	21	19	21	26	19	19	33	31	21	25	21	20	28.8	29.9	33.8	-1	-1	-1
2/20/2019	3:21:35 PM	414	767	22	19	21	26	19	19	33	32	21	25	20	21	28.8	29.9	33.8	-1	-1	-1
2/20/2019	3:21:35 PM	601	768	21	19	21	26	19	19	33	32	20	25	21	21	28.8	29.9	33.8	-1	-1	-1
2/20/2019	3:21:35 PM	804	769	21	19	21	26	19	19	33	31	21	25	21	21	28.8	29.9	33.8	-1	-1	-1
2/20/2019	3:21:36 PM	7	770	21	19	21	25	19	19	33	31	21	25	20	21	28.8	29.9	33.8	-1	-1	-1
2/20/2019	3:21:36 PM	211	771	21	20	21	26	19	19	33	31	21	25	21	20	28.8	29.9	33.8	-1	-1	-1
2/20/2019	3:21:36 PM	414	772	22	19	21	25	20	19	33	31	21	25	21	21	28.9	29.8	44.8	-1	-1	-1
2/20/2019	3:21:36 PM	601	773	22	20	21	26	19	19	33	32	21	25	20	21	28.9	29.8	44.8	-1	-1	-1
2/20/2019	3:21:36 PM	804	774	21	19	21	25	19	19	33	31	21	25	21	20	28.9	29.8	44.8	-1	-1	-1
2/20/2019	3:21:37 PM	7	775	22	19	21	25	19	19	33	31	20	25	20	21	28.9	29.8	44.8	-1	-1	-1
2/20/2019	3:21:37 PM	211	776	21	20	21	26	19	19	33	31	21	25	21	20	28.9	29.8	44.8	-1	-1	-1
2/20/2019	3:21:37 PM	414	777	22	19	21	25	20	19	33	31	20	25	21	21	28.9	29.8	44.8	-1	-1	-1
2/20/2019	3:21:37 PM	601	778	22	19	21	26	19	19	33	32	20	25	21	21	28.9	29.8	44.8	-1	-1	-1
2/20/2019	3:21:37 PM	804	779	22	20	21	25	20	19	33	31	21	25	21	20	28.9	29.8	44.8	-1	-1	-1
2/20/2019	3:21:38 PM	7	780	22	19	21	26	19	19	33	31	21	25	20	21	28.9	29.8	44.8	-1	-1	-1
2/20/2019	3:21:38 PM	211	781	22	20	21	25	19	19	32	31	21	26	20	20	28.9	29.8	44.8	-1	-1	-1
2/20/2019	3:21:38 PM	414	782	21	19	21	25	19	19	33	31	21	25	21	21	28.9	29.8	44.8	-1	-1	-1
2/20/2019	3:21:38 PM	601	783	21	19	21	26	20	19	33	31	21	25	21	21	28.9	29.8	44.8	-1	-1	-1
2/20/2019	3:21:38 PM	804	784	21	20	21	26	19	19	33	31	21	25	21	20	28.9	29.8	44.8	-1	-1	-1
2/20/2019	3:21:39 PM	7	785	22	20	21	26	20	19	33	31	21	25	21	21	28.9	29.8	44.8	-1	-1	-1
2/20/2019	3:21:39 PM	211	786	21	19	21	26	19	19	33	32	21	25	21	21	28.9	29.8	44.8	-1	-1	-1
2/20/2019	3:21:39 PM	414	787	21	19	21	26	19	19	33	32	21	25	21	21	28.9	29.8	44.8	-1	-1	-1
2/20/2019	3:21:39 PM	601	788	21	20	21	26	20	19	33	31	21	25	21	21	28.9	29.8	44.8	-1	-1	-1
2/20/2019	3:21:39 PM	804	789	21	20	21	26	19	19	33	31	20	25	21	21	28.9	29.8	44.8	-1	-1	-1
2/20/2019	3:21:40 PM	7	790	21	19	21	26	20	19	33	31	21	25	21	21	28.9	29.8	44.8	-1	-1	-1
2/20/2019	3:21:40 PM	211	791	21	20	21	26	19	19	32	31	21	25	21	21	28.9	29.8	44.8	-1	-1	-1
2/20/2019	3:21:40 PM	414	792	21	19	21	26	19	19	33	31	21	25	21	21	28.9	29.8	44.8	-1	-1	-1
2/20/2019	3:21:40 PM	601	793	21	19	21	26	19	19	33	32	21	25	20	21	28.9	29.8	44.8	-1	-1	-1
2/20/2019	3:21:40 PM	804	794	21	19	21	26	19	19	33	31	21	25	21	20	28.9	29.8	44.8	-1	-1	-1
2/20/2019	3:21:41 PM	7	795	22	19	21	25	19	19	33	31	21	25	20	21	28.9	29.8	44.8	-1	-1	-1
2/20/2019	3:21:41 PM	211	796	21	19	21	26	19	19	33	32	20	25	21	21	28.9	29.8	44.8	-1	-1	-1
2/20/2019	3:21:41 PM	414	797	21	19	21	26	19	19	33	31	21	25	21	21	28.9	29.8	44.8	-1	-1	-1
2/20/2019	3:21:41 PM	601	798	22	19	21	25	19	19	33	31	21	25	21	21	28.9	29.8	44.8	-1	-1	-1
2/20/2019	3:21:41 PM	804	799	21	19	21	26	19	19	33	32	20	25	21	21	28.9	29.8	44.8	-1	-1	-1
2/20/2019	3:21:42 PM	7	800	21	19	21	26	19	19	33	31	21	25	21	21	28.9	29.8	44.8	-1	-1	-1
2/20/2019	3:21:42 PM	211	801	21	19	21	26	19	19	32	32	21	25	21	21	28.9	29.8	44.8	-1	-1	-1
2/20/2019	3:21:42 PM	414	802	21	19	21	26	19	19	33	31	21	25	21	21	28.9	29.8	44.8	-1	-1	-1
2/20/2019	3:21:42 PM	601	803	22	19	21	25	19	19	33	31	21	25	21	21	28.9	29.8	44.8	-1	-1	-1
2/20/2019	3:21:42 PM	804	804	21	19	21	26	19	19	33	31	21	25	21	21	28.9	29.8	44.8	-1	-1	-1
2/20/2019	3:21:43 PM	7	805	21	19	21	25	19	19	33	31	21	25	21	21	28.9	29.8	44.8	-1	-1	-1
2/20/2019	3:21:43 PM	211	806	21	19	21	26	19	19	33	31	21	25	21	21	28.9	29.8	44.8	-1	-1	-1
2/20/2019	3:21:43 PM	414	807	21	19	21	25	20	19	33	31	21	25	21	21	28.9	29.8	44.8	-1	-1	-1
2/20/2019	3:21:43 PM	601	808	21	19	21	26	19	19	33	32	20	25	21	21	28.9	29.8	44.8	-1	-1	-1
2/20/2019	3:21:43 PM	804	809	21	19	21	25	19	19	33	31	21	25	21	21	28.9	29.8	44.8	-1	-1	-1
2/20/2019	3:21:44 PM	7	810	21	19	21	26	19	19	32	32	20	25	21	21	28.9	29.8	44.8	-1	-1	-1
2/20/2019	3:21:44 PM	211	811	21	19	21	26	19	19	33	31	21	25	21	21	28.9	29.8	44.8	-1	-1	-1
2/20/2019	3:21:44 PM	414	812	22	19	21	26	19	19	32	32	20	25	21	21	28.9	29.8	44.8	-1	-1	-1
2/20/2019	3:21:44 PM	601	813	21	20	21	26	19	19	32	32	21	25	21	21	28.9	29.8	44.8	-1	-1	-1
2/20/2019	3:21:44 PM	804	814	21	19	21	25	19	19	32	31	20	25	20	21	28.9	29.8	35.3	-1	-1	-1
2/20/2019	3:21:45 PM	7	815	21	20	21	26	19	19	32	31	21	25	21	20	28.9	29.8	35.3	-1	-1	-1
2/20/2019	3:21:45 PM	211	816	21	19	21	25	19	19	32	31	20	25	21	21	28.9	29.8	35.3	-1	-1	-1
2/20/2019	3:21:45 PM	414	817	21	20	21	26	19	19	33	31	21	25	21	21	28.9	29.8	35.3	-1	-1	-1
2/20/2019	3:21:45 PM	601	818	21	19	21	25	19	19	33	31	21	25	21	21	28.9	29.8	35.3	-1	-1	-1
2/20/2019	3:21:45 PM	804	819	21	19	21	26	19	19	32	32	20	25	21	21	28.9	29.8	35.3	-1	-1	-1
2/20/2019	3:21:46 PM	7	820	21	19	21	25	19	19	33	31	21	25	21	21	28.9	29.8	35.3	-1	-1	-1
2/20/2019	3:21:46 PM	211	821	21	20	21	26	19	19	32	31	20	25	21	21	28.9	29.8	35.3	-1	-1	-1
2/20/2019	3:21:46 PM	414	822	21	19	21	26	19	19	33	31	21	25	21	21	28.9	29.8	35.3	-1	-1	-1
2/20/2019	3:21:46 PM	601	823	22	19	21	25	19	19	33	32	20	25	21	21	28.9	29.8	35.3	-1	-1	-1
2/20/2019	3:21:46 PM	804	824	21	19	21	25	19	19	33	31	21	25	21	20	28.9	29.8	35.3	-1	-1	-1
2/20/2019	3:21:47 PM	7	825	21	19	21	26	19	19	32	32	20	25	21	21	28.9	29.8	35.3	-1	-1	-1
2/20/2019	3:21:47 PM	211	826	21	19	21	25	20	19	32	31	21	25	21	21	28.9	29.8	35.3	-1	-1	-1
2/20/2019	3:21:47 PM	414	827	21	19	21	26	19	19	33	32	20	25	21	21	28.9	29.8	35.3	-1	-1	-1
2/20/2019	3:21:47 PM	601	828	21	19	21	26	19	19	32	31	20	25	21	21	28.9	29.8	35.3	-1	-1	-1
2/20/2019	3:21:47 PM	804	829	21	19	21	26	19	19	33	31	21	25	21	21	28.9	29.8	35.3	-1	-1	-1
2/20/2019	3:21:48 PM	13	830	21	19	21	26	19	19	32	31	20	25	21	21	28.9	29.8	35.3	-1	-1	-1
2/20/2019	3:21:48 PM	201	831	21	19	21	26	19	19	33	32	20	25	21	21	28.9	29.8	35.3	-1	-1	-1
2/20/2019	3:21:48 PM	404	832	21	19	21	26	19	19	33	31	20	25	21	21	28.9	29.8	35.3	-1	-1	-1
2/20/2019	3:21:48 PM	607	833	21	19	21	25	19	19	32	31	20	25	20	21	28.9	29.8	35.3	-1	-1	-1
2/20/2019	3:21:48 PM	810	834	22	19	21	25	19	19	33	31	21	25	21	21	28.9	29.8	35.3	-1	-1	-1
2/20/2019	3:21:49 PM	13	835	21	20	21	25	19	19	32	31	20	25	21	21	28.9	29.8	35.3	-1	-1	-1
2/20/2019	3:21:49 PM	201	836	21	19	21	26	19	19	32	31	21	25	21	21	28.9	29.8	35.3	-1	-1	-1
2/20/2019	3:21:49 PM	404	837	22	19	21	25	19	19	32	31	20	25	21	21	28.9	29.8	35.3	-1	-1	-1
2/20/2019	3:21:49 PM	607	838	21	19	21	26	19	19	32	31	21	25	21	21	28.9	29.8	35.3	-1	-1	-1
2/20/2019	3:21:49 PM	810	839	21	19	21	25	19	19	33	31	21	25	21	21	28.9	29.8	35.3	-1	-1	-1
2/20/2019	3:21:50 PM	13	840	21	20	21	26	19	19	33	31	20	25	21	21	28.9	29.8	35.3	-1	-1	-1
2/20/2019	3:21:50 PM	201	841	21	19	21	25	19	19	32	31	21	25	21	21	28.9	29.8	35.3	-1	-1	-1
2/20/2019	3:21:50 PM	404	842	21	19	21	26	19	19	32	32	20	25	21	21	28.9	29.8	35.3	-1	-1	-1
2/20/2019	3:21:50 PM	607	843	21	19	21	25	19	19	33	31	21	25	21	20	28.9	29.8	35.3	-1	-1	-1
2/20/2019	3:21:50 PM	810	844	21	19	21	25	19	19	32	31	20	25	20	21	28.9	29.8	35.3	-1	-1	-1
2/20/2019	3:21:51 PM	13	845	21	20	21	26	19	19	32	31	21	25	21	21	28.9	29.8	35.3	-1	-1	-1
2/20/2019	3:21:51 PM	201	846	21	19	21	25	19	19	32	31	21	25	21	21	28.9	29.8	35.3	-1	-1	-1
2/20/2019	3:21:51 PM	404	847	21	20	21	26	19	19	32	31	21	25	21	21	28.9	29.8	35.3	-1	-1	-1
2/20/2019	3:21:51 PM	607	848	21	19	21	25	20	19	32	31	21	25	21	21	28.9	29.8	35.3	-1	-1	-1
2/20/2019	3:21:51 PM	810	849	21	19	21	26	19	19	33	31	20	25	21	21	28.9	29.8	35.3	-1	-1	-1
2/20/2019	3:21:52 PM	13	850	22	19	21	25	20	19	33	31	21	25	20	21	28.9	29.8	35.3	-1	-1	-1
2/20/2019	3:21:52 PM	201	851	21	19	21	26	19	19	32	31	20	25	20	21	28.9	29.8	35.3	-1	-1	-1
2/20/2019	3:21:52 PM	404	852	21	19	21	25	19	19	33	31	21	25	20	21	28.9	29.8	35.3	-1	-1	-1
2/20/2019	3:21:52 PM	607	853	21	19	21	26	19	19	32	31	20	25	21	20	28.9	29.8	35.3	-1	-1	-1
2/20/2019	3:21:52 PM	810	854	21	19	21	25	19	19	32	31	20	25	21	21	28.9	29.8	35.3	-1	-1	-1
2/20/2019	3:21:53 PM	13	855	21	20	21	26	19	19	32	31	21	25	21	21	28.9	29.8	35.3	-1	-1	-1
2/20/2019	3:21:53 PM	201	856	21	19	21	25	19	19	32	31	21	25	20	21	28.9	29.7	49.8	-1	-1	-1
2/20/2019	3:21:53 PM	404	857	21	20	20	26	19	19	32	31	21	25	21	21	28.9	29.7	49.8	-1	-1	-1
2/20/2019	3:21:53 PM	607	858	21	19	21	25	19	19	32	31	20	25	20	21	28.9	29.7	49.8	-1	-1	-1
2/20/2019	3:21:53 PM	810	859	21	19	21	26	19	19	32	31	21	25	21	21	28.9	29.7	49.8	-1	-1	-1
2/20/2019	3:21:54 PM	13	860	22	19	21	25	20	19	33	31	21	25	21	21	28.9	29.7	49.8	-1	-1	-1
2/20/2019	3:21:54 PM	201	861	21	19	21	25	19	19	32	31	20	25	20	21	28.9	29.7	49.8	-1	-1	-1
2/20/2019	3:21:54 PM	404	862	21	19	21	25	19	19	33	31	21	25	21	20	28.9	29.7	49.8	-1	-1	-1
2/20/2019	3:21:54 PM	607	863	21	19	21	26	19	19	32	31	20	25	20	21	28.9	29.7	49.8	-1	-1	-1
2/20/2019	3:21:54 PM	810	864	21	19	21	25	19	19	32	31	21	25	21	21	28.9	29.7	49.8	-1	-1	-1
2/20/2019	3:21:55 PM	13	865	21	19	21	26	19	19	32	31	20	25	21	21	28.9	29.7	49.8	-1	-1	-1
2/20/2019	3:21:55 PM	201	866	21	19	21	26	19	19	32	31	21	25	21	21	28.9	29.7	49.8	-1	-1	-1
2/20/2019	3:21:55 PM	404	867	21	19	21	26	19	19	32	31	20	25	20	21	28.9	29.7	49.8	-1	-1	-1
2/20/2019	3:21:55 PM	607	868	21	19	21	25	19	19	33	31	21	25	21	21	28.9	29.7	49.8	-1	-1	-1
2/20/2019	3:21:55 PM	810	869	21	19	21	25	19	19	32	31	20	25	21	21	28.9	29.7	49.8	-1	-1	-1
2/20/2019	3:21:56 PM	13	870	21	19	21	25	20	19	33	31	21	25	21	21	28.9	29.7	49.8	-1	-1	-1
2/20/2019	3:21:56 PM	201	871	22	19	21	25	19	19	32	31	21	25	20	21	28.9	29.7	49.8	-1	-1	-1
2/20/2019	3:21:56 PM	404	872	21	20	21	25	19	19	32	31	21	25	21	20	28.9	29.7	49.8	-1	-1	-1
2/20/2019	3:21:56 PM	607	873	21	19	21	25	19	19	32	31	20	25	20	21	28.9	29.7	49.8	-1	-1	-1
2/20/2019	3:21:56 PM	810	874	21	19	21	25	19	19	33	31	21	25	21	21	28.9	29.7	49.8	-1	-1	-1
2/20/2019	3:21:57 PM	13	875	22	19	21	25	19	19	32	31	20	25	21	21	28.9	29.7	49.8	-1	-1	-1
2/20/2019	3:21:57 PM	201	876	21	19	21	26	19	19	32	31	21	25	21	21	28.9	29.7	49.8	-1	-1	-1
2/20/2019	3:21:57 PM	404	877	22	19	21	25	19	19	32	31	20	25	20	21	28.9	29.7	49.8	-1	-1	-1
2/20/2019	3:21:57 PM	607	878	21	20	21	25	19	19	32	31	21	25	21	20	28.9	29.7	49.8	-1	-1	-1
2/20/2019	3:21:57 PM	810	879	21	19	21	25	19	19	32	31	20	25	20	21	28.9	29.7	49.8	-1	-1	-1
2/20/2019	3:21:58 PM	13	880	21	19	21	25	20	19	33	31	21	25	21	21	28.9	29.7	49.8	-1	-1	-1
2/20/2019	3:21:58 PM	201	881	22	19	21	25	19	19	32	31	20	25	20	21	28.9	29.7	49.8	-1	-1	-1
2/20/2019	3:21:58 PM	404	882	21	19	21	25	19	19	33	31	21	25	21	20	28.9	29.7	49.8	-1	-1	-1
2/20/2019	3:21:58 PM	607	883	21	20	21	25	19	19	32	31	20	25	21	21	28.9	29.7	49.8	-1	-1	-1
2/20/2019	3:21:58 PM	810	884	21	19	21	25	19	19	32	31	21	25	21	21	28.9	29.7	49.8	-1	-1	-1
2/20/2019	3:21:59 PM	13	885	21	19	21	26	19	19	32	31	21	25	21	21	28.9	29.7	49.8	-1	-1	-1
2/20/2019	3:21:59 PM	201	886	21	19	21	25	20	19	33	31	21	25	21	21	28.9	29.7	49.8	-1	-1	-1
2/20/2019	3:21:59 PM	404	887	21	19	21	25	19	19	32	31	21	25	21	20	28.9	29.7	49.8	-1	-1	-1
2/20/2019	3:21:59 PM	607	888	21	19	21	26	19	19	32	31	21	25	21	21	28.9	29.7	49.8	-1	-1	-1
2/20/2019	3:21:59 PM	810	889	21	19	21	25	19	19	33	31	21	25	21	21	28.9	29.7	49.8	-1	-1	-1
2/20/2019	3:22:00 PM	13	890	21	20	21	26	19	19	33	31	20	25	21	21	28.9	29.7	49.8	-1	-1	-1
2/20/2019	3:22:00 PM	201	891	21	20	21	25	19	19	32	31	21	25	21	20	28.9	29.7	49.8	-1	-1	-1
2/20/2019	3:22:00 PM	404	892	21	19	21	25	19	19	33	31	20	25	21	21	28.9	29.7	49.8	-1	-1	-1
2/20/2019	3:22:00 PM	607	893	21	19	21	25	19	19	32	31	20	25	21	21	28.9	29.7	49.8	-1	-1	-1
2/20/2019	3:22:00 PM	810	894	21	19	21	25	19	19	33	31	21	25	21	21	28.9	29.7	49.8	-1	-1	-1
2/20/2019	3:22:01 PM	13	895	21	19	21	25	19	19	33	31	20	25	21	21	28.9	29.7	49.8	-1	-1	-1
2/20/2019	3:22:01 PM	201	896	21	20	21	25	19	19	32	31	21	25	21	21	28.9	29.7	49.8	-1	-1	-1
2/20/2019	3:22:01 PM	404	897	21	19	21	25	19	19	33	31	21	25	21	21	28.9	29.7	49.8	-1	-1	-1
2/20/2019	3:22:01 PM	607	898	21	19	21	25	19	19	32	31	20	25	20	21	28.9	29.6	48.2	-1	-1	-1
2/20/2019	3:22:01 PM	810	899	21	19	21	25	19	19	33	31	20	25	21	21	28.9	29.6	48.2	-1	-1	-1
2/20/2019	3:22:02 PM	13	900	21	19	21	25	20	19	33	31	20	25	21	21	28.9	29.6	48.2	-1	-1	-1
2/20/2019	3:22:02 PM	201	901	21	19	21	25	19	19	32	31	20	25	20	21	28.9	29.6	48.2	-1	-1	-1
2/20/2019	3:22:02 PM	404	902	21	19	21	25	19	19	33	31	21	25	21	21	28.9	29.6	48.2	-1	-1	-1
2/20/2019	3:22:02 PM	607	903	21	19	21	25	19	19	32	31	20	25	20	21	28.9	29.6	48.2	-1	-1	-1
2/20/2019	3:22:02 PM	810	904	21	20	21	26	19	19	33	31	21	25	21	21	28.9	29.6	48.2	-1	-1	-1
2/20/2019	3:22:03 PM	13	905	21	19	21	25	19	19	32	31	21	25	21	21	28.9	29.6	48.2	-1	-1	-1
2/20/2019	3:22:03 PM	201	906	21	19	21	25	19	19	32	31	20	25	21	21	28.9	29.6	48.2	-1	-1	-1
2/20/2019	3:22:03 PM	404	907	21	19	21	25	19	19	33	31	21	25	21	21	28.9	29.6	48.2	-1	-1	-1
2/20/2019	3:22:03 PM	607	908	21	19	21	25	19	19	32	31	21	25	20	21	28.9	29.6	48.2	-1	-1	-1
2/20/2019	3:22:03 PM	810	909	21	19	21	25	19	19	33	31	20	25	21	21	28.9	29.6	48.2	-1	-1	-1
2/20/2019	3:22:04 PM	13	910	21	19	21	25	19	19	33	31	21	25	21	21	28.9	29.6	48.2	-1	-1	-1
2/20/2019	3:22:04 PM	201	911	21	19	21	25	19	19	32	31	20	25	20	21	28.9	29.6	48.2	-1	-1	-1
2/20/2019	3:22:04 PM	404	912	21	20	21	25	19	19	33	31	21	25	21	20	28.9	29.6	48.2	-1	-1	-1
2/20/2019	3:22:04 PM	607	913	21	19	21	25	19	19	32	31	20	25	20	21	28.9	29.6	48.2	-1	-1	-1
2/20/2019	3:22:04 PM	810	914	21	20	21	26	19	19	32	31	21	25	21	20	28.9	29.6	48.2	-1	-1	-1
2/20/2019	3:22:05 PM	13	915	22	19	21	25	20	19	33	31	20	25	21	21	28.9	29.6	48.2	-1	-1	-1
2/20/2019	3:22:05 PM	201	916	21	19	21	25	19	19	32	31	20	25	20	21	28.9	29.6	48.2	-1	-1	-1
2/20/2019	3:22:05 PM	404	917	21	19	21	25	19	19	33	31	21	25	21	21	28.9	29.6	48.2	-1	-1	-1
2/20/2019	3:22:05 PM	607	918	21	19	21	25	19	19	32	31	20	25	21	21	28.9	29.6	48.2	-1	-1	-1
2/20/2019	3:22:05 PM	810	919	21	19	21	25	19	19	33	31	21	25	21	21	28.9	29.6	48.2	-1	-1	-1
2/20/2019	3:22:06 PM	13	920	21	19	21	25	19	19	32	31	20	25	21	21	28.9	29.6	48.2	-1	-1	-1
2/20/2019	3:22:06 PM	201	921	21	19	21	25	19	19	32	30	21	25	21	20	28.9	29.6	48.2	-1	-1	-1
2/20/2019	3:22:06 PM	404	922	22	19	21	25	19	19	32	31	21	25	20	21	28.9	29.6	48.2	-1	-1	-1
2/20/2019	3:22:06 PM	607	923	21	20	20	25	19	19	32	31	20	25	21	20	28.9	29.6	48.2	-1	-1	-1
2/20/2019	3:22:06 PM	810	924	21	20	21	25	20	19	32	30	21	25	21	20	28.9	29.6	48.2	-1	-1	-1
2/20/2019	3:22:07 PM	13	925	22	20	21	25	20	19	32	31	21	25	21	21	28.9	29.6	48.2	-1	-1	-1
2/20/2019	3:22:07 PM	201	926	21	20	21	25	19	19	32	31	21	25	21	21	28.9	29.6	48.2	-1	-1	-1
2/20/2019	3:22:07 PM	404	927	21	19	21	25	20	19	33	31	21	25	21	21	28.9	29.6	48.2	-1	-1	-1
2/20/2019	3:22:07 PM	607	928	21	19	21	25	19	19	32	31	20	25	20	20	28.9	29.6	48.2	-1	-1	-1
2/20/2019	3:22:07 PM	810	929	21	19	21	25	19	19	33	30	21	25	21	21	28.9	29.6	48.2	-1	-1	-1
2/20/2019	3:22:08 PM	13	930	21	19	21	25	19	19	32	31	20	25	21	21	28.9	29.6	48.2	-1	-1	-1
2/20/2019	3:22:08 PM	201	931	21	20	20	25	19	19	33	31	20	25	21	21	28.9	29.6	48.2	-1	-1	-1
2/20/2019	3:22:08 PM	404	932	22	19	21	25	19	19	32	30	21	25	21	21	28.9	29.6	48.2	-1	-1	-1
2/20/2019	3:22:08 PM	607	933	21	19	21	25	19	19	32	31	20	25	21	21	28.9	29.6	48.2	-1	-1	-1
2/20/2019	3:22:08 PM	810	934	21	19	21	25	19	19	33	30	20	25	20	21	28.9	29.6	48.2	-1	-1	-1
2/20/2019	3:22:09 PM	13	935	21	20	21	25	19	19	33	31	20	25	21	21	28.9	29.6	48.2	-1	-1	-1
2/20/2019	3:22:09 PM	201	936	21	20	21	25	19	19	33	30	21	25	21	20	28.9	29.6	48.2	-1	-1	-1
2/20/2019	3:22:09 PM	404	937	21	19	21	25	19	20	32	31	21	25	21	21	28.9	29.6	48.2	-1	-1	-1
2/20/2019	3:22:09 PM	607	938	21	19	20	25	20	19	32	30	21	25	21	20	28.9	29.6	48.2	-1	-1	-1
2/20/2019	3:22:09 PM	810	939	21	19	21	25	19	19	32	31	20	25	20	21	28.9	29.6	48.2	-1	-1	-1
2/20/2019	3:22:10 PM	13	940	21	19	21	25	20	19	33	31	21	25	21	21	28.9	29.5	38.9	-1	-1	-1
2/20/2019	3:22:10 PM	201	941	22	19	21	25	20	19	32	31	21	25	20	21	28.9	29.5	38.9	-1	-1	-1
2/20/2019	3:22:10 PM	404	942	21	19	21	25	20	19	33	31	21	25	22	21	28.9	29.5	38.9	-1	-1	-1
2/20/2019	3:22:10 PM	607	943	21	19	21	25	19	19	32	31	20	25	21	21	28.9	29.5	38.9	-1	-1	-1
2/20/2019	3:22:10 PM	810	944	21	19	21	25	19	19	32	31	21	25	22	21	28.9	29.5	38.9	-1	-1	-1
2/20/2019	3:22:11 PM	13	945	21	19	21	25	19	19	32	31	20	25	20	21	28.9	29.5	38.9	-1	-1	-1
2/20/2019	3:22:11 PM	201	946	21	19	21	25	19	19	33	31	20	25	21	21	28.9	29.5	38.9	-1	-1	-1
2/20/2019	3:22:11 PM	404	947	21	19	21	25	19	19	33	31	21	25	21	21	28.9	29.5	38.9	-1	-1	-1
2/20/2019	3:22:11 PM	607	948	21	20	21	25	19	19	33	31	21	25	21	20	28.9	29.5	38.9	-1	-1	-1
2/20/2019	3:22:11 PM	810	949	21	19	21	25	19	19	32	31	20	25	20	21	28.9	29.5	38.9	-1	-1	-1
2/20/2019	3:22:12 PM	13	950	21	20	21	25	20	19	33	31	21	25	21	21	28.9	29.5	38.9	-1	-1	-1
2/20/2019	3:22:12 PM	201	951	21	19	21	25	19	19	32	31	21	25	21	21	28.9	29.5	38.9	-1	-1	-1
2/20/2019	3:22:12 PM	404	952	21	19	21	25	19	19	32	30	21	25	21	21	28.9	29.5	38.9	-1	-1	-1
2/20/2019	3:22:12 PM	607	953	21	19	21	25	19	19	32	31	20	25	20	21	28.9	29.5	38.9	-1	-1	-1
2/20/2019	3:22:12 PM	810	954	21	19	21	25	19	19	32	31	21	25	21	20	28.9	29.5	38.9	-1	-1	-1
2/20/2019	3:22:13 PM	13	955	22	19	21	25	20	19	32	31	21	25	20	21	28.9	29.5	38.9	-1	-1	-1
2/20/2019	3:22:13 PM	201	956	22	19	21	25	19	19	32	31	20	25	20	21	28.9	29.5	38.9	-1	-1	-1
2/20/2019	3:22:13 PM	404	957	21	19	21	25	19	19	33	30	21	25	21	21	28.9	29.5	38.9	-1	-1	-1
2/20/2019	3:22:13 PM	607	958	21	19	21	25	19	19	32	31	20	25	20	21	28.9	29.5	38.9	-1	-1	-1
2/20/2019	3:22:13 PM	810	959	21	19	20	25	19	19	32	30	20	25	21	21	28.9	29.5	38.9	-1	-1	-1
2/20/2019	3:22:14 PM	13	960	21	19	21	25	19	19	32	30	20	25	20	21	28.9	29.5	38.9	-1	-1	-1
2/20/2019	3:22:14 PM	201	961	21	19	21	25	19	19	32	31	20	25	20	21	28.9	29.5	38.9	-1	-1	-1
2/20/2019	3:22:14 PM	404	962	21	19	21	25	20	19	33	31	21	25	20	21	28.9	29.5	38.9	-1	-1	-1
2/20/2019	3:22:14 PM	607	963	21	19	21	25	19	19	32	31	20	25	20	21	28.9	29.5	38.9	-1	-1	-1
2/20/2019	3:22:14 PM	810	964	21	19	21	25	19	19	33	30	21	25	21	20	28.9	29.5	38.9	-1	-1	-1
2/20/2019	3:22:15 PM	13	965	21	19	21	25	19	19	32	31	20	25	21	21	28.9	29.5	38.9	-1	-1	-1
2/20/2019	3:22:15 PM	201	966	21	20	21	25	20	19	33	30	21	25	22	21	28.9	29.5	38.9	-1	-1	-1
2/20/2019	3:22:15 PM	404	967	21	19	21	25	19	19	33	31	21	25	21	21	28.9	29.5	38.9	-1	-1	-1
2/20/2019	3:22:15 PM	607	968	21	20	21	25	19	19	33	30	21	25	21	21	28.9	29.5	38.9	-1	-1	-1
2/20/2019	3:22:15 PM	810	969	21	19	21	25	19	19	33	30	21	25	21	21	28.9	29.5	38.9	-1	-1	-1
2/20/2019	3:22:16 PM	13	970	21	19	21	25	19	19	33	30	21	25	21	21	28.9	29.5	38.9	-1	-1	-1
2/20/2019	3:22:16 PM	201	971	21	19	21	25	19	19	33	30	21	25	21	21	28.9	29.5	38.9	-1	-1	-1
2/20/2019	3:22:16 PM	404	972	21	19	21	25	19	19	33	31	20	25	21	21	28.9	29.5	38.9	-1	-1	-1
2/20/2019	3:22:16 PM	607	973	21	19	21	25	19	19	33	30	20	25	20	21	28.9	29.5	38.9	-1	-1	-1
2/20/2019	3:22:16 PM	810	974	21	20	20	25	19	19	32	30	20	25	21	21	28.9	29.5	38.9	-1	-1	-1
2/20/2019	3:22:17 PM	13	975	21	19	21	25	19	19	33	30	20	25	21	21	28.9	29.5	38.9	-1	-1	-1
2/20/2019	3:22:17 PM	201	976	22	19	21	25	19	19	32	30	20	25	21	21	28.9	29.5	38.9	-1	-1	-1
2/20/2019	3:22:17 PM	404	977	21	19	21	25	20	19	33	30	20	25	21	21	28.9	29.5	38.9	-1	-1	-1
2/20/2019	3:22:17 PM	607	978	21	19	21	25	19	19	32	30	21	25	20	21	28.9	29.5	38.9	-1	-1	-1
2/20/2019	3:22:17 PM	810	979	21	19	21	25	19	19	33	30	21	25	21	20	28.9	29.5	38.9	-1	-1	-1
2/20/2019	3:22:18 PM	13	980	21	19	20	25	19	19	32	30	20	25	21	21	28.9	29.5	38.9	-1	-1	-1
2/20/2019	3:22:18 PM	201	981	21	19	21	25	19	19	33	30	21	24	20	20	28.9	29.5	38.9	-1	-1	-1
2/20/2019	3:22:18 PM	404	982	21	19	21	25	19	19	32	30	20	25	20	21	28.9	29.4	43.3	-1	-1	-1
2/20/2019	3:22:18 PM	607	983	21	19	21	25	19	19	33	29	21	24	20	20	28.9	29.4	43.3	-1	-1	-1
2/20/2019	3:22:18 PM	810	984	21	19	21	25	19	19	32	30	20	25	21	21	28.9	29.4	43.3	-1	-1	-1
2/20/2019	3:22:19 PM	13	985	22	19	21	25	19	19	32	30	21	25	20	21	28.9	29.4	43.3	-1	-1	-1
2/20/2019	3:22:19 PM	201	986	21	19	21	25	19	19	32	30	21	25	21	21	28.9	29.4	43.3	-1	-1	-1
2/20/2019	3:22:19 PM	404	987	21	19	21	25	20	19	34	30	21	25	21	21	28.9	29.4	43.3	-1	-1	-1
2/20/2019	3:22:19 PM	607	988	21	19	21	25	19	19	32	30	21	25	20	20	28.9	29.4	43.3	-1	-1	-1
2/20/2019	3:22:19 PM	810	989	21	19	21	25	20	19	32	30	21	25	20	21	28.9	29.4	43.3	-1	-1	-1
2/20/2019	3:22:20 PM	13	990	21	19	21	25	19	19	32	30	21	25	21	21	28.9	29.4	43.3	-1	-1	-1
2/20/2019	3:22:20 PM	201	991	21	19	21	25	19	19	32	30	21	24	21	21	28.9	29.4	43.3	-1	-1	-1
2/20/2019	3:22:20 PM	404	992	21	19	21	25	19	19	32	30	20	25	20	21	28.9	29.4	43.3	-1	-1	-1
2/20/2019	3:22:20 PM	607	993	21	19	21	25	19	19	32	30	21	25	20	20	28.9	29.4	43.3	-1	-1	-1
2/20/2019	3:22:20 PM	810	994	21	19	21	25	19	19	32	31	20	25	20	21	28.9	29.4	43.3	-1	-1	-1
2/20/2019	3:22:21 PM	13	995	21	19	21	25	19	19	32	30	21	24	21	21	28.9	29.4	43.3	-1	-1	-1
2/20/2019	3:22:21 PM	201	996	21	19	21	25	19	19	32	30	21	25	21	21	28.9	29.4	43.3	-1	-1	-1
2/20/2019	3:22:21 PM	404	997	21	19	21	25	20	19	33	30	21	25	21	21	28.9	29.4	43.3	-1	-1	-1
2/20/2019	3:22:21 PM	607	998	21	19	21	25	19	19	32	30	20	25	20	21	28.9	29.4	43.3	-1	-1	-1
2/20/2019	3:22:21 PM	810	999	21	20	21	25	19	19	33	30	21	24	21	20	28.9	29.4	43.3	-1	-1	-1
2/20/2019	3:22:22 PM	13	1000	21	19	21	25	19	19	32	31	21	25	21	21	28.9	29.4	43.3	-1	-1	-1
2/20/2019	3:22:22 PM	201	1001	21	19	21	25	20	19	33	30	21	24	21	21	28.9	29.4	43.3	-1	-1	-1
2/20/2019	3:22:22 PM	404	1002	21	19	20	25	19	19	32	30	21	25	20	21	28.9	29.4	43.3	-1	-1	-1
2/20/2019	3:22:22 PM	607	1003	21	19	20	24	19	19	33	29	21	24	21	20	28.9	29.4	43.3	-1	-1	-1
2/20/2019	3:22:22 PM	810	1004	21	19	20	25	19	19	32	30	20	25	20	21	28.9	29.4	43.3	-1	-1	-1
2/20/2019	3:22:23 PM	13	1005	22	19	21	25	19	19	33	31	21	25	21	21	28.9	29.4	43.3	-1	-1	-1
2/20/2019	3:22:23 PM	201	1006	21	19	21	25	18	19	33	31	20	25	21	21	28.9	29.4	43.3	-1	-1	-1
2/20/2019	3:22:23 PM	404	1007	21	19	22	25	20	19	33	30	21	25	21	21	28.9	29.4	43.3	-1	-1	-1
2/20/2019	3:22:23 PM	607	1008	20	19	21	25	20	19	33	30	21	25	21	20	28.9	29.4	43.3	-1	-1	-1
2/20/2019	3:22:23 PM	810	1009	21	19	21	25	20	19	33	31	20	25	20	21	28.9	29.4	43.3	-1	-1	-1
2/20/2019	3:22:24 PM	13	1010	21	19	21	25	20	20	34	30	21	25	21	21	28.9	29.4	43.3	-1	-1	-1
2/20/2019	3:22:24 PM	201	1011	22	19	21	25	19	19	33	31	21	25	21	21	28.9	29.4	43.3	-1	-1	-1
2/20/2019	3:22:24 PM	404	1012	21	19	21	25	19	19	34	30	21	25	21	21	28.9	29.4	43.3	-1	-1	-1
2/20/2019	3:22:24 PM	607	1013	21	19	20	25	19	19	33	30	20	25	21	21	28.9	29.4	43.3	-1	-1	-1
2/20/2019	3:22:24 PM	810	1014	21	19	21	25	20	19	33	30	21	25	21	21	28.9	29.4	43.3	-1	-1	-1
2/20/2019	3:22:25 PM	13	1015	21	20	21	25	19	19	34	30	21	24	21	20	28.9	29.4	43.3	-1	-1	-1
2/20/2019	3:22:25 PM	201	1016	21	19	21	24	20	19	33	30	21	25	21	21	28.9	29.4	43.3	-1	-1	-1
2/20/2019	3:22:25 PM	404	1017	21	20	21	25	19	19	34	30	21	24	20	20	28.9	29.4	43.3	-1	-1	-1
2/20/2019	3:22:25 PM	607	1018	21	19	21	25	19	19	33	30	20	25	20	21	28.9	29.4	43.3	-1	-1	-1
2/20/2019	3:22:25 PM	810	1019	21	20	20	25	19	19	33	30	21	25	21	20	28.9	29.4	43.3	-1	-1	-1
2/20/2019	3:22:26 PM	13	1020	21	19	21	25	20	19	34	30	21	25	21	21	28.9	29.4	43.3	-1	-1	-1
2/20/2019	3:22:26 PM	201	1021	21	19	21	25	19	19	33	30	20	25	21	21	28.9	29.4	43.3	-1	-1	-1
2/20/2019	3:22:26 PM	404	1022	21	19	21	25	20	19	33	30	21	24	21	21	28.9	29.4	43.3	-1	-1	-1
2/20/2019	3:22:26 PM	607	1023	21	19	21	24	19	19	33	30	20	25	20	21	28.9	29.4	43.3	-1	-1	-1
2/20/2019	3:22:26 PM	810	1024	21	19	20	25	18	18	33	30	21	24	21	20	28.8	29.4	42.7	-1	-1	-1
2/20/2019	3:22:27 PM	13	1025	22	19	21	25	19	19	33	31	20	25	20	22	28.8	29.4	42.7	-1	-1	-1
2/20/2019	3:22:27 PM	201	1026	21	20	21	25	19	20	33	31	21	24	21	21	28.8	29.4	42.7	-1	-1	-1
2/20/2019	3:22:27 PM	404	1027	21	19	21	25	19	19	33	30	21	25	20	21	28.8	29.4	42.7	-1	-1	-1
2/20/2019	3:22:27 PM	607	1028	21	19	20	25	18	20	32	31	20	24	21	21	28.8	29.4	42.7	-1	-1	-1
2/20/2019	3:22:27 PM	810	1029	21	20	22	25	20	19	34	30	21	24	21	20	28.8	29.4	42.7	-1	-1	-1
2/20/2019	3:22:28 PM	13	1030	21	20	21	26	19	19	33	31	21	25	21	20	28.8	29.4	42.7	-1	-1	-1
2/20/2019	3:22:28 PM	201	1031	21	20	21	25	20	19	33	30	21	24	21	21	28.8	29.4	42.7	-1	-1	-1
2/20/2019	3:22:28 PM	404	1032	21	19	20	25	19	19	33	30	21	25	20	21	28.8	29.4	42.7	-1	-1	-1
2/20/2019	3:22:28 PM	607	1033	20	19	21	25	19	19	33	30	21	24	21	20	28.8	29.4	42.7	-1	-1	-1
2/20/2019	3:22:28 PM	810	1034	22	19	20	24	19	19	33	30	20	25	20	21	28.8	29.4	42.7	-1	-1	-1
2/20/2019	3:22:29 PM	13	1035	21	20	21	25	20	19	33	30	21	25	21	20	28.8	29.4	42.7	-1	-1	-1
2/20/2019	3:22:29 PM	201	1036	21	19	21	25	20	19	34	30	21	25	21	21	28.8	29.4	42.7	-1	-1	-1
2/20/2019	3:22:29 PM	404	1037	21	20	20	25	19	20	32	30	20	25	21	21	28.8	29.4	42.7	-1	-1	-1
2/20/2019	3:22:29 PM	607	1038	21	19	21	24	20	19	34	30	20	24	21	21	28.8	29.4	42.7	-1	-1	-1
2/20/2019	3:22:29 PM	810	1039	21	19	20	25	19	19	34	31	20	25	21	21	28.8	29.4	42.7	-1	-1	-1
2/20/2019	3:22:30 PM	13	1040	21	19	21	24	20	19	34	30	21	25	21	21	28.8	29.4	42.7	-1	-1	-1
2/20/2019	3:22:30 PM	201	1041	21	19	20	24	20	20	33	30	20	25	21	21	28.8	29.4	42.7	-1	-1	-1
2/20/2019	3:22:30 PM	404	1042	22	19	20	24	20	19	34	30	21	24	20	21	28.8	29.4	42.7	-1	-1	-1
2/20/2019	3:22:30 PM	607	1043	21	19	19	24	19	19	32	30	21	25	21	21	28.8	29.4	42.7	-1	-1	-1
2/20/2019	3:22:30 PM	810	1044	21	19	21	25	20	19	34	30	21	24	21	21	28.8	29.4	42.7	-1	-1	-1
2/20/2019	3:22:31 PM	13	1045	21	20	20	25	20	19	33	30	20	25	21	20	28.8	29.4	42.7	-1	-1	-1
2/20/2019	3:22:31 PM	201	1046	22	20	20	25	20	19	34	30	21	24	21	20	28.8	29.4	42.7	-1	-1	-1
2/20/2019	3:22:31 PM	404	1047	21	19	20	25	19	19	33	30	20	25	21	21	28.8	29.4	42.7	-1	-1	-1
2/20/2019	3:22:31 PM	607	1048	21	19	20	24	20	19	34	30	21	24	21	21	28.8	29.4	42.7	-1	-1	-1
2/20/2019	3:22:31 PM	810	1049	21	20	20	25	19	19	34	30	20	25	21	21	28.8	29.4	42.7	-1	-1	-1
2/20/2019	3:22:32 PM	13	1050	21	19	20	25	19	19	34	30	21	25	21	21	28.8	29.4	42.7	-1	-1	-1
2/20/2019	3:22:32 PM	201	1051	21	19	20	24	20	19	34	30	21	25	21	21	28.8	29.4	42.7	-1	-1	-1
2/20/2019	3:22:32 PM	404	1052	21	20	20	25	19	19	34	30	21	24	21	20	28.8	29.4	42.7	-1	-1	-1
2/20/2019	3:22:32 PM	607	1053	21	19	20	24	19	19	34	30	20	24	20	21	28.8	29.4	42.7	-1	-1	-1
2/20/2019	3:22:32 PM	810	1054	21	20	20	24	19	20	34	30	21	25	21	21	28.8	29.4	42.7	-1	-1	-1
2/20/2019	3:22:33 PM	13	1055	21	19	20	24	20	19	34	30	21	25	21	21	28.8	29.4	42.7	-1	-1	-1
2/20/2019	3:22:33 PM	201	1056	22	19	20	24	19	19	34	30	20	25	20	21	28.8	29.4	42.7	-1	-1	-1
2/20/2019	3:22:33 PM	404	1057	21	19	20	24	19	19	34	30	21	24	21	21	28.8	29.4	42.7	-1	-1	-1
2/20/2019	3:22:33 PM	607	1058	21	18	19	24	18	19	33	30	20	25	20	21	28.8	29.4	42.7	-1	-1	-1
2/20/2019	3:22:33 PM	810	1059	21	19	20	24	19	19	34	30	21	25	21	21	28.8	29.4	42.7	-1	-1	-1
2/20/2019	3:22:34 PM	13	1060	21	19	20	25	18	19	33	31	20	25	21	21	28.8	29.4	42.7	-1	-1	-1
2/20/2019	3:22:34 PM	201	1061	21	20	20	25	19	19	35	30	21	24	21	20	28.8	29.4	42.7	-1	-1	-1
2/20/2019	3:22:34 PM	404	1062	21	19	20	24	19	19	33	31	20	25	20	21	28.8	29.4	42.7	-1	-1	-1
2/20/2019	3:22:34 PM	607	1063	21	19	20	24	20	19	34	29	21	25	20	21	28.8	29.4	42.7	-1	-1	-1
2/20/2019	3:22:34 PM	810	1064	21	20	19	25	19	20	33	30	21	25	21	21	28.8	29.4	42.7	-1	-1	-1
2/20/2019	3:22:35 PM	13	1065	22	19	21	24	20	19	34	30	20	25	21	21	28.8	29.4	42.7	-1	-1	-1
2/20/2019	3:22:35 PM	201	1066	22	19	21	25	19	19	33	30	20	24	21	21	28.9	29.3	41.4	-1	-1	-1
2/20/2019	3:22:35 PM	404	1067	22	19	21	25	20	19	34	30	21	24	21	21	28.9	29.3	41.4	-1	-1	-1
2/20/2019	3:22:35 PM	607	1068	22	20	20	25	20	20	33	30	21	25	21	21	28.9	29.3	41.4	-1	-1	-1
2/20/2019	3:22:35 PM	810	1069	22	19	20	25	20	19	34	30	21	25	21	21	28.9	29.3	41.4	-1	-1	-1
2/20/2019	3:22:36 PM	13	1070	21	19	20	25	19	19	33	30	21	25	21	21	28.9	29.3	41.4	-1	-1	-1
2/20/2019	3:22:36 PM	201	1071	21	19	20	25	19	19	34	30	21	25	21	21	28.9	29.3	41.4	-1	-1	-1
2/20/2019	3:22:36 PM	404	1072	21	19	20	25	19	19	33	30	20	25	20	21	28.9	29.3	41.4	-1	-1	-1
2/20/2019	3:22:36 PM	607	1073	21	19	20	24	19	19	33	29	20	24	20	21	28.9	29.3	41.4	-1	-1	-1
2/20/2019	3:22:36 PM	810	1074	21	20	20	25	19	19	33	30	21	25	21	21	28.9	29.3	41.4	-1	-1	-1
2/20/2019	3:22:37 PM	13	1075	21	19	21	25	19	19	33	30	21	25	20	21	28.9	29.3	41.4	-1	-1	-1
2/20/2019	3:22:37 PM	201	1076	21	20	20	25	19	19	33	30	21	25	21	21	28.9	29.3	41.4	-1	-1	-1
2/20/2019	3:22:37 PM	404	1077	21	19	20	24	19	19	33	30	20	25	20	21	28.9	29.3	41.4	-1	-1	-1
2/20/2019	3:22:37 PM	607	1078	21	19	20	25	19	19	33	29	21	24	21	21	28.9	29.3	41.4	-1	-1	-1
2/20/2019	3:22:37 PM	810	1079	21	19	20	25	19	19	33	30	21	25	21	21	28.9	29.3	41.4	-1	-1	-1
2/20/2019	3:22:38 PM	13	1080	21	19	21	24	20	19	33	30	21	25	21	21	28.9	29.3	41.4	-1	-1	-1
2/20/2019	3:22:38 PM	201	1081	21	20	20	25	19	19	33	30	21	25	21	21	28.9	29.3	41.4	-1	-1	-1
2/20/2019	3:22:38 PM	404	1082	21	19	21	24	20	19	33	30	21	24	21	21	28.9	29.3	41.4	-1	-1	-1
2/20/2019	3:22:38 PM	607	1083	21	19	20	25	19	19	33	30	20	25	20	21	28.9	29.3	41.4	-1	-1	-1
2/20/2019	3:22:38 PM	810	1084	21	19	21	25	19	19	33	30	21	25	21	21	28.9	29.3	41.4	-1	-1	-1
2/20/2019	3:22:39 PM	13	1085	21	20	20	25	19	19	33	30	21	25	21	21	28.9	29.3	41.4	-1	-1	-1
2/20/2019	3:22:39 PM	201	1086	21	19	21	25	19	19	33	30	21	25	21	21	28.9	29.3	41.4	-1	-1	-1
2/20/2019	3:22:39 PM	404	1087	21	19	20	25	19	19	33	30	20	25	20	21	28.9	29.3	41.4	-1	-1	-1
2/20/2019	3:22:39 PM	607	1088	21	19	20	24	19	19	33	30	21	24	21	20	28.9	29.3	41.4	-1	-1	-1
2/20/2019	3:22:39 PM	810	1089	21	19	20	25	19	19	33	30	20	25	21	21	28.9	29.3	41.4	-1	-1	-1
2/20/2019	3:22:40 PM	13	1090	21	20	20	25	19	19	33	30	21	24	21	20	28.9	29.3	41.4	-1	-1	-1
2/20/2019	3:22:40 PM	201	1091	21	19	21	25	19	19	33	30	21	24	21	21	28.9	29.3	41.4	-1	-1	-1
2/20/2019	3:22:40 PM	404	1092	21	19	20	25	19	19	33	30	21	24	21	20	28.9	29.3	41.4	-1	-1	-1
2/20/2019	3:22:40 PM	607	1093	21	19	20	24	19	19	33	30	20	25	20	21	28.9	29.3	41.4	-1	-1	-1
2/20/2019	3:22:40 PM	810	1094	21	20	20	25	19	19	33	30	21	24	21	20	28.9	29.3	41.4	-1	-1	-1
2/20/2019	3:22:41 PM	13	1095	21	20	21	25	19	19	33	30	20	25	21	21	28.9	29.3	41.4	-1	-1	-1
2/20/2019	3:22:41 PM	201	1096	21	19	20	25	19	19	33	30	21	25	21	21	28.9	29.3	41.4	-1	-1	-1
2/20/2019	3:22:41 PM	404	1097	21	19	20	25	19	19	33	30	20	25	21	21	28.9	29.3	41.4	-1	-1	-1
2/20/2019	3:22:41 PM	607	1098	21	19	21	24	19	19	33	30	21	24	21	21	28.9	29.3	41.4	-1	-1	-1
2/20/2019	3:22:41 PM	810	1099	21	19	20	25	19	19	33	30	21	25	21	21	28.9	29.3	41.4	-1	-1	-1
2/20/2019	3:22:42 PM	13	1100	21	19	21	25	20	19	33	30	21	24	21	21	28.9	29.3	41.4	-1	-1	-1
2/20/2019	3:22:42 PM	201	1101	21	19	21	25	19	19	33	30	21	25	20	21	28.9	29.3	41.4	-1	-1	-1
2/20/2019	3:22:42 PM	404	1102	21	19	21	25	19	19	33	30	21	24	21	20	28.9	29.3	41.4	-1	-1	-1
2/20/2019	3:22:42 PM	607	1103	21	19	20	25	19	19	33	30	20	25	20	21	28.9	29.3	41.4	-1	-1	-1
2/20/2019	3:22:42 PM	810	1104	21	19	21	24	20	19	33	30	21	25	21	21	28.9	29.3	41.4	-1	-1	-1
2/20/2019	3:22:43 PM	13	1105	21	20	20	25	19	19	33	30	21	25	21	21	28.9	29.3	41.4	-1	-1	-1
2/20/2019	3:22:43 PM	201	1106	21	19	21	25	20	19	33	29	21	25	21	21	28.9	29.3	41.4	-1	-1	-1
2/20/2019	3:22:43 PM	404	1107	21	19	20	25	19	19	33	30	20	24	21	21	28.9	29.3	41.4	-1	-1	-1
2/20/2019	3:22:43 PM	607	1108	21	19	21	24	19	19	33	30	20	25	21	21	28.8	29.2	52.9	-1	-1	-1
2/20/2019	3:22:43 PM	810	1109	21	20	21	25	19	19	33	30	21	24	21	21	28.8	29.2	52.9	-1	-1	-1
2/20/2019	3:22:44 PM	13	1110	21	19	21	25	19	19	33	30	20	25	20	21	28.8	29.2	52.9	-1	-1	-1
2/20/2019	3:22:44 PM	201	1111	21	19	20	25	19	19	33	29	21	25	21	21	28.8	29.2	52.9	-1	-1	-1
2/20/2019	3:22:44 PM	404	1112	21	19	21	25	19	19	33	30	20	25	20	21	28.8	29.2	52.9	-1	-1	-1
2/20/2019	3:22:44 PM	607	1113	21	19	21	24	19	19	33	29	20	24	21	21	28.8	29.2	52.9	-1	-1	-1
2/20/2019	3:22:44 PM	810	1114	21	19	20	25	19	19	33	30	21	24	22	21	28.8	29.2	52.9	-1	-1	-1
2/20/2019	3:22:45 PM	13	1115	21	19	21	24	19	19	33	30	21	24	21	21	28.8	29.2	52.9	-1	-1	-1
2/20/2019	3:22:45 PM	201	1116	21	19	20	25	19	19	33	30	20	25	21	21	28.8	29.2	52.9	-1	-1	-1
2/20/2019	3:22:45 PM	404	1117	21	19	21	24	20	19	33	29	21	24	20	21	28.8	29.2	52.9	-1	-1	-1
2/20/2019	3:22:45 PM	607	1118	21	19	20	25	19	19	33	29	21	25	21	20	28.8	29.2	52.9	-1	-1	-1
2/20/2019	3:22:45 PM	810	1119	22	19	21	24	20	19	33	30	21	25	20	21	28.8	29.2	52.9	-1	-1	-1
2/20/2019	3:22:46 PM	13	1120	21	20	21	25	19	19	33	30	21	25	21	21	28.8	29.2	52.9	-1	-1	-1
2/20/2019	3:22:46 PM	201	1121	21	19	21	25	19	19	33	30	21	25	21	21	28.8	29.2	52.9	-1	-1	-1
2/20/2019	3:22:46 PM	404	1122	21	20	20	24	19	19	33	30	21	25	21	21	28.8	29.2	52.9	-1	-1	-1
2/20/2019	3:22:46 PM	607	1123	21	19	20	24	19	19	32	30	20	25	20	21	28.8	29.2	52.9	-1	-1	-1
2/20/2019	3:22:46 PM	810	1124	21	19	21	25	19	19	33	30	21	25	21	21	28.8	29.2	52.9	-1	-1	-1
2/20/2019	3:22:47 PM	13	1125	21	19	20	25	19	19	32	30	21	25	21	21	28.8	29.2	52.9	-1	-1	-1
2/20/2019	3:22:47 PM	201	1126	21	19	21	25	19	19	33	30	21	25	21	21	28.8	29.2	52.9	-1	-1	-1
2/20/2019	3:22:47 PM	404	1127	21	20	20	25	19	19	33	30	20	25	20	21	28.8	29.2	52.9	-1	-1	-1
2/20/2019	3:22:47 PM	607	1128	21	19	21	24	19	19	33	29	20	24	21	21	28.8	29.2	52.9	-1	-1	-1
2/20/2019	3:22:47 PM	810	1129	21	20	21	25	19	19	32	30	21	25	21	21	28.8	29.2	52.9	-1	-1	-1
2/20/2019	3:22:48 PM	13	1130	21	19	21	25	19	19	31	30	21	25	20	21	28.8	29.2	52.9	-1	-1	-1
2/20/2019	3:22:48 PM	201	1131	21	20	20	25	19	19	31	30	21	24	21	21	28.8	29.2	52.9	-1	-1	-1
2/20/2019	3:22:48 PM	404	1132	21	19	21	24	19	19	30	30	20	25	20	21	28.8	29.2	52.9	-1	-1	-1
2/20/2019	3:22:48 PM	607	1133	21	19	21	24	19	19	30	29	20	24	20	20	28.8	29.2	52.9	-1	-1	-1
2/20/2019	3:22:48 PM	810	1134	21	20	20	25	19	19	30	29	22	25	22	20	28.8	29.2	52.9	-1	-1	-1
2/20/2019	3:22:49 PM	13	1135	21	19	21	25	19	19	30	30	20	25	20	21	28.8	29.2	52.9	-1	-1	-1
2/20/2019	3:22:49 PM	201	1136	21	19	21	24	19	19	30	29	21	24	21	21	28.8	29.2	52.9	-1	-1	-1
2/20/2019	3:22:49 PM	404	1137	21	20	20	25	19	19	30	29	21	25	21	20	28.8	29.2	52.9	-1	-1	-1
2/20/2019	3:22:49 PM	607	1138	21	19	21	24	19	19	31	28	21	25	20	21	28.8	29.2	52.9	-1	-1	-1
2/20/2019	3:22:49 PM	810	1139	21	19	21	25	20	19	32	28	21	25	21	21	28.8	29.2	52.9	-1	-1	-1
2/20/2019	3:22:50 PM	13	1140	21	20	20	25	19	19	31	28	21	25	21	21	28.8	29.2	52.9	-1	-1	-1
2/20/2019	3:22:50 PM	201	1141	21	19	21	25	19	19	32	27	21	25	20	21	28.8	29.2	52.9	-1	-1	-1
2/20/2019	3:22:50 PM	404	1142	21	20	21	25	19	19	32	27	21	24	21	21	28.8	29.2	52.9	-1	-1	-1
2/20/2019	3:22:50 PM	607	1143	21	19	20	25	19	19	31	28	20	25	20	21	28.8	29.2	52.9	-1	-1	-1
2/20/2019	3:22:50 PM	810	1144	21	19	21	24	19	19	32	28	20	25	21	21	28.8	29.2	52.9	-1	-1	-1
2/20/2019	3:22:51 PM	13	1145	21	19	20	25	19	19	32	28	21	24	21	21	28.8	29.2	52.9	-1	-1	-1
2/20/2019	3:22:51 PM	201	1146	21	20	20	24	20	19	32	28	21	25	21	20	28.8	29.2	52.9	-1	-1	-1
2/20/2019	3:22:51 PM	404	1147	21	19	21	24	19	19	32	28	20	25	21	21	28.8	29.2	52.9	-1	-1	-1
2/20/2019	3:22:51 PM	607	1148	21	20	20	24	19	19	32	28	21	25	20	20	28.8	29.2	52.9	-1	-1	-1
2/20/2019	3:22:51 PM	810	1149	21	20	20	25	19	19	32	28	21	25	21	21	28.8	29.2	52.9	-1	-1	-1
2/20/2019	3:22:52 PM	13	1150	21	19	21	24	19	19	32	28	21	24	21	21	28.9	29.2	53.4	-1	-1	-1
2/20/2019	3:22:52 PM	201	1151	21	19	20	25	19	19	32	29	20	25	21	21	28.9	29.2	53.4	-1	-1	-1
2/20/2019	3:22:52 PM	404	1152	21	20	20	25	19	19	32	28	21	25	21	21	28.9	29.2	53.4	-1	-1	-1
2/20/2019	3:22:52 PM	607	1153	21	19	20	24	19	19	32	28	20	25	20	21	28.9	29.2	53.4	-1	-1	-1
2/20/2019	3:22:52 PM	810	1154	21	20	20	25	19	19	31	29	21	26	20	21	28.9	29.2	53.4	-1	-1	-1
2/20/2019	3:22:53 PM	13	1155	21	19	20	24	20	19	33	28	22	24	22	21	28.9	29.2	53.4	-1	-1	-1
2/20/2019	3:22:53 PM	201	1156	22	19	20	24	19	19	32	28	21	25	20	21	28.9	29.2	53.4	-1	-1	-1
2/20/2019	3:22:53 PM	404	1157	21	19	20	25	19	19	32	28	21	25	21	21	28.9	29.2	53.4	-1	-1	-1
2/20/2019	3:22:53 PM	607	1158	21	19	20	24	20	19	33	28	21	25	20	20	28.9	29.2	53.4	-1	-1	-1
2/20/2019	3:22:53 PM	810	1159	21	19	21	25	19	20	32	29	20	25	21	21	28.9	29.2	53.4	-1	-1	-1
2/20/2019	3:22:54 PM	13	1160	21	20	21	25	20	19	33	29	21	25	21	20	28.9	29.2	53.4	-1	-1	-1
2/20/2019	3:22:54 PM	201	1161	21	19	21	24	19	19	32	29	21	25	21	21	28.9	29.2	53.4	-1	-1	-1
2/20/2019	3:22:54 PM	404	1162	21	19	20	25	19	19	32	29	20	25	21	21	28.9	29.2	53.4	-1	-1	-1
2/20/2019	3:22:54 PM	607	1163	21	19	20	24	19	19	33	29	21	25	21	21	28.9	29.2	53.4	-1	-1	-1
2/20/2019	3:22:54 PM	810	1164	21	19	21	25	19	19	33	29	20	25	21	21	28.9	29.2	53.4	-1	-1	-1
2/20/2019	3:22:55 PM	13	1165	21	20	20	25	19	19	32	29	21	25	21	21	28.9	29.2	53.4	-1	-1	-1
2/20/2019	3:22:55 PM	201	1166	21	20	20	24	19	19	33	29	21	25	21	20	28.9	29.2	53.4	-1	-1	-1
2/20/2019	3:22:55 PM	404	1167	21	19	20	25	19	19	32	29	21	25	21	21	28.9	29.2	53.4	-1	-1	-1
2/20/2019	3:22:55 PM	607	1168	21	19	20	24	19	19	33	29	21	25	21	21	28.9	29.2	53.4	-1	-1	-1
2/20/2019	3:22:55 PM	810	1169	21	19	21	25	19	19	32	29	20	25	21	21	28.9	29.2	53.4	-1	-1	-1
2/20/2019	3:22:56 PM	13	1170	21	19	20	25	19	19	32	29	20	24	21	21	28.9	29.2	53.4	-1	-1	-1
2/20/2019	3:22:56 PM	201	1171	21	19	20	24	19	19	33	29	21	24	21	21	28.9	29.2	53.4	-1	-1	-1
2/20/2019	3:22:56 PM	404	1172	21	19	20	24	19	19	32	29	20	25	20	21	28.9	29.2	53.4	-1	-1	-1
2/20/2019	3:22:56 PM	607	1173	21	19	20	24	19	19	32	29	21	24	21	21	28.9	29.2	53.4	-1	-1	-1
2/20/2019	3:22:56 PM	810	1174	21	19	21	25	20	19	32	29	21	25	21	21	28.9	29.2	53.4	-1	-1	-1
2/20/2019	3:22:57 PM	13	1175	21	20	20	25	19	19	33	29	21	25	21	20	28.9	29.2	53.4	-1	-1	-1
2/20/2019	3:22:57 PM	201	1176	21	19	21	24	20	19	33	29	21	24	21	21	28.9	29.2	53.4	-1	-1	-1
2/20/2019	3:22:57 PM	404	1177	21	20	20	25	19	19	32	29	20	25	21	21	28.9	29.2	53.4	-1	-1	-1
2/20/2019	3:22:57 PM	607	1178	21	19	20	25	19	19	33	29	21	25	21	21	28.9	29.2	53.4	-1	-1	-1
2/20/2019	3:22:57 PM	810	1179	21	19	21	25	19	19	32	29	20	25	21	21	28.9	29.2	53.4	-1	-1	-1
2/20/2019	3:22:58 PM	13	1180	21	19	20	25	19	19	32	29	21	25	21	21	28.9	29.2	53.4	-1	-1	-1
2/20/2019	3:22:58 PM	201	1181	21	19	20	24	19	19	33	29	21	25	21	21	28.9	29.2	53.4	-1	-1	-1
2/20/2019	3:22:58 PM	404	1182	22	19	20	24	19	19	32	29	21	25	20	21	28.9	29.2	53.4	-1	-1	-1
2/20/2019	3:22:58 PM	607	1183	21	20	21	25	19	19	33	29	21	25	21	21	28.9	29.2	53.4	-1	-1	-1
2/20/2019	3:22:58 PM	810	1184	21	19	21	24	20	19	33	29	21	25	21	21	28.9	29.2	53.4	-1	-1	-1
2/20/2019	3:22:59 PM	13	1185	21	19	20	25	19	19	33	29	21	25	21	21	28.9	29.2	53.4	-1	-1	-1
2/20/2019	3:22:59 PM	201	1186	21	20	20	24	19	19	32	29	21	24	21	20	28.9	29.2	53.4	-1	-1	-1
2/20/2019	3:22:59 PM	404	1187	21	19	20	24	19	19	32	29	20	25	20	21	28.9	29.2	53.4	-1	-1	-1
2/20/2019	3:22:59 PM	607	1188	21	20	20	24	19	19	33	29	21	24	21	20	28.9	29.2	53.4	-1	-1	-1
2/20/2019	3:22:59 PM	810	1189	22	19	21	25	19	19	32	29	21	26	20	22	28.9	29.2	53.4	-1	-1	-1
2/20/2019	3:23:00 PM	13	1190	21	19	20	25	19	19	33	29	21	24	21	21	28.9	29.2	53.4	-1	-1	-1
2/20/2019	3:23:00 PM	201	1191	21	19	21	24	20	19	33	29	21	24	21	21	28.9	29.2	53.4	-1	-1	-1
2/20/2019	3:23:00 PM	404	1192	21	19	20	25	18	19	32	29	20	24	21	20	28.9	29.1	42.0	-1	-1	-1
2/20/2019	3:23:00 PM	607	1193	21	19	21	25	20	19	32	29	21	25	20	21	28.9	29.1	42.0	-1	-1	-1
2/20/2019	3:23:00 PM	810	1194	22	20	21	25	20	20	32	29	21	25	21	21	28.9	29.1	42.0	-1	-1	-1
2/20/2019	3:23:01 PM	13	1195	21	20	20	25	20	19	32	29	21	24	21	21	28.9	29.1	42.0	-1	-1	-1
2/20/2019	3:23:01 PM	201	1196	22	19	21	24	19	19	32	29	21	25	20	21	28.9	29.1	42.0	-1	-1	-1
2/20/2019	3:23:01 PM	404	1197	21	20	20	25	19	19	32	29	21	24	21	21	28.9	29.1	42.0	-1	-1	-1
2/20/2019	3:23:01 PM	623	1198	21	19	20	24	19	19	32	29	20	25	21	21	28.9	29.1	42.0	-1	-1	-1
2/20/2019	3:23:01 PM	810	1199	21	19	20	25	19	19	32	29	21	25	21	21	28.9	29.1	42.0	-1	-1	-1
2/20/2019	3:23:02 PM	13	1200	21	19	21	24	20	19	32	29	21	25	21	21	28.9	29.1	42.0	-1	-1	-1
2/20/2019	3:23:02 PM	201	1201	21	19	20	25	19	19	32	29	20	25	21	21	28.9	29.1	42.0	-1	-1	-1
2/20/2019	3:23:02 PM	404	1202	21	19	20	24	19	19	33	29	21	24	21	21	28.9	29.1	42.0	-1	-1	-1
2/20/2019	3:23:02 PM	607	1203	21	19	20	24	19	19	32	29	20	25	21	21	28.9	29.1	42.0	-1	-1	-1
2/20/2019	3:23:02 PM	810	1204	21	20	21	25	20	19	33	29	21	25	21	21	28.9	29.1	42.0	-1	-1	-1
2/20/2019	3:23:03 PM	13	1205	21	19	20	24	19	19	32	29	20	25	20	21	28.9	29.1	42.0	-1	-1	-1
2/20/2019	3:23:03 PM	201	1206	21	20	20	25	19	19	32	29	21	25	21	20	28.9	29.1	42.0	-1	-1	-1
2/20/2019	3:23:03 PM	404	1207	21	19	20	25	18	19	32	29	20	25	20	21	28.9	29.1	42.0	-1	-1	-1
2/20/2019	3:23:03 PM	607	1208	21	19	21	24	19	18	33	28	21	25	21	21	28.9	29.1	42.0	-1	-1	-1
2/20/2019	3:23:03 PM	810	1209	21	20	20	25	19	20	33	30	21	24	22	21	28.9	29.1	42.0	-1	-1	-1
2/20/2019	3:23:04 PM	13	1210	21	19	21	25	20	19	33	28	21	24	21	21	28.9	29.1	42.0	-1	-1	-1
2/20/2019	3:23:04 PM	201	1211	22	19	21	24	19	19	32	29	20	25	21	21	28.9	29.1	42.0	-1	-1	-1
2/20/2019	3:23:04 PM	404	1212	21	19	19	25	19	19	32	29	20	25	20	21	28.9	29.1	42.0	-1	-1	-1
2/20/2019	3:23:04 PM	607	1213	21	19	21	24	20	19	32	29	20	25	21	21	28.9	29.1	42.0	-1	-1	-1
2/20/2019	3:23:04 PM	810	1214	21	20	20	25	19	20	32	29	21	25	21	21	28.9	29.1	42.0	-1	-1	-1
2/20/2019	3:23:05 PM	13	1215	21	19	21	25	20	19	33	28	21	25	21	21	28.9	29.1	42.0	-1	-1	-1
2/20/2019	3:23:05 PM	201	1216	21	19	21	25	19	19	32	29	20	25	21	21	28.9	29.1	42.0	-1	-1	-1
2/20/2019	3:23:05 PM	404	1217	21	19	21	25	19	18	33	29	21	24	21	20	28.9	29.1	42.0	-1	-1	-1
2/20/2019	3:23:05 PM	607	1218	21	19	20	25	19	19	32	29	20	25	20	21	28.9	29.1	42.0	-1	-1	-1
2/20/2019	3:23:05 PM	810	1219	21	20	21	25	19	19	33	29	21	24	22	21	28.9	29.1	42.0	-1	-1	-1
2/20/2019	3:23:06 PM	13	1220	21	19	21	24	20	20	32	29	20	24	20	21	28.9	29.1	42.0	-1	-1	-1
2/20/2019	3:23:06 PM	201	1221	20	19	20	25	18	19	32	29	20	24	21	21	28.9	29.1	42.0	-1	-1	-1
2/20/2019	3:23:06 PM	404	1222	21	19	20	24	20	19	33	29	20	23	21	20	28.9	29.1	42.0	-1	-1	-1
2/20/2019	3:23:06 PM	607	1223	21	20	20	25	19	19	32	29	21	23	21	21	28.9	29.1	42.0	-1	-1	-1
2/20/2019	3:23:06 PM	810	1224	22	19	21	25	20	19	33	29	21	23	21	21	28.9	29.1	42.0	-1	-1	-1
2/20/2019	3:23:07 PM	13	1225	21	19	20	25	19	19	32	29	21	23	21	21	28.9	29.1	42.0	-1	-1	-1
2/20/2019	3:23:07 PM	201	1226	21	19	21	24	20	19	33	29	21	23	21	21	28.9	29.1	42.0	-1	-1	-1
2/20/2019	3:23:07 PM	404	1227	21	19	20	24	19	19	32	29	20	23	20	21	28.9	29.1	42.0	-1	-1	-1
2/20/2019	3:23:07 PM	607	1228	21	19	20	24	19	19	32	29	20	23	21	21	28.9	29.1	42.0	-1	-1	-1
2/20/2019	3:23:07 PM	810	1229	22	19	21	24	19	20	32	29	20	23	21	21	28.9	29.1	42.0	-1	-1	-1
2/20/2019	3:23:08 PM	13	1230	21	20	21	25	19	19	32	29	21	23	21	21	28.9	29.1	42.0	-1	-1	-1
2/20/2019	3:23:08 PM	201	1231	21	19	21	24	19	19	33	29	20	23	21	21	28.9	29.1	42.0	-1	-1	-1
2/20/2019	3:23:08 PM	404	1232	21	20	20	24	19	19	32	29	20	23	21	20	28.9	29.1	42.0	-1	-1	-1
2/20/2019	3:23:08 PM	607	1233	21	19	21	25	19	19	32	29	20	23	20	21	28.9	29.1	42.0	-1	-1	-1
2/20/2019	3:23:08 PM	810	1234	21	20	20	25	19	19	32	29	21	23	21	20	28.9	29.0	55.6	-1	-1	-1
2/20/2019	3:23:09 PM	13	1235	21	19	20	24	19	19	32	29	21	23	21	21	28.9	29.0	55.6	-1	-1	-1
2/20/2019	3:23:09 PM	201	1236	21	19	20	25	19	19	32	29	20	23	21	21	28.9	29.0	55.6	-1	-1	-1
2/20/2019	3:23:09 PM	404	1237	21	19	21	24	19	19	32	29	21	23	20	21	28.9	29.0	55.6	-1	-1	-1
2/20/2019	3:23:09 PM	607	1238	21	20	20	25	19	19	33	29	21	23	21	20	28.9	29.0	55.6	-1	-1	-1
2/20/2019	3:23:09 PM	810	1239	21	19	21	24	19	19	32	29	20	23	20	21	28.9	29.0	55.6	-1	-1	-1
2/20/2019	3:23:10 PM	13	1240	21	19	21	25	19	19	32	29	21	23	21	21	28.9	29.0	55.6	-1	-1	-1
2/20/2019	3:23:10 PM	201	1241	21	19	20	24	19	19	32	29	20	24	20	21	28.9	29.0	55.6	-1	-1	-1
2/20/2019	3:23:10 PM	404	1242	21	19	20	25	19	19	32	28	21	24	21	20	28.9	29.0	55.6	-1	-1	-1
2/20/2019	3:23:10 PM	607	1243	21	19	21	24	19	19	32	26	21	24	21	21	28.9	29.0	55.6	-1	-1	-1
2/20/2019	3:23:10 PM	807	1244	21	19	21	25	19	19	32	23	21	24	21	21	28.9	29.0	55.6	-1	-1	-1
2/20/2019	3:23:11 PM	10	1245	21	19	20	24	19	19	32	25	21	24	21	21	28.9	29.0	55.6	-1	-1	-1
2/20/2019	3:23:11 PM	213	1246	21	19	21	24	19	19	32	28	20	24	20	21	28.9	29.0	55.6	-1	-1	-1
2/20/2019	3:23:11 PM	416	1247	21	19	20	24	19	19	32	27	21	24	21	20	28.9	29.0	55.6	-1	-1	-1
2/20/2019	3:23:11 PM	603	1248	21	19	20	24	20	19	32	28	21	24	20	21	28.9	29.0	55.6	-1	-1	-1
2/20/2019	3:23:11 PM	807	1249	21	20	20	24	19	19	32	27	21	24	21	20	28.9	29.0	55.6	-1	-1	-1
2/20/2019	3:23:12 PM	10	1250	21	19	21	24	19	19	32	27	21	24	21	21	28.9	29.0	55.6	-1	-1	-1
2/20/2019	3:23:12 PM	213	1251	21	19	21	25	19	19	32	28	21	24	21	21	28.9	29.0	55.6	-1	-1	-1
2/20/2019	3:23:12 PM	416	1252	21	19	20	24	19	19	31	28	20	24	20	21	28.9	29.0	55.6	-1	-1	-1
2/20/2019	3:23:12 PM	603	1253	21	19	20	24	19	19	32	29	20	24	21	21	28.9	29.0	55.6	-1	-1	-1
2/20/2019	3:23:12 PM	807	1254	22	19	21	24	19	19	32	29	20	24	21	21	28.9	29.0	55.6	-1	-1	-1
2/20/2019	3:23:13 PM	10	1255	21	20	20	24	19	19	32	29	21	24	21	21	28.9	29.0	55.6	-1	-1	-1
2/20/2019	3:23:13 PM	213	1256	21	19	21	24	19	19	32	30	21	25	20	21	28.9	29.0	55.6	-1	-1	-1
2/20/2019	3:23:13 PM	416	1257	21	19	20	24	19	19	32	29	21	24	21	20	28.9	29.0	55.6	-1	-1	-1
2/20/2019	3:23:13 PM	603	1258	21	19	21	24	19	19	32	30	21	24	21	21	28.9	29.0	55.6	-1	-1	-1
2/20/2019	3:23:13 PM	807	1259	21	20	20	25	19	19	32	30	21	24	21	21	28.9	29.0	55.6	-1	-1	-1
2/20/2019	3:23:14 PM	10	1260	21	19	21	24	19	19	32	30	20	24	21	21	28.9	29.0	55.6	-1	-1	-1
2/20/2019	3:23:14 PM	213	1261	21	20	20	25	19	19	32	30	26	25	21	21	28.9	29.0	55.6	-1	-1	-1
2/20/2019	3:23:14 PM	416	1262	21	19	20	24	19	19	32	30	34	24	21	21	28.9	29.0	55.6	-1	-1	-1
2/20/2019	3:23:14 PM	603	1263	21	19	20	24	19	19	32	30	50	24	21	21	28.9	29.0	55.6	-1	-1	-1
2/20/2019	3:23:14 PM	807	1264	21	19	21	24	20	19	32	30	63	25	21	21	28.9	29.0	55.6	-1	-1	-1
2/20/2019	3:23:15 PM	10	1265	21	20	20	25	19	19	32	30	52	24	21	20	28.9	29.0	55.6	-1	-1	-1
2/20/2019	3:23:15 PM	213	1266	21	19	20	25	20	19	32	30	67	25	21	21	28.9	29.0	55.6	-1	-1	-1
2/20/2019	3:23:15 PM	416	1267	21	20	20	24	19	19	32	30	65	24	21	20	28.9	29.0	55.6	-1	-1	-1
2/20/2019	3:23:15 PM	607	1268	22	19	21	24	19	19	32	30	61	25	20	21	28.9	29.0	55.6	-1	-1	-1
2/20/2019	3:23:15 PM	811	1269	21	20	21	25	19	19	32	30	55	24	21	20	28.9	29.0	55.6	-1	-1	-1
2/20/2019	3:23:16 PM	14	1270	21	19	20	25	19	19	32	30	65	25	20	21	28.9	29.0	55.6	-1	-1	-1
2/20/2019	3:23:16 PM	201	1271	21	19	20	25	20	19	32	29	78	24	21	21	28.9	29.0	55.6	-1	-1	-1
2/20/2019	3:23:16 PM	404	1272	21	19	20	24	19	19	31	30	66	25	21	21	28.9	29.0	55.6	-1	-1	-1
2/20/2019	3:23:16 PM	607	1273	21	19	21	24	20	19	32	30	65	24	21	21	28.9	29.0	55.6	-1	-1	-1
2/20/2019	3:23:16 PM	811	1274	22	20	20	24	20	19	31	30	65	25	20	21	28.9	29.0	55.6	-1	-1	-1
2/20/2019	3:23:17 PM	14	1275	21	20	20	24	19	19	31	29	65	25	21	20	28.9	29.0	55.6	-1	-1	-1
2/20/2019	3:23:17 PM	201	1276	21	19	20	24	20	19	32	29	58	24	21	21	28.9	28.9	55.3	-1	-1	-1
2/20/2019	3:23:17 PM	404	1277	21	19	20	24	19	19	31	30	54	25	21	21	28.9	28.9	55.3	-1	-1	-1
2/20/2019	3:23:17 PM	607	1278	21	20	20	24	19	19	32	29	61	25	21	21	28.9	28.9	55.3	-1	-1	-1
2/20/2019	3:23:17 PM	811	1279	22	19	21	24	19	19	32	30	72	25	20	21	28.9	28.9	55.3	-1	-1	-1
2/20/2019	3:23:18 PM	14	1280	21	19	20	24	19	19	32	29	71	25	21	20	28.9	28.9	55.3	-1	-1	-1
2/20/2019	3:23:18 PM	201	1281	21	19	21	24	19	19	32	29	74	25	21	21	28.9	28.9	55.3	-1	-1	-1
2/20/2019	3:23:18 PM	404	1282	21	19	21	24	19	19	32	30	87	25	21	21	28.9	28.9	55.3	-1	-1	-1
2/20/2019	3:23:18 PM	607	1283	21	19	21	24	19	19	32	29	63	24	21	21	28.9	28.9	55.3	-1	-1	-1
2/20/2019	3:23:18 PM	811	1284	21	19	20	24	19	19	32	29	49	25	21	21	28.9	28.9	55.3	-1	-1	-1
2/20/2019	3:23:19 PM	14	1285	21	19	20	24	20	19	32	29	28	24	21	21	28.9	28.9	55.3	-1	-1	-1
2/20/2019	3:23:19 PM	201	1286	21	19	21	24	19	19	32	29	23	24	21	21	28.9	28.9	55.3	-1	-1	-1
2/20/2019	3:23:19 PM	404	1287	21	20	21	24	19	19	32	29	21	24	21	20	28.9	28.9	55.3	-1	-1	-1
2/20/2019	3:23:19 PM	607	1288	21	19	21	25	19	19	32	29	20	25	20	21	28.9	28.9	55.3	-1	-1	-1
2/20/2019	3:23:19 PM	811	1289	21	20	21	25	19	19	32	29	21	24	21	21	28.9	28.9	55.3	-1	-1	-1
2/20/2019	3:23:20 PM	14	1290	21	19	20	24	19	19	32	29	20	25	20	21	28.9	28.9	55.3	-1	-1	-1
2/20/2019	3:23:20 PM	201	1291	21	19	20	25	19	19	32	29	20	24	21	21	28.9	28.9	55.3	-1	-1	-1
2/20/2019	3:23:20 PM	404	1292	21	19	20	24	20	19	32	29	21	25	21	21	28.9	28.9	55.3	-1	-1	-1
2/20/2019	3:23:20 PM	607	1293	21	19	21	25	19	19	32	29	20	25	21	21	28.9	28.9	55.3	-1	-1	-1
2/20/2019	3:23:20 PM	811	1294	21	19	21	24	19	19	32	29	21	24	21	21	28.9	28.9	55.3	-1	-1	-1
2/20/2019	3:23:21 PM	14	1295	21	19	21	25	19	19	39	29	20	25	21	20	28.9	28.9	55.3	-1	-1	-1
2/20/2019	3:23:21 PM	201	1296	21	19	21	25	19	19	80	29	21	25	21	20	28.9	28.9	55.3	-1	-1	-1
2/20/2019	3:23:21 PM	404	1297	21	19	21	25	19	19	91	29	20	25	21	21	28.9	28.9	55.3	-1	-1	-1
2/20/2019	3:23:21 PM	607	1298	21	19	21	25	19	19	138	29	21	24	21	21	28.9	28.9	55.3	-1	-1	-1
2/20/2019	3:23:21 PM	811	1299	21	19	22	24	19	19	145	29	20	25	21	21	28.9	28.9	55.3	-1	-1	-1
2/20/2019	3:23:22 PM	14	1300	21	19	21	24	19	19	140	29	20	24	21	21	28.9	28.9	55.3	-1	-1	-1
2/20/2019	3:23:22 PM	201	1301	21	19	21	23	19	19	139	29	21	25	20	21	28.9	28.9	55.3	-1	-1	-1
2/20/2019	3:23:22 PM	404	1302	21	20	21	22	19	19	145	29	21	24	21	21	28.9	28.9	55.3	-1	-1	-1
2/20/2019	3:23:22 PM	607	1303	21	19	21	22	19	19	146	29	20	25	21	21	28.9	28.9	55.3	-1	-1	-1
2/20/2019	3:23:22 PM	811	1304	21	19	21	23	20	19	148	29	21	25	21	21	28.9	28.9	55.3	-1	-1	-1
2/20/2019	3:23:23 PM	14	1305	21	20	20	24	19	19	147	29	21	25	21	20	28.9	28.9	55.3	-1	-1	-1
2/20/2019	3:23:23 PM	201	1306	21	19	20	24	19	19	148	29	21	24	21	21	28.9	28.9	55.3	-1	-1	-1
2/20/2019	3:23:23 PM	404	1307	21	19	21	24	19	19	147	29	20	24	21	21	28.9	28.9	55.3	-1	-1	-1
2/20/2019	3:23:23 PM	607	1308	21	20	20	24	19	19	145	29	21	24	21	21	28.9	28.9	55.3	-1	-1	-1
2/20/2019	3:23:23 PM	811	1309	21	19	21	24	20	19	147	29	21	25	21	21	28.9	28.9	55.3	-1	-1	-1
2/20/2019	3:23:24 PM	14	1310	21	20	20	24	19	19	136	29	21	25	20	21	28.9	28.9	55.3	-1	-1	-1
2/20/2019	3:23:24 PM	201	1311	21	19	21	24	20	19	133	29	21	24	21	21	28.9	28.9	55.3	-1	-1	-1
2/20/2019	3:23:24 PM	404	1312	21	19	21	24	37	19	133	29	21	25	20	20	28.9	28.9	55.3	-1	-1	-1
2/20/2019	3:23:24 PM	607	1313	21	19	21	24	56	19	134	29	21	24	21	21	28.9	28.9	55.3	-1	-1	-1
2/20/2019	3:23:24 PM	811	1314	21	19	21	24	99	19	130	29	21	25	20	21	28.9	28.9	55.3	-1	-1	-1
2/20/2019	3:23:25 PM	14	1315	21	19	21	24	116	19	129	29	21	24	21	21	28.9	28.9	55.3	-1	-1	-1
2/20/2019	3:23:25 PM	201	1316	21	19	21	24	109	19	132	29	21	24	21	21	28.9	28.9	55.3	-1	-1	-1
2/20/2019	3:23:25 PM	404	1317	21	20	20	24	103	19	132	29	21	24	21	20	28.9	28.9	55.3	-1	-1	-1
2/20/2019	3:23:25 PM	607	1318	21	19	21	24	91	19	134	29	21	25	21	21	28.9	28.8	55.5	-1	-1	-1
2/20/2019	3:23:25 PM	811	1319	21	20	21	24	93	19	135	29	21	25	21	21	28.9	28.8	55.5	-1	-1	-1
2/20/2019	3:23:26 PM	14	1320	21	19	21	24	84	19	132	29	20	25	20	21	28.9	28.8	55.5	-1	-1	-1
2/20/2019	3:23:26 PM	201	1321	21	20	21	24	90	20	132	29	21	25	21	21	28.9	28.8	55.5	-1	-1	-1
2/20/2019	3:23:26 PM	404	1322	21	19	21	24	103	19	134	29	21	25	21	21	28.9	28.8	55.5	-1	-1	-1
2/20/2019	3:23:26 PM	607	1323	21	19	21	24	95	19	137	29	21	25	21	21	28.9	28.8	55.5	-1	-1	-1
2/20/2019	3:23:26 PM	811	1324	21	19	21	24	91	19	136	29	21	25	21	21	28.9	28.8	55.5	-1	-1	-1
2/20/2019	3:23:27 PM	14	1325	21	20	21	24	93	19	138	29	21	24	21	20	28.9	28.8	55.5	-1	-1	-1
2/20/2019	3:23:27 PM	201	1326	21	19	21	24	102	19	138	29	21	24	21	20	28.9	28.8	55.5	-1	-1	-1
2/20/2019	3:23:27 PM	404	1327	21	19	21	24	91	19	138	29	21	25	21	20	28.9	28.8	55.5	-1	-1	-1
2/20/2019	3:23:27 PM	607	1328	22	19	21	24	89	19	126	29	21	25	21	21	28.9	28.8	55.5	-1	-1	-1
2/20/2019	3:23:27 PM	811	1329	21	20	21	24	99	20	119	29	21	24	21	21	28.9	28.8	55.5	-1	-1	-1
2/20/2019	3:23:28 PM	14	1330	21	19	21	24	110	19	118	29	20	25	20	21	28.9	28.8	55.5	-1	-1	-1
2/20/2019	3:23:28 PM	201	1331	21	20	21	25	114	19	118	29	21	25	21	21	28.9	28.8	55.5	-1	-1	-1
2/20/2019	3:23:28 PM	404	1332	21	19	21	24	106	19	117	29	20	24	20	21	28.9	28.8	55.5	-1	-1	-1
2/20/2019	3:23:28 PM	607	1333	21	19	21	24	125	19	118	29	21	24	21	21	28.9	28.8	55.5	-1	-1	-1
2/20/2019	3:23:28 PM	811	1334	21	20	26	25	131	19	123	29	21	25	21	21	28.9	28.8	55.5	-1	-1	-1
2/20/2019	3:23:29 PM	14	1335	21	19	38	24	118	19	126	29	20	25	20	21	28.9	28.8	55.5	-1	-1	-1
2/20/2019	3:23:29 PM	201	1336	21	20	45	24	120	19	129	29	21	24	21	21	28.9	28.8	55.5	-1	-1	-1
2/20/2019	3:23:29 PM	404	1337	21	19	38	24	105	19	130	29	20	25	20	21	28.9	28.8	55.5	-1	-1	-1
2/20/2019	3:23:29 PM	607	1338	21	19	73	25	124	19	134	29	21	25	21	21	28.9	28.8	55.5	-1	-1	-1
2/20/2019	3:23:29 PM	811	1339	21	20	153	24	82	19	137	29	21	24	21	21	28.9	28.8	55.5	-1	-1	-1
2/20/2019	3:23:30 PM	14	1340	21	19	154	25	87	19	123	29	21	25	21	21	28.9	28.8	55.5	-1	-1	-1
2/20/2019	3:23:30 PM	201	1341	21	19	127	25	111	20	136	29	20	25	21	21	28.9	28.8	55.5	-1	-1	-1
2/20/2019	3:23:30 PM	404	1342	21	19	98	24	117	40	122	29	20	24	21	21	28.9	28.8	55.5	-1	-1	-1
2/20/2019	3:23:30 PM	607	1343	21	20	82	25	121	42	108	29	21	25	21	21	28.9	28.8	55.5	-1	-1	-1
2/20/2019	3:23:30 PM	811	1344	21	19	82	24	133	50	102	29	21	24	21	21	28.9	28.8	55.5	-1	-1	-1
2/20/2019	3:23:31 PM	14	1345	21	19	79	24	144	69	110	29	20	25	21	21	28.9	28.8	55.5	-1	-1	-1
2/20/2019	3:23:31 PM	201	1346	21	20	83	24	151	59	117	29	21	24	21	20	28.9	28.8	55.5	-1	-1	-1
2/20/2019	3:23:31 PM	404	1347	21	19	80	24	162	26	117	29	20	24	20	21	28.9	28.8	55.5	-1	-1	-1
2/20/2019	3:23:31 PM	607	1348	21	20	82	25	140	21	115	29	21	24	21	21	28.9	28.8	55.5	-1	-1	-1
2/20/2019	3:23:31 PM	811	1349	21	19	88	24	158	20	107	29	21	25	21	21	28.9	28.8	55.5	-1	-1	-1
2/20/2019	3:23:32 PM	14	1350	21	19	102	24	89	19	112	28	21	25	21	21	28.9	28.8	55.5	-1	-1	-1
2/20/2019	3:23:32 PM	201	1351	21	19	98	24	137	19	115	28	21	25	21	21	28.9	28.8	55.5	-1	-1	-1
2/20/2019	3:23:32 PM	404	1352	21	19	89	24	147	20	117	29	21	24	21	20	28.9	28.8	55.5	-1	-1	-1
2/20/2019	3:23:32 PM	607	1353	22	19	89	24	129	19	123	29	21	25	20	21	28.9	28.8	55.5	-1	-1	-1
2/20/2019	3:23:32 PM	811	1354	21	20	117	25	128	20	125	29	21	25	21	21	28.9	28.8	55.5	-1	-1	-1
2/20/2019	3:23:33 PM	14	1355	21	19	110	24	117	19	126	29	20	25	21	21	28.9	28.8	55.5	-1	-1	-1
2/20/2019	3:23:33 PM	201	1356	21	20	97	24	142	19	127	28	21	25	21	21	28.9	28.8	55.5	-1	-1	-1
2/20/2019	3:23:33 PM	404	1357	21	19	88	24	157	19	116	29	21	24	21	21	28.9	28.8	55.5	-1	-1	-1
2/20/2019	3:23:33 PM	607	1358	21	20	85	25	148	19	120	28	21	25	21	21	28.9	28.8	55.5	-1	-1	-1
2/20/2019	3:23:33 PM	811	1359	21	19	85	24	168	19	123	29	21	25	21	21	28.9	28.8	55.5	-1	-1	-1
2/20/2019	3:23:34 PM	14	1360	21	19	86	24	168	19	130	28	21	24	21	20	28.9	28.7	52.6	-1	-1	-1
2/20/2019	3:23:34 PM	201	1361	21	19	90	24	172	19	125	28	21	24	21	21	28.9	28.7	52.6	-1	-1	-1
2/20/2019	3:23:34 PM	404	1362	21	20	88	24	183	19	95	29	20	24	21	21	28.9	28.7	52.6	-1	-1	-1
2/20/2019	3:23:34 PM	607	1363	21	19	86	24	184	20	76	29	21	25	21	22	28.9	28.7	52.6	-1	-1	-1
2/20/2019	3:23:34 PM	811	1364	21	20	95	24	109	19	55	28	21	24	21	22	28.9	28.7	52.6	-1	-1	-1
2/20/2019	3:23:35 PM	14	1365	21	19	68	24	85	19	35	29	20	25	21	22	28.9	28.7	52.6	-1	-1	-1
2/20/2019	3:23:35 PM	201	1366	21	19	63	24	56	19	33	28	21	24	21	25	28.9	28.7	52.6	-1	-1	-1
2/20/2019	3:23:35 PM	404	1367	21	19	68	24	38	19	32	29	20	25	21	25	28.9	28.7	52.6	-1	-1	-1
2/20/2019	3:23:35 PM	607	1368	21	19	64	24	24	19	33	31	21	24	21	25	28.9	28.7	52.6	-1	-1	-1
2/20/2019	3:23:35 PM	811	1369	21	20	63	24	20	19	32	34	21	25	21	24	28.9	28.7	52.6	-1	-1	-1
2/20/2019	3:23:36 PM	14	1370	21	19	57	24	20	19	32	36	21	25	21	26	28.9	28.7	52.6	-1	-1	-1
2/20/2019	3:23:36 PM	201	1371	21	19	51	24	20	19	32	38	20	25	20	26	28.9	28.7	52.6	-1	-1	-1
2/20/2019	3:23:36 PM	404	1372	21	19	46	24	19	19	32	69	21	24	21	25	28.9	28.7	52.6	-1	-1	-1
2/20/2019	3:23:36 PM	607	1373	21	19	27	24	19	19	31	128	21	25	21	25	28.9	28.7	52.6	-1	-1	-1
2/20/2019	3:23:36 PM	811	1374	21	20	29	24	20	19	41	124	21	24	21	23	28.9	28.7	52.6	-1	-1	-1
2/20/2019	3:23:37 PM	14	1375	21	19	23	24	19	19	35	126	20	24	21	22	28.9	28.7	52.6	-1	-1	-1
2/20/2019	3:23:37 PM	201	1376	21	20	21	24	19	19	54	133	21	24	21	22	28.9	28.7	52.6	-1	-1	-1
2/20/2019	3:23:37 PM	404	1377	21	19	21	24	19	19	83	134	20	25	20	22	28.9	28.7	52.6	-1	-1	-1
2/20/2019	3:23:37 PM	607	1378	21	20	21	25	19	19	112	132	20	24	21	22	28.9	28.7	52.6	-1	-1	-1
2/20/2019	3:23:37 PM	811	1379	21	19	21	24	19	19	108	130	20	25	21	22	28.9	28.7	52.6	-1	-1	-1
2/20/2019	3:23:38 PM	14	1380	21	19	21	24	20	19	108	78	21	24	20	22	28.9	28.7	52.6	-1	-1	-1
2/20/2019	3:23:38 PM	201	1381	21	19	21	24	19	19	117	40	20	25	20	22	28.9	28.7	52.6	-1	-1	-1
2/20/2019	3:23:38 PM	404	1382	21	19	21	24	19	19	120	32	21	24	21	22	28.9	28.7	52.6	-1	-1	-1
2/20/2019	3:23:38 PM	607	1383	21	20	21	24	19	20	127	31	21	24	21	22	28.9	28.7	52.6	-1	-1	-1
2/20/2019	3:23:38 PM	811	1384	21	19	21	24	19	19	91	31	20	25	20	23	28.9	28.7	52.6	-1	-1	-1
2/20/2019	3:23:39 PM	14	1385	21	20	21	24	20	19	80	30	21	24	21	23	28.9	28.7	52.6	-1	-1	-1
2/20/2019	3:23:39 PM	201	1386	21	19	21	24	20	19	43	31	21	25	21	23	28.9	28.7	52.6	-1	-1	-1
2/20/2019	3:23:39 PM	404	1387	21	19	21	24	19	19	37	30	21	24	21	22	28.9	28.7	52.6	-1	-1	-1
2/20/2019	3:23:39 PM	607	1388	21	20	21	24	19	19	39	31	21	25	21	23	28.9	28.7	52.6	-1	-1	-1
2/20/2019	3:23:39 PM	811	1389	21	19	21	24	19	19	34	31	20	24	21	22	28.9	28.7	52.6	-1	-1	-1
2/20/2019	3:23:40 PM	14	1390	21	19	21	24	19	19	32	31	21	24	21	21	28.9	28.7	52.6	-1	-1	-1
2/20/2019	3:23:40 PM	201	1391	21	19	21	24	19	19	32	32	21	24	20	22	28.9	28.7	52.6	-1	-1	-1
2/20/2019	3:23:40 PM	404	1392	21	19	21	24	19	19	32	105	21	24	21	21	28.9	28.7	52.6	-1	-1	-1
2/20/2019	3:23:40 PM	607	1393	21	20	21	25	19	19	31	186	21	25	21	21	28.9	28.7	52.6	-1	-1	-1
2/20/2019	3:23:40 PM	811	1394	21	19	21	24	20	19	32	372	21	25	21	21	28.9	28.7	52.6	-1	-1	-1
2/20/2019	3:23:41 PM	14	1395	21	20	21	24	19	19	32	431	21	24	21	21	28.9	28.7	52.6	-1	-1	-1
2/20/2019	3:23:41 PM	201	1396	21	19	21	24	20	19	32	447	21	25	21	21	28.9	28.7	52.6	-1	-1	-1
2/20/2019	3:23:41 PM	404	1397	21	19	21	24	19	19	32	463	21	24	21	21	28.9	28.7	52.6	-1	-1	-1
2/20/2019	3:23:41 PM	607	1398	21	19	21	24	19	19	31	471	20	25	21	21	28.9	28.7	52.6	-1	-1	-1
2/20/2019	3:23:41 PM	811	1399	21	19	21	24	20	19	32	479	20	25	21	21	28.9	28.7	52.6	-1	-1	-1
2/20/2019	3:23:42 PM	14	1400	21	19	21	24	20	19	32	486	21	24	21	21	28.9	28.7	52.6	-1	-1	-1
2/20/2019	3:23:42 PM	201	1401	21	19	21	24	20	19	32	492	21	24	21	21	28.9	28.7	52.6	-1	-1	-1
2/20/2019	3:23:42 PM	404	1402	21	19	21	24	19	19	31	496	21	25	20	21	28.9	28.6	48.5	-1	-1	-1
2/20/2019	3:23:42 PM	607	1403	21	19	21	24	20	19	32	498	21	24	21	22	28.9	28.6	48.5	-1	-1	-1
2/20/2019	3:23:42 PM	811	1404	21	19	21	24	19	19	32	501	20	25	21	22	28.9	28.6	48.5	-1	-1	-1
2/20/2019	3:23:43 PM	14	1405	21	19	21	24	19	19	32	502	21	25	21	22	28.9	28.6	48.5	-1	-1	-1
2/20/2019	3:23:43 PM	201	1406	21	20	21	24	20	19	32	502	21	24	21	22	28.9	28.6	48.5	-1	-1	-1
2/20/2019	3:23:43 PM	404	1407	21	19	21	24	19	19	31	507	20	25	20	22	28.9	28.6	48.5	-1	-1	-1
2/20/2019	3:23:43 PM	607	1408	21	19	21	24	20	19	32	343	21	24	21	22	28.9	28.6	48.5	-1	-1	-1
2/20/2019	3:23:43 PM	811	1409	21	19	21	24	19	19	31	141	20	25	20	22	28.9	28.6	48.5	-1	-1	-1
2/20/2019	3:23:44 PM	14	1410	21	19	21	24	19	19	31	123	21	25	21	22	28.9	28.6	48.5	-1	-1	-1
2/20/2019	3:23:44 PM	201	1411	21	19	21	24	20	19	32	116	21	24	21	22	28.9	28.6	48.5	-1	-1	-1
2/20/2019	3:23:44 PM	404	1412	21	19	21	24	19	19	31	87	20	24	21	22	28.9	28.6	48.5	-1	-1	-1
2/20/2019	3:23:44 PM	607	1413	21	19	21	24	20	19	32	109	21	24	21	22	28.9	28.6	48.5	-1	-1	-1
2/20/2019	3:23:44 PM	811	1414	21	19	21	24	19	20	31	354	20	25	20	22	28.9	28.6	48.5	-1	-1	-1
2/20/2019	3:23:45 PM	14	1415	21	19	21	24	20	19	32	478	21	24	21	22	28.9	28.6	48.5	-1	-1	-1
2/20/2019	3:23:45 PM	201	1416	21	19	21	24	20	19	32	500	21	25	21	22	28.9	28.6	48.5	-1	-1	-1
2/20/2019	3:23:45 PM	404	1417	21	19	21	24	19	19	31	283	20	24	21	21	28.9	28.6	48.5	-1	-1	-1
2/20/2019	3:23:45 PM	607	1418	21	19	21	24	20	19	32	111	21	25	21	21	28.9	28.6	48.5	-1	-1	-1
2/20/2019	3:23:45 PM	811	1419	21	19	21	24	19	19	31	49	20	25	21	22	28.9	28.6	48.5	-1	-1	-1
2/20/2019	3:23:46 PM	14	1420	21	19	21	24	19	19	32	35	20	24	21	22	28.9	28.6	48.5	-1	-1	-1
2/20/2019	3:23:46 PM	201	1421	21	19	21	24	19	19	33	33	20	24	21	22	28.9	28.6	48.5	-1	-1	-1
2/20/2019	3:23:46 PM	404	1422	21	19	20	24	19	19	31	33	20	25	21	21	28.9	28.6	48.5	-1	-1	-1
2/20/2019	3:23:46 PM	603	1423	21	19	21	24	20	19	31	32	21	25	21	22	28.9	28.6	48.5	-1	-1	-1
2/20/2019	3:23:46 PM	806	1424	21	19	20	24	19	19	32	32	20	24	21	22	28.9	28.6	48.5	-1	-1	-1
2/20/2019	3:23:47 PM	9	1425	21	19	21	24	20	19	33	32	21	24	21	22	28.9	28.6	48.5	-1	-1	-1
2/20/2019	3:23:47 PM	213	1426	21	19	21	24	19	19	69	32	21	25	21	22	28.9	28.6	48.5	-1	-1	-1
2/20/2019	3:23:47 PM	416	1427	21	19	21	24	20	19	71	31	21	24	21	21	28.9	28.6	48.5	-1	-1	-1
2/20/2019	3:23:47 PM	603	1428	21	19	21	24	19	19	72	31	20	25	20	21	28.9	28.6	48.5	-1	-1	-1
2/20/2019	3:23:47 PM	806	1429	21	20	21	24	20	19	57	31	21	24	21	21	28.9	28.6	48.5	-1	-1	-1
2/20/2019	3:23:48 PM	9	1430	21	19	21	24	19	19	59	31	20	25	21	21	28.9	28.6	48.5	-1	-1	-1
2/20/2019	3:23:48 PM	213	1431	21	19	21	24	20	19	70	30	21	25	21	21	28.9	28.6	48.5	-1	-1	-1
2/20/2019	3:23:48 PM	416	1432	21	20	20	24	19	19	85	30	21	24	21	21	28.9	28.6	48.5	-1	-1	-1
2/20/2019	3:23:48 PM	603	1433	21	20	21	24	19	19	109	30	21	24	21	21	28.9	28.6	48.5	-1	-1	-1
2/20/2019	3:23:48 PM	806	1434	21	19	21	24	19	19	106	30	20	24	21	21	28.9	28.6	48.5	-1	-1	-1
2/20/2019	3:23:49 PM	9	1435	21	19	21	24	19	19	78	30	21	24	21	21	28.9	28.6	48.5	-1	-1	-1
2/20/2019	3:23:49 PM	213	1436	21	20	21	24	19	19	69	30	20	25	20	22	28.9	28.6	48.5	-1	-1	-1
2/20/2019	3:23:49 PM	416	1437	21	19	21	24	19	19	66	29	21	24	21	21	28.9	28.6	48.5	-1	-1	-1
2/20/2019	3:23:49 PM	603	1438	21	19	21	24	20	19	80	29	21	24	21	22	28.9	28.6	48.5	-1	-1	-1
2/20/2019	3:23:49 PM	806	1439	21	19	21	24	20	19	84	29	21	24	21	22	28.9	28.6	48.5	-1	-1	-1
2/20/2019	3:23:50 PM	9	1440	21	19	21	24	20	19	90	29	21	25	21	21	28.9	28.6	48.5	-1	-1	-1
2/20/2019	3:23:50 PM	213	1441	21	20	21	24	20	19	96	29	21	24	21	21	28.9	28.6	48.5	-1	-1	-1
2/20/2019	3:23:50 PM	416	1442	21	19	21	24	19	19	85	29	21	25	20	21	28.9	28.6	48.5	-1	-1	-1
2/20/2019	3:23:50 PM	603	1443	21	19	21	24	19	19	95	29	20	25	21	21	28.9	28.6	48.5	-1	-1	-1
2/20/2019	3:23:50 PM	806	1444	21	19	21	24	19	19	92	29	21	24	21	21	28.9	28.6	44.9	-1	-1	-1
2/20/2019	3:23:51 PM	9	1445	21	19	20	24	19	19	88	29	21	24	21	21	28.9	28.6	44.9	-1	-1	-1
2/20/2019	3:23:51 PM	213	1446	21	19	21	24	20	19	99	29	21	24	21	21	28.9	28.6	44.9	-1	-1	-1
2/20/2019	3:23:51 PM	416	1447	21	20	21	24	19	19	89	29	21	24	21	21	28.9	28.6	44.9	-1	-1	-1
2/20/2019	3:23:51 PM	603	1448	21	19	21	24	19	19	44	29	20	24	20	21	28.9	28.6	44.9	-1	-1	-1
2/20/2019	3:23:51 PM	806	1449	21	19	21	24	19	19	34	29	21	24	21	21	28.9	28.6	44.9	-1	-1	-1
2/20/2019	3:23:52 PM	9	1450	21	19	21	24	19	19	32	29	21	24	21	21	28.9	28.6	44.9	-1	-1	-1
2/20/2019	3:23:52 PM	213	1451	21	19	21	24	19	19	33	29	21	25	21	21	28.9	28.6	44.9	-1	-1	-1
2/20/2019	3:23:52 PM	416	1452	21	19	21	24	20	19	32	28	21	24	21	21	28.9	28.6	44.9	-1	-1	-1
2/20/2019	3:23:52 PM	603	1453	21	19	21	24	19	19	31	29	20	25	20	21	28.9	28.6	44.9	-1	-1	-1
2/20/2019	3:23:52 PM	806	1454	21	19	21	24	19	19	32	28	21	24	21	21	28.9	28.6	44.9	-1	-1	-1
2/20/2019	3:23:53 PM	9	1455	21	19	21	24	19	19	31	29	21	25	21	21	28.9	28.6	44.9	-1	-1	-1
2/20/2019	3:23:53 PM	213	1456	21	19	21	24	20	19	31	29	21	24	21	23	28.9	28.6	44.9	-1	-1	-1
2/20/2019	3:23:53 PM	416	1457	21	19	21	24	19	19	31	28	21	24	21	21	28.9	28.6	44.9	-1	-1	-1
2/20/2019	3:23:53 PM	603	1458	21	19	21	24	19	19	31	28	20	25	21	21	28.9	28.6	44.9	-1	-1	-1
2/20/2019	3:23:53 PM	806	1459	21	19	21	24	19	19	31	29	20	24	21	21	28.9	28.6	44.9	-1	-1	-1
2/20/2019	3:23:54 PM	9	1460	21	19	21	24	19	19	31	45	20	25	21	21	28.9	28.6	44.9	-1	-1	-1
2/20/2019	3:23:54 PM	213	1461	21	19	21	24	20	19	32	36	21	25	20	21	28.9	28.6	44.9	-1	-1	-1
2/20/2019	3:23:54 PM	416	1462	21	19	20	24	19	19	31	30	21	24	21	20	28.9	28.6	44.9	-1	-1	-1
2/20/2019	3:23:54 PM	603	1463	31	19	21	24	20	19	32	29	21	24	21	21	28.9	28.6	44.9	-1	-1	-1
2/20/2019	3:23:54 PM	806	1464	75	20	21	24	19	19	31	28	21	24	21	20	28.9	28.6	44.9	-1	-1	-1
2/20/2019	3:23:55 PM	9	1465	79	19	21	24	20	19	31	28	21	25	20	21	28.9	28.6	44.9	-1	-1	-1
2/20/2019	3:23:55 PM	213	1466	93	20	21	24	19	19	31	28	21	25	20	21	28.9	28.6	44.9	-1	-1	-1
2/20/2019	3:23:55 PM	416	1467	91	19	21	23	19	19	31	28	20	24	21	21	28.9	28.6	44.9	-1	-1	-1
2/20/2019	3:23:55 PM	603	1468	106	19	21	24	20	19	31	28	20	25	21	21	28.9	28.6	44.9	-1	-1	-1
2/20/2019	3:23:55 PM	806	1469	117	20	21	24	20	19	32	28	21	24	21	21	28.9	28.6	44.9	-1	-1	-1
2/20/2019	3:23:56 PM	9	1470	99	19	21	24	19	19	31	28	20	25	21	21	28.9	28.6	44.9	-1	-1	-1
2/20/2019	3:23:56 PM	213	1471	136	20	21	24	20	19	71	28	21	24	21	20	28.9	28.6	44.9	-1	-1	-1
2/20/2019	3:23:56 PM	416	1472	131	19	21	24	41	19	76	28	20	24	20	21	28.9	28.6	44.9	-1	-1	-1
2/20/2019	3:23:56 PM	603	1473	131	19	21	24	55	19	77	28	20	25	21	21	28.9	28.6	44.9	-1	-1	-1
2/20/2019	3:23:56 PM	806	1474	136	19	21	24	62	19	79	28	21	24	21	21	28.9	28.6	44.9	-1	-1	-1
2/20/2019	3:23:57 PM	9	1475	137	20	21	24	95	19	78	28	20	24	21	21	28.9	28.6	44.9	-1	-1	-1
2/20/2019	3:23:57 PM	213	1476	140	20	21	24	91	19	55	28	21	24	21	21	28.9	28.6	44.9	-1	-1	-1
2/20/2019	3:23:57 PM	416	1477	137	19	21	24	89	19	38	28	20	24	20	21	28.9	28.6	44.9	-1	-1	-1
2/20/2019	3:23:57 PM	603	1478	140	20	21	24	96	19	34	28	20	24	21	21	28.9	28.6	44.9	-1	-1	-1
2/20/2019	3:23:57 PM	806	1479	144	19	21	24	65	19	34	28	21	24	21	21	28.9	28.6	44.9	-1	-1	-1
2/20/2019	3:23:58 PM	9	1480	144	20	21	24	28	19	33	28	21	24	21	21	28.9	28.6	44.9	-1	-1	-1
2/20/2019	3:23:58 PM	213	1481	125	19	21	24	28	19	33	28	21	24	21	21	28.9	28.6	44.9	-1	-1	-1
2/20/2019	3:23:58 PM	416	1482	136	19	21	24	23	19	33	28	20	24	21	21	28.9	28.6	44.9	-1	-1	-1
2/20/2019	3:23:58 PM	603	1483	141	20	21	24	21	19	33	28	21	24	21	21	28.9	28.6	44.9	-1	-1	-1
2/20/2019	3:23:58 PM	806	1484	143	19	21	24	20	19	77	28	20	24	20	21	28.9	28.6	44.9	-1	-1	-1
2/20/2019	3:23:59 PM	9	1485	136	20	21	24	19	19	83	28	21	24	21	21	28.9	28.6	44.9	-1	-1	-1
2/20/2019	3:23:59 PM	213	1486	138	19	21	24	20	19	61	28	21	25	21	21	28.9	28.5	53.1	-1	-1	-1
2/20/2019	3:23:59 PM	416	1487	156	19	21	24	20	19	41	27	21	24	21	20	28.9	28.5	53.1	-1	-1	-1
2/20/2019	3:23:59 PM	603	1488	162	19	21	24	33	19	34	28	20	24	21	21	28.9	28.5	53.1	-1	-1	-1
2/20/2019	3:23:59 PM	806	1489	159	19	21	24	30	19	32	28	21	24	21	20	28.9	28.5	53.1	-1	-1	-1
2/20/2019	3:24:00 PM	9	1490	158	19	21	24	22	19	31	28	21	25	21	21	28.9	28.5	53.1	-1	-1	-1
2/20/2019	3:24:00 PM	213	1491	169	20	21	24	20	19	31	28	21	24	21	21	28.9	28.5	53.1	-1	-1	-1
2/20/2019	3:24:00 PM	416	1492	183	19	21	24	19	19	30	28	20	24	20	21	28.9	28.5	53.1	-1	-1	-1
2/20/2019	3:24:00 PM	603	1493	194	20	21	24	19	19	31	28	21	24	21	20	28.9	28.5	53.1	-1	-1	-1
2/20/2019	3:24:00 PM	806	1494	203	20	21	24	19	19	30	28	20	24	21	21	28.9	28.5	53.1	-1	-1	-1
2/20/2019	3:24:01 PM	9	1495	185	19	21	24	20	19	31	27	21	24	21	21	28.9	28.5	53.1	-1	-1	-1
2/20/2019	3:24:01 PM	213	1496	191	20	21	24	19	19	31	28	21	24	21	21	28.9	28.5	53.1	-1	-1	-1
2/20/2019	3:24:01 PM	416	1497	203	19	21	24	19	19	30	28	20	24	20	21	28.9	28.5	53.1	-1	-1	-1
2/20/2019	3:24:01 PM	603	1498	208	20	21	24	19	19	30	28	20	24	21	21	28.9	28.5	53.1	-1	-1	-1
2/20/2019	3:24:01 PM	806	1499	189	19	21	23	20	19	31	27	21	24	21	21	28.9	28.5	53.1	-1	-1	-1
2/20/2019	3:24:02 PM	9	1500	179	20	21	24	19	19	31	36	21	24	21	21	28.9	28.5	53.1	-1	-1	-1
2/20/2019	3:24:02 PM	213	1501	187	19	21	24	20	19	31	64	21	24	21	21	28.9	28.5	53.1	-1	-1	-1
2/20/2019	3:24:02 PM	416	1502	205	20	20	24	19	19	30	61	21	24	21	20	28.9	28.5	53.1	-1	-1	-1
2/20/2019	3:24:02 PM	603	1503	202	20	21	24	19	19	31	54	21	24	21	21	28.9	28.5	53.1	-1	-1	-1
2/20/2019	3:24:02 PM	806	1504	216	20	20	24	19	20	30	65	21	24	21	21	28.9	28.5	53.1	-1	-1	-1
2/20/2019	3:24:03 PM	9	1505	210	20	21	23	20	19	31	35	20	24	21	21	28.9	28.5	53.1	-1	-1	-1
2/20/2019	3:24:03 PM	213	1506	227	20	21	24	19	19	30	29	21	24	21	21	28.9	28.5	53.1	-1	-1	-1
2/20/2019	3:24:03 PM	416	1507	229	19	21	24	19	19	30	28	20	24	20	21	28.9	28.5	53.1	-1	-1	-1
2/20/2019	3:24:03 PM	603	1508	236	20	21	24	19	19	31	28	21	24	21	21	28.9	28.5	53.1	-1	-1	-1
2/20/2019	3:24:03 PM	806	1509	241	20	21	24	19	19	30	28	20	24	20	21	28.9	28.5	53.1	-1	-1	-1
2/20/2019	3:24:04 PM	9	1510	248	19	21	24	20	19	31	27	21	24	21	21	28.9	28.5	53.1	-1	-1	-1
2/20/2019	3:24:04 PM	213	1511	231	20	21	24	19	19	31	27	21	24	21	21	28.9	28.5	53.1	-1	-1	-1
2/20/2019	3:24:04 PM	416	1512	232	20	20	24	19	19	30	27	20	24	21	21	28.9	28.5	53.1	-1	-1	-1
2/20/2019	3:24:04 PM	603	1513	233	20	21	24	19	19	31	27	21	24	21	21	28.9	28.5	53.1	-1	-1	-1
2/20/2019	3:24:04 PM	806	1514	234	20	20	24	19	19	30	28	20	24	21	21	28.9	28.5	53.1	-1	-1	-1
2/20/2019	3:24:05 PM	9	1515	238	20	21	24	20	19	31	28	21	24	21	21	28.9	28.5	53.1	-1	-1	-1
2/20/2019	3:24:05 PM	213	1516	243	20	21	24	28	19	30	27	21	24	21	21	28.9	28.5	53.1	-1	-1	-1
2/20/2019	3:24:05 PM	416	1517	250	19	21	24	21	19	30	28	20	24	21	21	28.9	28.5	53.1	-1	-1	-1
2/20/2019	3:24:05 PM	603	1518	258	20	21	24	20	19	30	27	21	24	21	21	28.9	28.5	53.1	-1	-1	-1
2/20/2019	3:24:05 PM	806	1519	267	20	21	24	19	19	30	28	20	24	21	21	28.9	28.5	53.1	-1	-1	-1
2/20/2019	3:24:06 PM	9	1520	246	19	21	24	20	19	31	27	20	24	21	21	28.9	28.5	53.1	-1	-1	-1
2/20/2019	3:24:06 PM	213	1521	224	20	21	24	19	19	30	27	21	24	21	21	28.9	28.5	53.1	-1	-1	-1
2/20/2019	3:24:06 PM	416	1522	234	20	20	24	19	19	30	28	20	24	21	21	28.9	28.5	53.1	-1	-1	-1
2/20/2019	3:24:06 PM	603	1523	232	20	21	23	19	19	30	27	21	24	21	21	28.9	28.5	53.1	-1	-1	-1
2/20/2019	3:24:06 PM	806	1524	236	20	21	24	19	19	30	27	20	24	21	20	28.9	28.5	53.1	-1	-1	-1
2/20/2019	3:24:07 PM	9	1525	243	20	21	24	19	19	30	28	20	24	21	21	28.9	28.5	53.1	-1	-1	-1
2/20/2019	3:24:07 PM	213	1526	215	20	21	23	20	19	30	27	21	24	21	21	28.9	28.5	53.1	-1	-1	-1
2/20/2019	3:24:07 PM	416	1527	197	19	21	24	19	19	30	27	21	24	21	20	28.9	28.5	53.1	-1	-1	-1
2/20/2019	3:24:07 PM	603	1528	198	20	21	24	19	19	30	28	20	24	21	21	28.9	28.4	52.3	-1	-1	-1
2/20/2019	3:24:07 PM	806	1529	218	19	21	24	19	19	30	27	21	24	21	21	28.9	28.4	52.3	-1	-1	-1
2/20/2019	3:24:08 PM	9	1530	198	20	21	24	19	19	30	28	21	25	21	21	28.9	28.4	52.3	-1	-1	-1
2/20/2019	3:24:08 PM	213	1531	228	19	21	24	20	19	30	27	21	24	21	21	28.9	28.4	52.3	-1	-1	-1
2/20/2019	3:24:08 PM	416	1532	231	19	20	24	19	19	30	27	20	24	21	21	28.9	28.4	52.3	-1	-1	-1
2/20/2019	3:24:08 PM	603	1533	232	20	21	24	19	19	30	27	21	24	21	20	28.9	28.4	52.3	-1	-1	-1
2/20/2019	3:24:08 PM	806	1534	235	20	21	24	19	19	30	27	20	24	21	21	28.9	28.4	52.3	-1	-1	-1
2/20/2019	3:24:09 PM	9	1535	241	20	21	23	20	19	30	27	21	25	21	21	28.9	28.4	52.3	-1	-1	-1
2/20/2019	3:24:09 PM	213	1536	252	20	21	24	46	19	30	27	21	24	21	21	28.9	28.4	52.3	-1	-1	-1
2/20/2019	3:24:09 PM	416	1537	264	19	21	23	44	19	30	27	21	24	20	21	28.9	28.4	52.3	-1	-1	-1
2/20/2019	3:24:09 PM	603	1538	274	19	21	24	25	19	30	27	20	25	20	21	28.9	28.4	52.3	-1	-1	-1
2/20/2019	3:24:09 PM	806	1539	274	19	21	24	20	19	30	27	21	24	20	20	28.9	28.4	52.3	-1	-1	-1
2/20/2019	3:24:10 PM	9	1540	269	20	21	24	19	19	30	27	21	25	21	21	28.9	28.4	52.3	-1	-1	-1
2/20/2019	3:24:10 PM	213	1541	268	20	21	24	20	19	30	27	21	24	21	21	28.9	28.4	52.3	-1	-1	-1
2/20/2019	3:24:10 PM	416	1542	267	20	21	24	19	19	30	27	21	24	21	20	28.9	28.4	52.3	-1	-1	-1
2/20/2019	3:24:10 PM	603	1543	270	20	21	24	19	19	30	27	21	24	21	21	28.9	28.4	52.3	-1	-1	-1
2/20/2019	3:24:10 PM	806	1544	273	19	20	24	19	19	30	27	20	24	21	21	28.9	28.4	52.3	-1	-1	-1
2/20/2019	3:24:11 PM	9	1545	275	20	21	24	20	19	31	27	21	24	21	21	28.9	28.4	52.3	-1	-1	-1
2/20/2019	3:24:11 PM	213	1546	279	20	21	24	19	19	30	27	21	24	21	21	28.9	28.4	52.3	-1	-1	-1
2/20/2019	3:24:11 PM	416	1547	284	19	21	24	19	19	30	27	21	24	20	21	28.9	28.4	52.3	-1	-1	-1
2/20/2019	3:24:11 PM	619	1548	289	20	21	24	19	19	30	27	21	24	21	21	28.9	28.4	52.3	-1	-1	-1
2/20/2019	3:24:11 PM	806	1549	294	20	21	23	19	19	30	27	20	24	21	21	28.9	28.4	52.3	-1	-1	-1
2/20/2019	3:24:12 PM	9	1550	298	20	20	24	19	19	30	27	20	24	21	21	28.9	28.4	52.3	-1	-1	-1
2/20/2019	3:24:12 PM	213	1551	305	19	21	23	20	19	30	27	20	24	21	21	28.9	28.4	52.3	-1	-1	-1
2/20/2019	3:24:12 PM	416	1552	310	19	21	24	19	19	30	27	21	24	21	20	28.9	28.4	52.3	-1	-1	-1
2/20/2019	3:24:12 PM	603	1553	314	19	21	23	19	19	30	27	21	24	21	21	28.9	28.4	52.3	-1	-1	-1
2/20/2019	3:24:12 PM	806	1554	318	20	20	24	19	19	30	27	21	24	21	20	28.9	28.4	52.3	-1	-1	-1
2/20/2019	3:24:13 PM	9	1555	322	20	21	24	19	19	30	27	20	25	21	21	28.9	28.4	52.3	-1	-1	-1
2/20/2019	3:24:13 PM	213	1556	327	19	21	24	20	19	30	27	21	24	21	21	28.9	28.4	52.3	-1	-1	-1
2/20/2019	3:24:13 PM	416	1557	331	20	21	24	19	19	30	27	20	24	21	21	28.9	28.4	52.3	-1	-1	-1
2/20/2019	3:24:13 PM	603	1558	319	20	21	23	19	19	30	27	21	24	21	21	28.9	28.4	52.3	-1	-1	-1
2/20/2019	3:24:13 PM	806	1559	264	20	20	24	19	19	30	27	20	24	21	21	28.9	28.4	52.3	-1	-1	-1
2/20/2019	3:24:14 PM	9	1560	240	19	21	24	19	19	30	27	20	25	21	21	28.9	28.4	52.3	-1	-1	-1
2/20/2019	3:24:14 PM	213	1561	244	20	21	24	20	19	30	27	21	24	21	21	28.9	28.4	52.3	-1	-1	-1
2/20/2019	3:24:14 PM	416	1562	230	19	21	24	19	19	30	27	20	24	20	21	28.9	28.4	52.3	-1	-1	-1
2/20/2019	3:24:14 PM	603	1563	168	20	20	24	19	19	30	27	21	24	21	21	28.9	28.4	52.3	-1	-1	-1
2/20/2019	3:24:14 PM	806	1564	199	19	21	23	19	19	30	27	20	24	20	21	28.9	28.4	52.3	-1	-1	-1
2/20/2019	3:24:15 PM	9	1565	250	20	21	24	19	19	31	27	21	24	21	20	28.9	28.4	52.3	-1	-1	-1
2/20/2019	3:24:15 PM	213	1566	207	19	21	24	19	19	30	27	20	24	21	21	28.9	28.4	52.3	-1	-1	-1
2/20/2019	3:24:15 PM	416	1567	178	19	21	23	19	19	30	27	20	24	21	21	28.9	28.4	52.3	-1	-1	-1
2/20/2019	3:24:15 PM	603	1568	213	20	21	24	19	19	30	27	21	24	21	21	28.9	28.4	52.3	-1	-1	-1
2/20/2019	3:24:15 PM	806	1569	171	19	21	23	19	19	30	27	21	24	21	21	28.9	28.4	52.3	-1	-1	-1
2/20/2019	3:24:16 PM	9	1570	204	20	21	24	19	19	30	27	21	24	21	21	28.9	28.3	43.4	-1	-1	-1
2/20/2019	3:24:16 PM	213	1571	230	19	21	24	19	19	30	27	21	24	20	21	28.9	28.3	43.4	-1	-1	-1
2/20/2019	3:24:16 PM	416	1572	199	19	21	24	19	19	30	27	21	24	21	21	28.9	28.3	43.4	-1	-1	-1
2/20/2019	3:24:16 PM	603	1573	221	19	21	24	19	19	30	27	20	25	20	21	28.9	28.3	43.4	-1	-1	-1
2/20/2019	3:24:16 PM	806	1574	232	19	21	23	20	19	30	27	21	24	21	21	28.9	28.3	43.4	-1	-1	-1
2/20/2019	3:24:17 PM	9	1575	232	20	21	24	19	19	30	27	21	24	21	21	28.9	28.3	43.4	-1	-1	-1
2/20/2019	3:24:17 PM	213	1576	236	19	21	24	19	19	30	27	20	25	21	21	28.9	28.3	43.4	-1	-1	-1
2/20/2019	3:24:17 PM	416	1577	240	19	21	24	20	19	30	27	20	24	21	21	28.9	28.3	43.4	-1	-1	-1
2/20/2019	3:24:17 PM	603	1578	244	19	21	24	19	19	30	27	20	25	21	21	28.9	28.3	43.4	-1	-1	-1
2/20/2019	3:24:17 PM	806	1579	251	19	21	23	19	19	30	26	21	24	21	21	28.9	28.3	43.4	-1	-1	-1
2/20/2019	3:24:18 PM	9	1580	260	20	20	24	19	19	30	27	21	24	21	21	28.9	28.3	43.4	-1	-1	-1
2/20/2019	3:24:18 PM	213	1581	268	19	21	23	20	19	30	27	20	24	21	21	28.9	28.3	43.4	-1	-1	-1
2/20/2019	3:24:18 PM	416	1582	274	19	21	24	19	19	30	27	21	24	20	20	28.9	28.3	43.4	-1	-1	-1
2/20/2019	3:24:18 PM	603	1583	281	19	21	24	19	19	30	27	20	25	20	21	28.9	28.3	43.4	-1	-1	-1
2/20/2019	3:24:18 PM	806	1584	285	19	21	23	19	19	30	26	21	24	21	20	28.9	28.3	43.4	-1	-1	-1
2/20/2019	3:24:19 PM	9	1585	286	20	21	24	19	19	30	27	21	24	21	21	28.9	28.3	43.4	-1	-1	-1
2/20/2019	3:24:19 PM	213	1586	291	19	21	23	19	19	30	27	21	24	20	21	28.9	28.3	43.4	-1	-1	-1
2/20/2019	3:24:19 PM	416	1587	293	20	21	24	19	19	31	27	21	24	21	20	28.9	28.3	43.4	-1	-1	-1
2/20/2019	3:24:19 PM	603	1588	296	19	21	24	19	19	30	27	20	25	21	21	28.9	28.3	43.4	-1	-1	-1
2/20/2019	3:24:19 PM	806	1589	302	19	21	23	19	19	30	26	20	24	21	21	28.9	28.3	43.4	-1	-1	-1
2/20/2019	3:24:20 PM	9	1590	306	20	21	24	19	19	31	27	21	24	21	21	28.9	28.3	43.4	-1	-1	-1
2/20/2019	3:24:20 PM	213	1591	309	20	21	24	19	19	30	27	20	24	21	21	28.9	28.3	43.4	-1	-1	-1
2/20/2019	3:24:20 PM	416	1592	314	19	21	23	19	19	30	27	20	24	21	21	28.9	28.3	43.4	-1	-1	-1
2/20/2019	3:24:20 PM	603	1593	319	20	21	24	19	19	30	27	20	24	21	21	28.9	28.3	43.4	-1	-1	-1
2/20/2019	3:24:20 PM	806	1594	321	20	21	23	19	19	30	26	21	24	21	20	28.9	28.3	43.4	-1	-1	-1
2/20/2019	3:24:21 PM	9	1595	323	20	21	24	19	19	30	27	21	24	21	21	28.9	28.3	43.4	-1	-1	-1
2/20/2019	3:24:21 PM	213	1596	325	20	21	23	20	19	30	27	21	24	21	21	28.9	28.3	43.4	-1	-1	-1
2/20/2019	3:24:21 PM	416	1597	326	20	21	24	19	19	30	26	21	24	21	21	28.9	28.3	43.4	-1	-1	-1
2/20/2019	3:24:21 PM	603	1598	327	19	21	23	19	19	30	26	21	24	21	21	28.9	28.3	43.4	-1	-1	-1
2/20/2019	3:24:21 PM	806	1599	330	19	21	24	19	19	30	27	21	24	21	21	28.9	28.3	43.4	-1	-1	-1
2/20/2019	3:24:22 PM	9	1600	333	19	21	24	19	19	30	27	21	24	21	21	28.9	28.3	43.4	-1	-1	-1
2/20/2019	3:24:22 PM	213	1601	336	20	21	24	35	19	30	26	21	24	21	21	28.9	28.3	43.4	-1	-1	-1
2/20/2019	3:24:22 PM	416	1602	338	19	21	24	41	19	30	27	21	25	21	21	28.9	28.3	43.4	-1	-1	-1
2/20/2019	3:24:22 PM	603	1603	339	20	21	24	45	19	30	27	21	24	21	21	28.9	28.3	43.4	-1	-1	-1
2/20/2019	3:24:22 PM	806	1604	341	19	21	23	30	19	30	27	20	24	21	21	28.9	28.3	43.4	-1	-1	-1
2/20/2019	3:24:23 PM	9	1605	342	19	21	24	22	19	30	26	21	24	21	21	28.9	28.3	43.4	-1	-1	-1
2/20/2019	3:24:23 PM	213	1606	344	20	20	24	19	19	30	27	21	24	21	21	28.9	28.3	43.4	-1	-1	-1
2/20/2019	3:24:23 PM	416	1607	345	19	21	23	19	19	30	27	21	24	21	21	28.9	28.3	43.4	-1	-1	-1
2/20/2019	3:24:23 PM	603	1608	346	20	21	23	20	19	30	27	21	24	21	21	28.9	28.3	43.4	-1	-1	-1
2/20/2019	3:24:23 PM	806	1609	350	19	21	23	19	19	30	27	20	24	20	21	28.9	28.3	43.4	-1	-1	-1
2/20/2019	3:24:24 PM	12	1610	350	20	21	24	20	19	30	26	21	24	21	21	28.9	28.3	43.4	-1	-1	-1
2/20/2019	3:24:24 PM	215	1611	353	20	21	24	19	19	30	27	20	24	21	21	28.9	28.3	43.4	-1	-1	-1
2/20/2019	3:24:24 PM	403	1612	354	19	21	23	19	19	30	26	21	24	21	21	29.0	28.3	52.1	-1	-1	-1
2/20/2019	3:24:24 PM	606	1613	355	20	21	24	19	19	30	27	21	24	21	21	29.0	28.3	52.1	-1	-1	-1
2/20/2019	3:24:24 PM	809	1614	358	19	21	23	19	19	30	27	21	24	20	21	29.0	28.3	52.1	-1	-1	-1
2/20/2019	3:24:25 PM	12	1615	361	20	21	24	19	19	30	27	21	24	21	21	29.0	28.3	52.1	-1	-1	-1
2/20/2019	3:24:25 PM	215	1616	364	20	21	24	19	19	30	27	20	24	21	21	29.0	28.3	52.1	-1	-1	-1
2/20/2019	3:24:25 PM	403	1617	365	20	21	23	19	19	30	26	21	24	21	21	29.0	28.3	52.1	-1	-1	-1
2/20/2019	3:24:25 PM	606	1618	366	20	21	24	19	20	30	27	21	24	21	21	29.0	28.3	52.1	-1	-1	-1
2/20/2019	3:24:25 PM	809	1619	368	19	21	23	19	19	30	27	21	24	20	21	29.0	28.3	52.1	-1	-1	-1
2/20/2019	3:24:26 PM	12	1620	369	20	21	23	20	19	30	26	21	24	21	21	29.0	28.3	52.1	-1	-1	-1
2/20/2019	3:24:26 PM	215	1621	369	20	21	24	19	19	30	26	20	24	21	21	29.0	28.3	52.1	-1	-1	-1
2/20/2019	3:24:26 PM	403	1622	367	19	21	23	19	19	30	26	20	24	21	21	29.0	28.3	52.1	-1	-1	-1
2/20/2019	3:24:26 PM	606	1623	365	20	21	24	19	19	30	27	21	24	21	21	29.0	28.3	52.1	-1	-1	-1
2/20/2019	3:24:26 PM	809	1624	366	20	21	24	19	19	30	27	21	24	21	20	29.0	28.3	52.1	-1	-1	-1
2/20/2019	3:24:27 PM	12	1625	366	20	21	23	19	19	30	26	21	24	21	21	29.0	28.3	52.1	-1	-1	-1
2/20/2019	3:24:27 PM	215	1626	368	20	21	23	19	19	30	27	21	24	21	21	29.0	28.3	52.1	-1	-1	-1
2/20/2019	3:24:27 PM	403	1627	369	19	21	23	19	19	30	27	21	24	21	21	29.0	28.3	52.1	-1	-1	-1
2/20/2019	3:24:27 PM	606	1628	370	20	21	24	19	19	30	27	21	24	21	21	29.0	28.3	52.1	-1	-1	-1
2/20/2019	3:24:27 PM	809	1629	370	19	21	23	19	19	30	27	20	24	21	21	29.0	28.3	52.1	-1	-1	-1
2/20/2019	3:24:28 PM	12	1630	369	20	21	24	19	19	30	26	21	24	21	21	29.0	28.3	52.1	-1	-1	-1
2/20/2019	3:24:28 PM	215	1631	369	20	20	24	19	19	30	27	21	24	21	21	29.0	28.3	52.1	-1	-1	-1
2/20/2019	3:24:28 PM	403	1632	368	19	21	23	19	19	30	26	21	24	20	21	29.0	28.3	52.1	-1	-1	-1
2/20/2019	3:24:28 PM	606	1633	368	20	21	24	19	19	30	27	21	24	21	21	29.0	28.3	52.1	-1	-1	-1
2/20/2019	3:24:28 PM	809	1634	369	19	21	23	19	19	30	27	20	24	20	21	29.0	28.3	52.1	-1	-1	-1
2/20/2019	3:24:29 PM	12	1635	356	20	21	23	20	19	30	26	21	24	21	21	29.0	28.3	52.1	-1	-1	-1
2/20/2019	3:24:29 PM	215	1636	303	20	20	24	19	19	30	26	21	24	21	21	29.0	28.3	52.1	-1	-1	-1
2/20/2019	3:24:29 PM	403	1637	290	19	21	23	19	19	30	27	21	24	21	21	29.0	28.3	52.1	-1	-1	-1
2/20/2019	3:24:29 PM	606	1638	290	20	21	24	19	19	30	26	21	24	21	21	29.0	28.3	52.1	-1	-1	-1
2/20/2019	3:24:29 PM	809	1639	295	20	21	24	19	19	30	27	20	24	21	21	29.0	28.3	52.1	-1	-1	-1
2/20/2019	3:24:30 PM	12	1640	300	19	21	23	20	19	30	27	21	24	21	21	29.0	28.3	52.1	-1	-1	-1
2/20/2019	3:24:30 PM	215	1641	306	20	21	24	19	19	30	26	21	24	21	20	29.0	28.3	52.1	-1	-1	-1
2/20/2019	3:24:30 PM	413	1642	312	19	21	24	19	19	30	27	21	24	21	21	29.0	28.3	52.1	-1	-1	-1
2/20/2019	3:24:30 PM	616	1643	277	19	21	23	19	19	30	26	21	24	21	21	29.0	28.3	52.1	-1	-1	-1
2/20/2019	3:24:30 PM	803	1644	153	19	20	23	19	19	30	27	20	24	20	21	29.0	28.3	52.1	-1	-1	-1
2/20/2019	3:24:31 PM	6	1645	134	19	21	23	19	19	30	27	21	24	21	21	29.0	28.3	52.1	-1	-1	-1
2/20/2019	3:24:31 PM	210	1646	215	20	21	23	19	19	30	26	21	24	21	20	29.0	28.3	52.1	-1	-1	-1
2/20/2019	3:24:31 PM	413	1647	219	20	21	24	19	19	30	27	21	24	21	21	29.0	28.3	52.1	-1	-1	-1
2/20/2019	3:24:31 PM	616	1648	167	19	21	23	19	19	30	27	20	24	21	21	29.0	28.3	52.1	-1	-1	-1
2/20/2019	3:24:31 PM	803	1649	146	19	21	23	19	19	30	26	21	24	21	21	29.0	28.3	52.1	-1	-1	-1
2/20/2019	3:24:32 PM	6	1650	157	19	20	24	19	19	30	27	21	24	21	21	29.0	28.3	52.1	-1	-1	-1
2/20/2019	3:24:32 PM	210	1651	99	19	21	23	19	19	30	27	20	24	20	21	29.0	28.3	52.1	-1	-1	-1
2/20/2019	3:24:32 PM	413	1652	165	19	21	23	20	19	30	26	21	24	21	21	29.0	28.3	52.1	-1	-1	-1
2/20/2019	3:24:32 PM	616	1653	108	19	21	23	19	19	30	26	21	24	21	21	29.0	28.3	52.1	-1	-1	-1
2/20/2019	3:24:32 PM	803	1654	169	19	21	23	19	19	30	27	20	24	21	21	28.9	28.2	44.4	-1	-1	-1
2/20/2019	3:24:33 PM	6	1655	125	19	21	24	19	19	30	27	21	24	21	21	28.9	28.2	44.4	-1	-1	-1
2/20/2019	3:24:33 PM	210	1656	117	19	21	23	20	19	30	26	21	24	21	21	28.9	28.2	44.4	-1	-1	-1
2/20/2019	3:24:33 PM	413	1657	226	19	21	24	19	19	30	27	20	24	21	21	28.9	28.2	44.4	-1	-1	-1
2/20/2019	3:24:33 PM	603	1658	112	19	20	23	19	19	29	27	20	24	21	21	28.9	28.2	44.4	-1	-1	-1
2/20/2019	3:24:33 PM	806	1659	43	19	21	23	19	19	30	26	21	24	21	21	28.9	28.2	44.4	-1	-1	-1
2/20/2019	3:24:34 PM	9	1660	74	19	21	23	19	19	30	27	21	25	20	21	28.9	28.2	44.4	-1	-1	-1
2/20/2019	3:24:34 PM	212	1661	41	20	20	23	19	19	30	26	21	24	21	20	28.9	28.2	44.4	-1	-1	-1
2/20/2019	3:24:34 PM	415	1662	26	19	21	23	19	19	30	26	21	24	21	21	28.9	28.2	44.4	-1	-1	-1
2/20/2019	3:24:34 PM	603	1663	23	19	21	23	19	19	30	26	20	24	21	21	28.9	28.2	44.4	-1	-1	-1
2/20/2019	3:24:34 PM	806	1664	22	19	20	24	19	19	30	26	21	24	21	21	28.9	28.2	44.4	-1	-1	-1
2/20/2019	3:24:35 PM	9	1665	51	19	21	24	19	19	30	27	21	24	21	21	28.9	28.2	44.4	-1	-1	-1
2/20/2019	3:24:35 PM	212	1666	75	19	21	23	19	19	30	26	21	24	20	21	28.9	28.2	44.4	-1	-1	-1
2/20/2019	3:24:35 PM	415	1667	78	20	20	23	19	19	29	26	21	24	21	20	28.9	28.2	44.4	-1	-1	-1
2/20/2019	3:24:35 PM	603	1668	53	19	21	23	19	19	30	26	21	24	21	20	28.9	28.2	44.4	-1	-1	-1
2/20/2019	3:24:35 PM	806	1669	31	19	21	23	19	19	30	27	20	24	20	21	28.9	28.2	44.4	-1	-1	-1
2/20/2019	3:24:36 PM	9	1670	23	20	20	24	19	20	30	26	21	24	21	21	28.9	28.2	44.4	-1	-1	-1
2/20/2019	3:24:36 PM	212	1671	21	19	21	23	19	19	30	26	21	24	21	21	28.9	28.2	44.4	-1	-1	-1
2/20/2019	3:24:36 PM	415	1672	21	19	20	24	19	19	30	26	21	24	21	21	28.9	28.2	44.4	-1	-1	-1
2/20/2019	3:24:36 PM	603	1673	21	19	20	24	19	19	29	26	20	24	21	21	28.9	28.2	44.4	-1	-1	-1
2/20/2019	3:24:36 PM	809	1674	21	19	21	23	19	19	30	26	20	24	21	21	28.9	28.2	44.4	-1	-1	-1
2/20/2019	3:24:37 PM	12	1675	21	19	21	24	19	19	30	27	20	24	21	21	28.9	28.2	44.4	-1	-1	-1
2/20/2019	3:24:37 PM	215	1676	21	19	20	23	19	19	30	26	21	24	21	21	28.9	28.2	44.4	-1	-1	-1
2/20/2019	3:24:37 PM	403	1677	21	19	21	23	19	19	30	26	21	24	20	21	28.9	28.2	44.4	-1	-1	-1
2/20/2019	3:24:37 PM	606	1678	22	19	20	24	19	19	30	26	21	24	21	21	28.9	28.2	44.4	-1	-1	-1
2/20/2019	3:24:37 PM	809	1679	102	19	21	23	19	19	30	26	21	24	21	21	28.9	28.2	44.4	-1	-1	-1
2/20/2019	3:24:38 PM	12	1680	145	20	21	24	19	20	30	27	21	24	21	21	28.9	28.2	44.4	-1	-1	-1
2/20/2019	3:24:38 PM	215	1681	195	20	20	23	19	19	29	26	21	24	21	20	28.9	28.2	44.4	-1	-1	-1
2/20/2019	3:24:38 PM	403	1682	190	19	20	23	19	19	30	26	21	24	21	21	28.9	28.2	44.4	-1	-1	-1
2/20/2019	3:24:38 PM	606	1683	164	20	20	23	19	19	29	26	21	24	21	21	28.9	28.2	44.4	-1	-1	-1
2/20/2019	3:24:38 PM	809	1684	180	20	21	23	19	19	30	26	21	24	21	21	28.9	28.2	44.4	-1	-1	-1
2/20/2019	3:24:39 PM	12	1685	210	19	21	23	20	19	30	26	21	24	21	21	28.9	28.2	44.4	-1	-1	-1
2/20/2019	3:24:39 PM	215	1686	213	20	20	23	19	19	30	26	21	24	21	21	28.9	28.2	44.4	-1	-1	-1
2/20/2019	3:24:39 PM	403	1687	218	19	21	23	19	19	30	26	21	24	21	21	28.9	28.2	44.4	-1	-1	-1
2/20/2019	3:24:39 PM	606	1688	212	20	20	24	19	19	30	26	21	24	21	21	28.9	28.2	44.4	-1	-1	-1
2/20/2019	3:24:39 PM	809	1689	207	19	21	23	19	19	30	26	21	24	21	21	28.9	28.2	44.4	-1	-1	-1
2/20/2019	3:24:40 PM	12	1690	204	19	21	23	19	19	30	27	21	24	21	21	28.9	28.2	44.4	-1	-1	-1
2/20/2019	3:24:40 PM	215	1691	204	20	20	23	19	19	29	26	21	24	21	21	28.9	28.2	44.4	-1	-1	-1
2/20/2019	3:24:40 PM	403	1692	202	20	21	23	19	19	30	26	21	24	21	20	28.9	28.2	44.4	-1	-1	-1
2/20/2019	3:24:40 PM	606	1693	203	19	21	24	19	19	30	26	20	24	21	21	28.9	28.2	44.4	-1	-1	-1
2/20/2019	3:24:40 PM	809	1694	205	20	20	24	19	19	30	27	20	24	21	21	28.9	28.2	44.4	-1	-1	-1
2/20/2019	3:24:41 PM	12	1695	207	20	21	23	19	19	30	26	21	24	21	21	28.9	28.2	44.4	-1	-1	-1
2/20/2019	3:24:41 PM	215	1696	213	19	21	24	19	19	30	27	20	24	21	21	28.9	28.1	44.1	-1	-1	-1
2/20/2019	3:24:41 PM	403	1697	207	20	21	23	19	19	30	26	21	24	21	20	28.9	28.1	44.1	-1	-1	-1
2/20/2019	3:24:41 PM	606	1698	217	19	21	23	19	19	30	26	21	24	20	21	28.9	28.1	44.1	-1	-1	-1
2/20/2019	3:24:41 PM	809	1699	211	20	20	23	19	19	30	26	20	24	21	21	28.9	28.1	44.1	-1	-1	-1
2/20/2019	3:24:42 PM	12	1700	204	19	21	23	19	19	30	27	20	24	21	21	28.9	28.1	44.1	-1	-1	-1
2/20/2019	3:24:42 PM	215	1701	201	19	20	24	19	19	30	26	21	24	21	21	28.9	28.1	44.1	-1	-1	-1
2/20/2019	3:24:42 PM	403	1702	199	19	21	24	19	19	30	26	21	24	21	21	28.9	28.1	44.1	-1	-1	-1
2/20/2019	3:24:42 PM	606	1703	197	20	21	23	19	19	30	27	20	24	21	21	28.9	28.1	44.1	-1	-1	-1
2/20/2019	3:24:42 PM	809	1704	196	20	21	24	19	19	30	26	21	24	21	20	28.9	28.1	44.1	-1	-1	-1
2/20/2019	3:24:43 PM	12	1705	196	19	21	23	19	19	30	27	21	24	21	21	28.9	28.1	44.1	-1	-1	-1
2/20/2019	3:24:43 PM	215	1706	196	19	20	23	19	19	29	26	20	24	21	21	28.9	28.1	44.1	-1	-1	-1
2/20/2019	3:24:43 PM	403	1707	195	20	20	23	19	19	30	26	21	24	21	21	28.9	28.1	44.1	-1	-1	-1
2/20/2019	3:24:43 PM	606	1708	194	19	21	23	19	19	30	26	20	24	20	21	28.9	28.1	44.1	-1	-1	-1
2/20/2019	3:24:43 PM	809	1709	193	20	20	24	19	19	30	26	21	24	21	21	28.9	28.1	44.1	-1	-1	-1
2/20/2019	3:24:44 PM	12	1710	191	20	21	23	19	19	30	26	21	24	21	21	28.9	28.1	44.1	-1	-1	-1
2/20/2019	3:24:44 PM	215	1711	190	20	20	24	19	19	30	26	21	24	21	20	28.9	28.1	44.1	-1	-1	-1
2/20/2019	3:24:44 PM	403	1712	188	20	21	32	19	19	30	26	21	24	21	20	28.9	28.1	44.1	-1	-1	-1
2/20/2019	3:24:44 PM	606	1713	186	20	20	54	19	19	29	26	21	24	20	21	28.9	28.1	44.1	-1	-1	-1
2/20/2019	3:24:44 PM	809	1714	185	20	20	74	19	19	30	26	21	24	21	20	28.9	28.1	44.1	-1	-1	-1
2/20/2019	3:24:45 PM	12	1715	184	19	21	95	19	19	30	26	21	24	21	21	28.9	28.1	44.1	-1	-1	-1
2/20/2019	3:24:45 PM	215	1716	182	19	20	81	19	19	30	26	21	24	21	21	28.9	28.1	44.1	-1	-1	-1
2/20/2019	3:24:45 PM	403	1717	181	19	21	42	19	19	30	26	21	24	20	21	28.9	28.1	44.1	-1	-1	-1
2/20/2019	3:24:45 PM	606	1718	180	20	20	54	19	19	30	26	21	24	21	20	28.9	28.1	44.1	-1	-1	-1
2/20/2019	3:24:45 PM	809	1719	181	19	21	61	19	19	30	26	21	24	20	21	28.9	28.1	44.1	-1	-1	-1
2/20/2019	3:24:46 PM	12	1720	181	20	20	45	19	19	30	26	21	24	21	21	28.9	28.1	44.1	-1	-1	-1
2/20/2019	3:24:46 PM	215	1721	180	19	21	37	19	19	30	26	20	24	21	21	28.9	28.1	44.1	-1	-1	-1
2/20/2019	3:24:46 PM	403	1722	180	19	21	36	19	19	30	26	21	24	21	21	28.9	28.1	44.1	-1	-1	-1
2/20/2019	3:24:46 PM	606	1723	179	20	20	35	19	19	29	26	21	24	20	21	28.9	28.1	44.1	-1	-1	-1
2/20/2019	3:24:46 PM	809	1724	183	20	20	33	19	19	30	26	21	24	21	20	28.9	28.1	44.1	-1	-1	-1
2/20/2019	3:24:47 PM	12	1725	184	19	21	33	19	19	30	26	20	24	20	21	28.9	28.1	44.1	-1	-1	-1
2/20/2019	3:24:47 PM	215	1726	180	20	20	34	19	19	29	26	21	24	21	20	28.9	28.1	44.1	-1	-1	-1
2/20/2019	3:24:47 PM	403	1727	180	20	20	33	20	19	30	26	21	24	21	21	28.9	28.1	44.1	-1	-1	-1
2/20/2019	3:24:47 PM	606	1728	176	19	21	32	20	19	30	26	21	24	20	21	28.9	28.1	44.1	-1	-1	-1
2/20/2019	3:24:47 PM	809	1729	172	19	21	32	19	19	30	27	20	24	21	21	28.9	28.1	44.1	-1	-1	-1
2/20/2019	3:24:48 PM	12	1730	170	19	21	33	19	19	30	26	21	24	21	21	28.9	28.1	44.1	-1	-1	-1
2/20/2019	3:24:48 PM	215	1731	183	19	21	34	19	19	30	26	20	24	21	21	28.9	28.1	44.1	-1	-1	-1
2/20/2019	3:24:48 PM	403	1732	184	20	20	34	19	19	30	27	20	24	21	21	28.9	28.1	44.1	-1	-1	-1
2/20/2019	3:24:48 PM	606	1733	146	19	21	37	19	19	30	26	21	24	21	21	28.9	28.1	44.1	-1	-1	-1
2/20/2019	3:24:48 PM	809	1734	98	20	21	39	19	19	30	26	20	24	20	21	28.9	28.1	44.1	-1	-1	-1
2/20/2019	3:24:49 PM	12	1735	88	19	21	42	19	19	30	26	21	24	21	21	28.9	28.1	44.1	-1	-1	-1
2/20/2019	3:24:49 PM	215	1736	102	19	20	42	19	19	30	26	20	24	20	21	28.9	28.1	44.1	-1	-1	-1
2/20/2019	3:24:49 PM	403	1737	127	20	20	43	19	20	30	26	21	25	21	21	28.9	28.1	44.1	-1	-1	-1
2/20/2019	3:24:49 PM	606	1738	154	19	21	44	19	19	30	26	21	24	21	21	29.0	28.0	50.6	-1	-1	-1
2/20/2019	3:24:49 PM	809	1739	160	19	21	44	19	19	30	26	20	24	21	21	29.0	28.0	50.6	-1	-1	-1
2/20/2019	3:24:50 PM	12	1740	105	19	21	45	19	19	30	26	21	24	21	21	29.0	28.0	50.6	-1	-1	-1
2/20/2019	3:24:50 PM	215	1741	97	19	20	45	19	19	29	26	20	24	20	21	29.0	28.0	50.6	-1	-1	-1
2/20/2019	3:24:50 PM	403	1742	117	20	20	45	19	19	30	26	21	24	21	21	29.0	28.0	50.6	-1	-1	-1
2/20/2019	3:24:50 PM	606	1743	128	19	21	45	19	19	30	26	21	24	21	21	29.0	28.0	50.6	-1	-1	-1
2/20/2019	3:24:50 PM	809	1744	119	19	20	35	19	19	30	26	21	24	21	21	29.0	28.0	50.6	-1	-1	-1
2/20/2019	3:24:51 PM	12	1745	150	19	21	61	19	19	30	26	21	24	21	21	29.0	28.0	50.6	-1	-1	-1
2/20/2019	3:24:51 PM	215	1746	87	19	20	65	19	19	29	26	20	24	20	21	29.0	28.0	50.6	-1	-1	-1
2/20/2019	3:24:51 PM	403	1747	64	20	20	67	19	19	30	26	21	24	21	21	29.0	28.0	50.6	-1	-1	-1
2/20/2019	3:24:51 PM	606	1748	48	19	21	48	19	19	30	26	20	24	21	21	29.0	28.0	50.6	-1	-1	-1
2/20/2019	3:24:51 PM	809	1749	27	19	21	29	19	19	30	26	21	24	21	21	29.0	28.0	50.6	-1	-1	-1
2/20/2019	3:24:52 PM	12	1750	22	19	20	24	19	19	30	27	20	24	21	21	29.0	28.0	50.6	-1	-1	-1
2/20/2019	3:24:52 PM	215	1751	21	19	20	23	19	19	30	26	21	24	20	20	29.0	28.0	50.6	-1	-1	-1
2/20/2019	3:24:52 PM	403	1752	21	19	20	23	19	19	30	26	20	24	21	21	29.0	28.0	50.6	-1	-1	-1
2/20/2019	3:24:52 PM	606	1753	21	20	20	24	19	19	30	26	21	24	21	21	29.0	28.0	50.6	-1	-1	-1
2/20/2019	3:24:52 PM	809	1754	21	19	21	23	19	19	30	26	21	24	21	21	29.0	28.0	50.6	-1	-1	-1
2/20/2019	3:24:53 PM	12	1755	21	20	20	23	19	19	30	26	21	24	21	21	29.0	28.0	50.6	-1	-1	-1
2/20/2019	3:24:53 PM	215	1756	21	19	20	23	19	19	30	26	20	24	21	21	29.0	28.0	50.6	-1	-1	-1
2/20/2019	3:24:53 PM	403	1757	21	19	21	23	19	19	30	26	20	24	20	21	29.0	28.0	50.6	-1	-1	-1
2/20/2019	3:24:53 PM	606	1758	21	19	21	23	20	19	30	26	21	24	21	21	29.0	28.0	50.6	-1	-1	-1
2/20/2019	3:24:53 PM	809	1759	21	19	21	23	19	19	30	26	20	24	21	21	29.0	28.0	50.6	-1	-1	-1
2/20/2019	3:24:54 PM	12	1760	21	19	21	23	19	19	30	26	21	24	21	21	29.0	28.0	50.6	-1	-1	-1
2/20/2019	3:24:54 PM	215	1761	21	19	20	23	19	19	29	26	20	24	20	21	29.0	28.0	50.6	-1	-1	-1
2/20/2019	3:24:54 PM	403	1762	21	19	20	24	19	19	30	26	21	24	21	21	29.0	28.0	50.6	-1	-1	-1
2/20/2019	3:24:54 PM	606	1763	21	19	20	23	19	19	30	26	21	24	21	21	29.0	28.0	50.6	-1	-1	-1
2/20/2019	3:24:54 PM	809	1764	23	19	20	23	19	19	30	26	21	24	21	21	29.0	28.0	50.6	-1	-1	-1
2/20/2019	3:24:55 PM	12	1765	56	19	21	23	19	19	30	26	20	24	21	21	29.0	28.0	50.6	-1	-1	-1
2/20/2019	3:24:55 PM	215	1766	101	19	20	24	19	19	30	26	21	24	21	20	29.0	28.0	50.6	-1	-1	-1
2/20/2019	3:24:55 PM	403	1767	127	19	21	23	19	19	30	26	21	24	21	21	29.0	28.0	50.6	-1	-1	-1
2/20/2019	3:24:55 PM	606	1768	189	20	20	24	19	19	30	26	21	24	21	21	29.0	28.0	50.6	-1	-1	-1
2/20/2019	3:24:55 PM	809	1769	183	19	21	23	19	19	30	26	21	24	21	21	29.0	28.0	50.6	-1	-1	-1
2/20/2019	3:24:56 PM	12	1770	162	19	20	24	19	19	30	26	20	24	21	21	29.0	28.0	50.6	-1	-1	-1
2/20/2019	3:24:56 PM	215	1771	129	19	21	23	19	19	30	26	21	24	20	20	29.0	28.0	50.6	-1	-1	-1
2/20/2019	3:24:56 PM	403	1772	157	19	21	23	19	19	30	26	20	24	20	21	29.0	28.0	50.6	-1	-1	-1
2/20/2019	3:24:56 PM	606	1773	156	20	21	23	19	19	30	26	21	24	21	20	29.0	28.0	50.6	-1	-1	-1
2/20/2019	3:24:56 PM	809	1774	125	19	21	23	19	19	29	26	20	24	21	21	29.0	28.0	50.6	-1	-1	-1
2/20/2019	3:24:57 PM	12	1775	118	19	21	23	19	19	30	26	21	24	21	21	29.0	28.0	50.6	-1	-1	-1
2/20/2019	3:24:57 PM	215	1776	123	19	20	23	19	19	30	26	20	24	21	21	29.0	28.0	50.6	-1	-1	-1
2/20/2019	3:24:57 PM	403	1777	153	19	21	23	19	19	30	26	21	24	21	21	29.0	28.0	50.6	-1	-1	-1
2/20/2019	3:24:57 PM	606	1778	119	19	20	24	19	19	29	26	21	24	21	21	29.0	28.0	50.6	-1	-1	-1
2/20/2019	3:24:57 PM	809	1779	159	19	21	23	19	19	30	26	21	24	20	21	29.0	28.0	50.6	-1	-1	-1
2/20/2019	3:24:58 PM	12	1780	141	20	20	24	19	19	30	26	21	24	21	21	29.0	27.9	52.5	-1	-1	-1
2/20/2019	3:24:58 PM	215	1781	138	19	21	24	19	19	30	26	21	24	20	21	29.0	27.9	52.5	-1	-1	-1
2/20/2019	3:24:58 PM	403	1782	140	20	20	24	19	19	30	26	21	24	21	21	29.0	27.9	52.5	-1	-1	-1
2/20/2019	3:24:58 PM	621	1783	128	19	20	23	19	19	29	26	20	24	21	21	29.0	27.9	52.5	-1	-1	-1
2/20/2019	3:24:58 PM	809	1784	106	20	20	23	19	19	30	26	21	24	21	21	29.0	27.9	52.5	-1	-1	-1
2/20/2019	3:24:59 PM	12	1785	165	19	21	23	19	19	30	26	21	24	21	21	29.0	27.9	52.5	-1	-1	-1
2/20/2019	3:24:59 PM	215	1786	198	19	21	23	19	19	30	26	20	24	21	21	29.0	27.9	52.5	-1	-1	-1
2/20/2019	3:24:59 PM	403	1787	144	20	20	24	19	19	30	26	21	24	21	21	29.0	27.9	52.5	-1	-1	-1
2/20/2019	3:24:59 PM	606	1788	111	19	21	23	19	19	30	26	21	24	21	21	29.0	27.9	52.5	-1	-1	-1
2/20/2019	3:24:59 PM	809	1789	109	20	20	23	19	19	29	26	21	24	21	21	29.0	27.9	52.5	-1	-1	-1
2/20/2019	3:25:00 PM	12	1790	95	19	21	23	19	19	30	26	21	24	21	21	29.0	27.9	52.5	-1	-1	-1
2/20/2019	3:25:00 PM	215	1791	110	19	21	23	19	19	30	26	20	24	20	21	29.0	27.9	52.5	-1	-1	-1
2/20/2019	3:25:00 PM	403	1792	138	20	20	23	19	19	29	26	21	24	20	21	29.0	27.9	52.5	-1	-1	-1
2/20/2019	3:25:00 PM	606	1793	126	20	20	23	19	19	30	26	21	24	21	21	29.0	27.9	52.5	-1	-1	-1
2/20/2019	3:25:00 PM	809	1794	132	20	21	23	19	19	30	26	20	24	21	21	29.0	27.9	52.5	-1	-1	-1
2/20/2019	3:25:01 PM	12	1795	111	20	20	23	19	19	30	26	21	24	21	21	29.0	27.9	52.5	-1	-1	-1
2/20/2019	3:25:01 PM	215	1796	110	19	20	23	19	19	29	26	21	24	20	21	29.0	27.9	52.5	-1	-1	-1
2/20/2019	3:25:01 PM	403	1797	91	20	21	23	19	19	29	26	21	24	21	21	29.0	27.9	52.5	-1	-1	-1
2/20/2019	3:25:01 PM	606	1798	107	19	21	23	19	19	30	26	20	24	21	21	29.0	27.9	52.5	-1	-1	-1
2/20/2019	3:25:01 PM	809	1799	85	19	20	24	19	19	29	26	20	24	21	21	29.0	27.9	52.5	-1	-1	-1
2/20/2019	3:25:02 PM	12	1800	78	20	21	23	19	19	30	26	21	24	21	21	29.0	27.9	52.5	-1	-1	-1
2/20/2019	3:25:02 PM	215	1801	31	19	20	23	19	19	29	26	20	24	21	21	29.0	27.9	52.5	-1	-1	-1
2/20/2019	3:25:02 PM	403	1802	23	19	20	24	26	19	30	26	20	24	21	21	29.0	27.9	52.5	-1	-1	-1
2/20/2019	3:25:02 PM	606	1803	21	19	20	23	32	19	29	26	20	24	21	21	29.0	27.9	52.5	-1	-1	-1
2/20/2019	3:25:02 PM	809	1804	21	19	20	24	22	19	29	26	20	24	21	21	29.0	27.9	52.5	-1	-1	-1
2/20/2019	3:25:03 PM	12	1805	21	19	21	23	37	19	29	26	20	24	21	21	29.0	27.9	52.5	-1	-1	-1
2/20/2019	3:25:03 PM	215	1806	21	19	20	23	23	19	30	26	20	24	21	21	29.0	27.9	52.5	-1	-1	-1
2/20/2019	3:25:03 PM	403	1807	21	19	20	23	20	19	30	26	21	24	21	21	29.0	27.9	52.5	-1	-1	-1
2/20/2019	3:25:03 PM	606	1808	21	19	20	23	20	19	29	26	20	24	20	20	29.0	27.9	52.5	-1	-1	-1
2/20/2019	3:25:03 PM	809	1809	21	19	20	23	19	19	29	26	21	24	21	20	29.0	27.9	52.5	-1	-1	-1
2/20/2019	3:25:04 PM	12	1810	21	19	20	23	19	19	29	26	20	24	21	21	29.0	27.9	52.5	-1	-1	-1
2/20/2019	3:25:04 PM	215	1811	21	19	20	23	19	19	30	26	21	24	21	20	29.0	27.9	52.5	-1	-1	-1
2/20/2019	3:25:04 PM	403	1812	21	19	21	23	19	19	30	26	21	24	21	21	29.0	27.9	52.5	-1	-1	-1
2/20/2019	3:25:04 PM	606	1813	20	19	20	23	19	19	29	26	20	24	21	20	29.0	27.9	52.5	-1	-1	-1
2/20/2019	3:25:04 PM	809	1814	66	19	20	23	19	19	30	26	20	24	21	21	29.0	27.9	52.5	-1	-1	-1
2/20/2019	3:25:05 PM	12	1815	97	20	21	23	19	19	30	26	21	24	21	21	29.0	27.9	52.5	-1	-1	-1
2/20/2019	3:25:05 PM	215	1816	125	19	21	23	19	19	29	26	21	24	20	21	29.0	27.9	52.5	-1	-1	-1
2/20/2019	3:25:05 PM	403	1817	173	19	21	23	20	19	29	26	21	24	20	21	29.0	27.9	52.5	-1	-1	-1
2/20/2019	3:25:05 PM	606	1818	224	19	20	23	19	19	30	25	21	24	21	20	29.0	27.9	52.5	-1	-1	-1
2/20/2019	3:25:05 PM	809	1819	222	19	20	23	19	19	29	26	20	24	21	21	29.0	27.9	52.5	-1	-1	-1
2/20/2019	3:25:06 PM	12	1820	157	20	21	24	19	19	30	26	21	24	21	21	29.0	27.9	52.5	-1	-1	-1
2/20/2019	3:25:06 PM	215	1821	144	19	21	23	19	19	30	26	21	24	21	21	29.0	27.9	52.5	-1	-1	-1
2/20/2019	3:25:06 PM	403	1822	140	19	21	23	19	19	29	26	20	24	21	21	29.0	27.8	42.8	-1	-1	-1
2/20/2019	3:25:06 PM	606	1823	208	19	21	23	19	19	30	26	20	24	21	21	29.0	27.8	42.8	-1	-1	-1
2/20/2019	3:25:06 PM	809	1824	138	20	20	23	19	19	29	26	20	24	21	21	29.0	27.8	42.8	-1	-1	-1
2/20/2019	3:25:07 PM	12	1825	110	19	21	23	19	19	30	26	21	24	21	21	29.0	27.8	42.8	-1	-1	-1
2/20/2019	3:25:07 PM	215	1826	124	19	21	23	19	19	29	26	20	24	21	21	29.0	27.8	42.8	-1	-1	-1
2/20/2019	3:25:07 PM	403	1827	125	19	21	23	19	19	30	26	21	24	21	21	29.0	27.8	42.8	-1	-1	-1
2/20/2019	3:25:07 PM	606	1828	145	19	20	23	19	19	29	26	20	24	20	21	29.0	27.8	42.8	-1	-1	-1
2/20/2019	3:25:07 PM	802	1829	164	19	20	23	19	19	29	26	20	24	21	21	29.0	27.8	42.8	-1	-1	-1
2/20/2019	3:25:08 PM	6	1830	69	19	20	23	19	19	29	26	20	24	20	21	29.0	27.8	42.8	-1	-1	-1
2/20/2019	3:25:08 PM	209	1831	30	19	20	23	19	19	30	26	21	24	20	20	29.0	27.8	42.8	-1	-1	-1
2/20/2019	3:25:08 PM	412	1832	23	20	20	23	19	19	29	26	21	24	21	21	29.0	27.8	42.8	-1	-1	-1
2/20/2019	3:25:08 PM	615	1833	21	19	21	23	19	19	30	25	21	24	21	21	29.0	27.8	42.8	-1	-1	-1
2/20/2019	3:25:08 PM	802	1834	21	19	20	23	19	19	29	26	21	24	20	21	29.0	27.8	42.8	-1	-1	-1
2/20/2019	3:25:09 PM	6	1835	21	20	20	23	19	19	30	26	21	24	21	21	29.0	27.8	42.8	-1	-1	-1
2/20/2019	3:25:09 PM	209	1836	21	19	20	23	19	19	29	26	20	24	20	21	29.0	27.8	42.8	-1	-1	-1
2/20/2019	3:25:09 PM	412	1837	21	20	20	23	19	19	30	26	21	24	21	20	29.0	27.8	42.8	-1	-1	-1
2/20/2019	3:25:09 PM	615	1838	21	19	20	23	19	19	29	26	20	24	20	21	29.0	27.8	42.8	-1	-1	-1
2/20/2019	3:25:09 PM	802	1839	21	19	20	23	19	19	29	26	21	24	21	21	29.0	27.8	42.8	-1	-1	-1
2/20/2019	3:25:10 PM	6	1840	21	19	20	23	19	19	29	26	20	24	20	21	29.0	27.8	42.8	-1	-1	-1
2/20/2019	3:25:10 PM	209	1841	21	19	20	32	19	19	29	25	21	24	21	21	29.0	27.8	42.8	-1	-1	-1
2/20/2019	3:25:10 PM	412	1842	21	19	20	30	19	20	29	26	20	24	21	21	29.0	27.8	42.8	-1	-1	-1
2/20/2019	3:25:10 PM	615	1843	21	19	21	25	19	19	29	25	21	24	21	21	29.0	27.8	42.8	-1	-1	-1
2/20/2019	3:25:10 PM	802	1844	21	19	20	24	19	19	30	26	20	24	21	21	29.0	27.8	42.8	-1	-1	-1
2/20/2019	3:25:11 PM	6	1845	21	19	21	24	19	19	30	26	21	24	21	21	29.0	27.8	42.8	-1	-1	-1
2/20/2019	3:25:11 PM	209	1846	21	20	20	24	19	19	29	26	21	24	21	20	29.0	27.8	42.8	-1	-1	-1
2/20/2019	3:25:11 PM	412	1847	21	19	21	24	19	19	30	26	20	24	21	21	29.0	27.8	42.8	-1	-1	-1
2/20/2019	3:25:11 PM	615	1848	21	20	20	24	19	19	29	26	21	24	20	20	29.0	27.8	42.8	-1	-1	-1
2/20/2019	3:25:11 PM	802	1849	21	20	20	24	19	19	29	26	21	24	21	20	29.0	27.8	42.8	-1	-1	-1
2/20/2019	3:25:12 PM	6	1850	21	19	21	24	19	19	29	26	20	24	20	21	29.0	27.8	42.8	-1	-1	-1
2/20/2019	3:25:12 PM	209	1851	21	19	20	24	19	19	29	26	20	24	20	20	29.0	27.8	42.8	-1	-1	-1
2/20/2019	3:25:12 PM	412	1852	21	19	21	24	19	19	30	26	21	24	21	21	29.0	27.8	42.8	-1	-1	-1
2/20/2019	3:25:12 PM	615	1853	21	19	20	24	19	19	29	26	20	24	21	21	29.0	27.8	42.8	-1	-1	-1
2/20/2019	3:25:12 PM	802	1854	21	19	20	24	19	19	29	26	21	24	21	21	29.0	27.8	42.8	-1	-1	-1
2/20/2019	3:25:13 PM	6	1855	21	19	20	24	19	19	29	26	20	24	20	21	29.0	27.8	42.8	-1	-1	-1
2/20/2019	3:25:13 PM	209	1856	20	19	21	24	19	19	29	26	20	24	21	21	29.0	27.8	42.8	-1	-1	-1
2/20/2019	3:25:13 PM	412	1857	21	19	21	24	20	19	29	26	21	24	21	21	29.0	27.8	42.8	-1	-1	-1
2/20/2019	3:25:13 PM	615	1858	20	19	20	24	19	19	30	26	21	24	21	21	29.0	27.8	42.8	-1	-1	-1
2/20/2019	3:25:13 PM	802	1859	21	19	20	24	19	19	30	26	21	24	21	20	29.0	27.8	42.8	-1	-1	-1
2/20/2019	3:25:14 PM	6	1860	21	19	20	24	19	19	29	26	20	24	21	20	29.0	27.8	42.8	-1	-1	-1
2/20/2019	3:25:14 PM	209	1861	20	19	20	24	19	19	29	25	21	24	21	21	29.0	27.8	42.8	-1	-1	-1
2/20/2019	3:25:14 PM	412	1862	21	19	21	24	19	19	29	26	21	24	21	21	29.0	27.8	42.8	-1	-1	-1
2/20/2019	3:25:14 PM	615	1863	21	19	21	24	19	19	29	26	20	24	20	21	29.0	27.8	42.8	-1	-1	-1
2/20/2019	3:25:14 PM	802	1864	21	19	21	24	19	19	29	26	20	24	20	21	29.0	27.7	49.7	-1	-1	-1
2/20/2019	3:25:15 PM	6	1865	21	19	20	24	19	19	29	26	21	24	21	21	29.0	27.7	49.7	-1	-1	-1
2/20/2019	3:25:15 PM	209	1866	21	19	21	24	19	19	29	26	20	24	20	21	29.0	27.7	49.7	-1	-1	-1
2/20/2019	3:25:15 PM	412	1867	21	20	20	24	19	19	30	26	21	24	21	21	29.0	27.7	49.7	-1	-1	-1
2/20/2019	3:25:15 PM	615	1868	21	19	21	24	19	19	30	26	21	24	21	21	29.0	27.7	49.7	-1	-1	-1
2/20/2019	3:25:15 PM	802	1869	20	19	20	24	19	19	29	26	21	24	21	21	29.0	27.7	49.7	-1	-1	-1
2/20/2019	3:25:16 PM	6	1870	21	19	20	24	19	19	30	26	20	24	21	21	29.0	27.7	49.7	-1	-1	-1
2/20/2019	3:25:16 PM	209	1871	20	19	20	24	19	19	29	26	20	24	21	21	29.0	27.7	49.7	-1	-1	-1
2/20/2019	3:25:16 PM	412	1872	21	19	21	24	19	19	30	26	21	24	21	21	29.0	27.7	49.7	-1	-1	-1
2/20/2019	3:25:16 PM	615	1873	21	19	20	24	19	19	29	26	21	24	21	21	29.0	27.7	49.7	-1	-1	-1
2/20/2019	3:25:16 PM	802	1874	21	19	20	24	19	19	29	25	21	24	21	20	29.0	27.7	49.7	-1	-1	-1
2/20/2019	3:25:17 PM	6	1875	21	19	20	24	19	19	29	26	20	24	21	21	29.0	27.7	49.7	-1	-1	-1
2/20/2019	3:25:17 PM	209	1876	21	19	21	24	19	19	29	26	21	24	21	21	29.0	27.7	49.7	-1	-1	-1
2/20/2019	3:25:17 PM	412	1877	20	19	20	24	19	19	29	26	21	24	21	21	29.0	27.7	49.7	-1	-1	-1
2/20/2019	3:25:17 PM	615	1878	21	19	21	24	19	19	29	26	20	24	21	21	29.0	27.7	49.7	-1	-1	-1
2/20/2019	3:25:17 PM	802	1879	21	19	20	24	19	19	29	26	21	24	21	21	29.0	27.7	49.7	-1	-1	-1
2/20/2019	3:25:18 PM	6	1880	21	19	20	23	20	19	29	25	21	24	20	21	29.0	27.7	49.7	-1	-1	-1
2/20/2019	3:25:18 PM	209	1881	21	20	20	24	19	19	30	26	21	23	21	21	29.0	27.7	49.7	-1	-1	-1
2/20/2019	3:25:18 PM	412	1882	21	19	21	24	19	19	30	26	21	24	21	21	29.0	27.7	49.7	-1	-1	-1
2/20/2019	3:25:18 PM	614	1883	21	19	20	24	19	19	29	26	20	24	21	21	29.0	27.7	49.7	-1	-1	-1
2/20/2019	3:25:18 PM	802	1884	31	20	20	24	19	19	29	25	21	24	21	20	29.0	27.7	49.7	-1	-1	-1
2/20/2019	3:25:19 PM	5	1885	59	19	20	24	19	19	29	26	20	24	21	21	29.0	27.7	49.7	-1	-1	-1
2/20/2019	3:25:19 PM	208	1886	91	19	20	24	19	19	30	25	21	24	21	21	29.0	27.7	49.7	-1	-1	-1
2/20/2019	3:25:19 PM	411	1887	81	20	21	24	19	19	30	26	20	24	21	21	29.0	27.7	49.7	-1	-1	-1
2/20/2019	3:25:19 PM	614	1888	100	19	20	24	19	19	29	26	21	24	21	21	29.0	27.7	49.7	-1	-1	-1
2/20/2019	3:25:19 PM	802	1889	94	19	21	24	19	19	29	26	21	24	20	21	29.0	27.7	49.7	-1	-1	-1
2/20/2019	3:25:20 PM	5	1890	64	20	20	24	19	19	29	26	21	24	21	20	29.0	27.7	49.7	-1	-1	-1
2/20/2019	3:25:20 PM	208	1891	72	19	20	23	19	19	29	26	20	24	20	21	29.0	27.7	49.7	-1	-1	-1
2/20/2019	3:25:20 PM	411	1892	68	20	20	24	19	19	30	26	21	24	21	21	29.0	27.7	49.7	-1	-1	-1
2/20/2019	3:25:20 PM	614	1893	53	19	21	24	19	19	29	26	21	24	20	21	29.0	27.7	49.7	-1	-1	-1
2/20/2019	3:25:20 PM	802	1894	33	19	20	24	19	19	29	26	21	24	21	21	29.0	27.7	49.7	-1	-1	-1
2/20/2019	3:25:21 PM	5	1895	23	19	20	24	19	19	29	26	20	24	20	21	29.0	27.7	49.7	-1	-1	-1
2/20/2019	3:25:21 PM	208	1896	22	19	20	34	19	19	30	25	21	24	21	20	29.0	27.7	49.7	-1	-1	-1
2/20/2019	3:25:21 PM	411	1897	21	19	20	52	19	19	29	26	21	24	21	21	29.0	27.7	49.7	-1	-1	-1
2/20/2019	3:25:21 PM	614	1898	21	19	20	56	20	19	30	25	21	24	21	21	29.0	27.7	49.7	-1	-1	-1
2/20/2019	3:25:21 PM	802	1899	21	19	20	61	19	19	29	26	20	24	20	21	29.0	27.7	49.7	-1	-1	-1
2/20/2019	3:25:22 PM	5	1900	21	19	20	64	19	19	29	25	21	24	21	20	29.0	27.7	49.7	-1	-1	-1
2/20/2019	3:25:22 PM	208	1901	21	19	20	67	19	19	29	26	20	24	21	21	29.0	27.7	49.7	-1	-1	-1
2/20/2019	3:25:22 PM	411	1902	21	19	21	69	19	19	30	26	21	24	21	21	29.0	27.7	49.7	-1	-1	-1
2/20/2019	3:25:22 PM	614	1903	21	19	20	70	19	19	29	26	20	24	21	21	29.0	27.7	49.7	-1	-1	-1
2/20/2019	3:25:22 PM	802	1904	21	19	20	69	19	19	29	25	21	24	21	21	29.0	27.7	49.7	-1	-1	-1
2/20/2019	3:25:23 PM	5	1905	21	19	20	68	19	19	29	26	20	24	21	21	29.0	27.7	49.7	-1	-1	-1
2/20/2019	3:25:23 PM	208	1906	21	19	21	68	19	19	29	26	21	24	21	21	29.0	27.6	40.9	-1	-1	-1
2/20/2019	3:25:23 PM	411	1907	21	20	20	69	19	20	30	26	21	24	21	21	29.0	27.6	40.9	-1	-1	-1
2/20/2019	3:25:23 PM	614	1908	21	19	20	69	19	19	29	26	21	24	21	21	29.0	27.6	40.9	-1	-1	-1
2/20/2019	3:25:23 PM	802	1909	21	20	20	70	19	19	29	26	21	24	21	21	29.0	27.6	40.9	-1	-1	-1
2/20/2019	3:25:24 PM	5	1910	21	19	20	70	19	19	29	26	20	24	20	21	29.0	27.6	40.9	-1	-1	-1
2/20/2019	3:25:24 PM	208	1911	21	19	21	69	19	19	30	25	21	24	21	21	29.0	27.6	40.9	-1	-1	-1
2/20/2019	3:25:24 PM	411	1912	21	19	21	69	19	19	30	26	21	24	21	21	29.0	27.6	40.9	-1	-1	-1
2/20/2019	3:25:24 PM	614	1913	20	19	20	69	19	19	29	26	20	24	21	21	29.0	27.6	40.9	-1	-1	-1
2/20/2019	3:25:24 PM	802	1914	21	20	20	69	19	19	29	26	21	24	21	21	29.0	27.6	40.9	-1	-1	-1
2/20/2019	3:25:25 PM	5	1915	21	20	20	69	20	19	29	25	21	24	21	21	29.0	27.6	40.9	-1	-1	-1
2/20/2019	3:25:25 PM	208	1916	21	19	20	69	19	19	29	26	20	24	20	21	29.0	27.6	40.9	-1	-1	-1
2/20/2019	3:25:25 PM	411	1917	21	20	20	70	19	19	29	26	21	24	21	21	29.0	27.6	40.9	-1	-1	-1
2/20/2019	3:25:25 PM	614	1918	21	19	20	69	19	19	29	25	21	24	20	20	29.0	27.6	40.9	-1	-1	-1
2/20/2019	3:25:25 PM	802	1919	21	19	20	70	19	19	29	26	20	24	21	21	29.0	27.6	40.9	-1	-1	-1
2/20/2019	3:25:26 PM	5	1920	20	19	21	70	19	19	30	26	20	24	21	21	29.0	27.6	40.9	-1	-1	-1
2/20/2019	3:25:26 PM	208	1921	21	19	21	41	19	19	29	26	20	24	21	21	29.0	27.6	40.9	-1	-1	-1
2/20/2019	3:25:26 PM	411	1922	21	20	20	27	19	19	29	26	21	24	21	21	29.0	27.6	40.9	-1	-1	-1
2/20/2019	3:25:26 PM	614	1923	21	19	20	23	19	19	29	25	21	24	21	21	29.0	27.6	40.9	-1	-1	-1
2/20/2019	3:25:26 PM	802	1924	21	19	20	23	19	19	29	26	20	24	21	21	29.0	27.6	40.9	-1	-1	-1
2/20/2019	3:25:27 PM	5	1925	21	20	21	23	19	19	30	26	21	24	21	21	29.0	27.6	40.9	-1	-1	-1
2/20/2019	3:25:27 PM	208	1926	21	19	21	23	19	19	29	26	20	24	20	21	29.0	27.6	40.9	-1	-1	-1
2/20/2019	3:25:27 PM	411	1927	21	20	20	23	19	19	30	25	21	24	21	21	29.0	27.6	40.9	-1	-1	-1
2/20/2019	3:25:27 PM	614	1928	21	19	21	23	19	19	29	26	20	24	20	21	29.0	27.6	40.9	-1	-1	-1
2/20/2019	3:25:27 PM	802	1929	21	19	20	23	19	19	29	26	20	24	20	21	29.0	27.6	40.9	-1	-1	-1
2/20/2019	3:25:28 PM	5	1930	21	19	20	23	19	19	30	25	21	24	21	21	29.0	27.6	40.9	-1	-1	-1
2/20/2019	3:25:28 PM	208	1931	21	19	20	23	19	19	29	26	20	24	20	21	29.0	27.6	40.9	-1	-1	-1
2/20/2019	3:25:28 PM	411	1932	21	20	20	23	19	19	29	25	21	24	21	21	29.0	27.6	40.9	-1	-1	-1
2/20/2019	3:25:28 PM	614	1933	21	19	21	23	19	19	29	26	20	24	20	21	29.0	27.6	40.9	-1	-1	-1
2/20/2019	3:25:28 PM	802	1934	21	19	20	23	19	19	29	26	20	24	21	21	29.0	27.6	40.9	-1	-1	-1
2/20/2019	3:25:29 PM	5	1935	21	19	21	23	19	19	29	25	21	24	21	21	29.0	27.6	40.9	-1	-1	-1
2/20/2019	3:25:29 PM	208	1936	21	19	20	23	19	19	29	26	20	24	21	21	29.0	27.6	40.9	-1	-1	-1
2/20/2019	3:25:29 PM	411	1937	21	19	20	23	19	19	29	25	20	24	21	21	29.0	27.6	40.9	-1	-1	-1
2/20/2019	3:25:29 PM	614	1938	21	19	20	23	19	19	29	26	20	24	20	21	29.0	27.6	40.9	-1	-1	-1
2/20/2019	3:25:29 PM	802	1939	21	20	20	23	19	19	29	25	21	24	21	20	29.0	27.6	40.9	-1	-1	-1
2/20/2019	3:25:30 PM	5	1940	72	19	20	23	19	19	29	26	20	24	21	21	29.0	27.6	40.9	-1	-1	-1
2/20/2019	3:25:30 PM	208	1941	127	20	20	23	19	19	30	25	21	23	21	20	29.0	27.6	40.9	-1	-1	-1
2/20/2019	3:25:30 PM	411	1942	159	20	20	23	19	19	29	26	20	24	21	21	29.0	27.6	40.9	-1	-1	-1
2/20/2019	3:25:30 PM	614	1943	136	19	20	23	19	19	29	25	20	24	21	21	29.0	27.6	40.9	-1	-1	-1
2/20/2019	3:25:30 PM	802	1944	46	19	21	23	19	19	29	25	20	24	21	21	29.0	27.6	40.9	-1	-1	-1
2/20/2019	3:25:31 PM	5	1945	25	19	20	23	19	19	29	25	21	24	21	21	29.0	27.6	40.9	-1	-1	-1
2/20/2019	3:25:31 PM	208	1946	22	19	21	23	19	19	29	25	21	24	21	21	29.0	27.6	40.9	-1	-1	-1
2/20/2019	3:25:31 PM	411	1947	21	20	20	23	19	19	29	26	21	24	21	21	29.0	27.6	40.9	-1	-1	-1
2/20/2019	3:25:31 PM	614	1948	21	19	20	22	19	19	29	25	20	23	21	21	29.0	27.5	38.1	-1	-1	-1
2/20/2019	3:25:31 PM	802	1949	21	19	20	23	19	19	29	25	20	24	21	21	29.0	27.5	38.1	-1	-1	-1
2/20/2019	3:25:32 PM	5	1950	21	20	20	23	19	19	30	25	21	24	21	20	29.0	27.5	38.1	-1	-1	-1
2/20/2019	3:25:32 PM	208	1951	21	19	21	23	19	19	29	25	21	24	20	21	29.0	27.5	38.1	-1	-1	-1
2/20/2019	3:25:32 PM	411	1952	21	20	20	23	19	19	29	25	21	24	21	21	29.0	27.5	38.1	-1	-1	-1
2/20/2019	3:25:32 PM	614	1953	21	19	20	22	19	19	29	26	20	24	20	21	29.0	27.5	38.1	-1	-1	-1
2/20/2019	3:25:32 PM	802	1954	21	19	20	23	19	19	29	26	21	24	21	21	29.0	27.5	38.1	-1	-1	-1
2/20/2019	3:25:33 PM	5	1955	21	19	21	23	19	19	29	25	21	24	21	21	29.0	27.5	38.1	-1	-1	-1
2/20/2019	3:25:33 PM	208	1956	21	19	20	23	19	19	29	26	20	24	21	21	29.0	27.5	38.1	-1	-1	-1
2/20/2019	3:25:33 PM	411	1957	21	19	21	23	19	19	29	25	20	24	21	21	29.0	27.5	38.1	-1	-1	-1
2/20/2019	3:25:33 PM	614	1958	20	19	20	23	19	19	29	25	20	24	21	21	29.0	27.5	38.1	-1	-1	-1
2/20/2019	3:25:33 PM	802	1959	21	19	20	23	19	19	29	25	21	24	21	21	29.0	27.5	38.1	-1	-1	-1
2/20/2019	3:25:34 PM	5	1960	21	19	20	23	19	19	29	26	20	24	21	21	29.0	27.5	38.1	-1	-1	-1
2/20/2019	3:25:34 PM	208	1961	21	20	20	23	19	19	29	25	21	24	21	21	29.0	27.5	38.1	-1	-1	-1
2/20/2019	3:25:34 PM	411	1962	21	19	20	23	19	19	29	26	21	24	21	21	29.0	27.5	38.1	-1	-1	-1
2/20/2019	3:25:34 PM	614	1963	20	19	20	23	19	19	29	25	21	23	21	21	29.0	27.5	38.1	-1	-1	-1
2/20/2019	3:25:34 PM	802	1964	21	19	21	23	19	19	29	26	20	24	21	21	29.0	27.5	38.1	-1	-1	-1
2/20/2019	3:25:35 PM	5	1965	20	19	21	23	19	19	29	25	21	24	21	21	29.0	27.5	38.1	-1	-1	-1
2/20/2019	3:25:35 PM	208	1966	21	19	21	23	19	19	29	25	21	24	21	21	29.0	27.5	38.1	-1	-1	-1
2/20/2019	3:25:35 PM	411	1967	21	19	20	23	19	19	29	26	21	24	21	20	29.0	27.5	38.1	-1	-1	-1
2/20/2019	3:25:35 PM	614	1968	21	19	20	23	19	19	29	26	20	24	20	21	29.0	27.5	38.1	-1	-1	-1
2/20/2019	3:25:35 PM	802	1969	20	19	20	23	19	19	29	25	21	24	21	21	29.0	27.5	38.1	-1	-1	-1
2/20/2019	3:25:36 PM	5	1970	21	19	21	23	19	19	29	25	20	24	20	21	29.0	27.5	38.1	-1	-1	-1
2/20/2019	3:25:36 PM	208	1971	21	19	20	23	19	19	29	25	21	24	21	21	29.0	27.5	38.1	-1	-1	-1
2/20/2019	3:25:36 PM	411	1972	20	19	20	23	19	19	29	25	21	24	21	21	29.0	27.5	38.1	-1	-1	-1
2/20/2019	3:25:36 PM	614	1973	20	19	20	23	19	19	29	25	21	23	21	20	29.0	27.5	38.1	-1	-1	-1
2/20/2019	3:25:36 PM	802	1974	21	19	20	23	19	19	29	25	20	24	21	21	29.0	27.5	38.1	-1	-1	-1
2/20/2019	3:25:37 PM	5	1975	21	19	21	23	19	19	29	25	21	24	20	21	29.0	27.5	38.1	-1	-1	-1
2/20/2019	3:25:37 PM	208	1976	21	20	20	23	19	19	29	26	20	24	21	21	29.0	27.5	38.1	-1	-1	-1
2/20/2019	3:25:37 PM	411	1977	21	19	20	23	19	19	29	25	21	24	21	21	29.0	27.5	38.1	-1	-1	-1
2/20/2019	3:25:37 PM	614	1978	21	19	20	23	19	19	29	25	20	24	20	21	29.0	27.5	38.1	-1	-1	-1
2/20/2019	3:25:37 PM	802	1979	21	19	20	23	19	19	29	25	21	24	20	21	29.0	27.5	38.1	-1	-1	-1
2/20/2019	3:25:38 PM	5	1980	21	19	21	23	19	19	29	25	21	24	21	21	29.0	27.5	38.1	-1	-1	-1
2/20/2019	3:25:38 PM	208	1981	20	19	20	23	19	19	29	25	20	24	21	21	29.0	27.5	38.1	-1	-1	-1
2/20/2019	3:25:38 PM	411	1982	21	19	20	23	19	19	29	25	21	24	21	21	29.0	27.5	38.1	-1	-1	-1
2/20/2019	3:25:38 PM	614	1983	20	19	20	23	19	19	29	25	20	23	21	21	29.0	27.5	38.1	-1	-1	-1
2/20/2019	3:25:38 PM	802	1984	20	19	20	23	19	19	29	26	20	24	21	21	29.0	27.5	38.1	-1	-1	-1
2/20/2019	3:25:39 PM	5	1985	21	19	21	23	19	19	29	26	20	24	21	21	29.0	27.5	38.1	-1	-1	-1
2/20/2019	3:25:39 PM	208	1986	20	20	20	23	19	19	29	25	21	24	21	21	29.0	27.5	38.1	-1	-1	-1
2/20/2019	3:25:39 PM	411	1987	21	19	20	23	19	19	29	25	21	24	21	21	29.0	27.5	38.1	-1	-1	-1
2/20/2019	3:25:39 PM	614	1988	20	19	20	23	19	19	29	25	21	24	21	21	29.0	27.5	38.1	-1	-1	-1
2/20/2019	3:25:39 PM	802	1989	21	19	21	23	19	19	29	25	21	24	21	21	29.0	27.5	38.1	-1	-1	-1
2/20/2019	3:25:40 PM	5	1990	20	20	20	23	19	19	29	25	21	24	21	21	29.0	27.4	57.7	-1	-1	-1
2/20/2019	3:25:40 PM	208	1991	21	19	21	22	19	19	29	25	20	24	20	21	29.0	27.4	57.7	-1	-1	-1
2/20/2019	3:25:40 PM	411	1992	21	19	20	23	19	19	29	26	21	24	21	21	29.0	27.4	57.7	-1	-1	-1
2/20/2019	3:25:40 PM	614	1993	21	19	21	23	19	19	29	26	20	24	20	20	29.0	27.4	57.7	-1	-1	-1
2/20/2019	3:25:40 PM	802	1994	21	20	20	23	19	19	29	26	21	24	21	21	29.0	27.4	57.7	-1	-1	-1
2/20/2019	3:25:41 PM	5	1995	21	19	21	23	20	19	29	25	21	24	21	21	29.0	27.4	57.7	-1	-1	-1
2/20/2019	3:25:41 PM	208	1996	21	19	20	23	19	19	29	26	20	24	21	21	29.0	27.4	57.7	-1	-1	-1
2/20/2019	3:25:41 PM	411	1997	21	19	20	23	20	19	29	25	20	23	21	21	29.0	27.4	57.7	-1	-1	-1
2/20/2019	3:25:41 PM	614	1998	20	19	20	23	19	19	29	25	20	24	21	21	29.0	27.4	57.7	-1	-1	-1
2/20/2019	3:25:41 PM	802	1999	21	19	21	23	19	19	29	25	21	24	21	21	29.0	27.4	57.7	-1	-1	-1
2/20/2019	3:25:42 PM	5	2000	21	19	20	23	19	19	29	26	20	24	21	21	29.0	27.4	57.7	-1	-1	-1
[truncated: 38,859 more rows]
