# Supplementary material for: Rapid metabolic shifts occur during the transition between hunger and satiety in Drosophila melanogaster
Source: Nat Commun. 2019 Sep 6;10:4052. doi: 10.1038/s41467-019-11933-z (PMC6731244; doi:10.1038/s41467-019-11933-z)
Supplement: Supplementary file 7 — Supplementary Data 4 [file 41467_2019_11933_MOESM7_ESM.zip › Fig1DFM_4.csv]

Date	Time	MSec	Sample	W1	W2	W3	W4	W5	W6	W7	W8	W9	W10	W11	W12	Temp	Humid	LUX	Dark	OptoCol1	OptoCol2
2/20/2019	3:19:02 PM	414	2	19	19	19	19	16	20	19	131	20	125	20	23	28.9	30.9	47.9	-1	-1	-1
2/20/2019	3:19:02 PM	602	3	19	19	19	19	17	21	19	133	20	127	19	24	28.9	30.9	47.9	-1	-1	-1
2/20/2019	3:19:02 PM	803	4	19	19	19	19	16	21	19	134	20	128	20	23	28.9	30.9	47.9	-1	-1	-1
2/20/2019	3:19:03 PM	6	5	18	19	19	19	16	20	20	136	20	129	20	23	28.9	30.9	47.9	-1	-1	-1
2/20/2019	3:19:03 PM	209	6	18	19	19	19	17	20	20	136	20	131	20	24	28.9	30.9	47.9	-1	-1	-1
2/20/2019	3:19:03 PM	413	7	19	19	19	19	17	20	19	138	20	132	19	23	28.9	30.9	47.9	-1	-1	-1
2/20/2019	3:19:03 PM	616	8	19	19	19	19	16	21	19	139	20	133	20	24	28.9	30.9	47.9	-1	-1	-1
2/20/2019	3:19:03 PM	803	9	18	19	19	19	16	21	19	140	20	134	20	23	28.9	30.9	47.9	-1	-1	-1
2/20/2019	3:19:04 PM	6	10	18	19	19	19	17	20	20	142	20	135	20	23	28.9	30.9	47.9	-1	-1	-1
2/20/2019	3:19:04 PM	209	11	19	19	19	19	17	20	19	143	20	136	20	24	28.9	30.9	47.9	-1	-1	-1
2/20/2019	3:19:04 PM	413	12	18	19	19	19	16	20	19	144	20	137	20	23	28.9	30.9	47.9	-1	-1	-1
2/20/2019	3:19:04 PM	616	13	18	19	19	19	16	21	20	145	20	139	20	24	28.9	30.9	47.9	-1	-1	-1
2/20/2019	3:19:04 PM	803	14	18	19	19	19	16	20	20	146	20	139	20	23	28.9	30.9	47.9	-1	-1	-1
2/20/2019	3:19:05 PM	6	15	19	19	19	19	17	20	20	147	21	141	20	23	28.9	30.9	47.9	-1	-1	-1
2/20/2019	3:19:05 PM	209	16	19	19	19	19	17	20	19	149	20	142	20	24	28.8	30.9	56.0	-1	-1	-1
2/20/2019	3:19:05 PM	413	17	18	19	19	19	16	20	19	150	20	143	20	23	28.8	30.9	56.0	-1	-1	-1
2/20/2019	3:19:05 PM	616	18	19	19	19	19	17	20	20	151	21	144	20	23	28.8	30.9	56.0	-1	-1	-1
2/20/2019	3:19:05 PM	803	19	19	19	19	18	17	20	19	152	21	145	19	23	28.8	30.9	56.0	-1	-1	-1
2/20/2019	3:19:06 PM	6	20	19	19	19	19	16	21	20	153	20	146	20	24	28.8	30.9	56.0	-1	-1	-1
2/20/2019	3:19:06 PM	209	21	18	19	19	19	17	20	19	154	21	147	20	23	28.8	30.9	56.0	-1	-1	-1
2/20/2019	3:19:06 PM	413	22	19	19	19	19	17	20	20	155	21	148	20	23	28.8	30.9	56.0	-1	-1	-1
2/20/2019	3:19:06 PM	600	23	19	19	19	19	17	20	20	155	21	149	20	23	28.8	30.9	56.0	-1	-1	-1
2/20/2019	3:19:06 PM	803	24	19	19	19	19	17	21	19	156	21	151	20	23	28.8	30.9	56.0	-1	-1	-1
2/20/2019	3:19:07 PM	6	25	19	19	19	19	17	20	20	157	21	151	20	23	28.8	30.9	56.0	-1	-1	-1
2/20/2019	3:19:07 PM	209	26	19	19	19	19	16	20	20	158	21	152	20	23	28.8	30.9	56.0	-1	-1	-1
2/20/2019	3:19:07 PM	413	27	18	19	19	19	16	21	19	159	21	153	20	23	28.8	30.9	56.0	-1	-1	-1
2/20/2019	3:19:07 PM	616	28	19	19	19	19	17	20	20	159	21	154	20	23	28.8	30.9	56.0	-1	-1	-1
2/20/2019	3:19:07 PM	803	29	19	19	19	19	17	20	20	160	21	155	20	24	28.8	30.9	56.0	-1	-1	-1
2/20/2019	3:19:08 PM	6	30	19	19	19	19	17	21	19	161	21	156	20	23	28.8	30.9	56.0	-1	-1	-1
2/20/2019	3:19:08 PM	209	31	18	19	19	19	17	21	19	162	21	156	20	23	28.8	30.9	56.0	-1	-1	-1
2/20/2019	3:19:08 PM	413	32	18	19	19	19	17	20	20	162	21	157	20	23	28.8	30.9	56.0	-1	-1	-1
2/20/2019	3:19:08 PM	616	33	19	19	19	19	17	21	19	163	21	158	19	23	28.8	30.9	56.0	-1	-1	-1
2/20/2019	3:19:08 PM	803	34	19	19	19	19	17	21	19	164	21	159	19	23	28.8	30.9	56.0	-1	-1	-1
2/20/2019	3:19:09 PM	6	35	19	19	19	19	17	20	20	164	21	160	20	23	28.8	30.9	56.0	-1	-1	-1
2/20/2019	3:19:09 PM	209	36	18	19	19	19	17	20	20	165	21	161	20	24	28.8	30.9	56.0	-1	-1	-1
2/20/2019	3:19:09 PM	413	37	19	19	19	19	16	21	19	166	20	161	20	24	28.8	30.9	56.0	-1	-1	-1
2/20/2019	3:19:09 PM	616	38	18	19	19	19	17	21	19	166	21	162	20	23	28.8	30.9	56.0	-1	-1	-1
2/20/2019	3:19:09 PM	803	39	19	19	19	19	17	20	20	167	21	162	20	23	28.8	30.9	56.0	-1	-1	-1
2/20/2019	3:19:10 PM	6	40	19	19	19	19	17	21	19	168	21	163	20	24	28.8	30.9	56.0	-1	-1	-1
2/20/2019	3:19:10 PM	209	41	19	20	19	19	17	21	19	168	21	164	20	23	28.8	30.9	56.0	-1	-1	-1
2/20/2019	3:19:10 PM	413	42	19	19	19	19	17	20	19	169	21	164	20	23	28.8	30.9	56.0	-1	-1	-1
2/20/2019	3:19:10 PM	616	43	19	19	19	19	16	21	19	170	20	165	20	24	28.8	30.9	56.0	-1	-1	-1
2/20/2019	3:19:10 PM	803	44	18	19	19	19	17	21	19	170	21	165	20	23	28.8	30.9	56.0	-1	-1	-1
2/20/2019	3:19:11 PM	6	45	19	19	19	19	17	20	20	171	21	166	20	23	28.8	30.9	56.0	-1	-1	-1
2/20/2019	3:19:11 PM	209	46	18	19	19	19	16	20	20	171	20	167	20	24	28.8	30.9	56.0	-1	-1	-1
2/20/2019	3:19:11 PM	413	47	18	19	18	19	16	20	20	171	21	167	20	23	28.8	30.9	56.0	-1	-1	-1
2/20/2019	3:19:11 PM	616	48	19	19	19	19	17	20	20	172	21	168	20	23	28.8	30.9	56.0	-1	-1	-1
2/20/2019	3:19:11 PM	803	49	19	19	19	19	17	20	20	173	20	168	20	24	28.8	30.9	56.0	-1	-1	-1
2/20/2019	3:19:12 PM	6	50	18	19	19	19	17	20	20	174	20	169	20	23	28.8	30.9	56.0	-1	-1	-1
2/20/2019	3:19:12 PM	209	51	19	19	19	19	17	20	20	174	21	169	20	23	28.8	30.9	56.0	-1	-1	-1
2/20/2019	3:19:12 PM	413	52	19	19	18	19	17	21	19	175	20	170	19	23	28.8	30.9	56.0	-1	-1	-1
2/20/2019	3:19:12 PM	616	53	19	19	19	19	17	21	20	175	21	171	20	23	28.8	30.9	56.0	-1	-1	-1
2/20/2019	3:19:12 PM	803	54	19	19	19	19	17	20	19	176	20	171	19	23	28.8	30.9	56.0	-1	-1	-1
2/20/2019	3:19:13 PM	6	55	19	19	19	19	16	21	20	177	20	172	20	24	28.8	30.9	56.0	-1	-1	-1
2/20/2019	3:19:13 PM	209	56	19	19	19	19	17	20	20	177	20	172	20	23	28.8	30.9	56.0	-1	-1	-1
2/20/2019	3:19:13 PM	413	57	19	19	19	19	17	21	19	178	20	173	19	23	28.8	30.9	56.0	-1	-1	-1
2/20/2019	3:19:13 PM	616	58	19	19	19	19	17	21	20	179	21	174	20	23	28.8	30.9	60.4	-1	-1	-1
2/20/2019	3:19:13 PM	803	59	19	19	19	19	17	20	20	179	21	174	19	23	28.8	30.9	60.4	-1	-1	-1
2/20/2019	3:19:14 PM	6	60	19	19	19	19	16	20	20	180	20	175	20	24	28.8	30.9	60.4	-1	-1	-1
2/20/2019	3:19:14 PM	209	61	19	19	19	19	16	20	19	181	21	176	20	23	28.8	30.9	60.4	-1	-1	-1
2/20/2019	3:19:14 PM	413	62	18	19	19	19	17	20	20	182	21	176	20	23	28.8	30.9	60.4	-1	-1	-1
2/20/2019	3:19:14 PM	616	63	19	19	19	19	17	21	19	182	21	177	19	23	28.8	30.9	60.4	-1	-1	-1
2/20/2019	3:19:14 PM	803	64	19	19	19	19	16	21	19	183	20	178	20	24	28.8	30.9	60.4	-1	-1	-1
2/20/2019	3:19:15 PM	6	65	18	19	19	19	17	21	20	184	21	178	20	23	28.8	30.9	60.4	-1	-1	-1
2/20/2019	3:19:15 PM	209	66	19	19	19	19	17	21	20	184	21	179	20	23	28.8	30.9	60.4	-1	-1	-1
2/20/2019	3:19:15 PM	413	67	19	19	19	19	16	20	19	185	21	180	20	23	28.8	30.9	60.4	-1	-1	-1
2/20/2019	3:19:15 PM	616	68	19	19	19	19	17	21	19	185	21	180	20	23	28.8	30.9	60.4	-1	-1	-1
2/20/2019	3:19:15 PM	803	69	19	19	19	19	17	20	20	186	21	180	20	23	28.8	30.9	60.4	-1	-1	-1
2/20/2019	3:19:16 PM	6	70	19	19	19	19	17	21	19	187	21	181	20	24	28.8	30.9	60.4	-1	-1	-1
2/20/2019	3:19:16 PM	209	71	19	19	19	19	17	21	20	188	21	181	20	23	28.8	30.9	60.4	-1	-1	-1
2/20/2019	3:19:16 PM	413	72	19	19	19	19	17	20	19	189	21	182	19	23	28.8	30.9	60.4	-1	-1	-1
2/20/2019	3:19:16 PM	616	73	18	19	19	19	16	21	20	189	21	182	20	23	28.8	30.9	60.4	-1	-1	-1
2/20/2019	3:19:16 PM	803	74	19	19	19	19	17	20	20	190	21	183	20	23	28.8	30.9	60.4	-1	-1	-1
2/20/2019	3:19:17 PM	6	75	19	20	19	19	16	21	19	190	21	184	20	23	28.8	30.9	60.4	-1	-1	-1
2/20/2019	3:19:17 PM	209	76	19	19	19	19	17	21	19	191	21	184	20	23	28.8	30.9	60.4	-1	-1	-1
2/20/2019	3:19:17 PM	413	77	19	19	19	19	17	20	20	191	20	184	20	23	28.8	30.9	60.4	-1	-1	-1
2/20/2019	3:19:17 PM	616	78	18	19	19	19	16	21	19	192	20	185	20	23	28.8	30.9	60.4	-1	-1	-1
2/20/2019	3:19:17 PM	803	79	18	19	19	19	17	21	20	192	21	185	20	23	28.8	30.9	60.4	-1	-1	-1
2/20/2019	3:19:18 PM	6	80	19	19	19	19	17	21	20	193	21	185	20	24	28.8	30.9	60.4	-1	-1	-1
2/20/2019	3:19:18 PM	209	81	19	19	19	19	16	21	19	194	21	186	20	24	28.8	30.9	60.4	-1	-1	-1
2/20/2019	3:19:18 PM	413	82	18	19	19	19	17	20	20	193	21	186	20	23	28.8	30.9	60.4	-1	-1	-1
2/20/2019	3:19:18 PM	616	83	19	19	19	19	17	21	19	193	21	187	19	23	28.8	30.9	60.4	-1	-1	-1
2/20/2019	3:19:18 PM	803	84	19	19	19	19	17	21	19	194	21	187	20	23	28.8	30.9	60.4	-1	-1	-1
2/20/2019	3:19:19 PM	6	85	19	20	19	19	17	21	20	194	21	187	20	23	28.8	30.9	60.4	-1	-1	-1
2/20/2019	3:19:19 PM	209	86	19	19	19	19	17	21	20	195	21	187	19	24	28.8	30.9	60.4	-1	-1	-1
2/20/2019	3:19:19 PM	413	87	19	19	19	19	17	21	19	195	21	188	20	23	28.8	30.9	60.4	-1	-1	-1
2/20/2019	3:19:19 PM	616	88	19	19	19	19	17	21	19	195	21	188	19	24	28.8	30.9	60.4	-1	-1	-1
2/20/2019	3:19:19 PM	803	89	19	19	19	19	16	21	19	196	21	189	20	23	28.8	30.9	60.4	-1	-1	-1
2/20/2019	3:19:20 PM	6	90	19	19	19	19	17	20	20	196	21	189	20	23	28.8	30.9	60.4	-1	-1	-1
2/20/2019	3:19:20 PM	209	91	19	19	19	19	17	21	19	196	21	189	19	23	28.8	30.9	60.4	-1	-1	-1
2/20/2019	3:19:20 PM	413	92	18	19	19	19	17	21	20	196	21	189	20	23	28.8	30.9	60.4	-1	-1	-1
2/20/2019	3:19:20 PM	616	93	19	19	19	19	17	20	19	196	21	190	19	23	28.8	30.9	60.4	-1	-1	-1
2/20/2019	3:19:20 PM	803	94	19	19	19	19	17	20	19	196	21	190	19	23	28.8	30.9	60.4	-1	-1	-1
2/20/2019	3:19:21 PM	6	95	19	19	19	19	17	21	20	197	21	190	20	23	28.8	30.9	60.4	-1	-1	-1
2/20/2019	3:19:21 PM	209	96	19	19	19	19	17	20	20	197	21	191	20	23	28.8	30.9	60.4	-1	-1	-1
2/20/2019	3:19:21 PM	413	97	19	19	18	19	17	21	19	197	21	191	20	23	28.8	30.9	60.4	-1	-1	-1
2/20/2019	3:19:21 PM	616	98	19	19	19	19	17	20	20	198	21	191	19	23	28.8	30.9	60.4	-1	-1	-1
2/20/2019	3:19:21 PM	803	99	19	19	19	19	16	20	20	199	21	192	20	24	28.8	30.9	60.4	-1	-1	-1
2/20/2019	3:19:22 PM	6	100	19	19	19	19	17	21	20	199	21	192	20	23	28.9	30.8	60.6	-1	-1	-1
2/20/2019	3:19:22 PM	209	101	19	19	19	19	17	20	20	199	21	192	20	24	28.9	30.8	60.6	-1	-1	-1
2/20/2019	3:19:22 PM	413	102	18	19	19	19	16	21	19	200	21	193	20	23	28.9	30.8	60.6	-1	-1	-1
2/20/2019	3:19:22 PM	616	103	19	19	19	19	17	20	20	200	22	193	20	23	28.9	30.8	60.6	-1	-1	-1
2/20/2019	3:19:22 PM	803	104	19	19	19	19	17	21	20	200	22	194	19	23	28.9	30.8	60.6	-1	-1	-1
2/20/2019	3:19:23 PM	6	105	19	19	19	19	16	21	20	201	21	194	20	23	28.9	30.8	60.6	-1	-1	-1
2/20/2019	3:19:23 PM	209	106	19	19	19	19	17	20	20	201	21	194	20	24	28.9	30.8	60.6	-1	-1	-1
2/20/2019	3:19:23 PM	413	107	19	19	19	19	17	21	20	201	21	194	20	23	28.9	30.8	60.6	-1	-1	-1
2/20/2019	3:19:23 PM	616	108	18	19	19	19	16	21	20	202	21	194	20	23	28.9	30.8	60.6	-1	-1	-1
2/20/2019	3:19:23 PM	803	109	18	19	19	19	16	20	20	202	21	194	20	23	28.9	30.8	60.6	-1	-1	-1
2/20/2019	3:19:24 PM	6	110	19	19	19	19	17	20	20	203	21	195	20	24	28.9	30.8	60.6	-1	-1	-1
2/20/2019	3:19:24 PM	209	111	18	19	19	19	17	20	20	203	21	195	20	23	28.9	30.8	60.6	-1	-1	-1
2/20/2019	3:19:24 PM	413	112	19	19	19	19	17	21	19	204	21	196	20	23	28.9	30.8	60.6	-1	-1	-1
2/20/2019	3:19:24 PM	616	113	18	19	19	19	16	21	19	204	21	196	20	23	28.9	30.8	60.6	-1	-1	-1
2/20/2019	3:19:24 PM	803	114	18	19	19	19	17	20	20	204	22	196	20	23	28.9	30.8	60.6	-1	-1	-1
2/20/2019	3:19:25 PM	6	115	18	19	19	19	17	21	19	204	21	197	20	24	28.9	30.8	60.6	-1	-1	-1
2/20/2019	3:19:25 PM	209	116	18	19	19	19	17	21	20	205	21	197	20	23	28.9	30.8	60.6	-1	-1	-1
2/20/2019	3:19:25 PM	413	117	19	19	19	19	17	21	20	205	21	197	20	23	28.9	30.8	60.6	-1	-1	-1
2/20/2019	3:19:25 PM	616	118	18	19	19	19	17	21	20	205	21	197	20	23	28.9	30.8	60.6	-1	-1	-1
2/20/2019	3:19:25 PM	803	119	18	19	19	19	17	20	20	205	21	198	20	23	28.9	30.8	60.6	-1	-1	-1
2/20/2019	3:19:26 PM	6	120	19	19	19	19	16	21	20	206	21	198	20	23	28.9	30.8	60.6	-1	-1	-1
2/20/2019	3:19:26 PM	209	121	19	19	19	19	17	20	20	206	22	199	20	23	28.9	30.8	60.6	-1	-1	-1
2/20/2019	3:19:26 PM	413	122	18	19	19	19	17	21	20	206	22	199	20	23	28.9	30.8	60.6	-1	-1	-1
2/20/2019	3:19:26 PM	616	123	19	19	19	19	17	20	20	206	21	199	20	23	28.9	30.8	60.6	-1	-1	-1
2/20/2019	3:19:26 PM	803	124	18	19	19	19	17	20	20	207	21	199	20	23	28.9	30.8	60.6	-1	-1	-1
2/20/2019	3:19:27 PM	6	125	19	19	19	19	17	20	20	207	21	200	20	24	28.9	30.8	60.6	-1	-1	-1
2/20/2019	3:19:27 PM	209	126	19	19	19	19	17	21	20	207	21	200	20	24	28.9	30.8	60.6	-1	-1	-1
2/20/2019	3:19:27 PM	413	127	18	19	19	19	16	20	19	207	21	200	20	24	28.9	30.8	60.6	-1	-1	-1
2/20/2019	3:19:27 PM	616	128	18	19	19	19	16	21	20	207	22	200	20	23	28.9	30.8	60.6	-1	-1	-1
2/20/2019	3:19:27 PM	803	129	18	19	18	19	16	20	20	208	21	201	20	23	28.9	30.8	60.6	-1	-1	-1
2/20/2019	3:19:28 PM	6	130	19	19	19	19	17	20	20	208	21	201	20	23	28.9	30.8	60.6	-1	-1	-1
2/20/2019	3:19:28 PM	209	131	19	19	19	19	17	21	20	209	21	202	19	24	28.9	30.8	60.6	-1	-1	-1
2/20/2019	3:19:28 PM	413	132	19	19	19	19	17	21	20	209	21	202	20	23	28.9	30.8	60.6	-1	-1	-1
2/20/2019	3:19:28 PM	616	133	18	19	19	19	16	20	20	209	21	202	20	23	28.9	30.8	60.6	-1	-1	-1
2/20/2019	3:19:28 PM	803	134	18	19	18	19	16	20	20	210	21	203	20	23	28.9	30.8	60.6	-1	-1	-1
2/20/2019	3:19:29 PM	6	135	19	19	19	19	17	21	20	209	22	203	19	23	28.9	30.8	60.6	-1	-1	-1
2/20/2019	3:19:29 PM	209	136	19	19	19	19	17	20	20	210	21	204	19	24	28.9	30.8	60.6	-1	-1	-1
2/20/2019	3:19:29 PM	413	137	19	19	19	19	17	21	19	210	22	204	19	23	28.9	30.8	60.6	-1	-1	-1
2/20/2019	3:19:29 PM	616	138	18	19	19	19	16	20	20	210	21	204	20	23	28.9	30.8	60.6	-1	-1	-1
2/20/2019	3:19:29 PM	803	139	18	19	19	19	17	20	20	210	21	204	20	23	28.9	30.8	60.6	-1	-1	-1
2/20/2019	3:19:30 PM	6	140	19	19	19	19	17	20	20	211	22	205	20	23	28.9	30.8	60.6	-1	-1	-1
2/20/2019	3:19:30 PM	209	141	19	19	19	19	17	21	20	211	21	205	19	23	28.9	30.8	60.6	-1	-1	-1
2/20/2019	3:19:30 PM	413	142	19	19	19	19	17	21	20	211	21	205	19	23	28.8	30.7	58.7	-1	-1	-1
2/20/2019	3:19:30 PM	616	143	19	19	19	19	17	21	20	212	22	205	20	23	28.8	30.7	58.7	-1	-1	-1
2/20/2019	3:19:30 PM	803	144	18	19	19	19	17	20	20	212	21	205	20	23	28.8	30.7	58.7	-1	-1	-1
2/20/2019	3:19:31 PM	6	145	19	19	19	19	17	21	19	212	21	206	19	23	28.8	30.7	58.7	-1	-1	-1
2/20/2019	3:19:31 PM	209	146	18	19	19	19	16	21	20	212	21	206	20	23	28.8	30.7	58.7	-1	-1	-1
2/20/2019	3:19:31 PM	413	147	19	20	19	19	17	21	20	212	22	206	20	23	28.8	30.7	58.7	-1	-1	-1
2/20/2019	3:19:31 PM	616	148	19	19	19	19	17	20	20	212	21	205	20	24	28.8	30.7	58.7	-1	-1	-1
2/20/2019	3:19:31 PM	803	149	19	19	19	19	17	20	20	212	21	206	19	23	28.8	30.7	58.7	-1	-1	-1
2/20/2019	3:19:32 PM	6	150	18	19	19	19	16	21	20	213	21	205	20	24	28.8	30.7	58.7	-1	-1	-1
2/20/2019	3:19:32 PM	209	151	19	19	19	19	17	21	20	212	22	206	20	23	28.8	30.7	58.7	-1	-1	-1
2/20/2019	3:19:32 PM	413	152	19	19	19	19	17	21	20	212	22	206	19	23	28.8	30.7	58.7	-1	-1	-1
2/20/2019	3:19:32 PM	616	153	19	19	19	19	17	21	19	212	22	206	20	23	28.8	30.7	58.7	-1	-1	-1
2/20/2019	3:19:32 PM	803	154	18	19	19	19	17	20	20	212	21	206	20	23	28.8	30.7	58.7	-1	-1	-1
2/20/2019	3:19:33 PM	6	155	19	19	19	19	17	21	20	213	22	207	19	23	28.8	30.7	58.7	-1	-1	-1
2/20/2019	3:19:33 PM	209	156	19	19	19	19	17	21	20	213	21	207	19	23	28.8	30.7	58.7	-1	-1	-1
2/20/2019	3:19:33 PM	413	157	19	19	19	19	16	21	20	213	21	207	20	23	28.8	30.7	58.7	-1	-1	-1
2/20/2019	3:19:33 PM	616	158	19	19	19	19	17	21	20	213	22	207	20	23	28.8	30.7	58.7	-1	-1	-1
2/20/2019	3:19:33 PM	803	159	18	19	19	19	17	20	20	213	22	207	20	23	28.8	30.7	58.7	-1	-1	-1
2/20/2019	3:19:34 PM	6	160	19	19	19	19	17	21	20	213	21	208	19	23	28.8	30.7	58.7	-1	-1	-1
2/20/2019	3:19:34 PM	209	161	19	19	19	19	17	21	20	213	21	208	20	23	28.8	30.7	58.7	-1	-1	-1
2/20/2019	3:19:34 PM	413	162	19	19	19	19	17	21	20	213	22	208	20	23	28.8	30.7	58.7	-1	-1	-1
2/20/2019	3:19:34 PM	616	163	19	19	19	19	17	20	20	213	21	208	20	23	28.8	30.7	58.7	-1	-1	-1
2/20/2019	3:19:34 PM	803	164	19	19	19	19	17	21	20	213	21	208	19	23	28.8	30.7	58.7	-1	-1	-1
2/20/2019	3:19:35 PM	6	165	19	19	19	19	16	21	20	213	21	208	20	23	28.8	30.7	58.7	-1	-1	-1
2/20/2019	3:19:35 PM	209	166	19	19	19	19	17	21	20	213	21	208	20	23	28.8	30.7	58.7	-1	-1	-1
2/20/2019	3:19:35 PM	413	167	19	19	19	19	17	21	20	213	21	209	19	23	28.8	30.7	58.7	-1	-1	-1
2/20/2019	3:19:35 PM	616	168	18	19	19	19	17	21	20	213	21	208	20	24	28.8	30.7	58.7	-1	-1	-1
2/20/2019	3:19:35 PM	803	169	18	19	19	19	16	21	20	213	21	208	20	23	28.8	30.7	58.7	-1	-1	-1
2/20/2019	3:19:36 PM	6	170	19	19	19	19	17	21	20	213	21	208	20	23	28.8	30.7	58.7	-1	-1	-1
2/20/2019	3:19:36 PM	209	171	18	19	19	19	16	21	19	214	20	208	20	24	28.8	30.7	58.7	-1	-1	-1
2/20/2019	3:19:36 PM	413	172	19	19	19	19	16	21	20	214	21	208	20	23	28.8	30.7	58.7	-1	-1	-1
2/20/2019	3:19:36 PM	616	173	19	20	19	19	17	21	20	213	21	207	19	23	28.8	30.7	58.7	-1	-1	-1
2/20/2019	3:19:36 PM	803	174	19	19	19	19	17	20	20	213	21	208	19	23	28.8	30.7	58.7	-1	-1	-1
2/20/2019	3:19:37 PM	6	175	19	19	19	19	16	21	20	214	21	208	20	23	28.8	30.7	58.7	-1	-1	-1
2/20/2019	3:19:37 PM	209	176	18	19	19	19	17	21	20	214	21	207	20	23	28.8	30.7	58.7	-1	-1	-1
2/20/2019	3:19:37 PM	413	177	19	19	19	19	17	20	20	214	21	207	19	23	28.8	30.7	58.7	-1	-1	-1
2/20/2019	3:19:37 PM	616	178	18	19	19	19	17	21	20	213	21	207	20	23	28.8	30.7	58.7	-1	-1	-1
2/20/2019	3:19:37 PM	803	179	18	19	18	19	16	21	20	213	21	207	20	23	28.8	30.7	58.7	-1	-1	-1
2/20/2019	3:19:38 PM	6	180	19	19	19	19	17	21	20	213	21	207	20	23	28.8	30.7	58.7	-1	-1	-1
2/20/2019	3:19:38 PM	209	181	18	19	19	19	16	21	20	214	21	208	20	23	28.8	30.7	58.7	-1	-1	-1
2/20/2019	3:19:38 PM	413	182	18	19	19	19	17	21	20	214	21	208	20	23	28.8	30.7	58.7	-1	-1	-1
2/20/2019	3:19:38 PM	616	183	18	19	19	19	17	20	20	214	21	208	20	24	28.8	30.7	58.7	-1	-1	-1
2/20/2019	3:19:38 PM	803	184	18	19	19	19	16	20	20	214	21	209	19	24	28.9	30.6	60.4	-1	-1	-1
2/20/2019	3:19:39 PM	6	185	18	19	19	19	16	21	20	214	21	208	20	23	28.9	30.6	60.4	-1	-1	-1
2/20/2019	3:19:39 PM	209	186	19	19	19	19	17	21	20	213	21	208	19	24	28.9	30.6	60.4	-1	-1	-1
2/20/2019	3:19:39 PM	413	187	19	19	19	19	16	21	20	214	21	208	20	24	28.9	30.6	60.4	-1	-1	-1
2/20/2019	3:19:39 PM	616	188	18	19	19	19	16	21	20	214	21	208	20	23	28.9	30.6	60.4	-1	-1	-1
2/20/2019	3:19:39 PM	803	189	18	19	18	19	16	21	20	214	21	208	20	23	28.9	30.6	60.4	-1	-1	-1
2/20/2019	3:19:40 PM	6	190	18	19	19	19	17	21	20	213	22	208	20	23	28.9	30.6	60.4	-1	-1	-1
2/20/2019	3:19:40 PM	209	191	19	19	19	19	17	20	20	214	22	208	20	23	28.9	30.6	60.4	-1	-1	-1
2/20/2019	3:19:40 PM	413	192	19	19	19	19	17	21	19	213	21	208	19	23	28.9	30.6	60.4	-1	-1	-1
2/20/2019	3:19:40 PM	616	193	19	20	18	19	17	21	19	212	22	208	20	23	28.9	30.6	60.4	-1	-1	-1
2/20/2019	3:19:40 PM	803	194	18	19	19	19	16	20	20	213	22	207	20	23	28.9	30.6	60.4	-1	-1	-1
2/20/2019	3:19:41 PM	6	195	19	19	19	19	17	20	20	212	22	207	19	23	28.9	30.6	60.4	-1	-1	-1
2/20/2019	3:19:41 PM	209	196	19	19	19	19	17	21	19	213	21	207	19	23	28.9	30.6	60.4	-1	-1	-1
2/20/2019	3:19:41 PM	413	197	18	19	19	19	17	21	20	213	22	206	20	23	28.9	30.6	60.4	-1	-1	-1
2/20/2019	3:19:41 PM	616	198	19	19	19	19	17	21	20	213	21	206	20	23	28.9	30.6	60.4	-1	-1	-1
2/20/2019	3:19:41 PM	803	199	19	19	19	19	17	21	19	212	21	206	19	23	28.9	30.6	60.4	-1	-1	-1
2/20/2019	3:19:42 PM	6	200	19	20	18	19	17	21	19	212	22	206	19	23	28.9	30.6	60.4	-1	-1	-1
2/20/2019	3:19:42 PM	209	201	19	19	19	19	17	21	20	213	22	206	20	23	28.9	30.6	60.4	-1	-1	-1
2/20/2019	3:19:42 PM	413	202	19	19	19	19	17	21	19	213	22	206	20	23	28.9	30.6	60.4	-1	-1	-1
2/20/2019	3:19:42 PM	614	203	19	20	19	19	17	21	20	213	22	206	20	23	28.9	30.6	60.4	-1	-1	-1
2/20/2019	3:19:42 PM	802	204	19	19	19	19	17	21	20	214	22	206	20	23	28.9	30.6	60.4	-1	-1	-1
2/20/2019	3:19:43 PM	5	205	19	19	19	19	17	21	20	214	22	206	20	23	28.9	30.6	60.4	-1	-1	-1
2/20/2019	3:19:43 PM	208	206	18	19	19	19	16	21	20	214	22	206	20	23	28.9	30.6	60.4	-1	-1	-1
2/20/2019	3:19:43 PM	411	207	18	19	19	19	17	21	20	214	22	206	20	23	28.9	30.6	60.4	-1	-1	-1
2/20/2019	3:19:43 PM	614	208	19	19	19	19	17	21	20	214	22	207	20	23	28.9	30.6	60.4	-1	-1	-1
2/20/2019	3:19:43 PM	802	209	19	19	19	19	16	21	20	215	21	207	19	23	28.9	30.6	60.4	-1	-1	-1
2/20/2019	3:19:44 PM	5	210	18	19	19	19	17	21	20	215	22	207	20	23	28.9	30.6	60.4	-1	-1	-1
2/20/2019	3:19:44 PM	208	211	19	19	19	19	17	21	20	215	22	208	19	23	28.9	30.6	60.4	-1	-1	-1
2/20/2019	3:19:44 PM	411	212	18	19	19	19	16	21	20	215	21	208	20	24	28.9	30.6	60.4	-1	-1	-1
2/20/2019	3:19:44 PM	604	213	18	19	19	19	16	21	20	215	21	208	20	23	28.9	30.6	60.4	-1	-1	-1
2/20/2019	3:19:44 PM	807	214	19	19	19	19	17	21	19	215	21	209	19	23	28.9	30.6	60.4	-1	-1	-1
2/20/2019	3:19:45 PM	10	215	19	19	19	19	17	21	20	215	21	208	20	24	28.9	30.6	60.4	-1	-1	-1
2/20/2019	3:19:45 PM	213	216	19	19	19	19	17	21	20	215	21	208	20	23	28.9	30.6	60.4	-1	-1	-1
2/20/2019	3:19:45 PM	401	217	19	19	19	19	17	21	20	215	21	209	19	23	28.9	30.6	60.4	-1	-1	-1
2/20/2019	3:19:45 PM	604	218	18	19	19	19	16	21	19	215	21	209	20	23	28.9	30.6	60.4	-1	-1	-1
2/20/2019	3:19:45 PM	807	219	18	19	19	19	17	21	20	215	21	209	20	23	28.9	30.6	60.4	-1	-1	-1
2/20/2019	3:19:46 PM	10	220	19	19	19	19	17	21	20	215	22	209	19	23	28.9	30.6	60.4	-1	-1	-1
2/20/2019	3:19:46 PM	213	221	19	19	19	19	16	21	20	215	21	209	20	24	28.9	30.6	60.4	-1	-1	-1
2/20/2019	3:19:46 PM	401	222	19	19	19	19	16	20	20	215	21	209	20	23	28.9	30.6	60.4	-1	-1	-1
2/20/2019	3:19:46 PM	604	223	19	19	19	19	17	21	20	214	22	209	19	23	28.9	30.6	60.4	-1	-1	-1
2/20/2019	3:19:46 PM	807	224	19	19	19	19	17	21	20	215	21	209	19	23	28.9	30.6	60.4	-1	-1	-1
2/20/2019	3:19:47 PM	10	225	18	19	19	19	16	21	20	215	21	209	20	23	28.9	30.6	60.4	-1	-1	-1
2/20/2019	3:19:47 PM	213	226	19	19	19	19	17	20	20	215	21	209	20	23	28.8	30.6	60.2	-1	-1	-1
2/20/2019	3:19:47 PM	401	227	19	19	19	19	17	20	20	216	21	209	20	24	28.8	30.6	60.2	-1	-1	-1
2/20/2019	3:19:47 PM	604	228	18	19	19	19	16	21	19	216	21	209	19	23	28.8	30.6	60.2	-1	-1	-1
2/20/2019	3:19:47 PM	807	229	18	19	19	19	17	20	20	216	21	209	20	23	28.8	30.6	60.2	-1	-1	-1
2/20/2019	3:19:48 PM	10	230	19	19	19	19	17	21	20	216	21	209	19	23	28.8	30.6	60.2	-1	-1	-1
2/20/2019	3:19:48 PM	213	231	18	19	19	19	16	21	20	217	21	209	20	23	28.8	30.6	60.2	-1	-1	-1
2/20/2019	3:19:48 PM	401	232	18	19	19	19	17	21	20	217	21	209	20	23	28.8	30.6	60.2	-1	-1	-1
2/20/2019	3:19:48 PM	604	233	19	19	19	19	16	21	20	218	21	210	19	23	28.8	30.6	60.2	-1	-1	-1
2/20/2019	3:19:48 PM	807	234	18	19	19	19	17	21	20	217	21	209	20	23	28.8	30.6	60.2	-1	-1	-1
2/20/2019	3:19:49 PM	10	235	19	19	19	19	17	21	20	218	21	210	19	23	28.8	30.6	60.2	-1	-1	-1
2/20/2019	3:19:49 PM	213	236	19	19	19	19	17	21	20	218	21	210	20	23	28.8	30.6	60.2	-1	-1	-1
2/20/2019	3:19:49 PM	401	237	18	19	19	19	17	21	20	218	21	210	20	23	28.8	30.6	60.2	-1	-1	-1
2/20/2019	3:19:49 PM	604	238	19	19	19	19	17	21	20	219	21	210	19	23	28.8	30.6	60.2	-1	-1	-1
2/20/2019	3:19:49 PM	807	239	19	19	18	19	16	21	19	219	21	211	19	23	28.8	30.6	60.2	-1	-1	-1
2/20/2019	3:19:50 PM	10	240	19	19	19	19	17	21	20	220	21	211	19	23	28.8	30.6	60.2	-1	-1	-1
2/20/2019	3:19:50 PM	213	241	19	19	19	19	16	21	20	220	21	211	20	23	28.8	30.6	60.2	-1	-1	-1
2/20/2019	3:19:50 PM	401	242	19	19	19	19	17	21	20	220	21	211	20	23	28.8	30.6	60.2	-1	-1	-1
2/20/2019	3:19:50 PM	604	243	18	19	19	19	17	21	20	220	21	212	19	23	28.8	30.6	60.2	-1	-1	-1
2/20/2019	3:19:50 PM	807	244	18	19	19	19	16	21	20	221	21	212	20	23	28.8	30.6	60.2	-1	-1	-1
2/20/2019	3:19:51 PM	10	245	19	19	19	19	17	21	19	221	21	212	19	24	28.8	30.6	60.2	-1	-1	-1
2/20/2019	3:19:51 PM	213	246	18	19	19	19	17	20	20	221	22	212	19	23	28.8	30.6	60.2	-1	-1	-1
2/20/2019	3:19:51 PM	401	247	19	19	19	19	17	20	20	221	22	212	19	23	28.8	30.6	60.2	-1	-1	-1
2/20/2019	3:19:51 PM	604	248	18	19	19	19	16	21	20	221	22	212	19	23	28.8	30.6	60.2	-1	-1	-1
2/20/2019	3:19:51 PM	807	249	19	19	19	19	17	20	20	221	21	213	19	23	28.8	30.6	60.2	-1	-1	-1
2/20/2019	3:19:52 PM	10	250	18	20	19	19	17	21	19	221	21	213	19	23	28.8	30.6	60.2	-1	-1	-1
2/20/2019	3:19:52 PM	213	251	18	19	19	19	17	21	20	222	21	213	20	23	28.8	30.6	60.2	-1	-1	-1
2/20/2019	3:19:52 PM	401	252	19	19	19	19	17	21	20	223	21	213	20	23	28.8	30.6	60.2	-1	-1	-1
2/20/2019	3:19:52 PM	604	253	19	19	19	19	17	21	19	223	21	213	19	23	28.8	30.6	60.2	-1	-1	-1
2/20/2019	3:19:52 PM	807	254	18	19	19	19	16	20	20	224	21	213	20	23	28.8	30.6	60.2	-1	-1	-1
2/20/2019	3:19:53 PM	10	255	18	19	19	19	17	21	20	224	21	213	20	23	28.8	30.6	60.2	-1	-1	-1
2/20/2019	3:19:53 PM	213	256	19	19	19	19	17	21	20	224	21	213	19	23	28.8	30.6	60.2	-1	-1	-1
2/20/2019	3:19:53 PM	401	257	19	19	19	19	17	21	19	224	21	214	19	23	28.8	30.6	60.2	-1	-1	-1
2/20/2019	3:19:53 PM	604	258	19	19	19	19	17	21	19	225	22	214	19	23	28.8	30.6	60.2	-1	-1	-1
2/20/2019	3:19:53 PM	807	259	18	19	19	19	17	20	20	225	21	213	20	23	28.8	30.6	60.2	-1	-1	-1
2/20/2019	3:19:54 PM	10	260	19	19	19	19	17	21	20	225	21	214	19	23	28.8	30.6	60.2	-1	-1	-1
2/20/2019	3:19:54 PM	213	261	19	20	18	19	17	21	19	225	22	214	20	23	28.8	30.6	60.2	-1	-1	-1
2/20/2019	3:19:54 PM	401	262	19	20	19	19	17	21	20	225	22	214	20	23	28.8	30.6	60.2	-1	-1	-1
2/20/2019	3:19:54 PM	604	263	19	19	19	19	17	21	19	226	21	215	19	23	28.8	30.6	60.2	-1	-1	-1
2/20/2019	3:19:54 PM	807	264	18	19	19	19	16	21	19	226	21	215	19	23	28.8	30.6	60.2	-1	-1	-1
2/20/2019	3:19:55 PM	10	265	18	19	19	19	17	21	20	226	21	215	20	23	28.8	30.6	60.2	-1	-1	-1
2/20/2019	3:19:55 PM	213	266	19	19	19	19	16	21	20	226	21	215	20	23	28.8	30.6	60.2	-1	-1	-1
2/20/2019	3:19:55 PM	401	267	19	19	19	19	16	21	20	226	21	215	19	23	28.8	30.6	60.2	-1	-1	-1
2/20/2019	3:19:55 PM	604	268	19	19	19	19	17	21	20	226	21	215	19	23	28.8	30.5	59.5	-1	-1	-1
2/20/2019	3:19:55 PM	807	269	18	19	19	19	16	21	20	226	21	215	19	23	28.8	30.5	59.5	-1	-1	-1
2/20/2019	3:19:56 PM	10	270	18	19	19	19	16	21	20	226	21	214	20	23	28.8	30.5	59.5	-1	-1	-1
2/20/2019	3:19:56 PM	213	271	19	19	19	19	17	21	20	225	21	214	19	23	28.8	30.5	59.5	-1	-1	-1
2/20/2019	3:19:56 PM	401	272	19	19	19	19	17	21	20	225	22	214	19	23	28.8	30.5	59.5	-1	-1	-1
2/20/2019	3:19:56 PM	604	273	19	19	19	19	17	21	19	225	21	214	19	23	28.8	30.5	59.5	-1	-1	-1
2/20/2019	3:19:56 PM	807	274	19	19	19	19	17	21	20	225	21	213	19	23	28.8	30.5	59.5	-1	-1	-1
2/20/2019	3:19:57 PM	10	275	19	19	19	19	17	21	20	225	21	214	19	23	28.8	30.5	59.5	-1	-1	-1
2/20/2019	3:19:57 PM	213	276	19	20	19	19	17	21	20	225	22	214	19	23	28.8	30.5	59.5	-1	-1	-1
2/20/2019	3:19:57 PM	401	277	19	19	19	19	17	21	20	224	22	213	20	23	28.8	30.5	59.5	-1	-1	-1
2/20/2019	3:19:57 PM	604	278	19	19	19	19	17	21	20	225	21	214	19	23	28.8	30.5	59.5	-1	-1	-1
2/20/2019	3:19:57 PM	807	279	18	19	19	19	16	21	20	225	21	213	20	23	28.8	30.5	59.5	-1	-1	-1
2/20/2019	3:19:58 PM	10	280	19	19	19	19	17	21	20	224	21	214	19	23	28.8	30.5	59.5	-1	-1	-1
2/20/2019	3:19:58 PM	213	281	18	19	18	19	16	21	20	225	21	214	19	23	28.8	30.5	59.5	-1	-1	-1
2/20/2019	3:19:58 PM	401	282	18	20	19	19	17	21	20	224	22	213	20	23	28.8	30.5	59.5	-1	-1	-1
2/20/2019	3:19:58 PM	604	283	19	19	19	19	17	21	20	225	21	214	20	23	28.8	30.5	59.5	-1	-1	-1
2/20/2019	3:19:58 PM	807	284	19	19	19	19	16	21	20	225	21	214	19	23	28.8	30.5	59.5	-1	-1	-1
2/20/2019	3:19:59 PM	10	285	18	19	19	19	17	21	20	225	21	213	20	23	28.8	30.5	59.5	-1	-1	-1
2/20/2019	3:19:59 PM	213	286	18	19	19	19	17	21	20	225	22	214	19	23	28.8	30.5	59.5	-1	-1	-1
2/20/2019	3:19:59 PM	401	287	19	19	19	19	17	21	20	225	22	214	19	24	28.8	30.5	59.5	-1	-1	-1
2/20/2019	3:19:59 PM	604	288	19	19	19	19	17	21	20	225	22	214	20	23	28.8	30.5	59.5	-1	-1	-1
2/20/2019	3:19:59 PM	807	289	19	19	19	19	17	21	20	225	22	214	19	23	28.8	30.5	59.5	-1	-1	-1
2/20/2019	3:20:00 PM	10	290	19	19	19	19	16	21	19	225	21	215	19	23	28.8	30.5	59.5	-1	-1	-1
2/20/2019	3:20:00 PM	213	291	19	19	19	19	17	21	20	225	22	215	20	23	28.8	30.5	59.5	-1	-1	-1
2/20/2019	3:20:00 PM	401	292	19	19	19	19	17	21	20	225	22	215	20	23	28.8	30.5	59.5	-1	-1	-1
2/20/2019	3:20:00 PM	604	293	19	19	19	19	17	21	20	225	21	215	20	23	28.8	30.5	59.5	-1	-1	-1
2/20/2019	3:20:00 PM	807	294	19	19	19	19	17	21	20	225	22	215	19	23	28.8	30.5	59.5	-1	-1	-1
2/20/2019	3:20:01 PM	10	295	19	19	19	19	17	21	19	225	21	215	19	23	28.8	30.5	59.5	-1	-1	-1
2/20/2019	3:20:01 PM	213	296	19	19	19	19	17	21	20	225	22	215	20	23	28.8	30.5	59.5	-1	-1	-1
2/20/2019	3:20:01 PM	401	297	19	19	19	19	17	21	20	224	22	215	20	23	28.8	30.5	59.5	-1	-1	-1
2/20/2019	3:20:01 PM	604	298	18	19	19	19	16	21	20	225	21	215	19	23	28.8	30.5	59.5	-1	-1	-1
2/20/2019	3:20:01 PM	807	299	18	19	19	19	17	21	20	224	22	214	20	23	28.8	30.5	59.5	-1	-1	-1
2/20/2019	3:20:02 PM	10	300	19	19	19	19	16	20	20	225	21	214	20	23	28.8	30.5	59.5	-1	-1	-1
2/20/2019	3:20:02 PM	213	301	18	19	19	19	17	21	19	224	21	215	19	23	28.8	30.5	59.5	-1	-1	-1
2/20/2019	3:20:02 PM	401	302	19	19	19	19	17	21	20	224	22	214	20	23	28.8	30.5	59.5	-1	-1	-1
2/20/2019	3:20:02 PM	604	303	19	19	19	19	17	21	20	224	21	214	19	23	28.8	30.5	59.5	-1	-1	-1
2/20/2019	3:20:02 PM	807	304	18	19	19	19	17	21	20	223	22	214	20	23	28.8	30.5	59.5	-1	-1	-1
2/20/2019	3:20:03 PM	10	305	19	19	19	19	17	21	19	223	21	214	19	23	28.8	30.5	59.5	-1	-1	-1
2/20/2019	3:20:03 PM	213	306	18	19	19	19	17	21	20	223	21	213	20	23	28.8	30.5	59.5	-1	-1	-1
2/20/2019	3:20:03 PM	401	307	19	19	19	19	17	21	20	222	22	213	20	23	28.8	30.5	59.5	-1	-1	-1
2/20/2019	3:20:03 PM	604	308	19	19	19	19	17	21	20	222	21	213	19	23	28.8	30.5	59.5	-1	-1	-1
2/20/2019	3:20:03 PM	807	309	19	19	19	19	17	20	20	222	21	212	19	23	28.8	30.5	59.5	-1	-1	-1
2/20/2019	3:20:04 PM	10	310	19	19	19	19	17	21	19	222	21	213	19	23	28.8	30.5	60.5	-1	-1	-1
2/20/2019	3:20:04 PM	213	311	18	19	19	19	17	21	20	221	22	213	19	23	28.8	30.5	60.5	-1	-1	-1
2/20/2019	3:20:04 PM	401	312	19	19	19	19	17	21	20	222	21	212	19	23	28.8	30.5	60.5	-1	-1	-1
2/20/2019	3:20:04 PM	604	313	19	19	19	19	17	21	20	222	21	212	20	23	28.8	30.5	60.5	-1	-1	-1
2/20/2019	3:20:04 PM	807	314	19	19	19	19	17	21	20	222	21	212	19	23	28.8	30.5	60.5	-1	-1	-1
2/20/2019	3:20:05 PM	10	315	19	19	18	19	17	21	19	222	22	213	19	23	28.8	30.5	60.5	-1	-1	-1
2/20/2019	3:20:05 PM	213	316	19	19	18	19	17	21	20	222	22	213	19	23	28.8	30.5	60.5	-1	-1	-1
2/20/2019	3:20:05 PM	401	317	19	19	19	19	17	21	20	222	22	213	19	23	28.8	30.5	60.5	-1	-1	-1
2/20/2019	3:20:05 PM	604	318	19	19	19	19	17	21	20	222	22	213	19	23	28.8	30.5	60.5	-1	-1	-1
2/20/2019	3:20:05 PM	807	319	19	19	19	19	17	21	20	222	22	213	19	23	28.8	30.5	60.5	-1	-1	-1
2/20/2019	3:20:06 PM	10	320	19	19	19	19	16	21	20	222	21	213	19	23	28.8	30.5	60.5	-1	-1	-1
2/20/2019	3:20:06 PM	213	321	18	19	19	19	17	21	20	222	22	213	20	23	28.8	30.5	60.5	-1	-1	-1
2/20/2019	3:20:06 PM	401	322	19	19	19	19	17	21	20	222	22	213	20	23	28.8	30.5	60.5	-1	-1	-1
2/20/2019	3:20:06 PM	604	323	19	19	19	19	17	21	20	223	21	213	19	23	28.8	30.5	60.5	-1	-1	-1
2/20/2019	3:20:06 PM	807	324	19	19	19	19	17	21	20	222	22	213	19	23	28.8	30.5	60.5	-1	-1	-1
2/20/2019	3:20:07 PM	10	325	18	19	19	19	17	21	20	223	21	214	19	23	28.8	30.5	60.5	-1	-1	-1
2/20/2019	3:20:07 PM	213	326	18	19	18	19	16	21	20	223	21	213	19	23	28.8	30.5	60.5	-1	-1	-1
2/20/2019	3:20:07 PM	401	327	19	19	19	19	17	21	20	223	22	214	20	23	28.8	30.5	60.5	-1	-1	-1
2/20/2019	3:20:07 PM	604	328	19	19	19	19	17	21	20	223	21	214	20	23	28.8	30.5	60.5	-1	-1	-1
2/20/2019	3:20:07 PM	807	329	19	19	19	19	17	21	20	223	21	214	20	23	28.8	30.5	60.5	-1	-1	-1
2/20/2019	3:20:08 PM	10	330	19	19	19	19	17	21	19	223	21	214	19	23	28.8	30.5	60.5	-1	-1	-1
2/20/2019	3:20:08 PM	213	331	18	19	19	19	17	21	20	223	22	214	19	23	28.8	30.5	60.5	-1	-1	-1
2/20/2019	3:20:08 PM	401	332	19	19	19	19	17	21	20	223	22	215	19	23	28.8	30.5	60.5	-1	-1	-1
2/20/2019	3:20:08 PM	604	333	19	19	19	19	17	21	20	224	22	215	19	23	28.8	30.5	60.5	-1	-1	-1
2/20/2019	3:20:08 PM	807	334	18	19	19	19	17	21	20	224	22	215	19	23	28.8	30.5	60.5	-1	-1	-1
2/20/2019	3:20:09 PM	10	335	19	19	19	19	16	21	19	224	21	215	19	23	28.8	30.5	60.5	-1	-1	-1
2/20/2019	3:20:09 PM	213	336	18	19	19	19	17	21	20	224	22	215	19	23	28.8	30.5	60.5	-1	-1	-1
2/20/2019	3:20:09 PM	401	337	19	19	19	19	17	21	20	224	22	216	19	23	28.8	30.5	60.5	-1	-1	-1
2/20/2019	3:20:09 PM	604	338	18	19	18	19	17	21	20	224	22	216	19	23	28.8	30.5	60.5	-1	-1	-1
2/20/2019	3:20:09 PM	807	339	19	19	19	19	17	21	20	224	22	216	19	23	28.8	30.5	60.5	-1	-1	-1
2/20/2019	3:20:10 PM	10	340	18	19	19	19	16	21	20	224	22	216	19	23	28.8	30.5	60.5	-1	-1	-1
2/20/2019	3:20:10 PM	213	341	19	19	19	19	17	21	20	224	22	217	19	23	28.8	30.5	60.5	-1	-1	-1
2/20/2019	3:20:10 PM	401	342	18	19	19	19	17	21	20	225	21	217	19	23	28.8	30.5	60.5	-1	-1	-1
2/20/2019	3:20:10 PM	604	343	19	19	19	19	17	21	20	225	22	217	20	23	28.8	30.5	60.5	-1	-1	-1
2/20/2019	3:20:10 PM	807	344	18	19	19	19	17	21	20	225	21	217	19	23	28.8	30.5	60.5	-1	-1	-1
2/20/2019	3:20:11 PM	10	345	19	19	19	19	17	21	20	225	22	217	19	23	28.8	30.5	60.5	-1	-1	-1
2/20/2019	3:20:11 PM	213	346	19	19	18	19	17	21	19	225	21	218	19	23	28.8	30.5	60.5	-1	-1	-1
2/20/2019	3:20:11 PM	401	347	19	20	18	19	17	21	20	225	22	217	20	23	28.8	30.5	60.5	-1	-1	-1
2/20/2019	3:20:11 PM	604	348	19	19	19	19	17	21	20	226	21	217	19	23	28.8	30.5	60.5	-1	-1	-1
2/20/2019	3:20:11 PM	807	349	19	19	19	19	17	21	20	226	22	217	19	23	28.8	30.5	60.5	-1	-1	-1
2/20/2019	3:20:12 PM	10	350	19	19	19	19	17	21	20	226	21	218	19	23	28.8	30.5	60.5	-1	-1	-1
2/20/2019	3:20:12 PM	213	351	19	19	19	19	17	21	19	226	21	218	19	23	28.8	30.5	60.5	-1	-1	-1
2/20/2019	3:20:12 PM	401	352	18	19	19	19	17	21	20	226	22	218	19	23	28.9	30.4	60.6	-1	-1	-1
2/20/2019	3:20:12 PM	604	353	19	19	19	19	17	21	20	226	21	218	19	23	28.9	30.4	60.6	-1	-1	-1
2/20/2019	3:20:12 PM	807	354	18	19	19	19	16	21	20	226	21	218	20	23	28.9	30.4	60.6	-1	-1	-1
2/20/2019	3:20:13 PM	10	355	19	19	19	19	17	21	20	226	21	218	19	23	28.9	30.4	60.6	-1	-1	-1
2/20/2019	3:20:13 PM	213	356	18	19	19	19	16	21	19	226	21	218	19	23	28.9	30.4	60.6	-1	-1	-1
2/20/2019	3:20:13 PM	401	357	19	19	19	19	17	21	20	226	22	218	20	23	28.9	30.4	60.6	-1	-1	-1
2/20/2019	3:20:13 PM	604	358	19	19	19	19	17	21	19	226	21	218	20	23	28.9	30.4	60.6	-1	-1	-1
2/20/2019	3:20:13 PM	807	359	19	19	19	19	17	21	20	226	22	218	19	23	28.9	30.4	60.6	-1	-1	-1
2/20/2019	3:20:14 PM	10	360	19	19	19	19	16	21	20	227	21	218	19	23	28.9	30.4	60.6	-1	-1	-1
2/20/2019	3:20:14 PM	213	361	19	19	19	19	17	21	20	226	21	218	19	23	28.9	30.4	60.6	-1	-1	-1
2/20/2019	3:20:14 PM	401	362	18	19	19	19	16	21	20	227	21	218	19	23	28.9	30.4	60.6	-1	-1	-1
2/20/2019	3:20:14 PM	604	363	18	19	19	19	17	21	20	227	22	218	20	23	28.9	30.4	60.6	-1	-1	-1
2/20/2019	3:20:14 PM	807	364	19	19	19	19	17	21	20	227	21	218	19	23	28.9	30.4	60.6	-1	-1	-1
2/20/2019	3:20:15 PM	10	365	19	19	19	19	17	21	20	227	22	218	19	23	28.9	30.4	60.6	-1	-1	-1
2/20/2019	3:20:15 PM	213	366	19	19	19	19	16	21	20	227	21	219	19	23	28.9	30.4	60.6	-1	-1	-1
2/20/2019	3:20:15 PM	401	367	19	19	19	19	17	21	20	226	22	219	19	23	28.9	30.4	60.6	-1	-1	-1
2/20/2019	3:20:15 PM	604	368	19	19	19	19	17	21	19	227	21	219	19	23	28.9	30.4	60.6	-1	-1	-1
2/20/2019	3:20:15 PM	807	369	19	19	19	19	17	21	20	226	22	218	19	23	28.9	30.4	60.6	-1	-1	-1
2/20/2019	3:20:16 PM	10	370	18	19	19	19	16	21	20	226	21	219	19	23	28.9	30.4	60.6	-1	-1	-1
2/20/2019	3:20:16 PM	213	371	18	19	19	19	17	21	20	226	21	219	19	23	28.9	30.4	60.6	-1	-1	-1
2/20/2019	3:20:16 PM	401	372	19	19	19	19	16	21	20	226	21	219	19	23	28.9	30.4	60.6	-1	-1	-1
2/20/2019	3:20:16 PM	604	373	19	19	19	19	17	20	20	226	21	219	19	23	28.9	30.4	60.6	-1	-1	-1
2/20/2019	3:20:16 PM	807	374	19	19	19	19	17	21	20	226	21	219	19	23	28.9	30.4	60.6	-1	-1	-1
2/20/2019	3:20:17 PM	10	375	19	19	19	19	17	21	20	226	21	219	19	23	28.9	30.4	60.6	-1	-1	-1
2/20/2019	3:20:17 PM	213	376	18	19	19	19	17	21	20	226	21	219	19	23	28.9	30.4	60.6	-1	-1	-1
2/20/2019	3:20:17 PM	401	377	19	19	19	19	17	21	20	226	21	219	19	23	28.9	30.4	60.6	-1	-1	-1
2/20/2019	3:20:17 PM	604	378	19	19	19	19	17	21	20	226	22	219	19	23	28.9	30.4	60.6	-1	-1	-1
2/20/2019	3:20:17 PM	807	379	19	19	19	19	17	21	20	226	22	219	19	23	28.9	30.4	60.6	-1	-1	-1
2/20/2019	3:20:18 PM	10	380	18	19	19	19	16	21	20	227	21	219	19	23	28.9	30.4	60.6	-1	-1	-1
2/20/2019	3:20:18 PM	213	381	18	19	19	19	16	21	20	226	21	219	19	23	28.9	30.4	60.6	-1	-1	-1
2/20/2019	3:20:18 PM	401	382	18	19	19	19	17	21	20	226	21	219	19	23	28.9	30.4	60.6	-1	-1	-1
2/20/2019	3:20:18 PM	604	383	19	19	19	19	16	21	20	226	21	219	19	23	28.9	30.4	60.6	-1	-1	-1
2/20/2019	3:20:18 PM	807	384	18	19	19	19	17	21	20	226	21	219	19	23	28.9	30.4	60.6	-1	-1	-1
2/20/2019	3:20:19 PM	10	385	19	19	19	19	17	21	20	226	21	219	19	23	28.9	30.4	60.6	-1	-1	-1
2/20/2019	3:20:19 PM	213	386	18	19	19	19	16	21	20	226	21	218	19	23	28.9	30.4	60.6	-1	-1	-1
2/20/2019	3:20:19 PM	401	387	18	19	19	19	17	21	20	226	21	218	19	23	28.9	30.4	60.6	-1	-1	-1
2/20/2019	3:20:19 PM	604	388	19	19	19	19	17	21	20	226	21	218	19	23	28.9	30.4	60.6	-1	-1	-1
2/20/2019	3:20:19 PM	807	389	19	19	19	19	17	21	20	226	21	218	19	23	28.9	30.4	60.6	-1	-1	-1
2/20/2019	3:20:20 PM	10	390	18	19	19	19	17	21	20	226	21	217	20	23	28.9	30.4	60.6	-1	-1	-1
2/20/2019	3:20:20 PM	213	391	19	19	19	19	17	21	20	226	21	218	19	23	28.9	30.4	60.6	-1	-1	-1
2/20/2019	3:20:20 PM	401	392	19	19	19	19	17	21	20	226	21	218	19	23	28.9	30.4	60.6	-1	-1	-1
2/20/2019	3:20:20 PM	604	393	19	19	19	19	17	21	20	226	22	218	19	23	28.9	30.4	60.6	-1	-1	-1
2/20/2019	3:20:20 PM	807	394	18	19	19	19	17	21	20	226	21	218	19	23	28.9	30.4	60.6	-1	-1	-1
2/20/2019	3:20:21 PM	10	395	19	19	18	19	17	21	20	226	21	218	19	23	28.9	30.4	60.6	-1	-1	-1
2/20/2019	3:20:21 PM	213	396	19	19	19	19	17	21	20	226	22	217	19	23	28.9	30.4	60.6	-1	-1	-1
2/20/2019	3:20:21 PM	401	397	19	19	19	19	17	21	20	226	22	217	19	23	28.9	30.4	60.6	-1	-1	-1
2/20/2019	3:20:21 PM	604	398	19	19	18	19	17	21	19	226	21	217	19	23	28.9	30.4	60.6	-1	-1	-1
2/20/2019	3:20:21 PM	807	399	19	19	19	19	17	21	20	226	22	217	20	23	28.9	30.4	60.6	-1	-1	-1
2/20/2019	3:20:22 PM	10	400	19	19	19	19	17	21	20	226	21	217	19	23	28.9	30.4	60.6	-1	-1	-1
2/20/2019	3:20:22 PM	213	401	18	19	19	19	17	21	20	226	22	217	19	23	28.9	30.4	60.6	-1	-1	-1
2/20/2019	3:20:22 PM	401	402	19	19	19	19	17	21	20	226	22	218	19	23	28.9	30.4	60.6	-1	-1	-1
2/20/2019	3:20:22 PM	604	403	19	19	19	19	16	21	19	227	21	218	19	23	28.9	30.4	60.6	-1	-1	-1
2/20/2019	3:20:22 PM	813	404	19	19	19	19	17	21	20	226	22	217	19	23	28.9	30.4	60.6	-1	-1	-1
2/20/2019	3:20:23 PM	1	405	19	19	19	19	17	21	20	226	21	218	19	23	28.9	30.4	60.6	-1	-1	-1
2/20/2019	3:20:23 PM	204	406	18	19	19	19	17	21	20	226	22	217	20	23	28.9	30.4	60.6	-1	-1	-1
2/20/2019	3:20:23 PM	407	407	19	19	19	19	17	21	20	226	22	218	19	23	28.9	30.4	60.6	-1	-1	-1
2/20/2019	3:20:23 PM	607	408	18	19	19	19	16	21	20	226	22	217	19	23	28.9	30.4	60.6	-1	-1	-1
2/20/2019	3:20:23 PM	810	409	19	19	19	19	17	21	20	225	21	217	19	23	28.9	30.4	60.6	-1	-1	-1
2/20/2019	3:20:24 PM	14	410	18	19	18	19	16	21	19	225	22	217	19	23	28.9	30.4	60.6	-1	-1	-1
2/20/2019	3:20:24 PM	201	411	19	19	19	19	17	21	20	225	22	217	19	23	28.9	30.4	60.6	-1	-1	-1
2/20/2019	3:20:24 PM	404	412	19	19	19	19	17	21	20	226	22	217	19	23	28.9	30.4	60.6	-1	-1	-1
2/20/2019	3:20:24 PM	607	413	18	19	19	19	17	21	20	225	22	217	20	23	28.9	30.4	60.6	-1	-1	-1
2/20/2019	3:20:24 PM	810	414	19	19	19	19	17	21	20	225	22	217	19	23	28.9	30.4	60.6	-1	-1	-1
2/20/2019	3:20:25 PM	14	415	19	19	19	19	17	21	20	225	22	217	19	23	28.9	30.4	60.6	-1	-1	-1
2/20/2019	3:20:25 PM	206	416	18	19	19	19	17	21	20	225	22	217	20	23	28.9	30.4	60.6	-1	-1	-1
2/20/2019	3:20:25 PM	409	417	19	19	19	19	17	21	20	225	22	217	19	23	28.9	30.4	60.6	-1	-1	-1
2/20/2019	3:20:25 PM	613	418	18	19	18	19	16	21	20	225	22	217	19	23	28.9	30.4	60.6	-1	-1	-1
2/20/2019	3:20:25 PM	816	419	19	19	19	19	17	21	20	224	22	217	19	23	28.9	30.4	60.6	-1	-1	-1
2/20/2019	3:20:26 PM	5	420	19	19	19	19	17	21	20	224	22	218	19	23	28.9	30.4	60.6	-1	-1	-1
2/20/2019	3:20:26 PM	208	421	19	19	19	19	17	21	20	223	22	217	19	23	28.9	30.4	60.6	-1	-1	-1
2/20/2019	3:20:26 PM	411	422	19	19	19	19	17	21	20	223	21	216	19	23	28.9	30.4	60.6	-1	-1	-1
2/20/2019	3:20:26 PM	614	423	18	19	19	19	16	21	20	222	22	216	19	23	28.9	30.4	60.6	-1	-1	-1
2/20/2019	3:20:26 PM	806	424	19	19	19	19	17	21	20	222	22	215	19	23	28.9	30.4	60.6	-1	-1	-1
2/20/2019	3:20:27 PM	9	425	18	19	19	19	17	21	20	222	21	215	20	23	28.9	30.4	60.6	-1	-1	-1
2/20/2019	3:20:27 PM	212	426	18	19	19	19	17	21	20	221	21	214	20	23	28.9	30.4	60.6	-1	-1	-1
2/20/2019	3:20:27 PM	415	427	19	19	19	19	16	21	20	222	21	214	19	23	28.9	30.4	60.6	-1	-1	-1
2/20/2019	3:20:27 PM	603	428	19	19	19	19	17	21	20	222	22	214	19	23	28.9	30.4	60.6	-1	-1	-1
2/20/2019	3:20:27 PM	806	429	19	19	19	19	17	21	20	221	21	214	19	23	28.9	30.4	60.6	-1	-1	-1
2/20/2019	3:20:28 PM	9	430	18	19	19	19	16	21	20	222	21	214	19	23	28.9	30.4	60.6	-1	-1	-1
2/20/2019	3:20:28 PM	212	431	19	19	19	19	17	21	20	221	21	214	19	23	28.9	30.4	60.6	-1	-1	-1
2/20/2019	3:20:28 PM	415	432	19	20	19	19	16	21	20	222	21	214	19	23	28.9	30.4	60.6	-1	-1	-1
2/20/2019	3:20:28 PM	603	433	19	19	19	19	17	21	20	222	22	214	19	23	28.9	30.4	60.6	-1	-1	-1
2/20/2019	3:20:28 PM	806	434	19	19	19	19	17	21	20	222	21	214	19	23	28.9	30.4	60.6	-1	-1	-1
2/20/2019	3:20:29 PM	9	435	19	19	19	19	17	21	20	222	22	214	19	23	28.9	30.4	60.6	-1	-1	-1
2/20/2019	3:20:29 PM	212	436	19	19	19	19	17	21	20	222	21	214	19	23	28.9	30.3	60.7	-1	-1	-1
2/20/2019	3:20:29 PM	415	437	19	19	19	19	17	21	20	222	22	214	19	23	28.9	30.3	60.7	-1	-1	-1
2/20/2019	3:20:29 PM	603	438	19	19	19	19	17	21	20	223	21	214	19	23	28.9	30.3	60.7	-1	-1	-1
2/20/2019	3:20:29 PM	806	439	19	19	19	19	17	21	20	222	22	214	20	23	28.9	30.3	60.7	-1	-1	-1
2/20/2019	3:20:30 PM	9	440	19	19	19	19	17	21	20	223	21	214	19	23	28.9	30.3	60.7	-1	-1	-1
2/20/2019	3:20:30 PM	212	441	19	19	19	19	17	21	20	223	22	215	19	23	28.9	30.3	60.7	-1	-1	-1
2/20/2019	3:20:30 PM	415	442	19	19	19	19	17	21	20	223	21	215	19	23	28.9	30.3	60.7	-1	-1	-1
2/20/2019	3:20:30 PM	603	443	18	19	18	19	17	21	20	223	22	215	19	23	28.9	30.3	60.7	-1	-1	-1
2/20/2019	3:20:30 PM	806	444	19	19	19	19	17	21	20	224	22	215	19	23	28.9	30.3	60.7	-1	-1	-1
2/20/2019	3:20:31 PM	9	445	19	19	19	19	17	21	20	223	22	215	19	23	28.9	30.3	60.7	-1	-1	-1
2/20/2019	3:20:31 PM	212	446	19	19	19	19	17	21	20	223	22	215	19	23	28.9	30.3	60.7	-1	-1	-1
2/20/2019	3:20:31 PM	415	447	19	19	19	19	17	21	20	224	22	215	19	23	28.9	30.3	60.7	-1	-1	-1
2/20/2019	3:20:31 PM	603	448	18	19	19	19	17	21	20	224	22	215	19	23	28.9	30.3	60.7	-1	-1	-1
2/20/2019	3:20:31 PM	806	449	19	19	19	19	17	21	20	224	22	215	19	23	28.9	30.3	60.7	-1	-1	-1
2/20/2019	3:20:32 PM	9	450	19	19	19	19	17	21	19	224	22	216	19	23	28.9	30.3	60.7	-1	-1	-1
2/20/2019	3:20:32 PM	212	451	19	19	19	19	17	21	20	224	22	216	19	23	28.9	30.3	60.7	-1	-1	-1
2/20/2019	3:20:32 PM	415	452	19	19	19	19	17	21	20	225	22	217	19	23	28.9	30.3	60.7	-1	-1	-1
2/20/2019	3:20:32 PM	603	453	18	20	19	19	17	21	20	225	22	217	19	23	28.9	30.3	60.7	-1	-1	-1
2/20/2019	3:20:32 PM	806	454	19	19	19	19	17	21	20	225	22	217	19	23	28.9	30.3	60.7	-1	-1	-1
2/20/2019	3:20:33 PM	9	455	19	20	18	19	17	21	20	225	22	217	19	23	28.9	30.3	60.7	-1	-1	-1
2/20/2019	3:20:33 PM	212	456	19	19	19	19	17	21	20	224	22	217	19	23	28.9	30.3	60.7	-1	-1	-1
2/20/2019	3:20:33 PM	415	457	18	19	19	19	17	21	20	224	21	217	19	23	28.9	30.3	60.7	-1	-1	-1
2/20/2019	3:20:33 PM	603	458	18	19	19	19	17	21	20	224	22	217	19	23	28.9	30.3	60.7	-1	-1	-1
2/20/2019	3:20:33 PM	806	459	19	19	19	19	17	21	20	224	22	217	19	23	28.9	30.3	60.7	-1	-1	-1
2/20/2019	3:20:34 PM	9	460	19	19	19	19	16	21	20	224	21	217	19	23	28.9	30.3	60.7	-1	-1	-1
2/20/2019	3:20:34 PM	212	461	19	19	19	19	17	21	20	224	22	217	19	23	28.9	30.3	60.7	-1	-1	-1
2/20/2019	3:20:34 PM	415	462	18	19	19	19	17	21	20	224	21	217	19	23	28.9	30.3	60.7	-1	-1	-1
2/20/2019	3:20:34 PM	603	463	18	19	19	19	17	21	20	224	22	217	19	23	28.9	30.3	60.7	-1	-1	-1
2/20/2019	3:20:34 PM	806	464	19	19	19	19	17	21	20	224	22	217	19	23	28.9	30.3	60.7	-1	-1	-1
2/20/2019	3:20:35 PM	9	465	19	19	19	19	16	21	20	224	22	217	19	23	28.9	30.3	60.7	-1	-1	-1
2/20/2019	3:20:35 PM	212	466	19	19	19	19	17	21	20	224	22	216	19	23	28.9	30.3	60.7	-1	-1	-1
2/20/2019	3:20:35 PM	415	467	18	19	19	19	16	21	20	224	21	217	19	23	28.9	30.3	60.7	-1	-1	-1
2/20/2019	3:20:35 PM	603	468	19	19	19	19	17	21	20	224	22	217	19	23	28.9	30.3	60.7	-1	-1	-1
2/20/2019	3:20:35 PM	806	469	19	20	19	19	17	21	20	224	21	217	19	23	28.9	30.3	60.7	-1	-1	-1
2/20/2019	3:20:36 PM	9	470	18	19	19	19	17	21	20	224	22	217	19	23	28.9	30.3	60.7	-1	-1	-1
2/20/2019	3:20:36 PM	212	471	19	19	19	19	16	21	20	224	21	217	19	23	28.9	30.3	60.7	-1	-1	-1
2/20/2019	3:20:36 PM	415	472	19	19	19	19	17	21	20	224	22	217	19	23	28.9	30.3	60.7	-1	-1	-1
2/20/2019	3:20:36 PM	603	473	19	19	19	19	17	21	20	224	21	217	19	23	28.9	30.3	60.7	-1	-1	-1
2/20/2019	3:20:36 PM	806	474	19	20	19	19	17	21	20	224	22	218	19	23	28.9	30.3	60.7	-1	-1	-1
2/20/2019	3:20:37 PM	9	475	19	19	19	19	17	21	20	224	22	218	19	23	28.9	30.3	60.7	-1	-1	-1
2/20/2019	3:20:37 PM	212	476	18	19	19	19	16	21	20	224	21	218	19	23	28.9	30.3	60.7	-1	-1	-1
2/20/2019	3:20:37 PM	415	477	18	19	19	19	17	21	20	224	21	218	19	23	28.9	30.3	60.7	-1	-1	-1
2/20/2019	3:20:37 PM	603	478	19	19	19	19	17	21	20	225	21	218	19	23	28.9	30.2	59.9	-1	-1	-1
2/20/2019	3:20:37 PM	806	479	19	19	19	19	17	21	20	224	22	218	20	23	28.9	30.2	59.9	-1	-1	-1
2/20/2019	3:20:38 PM	9	480	19	19	19	19	17	21	20	225	21	218	19	23	28.9	30.2	59.9	-1	-1	-1
2/20/2019	3:20:38 PM	212	481	18	19	19	19	17	21	20	224	22	218	19	23	28.9	30.2	59.9	-1	-1	-1
2/20/2019	3:20:38 PM	415	482	19	19	19	19	17	21	20	225	21	218	19	23	28.9	30.2	59.9	-1	-1	-1
2/20/2019	3:20:38 PM	603	483	18	19	19	19	17	21	20	225	22	219	19	23	28.9	30.2	59.9	-1	-1	-1
2/20/2019	3:20:38 PM	806	484	19	19	19	19	17	21	20	225	22	219	19	23	28.9	30.2	59.9	-1	-1	-1
2/20/2019	3:20:39 PM	9	485	19	19	19	19	17	21	20	226	22	219	19	23	28.9	30.2	59.9	-1	-1	-1
2/20/2019	3:20:39 PM	212	486	19	19	19	19	17	21	20	226	22	219	19	23	28.9	30.2	59.9	-1	-1	-1
2/20/2019	3:20:39 PM	415	487	18	19	19	19	17	21	19	226	22	220	19	23	28.9	30.2	59.9	-1	-1	-1
2/20/2019	3:20:39 PM	603	488	19	19	19	19	17	21	20	226	22	220	19	23	28.9	30.2	59.9	-1	-1	-1
2/20/2019	3:20:39 PM	806	489	19	19	19	19	17	21	20	227	22	220	19	23	28.9	30.2	59.9	-1	-1	-1
2/20/2019	3:20:40 PM	9	490	19	19	19	19	17	21	20	227	22	220	19	23	28.9	30.2	59.9	-1	-1	-1
2/20/2019	3:20:40 PM	212	491	18	19	19	19	16	21	20	227	22	220	19	23	28.9	30.2	59.9	-1	-1	-1
2/20/2019	3:20:40 PM	415	492	19	19	19	19	17	21	20	227	22	220	19	23	28.9	30.2	59.9	-1	-1	-1
2/20/2019	3:20:40 PM	603	493	19	19	19	19	17	21	20	228	22	220	19	23	28.9	30.2	59.9	-1	-1	-1
2/20/2019	3:20:40 PM	806	494	19	19	19	19	17	21	20	227	22	220	20	23	28.9	30.2	59.9	-1	-1	-1
2/20/2019	3:20:41 PM	9	495	18	19	19	19	16	21	20	228	21	220	19	23	28.9	30.2	59.9	-1	-1	-1
2/20/2019	3:20:41 PM	212	496	19	19	19	19	17	21	20	228	21	220	19	23	28.9	30.2	59.9	-1	-1	-1
2/20/2019	3:20:41 PM	415	497	18	19	19	19	16	21	20	228	21	220	19	23	28.9	30.2	59.9	-1	-1	-1
2/20/2019	3:20:41 PM	603	498	19	19	19	19	17	21	20	228	22	220	19	23	28.9	30.2	59.9	-1	-1	-1
2/20/2019	3:20:41 PM	806	499	18	19	19	19	16	21	20	228	22	220	19	23	28.9	30.2	59.9	-1	-1	-1
2/20/2019	3:20:42 PM	9	500	19	19	19	19	17	21	20	228	21	220	19	23	28.9	30.2	59.9	-1	-1	-1
2/20/2019	3:20:42 PM	212	501	18	19	19	19	16	21	20	228	22	220	19	23	28.9	30.2	59.9	-1	-1	-1
2/20/2019	3:20:42 PM	415	502	19	19	19	19	17	21	20	228	21	220	19	23	28.9	30.2	59.9	-1	-1	-1
2/20/2019	3:20:42 PM	603	503	19	19	19	19	16	21	20	227	21	220	19	23	28.9	30.2	59.9	-1	-1	-1
2/20/2019	3:20:42 PM	806	504	19	19	19	19	17	21	20	227	21	220	19	23	28.9	30.2	59.9	-1	-1	-1
2/20/2019	3:20:43 PM	9	505	18	19	19	19	17	21	20	227	22	219	19	23	28.9	30.2	59.9	-1	-1	-1
2/20/2019	3:20:43 PM	212	506	19	19	19	19	17	21	20	227	22	219	19	23	28.9	30.2	59.9	-1	-1	-1
2/20/2019	3:20:43 PM	415	507	19	19	18	19	17	21	19	226	21	219	19	23	28.9	30.2	59.9	-1	-1	-1
2/20/2019	3:20:43 PM	603	508	18	19	19	19	17	21	20	227	22	219	19	23	28.9	30.2	59.9	-1	-1	-1
2/20/2019	3:20:43 PM	806	509	19	19	19	19	17	21	20	226	21	219	19	23	28.9	30.2	59.9	-1	-1	-1
2/20/2019	3:20:44 PM	9	510	19	19	19	19	17	21	20	226	21	219	19	23	28.9	30.2	59.9	-1	-1	-1
2/20/2019	3:20:44 PM	212	511	19	19	19	19	17	21	20	226	21	219	19	23	28.9	30.2	59.9	-1	-1	-1
2/20/2019	3:20:44 PM	415	512	18	19	18	19	17	21	20	227	21	219	19	23	28.9	30.2	59.9	-1	-1	-1
2/20/2019	3:20:44 PM	603	513	19	19	19	19	17	21	20	227	21	219	19	23	28.9	30.2	59.9	-1	-1	-1
2/20/2019	3:20:44 PM	806	514	19	19	19	19	17	21	20	227	21	219	19	23	28.9	30.2	59.9	-1	-1	-1
2/20/2019	3:20:45 PM	9	515	18	19	19	19	16	21	20	227	21	219	19	23	28.9	30.2	59.9	-1	-1	-1
2/20/2019	3:20:45 PM	212	516	19	19	19	19	17	21	20	227	21	219	19	23	28.9	30.2	59.9	-1	-1	-1
2/20/2019	3:20:45 PM	415	517	19	19	19	19	16	21	20	227	21	219	19	23	28.9	30.2	59.9	-1	-1	-1
2/20/2019	3:20:45 PM	603	518	19	19	19	19	17	21	20	227	21	219	19	23	28.9	30.2	59.9	-1	-1	-1
2/20/2019	3:20:45 PM	806	519	18	19	19	19	17	21	20	227	21	219	19	23	28.9	30.2	59.9	-1	-1	-1
2/20/2019	3:20:46 PM	9	520	18	19	19	19	17	21	20	227	21	219	19	23	28.8	30.2	59.9	-1	-1	-1
2/20/2019	3:20:46 PM	212	521	18	19	19	19	16	21	20	227	21	219	19	23	28.8	30.2	59.9	-1	-1	-1
2/20/2019	3:20:46 PM	415	522	18	19	19	19	17	21	20	227	21	219	19	23	28.8	30.2	59.9	-1	-1	-1
2/20/2019	3:20:46 PM	603	523	19	19	19	19	17	21	20	227	21	219	19	23	28.8	30.2	59.9	-1	-1	-1
2/20/2019	3:20:46 PM	806	524	18	19	19	19	17	21	20	227	21	219	19	23	28.8	30.2	59.9	-1	-1	-1
2/20/2019	3:20:47 PM	9	525	19	19	19	19	17	21	20	227	21	219	19	23	28.8	30.2	59.9	-1	-1	-1
2/20/2019	3:20:47 PM	212	526	18	19	19	19	17	21	20	227	21	218	19	23	28.8	30.2	59.9	-1	-1	-1
2/20/2019	3:20:47 PM	415	527	19	19	19	19	17	21	20	227	21	218	19	23	28.8	30.2	59.9	-1	-1	-1
2/20/2019	3:20:47 PM	603	528	19	19	19	19	17	21	20	227	21	219	19	23	28.8	30.2	59.9	-1	-1	-1
2/20/2019	3:20:47 PM	806	529	19	19	19	19	17	21	20	227	21	219	19	23	28.8	30.2	59.9	-1	-1	-1
2/20/2019	3:20:48 PM	9	530	18	19	19	19	16	21	20	228	21	218	19	23	28.8	30.2	59.9	-1	-1	-1
2/20/2019	3:20:48 PM	212	531	19	19	19	19	17	21	20	227	21	218	19	23	28.8	30.2	59.9	-1	-1	-1
2/20/2019	3:20:48 PM	415	532	19	19	19	19	17	21	20	228	21	218	19	23	28.8	30.2	59.9	-1	-1	-1
2/20/2019	3:20:48 PM	603	533	19	19	19	19	17	21	20	228	21	218	19	23	28.8	30.2	59.9	-1	-1	-1
2/20/2019	3:20:48 PM	806	534	19	19	19	19	17	21	19	228	21	219	19	23	28.8	30.2	59.9	-1	-1	-1
2/20/2019	3:20:49 PM	9	535	19	19	19	19	17	21	20	228	21	218	19	23	28.8	30.2	59.9	-1	-1	-1
2/20/2019	3:20:49 PM	212	536	18	19	19	19	16	21	20	229	21	219	19	23	28.8	30.2	59.9	-1	-1	-1
2/20/2019	3:20:49 PM	415	537	18	19	19	19	17	20	20	229	21	219	19	23	28.8	30.2	59.9	-1	-1	-1
2/20/2019	3:20:49 PM	603	538	19	19	19	19	17	21	20	228	21	219	19	23	28.8	30.2	59.9	-1	-1	-1
2/20/2019	3:20:49 PM	806	539	18	19	19	19	17	21	20	228	22	219	19	23	28.8	30.2	59.9	-1	-1	-1
2/20/2019	3:20:50 PM	9	540	19	19	19	19	17	21	20	228	21	219	19	23	28.8	30.2	59.9	-1	-1	-1
2/20/2019	3:20:50 PM	212	541	19	19	19	19	16	21	20	228	21	219	19	23	28.8	30.2	59.9	-1	-1	-1
2/20/2019	3:20:50 PM	415	542	19	19	19	19	17	21	20	228	21	219	19	23	28.8	30.2	59.9	-1	-1	-1
2/20/2019	3:20:50 PM	603	543	19	19	19	19	16	21	20	228	21	219	19	23	28.8	30.2	59.9	-1	-1	-1
2/20/2019	3:20:50 PM	806	544	19	19	19	19	17	21	20	228	22	218	19	23	28.8	30.2	59.9	-1	-1	-1
2/20/2019	3:20:51 PM	9	545	18	19	19	19	16	21	20	228	21	219	19	23	28.8	30.2	59.9	-1	-1	-1
2/20/2019	3:20:51 PM	212	546	19	19	19	19	17	21	20	228	22	219	19	23	28.8	30.2	59.9	-1	-1	-1
2/20/2019	3:20:51 PM	415	547	19	19	18	19	16	21	20	228	22	219	19	23	28.8	30.2	59.9	-1	-1	-1
2/20/2019	3:20:51 PM	603	548	19	19	19	19	17	21	20	228	22	219	19	23	28.8	30.2	59.9	-1	-1	-1
2/20/2019	3:20:51 PM	806	549	19	19	19	19	17	21	20	228	21	219	19	23	28.8	30.2	59.9	-1	-1	-1
2/20/2019	3:20:52 PM	9	550	19	19	19	19	17	21	20	228	22	219	19	23	28.8	30.2	59.9	-1	-1	-1
2/20/2019	3:20:52 PM	212	551	19	19	19	19	17	21	20	228	21	219	19	23	28.8	30.2	59.9	-1	-1	-1
2/20/2019	3:20:52 PM	415	552	19	19	19	19	17	21	20	228	21	219	19	23	28.8	30.2	59.9	-1	-1	-1
2/20/2019	3:20:52 PM	603	553	19	19	19	19	17	21	20	229	21	219	19	23	28.8	30.2	59.9	-1	-1	-1
2/20/2019	3:20:52 PM	806	554	19	19	19	19	17	21	20	228	21	219	19	23	28.8	30.2	59.9	-1	-1	-1
2/20/2019	3:20:53 PM	9	555	18	19	19	19	16	21	20	229	21	219	19	23	28.8	30.2	59.9	-1	-1	-1
2/20/2019	3:20:53 PM	212	556	19	19	19	19	17	21	20	229	21	219	19	23	28.8	30.2	59.9	-1	-1	-1
2/20/2019	3:20:53 PM	415	557	18	19	18	19	17	21	20	229	21	219	20	23	28.8	30.2	59.9	-1	-1	-1
2/20/2019	3:20:53 PM	603	558	19	19	19	19	17	21	20	229	22	219	20	23	28.8	30.2	59.9	-1	-1	-1
2/20/2019	3:20:53 PM	806	559	19	19	19	19	16	21	20	229	22	220	19	23	28.8	30.2	59.9	-1	-1	-1
2/20/2019	3:20:54 PM	9	560	19	19	19	19	17	21	20	229	21	219	19	23	28.8	30.2	59.9	-1	-1	-1
2/20/2019	3:20:54 PM	212	561	18	19	19	19	16	21	20	229	22	219	19	23	28.8	30.2	59.9	-1	-1	-1
2/20/2019	3:20:54 PM	415	562	19	19	19	19	17	21	20	229	21	220	19	23	28.8	30.1	58.8	-1	-1	-1
2/20/2019	3:20:54 PM	603	563	19	19	19	19	17	21	20	229	22	220	19	23	28.8	30.1	58.8	-1	-1	-1
2/20/2019	3:20:54 PM	806	564	19	19	19	19	17	21	20	229	22	220	19	23	28.8	30.1	58.8	-1	-1	-1
2/20/2019	3:20:55 PM	9	565	18	19	19	19	17	21	20	229	22	220	19	23	28.8	30.1	58.8	-1	-1	-1
2/20/2019	3:20:55 PM	212	566	19	19	19	19	16	21	20	230	21	220	19	23	28.8	30.1	58.8	-1	-1	-1
2/20/2019	3:20:55 PM	415	567	19	19	19	19	17	21	20	230	22	220	19	23	28.8	30.1	58.8	-1	-1	-1
2/20/2019	3:20:55 PM	603	568	19	19	19	19	17	21	20	230	22	221	19	23	28.8	30.1	58.8	-1	-1	-1
2/20/2019	3:20:55 PM	806	569	19	19	19	19	17	21	20	230	22	221	19	23	28.8	30.1	58.8	-1	-1	-1
2/20/2019	3:20:56 PM	9	570	19	19	18	19	17	21	20	231	21	221	19	22	28.8	30.1	58.8	-1	-1	-1
2/20/2019	3:20:56 PM	212	571	19	19	19	19	17	21	20	230	22	220	19	23	28.8	30.1	58.8	-1	-1	-1
2/20/2019	3:20:56 PM	415	572	19	19	19	19	16	21	20	231	22	221	19	22	28.8	30.1	58.8	-1	-1	-1
2/20/2019	3:20:56 PM	603	573	18	19	19	19	17	21	20	231	22	221	19	23	28.8	30.1	58.8	-1	-1	-1
2/20/2019	3:20:56 PM	806	574	19	19	19	19	17	21	20	230	22	221	19	23	28.8	30.1	58.8	-1	-1	-1
2/20/2019	3:20:57 PM	9	575	18	19	19	19	17	21	20	230	22	221	19	22	28.8	30.1	58.8	-1	-1	-1
2/20/2019	3:20:57 PM	212	576	19	19	19	19	17	21	20	230	21	221	19	23	28.8	30.1	58.8	-1	-1	-1
2/20/2019	3:20:57 PM	415	577	19	19	19	19	17	21	20	231	22	222	19	23	28.8	30.1	58.8	-1	-1	-1
2/20/2019	3:20:57 PM	603	578	19	19	19	19	17	21	20	231	21	222	19	23	28.8	30.1	58.8	-1	-1	-1
2/20/2019	3:20:57 PM	806	579	18	19	19	19	17	21	20	231	22	222	19	23	28.8	30.1	58.8	-1	-1	-1
2/20/2019	3:20:58 PM	9	580	18	19	19	19	16	21	20	231	21	222	19	23	28.8	30.1	58.8	-1	-1	-1
2/20/2019	3:20:58 PM	212	581	19	19	19	19	17	21	20	230	22	222	19	23	28.8	30.1	58.8	-1	-1	-1
2/20/2019	3:20:58 PM	415	582	18	19	19	19	16	21	20	231	22	222	19	23	28.8	30.1	58.8	-1	-1	-1
2/20/2019	3:20:58 PM	603	583	19	19	19	19	17	21	20	231	22	222	19	23	28.8	30.1	58.8	-1	-1	-1
2/20/2019	3:20:58 PM	806	584	19	19	19	19	17	21	20	231	22	222	19	22	28.8	30.1	58.8	-1	-1	-1
2/20/2019	3:20:59 PM	9	585	19	19	19	19	17	21	20	231	21	222	19	23	28.8	30.1	58.8	-1	-1	-1
2/20/2019	3:20:59 PM	212	586	18	19	19	19	17	21	20	231	22	222	19	23	28.8	30.1	58.8	-1	-1	-1
2/20/2019	3:20:59 PM	415	587	19	19	19	19	17	21	20	231	22	222	19	23	28.8	30.1	58.8	-1	-1	-1
2/20/2019	3:20:59 PM	603	588	19	19	19	19	17	21	20	231	22	222	19	23	28.8	30.1	58.8	-1	-1	-1
2/20/2019	3:20:59 PM	806	589	19	19	19	19	17	21	20	231	21	222	19	23	28.8	30.1	58.8	-1	-1	-1
2/20/2019	3:21:00 PM	9	590	18	19	18	19	17	21	20	231	22	222	19	22	28.8	30.1	58.8	-1	-1	-1
2/20/2019	3:21:00 PM	212	591	19	19	19	19	17	21	20	230	21	222	19	23	28.8	30.1	58.8	-1	-1	-1
2/20/2019	3:21:00 PM	415	592	19	19	19	19	17	21	20	230	22	222	19	23	28.8	30.1	58.8	-1	-1	-1
2/20/2019	3:21:00 PM	603	593	19	19	19	19	17	21	20	231	22	222	19	23	28.8	30.1	58.8	-1	-1	-1
2/20/2019	3:21:00 PM	806	594	19	19	19	19	17	21	20	231	22	222	19	23	28.8	30.1	58.8	-1	-1	-1
2/20/2019	3:21:01 PM	9	595	19	19	19	19	16	21	20	231	21	223	19	23	28.8	30.1	58.8	-1	-1	-1
2/20/2019	3:21:01 PM	212	596	19	19	19	19	17	21	20	230	22	223	19	23	28.8	30.1	58.8	-1	-1	-1
2/20/2019	3:21:01 PM	415	597	18	19	19	19	17	21	20	230	22	222	19	23	28.8	30.1	58.8	-1	-1	-1
2/20/2019	3:21:01 PM	603	598	19	19	19	19	17	21	20	230	22	223	19	23	28.8	30.1	58.8	-1	-1	-1
2/20/2019	3:21:01 PM	806	599	18	19	19	19	17	21	20	230	22	223	19	23	28.8	30.1	58.8	-1	-1	-1
2/20/2019	3:21:02 PM	9	600	19	19	19	19	16	21	20	230	21	223	19	23	28.8	30.1	58.8	-1	-1	-1
2/20/2019	3:21:02 PM	212	601	19	19	19	19	17	21	20	230	22	222	19	23	28.8	30.1	58.8	-1	-1	-1
2/20/2019	3:21:02 PM	415	602	18	19	19	19	16	22	20	230	22	223	19	23	28.8	30.1	58.8	-1	-1	-1
2/20/2019	3:21:02 PM	603	603	19	19	19	19	17	21	20	229	22	223	19	23	28.8	30.1	58.8	-1	-1	-1
2/20/2019	3:21:02 PM	806	604	19	19	19	19	16	21	20	229	21	222	19	23	28.8	30.1	58.1	-1	-1	-1
2/20/2019	3:21:03 PM	9	605	19	19	19	19	17	21	20	229	21	222	19	23	28.8	30.1	58.1	-1	-1	-1
2/20/2019	3:21:03 PM	212	606	18	19	19	19	17	21	20	229	21	222	19	23	28.8	30.1	58.1	-1	-1	-1
2/20/2019	3:21:03 PM	415	607	19	19	19	19	17	21	20	229	22	222	19	23	28.8	30.1	58.1	-1	-1	-1
2/20/2019	3:21:03 PM	603	608	19	19	19	19	16	21	20	229	22	223	19	23	28.8	30.1	58.1	-1	-1	-1
2/20/2019	3:21:03 PM	806	609	19	19	19	19	17	21	20	228	22	223	19	23	28.8	30.1	58.1	-1	-1	-1
2/20/2019	3:21:04 PM	9	610	18	19	19	19	16	21	20	228	22	223	19	22	28.8	30.1	58.1	-1	-1	-1
2/20/2019	3:21:04 PM	209	611	19	19	19	19	16	21	20	228	22	222	19	23	28.8	30.1	58.1	-1	-1	-1
2/20/2019	3:21:04 PM	412	612	19	19	19	19	16	21	20	228	22	222	19	23	28.8	30.1	58.1	-1	-1	-1
2/20/2019	3:21:04 PM	616	613	19	19	19	19	17	21	20	228	22	222	19	23	28.8	30.1	58.1	-1	-1	-1
2/20/2019	3:21:04 PM	803	614	19	19	19	19	17	21	20	228	22	222	19	22	28.8	30.1	58.1	-1	-1	-1
2/20/2019	3:21:05 PM	6	615	19	19	19	19	16	21	20	228	21	222	19	23	28.8	30.1	58.1	-1	-1	-1
2/20/2019	3:21:05 PM	209	616	19	19	19	19	17	21	20	228	21	222	19	23	28.8	30.1	58.1	-1	-1	-1
2/20/2019	3:21:05 PM	412	617	18	19	18	19	16	21	20	228	21	222	19	23	28.8	30.1	58.1	-1	-1	-1
2/20/2019	3:21:05 PM	616	618	19	19	19	19	17	21	20	228	22	221	19	23	28.8	30.1	58.1	-1	-1	-1
2/20/2019	3:21:05 PM	803	619	19	19	19	19	16	21	20	228	21	222	19	23	28.8	30.1	58.1	-1	-1	-1
2/20/2019	3:21:06 PM	6	620	19	19	19	19	17	21	20	228	22	222	19	23	28.8	30.1	58.1	-1	-1	-1
2/20/2019	3:21:06 PM	209	621	18	20	19	19	17	21	20	228	21	221	19	23	28.8	30.1	58.1	-1	-1	-1
2/20/2019	3:21:06 PM	412	622	19	19	19	19	17	21	20	228	21	222	19	23	28.8	30.1	58.1	-1	-1	-1
2/20/2019	3:21:06 PM	601	623	19	19	19	19	17	22	20	228	22	221	19	23	28.8	30.1	58.1	-1	-1	-1
2/20/2019	3:21:06 PM	804	624	19	19	19	19	17	21	20	228	21	222	19	23	28.8	30.1	58.1	-1	-1	-1
2/20/2019	3:21:07 PM	7	625	19	19	19	19	17	21	20	228	22	221	19	23	28.8	30.1	58.1	-1	-1	-1
2/20/2019	3:21:07 PM	211	626	19	19	19	19	17	21	20	228	21	221	19	23	28.8	30.1	58.1	-1	-1	-1
2/20/2019	3:21:07 PM	414	627	19	19	19	19	17	21	20	228	22	221	19	23	28.8	30.1	58.1	-1	-1	-1
2/20/2019	3:21:07 PM	601	628	19	19	19	19	17	22	20	228	22	221	19	23	28.8	30.1	58.1	-1	-1	-1
2/20/2019	3:21:07 PM	804	629	19	19	19	19	17	21	20	228	21	221	19	23	28.8	30.1	58.1	-1	-1	-1
2/20/2019	3:21:08 PM	7	630	19	19	19	19	17	21	20	228	22	221	19	22	28.8	30.1	58.1	-1	-1	-1
2/20/2019	3:21:08 PM	211	631	18	19	19	19	17	21	20	228	22	221	19	23	28.8	30.1	58.1	-1	-1	-1
2/20/2019	3:21:08 PM	414	632	19	19	19	19	17	21	20	229	21	222	19	23	28.8	30.1	58.1	-1	-1	-1
2/20/2019	3:21:08 PM	601	633	19	19	19	19	17	22	19	229	22	222	19	23	28.8	30.1	58.1	-1	-1	-1
2/20/2019	3:21:08 PM	804	634	19	19	19	19	17	21	20	229	22	222	19	22	28.8	30.1	58.1	-1	-1	-1
2/20/2019	3:21:09 PM	7	635	18	19	19	19	17	21	20	229	22	221	19	23	28.8	30.1	58.1	-1	-1	-1
2/20/2019	3:21:09 PM	211	636	18	19	19	19	16	21	20	229	21	222	19	23	28.8	30.1	58.1	-1	-1	-1
2/20/2019	3:21:09 PM	414	637	19	19	18	19	17	22	20	229	22	222	19	22	28.8	30.1	58.1	-1	-1	-1
2/20/2019	3:21:09 PM	601	638	18	20	19	19	17	21	20	230	22	222	19	23	28.8	30.1	58.1	-1	-1	-1
2/20/2019	3:21:09 PM	804	639	19	19	19	19	17	21	20	230	22	222	19	23	28.8	30.1	58.1	-1	-1	-1
2/20/2019	3:21:10 PM	7	640	18	19	19	19	16	21	20	230	22	222	19	23	28.8	30.1	58.1	-1	-1	-1
2/20/2019	3:21:10 PM	211	641	18	19	19	19	17	21	20	229	22	222	19	23	28.8	30.1	58.1	-1	-1	-1
2/20/2019	3:21:10 PM	414	642	19	19	19	19	17	21	20	230	22	223	19	23	28.8	30.1	58.1	-1	-1	-1
2/20/2019	3:21:10 PM	601	643	19	19	19	19	17	21	20	230	22	223	19	23	28.8	30.1	58.1	-1	-1	-1
2/20/2019	3:21:10 PM	804	644	18	19	19	19	17	21	20	230	22	223	19	23	28.8	30.1	58.1	-1	-1	-1
2/20/2019	3:21:11 PM	7	645	19	19	19	19	17	21	20	230	22	223	19	23	28.8	30.1	58.1	-1	-1	-1
2/20/2019	3:21:11 PM	211	646	19	19	19	19	17	21	20	230	22	223	19	23	28.8	30.0	57.9	-1	-1	-1
2/20/2019	3:21:11 PM	414	647	19	19	19	19	17	21	20	230	22	223	19	23	28.8	30.0	57.9	-1	-1	-1
2/20/2019	3:21:11 PM	601	648	19	19	19	19	17	21	20	230	22	223	19	23	28.8	30.0	57.9	-1	-1	-1
2/20/2019	3:21:11 PM	804	649	18	19	19	19	16	21	20	231	22	223	19	23	28.8	30.0	57.9	-1	-1	-1
2/20/2019	3:21:12 PM	7	650	18	19	19	19	16	21	20	231	22	223	19	23	28.8	30.0	57.9	-1	-1	-1
2/20/2019	3:21:12 PM	211	651	19	19	19	19	17	21	20	231	22	223	19	23	28.8	30.0	57.9	-1	-1	-1
2/20/2019	3:21:12 PM	414	652	18	19	19	19	16	21	20	231	22	223	19	23	28.8	30.0	57.9	-1	-1	-1
2/20/2019	3:21:12 PM	601	653	18	20	19	19	17	21	20	231	22	223	19	23	28.8	30.0	57.9	-1	-1	-1
2/20/2019	3:21:12 PM	804	654	19	19	19	19	17	21	20	231	22	223	19	23	28.8	30.0	57.9	-1	-1	-1
2/20/2019	3:21:13 PM	7	655	18	19	19	19	16	21	20	230	22	223	19	23	28.8	30.0	57.9	-1	-1	-1
2/20/2019	3:21:13 PM	211	656	19	19	19	19	17	21	20	230	21	223	19	23	28.8	30.0	57.9	-1	-1	-1
2/20/2019	3:21:13 PM	414	657	18	19	19	19	16	21	20	231	21	223	19	23	28.8	30.0	57.9	-1	-1	-1
2/20/2019	3:21:13 PM	601	658	18	19	19	19	17	21	20	230	22	223	19	23	28.8	30.0	57.9	-1	-1	-1
2/20/2019	3:21:13 PM	804	659	19	19	19	19	17	21	20	230	22	223	18	23	28.8	30.0	57.9	-1	-1	-1
2/20/2019	3:21:14 PM	7	660	18	19	19	19	16	22	20	230	21	223	19	23	28.8	30.0	57.9	-1	-1	-1
2/20/2019	3:21:14 PM	211	661	19	19	19	19	17	21	20	230	22	223	19	22	28.8	30.0	57.9	-1	-1	-1
2/20/2019	3:21:14 PM	414	662	18	19	19	19	17	21	20	230	22	223	19	23	28.8	30.0	57.9	-1	-1	-1
2/20/2019	3:21:14 PM	601	663	18	19	19	19	17	22	20	229	22	222	19	23	28.8	30.0	57.9	-1	-1	-1
2/20/2019	3:21:14 PM	804	664	19	19	19	19	17	21	20	229	21	222	19	23	28.8	30.0	57.9	-1	-1	-1
2/20/2019	3:21:15 PM	7	665	18	19	19	19	16	21	20	229	22	222	19	23	28.8	30.0	57.9	-1	-1	-1
2/20/2019	3:21:15 PM	211	666	18	19	19	19	17	21	20	229	22	222	19	23	28.8	30.0	57.9	-1	-1	-1
2/20/2019	3:21:15 PM	414	667	19	19	19	19	16	21	20	229	21	222	19	23	28.8	30.0	57.9	-1	-1	-1
2/20/2019	3:21:15 PM	601	668	19	19	19	19	17	21	20	229	22	222	19	23	28.8	30.0	57.9	-1	-1	-1
2/20/2019	3:21:15 PM	804	669	18	19	19	19	17	21	20	229	22	221	19	23	28.8	30.0	57.9	-1	-1	-1
2/20/2019	3:21:16 PM	7	670	19	19	19	19	17	21	20	229	22	221	19	23	28.8	30.0	57.9	-1	-1	-1
2/20/2019	3:21:16 PM	211	671	18	19	19	19	16	21	20	229	22	221	19	23	28.8	30.0	57.9	-1	-1	-1
2/20/2019	3:21:16 PM	414	672	19	19	19	19	17	21	19	228	22	221	19	23	28.8	30.0	57.9	-1	-1	-1
2/20/2019	3:21:16 PM	601	673	19	19	19	19	17	21	20	229	22	221	19	23	28.8	30.0	57.9	-1	-1	-1
2/20/2019	3:21:16 PM	804	674	18	19	19	19	17	21	20	229	21	220	19	23	28.8	30.0	57.9	-1	-1	-1
2/20/2019	3:21:17 PM	7	675	19	19	19	19	17	21	20	228	22	220	19	23	28.8	30.0	57.9	-1	-1	-1
2/20/2019	3:21:17 PM	211	676	19	19	19	19	17	21	20	228	21	221	19	23	28.8	30.0	57.9	-1	-1	-1
2/20/2019	3:21:17 PM	414	677	19	20	19	19	17	21	20	228	22	221	19	22	28.8	30.0	57.9	-1	-1	-1
2/20/2019	3:21:17 PM	601	678	19	19	19	19	17	22	20	228	22	220	19	23	28.8	30.0	57.9	-1	-1	-1
2/20/2019	3:21:17 PM	804	679	19	19	19	19	16	21	20	228	21	221	19	23	28.8	30.0	57.9	-1	-1	-1
2/20/2019	3:21:18 PM	7	680	18	19	19	19	17	21	20	228	22	220	19	22	28.8	30.0	57.9	-1	-1	-1
2/20/2019	3:21:18 PM	211	681	19	19	19	19	17	22	20	228	22	220	18	22	28.8	30.0	57.9	-1	-1	-1
2/20/2019	3:21:18 PM	414	682	19	19	19	19	16	21	20	228	22	220	19	23	28.8	30.0	57.9	-1	-1	-1
2/20/2019	3:21:18 PM	601	683	18	19	19	19	16	22	20	228	22	220	19	23	28.8	30.0	57.9	-1	-1	-1
2/20/2019	3:21:18 PM	804	684	19	19	19	19	17	21	20	228	21	220	19	23	28.8	30.0	57.9	-1	-1	-1
2/20/2019	3:21:19 PM	7	685	19	19	19	19	17	21	20	228	21	220	19	23	28.8	30.0	57.9	-1	-1	-1
2/20/2019	3:21:19 PM	211	686	18	19	19	19	17	21	20	228	22	220	19	23	28.8	30.0	57.9	-1	-1	-1
2/20/2019	3:21:19 PM	414	687	19	19	19	19	17	21	20	229	21	220	18	23	28.8	30.0	57.9	-1	-1	-1
2/20/2019	3:21:19 PM	601	688	19	19	19	19	17	22	20	229	22	220	19	23	28.8	30.0	59.1	-1	-1	-1
2/20/2019	3:21:19 PM	804	689	18	19	19	19	17	21	20	229	21	220	19	23	28.8	30.0	59.1	-1	-1	-1
2/20/2019	3:21:20 PM	7	690	19	19	19	19	16	21	20	229	21	220	18	23	28.8	30.0	59.1	-1	-1	-1
2/20/2019	3:21:20 PM	211	691	18	19	19	19	17	21	20	229	22	220	19	23	28.8	30.0	59.1	-1	-1	-1
2/20/2019	3:21:20 PM	414	692	18	19	19	19	16	21	20	229	22	221	19	23	28.8	30.0	59.1	-1	-1	-1
2/20/2019	3:21:20 PM	601	693	18	19	19	19	17	21	20	229	22	220	19	23	28.8	30.0	59.1	-1	-1	-1
2/20/2019	3:21:20 PM	804	694	19	19	19	19	17	21	20	229	21	220	19	23	28.8	30.0	59.1	-1	-1	-1
2/20/2019	3:21:21 PM	7	695	18	19	19	19	16	21	20	228	22	220	19	22	28.8	30.0	59.1	-1	-1	-1
2/20/2019	3:21:21 PM	211	696	19	19	19	19	17	21	20	228	21	220	19	23	28.8	30.0	59.1	-1	-1	-1
2/20/2019	3:21:21 PM	414	697	18	19	19	19	16	22	20	229	22	220	19	23	28.8	30.0	59.1	-1	-1	-1
2/20/2019	3:21:21 PM	601	698	19	19	19	19	17	22	20	228	22	220	19	23	28.8	30.0	59.1	-1	-1	-1
2/20/2019	3:21:21 PM	804	699	19	19	19	19	17	21	20	228	22	220	19	23	28.8	30.0	59.1	-1	-1	-1
2/20/2019	3:21:22 PM	7	700	19	19	19	19	16	21	20	229	22	219	19	23	28.8	30.0	59.1	-1	-1	-1
2/20/2019	3:21:22 PM	211	701	19	19	19	19	17	21	20	228	22	219	19	22	28.8	30.0	59.1	-1	-1	-1
2/20/2019	3:21:22 PM	414	702	19	19	19	19	17	21	20	228	22	220	18	23	28.8	30.0	59.1	-1	-1	-1
2/20/2019	3:21:22 PM	601	703	19	19	19	19	17	21	20	228	22	220	18	23	28.8	30.0	59.1	-1	-1	-1
2/20/2019	3:21:22 PM	804	704	18	19	19	19	17	21	20	228	22	220	19	22	28.8	30.0	59.1	-1	-1	-1
2/20/2019	3:21:23 PM	7	705	19	19	19	19	17	21	20	228	22	220	18	22	28.8	30.0	59.1	-1	-1	-1
2/20/2019	3:21:23 PM	211	706	19	19	19	19	17	21	20	228	22	220	19	22	28.8	30.0	59.1	-1	-1	-1
2/20/2019	3:21:23 PM	414	707	19	19	19	19	17	21	20	228	22	220	18	22	28.8	30.0	59.1	-1	-1	-1
2/20/2019	3:21:23 PM	601	708	19	19	19	19	17	21	20	228	22	220	19	23	28.8	30.0	59.1	-1	-1	-1
2/20/2019	3:21:23 PM	804	709	19	19	18	19	17	21	20	228	22	220	19	22	28.8	30.0	59.1	-1	-1	-1
2/20/2019	3:21:24 PM	7	710	18	19	19	19	17	21	20	228	22	220	19	22	28.8	30.0	59.1	-1	-1	-1
2/20/2019	3:21:24 PM	211	711	19	19	19	19	17	21	20	228	22	220	19	23	28.8	30.0	59.1	-1	-1	-1
2/20/2019	3:21:24 PM	414	712	18	19	19	19	17	22	20	228	22	220	19	23	28.8	30.0	59.1	-1	-1	-1
2/20/2019	3:21:24 PM	601	713	19	19	19	19	17	22	20	228	22	220	19	22	28.8	30.0	59.1	-1	-1	-1
2/20/2019	3:21:24 PM	804	714	19	19	19	19	17	21	20	228	22	221	18	23	28.8	30.0	59.1	-1	-1	-1
2/20/2019	3:21:25 PM	7	715	19	19	18	19	16	22	20	227	22	221	19	22	28.8	30.0	59.1	-1	-1	-1
2/20/2019	3:21:25 PM	211	716	18	19	19	19	17	21	20	228	22	220	19	23	28.8	30.0	59.1	-1	-1	-1
2/20/2019	3:21:25 PM	414	717	19	19	19	19	17	22	20	228	22	221	19	23	28.8	30.0	59.1	-1	-1	-1
2/20/2019	3:21:25 PM	601	718	19	20	19	19	17	21	20	228	22	220	19	23	28.8	30.0	59.1	-1	-1	-1
2/20/2019	3:21:25 PM	804	719	19	19	19	19	17	21	20	228	22	220	19	23	28.8	30.0	59.1	-1	-1	-1
2/20/2019	3:21:26 PM	7	720	18	19	19	19	17	21	20	228	22	221	19	23	28.8	30.0	59.1	-1	-1	-1
2/20/2019	3:21:26 PM	211	721	19	19	19	19	17	22	20	227	22	221	19	22	28.8	30.0	59.1	-1	-1	-1
2/20/2019	3:21:26 PM	414	722	19	19	19	19	17	21	20	228	22	221	18	23	28.8	30.0	59.1	-1	-1	-1
2/20/2019	3:21:26 PM	601	723	19	19	19	19	17	21	20	227	22	221	19	23	28.8	30.0	59.1	-1	-1	-1
2/20/2019	3:21:26 PM	804	724	19	19	19	19	17	21	20	227	22	221	19	22	28.8	30.0	59.1	-1	-1	-1
2/20/2019	3:21:27 PM	7	725	19	19	19	19	17	22	20	228	22	221	19	23	28.8	30.0	59.1	-1	-1	-1
2/20/2019	3:21:27 PM	211	726	19	19	19	19	17	21	20	227	22	221	19	23	28.8	30.0	59.1	-1	-1	-1
2/20/2019	3:21:27 PM	414	727	18	19	19	19	17	21	20	228	22	221	19	23	28.8	30.0	59.1	-1	-1	-1
2/20/2019	3:21:27 PM	601	728	18	19	19	19	17	22	20	228	22	221	19	23	28.8	30.0	59.1	-1	-1	-1
2/20/2019	3:21:27 PM	804	729	19	19	19	19	17	21	20	228	22	221	18	22	28.8	30.0	59.1	-1	-1	-1
2/20/2019	3:21:28 PM	7	730	19	19	19	19	16	22	20	229	22	222	18	22	28.8	29.9	33.8	-1	-1	-1
2/20/2019	3:21:28 PM	211	731	19	20	19	19	17	22	20	228	22	221	19	22	28.8	29.9	33.8	-1	-1	-1
2/20/2019	3:21:28 PM	414	732	19	19	19	19	17	21	20	228	22	222	19	23	28.8	29.9	33.8	-1	-1	-1
2/20/2019	3:21:28 PM	601	733	19	19	19	19	17	22	20	229	22	222	18	23	28.8	29.9	33.8	-1	-1	-1
2/20/2019	3:21:28 PM	804	734	18	19	19	19	17	21	20	229	22	222	19	22	28.8	29.9	33.8	-1	-1	-1
2/20/2019	3:21:29 PM	7	735	19	19	19	19	17	21	20	229	22	222	18	23	28.8	29.9	33.8	-1	-1	-1
2/20/2019	3:21:29 PM	211	736	19	19	19	19	17	21	20	229	22	222	19	22	28.8	29.9	33.8	-1	-1	-1
2/20/2019	3:21:29 PM	414	737	19	19	19	19	17	21	20	229	22	222	19	23	28.8	29.9	33.8	-1	-1	-1
2/20/2019	3:21:29 PM	601	738	19	19	19	19	17	22	20	229	22	222	19	23	28.8	29.9	33.8	-1	-1	-1
2/20/2019	3:21:29 PM	804	739	19	19	19	19	17	21	20	229	22	222	18	22	28.8	29.9	33.8	-1	-1	-1
2/20/2019	3:21:30 PM	7	740	18	19	19	19	17	22	20	230	22	223	19	23	28.8	29.9	33.8	-1	-1	-1
2/20/2019	3:21:30 PM	211	741	18	19	19	19	17	21	20	230	22	223	19	23	28.8	29.9	33.8	-1	-1	-1
2/20/2019	3:21:30 PM	414	742	19	19	19	19	17	21	20	231	22	223	19	23	28.8	29.9	33.8	-1	-1	-1
2/20/2019	3:21:30 PM	601	743	19	19	19	19	17	22	20	230	22	223	19	23	28.8	29.9	33.8	-1	-1	-1
2/20/2019	3:21:30 PM	804	744	18	19	19	19	16	21	20	230	22	223	19	23	28.8	29.9	33.8	-1	-1	-1
2/20/2019	3:21:31 PM	7	745	18	19	19	19	17	21	20	230	23	223	19	22	28.8	29.9	33.8	-1	-1	-1
2/20/2019	3:21:31 PM	211	746	19	19	19	19	17	21	20	230	22	223	19	23	28.8	29.9	33.8	-1	-1	-1
2/20/2019	3:21:31 PM	414	747	19	19	19	19	17	22	20	230	22	223	19	22	28.8	29.9	33.8	-1	-1	-1
2/20/2019	3:21:31 PM	601	748	19	19	19	19	17	21	20	230	22	223	19	23	28.8	29.9	33.8	-1	-1	-1
2/20/2019	3:21:31 PM	804	749	18	19	19	19	16	21	20	230	22	223	19	22	28.8	29.9	33.8	-1	-1	-1
2/20/2019	3:21:32 PM	7	750	19	19	19	19	17	21	20	230	22	224	19	23	28.8	29.9	33.8	-1	-1	-1
2/20/2019	3:21:32 PM	211	751	18	19	19	19	17	21	20	230	22	224	19	22	28.8	29.9	33.8	-1	-1	-1
2/20/2019	3:21:32 PM	414	752	19	19	19	19	17	21	20	230	22	224	19	23	28.8	29.9	33.8	-1	-1	-1
2/20/2019	3:21:32 PM	601	753	19	19	19	19	16	22	20	230	22	223	18	23	28.8	29.9	33.8	-1	-1	-1
2/20/2019	3:21:32 PM	804	754	18	19	19	19	17	21	20	230	22	223	19	23	28.8	29.9	33.8	-1	-1	-1
2/20/2019	3:21:33 PM	7	755	19	19	19	19	17	22	20	230	21	223	19	23	28.8	29.9	33.8	-1	-1	-1
2/20/2019	3:21:33 PM	211	756	19	19	19	19	17	21	20	230	22	223	19	23	28.8	29.9	33.8	-1	-1	-1
2/20/2019	3:21:33 PM	414	757	19	19	19	19	17	22	20	230	22	223	19	22	28.8	29.9	33.8	-1	-1	-1
2/20/2019	3:21:33 PM	601	758	19	19	19	19	17	21	20	230	22	223	19	23	28.8	29.9	33.8	-1	-1	-1
2/20/2019	3:21:33 PM	804	759	18	19	19	19	16	22	20	230	21	223	19	22	28.8	29.9	33.8	-1	-1	-1
2/20/2019	3:21:34 PM	7	760	19	19	19	19	17	21	20	230	22	223	18	22	28.8	29.9	33.8	-1	-1	-1
2/20/2019	3:21:34 PM	211	761	19	19	19	19	16	22	20	231	22	223	19	22	28.8	29.9	33.8	-1	-1	-1
2/20/2019	3:21:34 PM	414	762	18	19	19	19	17	22	20	231	22	223	19	22	28.8	29.9	33.8	-1	-1	-1
2/20/2019	3:21:34 PM	601	763	18	19	19	19	17	21	20	230	22	223	19	23	28.8	29.9	33.8	-1	-1	-1
2/20/2019	3:21:34 PM	804	764	19	19	18	19	16	21	20	231	21	224	18	22	28.8	29.9	33.8	-1	-1	-1
2/20/2019	3:21:35 PM	7	765	18	19	19	19	16	21	20	231	22	223	19	23	28.8	29.9	33.8	-1	-1	-1
2/20/2019	3:21:35 PM	211	766	19	19	19	19	17	21	20	231	22	224	18	23	28.8	29.9	33.8	-1	-1	-1
2/20/2019	3:21:35 PM	414	767	19	19	19	19	17	22	20	231	22	224	19	23	28.8	29.9	33.8	-1	-1	-1
2/20/2019	3:21:35 PM	601	768	19	19	19	19	17	22	20	231	22	224	19	22	28.8	29.9	33.8	-1	-1	-1
2/20/2019	3:21:35 PM	804	769	19	19	19	19	17	22	20	231	22	224	18	23	28.8	29.9	33.8	-1	-1	-1
2/20/2019	3:21:36 PM	7	770	19	19	19	19	17	22	20	231	22	223	18	22	28.8	29.9	33.8	-1	-1	-1
2/20/2019	3:21:36 PM	211	771	19	19	19	19	17	21	20	231	22	223	19	23	28.8	29.9	33.8	-1	-1	-1
2/20/2019	3:21:36 PM	414	772	19	19	19	19	17	22	20	232	21	223	19	23	28.9	29.8	44.8	-1	-1	-1
2/20/2019	3:21:36 PM	601	773	19	19	19	19	17	21	20	232	22	223	19	22	28.9	29.8	44.8	-1	-1	-1
2/20/2019	3:21:36 PM	804	774	19	19	19	19	17	21	20	232	22	223	19	23	28.9	29.8	44.8	-1	-1	-1
2/20/2019	3:21:37 PM	7	775	19	19	19	19	17	22	20	232	22	223	18	23	28.9	29.8	44.8	-1	-1	-1
2/20/2019	3:21:37 PM	211	776	19	19	19	19	17	21	20	232	22	223	19	23	28.9	29.8	44.8	-1	-1	-1
2/20/2019	3:21:37 PM	414	777	19	19	19	19	17	21	20	232	21	223	19	23	28.9	29.8	44.8	-1	-1	-1
2/20/2019	3:21:37 PM	601	778	18	19	19	19	17	22	20	231	22	223	19	22	28.9	29.8	44.8	-1	-1	-1
2/20/2019	3:21:37 PM	804	779	19	19	19	19	17	21	20	232	22	223	19	22	28.9	29.8	44.8	-1	-1	-1
2/20/2019	3:21:38 PM	7	780	18	19	19	19	17	21	20	232	22	223	18	23	28.9	29.8	44.8	-1	-1	-1
2/20/2019	3:21:38 PM	211	781	18	19	19	19	17	21	20	232	22	223	19	22	28.9	29.8	44.8	-1	-1	-1
2/20/2019	3:21:38 PM	414	782	19	19	19	19	17	21	20	232	22	223	19	23	28.9	29.8	44.8	-1	-1	-1
2/20/2019	3:21:38 PM	601	783	18	19	19	19	16	21	20	232	22	223	19	22	28.9	29.8	44.8	-1	-1	-1
2/20/2019	3:21:38 PM	804	784	18	19	19	19	17	21	20	232	21	223	19	23	28.9	29.8	44.8	-1	-1	-1
2/20/2019	3:21:39 PM	7	785	19	19	19	19	17	22	20	232	21	223	18	23	28.9	29.8	44.8	-1	-1	-1
2/20/2019	3:21:39 PM	211	786	19	19	19	19	17	21	20	232	22	223	19	22	28.9	29.8	44.8	-1	-1	-1
2/20/2019	3:21:39 PM	414	787	19	19	19	19	17	21	20	232	21	223	19	23	28.9	29.8	44.8	-1	-1	-1
2/20/2019	3:21:39 PM	601	788	18	20	19	19	17	21	20	232	22	223	19	22	28.9	29.8	44.8	-1	-1	-1
2/20/2019	3:21:39 PM	804	789	19	19	19	19	16	21	20	233	21	223	18	23	28.9	29.8	44.8	-1	-1	-1
2/20/2019	3:21:40 PM	7	790	19	19	19	19	16	21	20	232	22	223	19	22	28.9	29.8	44.8	-1	-1	-1
2/20/2019	3:21:40 PM	211	791	19	19	19	19	17	22	20	232	21	224	18	23	28.9	29.8	44.8	-1	-1	-1
2/20/2019	3:21:40 PM	414	792	18	19	19	19	17	22	20	232	22	223	19	22	28.9	29.8	44.8	-1	-1	-1
2/20/2019	3:21:40 PM	601	793	19	19	19	19	17	21	20	231	22	223	19	22	28.9	29.8	44.8	-1	-1	-1
2/20/2019	3:21:40 PM	804	794	19	19	19	19	16	21	20	231	21	223	18	23	28.9	29.8	44.8	-1	-1	-1
2/20/2019	3:21:41 PM	7	795	19	19	19	19	17	21	20	231	22	223	19	22	28.9	29.8	44.8	-1	-1	-1
2/20/2019	3:21:41 PM	211	796	19	19	19	19	17	21	20	231	21	223	19	23	28.9	29.8	44.8	-1	-1	-1
2/20/2019	3:21:41 PM	414	797	18	19	19	19	17	22	20	231	22	223	19	22	28.9	29.8	44.8	-1	-1	-1
2/20/2019	3:21:41 PM	601	798	19	19	19	19	17	21	20	231	22	222	19	22	28.9	29.8	44.8	-1	-1	-1
2/20/2019	3:21:41 PM	804	799	19	19	18	19	16	22	20	231	21	222	19	22	28.9	29.8	44.8	-1	-1	-1
2/20/2019	3:21:42 PM	7	800	19	19	19	19	17	21	20	230	22	222	19	23	28.9	29.8	44.8	-1	-1	-1
2/20/2019	3:21:42 PM	211	801	19	19	19	19	17	21	20	230	21	222	18	23	28.9	29.8	44.8	-1	-1	-1
2/20/2019	3:21:42 PM	414	802	18	19	19	19	17	21	20	230	22	221	19	22	28.9	29.8	44.8	-1	-1	-1
2/20/2019	3:21:42 PM	601	803	19	19	19	19	17	21	20	230	22	221	18	22	28.9	29.8	44.8	-1	-1	-1
2/20/2019	3:21:42 PM	804	804	18	19	18	19	16	21	20	230	21	221	19	22	28.9	29.8	44.8	-1	-1	-1
2/20/2019	3:21:43 PM	7	805	19	19	19	19	17	21	20	229	22	221	19	22	28.9	29.8	44.8	-1	-1	-1
2/20/2019	3:21:43 PM	211	806	19	20	19	19	16	22	20	230	22	221	19	22	28.9	29.8	44.8	-1	-1	-1
2/20/2019	3:21:43 PM	414	807	19	19	19	19	17	21	20	230	22	221	19	22	28.9	29.8	44.8	-1	-1	-1
2/20/2019	3:21:43 PM	601	808	19	19	18	19	17	22	20	230	22	221	18	22	28.9	29.8	44.8	-1	-1	-1
2/20/2019	3:21:43 PM	804	809	18	19	18	19	17	21	20	230	22	221	19	22	28.9	29.8	44.8	-1	-1	-1
2/20/2019	3:21:44 PM	7	810	19	19	19	19	17	21	20	230	22	221	18	22	28.9	29.8	44.8	-1	-1	-1
2/20/2019	3:21:44 PM	211	811	18	19	19	19	17	22	20	230	22	221	19	22	28.9	29.8	44.8	-1	-1	-1
2/20/2019	3:21:44 PM	414	812	19	19	19	19	17	21	20	230	22	221	19	23	28.9	29.8	44.8	-1	-1	-1
2/20/2019	3:21:44 PM	601	813	19	19	19	19	17	21	20	229	21	221	19	23	28.9	29.8	44.8	-1	-1	-1
2/20/2019	3:21:44 PM	804	814	18	19	19	19	17	21	20	229	22	220	19	22	28.9	29.8	35.3	-1	-1	-1
2/20/2019	3:21:45 PM	7	815	18	19	19	19	17	21	19	229	21	221	19	23	28.9	29.8	35.3	-1	-1	-1
2/20/2019	3:21:45 PM	211	816	19	19	19	19	17	21	20	229	22	220	19	23	28.9	29.8	35.3	-1	-1	-1
2/20/2019	3:21:45 PM	414	817	19	19	19	19	17	21	20	229	22	221	18	23	28.9	29.8	35.3	-1	-1	-1
2/20/2019	3:21:45 PM	601	818	19	19	19	19	17	22	20	229	22	221	18	22	28.9	29.8	35.3	-1	-1	-1
2/20/2019	3:21:45 PM	804	819	19	19	19	19	17	21	20	229	22	221	18	23	28.9	29.8	35.3	-1	-1	-1
2/20/2019	3:21:46 PM	7	820	18	19	19	19	17	22	20	229	22	220	19	22	28.9	29.8	35.3	-1	-1	-1
2/20/2019	3:21:46 PM	211	821	19	19	19	19	17	21	20	229	22	221	19	23	28.9	29.8	35.3	-1	-1	-1
2/20/2019	3:21:46 PM	414	822	18	19	19	19	16	22	20	229	22	220	19	22	28.9	29.8	35.3	-1	-1	-1
2/20/2019	3:21:46 PM	601	823	19	19	19	19	17	21	20	229	22	220	19	22	28.9	29.8	35.3	-1	-1	-1
2/20/2019	3:21:46 PM	804	824	18	19	19	19	16	21	20	229	21	221	18	22	28.9	29.8	35.3	-1	-1	-1
2/20/2019	3:21:47 PM	7	825	19	19	19	19	17	21	21	229	22	220	19	23	28.9	29.8	35.3	-1	-1	-1
2/20/2019	3:21:47 PM	211	826	19	19	19	19	17	21	20	230	21	220	19	23	28.9	29.8	35.3	-1	-1	-1
2/20/2019	3:21:47 PM	414	827	18	19	19	19	17	22	20	229	22	220	19	22	28.9	29.8	35.3	-1	-1	-1
2/20/2019	3:21:47 PM	601	828	18	19	19	19	17	21	20	229	22	220	19	22	28.9	29.8	35.3	-1	-1	-1
2/20/2019	3:21:47 PM	804	829	19	19	19	19	16	21	20	230	21	220	18	23	28.9	29.8	35.3	-1	-1	-1
2/20/2019	3:21:48 PM	13	830	18	20	19	19	17	21	20	230	22	220	19	22	28.9	29.8	35.3	-1	-1	-1
2/20/2019	3:21:48 PM	201	831	19	19	19	19	17	21	20	230	21	220	18	22	28.9	29.8	35.3	-1	-1	-1
2/20/2019	3:21:48 PM	404	832	18	19	18	19	17	22	20	230	21	220	19	22	28.9	29.8	35.3	-1	-1	-1
2/20/2019	3:21:48 PM	607	833	19	19	19	19	17	21	20	230	22	220	18	22	28.9	29.8	35.3	-1	-1	-1
2/20/2019	3:21:48 PM	810	834	19	19	19	19	17	22	20	230	21	220	18	23	28.9	29.8	35.3	-1	-1	-1
2/20/2019	3:21:49 PM	13	835	19	19	19	19	17	22	20	230	22	220	19	22	28.9	29.8	35.3	-1	-1	-1
2/20/2019	3:21:49 PM	201	836	19	19	19	19	17	21	20	229	21	220	18	22	28.9	29.8	35.3	-1	-1	-1
2/20/2019	3:21:49 PM	404	837	18	19	19	19	16	22	20	230	21	220	18	22	28.9	29.8	35.3	-1	-1	-1
2/20/2019	3:21:49 PM	607	838	18	19	19	19	17	21	20	229	21	219	19	23	28.9	29.8	35.3	-1	-1	-1
2/20/2019	3:21:49 PM	810	839	18	19	19	19	17	21	20	229	21	219	19	23	28.9	29.8	35.3	-1	-1	-1
2/20/2019	3:21:50 PM	13	840	19	19	19	19	17	22	20	229	21	219	19	23	28.9	29.8	35.3	-1	-1	-1
2/20/2019	3:21:50 PM	201	841	18	19	19	19	16	21	20	229	21	220	18	23	28.9	29.8	35.3	-1	-1	-1
2/20/2019	3:21:50 PM	404	842	18	19	19	19	17	21	20	228	21	219	19	22	28.9	29.8	35.3	-1	-1	-1
2/20/2019	3:21:50 PM	607	843	19	19	19	19	17	21	20	228	21	219	18	23	28.9	29.8	35.3	-1	-1	-1
2/20/2019	3:21:50 PM	810	844	18	19	19	19	17	22	20	228	21	218	19	22	28.9	29.8	35.3	-1	-1	-1
2/20/2019	3:21:51 PM	13	845	19	19	19	19	17	21	20	227	22	218	19	22	28.9	29.8	35.3	-1	-1	-1
2/20/2019	3:21:51 PM	201	846	19	19	19	19	16	21	20	227	21	218	18	22	28.9	29.8	35.3	-1	-1	-1
2/20/2019	3:21:51 PM	404	847	19	19	19	19	17	21	20	226	22	217	18	22	28.9	29.8	35.3	-1	-1	-1
2/20/2019	3:21:51 PM	607	848	19	19	19	19	17	21	20	226	21	217	18	22	28.9	29.8	35.3	-1	-1	-1
2/20/2019	3:21:51 PM	810	849	19	19	19	19	17	21	20	226	22	217	19	23	28.9	29.8	35.3	-1	-1	-1
2/20/2019	3:21:52 PM	13	850	19	19	19	19	17	22	20	226	21	217	18	23	28.9	29.8	35.3	-1	-1	-1
2/20/2019	3:21:52 PM	201	851	18	19	19	19	16	21	20	225	21	217	19	22	28.9	29.8	35.3	-1	-1	-1
2/20/2019	3:21:52 PM	404	852	19	19	19	19	17	21	20	225	21	216	18	23	28.9	29.8	35.3	-1	-1	-1
2/20/2019	3:21:52 PM	607	853	19	19	19	19	16	21	20	225	21	216	18	22	28.9	29.8	35.3	-1	-1	-1
2/20/2019	3:21:52 PM	810	854	19	19	19	19	17	22	20	225	21	216	18	22	28.9	29.8	35.3	-1	-1	-1
2/20/2019	3:21:53 PM	13	855	19	19	19	19	17	21	20	225	22	215	19	22	28.9	29.8	35.3	-1	-1	-1
2/20/2019	3:21:53 PM	201	856	19	19	19	19	17	21	20	225	21	215	18	22	28.9	29.7	49.8	-1	-1	-1
2/20/2019	3:21:53 PM	404	857	19	19	19	19	17	21	20	225	21	215	19	22	28.9	29.7	49.8	-1	-1	-1
2/20/2019	3:21:53 PM	607	858	18	19	19	19	17	21	20	224	21	215	19	22	28.9	29.7	49.8	-1	-1	-1
2/20/2019	3:21:53 PM	810	859	19	19	19	19	16	22	20	225	21	215	19	23	28.9	29.7	49.8	-1	-1	-1
2/20/2019	3:21:54 PM	13	860	19	19	19	19	17	22	20	224	21	215	19	22	28.9	29.7	49.8	-1	-1	-1
2/20/2019	3:21:54 PM	201	861	19	19	19	19	17	21	20	224	21	215	18	22	28.9	29.7	49.8	-1	-1	-1
2/20/2019	3:21:54 PM	404	862	18	19	18	19	16	22	20	224	21	215	19	22	28.9	29.7	49.8	-1	-1	-1
2/20/2019	3:21:54 PM	607	863	19	19	19	19	17	21	20	224	21	215	19	22	28.9	29.7	49.8	-1	-1	-1
2/20/2019	3:21:54 PM	810	864	18	19	19	19	17	22	20	224	21	215	19	22	28.9	29.7	49.8	-1	-1	-1
2/20/2019	3:21:55 PM	13	865	19	19	19	19	17	22	20	223	21	215	19	22	28.9	29.7	49.8	-1	-1	-1
2/20/2019	3:21:55 PM	201	866	19	19	19	19	17	21	20	224	21	215	18	22	28.9	29.7	49.8	-1	-1	-1
2/20/2019	3:21:55 PM	404	867	18	19	19	19	16	21	20	224	21	214	19	22	28.9	29.7	49.8	-1	-1	-1
2/20/2019	3:21:55 PM	607	868	19	19	19	19	17	21	20	224	21	214	18	23	28.9	29.7	49.8	-1	-1	-1
2/20/2019	3:21:55 PM	810	869	18	19	19	19	17	22	20	223	22	215	19	22	28.9	29.7	49.8	-1	-1	-1
2/20/2019	3:21:56 PM	13	870	19	19	19	19	17	21	20	223	21	215	18	23	28.9	29.7	49.8	-1	-1	-1
2/20/2019	3:21:56 PM	201	871	18	19	18	19	16	21	20	223	21	215	18	22	28.9	29.7	49.8	-1	-1	-1
2/20/2019	3:21:56 PM	404	872	19	19	19	19	17	21	20	223	21	215	18	22	28.9	29.7	49.8	-1	-1	-1
2/20/2019	3:21:56 PM	607	873	18	19	19	19	17	22	20	223	21	215	19	22	28.9	29.7	49.8	-1	-1	-1
2/20/2019	3:21:56 PM	810	874	19	19	19	19	17	21	20	224	21	215	18	22	28.9	29.7	49.8	-1	-1	-1
2/20/2019	3:21:57 PM	13	875	19	19	19	19	16	22	20	224	21	215	19	22	28.9	29.7	49.8	-1	-1	-1
2/20/2019	3:21:57 PM	201	876	19	19	19	19	17	21	20	223	22	215	18	22	28.9	29.7	49.8	-1	-1	-1
2/20/2019	3:21:57 PM	404	877	19	19	19	19	17	22	20	224	21	215	18	22	28.9	29.7	49.8	-1	-1	-1
2/20/2019	3:21:57 PM	607	878	19	19	19	19	17	21	20	224	22	215	19	22	28.9	29.7	49.8	-1	-1	-1
2/20/2019	3:21:57 PM	810	879	18	19	19	19	16	22	20	224	22	216	19	22	28.9	29.7	49.8	-1	-1	-1
2/20/2019	3:21:58 PM	13	880	19	19	19	19	17	21	20	224	22	216	19	22	28.9	29.7	49.8	-1	-1	-1
2/20/2019	3:21:58 PM	201	881	18	19	19	19	16	21	20	224	21	216	18	23	28.9	29.7	49.8	-1	-1	-1
2/20/2019	3:21:58 PM	404	882	18	19	19	19	17	22	20	223	22	215	19	22	28.9	29.7	49.8	-1	-1	-1
2/20/2019	3:21:58 PM	607	883	19	19	19	19	16	22	20	223	22	216	19	22	28.9	29.7	49.8	-1	-1	-1
2/20/2019	3:21:58 PM	810	884	19	19	19	19	17	21	20	223	22	216	19	22	28.9	29.7	49.8	-1	-1	-1
2/20/2019	3:21:59 PM	13	885	19	20	19	19	17	22	20	223	21	215	19	22	28.9	29.7	49.8	-1	-1	-1
2/20/2019	3:21:59 PM	201	886	19	19	19	19	17	21	20	223	21	215	18	22	28.9	29.7	49.8	-1	-1	-1
2/20/2019	3:21:59 PM	404	887	18	19	19	19	17	22	20	223	21	215	19	22	28.9	29.7	49.8	-1	-1	-1
2/20/2019	3:21:59 PM	607	888	19	19	19	19	17	21	20	223	21	215	18	23	28.9	29.7	49.8	-1	-1	-1
2/20/2019	3:21:59 PM	810	889	19	19	19	19	17	22	20	223	21	215	18	22	28.9	29.7	49.8	-1	-1	-1
2/20/2019	3:22:00 PM	13	890	19	20	19	19	17	22	20	223	22	215	19	22	28.9	29.7	49.8	-1	-1	-1
2/20/2019	3:22:00 PM	201	891	19	19	19	19	17	21	20	223	21	215	18	22	28.9	29.7	49.8	-1	-1	-1
2/20/2019	3:22:00 PM	404	892	19	19	19	19	17	22	20	223	21	215	18	22	28.9	29.7	49.8	-1	-1	-1
2/20/2019	3:22:00 PM	607	893	18	19	19	19	16	21	20	224	21	214	19	23	28.9	29.7	49.8	-1	-1	-1
2/20/2019	3:22:00 PM	810	894	19	19	19	19	17	21	20	223	21	215	18	22	28.9	29.7	49.8	-1	-1	-1
2/20/2019	3:22:01 PM	13	895	19	19	19	19	17	22	20	224	21	215	19	23	28.9	29.7	49.8	-1	-1	-1
2/20/2019	3:22:01 PM	201	896	18	19	19	19	16	22	20	224	21	215	18	22	28.9	29.7	49.8	-1	-1	-1
2/20/2019	3:22:01 PM	404	897	18	19	19	19	17	21	20	224	21	214	19	22	28.9	29.7	49.8	-1	-1	-1
2/20/2019	3:22:01 PM	607	898	19	19	19	19	16	21	20	224	21	214	18	23	28.9	29.6	48.2	-1	-1	-1
2/20/2019	3:22:01 PM	810	899	18	19	19	19	16	21	20	224	21	214	19	23	28.9	29.6	48.2	-1	-1	-1
2/20/2019	3:22:02 PM	13	900	18	19	19	19	17	21	20	223	22	214	19	22	28.9	29.6	48.2	-1	-1	-1
2/20/2019	3:22:02 PM	201	901	19	19	19	19	17	21	20	224	21	215	18	22	28.9	29.6	48.2	-1	-1	-1
2/20/2019	3:22:02 PM	404	902	19	19	19	19	17	21	20	224	21	215	18	22	28.9	29.6	48.2	-1	-1	-1
2/20/2019	3:22:02 PM	607	903	18	19	19	19	17	21	20	224	22	215	19	22	28.9	29.6	48.2	-1	-1	-1
2/20/2019	3:22:02 PM	810	904	19	19	19	19	17	21	20	224	21	215	19	23	28.9	29.6	48.2	-1	-1	-1
2/20/2019	3:22:03 PM	13	905	19	19	19	19	17	22	20	224	21	215	18	22	28.9	29.6	48.2	-1	-1	-1
2/20/2019	3:22:03 PM	201	906	18	19	18	19	17	22	20	224	21	215	18	22	28.9	29.6	48.2	-1	-1	-1
2/20/2019	3:22:03 PM	404	907	19	19	19	19	17	21	20	224	22	215	18	22	28.9	29.6	48.2	-1	-1	-1
2/20/2019	3:22:03 PM	607	908	19	19	19	19	16	22	20	224	21	215	18	22	28.9	29.6	48.2	-1	-1	-1
2/20/2019	3:22:03 PM	810	909	18	19	19	19	17	22	20	224	21	215	19	22	28.9	29.6	48.2	-1	-1	-1
2/20/2019	3:22:04 PM	13	910	19	19	19	19	17	22	20	224	21	215	19	23	28.9	29.6	48.2	-1	-1	-1
2/20/2019	3:22:04 PM	201	911	18	19	19	19	17	22	20	224	21	215	18	22	28.9	29.6	48.2	-1	-1	-1
2/20/2019	3:22:04 PM	404	912	18	19	19	19	17	21	20	224	22	215	19	22	28.9	29.6	48.2	-1	-1	-1
2/20/2019	3:22:04 PM	607	913	19	19	19	19	17	21	20	224	21	216	18	23	28.9	29.6	48.2	-1	-1	-1
2/20/2019	3:22:04 PM	810	914	19	20	18	19	17	22	20	224	22	216	19	22	28.9	29.6	48.2	-1	-1	-1
2/20/2019	3:22:05 PM	13	915	19	19	19	19	17	21	20	224	22	216	18	22	28.9	29.6	48.2	-1	-1	-1
2/20/2019	3:22:05 PM	201	916	19	19	19	19	17	22	20	224	22	216	18	22	28.9	29.6	48.2	-1	-1	-1
2/20/2019	3:22:05 PM	404	917	19	19	18	19	17	22	20	224	22	216	18	22	28.9	29.6	48.2	-1	-1	-1
2/20/2019	3:22:05 PM	607	918	18	19	19	19	17	21	20	224	21	216	19	22	28.9	29.6	48.2	-1	-1	-1
2/20/2019	3:22:05 PM	810	919	18	19	19	19	16	22	20	224	22	216	19	22	28.9	29.6	48.2	-1	-1	-1
2/20/2019	3:22:06 PM	13	920	19	19	19	19	17	22	20	224	22	216	19	22	28.9	29.6	48.2	-1	-1	-1
2/20/2019	3:22:06 PM	201	921	18	19	19	19	17	21	20	223	22	216	18	22	28.9	29.6	48.2	-1	-1	-1
2/20/2019	3:22:06 PM	404	922	19	19	19	19	17	22	20	223	21	216	18	22	28.9	29.6	48.2	-1	-1	-1
2/20/2019	3:22:06 PM	607	923	18	19	19	19	17	21	20	223	22	216	19	22	28.9	29.6	48.2	-1	-1	-1
2/20/2019	3:22:06 PM	810	924	19	19	19	19	16	21	20	224	21	216	18	23	28.9	29.6	48.2	-1	-1	-1
2/20/2019	3:22:07 PM	13	925	18	19	19	19	17	22	20	223	22	216	19	22	28.9	29.6	48.2	-1	-1	-1
2/20/2019	3:22:07 PM	201	926	18	19	19	19	17	21	20	223	22	216	19	22	28.9	29.6	48.2	-1	-1	-1
2/20/2019	3:22:07 PM	404	927	19	19	19	19	17	22	20	223	21	216	18	22	28.9	29.6	48.2	-1	-1	-1
2/20/2019	3:22:07 PM	607	928	18	19	19	19	16	21	20	223	22	215	19	22	28.9	29.6	48.2	-1	-1	-1
2/20/2019	3:22:07 PM	810	929	19	19	19	19	17	22	20	223	21	215	18	22	28.9	29.6	48.2	-1	-1	-1
2/20/2019	3:22:08 PM	13	930	18	19	19	19	17	22	20	222	22	215	19	22	28.9	29.6	48.2	-1	-1	-1
2/20/2019	3:22:08 PM	201	931	19	19	19	19	17	21	20	222	22	216	18	22	28.9	29.6	48.2	-1	-1	-1
2/20/2019	3:22:08 PM	404	932	18	19	19	19	16	22	20	222	22	215	18	22	28.9	29.6	48.2	-1	-1	-1
2/20/2019	3:22:08 PM	607	933	18	19	19	19	17	21	20	222	22	215	18	22	28.9	29.6	48.2	-1	-1	-1
2/20/2019	3:22:08 PM	810	934	19	19	19	19	16	22	20	222	21	215	19	23	28.9	29.6	48.2	-1	-1	-1
2/20/2019	3:22:09 PM	13	935	19	19	19	19	17	22	21	222	22	214	19	23	28.9	29.6	48.2	-1	-1	-1
2/20/2019	3:22:09 PM	201	936	19	19	19	19	17	21	20	222	22	215	18	23	28.9	29.6	48.2	-1	-1	-1
2/20/2019	3:22:09 PM	404	937	18	19	19	19	16	22	20	221	21	215	19	23	28.9	29.6	48.2	-1	-1	-1
2/20/2019	3:22:09 PM	607	938	19	19	19	19	17	22	20	221	22	215	18	22	28.9	29.6	48.2	-1	-1	-1
2/20/2019	3:22:09 PM	810	939	19	19	19	19	16	21	20	221	22	215	18	22	28.9	29.6	48.2	-1	-1	-1
2/20/2019	3:22:10 PM	13	940	19	20	19	19	17	22	20	220	22	214	19	22	28.9	29.5	38.9	-1	-1	-1
2/20/2019	3:22:10 PM	201	941	19	19	19	19	17	21	20	221	22	214	18	22	28.9	29.5	38.9	-1	-1	-1
2/20/2019	3:22:10 PM	404	942	19	20	18	19	17	22	20	220	22	213	19	22	28.9	29.5	38.9	-1	-1	-1
2/20/2019	3:22:10 PM	607	943	19	19	19	19	17	21	20	220	22	213	18	22	28.9	29.5	38.9	-1	-1	-1
2/20/2019	3:22:10 PM	810	944	19	19	19	19	17	22	20	221	22	213	18	22	28.9	29.5	38.9	-1	-1	-1
2/20/2019	3:22:11 PM	13	945	19	19	19	19	17	21	20	221	22	213	19	22	28.9	29.5	38.9	-1	-1	-1
2/20/2019	3:22:11 PM	201	946	19	19	19	19	16	21	20	221	21	213	18	22	28.9	29.5	38.9	-1	-1	-1
2/20/2019	3:22:11 PM	404	947	18	19	19	19	17	22	20	220	22	213	19	22	28.9	29.5	38.9	-1	-1	-1
2/20/2019	3:22:11 PM	607	948	19	19	19	19	17	21	20	220	21	213	18	22	28.9	29.5	38.9	-1	-1	-1
2/20/2019	3:22:11 PM	810	949	19	19	19	19	17	21	20	219	22	213	19	22	28.9	29.5	38.9	-1	-1	-1
2/20/2019	3:22:12 PM	13	950	19	19	19	19	17	22	20	220	22	213	18	23	28.9	29.5	38.9	-1	-1	-1
2/20/2019	3:22:12 PM	201	951	18	19	19	19	17	21	20	219	22	213	19	22	28.9	29.5	38.9	-1	-1	-1
2/20/2019	3:22:12 PM	404	952	19	19	19	19	17	22	20	219	22	213	18	22	28.9	29.5	38.9	-1	-1	-1
2/20/2019	3:22:12 PM	607	953	19	19	19	19	16	21	20	220	21	213	18	22	28.9	29.5	38.9	-1	-1	-1
2/20/2019	3:22:12 PM	810	954	18	19	19	19	17	21	21	220	22	213	19	22	28.9	29.5	38.9	-1	-1	-1
2/20/2019	3:22:13 PM	13	955	19	19	19	19	17	21	20	220	22	213	19	23	28.9	29.5	38.9	-1	-1	-1
2/20/2019	3:22:13 PM	201	956	18	19	19	19	17	21	20	220	21	213	18	23	28.9	29.5	38.9	-1	-1	-1
2/20/2019	3:22:13 PM	404	957	18	19	19	19	17	21	20	220	21	213	19	22	28.9	29.5	38.9	-1	-1	-1
2/20/2019	3:22:13 PM	607	958	19	19	19	19	17	21	20	220	22	213	18	22	28.9	29.5	38.9	-1	-1	-1
2/20/2019	3:22:13 PM	810	959	18	19	19	19	16	22	20	220	22	213	19	22	28.9	29.5	38.9	-1	-1	-1
2/20/2019	3:22:14 PM	13	960	18	19	19	19	17	21	21	220	22	214	19	22	28.9	29.5	38.9	-1	-1	-1
2/20/2019	3:22:14 PM	201	961	19	19	19	19	17	21	20	221	22	214	19	22	28.9	29.5	38.9	-1	-1	-1
2/20/2019	3:22:14 PM	404	962	18	19	18	19	17	22	20	220	22	213	19	22	28.9	29.5	38.9	-1	-1	-1
2/20/2019	3:22:14 PM	607	963	19	19	19	19	17	21	20	220	22	213	18	22	28.9	29.5	38.9	-1	-1	-1
2/20/2019	3:22:14 PM	810	964	19	19	19	19	17	22	20	221	22	213	19	22	28.9	29.5	38.9	-1	-1	-1
2/20/2019	3:22:15 PM	13	965	19	19	19	19	17	22	20	221	22	214	18	22	28.9	29.5	38.9	-1	-1	-1
2/20/2019	3:22:15 PM	201	966	19	19	19	19	17	22	20	221	22	214	18	22	28.9	29.5	38.9	-1	-1	-1
2/20/2019	3:22:15 PM	404	967	18	19	19	19	17	22	20	220	22	213	19	22	28.9	29.5	38.9	-1	-1	-1
2/20/2019	3:22:15 PM	607	968	19	19	19	19	17	21	20	221	22	214	18	22	28.9	29.5	38.9	-1	-1	-1
2/20/2019	3:22:15 PM	810	969	19	19	19	19	17	22	20	221	22	214	18	22	28.9	29.5	38.9	-1	-1	-1
2/20/2019	3:22:16 PM	13	970	19	19	19	19	17	22	20	221	22	213	19	22	28.9	29.5	38.9	-1	-1	-1
2/20/2019	3:22:16 PM	201	971	19	19	19	19	17	22	20	221	21	213	18	22	28.9	29.5	38.9	-1	-1	-1
2/20/2019	3:22:16 PM	404	972	18	19	19	19	16	22	20	221	22	213	18	22	28.9	29.5	38.9	-1	-1	-1
2/20/2019	3:22:16 PM	607	973	19	19	19	19	17	21	20	221	22	214	18	22	28.9	29.5	38.9	-1	-1	-1
2/20/2019	3:22:16 PM	810	974	19	19	19	19	16	21	20	221	22	214	18	22	28.9	29.5	38.9	-1	-1	-1
2/20/2019	3:22:17 PM	13	975	19	19	19	19	17	21	20	220	22	214	19	22	28.9	29.5	38.9	-1	-1	-1
2/20/2019	3:22:17 PM	201	976	19	19	19	19	17	22	20	220	22	214	18	23	28.9	29.5	38.9	-1	-1	-1
2/20/2019	3:22:17 PM	404	977	18	19	19	19	16	21	20	220	22	213	19	22	28.9	29.5	38.9	-1	-1	-1
2/20/2019	3:22:17 PM	607	978	19	19	19	19	17	21	20	220	21	214	18	22	28.9	29.5	38.9	-1	-1	-1
2/20/2019	3:22:17 PM	810	979	18	19	19	19	17	22	20	220	22	213	19	22	28.9	29.5	38.9	-1	-1	-1
2/20/2019	3:22:18 PM	13	980	19	19	19	19	17	21	20	220	21	213	18	22	28.9	29.5	38.9	-1	-1	-1
2/20/2019	3:22:18 PM	201	981	18	19	19	19	17	22	20	220	21	213	19	22	28.9	29.5	38.9	-1	-1	-1
2/20/2019	3:22:18 PM	404	982	19	19	19	19	17	21	20	220	22	213	18	22	28.9	29.4	43.3	-1	-1	-1
2/20/2019	3:22:18 PM	607	983	18	19	19	19	16	22	20	219	21	213	18	22	28.9	29.4	43.3	-1	-1	-1
2/20/2019	3:22:18 PM	810	984	19	19	19	19	17	22	20	219	22	213	18	22	28.9	29.4	43.3	-1	-1	-1
2/20/2019	3:22:19 PM	13	985	19	19	19	19	17	22	20	219	21	212	18	22	28.9	29.4	43.3	-1	-1	-1
2/20/2019	3:22:19 PM	201	986	19	19	19	19	17	22	20	219	21	212	18	22	28.9	29.4	43.3	-1	-1	-1
2/20/2019	3:22:19 PM	404	987	19	19	19	19	17	22	20	218	21	212	18	22	28.9	29.4	43.3	-1	-1	-1
2/20/2019	3:22:19 PM	607	988	19	19	19	19	17	22	20	218	21	211	18	22	28.9	29.4	43.3	-1	-1	-1
2/20/2019	3:22:19 PM	810	989	19	19	19	19	17	22	20	218	21	211	18	22	28.9	29.4	43.3	-1	-1	-1
2/20/2019	3:22:20 PM	13	990	19	19	19	19	16	22	20	218	21	211	18	22	28.9	29.4	43.3	-1	-1	-1
2/20/2019	3:22:20 PM	201	991	18	19	19	19	17	22	20	218	21	210	19	22	28.9	29.4	43.3	-1	-1	-1
2/20/2019	3:22:20 PM	404	992	19	19	19	19	17	22	20	218	21	210	18	23	28.9	29.4	43.3	-1	-1	-1
2/20/2019	3:22:20 PM	607	993	18	19	18	19	16	22	20	218	21	210	18	22	28.9	29.4	43.3	-1	-1	-1
2/20/2019	3:22:20 PM	810	994	19	19	19	19	17	22	20	217	21	210	18	22	28.9	29.4	43.3	-1	-1	-1
2/20/2019	3:22:21 PM	13	995	18	19	19	19	16	22	20	217	21	210	19	22	28.9	29.4	43.3	-1	-1	-1
2/20/2019	3:22:21 PM	201	996	19	19	19	19	17	22	20	217	21	209	19	22	28.9	29.4	43.3	-1	-1	-1
2/20/2019	3:22:21 PM	404	997	19	19	19	19	17	22	20	217	21	209	18	22	28.9	29.4	43.3	-1	-1	-1
2/20/2019	3:22:21 PM	607	998	18	19	19	19	17	21	20	216	21	209	18	22	28.9	29.4	43.3	-1	-1	-1
2/20/2019	3:22:21 PM	810	999	19	19	19	19	16	21	20	216	21	209	18	22	28.9	29.4	43.3	-1	-1	-1
2/20/2019	3:22:22 PM	13	1000	19	19	19	19	17	22	21	216	21	208	19	22	28.9	29.4	43.3	-1	-1	-1
2/20/2019	3:22:22 PM	201	1001	19	19	19	19	17	22	20	216	21	208	18	22	28.9	29.4	43.3	-1	-1	-1
2/20/2019	3:22:22 PM	404	1002	19	19	19	19	17	22	20	216	21	208	18	22	28.9	29.4	43.3	-1	-1	-1
2/20/2019	3:22:22 PM	607	1003	18	19	19	19	17	21	20	215	21	208	18	22	28.9	29.4	43.3	-1	-1	-1
2/20/2019	3:22:22 PM	810	1004	19	19	19	19	17	22	20	215	21	207	18	22	28.9	29.4	43.3	-1	-1	-1
2/20/2019	3:22:23 PM	13	1005	19	19	19	19	17	21	20	215	22	207	18	22	28.9	29.4	43.3	-1	-1	-1
2/20/2019	3:22:23 PM	201	1006	18	19	19	19	17	22	20	215	21	207	18	22	28.9	29.4	43.3	-1	-1	-1
2/20/2019	3:22:23 PM	404	1007	19	19	19	19	17	22	20	214	22	207	18	22	28.9	29.4	43.3	-1	-1	-1
2/20/2019	3:22:23 PM	607	1008	19	19	19	19	17	22	20	214	21	207	18	22	28.9	29.4	43.3	-1	-1	-1
2/20/2019	3:22:23 PM	810	1009	19	19	19	19	17	22	20	214	22	207	19	22	28.9	29.4	43.3	-1	-1	-1
2/20/2019	3:22:24 PM	13	1010	19	19	19	19	17	22	20	214	21	207	18	22	28.9	29.4	43.3	-1	-1	-1
2/20/2019	3:22:24 PM	201	1011	19	19	19	19	17	22	20	214	22	207	18	22	28.9	29.4	43.3	-1	-1	-1
2/20/2019	3:22:24 PM	404	1012	19	19	19	19	17	22	20	214	21	206	18	23	28.9	29.4	43.3	-1	-1	-1
2/20/2019	3:22:24 PM	607	1013	18	19	19	19	17	21	20	214	22	206	19	22	28.9	29.4	43.3	-1	-1	-1
2/20/2019	3:22:24 PM	810	1014	19	19	19	19	16	22	20	214	21	207	18	22	28.9	29.4	43.3	-1	-1	-1
2/20/2019	3:22:25 PM	13	1015	19	19	19	19	17	22	20	214	22	206	18	22	28.9	29.4	43.3	-1	-1	-1
2/20/2019	3:22:25 PM	201	1016	19	19	19	19	17	21	21	214	21	206	19	22	28.9	29.4	43.3	-1	-1	-1
2/20/2019	3:22:25 PM	404	1017	18	19	19	19	16	22	20	214	21	205	19	22	28.9	29.4	43.3	-1	-1	-1
2/20/2019	3:22:25 PM	607	1018	18	19	18	19	17	22	20	213	22	206	18	22	28.9	29.4	43.3	-1	-1	-1
2/20/2019	3:22:25 PM	810	1019	19	19	19	19	17	22	20	213	22	206	18	22	28.9	29.4	43.3	-1	-1	-1
2/20/2019	3:22:26 PM	13	1020	19	19	19	19	16	22	20	213	21	206	18	22	28.9	29.4	43.3	-1	-1	-1
2/20/2019	3:22:26 PM	201	1021	18	19	19	19	17	22	20	213	21	206	19	22	28.9	29.4	43.3	-1	-1	-1
2/20/2019	3:22:26 PM	404	1022	19	19	19	19	17	21	20	212	21	206	18	22	28.9	29.4	43.3	-1	-1	-1
2/20/2019	3:22:26 PM	607	1023	19	19	19	19	17	22	20	213	21	205	18	22	28.9	29.4	43.3	-1	-1	-1
2/20/2019	3:22:26 PM	810	1024	19	19	19	19	17	22	20	213	22	205	19	22	28.8	29.4	42.7	-1	-1	-1
2/20/2019	3:22:27 PM	13	1025	19	19	19	19	17	22	20	213	21	205	18	22	28.8	29.4	42.7	-1	-1	-1
2/20/2019	3:22:27 PM	201	1026	19	19	19	19	17	22	20	213	21	205	18	22	28.8	29.4	42.7	-1	-1	-1
2/20/2019	3:22:27 PM	404	1027	19	19	19	19	17	22	20	213	22	205	19	22	28.8	29.4	42.7	-1	-1	-1
2/20/2019	3:22:27 PM	607	1028	19	19	19	19	17	21	20	213	21	205	18	22	28.8	29.4	42.7	-1	-1	-1
2/20/2019	3:22:27 PM	810	1029	18	19	19	19	17	22	20	213	21	205	19	22	28.8	29.4	42.7	-1	-1	-1
2/20/2019	3:22:28 PM	13	1030	19	19	19	19	17	21	20	213	22	206	18	22	28.8	29.4	42.7	-1	-1	-1
2/20/2019	3:22:28 PM	201	1031	19	19	18	19	17	21	20	213	21	206	18	22	28.8	29.4	42.7	-1	-1	-1
2/20/2019	3:22:28 PM	404	1032	18	19	19	19	16	21	20	214	21	206	19	22	28.8	29.4	42.7	-1	-1	-1
2/20/2019	3:22:28 PM	607	1033	19	19	19	19	17	21	20	214	21	206	18	22	28.8	29.4	42.7	-1	-1	-1
2/20/2019	3:22:28 PM	810	1034	19	19	19	19	16	22	20	214	21	206	18	22	28.8	29.4	42.7	-1	-1	-1
2/20/2019	3:22:29 PM	13	1035	19	19	19	19	17	21	20	214	22	206	19	22	28.8	29.4	42.7	-1	-1	-1
2/20/2019	3:22:29 PM	201	1036	19	19	19	19	17	22	20	214	22	206	18	22	28.8	29.4	42.7	-1	-1	-1
2/20/2019	3:22:29 PM	404	1037	18	19	19	19	16	22	20	214	21	206	19	22	28.8	29.4	42.7	-1	-1	-1
2/20/2019	3:22:29 PM	607	1038	18	19	19	19	17	22	20	214	22	206	19	22	28.8	29.4	42.7	-1	-1	-1
2/20/2019	3:22:29 PM	810	1039	19	19	19	19	17	22	20	214	21	207	18	23	28.8	29.4	42.7	-1	-1	-1
2/20/2019	3:22:30 PM	13	1040	18	19	19	19	17	22	20	214	22	207	19	22	28.8	29.4	42.7	-1	-1	-1
2/20/2019	3:22:30 PM	201	1041	19	19	19	19	17	22	20	213	22	207	18	22	28.8	29.4	42.7	-1	-1	-1
2/20/2019	3:22:30 PM	404	1042	19	19	18	19	17	22	20	213	22	207	18	22	28.8	29.4	42.7	-1	-1	-1
2/20/2019	3:22:30 PM	607	1043	19	19	19	19	17	21	21	213	22	208	18	22	28.8	29.4	42.7	-1	-1	-1
2/20/2019	3:22:30 PM	810	1044	19	19	19	19	17	22	20	213	21	208	18	22	28.8	29.4	42.7	-1	-1	-1
2/20/2019	3:22:31 PM	13	1045	19	19	19	19	17	22	20	213	22	208	19	22	28.8	29.4	42.7	-1	-1	-1
2/20/2019	3:22:31 PM	201	1046	19	19	19	19	17	22	20	213	22	208	18	22	28.8	29.4	42.7	-1	-1	-1
2/20/2019	3:22:31 PM	404	1047	19	19	18	19	17	22	20	213	22	208	18	22	28.8	29.4	42.7	-1	-1	-1
2/20/2019	3:22:31 PM	607	1048	18	19	18	19	17	22	20	214	22	209	19	22	28.8	29.4	42.7	-1	-1	-1
2/20/2019	3:22:31 PM	810	1049	19	19	19	19	17	22	21	214	21	209	18	23	28.8	29.4	42.7	-1	-1	-1
2/20/2019	3:22:32 PM	13	1050	19	19	19	19	17	22	20	214	22	209	18	22	28.8	29.4	42.7	-1	-1	-1
2/20/2019	3:22:32 PM	201	1051	18	19	19	19	17	21	20	214	22	209	19	22	28.8	29.4	42.7	-1	-1	-1
2/20/2019	3:22:32 PM	404	1052	19	19	19	19	17	22	20	213	22	209	18	22	28.8	29.4	42.7	-1	-1	-1
2/20/2019	3:22:32 PM	607	1053	18	19	18	19	17	22	20	214	21	209	18	22	28.8	29.4	42.7	-1	-1	-1
2/20/2019	3:22:32 PM	810	1054	19	19	19	19	17	22	21	214	22	209	19	22	28.8	29.4	42.7	-1	-1	-1
2/20/2019	3:22:33 PM	13	1055	19	19	19	19	17	22	20	215	21	209	18	22	28.8	29.4	42.7	-1	-1	-1
2/20/2019	3:22:33 PM	201	1056	19	19	19	19	17	22	20	215	22	210	18	22	28.8	29.4	42.7	-1	-1	-1
2/20/2019	3:22:33 PM	404	1057	19	19	19	19	17	21	20	214	22	210	18	22	28.8	29.4	42.7	-1	-1	-1
2/20/2019	3:22:33 PM	607	1058	19	19	19	19	17	22	20	215	21	210	18	22	28.8	29.4	42.7	-1	-1	-1
2/20/2019	3:22:33 PM	810	1059	19	19	19	19	17	21	21	215	22	210	19	22	28.8	29.4	42.7	-1	-1	-1
2/20/2019	3:22:34 PM	13	1060	19	19	19	19	17	22	20	215	21	211	18	22	28.8	29.4	42.7	-1	-1	-1
2/20/2019	3:22:34 PM	201	1061	19	19	19	19	17	22	20	215	22	210	19	22	28.8	29.4	42.7	-1	-1	-1
2/20/2019	3:22:34 PM	404	1062	19	19	19	19	17	22	20	216	21	210	18	22	28.8	29.4	42.7	-1	-1	-1
2/20/2019	3:22:34 PM	607	1063	18	19	18	19	16	21	20	216	22	211	18	22	28.8	29.4	42.7	-1	-1	-1
2/20/2019	3:22:34 PM	810	1064	19	19	19	19	17	22	20	216	21	211	18	22	28.8	29.4	42.7	-1	-1	-1
2/20/2019	3:22:35 PM	13	1065	19	19	19	19	17	22	20	216	22	211	18	22	28.8	29.4	42.7	-1	-1	-1
2/20/2019	3:22:35 PM	201	1066	19	19	19	19	17	21	20	216	22	211	18	22	28.9	29.3	41.4	-1	-1	-1
2/20/2019	3:22:35 PM	404	1067	19	19	19	19	17	22	20	217	21	211	18	22	28.9	29.3	41.4	-1	-1	-1
2/20/2019	3:22:35 PM	607	1068	19	19	19	19	17	22	20	216	22	211	18	22	28.9	29.3	41.4	-1	-1	-1
2/20/2019	3:22:35 PM	810	1069	19	19	19	19	17	22	20	217	21	211	19	23	28.9	29.3	41.4	-1	-1	-1
2/20/2019	3:22:36 PM	13	1070	19	19	19	19	17	22	21	217	22	211	19	22	28.9	29.3	41.4	-1	-1	-1
2/20/2019	3:22:36 PM	201	1071	19	19	19	19	16	22	20	217	21	211	18	22	28.9	29.3	41.4	-1	-1	-1
2/20/2019	3:22:36 PM	404	1072	18	19	19	19	17	22	20	217	22	211	19	22	28.9	29.3	41.4	-1	-1	-1
2/20/2019	3:22:36 PM	607	1073	19	19	19	19	17	21	20	218	21	212	18	22	28.9	29.3	41.4	-1	-1	-1
2/20/2019	3:22:36 PM	810	1074	19	19	19	19	17	22	21	217	22	212	19	22	28.9	29.3	41.4	-1	-1	-1
2/20/2019	3:22:37 PM	13	1075	19	19	19	19	17	22	20	218	21	212	18	22	28.9	29.3	41.4	-1	-1	-1
2/20/2019	3:22:37 PM	201	1076	18	19	18	19	17	22	20	217	21	212	19	22	28.9	29.3	41.4	-1	-1	-1
2/20/2019	3:22:37 PM	404	1077	19	19	19	19	17	22	20	218	21	212	18	22	28.9	29.3	41.4	-1	-1	-1
2/20/2019	3:22:37 PM	607	1078	18	19	19	19	16	22	20	217	22	212	18	22	28.9	29.3	41.4	-1	-1	-1
2/20/2019	3:22:37 PM	810	1079	19	19	19	19	17	22	20	217	21	212	18	22	28.9	29.3	41.4	-1	-1	-1
2/20/2019	3:22:38 PM	13	1080	18	19	19	19	17	22	20	217	22	212	19	22	28.9	29.3	41.4	-1	-1	-1
2/20/2019	3:22:38 PM	201	1081	19	19	19	19	17	22	20	217	22	212	18	22	28.9	29.3	41.4	-1	-1	-1
2/20/2019	3:22:38 PM	404	1082	19	19	19	19	17	22	20	218	21	212	18	22	28.9	29.3	41.4	-1	-1	-1
2/20/2019	3:22:38 PM	607	1083	18	19	19	19	17	22	20	218	21	212	18	22	28.9	29.3	41.4	-1	-1	-1
2/20/2019	3:22:38 PM	810	1084	19	19	19	19	17	22	21	218	22	212	18	22	28.9	29.3	41.4	-1	-1	-1
2/20/2019	3:22:39 PM	13	1085	19	19	19	19	17	22	20	218	22	212	19	22	28.9	29.3	41.4	-1	-1	-1
2/20/2019	3:22:39 PM	201	1086	18	19	19	19	17	22	20	217	22	211	19	22	28.9	29.3	41.4	-1	-1	-1
2/20/2019	3:22:39 PM	404	1087	19	19	19	19	17	22	20	218	21	212	18	22	28.9	29.3	41.4	-1	-1	-1
2/20/2019	3:22:39 PM	607	1088	19	19	19	19	17	22	20	217	22	211	19	22	28.9	29.3	41.4	-1	-1	-1
2/20/2019	3:22:39 PM	810	1089	19	19	19	19	17	22	20	218	22	211	18	22	28.9	29.3	41.4	-1	-1	-1
2/20/2019	3:22:40 PM	13	1090	18	19	19	19	17	22	20	218	22	211	19	22	28.9	29.3	41.4	-1	-1	-1
2/20/2019	3:22:40 PM	201	1091	19	19	19	19	17	22	20	218	22	211	18	22	28.9	29.3	41.4	-1	-1	-1
2/20/2019	3:22:40 PM	404	1092	18	19	19	19	16	22	20	218	22	211	18	22	28.9	29.3	41.4	-1	-1	-1
2/20/2019	3:22:40 PM	607	1093	19	19	19	19	17	22	20	218	21	211	18	22	28.9	29.3	41.4	-1	-1	-1
2/20/2019	3:22:40 PM	810	1094	19	19	19	19	17	22	20	219	22	211	19	22	28.9	29.3	41.4	-1	-1	-1
2/20/2019	3:22:41 PM	13	1095	19	19	19	19	17	22	20	218	22	211	18	22	28.9	29.3	41.4	-1	-1	-1
2/20/2019	3:22:41 PM	201	1096	19	19	19	19	16	22	20	218	21	211	18	22	28.9	29.3	41.4	-1	-1	-1
2/20/2019	3:22:41 PM	404	1097	19	19	19	19	17	22	20	218	22	211	18	22	28.9	29.3	41.4	-1	-1	-1
2/20/2019	3:22:41 PM	607	1098	18	19	19	19	17	22	20	219	22	211	18	22	28.9	29.3	41.4	-1	-1	-1
2/20/2019	3:22:41 PM	810	1099	19	20	19	19	17	22	21	218	22	211	19	22	28.9	29.3	41.4	-1	-1	-1
2/20/2019	3:22:42 PM	13	1100	19	19	19	19	17	22	20	219	22	211	18	22	28.9	29.3	41.4	-1	-1	-1
2/20/2019	3:22:42 PM	201	1101	18	19	19	19	16	22	20	218	22	211	18	22	28.9	29.3	41.4	-1	-1	-1
2/20/2019	3:22:42 PM	404	1102	19	19	19	19	17	22	20	218	22	211	18	22	28.9	29.3	41.4	-1	-1	-1
2/20/2019	3:22:42 PM	607	1103	19	19	19	19	17	22	20	218	21	210	18	22	28.9	29.3	41.4	-1	-1	-1
2/20/2019	3:22:42 PM	810	1104	19	19	19	19	17	22	20	218	22	211	18	22	28.9	29.3	41.4	-1	-1	-1
2/20/2019	3:22:43 PM	13	1105	19	19	19	19	17	22	20	218	22	211	18	22	28.9	29.3	41.4	-1	-1	-1
2/20/2019	3:22:43 PM	201	1106	19	19	19	19	17	22	20	217	22	210	18	22	28.9	29.3	41.4	-1	-1	-1
2/20/2019	3:22:43 PM	404	1107	18	19	19	19	16	22	20	218	22	211	18	22	28.9	29.3	41.4	-1	-1	-1
2/20/2019	3:22:43 PM	607	1108	19	19	19	19	17	22	20	218	21	211	18	22	28.8	29.2	52.9	-1	-1	-1
2/20/2019	3:22:43 PM	810	1109	18	19	19	19	17	22	20	218	22	210	19	22	28.8	29.2	52.9	-1	-1	-1
2/20/2019	3:22:44 PM	13	1110	19	19	19	19	17	22	20	218	21	210	18	22	28.8	29.2	52.9	-1	-1	-1
2/20/2019	3:22:44 PM	201	1111	18	19	19	19	17	22	20	218	21	210	19	22	28.8	29.2	52.9	-1	-1	-1
2/20/2019	3:22:44 PM	404	1112	19	19	19	19	17	21	20	218	21	210	18	22	28.8	29.2	52.9	-1	-1	-1
2/20/2019	3:22:44 PM	607	1113	18	19	19	19	16	22	20	218	22	210	19	22	28.8	29.2	52.9	-1	-1	-1
2/20/2019	3:22:44 PM	810	1114	19	19	19	19	17	22	21	217	22	210	18	22	28.8	29.2	52.9	-1	-1	-1
2/20/2019	3:22:45 PM	13	1115	19	19	18	19	17	22	20	218	22	210	18	22	28.8	29.2	52.9	-1	-1	-1
2/20/2019	3:22:45 PM	201	1116	18	19	19	19	17	22	20	217	22	210	19	22	28.8	29.2	52.9	-1	-1	-1
2/20/2019	3:22:45 PM	404	1117	18	19	19	19	16	22	20	218	21	210	18	22	28.8	29.2	52.9	-1	-1	-1
2/20/2019	3:22:45 PM	607	1118	19	19	19	19	17	21	20	217	22	210	18	22	28.8	29.2	52.9	-1	-1	-1
2/20/2019	3:22:45 PM	810	1119	19	19	19	19	17	22	20	218	21	210	18	22	28.8	29.2	52.9	-1	-1	-1
2/20/2019	3:22:46 PM	13	1120	19	19	19	19	17	22	21	217	22	210	19	22	28.8	29.2	52.9	-1	-1	-1
2/20/2019	3:22:46 PM	201	1121	19	19	19	19	17	21	21	217	22	210	18	22	28.8	29.2	52.9	-1	-1	-1
2/20/2019	3:22:46 PM	404	1122	18	19	19	19	17	22	20	217	22	211	19	22	28.8	29.2	52.9	-1	-1	-1
2/20/2019	3:22:46 PM	607	1123	19	19	19	19	17	22	20	218	21	211	18	22	28.8	29.2	52.9	-1	-1	-1
2/20/2019	3:22:46 PM	810	1124	19	19	19	19	17	22	21	218	22	210	19	22	28.8	29.2	52.9	-1	-1	-1
2/20/2019	3:22:47 PM	13	1125	19	19	19	19	17	22	20	218	21	210	18	22	28.8	29.2	52.9	-1	-1	-1
2/20/2019	3:22:47 PM	201	1126	19	19	19	19	17	22	20	217	22	210	18	22	28.8	29.2	52.9	-1	-1	-1
2/20/2019	3:22:47 PM	404	1127	19	19	19	19	16	22	20	217	21	210	18	22	28.8	29.2	52.9	-1	-1	-1
2/20/2019	3:22:47 PM	607	1128	19	19	19	19	17	21	21	217	22	210	18	22	28.8	29.2	52.9	-1	-1	-1
2/20/2019	3:22:47 PM	810	1129	19	19	19	19	17	22	20	217	21	210	18	22	28.8	29.2	52.9	-1	-1	-1
2/20/2019	3:22:48 PM	13	1130	19	19	19	19	17	22	20	217	21	210	19	22	28.8	29.2	52.9	-1	-1	-1
2/20/2019	3:22:48 PM	201	1131	19	19	19	19	17	22	20	217	21	210	18	22	28.8	29.2	52.9	-1	-1	-1
2/20/2019	3:22:48 PM	404	1132	18	19	19	19	17	22	20	217	22	210	18	22	28.8	29.2	52.9	-1	-1	-1
2/20/2019	3:22:48 PM	607	1133	18	19	19	19	16	22	20	217	21	210	18	22	28.8	29.2	52.9	-1	-1	-1
2/20/2019	3:22:48 PM	810	1134	19	19	19	19	17	22	21	217	22	209	19	22	28.8	29.2	52.9	-1	-1	-1
2/20/2019	3:22:49 PM	13	1135	19	19	19	19	17	22	20	217	22	210	18	22	28.8	29.2	52.9	-1	-1	-1
2/20/2019	3:22:49 PM	201	1136	18	19	19	19	17	22	20	217	22	209	18	22	28.8	29.2	52.9	-1	-1	-1
2/20/2019	3:22:49 PM	404	1137	18	19	19	19	17	22	20	217	21	210	18	22	28.8	29.2	52.9	-1	-1	-1
2/20/2019	3:22:49 PM	607	1138	19	19	19	19	17	22	20	216	22	210	18	22	28.8	29.2	52.9	-1	-1	-1
2/20/2019	3:22:49 PM	810	1139	18	20	19	19	17	22	21	217	22	210	18	22	28.8	29.2	52.9	-1	-1	-1
2/20/2019	3:22:50 PM	13	1140	19	19	19	19	17	22	20	217	22	209	18	22	28.8	29.2	52.9	-1	-1	-1
2/20/2019	3:22:50 PM	201	1141	18	19	19	19	16	22	20	217	22	209	18	22	28.8	29.2	52.9	-1	-1	-1
2/20/2019	3:22:50 PM	404	1142	19	19	19	19	17	22	20	217	21	210	18	22	28.8	29.2	52.9	-1	-1	-1
2/20/2019	3:22:50 PM	607	1143	18	19	19	19	17	22	20	217	22	209	19	22	28.8	29.2	52.9	-1	-1	-1
2/20/2019	3:22:50 PM	810	1144	18	19	19	19	17	22	21	217	22	209	19	22	28.8	29.2	52.9	-1	-1	-1
2/20/2019	3:22:51 PM	13	1145	19	19	19	19	17	22	21	217	22	210	18	22	28.8	29.2	52.9	-1	-1	-1
2/20/2019	3:22:51 PM	201	1146	19	19	19	19	17	21	20	216	22	210	18	22	28.8	29.2	52.9	-1	-1	-1
2/20/2019	3:22:51 PM	404	1147	18	19	19	19	16	22	20	217	21	209	19	22	28.8	29.2	52.9	-1	-1	-1
2/20/2019	3:22:51 PM	607	1148	19	19	19	19	17	22	20	216	22	210	18	22	28.8	29.2	52.9	-1	-1	-1
2/20/2019	3:22:51 PM	810	1149	19	19	19	19	17	22	21	216	22	209	18	22	28.8	29.2	52.9	-1	-1	-1
2/20/2019	3:22:52 PM	13	1150	19	19	18	19	17	22	20	216	22	210	18	22	28.9	29.2	53.4	-1	-1	-1
2/20/2019	3:22:52 PM	201	1151	19	19	18	19	16	22	20	216	21	209	18	22	28.9	29.2	53.4	-1	-1	-1
2/20/2019	3:22:52 PM	404	1152	18	19	19	19	17	22	20	216	22	209	18	22	28.9	29.2	53.4	-1	-1	-1
2/20/2019	3:22:52 PM	607	1153	19	19	19	19	17	22	20	216	21	209	18	22	28.9	29.2	53.4	-1	-1	-1
2/20/2019	3:22:52 PM	810	1154	19	19	19	19	17	22	20	216	21	209	18	22	28.9	29.2	53.4	-1	-1	-1
2/20/2019	3:22:53 PM	13	1155	18	19	19	19	17	22	20	215	22	209	18	22	28.9	29.2	53.4	-1	-1	-1
2/20/2019	3:22:53 PM	201	1156	19	19	19	19	17	22	20	215	22	209	18	22	28.9	29.2	53.4	-1	-1	-1
2/20/2019	3:22:53 PM	404	1157	19	19	19	19	17	22	20	215	22	209	18	22	28.9	29.2	53.4	-1	-1	-1
2/20/2019	3:22:53 PM	607	1158	19	20	19	19	17	22	20	215	22	209	18	22	28.9	29.2	53.4	-1	-1	-1
2/20/2019	3:22:53 PM	810	1159	19	19	19	19	17	22	21	215	22	209	18	22	28.9	29.2	53.4	-1	-1	-1
2/20/2019	3:22:54 PM	13	1160	18	19	19	19	16	22	20	215	21	208	18	22	28.9	29.2	53.4	-1	-1	-1
2/20/2019	3:22:54 PM	201	1161	19	19	19	19	17	22	20	215	22	209	18	22	28.9	29.2	53.4	-1	-1	-1
2/20/2019	3:22:54 PM	404	1162	19	19	19	19	16	22	20	215	22	209	18	22	28.9	29.2	53.4	-1	-1	-1
2/20/2019	3:22:54 PM	607	1163	18	19	19	19	17	22	21	215	21	208	19	22	28.9	29.2	53.4	-1	-1	-1
2/20/2019	3:22:54 PM	810	1164	19	19	19	19	17	22	20	214	22	208	18	22	28.9	29.2	53.4	-1	-1	-1
2/20/2019	3:22:55 PM	13	1165	19	19	18	19	17	22	20	214	22	208	18	22	28.9	29.2	53.4	-1	-1	-1
2/20/2019	3:22:55 PM	201	1166	19	19	19	19	17	22	20	214	22	208	18	22	28.9	29.2	53.4	-1	-1	-1
2/20/2019	3:22:55 PM	404	1167	19	19	19	19	17	22	20	214	21	208	18	22	28.9	29.2	53.4	-1	-1	-1
2/20/2019	3:22:55 PM	607	1168	19	19	19	19	17	22	20	214	22	208	18	22	28.9	29.2	53.4	-1	-1	-1
2/20/2019	3:22:55 PM	810	1169	19	19	19	19	17	22	21	213	22	207	19	22	28.9	29.2	53.4	-1	-1	-1
2/20/2019	3:22:56 PM	13	1170	18	19	19	19	17	22	20	214	21	207	18	22	28.9	29.2	53.4	-1	-1	-1
2/20/2019	3:22:56 PM	201	1171	18	19	19	19	16	22	20	213	22	207	18	22	28.9	29.2	53.4	-1	-1	-1
2/20/2019	3:22:56 PM	404	1172	19	19	19	19	17	22	20	213	22	206	18	22	28.9	29.2	53.4	-1	-1	-1
2/20/2019	3:22:56 PM	607	1173	19	19	19	19	17	22	20	213	21	207	18	22	28.9	29.2	53.4	-1	-1	-1
2/20/2019	3:22:56 PM	810	1174	19	19	19	19	17	22	20	213	22	206	18	22	28.9	29.2	53.4	-1	-1	-1
2/20/2019	3:22:57 PM	13	1175	19	19	19	19	16	22	21	214	21	206	18	22	28.9	29.2	53.4	-1	-1	-1
2/20/2019	3:22:57 PM	201	1176	19	19	19	19	16	22	20	214	21	206	18	22	28.9	29.2	53.4	-1	-1	-1
2/20/2019	3:22:57 PM	404	1177	18	19	19	19	16	22	20	214	21	206	18	22	28.9	29.2	53.4	-1	-1	-1
2/20/2019	3:22:57 PM	607	1178	19	19	19	19	17	22	20	214	22	206	18	22	28.9	29.2	53.4	-1	-1	-1
2/20/2019	3:22:57 PM	810	1179	19	19	19	19	17	22	20	214	22	206	18	22	28.9	29.2	53.4	-1	-1	-1
2/20/2019	3:22:58 PM	13	1180	19	19	18	19	17	22	20	213	22	206	18	22	28.9	29.2	53.4	-1	-1	-1
2/20/2019	3:22:58 PM	201	1181	19	19	19	19	17	22	20	213	22	206	18	22	28.9	29.2	53.4	-1	-1	-1
2/20/2019	3:22:58 PM	404	1182	19	19	19	19	16	22	20	214	22	206	18	22	28.9	29.2	53.4	-1	-1	-1
2/20/2019	3:22:58 PM	607	1183	18	19	19	19	17	22	21	214	22	206	19	22	28.9	29.2	53.4	-1	-1	-1
2/20/2019	3:22:58 PM	810	1184	19	19	19	19	17	22	21	214	22	206	18	22	28.9	29.2	53.4	-1	-1	-1
2/20/2019	3:22:59 PM	13	1185	19	19	19	19	16	22	20	214	22	206	18	22	28.9	29.2	53.4	-1	-1	-1
2/20/2019	3:22:59 PM	201	1186	18	19	18	19	17	22	20	213	22	206	18	22	28.9	29.2	53.4	-1	-1	-1
2/20/2019	3:22:59 PM	404	1187	19	19	19	19	16	22	20	213	22	206	18	22	28.9	29.2	53.4	-1	-1	-1
2/20/2019	3:22:59 PM	607	1188	18	19	19	19	17	22	21	213	22	206	19	22	28.9	29.2	53.4	-1	-1	-1
2/20/2019	3:22:59 PM	810	1189	19	19	19	19	17	22	21	214	22	206	18	22	28.9	29.2	53.4	-1	-1	-1
2/20/2019	3:23:00 PM	13	1190	18	19	18	19	17	22	20	214	22	206	18	22	28.9	29.2	53.4	-1	-1	-1
2/20/2019	3:23:00 PM	201	1191	18	20	19	19	17	22	20	213	22	206	18	22	28.9	29.2	53.4	-1	-1	-1
2/20/2019	3:23:00 PM	404	1192	19	19	19	19	17	22	20	214	22	207	18	22	28.9	29.1	42.0	-1	-1	-1
2/20/2019	3:23:00 PM	607	1193	19	19	18	19	17	22	20	214	22	207	18	22	28.9	29.1	42.0	-1	-1	-1
2/20/2019	3:23:00 PM	810	1194	19	19	19	19	17	22	20	214	22	207	18	22	28.9	29.1	42.0	-1	-1	-1
2/20/2019	3:23:01 PM	13	1195	18	19	19	19	17	22	20	214	22	207	18	22	28.9	29.1	42.0	-1	-1	-1
2/20/2019	3:23:01 PM	201	1196	18	19	19	19	17	22	20	214	22	206	18	22	28.9	29.1	42.0	-1	-1	-1
2/20/2019	3:23:01 PM	404	1197	19	19	19	19	17	22	21	214	22	206	18	22	28.9	29.1	42.0	-1	-1	-1
2/20/2019	3:23:01 PM	623	1198	18	19	19	19	16	22	20	214	22	206	18	22	28.9	29.1	42.0	-1	-1	-1
2/20/2019	3:23:01 PM	810	1199	19	19	19	19	17	22	20	213	22	206	19	22	28.9	29.1	42.0	-1	-1	-1
2/20/2019	3:23:02 PM	13	1200	18	19	19	19	17	22	20	214	22	206	18	22	28.9	29.1	42.0	-1	-1	-1
2/20/2019	3:23:02 PM	201	1201	18	19	19	19	16	22	20	213	22	206	18	22	28.9	29.1	42.0	-1	-1	-1
2/20/2019	3:23:02 PM	404	1202	19	19	19	19	17	22	20	213	22	206	18	22	28.9	29.1	42.0	-1	-1	-1
2/20/2019	3:23:02 PM	607	1203	19	19	19	19	16	22	20	214	22	206	18	22	28.9	29.1	42.0	-1	-1	-1
2/20/2019	3:23:02 PM	810	1204	19	19	19	19	17	22	21	213	22	206	18	22	28.9	29.1	42.0	-1	-1	-1
2/20/2019	3:23:03 PM	13	1205	19	19	19	19	17	22	20	213	22	205	18	22	28.9	29.1	42.0	-1	-1	-1
2/20/2019	3:23:03 PM	201	1206	19	19	19	19	17	22	20	213	23	205	18	22	28.9	29.1	42.0	-1	-1	-1
2/20/2019	3:23:03 PM	404	1207	19	19	19	19	17	22	20	213	22	206	18	22	28.9	29.1	42.0	-1	-1	-1
2/20/2019	3:23:03 PM	607	1208	19	19	19	19	16	22	20	213	22	206	18	22	28.9	29.1	42.0	-1	-1	-1
2/20/2019	3:23:03 PM	810	1209	18	19	19	19	17	22	20	213	22	205	19	22	28.9	29.1	42.0	-1	-1	-1
2/20/2019	3:23:04 PM	13	1210	19	19	19	19	17	22	20	212	22	206	18	22	28.9	29.1	42.0	-1	-1	-1
2/20/2019	3:23:04 PM	201	1211	19	19	19	19	17	22	20	212	22	206	18	22	28.9	29.1	42.0	-1	-1	-1
2/20/2019	3:23:04 PM	404	1212	18	19	19	19	16	22	20	212	22	205	18	22	28.9	29.1	42.0	-1	-1	-1
2/20/2019	3:23:04 PM	607	1213	18	19	19	19	17	22	21	212	22	205	19	22	28.9	29.1	42.0	-1	-1	-1
2/20/2019	3:23:04 PM	810	1214	19	19	19	19	17	22	20	212	22	205	18	22	28.9	29.1	42.0	-1	-1	-1
2/20/2019	3:23:05 PM	13	1215	19	19	19	19	16	22	20	212	22	205	18	22	28.9	29.1	42.0	-1	-1	-1
2/20/2019	3:23:05 PM	201	1216	18	19	19	19	16	22	21	212	22	205	18	22	28.9	29.1	42.0	-1	-1	-1
2/20/2019	3:23:05 PM	404	1217	19	19	19	19	16	22	20	212	22	205	18	22	28.9	29.1	42.0	-1	-1	-1
2/20/2019	3:23:05 PM	607	1218	18	19	19	19	17	22	20	212	22	205	18	22	28.9	29.1	42.0	-1	-1	-1
2/20/2019	3:23:05 PM	810	1219	19	19	19	19	17	22	21	211	22	205	18	22	28.9	29.1	42.0	-1	-1	-1
2/20/2019	3:23:06 PM	13	1220	19	19	19	19	16	22	20	211	22	205	18	22	28.9	29.1	42.0	-1	-1	-1
2/20/2019	3:23:06 PM	201	1221	18	19	19	19	16	22	20	211	22	205	18	22	28.9	29.1	42.0	-1	-1	-1
2/20/2019	3:23:06 PM	404	1222	19	19	19	19	17	22	20	211	22	205	18	22	28.9	29.1	42.0	-1	-1	-1
2/20/2019	3:23:06 PM	607	1223	19	19	19	19	16	22	20	212	22	205	18	22	28.9	29.1	42.0	-1	-1	-1
2/20/2019	3:23:06 PM	810	1224	19	20	19	19	17	22	20	211	22	205	18	22	28.9	29.1	42.0	-1	-1	-1
2/20/2019	3:23:07 PM	13	1225	19	19	19	19	17	22	20	211	22	205	18	22	28.9	29.1	42.0	-1	-1	-1
2/20/2019	3:23:07 PM	201	1226	19	19	19	19	16	22	20	211	22	205	18	22	28.9	29.1	42.0	-1	-1	-1
2/20/2019	3:23:07 PM	404	1227	18	19	19	19	17	22	21	211	22	205	18	22	28.9	29.1	42.0	-1	-1	-1
2/20/2019	3:23:07 PM	607	1228	19	19	19	19	17	22	21	212	22	205	18	22	28.9	29.1	42.0	-1	-1	-1
2/20/2019	3:23:07 PM	810	1229	18	19	19	19	17	22	20	211	22	205	18	22	28.9	29.1	42.0	-1	-1	-1
2/20/2019	3:23:08 PM	13	1230	19	19	19	19	17	22	20	212	22	205	18	22	28.9	29.1	42.0	-1	-1	-1
2/20/2019	3:23:08 PM	201	1231	19	19	19	19	16	22	20	212	21	205	18	22	28.9	29.1	42.0	-1	-1	-1
2/20/2019	3:23:08 PM	404	1232	18	19	19	19	17	22	21	212	22	204	18	22	28.9	29.1	42.0	-1	-1	-1
2/20/2019	3:23:08 PM	607	1233	19	19	19	19	17	22	20	212	22	205	18	22	28.9	29.1	42.0	-1	-1	-1
2/20/2019	3:23:08 PM	810	1234	19	19	19	19	17	22	21	212	22	204	19	22	28.9	29.0	55.6	-1	-1	-1
2/20/2019	3:23:09 PM	13	1235	19	19	19	19	17	22	20	212	22	205	18	22	28.9	29.0	55.6	-1	-1	-1
2/20/2019	3:23:09 PM	201	1236	19	19	19	19	17	22	20	212	21	205	18	22	28.9	29.0	55.6	-1	-1	-1
2/20/2019	3:23:09 PM	404	1237	19	19	19	19	17	22	20	211	22	204	18	22	28.9	29.0	55.6	-1	-1	-1
2/20/2019	3:23:09 PM	607	1238	19	19	19	19	17	22	21	212	21	205	18	22	28.9	29.0	55.6	-1	-1	-1
2/20/2019	3:23:09 PM	810	1239	18	19	19	19	16	22	20	212	21	204	18	22	28.9	29.0	55.6	-1	-1	-1
2/20/2019	3:23:10 PM	13	1240	18	19	19	19	17	22	21	211	21	204	18	22	28.9	29.0	55.6	-1	-1	-1
2/20/2019	3:23:10 PM	201	1241	19	19	19	19	17	22	21	211	21	204	18	22	28.9	29.0	55.6	-1	-1	-1
2/20/2019	3:23:10 PM	404	1242	18	19	19	19	17	22	21	212	22	204	18	22	28.9	29.0	55.6	-1	-1	-1
2/20/2019	3:23:10 PM	607	1243	18	19	19	19	17	22	21	212	22	203	18	22	28.9	29.0	55.6	-1	-1	-1
2/20/2019	3:23:10 PM	807	1244	19	19	19	19	17	22	20	211	21	204	18	22	28.9	29.0	55.6	-1	-1	-1
2/20/2019	3:23:11 PM	10	1245	19	19	19	19	17	22	21	211	22	203	18	22	28.9	29.0	55.6	-1	-1	-1
2/20/2019	3:23:11 PM	213	1246	19	19	19	19	17	22	20	211	21	203	18	22	28.9	29.0	55.6	-1	-1	-1
2/20/2019	3:23:11 PM	416	1247	18	19	18	19	16	22	20	210	22	203	18	22	28.9	29.0	55.6	-1	-1	-1
2/20/2019	3:23:11 PM	603	1248	19	19	19	19	17	22	20	210	22	203	18	22	28.9	29.0	55.6	-1	-1	-1
2/20/2019	3:23:11 PM	807	1249	19	19	19	19	17	22	20	210	22	203	18	22	28.9	29.0	55.6	-1	-1	-1
2/20/2019	3:23:12 PM	10	1250	18	19	19	19	17	22	20	210	22	203	18	22	28.9	29.0	55.6	-1	-1	-1
2/20/2019	3:23:12 PM	213	1251	19	19	19	19	17	22	20	210	22	203	18	22	28.9	29.0	55.6	-1	-1	-1
2/20/2019	3:23:12 PM	416	1252	18	19	19	19	16	22	20	210	22	202	18	22	28.9	29.0	55.6	-1	-1	-1
2/20/2019	3:23:12 PM	603	1253	19	19	19	19	17	22	21	210	22	202	18	22	28.9	29.0	55.6	-1	-1	-1
2/20/2019	3:23:12 PM	807	1254	19	19	19	19	16	22	20	211	22	203	18	22	28.9	29.0	55.6	-1	-1	-1
2/20/2019	3:23:13 PM	10	1255	19	19	19	19	17	22	21	210	22	202	18	22	28.9	29.0	55.6	-1	-1	-1
2/20/2019	3:23:13 PM	213	1256	19	19	19	19	17	22	20	210	22	202	18	22	28.9	29.0	55.6	-1	-1	-1
2/20/2019	3:23:13 PM	416	1257	18	19	18	19	16	22	20	210	22	202	18	22	28.9	29.0	55.6	-1	-1	-1
2/20/2019	3:23:13 PM	603	1258	19	19	19	19	17	22	21	210	22	202	18	22	28.9	29.0	55.6	-1	-1	-1
2/20/2019	3:23:13 PM	807	1259	19	19	19	19	17	22	20	210	22	202	18	22	28.9	29.0	55.6	-1	-1	-1
2/20/2019	3:23:14 PM	10	1260	18	19	19	19	17	22	20	210	22	202	18	22	28.9	29.0	55.6	-1	-1	-1
2/20/2019	3:23:14 PM	213	1261	19	19	19	19	16	22	20	210	22	202	18	22	28.9	29.0	55.6	-1	-1	-1
2/20/2019	3:23:14 PM	416	1262	18	19	19	19	17	22	20	210	22	201	18	22	28.9	29.0	55.6	-1	-1	-1
2/20/2019	3:23:14 PM	603	1263	19	19	19	19	17	22	20	210	22	202	18	22	28.9	29.0	55.6	-1	-1	-1
2/20/2019	3:23:14 PM	807	1264	19	19	19	19	17	22	20	210	22	202	18	22	28.9	29.0	55.6	-1	-1	-1
2/20/2019	3:23:15 PM	10	1265	19	19	19	19	17	22	21	210	22	202	18	22	28.9	29.0	55.6	-1	-1	-1
2/20/2019	3:23:15 PM	213	1266	18	19	19	19	17	22	20	210	22	202	19	22	28.9	29.0	55.6	-1	-1	-1
2/20/2019	3:23:15 PM	416	1267	19	19	19	19	17	22	20	209	22	202	18	22	28.9	29.0	55.6	-1	-1	-1
2/20/2019	3:23:15 PM	607	1268	19	19	19	19	17	22	20	209	22	202	18	22	28.9	29.0	55.6	-1	-1	-1
2/20/2019	3:23:15 PM	811	1269	19	19	19	19	17	22	20	209	21	202	18	22	28.9	29.0	55.6	-1	-1	-1
2/20/2019	3:23:16 PM	14	1270	18	19	19	19	17	22	20	209	22	201	18	22	28.9	29.0	55.6	-1	-1	-1
2/20/2019	3:23:16 PM	201	1271	19	19	19	19	17	22	20	209	22	201	18	22	28.9	29.0	55.6	-1	-1	-1
2/20/2019	3:23:16 PM	404	1272	19	19	19	19	17	22	20	209	22	201	18	22	28.9	29.0	55.6	-1	-1	-1
2/20/2019	3:23:16 PM	607	1273	19	19	19	19	17	22	20	210	21	202	18	22	28.9	29.0	55.6	-1	-1	-1
2/20/2019	3:23:16 PM	811	1274	19	19	19	19	17	22	20	209	22	202	18	22	28.9	29.0	55.6	-1	-1	-1
2/20/2019	3:23:17 PM	14	1275	18	19	19	19	17	22	21	209	22	201	18	22	28.9	29.0	55.6	-1	-1	-1
2/20/2019	3:23:17 PM	201	1276	19	19	19	19	17	22	21	209	22	201	18	22	28.9	28.9	55.3	-1	-1	-1
2/20/2019	3:23:17 PM	404	1277	18	19	19	19	16	22	20	210	22	202	18	22	28.9	28.9	55.3	-1	-1	-1
2/20/2019	3:23:17 PM	607	1278	19	19	19	19	17	22	21	210	22	201	18	22	28.9	28.9	55.3	-1	-1	-1
2/20/2019	3:23:17 PM	811	1279	19	19	19	19	17	22	21	210	22	202	18	22	28.9	28.9	55.3	-1	-1	-1
2/20/2019	3:23:18 PM	14	1280	18	19	19	19	17	22	20	210	22	202	18	22	28.9	28.9	55.3	-1	-1	-1
2/20/2019	3:23:18 PM	201	1281	19	20	19	19	17	22	20	209	22	201	18	22	28.9	28.9	55.3	-1	-1	-1
2/20/2019	3:23:18 PM	404	1282	19	19	19	19	17	22	21	210	22	202	18	22	28.9	28.9	55.3	-1	-1	-1
2/20/2019	3:23:18 PM	607	1283	18	19	19	19	17	22	20	210	22	202	18	22	28.9	28.9	55.3	-1	-1	-1
2/20/2019	3:23:18 PM	811	1284	19	19	19	19	17	22	20	209	22	202	18	22	28.9	28.9	55.3	-1	-1	-1
2/20/2019	3:23:19 PM	14	1285	19	19	19	19	17	22	20	209	22	202	18	22	28.9	28.9	55.3	-1	-1	-1
2/20/2019	3:23:19 PM	201	1286	19	19	19	19	17	22	20	209	22	201	18	22	28.9	28.9	55.3	-1	-1	-1
2/20/2019	3:23:19 PM	404	1287	19	19	19	19	17	22	20	209	22	202	18	22	28.9	28.9	55.3	-1	-1	-1
2/20/2019	3:23:19 PM	607	1288	19	19	19	19	17	22	20	209	22	202	18	22	28.9	28.9	55.3	-1	-1	-1
2/20/2019	3:23:19 PM	811	1289	18	19	19	19	16	22	20	209	22	202	18	22	28.9	28.9	55.3	-1	-1	-1
2/20/2019	3:23:20 PM	14	1290	19	19	19	19	17	22	20	209	22	202	18	22	28.9	28.9	55.3	-1	-1	-1
2/20/2019	3:23:20 PM	201	1291	19	19	19	19	17	22	20	209	22	202	18	22	28.9	28.9	55.3	-1	-1	-1
2/20/2019	3:23:20 PM	404	1292	19	19	19	19	17	22	20	209	22	202	18	22	28.9	28.9	55.3	-1	-1	-1
2/20/2019	3:23:20 PM	607	1293	19	19	19	19	17	22	21	209	22	202	18	22	28.9	28.9	55.3	-1	-1	-1
2/20/2019	3:23:20 PM	811	1294	19	19	19	19	16	22	20	209	22	202	18	22	28.9	28.9	55.3	-1	-1	-1
2/20/2019	3:23:21 PM	14	1295	19	19	19	19	17	22	20	209	23	203	18	22	28.9	28.9	55.3	-1	-1	-1
2/20/2019	3:23:21 PM	201	1296	19	19	19	19	17	22	20	209	22	203	18	22	28.9	28.9	55.3	-1	-1	-1
2/20/2019	3:23:21 PM	404	1297	18	19	19	19	17	22	20	209	22	203	18	22	28.9	28.9	55.3	-1	-1	-1
2/20/2019	3:23:21 PM	607	1298	19	19	19	19	17	22	21	209	22	203	18	22	28.9	28.9	55.3	-1	-1	-1
2/20/2019	3:23:21 PM	811	1299	19	19	19	19	16	22	20	209	23	204	18	22	28.9	28.9	55.3	-1	-1	-1
2/20/2019	3:23:22 PM	14	1300	19	19	19	19	17	22	21	209	22	204	18	22	28.9	28.9	55.3	-1	-1	-1
2/20/2019	3:23:22 PM	201	1301	18	19	19	19	17	22	20	210	22	204	18	22	28.9	28.9	55.3	-1	-1	-1
2/20/2019	3:23:22 PM	404	1302	19	19	19	19	17	22	21	210	23	204	18	22	28.9	28.9	55.3	-1	-1	-1
2/20/2019	3:23:22 PM	607	1303	19	19	19	19	17	22	20	210	23	205	18	22	28.9	28.9	55.3	-1	-1	-1
2/20/2019	3:23:22 PM	811	1304	18	19	19	19	16	22	20	210	22	204	18	22	28.9	28.9	55.3	-1	-1	-1
2/20/2019	3:23:23 PM	14	1305	18	19	19	19	17	22	21	210	23	204	18	22	28.9	28.9	55.3	-1	-1	-1
2/20/2019	3:23:23 PM	201	1306	19	19	19	19	17	22	20	210	22	204	18	22	28.9	28.9	55.3	-1	-1	-1
2/20/2019	3:23:23 PM	404	1307	19	19	19	19	17	22	20	211	23	205	18	22	28.9	28.9	55.3	-1	-1	-1
2/20/2019	3:23:23 PM	607	1308	19	19	19	19	17	22	21	210	23	204	18	22	28.9	28.9	55.3	-1	-1	-1
2/20/2019	3:23:23 PM	811	1309	19	19	19	19	17	22	20	211	22	205	18	22	28.9	28.9	55.3	-1	-1	-1
2/20/2019	3:23:24 PM	14	1310	18	19	19	19	17	22	21	211	23	205	18	22	28.9	28.9	55.3	-1	-1	-1
2/20/2019	3:23:24 PM	201	1311	19	19	19	19	17	22	21	211	23	205	18	22	28.9	28.9	55.3	-1	-1	-1
2/20/2019	3:23:24 PM	404	1312	19	19	19	19	16	22	20	212	23	206	18	22	28.9	28.9	55.3	-1	-1	-1
2/20/2019	3:23:24 PM	607	1313	19	19	19	19	17	22	21	211	23	206	18	22	28.9	28.9	55.3	-1	-1	-1
2/20/2019	3:23:24 PM	811	1314	19	19	19	19	16	22	20	211	22	206	18	22	28.9	28.9	55.3	-1	-1	-1
2/20/2019	3:23:25 PM	14	1315	18	19	19	19	17	22	20	211	23	206	18	22	28.9	28.9	55.3	-1	-1	-1
2/20/2019	3:23:25 PM	201	1316	19	19	19	19	17	22	21	210	23	205	18	22	28.9	28.9	55.3	-1	-1	-1
2/20/2019	3:23:25 PM	404	1317	19	19	19	19	17	22	21	211	22	205	18	22	28.9	28.9	55.3	-1	-1	-1
2/20/2019	3:23:25 PM	607	1318	19	19	19	19	17	22	21	210	23	205	18	22	28.9	28.8	55.5	-1	-1	-1
2/20/2019	3:23:25 PM	811	1319	18	19	19	19	17	22	20	211	22	205	18	22	28.9	28.8	55.5	-1	-1	-1
2/20/2019	3:23:26 PM	14	1320	19	19	19	19	17	22	21	210	23	205	18	22	28.9	28.8	55.5	-1	-1	-1
2/20/2019	3:23:26 PM	201	1321	19	19	19	19	17	22	20	210	23	205	18	22	28.9	28.8	55.5	-1	-1	-1
2/20/2019	3:23:26 PM	404	1322	18	19	19	19	17	22	20	211	22	205	18	22	28.9	28.8	55.5	-1	-1	-1
2/20/2019	3:23:26 PM	607	1323	19	19	19	19	17	22	21	210	23	205	18	22	28.9	28.8	55.5	-1	-1	-1
2/20/2019	3:23:26 PM	811	1324	19	19	19	19	17	22	20	211	23	205	18	22	28.9	28.8	55.5	-1	-1	-1
2/20/2019	3:23:27 PM	14	1325	19	19	19	19	17	22	20	211	22	206	18	22	28.9	28.8	55.5	-1	-1	-1
2/20/2019	3:23:27 PM	201	1326	19	19	19	19	17	22	20	211	23	206	18	22	28.9	28.8	55.5	-1	-1	-1
2/20/2019	3:23:27 PM	404	1327	19	19	19	19	17	22	20	211	23	206	18	22	28.9	28.8	55.5	-1	-1	-1
2/20/2019	3:23:27 PM	607	1328	19	19	19	19	17	22	20	211	22	206	18	22	28.9	28.8	55.5	-1	-1	-1
2/20/2019	3:23:27 PM	811	1329	19	19	19	19	17	22	21	211	23	206	18	22	28.9	28.8	55.5	-1	-1	-1
2/20/2019	3:23:28 PM	14	1330	19	19	19	19	17	22	20	211	22	206	18	22	28.9	28.8	55.5	-1	-1	-1
2/20/2019	3:23:28 PM	201	1331	19	19	19	19	17	22	20	211	22	206	18	22	28.9	28.8	55.5	-1	-1	-1
2/20/2019	3:23:28 PM	404	1332	19	19	19	19	17	22	20	212	22	206	18	22	28.9	28.8	55.5	-1	-1	-1
2/20/2019	3:23:28 PM	607	1333	19	20	19	19	17	22	21	211	23	206	18	22	28.9	28.8	55.5	-1	-1	-1
2/20/2019	3:23:28 PM	811	1334	18	19	18	19	17	22	20	212	22	206	18	22	28.9	28.8	55.5	-1	-1	-1
2/20/2019	3:23:29 PM	14	1335	18	20	18	19	17	22	20	212	23	206	18	22	28.9	28.8	55.5	-1	-1	-1
2/20/2019	3:23:29 PM	201	1336	19	19	19	19	17	22	21	212	23	207	18	22	28.9	28.8	55.5	-1	-1	-1
2/20/2019	3:23:29 PM	404	1337	19	19	19	19	17	22	20	212	22	207	18	22	28.9	28.8	55.5	-1	-1	-1
2/20/2019	3:23:29 PM	607	1338	19	19	19	19	17	22	20	212	23	207	18	22	28.9	28.8	55.5	-1	-1	-1
2/20/2019	3:23:29 PM	811	1339	19	19	19	19	17	22	21	212	22	207	18	22	28.9	28.8	55.5	-1	-1	-1
2/20/2019	3:23:30 PM	14	1340	18	19	19	19	16	22	20	212	22	207	18	22	28.9	28.8	55.5	-1	-1	-1
2/20/2019	3:23:30 PM	201	1341	19	20	19	19	17	22	20	212	23	207	18	22	28.9	28.8	55.5	-1	-1	-1
2/20/2019	3:23:30 PM	404	1342	19	19	19	19	17	22	20	213	22	207	18	22	28.9	28.8	55.5	-1	-1	-1
2/20/2019	3:23:30 PM	607	1343	18	19	19	19	17	22	21	213	22	207	18	22	28.9	28.8	55.5	-1	-1	-1
2/20/2019	3:23:30 PM	811	1344	19	19	19	19	17	22	20	213	22	207	18	22	28.9	28.8	55.5	-1	-1	-1
2/20/2019	3:23:31 PM	14	1345	19	19	19	19	17	22	20	213	22	207	18	22	28.9	28.8	55.5	-1	-1	-1
2/20/2019	3:23:31 PM	201	1346	19	19	19	19	16	22	20	213	22	207	18	22	28.9	28.8	55.5	-1	-1	-1
2/20/2019	3:23:31 PM	404	1347	19	19	19	19	17	22	20	213	21	207	18	22	28.9	28.8	55.5	-1	-1	-1
2/20/2019	3:23:31 PM	607	1348	18	19	19	19	17	22	20	213	22	207	18	22	28.9	28.8	55.5	-1	-1	-1
2/20/2019	3:23:31 PM	811	1349	19	19	19	19	17	22	20	213	22	208	18	22	28.9	28.8	55.5	-1	-1	-1
2/20/2019	3:23:32 PM	14	1350	18	19	19	19	17	22	20	213	22	207	18	22	28.9	28.8	55.5	-1	-1	-1
2/20/2019	3:23:32 PM	201	1351	18	19	19	19	17	22	20	213	22	207	18	22	28.9	28.8	55.5	-1	-1	-1
2/20/2019	3:23:32 PM	404	1352	19	19	19	19	17	22	20	213	22	208	18	22	28.9	28.8	55.5	-1	-1	-1
2/20/2019	3:23:32 PM	607	1353	19	19	19	19	17	22	21	213	22	208	18	22	28.9	28.8	55.5	-1	-1	-1
2/20/2019	3:23:32 PM	811	1354	19	19	19	19	17	22	20	213	22	208	18	22	28.9	28.8	55.5	-1	-1	-1
2/20/2019	3:23:33 PM	14	1355	18	19	19	19	16	22	20	213	22	208	18	22	28.9	28.8	55.5	-1	-1	-1
2/20/2019	3:23:33 PM	201	1356	18	19	19	19	17	22	21	213	22	208	18	22	28.9	28.8	55.5	-1	-1	-1
2/20/2019	3:23:33 PM	404	1357	19	19	19	19	17	22	20	213	22	208	18	22	28.9	28.8	55.5	-1	-1	-1
2/20/2019	3:23:33 PM	607	1358	19	20	19	19	17	22	21	213	23	208	18	22	28.9	28.8	55.5	-1	-1	-1
2/20/2019	3:23:33 PM	811	1359	19	19	19	19	17	22	21	213	22	208	18	22	28.9	28.8	55.5	-1	-1	-1
2/20/2019	3:23:34 PM	14	1360	18	19	18	19	17	22	20	212	22	208	18	22	28.9	28.7	52.6	-1	-1	-1
2/20/2019	3:23:34 PM	201	1361	19	19	19	19	17	22	21	212	22	208	18	22	28.9	28.7	52.6	-1	-1	-1
2/20/2019	3:23:34 PM	404	1362	18	19	18	19	17	22	21	213	22	208	18	22	28.9	28.7	52.6	-1	-1	-1
2/20/2019	3:23:34 PM	607	1363	19	19	19	19	17	22	21	213	22	208	18	22	28.9	28.7	52.6	-1	-1	-1
2/20/2019	3:23:34 PM	811	1364	19	19	19	19	17	22	20	213	22	208	18	22	28.9	28.7	52.6	-1	-1	-1
2/20/2019	3:23:35 PM	14	1365	19	19	19	19	17	22	21	213	22	208	18	22	28.9	28.7	52.6	-1	-1	-1
2/20/2019	3:23:35 PM	201	1366	19	19	19	19	16	22	20	213	22	208	18	22	28.9	28.7	52.6	-1	-1	-1
2/20/2019	3:23:35 PM	404	1367	18	19	19	19	16	22	21	213	22	208	18	22	28.9	28.7	52.6	-1	-1	-1
2/20/2019	3:23:35 PM	607	1368	19	19	19	19	17	22	21	213	22	208	18	22	28.9	28.7	52.6	-1	-1	-1
2/20/2019	3:23:35 PM	811	1369	19	19	19	19	17	22	20	213	22	208	18	22	28.9	28.7	52.6	-1	-1	-1
2/20/2019	3:23:36 PM	14	1370	19	19	19	19	17	22	21	213	22	208	18	22	28.9	28.7	52.6	-1	-1	-1
2/20/2019	3:23:36 PM	201	1371	19	19	19	19	17	22	21	213	22	208	18	22	28.9	28.7	52.6	-1	-1	-1
2/20/2019	3:23:36 PM	404	1372	19	20	19	19	17	22	21	213	22	208	18	22	28.9	28.7	52.6	-1	-1	-1
2/20/2019	3:23:36 PM	607	1373	19	19	19	19	17	22	21	213	22	208	18	22	28.9	28.7	52.6	-1	-1	-1
2/20/2019	3:23:36 PM	811	1374	18	19	19	19	16	22	20	213	22	208	18	22	28.9	28.7	52.6	-1	-1	-1
2/20/2019	3:23:37 PM	14	1375	19	19	19	19	17	22	20	213	22	208	18	22	28.9	28.7	52.6	-1	-1	-1
2/20/2019	3:23:37 PM	201	1376	19	19	19	19	17	22	20	213	22	208	18	22	28.9	28.7	52.6	-1	-1	-1
2/20/2019	3:23:37 PM	404	1377	19	19	19	19	17	22	21	212	22	207	18	22	28.9	28.7	52.6	-1	-1	-1
2/20/2019	3:23:37 PM	607	1378	19	19	19	19	17	22	20	213	22	208	18	22	28.9	28.7	52.6	-1	-1	-1
2/20/2019	3:23:37 PM	811	1379	19	19	19	19	17	22	20	213	22	207	18	22	28.9	28.7	52.6	-1	-1	-1
2/20/2019	3:23:38 PM	14	1380	19	19	19	19	16	22	20	213	22	208	18	22	28.9	28.7	52.6	-1	-1	-1
2/20/2019	3:23:38 PM	201	1381	18	19	19	19	17	22	20	213	22	207	18	22	28.9	28.7	52.6	-1	-1	-1
2/20/2019	3:23:38 PM	404	1382	19	19	19	19	17	22	20	213	22	208	18	22	28.9	28.7	52.6	-1	-1	-1
2/20/2019	3:23:38 PM	607	1383	18	19	19	19	17	22	21	212	22	207	18	22	28.9	28.7	52.6	-1	-1	-1
2/20/2019	3:23:38 PM	811	1384	19	19	19	19	17	22	21	213	22	207	18	22	28.9	28.7	52.6	-1	-1	-1
2/20/2019	3:23:39 PM	14	1385	18	19	19	19	17	22	21	212	22	207	18	22	28.9	28.7	52.6	-1	-1	-1
2/20/2019	3:23:39 PM	201	1386	19	19	19	19	17	22	20	212	22	207	18	22	28.9	28.7	52.6	-1	-1	-1
2/20/2019	3:23:39 PM	404	1387	18	19	19	19	17	22	21	212	22	207	18	22	28.9	28.7	52.6	-1	-1	-1
2/20/2019	3:23:39 PM	607	1388	19	19	19	19	17	22	21	213	22	207	18	22	28.9	28.7	52.6	-1	-1	-1
2/20/2019	3:23:39 PM	811	1389	18	19	19	19	17	22	21	213	22	207	18	22	28.9	28.7	52.6	-1	-1	-1
2/20/2019	3:23:40 PM	14	1390	19	19	19	19	17	22	20	213	22	207	18	22	28.9	28.7	52.6	-1	-1	-1
2/20/2019	3:23:40 PM	201	1391	18	19	19	19	17	22	20	213	22	207	18	22	28.9	28.7	52.6	-1	-1	-1
2/20/2019	3:23:40 PM	404	1392	19	19	19	19	17	22	20	213	22	207	18	22	28.9	28.7	52.6	-1	-1	-1
2/20/2019	3:23:40 PM	607	1393	18	19	19	19	17	22	20	212	22	206	18	22	28.9	28.7	52.6	-1	-1	-1
2/20/2019	3:23:40 PM	811	1394	19	19	19	19	17	22	20	213	21	206	18	22	28.9	28.7	52.6	-1	-1	-1
2/20/2019	3:23:41 PM	14	1395	18	19	19	19	17	22	21	212	22	206	18	22	28.9	28.7	52.6	-1	-1	-1
2/20/2019	3:23:41 PM	201	1396	19	19	19	19	17	22	20	212	22	206	18	22	28.9	28.7	52.6	-1	-1	-1
2/20/2019	3:23:41 PM	404	1397	19	19	19	19	17	22	21	212	22	205	18	22	28.9	28.7	52.6	-1	-1	-1
2/20/2019	3:23:41 PM	607	1398	19	19	19	19	17	22	20	213	22	205	18	22	28.9	28.7	52.6	-1	-1	-1
2/20/2019	3:23:41 PM	811	1399	18	19	19	19	16	22	20	212	22	205	18	22	28.9	28.7	52.6	-1	-1	-1
2/20/2019	3:23:42 PM	14	1400	19	19	19	19	17	22	21	212	22	205	18	22	28.9	28.7	52.6	-1	-1	-1
2/20/2019	3:23:42 PM	201	1401	19	19	19	19	17	22	20	212	22	205	18	22	28.9	28.7	52.6	-1	-1	-1
2/20/2019	3:23:42 PM	404	1402	19	19	19	19	16	22	20	212	22	205	18	22	28.9	28.6	48.5	-1	-1	-1
2/20/2019	3:23:42 PM	607	1403	18	19	19	19	17	22	21	212	22	204	19	22	28.9	28.6	48.5	-1	-1	-1
2/20/2019	3:23:42 PM	811	1404	19	19	19	19	17	22	21	212	22	205	18	22	28.9	28.6	48.5	-1	-1	-1
2/20/2019	3:23:43 PM	14	1405	18	19	19	19	16	22	20	211	22	205	18	22	28.9	28.6	48.5	-1	-1	-1
2/20/2019	3:23:43 PM	201	1406	18	19	19	19	16	22	20	211	22	205	18	22	28.9	28.6	48.5	-1	-1	-1
2/20/2019	3:23:43 PM	404	1407	19	19	19	19	17	22	21	212	22	205	18	22	28.9	28.6	48.5	-1	-1	-1
2/20/2019	3:23:43 PM	607	1408	19	19	19	19	17	22	20	212	22	205	18	22	28.9	28.6	48.5	-1	-1	-1
2/20/2019	3:23:43 PM	811	1409	18	19	19	19	17	22	21	211	22	205	18	22	28.9	28.6	48.5	-1	-1	-1
2/20/2019	3:23:44 PM	14	1410	19	19	19	19	17	22	21	212	21	205	18	22	28.9	28.6	48.5	-1	-1	-1
2/20/2019	3:23:44 PM	201	1411	19	19	19	19	17	22	20	212	22	205	18	22	28.9	28.6	48.5	-1	-1	-1
2/20/2019	3:23:44 PM	404	1412	19	19	19	19	17	22	21	211	22	205	18	22	28.9	28.6	48.5	-1	-1	-1
2/20/2019	3:23:44 PM	607	1413	19	19	19	19	17	22	21	211	22	205	18	22	28.9	28.6	48.5	-1	-1	-1
2/20/2019	3:23:44 PM	811	1414	18	19	19	19	17	22	20	212	22	206	18	22	28.9	28.6	48.5	-1	-1	-1
2/20/2019	3:23:45 PM	14	1415	19	19	19	19	17	22	21	211	22	206	18	22	28.9	28.6	48.5	-1	-1	-1
2/20/2019	3:23:45 PM	201	1416	19	19	19	19	17	22	21	212	22	206	18	22	28.9	28.6	48.5	-1	-1	-1
2/20/2019	3:23:45 PM	404	1417	18	19	19	19	16	22	20	212	22	206	18	22	28.9	28.6	48.5	-1	-1	-1
2/20/2019	3:23:45 PM	607	1418	18	19	19	19	17	22	21	212	22	205	19	22	28.9	28.6	48.5	-1	-1	-1
2/20/2019	3:23:45 PM	811	1419	19	19	19	19	17	22	21	212	22	206	18	22	28.9	28.6	48.5	-1	-1	-1
2/20/2019	3:23:46 PM	14	1420	18	20	19	19	17	22	20	212	22	206	18	22	28.9	28.6	48.5	-1	-1	-1
2/20/2019	3:23:46 PM	201	1421	19	19	19	19	17	22	21	212	22	206	18	22	28.9	28.6	48.5	-1	-1	-1
2/20/2019	3:23:46 PM	404	1422	18	19	19	19	16	22	20	213	22	206	18	22	28.9	28.6	48.5	-1	-1	-1
2/20/2019	3:23:46 PM	603	1423	18	19	19	19	17	22	21	212	22	206	18	22	28.9	28.6	48.5	-1	-1	-1
2/20/2019	3:23:46 PM	806	1424	19	19	19	19	17	22	21	213	22	206	18	22	28.9	28.6	48.5	-1	-1	-1
2/20/2019	3:23:47 PM	9	1425	19	19	19	19	17	22	21	213	22	206	18	22	28.9	28.6	48.5	-1	-1	-1
2/20/2019	3:23:47 PM	213	1426	19	19	19	19	17	22	20	213	22	207	18	22	28.9	28.6	48.5	-1	-1	-1
2/20/2019	3:23:47 PM	416	1427	18	19	18	19	16	22	20	213	22	207	18	22	28.9	28.6	48.5	-1	-1	-1
2/20/2019	3:23:47 PM	603	1428	19	19	19	19	17	22	20	213	22	207	18	22	28.9	28.6	48.5	-1	-1	-1
2/20/2019	3:23:47 PM	806	1429	19	19	19	19	17	22	20	213	22	207	18	22	28.9	28.6	48.5	-1	-1	-1
2/20/2019	3:23:48 PM	9	1430	18	19	19	19	17	22	21	213	22	206	18	22	28.9	28.6	48.5	-1	-1	-1
2/20/2019	3:23:48 PM	213	1431	19	19	19	19	17	22	21	214	22	206	18	22	28.9	28.6	48.5	-1	-1	-1
2/20/2019	3:23:48 PM	416	1432	18	19	19	19	16	22	20	214	22	206	18	22	28.9	28.6	48.5	-1	-1	-1
2/20/2019	3:23:48 PM	603	1433	18	19	19	19	17	22	20	213	22	206	18	22	28.9	28.6	48.5	-1	-1	-1
2/20/2019	3:23:48 PM	806	1434	19	19	19	19	17	22	20	213	22	206	18	22	28.9	28.6	48.5	-1	-1	-1
2/20/2019	3:23:49 PM	9	1435	19	19	19	19	17	22	20	213	22	206	18	22	28.9	28.6	48.5	-1	-1	-1
2/20/2019	3:23:49 PM	213	1436	19	19	19	19	17	22	21	213	22	206	18	22	28.9	28.6	48.5	-1	-1	-1
2/20/2019	3:23:49 PM	416	1437	19	19	19	19	17	22	20	213	22	206	18	22	28.9	28.6	48.5	-1	-1	-1
2/20/2019	3:23:49 PM	603	1438	19	19	19	19	17	22	20	213	22	206	18	22	28.9	28.6	48.5	-1	-1	-1
2/20/2019	3:23:49 PM	806	1439	19	19	19	19	17	22	21	213	22	206	18	22	28.9	28.6	48.5	-1	-1	-1
2/20/2019	3:23:50 PM	9	1440	19	19	19	19	17	22	20	213	22	205	18	22	28.9	28.6	48.5	-1	-1	-1
2/20/2019	3:23:50 PM	213	1441	19	19	19	19	17	22	21	212	22	205	18	22	28.9	28.6	48.5	-1	-1	-1
2/20/2019	3:23:50 PM	416	1442	19	19	19	19	17	22	20	212	22	205	18	22	28.9	28.6	48.5	-1	-1	-1
2/20/2019	3:23:50 PM	603	1443	19	19	19	19	17	22	21	212	22	205	18	22	28.9	28.6	48.5	-1	-1	-1
2/20/2019	3:23:50 PM	806	1444	19	19	19	19	17	22	21	212	22	205	18	22	28.9	28.6	44.9	-1	-1	-1
2/20/2019	3:23:51 PM	9	1445	18	19	19	19	17	22	21	212	22	205	18	22	28.9	28.6	44.9	-1	-1	-1
2/20/2019	3:23:51 PM	213	1446	19	19	19	19	17	22	20	212	22	205	18	22	28.9	28.6	44.9	-1	-1	-1
2/20/2019	3:23:51 PM	416	1447	19	19	19	19	17	22	20	212	22	205	18	22	28.9	28.6	44.9	-1	-1	-1
2/20/2019	3:23:51 PM	603	1448	18	19	19	19	17	22	21	212	22	205	18	22	28.9	28.6	44.9	-1	-1	-1
2/20/2019	3:23:51 PM	806	1449	19	19	19	19	17	22	21	212	22	205	18	22	28.9	28.6	44.9	-1	-1	-1
2/20/2019	3:23:52 PM	9	1450	19	19	19	19	17	22	20	212	22	205	18	22	28.9	28.6	44.9	-1	-1	-1
2/20/2019	3:23:52 PM	213	1451	19	19	19	19	17	22	20	212	22	206	18	22	28.9	28.6	44.9	-1	-1	-1
2/20/2019	3:23:52 PM	416	1452	18	19	19	19	16	22	20	212	22	205	18	22	28.9	28.6	44.9	-1	-1	-1
2/20/2019	3:23:52 PM	603	1453	19	19	19	19	17	22	20	211	22	205	18	22	28.9	28.6	44.9	-1	-1	-1
2/20/2019	3:23:52 PM	806	1454	19	19	19	19	17	22	20	212	21	205	18	22	28.9	28.6	44.9	-1	-1	-1
2/20/2019	3:23:53 PM	9	1455	19	19	19	19	17	22	20	212	22	205	18	22	28.9	28.6	44.9	-1	-1	-1
2/20/2019	3:23:53 PM	213	1456	19	19	19	19	17	22	20	212	22	205	18	22	28.9	28.6	44.9	-1	-1	-1
2/20/2019	3:23:53 PM	416	1457	18	19	19	19	16	22	21	211	22	204	18	22	28.9	28.6	44.9	-1	-1	-1
2/20/2019	3:23:53 PM	603	1458	19	19	19	19	17	22	20	211	22	205	18	22	28.9	28.6	44.9	-1	-1	-1
2/20/2019	3:23:53 PM	806	1459	18	19	18	19	16	22	20	211	22	205	18	22	28.9	28.6	44.9	-1	-1	-1
2/20/2019	3:23:54 PM	9	1460	19	19	19	19	17	22	21	211	22	205	18	22	28.9	28.6	44.9	-1	-1	-1
2/20/2019	3:23:54 PM	213	1461	18	19	19	19	17	22	20	210	22	204	18	22	28.9	28.6	44.9	-1	-1	-1
2/20/2019	3:23:54 PM	416	1462	18	19	19	19	17	22	21	211	22	205	18	22	28.9	28.6	44.9	-1	-1	-1
2/20/2019	3:23:54 PM	603	1463	19	19	19	19	17	22	21	211	22	205	18	22	28.9	28.6	44.9	-1	-1	-1
2/20/2019	3:23:54 PM	806	1464	19	19	19	19	17	22	20	211	22	205	18	22	28.9	28.6	44.9	-1	-1	-1
2/20/2019	3:23:55 PM	9	1465	19	19	19	19	17	22	21	210	22	205	18	22	28.9	28.6	44.9	-1	-1	-1
2/20/2019	3:23:55 PM	213	1466	19	19	19	19	17	22	20	211	22	206	18	22	28.9	28.6	44.9	-1	-1	-1
2/20/2019	3:23:55 PM	416	1467	19	19	18	19	17	22	20	211	22	206	18	21	28.9	28.6	44.9	-1	-1	-1
2/20/2019	3:23:55 PM	603	1468	19	20	19	19	17	22	20	211	22	205	18	22	28.9	28.6	44.9	-1	-1	-1
2/20/2019	3:23:55 PM	806	1469	19	19	19	19	17	22	20	211	22	206	18	22	28.9	28.6	44.9	-1	-1	-1
2/20/2019	3:23:56 PM	9	1470	18	19	19	19	17	22	20	211	22	206	18	22	28.9	28.6	44.9	-1	-1	-1
2/20/2019	3:23:56 PM	213	1471	19	19	19	19	17	22	20	211	22	206	18	22	28.9	28.6	44.9	-1	-1	-1
2/20/2019	3:23:56 PM	416	1472	19	19	19	19	16	23	20	212	22	206	18	22	28.9	28.6	44.9	-1	-1	-1
2/20/2019	3:23:56 PM	603	1473	19	19	19	19	17	22	21	212	22	206	18	22	28.9	28.6	44.9	-1	-1	-1
2/20/2019	3:23:56 PM	806	1474	19	19	19	19	17	22	21	212	22	206	18	22	28.9	28.6	44.9	-1	-1	-1
2/20/2019	3:23:57 PM	9	1475	18	19	19	19	16	23	20	212	22	206	18	22	28.9	28.6	44.9	-1	-1	-1
2/20/2019	3:23:57 PM	213	1476	19	19	19	19	16	22	20	212	22	206	18	22	28.9	28.6	44.9	-1	-1	-1
2/20/2019	3:23:57 PM	416	1477	18	19	18	19	16	22	20	212	22	206	18	22	28.9	28.6	44.9	-1	-1	-1
2/20/2019	3:23:57 PM	603	1478	19	19	19	19	17	22	20	211	22	206	18	22	28.9	28.6	44.9	-1	-1	-1
2/20/2019	3:23:57 PM	806	1479	19	19	19	19	17	22	20	211	22	207	18	22	28.9	28.6	44.9	-1	-1	-1
2/20/2019	3:23:58 PM	9	1480	18	19	19	19	17	22	20	211	22	206	18	22	28.9	28.6	44.9	-1	-1	-1
2/20/2019	3:23:58 PM	213	1481	19	19	19	19	17	22	20	211	22	207	18	22	28.9	28.6	44.9	-1	-1	-1
2/20/2019	3:23:58 PM	416	1482	18	19	18	19	16	22	20	211	22	207	18	21	28.9	28.6	44.9	-1	-1	-1
2/20/2019	3:23:58 PM	603	1483	19	19	19	19	17	22	21	210	22	207	18	22	28.9	28.6	44.9	-1	-1	-1
2/20/2019	3:23:58 PM	806	1484	18	19	19	19	17	22	20	210	22	207	18	22	28.9	28.6	44.9	-1	-1	-1
2/20/2019	3:23:59 PM	9	1485	19	19	19	19	17	22	21	210	22	207	18	22	28.9	28.6	44.9	-1	-1	-1
2/20/2019	3:23:59 PM	213	1486	19	19	19	19	16	22	20	210	22	207	18	22	28.9	28.5	53.1	-1	-1	-1
2/20/2019	3:23:59 PM	416	1487	18	19	19	19	17	22	20	210	22	207	18	22	28.9	28.5	53.1	-1	-1	-1
2/20/2019	3:23:59 PM	603	1488	19	19	19	19	17	22	20	210	22	207	18	22	28.9	28.5	53.1	-1	-1	-1
2/20/2019	3:23:59 PM	806	1489	18	19	19	19	17	22	20	210	22	207	18	22	28.9	28.5	53.1	-1	-1	-1
2/20/2019	3:24:00 PM	9	1490	19	19	19	19	17	22	21	210	22	207	18	22	28.9	28.5	53.1	-1	-1	-1
2/20/2019	3:24:00 PM	213	1491	19	19	19	19	16	22	20	210	22	207	18	22	28.9	28.5	53.1	-1	-1	-1
2/20/2019	3:24:00 PM	416	1492	19	19	19	19	17	22	20	210	22	207	18	22	28.9	28.5	53.1	-1	-1	-1
2/20/2019	3:24:00 PM	603	1493	18	19	19	19	17	22	21	210	22	207	18	22	28.9	28.5	53.1	-1	-1	-1
2/20/2019	3:24:00 PM	806	1494	19	19	19	19	17	22	21	210	22	207	18	22	28.9	28.5	53.1	-1	-1	-1
2/20/2019	3:24:01 PM	9	1495	19	19	19	19	17	22	20	210	22	207	18	22	28.9	28.5	53.1	-1	-1	-1
2/20/2019	3:24:01 PM	213	1496	19	19	19	19	17	22	21	209	22	207	18	21	28.9	28.5	53.1	-1	-1	-1
2/20/2019	3:24:01 PM	416	1497	19	19	19	19	17	22	20	209	22	207	18	22	28.9	28.5	53.1	-1	-1	-1
2/20/2019	3:24:01 PM	603	1498	18	19	19	19	17	22	20	209	22	207	18	22	28.9	28.5	53.1	-1	-1	-1
2/20/2019	3:24:01 PM	806	1499	19	19	19	19	17	22	20	209	22	207	18	22	28.9	28.5	53.1	-1	-1	-1
2/20/2019	3:24:02 PM	9	1500	18	19	19	19	17	22	21	209	22	207	18	22	28.9	28.5	53.1	-1	-1	-1
2/20/2019	3:24:02 PM	213	1501	19	19	19	19	17	22	20	208	22	207	18	22	28.9	28.5	53.1	-1	-1	-1
2/20/2019	3:24:02 PM	416	1502	18	19	19	19	16	22	20	208	22	207	18	22	28.9	28.5	53.1	-1	-1	-1
2/20/2019	3:24:02 PM	603	1503	19	19	19	19	16	22	20	208	22	207	18	22	28.9	28.5	53.1	-1	-1	-1
2/20/2019	3:24:02 PM	806	1504	19	19	19	19	17	22	20	208	22	207	17	22	28.9	28.5	53.1	-1	-1	-1
2/20/2019	3:24:03 PM	9	1505	18	19	19	19	17	22	21	208	22	207	18	22	28.9	28.5	53.1	-1	-1	-1
2/20/2019	3:24:03 PM	213	1506	18	19	19	19	17	22	20	207	22	207	18	22	28.9	28.5	53.1	-1	-1	-1
2/20/2019	3:24:03 PM	416	1507	18	19	19	19	17	22	21	207	23	207	18	22	28.9	28.5	53.1	-1	-1	-1
2/20/2019	3:24:03 PM	603	1508	19	19	19	19	17	22	21	207	22	207	18	22	28.9	28.5	53.1	-1	-1	-1
2/20/2019	3:24:03 PM	806	1509	19	19	19	19	17	22	21	207	23	207	18	22	28.9	28.5	53.1	-1	-1	-1
2/20/2019	3:24:04 PM	9	1510	19	19	19	19	17	22	21	207	22	207	18	22	28.9	28.5	53.1	-1	-1	-1
2/20/2019	3:24:04 PM	213	1511	19	19	19	19	17	22	21	207	23	206	18	22	28.9	28.5	53.1	-1	-1	-1
2/20/2019	3:24:04 PM	416	1512	19	19	19	19	17	22	20	207	22	207	18	22	28.9	28.5	53.1	-1	-1	-1
2/20/2019	3:24:04 PM	603	1513	18	19	19	19	17	22	20	207	22	207	18	22	28.9	28.5	53.1	-1	-1	-1
2/20/2019	3:24:04 PM	806	1514	19	19	19	19	17	22	21	207	22	207	17	22	28.9	28.5	53.1	-1	-1	-1
2/20/2019	3:24:05 PM	9	1515	19	19	19	19	17	22	21	206	23	206	18	22	28.9	28.5	53.1	-1	-1	-1
2/20/2019	3:24:05 PM	213	1516	19	19	19	19	16	22	20	207	22	207	18	22	28.9	28.5	53.1	-1	-1	-1
2/20/2019	3:24:05 PM	416	1517	18	19	19	19	17	22	21	206	23	206	18	22	28.9	28.5	53.1	-1	-1	-1
2/20/2019	3:24:05 PM	603	1518	19	19	19	19	17	22	20	206	22	206	18	22	28.9	28.5	53.1	-1	-1	-1
2/20/2019	3:24:05 PM	806	1519	18	19	19	19	17	22	21	206	23	206	18	22	28.9	28.5	53.1	-1	-1	-1
2/20/2019	3:24:06 PM	9	1520	19	19	19	19	17	22	20	206	22	207	18	22	28.9	28.5	53.1	-1	-1	-1
2/20/2019	3:24:06 PM	213	1521	19	19	19	19	17	22	21	206	22	207	18	22	28.9	28.5	53.1	-1	-1	-1
2/20/2019	3:24:06 PM	416	1522	18	19	19	19	16	22	20	206	22	207	18	22	28.9	28.5	53.1	-1	-1	-1
2/20/2019	3:24:06 PM	603	1523	19	19	19	19	17	22	21	206	22	207	18	22	28.9	28.5	53.1	-1	-1	-1
2/20/2019	3:24:06 PM	806	1524	18	19	18	19	16	22	20	207	22	207	18	22	28.9	28.5	53.1	-1	-1	-1
2/20/2019	3:24:07 PM	9	1525	19	19	19	19	17	22	20	207	22	207	18	22	28.9	28.5	53.1	-1	-1	-1
2/20/2019	3:24:07 PM	213	1526	18	19	19	19	16	22	20	207	22	207	18	22	28.9	28.5	53.1	-1	-1	-1
2/20/2019	3:24:07 PM	416	1527	18	19	19	19	17	22	21	207	22	207	18	22	28.9	28.5	53.1	-1	-1	-1
2/20/2019	3:24:07 PM	603	1528	19	19	19	19	17	22	20	207	22	207	18	22	28.9	28.4	52.3	-1	-1	-1
2/20/2019	3:24:07 PM	806	1529	18	19	19	19	17	22	21	207	23	207	18	21	28.9	28.4	52.3	-1	-1	-1
2/20/2019	3:24:08 PM	9	1530	19	19	19	19	17	22	21	207	22	207	18	22	28.9	28.4	52.3	-1	-1	-1
2/20/2019	3:24:08 PM	213	1531	19	19	19	19	17	23	20	207	22	207	18	22	28.9	28.4	52.3	-1	-1	-1
2/20/2019	3:24:08 PM	416	1532	19	19	19	19	17	22	21	207	22	207	18	22	28.9	28.4	52.3	-1	-1	-1
2/20/2019	3:24:08 PM	603	1533	18	19	19	19	16	22	20	208	22	207	17	22	28.9	28.4	52.3	-1	-1	-1
2/20/2019	3:24:08 PM	806	1534	18	19	19	19	17	22	21	208	23	207	18	22	28.9	28.4	52.3	-1	-1	-1
2/20/2019	3:24:09 PM	9	1535	19	19	19	19	17	22	20	208	23	207	18	22	28.9	28.4	52.3	-1	-1	-1
2/20/2019	3:24:09 PM	213	1536	19	19	19	19	16	22	20	207	22	207	18	22	28.9	28.4	52.3	-1	-1	-1
2/20/2019	3:24:09 PM	416	1537	19	19	19	19	17	22	20	207	22	207	17	22	28.9	28.4	52.3	-1	-1	-1
2/20/2019	3:24:09 PM	603	1538	19	19	19	19	17	22	20	208	22	207	17	22	28.9	28.4	52.3	-1	-1	-1
2/20/2019	3:24:09 PM	806	1539	19	19	19	19	17	22	21	207	23	207	18	22	28.9	28.4	52.3	-1	-1	-1
2/20/2019	3:24:10 PM	9	1540	19	19	19	19	17	23	20	208	22	207	18	22	28.9	28.4	52.3	-1	-1	-1
2/20/2019	3:24:10 PM	213	1541	19	19	19	19	17	22	21	208	22	207	18	22	28.9	28.4	52.3	-1	-1	-1
2/20/2019	3:24:10 PM	416	1542	19	19	19	19	17	22	20	208	23	208	17	22	28.9	28.4	52.3	-1	-1	-1
2/20/2019	3:24:10 PM	603	1543	19	19	19	19	17	22	20	208	22	208	17	22	28.9	28.4	52.3	-1	-1	-1
2/20/2019	3:24:10 PM	806	1544	19	19	19	19	17	22	21	209	23	208	18	22	28.9	28.4	52.3	-1	-1	-1
2/20/2019	3:24:11 PM	9	1545	19	19	19	19	17	22	21	209	22	208	18	22	28.9	28.4	52.3	-1	-1	-1
2/20/2019	3:24:11 PM	213	1546	18	19	19	19	17	22	20	209	23	208	18	22	28.9	28.4	52.3	-1	-1	-1
2/20/2019	3:24:11 PM	416	1547	19	19	19	19	17	22	20	209	22	208	18	22	28.9	28.4	52.3	-1	-1	-1
2/20/2019	3:24:11 PM	619	1548	18	19	18	19	16	22	20	209	22	207	18	21	28.9	28.4	52.3	-1	-1	-1
2/20/2019	3:24:11 PM	806	1549	19	19	19	19	17	22	20	209	23	207	18	22	28.9	28.4	52.3	-1	-1	-1
2/20/2019	3:24:12 PM	9	1550	18	19	19	19	16	23	20	209	22	207	18	22	28.9	28.4	52.3	-1	-1	-1
2/20/2019	3:24:12 PM	213	1551	19	19	19	19	17	22	21	209	22	206	18	22	28.9	28.4	52.3	-1	-1	-1
2/20/2019	3:24:12 PM	416	1552	18	19	19	19	17	22	20	209	22	207	18	22	28.9	28.4	52.3	-1	-1	-1
2/20/2019	3:24:12 PM	603	1553	18	19	19	19	17	22	20	209	22	207	18	22	28.9	28.4	52.3	-1	-1	-1
2/20/2019	3:24:12 PM	806	1554	19	19	19	19	16	22	21	210	22	207	18	22	28.9	28.4	52.3	-1	-1	-1
2/20/2019	3:24:13 PM	9	1555	19	19	19	19	17	22	21	209	23	206	18	22	28.9	28.4	52.3	-1	-1	-1
2/20/2019	3:24:13 PM	213	1556	19	19	19	19	17	22	21	209	22	206	18	22	28.9	28.4	52.3	-1	-1	-1
2/20/2019	3:24:13 PM	416	1557	19	19	19	19	17	22	21	209	23	206	18	22	28.9	28.4	52.3	-1	-1	-1
2/20/2019	3:24:13 PM	603	1558	19	19	19	19	17	22	21	209	22	206	18	22	28.9	28.4	52.3	-1	-1	-1
2/20/2019	3:24:13 PM	806	1559	19	19	19	19	17	23	20	209	22	206	18	22	28.9	28.4	52.3	-1	-1	-1
2/20/2019	3:24:14 PM	9	1560	19	19	19	19	17	22	21	208	23	206	18	22	28.9	28.4	52.3	-1	-1	-1
2/20/2019	3:24:14 PM	213	1561	19	19	19	19	17	22	20	209	22	206	18	22	28.9	28.4	52.3	-1	-1	-1
2/20/2019	3:24:14 PM	416	1562	18	19	19	19	17	22	20	208	22	205	18	22	28.9	28.4	52.3	-1	-1	-1
2/20/2019	3:24:14 PM	603	1563	19	19	19	19	17	22	21	208	22	205	18	22	28.9	28.4	52.3	-1	-1	-1
2/20/2019	3:24:14 PM	806	1564	18	19	18	19	16	22	20	208	22	205	18	22	28.9	28.4	52.3	-1	-1	-1
2/20/2019	3:24:15 PM	9	1565	19	19	19	19	17	22	21	207	22	205	18	22	28.9	28.4	52.3	-1	-1	-1
2/20/2019	3:24:15 PM	213	1566	19	19	19	19	16	22	20	207	22	205	18	22	28.9	28.4	52.3	-1	-1	-1
2/20/2019	3:24:15 PM	416	1567	19	19	19	19	17	22	21	206	22	204	18	22	28.9	28.4	52.3	-1	-1	-1
2/20/2019	3:24:15 PM	603	1568	19	19	19	19	17	22	20	206	22	204	18	22	28.9	28.4	52.3	-1	-1	-1
2/20/2019	3:24:15 PM	806	1569	19	19	19	19	17	22	20	206	22	204	18	21	28.9	28.4	52.3	-1	-1	-1
2/20/2019	3:24:16 PM	9	1570	19	19	19	19	17	23	20	206	22	204	18	22	28.9	28.3	43.4	-1	-1	-1
2/20/2019	3:24:16 PM	213	1571	18	19	19	19	17	22	21	206	22	203	18	22	28.9	28.3	43.4	-1	-1	-1
2/20/2019	3:24:16 PM	416	1572	18	19	19	19	16	22	20	205	22	204	18	22	28.9	28.3	43.4	-1	-1	-1
2/20/2019	3:24:16 PM	603	1573	18	19	19	19	17	22	21	205	22	203	18	21	28.9	28.3	43.4	-1	-1	-1
2/20/2019	3:24:16 PM	806	1574	19	19	19	19	17	22	21	205	22	203	18	22	28.9	28.3	43.4	-1	-1	-1
2/20/2019	3:24:17 PM	9	1575	19	19	19	19	17	22	21	205	22	203	18	22	28.9	28.3	43.4	-1	-1	-1
2/20/2019	3:24:17 PM	213	1576	19	19	19	19	17	22	20	205	22	203	18	22	28.9	28.3	43.4	-1	-1	-1
2/20/2019	3:24:17 PM	416	1577	18	19	19	19	16	22	21	204	22	202	18	21	28.9	28.3	43.4	-1	-1	-1
2/20/2019	3:24:17 PM	603	1578	19	19	19	19	17	22	21	204	22	202	18	22	28.9	28.3	43.4	-1	-1	-1
2/20/2019	3:24:17 PM	806	1579	19	19	18	19	16	22	21	204	22	202	18	22	28.9	28.3	43.4	-1	-1	-1
2/20/2019	3:24:18 PM	9	1580	19	19	19	19	17	22	21	203	22	201	18	22	28.9	28.3	43.4	-1	-1	-1
2/20/2019	3:24:18 PM	213	1581	18	19	19	19	17	22	20	203	22	201	18	22	28.9	28.3	43.4	-1	-1	-1
2/20/2019	3:24:18 PM	416	1582	19	19	19	19	17	22	20	203	21	201	18	22	28.9	28.3	43.4	-1	-1	-1
2/20/2019	3:24:18 PM	603	1583	19	19	19	19	16	23	20	203	22	200	18	22	28.9	28.3	43.4	-1	-1	-1
2/20/2019	3:24:18 PM	806	1584	19	19	19	19	17	22	21	202	21	200	18	22	28.9	28.3	43.4	-1	-1	-1
2/20/2019	3:24:19 PM	9	1585	18	19	19	19	16	22	21	202	22	199	18	22	28.9	28.3	43.4	-1	-1	-1
2/20/2019	3:24:19 PM	213	1586	19	19	19	19	17	22	21	202	22	199	18	22	28.9	28.3	43.4	-1	-1	-1
2/20/2019	3:24:19 PM	416	1587	18	19	19	19	17	22	21	201	22	198	18	22	28.9	28.3	43.4	-1	-1	-1
2/20/2019	3:24:19 PM	603	1588	19	19	19	19	17	22	21	201	22	198	18	22	28.9	28.3	43.4	-1	-1	-1
2/20/2019	3:24:19 PM	806	1589	19	19	19	19	17	22	20	201	22	198	18	21	28.9	28.3	43.4	-1	-1	-1
2/20/2019	3:24:20 PM	9	1590	19	19	19	19	17	22	21	201	22	198	18	22	28.9	28.3	43.4	-1	-1	-1
2/20/2019	3:24:20 PM	213	1591	19	19	19	19	17	22	20	201	21	198	18	22	28.9	28.3	43.4	-1	-1	-1
2/20/2019	3:24:20 PM	416	1592	19	19	19	19	17	22	21	201	22	197	18	22	28.9	28.3	43.4	-1	-1	-1
2/20/2019	3:24:20 PM	603	1593	19	19	19	19	17	22	20	201	22	197	18	22	28.9	28.3	43.4	-1	-1	-1
2/20/2019	3:24:20 PM	806	1594	18	19	19	19	17	23	21	201	22	197	18	22	28.9	28.3	43.4	-1	-1	-1
2/20/2019	3:24:21 PM	9	1595	19	19	19	19	17	22	21	201	22	197	18	22	28.9	28.3	43.4	-1	-1	-1
2/20/2019	3:24:21 PM	213	1596	18	19	19	19	16	22	20	201	21	197	18	22	28.9	28.3	43.4	-1	-1	-1
2/20/2019	3:24:21 PM	416	1597	19	19	19	19	17	22	21	201	22	197	18	22	28.9	28.3	43.4	-1	-1	-1
2/20/2019	3:24:21 PM	603	1598	19	19	19	19	17	22	21	201	21	197	18	22	28.9	28.3	43.4	-1	-1	-1
2/20/2019	3:24:21 PM	806	1599	18	19	19	19	17	22	21	200	22	197	18	22	28.9	28.3	43.4	-1	-1	-1
2/20/2019	3:24:22 PM	9	1600	19	19	19	19	17	22	21	200	22	197	18	22	28.9	28.3	43.4	-1	-1	-1
2/20/2019	3:24:22 PM	213	1601	18	19	19	19	16	22	20	201	22	197	18	22	28.9	28.3	43.4	-1	-1	-1
2/20/2019	3:24:22 PM	416	1602	19	19	19	19	17	22	21	200	22	197	18	22	28.9	28.3	43.4	-1	-1	-1
2/20/2019	3:24:22 PM	603	1603	19	19	19	19	17	22	20	201	21	197	18	21	28.9	28.3	43.4	-1	-1	-1
2/20/2019	3:24:22 PM	806	1604	19	19	19	19	17	22	21	200	22	197	18	22	28.9	28.3	43.4	-1	-1	-1
2/20/2019	3:24:23 PM	9	1605	19	19	19	19	17	23	20	200	21	197	18	22	28.9	28.3	43.4	-1	-1	-1
2/20/2019	3:24:23 PM	213	1606	19	19	19	19	17	22	21	200	22	196	18	21	28.9	28.3	43.4	-1	-1	-1
2/20/2019	3:24:23 PM	416	1607	19	19	19	19	17	22	20	200	21	196	17	22	28.9	28.3	43.4	-1	-1	-1
2/20/2019	3:24:23 PM	603	1608	18	19	19	19	16	22	20	200	21	196	18	22	28.9	28.3	43.4	-1	-1	-1
2/20/2019	3:24:23 PM	806	1609	19	19	19	19	17	22	20	200	21	197	17	22	28.9	28.3	43.4	-1	-1	-1
2/20/2019	3:24:24 PM	12	1610	19	19	19	19	17	22	21	200	21	196	18	22	28.9	28.3	43.4	-1	-1	-1
2/20/2019	3:24:24 PM	215	1611	19	19	19	19	17	22	20	200	21	196	17	22	28.9	28.3	43.4	-1	-1	-1
2/20/2019	3:24:24 PM	403	1612	19	19	19	19	16	22	20	200	21	196	18	22	29.0	28.3	52.1	-1	-1	-1
2/20/2019	3:24:24 PM	606	1613	19	19	19	19	17	22	21	200	21	196	18	22	29.0	28.3	52.1	-1	-1	-1
2/20/2019	3:24:24 PM	809	1614	19	19	18	19	17	23	20	199	21	195	18	22	29.0	28.3	52.1	-1	-1	-1
2/20/2019	3:24:25 PM	12	1615	19	19	19	19	17	22	21	199	22	195	18	22	29.0	28.3	52.1	-1	-1	-1
2/20/2019	3:24:25 PM	215	1616	18	19	19	19	16	22	20	198	22	195	18	22	29.0	28.3	52.1	-1	-1	-1
2/20/2019	3:24:25 PM	403	1617	19	19	19	19	17	22	21	198	22	195	18	21	29.0	28.3	52.1	-1	-1	-1
2/20/2019	3:24:25 PM	606	1618	19	20	19	19	16	23	21	198	22	195	18	22	29.0	28.3	52.1	-1	-1	-1
2/20/2019	3:24:25 PM	809	1619	19	19	19	19	17	22	21	198	22	195	18	22	29.0	28.3	52.1	-1	-1	-1
2/20/2019	3:24:26 PM	12	1620	19	19	19	19	17	22	21	198	22	194	18	22	29.0	28.3	52.1	-1	-1	-1
2/20/2019	3:24:26 PM	215	1621	19	19	19	19	16	22	21	198	21	194	18	22	29.0	28.3	52.1	-1	-1	-1
2/20/2019	3:24:26 PM	403	1622	19	19	19	19	17	22	20	198	21	194	18	22	29.0	28.3	52.1	-1	-1	-1
2/20/2019	3:24:26 PM	606	1623	19	19	19	19	17	22	21	197	22	194	18	22	29.0	28.3	52.1	-1	-1	-1
2/20/2019	3:24:26 PM	809	1624	19	19	19	19	17	22	20	197	21	194	18	22	29.0	28.3	52.1	-1	-1	-1
2/20/2019	3:24:27 PM	12	1625	19	19	19	19	17	22	21	197	22	193	18	22	29.0	28.3	52.1	-1	-1	-1
2/20/2019	3:24:27 PM	215	1626	19	19	19	19	17	22	20	197	21	194	17	22	29.0	28.3	52.1	-1	-1	-1
2/20/2019	3:24:27 PM	403	1627	19	19	19	19	17	22	20	197	22	193	18	22	29.0	28.3	52.1	-1	-1	-1
2/20/2019	3:24:27 PM	606	1628	19	19	19	19	17	22	21	197	21	193	18	22	29.0	28.3	52.1	-1	-1	-1
2/20/2019	3:24:27 PM	809	1629	18	19	19	19	17	23	20	197	22	193	18	22	29.0	28.3	52.1	-1	-1	-1
2/20/2019	3:24:28 PM	12	1630	19	19	19	19	17	22	21	197	22	193	18	22	29.0	28.3	52.1	-1	-1	-1
2/20/2019	3:24:28 PM	215	1631	18	19	19	19	16	22	21	197	22	193	18	21	29.0	28.3	52.1	-1	-1	-1
2/20/2019	3:24:28 PM	403	1632	19	19	19	19	17	22	21	197	22	193	18	21	29.0	28.3	52.1	-1	-1	-1
2/20/2019	3:24:28 PM	606	1633	19	19	19	19	17	23	20	197	22	193	18	21	29.0	28.3	52.1	-1	-1	-1
2/20/2019	3:24:28 PM	809	1634	19	19	19	19	17	22	21	196	22	193	18	22	29.0	28.3	52.1	-1	-1	-1
2/20/2019	3:24:29 PM	12	1635	19	20	19	19	17	22	20	197	22	192	18	22	29.0	28.3	52.1	-1	-1	-1
2/20/2019	3:24:29 PM	215	1636	19	19	19	19	17	23	20	197	21	192	17	22	29.0	28.3	52.1	-1	-1	-1
2/20/2019	3:24:29 PM	403	1637	19	19	19	19	17	23	20	197	22	192	18	22	29.0	28.3	52.1	-1	-1	-1
2/20/2019	3:24:29 PM	606	1638	19	19	19	19	17	22	21	197	21	192	18	22	29.0	28.3	52.1	-1	-1	-1
2/20/2019	3:24:29 PM	809	1639	19	19	19	19	17	23	20	197	22	192	18	22	29.0	28.3	52.1	-1	-1	-1
2/20/2019	3:24:30 PM	12	1640	19	19	19	19	17	22	20	196	22	192	18	22	29.0	28.3	52.1	-1	-1	-1
2/20/2019	3:24:30 PM	215	1641	18	19	18	19	16	23	20	196	21	192	18	21	29.0	28.3	52.1	-1	-1	-1
2/20/2019	3:24:30 PM	413	1642	19	19	19	19	17	22	21	195	21	192	17	22	29.0	28.3	52.1	-1	-1	-1
2/20/2019	3:24:30 PM	616	1643	18	19	19	19	17	22	20	195	21	191	18	21	29.0	28.3	52.1	-1	-1	-1
2/20/2019	3:24:30 PM	803	1644	19	19	19	19	17	22	20	195	21	191	17	22	29.0	28.3	52.1	-1	-1	-1
2/20/2019	3:24:31 PM	6	1645	19	19	19	19	17	22	21	195	22	190	18	22	29.0	28.3	52.1	-1	-1	-1
2/20/2019	3:24:31 PM	210	1646	19	19	19	19	17	23	20	196	21	191	18	22	29.0	28.3	52.1	-1	-1	-1
2/20/2019	3:24:31 PM	413	1647	19	19	19	19	17	22	20	195	21	191	18	22	29.0	28.3	52.1	-1	-1	-1
2/20/2019	3:24:31 PM	616	1648	18	19	19	19	17	22	20	195	22	190	18	21	29.0	28.3	52.1	-1	-1	-1
2/20/2019	3:24:31 PM	803	1649	19	19	19	19	17	22	20	195	21	190	18	22	29.0	28.3	52.1	-1	-1	-1
2/20/2019	3:24:32 PM	6	1650	19	19	19	19	17	22	21	195	22	190	18	22	29.0	28.3	52.1	-1	-1	-1
2/20/2019	3:24:32 PM	210	1651	18	19	19	19	17	23	20	195	21	190	18	21	29.0	28.3	52.1	-1	-1	-1
2/20/2019	3:24:32 PM	413	1652	19	19	19	19	16	22	20	195	21	191	18	22	29.0	28.3	52.1	-1	-1	-1
2/20/2019	3:24:32 PM	616	1653	18	19	19	19	16	22	21	195	21	190	18	21	29.0	28.3	52.1	-1	-1	-1
2/20/2019	3:24:32 PM	803	1654	18	19	19	19	17	22	21	194	22	190	18	22	28.9	28.2	44.4	-1	-1	-1
2/20/2019	3:24:33 PM	6	1655	19	19	19	19	17	22	21	195	22	190	18	22	28.9	28.2	44.4	-1	-1	-1
2/20/2019	3:24:33 PM	210	1656	19	19	19	19	17	22	21	195	21	190	18	22	28.9	28.2	44.4	-1	-1	-1
2/20/2019	3:24:33 PM	413	1657	19	19	19	19	17	23	20	195	22	190	17	21	28.9	28.2	44.4	-1	-1	-1
2/20/2019	3:24:33 PM	603	1658	19	19	19	19	17	23	20	195	21	190	18	22	28.9	28.2	44.4	-1	-1	-1
2/20/2019	3:24:33 PM	806	1659	19	19	19	19	17	23	21	195	22	190	18	21	28.9	28.2	44.4	-1	-1	-1
2/20/2019	3:24:34 PM	9	1660	19	19	19	19	17	22	21	195	22	190	18	22	28.9	28.2	44.4	-1	-1	-1
2/20/2019	3:24:34 PM	212	1661	19	19	19	19	17	22	20	195	21	190	17	22	28.9	28.2	44.4	-1	-1	-1
2/20/2019	3:24:34 PM	415	1662	18	19	18	19	16	23	20	195	22	190	18	21	28.9	28.2	44.4	-1	-1	-1
2/20/2019	3:24:34 PM	603	1663	18	19	19	19	16	22	21	196	21	189	18	22	28.9	28.2	44.4	-1	-1	-1
2/20/2019	3:24:34 PM	806	1664	19	19	19	19	17	22	21	195	22	190	18	21	28.9	28.2	44.4	-1	-1	-1
2/20/2019	3:24:35 PM	9	1665	19	19	19	19	17	22	21	196	21	190	18	22	28.9	28.2	44.4	-1	-1	-1
2/20/2019	3:24:35 PM	212	1666	19	19	19	19	17	23	20	196	22	190	17	21	28.9	28.2	44.4	-1	-1	-1
2/20/2019	3:24:35 PM	415	1667	18	19	19	19	17	22	21	195	22	190	18	21	28.9	28.2	44.4	-1	-1	-1
2/20/2019	3:24:35 PM	603	1668	18	19	19	19	17	22	21	196	22	190	18	21	28.9	28.2	44.4	-1	-1	-1
2/20/2019	3:24:35 PM	806	1669	19	19	19	19	17	22	20	196	22	190	17	22	28.9	28.2	44.4	-1	-1	-1
2/20/2019	3:24:36 PM	9	1670	19	19	19	19	17	23	20	196	22	190	18	22	28.9	28.2	44.4	-1	-1	-1
2/20/2019	3:24:36 PM	212	1671	18	19	19	19	16	22	21	196	22	190	18	22	28.9	28.2	44.4	-1	-1	-1
2/20/2019	3:24:36 PM	415	1672	19	19	19	19	17	22	21	196	22	190	18	22	28.9	28.2	44.4	-1	-1	-1
2/20/2019	3:24:36 PM	603	1673	19	19	19	19	17	22	21	196	21	190	18	22	28.9	28.2	44.4	-1	-1	-1
2/20/2019	3:24:36 PM	809	1674	19	19	19	19	17	23	20	196	22	191	18	22	28.9	28.2	44.4	-1	-1	-1
2/20/2019	3:24:37 PM	12	1675	18	19	19	19	17	22	21	196	22	190	18	22	28.9	28.2	44.4	-1	-1	-1
2/20/2019	3:24:37 PM	215	1676	19	19	19	19	17	22	21	196	22	191	18	22	28.9	28.2	44.4	-1	-1	-1
2/20/2019	3:24:37 PM	403	1677	19	19	19	19	16	22	21	197	22	190	18	22	28.9	28.2	44.4	-1	-1	-1
2/20/2019	3:24:37 PM	606	1678	18	19	19	19	17	22	21	197	22	191	18	22	28.9	28.2	44.4	-1	-1	-1
2/20/2019	3:24:37 PM	809	1679	19	19	19	19	17	22	21	197	22	191	18	22	28.9	28.2	44.4	-1	-1	-1
2/20/2019	3:24:38 PM	12	1680	19	20	19	19	17	23	20	197	22	192	17	21	28.9	28.2	44.4	-1	-1	-1
2/20/2019	3:24:38 PM	215	1681	18	19	19	19	16	22	20	197	22	192	18	21	28.9	28.2	44.4	-1	-1	-1
2/20/2019	3:24:38 PM	403	1682	19	19	19	19	17	22	21	197	22	192	18	22	28.9	28.2	44.4	-1	-1	-1
2/20/2019	3:24:38 PM	606	1683	19	19	19	19	17	22	20	198	22	193	17	21	28.9	28.2	44.4	-1	-1	-1
2/20/2019	3:24:38 PM	809	1684	19	19	19	19	17	23	20	198	22	193	18	22	28.9	28.2	44.4	-1	-1	-1
2/20/2019	3:24:39 PM	12	1685	19	19	19	19	17	22	21	198	22	193	18	21	28.9	28.2	44.4	-1	-1	-1
2/20/2019	3:24:39 PM	215	1686	18	19	19	19	17	22	21	198	22	192	18	22	28.9	28.2	44.4	-1	-1	-1
2/20/2019	3:24:39 PM	403	1687	19	19	19	19	17	22	21	198	22	193	18	22	28.9	28.2	44.4	-1	-1	-1
2/20/2019	3:24:39 PM	606	1688	19	19	19	19	17	23	20	198	22	193	17	21	28.9	28.2	44.4	-1	-1	-1
2/20/2019	3:24:39 PM	809	1689	19	19	19	19	17	22	20	199	22	193	18	22	28.9	28.2	44.4	-1	-1	-1
2/20/2019	3:24:40 PM	12	1690	18	19	19	19	17	22	21	198	22	193	18	21	28.9	28.2	44.4	-1	-1	-1
2/20/2019	3:24:40 PM	215	1691	19	19	19	19	17	22	20	198	22	193	18	22	28.9	28.2	44.4	-1	-1	-1
2/20/2019	3:24:40 PM	403	1692	19	19	19	19	17	23	20	198	22	193	18	22	28.9	28.2	44.4	-1	-1	-1
2/20/2019	3:24:40 PM	606	1693	19	19	18	19	17	23	20	198	22	193	18	21	28.9	28.2	44.4	-1	-1	-1
2/20/2019	3:24:40 PM	809	1694	19	19	19	19	17	22	20	198	22	193	18	21	28.9	28.2	44.4	-1	-1	-1
2/20/2019	3:24:41 PM	12	1695	19	19	19	19	17	22	20	198	22	193	17	22	28.9	28.2	44.4	-1	-1	-1
2/20/2019	3:24:41 PM	215	1696	18	19	19	19	16	22	20	198	21	192	18	22	28.9	28.1	44.1	-1	-1	-1
2/20/2019	3:24:41 PM	403	1697	18	19	19	19	17	22	21	198	22	192	18	22	28.9	28.1	44.1	-1	-1	-1
2/20/2019	3:24:41 PM	606	1698	19	19	19	19	17	22	21	198	22	192	18	21	28.9	28.1	44.1	-1	-1	-1
2/20/2019	3:24:41 PM	809	1699	19	19	19	19	17	23	20	198	22	192	17	22	28.9	28.1	44.1	-1	-1	-1
2/20/2019	3:24:42 PM	12	1700	19	19	19	19	17	23	20	198	22	192	18	21	28.9	28.1	44.1	-1	-1	-1
2/20/2019	3:24:42 PM	215	1701	19	19	19	19	17	22	21	198	22	192	17	21	28.9	28.1	44.1	-1	-1	-1
2/20/2019	3:24:42 PM	403	1702	19	19	19	19	17	22	21	198	22	192	17	22	28.9	28.1	44.1	-1	-1	-1
2/20/2019	3:24:42 PM	606	1703	19	19	19	19	17	22	20	199	21	192	18	22	28.9	28.1	44.1	-1	-1	-1
2/20/2019	3:24:42 PM	809	1704	19	20	18	19	17	23	20	198	22	193	18	21	28.9	28.1	44.1	-1	-1	-1
2/20/2019	3:24:43 PM	12	1705	19	19	19	19	17	22	20	198	22	193	17	21	28.9	28.1	44.1	-1	-1	-1
2/20/2019	3:24:43 PM	215	1706	19	19	19	19	16	22	20	198	21	192	18	22	28.9	28.1	44.1	-1	-1	-1
2/20/2019	3:24:43 PM	403	1707	18	19	19	19	16	22	21	198	22	192	18	22	28.9	28.1	44.1	-1	-1	-1
2/20/2019	3:24:43 PM	606	1708	18	19	19	19	17	22	21	198	22	192	18	22	28.9	28.1	44.1	-1	-1	-1
2/20/2019	3:24:43 PM	809	1709	19	19	19	19	17	22	20	199	22	193	18	21	28.9	28.1	44.1	-1	-1	-1
2/20/2019	3:24:44 PM	12	1710	18	19	19	19	16	22	21	199	22	192	18	21	28.9	28.1	44.1	-1	-1	-1
2/20/2019	3:24:44 PM	215	1711	19	19	19	19	17	22	21	198	22	192	18	22	28.9	28.1	44.1	-1	-1	-1
2/20/2019	3:24:44 PM	403	1712	19	19	19	19	17	22	21	198	21	192	18	22	28.9	28.1	44.1	-1	-1	-1
2/20/2019	3:24:44 PM	606	1713	18	19	19	19	16	22	21	198	21	192	18	22	28.9	28.1	44.1	-1	-1	-1
2/20/2019	3:24:44 PM	809	1714	19	19	19	19	17	22	21	197	22	192	18	22	28.9	28.1	44.1	-1	-1	-1
2/20/2019	3:24:45 PM	12	1715	19	19	19	19	16	22	20	198	21	192	18	22	28.9	28.1	44.1	-1	-1	-1
2/20/2019	3:24:45 PM	215	1716	18	19	19	19	17	22	20	198	22	192	18	21	28.9	28.1	44.1	-1	-1	-1
2/20/2019	3:24:45 PM	403	1717	19	19	19	19	17	22	21	198	22	192	18	21	28.9	28.1	44.1	-1	-1	-1
2/20/2019	3:24:45 PM	606	1718	19	19	19	19	17	22	21	198	22	192	18	22	28.9	28.1	44.1	-1	-1	-1
2/20/2019	3:24:45 PM	809	1719	19	19	19	19	17	22	21	198	22	192	18	22	28.9	28.1	44.1	-1	-1	-1
2/20/2019	3:24:46 PM	12	1720	18	19	19	19	16	22	21	198	21	192	18	22	28.9	28.1	44.1	-1	-1	-1
2/20/2019	3:24:46 PM	215	1721	18	19	19	19	16	22	20	198	21	192	18	21	28.9	28.1	44.1	-1	-1	-1
2/20/2019	3:24:46 PM	403	1722	18	19	19	19	17	23	21	198	22	192	18	21	28.9	28.1	44.1	-1	-1	-1
2/20/2019	3:24:46 PM	606	1723	19	19	19	19	17	22	21	198	22	192	18	21	28.9	28.1	44.1	-1	-1	-1
2/20/2019	3:24:46 PM	809	1724	19	19	19	19	17	23	20	198	22	193	17	21	28.9	28.1	44.1	-1	-1	-1
2/20/2019	3:24:47 PM	12	1725	18	19	19	19	16	22	21	198	21	192	18	21	28.9	28.1	44.1	-1	-1	-1
2/20/2019	3:24:47 PM	215	1726	19	19	18	19	17	23	20	198	22	193	17	21	28.9	28.1	44.1	-1	-1	-1
2/20/2019	3:24:47 PM	403	1727	18	19	19	19	17	22	21	198	21	192	18	22	28.9	28.1	44.1	-1	-1	-1
2/20/2019	3:24:47 PM	606	1728	18	19	19	19	17	22	20	199	21	193	18	22	28.9	28.1	44.1	-1	-1	-1
2/20/2019	3:24:47 PM	809	1729	19	19	19	19	17	22	20	198	22	193	18	21	28.9	28.1	44.1	-1	-1	-1
2/20/2019	3:24:48 PM	12	1730	19	19	19	19	17	22	20	198	22	193	17	21	28.9	28.1	44.1	-1	-1	-1
2/20/2019	3:24:48 PM	215	1731	18	19	19	19	16	23	20	199	21	192	17	22	28.9	28.1	44.1	-1	-1	-1
2/20/2019	3:24:48 PM	403	1732	19	19	19	19	17	23	20	198	22	192	18	22	28.9	28.1	44.1	-1	-1	-1
2/20/2019	3:24:48 PM	606	1733	19	19	19	19	17	22	21	198	22	192	18	21	28.9	28.1	44.1	-1	-1	-1
2/20/2019	3:24:48 PM	809	1734	19	19	19	19	17	22	20	198	22	192	18	22	28.9	28.1	44.1	-1	-1	-1
2/20/2019	3:24:49 PM	12	1735	18	19	19	19	16	23	20	198	21	191	18	22	28.9	28.1	44.1	-1	-1	-1
2/20/2019	3:24:49 PM	215	1736	18	19	19	19	16	22	21	198	22	191	18	21	28.9	28.1	44.1	-1	-1	-1
2/20/2019	3:24:49 PM	403	1737	19	19	19	19	17	23	21	198	22	191	18	22	28.9	28.1	44.1	-1	-1	-1
2/20/2019	3:24:49 PM	606	1738	19	19	19	19	17	22	20	198	22	191	18	21	29.0	28.0	50.6	-1	-1	-1
2/20/2019	3:24:49 PM	809	1739	19	19	19	19	17	22	21	197	22	191	18	22	29.0	28.0	50.6	-1	-1	-1
2/20/2019	3:24:50 PM	12	1740	19	19	19	19	17	22	20	198	21	191	17	22	29.0	28.0	50.6	-1	-1	-1
2/20/2019	3:24:50 PM	215	1741	18	19	19	19	16	22	21	198	22	191	18	22	29.0	28.0	50.6	-1	-1	-1
2/20/2019	3:24:50 PM	403	1742	18	19	19	19	17	22	21	198	22	191	18	22	29.0	28.0	50.6	-1	-1	-1
2/20/2019	3:24:50 PM	606	1743	19	19	19	19	17	23	20	198	22	191	18	22	29.0	28.0	50.6	-1	-1	-1
2/20/2019	3:24:50 PM	809	1744	19	19	19	19	17	22	21	197	22	191	18	22	29.0	28.0	50.6	-1	-1	-1
2/20/2019	3:24:51 PM	12	1745	18	19	19	19	16	22	20	198	21	191	17	22	29.0	28.0	50.6	-1	-1	-1
2/20/2019	3:24:51 PM	215	1746	19	19	19	19	17	22	20	197	22	191	18	21	29.0	28.0	50.6	-1	-1	-1
2/20/2019	3:24:51 PM	403	1747	19	19	19	19	17	22	21	197	22	191	18	21	29.0	28.0	50.6	-1	-1	-1
2/20/2019	3:24:51 PM	606	1748	19	19	19	19	17	22	20	197	22	191	18	22	29.0	28.0	50.6	-1	-1	-1
2/20/2019	3:24:51 PM	809	1749	18	19	19	19	17	22	21	197	22	190	18	21	29.0	28.0	50.6	-1	-1	-1
2/20/2019	3:24:52 PM	12	1750	19	19	19	19	17	22	21	197	22	190	17	22	29.0	28.0	50.6	-1	-1	-1
2/20/2019	3:24:52 PM	215	1751	19	19	19	19	17	23	20	197	22	190	18	21	29.0	28.0	50.6	-1	-1	-1
2/20/2019	3:24:52 PM	403	1752	19	19	19	19	17	23	20	196	22	190	18	21	29.0	28.0	50.6	-1	-1	-1
2/20/2019	3:24:52 PM	606	1753	19	19	19	19	17	22	20	196	22	190	17	21	29.0	28.0	50.6	-1	-1	-1
2/20/2019	3:24:52 PM	809	1754	19	19	19	19	17	23	20	197	22	190	18	21	29.0	28.0	50.6	-1	-1	-1
2/20/2019	3:24:53 PM	12	1755	18	19	19	19	17	22	20	196	22	190	18	21	29.0	28.0	50.6	-1	-1	-1
2/20/2019	3:24:53 PM	215	1756	19	19	19	19	17	23	20	196	21	190	18	22	29.0	28.0	50.6	-1	-1	-1
2/20/2019	3:24:53 PM	403	1757	19	20	19	19	17	23	20	197	22	190	17	21	29.0	28.0	50.6	-1	-1	-1
2/20/2019	3:24:53 PM	606	1758	19	19	19	19	17	23	21	196	22	190	18	21	29.0	28.0	50.6	-1	-1	-1
2/20/2019	3:24:53 PM	809	1759	18	19	19	19	17	23	20	196	22	190	17	22	29.0	28.0	50.6	-1	-1	-1
2/20/2019	3:24:54 PM	12	1760	18	19	19	19	17	22	21	196	22	190	18	21	29.0	28.0	50.6	-1	-1	-1
2/20/2019	3:24:54 PM	215	1761	18	19	19	19	17	23	21	196	22	190	18	22	29.0	28.0	50.6	-1	-1	-1
2/20/2019	3:24:54 PM	403	1762	19	19	19	19	17	23	20	197	22	190	17	22	29.0	28.0	50.6	-1	-1	-1
2/20/2019	3:24:54 PM	606	1763	18	19	19	19	17	22	21	197	22	190	18	21	29.0	28.0	50.6	-1	-1	-1
2/20/2019	3:24:54 PM	809	1764	18	19	19	19	17	23	20	197	22	190	17	22	29.0	28.0	50.6	-1	-1	-1
2/20/2019	3:24:55 PM	12	1765	18	19	19	19	17	22	21	197	22	190	18	21	29.0	28.0	50.6	-1	-1	-1
2/20/2019	3:24:55 PM	215	1766	19	19	19	19	17	22	21	197	22	190	18	22	29.0	28.0	50.6	-1	-1	-1
2/20/2019	3:24:55 PM	403	1767	19	19	19	19	17	22	21	197	22	190	18	22	29.0	28.0	50.6	-1	-1	-1
2/20/2019	3:24:55 PM	606	1768	18	19	19	19	17	23	21	196	22	190	18	21	29.0	28.0	50.6	-1	-1	-1
2/20/2019	3:24:55 PM	809	1769	19	19	19	19	17	22	21	196	22	190	17	22	29.0	28.0	50.6	-1	-1	-1
2/20/2019	3:24:56 PM	12	1770	18	19	19	19	16	23	20	197	22	190	18	21	29.0	28.0	50.6	-1	-1	-1
2/20/2019	3:24:56 PM	215	1771	19	19	19	19	17	22	21	196	22	190	18	21	29.0	28.0	50.6	-1	-1	-1
2/20/2019	3:24:56 PM	403	1772	19	19	19	19	17	23	20	196	22	191	17	22	29.0	28.0	50.6	-1	-1	-1
2/20/2019	3:24:56 PM	606	1773	18	19	19	19	17	22	21	196	22	191	18	21	29.0	28.0	50.6	-1	-1	-1
2/20/2019	3:24:56 PM	809	1774	19	19	19	19	17	23	20	196	22	191	17	22	29.0	28.0	50.6	-1	-1	-1
2/20/2019	3:24:57 PM	12	1775	18	19	18	19	16	22	20	196	22	190	18	21	29.0	28.0	50.6	-1	-1	-1
2/20/2019	3:24:57 PM	215	1776	19	19	19	19	17	23	21	196	21	191	17	22	29.0	28.0	50.6	-1	-1	-1
2/20/2019	3:24:57 PM	403	1777	19	19	19	19	17	23	20	196	22	191	18	21	29.0	28.0	50.6	-1	-1	-1
2/20/2019	3:24:57 PM	606	1778	19	19	19	19	17	22	21	195	22	191	17	21	29.0	28.0	50.6	-1	-1	-1
2/20/2019	3:24:57 PM	809	1779	18	19	19	19	16	23	20	196	22	190	18	21	29.0	28.0	50.6	-1	-1	-1
2/20/2019	3:24:58 PM	12	1780	19	19	19	19	17	23	20	196	22	190	17	21	29.0	27.9	52.5	-1	-1	-1
2/20/2019	3:24:58 PM	215	1781	19	19	19	19	17	23	20	196	21	191	17	22	29.0	27.9	52.5	-1	-1	-1
2/20/2019	3:24:58 PM	403	1782	19	19	19	19	17	23	20	196	22	191	17	22	29.0	27.9	52.5	-1	-1	-1
2/20/2019	3:24:58 PM	621	1783	18	19	19	19	17	22	21	195	22	190	18	21	29.0	27.9	52.5	-1	-1	-1
2/20/2019	3:24:58 PM	809	1784	19	19	19	19	17	23	20	195	22	190	17	21	29.0	27.9	52.5	-1	-1	-1
2/20/2019	3:24:59 PM	12	1785	18	19	19	19	16	22	21	195	21	190	18	22	29.0	27.9	52.5	-1	-1	-1
2/20/2019	3:24:59 PM	215	1786	18	19	19	19	17	22	21	195	22	190	18	21	29.0	27.9	52.5	-1	-1	-1
2/20/2019	3:24:59 PM	403	1787	19	19	19	19	17	23	21	195	22	190	18	21	29.0	27.9	52.5	-1	-1	-1
2/20/2019	3:24:59 PM	606	1788	18	19	19	19	16	22	20	196	21	191	17	22	29.0	27.9	52.5	-1	-1	-1
2/20/2019	3:24:59 PM	809	1789	19	20	18	19	17	23	20	195	22	191	17	21	29.0	27.9	52.5	-1	-1	-1
2/20/2019	3:25:00 PM	12	1790	19	19	19	19	17	23	21	195	22	191	18	21	29.0	27.9	52.5	-1	-1	-1
2/20/2019	3:25:00 PM	215	1791	19	19	19	19	17	23	20	195	21	191	17	22	29.0	27.9	52.5	-1	-1	-1
2/20/2019	3:25:00 PM	403	1792	19	19	19	19	17	23	20	196	21	190	18	22	29.0	27.9	52.5	-1	-1	-1
2/20/2019	3:25:00 PM	606	1793	18	19	19	19	17	22	21	195	22	190	18	21	29.0	27.9	52.5	-1	-1	-1
2/20/2019	3:25:00 PM	809	1794	19	19	19	19	17	23	21	195	21	190	17	22	29.0	27.9	52.5	-1	-1	-1
2/20/2019	3:25:01 PM	12	1795	18	19	18	19	17	23	21	195	22	190	18	21	29.0	27.9	52.5	-1	-1	-1
2/20/2019	3:25:01 PM	215	1796	19	19	19	19	17	23	21	195	22	190	18	22	29.0	27.9	52.5	-1	-1	-1
2/20/2019	3:25:01 PM	403	1797	19	19	19	19	17	22	21	195	22	189	18	22	29.0	27.9	52.5	-1	-1	-1
2/20/2019	3:25:01 PM	606	1798	18	19	18	19	16	23	20	195	22	189	17	21	29.0	27.9	52.5	-1	-1	-1
2/20/2019	3:25:01 PM	809	1799	18	19	19	19	17	22	21	195	22	188	18	21	29.0	27.9	52.5	-1	-1	-1
2/20/2019	3:25:02 PM	12	1800	19	19	19	19	17	23	20	195	21	189	17	22	29.0	27.9	52.5	-1	-1	-1
2/20/2019	3:25:02 PM	215	1801	18	19	19	19	16	23	21	194	21	188	18	22	29.0	27.9	52.5	-1	-1	-1
2/20/2019	3:25:02 PM	403	1802	18	19	19	19	17	23	21	194	22	188	18	21	29.0	27.9	52.5	-1	-1	-1
2/20/2019	3:25:02 PM	606	1803	19	19	19	19	17	22	21	193	22	188	17	21	29.0	27.9	52.5	-1	-1	-1
2/20/2019	3:25:02 PM	809	1804	18	19	19	19	17	23	20	194	22	187	18	21	29.0	27.9	52.5	-1	-1	-1
2/20/2019	3:25:03 PM	12	1805	19	19	19	19	17	23	20	194	22	187	18	21	29.0	27.9	52.5	-1	-1	-1
2/20/2019	3:25:03 PM	215	1806	19	19	19	19	17	23	20	194	22	187	18	22	29.0	27.9	52.5	-1	-1	-1
2/20/2019	3:25:03 PM	403	1807	19	19	19	19	17	22	20	194	22	187	17	21	29.0	27.9	52.5	-1	-1	-1
2/20/2019	3:25:03 PM	606	1808	18	19	18	19	17	23	21	194	22	186	18	21	29.0	27.9	52.5	-1	-1	-1
2/20/2019	3:25:03 PM	809	1809	19	19	19	19	17	22	20	194	22	186	17	21	29.0	27.9	52.5	-1	-1	-1
2/20/2019	3:25:04 PM	12	1810	18	19	19	19	16	23	21	194	22	187	18	21	29.0	27.9	52.5	-1	-1	-1
2/20/2019	3:25:04 PM	215	1811	19	19	19	19	17	23	21	194	22	187	17	22	29.0	27.9	52.5	-1	-1	-1
2/20/2019	3:25:04 PM	403	1812	19	19	19	19	17	23	20	194	22	187	17	22	29.0	27.9	52.5	-1	-1	-1
2/20/2019	3:25:04 PM	606	1813	18	19	19	19	16	23	20	194	21	187	18	21	29.0	27.9	52.5	-1	-1	-1
2/20/2019	3:25:04 PM	809	1814	18	19	19	19	17	22	21	193	22	186	18	21	29.0	27.9	52.5	-1	-1	-1
2/20/2019	3:25:05 PM	12	1815	19	19	19	19	17	23	20	193	22	186	17	22	29.0	27.9	52.5	-1	-1	-1
2/20/2019	3:25:05 PM	215	1816	19	19	19	19	17	23	20	193	22	186	18	21	29.0	27.9	52.5	-1	-1	-1
2/20/2019	3:25:05 PM	403	1817	18	19	19	19	17	23	20	193	22	186	18	21	29.0	27.9	52.5	-1	-1	-1
2/20/2019	3:25:05 PM	606	1818	19	19	19	19	17	22	21	193	22	186	18	21	29.0	27.9	52.5	-1	-1	-1
2/20/2019	3:25:05 PM	809	1819	19	19	19	19	16	23	20	193	22	186	17	21	29.0	27.9	52.5	-1	-1	-1
2/20/2019	3:25:06 PM	12	1820	19	19	19	19	17	22	21	193	22	186	18	21	29.0	27.9	52.5	-1	-1	-1
2/20/2019	3:25:06 PM	215	1821	19	19	19	19	17	23	21	193	22	186	18	22	29.0	27.9	52.5	-1	-1	-1
2/20/2019	3:25:06 PM	403	1822	19	19	19	19	17	23	20	193	22	186	17	22	29.0	27.8	42.8	-1	-1	-1
2/20/2019	3:25:06 PM	606	1823	19	19	18	19	17	23	20	193	22	187	18	21	29.0	27.8	42.8	-1	-1	-1
2/20/2019	3:25:06 PM	809	1824	19	19	19	19	17	23	20	193	22	187	17	21	29.0	27.8	42.8	-1	-1	-1
2/20/2019	3:25:07 PM	12	1825	19	19	19	19	17	23	21	194	22	187	18	21	29.0	27.8	42.8	-1	-1	-1
2/20/2019	3:25:07 PM	215	1826	19	19	19	19	17	22	21	194	22	187	18	22	29.0	27.8	42.8	-1	-1	-1
2/20/2019	3:25:07 PM	403	1827	19	19	19	19	17	23	20	194	22	187	18	22	29.0	27.8	42.8	-1	-1	-1
2/20/2019	3:25:07 PM	606	1828	18	19	19	19	16	22	21	194	22	187	18	21	29.0	27.8	42.8	-1	-1	-1
2/20/2019	3:25:07 PM	802	1829	19	19	19	19	17	22	21	194	22	187	18	22	29.0	27.8	42.8	-1	-1	-1
2/20/2019	3:25:08 PM	6	1830	19	19	19	19	16	22	20	195	22	187	17	22	29.0	27.8	42.8	-1	-1	-1
2/20/2019	3:25:08 PM	209	1831	19	19	19	19	17	22	20	194	22	187	18	21	29.0	27.8	42.8	-1	-1	-1
2/20/2019	3:25:08 PM	412	1832	19	19	19	19	17	23	21	194	22	188	17	22	29.0	27.8	42.8	-1	-1	-1
2/20/2019	3:25:08 PM	615	1833	19	19	19	19	16	23	20	195	22	188	18	21	29.0	27.8	42.8	-1	-1	-1
2/20/2019	3:25:08 PM	802	1834	18	19	19	19	17	23	20	194	22	188	18	21	29.0	27.8	42.8	-1	-1	-1
2/20/2019	3:25:09 PM	6	1835	19	19	19	19	17	22	21	195	22	188	17	22	29.0	27.8	42.8	-1	-1	-1
2/20/2019	3:25:09 PM	209	1836	18	19	19	19	17	23	20	195	22	188	18	21	29.0	27.8	42.8	-1	-1	-1
2/20/2019	3:25:09 PM	412	1837	19	19	19	19	17	23	21	195	22	188	18	21	29.0	27.8	42.8	-1	-1	-1
2/20/2019	3:25:09 PM	615	1838	18	19	18	19	16	23	20	195	22	188	18	21	29.0	27.8	42.8	-1	-1	-1
2/20/2019	3:25:09 PM	802	1839	18	19	18	19	17	23	20	195	22	188	18	21	29.0	27.8	42.8	-1	-1	-1
2/20/2019	3:25:10 PM	6	1840	19	19	19	19	17	22	20	195	22	189	17	22	29.0	27.8	42.8	-1	-1	-1
2/20/2019	3:25:10 PM	209	1841	18	19	19	19	17	22	21	196	22	188	18	21	29.0	27.8	42.8	-1	-1	-1
2/20/2019	3:25:10 PM	412	1842	19	19	19	19	17	23	20	196	22	189	18	22	29.0	27.8	42.8	-1	-1	-1
2/20/2019	3:25:10 PM	615	1843	18	19	19	19	17	23	21	196	22	189	18	21	29.0	27.8	42.8	-1	-1	-1
2/20/2019	3:25:10 PM	802	1844	19	19	19	19	17	22	20	196	22	189	17	21	29.0	27.8	42.8	-1	-1	-1
2/20/2019	3:25:11 PM	6	1845	19	19	19	19	16	23	20	196	22	189	17	22	29.0	27.8	42.8	-1	-1	-1
2/20/2019	3:25:11 PM	209	1846	19	20	19	19	17	23	21	196	22	189	18	21	29.0	27.8	42.8	-1	-1	-1
2/20/2019	3:25:11 PM	412	1847	19	19	19	19	17	23	21	196	22	190	18	21	29.0	27.8	42.8	-1	-1	-1
2/20/2019	3:25:11 PM	615	1848	19	19	19	19	17	23	20	197	22	190	17	21	29.0	27.8	42.8	-1	-1	-1
2/20/2019	3:25:11 PM	802	1849	18	19	19	19	16	23	20	197	22	190	18	21	29.0	27.8	42.8	-1	-1	-1
2/20/2019	3:25:12 PM	6	1850	18	19	19	19	16	22	21	197	22	190	18	21	29.0	27.8	42.8	-1	-1	-1
2/20/2019	3:25:12 PM	209	1851	19	19	19	19	17	23	20	197	22	190	17	22	29.0	27.8	42.8	-1	-1	-1
2/20/2019	3:25:12 PM	412	1852	19	19	19	19	17	23	21	197	22	190	18	21	29.0	27.8	42.8	-1	-1	-1
2/20/2019	3:25:12 PM	615	1853	19	19	19	19	17	23	21	197	22	191	17	21	29.0	27.8	42.8	-1	-1	-1
2/20/2019	3:25:12 PM	802	1854	19	19	19	19	17	23	20	197	22	191	17	22	29.0	27.8	42.8	-1	-1	-1
2/20/2019	3:25:13 PM	6	1855	18	19	19	19	17	23	21	197	22	191	18	21	29.0	27.8	42.8	-1	-1	-1
2/20/2019	3:25:13 PM	209	1856	19	19	19	19	17	22	21	198	22	191	17	22	29.0	27.8	42.8	-1	-1	-1
2/20/2019	3:25:13 PM	412	1857	18	19	19	19	17	23	20	198	22	191	18	21	29.0	27.8	42.8	-1	-1	-1
2/20/2019	3:25:13 PM	615	1858	19	19	19	19	17	22	20	198	22	191	18	21	29.0	27.8	42.8	-1	-1	-1
2/20/2019	3:25:13 PM	802	1859	19	19	19	19	17	22	20	198	21	191	17	21	29.0	27.8	42.8	-1	-1	-1
2/20/2019	3:25:14 PM	6	1860	18	19	19	19	17	22	21	198	22	191	18	21	29.0	27.8	42.8	-1	-1	-1
2/20/2019	3:25:14 PM	209	1861	19	19	19	19	17	22	21	199	21	192	18	22	29.0	27.8	42.8	-1	-1	-1
2/20/2019	3:25:14 PM	412	1862	18	19	19	19	17	23	21	199	22	192	18	22	29.0	27.8	42.8	-1	-1	-1
2/20/2019	3:25:14 PM	615	1863	18	19	19	19	17	22	21	199	22	191	18	22	29.0	27.8	42.8	-1	-1	-1
2/20/2019	3:25:14 PM	802	1864	19	19	19	19	17	22	20	199	22	192	17	22	29.0	27.7	49.7	-1	-1	-1
2/20/2019	3:25:15 PM	6	1865	18	19	18	19	17	23	20	199	22	192	18	21	29.0	27.7	49.7	-1	-1	-1
2/20/2019	3:25:15 PM	209	1866	19	19	19	19	17	22	21	199	22	192	17	21	29.0	27.7	49.7	-1	-1	-1
2/20/2019	3:25:15 PM	412	1867	19	19	19	19	17	23	20	199	22	192	18	22	29.0	27.7	49.7	-1	-1	-1
2/20/2019	3:25:15 PM	615	1868	19	19	19	19	17	23	21	198	22	192	18	21	29.0	27.7	49.7	-1	-1	-1
2/20/2019	3:25:15 PM	802	1869	19	19	19	19	17	22	21	198	22	192	18	21	29.0	27.7	49.7	-1	-1	-1
2/20/2019	3:25:16 PM	6	1870	19	19	19	19	16	23	20	198	22	192	17	21	29.0	27.7	49.7	-1	-1	-1
2/20/2019	3:25:16 PM	209	1871	19	19	19	19	17	22	21	198	22	191	18	21	29.0	27.7	49.7	-1	-1	-1
2/20/2019	3:25:16 PM	412	1872	19	19	19	19	17	23	20	198	22	192	18	22	29.0	27.7	49.7	-1	-1	-1
2/20/2019	3:25:16 PM	615	1873	19	19	19	19	17	23	21	197	22	191	17	21	29.0	27.7	49.7	-1	-1	-1
2/20/2019	3:25:16 PM	802	1874	19	19	19	19	17	22	21	197	21	191	17	22	29.0	27.7	49.7	-1	-1	-1
2/20/2019	3:25:17 PM	6	1875	19	19	19	19	17	23	21	197	21	190	18	21	29.0	27.7	49.7	-1	-1	-1
2/20/2019	3:25:17 PM	209	1876	19	19	19	19	17	22	21	197	21	191	17	22	29.0	27.7	49.7	-1	-1	-1
2/20/2019	3:25:17 PM	412	1877	19	19	19	19	16	23	20	197	22	191	18	21	29.0	27.7	49.7	-1	-1	-1
2/20/2019	3:25:17 PM	615	1878	19	19	19	19	17	23	21	196	22	190	18	21	29.0	27.7	49.7	-1	-1	-1
2/20/2019	3:25:17 PM	802	1879	19	19	19	19	17	23	21	196	22	190	17	21	29.0	27.7	49.7	-1	-1	-1
2/20/2019	3:25:18 PM	6	1880	18	19	19	19	16	23	21	197	21	190	18	22	29.0	27.7	49.7	-1	-1	-1
2/20/2019	3:25:18 PM	209	1881	18	19	19	19	17	23	21	196	22	190	18	21	29.0	27.7	49.7	-1	-1	-1
2/20/2019	3:25:18 PM	412	1882	19	19	19	19	17	23	20	196	22	191	17	22	29.0	27.7	49.7	-1	-1	-1
2/20/2019	3:25:18 PM	614	1883	18	19	19	19	17	22	21	196	22	190	17	21	29.0	27.7	49.7	-1	-1	-1
2/20/2019	3:25:18 PM	802	1884	19	19	19	19	17	22	21	196	21	190	17	22	29.0	27.7	49.7	-1	-1	-1
2/20/2019	3:25:19 PM	5	1885	18	19	19	19	17	23	21	195	22	190	18	21	29.0	27.7	49.7	-1	-1	-1
2/20/2019	3:25:19 PM	208	1886	19	19	19	19	17	22	21	195	22	190	18	22	29.0	27.7	49.7	-1	-1	-1
2/20/2019	3:25:19 PM	411	1887	19	19	19	19	17	23	20	195	22	190	17	21	29.0	27.7	49.7	-1	-1	-1
2/20/2019	3:25:19 PM	614	1888	19	19	19	19	17	23	20	194	22	190	17	22	29.0	27.7	49.7	-1	-1	-1
2/20/2019	3:25:19 PM	802	1889	19	19	19	19	16	23	20	195	22	189	17	21	29.0	27.7	49.7	-1	-1	-1
2/20/2019	3:25:20 PM	5	1890	19	19	19	19	17	23	21	194	22	189	18	21	29.0	27.7	49.7	-1	-1	-1
2/20/2019	3:25:20 PM	208	1891	19	19	19	19	17	23	20	194	21	190	17	22	29.0	27.7	49.7	-1	-1	-1
2/20/2019	3:25:20 PM	411	1892	19	19	19	19	17	23	21	194	22	189	18	21	29.0	27.7	49.7	-1	-1	-1
2/20/2019	3:25:20 PM	614	1893	19	19	19	19	17	23	20	193	21	189	17	22	29.0	27.7	49.7	-1	-1	-1
2/20/2019	3:25:20 PM	802	1894	19	19	19	19	17	23	20	193	21	189	17	21	29.0	27.7	49.7	-1	-1	-1
2/20/2019	3:25:21 PM	5	1895	19	19	19	19	17	22	21	193	22	188	18	21	29.0	27.7	49.7	-1	-1	-1
2/20/2019	3:25:21 PM	208	1896	19	19	19	19	17	23	20	193	21	188	17	22	29.0	27.7	49.7	-1	-1	-1
2/20/2019	3:25:21 PM	411	1897	19	19	19	19	17	23	21	192	22	188	17	21	29.0	27.7	49.7	-1	-1	-1
2/20/2019	3:25:21 PM	614	1898	18	19	19	19	17	23	20	192	21	188	17	22	29.0	27.7	49.7	-1	-1	-1
2/20/2019	3:25:21 PM	802	1899	18	19	18	19	17	23	21	192	21	187	18	21	29.0	27.7	49.7	-1	-1	-1
2/20/2019	3:25:22 PM	5	1900	19	19	19	19	17	23	20	192	22	187	17	21	29.0	27.7	49.7	-1	-1	-1
2/20/2019	3:25:22 PM	208	1901	18	19	19	19	17	23	21	192	22	187	18	21	29.0	27.7	49.7	-1	-1	-1
2/20/2019	3:25:22 PM	411	1902	19	19	19	19	16	22	21	192	22	187	18	21	29.0	27.7	49.7	-1	-1	-1
2/20/2019	3:25:22 PM	614	1903	18	19	19	19	16	23	21	192	22	187	18	21	29.0	27.7	49.7	-1	-1	-1
2/20/2019	3:25:22 PM	802	1904	19	19	19	19	17	23	21	192	22	187	18	21	29.0	27.7	49.7	-1	-1	-1
2/20/2019	3:25:23 PM	5	1905	18	19	18	19	16	23	21	192	22	187	18	21	29.0	27.7	49.7	-1	-1	-1
2/20/2019	3:25:23 PM	208	1906	19	19	19	19	17	22	21	192	22	187	18	22	29.0	27.6	40.9	-1	-1	-1
2/20/2019	3:25:23 PM	411	1907	19	19	19	19	17	23	21	192	22	187	18	22	29.0	27.6	40.9	-1	-1	-1
2/20/2019	3:25:23 PM	614	1908	19	19	19	19	17	22	21	192	22	187	17	21	29.0	27.6	40.9	-1	-1	-1
2/20/2019	3:25:23 PM	802	1909	19	19	19	19	17	23	20	192	22	187	17	21	29.0	27.6	40.9	-1	-1	-1
2/20/2019	3:25:24 PM	5	1910	19	19	19	19	17	23	21	192	22	187	17	22	29.0	27.6	40.9	-1	-1	-1
2/20/2019	3:25:24 PM	208	1911	19	19	19	19	16	23	21	192	22	187	18	22	29.0	27.6	40.9	-1	-1	-1
2/20/2019	3:25:24 PM	411	1912	19	19	19	19	17	23	21	192	22	187	17	21	29.0	27.6	40.9	-1	-1	-1
2/20/2019	3:25:24 PM	614	1913	19	19	19	19	16	23	21	192	22	187	18	22	29.0	27.6	40.9	-1	-1	-1
2/20/2019	3:25:24 PM	802	1914	19	19	19	19	17	23	21	192	22	188	17	22	29.0	27.6	40.9	-1	-1	-1
2/20/2019	3:25:25 PM	5	1915	18	19	19	19	16	23	21	192	22	188	18	21	29.0	27.6	40.9	-1	-1	-1
2/20/2019	3:25:25 PM	208	1916	18	19	19	19	17	23	21	192	22	187	18	22	29.0	27.6	40.9	-1	-1	-1
2/20/2019	3:25:25 PM	411	1917	19	19	19	19	17	23	20	192	22	188	17	21	29.0	27.6	40.9	-1	-1	-1
2/20/2019	3:25:25 PM	614	1918	18	19	19	19	16	23	20	192	22	188	18	21	29.0	27.6	40.9	-1	-1	-1
2/20/2019	3:25:25 PM	802	1919	18	19	19	19	17	23	21	192	22	188	18	21	29.0	27.6	40.9	-1	-1	-1
2/20/2019	3:25:26 PM	5	1920	19	19	19	19	17	23	21	192	22	188	17	21	29.0	27.6	40.9	-1	-1	-1
2/20/2019	3:25:26 PM	208	1921	19	19	19	19	17	23	21	192	22	188	17	22	29.0	27.6	40.9	-1	-1	-1
2/20/2019	3:25:26 PM	411	1922	18	19	19	19	17	23	21	192	22	188	18	21	29.0	27.6	40.9	-1	-1	-1
2/20/2019	3:25:26 PM	614	1923	18	19	19	19	17	22	21	192	22	188	18	21	29.0	27.6	40.9	-1	-1	-1
2/20/2019	3:25:26 PM	802	1924	19	19	19	19	17	23	21	192	22	188	17	22	29.0	27.6	40.9	-1	-1	-1
2/20/2019	3:25:27 PM	5	1925	19	19	19	19	17	23	20	192	22	189	17	21	29.0	27.6	40.9	-1	-1	-1
2/20/2019	3:25:27 PM	208	1926	18	19	19	19	17	23	21	192	22	188	18	21	29.0	27.6	40.9	-1	-1	-1
2/20/2019	3:25:27 PM	411	1927	19	19	19	19	17	22	21	193	21	188	18	22	29.0	27.6	40.9	-1	-1	-1
2/20/2019	3:25:27 PM	614	1928	18	19	19	19	16	23	20	193	21	188	17	21	29.0	27.6	40.9	-1	-1	-1
2/20/2019	3:25:27 PM	802	1929	18	19	19	19	17	23	20	193	22	188	17	21	29.0	27.6	40.9	-1	-1	-1
2/20/2019	3:25:28 PM	5	1930	19	19	19	19	17	23	21	193	22	188	17	21	29.0	27.6	40.9	-1	-1	-1
2/20/2019	3:25:28 PM	208	1931	19	19	19	19	16	23	21	193	21	189	18	22	29.0	27.6	40.9	-1	-1	-1
2/20/2019	3:25:28 PM	411	1932	18	19	19	19	16	22	21	193	22	188	18	21	29.0	27.6	40.9	-1	-1	-1
2/20/2019	3:25:28 PM	614	1933	19	19	19	19	17	22	21	193	21	188	18	22	29.0	27.6	40.9	-1	-1	-1
2/20/2019	3:25:28 PM	802	1934	19	19	19	19	16	22	21	193	22	189	18	22	29.0	27.6	40.9	-1	-1	-1
2/20/2019	3:25:29 PM	5	1935	19	19	19	19	17	23	21	193	22	188	18	21	29.0	27.6	40.9	-1	-1	-1
2/20/2019	3:25:29 PM	208	1936	19	19	19	19	17	23	20	192	22	189	17	21	29.0	27.6	40.9	-1	-1	-1
2/20/2019	3:25:29 PM	411	1937	18	19	19	19	17	23	20	193	22	188	17	21	29.0	27.6	40.9	-1	-1	-1
2/20/2019	3:25:29 PM	614	1938	19	19	19	19	17	22	21	192	22	188	18	21	29.0	27.6	40.9	-1	-1	-1
2/20/2019	3:25:29 PM	802	1939	19	19	19	19	17	23	21	193	22	188	17	22	29.0	27.6	40.9	-1	-1	-1
2/20/2019	3:25:30 PM	5	1940	19	20	19	19	17	23	20	192	22	188	17	21	29.0	27.6	40.9	-1	-1	-1
2/20/2019	3:25:30 PM	208	1941	18	19	19	19	17	23	21	192	22	188	18	22	29.0	27.6	40.9	-1	-1	-1
2/20/2019	3:25:30 PM	411	1942	19	19	19	19	17	23	20	192	22	188	17	21	29.0	27.6	40.9	-1	-1	-1
2/20/2019	3:25:30 PM	614	1943	19	19	18	19	16	23	20	193	22	188	17	21	29.0	27.6	40.9	-1	-1	-1
2/20/2019	3:25:30 PM	802	1944	18	19	19	19	17	23	21	193	22	188	18	21	29.0	27.6	40.9	-1	-1	-1
2/20/2019	3:25:31 PM	5	1945	19	19	19	19	17	23	21	193	21	188	17	22	29.0	27.6	40.9	-1	-1	-1
2/20/2019	3:25:31 PM	208	1946	18	19	19	19	17	23	21	193	21	188	18	22	29.0	27.6	40.9	-1	-1	-1
2/20/2019	3:25:31 PM	411	1947	18	19	19	19	17	23	21	193	22	188	18	21	29.0	27.6	40.9	-1	-1	-1
2/20/2019	3:25:31 PM	614	1948	19	19	19	19	16	22	21	193	21	188	17	22	29.0	27.5	38.1	-1	-1	-1
2/20/2019	3:25:31 PM	802	1949	19	19	19	19	17	23	20	193	21	188	18	22	29.0	27.5	38.1	-1	-1	-1
2/20/2019	3:25:32 PM	5	1950	18	19	19	19	17	23	20	193	22	188	18	21	29.0	27.5	38.1	-1	-1	-1
2/20/2019	3:25:32 PM	208	1951	19	19	19	19	17	22	21	193	22	188	18	22	29.0	27.5	38.1	-1	-1	-1
2/20/2019	3:25:32 PM	411	1952	18	19	19	19	16	23	20	193	22	188	18	21	29.0	27.5	38.1	-1	-1	-1
2/20/2019	3:25:32 PM	614	1953	19	19	19	19	17	23	21	193	22	188	17	21	29.0	27.5	38.1	-1	-1	-1
2/20/2019	3:25:32 PM	802	1954	19	19	19	19	17	23	21	193	22	189	17	22	29.0	27.5	38.1	-1	-1	-1
2/20/2019	3:25:33 PM	5	1955	18	19	19	19	17	23	21	193	22	189	18	21	29.0	27.5	38.1	-1	-1	-1
2/20/2019	3:25:33 PM	208	1956	19	19	19	19	17	22	21	193	22	188	18	22	29.0	27.5	38.1	-1	-1	-1
2/20/2019	3:25:33 PM	411	1957	18	19	19	19	16	23	21	193	22	189	17	22	29.0	27.5	38.1	-1	-1	-1
2/20/2019	3:25:33 PM	614	1958	18	19	19	19	17	23	21	193	22	189	18	21	29.0	27.5	38.1	-1	-1	-1
2/20/2019	3:25:33 PM	802	1959	19	19	19	19	17	22	21	194	22	189	18	22	29.0	27.5	38.1	-1	-1	-1
2/20/2019	3:25:34 PM	5	1960	19	19	19	19	17	23	20	194	22	190	18	21	29.0	27.5	38.1	-1	-1	-1
2/20/2019	3:25:34 PM	208	1961	19	19	19	19	17	23	21	193	22	190	18	21	29.0	27.5	38.1	-1	-1	-1
2/20/2019	3:25:34 PM	411	1962	19	19	19	19	17	23	20	194	22	190	17	21	29.0	27.5	38.1	-1	-1	-1
2/20/2019	3:25:34 PM	614	1963	18	19	19	19	17	22	21	194	22	189	18	21	29.0	27.5	38.1	-1	-1	-1
2/20/2019	3:25:34 PM	802	1964	19	19	19	19	17	22	21	194	22	189	18	22	29.0	27.5	38.1	-1	-1	-1
2/20/2019	3:25:35 PM	5	1965	19	19	19	19	16	23	21	194	22	190	18	21	29.0	27.5	38.1	-1	-1	-1
2/20/2019	3:25:35 PM	208	1966	19	19	19	19	17	23	21	194	22	190	17	21	29.0	27.5	38.1	-1	-1	-1
2/20/2019	3:25:35 PM	411	1967	18	19	18	19	16	23	20	194	22	190	17	21	29.0	27.5	38.1	-1	-1	-1
2/20/2019	3:25:35 PM	614	1968	18	19	19	19	17	22	21	194	22	190	18	21	29.0	27.5	38.1	-1	-1	-1
2/20/2019	3:25:35 PM	802	1969	19	19	19	19	17	23	21	194	22	190	17	21	29.0	27.5	38.1	-1	-1	-1
2/20/2019	3:25:36 PM	5	1970	18	19	19	19	17	23	21	194	22	190	18	21	29.0	27.5	38.1	-1	-1	-1
2/20/2019	3:25:36 PM	208	1971	19	19	19	19	17	23	20	194	22	190	17	21	29.0	27.5	38.1	-1	-1	-1
2/20/2019	3:25:36 PM	411	1972	18	19	19	19	16	23	21	194	22	190	18	21	29.0	27.5	38.1	-1	-1	-1
2/20/2019	3:25:36 PM	614	1973	19	19	19	19	17	23	21	193	22	189	17	21	29.0	27.5	38.1	-1	-1	-1
2/20/2019	3:25:36 PM	802	1974	19	19	19	19	17	23	21	193	22	189	18	21	29.0	27.5	38.1	-1	-1	-1
2/20/2019	3:25:37 PM	5	1975	19	19	19	19	16	23	20	194	22	189	18	21	29.0	27.5	38.1	-1	-1	-1
2/20/2019	3:25:37 PM	208	1976	18	19	19	19	16	23	21	194	22	188	18	21	29.0	27.5	38.1	-1	-1	-1
2/20/2019	3:25:37 PM	411	1977	19	19	19	19	17	23	21	193	22	189	17	22	29.0	27.5	38.1	-1	-1	-1
2/20/2019	3:25:37 PM	614	1978	18	19	19	19	16	23	21	194	22	188	18	21	29.0	27.5	38.1	-1	-1	-1
2/20/2019	3:25:37 PM	802	1979	18	19	19	19	16	23	21	193	22	188	18	21	29.0	27.5	38.1	-1	-1	-1
2/20/2019	3:25:38 PM	5	1980	19	19	19	19	17	23	21	193	22	189	17	22	29.0	27.5	38.1	-1	-1	-1
2/20/2019	3:25:38 PM	208	1981	18	19	19	19	17	23	20	193	22	188	18	21	29.0	27.5	38.1	-1	-1	-1
2/20/2019	3:25:38 PM	411	1982	18	19	19	19	17	22	21	193	22	188	18	21	29.0	27.5	38.1	-1	-1	-1
2/20/2019	3:25:38 PM	614	1983	19	19	19	19	17	23	20	193	22	189	17	22	29.0	27.5	38.1	-1	-1	-1
2/20/2019	3:25:38 PM	802	1984	19	19	19	19	17	23	20	193	22	189	17	21	29.0	27.5	38.1	-1	-1	-1
2/20/2019	3:25:39 PM	5	1985	19	19	19	19	17	23	21	193	22	188	18	21	29.0	27.5	38.1	-1	-1	-1
2/20/2019	3:25:39 PM	208	1986	19	19	19	19	17	23	21	193	22	188	17	21	29.0	27.5	38.1	-1	-1	-1
2/20/2019	3:25:39 PM	411	1987	18	19	19	19	17	23	21	193	22	188	18	21	29.0	27.5	38.1	-1	-1	-1
2/20/2019	3:25:39 PM	614	1988	19	19	19	19	16	22	21	193	21	188	17	22	29.0	27.5	38.1	-1	-1	-1
2/20/2019	3:25:39 PM	802	1989	19	19	19	19	17	23	21	194	21	188	18	22	29.0	27.5	38.1	-1	-1	-1
2/20/2019	3:25:40 PM	5	1990	18	19	19	19	16	23	21	193	22	188	18	21	29.0	27.4	57.7	-1	-1	-1
2/20/2019	3:25:40 PM	208	1991	19	19	19	19	17	23	21	193	22	188	18	22	29.0	27.4	57.7	-1	-1	-1
2/20/2019	3:25:40 PM	411	1992	18	19	19	19	16	23	21	193	21	188	18	21	29.0	27.4	57.7	-1	-1	-1
2/20/2019	3:25:40 PM	614	1993	18	19	19	19	17	23	21	193	22	188	18	21	29.0	27.4	57.7	-1	-1	-1
2/20/2019	3:25:40 PM	802	1994	19	19	19	19	17	23	21	193	22	189	17	22	29.0	27.4	57.7	-1	-1	-1
2/20/2019	3:25:41 PM	5	1995	18	19	19	19	17	23	21	193	22	188	18	21	29.0	27.4	57.7	-1	-1	-1
2/20/2019	3:25:41 PM	208	1996	19	19	19	19	17	23	21	193	22	188	17	22	29.0	27.4	57.7	-1	-1	-1
2/20/2019	3:25:41 PM	411	1997	18	19	19	19	16	23	20	193	22	188	18	21	29.0	27.4	57.7	-1	-1	-1
2/20/2019	3:25:41 PM	614	1998	19	19	19	19	17	22	21	193	22	188	18	21	29.0	27.4	57.7	-1	-1	-1
2/20/2019	3:25:41 PM	802	1999	19	19	19	19	17	23	21	193	22	188	17	22	29.0	27.4	57.7	-1	-1	-1
2/20/2019	3:25:42 PM	5	2000	18	19	19	19	17	23	21	193	22	188	18	21	29.0	27.4	57.7	-1	-1	-1
[truncated: 38,859 more rows]
