# Supplementary material for: Rapid metabolic shifts occur during the transition between hunger and satiety in Drosophila melanogaster
Source: Nat Commun. 2019 Sep 6;10:4052. doi: 10.1038/s41467-019-11933-z (PMC6731244; doi:10.1038/s41467-019-11933-z)
Supplement: Supplementary file 7 — Supplementary Data 4 [file 41467_2019_11933_MOESM7_ESM.zip › Fig1DFM_4000.csv]

Date	Time	MSec	Sample	W1	W2	W3	W4	W5	W6	W7	W8	W9	W10	W11	W12	Temp	Humid	LUX	Dark	OptoCol1	OptoCol2
1/10/2019	3:08:00 PM	805	2	24	21	21	32	19	19	18	19	22	19	39	19	28.0	33.9	40.3	-1	-1	-1
1/10/2019	3:08:01 PM	8	3	24	21	21	31	19	18	18	18	22	18	38	18	28.0	33.9	40.3	-1	-1	-1
1/10/2019	3:08:01 PM	214	4	24	21	21	32	19	19	19	18	22	19	38	19	28.0	33.9	40.3	-1	-1	-1
1/10/2019	3:08:01 PM	401	5	24	21	21	32	19	19	18	18	22	19	38	18	28.0	33.9	40.3	-1	-1	-1
1/10/2019	3:08:01 PM	605	6	24	21	21	31	19	18	18	18	22	18	38	18	28.0	33.9	40.3	-1	-1	-1
1/10/2019	3:08:01 PM	808	7	24	21	21	32	19	19	18	18	22	19	38	18	28.0	33.9	40.3	-1	-1	-1
1/10/2019	3:08:02 PM	11	8	23	21	20	31	19	18	18	18	22	18	38	18	28.0	33.9	40.3	-1	-1	-1
1/10/2019	3:08:02 PM	214	9	24	21	21	31	19	18	18	18	22	19	38	18	28.0	33.9	40.3	-1	-1	-1
1/10/2019	3:08:02 PM	401	10	24	21	21	32	19	18	18	18	22	19	38	18	28.0	33.9	40.3	-1	-1	-1
1/10/2019	3:08:02 PM	605	11	24	21	21	31	19	18	18	18	22	18	38	18	28.0	33.9	40.3	-1	-1	-1
1/10/2019	3:08:02 PM	808	12	24	21	21	32	19	18	18	19	22	19	38	19	28.0	33.9	40.3	-1	-1	-1
1/10/2019	3:08:03 PM	11	13	23	21	21	31	19	18	18	18	22	18	38	18	28.0	33.9	40.3	-1	-1	-1
1/10/2019	3:08:03 PM	214	14	24	21	21	31	19	18	18	18	22	19	38	19	28.0	33.9	40.3	-1	-1	-1
1/10/2019	3:08:03 PM	401	15	23	21	21	32	19	19	18	18	22	19	38	18	28.0	33.9	40.3	-1	-1	-1
1/10/2019	3:08:03 PM	605	16	24	21	21	31	19	18	18	18	22	19	38	18	28.0	33.9	40.3	-1	-1	-1
1/10/2019	3:08:03 PM	808	17	24	21	21	32	19	19	18	19	22	19	38	19	28.0	33.9	40.3	-1	-1	-1
1/10/2019	3:08:04 PM	11	18	23	21	21	31	19	18	18	18	22	18	38	18	28.0	33.9	40.3	-1	-1	-1
1/10/2019	3:08:04 PM	214	19	24	21	21	31	19	19	18	18	22	19	38	19	28.0	33.9	40.3	-1	-1	-1
1/10/2019	3:08:04 PM	401	20	24	21	21	32	19	19	18	18	22	19	38	18	28.0	33.9	40.3	-1	-1	-1
1/10/2019	3:08:04 PM	605	21	24	21	21	31	19	18	18	18	22	19	38	18	28.0	33.9	40.3	-1	-1	-1
1/10/2019	3:08:04 PM	808	22	24	21	21	32	19	19	18	18	22	19	39	19	28.0	33.9	40.3	-1	-1	-1
1/10/2019	3:08:05 PM	11	23	24	21	21	31	19	18	18	18	22	18	38	18	28.0	33.9	40.3	-1	-1	-1
1/10/2019	3:08:05 PM	214	24	24	21	21	31	19	18	18	19	22	19	38	18	28.0	33.7	82.1	-1	-1	-1
1/10/2019	3:08:05 PM	401	25	23	21	21	32	19	19	18	18	22	19	38	18	28.0	33.7	82.1	-1	-1	-1
1/10/2019	3:08:05 PM	605	26	24	21	21	31	19	18	18	18	22	18	38	18	28.0	33.7	82.1	-1	-1	-1
1/10/2019	3:08:05 PM	808	27	24	21	21	32	19	19	18	19	22	19	39	18	28.0	33.7	82.1	-1	-1	-1
1/10/2019	3:08:06 PM	11	28	24	21	21	31	19	18	18	18	22	18	38	18	28.0	33.7	82.1	-1	-1	-1
1/10/2019	3:08:06 PM	214	29	24	21	21	32	19	18	18	18	22	19	38	18	28.0	33.7	82.1	-1	-1	-1
1/10/2019	3:08:06 PM	401	30	24	21	21	31	19	18	18	18	22	19	38	18	28.0	33.7	82.1	-1	-1	-1
1/10/2019	3:08:06 PM	605	31	24	21	21	31	19	18	18	18	22	19	38	18	28.0	33.7	82.1	-1	-1	-1
1/10/2019	3:08:06 PM	808	32	23	21	21	32	19	19	19	18	22	19	39	18	28.0	33.7	82.1	-1	-1	-1
1/10/2019	3:08:07 PM	11	33	23	20	21	31	19	18	18	18	22	18	38	18	28.0	33.7	82.1	-1	-1	-1
1/10/2019	3:08:07 PM	214	34	23	21	21	31	19	18	18	18	22	19	38	18	28.0	33.7	82.1	-1	-1	-1
1/10/2019	3:08:07 PM	401	35	23	21	21	32	19	19	18	18	22	18	39	18	28.0	33.7	82.1	-1	-1	-1
1/10/2019	3:08:07 PM	605	36	24	21	21	31	19	19	18	18	22	19	38	18	28.0	33.7	82.1	-1	-1	-1
1/10/2019	3:08:07 PM	808	37	24	22	21	32	19	19	18	18	22	19	38	18	28.0	33.7	82.1	-1	-1	-1
1/10/2019	3:08:08 PM	11	38	24	21	21	31	19	18	18	18	22	19	38	18	28.0	33.7	82.1	-1	-1	-1
1/10/2019	3:08:08 PM	214	39	24	22	21	32	19	19	18	18	22	19	38	18	28.0	33.7	82.1	-1	-1	-1
1/10/2019	3:08:08 PM	401	40	24	22	21	32	19	19	18	18	22	18	38	18	28.0	33.7	82.1	-1	-1	-1
1/10/2019	3:08:08 PM	605	41	24	21	21	31	19	18	18	18	22	19	38	18	28.0	33.7	82.1	-1	-1	-1
1/10/2019	3:08:08 PM	808	42	24	22	21	32	19	19	18	19	22	19	38	19	28.0	33.7	82.1	-1	-1	-1
1/10/2019	3:08:09 PM	11	43	24	21	21	31	19	18	18	18	22	18	37	18	28.0	33.7	82.1	-1	-1	-1
1/10/2019	3:08:09 PM	214	44	24	22	21	31	19	19	18	18	22	19	38	18	28.0	33.7	82.1	-1	-1	-1
1/10/2019	3:08:09 PM	401	45	24	21	21	31	19	19	18	18	22	19	38	18	28.0	33.7	82.1	-1	-1	-1
1/10/2019	3:08:09 PM	605	46	24	21	21	31	19	19	18	18	22	19	38	18	28.0	33.7	82.1	-1	-1	-1
1/10/2019	3:08:09 PM	808	47	24	21	21	31	19	18	18	18	22	19	38	19	28.0	33.7	82.1	-1	-1	-1
1/10/2019	3:08:10 PM	11	48	24	21	21	31	18	19	18	18	22	19	37	18	28.0	33.7	82.1	-1	-1	-1
1/10/2019	3:08:10 PM	214	49	24	21	21	31	19	18	18	18	22	19	38	18	28.0	33.7	82.1	-1	-1	-1
1/10/2019	3:08:10 PM	401	50	24	21	21	31	19	19	18	18	22	19	37	18	28.0	33.7	82.1	-1	-1	-1
1/10/2019	3:08:10 PM	605	51	23	21	21	31	19	19	18	18	22	18	38	18	28.0	33.7	82.1	-1	-1	-1
1/10/2019	3:08:10 PM	808	52	24	21	21	31	19	19	18	19	22	19	38	19	28.0	33.7	82.1	-1	-1	-1
1/10/2019	3:08:11 PM	11	53	23	21	21	31	19	18	18	18	22	18	38	18	28.0	33.7	82.1	-1	-1	-1
1/10/2019	3:08:11 PM	214	54	24	21	21	31	19	19	18	18	22	19	38	19	28.0	33.7	82.1	-1	-1	-1
1/10/2019	3:08:11 PM	401	55	23	21	21	31	19	18	18	18	22	19	38	18	28.0	33.7	82.1	-1	-1	-1
1/10/2019	3:08:11 PM	605	56	24	21	21	31	19	19	18	18	22	19	37	18	28.0	33.7	82.1	-1	-1	-1
1/10/2019	3:08:11 PM	808	57	24	22	21	31	19	19	18	18	22	19	38	18	28.0	33.7	82.1	-1	-1	-1
1/10/2019	3:08:12 PM	11	58	23	21	21	31	19	18	18	18	22	19	37	18	28.0	33.7	82.1	-1	-1	-1
1/10/2019	3:08:12 PM	214	59	23	21	21	31	19	18	18	18	22	19	38	18	28.0	33.7	82.1	-1	-1	-1
1/10/2019	3:08:12 PM	401	60	24	21	21	31	19	18	18	18	22	19	38	18	28.0	33.7	82.1	-1	-1	-1
1/10/2019	3:08:12 PM	605	61	23	21	21	31	19	18	18	18	22	18	38	18	28.0	33.7	82.1	-1	-1	-1
1/10/2019	3:08:12 PM	808	62	24	22	21	31	19	19	18	18	22	19	38	19	28.0	33.7	82.1	-1	-1	-1
1/10/2019	3:08:13 PM	11	63	23	21	21	31	19	18	18	18	22	18	37	18	28.0	33.7	82.1	-1	-1	-1
1/10/2019	3:08:13 PM	214	64	24	21	21	31	19	19	18	18	22	19	38	18	28.0	33.7	82.1	-1	-1	-1
1/10/2019	3:08:13 PM	401	65	23	22	21	32	19	19	18	18	22	19	38	18	28.0	33.7	82.1	-1	-1	-1
1/10/2019	3:08:13 PM	605	66	24	22	21	31	19	19	18	18	22	19	38	18	28.1	33.7	53.1	-1	-1	-1
1/10/2019	3:08:13 PM	808	67	24	22	21	31	19	19	18	19	22	19	38	19	28.1	33.7	53.1	-1	-1	-1
1/10/2019	3:08:14 PM	11	68	23	21	21	31	19	18	18	18	22	18	38	18	28.1	33.7	53.1	-1	-1	-1
1/10/2019	3:08:14 PM	214	69	24	21	21	31	19	19	18	18	22	19	37	19	28.1	33.7	53.1	-1	-1	-1
1/10/2019	3:08:14 PM	401	70	23	21	21	31	19	19	18	18	22	19	38	18	28.1	33.7	53.1	-1	-1	-1
1/10/2019	3:08:14 PM	605	71	24	21	21	31	19	18	18	18	22	19	38	18	28.1	33.7	53.1	-1	-1	-1
1/10/2019	3:08:14 PM	808	72	24	21	21	31	19	19	18	19	22	19	38	19	28.1	33.7	53.1	-1	-1	-1
1/10/2019	3:08:15 PM	11	73	23	21	21	31	19	18	18	18	22	18	38	18	28.1	33.7	53.1	-1	-1	-1
1/10/2019	3:08:15 PM	214	74	24	21	21	31	19	19	18	19	22	19	38	18	28.1	33.7	53.1	-1	-1	-1
1/10/2019	3:08:15 PM	401	75	23	21	21	31	19	18	18	18	22	19	38	18	28.1	33.7	53.1	-1	-1	-1
1/10/2019	3:08:15 PM	605	76	24	21	21	31	19	19	18	18	22	19	37	18	28.1	33.7	53.1	-1	-1	-1
1/10/2019	3:08:15 PM	808	77	23	22	21	31	19	19	18	18	22	19	38	18	28.1	33.7	53.1	-1	-1	-1
1/10/2019	3:08:16 PM	11	78	24	21	21	31	19	18	18	18	22	19	37	18	28.1	33.7	53.1	-1	-1	-1
1/10/2019	3:08:16 PM	214	79	24	21	21	31	19	18	18	18	22	19	38	18	28.1	33.7	53.1	-1	-1	-1
1/10/2019	3:08:16 PM	401	80	24	21	21	31	19	18	18	18	22	19	37	18	28.1	33.7	53.1	-1	-1	-1
1/10/2019	3:08:16 PM	605	81	23	21	21	31	19	19	18	18	22	18	38	18	28.1	33.7	53.1	-1	-1	-1
1/10/2019	3:08:16 PM	808	82	24	21	21	31	19	18	18	18	22	19	38	19	28.1	33.7	53.1	-1	-1	-1
1/10/2019	3:08:17 PM	11	83	23	21	21	31	19	19	18	18	22	19	38	18	28.1	33.7	53.1	-1	-1	-1
1/10/2019	3:08:17 PM	214	84	24	21	21	31	19	18	18	18	22	19	37	18	28.1	33.7	53.1	-1	-1	-1
1/10/2019	3:08:17 PM	401	85	24	21	21	31	19	18	18	18	22	19	37	18	28.1	33.7	53.1	-1	-1	-1
1/10/2019	3:08:17 PM	605	86	24	21	21	30	19	18	18	18	22	19	37	18	28.1	33.7	53.1	-1	-1	-1
1/10/2019	3:08:17 PM	808	87	24	22	21	31	19	18	18	18	22	19	38	18	28.1	33.7	53.1	-1	-1	-1
1/10/2019	3:08:18 PM	11	88	24	21	21	31	19	18	18	18	22	19	37	18	28.1	33.7	53.1	-1	-1	-1
1/10/2019	3:08:18 PM	214	89	23	22	21	32	19	19	18	18	22	19	38	18	28.1	33.7	53.1	-1	-1	-1
1/10/2019	3:08:18 PM	401	90	23	21	21	32	19	19	18	18	22	18	38	18	28.1	33.7	53.1	-1	-1	-1
1/10/2019	3:08:18 PM	605	91	24	21	21	32	19	18	18	18	22	19	38	18	28.1	33.7	53.1	-1	-1	-1
1/10/2019	3:08:18 PM	808	92	24	21	21	32	19	19	18	18	22	19	38	18	28.1	33.7	53.1	-1	-1	-1
1/10/2019	3:08:19 PM	11	93	24	21	21	32	19	19	18	18	22	19	37	18	28.1	33.7	53.1	-1	-1	-1
1/10/2019	3:08:19 PM	214	94	24	21	21	32	19	18	18	18	22	19	38	18	28.1	33.7	53.1	-1	-1	-1
1/10/2019	3:08:19 PM	401	95	24	21	21	32	19	18	18	18	22	19	37	19	28.1	33.7	53.1	-1	-1	-1
1/10/2019	3:08:19 PM	605	96	23	21	21	32	19	18	18	18	22	19	37	18	28.1	33.7	53.1	-1	-1	-1
1/10/2019	3:08:19 PM	808	97	24	21	21	32	19	18	18	18	22	19	37	18	28.1	33.7	53.1	-1	-1	-1
1/10/2019	3:08:20 PM	11	98	23	21	21	32	18	18	18	18	22	19	37	18	28.1	33.7	53.1	-1	-1	-1
1/10/2019	3:08:20 PM	214	99	24	21	21	32	19	18	18	18	22	18	38	18	28.1	33.7	53.1	-1	-1	-1
1/10/2019	3:08:20 PM	401	100	24	21	21	32	19	18	18	18	22	19	37	19	28.1	33.7	53.1	-1	-1	-1
1/10/2019	3:08:20 PM	605	101	23	21	21	32	19	19	18	18	22	19	38	18	28.1	33.7	53.1	-1	-1	-1
1/10/2019	3:08:20 PM	808	102	24	21	21	32	19	19	18	18	22	19	38	19	28.1	33.7	53.1	-1	-1	-1
1/10/2019	3:08:21 PM	11	103	23	21	20	32	19	19	18	18	22	18	38	18	28.1	33.7	53.1	-1	-1	-1
1/10/2019	3:08:21 PM	214	104	24	21	21	32	19	19	18	18	22	19	38	19	28.1	33.7	53.1	-1	-1	-1
1/10/2019	3:08:21 PM	401	105	24	21	21	32	19	19	18	19	22	19	38	18	28.1	33.7	53.1	-1	-1	-1
1/10/2019	3:08:21 PM	605	106	24	21	21	32	19	19	18	18	22	19	38	19	28.1	33.7	53.1	-1	-1	-1
1/10/2019	3:08:21 PM	808	107	24	21	21	32	19	19	18	19	22	19	38	19	28.1	33.7	53.1	-1	-1	-1
1/10/2019	3:08:22 PM	11	108	23	21	21	32	19	18	18	18	22	18	38	18	28.1	33.5	50.2	-1	-1	-1
1/10/2019	3:08:22 PM	214	109	24	21	21	32	19	19	18	19	22	19	38	18	28.1	33.5	50.2	-1	-1	-1
1/10/2019	3:08:22 PM	401	110	23	21	21	32	19	19	18	18	22	18	38	18	28.1	33.5	50.2	-1	-1	-1
1/10/2019	3:08:22 PM	605	111	24	21	21	32	19	19	18	18	22	19	38	19	28.1	33.5	50.2	-1	-1	-1
1/10/2019	3:08:22 PM	808	112	24	22	21	33	19	18	18	18	22	18	38	18	28.1	33.5	50.2	-1	-1	-1
1/10/2019	3:08:23 PM	11	113	24	21	21	32	19	18	18	18	22	19	38	18	28.1	33.5	50.2	-1	-1	-1
1/10/2019	3:08:23 PM	214	114	23	21	21	32	19	19	19	18	22	18	38	18	28.1	33.5	50.2	-1	-1	-1
1/10/2019	3:08:23 PM	401	115	24	21	21	32	19	18	18	18	22	19	38	18	28.1	33.5	50.2	-1	-1	-1
1/10/2019	3:08:23 PM	605	116	23	21	21	33	19	19	18	18	22	18	38	18	28.1	33.5	50.2	-1	-1	-1
1/10/2019	3:08:23 PM	808	117	24	21	21	32	19	19	18	18	22	19	38	19	28.1	33.5	50.2	-1	-1	-1
1/10/2019	3:08:24 PM	11	118	23	21	21	32	19	18	18	18	22	18	38	18	28.1	33.5	50.2	-1	-1	-1
1/10/2019	3:08:24 PM	214	119	24	21	21	32	19	19	18	18	22	19	38	19	28.1	33.5	50.2	-1	-1	-1
1/10/2019	3:08:24 PM	401	120	23	21	21	33	18	19	18	18	22	19	38	18	28.1	33.5	50.2	-1	-1	-1
1/10/2019	3:08:24 PM	605	121	24	21	21	33	19	19	18	18	22	19	38	18	28.1	33.5	50.2	-1	-1	-1
1/10/2019	3:08:24 PM	808	122	24	22	21	33	19	19	18	19	23	19	38	18	28.1	33.5	50.2	-1	-1	-1
1/10/2019	3:08:25 PM	11	123	24	21	21	33	19	18	18	18	22	19	38	19	28.1	33.5	50.2	-1	-1	-1
1/10/2019	3:08:25 PM	214	124	23	21	21	33	19	19	18	18	22	19	38	18	28.1	33.5	50.2	-1	-1	-1
1/10/2019	3:08:25 PM	401	125	24	21	21	33	19	18	18	18	22	19	38	18	28.1	33.5	50.2	-1	-1	-1
1/10/2019	3:08:25 PM	605	126	23	21	21	33	19	18	18	18	22	18	38	18	28.1	33.5	50.2	-1	-1	-1
1/10/2019	3:08:25 PM	808	127	24	21	21	33	19	19	18	19	22	19	38	19	28.1	33.5	50.2	-1	-1	-1
1/10/2019	3:08:26 PM	11	128	23	21	21	33	18	19	18	18	22	18	38	18	28.1	33.5	50.2	-1	-1	-1
1/10/2019	3:08:26 PM	214	129	24	22	21	33	19	19	18	18	22	19	38	18	28.1	33.5	50.2	-1	-1	-1
1/10/2019	3:08:26 PM	401	130	24	21	21	33	19	18	18	18	22	19	38	18	28.1	33.5	50.2	-1	-1	-1
1/10/2019	3:08:26 PM	605	131	24	21	21	33	19	19	18	18	22	19	38	18	28.1	33.5	50.2	-1	-1	-1
1/10/2019	3:08:26 PM	808	132	24	22	21	33	19	19	19	18	22	19	38	18	28.1	33.5	50.2	-1	-1	-1
1/10/2019	3:08:27 PM	11	133	24	21	21	33	19	18	18	18	22	19	37	18	28.1	33.5	50.2	-1	-1	-1
1/10/2019	3:08:27 PM	214	134	24	22	21	33	19	19	18	18	22	19	38	18	28.1	33.5	50.2	-1	-1	-1
1/10/2019	3:08:27 PM	401	135	24	21	21	33	19	18	18	18	22	18	38	18	28.1	33.5	50.2	-1	-1	-1
1/10/2019	3:08:27 PM	605	136	24	21	21	33	19	19	18	18	22	19	38	18	28.1	33.5	50.2	-1	-1	-1
1/10/2019	3:08:27 PM	808	137	24	21	21	33	19	19	19	18	22	18	38	18	28.1	33.5	50.2	-1	-1	-1
1/10/2019	3:08:28 PM	11	138	24	21	21	33	19	18	18	18	22	19	38	18	28.1	33.5	50.2	-1	-1	-1
1/10/2019	3:08:28 PM	214	139	23	21	21	34	19	19	18	18	22	19	38	18	28.1	33.5	50.2	-1	-1	-1
1/10/2019	3:08:28 PM	401	140	24	21	21	33	19	18	18	18	22	18	38	18	28.1	33.5	50.2	-1	-1	-1
1/10/2019	3:08:28 PM	605	141	23	21	21	33	19	19	18	18	22	19	38	18	28.1	33.5	50.2	-1	-1	-1
1/10/2019	3:08:28 PM	808	142	24	21	21	33	19	19	18	18	22	19	38	19	28.1	33.5	50.2	-1	-1	-1
1/10/2019	3:08:29 PM	11	143	24	21	21	33	19	19	18	18	22	19	38	19	28.1	33.5	50.2	-1	-1	-1
1/10/2019	3:08:29 PM	214	144	23	22	21	34	19	19	18	18	22	19	38	18	28.1	33.5	50.2	-1	-1	-1
1/10/2019	3:08:29 PM	401	145	24	21	21	33	19	18	18	18	22	18	38	18	28.1	33.5	50.2	-1	-1	-1
1/10/2019	3:08:29 PM	605	146	24	21	21	33	19	18	18	18	22	19	38	18	28.1	33.5	50.2	-1	-1	-1
1/10/2019	3:08:29 PM	808	147	24	21	21	33	19	18	18	18	22	18	38	18	28.1	33.5	50.2	-1	-1	-1
1/10/2019	3:08:30 PM	11	148	24	21	21	33	19	18	18	18	22	19	38	18	28.1	33.5	50.2	-1	-1	-1
1/10/2019	3:08:30 PM	214	149	23	22	21	34	19	19	18	18	22	19	38	18	28.1	33.5	50.2	-1	-1	-1
1/10/2019	3:08:30 PM	401	150	24	21	21	33	19	18	18	18	22	19	38	18	28.0	33.4	73.7	-1	-1	-1
1/10/2019	3:08:30 PM	605	151	24	21	21	34	19	19	18	18	22	19	38	18	28.0	33.4	73.7	-1	-1	-1
1/10/2019	3:08:30 PM	808	152	24	21	21	33	19	19	18	18	22	19	38	19	28.0	33.4	73.7	-1	-1	-1
1/10/2019	3:08:31 PM	11	153	24	21	21	34	19	19	18	18	22	19	38	18	28.0	33.4	73.7	-1	-1	-1
1/10/2019	3:08:31 PM	214	154	24	21	21	34	19	19	18	18	22	19	38	18	28.0	33.4	73.7	-1	-1	-1
1/10/2019	3:08:31 PM	401	155	24	21	21	34	19	19	18	18	22	19	38	18	28.0	33.4	73.7	-1	-1	-1
1/10/2019	3:08:31 PM	605	156	23	21	21	34	19	18	18	18	22	18	38	18	28.0	33.4	73.7	-1	-1	-1
1/10/2019	3:08:31 PM	808	157	24	21	21	34	19	19	18	19	22	19	38	19	28.0	33.4	73.7	-1	-1	-1
1/10/2019	3:08:32 PM	11	158	24	21	21	34	19	19	18	18	22	18	38	18	28.0	33.4	73.7	-1	-1	-1
1/10/2019	3:08:32 PM	214	159	24	23	21	34	19	19	18	19	22	19	38	19	28.0	33.4	73.7	-1	-1	-1
1/10/2019	3:08:32 PM	401	160	23	22	21	34	19	19	18	18	22	18	38	18	28.0	33.4	73.7	-1	-1	-1
1/10/2019	3:08:32 PM	605	161	24	21	21	33	19	18	18	18	22	18	38	18	28.0	33.4	73.7	-1	-1	-1
1/10/2019	3:08:32 PM	808	162	24	21	21	34	19	19	18	18	22	19	38	18	28.0	33.4	73.7	-1	-1	-1
1/10/2019	3:08:33 PM	11	163	24	21	21	34	19	19	18	18	22	18	38	18	28.0	33.4	73.7	-1	-1	-1
1/10/2019	3:08:33 PM	214	164	24	21	21	34	19	19	18	19	22	19	38	19	28.0	33.4	73.7	-1	-1	-1
1/10/2019	3:08:33 PM	401	165	23	21	21	34	19	19	18	18	22	18	38	18	28.0	33.4	73.7	-1	-1	-1
1/10/2019	3:08:33 PM	605	166	24	21	21	33	19	18	18	18	22	19	38	19	28.0	33.4	73.7	-1	-1	-1
1/10/2019	3:08:33 PM	808	167	23	21	21	34	18	19	18	18	22	18	38	18	28.0	33.4	73.7	-1	-1	-1
1/10/2019	3:08:34 PM	11	168	24	21	21	33	19	18	18	18	22	19	38	19	28.0	33.4	73.7	-1	-1	-1
1/10/2019	3:08:34 PM	214	169	24	22	21	34	19	19	18	19	22	19	38	19	28.0	33.4	73.7	-1	-1	-1
1/10/2019	3:08:34 PM	401	170	24	21	21	34	19	18	18	18	22	18	38	18	28.0	33.4	73.7	-1	-1	-1
1/10/2019	3:08:34 PM	605	171	24	21	21	34	19	19	18	18	22	19	38	19	28.0	33.4	73.7	-1	-1	-1
1/10/2019	3:08:34 PM	808	172	24	21	21	34	19	19	18	18	22	18	38	18	28.0	33.4	73.7	-1	-1	-1
1/10/2019	3:08:35 PM	11	173	24	21	21	34	19	19	18	18	22	19	38	19	28.0	33.4	73.7	-1	-1	-1
1/10/2019	3:08:35 PM	214	174	24	22	21	34	19	19	18	18	22	18	38	18	28.0	33.4	73.7	-1	-1	-1
1/10/2019	3:08:35 PM	401	175	24	21	21	33	19	18	18	18	22	19	38	18	28.0	33.4	73.7	-1	-1	-1
1/10/2019	3:08:35 PM	605	176	23	22	21	34	19	19	18	18	22	18	38	18	28.0	33.4	73.7	-1	-1	-1
1/10/2019	3:08:35 PM	808	177	24	21	21	33	19	18	18	18	22	19	38	19	28.0	33.4	73.7	-1	-1	-1
1/10/2019	3:08:36 PM	11	178	24	22	21	34	19	19	18	18	22	18	38	18	28.0	33.4	73.7	-1	-1	-1
1/10/2019	3:08:36 PM	214	179	24	21	21	34	19	19	18	19	22	19	38	19	28.0	33.4	73.7	-1	-1	-1
1/10/2019	3:08:36 PM	401	180	24	21	21	34	19	19	18	18	22	18	38	18	28.0	33.4	73.7	-1	-1	-1
1/10/2019	3:08:36 PM	605	181	24	21	21	34	19	18	18	18	22	19	38	18	28.0	33.4	73.7	-1	-1	-1
1/10/2019	3:08:36 PM	808	182	23	21	21	34	19	19	18	18	22	18	38	18	28.0	33.4	73.7	-1	-1	-1
1/10/2019	3:08:37 PM	11	183	24	21	21	34	19	19	18	18	22	19	38	18	28.0	33.4	73.7	-1	-1	-1
1/10/2019	3:08:37 PM	214	184	24	21	21	34	19	19	18	19	22	19	38	18	28.0	33.4	73.7	-1	-1	-1
1/10/2019	3:08:37 PM	401	185	24	21	21	34	19	18	18	18	22	18	38	18	28.0	33.4	73.7	-1	-1	-1
1/10/2019	3:08:37 PM	605	186	23	21	21	34	19	19	18	18	22	19	38	18	28.0	33.4	73.7	-1	-1	-1
1/10/2019	3:08:37 PM	808	187	24	21	21	33	19	18	18	18	22	19	38	18	28.0	33.4	73.7	-1	-1	-1
1/10/2019	3:08:38 PM	11	188	23	21	21	34	19	18	18	18	22	18	38	18	28.0	33.4	73.7	-1	-1	-1
1/10/2019	3:08:38 PM	214	189	24	21	21	34	19	19	18	19	22	19	38	19	28.0	33.4	73.7	-1	-1	-1
1/10/2019	3:08:38 PM	401	190	23	21	21	33	19	19	18	18	22	19	38	18	28.0	33.4	73.7	-1	-1	-1
1/10/2019	3:08:38 PM	605	191	24	21	21	33	19	19	18	18	22	19	38	19	28.0	33.4	73.7	-1	-1	-1
1/10/2019	3:08:38 PM	808	192	23	22	21	34	19	18	18	18	22	19	38	18	28.0	33.3	80.1	-1	-1	-1
1/10/2019	3:08:39 PM	11	193	24	21	21	33	19	18	18	18	22	19	38	18	28.0	33.3	80.1	-1	-1	-1
1/10/2019	3:08:39 PM	214	194	24	22	21	34	19	19	18	19	22	19	38	18	28.0	33.3	80.1	-1	-1	-1
1/10/2019	3:08:39 PM	401	195	23	21	21	33	19	19	18	18	22	19	38	18	28.0	33.3	80.1	-1	-1	-1
1/10/2019	3:08:39 PM	605	196	24	21	21	32	19	18	18	18	22	19	38	19	28.0	33.3	80.1	-1	-1	-1
1/10/2019	3:08:39 PM	808	197	23	21	21	30	19	18	18	18	22	18	38	18	28.0	33.3	80.1	-1	-1	-1
1/10/2019	3:08:40 PM	11	198	24	21	21	29	19	19	18	18	22	19	38	19	28.0	33.3	80.1	-1	-1	-1
1/10/2019	3:08:40 PM	214	199	24	22	21	28	19	19	19	18	23	19	38	18	28.0	33.3	80.1	-1	-1	-1
1/10/2019	3:08:40 PM	401	200	24	21	21	28	19	18	18	18	22	19	37	18	28.0	33.3	80.1	-1	-1	-1
1/10/2019	3:08:40 PM	605	201	23	21	21	29	19	19	18	18	22	18	38	18	28.0	33.3	80.1	-1	-1	-1
1/10/2019	3:08:40 PM	808	202	24	21	21	28	19	19	18	18	22	19	38	18	28.0	33.3	80.1	-1	-1	-1
1/10/2019	3:08:41 PM	11	203	23	21	21	26	19	19	18	18	22	18	38	19	28.0	33.3	80.1	-1	-1	-1
1/10/2019	3:08:41 PM	214	204	24	22	21	27	19	19	18	19	22	19	38	19	28.0	33.3	80.1	-1	-1	-1
1/10/2019	3:08:41 PM	401	205	24	21	21	26	19	19	18	18	22	18	38	18	28.0	33.3	80.1	-1	-1	-1
1/10/2019	3:08:41 PM	605	206	23	21	21	27	19	19	18	18	22	19	38	18	28.0	33.3	80.1	-1	-1	-1
1/10/2019	3:08:41 PM	808	207	24	21	21	26	19	18	18	18	22	19	37	18	28.0	33.3	80.1	-1	-1	-1
1/10/2019	3:08:42 PM	11	208	23	21	21	26	19	19	18	18	22	18	38	18	28.0	33.3	80.1	-1	-1	-1
1/10/2019	3:08:42 PM	202	209	23	21	21	25	19	19	18	18	22	18	38	18	28.0	33.3	80.1	-1	-1	-1
1/10/2019	3:08:42 PM	406	210	23	21	21	25	18	19	18	18	22	18	38	18	28.0	33.3	80.1	-1	-1	-1
1/10/2019	3:08:42 PM	609	211	24	21	21	26	19	18	18	18	22	18	38	19	28.0	33.3	80.1	-1	-1	-1
1/10/2019	3:08:42 PM	812	212	23	21	21	26	19	19	18	18	22	18	38	18	28.0	33.3	80.1	-1	-1	-1
1/10/2019	3:08:43 PM	5	213	24	21	21	26	19	18	18	18	22	18	37	18	28.0	33.3	80.1	-1	-1	-1
1/10/2019	3:08:43 PM	208	214	23	22	21	27	19	18	18	18	22	18	38	18	28.0	33.3	80.1	-1	-1	-1
1/10/2019	3:08:43 PM	414	215	24	21	21	26	19	18	18	18	22	18	37	19	28.0	33.3	80.1	-1	-1	-1
1/10/2019	3:08:43 PM	602	216	24	21	21	26	19	19	18	19	22	18	38	19	28.0	33.3	80.1	-1	-1	-1
1/10/2019	3:08:43 PM	805	217	24	21	21	25	19	18	18	18	22	18	37	19	28.0	33.3	80.1	-1	-1	-1
1/10/2019	3:08:44 PM	8	218	23	21	21	26	19	18	18	18	22	18	38	18	28.0	33.3	80.1	-1	-1	-1
1/10/2019	3:08:44 PM	227	219	23	21	21	26	19	19	18	18	22	18	38	19	28.0	33.3	80.1	-1	-1	-1
1/10/2019	3:08:44 PM	414	220	24	21	21	26	19	18	18	18	22	18	38	18	28.0	33.3	80.1	-1	-1	-1
1/10/2019	3:08:44 PM	602	221	24	21	21	26	19	19	18	18	22	19	37	19	28.0	33.3	80.1	-1	-1	-1
1/10/2019	3:08:44 PM	805	222	23	21	21	25	19	18	18	18	22	18	37	18	28.0	33.3	80.1	-1	-1	-1
1/10/2019	3:08:45 PM	47	223	24	21	21	25	19	18	18	18	22	18	38	18	28.0	33.3	80.1	-1	-1	-1
1/10/2019	3:08:45 PM	203	224	24	22	21	26	19	18	18	18	22	18	38	18	28.0	33.3	80.1	-1	-1	-1
1/10/2019	3:08:45 PM	406	225	23	21	21	26	19	19	18	18	22	18	37	18	28.0	33.3	80.1	-1	-1	-1
1/10/2019	3:08:45 PM	609	226	24	21	21	25	19	19	18	18	22	18	38	18	28.0	33.3	80.1	-1	-1	-1
1/10/2019	3:08:45 PM	812	227	23	21	21	26	19	19	18	18	22	18	38	18	28.0	33.3	80.1	-1	-1	-1
1/10/2019	3:08:46 PM	0	228	23	21	21	26	19	19	18	18	22	18	38	18	28.0	33.3	80.1	-1	-1	-1
1/10/2019	3:08:46 PM	203	229	24	21	21	25	19	19	18	18	22	19	37	18	28.0	33.3	80.1	-1	-1	-1
1/10/2019	3:08:46 PM	406	230	24	21	21	25	19	18	18	18	22	18	37	18	28.0	33.3	80.1	-1	-1	-1
1/10/2019	3:08:46 PM	609	231	24	22	21	26	19	19	18	18	22	19	38	18	28.0	33.3	80.1	-1	-1	-1
1/10/2019	3:08:46 PM	812	232	23	21	21	27	19	19	18	18	22	18	37	18	28.0	33.3	80.1	-1	-1	-1
1/10/2019	3:08:47 PM	0	233	23	21	21	28	19	19	18	18	22	19	38	18	28.0	33.3	80.1	-1	-1	-1
1/10/2019	3:08:47 PM	203	234	24	21	21	29	19	18	18	18	22	19	38	19	28.0	33.2	78.8	-1	-1	-1
1/10/2019	3:08:47 PM	406	235	23	21	21	28	19	19	18	18	22	18	38	18	28.0	33.2	78.8	-1	-1	-1
1/10/2019	3:08:47 PM	609	236	24	21	21	28	19	19	18	18	22	19	37	19	28.0	33.2	78.8	-1	-1	-1
1/10/2019	3:08:47 PM	812	237	23	21	21	26	19	18	18	18	22	19	37	18	28.0	33.2	78.8	-1	-1	-1
1/10/2019	3:08:48 PM	0	238	23	21	21	26	19	19	18	18	22	19	38	18	28.0	33.2	78.8	-1	-1	-1
1/10/2019	3:08:48 PM	203	239	24	21	21	27	19	19	18	18	22	18	38	18	28.0	33.2	78.8	-1	-1	-1
1/10/2019	3:08:48 PM	406	240	23	21	20	28	18	19	18	18	22	18	37	18	28.0	33.2	78.8	-1	-1	-1
1/10/2019	3:08:48 PM	609	241	24	21	21	28	19	19	18	19	22	19	37	19	28.0	33.2	78.8	-1	-1	-1
1/10/2019	3:08:48 PM	812	242	23	21	21	28	19	19	18	18	22	18	38	18	28.0	33.2	78.8	-1	-1	-1
1/10/2019	3:08:49 PM	0	243	24	21	21	29	19	19	18	18	22	19	37	18	28.0	33.2	78.8	-1	-1	-1
1/10/2019	3:08:49 PM	203	244	24	21	21	29	19	19	18	18	22	19	38	19	28.0	33.2	78.8	-1	-1	-1
1/10/2019	3:08:49 PM	406	245	23	21	21	30	19	18	18	18	22	18	38	18	28.0	33.2	78.8	-1	-1	-1
1/10/2019	3:08:49 PM	609	246	24	21	21	31	19	19	18	19	22	19	37	19	28.0	33.2	78.8	-1	-1	-1
1/10/2019	3:08:49 PM	812	247	24	21	21	30	19	18	18	18	22	18	37	18	28.0	33.2	78.8	-1	-1	-1
1/10/2019	3:08:50 PM	0	248	24	21	21	29	19	19	18	18	22	19	37	19	28.0	33.2	78.8	-1	-1	-1
1/10/2019	3:08:50 PM	203	249	24	21	21	28	19	19	19	18	22	19	38	18	28.0	33.2	78.8	-1	-1	-1
1/10/2019	3:08:50 PM	406	250	23	21	21	28	19	18	18	18	22	18	37	18	28.0	33.2	78.8	-1	-1	-1
1/10/2019	3:08:50 PM	609	251	24	21	21	29	19	19	18	19	22	19	37	18	28.0	33.2	78.8	-1	-1	-1
1/10/2019	3:08:50 PM	812	252	24	21	21	30	19	19	18	18	22	18	37	18	28.0	33.2	78.8	-1	-1	-1
1/10/2019	3:08:51 PM	0	253	23	29	21	34	19	19	18	19	22	18	38	18	28.0	33.2	78.8	-1	-1	-1
1/10/2019	3:08:51 PM	203	254	24	23	21	31	19	19	18	19	22	19	37	19	28.0	33.2	78.8	-1	-1	-1
1/10/2019	3:08:51 PM	406	255	23	21	21	46	18	19	18	18	22	18	38	18	28.0	33.2	78.8	-1	-1	-1
1/10/2019	3:08:51 PM	609	256	24	21	21	57	19	19	18	18	22	18	38	19	28.0	33.2	78.8	-1	-1	-1
1/10/2019	3:08:51 PM	812	257	24	21	21	61	19	18	18	18	22	18	37	18	28.0	33.2	78.8	-1	-1	-1
1/10/2019	3:08:52 PM	0	258	24	21	21	59	19	18	18	19	22	19	37	19	28.0	33.2	78.8	-1	-1	-1
1/10/2019	3:08:52 PM	203	259	24	50	21	38	19	19	18	19	21	19	37	19	28.0	33.2	78.8	-1	-1	-1
1/10/2019	3:08:52 PM	406	260	23	67	21	33	18	18	18	18	21	18	37	18	28.0	33.2	78.8	-1	-1	-1
1/10/2019	3:08:52 PM	609	261	23	43	21	32	19	19	19	18	22	18	38	18	28.0	33.2	78.8	-1	-1	-1
1/10/2019	3:08:52 PM	812	262	24	25	21	30	19	18	18	18	21	18	38	18	28.0	33.2	78.8	-1	-1	-1
1/10/2019	3:08:53 PM	0	263	24	22	21	31	19	19	18	18	21	18	37	19	28.0	33.2	78.8	-1	-1	-1
1/10/2019	3:08:53 PM	203	264	23	22	21	32	19	19	18	19	21	18	38	19	28.0	33.2	78.8	-1	-1	-1
1/10/2019	3:08:53 PM	406	265	23	21	21	32	19	19	18	18	22	18	37	18	28.0	33.2	78.8	-1	-1	-1
1/10/2019	3:08:53 PM	609	266	24	21	21	32	19	19	18	19	21	18	38	19	28.0	33.2	78.8	-1	-1	-1
1/10/2019	3:08:53 PM	812	267	24	21	21	32	19	19	18	18	21	18	37	18	28.0	33.2	78.8	-1	-1	-1
1/10/2019	3:08:54 PM	0	268	23	21	21	33	19	19	18	18	21	18	38	18	28.0	33.2	78.8	-1	-1	-1
1/10/2019	3:08:54 PM	203	269	24	21	21	33	19	19	18	18	22	18	38	18	28.0	33.2	78.8	-1	-1	-1
1/10/2019	3:08:54 PM	406	270	23	21	21	33	19	18	18	18	21	18	37	18	28.0	33.2	78.8	-1	-1	-1
1/10/2019	3:08:54 PM	609	271	24	21	21	33	19	19	18	18	21	19	38	18	28.0	33.2	78.8	-1	-1	-1
1/10/2019	3:08:54 PM	812	272	23	21	21	32	19	19	18	18	22	18	38	18	28.0	33.2	78.8	-1	-1	-1
1/10/2019	3:08:55 PM	0	273	23	21	21	32	19	19	18	18	22	18	38	18	28.0	33.2	78.8	-1	-1	-1
1/10/2019	3:08:55 PM	203	274	24	21	21	32	19	19	18	19	22	18	38	19	28.0	33.2	78.8	-1	-1	-1
1/10/2019	3:08:55 PM	406	275	23	21	21	32	19	19	18	18	21	18	38	18	28.0	33.2	78.8	-1	-1	-1
1/10/2019	3:08:55 PM	609	276	23	21	21	33	19	19	18	18	22	18	38	18	28.0	33.1	54.2	-1	-1	-1
1/10/2019	3:08:55 PM	812	277	23	21	21	32	19	19	18	18	21	18	38	18	28.0	33.1	54.2	-1	-1	-1
1/10/2019	3:08:56 PM	0	278	24	21	21	33	19	18	18	18	21	18	38	19	28.0	33.1	54.2	-1	-1	-1
1/10/2019	3:08:56 PM	203	279	24	21	21	33	19	19	18	18	21	19	38	18	28.0	33.1	54.2	-1	-1	-1
1/10/2019	3:08:56 PM	406	280	23	21	21	33	19	19	18	18	21	18	38	18	28.0	33.1	54.2	-1	-1	-1
1/10/2019	3:08:56 PM	609	281	24	21	21	33	19	19	18	18	22	19	37	18	28.0	33.1	54.2	-1	-1	-1
1/10/2019	3:08:56 PM	812	282	24	21	21	33	19	19	18	18	21	19	37	18	28.0	33.1	54.2	-1	-1	-1
1/10/2019	3:08:57 PM	0	283	23	21	21	33	19	19	18	19	21	18	38	18	28.0	33.1	54.2	-1	-1	-1
1/10/2019	3:08:57 PM	203	284	24	22	21	33	19	19	18	18	22	18	38	18	28.0	33.1	54.2	-1	-1	-1
1/10/2019	3:08:57 PM	406	285	24	21	21	32	19	18	18	18	21	18	37	18	28.0	33.1	54.2	-1	-1	-1
1/10/2019	3:08:57 PM	609	286	23	22	21	33	19	19	18	18	22	19	38	18	28.0	33.1	54.2	-1	-1	-1
1/10/2019	3:08:57 PM	812	287	23	21	21	33	19	19	18	18	22	18	38	18	28.0	33.1	54.2	-1	-1	-1
1/10/2019	3:08:58 PM	0	288	23	21	21	33	19	19	18	18	22	18	38	18	28.0	33.1	54.2	-1	-1	-1
1/10/2019	3:08:58 PM	203	289	24	21	21	32	19	18	18	18	22	18	38	18	28.0	33.1	54.2	-1	-1	-1
1/10/2019	3:08:58 PM	406	290	24	21	21	32	19	19	18	18	21	18	37	18	28.0	33.1	54.2	-1	-1	-1
1/10/2019	3:08:58 PM	609	291	23	21	21	33	19	19	18	19	21	18	38	18	28.0	33.1	54.2	-1	-1	-1
1/10/2019	3:08:58 PM	812	292	23	21	21	32	19	18	18	18	22	18	37	18	28.0	33.1	54.2	-1	-1	-1
1/10/2019	3:08:59 PM	0	293	24	21	21	32	19	19	18	18	22	19	37	18	28.0	33.1	54.2	-1	-1	-1
1/10/2019	3:08:59 PM	203	294	24	21	21	33	19	19	18	19	22	19	37	19	28.0	33.1	54.2	-1	-1	-1
1/10/2019	3:08:59 PM	406	295	23	21	21	32	18	19	18	18	22	18	38	18	28.0	33.1	54.2	-1	-1	-1
1/10/2019	3:08:59 PM	609	296	24	21	21	32	19	19	18	18	22	19	37	18	28.0	33.1	54.2	-1	-1	-1
1/10/2019	3:08:59 PM	812	297	23	21	21	32	18	18	18	18	21	19	37	19	28.0	33.1	54.2	-1	-1	-1
1/10/2019	3:09:00 PM	0	298	23	21	21	33	19	19	18	18	22	19	38	18	28.0	33.1	54.2	-1	-1	-1
1/10/2019	3:09:00 PM	203	299	23	21	21	33	19	19	18	18	22	18	38	18	28.0	33.1	54.2	-1	-1	-1
1/10/2019	3:09:00 PM	406	300	24	21	21	32	19	19	18	18	21	18	37	18	28.0	33.1	54.2	-1	-1	-1
1/10/2019	3:09:00 PM	609	301	23	22	21	33	19	19	18	18	22	19	37	18	28.0	33.1	54.2	-1	-1	-1
1/10/2019	3:09:00 PM	812	302	23	21	21	32	19	18	18	18	22	18	37	18	28.0	33.1	54.2	-1	-1	-1
1/10/2019	3:09:01 PM	0	303	24	21	21	32	19	19	18	18	22	19	37	18	28.0	33.1	54.2	-1	-1	-1
1/10/2019	3:09:01 PM	203	304	24	21	21	33	19	19	18	19	21	19	37	19	28.0	33.1	54.2	-1	-1	-1
1/10/2019	3:09:01 PM	406	305	23	21	20	32	19	19	18	18	22	19	37	18	28.0	33.1	54.2	-1	-1	-1
1/10/2019	3:09:01 PM	609	306	24	21	21	32	19	18	18	18	22	19	37	18	28.0	33.1	54.2	-1	-1	-1
1/10/2019	3:09:01 PM	812	307	23	21	21	32	18	19	18	18	21	19	37	18	28.0	33.1	54.2	-1	-1	-1
1/10/2019	3:09:02 PM	0	308	23	21	21	32	19	19	18	18	22	19	37	18	28.0	33.1	54.2	-1	-1	-1
1/10/2019	3:09:02 PM	203	309	24	22	21	32	19	19	18	18	22	19	37	18	28.0	33.1	54.2	-1	-1	-1
1/10/2019	3:09:02 PM	406	310	24	21	21	32	19	18	18	18	22	19	37	18	28.0	33.1	54.2	-1	-1	-1
1/10/2019	3:09:02 PM	609	311	23	21	21	32	19	19	18	18	22	19	37	18	28.0	33.1	54.2	-1	-1	-1
1/10/2019	3:09:02 PM	812	312	23	21	21	32	19	18	18	18	22	18	37	18	28.0	33.1	54.2	-1	-1	-1
1/10/2019	3:09:03 PM	0	313	24	21	21	32	19	19	18	18	22	19	37	18	28.0	33.1	54.2	-1	-1	-1
1/10/2019	3:09:03 PM	203	314	24	22	21	32	19	19	18	18	22	19	37	18	28.0	33.1	54.2	-1	-1	-1
1/10/2019	3:09:03 PM	406	315	23	21	21	32	19	18	18	18	22	18	37	18	28.0	33.1	54.2	-1	-1	-1
1/10/2019	3:09:03 PM	609	316	24	21	21	32	19	19	18	18	22	19	37	18	28.0	33.1	54.2	-1	-1	-1
1/10/2019	3:09:03 PM	812	317	23	21	21	32	19	18	18	18	22	18	37	18	28.0	33.1	54.2	-1	-1	-1
1/10/2019	3:09:04 PM	0	318	23	21	21	32	19	18	18	18	22	18	37	18	28.0	33.0	79.3	-1	-1	-1
1/10/2019	3:09:04 PM	203	319	24	21	21	32	19	18	18	18	22	19	37	18	28.0	33.0	79.3	-1	-1	-1
1/10/2019	3:09:04 PM	406	320	24	21	21	32	19	18	18	18	21	19	37	18	28.0	33.0	79.3	-1	-1	-1
1/10/2019	3:09:04 PM	609	321	23	21	21	32	19	19	18	18	22	19	37	18	28.0	33.0	79.3	-1	-1	-1
1/10/2019	3:09:04 PM	812	322	23	21	20	32	19	19	18	18	22	18	37	18	28.0	33.0	79.3	-1	-1	-1
1/10/2019	3:09:05 PM	0	323	23	22	21	32	19	19	18	18	22	18	37	18	28.0	33.0	79.3	-1	-1	-1
1/10/2019	3:09:05 PM	203	324	24	21	21	32	19	19	18	18	22	19	37	19	28.0	33.0	79.3	-1	-1	-1
1/10/2019	3:09:05 PM	406	325	23	21	21	32	18	19	18	18	21	19	37	19	28.0	33.0	79.3	-1	-1	-1
1/10/2019	3:09:05 PM	609	326	23	22	21	32	19	19	18	18	22	19	37	18	28.0	33.0	79.3	-1	-1	-1
1/10/2019	3:09:05 PM	812	327	23	21	21	32	19	18	18	18	22	18	37	18	28.0	33.0	79.3	-1	-1	-1
1/10/2019	3:09:06 PM	0	328	24	21	21	32	19	18	18	18	22	18	37	18	28.0	33.0	79.3	-1	-1	-1
1/10/2019	3:09:06 PM	203	329	24	21	21	32	19	19	18	19	22	19	36	19	28.0	33.0	79.3	-1	-1	-1
1/10/2019	3:09:06 PM	406	330	23	22	20	32	19	19	18	18	22	18	37	18	28.0	33.0	79.3	-1	-1	-1
1/10/2019	3:09:06 PM	609	331	23	22	21	32	19	19	18	18	22	18	37	18	28.0	33.0	79.3	-1	-1	-1
1/10/2019	3:09:06 PM	812	332	23	21	21	32	19	19	18	18	21	19	36	18	28.0	33.0	79.3	-1	-1	-1
1/10/2019	3:09:07 PM	0	333	23	21	21	32	19	18	18	18	21	19	36	18	28.0	33.0	79.3	-1	-1	-1
1/10/2019	3:09:07 PM	203	334	24	22	21	32	19	19	18	18	22	19	37	18	28.0	33.0	79.3	-1	-1	-1
1/10/2019	3:09:07 PM	406	335	23	21	21	32	19	18	18	18	22	18	37	18	28.0	33.0	79.3	-1	-1	-1
1/10/2019	3:09:07 PM	609	336	24	21	21	32	19	19	18	18	22	19	36	19	28.0	33.0	79.3	-1	-1	-1
1/10/2019	3:09:07 PM	812	337	23	21	21	32	18	18	18	18	22	18	37	18	28.0	33.0	79.3	-1	-1	-1
1/10/2019	3:09:08 PM	0	338	23	22	21	32	19	19	18	18	22	18	37	18	28.0	33.0	79.3	-1	-1	-1
1/10/2019	3:09:08 PM	203	339	24	21	21	32	19	19	18	18	22	19	36	19	28.0	33.0	79.3	-1	-1	-1
1/10/2019	3:09:08 PM	406	340	23	21	21	32	18	19	18	18	22	19	36	18	28.0	33.0	79.3	-1	-1	-1
1/10/2019	3:09:08 PM	609	341	23	22	21	32	19	19	19	18	22	19	37	18	28.0	33.0	79.3	-1	-1	-1
1/10/2019	3:09:08 PM	812	342	24	21	21	31	19	19	18	18	22	19	36	19	28.0	33.0	79.3	-1	-1	-1
1/10/2019	3:09:09 PM	0	343	24	21	21	32	19	18	18	18	21	19	36	19	28.0	33.0	79.3	-1	-1	-1
1/10/2019	3:09:09 PM	203	344	23	21	21	32	19	19	18	18	22	19	37	19	28.0	33.0	79.3	-1	-1	-1
1/10/2019	3:09:09 PM	406	345	24	21	21	32	19	18	18	18	22	18	37	19	28.0	33.0	79.3	-1	-1	-1
1/10/2019	3:09:09 PM	609	346	23	21	21	32	19	19	18	19	22	19	37	19	28.0	33.0	79.3	-1	-1	-1
1/10/2019	3:09:09 PM	812	347	23	21	21	32	19	19	18	18	22	18	37	18	28.0	33.0	79.3	-1	-1	-1
1/10/2019	3:09:10 PM	0	348	23	21	21	32	19	18	18	18	22	18	37	18	28.0	33.0	79.3	-1	-1	-1
1/10/2019	3:09:10 PM	203	349	24	22	21	32	19	19	18	18	22	19	37	19	28.0	33.0	79.3	-1	-1	-1
1/10/2019	3:09:10 PM	406	350	23	22	21	32	19	19	18	18	22	18	37	18	28.0	33.0	79.3	-1	-1	-1
1/10/2019	3:09:10 PM	609	351	24	22	21	32	19	19	18	18	22	19	37	18	28.0	33.0	79.3	-1	-1	-1
1/10/2019	3:09:10 PM	812	352	23	21	21	32	18	18	18	18	21	19	36	19	28.0	33.0	79.3	-1	-1	-1
1/10/2019	3:09:11 PM	0	353	24	21	21	32	19	19	18	18	22	19	36	18	28.0	33.0	79.3	-1	-1	-1
1/10/2019	3:09:11 PM	203	354	23	22	21	32	19	19	18	18	22	19	37	18	28.0	33.0	79.3	-1	-1	-1
1/10/2019	3:09:11 PM	406	355	24	21	21	32	19	18	18	18	22	19	37	18	28.0	33.0	79.3	-1	-1	-1
1/10/2019	3:09:11 PM	609	356	24	21	21	32	19	19	18	18	22	19	36	19	28.0	33.0	79.3	-1	-1	-1
1/10/2019	3:09:11 PM	812	357	23	21	21	32	19	18	18	18	22	18	37	18	28.0	33.0	79.3	-1	-1	-1
1/10/2019	3:09:12 PM	0	358	23	21	21	32	19	18	18	18	22	18	37	18	28.0	33.0	79.3	-1	-1	-1
1/10/2019	3:09:12 PM	203	359	24	21	21	32	19	19	18	19	22	19	36	19	28.0	33.0	79.3	-1	-1	-1
1/10/2019	3:09:12 PM	406	360	24	21	21	32	19	19	18	18	22	19	36	18	28.0	33.0	78.2	-1	-1	-1
1/10/2019	3:09:12 PM	609	361	24	22	21	32	19	19	18	18	22	19	37	18	28.0	33.0	78.2	-1	-1	-1
1/10/2019	3:09:12 PM	812	362	24	21	21	31	19	18	18	18	22	19	36	19	28.0	33.0	78.2	-1	-1	-1
1/10/2019	3:09:13 PM	0	363	24	21	21	31	19	19	18	18	22	19	36	18	28.0	33.0	78.2	-1	-1	-1
1/10/2019	3:09:13 PM	203	364	24	22	21	32	19	19	18	18	22	18	37	18	28.0	33.0	78.2	-1	-1	-1
1/10/2019	3:09:13 PM	406	365	24	21	21	32	19	19	18	18	22	19	36	19	28.0	33.0	78.2	-1	-1	-1
1/10/2019	3:09:13 PM	609	366	23	22	21	32	19	19	18	18	22	18	37	18	28.0	33.0	78.2	-1	-1	-1
1/10/2019	3:09:13 PM	812	367	24	21	21	32	19	19	18	18	22	18	36	18	28.0	33.0	78.2	-1	-1	-1
1/10/2019	3:09:14 PM	0	368	24	21	21	32	19	24	18	18	22	18	36	18	28.0	33.0	78.2	-1	-1	-1
1/10/2019	3:09:14 PM	203	369	24	21	21	32	19	25	18	19	22	18	37	19	28.0	33.0	78.2	-1	-1	-1
1/10/2019	3:09:14 PM	406	370	24	21	21	32	19	20	18	18	22	18	37	18	28.0	33.0	78.2	-1	-1	-1
1/10/2019	3:09:14 PM	609	371	24	21	21	32	19	19	18	19	22	18	37	19	28.0	33.0	78.2	-1	-1	-1
1/10/2019	3:09:14 PM	812	372	23	21	21	32	18	19	18	18	21	18	37	19	28.0	33.0	78.2	-1	-1	-1
1/10/2019	3:09:15 PM	0	373	23	21	21	32	18	19	18	18	22	18	37	18	28.0	33.0	78.2	-1	-1	-1
1/10/2019	3:09:15 PM	203	374	24	21	21	32	19	19	18	18	22	18	36	19	28.0	33.0	78.2	-1	-1	-1
1/10/2019	3:09:15 PM	406	375	24	21	21	32	19	19	18	18	22	18	36	18	28.0	33.0	78.2	-1	-1	-1
1/10/2019	3:09:15 PM	609	376	24	22	21	32	19	19	18	18	22	18	37	18	28.0	33.0	78.2	-1	-1	-1
1/10/2019	3:09:15 PM	812	377	24	21	21	32	19	34	18	18	22	18	36	19	28.0	33.0	78.2	-1	-1	-1
1/10/2019	3:09:16 PM	0	378	23	21	21	32	18	50	18	18	22	18	36	19	28.0	33.0	78.2	-1	-1	-1
1/10/2019	3:09:16 PM	203	379	23	21	21	32	19	86	18	18	22	18	37	18	28.0	33.0	78.2	-1	-1	-1
1/10/2019	3:09:16 PM	406	380	24	21	21	32	19	100	18	18	22	18	36	19	28.0	33.0	78.2	-1	-1	-1
1/10/2019	3:09:16 PM	609	381	23	22	21	32	19	99	18	18	22	18	37	18	28.0	33.0	78.2	-1	-1	-1
1/10/2019	3:09:16 PM	812	382	24	21	21	32	19	98	18	18	22	18	36	19	28.0	33.0	78.2	-1	-1	-1
1/10/2019	3:09:17 PM	0	383	24	21	21	31	19	96	18	18	22	18	36	19	28.0	33.0	78.2	-1	-1	-1
1/10/2019	3:09:17 PM	203	384	24	21	21	32	19	102	18	19	22	19	36	19	28.0	33.0	78.2	-1	-1	-1
1/10/2019	3:09:17 PM	406	385	24	21	21	32	18	101	18	19	22	19	37	19	28.0	33.0	78.2	-1	-1	-1
1/10/2019	3:09:17 PM	609	386	23	22	21	32	19	103	18	18	22	18	37	18	28.0	33.0	78.2	-1	-1	-1
1/10/2019	3:09:17 PM	812	387	24	21	21	32	19	100	18	18	22	18	36	18	28.0	33.0	78.2	-1	-1	-1
1/10/2019	3:09:18 PM	0	388	23	21	21	32	19	96	19	18	22	18	36	18	28.0	33.0	78.2	-1	-1	-1
1/10/2019	3:09:18 PM	203	389	24	21	21	32	19	97	18	18	22	19	36	19	28.0	33.0	78.2	-1	-1	-1
1/10/2019	3:09:18 PM	406	390	23	21	21	32	18	91	18	18	22	19	36	18	28.0	33.0	78.2	-1	-1	-1
1/10/2019	3:09:18 PM	609	391	23	22	21	32	19	94	18	18	22	18	37	18	28.0	33.0	78.2	-1	-1	-1
1/10/2019	3:09:18 PM	812	392	24	22	21	31	19	108	18	18	22	19	36	18	28.0	33.0	78.2	-1	-1	-1
1/10/2019	3:09:19 PM	0	393	24	21	21	31	19	106	18	18	22	19	36	19	28.0	33.0	78.2	-1	-1	-1
1/10/2019	3:09:19 PM	203	394	24	21	21	32	18	107	18	19	22	19	36	19	28.0	33.0	78.2	-1	-1	-1
1/10/2019	3:09:19 PM	406	395	24	21	21	32	19	114	18	18	22	18	36	18	28.0	33.0	78.2	-1	-1	-1
1/10/2019	3:09:19 PM	609	396	24	21	21	32	19	117	18	18	22	19	36	19	28.0	33.0	78.2	-1	-1	-1
1/10/2019	3:09:19 PM	812	397	24	21	21	32	19	117	18	19	22	19	36	19	28.0	33.0	78.2	-1	-1	-1
1/10/2019	3:09:20 PM	0	398	23	21	21	32	19	136	18	19	22	19	37	19	28.0	33.0	78.2	-1	-1	-1
1/10/2019	3:09:20 PM	203	399	23	22	21	32	19	146	18	18	22	18	37	18	28.0	33.0	78.2	-1	-1	-1
1/10/2019	3:09:20 PM	406	400	24	21	21	32	19	63	18	18	22	18	36	19	28.0	33.0	78.2	-1	-1	-1
1/10/2019	3:09:20 PM	609	401	24	21	21	32	19	29	18	19	22	19	37	19	28.0	33.0	78.2	-1	-1	-1
1/10/2019	3:09:20 PM	812	402	23	21	21	32	18	21	18	18	22	18	37	18	28.1	33.0	50.6	-1	-1	-1
1/10/2019	3:09:21 PM	0	403	23	22	21	32	19	19	18	18	22	18	36	18	28.1	33.0	50.6	-1	-1	-1
1/10/2019	3:09:21 PM	208	404	24	21	21	32	19	19	18	19	22	19	36	19	28.1	33.0	50.6	-1	-1	-1
1/10/2019	3:09:21 PM	412	405	23	21	21	32	18	19	18	18	22	18	36	18	28.1	33.0	50.6	-1	-1	-1
1/10/2019	3:09:21 PM	615	406	23	21	21	32	19	19	18	18	22	18	36	19	28.1	33.0	50.6	-1	-1	-1
1/10/2019	3:09:21 PM	802	407	24	21	21	31	19	18	18	18	22	19	36	18	28.1	33.0	50.6	-1	-1	-1
1/10/2019	3:09:22 PM	5	408	24	21	21	32	19	19	18	18	21	19	36	19	28.1	33.0	50.6	-1	-1	-1
1/10/2019	3:09:22 PM	208	409	23	22	21	32	19	19	18	18	22	18	37	18	28.1	33.0	50.6	-1	-1	-1
1/10/2019	3:09:22 PM	412	410	24	21	21	31	19	19	18	18	21	19	36	19	28.1	33.0	50.6	-1	-1	-1
1/10/2019	3:09:22 PM	615	411	24	21	21	32	19	19	18	18	21	19	36	18	28.1	33.0	50.6	-1	-1	-1
1/10/2019	3:09:22 PM	802	412	23	22	21	32	19	19	18	18	21	18	37	18	28.1	33.0	50.6	-1	-1	-1
1/10/2019	3:09:23 PM	5	413	24	21	21	32	19	19	18	18	22	19	36	18	28.1	33.0	50.6	-1	-1	-1
1/10/2019	3:09:23 PM	208	414	24	21	21	32	19	19	18	18	21	19	36	18	28.1	33.0	50.6	-1	-1	-1
1/10/2019	3:09:23 PM	412	415	23	21	21	32	19	19	18	18	21	18	36	18	28.1	33.0	50.6	-1	-1	-1
1/10/2019	3:09:23 PM	615	416	24	22	21	32	19	18	18	18	22	19	36	18	28.1	33.0	50.6	-1	-1	-1
1/10/2019	3:09:23 PM	802	417	24	21	21	31	19	18	18	18	22	19	36	18	28.1	33.0	50.6	-1	-1	-1
1/10/2019	3:09:24 PM	5	418	24	21	21	31	19	19	18	18	21	19	36	18	28.1	33.0	50.6	-1	-1	-1
1/10/2019	3:09:24 PM	208	419	24	21	21	32	19	19	18	18	22	18	36	18	28.1	33.0	50.6	-1	-1	-1
1/10/2019	3:09:24 PM	412	420	24	21	21	31	19	18	18	18	21	18	36	18	28.1	33.0	50.6	-1	-1	-1
1/10/2019	3:09:24 PM	615	421	24	22	21	32	19	19	18	19	22	19	36	18	28.1	33.0	50.6	-1	-1	-1
1/10/2019	3:09:24 PM	802	422	23	22	21	32	19	19	18	18	21	19	36	18	28.1	33.0	50.6	-1	-1	-1
1/10/2019	3:09:25 PM	5	423	24	22	21	32	19	19	18	18	22	18	36	18	28.1	33.0	50.6	-1	-1	-1
1/10/2019	3:09:25 PM	211	424	24	21	21	32	19	19	18	18	21	19	36	19	28.1	33.0	50.6	-1	-1	-1
1/10/2019	3:09:25 PM	414	425	23	22	21	32	19	19	18	18	21	18	36	18	28.1	33.0	50.6	-1	-1	-1
1/10/2019	3:09:25 PM	601	426	24	21	21	31	19	18	18	18	22	18	36	18	28.1	33.0	50.6	-1	-1	-1
1/10/2019	3:09:25 PM	804	427	24	21	21	31	19	19	18	18	21	19	36	19	28.1	33.0	50.6	-1	-1	-1
1/10/2019	3:09:26 PM	7	428	23	21	21	32	18	18	18	18	21	18	36	18	28.1	33.0	50.6	-1	-1	-1
1/10/2019	3:09:26 PM	211	429	24	21	21	32	19	19	18	18	21	19	36	18	28.1	33.0	50.6	-1	-1	-1
1/10/2019	3:09:26 PM	414	430	23	21	21	32	19	19	18	19	21	18	36	18	28.1	33.0	50.6	-1	-1	-1
1/10/2019	3:09:26 PM	601	431	23	22	21	32	19	19	18	18	22	19	36	18	28.1	33.0	50.6	-1	-1	-1
1/10/2019	3:09:26 PM	815	432	24	21	21	32	19	19	18	18	22	19	36	19	28.1	33.0	50.6	-1	-1	-1
1/10/2019	3:09:27 PM	3	433	24	21	21	32	18	19	18	19	21	19	36	18	28.1	33.0	50.6	-1	-1	-1
1/10/2019	3:09:27 PM	206	434	23	22	21	32	19	18	18	18	21	18	36	18	28.1	33.0	50.6	-1	-1	-1
1/10/2019	3:09:27 PM	409	435	24	21	21	31	19	18	18	18	21	18	36	18	28.1	33.0	50.6	-1	-1	-1
1/10/2019	3:09:27 PM	610	436	24	22	21	32	19	19	18	19	21	19	36	18	28.1	33.0	50.6	-1	-1	-1
1/10/2019	3:09:27 PM	814	437	24	22	21	32	19	19	18	18	21	18	36	18	28.1	33.0	50.6	-1	-1	-1
1/10/2019	3:09:28 PM	1	438	24	21	21	32	19	18	18	18	21	18	36	18	28.1	33.0	50.6	-1	-1	-1
1/10/2019	3:09:28 PM	204	439	23	21	21	32	18	19	18	18	20	18	36	18	28.1	33.0	50.6	-1	-1	-1
1/10/2019	3:09:28 PM	407	440	23	21	21	32	19	18	18	18	21	18	36	18	28.1	33.0	50.6	-1	-1	-1
1/10/2019	3:09:28 PM	610	441	24	21	21	32	19	19	18	18	20	19	36	19	28.1	33.0	50.6	-1	-1	-1
1/10/2019	3:09:28 PM	814	442	23	22	21	32	19	19	18	18	21	19	36	18	28.1	33.0	50.6	-1	-1	-1
1/10/2019	3:09:29 PM	1	443	24	22	21	32	19	19	18	18	21	18	36	18	28.1	33.0	50.6	-1	-1	-1
1/10/2019	3:09:29 PM	204	444	24	21	21	32	19	19	18	18	21	19	36	18	28.1	32.9	68.3	-1	-1	-1
1/10/2019	3:09:29 PM	407	445	23	21	21	32	19	19	18	18	21	18	36	18	28.1	32.9	68.3	-1	-1	-1
1/10/2019	3:09:29 PM	610	446	24	21	21	31	19	19	18	18	21	19	36	19	28.1	32.9	68.3	-1	-1	-1
1/10/2019	3:09:29 PM	814	447	24	21	21	32	19	19	18	18	21	19	36	19	28.1	32.9	68.3	-1	-1	-1
1/10/2019	3:09:30 PM	1	448	24	21	21	32	19	19	18	18	21	19	36	18	28.1	32.9	68.3	-1	-1	-1
1/10/2019	3:09:30 PM	204	449	23	21	21	32	19	19	18	18	21	18	36	18	28.1	32.9	68.3	-1	-1	-1
1/10/2019	3:09:30 PM	407	450	23	21	21	31	19	18	18	18	21	18	36	18	28.1	32.9	68.3	-1	-1	-1
1/10/2019	3:09:30 PM	610	451	24	21	21	32	19	19	18	18	21	19	35	18	28.1	32.9	68.3	-1	-1	-1
1/10/2019	3:09:30 PM	814	452	23	22	21	32	19	19	18	18	22	19	36	18	28.1	32.9	68.3	-1	-1	-1
1/10/2019	3:09:31 PM	1	453	23	22	21	32	19	19	18	18	22	18	36	18	28.1	32.9	68.3	-1	-1	-1
1/10/2019	3:09:31 PM	204	454	24	21	21	31	19	18	18	18	21	19	35	18	28.1	32.9	68.3	-1	-1	-1
1/10/2019	3:09:31 PM	407	455	23	21	21	32	18	19	18	19	21	18	35	18	28.1	32.9	68.3	-1	-1	-1
1/10/2019	3:09:31 PM	610	456	24	21	21	32	19	18	19	18	22	18	36	19	28.1	32.9	68.3	-1	-1	-1
1/10/2019	3:09:31 PM	814	457	24	22	21	32	19	18	18	18	22	19	35	19	28.1	32.9	68.3	-1	-1	-1
1/10/2019	3:09:32 PM	1	458	24	22	21	32	19	19	18	19	22	19	35	18	28.1	32.9	68.3	-1	-1	-1
1/10/2019	3:09:32 PM	204	459	24	21	21	31	19	18	18	18	22	18	35	18	28.1	32.9	68.3	-1	-1	-1
1/10/2019	3:09:32 PM	407	460	24	21	21	31	19	18	18	18	22	19	35	19	28.1	32.9	68.3	-1	-1	-1
1/10/2019	3:09:32 PM	610	461	24	21	21	31	19	19	18	18	22	18	36	18	28.1	32.9	68.3	-1	-1	-1
1/10/2019	3:09:32 PM	814	462	24	21	21	31	19	18	18	18	22	19	35	18	28.1	32.9	68.3	-1	-1	-1
1/10/2019	3:09:33 PM	1	463	24	21	21	31	19	18	18	19	22	19	35	18	28.1	32.9	68.3	-1	-1	-1
1/10/2019	3:09:33 PM	204	464	23	22	21	32	19	19	18	18	22	19	35	18	28.1	32.9	68.3	-1	-1	-1
1/10/2019	3:09:33 PM	407	465	24	21	21	31	19	18	18	18	22	19	35	18	28.1	32.9	68.3	-1	-1	-1
1/10/2019	3:09:33 PM	610	466	24	21	21	32	19	19	18	18	22	18	35	18	28.1	32.9	68.3	-1	-1	-1
1/10/2019	3:09:33 PM	814	467	24	21	21	32	19	18	18	18	22	18	36	18	28.1	32.9	68.3	-1	-1	-1
1/10/2019	3:09:34 PM	1	468	24	21	21	31	19	18	18	18	22	18	35	18	28.1	32.9	68.3	-1	-1	-1
1/10/2019	3:09:34 PM	204	469	24	27	21	32	19	19	18	18	22	18	35	18	28.1	32.9	68.3	-1	-1	-1
1/10/2019	3:09:34 PM	407	470	24	30	21	31	19	19	18	18	22	18	35	18	28.1	32.9	68.3	-1	-1	-1
1/10/2019	3:09:34 PM	610	471	24	26	21	31	19	19	18	18	22	19	35	18	28.1	32.9	68.3	-1	-1	-1
1/10/2019	3:09:34 PM	814	472	23	22	21	32	19	19	18	18	22	18	36	18	28.1	32.9	68.3	-1	-1	-1
1/10/2019	3:09:35 PM	1	473	24	21	21	31	19	18	18	18	22	18	35	18	28.1	32.9	68.3	-1	-1	-1
1/10/2019	3:09:35 PM	204	474	24	22	21	32	19	19	18	18	22	19	35	18	28.1	32.9	68.3	-1	-1	-1
1/10/2019	3:09:35 PM	407	475	24	21	21	32	19	18	18	18	22	18	36	18	28.1	32.9	68.3	-1	-1	-1
1/10/2019	3:09:35 PM	610	476	24	21	21	31	19	18	18	18	22	18	35	18	28.1	32.9	68.3	-1	-1	-1
1/10/2019	3:09:35 PM	814	477	23	22	21	32	19	19	18	18	22	18	36	18	28.1	32.9	68.3	-1	-1	-1
1/10/2019	3:09:36 PM	1	478	23	21	21	32	19	19	18	18	22	18	36	18	28.1	32.9	68.3	-1	-1	-1
1/10/2019	3:09:36 PM	204	479	24	21	21	31	19	19	18	18	22	19	36	18	28.1	32.9	68.3	-1	-1	-1
1/10/2019	3:09:36 PM	407	480	24	21	21	32	19	18	18	19	22	19	36	18	28.1	32.9	68.3	-1	-1	-1
1/10/2019	3:09:36 PM	610	481	24	21	21	32	19	18	18	18	22	18	36	18	28.1	32.9	68.3	-1	-1	-1
1/10/2019	3:09:36 PM	814	482	24	21	21	32	19	19	18	19	22	19	36	18	28.1	32.9	68.3	-1	-1	-1
1/10/2019	3:09:37 PM	1	483	24	21	21	32	18	19	18	19	22	19	36	18	28.1	32.9	68.3	-1	-1	-1
1/10/2019	3:09:37 PM	204	484	23	21	21	32	19	18	18	18	22	18	36	18	28.1	32.9	68.3	-1	-1	-1
1/10/2019	3:09:37 PM	407	485	24	21	21	31	19	19	18	18	22	19	36	18	28.1	32.9	68.3	-1	-1	-1
1/10/2019	3:09:37 PM	610	486	23	21	21	32	19	19	18	18	22	18	37	18	28.1	32.9	98.5	-1	-1	-1
1/10/2019	3:09:37 PM	814	487	24	21	21	32	19	19	18	18	22	19	36	18	28.1	32.9	98.5	-1	-1	-1
1/10/2019	3:09:38 PM	1	488	24	21	21	32	19	19	18	18	22	19	36	18	28.1	32.9	98.5	-1	-1	-1
1/10/2019	3:09:38 PM	204	489	23	22	21	32	19	19	18	18	22	18	37	18	28.1	32.9	98.5	-1	-1	-1
1/10/2019	3:09:38 PM	407	490	24	21	21	32	19	19	18	18	22	19	37	18	28.1	32.9	98.5	-1	-1	-1
1/10/2019	3:09:38 PM	610	491	23	22	21	32	19	19	18	18	22	18	37	18	28.1	32.9	98.5	-1	-1	-1
1/10/2019	3:09:38 PM	814	492	24	21	21	32	19	19	18	18	22	19	37	18	28.1	32.9	98.5	-1	-1	-1
1/10/2019	3:09:39 PM	1	493	23	21	21	32	19	19	18	18	22	19	37	18	28.1	32.9	98.5	-1	-1	-1
1/10/2019	3:09:39 PM	204	494	24	22	21	32	19	19	18	18	22	19	38	18	28.1	32.9	98.5	-1	-1	-1
1/10/2019	3:09:39 PM	407	495	24	21	21	31	19	19	18	18	22	19	37	18	28.1	32.9	98.5	-1	-1	-1
1/10/2019	3:09:39 PM	610	496	23	22	21	32	18	19	18	18	22	18	38	18	28.1	32.9	98.5	-1	-1	-1
1/10/2019	3:09:39 PM	814	497	24	21	21	31	19	19	18	18	22	19	38	18	28.1	32.9	98.5	-1	-1	-1
1/10/2019	3:09:40 PM	1	498	24	21	21	32	18	19	18	18	22	19	38	18	28.1	32.9	98.5	-1	-1	-1
1/10/2019	3:09:40 PM	204	499	23	22	21	32	19	18	18	18	22	19	38	18	28.1	32.9	98.5	-1	-1	-1
1/10/2019	3:09:40 PM	407	500	24	21	21	32	19	19	18	18	22	19	38	18	28.1	32.9	98.5	-1	-1	-1
1/10/2019	3:09:40 PM	610	501	23	21	21	32	18	19	18	18	22	18	38	18	28.1	32.9	98.5	-1	-1	-1
1/10/2019	3:09:40 PM	814	502	24	21	21	32	19	19	18	18	22	19	38	18	28.1	32.9	98.5	-1	-1	-1
1/10/2019	3:09:41 PM	1	503	24	21	21	32	19	19	18	18	22	19	38	18	28.1	32.9	98.5	-1	-1	-1
1/10/2019	3:09:41 PM	204	504	24	21	21	32	19	19	18	18	22	19	38	18	28.1	32.9	98.5	-1	-1	-1
1/10/2019	3:09:41 PM	407	505	23	21	21	32	19	19	18	19	22	19	38	18	28.1	32.9	98.5	-1	-1	-1
1/10/2019	3:09:41 PM	610	506	23	21	21	31	19	19	18	18	22	18	38	18	28.1	32.9	98.5	-1	-1	-1
1/10/2019	3:09:41 PM	814	507	23	21	21	32	19	18	18	18	22	19	38	18	28.1	32.9	98.5	-1	-1	-1
1/10/2019	3:09:42 PM	1	508	24	21	21	32	19	19	18	18	22	18	38	18	28.1	32.9	98.5	-1	-1	-1
1/10/2019	3:09:42 PM	204	509	23	21	21	32	19	19	18	18	22	19	38	18	28.1	32.9	98.5	-1	-1	-1
1/10/2019	3:09:42 PM	407	510	23	22	21	32	19	19	18	18	22	19	38	18	28.1	32.9	98.5	-1	-1	-1
1/10/2019	3:09:42 PM	610	511	23	21	21	32	19	18	18	18	22	18	38	18	28.1	32.9	98.5	-1	-1	-1
1/10/2019	3:09:42 PM	814	512	24	21	21	31	19	18	18	18	22	19	38	18	28.1	32.9	98.5	-1	-1	-1
1/10/2019	3:09:43 PM	1	513	24	21	21	32	19	19	18	19	22	19	38	18	28.1	32.9	98.5	-1	-1	-1
1/10/2019	3:09:43 PM	204	514	24	21	21	32	19	19	18	18	22	19	38	19	28.1	32.9	98.5	-1	-1	-1
1/10/2019	3:09:43 PM	407	515	24	21	21	32	19	19	18	18	22	19	38	18	28.1	32.9	98.5	-1	-1	-1
1/10/2019	3:09:43 PM	610	516	23	21	21	31	19	18	18	18	22	19	38	18	28.1	32.9	98.5	-1	-1	-1
1/10/2019	3:09:43 PM	814	517	24	21	21	32	19	19	18	18	22	19	38	18	28.1	32.9	98.5	-1	-1	-1
1/10/2019	3:09:44 PM	1	518	23	21	21	32	19	19	18	18	22	19	38	18	28.1	32.9	98.5	-1	-1	-1
1/10/2019	3:09:44 PM	204	519	23	21	21	32	19	19	18	18	22	18	38	18	28.1	32.9	98.5	-1	-1	-1
1/10/2019	3:09:44 PM	407	520	24	22	21	32	19	19	18	18	22	19	38	61	28.1	32.9	98.5	-1	-1	-1
1/10/2019	3:09:44 PM	610	521	23	21	21	32	19	18	18	18	22	19	38	80	28.1	32.9	98.5	-1	-1	-1
1/10/2019	3:09:44 PM	814	522	23	21	21	32	19	18	18	18	22	18	38	87	28.1	32.9	98.5	-1	-1	-1
1/10/2019	3:09:45 PM	1	523	23	21	21	32	19	19	18	18	22	18	38	65	28.1	32.9	98.5	-1	-1	-1
1/10/2019	3:09:45 PM	204	524	24	21	21	31	19	19	18	18	22	19	38	61	28.1	32.9	98.5	-1	-1	-1
1/10/2019	3:09:45 PM	407	525	24	22	21	32	19	19	18	19	22	19	38	68	28.1	32.9	98.5	-1	-1	-1
1/10/2019	3:09:45 PM	610	526	23	21	21	31	19	18	18	18	22	18	38	65	28.1	32.9	98.5	-1	-1	-1
1/10/2019	3:09:45 PM	814	527	24	21	21	31	19	18	18	18	22	19	38	63	28.1	32.9	98.5	-1	-1	-1
1/10/2019	3:09:46 PM	1	528	24	21	21	31	19	19	18	18	22	19	38	60	28.1	32.8	84.2	-1	-1	-1
1/10/2019	3:09:46 PM	204	529	23	22	21	32	19	19	18	18	22	18	38	59	28.1	32.8	84.2	-1	-1	-1
1/10/2019	3:09:46 PM	407	530	24	22	21	32	19	19	18	18	22	19	38	60	28.1	32.8	84.2	-1	-1	-1
1/10/2019	3:09:46 PM	610	531	24	21	21	32	19	19	18	18	22	19	37	63	28.1	32.8	84.2	-1	-1	-1
1/10/2019	3:09:46 PM	814	532	23	22	21	32	19	19	18	18	22	18	38	60	28.1	32.8	84.2	-1	-1	-1
1/10/2019	3:09:47 PM	1	533	24	21	21	31	19	18	19	18	22	19	38	35	28.1	32.8	84.2	-1	-1	-1
1/10/2019	3:09:47 PM	204	534	24	21	21	31	19	18	18	18	22	19	38	24	28.1	32.8	84.2	-1	-1	-1
1/10/2019	3:09:47 PM	407	535	24	21	21	32	19	19	18	18	22	19	38	32	28.1	32.8	84.2	-1	-1	-1
1/10/2019	3:09:47 PM	610	536	23	21	21	31	19	18	18	18	22	19	38	56	28.1	32.8	84.2	-1	-1	-1
1/10/2019	3:09:47 PM	814	537	23	21	21	32	18	19	18	18	22	19	38	67	28.1	32.8	84.2	-1	-1	-1
1/10/2019	3:09:48 PM	1	538	23	21	21	32	18	19	18	19	22	19	38	66	28.1	32.8	84.2	-1	-1	-1
1/10/2019	3:09:48 PM	204	539	24	21	21	31	18	18	18	18	22	19	38	51	28.1	32.8	84.2	-1	-1	-1
1/10/2019	3:09:48 PM	407	540	24	21	21	32	19	19	18	18	22	19	38	49	28.1	32.8	84.2	-1	-1	-1
1/10/2019	3:09:48 PM	610	541	23	21	21	32	18	18	18	18	22	19	38	23	28.1	32.8	84.2	-1	-1	-1
1/10/2019	3:09:48 PM	814	542	24	21	21	31	19	18	18	18	22	18	37	19	28.1	32.8	84.2	-1	-1	-1
1/10/2019	3:09:49 PM	1	543	24	21	21	32	19	18	18	18	22	19	38	19	28.1	32.8	84.2	-1	-1	-1
1/10/2019	3:09:49 PM	204	544	24	21	21	32	18	19	18	18	22	19	37	18	28.1	32.8	84.2	-1	-1	-1
1/10/2019	3:09:49 PM	407	545	24	22	21	32	19	19	18	18	22	18	38	18	28.1	32.8	84.2	-1	-1	-1
1/10/2019	3:09:49 PM	610	546	24	21	21	32	19	18	18	18	22	18	37	19	28.1	32.8	84.2	-1	-1	-1
1/10/2019	3:09:49 PM	814	547	24	22	21	32	18	19	18	18	22	19	37	18	28.1	32.8	84.2	-1	-1	-1
1/10/2019	3:09:50 PM	1	548	23	26	21	32	19	19	18	18	22	19	38	18	28.1	32.8	84.2	-1	-1	-1
1/10/2019	3:09:50 PM	204	549	24	28	21	31	19	18	18	18	22	19	37	18	28.1	32.8	84.2	-1	-1	-1
1/10/2019	3:09:50 PM	407	550	24	38	21	32	19	19	18	19	22	19	37	19	28.1	32.8	84.2	-1	-1	-1
1/10/2019	3:09:50 PM	610	551	23	44	21	32	19	19	18	18	22	18	38	18	28.1	32.8	84.2	-1	-1	-1
1/10/2019	3:09:50 PM	814	552	24	78	21	32	19	19	18	18	22	18	38	18	28.1	32.8	84.2	-1	-1	-1
1/10/2019	3:09:51 PM	1	553	24	98	21	31	19	18	18	18	22	18	37	18	28.1	32.8	84.2	-1	-1	-1
1/10/2019	3:09:51 PM	204	554	24	113	21	32	18	19	18	18	21	19	37	18	28.1	32.8	84.2	-1	-1	-1
1/10/2019	3:09:51 PM	407	555	24	100	21	32	19	19	18	18	21	28	38	18	28.1	32.8	84.2	-1	-1	-1
1/10/2019	3:09:51 PM	610	556	24	102	21	31	19	19	18	18	20	37	37	19	28.1	32.8	84.2	-1	-1	-1
1/10/2019	3:09:51 PM	814	557	23	109	21	32	19	19	18	18	20	41	37	18	28.1	32.8	84.2	-1	-1	-1
1/10/2019	3:09:52 PM	1	558	23	111	21	32	19	19	18	18	20	49	38	18	28.1	32.8	84.2	-1	-1	-1
1/10/2019	3:09:52 PM	204	559	24	112	21	31	19	18	18	18	21	50	37	19	28.1	32.8	84.2	-1	-1	-1
1/10/2019	3:09:52 PM	407	560	24	115	21	32	19	19	18	19	21	69	37	19	28.1	32.8	84.2	-1	-1	-1
1/10/2019	3:09:52 PM	610	561	24	120	21	32	19	19	18	18	22	71	37	18	28.1	32.8	84.2	-1	-1	-1
1/10/2019	3:09:52 PM	814	562	23	125	21	31	19	18	18	18	22	70	37	18	28.1	32.8	84.2	-1	-1	-1
1/10/2019	3:09:53 PM	1	563	23	115	21	32	19	19	18	18	22	93	37	19	28.1	32.8	84.2	-1	-1	-1
1/10/2019	3:09:53 PM	204	564	22	119	21	31	19	19	18	18	22	103	37	18	28.1	32.8	84.2	-1	-1	-1
1/10/2019	3:09:53 PM	407	565	23	127	21	32	19	19	18	19	22	102	37	19	28.1	32.8	84.2	-1	-1	-1
1/10/2019	3:09:53 PM	610	566	22	138	21	32	19	18	18	18	22	102	37	19	28.1	32.8	84.2	-1	-1	-1
1/10/2019	3:09:53 PM	814	567	22	142	21	32	19	18	18	18	22	102	37	19	28.1	32.8	84.2	-1	-1	-1
1/10/2019	3:09:54 PM	1	568	22	134	21	31	19	18	18	18	22	102	37	20	28.1	32.8	84.2	-1	-1	-1
1/10/2019	3:09:54 PM	204	569	22	142	21	32	19	19	18	18	22	102	37	59	28.1	32.8	84.2	-1	-1	-1
1/10/2019	3:09:54 PM	407	570	22	152	21	32	19	18	19	18	22	103	37	56	28.1	32.9	50.2	-1	-1	-1
1/10/2019	3:09:54 PM	610	571	22	149	21	32	19	19	18	18	22	102	37	54	28.1	32.9	50.2	-1	-1	-1
1/10/2019	3:09:54 PM	814	572	22	152	21	32	19	18	18	18	22	102	37	54	28.1	32.9	50.2	-1	-1	-1
1/10/2019	3:09:55 PM	1	573	23	164	21	32	19	19	18	18	22	129	37	54	28.1	32.9	50.2	-1	-1	-1
1/10/2019	3:09:55 PM	204	574	23	170	21	32	18	19	18	18	22	148	37	44	28.1	32.9	50.2	-1	-1	-1
1/10/2019	3:09:55 PM	407	575	23	155	21	32	19	19	19	18	22	165	38	41	28.1	32.9	50.2	-1	-1	-1
1/10/2019	3:09:55 PM	610	576	24	168	21	32	19	18	18	18	22	178	37	42	28.1	32.9	50.2	-1	-1	-1
1/10/2019	3:09:55 PM	814	577	24	180	21	32	19	19	18	18	22	183	37	44	28.1	32.9	50.2	-1	-1	-1
1/10/2019	3:09:56 PM	1	578	24	175	21	32	19	18	18	19	22	185	37	42	28.1	32.9	50.2	-1	-1	-1
1/10/2019	3:09:56 PM	204	579	23	186	21	32	19	19	18	18	22	192	37	23	28.1	32.9	50.2	-1	-1	-1
1/10/2019	3:09:56 PM	407	580	23	195	21	32	19	19	18	18	22	194	37	20	28.1	32.9	50.2	-1	-1	-1
1/10/2019	3:09:56 PM	610	581	23	201	21	32	19	19	18	18	22	199	37	19	28.1	32.9	50.2	-1	-1	-1
1/10/2019	3:09:56 PM	814	582	22	207	21	32	19	19	18	18	22	89	37	19	28.1	32.9	50.2	-1	-1	-1
1/10/2019	3:09:57 PM	1	583	22	210	21	32	19	18	18	18	22	50	37	18	28.1	32.9	50.2	-1	-1	-1
1/10/2019	3:09:57 PM	204	584	22	213	21	31	19	18	18	18	22	111	37	18	28.1	32.9	50.2	-1	-1	-1
1/10/2019	3:09:57 PM	407	585	22	213	21	32	19	19	18	19	22	143	37	18	28.1	32.9	50.2	-1	-1	-1
1/10/2019	3:09:57 PM	610	586	22	212	21	32	19	19	18	18	22	75	37	18	28.1	32.9	50.2	-1	-1	-1
1/10/2019	3:09:57 PM	814	587	23	225	21	32	19	19	18	18	22	32	37	19	28.1	32.9	50.2	-1	-1	-1
1/10/2019	3:09:58 PM	1	588	23	234	21	32	19	19	18	18	22	37	37	18	28.1	32.9	50.2	-1	-1	-1
1/10/2019	3:09:58 PM	204	589	22	241	21	32	19	18	18	18	22	80	37	18	28.1	32.9	50.2	-1	-1	-1
1/10/2019	3:09:58 PM	407	590	23	244	21	32	19	19	18	19	22	107	37	19	28.1	32.9	50.2	-1	-1	-1
1/10/2019	3:09:58 PM	610	591	22	248	21	32	19	19	18	18	22	51	37	18	28.1	32.9	50.2	-1	-1	-1
1/10/2019	3:09:58 PM	814	592	22	250	21	32	19	19	18	18	22	31	34	18	28.1	32.9	50.2	-1	-1	-1
1/10/2019	3:09:59 PM	1	593	23	263	21	32	19	18	18	18	22	22	30	18	28.1	32.9	50.2	-1	-1	-1
1/10/2019	3:09:59 PM	204	594	22	256	21	32	19	19	18	18	21	19	27	18	28.1	32.9	50.2	-1	-1	-1
1/10/2019	3:09:59 PM	407	595	22	250	21	32	19	19	18	18	22	19	25	18	28.1	32.9	50.2	-1	-1	-1
1/10/2019	3:09:59 PM	610	596	22	260	21	32	19	18	18	18	22	19	24	18	28.1	32.9	50.2	-1	-1	-1
1/10/2019	3:09:59 PM	814	597	22	263	21	32	19	19	18	19	22	19	25	18	28.1	32.9	50.2	-1	-1	-1
1/10/2019	3:10:00 PM	1	598	22	264	21	32	19	19	18	18	22	19	25	18	28.1	32.9	50.2	-1	-1	-1
1/10/2019	3:10:00 PM	204	599	22	267	21	32	19	18	18	18	22	18	25	18	28.1	32.9	50.2	-1	-1	-1
1/10/2019	3:10:00 PM	407	600	22	268	21	32	19	19	18	19	22	19	26	19	28.1	32.9	50.2	-1	-1	-1
1/10/2019	3:10:00 PM	610	601	21	272	21	32	19	19	18	18	22	18	27	18	28.1	32.9	50.2	-1	-1	-1
1/10/2019	3:10:00 PM	814	602	22	249	21	32	19	19	18	18	22	19	28	19	28.1	32.9	50.2	-1	-1	-1
1/10/2019	3:10:01 PM	1	603	22	226	21	32	19	19	18	18	22	19	28	19	28.1	32.9	50.2	-1	-1	-1
1/10/2019	3:10:01 PM	204	604	22	230	21	32	19	18	18	18	23	18	29	18	28.1	32.9	50.2	-1	-1	-1
1/10/2019	3:10:01 PM	407	605	22	220	21	32	19	19	18	19	23	19	30	18	28.1	32.9	50.2	-1	-1	-1
1/10/2019	3:10:01 PM	610	606	22	151	21	32	19	19	18	18	22	18	31	18	28.1	32.9	50.2	-1	-1	-1
1/10/2019	3:10:01 PM	814	607	22	125	21	32	19	18	19	18	22	19	32	19	28.1	32.9	50.2	-1	-1	-1
1/10/2019	3:10:02 PM	1	608	23	188	21	32	19	19	18	18	21	19	32	19	28.1	32.9	50.2	-1	-1	-1
1/10/2019	3:10:02 PM	204	609	22	218	21	32	19	18	18	18	21	19	32	18	28.1	32.9	50.2	-1	-1	-1
1/10/2019	3:10:02 PM	407	610	22	208	21	32	19	19	18	18	22	19	33	18	28.1	32.9	50.2	-1	-1	-1
1/10/2019	3:10:02 PM	610	611	22	71	21	32	19	19	18	18	22	19	33	18	28.1	32.9	50.2	-1	-1	-1
1/10/2019	3:10:02 PM	814	612	21	62	21	32	19	19	18	18	22	19	33	18	28.1	32.8	95.1	-1	-1	-1
1/10/2019	3:10:03 PM	1	613	22	60	21	32	19	18	19	18	22	19	33	19	28.1	32.8	95.1	-1	-1	-1
1/10/2019	3:10:03 PM	204	614	21	32	21	32	18	19	18	18	22	19	33	18	28.1	32.8	95.1	-1	-1	-1
1/10/2019	3:10:03 PM	407	615	22	23	21	32	19	19	18	18	22	19	34	18	28.1	32.8	95.1	-1	-1	-1
1/10/2019	3:10:03 PM	610	616	21	22	21	31	21	19	18	18	21	19	34	18	28.1	32.8	95.1	-1	-1	-1
1/10/2019	3:10:03 PM	823	617	21	22	21	32	19	19	18	18	20	18	34	18	28.1	32.8	95.1	-1	-1	-1
1/10/2019	3:10:04 PM	10	618	22	21	21	32	19	18	18	18	20	18	34	18	28.1	32.8	95.1	-1	-1	-1
1/10/2019	3:10:04 PM	213	619	23	68	21	32	19	19	18	18	21	19	34	18	28.1	32.8	95.1	-1	-1	-1
1/10/2019	3:10:04 PM	401	620	23	84	21	32	19	19	18	18	21	19	34	18	28.1	32.8	95.1	-1	-1	-1
1/10/2019	3:10:04 PM	604	621	22	106	21	31	19	18	18	18	21	19	34	18	28.1	32.8	95.1	-1	-1	-1
1/10/2019	3:10:04 PM	807	622	22	118	21	32	19	19	18	18	21	19	34	18	28.1	32.8	95.1	-1	-1	-1
1/10/2019	3:10:05 PM	11	623	22	121	21	32	19	18	19	18	22	19	35	18	28.1	32.8	95.1	-1	-1	-1
1/10/2019	3:10:05 PM	215	624	21	131	21	32	19	19	18	18	21	19	35	19	28.1	32.8	95.1	-1	-1	-1
1/10/2019	3:10:05 PM	402	625	21	131	21	32	19	19	18	18	22	19	35	18	28.1	32.8	95.1	-1	-1	-1
1/10/2019	3:10:05 PM	605	626	21	141	21	31	19	18	18	18	22	18	35	18	28.1	32.8	95.1	-1	-1	-1
1/10/2019	3:10:05 PM	808	627	21	53	21	32	19	18	18	18	22	19	34	18	28.1	32.8	95.1	-1	-1	-1
1/10/2019	3:10:06 PM	11	628	21	27	21	32	19	18	18	18	22	19	31	18	28.1	32.8	95.1	-1	-1	-1
1/10/2019	3:10:06 PM	215	629	21	23	21	32	19	19	18	18	22	19	31	18	28.1	32.8	95.1	-1	-1	-1
1/10/2019	3:10:06 PM	402	630	21	67	21	32	19	19	18	18	22	19	33	18	28.1	32.8	95.1	-1	-1	-1
1/10/2019	3:10:06 PM	605	631	22	66	21	31	19	18	18	18	22	19	33	18	28.1	32.8	95.1	-1	-1	-1
1/10/2019	3:10:06 PM	808	632	22	81	21	32	19	19	18	18	22	18	34	18	28.1	32.8	95.1	-1	-1	-1
1/10/2019	3:10:07 PM	11	633	23	75	21	31	19	19	18	18	22	19	34	19	28.1	32.8	95.1	-1	-1	-1
1/10/2019	3:10:07 PM	215	634	22	54	21	32	19	19	18	18	22	19	35	18	28.1	32.8	95.1	-1	-1	-1
1/10/2019	3:10:07 PM	402	635	23	59	21	31	19	18	18	18	22	19	35	18	28.1	32.8	95.1	-1	-1	-1
1/10/2019	3:10:07 PM	605	636	23	30	21	32	29	19	18	18	22	18	35	18	28.1	32.8	95.1	-1	-1	-1
1/10/2019	3:10:07 PM	808	637	23	23	21	31	35	19	18	18	21	19	35	18	28.1	32.8	95.1	-1	-1	-1
1/10/2019	3:10:08 PM	11	638	23	22	21	32	38	19	18	19	20	19	35	19	28.1	32.8	95.1	-1	-1	-1
1/10/2019	3:10:08 PM	215	639	23	22	21	32	55	19	18	18	21	18	36	18	28.1	32.8	95.1	-1	-1	-1
1/10/2019	3:10:08 PM	402	640	23	22	21	31	66	18	18	18	21	18	35	18	28.1	32.8	95.1	-1	-1	-1
1/10/2019	3:10:08 PM	630	641	23	22	21	32	28	19	18	18	21	19	36	18	28.1	32.8	95.1	-1	-1	-1
1/10/2019	3:10:08 PM	801	642	23	22	21	32	35	19	18	18	21	19	35	18	28.1	32.8	95.1	-1	-1	-1
1/10/2019	3:10:09 PM	5	643	23	21	21	31	39	19	18	18	22	18	36	18	28.1	32.8	95.1	-1	-1	-1
1/10/2019	3:10:09 PM	208	644	23	21	21	31	39	19	18	18	21	19	35	18	28.1	32.8	95.1	-1	-1	-1
1/10/2019	3:10:09 PM	411	645	23	35	21	32	28	19	19	18	22	19	32	18	28.1	32.8	95.1	-1	-1	-1
1/10/2019	3:10:09 PM	614	646	23	51	21	31	24	18	18	18	21	19	29	19	28.1	32.8	95.1	-1	-1	-1
1/10/2019	3:10:09 PM	801	647	23	45	21	31	23	19	18	18	21	19	28	18	28.1	32.8	95.1	-1	-1	-1
1/10/2019	3:10:10 PM	5	648	23	25	21	31	20	19	18	18	22	18	29	18	28.1	32.8	95.1	-1	-1	-1
1/10/2019	3:10:10 PM	208	649	23	22	21	31	19	19	18	18	21	19	34	18	28.1	32.8	95.1	-1	-1	-1
1/10/2019	3:10:10 PM	411	650	23	22	21	32	19	19	19	18	22	19	36	23	28.1	32.8	95.1	-1	-1	-1
1/10/2019	3:10:10 PM	614	651	23	21	21	31	19	18	20	18	25	19	36	27	28.1	32.8	95.1	-1	-1	-1
1/10/2019	3:10:10 PM	801	652	23	21	21	31	19	18	20	18	22	19	38	26	28.1	32.8	95.1	-1	-1	-1
1/10/2019	3:10:11 PM	5	653	23	21	21	31	19	19	20	18	22	18	37	29	28.1	32.8	95.1	-1	-1	-1
1/10/2019	3:10:11 PM	208	654	23	21	21	31	19	18	18	18	22	18	37	28	28.1	32.9	80.5	-1	-1	-1
1/10/2019	3:10:11 PM	411	655	23	22	21	32	19	19	18	18	23	19	37	29	28.1	32.9	80.5	-1	-1	-1
1/10/2019	3:10:11 PM	614	656	23	21	21	31	21	18	18	18	22	19	31	20	28.1	32.9	80.5	-1	-1	-1
1/10/2019	3:10:11 PM	801	657	23	21	21	31	20	19	18	18	22	19	27	19	28.1	32.9	80.5	-1	-1	-1
1/10/2019	3:10:12 PM	5	658	23	21	21	32	19	19	18	18	22	18	26	18	28.1	32.9	80.5	-1	-1	-1
1/10/2019	3:10:12 PM	210	659	23	21	21	31	19	18	18	18	21	19	26	18	28.1	32.9	80.5	-1	-1	-1
1/10/2019	3:10:12 PM	413	660	23	22	21	32	19	19	18	18	22	18	25	18	28.1	32.9	80.5	-1	-1	-1
1/10/2019	3:10:12 PM	600	661	23	21	21	31	19	19	18	18	22	18	25	18	28.1	32.9	80.5	-1	-1	-1
1/10/2019	3:10:12 PM	803	662	23	21	21	31	19	19	18	18	21	19	49	18	28.1	32.9	80.5	-1	-1	-1
1/10/2019	3:10:13 PM	6	663	23	21	21	32	19	19	18	18	22	18	52	18	28.1	32.9	80.5	-1	-1	-1
1/10/2019	3:10:13 PM	210	664	23	21	21	31	19	19	18	18	22	19	46	18	28.1	32.9	80.5	-1	-1	-1
1/10/2019	3:10:13 PM	413	665	23	22	21	31	19	19	18	18	22	19	42	18	28.1	32.9	80.5	-1	-1	-1
1/10/2019	3:10:13 PM	600	666	23	21	21	31	19	19	18	18	22	19	42	19	28.1	32.9	80.5	-1	-1	-1
1/10/2019	3:10:13 PM	803	667	23	21	21	31	19	19	18	18	22	18	43	18	28.1	32.9	80.5	-1	-1	-1
1/10/2019	3:10:14 PM	6	668	23	21	21	31	19	19	18	18	21	19	38	19	28.1	32.9	80.5	-1	-1	-1
1/10/2019	3:10:14 PM	210	669	23	21	20	31	19	19	18	18	22	18	43	18	28.1	32.9	80.5	-1	-1	-1
1/10/2019	3:10:14 PM	413	670	23	21	21	31	19	19	18	18	22	19	37	19	28.1	32.9	80.5	-1	-1	-1
1/10/2019	3:10:14 PM	600	671	23	21	21	32	19	18	18	18	21	19	51	19	28.1	32.9	80.5	-1	-1	-1
1/10/2019	3:10:14 PM	803	672	23	21	21	31	19	18	18	18	22	18	30	18	28.1	32.9	80.5	-1	-1	-1
1/10/2019	3:10:15 PM	6	673	23	21	21	31	19	18	18	18	21	19	25	19	28.1	32.9	80.5	-1	-1	-1
1/10/2019	3:10:15 PM	210	674	23	21	21	32	18	18	18	18	22	18	28	18	28.1	32.9	80.5	-1	-1	-1
1/10/2019	3:10:15 PM	413	675	24	21	21	31	19	19	18	18	22	19	29	19	28.1	32.9	80.5	-1	-1	-1
1/10/2019	3:10:15 PM	600	676	23	21	21	32	19	19	18	19	22	19	28	18	28.1	32.9	80.5	-1	-1	-1
1/10/2019	3:10:15 PM	803	677	23	21	21	31	19	18	18	18	21	18	27	18	28.1	32.9	80.5	-1	-1	-1
1/10/2019	3:10:16 PM	6	678	23	21	21	32	19	19	18	18	21	19	27	18	28.1	32.9	80.5	-1	-1	-1
1/10/2019	3:10:16 PM	210	679	23	21	21	31	19	18	18	18	22	18	26	25	28.1	32.9	80.5	-1	-1	-1
1/10/2019	3:10:16 PM	413	680	23	21	21	32	19	19	18	19	22	19	27	32	28.1	32.9	80.5	-1	-1	-1
1/10/2019	3:10:16 PM	600	681	23	22	21	32	19	19	18	18	22	18	27	33	28.1	32.9	80.5	-1	-1	-1
1/10/2019	3:10:16 PM	803	682	23	21	21	32	18	19	32	18	21	19	26	22	28.1	32.9	80.5	-1	-1	-1
1/10/2019	3:10:17 PM	6	683	23	21	21	31	19	19	32	18	22	18	27	19	28.1	32.9	80.5	-1	-1	-1
1/10/2019	3:10:17 PM	210	684	23	21	21	31	19	18	53	18	21	19	30	19	28.1	32.9	80.5	-1	-1	-1
1/10/2019	3:10:17 PM	413	685	23	21	21	31	19	19	44	18	22	19	32	21	28.1	32.9	80.5	-1	-1	-1
1/10/2019	3:10:17 PM	600	686	24	21	21	31	19	19	30	18	22	19	31	28	28.1	32.9	80.5	-1	-1	-1
1/10/2019	3:10:17 PM	803	687	23	21	21	31	19	19	23	18	22	18	33	30	28.1	32.9	80.5	-1	-1	-1
1/10/2019	3:10:18 PM	6	688	23	21	21	31	19	18	21	18	21	19	37	45	28.1	32.9	80.5	-1	-1	-1
1/10/2019	3:10:18 PM	210	689	23	21	21	31	19	18	19	18	22	18	36	44	28.1	32.9	80.5	-1	-1	-1
1/10/2019	3:10:18 PM	413	690	23	21	21	31	19	19	18	19	21	19	37	24	28.1	32.9	80.5	-1	-1	-1
1/10/2019	3:10:18 PM	600	691	23	21	21	31	19	19	18	18	22	19	59	19	28.1	32.9	80.5	-1	-1	-1
1/10/2019	3:10:18 PM	803	692	23	21	21	31	19	18	18	18	22	19	73	19	28.1	32.9	80.5	-1	-1	-1
1/10/2019	3:10:19 PM	6	693	23	22	21	32	18	19	18	18	22	18	78	18	28.1	32.9	80.5	-1	-1	-1
1/10/2019	3:10:19 PM	210	694	23	21	21	31	19	18	18	18	22	19	66	18	28.1	32.9	80.5	-1	-1	-1
1/10/2019	3:10:19 PM	413	695	23	22	21	32	19	19	18	18	23	18	39	18	28.1	32.9	80.5	-1	-1	-1
1/10/2019	3:10:19 PM	600	696	24	21	21	31	19	19	18	18	23	19	32	18	28.1	32.8	36.5	-1	-1	-1
1/10/2019	3:10:19 PM	803	697	23	21	21	31	19	18	18	18	106	18	32	18	28.1	32.8	36.5	-1	-1	-1
1/10/2019	3:10:20 PM	6	698	24	21	21	31	19	18	18	18	97	19	33	18	28.1	32.8	36.5	-1	-1	-1
1/10/2019	3:10:20 PM	210	699	23	21	21	32	18	19	18	18	81	18	59	18	28.1	32.8	36.5	-1	-1	-1
1/10/2019	3:10:20 PM	413	700	23	21	21	32	19	19	18	18	84	18	97	19	28.1	32.8	36.5	-1	-1	-1
1/10/2019	3:10:20 PM	600	701	23	22	21	32	19	19	18	19	80	19	87	19	28.1	32.8	36.5	-1	-1	-1
1/10/2019	3:10:20 PM	803	702	23	22	21	31	19	19	18	18	113	18	79	18	28.1	32.8	36.5	-1	-1	-1
1/10/2019	3:10:21 PM	6	703	23	21	21	31	19	19	18	18	66	19	76	19	28.1	32.8	36.5	-1	-1	-1
1/10/2019	3:10:21 PM	210	704	23	21	21	31	19	19	18	18	36	18	54	18	28.1	32.8	36.5	-1	-1	-1
1/10/2019	3:10:21 PM	413	705	23	21	21	31	19	19	18	18	30	18	43	18	28.1	32.8	36.5	-1	-1	-1
1/10/2019	3:10:21 PM	600	706	24	21	21	32	19	19	18	18	28	19	41	18	28.1	32.8	36.5	-1	-1	-1
1/10/2019	3:10:21 PM	803	707	23	21	21	31	19	18	18	18	27	18	40	18	28.1	32.8	36.5	-1	-1	-1
1/10/2019	3:10:22 PM	6	708	23	21	21	32	19	19	18	19	26	19	39	18	28.1	32.8	36.5	-1	-1	-1
1/10/2019	3:10:22 PM	210	709	23	21	21	31	19	18	18	18	26	18	38	18	28.1	32.8	36.5	-1	-1	-1
1/10/2019	3:10:22 PM	413	710	23	21	21	31	19	19	18	18	25	19	39	19	28.1	32.8	36.5	-1	-1	-1
1/10/2019	3:10:22 PM	600	711	23	22	21	32	19	19	18	18	26	19	38	18	28.1	32.8	36.5	-1	-1	-1
1/10/2019	3:10:22 PM	803	712	23	21	21	31	19	18	18	18	25	19	38	18	28.1	32.8	36.5	-1	-1	-1
1/10/2019	3:10:23 PM	6	713	23	21	21	32	19	19	18	18	25	18	38	18	28.1	32.8	36.5	-1	-1	-1
1/10/2019	3:10:23 PM	210	714	23	21	21	31	19	19	18	18	25	18	37	18	28.1	32.8	36.5	-1	-1	-1
1/10/2019	3:10:23 PM	413	715	23	21	21	32	19	19	18	18	25	18	38	18	28.1	32.8	36.5	-1	-1	-1
1/10/2019	3:10:23 PM	600	716	23	21	21	31	19	19	18	18	25	19	37	18	28.1	32.8	36.5	-1	-1	-1
1/10/2019	3:10:23 PM	803	717	23	21	21	31	19	19	18	18	25	19	38	18	28.1	32.8	36.5	-1	-1	-1
1/10/2019	3:10:24 PM	6	718	23	21	21	31	19	19	18	18	25	19	38	18	28.1	32.8	36.5	-1	-1	-1
1/10/2019	3:10:24 PM	210	719	23	21	21	31	19	19	18	18	24	19	37	18	28.1	32.8	36.5	-1	-1	-1
1/10/2019	3:10:24 PM	413	720	23	21	21	31	19	19	18	18	25	18	38	18	28.1	32.8	36.5	-1	-1	-1
1/10/2019	3:10:24 PM	600	721	24	21	21	31	19	18	18	18	24	19	38	19	28.1	32.8	36.5	-1	-1	-1
1/10/2019	3:10:24 PM	803	722	23	32	21	32	19	19	18	18	24	18	38	18	28.1	32.8	36.5	-1	-1	-1
1/10/2019	3:10:25 PM	6	723	24	42	21	31	19	18	18	18	24	19	37	19	28.1	32.8	36.5	-1	-1	-1
1/10/2019	3:10:25 PM	210	724	23	46	21	31	18	18	18	18	24	18	37	18	28.1	32.8	36.5	-1	-1	-1
1/10/2019	3:10:25 PM	413	725	24	47	21	32	19	18	18	18	24	18	37	19	28.1	32.8	36.5	-1	-1	-1
1/10/2019	3:10:25 PM	600	726	23	47	21	32	18	19	18	19	24	19	38	18	28.1	32.8	36.5	-1	-1	-1
1/10/2019	3:10:25 PM	803	727	23	47	21	32	19	18	18	18	24	19	38	18	28.1	32.8	36.5	-1	-1	-1
1/10/2019	3:10:26 PM	6	728	23	47	21	32	19	19	18	18	24	19	38	18	28.1	32.8	36.5	-1	-1	-1
1/10/2019	3:10:26 PM	210	729	23	47	21	31	19	18	18	18	24	18	38	18	28.1	32.8	36.5	-1	-1	-1
1/10/2019	3:10:26 PM	413	730	23	47	21	32	19	19	18	18	24	18	38	18	28.1	32.8	36.5	-1	-1	-1
1/10/2019	3:10:26 PM	600	731	23	47	21	32	19	19	18	18	24	19	38	19	28.1	32.8	36.5	-1	-1	-1
1/10/2019	3:10:26 PM	803	732	23	47	21	32	18	19	18	18	24	19	38	18	28.1	32.8	36.5	-1	-1	-1
1/10/2019	3:10:27 PM	6	733	23	47	21	31	19	19	19	18	24	18	38	18	28.1	32.8	36.5	-1	-1	-1
1/10/2019	3:10:27 PM	210	734	23	47	21	32	19	19	18	18	23	19	38	18	28.1	32.8	36.5	-1	-1	-1
1/10/2019	3:10:27 PM	413	735	23	48	21	31	19	18	18	18	24	18	38	18	28.1	32.8	36.5	-1	-1	-1
1/10/2019	3:10:27 PM	600	736	24	49	21	31	19	18	18	18	24	19	38	18	28.1	32.8	36.5	-1	-1	-1
1/10/2019	3:10:27 PM	803	737	23	49	21	32	19	19	18	18	23	19	38	18	28.1	32.8	36.5	-1	-1	-1
1/10/2019	3:10:28 PM	6	738	23	49	21	31	19	18	18	18	23	18	38	18	28.1	32.7	72.1	-1	-1	-1
1/10/2019	3:10:28 PM	210	739	23	50	21	31	18	19	18	18	23	18	38	18	28.1	32.7	72.1	-1	-1	-1
1/10/2019	3:10:28 PM	413	740	23	50	21	31	19	18	18	18	23	18	37	18	28.1	32.7	72.1	-1	-1	-1
1/10/2019	3:10:28 PM	600	741	23	46	21	32	19	19	18	19	23	19	38	19	28.1	32.7	72.1	-1	-1	-1
1/10/2019	3:10:28 PM	803	742	24	26	21	31	19	19	18	18	23	19	57	19	28.1	32.7	72.1	-1	-1	-1
1/10/2019	3:10:29 PM	6	743	23	22	21	32	19	19	18	18	23	19	73	18	28.1	32.7	72.1	-1	-1	-1
1/10/2019	3:10:29 PM	210	744	23	21	21	31	19	18	18	18	23	18	93	18	28.1	32.7	72.1	-1	-1	-1
1/10/2019	3:10:29 PM	413	745	23	21	21	32	19	19	18	18	23	18	78	18	28.1	32.7	72.1	-1	-1	-1
1/10/2019	3:10:29 PM	600	746	23	21	21	32	19	19	18	18	23	18	80	18	28.1	32.7	72.1	-1	-1	-1
1/10/2019	3:10:29 PM	803	747	23	21	21	32	18	19	18	18	23	18	98	18	28.1	32.7	72.1	-1	-1	-1
1/10/2019	3:10:30 PM	6	748	24	21	21	31	19	19	18	18	23	19	82	19	28.1	32.7	72.1	-1	-1	-1
1/10/2019	3:10:30 PM	210	749	23	22	21	31	19	18	18	18	23	18	79	18	28.1	32.7	72.1	-1	-1	-1
1/10/2019	3:10:30 PM	413	750	23	21	21	31	19	18	18	18	23	19	82	18	28.1	32.7	72.1	-1	-1	-1
1/10/2019	3:10:30 PM	600	751	23	21	21	31	19	19	18	18	23	19	53	18	28.1	32.7	72.1	-1	-1	-1
1/10/2019	3:10:30 PM	803	752	23	21	21	31	19	18	18	18	23	19	42	18	28.1	32.7	72.1	-1	-1	-1
1/10/2019	3:10:31 PM	6	753	23	21	21	31	19	19	18	18	23	18	40	18	28.1	32.7	72.1	-1	-1	-1
1/10/2019	3:10:31 PM	210	754	23	27	21	31	18	18	18	18	22	19	39	18	28.1	32.7	72.1	-1	-1	-1
1/10/2019	3:10:31 PM	413	755	23	24	21	31	19	18	18	18	23	18	39	18	28.1	32.7	72.1	-1	-1	-1
1/10/2019	3:10:31 PM	600	756	23	22	21	32	19	19	18	19	23	19	39	18	28.1	32.7	72.1	-1	-1	-1
1/10/2019	3:10:31 PM	803	757	23	21	21	31	19	18	18	18	22	19	39	18	28.1	32.7	72.1	-1	-1	-1
1/10/2019	3:10:32 PM	6	758	23	22	21	31	19	19	18	18	23	18	41	18	28.1	32.7	72.1	-1	-1	-1
1/10/2019	3:10:32 PM	210	759	23	21	21	31	19	19	18	18	22	19	39	18	28.1	32.7	72.1	-1	-1	-1
1/10/2019	3:10:32 PM	413	760	23	21	21	31	19	19	18	18	23	18	38	18	28.1	32.7	72.1	-1	-1	-1
1/10/2019	3:10:32 PM	600	761	24	21	21	31	19	19	18	19	22	19	38	19	28.1	32.7	72.1	-1	-1	-1
1/10/2019	3:10:32 PM	803	762	23	21	21	31	19	18	18	18	23	18	38	18	28.1	32.7	72.1	-1	-1	-1
1/10/2019	3:10:33 PM	6	763	23	22	21	32	19	19	18	18	23	19	38	18	28.1	32.7	72.1	-1	-1	-1
1/10/2019	3:10:33 PM	210	764	23	21	21	31	19	19	18	18	22	19	37	18	28.1	32.7	72.1	-1	-1	-1
1/10/2019	3:10:33 PM	413	765	23	21	21	31	18	19	18	18	22	19	37	18	28.1	32.7	72.1	-1	-1	-1
1/10/2019	3:10:33 PM	600	766	23	21	21	32	19	19	18	18	23	18	38	18	28.1	32.7	72.1	-1	-1	-1
1/10/2019	3:10:33 PM	803	767	23	21	21	31	19	18	18	18	23	18	37	18	28.1	32.7	72.1	-1	-1	-1
1/10/2019	3:10:34 PM	6	768	23	21	21	31	19	19	18	18	22	19	37	19	28.1	32.7	72.1	-1	-1	-1
1/10/2019	3:10:34 PM	210	769	23	21	21	31	18	18	18	18	22	18	37	18	28.1	32.7	72.1	-1	-1	-1
1/10/2019	3:10:34 PM	413	770	23	21	21	31	19	18	18	18	22	18	37	18	28.1	32.7	72.1	-1	-1	-1
1/10/2019	3:10:34 PM	600	771	24	21	21	31	19	19	18	19	22	19	37	19	28.1	32.7	72.1	-1	-1	-1
1/10/2019	3:10:34 PM	803	772	23	21	21	31	19	19	18	18	22	18	37	18	28.1	32.7	72.1	-1	-1	-1
1/10/2019	3:10:35 PM	6	773	24	21	21	31	19	19	18	18	22	19	37	18	28.1	32.7	72.1	-1	-1	-1
1/10/2019	3:10:35 PM	210	774	23	21	21	31	18	18	18	18	22	19	37	19	28.1	32.7	72.1	-1	-1	-1
1/10/2019	3:10:35 PM	413	775	23	21	21	31	18	19	18	18	22	18	37	18	28.1	32.7	72.1	-1	-1	-1
1/10/2019	3:10:35 PM	600	776	23	21	21	31	19	19	18	18	23	18	37	18	28.1	32.7	72.1	-1	-1	-1
1/10/2019	3:10:35 PM	803	777	23	21	21	31	19	19	18	18	22	19	37	18	28.1	32.7	72.1	-1	-1	-1
1/10/2019	3:10:36 PM	6	778	23	21	21	31	19	18	18	18	23	18	37	18	28.1	32.7	72.1	-1	-1	-1
1/10/2019	3:10:36 PM	210	779	23	21	21	31	19	18	18	18	22	19	36	19	28.1	32.7	72.1	-1	-1	-1
1/10/2019	3:10:36 PM	413	780	23	21	21	31	18	18	18	18	22	18	37	18	28.2	32.6	42.5	-1	-1	-1
1/10/2019	3:10:36 PM	600	781	23	22	21	32	19	19	18	18	23	18	37	18	28.2	32.6	42.5	-1	-1	-1
1/10/2019	3:10:36 PM	803	782	23	21	21	31	19	18	18	18	22	18	37	18	28.2	32.6	42.5	-1	-1	-1
1/10/2019	3:10:37 PM	6	783	23	21	21	32	19	19	18	18	23	19	37	18	28.2	32.6	42.5	-1	-1	-1
1/10/2019	3:10:37 PM	210	784	23	21	21	31	19	18	18	18	22	18	37	18	28.2	32.6	42.5	-1	-1	-1
1/10/2019	3:10:37 PM	413	785	24	21	21	31	19	19	18	18	22	19	36	18	28.2	32.6	42.5	-1	-1	-1
1/10/2019	3:10:37 PM	600	786	24	21	21	32	19	19	18	19	22	19	37	19	28.2	32.6	42.5	-1	-1	-1
1/10/2019	3:10:37 PM	803	787	23	21	21	31	19	18	18	18	22	18	37	18	28.2	32.6	42.5	-1	-1	-1
1/10/2019	3:10:38 PM	6	788	24	21	21	31	19	19	18	19	22	19	36	18	28.2	32.6	42.5	-1	-1	-1
1/10/2019	3:10:38 PM	210	789	23	21	21	31	19	19	18	18	23	18	37	18	28.2	32.6	42.5	-1	-1	-1
1/10/2019	3:10:38 PM	413	790	23	21	21	31	19	18	18	18	22	19	36	19	28.2	32.6	42.5	-1	-1	-1
1/10/2019	3:10:38 PM	600	791	23	21	21	32	19	19	18	19	22	19	37	19	28.2	32.6	42.5	-1	-1	-1
1/10/2019	3:10:38 PM	803	792	23	21	21	31	19	19	18	18	22	18	37	18	28.2	32.6	42.5	-1	-1	-1
1/10/2019	3:10:39 PM	6	793	23	21	21	31	19	19	18	18	22	19	36	19	28.2	32.6	42.5	-1	-1	-1
1/10/2019	3:10:39 PM	210	794	23	21	21	31	19	18	18	18	22	18	37	18	28.2	32.6	42.5	-1	-1	-1
1/10/2019	3:10:39 PM	413	795	24	21	21	31	19	18	18	18	22	19	36	18	28.2	32.6	42.5	-1	-1	-1
1/10/2019	3:10:39 PM	600	796	23	22	21	31	19	19	18	18	22	19	37	18	28.2	32.6	42.5	-1	-1	-1
1/10/2019	3:10:39 PM	803	797	23	21	21	31	19	18	18	18	22	18	37	18	28.2	32.6	42.5	-1	-1	-1
1/10/2019	3:10:40 PM	6	798	24	21	21	31	19	19	18	18	22	19	36	18	28.2	32.6	42.5	-1	-1	-1
1/10/2019	3:10:40 PM	210	799	23	21	21	31	19	19	18	18	22	19	37	18	28.2	32.6	42.5	-1	-1	-1
1/10/2019	3:10:40 PM	413	800	23	21	21	31	19	18	18	18	22	18	37	18	28.2	32.6	42.5	-1	-1	-1
1/10/2019	3:10:40 PM	600	801	23	21	21	31	19	19	18	18	22	19	36	18	28.2	32.6	42.5	-1	-1	-1
1/10/2019	3:10:40 PM	803	802	23	21	21	31	18	19	18	18	22	19	36	18	28.2	32.6	42.5	-1	-1	-1
1/10/2019	3:10:41 PM	6	803	24	21	21	31	19	19	18	18	22	18	37	18	28.2	32.6	42.5	-1	-1	-1
1/10/2019	3:10:41 PM	210	804	23	21	21	31	19	19	18	19	22	18	36	18	28.2	32.6	42.5	-1	-1	-1
1/10/2019	3:10:41 PM	413	805	23	21	21	31	19	19	18	18	22	18	36	18	28.2	32.6	42.5	-1	-1	-1
1/10/2019	3:10:41 PM	600	806	24	21	21	31	19	19	18	18	22	19	36	18	28.2	32.6	42.5	-1	-1	-1
1/10/2019	3:10:41 PM	803	807	23	21	21	31	18	19	18	18	22	19	36	18	28.2	32.6	42.5	-1	-1	-1
1/10/2019	3:10:42 PM	6	808	23	21	21	31	19	19	18	18	22	18	37	18	28.2	32.6	42.5	-1	-1	-1
1/10/2019	3:10:42 PM	210	809	23	21	21	31	19	18	18	18	22	19	36	18	28.2	32.6	42.5	-1	-1	-1
1/10/2019	3:10:42 PM	413	810	23	21	21	31	19	19	18	18	22	18	36	18	28.2	32.6	42.5	-1	-1	-1
1/10/2019	3:10:42 PM	600	811	23	21	21	31	19	19	18	18	22	19	36	18	28.2	32.6	42.5	-1	-1	-1
1/10/2019	3:10:42 PM	803	812	23	21	21	32	18	19	18	18	22	19	36	18	28.2	32.6	42.5	-1	-1	-1
1/10/2019	3:10:43 PM	6	813	23	21	21	32	19	19	18	18	22	18	37	18	28.2	32.6	42.5	-1	-1	-1
1/10/2019	3:10:43 PM	210	814	23	21	21	31	19	18	18	18	22	19	36	19	28.2	32.6	42.5	-1	-1	-1
1/10/2019	3:10:43 PM	413	815	23	21	21	32	18	19	18	18	22	19	36	18	28.2	32.6	42.5	-1	-1	-1
1/10/2019	3:10:43 PM	600	816	23	21	21	31	19	19	18	18	22	18	37	18	28.2	32.6	42.5	-1	-1	-1
1/10/2019	3:10:43 PM	803	817	24	21	21	31	19	18	18	18	22	19	36	18	28.2	32.6	42.5	-1	-1	-1
1/10/2019	3:10:44 PM	6	818	23	21	21	32	19	19	18	18	22	18	37	18	28.2	32.6	42.5	-1	-1	-1
1/10/2019	3:10:44 PM	210	819	24	21	21	31	19	19	18	18	22	19	36	19	28.2	32.6	42.5	-1	-1	-1
1/10/2019	3:10:44 PM	413	820	23	21	21	31	19	18	18	18	22	18	36	18	28.2	32.6	42.5	-1	-1	-1
1/10/2019	3:10:44 PM	600	821	23	21	21	31	19	18	18	18	22	18	36	18	28.2	32.6	42.5	-1	-1	-1
1/10/2019	3:10:44 PM	814	822	23	21	21	31	18	19	18	18	22	18	36	18	28.1	32.5	39.1	-1	-1	-1
1/10/2019	3:10:45 PM	1	823	23	21	21	32	19	19	18	18	22	18	36	18	28.1	32.5	39.1	-1	-1	-1
1/10/2019	3:10:45 PM	204	824	24	21	21	31	19	18	18	19	22	19	36	19	28.1	32.5	39.1	-1	-1	-1
1/10/2019	3:10:45 PM	407	825	23	21	21	32	19	19	18	18	22	18	36	18	28.1	32.5	39.1	-1	-1	-1
1/10/2019	3:10:45 PM	610	826	24	21	21	31	19	19	18	18	22	19	36	18	28.1	32.5	39.1	-1	-1	-1
1/10/2019	3:10:45 PM	814	827	23	21	21	31	19	18	18	18	22	18	36	18	28.1	32.5	39.1	-1	-1	-1
1/10/2019	3:10:46 PM	1	828	23	21	21	31	19	19	18	18	22	19	36	18	28.1	32.5	39.1	-1	-1	-1
1/10/2019	3:10:46 PM	204	829	23	21	21	31	19	19	18	19	22	19	36	18	28.1	32.5	39.1	-1	-1	-1
1/10/2019	3:10:46 PM	407	830	23	21	21	32	19	19	18	18	22	18	36	18	28.1	32.5	39.1	-1	-1	-1
1/10/2019	3:10:46 PM	610	831	24	21	21	31	19	18	18	18	22	19	36	19	28.1	32.5	39.1	-1	-1	-1
1/10/2019	3:10:46 PM	814	832	23	21	21	31	18	19	18	18	22	18	36	18	28.1	32.5	39.1	-1	-1	-1
1/10/2019	3:10:47 PM	1	833	23	21	21	32	19	19	18	18	22	19	36	18	28.1	32.5	39.1	-1	-1	-1
1/10/2019	3:10:47 PM	204	834	23	21	21	31	19	19	18	18	22	19	36	18	28.1	32.5	39.1	-1	-1	-1
1/10/2019	3:10:47 PM	407	835	23	21	21	31	19	18	18	19	22	19	36	18	28.1	32.5	39.1	-1	-1	-1
1/10/2019	3:10:47 PM	610	836	23	21	21	31	19	19	18	18	22	18	36	18	28.1	32.5	39.1	-1	-1	-1
1/10/2019	3:10:47 PM	814	837	23	21	21	31	19	19	18	18	22	19	36	18	28.1	32.5	39.1	-1	-1	-1
1/10/2019	3:10:48 PM	1	838	23	21	21	31	19	19	18	18	22	19	36	18	28.1	32.5	39.1	-1	-1	-1
1/10/2019	3:10:48 PM	204	839	23	21	21	31	19	19	18	18	22	18	36	18	28.1	32.5	39.1	-1	-1	-1
1/10/2019	3:10:48 PM	407	840	24	21	21	31	19	19	18	19	22	19	36	19	28.1	32.5	39.1	-1	-1	-1
1/10/2019	3:10:48 PM	610	841	23	21	21	31	19	19	18	18	22	19	36	18	28.1	32.5	39.1	-1	-1	-1
1/10/2019	3:10:48 PM	814	842	23	21	21	31	19	18	18	18	22	18	36	18	28.1	32.5	39.1	-1	-1	-1
1/10/2019	3:10:49 PM	1	843	23	21	21	31	19	19	18	18	22	19	36	19	28.1	32.5	39.1	-1	-1	-1
1/10/2019	3:10:49 PM	204	844	23	21	21	31	19	19	18	18	22	18	36	19	28.1	32.5	39.1	-1	-1	-1
1/10/2019	3:10:49 PM	407	845	24	21	21	31	19	19	18	18	22	19	36	19	28.1	32.5	39.1	-1	-1	-1
1/10/2019	3:10:49 PM	610	846	23	21	21	32	19	19	18	18	22	18	36	18	28.1	32.5	39.1	-1	-1	-1
1/10/2019	3:10:49 PM	814	847	23	21	21	31	19	18	18	18	22	18	36	18	28.1	32.5	39.1	-1	-1	-1
1/10/2019	3:10:50 PM	1	848	24	21	21	31	19	18	18	18	22	18	36	19	28.1	32.5	39.1	-1	-1	-1
1/10/2019	3:10:50 PM	204	849	23	21	21	32	19	19	18	18	22	19	36	18	28.1	32.5	39.1	-1	-1	-1
1/10/2019	3:10:50 PM	407	850	24	21	21	31	19	19	18	18	22	19	36	19	28.1	32.5	39.1	-1	-1	-1
1/10/2019	3:10:50 PM	610	851	23	22	21	32	19	19	18	18	22	18	36	18	28.1	32.5	39.1	-1	-1	-1
1/10/2019	3:10:50 PM	814	852	23	21	21	31	19	18	18	18	22	18	36	18	28.1	32.5	39.1	-1	-1	-1
1/10/2019	3:10:51 PM	1	853	24	21	21	31	19	19	18	18	22	19	36	18	28.1	32.5	39.1	-1	-1	-1
1/10/2019	3:10:51 PM	204	854	23	21	21	31	19	19	18	18	22	18	36	18	28.1	32.5	39.1	-1	-1	-1
1/10/2019	3:10:51 PM	407	855	23	21	21	31	19	18	18	18	22	19	36	18	28.1	32.5	39.1	-1	-1	-1
1/10/2019	3:10:51 PM	610	856	23	25	21	31	19	19	18	18	22	19	36	18	28.1	32.5	39.1	-1	-1	-1
1/10/2019	3:10:51 PM	814	857	23	31	21	31	19	18	18	18	22	19	36	18	28.1	32.5	39.1	-1	-1	-1
1/10/2019	3:10:52 PM	1	858	23	23	21	31	19	19	18	18	22	19	36	18	28.1	32.5	39.1	-1	-1	-1
1/10/2019	3:10:52 PM	204	859	23	22	21	31	19	19	18	18	22	19	36	18	28.1	32.5	39.1	-1	-1	-1
1/10/2019	3:10:52 PM	407	860	23	21	21	31	18	19	18	18	22	19	36	18	28.1	32.5	39.1	-1	-1	-1
1/10/2019	3:10:52 PM	610	861	23	21	21	31	19	19	18	18	22	18	36	18	28.1	32.5	39.1	-1	-1	-1
1/10/2019	3:10:52 PM	814	862	23	21	21	31	19	18	18	18	22	19	35	18	28.1	32.5	39.1	-1	-1	-1
1/10/2019	3:10:53 PM	1	863	24	21	21	31	19	19	18	18	22	19	36	18	28.1	32.5	39.1	-1	-1	-1
1/10/2019	3:10:53 PM	204	864	23	21	21	31	19	18	18	18	22	18	36	18	28.2	32.4	79.2	-1	-1	-1
1/10/2019	3:10:53 PM	407	865	23	21	21	31	19	19	18	19	22	19	35	19	28.2	32.4	79.2	-1	-1	-1
1/10/2019	3:10:53 PM	610	866	23	22	21	31	19	19	18	18	22	18	36	18	28.2	32.4	79.2	-1	-1	-1
1/10/2019	3:10:53 PM	814	867	23	21	21	31	19	19	18	18	22	19	35	18	28.2	32.4	79.2	-1	-1	-1
1/10/2019	3:10:54 PM	1	868	23	22	21	31	19	19	18	19	22	19	36	18	28.2	32.4	79.2	-1	-1	-1
1/10/2019	3:10:54 PM	204	869	23	21	21	31	19	19	18	18	22	19	36	18	28.2	32.4	79.2	-1	-1	-1
1/10/2019	3:10:54 PM	406	870	23	21	21	31	19	18	18	19	22	19	36	18	28.2	32.4	79.2	-1	-1	-1
1/10/2019	3:10:54 PM	609	871	24	22	21	31	19	18	18	18	22	18	36	18	28.2	32.4	79.2	-1	-1	-1
1/10/2019	3:10:54 PM	813	872	23	21	21	31	19	18	18	18	22	19	36	18	28.2	32.4	79.2	-1	-1	-1
1/10/2019	3:10:55 PM	0	873	23	21	21	31	19	18	18	18	22	18	36	18	28.2	32.4	79.2	-1	-1	-1
1/10/2019	3:10:55 PM	203	874	23	21	21	31	19	18	18	18	22	19	36	19	28.2	32.4	79.2	-1	-1	-1
1/10/2019	3:10:55 PM	406	875	23	21	21	31	19	19	18	18	22	18	36	18	28.2	32.4	79.2	-1	-1	-1
1/10/2019	3:10:55 PM	609	876	24	21	21	31	19	19	18	19	22	19	35	19	28.2	32.4	79.2	-1	-1	-1
1/10/2019	3:10:55 PM	813	877	23	21	21	31	19	19	18	18	22	18	36	18	28.2	32.4	79.2	-1	-1	-1
1/10/2019	3:10:56 PM	0	878	23	21	21	31	19	18	18	18	22	18	36	18	28.2	32.4	79.2	-1	-1	-1
1/10/2019	3:10:56 PM	203	879	23	21	21	31	19	19	18	18	22	19	36	18	28.2	32.4	79.2	-1	-1	-1
1/10/2019	3:10:56 PM	406	880	24	21	21	31	19	18	18	18	22	19	35	18	28.2	32.4	79.2	-1	-1	-1
1/10/2019	3:10:56 PM	609	881	23	21	21	31	19	19	18	19	22	19	36	18	28.2	32.4	79.2	-1	-1	-1
1/10/2019	3:10:56 PM	813	882	23	21	21	31	19	19	18	18	22	18	35	18	28.2	32.4	79.2	-1	-1	-1
1/10/2019	3:10:57 PM	0	883	23	21	21	31	19	19	18	18	22	19	35	18	28.2	32.4	79.2	-1	-1	-1
1/10/2019	3:10:57 PM	203	884	23	21	21	31	19	18	18	18	22	18	35	18	28.2	32.4	79.2	-1	-1	-1
1/10/2019	3:10:57 PM	406	885	23	21	21	31	19	19	18	18	22	19	35	18	28.2	32.4	79.2	-1	-1	-1
1/10/2019	3:10:57 PM	612	886	24	21	21	31	19	18	18	18	22	19	35	18	28.2	32.4	79.2	-1	-1	-1
1/10/2019	3:10:57 PM	815	887	23	21	21	31	19	19	18	18	22	18	36	18	28.2	32.4	79.2	-1	-1	-1
1/10/2019	3:10:58 PM	2	888	23	21	21	31	19	19	18	18	22	18	35	18	28.2	32.4	79.2	-1	-1	-1
1/10/2019	3:10:58 PM	206	889	23	21	21	31	19	19	18	18	22	19	36	18	28.2	32.4	79.2	-1	-1	-1
1/10/2019	3:10:58 PM	409	890	24	21	21	31	19	19	18	18	22	19	36	18	28.2	32.4	79.2	-1	-1	-1
1/10/2019	3:10:58 PM	612	891	23	21	21	31	19	19	18	18	22	18	36	18	28.2	32.4	79.2	-1	-1	-1
1/10/2019	3:10:58 PM	815	892	24	21	21	31	19	18	18	18	22	19	35	18	28.2	32.4	79.2	-1	-1	-1
1/10/2019	3:10:59 PM	2	893	24	21	21	31	19	18	18	18	22	19	35	19	28.2	32.4	79.2	-1	-1	-1
1/10/2019	3:10:59 PM	206	894	23	21	21	31	19	19	18	18	22	18	36	18	28.2	32.4	79.2	-1	-1	-1
1/10/2019	3:10:59 PM	409	895	24	21	21	31	19	19	18	18	22	19	35	18	28.2	32.4	79.2	-1	-1	-1
1/10/2019	3:10:59 PM	612	896	24	21	21	31	19	19	18	19	22	19	35	19	28.2	32.4	79.2	-1	-1	-1
1/10/2019	3:10:59 PM	815	897	23	21	21	31	19	19	18	18	22	18	36	18	28.2	32.4	79.2	-1	-1	-1
1/10/2019	3:11:00 PM	2	898	23	21	21	31	19	18	19	18	22	18	36	18	28.2	32.4	79.2	-1	-1	-1
1/10/2019	3:11:00 PM	206	899	23	21	21	31	19	19	18	19	22	19	36	18	28.2	32.4	79.2	-1	-1	-1
1/10/2019	3:11:00 PM	409	900	23	21	21	31	19	19	18	18	22	18	36	18	28.2	32.4	79.2	-1	-1	-1
1/10/2019	3:11:00 PM	612	901	24	21	21	31	19	18	18	19	22	19	35	18	28.2	32.4	79.2	-1	-1	-1
1/10/2019	3:11:00 PM	815	902	23	21	21	31	19	19	18	18	22	18	36	18	28.2	32.4	79.2	-1	-1	-1
1/10/2019	3:11:01 PM	2	903	23	21	21	31	19	19	18	18	22	18	36	18	28.2	32.4	79.2	-1	-1	-1
1/10/2019	3:11:01 PM	206	904	23	21	21	31	19	18	18	18	22	19	36	18	28.2	32.4	79.2	-1	-1	-1
1/10/2019	3:11:01 PM	409	905	23	21	21	31	19	18	18	18	22	18	36	18	28.2	32.4	79.2	-1	-1	-1
1/10/2019	3:11:01 PM	612	906	23	21	21	31	19	19	18	18	22	19	36	19	28.2	32.3	35.6	-1	-1	-1
1/10/2019	3:11:01 PM	815	907	23	21	21	31	19	19	18	18	22	18	36	18	28.2	32.3	35.6	-1	-1	-1
1/10/2019	3:11:02 PM	2	908	24	21	21	31	19	18	18	18	22	19	35	18	28.2	32.3	35.6	-1	-1	-1
1/10/2019	3:11:02 PM	206	909	23	21	21	31	19	19	18	18	22	19	35	18	28.2	32.3	35.6	-1	-1	-1
1/10/2019	3:11:02 PM	409	910	23	21	21	31	19	19	18	18	22	18	36	18	28.2	32.3	35.6	-1	-1	-1
1/10/2019	3:11:02 PM	612	911	24	21	21	31	19	19	18	18	22	19	35	19	28.2	32.3	35.6	-1	-1	-1
1/10/2019	3:11:02 PM	815	912	23	21	21	31	19	18	18	18	22	19	36	18	28.2	32.3	35.6	-1	-1	-1
1/10/2019	3:11:03 PM	2	913	24	21	21	31	19	19	18	18	22	18	36	18	28.2	32.3	35.6	-1	-1	-1
1/10/2019	3:11:03 PM	206	914	23	21	21	31	19	19	18	18	22	19	35	18	28.2	32.3	35.6	-1	-1	-1
1/10/2019	3:11:03 PM	409	915	23	21	21	31	19	19	18	18	22	18	36	18	28.2	32.3	35.6	-1	-1	-1
1/10/2019	3:11:03 PM	612	916	24	21	21	31	19	19	18	18	22	19	35	18	28.2	32.3	35.6	-1	-1	-1
1/10/2019	3:11:03 PM	815	917	23	21	21	31	19	19	18	18	22	19	36	18	28.2	32.3	35.6	-1	-1	-1
1/10/2019	3:11:04 PM	2	918	23	21	21	31	19	19	18	18	22	19	36	18	28.2	32.3	35.6	-1	-1	-1
1/10/2019	3:11:04 PM	206	919	23	21	21	31	19	19	18	18	22	19	36	18	28.2	32.3	35.6	-1	-1	-1
1/10/2019	3:11:04 PM	409	920	24	21	21	31	19	18	18	18	22	19	36	18	28.2	32.3	35.6	-1	-1	-1
1/10/2019	3:11:04 PM	612	921	23	21	21	31	19	19	18	18	22	19	36	18	28.2	32.3	35.6	-1	-1	-1
1/10/2019	3:11:04 PM	815	922	24	21	21	31	19	19	18	18	22	18	36	18	28.2	32.3	35.6	-1	-1	-1
1/10/2019	3:11:05 PM	2	923	23	21	21	31	19	19	18	19	22	19	35	18	28.2	32.3	35.6	-1	-1	-1
1/10/2019	3:11:05 PM	206	924	23	21	21	31	19	18	18	18	22	18	36	18	28.2	32.3	35.6	-1	-1	-1
1/10/2019	3:11:05 PM	409	925	23	21	21	31	19	19	18	18	22	19	35	18	28.2	32.3	35.6	-1	-1	-1
1/10/2019	3:11:05 PM	612	926	23	21	21	31	19	19	18	18	22	18	36	18	28.2	32.3	35.6	-1	-1	-1
1/10/2019	3:11:05 PM	815	927	23	21	21	31	19	19	18	18	22	19	36	19	28.2	32.3	35.6	-1	-1	-1
1/10/2019	3:11:06 PM	2	928	23	21	21	31	19	19	18	18	22	19	35	18	28.2	32.3	35.6	-1	-1	-1
1/10/2019	3:11:06 PM	206	929	23	21	21	31	19	18	18	18	22	18	36	18	28.2	32.3	35.6	-1	-1	-1
1/10/2019	3:11:06 PM	409	930	23	21	21	31	19	19	18	19	22	19	36	18	28.2	32.3	35.6	-1	-1	-1
1/10/2019	3:11:06 PM	612	931	23	22	21	31	19	19	18	18	22	18	36	18	28.2	32.3	35.6	-1	-1	-1
1/10/2019	3:11:06 PM	815	932	24	21	21	31	19	19	18	18	22	19	35	19	28.2	32.3	35.6	-1	-1	-1
1/10/2019	3:11:07 PM	2	933	23	21	21	31	19	19	18	18	22	18	36	18	28.2	32.3	35.6	-1	-1	-1
1/10/2019	3:11:07 PM	206	934	23	21	21	31	19	18	18	18	22	18	36	18	28.2	32.3	35.6	-1	-1	-1
1/10/2019	3:11:07 PM	409	935	23	21	21	31	19	19	18	18	22	18	35	18	28.2	32.3	35.6	-1	-1	-1
1/10/2019	3:11:07 PM	612	936	24	21	21	31	19	18	18	18	22	18	36	18	28.2	32.3	35.6	-1	-1	-1
1/10/2019	3:11:07 PM	815	937	23	21	21	31	19	19	18	19	22	19	36	18	28.2	32.3	35.6	-1	-1	-1
1/10/2019	3:11:08 PM	2	938	23	21	21	31	19	18	18	18	22	18	35	18	28.2	32.3	35.6	-1	-1	-1
1/10/2019	3:11:08 PM	206	939	23	21	21	31	18	19	18	18	22	19	35	18	28.2	32.3	35.6	-1	-1	-1
1/10/2019	3:11:08 PM	409	940	23	21	21	31	19	18	18	18	22	19	35	18	28.2	32.3	35.6	-1	-1	-1
1/10/2019	3:11:08 PM	612	941	23	21	21	31	19	19	18	18	22	19	36	18	28.2	32.3	35.6	-1	-1	-1
1/10/2019	3:11:08 PM	815	942	23	21	21	31	19	19	18	18	22	18	36	18	28.2	32.3	35.6	-1	-1	-1
1/10/2019	3:11:09 PM	2	943	24	21	21	31	19	19	18	18	22	19	35	18	28.2	32.3	35.6	-1	-1	-1
1/10/2019	3:11:09 PM	206	944	23	21	21	31	19	19	18	18	22	18	36	18	28.2	32.3	35.6	-1	-1	-1
1/10/2019	3:11:09 PM	409	945	24	21	21	31	19	18	18	18	22	19	35	19	28.2	32.3	35.6	-1	-1	-1
1/10/2019	3:11:09 PM	612	946	23	21	21	31	19	19	18	18	22	18	36	18	28.2	32.3	35.6	-1	-1	-1
1/10/2019	3:11:09 PM	815	947	24	21	21	31	19	19	18	18	21	19	35	19	28.2	32.3	35.6	-1	-1	-1
1/10/2019	3:11:10 PM	2	948	23	21	21	31	19	19	18	18	22	18	36	18	28.2	32.3	35.6	-1	-1	-1
1/10/2019	3:11:10 PM	206	949	23	21	21	31	19	19	18	18	22	19	35	19	28.2	32.3	35.6	-1	-1	-1
1/10/2019	3:11:10 PM	409	950	23	21	21	31	19	18	18	18	22	18	36	18	28.2	32.3	35.6	-1	-1	-1
1/10/2019	3:11:10 PM	612	951	23	21	21	31	19	19	18	19	21	19	36	18	28.2	32.3	35.6	-1	-1	-1
1/10/2019	3:11:10 PM	815	952	23	21	21	31	19	18	18	18	22	18	36	18	28.2	32.3	35.6	-1	-1	-1
1/10/2019	3:11:11 PM	2	953	23	21	21	31	19	18	18	18	22	19	35	19	28.2	32.3	35.6	-1	-1	-1
1/10/2019	3:11:11 PM	206	954	23	21	21	31	19	18	17	18	22	18	36	18	28.2	32.3	35.6	-1	-1	-1
1/10/2019	3:11:11 PM	409	955	23	21	21	31	18	19	18	18	22	19	36	18	28.2	32.3	35.6	-1	-1	-1
1/10/2019	3:11:11 PM	612	956	24	21	21	31	19	18	18	18	22	18	35	18	28.2	32.3	35.6	-1	-1	-1
1/10/2019	3:11:11 PM	815	957	23	21	21	31	18	19	18	19	21	19	35	19	28.2	32.3	35.6	-1	-1	-1
1/10/2019	3:11:12 PM	2	958	23	21	21	31	19	19	18	18	22	19	36	18	28.2	32.3	35.6	-1	-1	-1
1/10/2019	3:11:12 PM	206	959	24	21	21	31	19	18	18	18	22	19	35	18	28.2	32.3	35.6	-1	-1	-1
1/10/2019	3:11:12 PM	409	960	23	21	21	31	18	19	18	18	22	18	35	18	28.2	32.3	35.6	-1	-1	-1
1/10/2019	3:11:12 PM	612	961	24	21	21	31	19	19	18	18	22	19	35	18	28.2	32.3	35.6	-1	-1	-1
1/10/2019	3:11:12 PM	815	962	23	21	21	31	19	18	18	18	22	19	35	18	28.2	32.3	35.6	-1	-1	-1
1/10/2019	3:11:13 PM	2	963	23	21	21	31	19	19	18	18	22	19	36	18	28.2	32.3	35.6	-1	-1	-1
1/10/2019	3:11:13 PM	206	964	24	21	21	31	19	19	18	19	21	19	35	19	28.2	32.3	35.6	-1	-1	-1
1/10/2019	3:11:13 PM	409	965	23	21	21	31	19	19	18	18	22	18	35	18	28.2	32.3	35.6	-1	-1	-1
1/10/2019	3:11:13 PM	612	966	23	21	21	31	19	19	18	18	22	19	35	18	28.2	32.3	35.6	-1	-1	-1
1/10/2019	3:11:13 PM	815	967	23	21	21	31	19	19	18	18	22	19	36	18	28.2	32.3	35.6	-1	-1	-1
1/10/2019	3:11:14 PM	2	968	23	21	21	31	19	19	18	18	22	18	36	18	28.2	32.3	35.6	-1	-1	-1
1/10/2019	3:11:14 PM	206	969	23	21	21	31	18	19	18	18	21	18	35	18	28.2	32.3	35.6	-1	-1	-1
1/10/2019	3:11:14 PM	409	970	23	21	21	31	19	18	18	18	22	18	35	18	28.2	32.3	35.6	-1	-1	-1
1/10/2019	3:11:14 PM	612	971	23	21	21	31	19	18	18	18	22	18	35	18	28.2	32.3	35.6	-1	-1	-1
1/10/2019	3:11:14 PM	815	972	24	21	21	30	19	19	18	18	22	19	35	18	28.2	32.3	35.6	-1	-1	-1
1/10/2019	3:11:15 PM	2	973	24	21	21	31	19	19	18	19	22	19	35	19	28.2	32.3	35.6	-1	-1	-1
1/10/2019	3:11:15 PM	206	974	23	21	21	31	19	18	18	18	22	18	35	18	28.2	32.3	35.6	-1	-1	-1
1/10/2019	3:11:15 PM	409	975	23	21	21	31	19	19	18	19	22	19	35	18	28.2	32.3	35.6	-1	-1	-1
1/10/2019	3:11:15 PM	612	976	23	21	21	31	19	18	18	18	22	18	36	18	28.2	32.3	35.6	-1	-1	-1
1/10/2019	3:11:15 PM	815	977	23	21	21	31	19	19	18	18	22	19	35	19	28.2	32.3	35.6	-1	-1	-1
1/10/2019	3:11:16 PM	2	978	23	21	21	31	19	19	18	18	22	19	35	18	28.2	32.3	35.6	-1	-1	-1
1/10/2019	3:11:16 PM	206	979	23	21	21	31	18	19	18	18	22	19	35	18	28.2	32.3	35.6	-1	-1	-1
1/10/2019	3:11:16 PM	409	980	23	21	21	31	19	19	18	18	22	18	35	18	28.2	32.3	35.6	-1	-1	-1
1/10/2019	3:11:16 PM	612	981	23	21	21	31	18	19	18	18	21	19	35	18	28.2	32.3	35.6	-1	-1	-1
1/10/2019	3:11:16 PM	815	982	23	21	21	30	19	18	18	18	22	18	35	18	28.2	32.3	35.6	-1	-1	-1
1/10/2019	3:11:17 PM	2	983	24	21	21	31	19	19	18	19	22	19	35	19	28.2	32.3	35.6	-1	-1	-1
1/10/2019	3:11:17 PM	206	984	23	21	21	30	19	19	18	18	22	18	35	18	28.2	32.3	35.6	-1	-1	-1
1/10/2019	3:11:17 PM	409	985	23	21	21	31	19	19	18	19	22	19	35	18	28.2	32.3	35.6	-1	-1	-1
1/10/2019	3:11:17 PM	612	986	23	21	21	30	19	18	18	18	22	18	35	18	28.2	32.3	35.6	-1	-1	-1
1/10/2019	3:11:17 PM	815	987	23	21	21	31	19	19	18	18	22	18	36	18	28.2	32.3	35.6	-1	-1	-1
1/10/2019	3:11:18 PM	2	988	23	21	21	31	19	18	18	18	22	18	36	18	28.2	32.3	35.6	-1	-1	-1
1/10/2019	3:11:18 PM	206	989	23	21	21	30	19	19	18	18	21	19	35	18	28.2	32.3	35.6	-1	-1	-1
1/10/2019	3:11:18 PM	409	990	23	21	21	31	19	19	18	18	22	18	36	18	28.2	32.2	36.9	-1	-1	-1
1/10/2019	3:11:18 PM	612	991	23	21	21	31	19	18	18	18	21	19	35	18	28.2	32.2	36.9	-1	-1	-1
1/10/2019	3:11:18 PM	815	992	23	21	21	30	19	19	18	18	22	18	36	18	28.2	32.2	36.9	-1	-1	-1
1/10/2019	3:11:19 PM	2	993	24	21	21	31	19	18	18	18	22	19	35	19	28.2	32.2	36.9	-1	-1	-1
1/10/2019	3:11:19 PM	206	994	23	21	21	31	19	19	18	18	22	18	36	18	28.2	32.2	36.9	-1	-1	-1
1/10/2019	3:11:19 PM	409	995	24	21	21	31	19	19	18	19	22	19	35	19	28.2	32.2	36.9	-1	-1	-1
1/10/2019	3:11:19 PM	612	996	23	21	21	30	19	19	18	18	22	18	35	18	28.2	32.2	36.9	-1	-1	-1
1/10/2019	3:11:19 PM	815	997	23	21	21	31	19	19	18	18	22	19	35	18	28.2	32.2	36.9	-1	-1	-1
1/10/2019	3:11:20 PM	2	998	23	22	21	31	19	19	18	18	22	19	35	18	28.2	32.2	36.9	-1	-1	-1
1/10/2019	3:11:20 PM	206	999	23	21	21	30	19	19	18	18	22	19	35	18	28.2	32.2	36.9	-1	-1	-1
1/10/2019	3:11:20 PM	409	1000	23	21	21	31	19	18	18	18	22	18	36	18	28.2	32.2	36.9	-1	-1	-1
1/10/2019	3:11:20 PM	612	1001	24	21	21	30	19	18	18	18	21	19	35	18	28.2	32.2	36.9	-1	-1	-1
1/10/2019	3:11:20 PM	815	1002	23	21	21	30	19	19	18	18	22	18	36	18	28.2	32.2	36.9	-1	-1	-1
1/10/2019	3:11:21 PM	2	1003	24	21	21	31	19	18	18	18	22	19	35	19	28.2	32.2	36.9	-1	-1	-1
1/10/2019	3:11:21 PM	206	1004	23	21	21	31	19	18	18	18	22	18	35	18	28.2	32.2	36.9	-1	-1	-1
1/10/2019	3:11:21 PM	409	1005	24	21	21	31	19	19	18	19	22	19	35	19	28.2	32.2	36.9	-1	-1	-1
1/10/2019	3:11:21 PM	612	1006	23	21	21	30	19	19	18	18	22	18	35	18	28.2	32.2	36.9	-1	-1	-1
1/10/2019	3:11:21 PM	815	1007	23	21	21	30	19	19	17	18	21	19	35	18	28.2	32.2	36.9	-1	-1	-1
1/10/2019	3:11:22 PM	2	1008	23	22	21	31	19	19	18	18	22	19	36	18	28.2	32.2	36.9	-1	-1	-1
1/10/2019	3:11:22 PM	206	1009	24	21	21	31	19	19	18	18	22	19	35	18	28.2	32.2	36.9	-1	-1	-1
1/10/2019	3:11:22 PM	409	1010	23	21	21	31	19	18	19	18	22	18	35	18	28.2	32.2	36.9	-1	-1	-1
1/10/2019	3:11:22 PM	612	1011	23	21	21	31	19	19	18	18	22	19	35	18	28.2	32.2	36.9	-1	-1	-1
1/10/2019	3:11:22 PM	815	1012	23	21	21	30	19	18	18	18	22	18	35	18	28.2	32.2	36.9	-1	-1	-1
1/10/2019	3:11:23 PM	2	1013	23	21	21	31	19	19	18	18	22	19	35	18	28.2	32.2	36.9	-1	-1	-1
1/10/2019	3:11:23 PM	206	1014	23	21	21	30	19	18	18	18	22	18	35	18	28.2	32.2	36.9	-1	-1	-1
1/10/2019	3:11:23 PM	409	1015	23	22	21	31	19	19	18	18	22	19	36	18	28.2	32.2	36.9	-1	-1	-1
1/10/2019	3:11:23 PM	612	1016	24	21	21	30	19	18	18	18	22	18	35	18	28.2	32.2	36.9	-1	-1	-1
1/10/2019	3:11:23 PM	815	1017	23	21	21	30	19	19	18	18	22	18	36	18	28.2	32.2	36.9	-1	-1	-1
1/10/2019	3:11:24 PM	2	1018	24	21	21	30	19	19	18	18	22	19	35	18	28.2	32.2	36.9	-1	-1	-1
1/10/2019	3:11:24 PM	206	1019	23	21	21	30	19	18	18	18	22	18	36	18	28.2	32.2	36.9	-1	-1	-1
1/10/2019	3:11:24 PM	409	1020	24	21	21	31	19	19	18	18	22	19	35	18	28.2	32.2	36.9	-1	-1	-1
1/10/2019	3:11:24 PM	612	1021	23	21	21	31	18	19	18	18	22	18	35	18	28.2	32.2	36.9	-1	-1	-1
1/10/2019	3:11:24 PM	815	1022	23	21	21	31	19	18	18	18	22	18	35	18	28.2	32.2	36.9	-1	-1	-1
1/10/2019	3:11:25 PM	2	1023	24	21	21	31	19	19	18	19	22	19	35	19	28.2	32.2	36.9	-1	-1	-1
1/10/2019	3:11:25 PM	206	1024	23	21	21	31	18	19	18	18	22	18	36	18	28.2	32.2	36.9	-1	-1	-1
1/10/2019	3:11:25 PM	409	1025	24	21	21	31	19	18	19	18	22	19	35	19	28.2	32.2	36.9	-1	-1	-1
1/10/2019	3:11:25 PM	612	1026	23	27	21	31	18	19	18	18	22	19	35	18	28.2	32.2	36.9	-1	-1	-1
1/10/2019	3:11:25 PM	815	1027	23	22	21	30	19	18	18	18	22	18	35	18	28.2	32.2	36.9	-1	-1	-1
1/10/2019	3:11:26 PM	2	1028	24	21	21	30	19	18	18	18	22	19	35	18	28.2	32.2	36.9	-1	-1	-1
1/10/2019	3:11:26 PM	206	1029	23	21	21	30	19	19	18	18	22	19	35	18	28.2	32.2	36.9	-1	-1	-1
1/10/2019	3:11:26 PM	409	1030	24	22	21	30	19	19	18	18	22	18	36	18	28.2	32.2	36.9	-1	-1	-1
1/10/2019	3:11:26 PM	627	1031	23	21	21	31	19	18	18	18	21	18	35	18	28.2	32.2	36.9	-1	-1	-1
1/10/2019	3:11:26 PM	815	1032	23	21	21	30	19	18	18	18	22	18	36	18	28.2	32.1	79.9	-1	-1	-1
1/10/2019	3:11:27 PM	2	1033	23	21	21	30	19	19	18	18	22	19	35	18	28.2	32.1	79.9	-1	-1	-1
1/10/2019	3:11:27 PM	206	1034	23	21	21	30	18	19	18	18	22	18	35	18	28.2	32.1	79.9	-1	-1	-1
1/10/2019	3:11:27 PM	409	1035	24	21	21	30	19	19	18	18	22	19	35	18	28.2	32.1	79.9	-1	-1	-1
1/10/2019	3:11:27 PM	612	1036	24	21	21	30	19	19	18	18	22	19	35	18	28.2	32.1	79.9	-1	-1	-1
1/10/2019	3:11:27 PM	815	1037	23	21	21	30	19	19	18	18	22	18	36	18	28.2	32.1	79.9	-1	-1	-1
1/10/2019	3:11:28 PM	2	1038	23	21	21	31	19	18	18	18	22	19	36	18	28.2	32.1	79.9	-1	-1	-1
1/10/2019	3:11:28 PM	206	1039	24	21	21	30	19	19	18	18	21	19	35	18	28.2	32.1	79.9	-1	-1	-1
1/10/2019	3:11:28 PM	409	1040	23	22	21	31	19	19	18	18	22	19	36	18	28.2	32.1	79.9	-1	-1	-1
1/10/2019	3:11:28 PM	612	1041	24	21	21	30	19	18	18	18	22	19	35	19	28.2	32.1	79.9	-1	-1	-1
1/10/2019	3:11:28 PM	815	1042	23	21	21	31	19	19	18	18	22	19	36	18	28.2	32.1	79.9	-1	-1	-1
1/10/2019	3:11:29 PM	2	1043	24	21	21	31	19	19	18	18	22	18	35	18	28.2	32.1	79.9	-1	-1	-1
1/10/2019	3:11:29 PM	206	1044	23	21	21	31	18	19	18	18	22	19	35	18	28.2	32.1	79.9	-1	-1	-1
1/10/2019	3:11:29 PM	409	1045	24	21	21	31	19	19	18	18	22	18	36	18	28.2	32.1	79.9	-1	-1	-1
1/10/2019	3:11:29 PM	612	1046	23	21	21	31	19	19	18	18	22	19	35	18	28.2	32.1	79.9	-1	-1	-1
1/10/2019	3:11:29 PM	815	1047	23	21	21	31	19	19	18	18	22	18	36	18	28.2	32.1	79.9	-1	-1	-1
1/10/2019	3:11:30 PM	2	1048	24	21	21	30	19	19	18	18	22	19	35	18	28.2	32.1	79.9	-1	-1	-1
1/10/2019	3:11:30 PM	206	1049	23	21	21	30	19	19	18	18	22	18	36	18	28.2	32.1	79.9	-1	-1	-1
1/10/2019	3:11:30 PM	409	1050	24	21	21	30	19	19	18	18	22	19	35	19	28.2	32.1	79.9	-1	-1	-1
1/10/2019	3:11:30 PM	612	1051	23	21	21	31	19	19	18	18	22	18	36	18	28.2	32.1	79.9	-1	-1	-1
1/10/2019	3:11:30 PM	815	1052	24	21	21	30	19	18	18	18	22	19	35	18	28.2	32.1	79.9	-1	-1	-1
1/10/2019	3:11:31 PM	2	1053	24	21	21	30	19	18	18	18	22	19	35	19	28.2	32.1	79.9	-1	-1	-1
1/10/2019	3:11:31 PM	206	1054	23	21	21	30	19	18	18	18	22	18	35	18	28.2	32.1	79.9	-1	-1	-1
1/10/2019	3:11:31 PM	409	1055	24	21	21	30	19	19	18	18	22	19	36	19	28.2	32.1	79.9	-1	-1	-1
1/10/2019	3:11:31 PM	612	1056	23	21	21	30	19	19	18	18	22	19	35	18	28.2	32.1	79.9	-1	-1	-1
1/10/2019	3:11:31 PM	801	1057	24	21	21	30	19	19	18	18	22	18	36	18	28.2	32.1	79.9	-1	-1	-1
1/10/2019	3:11:32 PM	4	1058	24	21	21	30	19	19	18	18	22	19	35	18	28.2	32.1	79.9	-1	-1	-1
1/10/2019	3:11:32 PM	207	1059	23	21	21	30	19	18	18	18	22	18	36	18	28.2	32.1	79.9	-1	-1	-1
1/10/2019	3:11:32 PM	411	1060	24	21	21	30	19	19	18	18	22	19	35	19	28.2	32.1	79.9	-1	-1	-1
1/10/2019	3:11:32 PM	614	1061	23	21	21	30	19	18	17	18	22	18	35	18	28.2	32.1	79.9	-1	-1	-1
1/10/2019	3:11:32 PM	801	1062	23	21	21	30	19	18	18	18	22	18	35	18	28.2	32.1	79.9	-1	-1	-1
1/10/2019	3:11:33 PM	4	1063	24	31	21	30	19	19	18	18	21	19	35	18	28.2	32.1	79.9	-1	-1	-1
1/10/2019	3:11:33 PM	207	1064	23	29	21	30	19	18	18	18	22	18	35	18	28.2	32.1	79.9	-1	-1	-1
1/10/2019	3:11:33 PM	411	1065	24	50	21	30	19	19	18	19	22	19	35	19	28.2	32.1	79.9	-1	-1	-1
1/10/2019	3:11:33 PM	614	1066	24	35	21	30	19	18	18	18	21	18	36	18	28.2	32.1	79.9	-1	-1	-1
1/10/2019	3:11:33 PM	801	1067	23	43	21	30	19	18	18	18	21	19	35	18	28.2	32.1	79.9	-1	-1	-1
1/10/2019	3:11:34 PM	4	1068	23	42	21	31	19	19	18	18	22	18	36	18	28.2	32.1	79.9	-1	-1	-1
1/10/2019	3:11:34 PM	207	1069	24	52	21	30	19	18	18	18	21	19	35	18	28.2	32.1	79.9	-1	-1	-1
1/10/2019	3:11:34 PM	411	1070	24	74	21	31	19	19	18	18	22	19	36	18	28.2	32.1	79.9	-1	-1	-1
1/10/2019	3:11:34 PM	614	1071	24	68	21	30	19	18	18	18	22	18	35	18	28.2	32.1	79.9	-1	-1	-1
1/10/2019	3:11:34 PM	801	1072	24	61	21	30	19	18	18	18	21	19	35	18	28.2	32.1	79.9	-1	-1	-1
1/10/2019	3:11:35 PM	4	1073	24	49	21	30	19	18	18	18	22	18	36	18	28.2	32.1	79.9	-1	-1	-1
1/10/2019	3:11:35 PM	207	1074	23	56	21	30	19	18	18	18	21	18	35	18	28.2	32.0	74.1	-1	-1	-1
1/10/2019	3:11:35 PM	411	1075	24	50	21	30	19	18	18	18	22	18	36	18	28.2	32.0	74.1	-1	-1	-1
1/10/2019	3:11:35 PM	614	1076	24	69	21	30	19	19	18	18	21	19	35	18	28.2	32.0	74.1	-1	-1	-1
1/10/2019	3:11:35 PM	817	1077	24	96	21	30	19	18	18	18	22	18	35	18	28.2	32.0	74.1	-1	-1	-1
1/10/2019	3:11:36 PM	4	1078	24	72	21	30	19	19	18	18	21	19	35	19	28.2	32.0	74.1	-1	-1	-1
1/10/2019	3:11:36 PM	207	1079	23	57	21	30	19	18	18	18	22	18	35	18	28.2	32.0	74.1	-1	-1	-1
1/10/2019	3:11:36 PM	411	1080	24	61	21	30	19	19	18	18	21	19	35	19	28.2	32.0	74.1	-1	-1	-1
1/10/2019	3:11:36 PM	614	1081	23	40	21	30	19	18	18	18	22	18	35	18	28.2	32.0	74.1	-1	-1	-1
1/10/2019	3:11:36 PM	801	1082	24	25	21	30	19	19	18	18	21	18	35	18	28.2	32.0	74.1	-1	-1	-1
1/10/2019	3:11:37 PM	4	1083	24	22	21	30	19	18	18	18	22	18	35	18	28.2	32.0	74.1	-1	-1	-1
1/10/2019	3:11:37 PM	207	1084	23	21	21	30	19	18	18	18	21	19	35	18	28.2	32.0	74.1	-1	-1	-1
1/10/2019	3:11:37 PM	411	1085	23	22	21	31	19	19	18	18	22	18	36	18	28.2	32.0	74.1	-1	-1	-1
1/10/2019	3:11:37 PM	614	1086	24	21	21	30	19	18	18	18	21	18	35	18	28.2	32.0	74.1	-1	-1	-1
1/10/2019	3:11:37 PM	832	1087	23	21	21	30	19	19	18	18	22	18	35	18	28.2	32.0	74.1	-1	-1	-1
1/10/2019	3:11:38 PM	4	1088	24	21	21	30	19	19	19	18	22	18	35	18	28.2	32.0	74.1	-1	-1	-1
1/10/2019	3:11:38 PM	207	1089	23	21	21	30	18	18	18	18	21	19	35	18	28.2	32.0	74.1	-1	-1	-1
1/10/2019	3:11:38 PM	411	1090	24	21	21	30	19	19	18	18	22	18	36	18	28.2	32.0	74.1	-1	-1	-1
1/10/2019	3:11:38 PM	614	1091	24	21	21	30	19	19	18	18	21	19	35	18	28.2	32.0	74.1	-1	-1	-1
1/10/2019	3:11:38 PM	801	1092	24	21	21	30	19	19	18	18	22	18	35	18	28.2	32.0	74.1	-1	-1	-1
1/10/2019	3:11:39 PM	4	1093	24	21	21	30	19	18	18	18	21	18	35	18	28.2	32.0	74.1	-1	-1	-1
1/10/2019	3:11:39 PM	207	1094	23	21	21	30	18	18	18	18	21	18	35	18	28.2	32.0	74.1	-1	-1	-1
1/10/2019	3:11:39 PM	411	1095	24	21	21	30	19	19	18	18	21	19	35	19	28.2	32.0	74.1	-1	-1	-1
1/10/2019	3:11:39 PM	614	1096	23	21	21	30	18	19	18	18	22	19	35	18	28.2	32.0	74.1	-1	-1	-1
1/10/2019	3:11:39 PM	801	1097	23	21	21	30	19	18	18	18	22	18	35	18	28.2	32.0	74.1	-1	-1	-1
1/10/2019	3:11:40 PM	4	1098	24	21	21	30	19	19	18	19	21	19	35	18	28.2	32.0	74.1	-1	-1	-1
1/10/2019	3:11:40 PM	207	1099	23	21	21	30	19	18	18	18	22	18	35	18	28.2	32.0	74.1	-1	-1	-1
1/10/2019	3:11:40 PM	411	1100	24	21	21	30	19	19	18	18	22	19	35	18	28.2	32.0	74.1	-1	-1	-1
1/10/2019	3:11:40 PM	614	1101	23	21	21	30	19	18	18	18	22	18	35	18	28.2	32.0	74.1	-1	-1	-1
1/10/2019	3:11:40 PM	801	1102	24	21	21	30	19	18	18	18	21	18	35	18	28.2	32.0	74.1	-1	-1	-1
1/10/2019	3:11:41 PM	4	1103	23	21	21	30	19	18	18	18	22	18	36	18	28.2	32.0	74.1	-1	-1	-1
1/10/2019	3:11:41 PM	207	1104	24	21	21	30	19	18	18	18	21	19	35	18	28.2	32.0	74.1	-1	-1	-1
1/10/2019	3:11:41 PM	411	1105	23	22	21	31	19	19	18	18	22	19	35	18	28.2	32.0	74.1	-1	-1	-1
1/10/2019	3:11:41 PM	614	1106	24	21	21	30	19	18	18	18	21	19	35	18	28.2	32.0	74.1	-1	-1	-1
1/10/2019	3:11:41 PM	801	1107	23	21	21	30	19	19	18	18	21	18	35	18	28.2	32.0	74.1	-1	-1	-1
1/10/2019	3:11:42 PM	4	1108	24	21	21	30	19	18	18	18	21	19	35	19	28.2	32.0	74.1	-1	-1	-1
1/10/2019	3:11:42 PM	207	1109	23	21	21	30	18	18	18	18	22	18	35	18	28.2	32.0	74.1	-1	-1	-1
1/10/2019	3:11:42 PM	411	1110	24	21	21	30	19	19	18	18	21	19	35	19	28.2	32.0	74.1	-1	-1	-1
1/10/2019	3:11:42 PM	614	1111	23	21	21	30	19	18	18	18	22	18	35	18	28.2	32.0	74.1	-1	-1	-1
1/10/2019	3:11:42 PM	801	1112	24	21	21	30	19	18	18	18	21	18	35	19	28.2	32.0	74.1	-1	-1	-1
1/10/2019	3:11:43 PM	4	1113	23	21	21	30	19	19	18	18	22	18	35	18	28.2	32.0	74.1	-1	-1	-1
1/10/2019	3:11:43 PM	207	1114	23	21	21	30	19	19	18	18	21	18	35	18	28.2	32.0	74.1	-1	-1	-1
1/10/2019	3:11:43 PM	411	1115	24	21	21	30	19	18	19	18	22	19	35	18	28.2	32.0	74.1	-1	-1	-1
1/10/2019	3:11:43 PM	614	1116	24	21	21	30	19	19	18	18	21	19	35	18	28.2	31.9	60.0	-1	-1	-1
1/10/2019	3:11:43 PM	801	1117	24	21	21	30	19	19	18	18	21	19	35	18	28.2	31.9	60.0	-1	-1	-1
1/10/2019	3:11:44 PM	4	1118	24	21	21	30	19	18	18	18	22	19	35	18	28.2	31.9	60.0	-1	-1	-1
1/10/2019	3:11:44 PM	207	1119	23	21	21	30	19	19	18	18	21	18	35	18	28.2	31.9	60.0	-1	-1	-1
1/10/2019	3:11:44 PM	411	1120	24	21	21	30	19	19	18	18	22	18	35	18	28.2	31.9	60.0	-1	-1	-1
1/10/2019	3:11:44 PM	614	1121	23	21	21	30	19	19	18	18	21	18	35	18	28.2	31.9	60.0	-1	-1	-1
1/10/2019	3:11:44 PM	801	1122	23	21	21	30	19	18	18	18	22	18	35	18	28.2	31.9	60.0	-1	-1	-1
1/10/2019	3:11:45 PM	4	1123	24	21	21	30	19	19	18	18	22	18	35	18	28.2	31.9	60.0	-1	-1	-1
1/10/2019	3:11:45 PM	207	1124	23	21	21	30	19	18	18	18	21	18	35	18	28.2	31.9	60.0	-1	-1	-1
1/10/2019	3:11:45 PM	411	1125	23	21	21	30	19	19	18	18	21	19	35	18	28.2	31.9	60.0	-1	-1	-1
1/10/2019	3:11:45 PM	614	1126	24	21	21	30	19	18	18	18	21	19	35	18	28.2	31.9	60.0	-1	-1	-1
1/10/2019	3:11:45 PM	801	1127	24	21	21	30	19	19	18	18	21	19	35	18	28.2	31.9	60.0	-1	-1	-1
1/10/2019	3:11:46 PM	4	1128	24	21	21	30	19	19	18	18	22	18	35	18	28.2	31.9	60.0	-1	-1	-1
1/10/2019	3:11:46 PM	207	1129	23	21	20	30	18	19	18	18	21	18	35	18	28.2	31.9	60.0	-1	-1	-1
1/10/2019	3:11:46 PM	411	1130	24	21	21	30	19	18	18	18	21	18	35	18	28.2	31.9	60.0	-1	-1	-1
1/10/2019	3:11:46 PM	614	1131	23	21	21	30	19	18	18	18	22	18	35	18	28.2	31.9	60.0	-1	-1	-1
1/10/2019	3:11:46 PM	801	1132	24	21	21	30	19	18	18	18	22	18	35	18	28.2	31.9	60.0	-1	-1	-1
1/10/2019	3:11:47 PM	4	1133	23	21	21	30	19	19	18	19	22	19	35	18	28.2	31.9	60.0	-1	-1	-1
1/10/2019	3:11:47 PM	207	1134	24	21	21	30	19	18	18	18	21	18	35	18	28.2	31.9	60.0	-1	-1	-1
1/10/2019	3:11:47 PM	411	1135	23	21	21	30	19	19	18	18	22	18	35	18	28.2	31.9	60.0	-1	-1	-1
1/10/2019	3:11:47 PM	614	1136	24	21	21	30	19	18	18	18	21	19	35	18	28.2	31.9	60.0	-1	-1	-1
1/10/2019	3:11:47 PM	801	1137	23	21	21	30	19	19	18	18	21	18	35	18	28.2	31.9	60.0	-1	-1	-1
1/10/2019	3:11:48 PM	4	1138	24	21	21	30	19	19	18	18	21	19	35	18	28.2	31.9	60.0	-1	-1	-1
1/10/2019	3:11:48 PM	207	1139	23	21	21	30	19	18	18	18	22	18	35	18	28.2	31.9	60.0	-1	-1	-1
1/10/2019	3:11:48 PM	411	1140	24	21	21	30	19	19	18	19	21	19	35	18	28.2	31.9	60.0	-1	-1	-1
1/10/2019	3:11:48 PM	614	1141	23	21	21	30	19	18	18	18	21	18	35	18	28.2	31.9	60.0	-1	-1	-1
1/10/2019	3:11:48 PM	801	1142	23	21	21	30	19	19	18	18	21	19	35	18	28.2	31.9	60.0	-1	-1	-1
1/10/2019	3:11:49 PM	4	1143	24	21	21	30	19	18	18	18	22	18	35	18	28.2	31.9	60.0	-1	-1	-1
1/10/2019	3:11:49 PM	207	1144	23	21	21	30	18	18	18	18	21	18	35	18	28.2	31.9	60.0	-1	-1	-1
1/10/2019	3:11:49 PM	411	1145	24	21	21	30	19	19	18	19	21	19	35	19	28.2	31.9	60.0	-1	-1	-1
1/10/2019	3:11:49 PM	614	1146	23	21	21	30	19	18	18	18	22	18	35	18	28.2	31.9	60.0	-1	-1	-1
1/10/2019	3:11:49 PM	801	1147	24	21	21	30	19	19	18	18	21	19	35	18	28.2	31.9	60.0	-1	-1	-1
1/10/2019	3:11:50 PM	4	1148	23	21	21	30	19	19	18	18	22	18	35	18	28.2	31.9	60.0	-1	-1	-1
1/10/2019	3:11:50 PM	207	1149	24	21	21	30	19	18	18	18	21	18	35	18	28.2	31.9	60.0	-1	-1	-1
1/10/2019	3:11:50 PM	411	1150	23	21	21	30	19	19	18	18	21	18	35	18	28.2	31.9	60.0	-1	-1	-1
1/10/2019	3:11:50 PM	614	1151	23	21	21	30	19	18	18	18	21	18	35	18	28.2	31.9	60.0	-1	-1	-1
1/10/2019	3:11:50 PM	801	1152	24	21	21	30	19	18	18	18	21	18	35	18	28.2	31.9	60.0	-1	-1	-1
1/10/2019	3:11:51 PM	4	1153	23	21	21	30	19	19	18	18	22	18	35	18	28.2	31.9	60.0	-1	-1	-1
1/10/2019	3:11:51 PM	207	1154	24	21	21	30	19	18	18	18	21	18	35	18	28.2	31.9	60.0	-1	-1	-1
1/10/2019	3:11:51 PM	411	1155	23	21	21	30	19	19	18	18	22	18	35	18	28.2	31.9	60.0	-1	-1	-1
1/10/2019	3:11:51 PM	614	1156	24	21	21	30	19	19	18	18	21	19	35	18	28.2	31.9	60.0	-1	-1	-1
1/10/2019	3:11:51 PM	801	1157	24	21	21	30	19	19	18	19	21	19	35	18	28.2	31.9	60.0	-1	-1	-1
1/10/2019	3:11:52 PM	4	1158	24	21	21	30	19	19	18	18	22	18	35	18	28.2	31.9	60.0	-1	-1	-1
1/10/2019	3:11:52 PM	207	1159	24	21	21	30	19	19	18	18	21	18	35	18	28.2	31.9	60.0	-1	-1	-1
1/10/2019	3:11:52 PM	411	1160	23	21	21	30	19	18	18	18	22	18	35	18	28.2	31.9	60.0	-1	-1	-1
1/10/2019	3:11:52 PM	614	1161	23	21	21	30	18	19	18	18	21	19	35	18	28.2	31.9	60.0	-1	-1	-1
1/10/2019	3:11:52 PM	801	1162	23	21	21	30	19	18	18	18	22	18	35	18	28.2	31.9	60.0	-1	-1	-1
1/10/2019	3:11:53 PM	4	1163	24	21	21	30	19	19	18	18	21	19	35	18	28.2	31.9	60.0	-1	-1	-1
1/10/2019	3:11:53 PM	207	1164	23	21	21	30	19	19	18	18	22	18	35	18	28.2	31.9	60.0	-1	-1	-1
1/10/2019	3:11:53 PM	411	1165	24	21	21	30	19	19	18	18	21	19	35	19	28.2	31.9	60.0	-1	-1	-1
1/10/2019	3:11:53 PM	614	1166	23	21	21	30	18	18	18	18	22	18	35	18	28.2	31.9	60.0	-1	-1	-1
1/10/2019	3:11:53 PM	801	1167	23	21	21	30	19	18	18	18	21	18	35	18	28.2	31.9	60.0	-1	-1	-1
1/10/2019	3:11:54 PM	4	1168	23	21	21	30	19	19	18	18	21	18	35	18	28.2	31.9	60.0	-1	-1	-1
1/10/2019	3:11:54 PM	207	1169	24	21	21	30	19	18	18	18	21	18	35	18	28.2	31.9	60.0	-1	-1	-1
1/10/2019	3:11:54 PM	411	1170	23	21	21	30	19	19	18	18	22	18	35	18	28.2	31.9	60.0	-1	-1	-1
1/10/2019	3:11:54 PM	614	1171	24	21	21	30	19	19	18	18	21	18	35	18	28.2	31.9	60.0	-1	-1	-1
1/10/2019	3:11:54 PM	801	1172	23	21	21	30	19	19	18	18	22	19	35	18	28.2	31.9	60.0	-1	-1	-1
1/10/2019	3:11:55 PM	4	1173	24	21	21	30	19	18	18	18	22	19	35	18	28.2	31.9	60.0	-1	-1	-1
1/10/2019	3:11:55 PM	207	1174	23	21	21	30	18	19	18	18	21	19	35	18	28.2	31.9	60.0	-1	-1	-1
1/10/2019	3:11:55 PM	411	1175	24	21	21	30	19	18	18	18	21	19	35	18	28.2	31.9	60.0	-1	-1	-1
1/10/2019	3:11:55 PM	614	1176	23	21	21	30	18	18	18	18	22	18	35	18	28.2	31.9	60.0	-1	-1	-1
1/10/2019	3:11:55 PM	801	1177	23	21	21	30	19	18	18	18	21	18	35	18	28.2	31.9	60.0	-1	-1	-1
1/10/2019	3:11:56 PM	4	1178	23	21	21	30	19	19	18	18	22	19	35	18	28.2	31.9	60.0	-1	-1	-1
1/10/2019	3:11:56 PM	207	1179	24	21	21	30	19	19	18	18	21	19	35	18	28.2	31.9	60.0	-1	-1	-1
1/10/2019	3:11:56 PM	411	1180	24	21	21	30	19	19	18	18	22	18	35	18	28.2	31.9	60.0	-1	-1	-1
1/10/2019	3:11:56 PM	614	1181	24	21	21	30	19	18	18	18	21	18	35	18	28.2	31.9	60.0	-1	-1	-1
1/10/2019	3:11:56 PM	801	1182	24	21	21	30	19	19	18	18	21	19	35	18	28.2	31.9	60.0	-1	-1	-1
1/10/2019	3:11:57 PM	4	1183	24	21	21	30	19	18	18	18	22	18	35	18	28.2	31.9	60.0	-1	-1	-1
1/10/2019	3:11:57 PM	207	1184	23	21	21	30	19	19	18	18	21	18	35	18	28.2	31.9	60.0	-1	-1	-1
1/10/2019	3:11:57 PM	411	1185	23	21	21	30	19	19	18	18	22	18	35	18	28.2	31.9	60.0	-1	-1	-1
1/10/2019	3:11:57 PM	614	1186	23	21	21	30	19	19	18	18	21	18	35	18	28.2	31.9	60.0	-1	-1	-1
1/10/2019	3:11:57 PM	801	1187	23	21	21	30	19	18	18	18	22	18	35	18	28.2	31.9	60.0	-1	-1	-1
1/10/2019	3:11:58 PM	4	1188	24	21	21	30	19	19	18	18	21	19	35	18	28.2	31.9	60.0	-1	-1	-1
1/10/2019	3:11:58 PM	207	1189	24	21	21	30	19	18	18	18	22	18	35	18	28.2	31.9	60.0	-1	-1	-1
1/10/2019	3:11:58 PM	411	1190	24	21	21	30	19	19	18	18	21	19	35	19	28.2	31.9	60.0	-1	-1	-1
1/10/2019	3:11:58 PM	614	1191	23	21	21	30	19	19	18	18	22	18	35	18	28.2	31.9	60.0	-1	-1	-1
1/10/2019	3:11:58 PM	801	1192	24	21	21	30	19	19	18	18	21	19	35	18	28.2	31.9	60.0	-1	-1	-1
1/10/2019	3:11:59 PM	4	1193	23	21	21	30	19	19	18	18	22	18	35	18	28.2	31.9	60.0	-1	-1	-1
1/10/2019	3:11:59 PM	207	1194	23	21	25	30	19	19	18	18	21	19	35	18	28.2	31.9	60.0	-1	-1	-1
1/10/2019	3:11:59 PM	411	1195	23	21	34	30	19	19	18	18	22	18	35	18	28.2	31.9	60.0	-1	-1	-1
1/10/2019	3:11:59 PM	614	1196	23	21	42	30	19	19	18	18	21	19	35	18	28.2	31.9	60.0	-1	-1	-1
1/10/2019	3:11:59 PM	801	1197	23	21	77	30	19	19	18	18	22	18	35	18	28.2	31.9	60.0	-1	-1	-1
1/10/2019	3:12:00 PM	4	1198	24	21	78	30	19	18	18	18	21	19	35	19	28.2	31.9	60.0	-1	-1	-1
1/10/2019	3:12:00 PM	207	1199	23	21	90	30	19	18	18	18	22	18	35	18	28.2	31.9	60.0	-1	-1	-1
1/10/2019	3:12:00 PM	411	1200	24	21	80	30	19	19	18	18	21	19	35	19	28.3	31.9	59.6	-1	-1	-1
1/10/2019	3:12:00 PM	614	1201	23	21	81	30	19	18	18	18	21	18	35	18	28.3	31.9	59.6	-1	-1	-1
1/10/2019	3:12:00 PM	801	1202	23	21	81	30	19	19	18	19	21	19	35	18	28.3	31.9	59.6	-1	-1	-1
1/10/2019	3:12:01 PM	4	1203	23	21	85	30	19	18	18	18	22	18	35	18	28.3	31.9	59.6	-1	-1	-1
1/10/2019	3:12:01 PM	207	1204	23	21	80	30	19	19	18	18	22	19	35	18	28.3	31.9	59.6	-1	-1	-1
1/10/2019	3:12:01 PM	411	1205	24	21	89	30	19	18	18	18	22	18	35	19	28.3	31.9	59.6	-1	-1	-1
1/10/2019	3:12:01 PM	614	1206	23	21	98	30	19	18	18	18	22	18	35	18	28.3	31.9	59.6	-1	-1	-1
1/10/2019	3:12:01 PM	801	1207	24	21	112	30	19	18	18	18	21	18	35	18	28.3	31.9	59.6	-1	-1	-1
1/10/2019	3:12:02 PM	4	1208	23	21	108	30	19	19	18	18	22	18	35	18	28.3	31.9	59.6	-1	-1	-1
1/10/2019	3:12:02 PM	207	1209	23	21	122	30	18	19	18	18	21	19	35	18	28.3	31.9	59.6	-1	-1	-1
1/10/2019	3:12:02 PM	411	1210	24	21	135	30	19	18	18	18	21	19	35	18	28.3	31.9	59.6	-1	-1	-1
1/10/2019	3:12:02 PM	614	1211	23	21	138	30	18	18	18	18	21	19	35	18	28.3	31.9	59.6	-1	-1	-1
1/10/2019	3:12:02 PM	801	1212	23	21	134	30	19	19	18	18	22	18	35	18	28.3	31.9	59.6	-1	-1	-1
1/10/2019	3:12:03 PM	4	1213	24	21	161	30	19	19	18	18	21	18	35	19	28.3	31.9	59.6	-1	-1	-1
1/10/2019	3:12:03 PM	207	1214	23	21	152	30	19	19	18	18	22	18	35	18	28.3	31.9	59.6	-1	-1	-1
1/10/2019	3:12:03 PM	411	1215	24	21	159	30	19	19	18	18	21	19	35	19	28.3	31.9	59.6	-1	-1	-1
1/10/2019	3:12:03 PM	614	1216	23	21	143	30	19	19	18	18	22	18	35	18	28.3	31.9	59.6	-1	-1	-1
1/10/2019	3:12:03 PM	801	1217	24	21	142	30	19	18	18	18	21	18	35	18	28.3	31.9	59.6	-1	-1	-1
1/10/2019	3:12:04 PM	4	1218	23	21	134	30	18	19	18	18	21	18	35	18	28.3	31.9	59.6	-1	-1	-1
1/10/2019	3:12:04 PM	207	1219	24	21	152	30	19	19	18	18	21	19	35	18	28.3	31.9	59.6	-1	-1	-1
1/10/2019	3:12:04 PM	411	1220	23	22	161	30	19	19	18	18	21	18	35	18	28.3	31.9	59.6	-1	-1	-1
1/10/2019	3:12:04 PM	614	1221	24	21	172	30	19	19	18	18	22	18	35	18	28.3	31.9	59.6	-1	-1	-1
1/10/2019	3:12:04 PM	801	1222	23	21	170	30	19	19	18	18	21	19	35	18	28.3	31.9	59.6	-1	-1	-1
1/10/2019	3:12:05 PM	4	1223	24	21	170	30	19	18	18	18	22	18	35	18	28.3	31.9	59.6	-1	-1	-1
1/10/2019	3:12:05 PM	207	1224	23	21	100	30	19	19	18	18	22	18	35	18	28.3	31.9	59.6	-1	-1	-1
1/10/2019	3:12:05 PM	411	1225	24	21	75	30	19	19	18	18	21	19	35	19	28.3	31.9	59.6	-1	-1	-1
1/10/2019	3:12:05 PM	614	1226	23	21	39	30	19	18	18	18	22	18	35	18	28.3	31.9	59.6	-1	-1	-1
1/10/2019	3:12:05 PM	801	1227	24	21	32	30	19	18	18	19	21	18	35	19	28.3	31.9	59.6	-1	-1	-1
1/10/2019	3:12:06 PM	4	1228	23	21	28	30	19	18	18	18	22	18	35	18	28.3	31.9	59.6	-1	-1	-1
1/10/2019	3:12:06 PM	207	1229	24	21	28	30	19	18	18	18	21	18	35	18	28.3	31.9	59.6	-1	-1	-1
1/10/2019	3:12:06 PM	411	1230	23	21	45	30	19	18	18	18	22	18	35	18	28.3	31.9	59.6	-1	-1	-1
1/10/2019	3:12:06 PM	614	1231	24	21	46	30	19	19	18	18	21	19	35	18	28.3	31.9	59.6	-1	-1	-1
1/10/2019	3:12:06 PM	812	1232	23	21	38	30	19	19	18	18	22	18	35	18	28.3	31.9	59.6	-1	-1	-1
1/10/2019	3:12:07 PM	0	1233	23	21	44	30	19	18	18	18	21	19	35	18	28.3	31.9	59.6	-1	-1	-1
1/10/2019	3:12:07 PM	203	1234	23	21	41	30	19	18	18	18	22	18	35	18	28.3	31.9	59.6	-1	-1	-1
1/10/2019	3:12:07 PM	406	1235	23	21	77	30	19	19	18	18	21	18	34	18	28.3	31.9	59.6	-1	-1	-1
1/10/2019	3:12:07 PM	609	1236	24	21	102	30	19	18	18	18	22	19	35	18	28.3	31.9	59.6	-1	-1	-1
1/10/2019	3:12:07 PM	812	1237	23	21	135	30	19	19	18	18	22	18	35	18	28.3	31.9	59.6	-1	-1	-1
1/10/2019	3:12:08 PM	0	1238	24	21	145	30	19	18	18	18	21	18	35	18	28.3	31.9	59.6	-1	-1	-1
1/10/2019	3:12:08 PM	203	1239	23	21	142	30	19	19	18	18	22	18	35	18	28.3	31.9	59.6	-1	-1	-1
1/10/2019	3:12:08 PM	406	1240	24	21	150	30	19	18	18	18	21	19	34	18	28.3	31.9	59.6	-1	-1	-1
1/10/2019	3:12:08 PM	609	1241	23	21	165	30	19	18	18	18	22	18	35	18	28.3	31.9	59.6	-1	-1	-1
1/10/2019	3:12:08 PM	812	1242	24	21	174	30	19	19	18	19	21	19	35	19	28.3	31.8	59.9	-1	-1	-1
1/10/2019	3:12:09 PM	0	1243	23	21	176	30	19	18	18	18	22	18	35	18	28.3	31.8	59.9	-1	-1	-1
1/10/2019	3:12:09 PM	203	1244	24	21	182	30	19	19	18	18	21	19	35	18	28.3	31.8	59.9	-1	-1	-1
1/10/2019	3:12:09 PM	406	1245	23	21	188	30	19	19	18	18	22	18	35	18	28.3	31.8	59.9	-1	-1	-1
1/10/2019	3:12:09 PM	609	1246	24	21	166	30	19	19	18	18	21	18	35	19	28.3	31.8	59.9	-1	-1	-1
1/10/2019	3:12:09 PM	812	1247	23	21	162	30	19	18	18	18	22	18	35	18	28.3	31.8	59.9	-1	-1	-1
1/10/2019	3:12:10 PM	0	1248	23	21	168	30	19	19	18	18	21	19	35	18	28.3	31.8	59.9	-1	-1	-1
1/10/2019	3:12:10 PM	203	1249	23	22	183	30	19	19	18	18	22	18	35	18	28.3	31.8	59.9	-1	-1	-1
1/10/2019	3:12:10 PM	406	1250	23	21	191	30	19	19	18	18	21	19	35	18	28.3	31.8	59.9	-1	-1	-1
1/10/2019	3:12:10 PM	609	1251	23	21	198	30	19	18	18	18	22	18	35	18	28.3	31.8	59.9	-1	-1	-1
1/10/2019	3:12:10 PM	812	1252	23	21	204	30	18	19	18	19	21	19	35	18	28.3	31.8	59.9	-1	-1	-1
1/10/2019	3:12:11 PM	0	1253	23	21	201	30	19	19	18	18	22	18	35	18	28.3	31.8	59.9	-1	-1	-1
1/10/2019	3:12:11 PM	203	1254	23	21	202	30	19	19	18	18	21	18	35	18	28.3	31.8	59.9	-1	-1	-1
1/10/2019	3:12:11 PM	406	1255	24	21	207	30	19	18	18	18	21	19	35	18	28.3	31.8	59.9	-1	-1	-1
1/10/2019	3:12:11 PM	613	1256	23	21	196	30	19	18	18	18	22	18	35	18	28.3	31.8	59.9	-1	-1	-1
1/10/2019	3:12:11 PM	800	1257	24	21	195	30	19	18	18	18	22	18	35	19	28.3	31.8	59.9	-1	-1	-1
1/10/2019	3:12:12 PM	3	1258	23	21	187	30	19	18	18	18	22	18	35	18	28.3	31.8	59.9	-1	-1	-1
1/10/2019	3:12:12 PM	206	1259	23	21	206	30	19	19	18	19	21	19	35	18	28.3	31.8	59.9	-1	-1	-1
1/10/2019	3:12:12 PM	409	1260	24	21	200	30	19	18	18	18	22	18	35	18	28.3	31.8	59.9	-1	-1	-1
1/10/2019	3:12:12 PM	613	1261	23	21	189	30	19	18	18	18	22	18	35	18	28.3	31.8	59.9	-1	-1	-1
1/10/2019	3:12:12 PM	800	1262	23	21	201	30	19	18	18	18	22	18	35	18	28.3	31.8	59.9	-1	-1	-1
1/10/2019	3:12:13 PM	3	1263	23	21	215	30	19	19	18	18	22	18	35	18	28.3	31.8	59.9	-1	-1	-1
1/10/2019	3:12:13 PM	206	1264	24	21	225	30	19	19	18	18	21	19	35	19	28.3	31.8	59.9	-1	-1	-1
1/10/2019	3:12:13 PM	409	1265	23	21	233	30	19	18	18	18	22	18	35	18	28.3	31.8	59.9	-1	-1	-1
1/10/2019	3:12:13 PM	613	1266	23	21	239	30	19	19	18	18	22	18	35	18	28.3	31.8	59.9	-1	-1	-1
1/10/2019	3:12:13 PM	800	1267	24	21	235	30	19	18	18	18	22	18	35	18	28.3	31.8	59.9	-1	-1	-1
1/10/2019	3:12:14 PM	3	1268	23	21	233	30	19	18	18	18	22	18	35	18	28.3	31.8	59.9	-1	-1	-1
1/10/2019	3:12:14 PM	206	1269	24	21	250	30	19	19	18	18	21	19	35	19	28.3	31.8	59.9	-1	-1	-1
1/10/2019	3:12:14 PM	425	1270	24	21	262	30	19	18	18	18	21	18	35	18	28.3	31.8	59.9	-1	-1	-1
1/10/2019	3:12:14 PM	613	1271	23	21	248	30	19	19	18	18	22	18	35	18	28.3	31.8	59.9	-1	-1	-1
1/10/2019	3:12:14 PM	800	1272	24	21	233	30	19	19	18	18	22	19	35	18	28.3	31.8	59.9	-1	-1	-1
1/10/2019	3:12:15 PM	3	1273	23	21	224	30	19	19	18	18	22	18	35	18	28.3	31.8	59.9	-1	-1	-1
1/10/2019	3:12:15 PM	206	1274	23	21	243	30	19	19	18	18	22	18	35	18	28.3	31.8	59.9	-1	-1	-1
1/10/2019	3:12:15 PM	409	1275	23	21	245	30	19	19	18	18	22	18	35	18	28.3	31.8	59.9	-1	-1	-1
1/10/2019	3:12:15 PM	613	1276	23	21	248	30	19	19	18	18	21	18	35	18	28.3	31.8	59.9	-1	-1	-1
1/10/2019	3:12:15 PM	800	1277	24	21	257	30	19	19	18	19	21	19	35	19	28.3	31.8	59.9	-1	-1	-1
1/10/2019	3:12:16 PM	3	1278	23	21	228	30	19	19	18	18	22	18	35	18	28.3	31.8	59.9	-1	-1	-1
1/10/2019	3:12:16 PM	206	1279	23	21	186	30	19	18	18	18	22	19	35	18	28.3	31.8	59.9	-1	-1	-1
1/10/2019	3:12:16 PM	409	1280	23	21	204	30	19	18	18	18	21	19	35	18	28.3	31.8	59.9	-1	-1	-1
1/10/2019	3:12:16 PM	613	1281	23	28	203	30	19	19	18	18	21	18	35	18	28.3	31.8	59.9	-1	-1	-1
1/10/2019	3:12:16 PM	800	1282	23	28	204	30	19	19	18	18	22	18	35	18	28.3	31.8	59.9	-1	-1	-1
1/10/2019	3:12:17 PM	3	1283	24	42	196	30	19	19	18	18	22	19	34	18	28.3	31.8	59.9	-1	-1	-1
1/10/2019	3:12:17 PM	206	1284	24	62	187	30	19	19	18	19	21	19	35	19	28.3	31.7	61.4	-1	-1	-1
1/10/2019	3:12:17 PM	409	1285	23	48	215	30	19	19	18	18	22	18	35	18	28.3	31.7	61.4	-1	-1	-1
1/10/2019	3:12:17 PM	613	1286	23	27	120	30	19	18	18	18	21	18	34	19	28.3	31.7	61.4	-1	-1	-1
1/10/2019	3:12:17 PM	800	1287	23	22	137	30	19	19	18	19	21	19	35	19	28.3	31.7	61.4	-1	-1	-1
1/10/2019	3:12:18 PM	3	1288	23	22	198	30	19	18	18	18	22	18	35	18	28.3	31.7	61.4	-1	-1	-1
1/10/2019	3:12:18 PM	206	1289	23	21	107	30	19	19	18	18	22	19	35	19	28.3	31.7	61.4	-1	-1	-1
1/10/2019	3:12:18 PM	409	1290	23	21	141	30	19	19	18	18	22	18	35	18	28.3	31.7	61.4	-1	-1	-1
1/10/2019	3:12:18 PM	613	1291	23	25	138	30	19	18	18	18	21	18	35	18	28.3	31.7	61.4	-1	-1	-1
1/10/2019	3:12:18 PM	800	1292	24	22	95	30	19	19	18	18	21	19	34	19	28.3	31.7	61.4	-1	-1	-1
1/10/2019	3:12:19 PM	3	1293	23	21	58	30	18	19	18	18	21	18	35	18	28.3	31.7	61.4	-1	-1	-1
1/10/2019	3:12:19 PM	206	1294	24	21	45	30	19	18	18	18	22	19	35	19	28.3	31.7	61.4	-1	-1	-1
1/10/2019	3:12:19 PM	409	1295	23	21	44	30	19	18	18	18	21	19	34	18	28.3	31.7	61.4	-1	-1	-1
1/10/2019	3:12:19 PM	613	1296	23	21	40	30	19	18	18	18	22	18	35	18	28.3	31.7	61.4	-1	-1	-1
1/10/2019	3:12:19 PM	800	1297	24	21	104	30	19	18	18	18	22	18	35	18	28.3	31.7	61.4	-1	-1	-1
1/10/2019	3:12:20 PM	3	1298	23	21	128	30	19	19	18	18	22	18	35	18	28.3	31.7	61.4	-1	-1	-1
1/10/2019	3:12:20 PM	206	1299	24	21	51	30	19	19	18	18	22	18	35	18	28.3	31.7	61.4	-1	-1	-1
1/10/2019	3:12:20 PM	409	1300	23	21	26	30	19	19	18	18	21	18	34	18	28.3	31.7	61.4	-1	-1	-1
1/10/2019	3:12:20 PM	613	1301	23	21	22	30	18	19	18	18	21	18	35	18	28.3	31.7	61.4	-1	-1	-1
1/10/2019	3:12:20 PM	800	1302	24	21	22	30	19	18	18	18	22	18	35	18	28.3	31.7	61.4	-1	-1	-1
1/10/2019	3:12:21 PM	3	1303	23	21	21	30	19	18	18	18	21	18	35	18	28.3	31.7	61.4	-1	-1	-1
1/10/2019	3:12:21 PM	202	1304	23	22	31	30	19	19	18	18	22	18	35	18	28.3	31.7	61.4	-1	-1	-1
1/10/2019	3:12:21 PM	405	1305	23	21	44	30	19	18	18	18	21	19	35	18	28.3	31.7	61.4	-1	-1	-1
1/10/2019	3:12:21 PM	608	1306	23	21	64	30	19	18	18	18	22	18	35	18	28.3	31.7	61.4	-1	-1	-1
1/10/2019	3:12:21 PM	811	1307	24	21	51	30	19	18	18	18	21	19	35	18	28.3	31.7	61.4	-1	-1	-1
1/10/2019	3:12:22 PM	15	1308	23	21	53	30	18	19	18	18	21	18	35	18	28.3	31.7	61.4	-1	-1	-1
1/10/2019	3:12:22 PM	202	1309	23	21	56	30	19	19	18	19	22	18	35	18	28.3	31.7	61.4	-1	-1	-1
1/10/2019	3:12:22 PM	405	1310	23	21	130	30	19	18	18	18	21	18	35	18	28.3	31.7	61.4	-1	-1	-1
1/10/2019	3:12:22 PM	608	1311	23	21	107	30	19	19	18	18	21	18	35	18	28.3	31.7	61.4	-1	-1	-1
1/10/2019	3:12:22 PM	811	1312	23	21	68	30	19	19	18	18	22	18	35	18	28.3	31.7	61.4	-1	-1	-1
1/10/2019	3:12:23 PM	15	1313	23	21	50	30	19	18	18	18	21	18	34	18	28.3	31.7	61.4	-1	-1	-1
1/10/2019	3:12:23 PM	202	1314	23	21	157	30	19	19	18	19	21	19	35	19	28.3	31.7	61.4	-1	-1	-1
1/10/2019	3:12:23 PM	405	1315	23	21	96	30	19	18	18	18	22	18	35	18	28.3	31.7	61.4	-1	-1	-1
1/10/2019	3:12:23 PM	608	1316	23	41	36	30	19	18	18	18	21	19	35	19	28.3	31.7	61.4	-1	-1	-1
1/10/2019	3:12:23 PM	811	1317	23	48	24	30	19	19	18	18	22	18	35	18	28.3	31.7	61.4	-1	-1	-1
1/10/2019	3:12:24 PM	15	1318	23	34	38	30	19	18	18	18	21	18	34	18	28.3	31.7	61.4	-1	-1	-1
1/10/2019	3:12:24 PM	202	1319	23	53	32	30	19	19	18	18	21	19	35	18	28.3	31.7	61.4	-1	-1	-1
1/10/2019	3:12:24 PM	405	1320	23	45	23	30	19	18	18	18	22	18	35	18	28.3	31.7	61.4	-1	-1	-1
1/10/2019	3:12:24 PM	608	1321	23	26	21	30	19	19	18	18	21	19	35	18	28.3	31.7	61.4	-1	-1	-1
1/10/2019	3:12:24 PM	811	1322	23	22	21	30	19	18	18	18	22	18	35	18	28.3	31.7	61.4	-1	-1	-1
1/10/2019	3:12:25 PM	15	1323	23	21	21	30	19	18	18	18	21	18	34	18	28.3	31.7	61.4	-1	-1	-1
1/10/2019	3:12:25 PM	202	1324	23	21	36	30	19	19	17	19	21	19	35	18	28.3	31.7	61.4	-1	-1	-1
1/10/2019	3:12:25 PM	405	1325	23	21	47	30	19	18	18	18	22	18	35	18	28.3	31.7	61.4	-1	-1	-1
1/10/2019	3:12:25 PM	608	1326	23	21	39	30	19	19	18	18	21	19	35	18	28.3	31.6	58.4	-1	-1	-1
1/10/2019	3:12:25 PM	811	1327	23	21	42	30	19	19	18	18	22	18	35	18	28.3	31.6	58.4	-1	-1	-1
1/10/2019	3:12:26 PM	15	1328	23	21	47	29	19	18	18	18	21	18	34	18	28.3	31.6	58.4	-1	-1	-1
1/10/2019	3:12:26 PM	202	1329	23	21	66	30	19	19	18	18	21	19	35	19	28.3	31.6	58.4	-1	-1	-1
1/10/2019	3:12:26 PM	405	1330	23	21	46	30	19	18	18	18	22	18	35	18	28.3	31.6	58.4	-1	-1	-1
1/10/2019	3:12:26 PM	608	1331	24	21	25	30	19	19	18	19	21	19	35	18	28.3	31.6	58.4	-1	-1	-1
1/10/2019	3:12:26 PM	811	1332	23	21	22	30	19	19	18	18	22	18	35	18	28.3	31.6	58.4	-1	-1	-1
1/10/2019	3:12:27 PM	15	1333	23	21	21	30	19	19	18	18	21	18	34	18	28.3	31.6	58.4	-1	-1	-1
1/10/2019	3:12:27 PM	202	1334	23	22	21	30	19	19	18	18	22	18	35	18	28.3	31.6	58.4	-1	-1	-1
1/10/2019	3:12:27 PM	405	1335	23	21	21	30	19	18	18	18	21	18	35	18	28.3	31.6	58.4	-1	-1	-1
1/10/2019	3:12:27 PM	608	1336	23	21	21	30	19	19	18	18	22	18	35	18	28.3	31.6	58.4	-1	-1	-1
1/10/2019	3:12:27 PM	811	1337	24	21	21	30	19	19	18	18	21	19	35	18	28.3	31.6	58.4	-1	-1	-1
1/10/2019	3:12:28 PM	15	1338	23	21	21	30	19	18	18	18	22	18	35	18	28.3	31.6	58.4	-1	-1	-1
1/10/2019	3:12:28 PM	202	1339	23	21	21	30	19	19	18	18	22	18	35	18	28.3	31.6	58.4	-1	-1	-1
1/10/2019	3:12:28 PM	408	1340	23	21	21	30	19	19	18	18	21	18	34	18	28.3	31.6	58.4	-1	-1	-1
1/10/2019	3:12:28 PM	611	1341	23	21	21	30	19	18	18	18	21	18	35	18	28.3	31.6	58.4	-1	-1	-1
1/10/2019	3:12:28 PM	815	1342	23	21	21	30	19	19	18	18	21	19	35	18	28.3	31.6	58.4	-1	-1	-1
1/10/2019	3:12:29 PM	2	1343	23	21	21	30	19	18	18	18	21	19	34	18	28.3	31.6	58.4	-1	-1	-1
1/10/2019	3:12:29 PM	205	1344	23	22	21	30	19	19	18	18	22	18	35	18	28.3	31.6	58.4	-1	-1	-1
1/10/2019	3:12:29 PM	408	1345	23	21	21	30	19	18	18	18	22	18	35	18	28.3	31.6	58.4	-1	-1	-1
1/10/2019	3:12:29 PM	611	1346	23	21	21	30	19	19	18	18	21	19	35	18	28.3	31.6	58.4	-1	-1	-1
1/10/2019	3:12:29 PM	815	1347	23	21	21	30	19	19	18	18	22	18	35	18	28.3	31.6	58.4	-1	-1	-1
1/10/2019	3:12:30 PM	2	1348	23	21	21	30	19	18	18	18	21	18	35	18	28.3	31.6	58.4	-1	-1	-1
1/10/2019	3:12:30 PM	205	1349	23	22	21	30	19	19	18	19	22	19	35	18	28.3	31.6	58.4	-1	-1	-1
1/10/2019	3:12:30 PM	408	1350	23	21	21	30	19	18	18	18	22	18	35	18	28.3	31.6	58.4	-1	-1	-1
1/10/2019	3:12:30 PM	611	1351	23	21	21	30	19	19	18	18	21	19	35	18	28.3	31.6	58.4	-1	-1	-1
1/10/2019	3:12:30 PM	815	1352	23	21	21	30	19	19	18	18	22	18	35	18	28.3	31.6	58.4	-1	-1	-1
1/10/2019	3:12:31 PM	2	1353	23	21	21	30	19	19	18	18	22	18	35	18	28.3	31.6	58.4	-1	-1	-1
1/10/2019	3:12:31 PM	205	1354	23	22	21	30	19	19	19	18	22	19	35	18	28.3	31.6	58.4	-1	-1	-1
1/10/2019	3:12:31 PM	408	1355	23	21	21	30	19	18	18	18	22	18	35	18	28.3	31.6	58.4	-1	-1	-1
1/10/2019	3:12:31 PM	611	1356	23	21	21	30	19	18	18	18	21	19	34	18	28.3	31.6	58.4	-1	-1	-1
1/10/2019	3:12:31 PM	815	1357	23	21	21	30	19	19	18	18	22	18	35	18	28.3	31.6	58.4	-1	-1	-1
1/10/2019	3:12:32 PM	2	1358	23	21	21	30	19	18	18	18	22	18	34	18	28.3	31.6	58.4	-1	-1	-1
1/10/2019	3:12:32 PM	205	1359	23	21	21	30	19	19	18	19	22	19	35	18	28.3	31.6	58.4	-1	-1	-1
1/10/2019	3:12:32 PM	408	1360	23	21	21	30	19	18	18	18	22	18	35	18	28.3	31.6	58.4	-1	-1	-1
1/10/2019	3:12:32 PM	611	1361	23	21	21	30	19	19	18	18	21	18	35	18	28.3	31.6	58.4	-1	-1	-1
1/10/2019	3:12:32 PM	815	1362	23	21	21	30	19	18	18	18	22	19	35	18	28.3	31.6	58.4	-1	-1	-1
1/10/2019	3:12:33 PM	2	1363	23	21	21	29	19	18	18	18	21	18	34	18	28.3	31.6	58.4	-1	-1	-1
1/10/2019	3:12:33 PM	205	1364	23	22	21	30	19	19	18	18	22	19	35	18	28.3	31.6	58.4	-1	-1	-1
1/10/2019	3:12:33 PM	408	1365	23	21	21	30	19	19	18	18	21	18	34	18	28.3	31.6	58.4	-1	-1	-1
1/10/2019	3:12:33 PM	611	1366	23	21	21	30	19	19	18	18	22	18	35	18	28.3	31.6	58.4	-1	-1	-1
1/10/2019	3:12:33 PM	815	1367	24	21	21	30	19	18	18	18	21	19	34	18	28.3	31.6	58.4	-1	-1	-1
1/10/2019	3:12:34 PM	2	1368	23	21	21	30	18	18	18	18	21	18	35	18	28.2	31.5	58.8	-1	-1	-1
1/10/2019	3:12:34 PM	205	1369	24	21	21	30	19	19	18	18	22	19	35	19	28.2	31.5	58.8	-1	-1	-1
1/10/2019	3:12:34 PM	408	1370	23	21	21	30	19	19	18	18	22	18	35	18	28.2	31.5	58.8	-1	-1	-1
1/10/2019	3:12:34 PM	611	1371	23	21	21	30	19	18	18	18	22	18	35	18	28.2	31.5	58.8	-1	-1	-1
1/10/2019	3:12:34 PM	815	1372	23	21	21	30	19	19	18	18	21	18	35	18	28.2	31.5	58.8	-1	-1	-1
1/10/2019	3:12:35 PM	2	1373	23	21	21	30	18	19	18	18	21	18	34	18	28.2	31.5	58.8	-1	-1	-1
1/10/2019	3:12:35 PM	205	1374	23	21	21	30	19	19	18	18	22	19	34	19	28.2	31.5	58.8	-1	-1	-1
1/10/2019	3:12:35 PM	408	1375	23	22	21	30	18	19	18	18	21	18	35	18	28.2	31.5	58.8	-1	-1	-1
1/10/2019	3:12:35 PM	611	1376	23	39	21	30	19	18	18	18	22	19	34	18	28.2	31.5	58.8	-1	-1	-1
1/10/2019	3:12:35 PM	815	1377	23	33	21	30	19	19	18	18	22	18	35	18	28.2	31.5	58.8	-1	-1	-1
1/10/2019	3:12:36 PM	2	1378	23	23	21	30	19	18	18	18	22	18	35	18	28.2	31.5	58.8	-1	-1	-1
1/10/2019	3:12:36 PM	205	1379	24	22	21	30	19	19	18	18	21	18	34	18	28.2	31.5	58.8	-1	-1	-1
1/10/2019	3:12:36 PM	408	1380	23	21	21	30	19	18	18	18	22	18	34	18	28.2	31.5	58.8	-1	-1	-1
1/10/2019	3:12:36 PM	611	1381	24	21	21	30	19	18	18	18	22	18	34	18	28.2	31.5	58.8	-1	-1	-1
1/10/2019	3:12:36 PM	815	1382	23	21	21	30	19	18	18	18	22	18	35	18	28.2	31.5	58.8	-1	-1	-1
1/10/2019	3:12:37 PM	2	1383	23	21	21	30	19	18	18	18	21	18	34	18	28.2	31.5	58.8	-1	-1	-1
1/10/2019	3:12:37 PM	205	1384	23	21	21	30	19	19	18	18	21	18	35	18	28.2	31.5	58.8	-1	-1	-1
1/10/2019	3:12:37 PM	408	1385	23	21	21	30	19	18	18	18	21	18	34	18	28.2	31.5	58.8	-1	-1	-1
1/10/2019	3:12:37 PM	611	1386	23	21	21	30	19	19	18	18	22	18	35	18	28.2	31.5	58.8	-1	-1	-1
1/10/2019	3:12:37 PM	815	1387	24	21	21	30	19	18	18	18	21	19	34	18	28.2	31.5	58.8	-1	-1	-1
1/10/2019	3:12:38 PM	2	1388	23	21	21	30	19	19	18	18	21	18	34	18	28.2	31.5	58.8	-1	-1	-1
1/10/2019	3:12:38 PM	205	1389	23	31	21	30	19	19	18	18	22	18	35	18	28.2	31.5	58.8	-1	-1	-1
1/10/2019	3:12:38 PM	408	1390	23	32	21	30	19	19	18	18	21	18	34	18	28.2	31.5	58.8	-1	-1	-1
1/10/2019	3:12:38 PM	611	1391	23	23	21	30	19	19	18	18	22	18	35	18	28.2	31.5	58.8	-1	-1	-1
1/10/2019	3:12:38 PM	815	1392	23	22	21	30	19	19	18	18	21	19	34	18	28.2	31.5	58.8	-1	-1	-1
1/10/2019	3:12:39 PM	2	1393	23	35	21	30	19	18	18	18	21	18	34	18	28.2	31.5	58.8	-1	-1	-1
1/10/2019	3:12:39 PM	205	1394	24	25	21	30	19	19	18	19	21	19	34	19	28.2	31.5	58.8	-1	-1	-1
1/10/2019	3:12:39 PM	408	1395	23	22	21	30	19	18	18	18	22	18	34	18	28.2	31.5	58.8	-1	-1	-1
1/10/2019	3:12:39 PM	611	1396	23	21	21	30	19	19	18	18	21	19	34	19	28.2	31.5	58.8	-1	-1	-1
1/10/2019	3:12:39 PM	815	1397	23	21	24	30	19	19	18	18	22	18	34	18	28.2	31.5	58.8	-1	-1	-1
1/10/2019	3:12:40 PM	2	1398	23	21	33	30	19	18	18	18	21	18	34	18	28.2	31.5	58.8	-1	-1	-1
1/10/2019	3:12:40 PM	205	1399	23	21	34	30	19	19	18	18	22	18	35	18	28.2	31.5	58.8	-1	-1	-1
1/10/2019	3:12:40 PM	408	1400	23	21	52	30	19	19	18	18	21	18	34	18	28.2	31.5	58.8	-1	-1	-1
1/10/2019	3:12:40 PM	611	1401	23	21	56	30	19	19	18	18	22	18	35	18	28.2	31.5	58.8	-1	-1	-1
1/10/2019	3:12:40 PM	815	1402	23	21	32	30	19	19	18	18	21	19	35	18	28.2	31.5	58.8	-1	-1	-1
1/10/2019	3:12:41 PM	2	1403	23	21	23	30	18	19	18	18	21	18	34	18	28.2	31.5	58.8	-1	-1	-1
1/10/2019	3:12:41 PM	205	1404	23	21	22	30	19	19	18	18	22	18	34	18	28.2	31.5	58.8	-1	-1	-1
1/10/2019	3:12:41 PM	408	1405	23	21	42	30	19	19	18	18	21	18	34	18	28.2	31.5	58.8	-1	-1	-1
1/10/2019	3:12:41 PM	611	1406	23	21	50	30	19	19	18	18	22	18	35	18	28.2	31.5	58.8	-1	-1	-1
1/10/2019	3:12:41 PM	815	1407	23	21	27	30	19	18	18	18	22	18	34	18	28.2	31.5	58.8	-1	-1	-1
1/10/2019	3:12:42 PM	2	1408	23	21	24	30	19	18	18	18	21	18	34	18	28.2	31.5	58.8	-1	-1	-1
1/10/2019	3:12:42 PM	210	1409	23	21	32	30	19	19	18	18	22	18	35	18	28.2	31.5	58.8	-1	-1	-1
1/10/2019	3:12:42 PM	413	1410	23	21	23	30	19	19	18	18	21	19	34	18	28.2	31.4	72.0	-1	-1	-1
1/10/2019	3:12:42 PM	601	1411	23	21	28	30	18	19	18	18	21	18	34	18	28.2	31.4	72.0	-1	-1	-1
1/10/2019	3:12:42 PM	804	1412	23	21	22	30	19	19	18	18	22	18	34	18	28.2	31.4	72.0	-1	-1	-1
1/10/2019	3:12:43 PM	7	1413	23	21	21	29	19	19	17	18	21	18	34	18	28.2	31.4	72.0	-1	-1	-1
1/10/2019	3:12:43 PM	210	1414	23	22	21	30	19	19	18	18	22	18	35	18	28.2	31.4	72.0	-1	-1	-1
1/10/2019	3:12:43 PM	413	1415	23	21	21	30	19	19	18	18	21	18	34	18	28.2	31.4	72.0	-1	-1	-1
1/10/2019	3:12:43 PM	601	1416	23	21	21	30	19	19	18	18	21	18	34	18	28.2	31.4	72.0	-1	-1	-1
1/10/2019	3:12:43 PM	804	1417	23	21	21	30	19	18	18	18	21	19	34	18	28.2	31.4	72.0	-1	-1	-1
1/10/2019	3:12:44 PM	7	1418	23	21	21	30	18	18	18	18	21	18	34	18	28.2	31.4	72.0	-1	-1	-1
1/10/2019	3:12:44 PM	210	1419	23	21	21	30	19	18	19	18	22	18	34	18	28.2	31.4	72.0	-1	-1	-1
1/10/2019	3:12:44 PM	413	1420	23	21	21	30	19	18	18	18	21	19	34	18	28.2	31.4	72.0	-1	-1	-1
1/10/2019	3:12:44 PM	601	1421	23	21	24	30	19	18	18	18	21	19	34	18	28.2	31.4	72.0	-1	-1	-1
1/10/2019	3:12:44 PM	804	1422	24	21	47	30	19	18	18	18	21	19	34	18	28.2	31.4	72.0	-1	-1	-1
1/10/2019	3:12:45 PM	13	1423	23	21	75	30	19	19	18	18	21	18	34	18	28.2	31.4	72.0	-1	-1	-1
1/10/2019	3:12:45 PM	201	1424	23	21	51	30	19	19	18	18	22	18	34	18	28.2	31.4	72.0	-1	-1	-1
1/10/2019	3:12:45 PM	404	1425	23	21	41	30	18	18	18	18	21	18	34	18	28.2	31.4	72.0	-1	-1	-1
1/10/2019	3:12:45 PM	607	1426	23	21	50	30	19	19	18	18	22	18	34	18	28.2	31.4	72.0	-1	-1	-1
1/10/2019	3:12:45 PM	810	1427	23	21	47	30	19	18	18	18	21	18	34	18	28.2	31.4	72.0	-1	-1	-1
1/10/2019	3:12:46 PM	13	1428	23	21	37	30	19	18	18	18	21	18	34	18	28.2	31.4	72.0	-1	-1	-1
1/10/2019	3:12:46 PM	201	1429	23	21	43	30	19	19	18	18	21	18	34	18	28.2	31.4	72.0	-1	-1	-1
1/10/2019	3:12:46 PM	404	1430	23	21	41	30	19	18	18	18	21	18	34	18	28.2	31.4	72.0	-1	-1	-1
1/10/2019	3:12:46 PM	607	1431	23	21	53	30	19	18	18	18	21	18	34	18	28.2	31.4	72.0	-1	-1	-1
1/10/2019	3:12:46 PM	810	1432	23	21	45	30	19	19	18	18	21	18	34	18	28.2	31.4	72.0	-1	-1	-1
1/10/2019	3:12:47 PM	13	1433	23	21	42	30	19	18	18	18	21	18	34	18	28.2	31.4	72.0	-1	-1	-1
1/10/2019	3:12:47 PM	201	1434	23	21	56	30	19	19	18	19	21	19	34	18	28.2	31.4	72.0	-1	-1	-1
1/10/2019	3:12:47 PM	404	1435	23	21	88	30	19	18	18	18	21	18	34	18	28.2	31.4	72.0	-1	-1	-1
1/10/2019	3:12:47 PM	607	1436	23	21	100	30	19	18	18	18	21	18	34	18	28.2	31.4	72.0	-1	-1	-1
1/10/2019	3:12:47 PM	810	1437	23	21	104	30	19	19	18	18	21	18	34	18	28.2	31.4	72.0	-1	-1	-1
1/10/2019	3:12:48 PM	13	1438	23	21	114	30	19	18	18	18	21	18	34	18	28.2	31.4	72.0	-1	-1	-1
1/10/2019	3:12:48 PM	201	1439	24	21	88	30	19	19	18	19	21	19	34	19	28.2	31.4	72.0	-1	-1	-1
1/10/2019	3:12:48 PM	404	1440	23	21	56	30	19	18	18	18	21	18	34	18	28.2	31.4	72.0	-1	-1	-1
1/10/2019	3:12:48 PM	607	1441	23	21	58	30	19	19	18	18	21	19	34	19	28.2	31.4	72.0	-1	-1	-1
1/10/2019	3:12:48 PM	810	1442	23	21	36	30	19	18	18	18	22	18	34	18	28.2	31.4	72.0	-1	-1	-1
1/10/2019	3:12:49 PM	13	1443	23	21	46	29	19	19	18	18	21	18	34	18	28.2	31.4	72.0	-1	-1	-1
1/10/2019	3:12:49 PM	201	1444	23	21	49	30	19	19	18	19	21	19	34	18	28.2	31.4	72.0	-1	-1	-1
1/10/2019	3:12:49 PM	404	1445	23	21	32	29	19	18	18	18	21	18	34	18	28.2	31.4	72.0	-1	-1	-1
1/10/2019	3:12:49 PM	607	1446	23	21	23	30	19	19	18	18	21	18	34	18	28.2	31.4	72.0	-1	-1	-1
1/10/2019	3:12:49 PM	810	1447	23	21	29	30	19	18	18	18	21	18	34	18	28.2	31.4	72.0	-1	-1	-1
1/10/2019	3:12:50 PM	13	1448	23	21	40	30	18	19	18	18	21	18	34	18	28.2	31.4	72.0	-1	-1	-1
1/10/2019	3:12:50 PM	201	1449	23	22	49	30	19	19	18	18	22	18	34	18	28.2	31.4	72.0	-1	-1	-1
1/10/2019	3:12:50 PM	404	1450	23	21	42	30	19	19	18	18	21	18	34	18	28.2	31.4	72.0	-1	-1	-1
1/10/2019	3:12:50 PM	608	1451	23	21	46	30	19	19	18	18	21	18	34	18	28.2	31.4	72.0	-1	-1	-1
1/10/2019	3:12:50 PM	811	1452	23	21	44	30	19	19	18	18	21	19	34	18	28.3	31.4	79.5	-1	-1	-1
1/10/2019	3:12:51 PM	14	1453	23	21	25	29	19	18	18	18	21	18	34	18	28.3	31.4	79.5	-1	-1	-1
1/10/2019	3:12:51 PM	202	1454	23	21	22	30	19	19	18	18	22	18	34	18	28.3	31.4	79.5	-1	-1	-1
1/10/2019	3:12:51 PM	405	1455	23	21	21	30	18	19	18	18	21	18	34	18	28.3	31.4	79.5	-1	-1	-1
1/10/2019	3:12:51 PM	608	1456	23	21	21	30	19	18	18	18	21	19	34	18	28.3	31.4	79.5	-1	-1	-1
1/10/2019	3:12:51 PM	811	1457	23	21	21	30	19	18	18	18	21	18	34	18	28.3	31.4	79.5	-1	-1	-1
1/10/2019	3:12:52 PM	14	1458	23	21	21	30	18	18	18	18	21	18	33	18	28.3	31.4	79.5	-1	-1	-1
1/10/2019	3:12:52 PM	202	1459	23	21	21	30	19	19	18	19	21	19	34	18	28.3	31.4	79.5	-1	-1	-1
1/10/2019	3:12:52 PM	405	1460	23	21	21	29	19	18	18	18	21	18	33	18	28.3	31.4	79.5	-1	-1	-1
1/10/2019	3:12:52 PM	608	1461	23	21	21	30	19	19	18	18	21	18	34	18	28.3	31.4	79.5	-1	-1	-1
1/10/2019	3:12:52 PM	811	1462	23	21	21	30	19	18	18	18	21	18	34	18	28.3	31.4	79.5	-1	-1	-1
1/10/2019	3:12:53 PM	14	1463	23	21	21	30	19	18	18	18	21	18	34	18	28.3	31.4	79.5	-1	-1	-1
1/10/2019	3:12:53 PM	202	1464	24	21	21	30	19	19	18	18	22	19	34	18	28.3	31.4	79.5	-1	-1	-1
1/10/2019	3:12:53 PM	405	1465	23	21	21	29	19	18	18	18	21	18	34	18	28.3	31.4	79.5	-1	-1	-1
1/10/2019	3:12:53 PM	608	1466	23	21	21	30	19	19	18	18	21	19	34	18	28.3	31.4	79.5	-1	-1	-1
1/10/2019	3:12:53 PM	811	1467	23	21	21	30	19	18	18	18	21	18	34	18	28.3	31.4	79.5	-1	-1	-1
1/10/2019	3:12:54 PM	14	1468	23	21	21	29	19	18	18	18	21	18	34	18	28.3	31.4	79.5	-1	-1	-1
1/10/2019	3:12:54 PM	202	1469	23	21	21	30	19	19	18	18	21	19	34	19	28.3	31.4	79.5	-1	-1	-1
1/10/2019	3:12:54 PM	405	1470	23	21	21	30	19	18	18	18	22	18	34	18	28.3	31.4	79.5	-1	-1	-1
1/10/2019	3:12:54 PM	608	1471	23	21	21	30	19	19	18	18	21	19	34	18	28.3	31.4	79.5	-1	-1	-1
1/10/2019	3:12:54 PM	811	1472	23	21	21	30	19	19	18	18	21	18	34	18	28.3	31.4	79.5	-1	-1	-1
1/10/2019	3:12:55 PM	14	1473	23	21	21	30	19	19	18	18	21	19	34	18	28.3	31.4	79.5	-1	-1	-1
1/10/2019	3:12:55 PM	202	1474	23	21	21	30	19	19	18	18	21	19	34	18	28.3	31.4	79.5	-1	-1	-1
1/10/2019	3:12:55 PM	405	1475	23	21	21	30	19	18	18	18	21	18	34	18	28.3	31.4	79.5	-1	-1	-1
1/10/2019	3:12:55 PM	608	1476	23	21	21	30	19	18	18	18	21	19	34	18	28.3	31.4	79.5	-1	-1	-1
1/10/2019	3:12:55 PM	811	1477	23	21	21	30	19	18	18	18	22	18	34	18	28.3	31.4	79.5	-1	-1	-1
1/10/2019	3:12:56 PM	14	1478	23	21	21	30	19	19	18	18	21	19	34	18	28.3	31.4	79.5	-1	-1	-1
1/10/2019	3:12:56 PM	202	1479	23	22	21	30	19	19	19	18	22	19	34	18	28.3	31.4	79.5	-1	-1	-1
1/10/2019	3:12:56 PM	405	1480	23	21	21	29	19	18	28	18	21	18	34	18	28.3	31.4	79.5	-1	-1	-1
1/10/2019	3:12:56 PM	608	1481	23	21	21	30	19	18	33	18	22	18	34	18	28.3	31.4	79.5	-1	-1	-1
1/10/2019	3:12:56 PM	811	1482	23	21	21	30	19	18	36	19	21	19	34	18	28.3	31.4	79.5	-1	-1	-1
1/10/2019	3:12:57 PM	14	1483	23	21	21	30	19	18	44	18	21	18	34	18	28.3	31.4	79.5	-1	-1	-1
1/10/2019	3:12:57 PM	202	1484	23	21	21	30	19	18	74	18	22	19	34	18	28.3	31.4	79.5	-1	-1	-1
1/10/2019	3:12:57 PM	405	1485	23	21	21	30	18	19	86	18	21	19	34	18	28.3	31.4	79.5	-1	-1	-1
1/10/2019	3:12:57 PM	608	1486	23	21	21	30	19	18	92	18	21	18	34	18	28.3	31.4	79.5	-1	-1	-1
1/10/2019	3:12:57 PM	811	1487	23	21	21	30	19	19	94	18	21	18	34	18	28.3	31.4	79.5	-1	-1	-1
1/10/2019	3:12:58 PM	14	1488	23	21	21	29	19	18	105	18	21	18	34	18	28.3	31.4	79.5	-1	-1	-1
1/10/2019	3:12:58 PM	202	1489	23	21	21	30	19	19	106	18	21	19	34	19	28.3	31.4	79.5	-1	-1	-1
1/10/2019	3:12:58 PM	405	1490	23	21	21	29	19	18	126	18	21	18	34	18	28.3	31.4	79.5	-1	-1	-1
1/10/2019	3:12:58 PM	608	1491	23	21	21	30	19	19	125	18	21	19	34	18	28.3	31.4	79.5	-1	-1	-1
1/10/2019	3:12:58 PM	811	1492	23	21	21	29	19	18	116	18	21	18	34	18	28.3	31.4	79.5	-1	-1	-1
1/10/2019	3:12:59 PM	1	1493	23	21	21	30	19	19	103	18	21	19	34	18	28.3	31.4	79.5	-1	-1	-1
1/10/2019	3:12:59 PM	204	1494	23	21	21	30	19	18	112	18	22	18	34	18	28.3	31.4	64.5	-1	-1	-1
1/10/2019	3:12:59 PM	407	1495	23	21	21	30	18	18	97	18	21	18	34	18	28.3	31.4	64.5	-1	-1	-1
1/10/2019	3:12:59 PM	610	1496	23	21	21	29	19	18	86	18	21	19	33	18	28.3	31.4	64.5	-1	-1	-1
1/10/2019	3:12:59 PM	814	1497	23	21	21	29	19	18	93	18	21	18	34	18	28.3	31.4	64.5	-1	-1	-1
1/10/2019	3:13:00 PM	1	1498	23	21	21	29	19	18	103	18	21	18	34	18	28.3	31.4	64.5	-1	-1	-1
1/10/2019	3:13:00 PM	204	1499	23	21	21	30	19	19	128	19	21	19	34	18	28.3	31.4	64.5	-1	-1	-1
1/10/2019	3:13:00 PM	407	1500	23	21	21	29	19	18	112	18	21	18	34	18	28.3	31.4	64.5	-1	-1	-1
1/10/2019	3:13:00 PM	610	1501	23	21	21	30	19	19	138	19	21	18	34	18	28.3	31.4	64.5	-1	-1	-1
1/10/2019	3:13:00 PM	814	1502	23	21	21	29	19	19	157	18	22	18	34	18	28.3	31.4	64.5	-1	-1	-1
1/10/2019	3:13:01 PM	1	1503	23	21	24	29	19	19	160	19	21	19	33	18	28.3	31.4	64.5	-1	-1	-1
1/10/2019	3:13:01 PM	204	1504	23	21	36	30	19	19	153	18	22	18	34	18	28.3	31.4	64.5	-1	-1	-1
1/10/2019	3:13:01 PM	407	1505	23	21	45	30	19	19	141	18	21	18	33	18	28.3	31.4	64.5	-1	-1	-1
1/10/2019	3:13:01 PM	610	1506	23	21	42	30	19	19	143	18	22	18	34	18	28.3	31.4	64.5	-1	-1	-1
1/10/2019	3:13:01 PM	807	1507	23	21	27	30	19	18	149	18	21	19	33	18	28.3	31.4	64.5	-1	-1	-1
1/10/2019	3:13:02 PM	10	1508	23	21	22	29	19	18	128	18	22	18	34	18	28.3	31.4	64.5	-1	-1	-1
1/10/2019	3:13:02 PM	213	1509	23	21	21	30	19	19	144	19	21	19	33	18	28.3	31.4	64.5	-1	-1	-1
1/10/2019	3:13:02 PM	400	1510	23	21	21	30	19	18	147	18	22	18	34	18	28.3	31.4	64.5	-1	-1	-1
1/10/2019	3:13:02 PM	603	1511	23	21	21	30	19	19	158	19	21	19	33	18	28.3	31.4	64.5	-1	-1	-1
1/10/2019	3:13:02 PM	807	1512	23	21	21	30	19	19	163	18	22	18	34	18	28.3	31.4	64.5	-1	-1	-1
1/10/2019	3:13:03 PM	10	1513	23	21	21	30	18	19	162	18	21	18	34	18	28.3	31.4	64.5	-1	-1	-1
1/10/2019	3:13:03 PM	213	1514	23	21	21	29	19	19	161	18	21	18	34	18	28.3	31.4	64.5	-1	-1	-1
1/10/2019	3:13:03 PM	400	1515	23	21	21	29	19	19	162	18	21	19	33	18	28.3	31.4	64.5	-1	-1	-1
1/10/2019	3:13:03 PM	603	1516	23	22	21	30	19	19	161	18	22	18	34	18	28.3	31.4	64.5	-1	-1	-1
1/10/2019	3:13:03 PM	807	1517	23	21	21	30	19	19	160	18	21	19	33	18	28.3	31.4	64.5	-1	-1	-1
1/10/2019	3:13:04 PM	10	1518	23	21	21	29	19	18	168	18	22	18	33	18	28.3	31.4	64.5	-1	-1	-1
1/10/2019	3:13:04 PM	213	1519	23	21	21	30	19	19	151	18	21	19	34	18	28.3	31.4	64.5	-1	-1	-1
1/10/2019	3:13:04 PM	400	1520	23	21	21	29	19	18	131	18	21	18	34	18	28.3	31.4	64.5	-1	-1	-1
1/10/2019	3:13:04 PM	603	1521	23	21	21	30	19	19	141	19	21	18	34	18	28.3	31.4	64.5	-1	-1	-1
1/10/2019	3:13:04 PM	807	1522	23	21	21	30	19	18	136	18	21	18	34	18	28.3	31.4	64.5	-1	-1	-1
1/10/2019	3:13:05 PM	10	1523	23	21	21	30	19	18	149	18	21	18	34	18	28.3	31.4	64.5	-1	-1	-1
1/10/2019	3:13:05 PM	213	1524	23	21	21	30	19	19	133	18	21	19	33	19	28.3	31.4	64.5	-1	-1	-1
1/10/2019	3:13:05 PM	400	1525	23	21	21	30	19	19	150	18	21	18	34	18	28.3	31.4	64.5	-1	-1	-1
1/10/2019	3:13:05 PM	603	1526	23	21	21	30	19	19	140	19	21	19	33	19	28.3	31.4	64.5	-1	-1	-1
1/10/2019	3:13:05 PM	807	1527	23	21	21	30	19	18	127	18	22	18	34	18	28.3	31.4	64.5	-1	-1	-1
1/10/2019	3:13:06 PM	10	1528	23	21	21	30	18	18	141	18	21	18	34	18	28.3	31.4	64.5	-1	-1	-1
1/10/2019	3:13:06 PM	213	1529	23	21	21	29	19	18	157	18	21	19	33	18	28.3	31.4	64.5	-1	-1	-1
1/10/2019	3:13:06 PM	400	1530	23	21	21	30	18	19	160	18	21	18	34	18	28.3	31.4	64.5	-1	-1	-1
1/10/2019	3:13:06 PM	603	1531	23	21	21	30	19	19	189	18	22	18	34	18	28.3	31.4	64.5	-1	-1	-1
1/10/2019	3:13:06 PM	807	1532	23	21	21	30	19	19	204	18	22	19	33	18	28.3	31.4	64.5	-1	-1	-1
1/10/2019	3:13:07 PM	10	1533	23	21	21	30	19	18	213	18	21	18	34	18	28.3	31.4	64.5	-1	-1	-1
1/10/2019	3:13:07 PM	213	1534	23	21	21	30	19	18	218	18	22	18	34	18	28.3	31.4	64.5	-1	-1	-1
1/10/2019	3:13:07 PM	416	1535	23	21	21	29	19	18	231	18	21	19	33	18	28.3	31.4	64.5	-1	-1	-1
1/10/2019	3:13:07 PM	603	1536	23	21	21	30	19	19	230	19	21	18	34	18	28.3	31.3	44.7	-1	-1	-1
1/10/2019	3:13:07 PM	807	1537	23	21	21	29	19	18	238	18	21	18	34	18	28.3	31.3	44.7	-1	-1	-1
1/10/2019	3:13:08 PM	10	1538	23	21	21	30	18	19	225	18	21	18	34	18	28.3	31.3	44.7	-1	-1	-1
1/10/2019	3:13:08 PM	213	1539	23	21	21	30	19	18	102	18	22	18	33	18	28.3	31.3	44.7	-1	-1	-1
1/10/2019	3:13:08 PM	400	1540	23	21	21	29	19	18	175	18	21	18	33	18	28.3	31.3	44.7	-1	-1	-1
1/10/2019	3:13:08 PM	603	1541	23	21	21	30	19	19	202	19	22	19	34	18	28.3	31.3	44.7	-1	-1	-1
1/10/2019	3:13:08 PM	807	1542	23	21	21	30	19	18	216	18	22	18	34	18	28.3	31.3	44.7	-1	-1	-1
1/10/2019	3:13:09 PM	10	1543	23	21	21	30	19	19	164	18	21	18	34	18	28.3	31.3	44.7	-1	-1	-1
1/10/2019	3:13:09 PM	213	1544	23	21	21	29	19	18	195	18	22	18	34	18	28.3	31.3	44.7	-1	-1	-1
1/10/2019	3:13:09 PM	400	1545	23	21	21	29	19	18	136	18	21	18	33	18	28.3	31.3	44.7	-1	-1	-1
1/10/2019	3:13:09 PM	603	1546	23	21	21	30	19	19	187	18	22	19	34	18	28.3	31.3	44.7	-1	-1	-1
1/10/2019	3:13:09 PM	807	1547	23	21	21	29	19	18	152	18	22	18	34	18	28.3	31.3	44.7	-1	-1	-1
1/10/2019	3:13:10 PM	10	1548	23	21	21	30	19	19	148	18	21	19	34	18	28.3	31.3	44.7	-1	-1	-1
1/10/2019	3:13:10 PM	206	1549	23	21	21	30	19	18	210	18	22	18	34	18	28.3	31.3	44.7	-1	-1	-1
1/10/2019	3:13:10 PM	409	1550	24	21	21	30	19	19	141	18	21	19	33	19	28.3	31.3	44.7	-1	-1	-1
1/10/2019	3:13:10 PM	613	1551	23	22	21	30	19	19	72	18	22	19	34	18	28.3	31.3	44.7	-1	-1	-1
1/10/2019	3:13:10 PM	800	1552	23	21	21	30	19	19	162	18	22	18	34	18	28.3	31.3	44.7	-1	-1	-1
1/10/2019	3:13:11 PM	3	1553	23	21	21	30	19	19	98	18	22	18	34	18	28.3	31.3	44.7	-1	-1	-1
1/10/2019	3:13:11 PM	206	1554	23	21	21	29	19	18	192	18	22	18	34	18	28.3	31.3	44.7	-1	-1	-1
1/10/2019	3:13:11 PM	409	1555	23	21	21	30	19	18	114	18	21	18	34	18	28.3	31.3	44.7	-1	-1	-1
1/10/2019	3:13:11 PM	613	1556	23	21	21	30	19	18	109	18	21	18	34	18	28.3	31.3	44.7	-1	-1	-1
1/10/2019	3:13:11 PM	800	1557	23	21	21	29	19	18	182	18	21	19	34	18	28.3	31.3	44.7	-1	-1	-1
1/10/2019	3:13:12 PM	3	1558	23	21	21	30	19	18	187	18	21	18	34	18	28.3	31.3	44.7	-1	-1	-1
1/10/2019	3:13:12 PM	206	1559	23	21	21	30	19	19	202	19	21	19	34	18	28.3	31.3	44.7	-1	-1	-1
1/10/2019	3:13:12 PM	409	1560	23	21	21	30	19	19	185	18	21	18	34	18	28.3	31.3	44.7	-1	-1	-1
1/10/2019	3:13:12 PM	613	1561	23	21	21	30	19	19	215	18	21	19	34	18	28.3	31.3	44.7	-1	-1	-1
1/10/2019	3:13:12 PM	800	1562	23	21	20	30	18	19	137	18	21	18	34	18	28.3	31.3	44.7	-1	-1	-1
1/10/2019	3:13:13 PM	3	1563	23	21	21	29	19	19	193	18	22	19	34	18	28.3	31.3	44.7	-1	-1	-1
1/10/2019	3:13:13 PM	206	1564	23	21	21	30	19	19	105	18	21	19	34	18	28.3	31.3	44.7	-1	-1	-1
1/10/2019	3:13:13 PM	409	1565	23	21	21	29	19	19	150	18	22	18	34	18	28.3	31.3	44.7	-1	-1	-1
1/10/2019	3:13:13 PM	613	1566	23	21	21	30	19	19	142	18	21	19	34	18	28.3	31.3	44.7	-1	-1	-1
1/10/2019	3:13:13 PM	800	1567	23	21	21	30	18	19	183	18	21	18	34	18	28.3	31.3	44.7	-1	-1	-1
1/10/2019	3:13:14 PM	3	1568	23	21	21	29	19	19	195	18	21	18	34	18	28.3	31.3	44.7	-1	-1	-1
1/10/2019	3:13:14 PM	206	1569	23	21	21	30	19	19	90	18	22	18	34	18	28.3	31.3	44.7	-1	-1	-1
1/10/2019	3:13:14 PM	409	1570	23	21	21	29	19	18	76	18	22	18	33	18	28.3	31.3	44.7	-1	-1	-1
1/10/2019	3:13:14 PM	613	1571	23	21	21	30	19	19	189	18	21	19	34	18	28.3	31.3	44.7	-1	-1	-1
1/10/2019	3:13:14 PM	800	1572	23	21	21	29	19	18	142	18	21	18	34	18	28.3	31.3	44.7	-1	-1	-1
1/10/2019	3:13:15 PM	3	1573	23	21	21	30	19	18	67	18	21	19	34	18	28.3	31.3	44.7	-1	-1	-1
1/10/2019	3:13:15 PM	206	1574	23	21	21	29	19	18	55	18	22	18	34	18	28.3	31.3	44.7	-1	-1	-1
1/10/2019	3:13:15 PM	409	1575	23	21	21	30	19	18	121	18	21	19	33	18	28.3	31.3	44.7	-1	-1	-1
1/10/2019	3:13:15 PM	613	1576	23	21	21	30	19	19	108	18	21	18	34	18	28.3	31.3	44.7	-1	-1	-1
1/10/2019	3:13:15 PM	800	1577	23	21	21	29	19	18	52	18	21	18	33	18	28.3	31.3	44.7	-1	-1	-1
1/10/2019	3:13:16 PM	3	1578	23	21	21	30	19	18	52	18	21	18	34	18	28.3	31.3	97.9	-1	-1	-1
1/10/2019	3:13:16 PM	206	1579	23	21	21	29	19	19	41	18	21	19	34	18	28.3	31.3	97.9	-1	-1	-1
1/10/2019	3:13:16 PM	409	1580	23	21	21	30	19	18	90	18	21	18	34	18	28.3	31.3	97.9	-1	-1	-1
1/10/2019	3:13:16 PM	613	1581	23	21	21	30	19	19	64	19	21	19	33	18	28.3	31.3	97.9	-1	-1	-1
1/10/2019	3:13:16 PM	800	1582	23	21	21	30	18	19	40	18	21	18	34	18	28.3	31.3	97.9	-1	-1	-1
1/10/2019	3:13:17 PM	3	1583	23	21	21	30	19	18	44	18	21	18	34	18	28.3	31.3	97.9	-1	-1	-1
1/10/2019	3:13:17 PM	206	1584	23	21	21	30	19	19	60	18	21	18	34	18	28.3	31.3	97.9	-1	-1	-1
1/10/2019	3:13:17 PM	409	1585	23	21	21	29	19	18	122	18	21	19	33	18	28.3	31.3	97.9	-1	-1	-1
1/10/2019	3:13:17 PM	613	1586	23	21	21	30	19	19	67	18	21	18	34	18	28.3	31.3	97.9	-1	-1	-1
1/10/2019	3:13:17 PM	800	1587	23	21	21	29	19	18	79	18	21	18	33	18	28.3	31.3	97.9	-1	-1	-1
1/10/2019	3:13:18 PM	3	1588	23	21	21	30	19	18	47	18	21	18	34	18	28.3	31.3	97.9	-1	-1	-1
1/10/2019	3:13:18 PM	206	1589	23	21	21	30	19	19	24	18	21	19	34	18	28.3	31.3	97.9	-1	-1	-1
1/10/2019	3:13:18 PM	409	1590	23	21	21	29	19	18	24	18	21	18	34	18	28.3	31.3	97.9	-1	-1	-1
1/10/2019	3:13:18 PM	613	1591	23	21	21	30	19	19	19	19	21	19	33	18	28.3	31.3	97.9	-1	-1	-1
1/10/2019	3:13:18 PM	800	1592	23	21	21	29	19	18	18	18	21	18	33	18	28.3	31.3	97.9	-1	-1	-1
1/10/2019	3:13:19 PM	3	1593	23	21	21	30	18	19	18	18	21	18	33	18	28.3	31.3	97.9	-1	-1	-1
1/10/2019	3:13:19 PM	206	1594	23	21	21	29	19	18	18	18	21	19	33	18	28.3	31.3	97.9	-1	-1	-1
1/10/2019	3:13:19 PM	409	1595	23	21	21	29	19	19	43	18	21	19	33	18	28.3	31.3	97.9	-1	-1	-1
1/10/2019	3:13:19 PM	613	1596	23	21	21	30	19	19	63	18	21	18	34	18	28.3	31.3	97.9	-1	-1	-1
1/10/2019	3:13:19 PM	800	1597	23	21	21	29	19	18	110	18	21	18	33	18	28.3	31.3	97.9	-1	-1	-1
1/10/2019	3:13:20 PM	3	1598	23	21	21	29	18	19	112	18	21	18	33	18	28.3	31.3	97.9	-1	-1	-1
1/10/2019	3:13:20 PM	206	1599	23	21	21	29	19	18	101	18	21	18	33	18	28.3	31.3	97.9	-1	-1	-1
1/10/2019	3:13:20 PM	409	1600	23	21	21	30	18	19	119	18	21	19	33	18	28.3	31.3	97.9	-1	-1	-1
1/10/2019	3:13:20 PM	613	1601	23	21	21	29	19	19	75	18	21	19	33	18	28.3	31.3	97.9	-1	-1	-1
1/10/2019	3:13:20 PM	800	1602	23	21	21	30	19	19	72	18	21	19	33	18	28.3	31.3	97.9	-1	-1	-1
1/10/2019	3:13:21 PM	3	1603	23	21	21	29	19	18	53	18	21	18	34	18	28.3	31.3	97.9	-1	-1	-1
1/10/2019	3:13:21 PM	206	1604	23	21	21	29	19	18	51	18	21	19	33	18	28.3	31.3	97.9	-1	-1	-1
1/10/2019	3:13:21 PM	409	1605	23	21	21	29	19	18	113	18	21	18	33	18	28.3	31.3	97.9	-1	-1	-1
1/10/2019	3:13:21 PM	613	1606	23	21	21	30	19	19	145	19	21	19	33	19	28.3	31.3	97.9	-1	-1	-1
1/10/2019	3:13:21 PM	800	1607	23	21	21	30	19	18	170	18	21	18	33	18	28.3	31.3	97.9	-1	-1	-1
1/10/2019	3:13:22 PM	3	1608	23	21	21	29	19	18	176	18	21	19	33	18	28.3	31.3	97.9	-1	-1	-1
1/10/2019	3:13:22 PM	206	1609	23	21	21	30	19	19	186	18	21	18	34	18	28.3	31.3	97.9	-1	-1	-1
1/10/2019	3:13:22 PM	409	1610	23	21	21	29	19	19	188	18	21	19	33	18	28.3	31.3	97.9	-1	-1	-1
1/10/2019	3:13:22 PM	613	1611	23	21	21	30	19	19	190	18	22	18	34	18	28.3	31.3	97.9	-1	-1	-1
1/10/2019	3:13:22 PM	800	1612	23	21	21	29	19	18	194	18	21	18	33	18	28.3	31.3	97.9	-1	-1	-1
1/10/2019	3:13:23 PM	3	1613	23	21	21	30	18	19	202	19	21	18	33	18	28.3	31.3	97.9	-1	-1	-1
1/10/2019	3:13:23 PM	206	1614	23	21	21	29	19	18	177	18	21	18	33	18	28.3	31.3	97.9	-1	-1	-1
1/10/2019	3:13:23 PM	409	1615	23	21	21	30	19	18	167	18	21	19	33	18	28.3	31.3	97.9	-1	-1	-1
1/10/2019	3:13:23 PM	613	1616	23	21	21	29	19	18	185	18	21	19	33	18	28.3	31.3	97.9	-1	-1	-1
1/10/2019	3:13:23 PM	800	1617	23	21	21	29	19	19	192	18	21	18	33	18	28.3	31.3	97.9	-1	-1	-1
1/10/2019	3:13:24 PM	3	1618	23	21	21	29	19	18	193	18	22	18	34	18	28.3	31.3	97.9	-1	-1	-1
1/10/2019	3:13:24 PM	206	1619	23	21	21	29	18	18	186	19	21	19	33	18	28.3	31.3	97.9	-1	-1	-1
1/10/2019	3:13:24 PM	409	1620	23	21	21	29	19	18	124	18	21	18	33	18	28.3	31.2	97.9	-1	-1	-1
1/10/2019	3:13:24 PM	613	1621	23	21	21	30	19	19	172	18	21	19	33	18	28.3	31.2	97.9	-1	-1	-1
1/10/2019	3:13:24 PM	800	1622	23	21	21	29	19	19	222	18	21	18	33	18	28.3	31.2	97.9	-1	-1	-1
1/10/2019	3:13:25 PM	3	1623	23	21	21	30	19	19	222	18	21	18	33	18	28.3	31.2	97.9	-1	-1	-1
1/10/2019	3:13:25 PM	206	1624	23	21	21	29	19	18	151	18	21	18	33	18	28.3	31.2	97.9	-1	-1	-1
1/10/2019	3:13:25 PM	409	1625	23	21	21	29	19	18	59	18	21	18	33	18	28.3	31.2	97.9	-1	-1	-1
1/10/2019	3:13:25 PM	629	1626	23	21	21	30	19	18	30	19	21	19	33	18	28.3	31.2	97.9	-1	-1	-1
1/10/2019	3:13:25 PM	801	1627	23	21	21	29	18	18	27	18	21	18	33	18	28.3	31.2	97.9	-1	-1	-1
1/10/2019	3:13:26 PM	4	1628	23	21	21	29	19	18	21	18	21	19	33	18	28.3	31.2	97.9	-1	-1	-1
1/10/2019	3:13:26 PM	207	1629	23	21	21	29	18	18	34	18	21	18	33	18	28.3	31.2	97.9	-1	-1	-1
1/10/2019	3:13:26 PM	410	1630	23	21	21	29	19	18	39	18	21	19	33	19	28.3	31.2	97.9	-1	-1	-1
1/10/2019	3:13:26 PM	613	1631	23	21	21	30	19	19	90	18	21	18	33	18	28.3	31.2	97.9	-1	-1	-1
1/10/2019	3:13:26 PM	801	1632	23	21	21	29	19	18	39	18	21	18	33	18	28.3	31.2	97.9	-1	-1	-1
1/10/2019	3:13:27 PM	4	1633	23	21	21	29	19	18	22	18	21	18	33	18	28.3	31.2	97.9	-1	-1	-1
1/10/2019	3:13:27 PM	207	1634	23	21	21	29	18	18	19	18	21	19	33	18	28.3	31.2	97.9	-1	-1	-1
1/10/2019	3:13:27 PM	410	1635	23	21	21	29	19	18	25	18	21	18	33	18	28.3	31.2	97.9	-1	-1	-1
1/10/2019	3:13:27 PM	613	1636	23	21	21	30	19	19	20	19	21	18	33	18	28.3	31.2	97.9	-1	-1	-1
1/10/2019	3:13:27 PM	801	1637	23	21	21	29	19	18	18	18	21	18	33	18	28.3	31.2	97.9	-1	-1	-1
1/10/2019	3:13:28 PM	4	1638	23	21	21	29	18	19	18	18	21	18	33	18	28.3	31.2	97.9	-1	-1	-1
1/10/2019	3:13:28 PM	207	1639	23	21	21	29	19	18	18	18	21	18	33	18	28.3	31.2	97.9	-1	-1	-1
1/10/2019	3:13:28 PM	410	1640	23	21	21	29	19	19	19	18	21	18	33	18	28.3	31.2	97.9	-1	-1	-1
1/10/2019	3:13:28 PM	613	1641	23	21	21	29	19	19	18	19	21	19	33	19	28.3	31.2	97.9	-1	-1	-1
1/10/2019	3:13:28 PM	801	1642	23	21	21	29	19	18	18	18	21	18	33	18	28.3	31.2	97.9	-1	-1	-1
1/10/2019	3:13:29 PM	4	1643	23	21	21	29	19	19	18	18	21	19	33	18	28.3	31.2	97.9	-1	-1	-1
1/10/2019	3:13:29 PM	207	1644	23	21	21	29	19	18	18	18	21	18	33	18	28.3	31.2	97.9	-1	-1	-1
1/10/2019	3:13:29 PM	410	1645	23	21	21	29	18	18	18	18	21	19	33	18	28.3	31.2	97.9	-1	-1	-1
1/10/2019	3:13:29 PM	613	1646	23	21	21	29	19	18	18	18	21	18	33	18	28.3	31.2	97.9	-1	-1	-1
1/10/2019	3:13:29 PM	801	1647	23	21	21	29	19	19	18	18	21	18	33	18	28.3	31.2	97.9	-1	-1	-1
1/10/2019	3:13:30 PM	4	1648	23	21	21	29	19	18	18	18	21	18	33	18	28.3	31.2	97.9	-1	-1	-1
1/10/2019	3:13:30 PM	207	1649	23	21	21	38	18	19	18	18	21	18	33	18	28.3	31.2	97.9	-1	-1	-1
1/10/2019	3:13:30 PM	410	1650	23	21	21	46	19	19	18	18	21	18	33	18	28.3	31.2	97.9	-1	-1	-1
1/10/2019	3:13:30 PM	613	1651	23	21	21	48	19	19	18	18	21	18	33	18	28.3	31.2	97.9	-1	-1	-1
1/10/2019	3:13:30 PM	801	1652	23	21	21	43	19	18	18	18	21	18	33	18	28.3	31.2	97.9	-1	-1	-1
1/10/2019	3:13:31 PM	4	1653	23	21	21	42	19	19	18	18	21	18	33	18	28.3	31.2	97.9	-1	-1	-1
1/10/2019	3:13:31 PM	207	1654	23	21	21	32	19	19	18	18	21	19	33	18	28.3	31.2	97.9	-1	-1	-1
1/10/2019	3:13:31 PM	410	1655	23	21	21	31	19	18	18	18	21	18	33	18	28.3	31.2	97.9	-1	-1	-1
1/10/2019	3:13:31 PM	613	1656	23	21	21	36	19	19	18	18	21	18	33	18	28.3	31.2	97.9	-1	-1	-1
1/10/2019	3:13:31 PM	801	1657	23	21	21	33	19	18	18	18	21	18	33	18	28.3	31.2	97.9	-1	-1	-1
1/10/2019	3:13:32 PM	1	1658	23	21	21	34	19	19	18	18	21	19	33	18	28.3	31.2	97.9	-1	-1	-1
1/10/2019	3:13:32 PM	205	1659	23	21	21	45	19	19	18	18	21	18	33	18	28.3	31.2	97.9	-1	-1	-1
1/10/2019	3:13:32 PM	408	1660	23	21	21	50	19	19	19	18	21	18	33	18	28.3	31.2	97.9	-1	-1	-1
1/10/2019	3:13:32 PM	611	1661	23	21	21	63	19	19	20	18	21	19	33	18	28.3	31.2	97.9	-1	-1	-1
1/10/2019	3:13:32 PM	814	1662	23	21	21	100	19	18	31	18	21	18	33	18	28.3	31.2	52.0	-1	-1	-1
1/10/2019	3:13:33 PM	1	1663	23	21	21	90	19	18	25	18	21	19	33	18	28.3	31.2	52.0	-1	-1	-1
1/10/2019	3:13:33 PM	205	1664	23	21	21	90	18	19	19	18	21	18	33	18	28.3	31.2	52.0	-1	-1	-1
1/10/2019	3:13:33 PM	408	1665	23	21	21	92	19	18	18	18	21	18	33	18	28.3	31.2	52.0	-1	-1	-1
1/10/2019	3:13:33 PM	611	1666	23	21	21	83	19	19	18	18	21	19	33	18	28.3	31.2	52.0	-1	-1	-1
1/10/2019	3:13:33 PM	814	1667	23	21	21	86	19	19	23	18	21	18	33	18	28.3	31.2	52.0	-1	-1	-1
1/10/2019	3:13:34 PM	1	1668	23	21	21	87	19	19	24	18	21	18	33	18	28.3	31.2	52.0	-1	-1	-1
1/10/2019	3:13:34 PM	205	1669	23	21	21	90	18	19	24	18	21	18	33	18	28.3	31.2	52.0	-1	-1	-1
1/10/2019	3:13:34 PM	408	1670	23	21	21	100	19	18	25	18	21	18	33	18	28.3	31.2	52.0	-1	-1	-1
1/10/2019	3:13:34 PM	611	1671	23	21	21	102	19	19	25	18	21	19	33	18	28.3	31.2	52.0	-1	-1	-1
1/10/2019	3:13:34 PM	814	1672	23	21	21	106	19	18	26	18	21	18	33	18	28.3	31.2	52.0	-1	-1	-1
1/10/2019	3:13:35 PM	1	1673	23	21	21	108	19	19	26	18	21	19	33	19	28.3	31.2	52.0	-1	-1	-1
1/10/2019	3:13:35 PM	205	1674	23	21	21	110	19	19	27	18	21	18	33	18	28.3	31.2	52.0	-1	-1	-1
1/10/2019	3:13:35 PM	408	1675	23	21	21	114	19	19	26	18	21	19	32	18	28.3	31.2	52.0	-1	-1	-1
1/10/2019	3:13:35 PM	611	1676	23	21	21	118	19	19	27	18	21	18	33	18	28.3	31.2	52.0	-1	-1	-1
1/10/2019	3:13:35 PM	814	1677	23	21	21	123	19	18	27	18	21	18	32	18	28.3	31.2	52.0	-1	-1	-1
1/10/2019	3:13:36 PM	1	1678	23	22	21	126	19	19	27	18	21	18	33	18	28.3	31.2	52.0	-1	-1	-1
1/10/2019	3:13:36 PM	205	1679	23	21	21	130	19	19	27	18	21	19	32	18	28.3	31.2	52.0	-1	-1	-1
1/10/2019	3:13:36 PM	408	1680	23	21	21	113	19	19	27	18	21	18	33	18	28.3	31.2	52.0	-1	-1	-1
1/10/2019	3:13:36 PM	611	1681	23	21	21	109	18	19	27	19	21	19	32	18	28.3	31.2	52.0	-1	-1	-1
1/10/2019	3:13:36 PM	814	1682	23	21	21	110	19	18	27	18	21	18	33	18	28.3	31.2	52.0	-1	-1	-1
1/10/2019	3:13:37 PM	1	1683	23	21	21	113	19	19	25	18	21	19	33	19	28.3	31.2	52.0	-1	-1	-1
1/10/2019	3:13:37 PM	205	1684	23	21	21	115	19	18	20	18	21	18	33	18	28.3	31.2	52.0	-1	-1	-1
1/10/2019	3:13:37 PM	408	1685	23	21	21	117	19	19	18	19	21	18	33	18	28.3	31.2	52.0	-1	-1	-1
1/10/2019	3:13:37 PM	611	1686	23	21	21	121	19	18	18	18	21	18	33	18	28.3	31.2	52.0	-1	-1	-1
1/10/2019	3:13:37 PM	814	1687	23	21	21	124	19	19	18	18	21	18	33	18	28.3	31.2	52.0	-1	-1	-1
1/10/2019	3:13:38 PM	1	1688	23	21	21	121	19	19	19	18	21	19	33	18	28.3	31.2	52.0	-1	-1	-1
1/10/2019	3:13:38 PM	205	1689	23	21	21	121	18	19	18	18	21	18	33	18	28.3	31.2	52.0	-1	-1	-1
1/10/2019	3:13:38 PM	410	1690	23	21	21	123	19	18	20	18	21	18	33	18	28.3	31.2	52.0	-1	-1	-1
1/10/2019	3:13:38 PM	613	1691	23	21	21	126	18	18	20	18	21	18	33	18	28.3	31.2	52.0	-1	-1	-1
1/10/2019	3:13:38 PM	801	1692	23	21	21	129	19	18	19	18	21	18	33	18	28.3	31.2	52.0	-1	-1	-1
1/10/2019	3:13:39 PM	4	1693	23	21	21	131	19	19	19	18	21	19	33	19	28.3	31.2	52.0	-1	-1	-1
1/10/2019	3:13:39 PM	207	1694	23	21	21	134	18	19	19	18	21	18	33	18	28.3	31.2	52.0	-1	-1	-1
1/10/2019	3:13:39 PM	410	1695	23	21	21	130	19	18	19	18	21	19	33	18	28.3	31.2	52.0	-1	-1	-1
1/10/2019	3:13:39 PM	613	1696	23	21	21	134	18	19	19	18	21	18	33	18	28.3	31.2	52.0	-1	-1	-1
1/10/2019	3:13:39 PM	801	1697	23	21	21	123	19	18	20	18	21	18	33	18	28.3	31.2	52.0	-1	-1	-1
1/10/2019	3:13:40 PM	4	1698	23	21	21	125	19	19	19	18	21	19	33	18	28.3	31.2	52.0	-1	-1	-1
1/10/2019	3:13:40 PM	207	1699	23	21	21	116	19	18	34	18	21	18	33	18	28.3	31.2	52.0	-1	-1	-1
1/10/2019	3:13:40 PM	410	1700	23	21	21	121	18	19	41	18	21	18	33	18	28.3	31.2	52.0	-1	-1	-1
1/10/2019	3:13:40 PM	613	1701	23	21	21	123	19	18	26	18	21	18	33	18	28.3	31.2	52.0	-1	-1	-1
1/10/2019	3:13:40 PM	801	1702	23	21	21	126	18	18	20	18	21	19	33	18	28.3	31.2	52.0	-1	-1	-1
1/10/2019	3:13:41 PM	4	1703	23	21	21	130	19	19	19	18	21	18	33	18	28.3	31.2	52.0	-1	-1	-1
1/10/2019	3:13:41 PM	207	1704	23	21	21	138	18	19	23	18	21	18	33	18	28.4	31.2	80.9	-1	-1	-1
1/10/2019	3:13:41 PM	410	1705	23	21	21	146	19	18	38	18	21	18	33	18	28.4	31.2	80.9	-1	-1	-1
1/10/2019	3:13:41 PM	605	1706	23	21	21	139	19	19	29	18	21	19	33	18	28.4	31.2	80.9	-1	-1	-1
1/10/2019	3:13:41 PM	808	1707	23	21	21	131	19	18	25	18	21	18	33	18	28.4	31.2	80.9	-1	-1	-1
1/10/2019	3:13:42 PM	11	1708	23	21	21	133	19	19	20	18	21	19	32	18	28.4	31.2	80.9	-1	-1	-1
1/10/2019	3:13:42 PM	215	1709	23	21	21	138	19	18	20	18	21	18	33	18	28.4	31.2	80.9	-1	-1	-1
1/10/2019	3:13:42 PM	402	1710	23	21	21	144	19	18	28	18	21	19	33	18	28.4	31.2	80.9	-1	-1	-1
1/10/2019	3:13:42 PM	605	1711	23	21	21	147	19	19	27	18	21	18	33	18	28.4	31.2	80.9	-1	-1	-1
1/10/2019	3:13:42 PM	808	1712	23	21	21	150	19	19	48	18	21	19	32	18	28.4	31.2	80.9	-1	-1	-1
1/10/2019	3:13:43 PM	11	1713	23	21	21	140	19	18	83	18	21	18	33	18	28.4	31.2	80.9	-1	-1	-1
1/10/2019	3:13:43 PM	215	1714	23	21	21	142	19	18	94	18	21	18	32	18	28.4	31.2	80.9	-1	-1	-1
1/10/2019	3:13:43 PM	402	1715	23	21	21	131	19	19	122	18	21	18	33	18	28.4	31.2	80.9	-1	-1	-1
1/10/2019	3:13:43 PM	605	1716	23	21	21	144	19	19	103	18	21	19	33	18	28.4	31.2	80.9	-1	-1	-1
1/10/2019	3:13:43 PM	808	1717	23	21	21	116	19	19	81	18	21	18	33	18	28.4	31.2	80.9	-1	-1	-1
1/10/2019	3:13:44 PM	11	1718	23	21	21	64	19	19	71	18	21	19	33	18	28.4	31.2	80.9	-1	-1	-1
1/10/2019	3:13:44 PM	215	1719	23	21	21	38	19	19	84	18	21	18	33	18	28.4	31.2	80.9	-1	-1	-1
1/10/2019	3:13:44 PM	402	1720	23	21	21	47	19	19	60	18	21	19	33	18	28.4	31.2	80.9	-1	-1	-1
1/10/2019	3:13:44 PM	605	1721	23	21	21	45	19	19	70	18	21	18	33	18	28.4	31.2	80.9	-1	-1	-1
1/10/2019	3:13:44 PM	808	1722	23	21	21	35	19	19	90	18	21	18	33	18	28.4	31.2	80.9	-1	-1	-1
1/10/2019	3:13:45 PM	11	1723	23	21	21	30	19	18	55	18	21	18	33	18	28.4	31.2	80.9	-1	-1	-1
1/10/2019	3:13:45 PM	215	1724	23	21	21	29	18	18	25	18	21	18	32	18	28.4	31.2	80.9	-1	-1	-1
1/10/2019	3:13:45 PM	402	1725	23	21	21	29	19	18	20	18	21	18	33	18	28.4	31.2	80.9	-1	-1	-1
1/10/2019	3:13:45 PM	605	1726	23	21	21	29	19	19	18	18	21	19	32	18	28.4	31.2	80.9	-1	-1	-1
1/10/2019	3:13:45 PM	808	1727	23	21	21	29	19	19	18	18	21	18	33	18	28.4	31.2	80.9	-1	-1	-1
1/10/2019	3:13:46 PM	11	1728	23	21	21	45	19	19	19	18	21	19	33	18	28.4	31.2	80.9	-1	-1	-1
1/10/2019	3:13:46 PM	215	1729	23	21	21	61	18	18	39	18	21	18	33	18	28.4	31.2	80.9	-1	-1	-1
1/10/2019	3:13:46 PM	402	1730	23	21	21	61	19	18	54	18	21	18	33	18	28.4	31.2	80.9	-1	-1	-1
1/10/2019	3:13:46 PM	605	1731	23	21	21	105	18	19	51	19	21	19	33	18	28.4	31.2	80.9	-1	-1	-1
1/10/2019	3:13:46 PM	808	1732	23	21	21	56	19	18	27	18	21	18	33	18	28.4	31.2	80.9	-1	-1	-1
1/10/2019	3:13:47 PM	11	1733	23	21	21	34	19	18	23	18	21	18	33	18	28.4	31.2	80.9	-1	-1	-1
1/10/2019	3:13:47 PM	215	1734	23	21	21	30	19	18	37	18	21	18	33	18	28.4	31.2	80.9	-1	-1	-1
1/10/2019	3:13:47 PM	402	1735	23	21	21	29	19	19	33	18	21	18	32	18	28.4	31.2	80.9	-1	-1	-1
1/10/2019	3:13:47 PM	605	1736	23	21	21	29	19	18	52	18	21	18	32	18	28.4	31.2	80.9	-1	-1	-1
1/10/2019	3:13:47 PM	808	1737	23	21	21	36	19	19	24	18	21	18	33	18	28.4	31.2	80.9	-1	-1	-1
1/10/2019	3:13:48 PM	11	1738	23	21	21	39	19	18	20	18	21	18	32	18	28.4	31.2	80.9	-1	-1	-1
1/10/2019	3:13:48 PM	215	1739	23	21	21	31	18	19	18	18	21	18	33	18	28.4	31.2	80.9	-1	-1	-1
1/10/2019	3:13:48 PM	402	1740	23	21	21	30	19	18	18	18	21	18	33	18	28.4	31.2	80.9	-1	-1	-1
1/10/2019	3:13:48 PM	605	1741	23	21	21	29	18	19	18	18	21	18	33	18	28.4	31.2	80.9	-1	-1	-1
1/10/2019	3:13:48 PM	808	1742	23	21	21	29	19	18	18	18	21	18	33	18	28.4	31.2	80.9	-1	-1	-1
1/10/2019	3:13:49 PM	11	1743	23	21	21	29	19	18	18	18	21	18	33	18	28.4	31.2	80.9	-1	-1	-1
1/10/2019	3:13:49 PM	215	1744	23	21	21	29	19	19	18	18	21	19	32	18	28.4	31.2	80.9	-1	-1	-1
1/10/2019	3:13:49 PM	402	1745	23	21	21	29	19	19	18	18	21	18	33	18	28.4	31.2	80.9	-1	-1	-1
1/10/2019	3:13:49 PM	605	1746	23	21	21	29	19	18	18	18	21	19	32	18	28.4	31.1	42.2	-1	-1	-1
1/10/2019	3:13:49 PM	808	1747	23	21	21	29	19	18	18	18	21	18	33	18	28.4	31.1	42.2	-1	-1	-1
1/10/2019	3:13:50 PM	11	1748	23	21	21	29	19	19	18	18	21	18	33	18	28.4	31.1	42.2	-1	-1	-1
1/10/2019	3:13:50 PM	215	1749	23	21	21	29	19	18	18	18	21	18	32	18	28.4	31.1	42.2	-1	-1	-1
1/10/2019	3:13:50 PM	402	1750	23	21	21	29	18	19	18	18	21	18	33	18	28.4	31.1	42.2	-1	-1	-1
1/10/2019	3:13:50 PM	605	1751	23	21	21	29	19	19	18	18	21	19	32	18	28.4	31.1	42.2	-1	-1	-1
1/10/2019	3:13:50 PM	808	1752	23	21	21	29	19	18	19	18	21	18	33	18	28.4	31.1	42.2	-1	-1	-1
1/10/2019	3:13:51 PM	11	1753	23	21	21	29	19	19	18	18	21	19	33	18	28.4	31.1	42.2	-1	-1	-1
1/10/2019	3:13:51 PM	215	1754	23	21	21	29	19	18	18	18	21	18	33	18	28.4	31.1	42.2	-1	-1	-1
1/10/2019	3:13:51 PM	402	1755	23	21	21	29	19	18	18	18	21	18	32	18	28.4	31.1	42.2	-1	-1	-1
1/10/2019	3:13:51 PM	605	1756	23	21	21	29	19	18	18	18	21	18	33	18	28.4	31.1	42.2	-1	-1	-1
1/10/2019	3:13:51 PM	808	1757	23	21	21	29	18	19	18	18	21	19	33	18	28.4	31.1	42.2	-1	-1	-1
1/10/2019	3:13:52 PM	11	1758	23	21	21	29	19	19	19	18	21	18	33	18	28.4	31.1	42.2	-1	-1	-1
1/10/2019	3:13:52 PM	215	1759	23	21	21	29	18	19	18	18	21	18	33	18	28.4	31.1	42.2	-1	-1	-1
1/10/2019	3:13:52 PM	402	1760	23	21	21	29	19	18	19	18	21	18	33	18	28.4	31.1	42.2	-1	-1	-1
1/10/2019	3:13:52 PM	605	1761	23	21	21	29	19	19	18	18	21	18	32	18	28.4	31.1	42.2	-1	-1	-1
1/10/2019	3:13:52 PM	808	1762	23	21	21	29	19	19	18	18	21	18	32	18	28.4	31.1	42.2	-1	-1	-1
1/10/2019	3:13:53 PM	11	1763	23	22	21	29	19	19	18	18	21	18	33	18	28.4	31.1	42.2	-1	-1	-1
1/10/2019	3:13:53 PM	215	1764	23	21	21	29	18	19	18	18	21	18	32	18	28.4	31.1	42.2	-1	-1	-1
1/10/2019	3:13:53 PM	402	1765	23	21	21	29	19	19	18	18	21	18	33	18	28.4	31.1	42.2	-1	-1	-1
1/10/2019	3:13:53 PM	605	1766	23	21	21	30	18	19	18	18	21	18	32	18	28.4	31.1	42.2	-1	-1	-1
1/10/2019	3:13:53 PM	808	1767	23	21	21	40	19	18	18	18	21	18	32	18	28.4	31.1	42.2	-1	-1	-1
1/10/2019	3:13:54 PM	11	1768	23	21	21	45	19	19	18	18	21	18	33	18	28.4	31.1	42.2	-1	-1	-1
1/10/2019	3:13:54 PM	215	1769	23	21	21	45	19	18	18	18	21	18	32	18	28.4	31.1	42.2	-1	-1	-1
1/10/2019	3:13:54 PM	402	1770	23	21	21	48	18	18	18	18	21	18	33	18	28.4	31.1	42.2	-1	-1	-1
1/10/2019	3:13:54 PM	605	1771	23	21	21	36	19	18	18	18	21	18	32	18	28.4	31.1	42.2	-1	-1	-1
1/10/2019	3:13:54 PM	808	1772	23	21	21	38	19	18	18	18	21	18	33	18	28.4	31.1	42.2	-1	-1	-1
1/10/2019	3:13:55 PM	11	1773	23	21	21	32	19	18	18	18	21	19	32	18	28.4	31.1	42.2	-1	-1	-1
1/10/2019	3:13:55 PM	215	1774	23	21	21	29	19	18	18	18	21	18	33	18	28.4	31.1	42.2	-1	-1	-1
1/10/2019	3:13:55 PM	402	1775	23	21	21	29	19	19	18	18	21	19	32	18	28.4	31.1	42.2	-1	-1	-1
1/10/2019	3:13:55 PM	605	1776	23	21	21	29	19	18	18	18	21	18	32	18	28.4	31.1	42.2	-1	-1	-1
1/10/2019	3:13:55 PM	808	1777	23	21	21	29	19	19	18	18	21	18	33	18	28.4	31.1	42.2	-1	-1	-1
1/10/2019	3:13:56 PM	11	1778	23	21	21	29	19	19	18	19	21	19	32	18	28.4	31.1	42.2	-1	-1	-1
1/10/2019	3:13:56 PM	215	1779	23	21	21	29	19	18	18	18	21	18	32	18	28.4	31.1	42.2	-1	-1	-1
1/10/2019	3:13:56 PM	402	1780	23	21	21	29	18	19	18	18	21	18	33	18	28.4	31.1	42.2	-1	-1	-1
1/10/2019	3:13:56 PM	605	1781	23	21	21	28	19	18	18	18	21	18	32	18	28.4	31.1	42.2	-1	-1	-1
1/10/2019	3:13:56 PM	808	1782	23	21	21	29	19	18	19	18	21	18	33	18	28.4	31.1	42.2	-1	-1	-1
1/10/2019	3:13:57 PM	11	1783	23	21	21	29	18	19	18	18	21	19	33	18	28.4	31.1	42.2	-1	-1	-1
1/10/2019	3:13:57 PM	215	1784	23	21	21	29	19	19	18	18	21	18	32	19	28.4	31.1	42.2	-1	-1	-1
1/10/2019	3:13:57 PM	402	1785	23	21	21	29	18	19	18	19	21	18	33	18	28.4	31.1	42.2	-1	-1	-1
1/10/2019	3:13:57 PM	605	1786	23	21	21	29	18	18	18	18	21	18	33	18	28.4	31.1	42.2	-1	-1	-1
1/10/2019	3:13:57 PM	808	1787	23	21	21	29	19	18	18	18	21	18	33	18	28.4	31.1	42.2	-1	-1	-1
1/10/2019	3:13:58 PM	11	1788	23	21	21	29	18	19	18	19	21	18	33	18	28.4	31.0	41.8	-1	-1	-1
1/10/2019	3:13:58 PM	215	1789	23	21	21	29	19	18	18	18	21	18	33	18	28.4	31.0	41.8	-1	-1	-1
1/10/2019	3:13:58 PM	402	1790	23	21	21	29	19	18	18	18	21	19	32	18	28.4	31.0	41.8	-1	-1	-1
1/10/2019	3:13:58 PM	605	1791	23	21	21	29	18	19	18	18	21	18	32	18	28.4	31.0	41.8	-1	-1	-1
1/10/2019	3:13:58 PM	808	1792	23	21	21	29	19	18	18	18	21	18	33	18	28.4	31.0	41.8	-1	-1	-1
1/10/2019	3:13:59 PM	11	1793	23	21	21	29	19	19	18	18	21	19	32	18	28.4	31.0	41.8	-1	-1	-1
1/10/2019	3:13:59 PM	215	1794	23	21	21	29	19	19	18	18	21	18	33	18	28.4	31.0	41.8	-1	-1	-1
1/10/2019	3:13:59 PM	402	1795	23	21	21	29	19	19	18	18	21	18	32	18	28.4	31.0	41.8	-1	-1	-1
1/10/2019	3:13:59 PM	605	1796	23	21	21	29	18	18	18	18	21	18	32	18	28.4	31.0	41.8	-1	-1	-1
1/10/2019	3:13:59 PM	808	1797	23	21	21	29	18	18	18	18	21	18	33	18	28.4	31.0	41.8	-1	-1	-1
1/10/2019	3:14:00 PM	11	1798	23	21	21	29	19	19	18	18	21	19	32	18	28.4	31.0	41.8	-1	-1	-1
1/10/2019	3:14:00 PM	215	1799	23	21	21	29	19	18	18	18	21	18	33	18	28.4	31.0	41.8	-1	-1	-1
1/10/2019	3:14:00 PM	402	1800	23	21	21	29	19	18	18	18	21	18	33	18	28.4	31.0	41.8	-1	-1	-1
1/10/2019	3:14:00 PM	605	1801	23	21	21	29	18	18	18	18	21	18	32	18	28.4	31.0	41.8	-1	-1	-1
1/10/2019	3:14:00 PM	808	1802	23	21	21	29	18	18	18	18	21	18	33	18	28.4	31.0	41.8	-1	-1	-1
1/10/2019	3:14:01 PM	11	1803	23	21	21	29	19	18	18	18	21	18	33	18	28.4	31.0	41.8	-1	-1	-1
1/10/2019	3:14:01 PM	215	1804	23	21	21	29	18	18	18	18	21	18	33	18	28.4	31.0	41.8	-1	-1	-1
1/10/2019	3:14:01 PM	402	1805	23	21	21	29	19	18	18	18	21	18	33	18	28.4	31.0	41.8	-1	-1	-1
1/10/2019	3:14:01 PM	605	1806	23	21	21	29	19	18	18	18	21	18	32	18	28.4	31.0	41.8	-1	-1	-1
1/10/2019	3:14:01 PM	808	1807	23	21	21	29	18	18	18	18	21	18	33	18	28.4	31.0	41.8	-1	-1	-1
1/10/2019	3:14:02 PM	11	1808	23	21	21	29	19	18	18	18	21	18	33	18	28.4	31.0	41.8	-1	-1	-1
1/10/2019	3:14:02 PM	215	1809	23	21	21	29	18	18	18	19	21	18	33	18	28.4	31.0	41.8	-1	-1	-1
1/10/2019	3:14:02 PM	402	1810	23	21	21	29	19	19	18	18	21	19	33	18	28.4	31.0	41.8	-1	-1	-1
1/10/2019	3:14:02 PM	605	1811	23	21	21	29	19	18	18	18	21	18	32	18	28.4	31.0	41.8	-1	-1	-1
1/10/2019	3:14:02 PM	808	1812	23	21	21	29	18	19	18	18	21	18	33	18	28.4	31.0	41.8	-1	-1	-1
1/10/2019	3:14:03 PM	11	1813	23	21	21	29	19	18	18	18	21	18	32	18	28.4	31.0	41.8	-1	-1	-1
1/10/2019	3:14:03 PM	215	1814	23	21	21	29	19	19	18	18	21	18	33	18	28.4	31.0	41.8	-1	-1	-1
1/10/2019	3:14:03 PM	402	1815	23	21	21	29	19	18	18	18	21	18	33	18	28.4	31.0	41.8	-1	-1	-1
1/10/2019	3:14:03 PM	605	1816	23	21	21	29	18	18	18	18	21	18	33	18	28.4	31.0	41.8	-1	-1	-1
1/10/2019	3:14:03 PM	808	1817	23	21	21	29	19	18	18	18	21	18	32	18	28.4	31.0	41.8	-1	-1	-1
1/10/2019	3:14:04 PM	11	1818	23	21	21	29	19	19	18	18	21	19	32	18	28.4	31.0	41.8	-1	-1	-1
1/10/2019	3:14:04 PM	215	1819	23	21	21	29	19	19	18	18	21	18	33	18	28.4	31.0	41.8	-1	-1	-1
1/10/2019	3:14:04 PM	402	1820	23	21	21	29	19	19	18	18	21	18	33	18	28.4	31.0	41.8	-1	-1	-1
1/10/2019	3:14:04 PM	605	1821	23	21	21	29	18	18	18	18	21	18	32	18	28.4	31.0	41.8	-1	-1	-1
1/10/2019	3:14:04 PM	808	1822	23	21	21	29	19	18	18	18	21	18	33	18	28.4	31.0	41.8	-1	-1	-1
1/10/2019	3:14:05 PM	11	1823	23	21	21	29	19	18	18	18	21	18	32	18	28.4	31.0	41.8	-1	-1	-1
1/10/2019	3:14:05 PM	215	1824	23	21	21	29	19	18	18	18	21	18	33	18	28.4	31.0	41.8	-1	-1	-1
1/10/2019	3:14:05 PM	402	1825	23	21	21	29	19	18	18	18	21	18	33	18	28.4	31.0	41.8	-1	-1	-1
1/10/2019	3:14:05 PM	605	1826	23	21	21	29	18	19	18	18	21	18	32	18	28.4	31.0	41.8	-1	-1	-1
1/10/2019	3:14:05 PM	808	1827	23	21	21	29	19	18	18	18	21	18	33	18	28.4	31.0	41.8	-1	-1	-1
1/10/2019	3:14:06 PM	11	1828	23	21	21	29	18	19	18	18	21	19	32	18	28.4	31.0	41.8	-1	-1	-1
1/10/2019	3:14:06 PM	215	1829	23	21	21	29	19	18	18	18	21	18	33	18	28.4	31.0	41.8	-1	-1	-1
1/10/2019	3:14:06 PM	402	1830	23	21	21	29	19	18	18	18	21	18	33	18	28.4	30.9	81.2	-1	-1	-1
1/10/2019	3:14:06 PM	605	1831	23	21	21	29	19	18	18	18	21	18	33	18	28.4	30.9	81.2	-1	-1	-1
1/10/2019	3:14:06 PM	808	1832	23	21	21	29	19	19	18	18	21	19	32	18	28.4	30.9	81.2	-1	-1	-1
1/10/2019	3:14:07 PM	11	1833	23	21	21	29	18	18	18	18	21	18	32	18	28.4	30.9	81.2	-1	-1	-1
1/10/2019	3:14:07 PM	215	1834	23	21	21	29	19	19	31	18	21	18	32	18	28.4	30.9	81.2	-1	-1	-1
1/10/2019	3:14:07 PM	402	1835	23	21	21	29	19	19	39	19	21	19	32	18	28.4	30.9	81.2	-1	-1	-1
1/10/2019	3:14:07 PM	605	1836	23	21	21	29	19	18	54	18	21	18	32	18	28.4	30.9	81.2	-1	-1	-1
1/10/2019	3:14:07 PM	808	1837	23	21	21	29	19	19	74	18	21	19	32	18	28.4	30.9	81.2	-1	-1	-1
1/10/2019	3:14:08 PM	11	1838	23	21	21	29	19	18	76	18	21	18	32	18	28.4	30.9	81.2	-1	-1	-1
1/10/2019	3:14:08 PM	215	1839	23	21	21	29	18	19	90	18	21	19	32	18	28.4	30.9	81.2	-1	-1	-1
1/10/2019	3:14:08 PM	402	1840	23	21	21	29	19	19	61	18	21	18	33	18	28.4	30.9	81.2	-1	-1	-1
1/10/2019	3:14:08 PM	605	1841	23	21	21	29	19	18	96	18	21	18	32	18	28.4	30.9	81.2	-1	-1	-1
1/10/2019	3:14:08 PM	808	1842	23	21	21	29	19	19	56	18	21	18	33	18	28.4	30.9	81.2	-1	-1	-1
1/10/2019	3:14:09 PM	11	1843	23	21	21	29	19	18	96	18	21	19	32	18	28.4	30.9	81.2	-1	-1	-1
1/10/2019	3:14:09 PM	215	1844	23	21	21	29	19	18	43	18	21	18	33	18	28.4	30.9	81.2	-1	-1	-1
1/10/2019	3:14:09 PM	402	1845	23	21	21	29	19	19	46	18	21	19	32	18	28.4	30.9	81.2	-1	-1	-1
1/10/2019	3:14:09 PM	605	1846	23	21	21	29	19	18	41	18	21	18	32	18	28.4	30.9	81.2	-1	-1	-1
1/10/2019	3:14:09 PM	803	1847	23	21	21	29	19	19	34	19	21	19	32	19	28.4	30.9	81.2	-1	-1	-1
1/10/2019	3:14:10 PM	6	1848	23	21	21	29	19	18	44	18	21	18	32	18	28.4	30.9	81.2	-1	-1	-1
1/10/2019	3:14:10 PM	209	1849	23	21	21	29	18	19	90	18	21	18	32	18	28.4	30.9	81.2	-1	-1	-1
1/10/2019	3:14:10 PM	412	1850	23	21	21	29	19	19	133	18	21	18	33	18	28.4	30.9	81.2	-1	-1	-1
1/10/2019	3:14:10 PM	615	1851	23	21	21	29	19	18	102	18	21	18	32	18	28.4	30.9	81.2	-1	-1	-1
1/10/2019	3:14:10 PM	803	1852	23	21	21	29	19	19	59	19	21	19	32	18	28.4	30.9	81.2	-1	-1	-1
1/10/2019	3:14:11 PM	6	1853	23	21	21	29	19	18	38	18	21	18	33	18	28.4	30.9	81.2	-1	-1	-1
1/10/2019	3:14:11 PM	209	1854	23	21	21	29	19	18	34	18	21	19	32	18	28.4	30.9	81.2	-1	-1	-1
1/10/2019	3:14:11 PM	412	1855	23	21	21	29	18	18	42	18	21	18	33	18	28.4	30.9	81.2	-1	-1	-1
1/10/2019	3:14:11 PM	615	1856	23	21	21	29	18	18	43	18	21	18	32	18	28.4	30.9	81.2	-1	-1	-1
1/10/2019	3:14:11 PM	803	1857	23	21	21	29	19	19	40	19	21	19	33	18	28.4	30.9	81.2	-1	-1	-1
1/10/2019	3:14:12 PM	6	1858	23	21	21	29	19	18	99	18	21	18	32	18	28.4	30.9	81.2	-1	-1	-1
1/10/2019	3:14:12 PM	209	1859	23	21	21	29	18	18	56	18	21	18	32	18	28.4	30.9	81.2	-1	-1	-1
1/10/2019	3:14:12 PM	412	1860	23	21	21	29	19	18	36	18	21	18	32	18	28.4	30.9	81.2	-1	-1	-1
1/10/2019	3:14:12 PM	615	1861	23	21	21	29	18	18	27	18	21	18	32	18	28.4	30.9	81.2	-1	-1	-1
1/10/2019	3:14:12 PM	803	1862	23	21	21	29	19	19	21	18	21	18	33	18	28.4	30.9	81.2	-1	-1	-1
1/10/2019	3:14:13 PM	6	1863	23	21	21	29	19	18	18	18	21	19	32	18	28.4	30.9	81.2	-1	-1	-1
1/10/2019	3:14:13 PM	209	1864	23	21	21	29	19	18	18	18	21	18	32	18	28.4	30.9	81.2	-1	-1	-1
1/10/2019	3:14:13 PM	411	1865	23	21	21	29	19	18	18	18	21	19	32	18	28.4	30.9	81.2	-1	-1	-1
1/10/2019	3:14:13 PM	614	1866	23	21	21	29	18	18	18	18	21	18	32	18	28.4	30.9	81.2	-1	-1	-1
1/10/2019	3:14:13 PM	802	1867	23	21	21	29	19	18	19	18	21	18	33	18	28.4	30.9	81.2	-1	-1	-1
1/10/2019	3:14:14 PM	5	1868	23	21	21	29	19	19	18	18	21	18	32	18	28.4	30.9	81.2	-1	-1	-1
1/10/2019	3:14:14 PM	208	1869	23	21	21	29	19	19	18	18	21	18	32	18	28.4	30.9	81.2	-1	-1	-1
1/10/2019	3:14:14 PM	411	1870	23	21	21	29	18	19	18	19	21	18	32	18	28.4	30.9	81.2	-1	-1	-1
1/10/2019	3:14:14 PM	614	1871	23	21	21	28	19	18	18	18	21	18	32	18	28.4	30.9	81.2	-1	-1	-1
1/10/2019	3:14:14 PM	802	1872	23	21	21	29	19	19	18	18	21	19	32	18	28.4	30.8	75.9	-1	-1	-1
1/10/2019	3:14:15 PM	5	1873	23	21	21	29	19	19	18	18	21	18	33	18	28.4	30.8	75.9	-1	-1	-1
1/10/2019	3:14:15 PM	208	1874	23	21	21	29	19	18	18	18	21	19	32	18	28.4	30.8	75.9	-1	-1	-1
1/10/2019	3:14:15 PM	411	1875	23	21	21	29	19	19	18	18	21	18	33	18	28.4	30.8	75.9	-1	-1	-1
1/10/2019	3:14:15 PM	614	1876	23	21	21	29	18	18	18	18	21	18	32	18	28.4	30.8	75.9	-1	-1	-1
1/10/2019	3:14:15 PM	802	1877	23	21	21	29	19	19	18	18	21	18	33	18	28.4	30.8	75.9	-1	-1	-1
1/10/2019	3:14:16 PM	5	1878	23	21	21	29	19	19	18	18	21	18	32	18	28.4	30.8	75.9	-1	-1	-1
1/10/2019	3:14:16 PM	208	1879	23	21	21	29	19	19	18	18	21	18	32	18	28.4	30.8	75.9	-1	-1	-1
1/10/2019	3:14:16 PM	411	1880	23	21	21	29	18	19	18	18	21	18	32	18	28.4	30.8	75.9	-1	-1	-1
1/10/2019	3:14:16 PM	614	1881	23	21	21	29	19	18	18	18	21	18	32	18	28.4	30.8	75.9	-1	-1	-1
1/10/2019	3:14:16 PM	802	1882	23	21	21	29	19	18	18	18	21	18	32	18	28.4	30.8	75.9	-1	-1	-1
1/10/2019	3:14:17 PM	5	1883	23	21	21	29	19	19	18	18	21	18	33	18	28.4	30.8	75.9	-1	-1	-1
1/10/2019	3:14:17 PM	208	1884	23	21	21	29	19	19	18	18	21	19	32	18	28.4	30.8	75.9	-1	-1	-1
1/10/2019	3:14:17 PM	411	1885	23	21	21	29	19	19	18	18	21	18	33	18	28.4	30.8	75.9	-1	-1	-1
1/10/2019	3:14:17 PM	614	1886	23	21	21	29	19	18	18	18	21	18	32	18	28.4	30.8	75.9	-1	-1	-1
1/10/2019	3:14:17 PM	802	1887	23	21	21	29	19	19	18	18	21	18	33	18	28.4	30.8	75.9	-1	-1	-1
1/10/2019	3:14:18 PM	5	1888	23	21	21	29	19	18	18	18	21	18	32	18	28.4	30.8	75.9	-1	-1	-1
1/10/2019	3:14:18 PM	208	1889	23	21	21	29	19	19	18	18	21	18	32	18	28.4	30.8	75.9	-1	-1	-1
1/10/2019	3:14:18 PM	411	1890	23	21	21	29	19	18	18	18	21	19	32	18	28.4	30.8	75.9	-1	-1	-1
1/10/2019	3:14:18 PM	614	1891	23	21	21	29	18	19	18	18	21	18	32	18	28.4	30.8	75.9	-1	-1	-1
1/10/2019	3:14:18 PM	802	1892	23	21	21	29	19	19	18	18	21	19	32	18	28.4	30.8	75.9	-1	-1	-1
1/10/2019	3:14:19 PM	5	1893	23	21	21	29	18	19	18	18	21	18	32	18	28.4	30.8	75.9	-1	-1	-1
1/10/2019	3:14:19 PM	208	1894	23	21	21	29	19	18	18	18	21	18	32	18	28.4	30.8	75.9	-1	-1	-1
1/10/2019	3:14:19 PM	411	1895	23	21	21	29	19	18	18	18	21	18	33	18	28.4	30.8	75.9	-1	-1	-1
1/10/2019	3:14:19 PM	614	1896	23	21	21	28	18	18	18	18	21	18	32	18	28.4	30.8	75.9	-1	-1	-1
1/10/2019	3:14:19 PM	802	1897	23	21	21	29	19	19	18	18	21	18	33	18	28.4	30.8	75.9	-1	-1	-1
1/10/2019	3:14:20 PM	5	1898	23	21	21	29	19	18	18	18	21	18	32	18	28.4	30.8	75.9	-1	-1	-1
1/10/2019	3:14:20 PM	208	1899	23	21	21	29	19	19	18	18	21	18	33	18	28.4	30.8	75.9	-1	-1	-1
1/10/2019	3:14:20 PM	411	1900	23	21	21	29	19	18	18	18	21	18	32	18	28.4	30.8	75.9	-1	-1	-1
1/10/2019	3:14:20 PM	614	1901	23	21	21	29	18	18	18	18	21	18	32	18	28.4	30.8	75.9	-1	-1	-1
1/10/2019	3:14:20 PM	802	1902	23	21	21	29	19	19	18	18	21	18	32	18	28.4	30.8	75.9	-1	-1	-1
1/10/2019	3:14:21 PM	5	1903	23	21	21	29	19	19	18	18	21	18	33	18	28.4	30.8	75.9	-1	-1	-1
1/10/2019	3:14:21 PM	208	1904	23	21	21	29	19	19	18	18	21	18	32	18	28.4	30.8	75.9	-1	-1	-1
1/10/2019	3:14:21 PM	411	1905	23	21	21	29	19	19	18	18	21	18	32	18	28.4	30.8	75.9	-1	-1	-1
1/10/2019	3:14:21 PM	614	1906	23	21	21	29	18	19	18	18	20	18	32	18	28.4	30.8	75.9	-1	-1	-1
1/10/2019	3:14:21 PM	802	1907	23	21	21	29	19	19	18	18	21	18	33	18	28.4	30.8	75.9	-1	-1	-1
1/10/2019	3:14:22 PM	5	1908	23	21	21	29	18	19	18	18	21	18	33	18	28.4	30.8	75.9	-1	-1	-1
1/10/2019	3:14:22 PM	208	1909	23	21	21	29	19	18	18	18	21	18	33	18	28.4	30.8	75.9	-1	-1	-1
1/10/2019	3:14:22 PM	411	1910	23	21	21	29	19	18	18	18	21	18	33	18	28.4	30.8	75.9	-1	-1	-1
1/10/2019	3:14:22 PM	614	1911	23	21	21	29	18	18	18	18	21	18	32	18	28.4	30.8	75.9	-1	-1	-1
1/10/2019	3:14:22 PM	802	1912	23	21	21	29	19	19	18	18	21	18	33	18	28.4	30.8	75.9	-1	-1	-1
1/10/2019	3:14:23 PM	5	1913	23	21	21	29	19	18	18	18	21	18	32	18	28.4	30.8	75.9	-1	-1	-1
1/10/2019	3:14:23 PM	208	1914	23	21	21	29	19	19	18	18	21	18	32	18	28.4	30.8	57.4	-1	-1	-1
1/10/2019	3:14:23 PM	411	1915	23	21	21	29	19	19	18	18	21	18	32	18	28.4	30.8	57.4	-1	-1	-1
1/10/2019	3:14:23 PM	614	1916	23	21	21	29	18	19	18	18	21	18	32	18	28.4	30.8	57.4	-1	-1	-1
1/10/2019	3:14:23 PM	802	1917	23	21	21	29	18	19	18	18	21	18	32	18	28.4	30.8	57.4	-1	-1	-1
1/10/2019	3:14:24 PM	5	1918	23	21	21	29	19	18	18	18	21	18	32	18	28.4	30.8	57.4	-1	-1	-1
1/10/2019	3:14:24 PM	208	1919	23	21	21	29	19	19	18	18	21	18	33	18	28.4	30.8	57.4	-1	-1	-1
1/10/2019	3:14:24 PM	411	1920	23	21	21	29	19	19	18	18	21	18	33	18	28.4	30.8	57.4	-1	-1	-1
1/10/2019	3:14:24 PM	614	1921	23	21	21	29	18	18	18	18	21	18	32	18	28.4	30.8	57.4	-1	-1	-1
1/10/2019	3:14:24 PM	802	1922	23	21	21	29	19	18	18	18	21	18	33	18	28.4	30.8	57.4	-1	-1	-1
1/10/2019	3:14:25 PM	5	1923	23	21	21	29	19	19	18	18	21	19	32	18	28.4	30.8	57.4	-1	-1	-1
1/10/2019	3:14:25 PM	208	1924	23	21	21	29	19	19	18	18	21	18	33	18	28.4	30.8	57.4	-1	-1	-1
1/10/2019	3:14:25 PM	411	1925	23	21	21	29	19	19	18	18	21	19	32	18	28.4	30.8	57.4	-1	-1	-1
1/10/2019	3:14:25 PM	614	1926	23	21	21	29	19	18	18	18	21	18	33	18	28.4	30.8	57.4	-1	-1	-1
1/10/2019	3:14:25 PM	802	1927	23	21	21	29	19	18	18	18	21	18	32	18	28.4	30.8	57.4	-1	-1	-1
1/10/2019	3:14:26 PM	5	1928	23	21	21	29	19	18	18	18	21	18	33	18	28.4	30.8	57.4	-1	-1	-1
1/10/2019	3:14:26 PM	208	1929	23	21	21	29	19	18	18	18	21	18	32	18	28.4	30.8	57.4	-1	-1	-1
1/10/2019	3:14:26 PM	411	1930	23	21	21	29	19	19	18	18	21	18	33	18	28.4	30.8	57.4	-1	-1	-1
1/10/2019	3:14:26 PM	614	1931	23	21	21	29	19	18	18	18	21	18	32	18	28.4	30.8	57.4	-1	-1	-1
1/10/2019	3:14:26 PM	802	1932	23	21	21	29	19	18	18	18	21	19	32	18	28.4	30.8	57.4	-1	-1	-1
1/10/2019	3:14:27 PM	5	1933	23	21	21	29	19	18	18	18	21	18	33	18	28.4	30.8	57.4	-1	-1	-1
1/10/2019	3:14:27 PM	208	1934	23	21	21	29	19	19	18	18	21	19	32	18	28.4	30.8	57.4	-1	-1	-1
1/10/2019	3:14:27 PM	411	1935	23	21	21	29	19	19	18	18	21	18	33	18	28.4	30.8	57.4	-1	-1	-1
1/10/2019	3:14:27 PM	614	1936	23	21	21	29	18	19	18	18	21	18	32	18	28.4	30.8	57.4	-1	-1	-1
1/10/2019	3:14:27 PM	802	1937	23	21	21	29	18	19	18	18	21	18	33	18	28.4	30.8	57.4	-1	-1	-1
1/10/2019	3:14:28 PM	5	1938	23	21	21	29	19	19	18	18	21	18	32	18	28.4	30.8	57.4	-1	-1	-1
1/10/2019	3:14:28 PM	208	1939	23	21	21	29	19	19	18	18	21	18	33	18	28.4	30.8	57.4	-1	-1	-1
1/10/2019	3:14:28 PM	411	1940	23	21	21	29	19	19	18	18	21	19	32	18	28.4	30.8	57.4	-1	-1	-1
1/10/2019	3:14:28 PM	614	1941	23	21	21	29	19	18	18	18	21	18	32	18	28.4	30.8	57.4	-1	-1	-1
1/10/2019	3:14:28 PM	802	1942	23	21	21	29	19	18	18	18	21	18	32	18	28.4	30.8	57.4	-1	-1	-1
1/10/2019	3:14:29 PM	5	1943	23	21	21	29	19	18	18	18	21	18	33	18	28.4	30.8	57.4	-1	-1	-1
1/10/2019	3:14:29 PM	208	1944	23	21	21	29	19	19	18	18	21	19	32	18	28.4	30.8	57.4	-1	-1	-1
1/10/2019	3:14:29 PM	411	1945	23	21	21	29	19	19	18	18	21	18	33	18	28.4	30.8	57.4	-1	-1	-1
1/10/2019	3:14:29 PM	614	1946	23	21	21	29	19	19	18	18	21	18	32	18	28.4	30.8	57.4	-1	-1	-1
1/10/2019	3:14:29 PM	802	1947	23	21	21	29	18	19	18	18	21	18	32	18	28.4	30.8	57.4	-1	-1	-1
1/10/2019	3:14:30 PM	5	1948	23	21	21	29	19	19	18	18	21	18	32	18	28.4	30.8	57.4	-1	-1	-1
1/10/2019	3:14:30 PM	208	1949	23	21	21	29	18	19	18	18	21	18	32	18	28.4	30.8	57.4	-1	-1	-1
1/10/2019	3:14:30 PM	411	1950	23	21	21	29	19	18	18	18	21	18	32	18	28.4	30.8	57.4	-1	-1	-1
1/10/2019	3:14:30 PM	614	1951	23	21	21	29	18	18	18	18	21	18	32	18	28.4	30.8	57.4	-1	-1	-1
1/10/2019	3:14:30 PM	802	1952	23	21	21	29	19	18	18	18	21	18	32	18	28.4	30.8	57.4	-1	-1	-1
1/10/2019	3:14:31 PM	5	1953	23	21	21	29	18	19	18	18	21	18	32	18	28.4	30.8	57.4	-1	-1	-1
1/10/2019	3:14:31 PM	208	1954	23	21	21	29	19	18	18	18	21	18	32	18	28.4	30.8	57.4	-1	-1	-1
1/10/2019	3:14:31 PM	411	1955	23	21	21	29	18	19	18	19	21	18	33	18	28.4	30.8	57.4	-1	-1	-1
1/10/2019	3:14:31 PM	614	1956	23	21	21	29	19	18	18	18	21	18	32	18	28.4	30.7	55.7	-1	-1	-1
1/10/2019	3:14:31 PM	802	1957	23	21	21	29	19	19	18	18	21	18	32	18	28.4	30.7	55.7	-1	-1	-1
1/10/2019	3:14:32 PM	5	1958	23	21	21	29	19	18	18	18	21	18	32	18	28.4	30.7	55.7	-1	-1	-1
1/10/2019	3:14:32 PM	208	1959	23	21	21	29	19	19	18	18	21	18	33	18	28.4	30.7	55.7	-1	-1	-1
1/10/2019	3:14:32 PM	411	1960	23	21	21	29	19	19	18	18	21	19	32	18	28.4	30.7	55.7	-1	-1	-1
1/10/2019	3:14:32 PM	614	1961	23	21	21	29	19	18	18	18	21	18	33	18	28.4	30.7	55.7	-1	-1	-1
1/10/2019	3:14:32 PM	802	1962	23	21	21	29	19	18	18	18	21	18	32	18	28.4	30.7	55.7	-1	-1	-1
1/10/2019	3:14:33 PM	5	1963	23	21	21	29	19	18	18	18	21	18	32	18	28.4	30.7	55.7	-1	-1	-1
1/10/2019	3:14:33 PM	208	1964	23	21	21	29	19	19	18	18	21	19	32	18	28.4	30.7	55.7	-1	-1	-1
1/10/2019	3:14:33 PM	411	1965	23	21	21	29	19	19	18	18	21	18	32	18	28.4	30.7	55.7	-1	-1	-1
1/10/2019	3:14:33 PM	614	1966	23	21	21	29	18	19	18	18	21	18	32	18	28.4	30.7	55.7	-1	-1	-1
1/10/2019	3:14:33 PM	802	1967	23	21	21	29	19	18	18	18	21	18	33	18	28.4	30.7	55.7	-1	-1	-1
1/10/2019	3:14:34 PM	5	1968	23	21	21	29	19	19	18	18	21	18	32	18	28.4	30.7	55.7	-1	-1	-1
1/10/2019	3:14:34 PM	208	1969	23	21	21	29	19	18	18	18	21	18	33	18	28.4	30.7	55.7	-1	-1	-1
1/10/2019	3:14:34 PM	411	1970	23	21	21	29	19	19	18	18	21	19	32	18	28.4	30.7	55.7	-1	-1	-1
1/10/2019	3:14:34 PM	614	1971	23	21	21	29	19	18	18	18	21	18	32	18	28.4	30.7	55.7	-1	-1	-1
1/10/2019	3:14:34 PM	802	1972	23	21	21	29	19	19	18	18	21	18	32	18	28.4	30.7	55.7	-1	-1	-1
1/10/2019	3:14:35 PM	5	1973	23	21	21	28	19	18	18	18	21	18	32	18	28.4	30.7	55.7	-1	-1	-1
1/10/2019	3:14:35 PM	208	1974	23	21	21	29	18	19	18	18	21	18	32	18	28.4	30.7	55.7	-1	-1	-1
1/10/2019	3:14:35 PM	411	1975	23	21	21	29	19	19	18	18	21	19	32	18	28.4	30.7	55.7	-1	-1	-1
1/10/2019	3:14:35 PM	614	1976	23	21	21	29	19	18	18	18	21	18	32	18	28.4	30.7	55.7	-1	-1	-1
1/10/2019	3:14:35 PM	802	1977	23	21	21	29	19	18	18	18	21	18	32	18	28.4	30.7	55.7	-1	-1	-1
1/10/2019	3:14:36 PM	5	1978	23	21	21	29	18	19	18	18	21	18	32	18	28.4	30.7	55.7	-1	-1	-1
1/10/2019	3:14:36 PM	208	1979	23	21	21	29	19	18	18	18	21	18	32	18	28.4	30.7	55.7	-1	-1	-1
1/10/2019	3:14:36 PM	411	1980	23	21	21	29	18	19	18	18	21	18	32	18	28.4	30.7	55.7	-1	-1	-1
1/10/2019	3:14:36 PM	614	1981	23	21	21	28	19	18	18	18	21	18	32	18	28.4	30.7	55.7	-1	-1	-1
1/10/2019	3:14:36 PM	802	1982	23	21	21	29	19	19	18	19	21	19	32	18	28.4	30.7	55.7	-1	-1	-1
1/10/2019	3:14:37 PM	5	1983	23	21	21	29	19	18	18	18	21	18	32	18	28.4	30.7	55.7	-1	-1	-1
1/10/2019	3:14:37 PM	208	1984	23	21	21	29	19	19	18	19	21	18	32	18	28.4	30.7	55.7	-1	-1	-1
1/10/2019	3:14:37 PM	411	1985	23	21	21	29	19	18	18	18	21	18	32	18	28.4	30.7	55.7	-1	-1	-1
1/10/2019	3:14:37 PM	614	1986	23	21	21	29	18	19	18	18	21	18	32	18	28.4	30.7	55.7	-1	-1	-1
1/10/2019	3:14:37 PM	802	1987	23	21	21	29	19	19	18	18	21	18	33	18	28.4	30.7	55.7	-1	-1	-1
1/10/2019	3:14:38 PM	5	1988	23	21	21	29	19	18	18	18	21	19	32	18	28.4	30.7	55.7	-1	-1	-1
1/10/2019	3:14:38 PM	208	1989	23	21	21	29	19	19	18	18	21	18	32	18	28.4	30.7	55.7	-1	-1	-1
1/10/2019	3:14:38 PM	411	1990	23	21	21	29	19	19	18	19	21	19	32	18	28.4	30.7	55.7	-1	-1	-1
1/10/2019	3:14:38 PM	614	1991	23	21	21	28	19	18	18	18	21	18	32	18	28.4	30.7	55.7	-1	-1	-1
1/10/2019	3:14:38 PM	802	1992	23	21	21	29	19	19	18	19	21	19	32	18	28.4	30.7	55.7	-1	-1	-1
1/10/2019	3:14:39 PM	5	1993	23	21	21	29	19	18	18	18	21	18	32	18	28.4	30.7	55.7	-1	-1	-1
1/10/2019	3:14:39 PM	208	1994	23	21	21	29	19	19	18	19	21	19	32	18	28.4	30.7	55.7	-1	-1	-1
1/10/2019	3:14:39 PM	411	1995	23	21	21	29	19	19	18	18	21	18	32	18	28.4	30.7	55.7	-1	-1	-1
1/10/2019	3:14:39 PM	614	1996	23	21	21	29	18	19	18	18	21	18	32	18	28.4	30.7	55.7	-1	-1	-1
1/10/2019	3:14:39 PM	802	1997	23	21	21	29	19	19	18	18	21	18	33	18	28.4	30.7	55.7	-1	-1	-1
1/10/2019	3:14:40 PM	5	1998	23	21	21	29	18	19	18	18	21	19	32	18	28.5	30.7	48.1	-1	-1	-1
1/10/2019	3:14:40 PM	208	1999	23	21	21	29	19	18	18	18	21	19	32	18	28.5	30.7	48.1	-1	-1	-1
1/10/2019	3:14:40 PM	411	2000	23	21	21	29	19	19	18	18	21	18	33	18	28.5	30.7	48.1	-1	-1	-1
[truncated: 35,438 more rows]
