# Supplementary material for: Rapid metabolic shifts occur during the transition between hunger and satiety in Drosophila melanogaster
Source: Nat Commun. 2019 Sep 6;10:4052. doi: 10.1038/s41467-019-11933-z (PMC6731244; doi:10.1038/s41467-019-11933-z)
Supplement: Supplementary file 7 — Supplementary Data 4 [file 41467_2019_11933_MOESM7_ESM.zip › Fig1DFM_5000.csv]

Date	Time	MSec	Sample	W1	W2	W3	W4	W5	W6	W7	W8	W9	W10	W11	W12	Temp	Humid	LUX	Dark	OptoCol1	OptoCol2
1/10/2019	3:08:00 PM	805	2	19	19	19	20	18	19	18	18	17	17	17	17	28.0	33.9	40.3	-1	-1	-1
1/10/2019	3:08:01 PM	8	3	19	19	19	20	18	18	18	18	17	17	17	17	28.0	33.9	40.3	-1	-1	-1
1/10/2019	3:08:01 PM	214	4	20	19	19	20	19	19	18	18	17	18	17	17	28.0	33.9	40.3	-1	-1	-1
1/10/2019	3:08:01 PM	401	5	19	19	19	20	18	18	18	18	16	17	17	17	28.0	33.9	40.3	-1	-1	-1
1/10/2019	3:08:01 PM	605	6	19	19	19	20	18	18	18	18	17	17	17	17	28.0	33.9	40.3	-1	-1	-1
1/10/2019	3:08:01 PM	808	7	19	19	19	19	18	18	18	18	17	17	17	17	28.0	33.9	40.3	-1	-1	-1
1/10/2019	3:08:02 PM	11	8	19	19	19	20	18	18	18	18	16	17	17	17	28.0	33.9	40.3	-1	-1	-1
1/10/2019	3:08:02 PM	214	9	19	19	19	20	18	18	19	18	17	17	17	17	28.0	33.9	40.3	-1	-1	-1
1/10/2019	3:08:02 PM	401	10	19	19	19	19	18	18	18	18	17	17	17	17	28.0	33.9	40.3	-1	-1	-1
1/10/2019	3:08:02 PM	605	11	19	19	19	20	18	18	18	18	16	17	17	17	28.0	33.9	40.3	-1	-1	-1
1/10/2019	3:08:02 PM	808	12	19	19	19	20	18	18	19	18	17	17	17	17	28.0	33.9	40.3	-1	-1	-1
1/10/2019	3:08:03 PM	11	13	19	19	19	20	18	18	18	18	16	17	17	17	28.0	33.9	40.3	-1	-1	-1
1/10/2019	3:08:03 PM	214	14	19	19	19	20	18	18	19	18	17	17	17	17	28.0	33.9	40.3	-1	-1	-1
1/10/2019	3:08:03 PM	401	15	19	19	19	19	18	18	18	18	17	17	17	17	28.0	33.9	40.3	-1	-1	-1
1/10/2019	3:08:03 PM	605	16	19	19	19	20	18	18	18	18	17	17	17	17	28.0	33.9	40.3	-1	-1	-1
1/10/2019	3:08:03 PM	808	17	19	19	19	20	18	25	18	18	17	17	17	17	28.0	33.9	40.3	-1	-1	-1
1/10/2019	3:08:04 PM	11	18	19	19	19	20	18	19	18	18	16	17	17	17	28.0	33.9	40.3	-1	-1	-1
1/10/2019	3:08:04 PM	214	19	19	19	19	20	19	19	18	18	17	17	17	17	28.0	33.9	40.3	-1	-1	-1
1/10/2019	3:08:04 PM	401	20	19	19	19	20	19	18	18	18	17	17	17	17	28.0	33.9	40.3	-1	-1	-1
1/10/2019	3:08:04 PM	605	21	19	19	19	20	18	19	18	18	17	17	17	17	28.0	33.9	40.3	-1	-1	-1
1/10/2019	3:08:04 PM	808	22	19	19	19	20	18	18	18	18	17	17	17	17	28.0	33.9	40.3	-1	-1	-1
1/10/2019	3:08:05 PM	11	23	19	19	19	19	18	18	18	18	16	17	17	17	28.0	33.9	40.3	-1	-1	-1
1/10/2019	3:08:05 PM	214	24	19	19	19	20	18	18	19	18	17	17	17	17	28.0	33.7	82.1	-1	-1	-1
1/10/2019	3:08:05 PM	401	25	19	19	19	19	18	18	18	18	17	17	17	17	28.0	33.7	82.1	-1	-1	-1
1/10/2019	3:08:05 PM	605	26	19	19	19	20	18	19	18	18	17	17	17	17	28.0	33.7	82.1	-1	-1	-1
1/10/2019	3:08:05 PM	808	27	19	19	19	20	18	18	18	18	17	17	17	17	28.0	33.7	82.1	-1	-1	-1
1/10/2019	3:08:06 PM	11	28	19	19	19	20	18	18	18	18	16	17	17	17	28.0	33.7	82.1	-1	-1	-1
1/10/2019	3:08:06 PM	214	29	19	19	19	36	18	18	18	18	17	17	17	17	28.0	33.7	82.1	-1	-1	-1
1/10/2019	3:08:06 PM	401	30	19	19	19	89	18	19	18	18	17	17	17	17	28.0	33.7	82.1	-1	-1	-1
1/10/2019	3:08:06 PM	605	31	19	19	19	107	18	18	19	18	17	17	17	17	28.0	33.7	82.1	-1	-1	-1
1/10/2019	3:08:06 PM	808	32	19	19	19	104	18	19	18	18	17	17	17	17	28.0	33.7	82.1	-1	-1	-1
1/10/2019	3:08:07 PM	11	33	19	19	19	106	18	18	18	18	17	17	17	17	28.0	33.7	82.1	-1	-1	-1
1/10/2019	3:08:07 PM	214	34	19	19	19	108	18	19	18	18	17	17	17	17	28.0	33.7	82.1	-1	-1	-1
1/10/2019	3:08:07 PM	401	35	19	19	19	111	18	18	18	18	17	17	17	17	28.0	33.7	82.1	-1	-1	-1
1/10/2019	3:08:07 PM	605	36	19	19	19	99	18	18	18	18	17	17	17	17	28.0	33.7	82.1	-1	-1	-1
1/10/2019	3:08:07 PM	808	37	19	19	19	106	18	19	18	18	17	17	17	17	28.0	33.7	82.1	-1	-1	-1
1/10/2019	3:08:08 PM	11	38	19	19	19	103	18	18	18	18	17	17	17	17	28.0	33.7	82.1	-1	-1	-1
1/10/2019	3:08:08 PM	214	39	19	19	19	145	18	18	18	18	17	17	17	17	28.0	33.7	82.1	-1	-1	-1
1/10/2019	3:08:08 PM	401	40	19	19	19	144	18	18	18	18	17	17	17	17	28.0	33.7	82.1	-1	-1	-1
1/10/2019	3:08:08 PM	605	41	19	19	19	142	18	18	18	18	17	17	17	17	28.0	33.7	82.1	-1	-1	-1
1/10/2019	3:08:08 PM	808	42	19	19	19	156	18	18	17	18	17	17	17	17	28.0	33.7	82.1	-1	-1	-1
1/10/2019	3:08:09 PM	11	43	19	19	19	176	18	18	18	18	17	17	17	17	28.0	33.7	82.1	-1	-1	-1
1/10/2019	3:08:09 PM	214	44	19	19	19	191	18	19	18	18	17	17	17	17	28.0	33.7	82.1	-1	-1	-1
1/10/2019	3:08:09 PM	401	45	19	19	19	196	18	18	18	18	17	17	17	17	28.0	33.7	82.1	-1	-1	-1
1/10/2019	3:08:09 PM	605	46	19	19	19	206	18	19	18	18	17	17	17	17	28.0	33.7	82.1	-1	-1	-1
1/10/2019	3:08:09 PM	808	47	19	19	19	213	18	18	18	18	17	35	17	17	28.0	33.7	82.1	-1	-1	-1
1/10/2019	3:08:10 PM	11	48	19	19	19	218	18	18	18	18	16	46	17	17	28.0	33.7	82.1	-1	-1	-1
1/10/2019	3:08:10 PM	214	49	19	19	19	226	19	18	18	18	17	56	17	17	28.0	33.7	82.1	-1	-1	-1
1/10/2019	3:08:10 PM	401	50	19	19	19	227	18	18	18	18	16	58	17	17	28.0	33.7	82.1	-1	-1	-1
1/10/2019	3:08:10 PM	605	51	19	19	19	214	18	19	18	18	17	62	17	17	28.0	33.7	82.1	-1	-1	-1
1/10/2019	3:08:10 PM	808	52	19	19	19	222	18	18	18	18	16	47	17	17	28.0	33.7	82.1	-1	-1	-1
1/10/2019	3:08:11 PM	11	53	19	19	19	226	18	18	18	18	17	39	17	17	28.0	33.7	82.1	-1	-1	-1
1/10/2019	3:08:11 PM	214	54	19	19	19	228	18	18	18	18	17	41	17	17	28.0	33.7	82.1	-1	-1	-1
1/10/2019	3:08:11 PM	401	55	19	19	19	233	18	19	18	18	17	41	17	17	28.0	33.7	82.1	-1	-1	-1
1/10/2019	3:08:11 PM	605	56	19	19	19	236	18	18	18	18	17	49	17	17	28.0	33.7	82.1	-1	-1	-1
1/10/2019	3:08:11 PM	808	57	19	19	19	239	18	18	18	18	17	52	17	17	28.0	33.7	82.1	-1	-1	-1
1/10/2019	3:08:12 PM	11	58	19	19	19	239	18	19	18	18	17	54	17	17	28.0	33.7	82.1	-1	-1	-1
1/10/2019	3:08:12 PM	214	59	19	19	19	253	18	19	18	18	17	33	17	17	28.0	33.7	82.1	-1	-1	-1
1/10/2019	3:08:12 PM	401	60	19	19	19	268	18	18	18	18	16	20	17	17	28.0	33.7	82.1	-1	-1	-1
1/10/2019	3:08:12 PM	605	61	19	19	19	270	19	18	19	18	17	18	17	17	28.0	33.7	82.1	-1	-1	-1
1/10/2019	3:08:12 PM	808	62	19	19	19	265	18	18	18	18	17	70	17	17	28.0	33.7	82.1	-1	-1	-1
1/10/2019	3:08:13 PM	11	63	19	19	19	256	18	18	18	18	17	95	17	17	28.0	33.7	82.1	-1	-1	-1
1/10/2019	3:08:13 PM	214	64	19	19	19	267	18	19	18	18	17	95	17	17	28.0	33.7	82.1	-1	-1	-1
1/10/2019	3:08:13 PM	401	65	19	19	19	280	18	18	19	18	17	61	17	17	28.0	33.7	82.1	-1	-1	-1
1/10/2019	3:08:13 PM	605	66	20	19	19	288	18	18	18	18	17	25	17	17	28.1	33.7	53.1	-1	-1	-1
1/10/2019	3:08:13 PM	808	67	19	19	19	294	18	18	18	18	17	19	17	17	28.1	33.7	53.1	-1	-1	-1
1/10/2019	3:08:14 PM	11	68	19	19	19	302	18	18	18	18	17	17	17	17	28.1	33.7	53.1	-1	-1	-1
1/10/2019	3:08:14 PM	214	69	19	19	19	303	18	19	18	18	17	17	17	17	28.1	33.7	53.1	-1	-1	-1
1/10/2019	3:08:14 PM	401	70	19	19	19	305	18	19	18	18	17	41	17	17	28.1	33.7	53.1	-1	-1	-1
1/10/2019	3:08:14 PM	605	71	19	19	19	303	19	19	18	18	17	78	17	17	28.1	33.7	53.1	-1	-1	-1
1/10/2019	3:08:14 PM	808	72	19	19	19	303	18	19	18	18	17	60	17	17	28.1	33.7	53.1	-1	-1	-1
1/10/2019	3:08:15 PM	11	73	19	19	19	306	18	18	18	18	17	24	17	17	28.1	33.7	53.1	-1	-1	-1
1/10/2019	3:08:15 PM	214	74	19	19	19	296	19	19	18	18	17	19	17	17	28.1	33.7	53.1	-1	-1	-1
1/10/2019	3:08:15 PM	401	75	19	19	19	303	18	19	18	18	17	17	17	17	28.1	33.7	53.1	-1	-1	-1
1/10/2019	3:08:15 PM	605	76	19	19	19	304	19	18	19	18	17	17	17	17	28.1	33.7	53.1	-1	-1	-1
1/10/2019	3:08:15 PM	808	77	19	19	19	304	18	18	18	18	17	17	17	17	28.1	33.7	53.1	-1	-1	-1
1/10/2019	3:08:16 PM	11	78	19	19	19	305	18	18	19	18	17	17	17	17	28.1	33.7	53.1	-1	-1	-1
1/10/2019	3:08:16 PM	214	79	19	19	19	301	18	19	18	18	17	17	17	17	28.1	33.7	53.1	-1	-1	-1
1/10/2019	3:08:16 PM	401	80	19	19	19	304	18	19	18	18	17	17	17	17	28.1	33.7	53.1	-1	-1	-1
1/10/2019	3:08:16 PM	605	81	19	19	19	310	18	19	18	18	17	17	17	17	28.1	33.7	53.1	-1	-1	-1
1/10/2019	3:08:16 PM	808	82	19	19	19	305	18	19	18	18	17	17	17	17	28.1	33.7	53.1	-1	-1	-1
1/10/2019	3:08:17 PM	11	83	19	19	19	296	18	19	18	18	17	17	17	17	28.1	33.7	53.1	-1	-1	-1
1/10/2019	3:08:17 PM	214	84	19	19	19	289	18	19	18	18	17	17	17	17	28.1	33.7	53.1	-1	-1	-1
1/10/2019	3:08:17 PM	401	85	19	19	19	281	18	19	18	18	17	17	17	17	28.1	33.7	53.1	-1	-1	-1
1/10/2019	3:08:17 PM	605	86	19	19	19	272	18	19	18	18	17	17	17	17	28.1	33.7	53.1	-1	-1	-1
1/10/2019	3:08:17 PM	808	87	19	19	19	281	18	19	19	18	17	17	17	17	28.1	33.7	53.1	-1	-1	-1
1/10/2019	3:08:18 PM	11	88	19	19	19	291	18	18	18	18	17	17	17	17	28.1	33.7	53.1	-1	-1	-1
1/10/2019	3:08:18 PM	214	89	19	19	19	279	18	18	19	18	17	17	17	17	28.1	33.7	53.1	-1	-1	-1
1/10/2019	3:08:18 PM	401	90	19	19	19	278	18	19	18	18	17	17	17	17	28.1	33.7	53.1	-1	-1	-1
1/10/2019	3:08:18 PM	605	91	19	19	19	290	18	19	18	18	17	17	17	17	28.1	33.7	53.1	-1	-1	-1
1/10/2019	3:08:18 PM	808	92	19	19	19	289	18	19	18	18	17	17	17	17	28.1	33.7	53.1	-1	-1	-1
1/10/2019	3:08:19 PM	11	93	19	19	19	293	18	18	18	18	17	17	17	17	28.1	33.7	53.1	-1	-1	-1
1/10/2019	3:08:19 PM	214	94	19	19	19	283	18	18	18	18	17	17	17	17	28.1	33.7	53.1	-1	-1	-1
1/10/2019	3:08:19 PM	401	95	19	19	19	289	18	19	18	18	17	17	17	17	28.1	33.7	53.1	-1	-1	-1
1/10/2019	3:08:19 PM	605	96	19	19	19	289	18	18	18	18	17	17	17	17	28.1	33.7	53.1	-1	-1	-1
1/10/2019	3:08:19 PM	808	97	19	19	19	209	18	18	18	18	17	17	17	17	28.1	33.7	53.1	-1	-1	-1
1/10/2019	3:08:20 PM	11	98	19	19	19	253	18	18	18	18	16	17	17	17	28.1	33.7	53.1	-1	-1	-1
1/10/2019	3:08:20 PM	214	99	19	19	19	206	18	19	18	18	17	17	17	17	28.1	33.7	53.1	-1	-1	-1
1/10/2019	3:08:20 PM	401	100	19	19	19	238	18	18	18	18	17	17	17	17	28.1	33.7	53.1	-1	-1	-1
1/10/2019	3:08:20 PM	605	101	19	19	19	212	18	19	18	18	17	17	17	17	28.1	33.7	53.1	-1	-1	-1
1/10/2019	3:08:20 PM	808	102	19	19	19	110	18	18	18	18	17	17	17	17	28.1	33.7	53.1	-1	-1	-1
1/10/2019	3:08:21 PM	11	103	19	19	19	104	18	18	18	18	16	17	17	17	28.1	33.7	53.1	-1	-1	-1
1/10/2019	3:08:21 PM	214	104	19	19	19	139	18	18	18	18	17	17	17	17	28.1	33.7	53.1	-1	-1	-1
1/10/2019	3:08:21 PM	401	105	19	19	19	160	18	18	18	18	16	17	17	17	28.1	33.7	53.1	-1	-1	-1
1/10/2019	3:08:21 PM	605	106	19	19	19	184	18	18	18	18	17	17	17	17	28.1	33.7	53.1	-1	-1	-1
1/10/2019	3:08:21 PM	808	107	19	19	19	196	18	19	18	18	17	17	17	17	28.1	33.7	53.1	-1	-1	-1
1/10/2019	3:08:22 PM	11	108	19	19	19	209	18	18	18	18	17	17	17	17	28.1	33.5	50.2	-1	-1	-1
1/10/2019	3:08:22 PM	214	109	19	19	19	182	18	19	18	18	17	17	17	17	28.1	33.5	50.2	-1	-1	-1
1/10/2019	3:08:22 PM	401	110	19	19	19	190	18	18	18	18	17	17	17	17	28.1	33.5	50.2	-1	-1	-1
1/10/2019	3:08:22 PM	605	111	19	19	19	163	18	19	18	18	17	17	17	17	28.1	33.5	50.2	-1	-1	-1
1/10/2019	3:08:22 PM	808	112	19	19	19	151	18	18	18	18	17	17	17	17	28.1	33.5	50.2	-1	-1	-1
1/10/2019	3:08:23 PM	11	113	19	19	19	136	18	18	18	18	17	17	17	17	28.1	33.5	50.2	-1	-1	-1
1/10/2019	3:08:23 PM	214	114	19	19	19	183	18	18	18	18	17	17	17	17	28.1	33.5	50.2	-1	-1	-1
1/10/2019	3:08:23 PM	401	115	19	19	19	170	18	18	17	18	16	17	17	17	28.1	33.5	50.2	-1	-1	-1
1/10/2019	3:08:23 PM	605	116	19	19	19	118	18	18	19	18	17	17	17	17	28.1	33.5	50.2	-1	-1	-1
1/10/2019	3:08:23 PM	808	117	19	19	19	65	18	19	18	18	17	17	17	17	28.1	33.5	50.2	-1	-1	-1
1/10/2019	3:08:24 PM	11	118	19	19	19	79	18	19	18	18	17	17	17	17	28.1	33.5	50.2	-1	-1	-1
1/10/2019	3:08:24 PM	214	119	19	19	19	70	18	18	18	18	17	17	17	17	28.1	33.5	50.2	-1	-1	-1
1/10/2019	3:08:24 PM	401	120	19	19	19	192	18	18	18	18	16	17	17	17	28.1	33.5	50.2	-1	-1	-1
1/10/2019	3:08:24 PM	605	121	19	19	19	156	19	18	19	18	17	17	17	17	28.1	33.5	50.2	-1	-1	-1
1/10/2019	3:08:24 PM	808	122	19	19	19	237	18	19	18	18	17	17	17	17	28.1	33.5	50.2	-1	-1	-1
1/10/2019	3:08:25 PM	11	123	19	19	19	129	18	18	18	18	17	17	17	17	28.1	33.5	50.2	-1	-1	-1
1/10/2019	3:08:25 PM	214	124	19	19	19	48	18	19	18	18	17	17	17	17	28.1	33.5	50.2	-1	-1	-1
1/10/2019	3:08:25 PM	401	125	19	19	19	29	18	18	18	18	17	17	17	17	28.1	33.5	50.2	-1	-1	-1
1/10/2019	3:08:25 PM	605	126	19	19	19	22	18	19	18	18	17	17	18	17	28.1	33.5	50.2	-1	-1	-1
1/10/2019	3:08:25 PM	808	127	19	19	19	20	18	18	18	18	17	17	17	17	28.1	33.5	50.2	-1	-1	-1
1/10/2019	3:08:26 PM	11	128	19	19	19	20	18	18	18	18	17	17	17	17	28.1	33.5	50.2	-1	-1	-1
1/10/2019	3:08:26 PM	214	129	19	19	19	20	18	18	18	18	17	17	17	17	28.1	33.5	50.2	-1	-1	-1
1/10/2019	3:08:26 PM	401	130	19	19	19	20	18	18	18	18	17	17	17	16	28.1	33.5	50.2	-1	-1	-1
1/10/2019	3:08:26 PM	605	131	19	19	19	20	18	19	18	18	17	17	17	17	28.1	33.5	50.2	-1	-1	-1
1/10/2019	3:08:26 PM	808	132	19	19	19	20	18	19	18	18	17	17	17	17	28.1	33.5	50.2	-1	-1	-1
1/10/2019	3:08:27 PM	11	133	19	19	19	20	18	18	18	18	17	17	17	17	28.1	33.5	50.2	-1	-1	-1
1/10/2019	3:08:27 PM	214	134	19	19	19	20	18	18	18	18	17	17	17	17	28.1	33.5	50.2	-1	-1	-1
1/10/2019	3:08:27 PM	401	135	19	19	19	20	18	18	18	18	17	17	17	17	28.1	33.5	50.2	-1	-1	-1
1/10/2019	3:08:27 PM	605	136	19	19	19	20	18	18	18	18	17	17	17	17	28.1	33.5	50.2	-1	-1	-1
1/10/2019	3:08:27 PM	808	137	19	19	19	20	18	19	18	18	17	17	17	17	28.1	33.5	50.2	-1	-1	-1
1/10/2019	3:08:28 PM	11	138	19	19	19	20	18	18	18	18	17	17	17	17	28.1	33.5	50.2	-1	-1	-1
1/10/2019	3:08:28 PM	214	139	19	19	19	20	18	19	18	18	17	17	17	17	28.1	33.5	50.2	-1	-1	-1
1/10/2019	3:08:28 PM	401	140	19	19	19	20	18	18	18	18	17	17	17	17	28.1	33.5	50.2	-1	-1	-1
1/10/2019	3:08:28 PM	605	141	19	19	19	20	18	19	18	18	17	17	17	17	28.1	33.5	50.2	-1	-1	-1
1/10/2019	3:08:28 PM	808	142	19	19	19	20	18	19	18	18	17	17	17	17	28.1	33.5	50.2	-1	-1	-1
1/10/2019	3:08:29 PM	11	143	19	19	19	20	18	18	18	18	17	17	17	17	28.1	33.5	50.2	-1	-1	-1
1/10/2019	3:08:29 PM	214	144	19	19	19	20	18	19	18	18	17	17	17	17	28.1	33.5	50.2	-1	-1	-1
1/10/2019	3:08:29 PM	401	145	19	19	19	20	18	18	18	18	17	17	17	17	28.1	33.5	50.2	-1	-1	-1
1/10/2019	3:08:29 PM	605	146	19	19	19	20	18	18	18	18	17	17	17	17	28.1	33.5	50.2	-1	-1	-1
1/10/2019	3:08:29 PM	808	147	19	19	19	20	18	18	19	18	17	17	17	17	28.1	33.5	50.2	-1	-1	-1
1/10/2019	3:08:30 PM	11	148	19	19	19	20	18	19	18	18	17	17	17	17	28.1	33.5	50.2	-1	-1	-1
1/10/2019	3:08:30 PM	214	149	19	19	19	20	18	18	18	18	17	17	17	17	28.1	33.5	50.2	-1	-1	-1
1/10/2019	3:08:30 PM	401	150	19	19	19	19	18	18	18	18	16	17	17	17	28.0	33.4	73.7	-1	-1	-1
1/10/2019	3:08:30 PM	605	151	19	19	19	20	18	18	18	18	17	17	17	17	28.0	33.4	73.7	-1	-1	-1
1/10/2019	3:08:30 PM	808	152	19	19	19	20	18	19	18	18	17	17	17	17	28.0	33.4	73.7	-1	-1	-1
1/10/2019	3:08:31 PM	11	153	19	19	19	20	18	18	18	18	17	17	17	17	28.0	33.4	73.7	-1	-1	-1
1/10/2019	3:08:31 PM	214	154	19	19	19	20	18	19	18	18	17	17	17	17	28.0	33.4	73.7	-1	-1	-1
1/10/2019	3:08:31 PM	401	155	19	19	19	20	18	18	18	18	17	17	17	17	28.0	33.4	73.7	-1	-1	-1
1/10/2019	3:08:31 PM	605	156	19	19	19	20	18	18	18	18	17	17	17	17	28.0	33.4	73.7	-1	-1	-1
1/10/2019	3:08:31 PM	808	157	19	19	19	20	19	18	18	18	17	17	17	17	28.0	33.4	73.7	-1	-1	-1
1/10/2019	3:08:32 PM	11	158	19	19	19	20	18	19	18	18	17	17	17	17	28.0	33.4	73.7	-1	-1	-1
1/10/2019	3:08:32 PM	214	159	19	19	19	20	18	19	18	18	17	17	17	17	28.0	33.4	73.7	-1	-1	-1
1/10/2019	3:08:32 PM	401	160	19	19	19	20	18	18	18	18	16	17	17	17	28.0	33.4	73.7	-1	-1	-1
1/10/2019	3:08:32 PM	605	161	19	19	19	20	18	18	18	18	17	17	17	17	28.0	33.4	73.7	-1	-1	-1
1/10/2019	3:08:32 PM	808	162	19	19	19	20	18	19	18	18	17	17	17	17	28.0	33.4	73.7	-1	-1	-1
1/10/2019	3:08:33 PM	11	163	19	19	19	20	18	18	18	18	17	17	17	17	28.0	33.4	73.7	-1	-1	-1
1/10/2019	3:08:33 PM	214	164	19	19	19	20	18	19	18	18	17	17	17	17	28.0	33.4	73.7	-1	-1	-1
1/10/2019	3:08:33 PM	401	165	19	19	19	20	18	18	18	18	17	17	17	16	28.0	33.4	73.7	-1	-1	-1
1/10/2019	3:08:33 PM	605	166	19	19	19	20	18	18	18	18	17	17	17	17	28.0	33.4	73.7	-1	-1	-1
1/10/2019	3:08:33 PM	808	167	19	19	19	20	18	18	18	18	17	17	17	17	28.0	33.4	73.7	-1	-1	-1
1/10/2019	3:08:34 PM	11	168	19	19	19	20	18	18	18	18	17	17	17	17	28.0	33.4	73.7	-1	-1	-1
1/10/2019	3:08:34 PM	214	169	19	19	19	20	18	19	18	18	17	17	17	17	28.0	33.4	73.7	-1	-1	-1
1/10/2019	3:08:34 PM	401	170	19	19	19	19	18	18	18	18	16	17	17	17	28.0	33.4	73.7	-1	-1	-1
1/10/2019	3:08:34 PM	605	171	19	19	19	20	18	19	18	18	17	17	17	17	28.0	33.4	73.7	-1	-1	-1
1/10/2019	3:08:34 PM	808	172	19	19	19	20	18	18	18	18	17	17	17	17	28.0	33.4	73.7	-1	-1	-1
1/10/2019	3:08:35 PM	11	173	19	19	19	20	18	18	18	18	17	17	17	17	28.0	33.4	73.7	-1	-1	-1
1/10/2019	3:08:35 PM	214	174	19	19	19	20	18	19	18	18	17	17	17	17	28.0	33.4	73.7	-1	-1	-1
1/10/2019	3:08:35 PM	401	175	19	19	19	20	18	18	18	18	17	17	17	17	28.0	33.4	73.7	-1	-1	-1
1/10/2019	3:08:35 PM	605	176	19	19	19	20	18	18	18	18	17	17	17	17	28.0	33.4	73.7	-1	-1	-1
1/10/2019	3:08:35 PM	808	177	19	19	19	20	18	18	18	18	17	17	17	17	28.0	33.4	73.7	-1	-1	-1
1/10/2019	3:08:36 PM	11	178	20	19	19	20	18	19	18	18	16	17	17	17	28.0	33.4	73.7	-1	-1	-1
1/10/2019	3:08:36 PM	214	179	19	19	19	20	18	18	18	18	17	17	17	17	28.0	33.4	73.7	-1	-1	-1
1/10/2019	3:08:36 PM	401	180	19	19	19	19	18	18	18	18	16	17	17	17	28.0	33.4	73.7	-1	-1	-1
1/10/2019	3:08:36 PM	605	181	19	19	19	20	18	18	18	18	17	17	17	17	28.0	33.4	73.7	-1	-1	-1
1/10/2019	3:08:36 PM	808	182	19	19	19	20	18	18	18	18	16	17	17	17	28.0	33.4	73.7	-1	-1	-1
1/10/2019	3:08:37 PM	11	183	19	19	19	20	18	18	19	18	17	17	17	17	28.0	33.4	73.7	-1	-1	-1
1/10/2019	3:08:37 PM	214	184	19	19	19	20	18	19	18	18	17	17	17	17	28.0	33.4	73.7	-1	-1	-1
1/10/2019	3:08:37 PM	401	185	19	19	19	19	18	18	19	18	17	17	17	17	28.0	33.4	73.7	-1	-1	-1
1/10/2019	3:08:37 PM	605	186	19	19	19	20	18	19	18	18	17	17	17	17	28.0	33.4	73.7	-1	-1	-1
1/10/2019	3:08:37 PM	808	187	19	19	19	20	18	18	18	18	17	17	17	17	28.0	33.4	73.7	-1	-1	-1
1/10/2019	3:08:38 PM	11	188	19	19	19	20	18	19	18	18	17	17	17	17	28.0	33.4	73.7	-1	-1	-1
1/10/2019	3:08:38 PM	214	189	19	19	19	20	18	18	18	18	17	17	17	17	28.0	33.4	73.7	-1	-1	-1
1/10/2019	3:08:38 PM	401	190	19	19	19	20	18	18	18	18	17	17	17	17	28.0	33.4	73.7	-1	-1	-1
1/10/2019	3:08:38 PM	605	191	19	19	19	20	18	19	18	18	16	17	17	17	28.0	33.4	73.7	-1	-1	-1
1/10/2019	3:08:38 PM	808	192	19	19	19	20	18	18	19	18	17	17	17	17	28.0	33.3	80.1	-1	-1	-1
1/10/2019	3:08:39 PM	11	193	19	19	19	20	18	18	18	18	17	17	17	17	28.0	33.3	80.1	-1	-1	-1
1/10/2019	3:08:39 PM	214	194	19	19	19	20	18	18	19	18	17	17	17	17	28.0	33.3	80.1	-1	-1	-1
1/10/2019	3:08:39 PM	401	195	19	19	19	20	18	18	18	18	16	17	17	17	28.0	33.3	80.1	-1	-1	-1
1/10/2019	3:08:39 PM	605	196	19	19	19	20	18	18	18	18	17	17	17	17	28.0	33.3	80.1	-1	-1	-1
1/10/2019	3:08:39 PM	808	197	19	19	19	20	18	18	18	18	16	17	17	17	28.0	33.3	80.1	-1	-1	-1
1/10/2019	3:08:40 PM	11	198	19	19	19	20	18	18	18	18	17	17	17	17	28.0	33.3	80.1	-1	-1	-1
1/10/2019	3:08:40 PM	214	199	19	19	19	20	18	19	18	18	17	17	17	17	28.0	33.3	80.1	-1	-1	-1
1/10/2019	3:08:40 PM	401	200	19	19	19	20	18	18	18	18	17	17	17	17	28.0	33.3	80.1	-1	-1	-1
1/10/2019	3:08:40 PM	605	201	19	19	19	20	18	18	18	18	17	17	17	17	28.0	33.3	80.1	-1	-1	-1
1/10/2019	3:08:40 PM	808	202	19	19	19	20	18	18	18	18	17	17	17	17	28.0	33.3	80.1	-1	-1	-1
1/10/2019	3:08:41 PM	11	203	19	19	19	20	18	18	18	18	17	17	17	17	28.0	33.3	80.1	-1	-1	-1
1/10/2019	3:08:41 PM	214	204	19	19	19	20	18	18	18	18	17	17	17	17	28.0	33.3	80.1	-1	-1	-1
1/10/2019	3:08:41 PM	401	205	19	19	19	19	18	18	18	18	16	17	17	17	28.0	33.3	80.1	-1	-1	-1
1/10/2019	3:08:41 PM	605	206	19	19	19	20	18	18	18	18	17	17	17	17	28.0	33.3	80.1	-1	-1	-1
1/10/2019	3:08:41 PM	808	207	19	19	19	20	18	18	18	18	16	17	17	17	28.0	33.3	80.1	-1	-1	-1
1/10/2019	3:08:42 PM	11	208	19	19	19	20	18	18	18	18	17	17	17	17	28.0	33.3	80.1	-1	-1	-1
1/10/2019	3:08:42 PM	202	209	19	19	19	20	18	19	18	18	17	17	17	17	28.0	33.3	80.1	-1	-1	-1
1/10/2019	3:08:42 PM	406	210	19	19	19	20	18	18	18	18	17	17	17	17	28.0	33.3	80.1	-1	-1	-1
1/10/2019	3:08:42 PM	609	211	19	19	19	20	18	18	18	18	17	17	17	17	28.0	33.3	80.1	-1	-1	-1
1/10/2019	3:08:42 PM	812	212	19	19	19	20	18	18	18	18	17	17	17	17	28.0	33.3	80.1	-1	-1	-1
1/10/2019	3:08:43 PM	5	213	19	19	19	20	18	18	18	18	17	17	17	17	28.0	33.3	80.1	-1	-1	-1
1/10/2019	3:08:43 PM	208	214	19	19	19	20	18	18	18	18	17	17	17	17	28.0	33.3	80.1	-1	-1	-1
1/10/2019	3:08:43 PM	414	215	19	19	19	20	18	18	18	18	17	17	17	17	28.0	33.3	80.1	-1	-1	-1
1/10/2019	3:08:43 PM	602	216	19	19	19	20	18	18	18	18	17	17	17	17	28.0	33.3	80.1	-1	-1	-1
1/10/2019	3:08:43 PM	805	217	19	19	19	20	18	18	18	18	17	17	17	17	28.0	33.3	80.1	-1	-1	-1
1/10/2019	3:08:44 PM	8	218	19	19	19	20	18	18	18	18	17	17	17	17	28.0	33.3	80.1	-1	-1	-1
1/10/2019	3:08:44 PM	227	219	19	19	19	20	18	18	19	18	17	17	17	17	28.0	33.3	80.1	-1	-1	-1
1/10/2019	3:08:44 PM	414	220	19	19	19	19	18	18	18	18	17	17	17	17	28.0	33.3	80.1	-1	-1	-1
1/10/2019	3:08:44 PM	602	221	19	19	19	20	18	18	18	18	17	17	17	17	28.0	33.3	80.1	-1	-1	-1
1/10/2019	3:08:44 PM	805	222	19	19	19	20	18	18	18	18	16	17	17	17	28.0	33.3	80.1	-1	-1	-1
1/10/2019	3:08:45 PM	47	223	19	19	19	20	18	18	18	18	17	17	17	17	28.0	33.3	80.1	-1	-1	-1
1/10/2019	3:08:45 PM	203	224	19	19	19	20	18	18	18	18	16	17	17	17	28.0	33.3	80.1	-1	-1	-1
1/10/2019	3:08:45 PM	406	225	19	19	19	19	18	18	18	18	17	17	17	17	28.0	33.3	80.1	-1	-1	-1
1/10/2019	3:08:45 PM	609	226	19	19	19	20	18	19	18	18	17	17	17	17	28.0	33.3	80.1	-1	-1	-1
1/10/2019	3:08:45 PM	812	227	19	19	19	19	18	18	18	18	17	17	17	17	28.0	33.3	80.1	-1	-1	-1
1/10/2019	3:08:46 PM	0	228	19	19	19	20	18	19	18	18	17	17	17	17	28.0	33.3	80.1	-1	-1	-1
1/10/2019	3:08:46 PM	203	229	19	19	19	19	18	18	18	18	17	17	17	17	28.0	33.3	80.1	-1	-1	-1
1/10/2019	3:08:46 PM	406	230	19	19	19	20	18	18	18	18	16	17	17	17	28.0	33.3	80.1	-1	-1	-1
1/10/2019	3:08:46 PM	609	231	19	19	19	20	19	19	18	18	17	17	17	17	28.0	33.3	80.1	-1	-1	-1
1/10/2019	3:08:46 PM	812	232	19	19	19	20	18	18	18	18	17	17	17	17	28.0	33.3	80.1	-1	-1	-1
1/10/2019	3:08:47 PM	0	233	19	19	19	20	18	18	18	18	17	17	17	17	28.0	33.3	80.1	-1	-1	-1
1/10/2019	3:08:47 PM	203	234	19	19	19	20	18	18	18	18	17	17	17	17	28.0	33.2	78.8	-1	-1	-1
1/10/2019	3:08:47 PM	406	235	19	19	19	19	18	18	18	18	16	17	17	17	28.0	33.2	78.8	-1	-1	-1
1/10/2019	3:08:47 PM	609	236	19	19	19	20	18	18	19	18	17	17	17	17	28.0	33.2	78.8	-1	-1	-1
1/10/2019	3:08:47 PM	812	237	19	19	19	20	18	18	18	18	16	17	17	17	28.0	33.2	78.8	-1	-1	-1
1/10/2019	3:08:48 PM	0	238	19	19	19	20	18	18	18	18	17	17	17	17	28.0	33.2	78.8	-1	-1	-1
1/10/2019	3:08:48 PM	203	239	19	19	19	20	18	19	18	18	17	17	17	17	28.0	33.2	78.8	-1	-1	-1
1/10/2019	3:08:48 PM	406	240	19	19	19	19	18	18	18	18	17	17	17	17	28.0	33.2	78.8	-1	-1	-1
1/10/2019	3:08:48 PM	609	241	19	20	19	20	18	19	19	18	17	17	18	17	28.0	33.2	78.8	-1	-1	-1
1/10/2019	3:08:48 PM	812	242	19	19	19	20	18	18	18	18	16	17	17	17	28.0	33.2	78.8	-1	-1	-1
1/10/2019	3:08:49 PM	0	243	19	19	19	20	18	19	18	18	17	17	17	17	28.0	33.2	78.8	-1	-1	-1
1/10/2019	3:08:49 PM	203	244	19	19	19	20	18	18	18	18	17	17	17	17	28.0	33.2	78.8	-1	-1	-1
1/10/2019	3:08:49 PM	406	245	19	19	19	19	18	18	18	18	17	17	17	17	28.0	33.2	78.8	-1	-1	-1
1/10/2019	3:08:49 PM	609	246	19	19	19	20	18	19	18	19	17	17	17	17	28.0	33.2	78.8	-1	-1	-1
1/10/2019	3:08:49 PM	812	247	19	19	19	20	18	18	18	18	17	17	17	17	28.0	33.2	78.8	-1	-1	-1
1/10/2019	3:08:50 PM	0	248	19	19	19	20	18	19	18	18	17	17	17	17	28.0	33.2	78.8	-1	-1	-1
1/10/2019	3:08:50 PM	203	249	19	19	19	20	18	19	18	18	16	17	17	17	28.0	33.2	78.8	-1	-1	-1
1/10/2019	3:08:50 PM	406	250	19	19	19	19	18	18	18	18	17	17	17	17	28.0	33.2	78.8	-1	-1	-1
1/10/2019	3:08:50 PM	609	251	19	19	19	20	18	19	18	18	17	17	17	17	28.0	33.2	78.8	-1	-1	-1
1/10/2019	3:08:50 PM	812	252	19	19	19	20	18	18	18	18	16	17	17	17	28.0	33.2	78.8	-1	-1	-1
1/10/2019	3:08:51 PM	0	253	19	19	19	20	18	18	19	18	17	17	17	17	28.0	33.2	78.8	-1	-1	-1
1/10/2019	3:08:51 PM	203	254	19	19	19	20	18	19	18	18	17	17	17	17	28.0	33.2	78.8	-1	-1	-1
1/10/2019	3:08:51 PM	406	255	19	19	19	19	18	18	18	18	16	17	17	17	28.0	33.2	78.8	-1	-1	-1
1/10/2019	3:08:51 PM	609	256	19	19	19	20	19	18	18	18	17	17	17	17	28.0	33.2	78.8	-1	-1	-1
1/10/2019	3:08:51 PM	812	257	19	19	19	20	18	18	18	18	17	17	17	17	28.0	33.2	78.8	-1	-1	-1
1/10/2019	3:08:52 PM	0	258	19	19	19	20	18	19	18	18	17	17	17	17	28.0	33.2	78.8	-1	-1	-1
1/10/2019	3:08:52 PM	203	259	19	19	19	20	18	18	18	18	17	17	17	17	28.0	33.2	78.8	-1	-1	-1
1/10/2019	3:08:52 PM	406	260	19	19	19	19	18	18	18	18	17	17	17	17	28.0	33.2	78.8	-1	-1	-1
1/10/2019	3:08:52 PM	609	261	19	19	20	20	18	18	18	18	17	17	17	17	28.0	33.2	78.8	-1	-1	-1
1/10/2019	3:08:52 PM	812	262	19	19	19	20	18	18	18	18	16	17	17	17	28.0	33.2	78.8	-1	-1	-1
1/10/2019	3:08:53 PM	0	263	19	19	19	20	18	19	18	18	17	17	17	17	28.0	33.2	78.8	-1	-1	-1
1/10/2019	3:08:53 PM	203	264	19	19	19	20	18	18	18	18	17	17	17	17	28.0	33.2	78.8	-1	-1	-1
1/10/2019	3:08:53 PM	406	265	19	19	19	19	18	18	18	18	17	17	17	17	28.0	33.2	78.8	-1	-1	-1
1/10/2019	3:08:53 PM	609	266	20	19	19	20	18	19	18	18	17	17	17	17	28.0	33.2	78.8	-1	-1	-1
1/10/2019	3:08:53 PM	812	267	19	19	19	20	18	18	18	18	17	17	17	17	28.0	33.2	78.8	-1	-1	-1
1/10/2019	3:08:54 PM	0	268	19	19	19	20	18	19	18	18	17	17	17	17	28.0	33.2	78.8	-1	-1	-1
1/10/2019	3:08:54 PM	203	269	19	19	19	20	18	18	18	18	17	17	17	17	28.0	33.2	78.8	-1	-1	-1
1/10/2019	3:08:54 PM	406	270	19	19	19	19	18	18	18	18	16	17	17	17	28.0	33.2	78.8	-1	-1	-1
1/10/2019	3:08:54 PM	609	271	19	19	19	20	18	19	18	18	17	17	17	17	28.0	33.2	78.8	-1	-1	-1
1/10/2019	3:08:54 PM	812	272	19	19	19	19	18	18	18	18	17	17	17	17	28.0	33.2	78.8	-1	-1	-1
1/10/2019	3:08:55 PM	0	273	20	19	19	19	18	18	18	18	17	17	17	17	28.0	33.2	78.8	-1	-1	-1
1/10/2019	3:08:55 PM	203	274	19	19	19	20	18	18	18	18	16	17	17	17	28.0	33.2	78.8	-1	-1	-1
1/10/2019	3:08:55 PM	406	275	18	19	19	20	18	18	18	18	16	17	17	17	28.0	33.2	78.8	-1	-1	-1
1/10/2019	3:08:55 PM	609	276	19	19	19	20	18	18	18	18	17	17	17	17	28.0	33.1	54.2	-1	-1	-1
1/10/2019	3:08:55 PM	812	277	20	19	19	20	18	19	18	18	17	17	17	17	28.0	33.1	54.2	-1	-1	-1
1/10/2019	3:08:56 PM	0	278	19	19	19	20	18	19	18	18	16	17	17	17	28.0	33.1	54.2	-1	-1	-1
1/10/2019	3:08:56 PM	203	279	19	19	19	20	18	19	18	18	17	17	17	17	28.0	33.1	54.2	-1	-1	-1
1/10/2019	3:08:56 PM	406	280	19	19	19	19	18	18	18	18	17	17	17	17	28.0	33.1	54.2	-1	-1	-1
1/10/2019	3:08:56 PM	609	281	19	19	19	20	18	19	18	18	17	17	17	17	28.0	33.1	54.2	-1	-1	-1
1/10/2019	3:08:56 PM	812	282	19	19	19	20	18	18	18	18	17	17	17	17	28.0	33.1	54.2	-1	-1	-1
1/10/2019	3:08:57 PM	0	283	19	19	19	20	18	18	18	18	17	17	17	17	28.0	33.1	54.2	-1	-1	-1
1/10/2019	3:08:57 PM	203	284	19	19	19	20	18	18	18	18	17	17	17	17	28.0	33.1	54.2	-1	-1	-1
1/10/2019	3:08:57 PM	406	285	19	19	19	20	18	18	18	18	17	17	17	17	28.0	33.1	54.2	-1	-1	-1
1/10/2019	3:08:57 PM	609	286	19	19	19	20	19	18	18	18	17	17	17	17	28.0	33.1	54.2	-1	-1	-1
1/10/2019	3:08:57 PM	812	287	19	19	19	20	18	18	18	18	17	17	17	17	28.0	33.1	54.2	-1	-1	-1
1/10/2019	3:08:58 PM	0	288	19	19	19	20	18	19	18	18	17	17	17	17	28.0	33.1	54.2	-1	-1	-1
1/10/2019	3:08:58 PM	203	289	19	19	19	20	18	18	18	18	17	17	17	17	28.0	33.1	54.2	-1	-1	-1
1/10/2019	3:08:58 PM	406	290	19	19	19	19	18	18	18	18	16	17	17	17	28.0	33.1	54.2	-1	-1	-1
1/10/2019	3:08:58 PM	609	291	19	19	19	20	18	18	18	18	17	17	17	17	28.0	33.1	54.2	-1	-1	-1
1/10/2019	3:08:58 PM	812	292	19	19	19	20	18	18	18	18	17	17	17	17	28.0	33.1	54.2	-1	-1	-1
1/10/2019	3:08:59 PM	0	293	19	19	19	20	19	18	18	18	17	17	17	17	28.0	33.1	54.2	-1	-1	-1
1/10/2019	3:08:59 PM	203	294	19	19	19	20	18	18	18	18	16	17	17	17	28.0	33.1	54.2	-1	-1	-1
1/10/2019	3:08:59 PM	406	295	19	19	19	20	18	18	18	18	16	17	17	17	28.0	33.1	54.2	-1	-1	-1
1/10/2019	3:08:59 PM	609	296	19	19	19	20	19	18	18	18	17	17	17	17	28.0	33.1	54.2	-1	-1	-1
1/10/2019	3:08:59 PM	812	297	19	19	19	19	18	18	18	18	16	17	17	17	28.0	33.1	54.2	-1	-1	-1
1/10/2019	3:09:00 PM	0	298	19	19	19	20	18	19	18	19	16	17	17	17	28.0	33.1	54.2	-1	-1	-1
1/10/2019	3:09:00 PM	203	299	19	19	19	20	18	18	18	18	17	17	17	17	28.0	33.1	54.2	-1	-1	-1
1/10/2019	3:09:00 PM	406	300	19	19	19	19	18	18	18	18	17	17	17	17	28.0	33.1	54.2	-1	-1	-1
1/10/2019	3:09:00 PM	609	301	19	19	19	20	18	19	18	18	17	17	17	17	28.0	33.1	54.2	-1	-1	-1
1/10/2019	3:09:00 PM	812	302	19	19	19	20	18	18	18	18	17	17	17	17	28.0	33.1	54.2	-1	-1	-1
1/10/2019	3:09:01 PM	0	303	19	19	19	20	19	18	19	18	17	17	17	17	28.0	33.1	54.2	-1	-1	-1
1/10/2019	3:09:01 PM	203	304	19	19	19	20	18	19	18	18	17	17	17	17	28.0	33.1	54.2	-1	-1	-1
1/10/2019	3:09:01 PM	406	305	19	19	19	19	18	18	18	18	17	17	17	17	28.0	33.1	54.2	-1	-1	-1
1/10/2019	3:09:01 PM	609	306	19	19	19	20	18	18	18	18	17	17	17	17	28.0	33.1	54.2	-1	-1	-1
1/10/2019	3:09:01 PM	812	307	19	19	19	19	18	19	18	18	16	17	17	17	28.0	33.1	54.2	-1	-1	-1
1/10/2019	3:09:02 PM	0	308	19	20	19	20	18	19	18	18	17	17	17	17	28.0	33.1	54.2	-1	-1	-1
1/10/2019	3:09:02 PM	203	309	19	19	19	20	18	18	18	18	17	17	17	17	28.0	33.1	54.2	-1	-1	-1
1/10/2019	3:09:02 PM	406	310	19	19	19	20	18	18	18	18	16	17	17	17	28.0	33.1	54.2	-1	-1	-1
1/10/2019	3:09:02 PM	609	311	19	19	19	20	18	18	19	18	17	17	17	17	28.0	33.1	54.2	-1	-1	-1
1/10/2019	3:09:02 PM	812	312	19	19	19	19	18	18	18	18	16	17	17	17	28.0	33.1	54.2	-1	-1	-1
1/10/2019	3:09:03 PM	0	313	19	19	19	20	18	18	18	18	17	17	17	17	28.0	33.1	54.2	-1	-1	-1
1/10/2019	3:09:03 PM	203	314	19	19	19	20	18	18	18	18	17	17	17	17	28.0	33.1	54.2	-1	-1	-1
1/10/2019	3:09:03 PM	406	315	19	19	19	19	18	18	18	18	17	17	17	17	28.0	33.1	54.2	-1	-1	-1
1/10/2019	3:09:03 PM	609	316	19	20	18	20	18	19	18	18	17	17	17	17	28.0	33.1	54.2	-1	-1	-1
1/10/2019	3:09:03 PM	812	317	19	19	19	19	18	18	18	18	16	17	17	17	28.0	33.1	54.2	-1	-1	-1
1/10/2019	3:09:04 PM	0	318	19	19	19	20	18	18	18	18	16	17	17	17	28.0	33.0	79.3	-1	-1	-1
1/10/2019	3:09:04 PM	203	319	19	19	19	20	18	19	18	18	17	17	17	17	28.0	33.0	79.3	-1	-1	-1
1/10/2019	3:09:04 PM	406	320	19	19	19	20	18	18	18	18	17	17	17	17	28.0	33.0	79.3	-1	-1	-1
1/10/2019	3:09:04 PM	609	321	19	20	19	20	18	19	18	18	17	17	17	17	28.0	33.0	79.3	-1	-1	-1
1/10/2019	3:09:04 PM	812	322	19	19	19	19	18	18	18	18	17	17	17	17	28.0	33.0	79.3	-1	-1	-1
1/10/2019	3:09:05 PM	0	323	19	19	19	20	18	18	19	18	17	17	17	17	28.0	33.0	79.3	-1	-1	-1
1/10/2019	3:09:05 PM	203	324	19	19	19	20	18	19	18	18	17	17	17	17	28.0	33.0	79.3	-1	-1	-1
1/10/2019	3:09:05 PM	406	325	19	19	19	19	18	18	18	18	17	17	17	17	28.0	33.0	79.3	-1	-1	-1
1/10/2019	3:09:05 PM	609	326	19	19	19	20	18	18	19	18	17	17	17	17	28.0	33.0	79.3	-1	-1	-1
1/10/2019	3:09:05 PM	812	327	19	19	19	19	18	18	18	18	16	17	17	17	28.0	33.0	79.3	-1	-1	-1
1/10/2019	3:09:06 PM	0	328	19	19	19	20	18	19	18	18	17	17	17	17	28.0	33.0	79.3	-1	-1	-1
1/10/2019	3:09:06 PM	203	329	19	20	19	20	19	19	18	18	17	17	17	17	28.0	33.0	79.3	-1	-1	-1
1/10/2019	3:09:06 PM	406	330	19	19	19	19	18	18	18	18	17	17	17	17	28.0	33.0	79.3	-1	-1	-1
1/10/2019	3:09:06 PM	609	331	19	19	19	20	18	19	18	18	17	17	17	17	28.0	33.0	79.3	-1	-1	-1
1/10/2019	3:09:06 PM	812	332	19	19	19	19	18	18	18	18	17	17	17	17	28.0	33.0	79.3	-1	-1	-1
1/10/2019	3:09:07 PM	0	333	19	19	20	20	18	18	19	18	17	17	17	17	28.0	33.0	79.3	-1	-1	-1
1/10/2019	3:09:07 PM	203	334	19	19	19	20	18	18	18	18	16	17	17	17	28.0	33.0	79.3	-1	-1	-1
1/10/2019	3:09:07 PM	406	335	19	19	19	20	18	18	18	18	17	17	17	17	28.0	33.0	79.3	-1	-1	-1
1/10/2019	3:09:07 PM	609	336	19	19	19	20	18	19	18	18	17	17	17	17	28.0	33.0	79.3	-1	-1	-1
1/10/2019	3:09:07 PM	812	337	19	19	19	20	18	18	18	18	17	17	17	17	28.0	33.0	79.3	-1	-1	-1
1/10/2019	3:09:08 PM	0	338	19	19	19	20	18	18	18	18	17	17	17	17	28.0	33.0	79.3	-1	-1	-1
1/10/2019	3:09:08 PM	203	339	19	19	19	19	18	18	19	18	17	17	17	17	28.0	33.0	79.3	-1	-1	-1
1/10/2019	3:09:08 PM	406	340	19	19	19	20	18	18	18	18	16	17	17	17	28.0	33.0	79.3	-1	-1	-1
1/10/2019	3:09:08 PM	609	341	19	19	19	20	18	18	18	18	17	17	17	17	28.0	33.0	79.3	-1	-1	-1
1/10/2019	3:09:08 PM	812	342	19	19	19	19	18	18	18	18	17	17	17	17	28.0	33.0	79.3	-1	-1	-1
1/10/2019	3:09:09 PM	0	343	19	19	19	20	18	18	18	18	17	17	17	17	28.0	33.0	79.3	-1	-1	-1
1/10/2019	3:09:09 PM	203	344	19	19	19	20	18	18	19	18	17	17	17	17	28.0	33.0	79.3	-1	-1	-1
1/10/2019	3:09:09 PM	406	345	19	19	19	19	18	18	18	18	17	17	17	17	28.0	33.0	79.3	-1	-1	-1
1/10/2019	3:09:09 PM	609	346	19	19	19	20	18	19	18	18	17	17	17	17	28.0	33.0	79.3	-1	-1	-1
1/10/2019	3:09:09 PM	812	347	19	19	19	19	18	18	18	18	17	17	17	17	28.0	33.0	79.3	-1	-1	-1
1/10/2019	3:09:10 PM	0	348	19	19	19	20	18	19	18	18	17	17	17	17	28.0	33.0	79.3	-1	-1	-1
1/10/2019	3:09:10 PM	203	349	19	19	19	20	18	18	18	18	17	17	17	17	28.0	33.0	79.3	-1	-1	-1
1/10/2019	3:09:10 PM	406	350	19	19	19	19	18	18	18	18	17	17	17	17	28.0	33.0	79.3	-1	-1	-1
1/10/2019	3:09:10 PM	609	351	19	19	19	20	18	19	18	18	17	17	17	17	28.0	33.0	79.3	-1	-1	-1
1/10/2019	3:09:10 PM	812	352	19	19	19	19	18	18	18	18	17	17	17	17	28.0	33.0	79.3	-1	-1	-1
1/10/2019	3:09:11 PM	0	353	19	19	19	20	18	18	18	18	16	17	17	17	28.0	33.0	79.3	-1	-1	-1
1/10/2019	3:09:11 PM	203	354	19	19	19	20	18	19	18	18	17	17	17	17	28.0	33.0	79.3	-1	-1	-1
1/10/2019	3:09:11 PM	406	355	19	19	19	20	18	18	18	18	17	17	17	17	28.0	33.0	79.3	-1	-1	-1
1/10/2019	3:09:11 PM	609	356	19	19	19	20	18	18	18	18	17	17	17	17	28.0	33.0	79.3	-1	-1	-1
1/10/2019	3:09:11 PM	812	357	18	19	19	20	18	18	18	18	16	17	17	17	28.0	33.0	79.3	-1	-1	-1
1/10/2019	3:09:12 PM	0	358	19	19	19	20	18	18	18	18	17	17	17	17	28.0	33.0	79.3	-1	-1	-1
1/10/2019	3:09:12 PM	203	359	19	19	19	20	18	18	18	18	16	17	17	17	28.0	33.0	79.3	-1	-1	-1
1/10/2019	3:09:12 PM	406	360	19	19	19	20	18	18	18	18	17	17	17	17	28.0	33.0	78.2	-1	-1	-1
1/10/2019	3:09:12 PM	609	361	19	19	19	20	18	18	18	18	17	17	17	17	28.0	33.0	78.2	-1	-1	-1
1/10/2019	3:09:12 PM	812	362	19	19	19	20	18	18	18	18	16	17	17	17	28.0	33.0	78.2	-1	-1	-1
1/10/2019	3:09:13 PM	0	363	19	19	19	20	18	18	18	18	17	17	17	17	28.0	33.0	78.2	-1	-1	-1
1/10/2019	3:09:13 PM	203	364	19	19	19	20	18	18	18	18	17	17	17	17	28.0	33.0	78.2	-1	-1	-1
1/10/2019	3:09:13 PM	406	365	19	19	19	20	18	19	19	18	17	17	17	17	28.0	33.0	78.2	-1	-1	-1
1/10/2019	3:09:13 PM	609	366	19	19	19	19	18	18	18	18	17	17	17	17	28.0	33.0	78.2	-1	-1	-1
1/10/2019	3:09:13 PM	812	367	19	19	19	20	18	18	18	18	16	17	17	17	28.0	33.0	78.2	-1	-1	-1
1/10/2019	3:09:14 PM	0	368	19	19	19	20	18	18	18	18	17	17	17	17	28.0	33.0	78.2	-1	-1	-1
1/10/2019	3:09:14 PM	203	369	19	19	19	20	18	18	18	18	16	17	17	17	28.0	33.0	78.2	-1	-1	-1
1/10/2019	3:09:14 PM	406	370	19	19	19	20	18	18	18	18	17	17	17	17	28.0	33.0	78.2	-1	-1	-1
1/10/2019	3:09:14 PM	609	371	19	19	19	20	18	18	18	18	17	17	17	17	28.0	33.0	78.2	-1	-1	-1
1/10/2019	3:09:14 PM	812	372	19	19	19	20	18	18	18	18	16	17	17	17	28.0	33.0	78.2	-1	-1	-1
1/10/2019	3:09:15 PM	0	373	19	19	19	20	18	19	18	18	17	17	17	17	28.0	33.0	78.2	-1	-1	-1
1/10/2019	3:09:15 PM	203	374	19	19	19	19	18	18	18	18	17	17	17	17	28.0	33.0	78.2	-1	-1	-1
1/10/2019	3:09:15 PM	406	375	19	19	19	20	18	19	18	18	17	17	17	17	28.0	33.0	78.2	-1	-1	-1
1/10/2019	3:09:15 PM	609	376	19	19	19	20	18	18	18	18	17	17	17	17	28.0	33.0	78.2	-1	-1	-1
1/10/2019	3:09:15 PM	812	377	19	19	19	20	18	18	18	18	17	17	17	16	28.0	33.0	78.2	-1	-1	-1
1/10/2019	3:09:16 PM	0	378	19	19	19	20	18	18	18	18	17	17	17	17	28.0	33.0	78.2	-1	-1	-1
1/10/2019	3:09:16 PM	203	379	19	19	19	20	18	18	18	18	17	17	17	17	28.0	33.0	78.2	-1	-1	-1
1/10/2019	3:09:16 PM	406	380	19	19	19	20	18	18	18	18	17	17	17	17	28.0	33.0	78.2	-1	-1	-1
1/10/2019	3:09:16 PM	609	381	19	19	19	20	18	19	18	18	17	17	17	17	28.0	33.0	78.2	-1	-1	-1
1/10/2019	3:09:16 PM	812	382	19	19	19	20	18	18	18	18	17	17	17	17	28.0	33.0	78.2	-1	-1	-1
1/10/2019	3:09:17 PM	0	383	19	19	19	20	18	18	18	18	17	17	17	17	28.0	33.0	78.2	-1	-1	-1
1/10/2019	3:09:17 PM	203	384	19	19	19	20	18	18	18	18	17	17	17	17	28.0	33.0	78.2	-1	-1	-1
1/10/2019	3:09:17 PM	406	385	19	19	19	20	19	18	18	18	17	17	17	17	28.0	33.0	78.2	-1	-1	-1
1/10/2019	3:09:17 PM	609	386	19	19	19	20	18	18	18	18	17	17	17	17	28.0	33.0	78.2	-1	-1	-1
1/10/2019	3:09:17 PM	812	387	19	19	19	20	18	18	18	18	17	17	17	17	28.0	33.0	78.2	-1	-1	-1
1/10/2019	3:09:18 PM	0	388	19	19	18	20	18	19	18	18	17	17	17	17	28.0	33.0	78.2	-1	-1	-1
1/10/2019	3:09:18 PM	203	389	19	19	19	20	18	18	18	18	17	17	17	17	28.0	33.0	78.2	-1	-1	-1
1/10/2019	3:09:18 PM	406	390	19	19	19	20	18	19	18	18	17	17	17	17	28.0	33.0	78.2	-1	-1	-1
1/10/2019	3:09:18 PM	609	391	19	19	19	20	18	19	18	18	17	17	17	17	28.0	33.0	78.2	-1	-1	-1
1/10/2019	3:09:18 PM	812	392	19	19	19	19	18	18	18	18	17	17	17	17	28.0	33.0	78.2	-1	-1	-1
1/10/2019	3:09:19 PM	0	393	19	19	19	20	18	18	19	18	17	17	17	17	28.0	33.0	78.2	-1	-1	-1
1/10/2019	3:09:19 PM	203	394	19	19	19	20	18	18	18	18	17	17	17	17	28.0	33.0	78.2	-1	-1	-1
1/10/2019	3:09:19 PM	406	395	19	19	19	19	18	18	18	18	17	17	17	17	28.0	33.0	78.2	-1	-1	-1
1/10/2019	3:09:19 PM	609	396	20	19	19	20	19	19	18	18	17	17	17	17	28.0	33.0	78.2	-1	-1	-1
1/10/2019	3:09:19 PM	812	397	19	19	19	20	18	18	18	18	17	17	17	17	28.0	33.0	78.2	-1	-1	-1
1/10/2019	3:09:20 PM	0	398	19	19	19	20	18	19	18	18	17	17	17	17	28.0	33.0	78.2	-1	-1	-1
1/10/2019	3:09:20 PM	203	399	19	19	19	20	18	18	18	18	17	17	17	17	28.0	33.0	78.2	-1	-1	-1
1/10/2019	3:09:20 PM	406	400	19	19	19	20	18	18	18	18	17	17	17	17	28.0	33.0	78.2	-1	-1	-1
1/10/2019	3:09:20 PM	609	401	19	19	19	20	18	18	18	18	17	17	17	17	28.0	33.0	78.2	-1	-1	-1
1/10/2019	3:09:20 PM	812	402	19	19	19	20	18	18	18	18	16	17	17	17	28.1	33.0	50.6	-1	-1	-1
1/10/2019	3:09:21 PM	0	403	19	19	19	20	18	18	18	18	16	17	17	17	28.1	33.0	50.6	-1	-1	-1
1/10/2019	3:09:21 PM	208	404	19	19	19	20	18	18	18	18	17	17	17	17	28.1	33.0	50.6	-1	-1	-1
1/10/2019	3:09:21 PM	412	405	19	19	19	20	18	18	18	18	16	17	17	17	28.1	33.0	50.6	-1	-1	-1
1/10/2019	3:09:21 PM	615	406	19	19	19	20	18	18	18	18	17	17	17	17	28.1	33.0	50.6	-1	-1	-1
1/10/2019	3:09:21 PM	802	407	18	19	19	20	18	18	18	18	17	17	17	17	28.1	33.0	50.6	-1	-1	-1
1/10/2019	3:09:22 PM	5	408	19	19	19	20	18	18	18	18	17	17	17	17	28.1	33.0	50.6	-1	-1	-1
1/10/2019	3:09:22 PM	208	409	19	19	19	20	18	18	18	18	17	17	17	17	28.1	33.0	50.6	-1	-1	-1
1/10/2019	3:09:22 PM	412	410	19	19	19	20	18	18	18	18	17	17	17	17	28.1	33.0	50.6	-1	-1	-1
1/10/2019	3:09:22 PM	615	411	19	19	19	20	18	19	18	18	17	17	17	17	28.1	33.0	50.6	-1	-1	-1
1/10/2019	3:09:22 PM	802	412	19	19	18	20	18	18	18	18	17	17	17	17	28.1	33.0	50.6	-1	-1	-1
1/10/2019	3:09:23 PM	5	413	19	19	19	20	18	18	18	18	17	17	17	17	28.1	33.0	50.6	-1	-1	-1
1/10/2019	3:09:23 PM	208	414	19	19	19	20	18	18	18	18	17	17	17	17	28.1	33.0	50.6	-1	-1	-1
1/10/2019	3:09:23 PM	412	415	19	19	19	20	18	18	18	18	17	17	17	17	28.1	33.0	50.6	-1	-1	-1
1/10/2019	3:09:23 PM	615	416	19	19	19	20	18	19	18	18	17	17	17	17	28.1	33.0	50.6	-1	-1	-1
1/10/2019	3:09:23 PM	802	417	19	19	19	20	18	18	18	18	16	17	17	17	28.1	33.0	50.6	-1	-1	-1
1/10/2019	3:09:24 PM	5	418	19	19	19	20	18	18	18	18	17	17	17	17	28.1	33.0	50.6	-1	-1	-1
1/10/2019	3:09:24 PM	208	419	19	19	19	20	18	18	18	18	16	17	17	17	28.1	33.0	50.6	-1	-1	-1
1/10/2019	3:09:24 PM	412	420	19	19	19	20	18	18	18	18	17	17	17	17	28.1	33.0	50.6	-1	-1	-1
1/10/2019	3:09:24 PM	615	421	19	19	19	19	18	18	18	18	17	17	17	17	28.1	33.0	50.6	-1	-1	-1
1/10/2019	3:09:24 PM	802	422	19	19	19	19	18	18	18	18	16	17	17	17	28.1	33.0	50.6	-1	-1	-1
1/10/2019	3:09:25 PM	5	423	19	19	19	20	18	19	18	18	17	17	17	17	28.1	33.0	50.6	-1	-1	-1
1/10/2019	3:09:25 PM	211	424	19	19	19	20	18	18	18	18	17	17	17	17	28.1	33.0	50.6	-1	-1	-1
1/10/2019	3:09:25 PM	414	425	19	19	19	20	18	18	18	18	17	17	17	17	28.1	33.0	50.6	-1	-1	-1
1/10/2019	3:09:25 PM	601	426	19	19	19	20	18	18	19	18	17	17	18	17	28.1	33.0	50.6	-1	-1	-1
1/10/2019	3:09:25 PM	804	427	19	19	19	20	18	18	18	18	16	17	17	17	28.1	33.0	50.6	-1	-1	-1
1/10/2019	3:09:26 PM	7	428	19	19	19	20	18	19	18	18	17	17	17	17	28.1	33.0	50.6	-1	-1	-1
1/10/2019	3:09:26 PM	211	429	19	19	19	20	18	18	18	18	17	17	17	17	28.1	33.0	50.6	-1	-1	-1
1/10/2019	3:09:26 PM	414	430	19	19	19	20	18	19	18	18	17	17	17	17	28.1	33.0	50.6	-1	-1	-1
1/10/2019	3:09:26 PM	601	431	19	19	19	20	18	18	18	18	17	17	17	17	28.1	33.0	50.6	-1	-1	-1
1/10/2019	3:09:26 PM	815	432	19	19	18	20	18	19	18	18	17	17	17	17	28.1	33.0	50.6	-1	-1	-1
1/10/2019	3:09:27 PM	3	433	19	19	19	20	18	19	18	18	17	17	17	17	28.1	33.0	50.6	-1	-1	-1
1/10/2019	3:09:27 PM	206	434	19	19	19	19	18	18	18	18	17	17	17	17	28.1	33.0	50.6	-1	-1	-1
1/10/2019	3:09:27 PM	409	435	19	19	19	20	18	19	18	18	17	17	17	17	28.1	33.0	50.6	-1	-1	-1
1/10/2019	3:09:27 PM	610	436	19	19	19	20	18	18	18	18	17	17	17	17	28.1	33.0	50.6	-1	-1	-1
1/10/2019	3:09:27 PM	814	437	19	19	19	20	18	19	18	18	17	17	17	17	28.1	33.0	50.6	-1	-1	-1
1/10/2019	3:09:28 PM	1	438	19	19	19	20	18	19	18	18	17	17	17	17	28.1	33.0	50.6	-1	-1	-1
1/10/2019	3:09:28 PM	204	439	19	19	19	19	18	18	18	18	17	17	17	17	28.1	33.0	50.6	-1	-1	-1
1/10/2019	3:09:28 PM	407	440	19	19	19	20	18	18	18	18	17	17	17	17	28.1	33.0	50.6	-1	-1	-1
1/10/2019	3:09:28 PM	610	441	19	19	19	20	18	18	18	18	17	17	17	17	28.1	33.0	50.6	-1	-1	-1
1/10/2019	3:09:28 PM	814	442	19	19	19	20	18	18	18	18	16	17	17	17	28.1	33.0	50.6	-1	-1	-1
1/10/2019	3:09:29 PM	1	443	19	19	19	20	18	18	18	18	17	17	17	17	28.1	33.0	50.6	-1	-1	-1
1/10/2019	3:09:29 PM	204	444	19	19	19	19	18	18	18	18	17	17	17	17	28.1	32.9	68.3	-1	-1	-1
1/10/2019	3:09:29 PM	407	445	19	19	19	20	18	18	18	18	17	17	17	17	28.1	32.9	68.3	-1	-1	-1
1/10/2019	3:09:29 PM	610	446	19	19	19	20	18	19	18	18	17	17	17	17	28.1	32.9	68.3	-1	-1	-1
1/10/2019	3:09:29 PM	814	447	19	19	19	20	18	18	18	18	17	17	17	17	28.1	32.9	68.3	-1	-1	-1
1/10/2019	3:09:30 PM	1	448	19	19	19	20	18	18	18	18	17	17	17	17	28.1	32.9	68.3	-1	-1	-1
1/10/2019	3:09:30 PM	204	449	19	19	19	20	18	19	18	18	17	17	17	17	28.1	32.9	68.3	-1	-1	-1
1/10/2019	3:09:30 PM	407	450	19	19	19	20	18	18	18	18	17	17	17	17	28.1	32.9	68.3	-1	-1	-1
1/10/2019	3:09:30 PM	610	451	19	19	20	20	18	18	18	18	17	17	17	17	28.1	32.9	68.3	-1	-1	-1
1/10/2019	3:09:30 PM	814	452	19	19	19	20	18	18	18	18	17	17	17	17	28.1	32.9	68.3	-1	-1	-1
1/10/2019	3:09:31 PM	1	453	19	19	19	20	18	19	18	18	17	17	17	17	28.1	32.9	68.3	-1	-1	-1
1/10/2019	3:09:31 PM	204	454	19	19	19	19	18	18	18	18	17	17	17	17	28.1	32.9	68.3	-1	-1	-1
1/10/2019	3:09:31 PM	407	455	19	19	19	20	18	19	18	18	17	17	17	17	28.1	32.9	68.3	-1	-1	-1
1/10/2019	3:09:31 PM	610	456	19	19	19	20	18	18	19	18	17	17	17	17	28.1	32.9	68.3	-1	-1	-1
1/10/2019	3:09:31 PM	814	457	19	19	19	20	18	18	18	18	17	17	17	17	28.1	32.9	68.3	-1	-1	-1
1/10/2019	3:09:32 PM	1	458	19	19	19	20	18	19	18	18	17	17	17	17	28.1	32.9	68.3	-1	-1	-1
1/10/2019	3:09:32 PM	204	459	19	19	19	20	18	18	18	18	17	17	17	17	28.1	32.9	68.3	-1	-1	-1
1/10/2019	3:09:32 PM	407	460	19	19	19	19	18	18	18	18	17	17	17	17	28.1	32.9	68.3	-1	-1	-1
1/10/2019	3:09:32 PM	610	461	19	19	19	20	18	18	18	18	17	17	17	17	28.1	32.9	68.3	-1	-1	-1
1/10/2019	3:09:32 PM	814	462	19	19	19	19	18	18	18	18	17	17	17	17	28.1	32.9	68.3	-1	-1	-1
1/10/2019	3:09:33 PM	1	463	19	19	19	20	18	19	18	18	17	17	17	17	28.1	32.9	68.3	-1	-1	-1
1/10/2019	3:09:33 PM	204	464	19	19	19	19	18	18	19	18	17	17	17	17	28.1	32.9	68.3	-1	-1	-1
1/10/2019	3:09:33 PM	407	465	19	19	19	19	18	19	18	18	17	17	17	17	28.1	32.9	68.3	-1	-1	-1
1/10/2019	3:09:33 PM	610	466	19	20	19	20	18	19	18	18	17	17	17	17	28.1	32.9	68.3	-1	-1	-1
1/10/2019	3:09:33 PM	814	467	19	19	19	19	18	18	18	18	17	17	17	17	28.1	32.9	68.3	-1	-1	-1
1/10/2019	3:09:34 PM	1	468	19	19	19	20	18	18	18	18	17	17	17	17	28.1	32.9	68.3	-1	-1	-1
1/10/2019	3:09:34 PM	204	469	19	19	19	20	18	18	18	18	17	17	17	17	28.1	32.9	68.3	-1	-1	-1
1/10/2019	3:09:34 PM	407	470	19	19	19	20	18	18	18	18	17	17	17	17	28.1	32.9	68.3	-1	-1	-1
1/10/2019	3:09:34 PM	610	471	19	19	19	20	18	19	18	18	17	17	17	17	28.1	32.9	68.3	-1	-1	-1
1/10/2019	3:09:34 PM	814	472	19	19	19	19	18	18	18	18	17	17	17	17	28.1	32.9	68.3	-1	-1	-1
1/10/2019	3:09:35 PM	1	473	19	19	19	20	18	19	18	18	17	17	17	17	28.1	32.9	68.3	-1	-1	-1
1/10/2019	3:09:35 PM	204	474	19	19	19	19	18	18	18	18	17	17	17	17	28.1	32.9	68.3	-1	-1	-1
1/10/2019	3:09:35 PM	407	475	19	19	19	20	18	18	18	18	16	17	17	17	28.1	32.9	68.3	-1	-1	-1
1/10/2019	3:09:35 PM	610	476	19	19	19	20	18	18	18	18	17	17	17	17	28.1	32.9	68.3	-1	-1	-1
1/10/2019	3:09:35 PM	814	477	19	19	19	20	18	18	18	18	16	17	17	17	28.1	32.9	68.3	-1	-1	-1
1/10/2019	3:09:36 PM	1	478	19	19	19	20	18	18	18	18	17	17	17	17	28.1	32.9	68.3	-1	-1	-1
1/10/2019	3:09:36 PM	204	479	19	19	19	19	18	18	18	18	16	17	17	17	28.1	32.9	68.3	-1	-1	-1
1/10/2019	3:09:36 PM	407	480	19	19	19	20	18	18	19	18	17	17	17	17	28.1	32.9	68.3	-1	-1	-1
1/10/2019	3:09:36 PM	610	481	19	19	19	20	18	18	18	18	16	17	17	17	28.1	32.9	68.3	-1	-1	-1
1/10/2019	3:09:36 PM	814	482	19	19	19	20	18	18	18	18	17	17	17	17	28.1	32.9	68.3	-1	-1	-1
1/10/2019	3:09:37 PM	1	483	19	19	19	20	18	18	18	18	17	17	17	17	28.1	32.9	68.3	-1	-1	-1
1/10/2019	3:09:37 PM	204	484	19	19	19	20	18	19	18	18	16	17	17	17	28.1	32.9	68.3	-1	-1	-1
1/10/2019	3:09:37 PM	407	485	19	19	19	20	18	18	19	18	17	17	17	17	28.1	32.9	68.3	-1	-1	-1
1/10/2019	3:09:37 PM	610	486	19	19	19	20	18	18	18	18	17	17	17	17	28.1	32.9	98.5	-1	-1	-1
1/10/2019	3:09:37 PM	814	487	19	19	19	20	18	18	18	18	17	17	17	17	28.1	32.9	98.5	-1	-1	-1
1/10/2019	3:09:38 PM	1	488	19	19	19	20	18	19	18	18	17	17	17	17	28.1	32.9	98.5	-1	-1	-1
1/10/2019	3:09:38 PM	204	489	19	19	19	20	18	18	18	18	16	17	17	17	28.1	32.9	98.5	-1	-1	-1
1/10/2019	3:09:38 PM	407	490	19	19	19	19	18	18	18	18	17	17	17	17	28.1	32.9	98.5	-1	-1	-1
1/10/2019	3:09:38 PM	610	491	19	19	19	19	18	18	18	18	17	17	17	17	28.1	32.9	98.5	-1	-1	-1
1/10/2019	3:09:38 PM	814	492	19	19	19	20	18	18	18	18	17	17	17	17	28.1	32.9	98.5	-1	-1	-1
1/10/2019	3:09:39 PM	1	493	19	19	19	20	18	18	19	18	17	17	17	17	28.1	32.9	98.5	-1	-1	-1
1/10/2019	3:09:39 PM	204	494	19	19	19	20	18	18	18	18	17	17	17	17	28.1	32.9	98.5	-1	-1	-1
1/10/2019	3:09:39 PM	407	495	19	19	19	20	18	18	18	18	17	17	17	17	28.1	32.9	98.5	-1	-1	-1
1/10/2019	3:09:39 PM	610	496	19	19	19	20	18	18	18	18	17	17	17	17	28.1	32.9	98.5	-1	-1	-1
1/10/2019	3:09:39 PM	814	497	19	19	19	19	18	18	18	18	17	17	17	17	28.1	32.9	98.5	-1	-1	-1
1/10/2019	3:09:40 PM	1	498	19	19	19	20	18	18	18	18	17	17	17	17	28.1	32.9	98.5	-1	-1	-1
1/10/2019	3:09:40 PM	204	499	19	19	19	20	18	18	18	18	17	17	17	17	28.1	32.9	98.5	-1	-1	-1
1/10/2019	3:09:40 PM	407	500	19	19	19	20	18	18	18	18	17	17	17	17	28.1	32.9	98.5	-1	-1	-1
1/10/2019	3:09:40 PM	610	501	19	19	19	19	18	18	18	18	17	17	17	17	28.1	32.9	98.5	-1	-1	-1
1/10/2019	3:09:40 PM	814	502	19	19	19	20	18	19	18	18	17	17	17	17	28.1	32.9	98.5	-1	-1	-1
1/10/2019	3:09:41 PM	1	503	19	19	19	20	18	19	18	18	17	17	17	17	28.1	32.9	98.5	-1	-1	-1
1/10/2019	3:09:41 PM	204	504	19	19	19	20	18	19	18	18	16	17	17	17	28.1	32.9	98.5	-1	-1	-1
1/10/2019	3:09:41 PM	407	505	19	19	19	19	18	18	18	18	17	17	17	17	28.1	32.9	98.5	-1	-1	-1
1/10/2019	3:09:41 PM	610	506	19	19	19	20	18	19	18	18	17	17	17	17	28.1	32.9	98.5	-1	-1	-1
1/10/2019	3:09:41 PM	814	507	19	19	19	20	18	18	18	18	17	17	17	17	28.1	32.9	98.5	-1	-1	-1
1/10/2019	3:09:42 PM	1	508	19	19	19	20	18	18	18	18	17	17	17	17	28.1	32.9	98.5	-1	-1	-1
1/10/2019	3:09:42 PM	204	509	19	19	19	19	18	18	18	18	17	17	17	17	28.1	32.9	98.5	-1	-1	-1
1/10/2019	3:09:42 PM	407	510	19	19	19	20	18	19	18	18	17	17	17	17	28.1	32.9	98.5	-1	-1	-1
1/10/2019	3:09:42 PM	610	511	19	19	19	20	18	18	18	18	17	17	17	17	28.1	32.9	98.5	-1	-1	-1
1/10/2019	3:09:42 PM	814	512	19	19	19	20	18	18	18	18	17	17	17	17	28.1	32.9	98.5	-1	-1	-1
1/10/2019	3:09:43 PM	1	513	19	20	18	20	18	19	18	18	17	17	17	17	28.1	32.9	98.5	-1	-1	-1
1/10/2019	3:09:43 PM	204	514	19	19	19	20	18	18	19	18	17	17	17	17	28.1	32.9	98.5	-1	-1	-1
1/10/2019	3:09:43 PM	407	515	19	19	19	20	18	18	18	18	17	17	17	17	28.1	32.9	98.5	-1	-1	-1
1/10/2019	3:09:43 PM	610	516	19	19	19	20	18	19	18	18	17	17	17	17	28.1	32.9	98.5	-1	-1	-1
1/10/2019	3:09:43 PM	814	517	19	19	19	20	18	18	18	18	17	17	17	17	28.1	32.9	98.5	-1	-1	-1
1/10/2019	3:09:44 PM	1	518	19	19	19	20	19	18	18	18	17	17	17	17	28.1	32.9	98.5	-1	-1	-1
1/10/2019	3:09:44 PM	204	519	19	19	19	19	18	19	18	18	17	17	17	17	28.1	32.9	98.5	-1	-1	-1
1/10/2019	3:09:44 PM	407	520	19	19	18	20	18	19	18	18	17	17	17	17	28.1	32.9	98.5	-1	-1	-1
1/10/2019	3:09:44 PM	610	521	19	19	19	19	18	18	18	18	17	17	17	17	28.1	32.9	98.5	-1	-1	-1
1/10/2019	3:09:44 PM	814	522	19	19	19	20	18	18	18	18	16	17	17	17	28.1	32.9	98.5	-1	-1	-1
1/10/2019	3:09:45 PM	1	523	19	19	19	20	18	19	18	18	17	17	17	17	28.1	32.9	98.5	-1	-1	-1
1/10/2019	3:09:45 PM	204	524	19	19	19	20	18	18	18	18	17	17	17	17	28.1	32.9	98.5	-1	-1	-1
1/10/2019	3:09:45 PM	407	525	19	19	19	20	18	18	18	18	17	17	17	17	28.1	32.9	98.5	-1	-1	-1
1/10/2019	3:09:45 PM	610	526	19	19	19	20	18	19	18	18	17	17	17	17	28.1	32.9	98.5	-1	-1	-1
1/10/2019	3:09:45 PM	814	527	19	19	19	19	18	18	18	18	17	17	17	17	28.1	32.9	98.5	-1	-1	-1
1/10/2019	3:09:46 PM	1	528	19	19	19	20	18	18	18	18	17	17	17	17	28.1	32.8	84.2	-1	-1	-1
1/10/2019	3:09:46 PM	204	529	19	19	19	20	18	18	18	18	17	17	17	17	28.1	32.8	84.2	-1	-1	-1
1/10/2019	3:09:46 PM	407	530	19	19	19	20	18	18	18	18	17	17	17	17	28.1	32.8	84.2	-1	-1	-1
1/10/2019	3:09:46 PM	610	531	19	19	19	19	18	18	18	18	16	17	17	17	28.1	32.8	84.2	-1	-1	-1
1/10/2019	3:09:46 PM	814	532	19	19	19	20	18	18	17	18	16	17	17	17	28.1	32.8	84.2	-1	-1	-1
1/10/2019	3:09:47 PM	1	533	19	19	19	20	18	19	18	18	17	17	18	17	28.1	32.8	84.2	-1	-1	-1
1/10/2019	3:09:47 PM	204	534	19	19	20	19	18	18	18	18	16	17	17	17	28.1	32.8	84.2	-1	-1	-1
1/10/2019	3:09:47 PM	407	535	19	19	19	20	18	18	18	18	17	17	17	17	28.1	32.8	84.2	-1	-1	-1
1/10/2019	3:09:47 PM	610	536	19	19	19	19	18	18	18	18	17	17	17	17	28.1	32.8	84.2	-1	-1	-1
1/10/2019	3:09:47 PM	814	537	19	19	19	20	18	18	18	18	16	17	17	17	28.1	32.8	84.2	-1	-1	-1
1/10/2019	3:09:48 PM	1	538	19	19	19	20	18	19	18	18	17	17	17	17	28.1	32.8	84.2	-1	-1	-1
1/10/2019	3:09:48 PM	204	539	19	19	19	20	18	18	18	18	17	17	17	17	28.1	32.8	84.2	-1	-1	-1
1/10/2019	3:09:48 PM	407	540	19	19	19	20	18	18	18	18	17	17	17	17	28.1	32.8	84.2	-1	-1	-1
1/10/2019	3:09:48 PM	610	541	19	19	19	20	18	18	18	18	17	17	17	17	28.1	32.8	84.2	-1	-1	-1
1/10/2019	3:09:48 PM	814	542	19	19	19	19	18	18	18	18	16	17	17	17	28.1	32.8	84.2	-1	-1	-1
1/10/2019	3:09:49 PM	1	543	19	19	19	20	18	19	18	18	17	17	17	17	28.1	32.8	84.2	-1	-1	-1
1/10/2019	3:09:49 PM	204	544	19	19	19	19	18	18	18	18	17	17	17	17	28.1	32.8	84.2	-1	-1	-1
1/10/2019	3:09:49 PM	407	545	19	19	19	20	18	19	19	18	17	17	17	17	28.1	32.8	84.2	-1	-1	-1
1/10/2019	3:09:49 PM	610	546	19	19	19	20	18	18	18	18	17	17	17	17	28.1	32.8	84.2	-1	-1	-1
1/10/2019	3:09:49 PM	814	547	19	19	19	19	18	18	18	18	17	17	17	17	28.1	32.8	84.2	-1	-1	-1
1/10/2019	3:09:50 PM	1	548	19	19	19	20	18	19	18	18	17	17	17	17	28.1	32.8	84.2	-1	-1	-1
1/10/2019	3:09:50 PM	204	549	19	19	19	20	18	19	18	18	17	17	17	17	28.1	32.8	84.2	-1	-1	-1
1/10/2019	3:09:50 PM	407	550	19	19	19	20	19	19	18	18	17	17	17	17	28.1	32.8	84.2	-1	-1	-1
1/10/2019	3:09:50 PM	610	551	19	19	19	20	18	19	18	18	17	17	17	17	28.1	32.8	84.2	-1	-1	-1
1/10/2019	3:09:50 PM	814	552	19	19	19	20	18	18	18	18	17	17	17	17	28.1	32.8	84.2	-1	-1	-1
1/10/2019	3:09:51 PM	1	553	19	19	19	20	18	18	18	18	17	17	17	17	28.1	32.8	84.2	-1	-1	-1
1/10/2019	3:09:51 PM	204	554	19	19	19	20	18	18	18	18	16	17	17	17	28.1	32.8	84.2	-1	-1	-1
1/10/2019	3:09:51 PM	407	555	19	19	19	20	18	19	18	18	17	17	17	17	28.1	32.8	84.2	-1	-1	-1
1/10/2019	3:09:51 PM	610	556	19	19	19	19	18	18	18	18	17	17	17	17	28.1	32.8	84.2	-1	-1	-1
1/10/2019	3:09:51 PM	814	557	19	19	19	20	18	18	18	18	16	17	17	17	28.1	32.8	84.2	-1	-1	-1
1/10/2019	3:09:52 PM	1	558	19	19	19	20	18	19	19	18	17	17	17	17	28.1	32.8	84.2	-1	-1	-1
1/10/2019	3:09:52 PM	204	559	19	19	19	20	18	18	18	18	17	17	17	17	28.1	32.8	84.2	-1	-1	-1
1/10/2019	3:09:52 PM	407	560	19	19	19	20	18	18	18	18	17	17	17	17	28.1	32.8	84.2	-1	-1	-1
1/10/2019	3:09:52 PM	610	561	19	19	19	20	18	18	18	18	16	17	17	17	28.1	32.8	84.2	-1	-1	-1
1/10/2019	3:09:52 PM	814	562	19	19	19	20	18	19	18	18	16	17	17	17	28.1	32.8	84.2	-1	-1	-1
1/10/2019	3:09:53 PM	1	563	19	19	19	20	18	18	18	18	17	17	17	17	28.1	32.8	84.2	-1	-1	-1
1/10/2019	3:09:53 PM	204	564	19	19	19	19	18	18	18	18	17	17	17	17	28.1	32.8	84.2	-1	-1	-1
1/10/2019	3:09:53 PM	407	565	19	19	19	20	18	19	18	18	17	17	17	17	28.1	32.8	84.2	-1	-1	-1
1/10/2019	3:09:53 PM	610	566	19	19	19	19	18	18	18	18	17	17	17	17	28.1	32.8	84.2	-1	-1	-1
1/10/2019	3:09:53 PM	814	567	19	19	19	20	18	19	18	18	17	17	17	17	28.1	32.8	84.2	-1	-1	-1
1/10/2019	3:09:54 PM	1	568	19	19	19	20	18	18	18	18	17	17	17	17	28.1	32.8	84.2	-1	-1	-1
1/10/2019	3:09:54 PM	204	569	19	19	19	20	18	18	18	18	16	17	17	17	28.1	32.8	84.2	-1	-1	-1
1/10/2019	3:09:54 PM	407	570	19	19	19	20	18	18	18	18	17	17	17	17	28.1	32.9	50.2	-1	-1	-1
1/10/2019	3:09:54 PM	610	571	19	19	19	19	18	18	18	18	17	17	17	17	28.1	32.9	50.2	-1	-1	-1
1/10/2019	3:09:54 PM	814	572	19	19	19	20	18	18	18	18	17	17	17	17	28.1	32.9	50.2	-1	-1	-1
1/10/2019	3:09:55 PM	1	573	19	19	19	20	18	18	18	18	17	17	17	17	28.1	32.9	50.2	-1	-1	-1
1/10/2019	3:09:55 PM	204	574	19	19	19	20	18	18	18	18	16	17	17	17	28.1	32.9	50.2	-1	-1	-1
1/10/2019	3:09:55 PM	407	575	19	19	19	20	18	18	19	18	17	17	17	17	28.1	32.9	50.2	-1	-1	-1
1/10/2019	3:09:55 PM	610	576	19	19	19	20	18	19	18	18	16	17	17	17	28.1	32.9	50.2	-1	-1	-1
1/10/2019	3:09:55 PM	814	577	19	19	19	20	18	18	18	18	17	17	17	17	28.1	32.9	50.2	-1	-1	-1
1/10/2019	3:09:56 PM	1	578	19	19	19	19	19	18	19	18	17	17	17	17	28.1	32.9	50.2	-1	-1	-1
1/10/2019	3:09:56 PM	204	579	19	19	19	19	18	19	18	18	16	17	17	17	28.1	32.9	50.2	-1	-1	-1
1/10/2019	3:09:56 PM	407	580	19	19	19	20	18	19	18	18	17	17	17	17	28.1	32.9	50.2	-1	-1	-1
1/10/2019	3:09:56 PM	610	581	19	19	19	19	18	18	18	18	17	17	17	17	28.1	32.9	50.2	-1	-1	-1
1/10/2019	3:09:56 PM	814	582	19	19	19	20	18	18	18	18	17	17	17	17	28.1	32.9	50.2	-1	-1	-1
1/10/2019	3:09:57 PM	1	583	19	19	19	20	18	19	18	18	17	17	17	17	28.1	32.9	50.2	-1	-1	-1
1/10/2019	3:09:57 PM	204	584	19	19	19	19	18	18	18	18	17	17	17	17	28.1	32.9	50.2	-1	-1	-1
1/10/2019	3:09:57 PM	407	585	19	19	19	20	18	19	18	18	17	17	17	17	28.1	32.9	50.2	-1	-1	-1
1/10/2019	3:09:57 PM	610	586	19	19	19	20	18	18	18	18	17	17	17	17	28.1	32.9	50.2	-1	-1	-1
1/10/2019	3:09:57 PM	814	587	19	19	19	19	18	18	18	18	17	17	17	17	28.1	32.9	50.2	-1	-1	-1
1/10/2019	3:09:58 PM	1	588	19	19	19	20	18	18	18	18	17	17	17	17	28.1	32.9	50.2	-1	-1	-1
1/10/2019	3:09:58 PM	204	589	19	19	19	20	18	18	18	18	17	17	17	17	28.1	32.9	50.2	-1	-1	-1
1/10/2019	3:09:58 PM	407	590	19	19	19	20	18	18	18	18	17	17	17	17	28.1	32.9	50.2	-1	-1	-1
1/10/2019	3:09:58 PM	610	591	19	19	19	20	18	18	18	18	17	17	17	17	28.1	32.9	50.2	-1	-1	-1
1/10/2019	3:09:58 PM	814	592	19	19	19	20	18	19	18	18	16	17	17	17	28.1	32.9	50.2	-1	-1	-1
1/10/2019	3:09:59 PM	1	593	19	19	19	20	18	18	18	18	17	17	17	17	28.1	32.9	50.2	-1	-1	-1
1/10/2019	3:09:59 PM	204	594	19	19	19	20	18	18	18	18	17	17	17	17	28.1	32.9	50.2	-1	-1	-1
1/10/2019	3:09:59 PM	407	595	19	19	19	20	18	19	18	18	17	17	17	17	28.1	32.9	50.2	-1	-1	-1
1/10/2019	3:09:59 PM	610	596	19	19	19	20	18	19	18	18	17	17	17	17	28.1	32.9	50.2	-1	-1	-1
1/10/2019	3:09:59 PM	814	597	19	19	19	19	18	18	18	18	17	17	17	17	28.1	32.9	50.2	-1	-1	-1
1/10/2019	3:10:00 PM	1	598	19	19	19	20	18	19	18	18	17	17	17	17	28.1	32.9	50.2	-1	-1	-1
1/10/2019	3:10:00 PM	204	599	19	19	19	19	18	18	18	18	17	17	17	17	28.1	32.9	50.2	-1	-1	-1
1/10/2019	3:10:00 PM	407	600	19	19	19	20	18	18	18	18	17	17	17	17	28.1	32.9	50.2	-1	-1	-1
1/10/2019	3:10:00 PM	610	601	19	19	19	20	18	19	18	18	17	17	17	17	28.1	32.9	50.2	-1	-1	-1
1/10/2019	3:10:00 PM	814	602	19	19	19	19	18	18	18	18	16	17	17	17	28.1	32.9	50.2	-1	-1	-1
1/10/2019	3:10:01 PM	1	603	19	19	19	20	18	19	18	18	17	17	17	17	28.1	32.9	50.2	-1	-1	-1
1/10/2019	3:10:01 PM	204	604	19	19	19	19	18	18	18	18	17	17	17	17	28.1	32.9	50.2	-1	-1	-1
1/10/2019	3:10:01 PM	407	605	19	19	19	20	18	19	18	18	17	17	17	17	28.1	32.9	50.2	-1	-1	-1
1/10/2019	3:10:01 PM	610	606	19	19	19	20	18	18	18	18	17	17	17	17	28.1	32.9	50.2	-1	-1	-1
1/10/2019	3:10:01 PM	814	607	19	19	19	20	18	18	18	18	17	17	17	17	28.1	32.9	50.2	-1	-1	-1
1/10/2019	3:10:02 PM	1	608	19	19	19	20	18	18	18	18	17	17	17	17	28.1	32.9	50.2	-1	-1	-1
1/10/2019	3:10:02 PM	204	609	19	19	19	20	18	18	18	18	17	17	17	17	28.1	32.9	50.2	-1	-1	-1
1/10/2019	3:10:02 PM	407	610	19	19	19	20	18	19	18	18	17	17	17	17	28.1	32.9	50.2	-1	-1	-1
1/10/2019	3:10:02 PM	610	611	19	19	19	19	19	18	18	18	17	17	17	17	28.1	32.9	50.2	-1	-1	-1
1/10/2019	3:10:02 PM	814	612	19	19	19	20	18	19	18	18	17	17	17	17	28.1	32.8	95.1	-1	-1	-1
1/10/2019	3:10:03 PM	1	613	19	19	19	20	18	19	18	18	17	17	17	17	28.1	32.8	95.1	-1	-1	-1
1/10/2019	3:10:03 PM	204	614	19	19	19	20	18	18	18	18	17	17	17	17	28.1	32.8	95.1	-1	-1	-1
1/10/2019	3:10:03 PM	407	615	19	19	19	20	18	19	18	18	17	17	17	17	28.1	32.8	95.1	-1	-1	-1
1/10/2019	3:10:03 PM	610	616	19	19	19	19	18	18	18	18	17	17	17	17	28.1	32.8	95.1	-1	-1	-1
1/10/2019	3:10:03 PM	823	617	19	19	19	20	18	19	18	18	17	17	17	17	28.1	32.8	95.1	-1	-1	-1
1/10/2019	3:10:04 PM	10	618	19	19	19	20	19	18	18	18	17	17	17	17	28.1	32.8	95.1	-1	-1	-1
1/10/2019	3:10:04 PM	213	619	19	19	19	19	18	18	18	18	16	17	17	17	28.1	32.8	95.1	-1	-1	-1
1/10/2019	3:10:04 PM	401	620	19	19	19	20	18	18	18	18	17	17	17	17	28.1	32.8	95.1	-1	-1	-1
1/10/2019	3:10:04 PM	604	621	19	19	19	19	18	18	18	18	17	17	17	17	28.1	32.8	95.1	-1	-1	-1
1/10/2019	3:10:04 PM	807	622	19	19	19	20	18	18	18	18	17	17	17	17	28.1	32.8	95.1	-1	-1	-1
1/10/2019	3:10:05 PM	11	623	20	19	19	20	18	19	18	18	17	17	17	17	28.1	32.8	95.1	-1	-1	-1
1/10/2019	3:10:05 PM	215	624	19	19	19	19	18	18	18	18	17	17	17	17	28.1	32.8	95.1	-1	-1	-1
1/10/2019	3:10:05 PM	402	625	19	19	19	20	18	18	19	18	17	17	17	17	28.1	32.8	95.1	-1	-1	-1
1/10/2019	3:10:05 PM	605	626	19	19	19	20	18	18	18	18	17	17	17	17	28.1	32.8	95.1	-1	-1	-1
1/10/2019	3:10:05 PM	808	627	19	19	19	20	18	18	18	18	17	17	17	17	28.1	32.8	95.1	-1	-1	-1
1/10/2019	3:10:06 PM	11	628	19	19	19	20	18	19	18	18	17	17	17	17	28.1	32.8	95.1	-1	-1	-1
1/10/2019	3:10:06 PM	215	629	19	19	19	19	18	18	18	18	17	17	17	17	28.1	32.8	95.1	-1	-1	-1
1/10/2019	3:10:06 PM	402	630	19	19	19	19	18	18	18	18	17	17	17	17	28.1	32.8	95.1	-1	-1	-1
1/10/2019	3:10:06 PM	605	631	19	19	19	20	18	18	18	18	17	17	17	17	28.1	32.8	95.1	-1	-1	-1
1/10/2019	3:10:06 PM	808	632	19	19	19	20	18	18	18	18	17	17	17	17	28.1	32.8	95.1	-1	-1	-1
1/10/2019	3:10:07 PM	11	633	19	19	19	20	18	18	18	18	17	17	17	17	28.1	32.8	95.1	-1	-1	-1
1/10/2019	3:10:07 PM	215	634	19	19	19	20	18	18	18	18	16	17	17	17	28.1	32.8	95.1	-1	-1	-1
1/10/2019	3:10:07 PM	402	635	19	19	19	20	18	18	18	18	17	17	17	17	28.1	32.8	95.1	-1	-1	-1
1/10/2019	3:10:07 PM	605	636	19	19	19	19	18	18	18	18	16	17	17	17	28.1	32.8	95.1	-1	-1	-1
1/10/2019	3:10:07 PM	808	637	19	19	19	20	18	18	18	18	17	17	17	17	28.1	32.8	95.1	-1	-1	-1
1/10/2019	3:10:08 PM	11	638	19	19	19	20	18	19	18	18	17	17	17	17	28.1	32.8	95.1	-1	-1	-1
1/10/2019	3:10:08 PM	215	639	19	19	19	20	18	18	18	18	17	17	17	17	28.1	32.8	95.1	-1	-1	-1
1/10/2019	3:10:08 PM	402	640	19	19	19	20	18	19	18	18	17	17	17	17	28.1	32.8	95.1	-1	-1	-1
1/10/2019	3:10:08 PM	630	641	19	19	19	20	18	18	19	18	17	17	17	17	28.1	32.8	95.1	-1	-1	-1
1/10/2019	3:10:08 PM	801	642	19	19	19	19	18	18	18	18	17	17	17	17	28.1	32.8	95.1	-1	-1	-1
1/10/2019	3:10:09 PM	5	643	19	19	19	19	18	19	18	18	17	17	17	17	28.1	32.8	95.1	-1	-1	-1
1/10/2019	3:10:09 PM	208	644	19	19	19	20	18	18	18	18	17	17	17	17	28.1	32.8	95.1	-1	-1	-1
1/10/2019	3:10:09 PM	411	645	19	19	19	19	19	18	18	18	17	17	17	17	28.1	32.8	95.1	-1	-1	-1
1/10/2019	3:10:09 PM	614	646	19	19	19	20	18	19	18	18	16	17	17	17	28.1	32.8	95.1	-1	-1	-1
1/10/2019	3:10:09 PM	801	647	19	19	19	20	18	18	18	18	17	17	17	17	28.1	32.8	95.1	-1	-1	-1
1/10/2019	3:10:10 PM	5	648	19	19	19	19	18	18	18	18	17	17	17	17	28.1	32.8	95.1	-1	-1	-1
1/10/2019	3:10:10 PM	208	649	19	19	19	20	18	19	18	18	17	17	17	17	28.1	32.8	95.1	-1	-1	-1
1/10/2019	3:10:10 PM	411	650	19	19	19	20	19	18	18	18	17	17	17	17	28.1	32.8	95.1	-1	-1	-1
1/10/2019	3:10:10 PM	614	651	20	19	19	20	18	18	18	18	17	17	17	17	28.1	32.8	95.1	-1	-1	-1
1/10/2019	3:10:10 PM	801	652	19	19	19	20	18	18	18	18	17	17	17	17	28.1	32.8	95.1	-1	-1	-1
1/10/2019	3:10:11 PM	5	653	19	19	19	19	18	18	19	18	17	17	17	17	28.1	32.8	95.1	-1	-1	-1
1/10/2019	3:10:11 PM	208	654	19	19	19	20	18	18	18	18	17	17	17	17	28.1	32.9	80.5	-1	-1	-1
1/10/2019	3:10:11 PM	411	655	19	19	19	20	18	18	19	18	17	17	17	17	28.1	32.9	80.5	-1	-1	-1
1/10/2019	3:10:11 PM	614	656	19	19	19	20	18	19	18	18	17	17	17	17	28.1	32.9	80.5	-1	-1	-1
1/10/2019	3:10:11 PM	801	657	19	19	19	20	18	18	18	18	17	17	17	17	28.1	32.9	80.5	-1	-1	-1
1/10/2019	3:10:12 PM	5	658	19	19	19	20	18	18	18	18	17	17	17	17	28.1	32.9	80.5	-1	-1	-1
1/10/2019	3:10:12 PM	210	659	19	19	19	20	18	19	18	18	17	17	17	17	28.1	32.9	80.5	-1	-1	-1
1/10/2019	3:10:12 PM	413	660	19	19	19	20	19	19	18	18	17	17	17	17	28.1	32.9	80.5	-1	-1	-1
1/10/2019	3:10:12 PM	600	661	19	19	19	19	18	18	18	18	17	17	17	17	28.1	32.9	80.5	-1	-1	-1
1/10/2019	3:10:12 PM	803	662	19	19	19	20	18	19	18	18	17	17	17	17	28.1	32.9	80.5	-1	-1	-1
1/10/2019	3:10:13 PM	6	663	19	19	19	19	18	18	18	18	17	17	17	17	28.1	32.9	80.5	-1	-1	-1
1/10/2019	3:10:13 PM	210	664	19	19	19	20	18	18	18	18	17	17	17	17	28.1	32.9	80.5	-1	-1	-1
1/10/2019	3:10:13 PM	413	665	19	19	19	20	19	18	19	18	17	17	17	17	28.1	32.9	80.5	-1	-1	-1
1/10/2019	3:10:13 PM	600	666	19	19	19	19	18	18	18	18	16	17	17	17	28.1	32.9	80.5	-1	-1	-1
1/10/2019	3:10:13 PM	803	667	19	19	19	20	18	18	18	18	17	17	17	17	28.1	32.9	80.5	-1	-1	-1
1/10/2019	3:10:14 PM	6	668	19	19	19	19	18	18	18	18	17	17	17	17	28.1	32.9	80.5	-1	-1	-1
1/10/2019	3:10:14 PM	210	669	19	19	19	20	18	18	18	18	17	17	17	17	28.1	32.9	80.5	-1	-1	-1
1/10/2019	3:10:14 PM	413	670	20	19	19	20	19	19	18	18	17	17	17	17	28.1	32.9	80.5	-1	-1	-1
1/10/2019	3:10:14 PM	600	671	19	19	19	20	18	18	18	18	17	17	17	17	28.1	32.9	80.5	-1	-1	-1
1/10/2019	3:10:14 PM	803	672	19	19	19	19	18	18	18	18	17	17	17	17	28.1	32.9	80.5	-1	-1	-1
1/10/2019	3:10:15 PM	6	673	19	19	19	20	18	19	18	18	17	17	17	17	28.1	32.9	80.5	-1	-1	-1
1/10/2019	3:10:15 PM	210	674	19	19	19	19	18	18	18	18	17	17	17	17	28.1	32.9	80.5	-1	-1	-1
1/10/2019	3:10:15 PM	413	675	20	19	19	20	18	18	19	19	17	17	17	17	28.1	32.9	80.5	-1	-1	-1
1/10/2019	3:10:15 PM	600	676	19	19	19	20	18	18	18	18	17	17	17	17	28.1	32.9	80.5	-1	-1	-1
1/10/2019	3:10:15 PM	803	677	19	19	19	19	18	18	18	18	17	17	17	17	28.1	32.9	80.5	-1	-1	-1
1/10/2019	3:10:16 PM	6	678	19	19	19	20	18	19	18	18	17	17	17	17	28.1	32.9	80.5	-1	-1	-1
1/10/2019	3:10:16 PM	210	679	19	19	19	19	18	18	18	18	17	17	17	17	28.1	32.9	80.5	-1	-1	-1
1/10/2019	3:10:16 PM	413	680	19	19	19	20	18	19	18	18	17	17	17	17	28.1	32.9	80.5	-1	-1	-1
1/10/2019	3:10:16 PM	600	681	19	19	19	20	18	18	18	18	17	17	17	17	28.1	32.9	80.5	-1	-1	-1
1/10/2019	3:10:16 PM	803	682	19	19	19	19	18	18	18	18	17	17	17	17	28.1	32.9	80.5	-1	-1	-1
1/10/2019	3:10:17 PM	6	683	19	20	19	20	18	19	18	18	17	17	17	17	28.1	32.9	80.5	-1	-1	-1
1/10/2019	3:10:17 PM	210	684	19	19	19	19	18	18	18	18	17	17	17	17	28.1	32.9	80.5	-1	-1	-1
1/10/2019	3:10:17 PM	413	685	19	20	19	20	18	19	18	19	17	17	17	17	28.1	32.9	80.5	-1	-1	-1
1/10/2019	3:10:17 PM	600	686	19	19	19	20	18	18	18	18	17	17	17	17	28.1	32.9	80.5	-1	-1	-1
1/10/2019	3:10:17 PM	803	687	19	19	19	20	18	18	18	18	16	17	17	17	28.1	32.9	80.5	-1	-1	-1
1/10/2019	3:10:18 PM	6	688	19	19	19	20	18	18	18	18	17	17	17	17	28.1	32.9	80.5	-1	-1	-1
1/10/2019	3:10:18 PM	210	689	19	19	19	20	18	19	18	18	16	17	17	17	28.1	32.9	80.5	-1	-1	-1
1/10/2019	3:10:18 PM	413	690	19	19	19	20	18	18	18	18	17	17	17	17	28.1	32.9	80.5	-1	-1	-1
1/10/2019	3:10:18 PM	600	691	19	19	19	19	18	18	19	18	17	17	17	17	28.1	32.9	80.5	-1	-1	-1
1/10/2019	3:10:18 PM	803	692	19	19	19	20	18	18	18	18	17	17	17	17	28.1	32.9	80.5	-1	-1	-1
1/10/2019	3:10:19 PM	6	693	19	19	19	19	18	18	18	18	17	17	17	17	28.1	32.9	80.5	-1	-1	-1
1/10/2019	3:10:19 PM	210	694	19	19	19	20	18	18	19	18	17	17	17	17	28.1	32.9	80.5	-1	-1	-1
1/10/2019	3:10:19 PM	413	695	19	19	19	20	18	18	18	18	17	17	17	17	28.1	32.9	80.5	-1	-1	-1
1/10/2019	3:10:19 PM	600	696	19	19	19	20	18	18	18	18	17	17	17	17	28.1	32.8	36.5	-1	-1	-1
1/10/2019	3:10:19 PM	803	697	19	19	19	19	18	18	18	18	17	17	17	17	28.1	32.8	36.5	-1	-1	-1
1/10/2019	3:10:20 PM	6	698	19	19	19	20	18	18	18	18	17	17	17	17	28.1	32.8	36.5	-1	-1	-1
1/10/2019	3:10:20 PM	210	699	19	19	19	20	18	18	18	18	17	17	17	17	28.1	32.8	36.5	-1	-1	-1
1/10/2019	3:10:20 PM	413	700	19	19	19	20	18	18	18	18	17	17	17	17	28.1	32.8	36.5	-1	-1	-1
1/10/2019	3:10:20 PM	600	701	19	19	19	20	19	18	18	18	17	17	17	17	28.1	32.8	36.5	-1	-1	-1
1/10/2019	3:10:20 PM	803	702	19	19	19	20	18	18	18	18	17	17	17	17	28.1	32.8	36.5	-1	-1	-1
1/10/2019	3:10:21 PM	6	703	19	19	19	20	18	19	18	18	17	17	17	17	28.1	32.8	36.5	-1	-1	-1
1/10/2019	3:10:21 PM	210	704	19	19	19	19	18	18	18	18	17	17	17	17	28.1	32.8	36.5	-1	-1	-1
1/10/2019	3:10:21 PM	413	705	19	19	19	20	18	19	18	18	17	17	17	17	28.1	32.8	36.5	-1	-1	-1
1/10/2019	3:10:21 PM	600	706	19	19	19	20	18	18	18	18	17	17	17	17	28.1	32.8	36.5	-1	-1	-1
1/10/2019	3:10:21 PM	803	707	19	19	19	19	18	18	18	18	17	17	17	17	28.1	32.8	36.5	-1	-1	-1
1/10/2019	3:10:22 PM	6	708	19	19	19	20	18	19	18	18	17	17	17	17	28.1	32.8	36.5	-1	-1	-1
1/10/2019	3:10:22 PM	210	709	19	19	19	19	18	18	18	18	17	17	17	17	28.1	32.8	36.5	-1	-1	-1
1/10/2019	3:10:22 PM	413	710	19	19	19	20	18	19	18	18	17	17	17	17	28.1	32.8	36.5	-1	-1	-1
1/10/2019	3:10:22 PM	600	711	19	19	19	20	18	19	18	18	17	17	17	17	28.1	32.8	36.5	-1	-1	-1
1/10/2019	3:10:22 PM	803	712	19	19	19	19	18	18	18	18	17	17	17	17	28.1	32.8	36.5	-1	-1	-1
1/10/2019	3:10:23 PM	6	713	19	19	19	20	18	19	18	18	17	17	17	17	28.1	32.8	36.5	-1	-1	-1
1/10/2019	3:10:23 PM	210	714	19	19	19	19	18	18	18	18	17	17	17	17	28.1	32.8	36.5	-1	-1	-1
1/10/2019	3:10:23 PM	413	715	19	19	19	20	18	19	18	18	17	17	17	17	28.1	32.8	36.5	-1	-1	-1
1/10/2019	3:10:23 PM	600	716	19	19	19	19	18	18	18	18	17	17	17	17	28.1	32.8	36.5	-1	-1	-1
1/10/2019	3:10:23 PM	803	717	19	19	19	20	18	18	18	18	17	17	17	17	28.1	32.8	36.5	-1	-1	-1
1/10/2019	3:10:24 PM	6	718	19	19	19	20	18	18	19	18	17	17	17	17	28.1	32.8	36.5	-1	-1	-1
1/10/2019	3:10:24 PM	210	719	19	19	19	20	18	18	18	18	16	17	17	17	28.1	32.8	36.5	-1	-1	-1
1/10/2019	3:10:24 PM	413	720	19	19	19	20	19	18	18	18	17	17	17	17	28.1	32.8	36.5	-1	-1	-1
1/10/2019	3:10:24 PM	600	721	20	19	19	19	18	18	18	18	17	17	17	17	28.1	32.8	36.5	-1	-1	-1
1/10/2019	3:10:24 PM	803	722	19	19	19	20	18	18	18	18	17	17	17	17	28.1	32.8	36.5	-1	-1	-1
1/10/2019	3:10:25 PM	6	723	19	19	19	19	18	18	18	18	17	17	17	17	28.1	32.8	36.5	-1	-1	-1
1/10/2019	3:10:25 PM	210	724	19	19	19	20	18	18	18	18	17	17	17	17	28.1	32.8	36.5	-1	-1	-1
1/10/2019	3:10:25 PM	413	725	19	19	19	19	18	19	18	18	17	17	17	17	28.1	32.8	36.5	-1	-1	-1
1/10/2019	3:10:25 PM	600	726	19	19	19	20	18	18	18	18	17	17	17	17	28.1	32.8	36.5	-1	-1	-1
1/10/2019	3:10:25 PM	803	727	19	19	19	19	18	18	18	18	17	17	17	17	28.1	32.8	36.5	-1	-1	-1
1/10/2019	3:10:26 PM	6	728	19	19	19	20	18	18	18	18	17	17	17	17	28.1	32.8	36.5	-1	-1	-1
1/10/2019	3:10:26 PM	210	729	19	19	19	19	18	18	18	18	17	17	17	17	28.1	32.8	36.5	-1	-1	-1
1/10/2019	3:10:26 PM	413	730	19	19	19	20	18	19	18	18	17	17	17	17	28.1	32.8	36.5	-1	-1	-1
1/10/2019	3:10:26 PM	600	731	19	19	19	20	18	18	18	18	17	17	17	17	28.1	32.8	36.5	-1	-1	-1
1/10/2019	3:10:26 PM	803	732	19	19	19	20	18	18	18	18	17	17	17	17	28.1	32.8	36.5	-1	-1	-1
1/10/2019	3:10:27 PM	6	733	19	19	19	20	18	18	18	18	17	17	17	17	28.1	32.8	36.5	-1	-1	-1
1/10/2019	3:10:27 PM	210	734	19	19	18	20	18	19	18	18	17	17	17	17	28.1	32.8	36.5	-1	-1	-1
1/10/2019	3:10:27 PM	413	735	19	19	19	20	18	19	18	18	17	17	17	17	28.1	32.8	36.5	-1	-1	-1
1/10/2019	3:10:27 PM	600	736	19	19	19	20	18	18	18	18	17	17	17	17	28.1	32.8	36.5	-1	-1	-1
1/10/2019	3:10:27 PM	803	737	19	19	19	19	18	18	18	18	17	17	17	17	28.1	32.8	36.5	-1	-1	-1
1/10/2019	3:10:28 PM	6	738	19	19	19	20	18	18	18	18	17	17	17	17	28.1	32.7	72.1	-1	-1	-1
1/10/2019	3:10:28 PM	210	739	19	19	19	19	18	18	18	18	16	17	17	17	28.1	32.7	72.1	-1	-1	-1
1/10/2019	3:10:28 PM	413	740	19	19	19	20	18	19	18	18	17	17	17	17	28.1	32.7	72.1	-1	-1	-1
1/10/2019	3:10:28 PM	600	741	19	19	19	20	18	18	18	18	17	17	17	17	28.1	32.7	72.1	-1	-1	-1
1/10/2019	3:10:28 PM	803	742	19	19	19	20	18	19	18	18	17	17	17	17	28.1	32.7	72.1	-1	-1	-1
1/10/2019	3:10:29 PM	6	743	19	19	19	19	18	18	18	18	17	17	17	17	28.1	32.7	72.1	-1	-1	-1
1/10/2019	3:10:29 PM	210	744	19	19	19	20	18	18	18	18	17	17	17	17	28.1	32.7	72.1	-1	-1	-1
1/10/2019	3:10:29 PM	413	745	19	19	19	20	18	18	18	18	17	17	17	17	28.1	32.7	72.1	-1	-1	-1
1/10/2019	3:10:29 PM	600	746	19	19	19	19	18	18	18	18	17	17	17	17	28.1	32.7	72.1	-1	-1	-1
1/10/2019	3:10:29 PM	803	747	19	19	19	19	18	18	18	18	17	17	17	17	28.1	32.7	72.1	-1	-1	-1
1/10/2019	3:10:30 PM	6	748	19	19	19	20	18	19	18	18	17	17	17	17	28.1	32.7	72.1	-1	-1	-1
1/10/2019	3:10:30 PM	210	749	19	19	19	19	18	18	18	18	17	17	17	17	28.1	32.7	72.1	-1	-1	-1
1/10/2019	3:10:30 PM	413	750	19	19	19	20	18	19	18	18	17	17	17	17	28.1	32.7	72.1	-1	-1	-1
1/10/2019	3:10:30 PM	600	751	19	19	19	20	18	18	18	18	17	17	17	17	28.1	32.7	72.1	-1	-1	-1
1/10/2019	3:10:30 PM	803	752	19	19	19	20	18	18	18	18	17	17	17	17	28.1	32.7	72.1	-1	-1	-1
1/10/2019	3:10:31 PM	6	753	19	19	19	19	18	18	18	18	17	17	17	17	28.1	32.7	72.1	-1	-1	-1
1/10/2019	3:10:31 PM	210	754	19	19	18	20	18	18	18	18	17	17	17	17	28.1	32.7	72.1	-1	-1	-1
1/10/2019	3:10:31 PM	413	755	19	19	19	20	18	18	18	18	17	17	17	17	28.1	32.7	72.1	-1	-1	-1
1/10/2019	3:10:31 PM	600	756	19	19	19	20	18	18	18	18	17	17	17	17	28.1	32.7	72.1	-1	-1	-1
1/10/2019	3:10:31 PM	803	757	19	19	19	19	18	18	18	18	17	17	17	17	28.1	32.7	72.1	-1	-1	-1
1/10/2019	3:10:32 PM	6	758	19	19	19	20	18	18	18	18	17	17	17	17	28.1	32.7	72.1	-1	-1	-1
1/10/2019	3:10:32 PM	210	759	19	19	19	20	18	18	18	18	16	17	17	17	28.1	32.7	72.1	-1	-1	-1
1/10/2019	3:10:32 PM	413	760	19	19	19	19	18	18	19	18	17	17	17	17	28.1	32.7	72.1	-1	-1	-1
1/10/2019	3:10:32 PM	600	761	19	19	19	20	18	18	18	18	16	17	17	17	28.1	32.7	72.1	-1	-1	-1
1/10/2019	3:10:32 PM	803	762	19	19	19	19	18	18	18	18	17	17	17	17	28.1	32.7	72.1	-1	-1	-1
1/10/2019	3:10:33 PM	6	763	19	19	19	20	18	18	18	18	17	17	17	17	28.1	32.7	72.1	-1	-1	-1
1/10/2019	3:10:33 PM	210	764	19	19	19	19	18	18	18	18	16	17	17	17	28.1	32.7	72.1	-1	-1	-1
1/10/2019	3:10:33 PM	413	765	19	19	19	20	18	19	18	18	17	17	17	17	28.1	32.7	72.1	-1	-1	-1
1/10/2019	3:10:33 PM	600	766	19	19	19	20	18	18	18	18	16	17	17	17	28.1	32.7	72.1	-1	-1	-1
1/10/2019	3:10:33 PM	803	767	19	19	19	20	18	18	18	18	17	17	17	17	28.1	32.7	72.1	-1	-1	-1
1/10/2019	3:10:34 PM	6	768	19	19	19	20	18	18	18	18	17	17	17	17	28.1	32.7	72.1	-1	-1	-1
1/10/2019	3:10:34 PM	210	769	19	19	19	20	18	18	18	18	17	17	17	17	28.1	32.7	72.1	-1	-1	-1
1/10/2019	3:10:34 PM	413	770	19	19	19	19	19	19	18	18	17	17	17	17	28.1	32.7	72.1	-1	-1	-1
1/10/2019	3:10:34 PM	600	771	19	19	20	20	18	18	18	18	16	17	17	17	28.1	32.7	72.1	-1	-1	-1
1/10/2019	3:10:34 PM	803	772	19	19	19	20	18	19	18	18	17	17	17	17	28.1	32.7	72.1	-1	-1	-1
1/10/2019	3:10:35 PM	6	773	19	19	19	20	18	19	18	18	17	17	18	17	28.1	32.7	72.1	-1	-1	-1
1/10/2019	3:10:35 PM	210	774	19	19	19	19	18	18	18	18	16	17	17	17	28.1	32.7	72.1	-1	-1	-1
1/10/2019	3:10:35 PM	413	775	19	19	19	20	18	19	18	18	17	17	17	17	28.1	32.7	72.1	-1	-1	-1
1/10/2019	3:10:35 PM	600	776	19	19	19	20	18	18	18	18	17	17	17	17	28.1	32.7	72.1	-1	-1	-1
1/10/2019	3:10:35 PM	803	777	19	19	19	19	18	18	18	18	17	17	17	17	28.1	32.7	72.1	-1	-1	-1
1/10/2019	3:10:36 PM	6	778	19	19	19	20	18	19	18	18	17	17	17	17	28.1	32.7	72.1	-1	-1	-1
1/10/2019	3:10:36 PM	210	779	19	19	19	19	18	18	18	18	17	17	17	17	28.1	32.7	72.1	-1	-1	-1
1/10/2019	3:10:36 PM	413	780	19	19	19	20	18	18	18	18	17	17	17	17	28.2	32.6	42.5	-1	-1	-1
1/10/2019	3:10:36 PM	600	781	19	19	19	20	18	18	18	18	16	17	17	17	28.2	32.6	42.5	-1	-1	-1
1/10/2019	3:10:36 PM	803	782	19	19	19	20	18	18	18	18	17	17	17	17	28.2	32.6	42.5	-1	-1	-1
1/10/2019	3:10:37 PM	6	783	19	19	19	19	18	18	18	18	16	17	17	17	28.2	32.6	42.5	-1	-1	-1
1/10/2019	3:10:37 PM	210	784	19	19	19	20	18	19	18	18	17	17	17	17	28.2	32.6	42.5	-1	-1	-1
1/10/2019	3:10:37 PM	413	785	19	19	19	19	18	18	18	18	17	17	17	17	28.2	32.6	42.5	-1	-1	-1
1/10/2019	3:10:37 PM	600	786	19	19	19	19	18	18	18	18	17	17	17	17	28.2	32.6	42.5	-1	-1	-1
1/10/2019	3:10:37 PM	803	787	19	19	19	20	18	18	18	18	17	17	17	17	28.2	32.6	42.5	-1	-1	-1
1/10/2019	3:10:38 PM	6	788	19	19	19	20	18	18	18	18	17	17	17	17	28.2	32.6	42.5	-1	-1	-1
1/10/2019	3:10:38 PM	210	789	19	19	19	19	18	18	18	18	16	17	17	17	28.2	32.6	42.5	-1	-1	-1
1/10/2019	3:10:38 PM	413	790	19	19	19	20	18	19	18	18	17	17	17	17	28.2	32.6	42.5	-1	-1	-1
1/10/2019	3:10:38 PM	600	791	19	19	19	20	18	18	18	18	17	17	17	17	28.2	32.6	42.5	-1	-1	-1
1/10/2019	3:10:38 PM	803	792	19	19	19	20	18	18	18	18	17	17	17	17	28.2	32.6	42.5	-1	-1	-1
1/10/2019	3:10:39 PM	6	793	19	19	19	20	18	18	18	18	17	17	17	17	28.2	32.6	42.5	-1	-1	-1
1/10/2019	3:10:39 PM	210	794	19	19	19	19	18	18	18	18	17	17	17	17	28.2	32.6	42.5	-1	-1	-1
1/10/2019	3:10:39 PM	413	795	19	19	19	20	18	19	18	18	17	17	17	17	28.2	32.6	42.5	-1	-1	-1
1/10/2019	3:10:39 PM	600	796	19	19	19	20	18	18	18	18	17	17	17	17	28.2	32.6	42.5	-1	-1	-1
1/10/2019	3:10:39 PM	803	797	19	19	19	19	18	18	18	18	17	17	17	17	28.2	32.6	42.5	-1	-1	-1
1/10/2019	3:10:40 PM	6	798	19	19	19	20	18	18	18	18	17	17	17	17	28.2	32.6	42.5	-1	-1	-1
1/10/2019	3:10:40 PM	210	799	19	19	19	19	18	18	18	18	17	17	17	17	28.2	32.6	42.5	-1	-1	-1
1/10/2019	3:10:40 PM	413	800	19	19	19	20	18	19	18	18	17	17	17	17	28.2	32.6	42.5	-1	-1	-1
1/10/2019	3:10:40 PM	600	801	19	19	19	20	18	18	18	18	17	17	17	17	28.2	32.6	42.5	-1	-1	-1
1/10/2019	3:10:40 PM	803	802	19	19	19	19	18	18	18	18	17	17	17	17	28.2	32.6	42.5	-1	-1	-1
1/10/2019	3:10:41 PM	6	803	19	19	19	20	18	18	18	18	17	17	17	17	28.2	32.6	42.5	-1	-1	-1
1/10/2019	3:10:41 PM	210	804	19	19	19	20	18	18	18	18	17	17	17	17	28.2	32.6	42.5	-1	-1	-1
1/10/2019	3:10:41 PM	413	805	19	19	19	20	18	18	18	18	17	17	17	17	28.2	32.6	42.5	-1	-1	-1
1/10/2019	3:10:41 PM	600	806	19	19	19	20	18	18	18	18	16	17	17	17	28.2	32.6	42.5	-1	-1	-1
1/10/2019	3:10:41 PM	803	807	19	19	19	20	18	19	19	18	17	17	17	17	28.2	32.6	42.5	-1	-1	-1
1/10/2019	3:10:42 PM	6	808	19	19	19	20	18	18	18	18	17	17	17	17	28.2	32.6	42.5	-1	-1	-1
1/10/2019	3:10:42 PM	210	809	19	19	19	20	18	18	18	18	17	17	17	17	28.2	32.6	42.5	-1	-1	-1
1/10/2019	3:10:42 PM	413	810	19	19	19	19	18	18	18	18	17	17	17	17	28.2	32.6	42.5	-1	-1	-1
1/10/2019	3:10:42 PM	600	811	19	19	19	20	18	18	18	18	16	17	17	17	28.2	32.6	42.5	-1	-1	-1
1/10/2019	3:10:42 PM	803	812	19	19	19	20	18	18	19	18	17	17	17	17	28.2	32.6	42.5	-1	-1	-1
1/10/2019	3:10:43 PM	6	813	19	19	19	19	18	18	18	18	17	17	17	17	28.2	32.6	42.5	-1	-1	-1
1/10/2019	3:10:43 PM	210	814	19	19	19	20	18	18	18	18	17	17	17	17	28.2	32.6	42.5	-1	-1	-1
1/10/2019	3:10:43 PM	413	815	19	19	19	19	18	18	18	18	17	17	17	17	28.2	32.6	42.5	-1	-1	-1
1/10/2019	3:10:43 PM	600	816	19	19	19	20	18	19	18	18	17	17	17	17	28.2	32.6	42.5	-1	-1	-1
1/10/2019	3:10:43 PM	803	817	19	19	19	20	18	18	18	18	17	17	17	17	28.2	32.6	42.5	-1	-1	-1
1/10/2019	3:10:44 PM	6	818	19	19	19	19	18	18	18	18	17	17	17	17	28.2	32.6	42.5	-1	-1	-1
1/10/2019	3:10:44 PM	210	819	19	19	19	20	18	18	18	18	17	17	17	17	28.2	32.6	42.5	-1	-1	-1
1/10/2019	3:10:44 PM	413	820	19	19	19	19	18	18	18	18	17	17	17	17	28.2	32.6	42.5	-1	-1	-1
1/10/2019	3:10:44 PM	600	821	19	19	19	20	18	18	18	18	16	17	17	17	28.2	32.6	42.5	-1	-1	-1
1/10/2019	3:10:44 PM	814	822	19	19	19	19	18	18	18	18	17	17	17	17	28.1	32.5	39.1	-1	-1	-1
1/10/2019	3:10:45 PM	1	823	19	19	19	20	18	19	18	18	17	17	17	17	28.1	32.5	39.1	-1	-1	-1
1/10/2019	3:10:45 PM	204	824	19	19	19	20	18	18	18	18	17	17	17	16	28.1	32.5	39.1	-1	-1	-1
1/10/2019	3:10:45 PM	407	825	19	19	19	20	18	19	18	18	17	17	17	17	28.1	32.5	39.1	-1	-1	-1
1/10/2019	3:10:45 PM	610	826	19	19	19	20	18	18	18	18	17	17	17	17	28.1	32.5	39.1	-1	-1	-1
1/10/2019	3:10:45 PM	814	827	19	19	19	19	18	18	18	18	17	17	17	17	28.1	32.5	39.1	-1	-1	-1
1/10/2019	3:10:46 PM	1	828	19	19	19	20	18	19	18	18	17	17	17	17	28.1	32.5	39.1	-1	-1	-1
1/10/2019	3:10:46 PM	204	829	19	19	19	19	18	18	18	18	17	17	17	17	28.1	32.5	39.1	-1	-1	-1
1/10/2019	3:10:46 PM	407	830	19	19	19	20	18	19	18	18	17	17	17	17	28.1	32.5	39.1	-1	-1	-1
1/10/2019	3:10:46 PM	610	831	19	19	19	19	18	18	18	18	17	17	17	17	28.1	32.5	39.1	-1	-1	-1
1/10/2019	3:10:46 PM	814	832	19	19	19	20	18	19	18	18	17	17	17	17	28.1	32.5	39.1	-1	-1	-1
1/10/2019	3:10:47 PM	1	833	19	19	19	20	18	19	18	18	17	17	17	17	28.1	32.5	39.1	-1	-1	-1
1/10/2019	3:10:47 PM	204	834	19	19	19	19	18	18	18	18	17	17	17	17	28.1	32.5	39.1	-1	-1	-1
1/10/2019	3:10:47 PM	407	835	19	19	19	20	18	19	18	18	17	17	17	17	28.1	32.5	39.1	-1	-1	-1
1/10/2019	3:10:47 PM	610	836	19	19	19	20	18	18	18	18	17	17	17	16	28.1	32.5	39.1	-1	-1	-1
1/10/2019	3:10:47 PM	814	837	19	19	19	19	18	18	18	18	17	17	17	17	28.1	32.5	39.1	-1	-1	-1
1/10/2019	3:10:48 PM	1	838	19	19	19	20	18	19	18	18	17	17	17	17	28.1	32.5	39.1	-1	-1	-1
1/10/2019	3:10:48 PM	204	839	19	19	19	20	18	19	18	18	17	17	17	17	28.1	32.5	39.1	-1	-1	-1
1/10/2019	3:10:48 PM	407	840	19	19	19	19	18	18	18	18	17	17	17	17	28.1	32.5	39.1	-1	-1	-1
1/10/2019	3:10:48 PM	610	841	19	19	19	19	18	19	18	18	16	17	17	17	28.1	32.5	39.1	-1	-1	-1
1/10/2019	3:10:48 PM	814	842	19	19	19	20	18	18	18	18	17	17	17	17	28.1	32.5	39.1	-1	-1	-1
1/10/2019	3:10:49 PM	1	843	19	19	19	19	18	18	19	18	17	17	17	17	28.1	32.5	39.1	-1	-1	-1
1/10/2019	3:10:49 PM	204	844	19	19	19	20	18	18	18	18	17	17	17	17	28.1	32.5	39.1	-1	-1	-1
1/10/2019	3:10:49 PM	407	845	19	19	19	20	18	18	18	18	17	17	17	17	28.1	32.5	39.1	-1	-1	-1
1/10/2019	3:10:49 PM	610	846	19	19	19	20	18	18	18	18	16	17	17	17	28.1	32.5	39.1	-1	-1	-1
1/10/2019	3:10:49 PM	814	847	19	19	19	20	18	18	18	18	17	17	17	17	28.1	32.5	39.1	-1	-1	-1
1/10/2019	3:10:50 PM	1	848	19	19	19	19	18	18	18	18	17	17	17	17	28.1	32.5	39.1	-1	-1	-1
1/10/2019	3:10:50 PM	204	849	19	19	19	20	18	19	18	18	17	17	17	17	28.1	32.5	39.1	-1	-1	-1
1/10/2019	3:10:50 PM	407	850	19	19	19	20	18	18	18	18	17	17	17	17	28.1	32.5	39.1	-1	-1	-1
1/10/2019	3:10:50 PM	610	851	19	19	19	20	18	18	18	18	16	17	17	17	28.1	32.5	39.1	-1	-1	-1
1/10/2019	3:10:50 PM	814	852	19	19	19	20	18	18	18	18	17	17	17	17	28.1	32.5	39.1	-1	-1	-1
1/10/2019	3:10:51 PM	1	853	19	19	19	19	18	18	18	18	17	17	17	17	28.1	32.5	39.1	-1	-1	-1
1/10/2019	3:10:51 PM	204	854	19	19	19	20	18	19	18	18	17	17	17	17	28.1	32.5	39.1	-1	-1	-1
1/10/2019	3:10:51 PM	407	855	19	19	19	20	18	18	18	18	17	17	17	17	28.1	32.5	39.1	-1	-1	-1
1/10/2019	3:10:51 PM	610	856	19	19	19	20	18	19	18	18	16	17	17	17	28.1	32.5	39.1	-1	-1	-1
1/10/2019	3:10:51 PM	814	857	19	19	19	20	18	18	18	18	17	17	17	17	28.1	32.5	39.1	-1	-1	-1
1/10/2019	3:10:52 PM	1	858	19	19	19	20	18	18	18	18	16	17	17	17	28.1	32.5	39.1	-1	-1	-1
1/10/2019	3:10:52 PM	204	859	19	19	19	20	18	18	18	18	17	17	17	17	28.1	32.5	39.1	-1	-1	-1
1/10/2019	3:10:52 PM	407	860	19	19	19	20	18	19	18	18	17	17	17	17	28.1	32.5	39.1	-1	-1	-1
1/10/2019	3:10:52 PM	610	861	19	19	19	20	18	18	18	18	17	17	17	17	28.1	32.5	39.1	-1	-1	-1
1/10/2019	3:10:52 PM	814	862	19	19	19	19	18	19	18	18	17	17	17	17	28.1	32.5	39.1	-1	-1	-1
1/10/2019	3:10:53 PM	1	863	19	19	19	20	18	18	18	18	17	17	17	17	28.1	32.5	39.1	-1	-1	-1
1/10/2019	3:10:53 PM	204	864	19	19	19	19	18	18	18	18	17	17	17	17	28.2	32.4	79.2	-1	-1	-1
1/10/2019	3:10:53 PM	407	865	19	19	19	20	18	18	18	18	17	17	17	17	28.2	32.4	79.2	-1	-1	-1
1/10/2019	3:10:53 PM	610	866	19	19	19	20	18	18	19	18	17	17	17	17	28.2	32.4	79.2	-1	-1	-1
1/10/2019	3:10:53 PM	814	867	19	19	19	19	18	18	18	18	17	17	17	17	28.2	32.4	79.2	-1	-1	-1
1/10/2019	3:10:54 PM	1	868	19	19	19	20	18	19	18	18	17	17	17	17	28.2	32.4	79.2	-1	-1	-1
1/10/2019	3:10:54 PM	204	869	19	19	19	20	18	18	18	18	17	17	17	17	28.2	32.4	79.2	-1	-1	-1
1/10/2019	3:10:54 PM	406	870	19	19	19	20	18	19	18	18	17	17	17	17	28.2	32.4	79.2	-1	-1	-1
1/10/2019	3:10:54 PM	609	871	19	19	19	20	18	18	18	18	17	17	17	17	28.2	32.4	79.2	-1	-1	-1
1/10/2019	3:10:54 PM	813	872	19	19	19	19	18	18	18	18	17	17	17	17	28.2	32.4	79.2	-1	-1	-1
1/10/2019	3:10:55 PM	0	873	19	19	19	20	18	18	18	18	17	17	17	17	28.2	32.4	79.2	-1	-1	-1
1/10/2019	3:10:55 PM	203	874	19	19	19	19	19	18	19	18	17	17	17	17	28.2	32.4	79.2	-1	-1	-1
1/10/2019	3:10:55 PM	406	875	19	19	19	20	18	19	18	18	17	17	17	17	28.2	32.4	79.2	-1	-1	-1
1/10/2019	3:10:55 PM	609	876	19	19	19	19	18	18	19	18	16	17	17	17	28.2	32.4	79.2	-1	-1	-1
1/10/2019	3:10:55 PM	813	877	19	19	19	20	18	19	18	18	17	17	17	17	28.2	32.4	79.2	-1	-1	-1
1/10/2019	3:10:56 PM	0	878	19	19	19	20	18	18	18	18	17	17	17	17	28.2	32.4	79.2	-1	-1	-1
1/10/2019	3:10:56 PM	203	879	19	19	19	20	18	18	18	18	17	17	17	17	28.2	32.4	79.2	-1	-1	-1
1/10/2019	3:10:56 PM	406	880	19	19	19	20	18	18	19	18	17	17	18	17	28.2	32.4	79.2	-1	-1	-1
1/10/2019	3:10:56 PM	609	881	19	19	19	19	18	18	18	18	17	17	17	17	28.2	32.4	79.2	-1	-1	-1
1/10/2019	3:10:56 PM	813	882	19	19	19	20	18	18	18	18	17	17	17	17	28.2	32.4	79.2	-1	-1	-1
1/10/2019	3:10:57 PM	0	883	19	19	19	19	18	18	18	18	17	17	17	17	28.2	32.4	79.2	-1	-1	-1
1/10/2019	3:10:57 PM	203	884	19	19	19	20	18	18	18	18	17	17	17	17	28.2	32.4	79.2	-1	-1	-1
1/10/2019	3:10:57 PM	406	885	19	19	19	20	18	18	19	18	17	17	17	17	28.2	32.4	79.2	-1	-1	-1
1/10/2019	3:10:57 PM	612	886	19	19	19	20	18	18	18	18	17	17	17	17	28.2	32.4	79.2	-1	-1	-1
1/10/2019	3:10:57 PM	815	887	19	19	19	20	18	18	18	18	17	17	17	17	28.2	32.4	79.2	-1	-1	-1
1/10/2019	3:10:58 PM	2	888	19	19	19	20	18	19	18	18	17	17	17	17	28.2	32.4	79.2	-1	-1	-1
1/10/2019	3:10:58 PM	206	889	19	19	19	20	18	18	19	18	17	17	17	17	28.2	32.4	79.2	-1	-1	-1
1/10/2019	3:10:58 PM	409	890	19	19	19	20	18	18	18	18	17	17	17	17	28.2	32.4	79.2	-1	-1	-1
1/10/2019	3:10:58 PM	612	891	19	19	19	19	18	18	18	18	17	17	17	17	28.2	32.4	79.2	-1	-1	-1
1/10/2019	3:10:58 PM	815	892	19	19	19	20	18	19	18	18	17	17	17	17	28.2	32.4	79.2	-1	-1	-1
1/10/2019	3:10:59 PM	2	893	19	19	19	19	18	18	18	18	17	17	17	17	28.2	32.4	79.2	-1	-1	-1
1/10/2019	3:10:59 PM	206	894	19	19	19	20	18	19	18	18	17	17	17	17	28.2	32.4	79.2	-1	-1	-1
1/10/2019	3:10:59 PM	409	895	19	19	19	19	18	18	18	18	17	17	17	17	28.2	32.4	79.2	-1	-1	-1
1/10/2019	3:10:59 PM	612	896	19	19	19	19	18	18	18	18	17	17	17	17	28.2	32.4	79.2	-1	-1	-1
1/10/2019	3:10:59 PM	815	897	19	19	19	20	18	18	19	18	17	17	17	17	28.2	32.4	79.2	-1	-1	-1
1/10/2019	3:11:00 PM	2	898	19	19	19	20	18	18	18	18	17	17	17	17	28.2	32.4	79.2	-1	-1	-1
1/10/2019	3:11:00 PM	206	899	19	19	19	20	18	19	18	18	17	17	17	17	28.2	32.4	79.2	-1	-1	-1
1/10/2019	3:11:00 PM	409	900	19	19	19	20	18	18	19	18	17	17	18	17	28.2	32.4	79.2	-1	-1	-1
1/10/2019	3:11:00 PM	612	901	19	19	19	20	18	18	18	18	17	17	17	17	28.2	32.4	79.2	-1	-1	-1
1/10/2019	3:11:00 PM	815	902	19	19	19	20	18	18	19	18	17	17	17	17	28.2	32.4	79.2	-1	-1	-1
1/10/2019	3:11:01 PM	2	903	19	19	19	19	18	18	18	18	17	17	17	17	28.2	32.4	79.2	-1	-1	-1
1/10/2019	3:11:01 PM	206	904	19	19	19	20	18	18	18	18	16	17	17	17	28.2	32.4	79.2	-1	-1	-1
1/10/2019	3:11:01 PM	409	905	19	19	19	20	18	18	18	18	17	17	17	17	28.2	32.4	79.2	-1	-1	-1
1/10/2019	3:11:01 PM	612	906	19	19	19	19	18	18	18	18	16	17	17	17	28.2	32.3	35.6	-1	-1	-1
1/10/2019	3:11:01 PM	815	907	19	19	19	20	18	18	18	18	17	17	17	17	28.2	32.3	35.6	-1	-1	-1
1/10/2019	3:11:02 PM	2	908	19	19	19	20	18	18	18	18	17	17	17	17	28.2	32.3	35.6	-1	-1	-1
1/10/2019	3:11:02 PM	206	909	19	19	19	20	18	18	18	18	16	17	17	17	28.2	32.3	35.6	-1	-1	-1
1/10/2019	3:11:02 PM	409	910	19	19	19	20	18	19	18	18	17	17	17	17	28.2	32.3	35.6	-1	-1	-1
1/10/2019	3:11:02 PM	612	911	19	19	19	19	18	18	18	18	17	17	17	17	28.2	32.3	35.6	-1	-1	-1
1/10/2019	3:11:02 PM	815	912	19	19	19	20	18	18	18	18	17	17	17	17	28.2	32.3	35.6	-1	-1	-1
1/10/2019	3:11:03 PM	2	913	19	19	19	20	18	18	18	18	17	17	17	17	28.2	32.3	35.6	-1	-1	-1
1/10/2019	3:11:03 PM	206	914	19	19	19	20	18	18	18	18	16	17	17	17	28.2	32.3	35.6	-1	-1	-1
1/10/2019	3:11:03 PM	409	915	19	19	19	20	18	18	18	18	17	17	17	17	28.2	32.3	35.6	-1	-1	-1
1/10/2019	3:11:03 PM	612	916	19	19	19	19	18	18	18	18	17	17	17	17	28.2	32.3	35.6	-1	-1	-1
1/10/2019	3:11:03 PM	815	917	19	19	19	20	18	19	18	18	17	17	17	17	28.2	32.3	35.6	-1	-1	-1
1/10/2019	3:11:04 PM	2	918	19	19	19	20	18	19	18	18	17	17	17	17	28.2	32.3	35.6	-1	-1	-1
1/10/2019	3:11:04 PM	206	919	19	19	19	20	18	19	18	18	17	17	17	17	28.2	32.3	35.6	-1	-1	-1
1/10/2019	3:11:04 PM	409	920	19	19	19	20	18	19	18	18	17	17	17	17	28.2	32.3	35.6	-1	-1	-1
1/10/2019	3:11:04 PM	612	921	19	19	19	19	18	18	18	18	17	17	17	17	28.2	32.3	35.6	-1	-1	-1
1/10/2019	3:11:04 PM	815	922	19	19	18	20	18	19	18	18	17	17	17	17	28.2	32.3	35.6	-1	-1	-1
1/10/2019	3:11:05 PM	2	923	19	19	19	20	18	18	18	18	17	17	17	17	28.2	32.3	35.6	-1	-1	-1
1/10/2019	3:11:05 PM	206	924	19	19	19	20	18	19	18	18	17	17	17	17	28.2	32.3	35.6	-1	-1	-1
1/10/2019	3:11:05 PM	409	925	19	19	19	20	18	18	18	18	17	17	17	17	28.2	32.3	35.6	-1	-1	-1
1/10/2019	3:11:05 PM	612	926	19	19	19	20	18	18	18	18	16	17	17	17	28.2	32.3	35.6	-1	-1	-1
1/10/2019	3:11:05 PM	815	927	19	19	19	19	18	18	18	18	17	17	17	17	28.2	32.3	35.6	-1	-1	-1
1/10/2019	3:11:06 PM	2	928	19	19	19	20	18	18	18	18	17	17	17	17	28.2	32.3	35.6	-1	-1	-1
1/10/2019	3:11:06 PM	206	929	19	19	19	20	18	19	18	18	17	17	17	17	28.2	32.3	35.6	-1	-1	-1
1/10/2019	3:11:06 PM	409	930	19	19	19	20	18	18	18	18	17	17	17	17	28.2	32.3	35.6	-1	-1	-1
1/10/2019	3:11:06 PM	612	931	19	19	19	20	18	18	18	18	16	17	17	17	28.2	32.3	35.6	-1	-1	-1
1/10/2019	3:11:06 PM	815	932	19	19	19	19	18	18	18	18	17	17	17	17	28.2	32.3	35.6	-1	-1	-1
1/10/2019	3:11:07 PM	2	933	19	19	19	20	18	18	18	18	17	17	17	17	28.2	32.3	35.6	-1	-1	-1
1/10/2019	3:11:07 PM	206	934	19	19	19	20	18	19	18	18	17	17	17	17	28.2	32.3	35.6	-1	-1	-1
1/10/2019	3:11:07 PM	409	935	19	19	19	20	18	18	18	18	17	17	17	17	28.2	32.3	35.6	-1	-1	-1
1/10/2019	3:11:07 PM	612	936	19	19	19	20	18	19	18	18	17	17	17	17	28.2	32.3	35.6	-1	-1	-1
1/10/2019	3:11:07 PM	815	937	19	19	19	19	18	18	18	18	17	17	17	17	28.2	32.3	35.6	-1	-1	-1
1/10/2019	3:11:08 PM	2	938	19	19	19	20	18	18	18	18	16	17	17	17	28.2	32.3	35.6	-1	-1	-1
1/10/2019	3:11:08 PM	206	939	19	19	19	20	18	18	18	18	17	17	17	17	28.2	32.3	35.6	-1	-1	-1
1/10/2019	3:11:08 PM	409	940	19	19	19	20	18	19	18	18	17	17	17	17	28.2	32.3	35.6	-1	-1	-1
1/10/2019	3:11:08 PM	612	941	19	19	19	20	18	18	18	18	17	17	17	17	28.2	32.3	35.6	-1	-1	-1
1/10/2019	3:11:08 PM	815	942	19	19	19	20	18	19	18	18	17	17	17	17	28.2	32.3	35.6	-1	-1	-1
1/10/2019	3:11:09 PM	2	943	19	19	19	20	18	18	18	18	17	17	17	17	28.2	32.3	35.6	-1	-1	-1
1/10/2019	3:11:09 PM	206	944	19	19	19	19	18	19	18	18	17	17	17	17	28.2	32.3	35.6	-1	-1	-1
1/10/2019	3:11:09 PM	409	945	19	19	19	20	18	19	18	18	17	17	17	17	28.2	32.3	35.6	-1	-1	-1
1/10/2019	3:11:09 PM	612	946	19	19	19	19	18	18	19	18	17	17	17	17	28.2	32.3	35.6	-1	-1	-1
1/10/2019	3:11:09 PM	815	947	19	19	19	20	18	18	19	18	17	17	17	17	28.2	32.3	35.6	-1	-1	-1
1/10/2019	3:11:10 PM	2	948	19	19	19	19	18	18	18	18	17	17	17	17	28.2	32.3	35.6	-1	-1	-1
1/10/2019	3:11:10 PM	206	949	19	19	19	20	18	19	18	18	17	17	17	17	28.2	32.3	35.6	-1	-1	-1
1/10/2019	3:11:10 PM	409	950	19	19	19	19	18	19	18	18	17	17	17	17	28.2	32.3	35.6	-1	-1	-1
1/10/2019	3:11:10 PM	612	951	19	19	19	20	18	19	18	18	17	17	17	17	28.2	32.3	35.6	-1	-1	-1
1/10/2019	3:11:10 PM	815	952	19	19	19	20	18	19	19	18	17	17	17	17	28.2	32.3	35.6	-1	-1	-1
1/10/2019	3:11:11 PM	2	953	19	19	19	20	18	18	18	18	17	17	17	17	28.2	32.3	35.6	-1	-1	-1
1/10/2019	3:11:11 PM	206	954	19	19	19	20	19	19	18	18	17	17	17	17	28.2	32.3	35.6	-1	-1	-1
1/10/2019	3:11:11 PM	409	955	19	19	19	20	18	19	18	18	17	17	17	17	28.2	32.3	35.6	-1	-1	-1
1/10/2019	3:11:11 PM	612	956	19	19	19	19	18	18	19	18	16	17	17	17	28.2	32.3	35.6	-1	-1	-1
1/10/2019	3:11:11 PM	815	957	19	20	19	20	18	19	18	18	17	17	17	17	28.2	32.3	35.6	-1	-1	-1
1/10/2019	3:11:12 PM	2	958	19	19	19	19	18	18	18	18	17	17	17	17	28.2	32.3	35.6	-1	-1	-1
1/10/2019	3:11:12 PM	206	959	19	19	19	20	18	19	19	18	17	17	18	17	28.2	32.3	35.6	-1	-1	-1
1/10/2019	3:11:12 PM	409	960	19	19	19	20	18	18	18	18	17	17	17	17	28.2	32.3	35.6	-1	-1	-1
1/10/2019	3:11:12 PM	612	961	19	19	19	20	18	18	18	18	17	17	17	17	28.2	32.3	35.6	-1	-1	-1
1/10/2019	3:11:12 PM	815	962	19	19	19	20	18	18	18	18	17	17	17	17	28.2	32.3	35.6	-1	-1	-1
1/10/2019	3:11:13 PM	2	963	19	19	19	19	18	18	18	18	16	17	17	17	28.2	32.3	35.6	-1	-1	-1
1/10/2019	3:11:13 PM	206	964	19	19	19	20	18	19	19	18	17	17	17	17	28.2	32.3	35.6	-1	-1	-1
1/10/2019	3:11:13 PM	409	965	19	19	19	20	18	19	18	18	17	17	17	17	28.2	32.3	35.6	-1	-1	-1
1/10/2019	3:11:13 PM	612	966	19	19	19	20	18	18	18	18	17	17	17	17	28.2	32.3	35.6	-1	-1	-1
1/10/2019	3:11:13 PM	815	967	19	19	19	19	18	18	18	18	17	17	17	17	28.2	32.3	35.6	-1	-1	-1
1/10/2019	3:11:14 PM	2	968	19	19	19	20	18	18	18	18	16	17	17	17	28.2	32.3	35.6	-1	-1	-1
1/10/2019	3:11:14 PM	206	969	19	19	19	20	18	18	18	18	17	17	17	17	28.2	32.3	35.6	-1	-1	-1
1/10/2019	3:11:14 PM	409	970	19	19	19	20	18	18	18	18	17	17	17	17	28.2	32.3	35.6	-1	-1	-1
1/10/2019	3:11:14 PM	612	971	19	19	19	20	18	18	18	18	17	17	17	17	28.2	32.3	35.6	-1	-1	-1
1/10/2019	3:11:14 PM	815	972	19	19	19	20	18	18	18	18	17	17	17	17	28.2	32.3	35.6	-1	-1	-1
1/10/2019	3:11:15 PM	2	973	19	19	19	20	18	18	18	18	16	17	17	17	28.2	32.3	35.6	-1	-1	-1
1/10/2019	3:11:15 PM	206	974	19	19	19	19	18	18	18	18	17	17	17	17	28.2	32.3	35.6	-1	-1	-1
1/10/2019	3:11:15 PM	409	975	19	19	19	20	18	18	18	18	17	17	17	17	28.2	32.3	35.6	-1	-1	-1
1/10/2019	3:11:15 PM	612	976	19	19	19	19	18	18	18	18	17	17	17	17	28.2	32.3	35.6	-1	-1	-1
1/10/2019	3:11:15 PM	815	977	19	19	19	20	18	19	18	18	17	17	17	17	28.2	32.3	35.6	-1	-1	-1
1/10/2019	3:11:16 PM	2	978	19	19	19	19	18	18	18	18	17	17	17	17	28.2	32.3	35.6	-1	-1	-1
1/10/2019	3:11:16 PM	206	979	19	19	19	20	18	18	18	18	17	17	17	17	28.2	32.3	35.6	-1	-1	-1
1/10/2019	3:11:16 PM	409	980	19	19	19	20	18	18	18	18	17	17	17	17	28.2	32.3	35.6	-1	-1	-1
1/10/2019	3:11:16 PM	612	981	19	19	19	20	18	18	18	18	16	17	17	17	28.2	32.3	35.6	-1	-1	-1
1/10/2019	3:11:16 PM	815	982	19	19	19	20	18	18	19	18	17	17	17	17	28.2	32.3	35.6	-1	-1	-1
1/10/2019	3:11:17 PM	2	983	19	19	19	20	18	18	18	18	17	17	17	17	28.2	32.3	35.6	-1	-1	-1
1/10/2019	3:11:17 PM	206	984	19	19	19	20	18	18	18	18	17	17	17	17	28.2	32.3	35.6	-1	-1	-1
1/10/2019	3:11:17 PM	409	985	19	19	19	20	18	18	18	18	17	17	17	17	28.2	32.3	35.6	-1	-1	-1
1/10/2019	3:11:17 PM	612	986	19	19	19	20	18	18	18	18	17	17	17	17	28.2	32.3	35.6	-1	-1	-1
1/10/2019	3:11:17 PM	815	987	19	19	19	20	18	18	18	18	17	17	17	17	28.2	32.3	35.6	-1	-1	-1
1/10/2019	3:11:18 PM	2	988	19	19	19	20	18	18	18	18	17	17	17	17	28.2	32.3	35.6	-1	-1	-1
1/10/2019	3:11:18 PM	206	989	19	19	19	19	18	18	18	18	17	17	17	17	28.2	32.3	35.6	-1	-1	-1
1/10/2019	3:11:18 PM	409	990	19	19	19	20	18	18	18	18	17	17	17	17	28.2	32.2	36.9	-1	-1	-1
1/10/2019	3:11:18 PM	612	991	19	19	19	20	18	18	18	18	16	17	17	17	28.2	32.2	36.9	-1	-1	-1
1/10/2019	3:11:18 PM	815	992	19	19	19	20	19	19	18	18	17	17	17	17	28.2	32.2	36.9	-1	-1	-1
1/10/2019	3:11:19 PM	2	993	19	19	19	19	18	18	18	18	17	17	17	17	28.2	32.2	36.9	-1	-1	-1
1/10/2019	3:11:19 PM	206	994	19	19	19	20	18	19	18	18	17	17	17	17	28.2	32.2	36.9	-1	-1	-1
1/10/2019	3:11:19 PM	409	995	19	19	19	20	18	18	18	18	17	17	17	17	28.2	32.2	36.9	-1	-1	-1
1/10/2019	3:11:19 PM	612	996	19	19	19	20	18	18	19	18	16	17	17	17	28.2	32.2	36.9	-1	-1	-1
1/10/2019	3:11:19 PM	815	997	19	19	19	20	18	18	19	18	17	17	17	17	28.2	32.2	36.9	-1	-1	-1
1/10/2019	3:11:20 PM	2	998	19	19	19	20	18	18	18	18	16	17	17	17	28.2	32.2	36.9	-1	-1	-1
1/10/2019	3:11:20 PM	206	999	19	19	19	19	18	18	18	18	17	17	17	17	28.2	32.2	36.9	-1	-1	-1
1/10/2019	3:11:20 PM	409	1000	19	19	19	20	18	19	18	18	17	17	17	17	28.2	32.2	36.9	-1	-1	-1
1/10/2019	3:11:20 PM	612	1001	19	19	19	19	18	18	18	18	17	17	17	17	28.2	32.2	36.9	-1	-1	-1
1/10/2019	3:11:20 PM	815	1002	19	19	19	20	18	19	18	18	17	17	17	17	28.2	32.2	36.9	-1	-1	-1
1/10/2019	3:11:21 PM	2	1003	19	19	19	19	18	18	18	18	17	17	17	17	28.2	32.2	36.9	-1	-1	-1
1/10/2019	3:11:21 PM	206	1004	19	19	19	20	18	19	18	18	17	17	17	17	28.2	32.2	36.9	-1	-1	-1
1/10/2019	3:11:21 PM	409	1005	19	19	19	19	18	18	18	18	17	17	17	17	28.2	32.2	36.9	-1	-1	-1
1/10/2019	3:11:21 PM	612	1006	19	19	19	20	18	19	18	18	17	17	17	17	28.2	32.2	36.9	-1	-1	-1
1/10/2019	3:11:21 PM	815	1007	19	19	19	20	18	19	18	18	17	17	17	17	28.2	32.2	36.9	-1	-1	-1
1/10/2019	3:11:22 PM	2	1008	19	19	19	20	18	18	18	18	17	17	17	17	28.2	32.2	36.9	-1	-1	-1
1/10/2019	3:11:22 PM	206	1009	19	19	19	19	18	18	18	18	17	17	17	17	28.2	32.2	36.9	-1	-1	-1
1/10/2019	3:11:22 PM	409	1010	19	19	19	20	18	18	18	18	17	17	17	17	28.2	32.2	36.9	-1	-1	-1
1/10/2019	3:11:22 PM	612	1011	19	19	19	19	18	18	18	18	17	17	17	17	28.2	32.2	36.9	-1	-1	-1
1/10/2019	3:11:22 PM	815	1012	19	19	19	20	18	19	18	18	17	17	17	17	28.2	32.2	36.9	-1	-1	-1
1/10/2019	3:11:23 PM	2	1013	19	19	19	19	18	18	18	18	17	17	17	17	28.2	32.2	36.9	-1	-1	-1
1/10/2019	3:11:23 PM	206	1014	19	19	19	20	18	18	18	18	17	17	17	17	28.2	32.2	36.9	-1	-1	-1
1/10/2019	3:11:23 PM	409	1015	19	19	19	20	18	18	18	18	16	17	17	17	28.2	32.2	36.9	-1	-1	-1
1/10/2019	3:11:23 PM	612	1016	19	19	19	19	18	18	18	18	17	17	17	17	28.2	32.2	36.9	-1	-1	-1
1/10/2019	3:11:23 PM	815	1017	19	19	19	20	18	18	18	18	17	17	17	17	28.2	32.2	36.9	-1	-1	-1
1/10/2019	3:11:24 PM	2	1018	19	19	19	20	18	18	18	18	17	17	17	17	28.2	32.2	36.9	-1	-1	-1
1/10/2019	3:11:24 PM	206	1019	19	19	19	20	18	18	18	18	17	17	17	17	28.2	32.2	36.9	-1	-1	-1
1/10/2019	3:11:24 PM	409	1020	19	19	19	19	18	18	18	18	17	17	17	17	28.2	32.2	36.9	-1	-1	-1
1/10/2019	3:11:24 PM	612	1021	19	19	19	20	18	18	18	18	17	17	17	17	28.2	32.2	36.9	-1	-1	-1
1/10/2019	3:11:24 PM	815	1022	19	19	19	20	18	18	18	18	17	17	17	17	28.2	32.2	36.9	-1	-1	-1
1/10/2019	3:11:25 PM	2	1023	19	19	19	20	18	18	18	18	17	17	17	17	28.2	32.2	36.9	-1	-1	-1
1/10/2019	3:11:25 PM	206	1024	20	19	19	19	18	19	18	18	17	17	17	17	28.2	32.2	36.9	-1	-1	-1
1/10/2019	3:11:25 PM	409	1025	19	19	19	20	18	19	18	18	17	17	17	17	28.2	32.2	36.9	-1	-1	-1
1/10/2019	3:11:25 PM	612	1026	19	19	19	20	18	18	18	18	17	17	17	17	28.2	32.2	36.9	-1	-1	-1
1/10/2019	3:11:25 PM	815	1027	19	19	19	20	18	18	18	18	17	17	17	17	28.2	32.2	36.9	-1	-1	-1
1/10/2019	3:11:26 PM	2	1028	19	19	19	20	18	18	18	18	16	17	17	17	28.2	32.2	36.9	-1	-1	-1
1/10/2019	3:11:26 PM	206	1029	19	19	19	20	18	19	18	18	17	17	17	17	28.2	32.2	36.9	-1	-1	-1
1/10/2019	3:11:26 PM	409	1030	19	19	19	19	18	18	18	18	17	17	17	17	28.2	32.2	36.9	-1	-1	-1
1/10/2019	3:11:26 PM	627	1031	19	19	19	20	18	18	18	18	17	17	17	17	28.2	32.2	36.9	-1	-1	-1
1/10/2019	3:11:26 PM	815	1032	19	19	19	20	18	18	19	18	17	17	18	17	28.2	32.1	79.9	-1	-1	-1
1/10/2019	3:11:27 PM	2	1033	19	19	19	19	18	18	19	18	17	17	17	17	28.2	32.1	79.9	-1	-1	-1
1/10/2019	3:11:27 PM	206	1034	19	19	19	20	18	19	18	18	17	17	17	17	28.2	32.1	79.9	-1	-1	-1
1/10/2019	3:11:27 PM	409	1035	19	19	19	20	18	18	18	18	17	17	17	17	28.2	32.1	79.9	-1	-1	-1
1/10/2019	3:11:27 PM	612	1036	19	19	19	20	18	18	18	18	16	17	17	17	28.2	32.1	79.9	-1	-1	-1
1/10/2019	3:11:27 PM	815	1037	19	19	19	20	18	18	18	18	17	17	17	17	28.2	32.1	79.9	-1	-1	-1
1/10/2019	3:11:28 PM	2	1038	19	19	19	19	18	18	18	18	17	17	17	17	28.2	32.1	79.9	-1	-1	-1
1/10/2019	3:11:28 PM	206	1039	19	19	19	20	18	19	18	18	17	17	17	17	28.2	32.1	79.9	-1	-1	-1
1/10/2019	3:11:28 PM	409	1040	19	19	19	20	18	18	18	18	17	17	17	17	28.2	32.1	79.9	-1	-1	-1
1/10/2019	3:11:28 PM	612	1041	19	19	19	20	18	18	18	18	16	17	17	17	28.2	32.1	79.9	-1	-1	-1
1/10/2019	3:11:28 PM	815	1042	19	19	19	20	18	18	18	18	17	17	17	17	28.2	32.1	79.9	-1	-1	-1
1/10/2019	3:11:29 PM	2	1043	19	19	19	19	18	18	18	18	17	17	17	17	28.2	32.1	79.9	-1	-1	-1
1/10/2019	3:11:29 PM	206	1044	19	19	19	20	18	19	18	18	17	17	17	17	28.2	32.1	79.9	-1	-1	-1
1/10/2019	3:11:29 PM	409	1045	19	19	19	20	18	18	18	18	17	17	17	17	28.2	32.1	79.9	-1	-1	-1
1/10/2019	3:11:29 PM	612	1046	19	19	19	20	18	18	18	18	17	17	17	17	28.2	32.1	79.9	-1	-1	-1
1/10/2019	3:11:29 PM	815	1047	19	19	19	20	18	18	18	18	17	17	17	17	28.2	32.1	79.9	-1	-1	-1
1/10/2019	3:11:30 PM	2	1048	19	19	19	19	18	18	18	18	17	17	17	17	28.2	32.1	79.9	-1	-1	-1
1/10/2019	3:11:30 PM	206	1049	19	19	19	20	18	19	18	18	17	17	17	17	28.2	32.1	79.9	-1	-1	-1
1/10/2019	3:11:30 PM	409	1050	19	19	19	20	18	19	18	18	17	17	17	17	28.2	32.1	79.9	-1	-1	-1
1/10/2019	3:11:30 PM	612	1051	19	19	19	20	18	18	18	18	17	17	17	17	28.2	32.1	79.9	-1	-1	-1
1/10/2019	3:11:30 PM	815	1052	19	19	19	20	18	18	18	18	17	17	17	17	28.2	32.1	79.9	-1	-1	-1
1/10/2019	3:11:31 PM	2	1053	19	19	19	20	18	18	18	18	16	17	17	17	28.2	32.1	79.9	-1	-1	-1
1/10/2019	3:11:31 PM	206	1054	19	19	19	20	18	18	18	18	17	17	17	17	28.2	32.1	79.9	-1	-1	-1
1/10/2019	3:11:31 PM	409	1055	19	19	19	20	18	18	18	18	16	17	17	17	28.2	32.1	79.9	-1	-1	-1
1/10/2019	3:11:31 PM	612	1056	19	19	19	19	18	18	18	18	17	17	17	17	28.2	32.1	79.9	-1	-1	-1
1/10/2019	3:11:31 PM	801	1057	19	19	19	20	19	18	19	18	17	17	17	17	28.2	32.1	79.9	-1	-1	-1
1/10/2019	3:11:32 PM	4	1058	19	19	19	20	18	18	18	18	16	17	17	17	28.2	32.1	79.9	-1	-1	-1
1/10/2019	3:11:32 PM	207	1059	19	19	19	20	18	18	19	18	17	17	17	17	28.2	32.1	79.9	-1	-1	-1
1/10/2019	3:11:32 PM	411	1060	19	19	19	20	18	18	18	18	17	17	17	17	28.2	32.1	79.9	-1	-1	-1
1/10/2019	3:11:32 PM	614	1061	19	19	19	20	18	18	18	18	17	17	17	17	28.2	32.1	79.9	-1	-1	-1
1/10/2019	3:11:32 PM	801	1062	19	19	19	20	18	18	18	18	17	17	17	17	28.2	32.1	79.9	-1	-1	-1
1/10/2019	3:11:33 PM	4	1063	19	19	19	20	18	19	18	18	17	17	17	17	28.2	32.1	79.9	-1	-1	-1
1/10/2019	3:11:33 PM	207	1064	19	19	19	20	19	18	18	18	17	17	17	17	28.2	32.1	79.9	-1	-1	-1
1/10/2019	3:11:33 PM	411	1065	19	19	19	20	18	18	18	18	17	17	17	17	28.2	32.1	79.9	-1	-1	-1
1/10/2019	3:11:33 PM	614	1066	19	19	19	20	18	18	18	18	17	17	17	17	28.2	32.1	79.9	-1	-1	-1
1/10/2019	3:11:33 PM	801	1067	19	19	19	20	18	18	18	18	17	17	17	17	28.2	32.1	79.9	-1	-1	-1
1/10/2019	3:11:34 PM	4	1068	19	19	19	20	18	18	18	18	17	17	17	17	28.2	32.1	79.9	-1	-1	-1
1/10/2019	3:11:34 PM	207	1069	19	19	19	20	18	18	18	18	17	17	17	17	28.2	32.1	79.9	-1	-1	-1
1/10/2019	3:11:34 PM	411	1070	19	19	19	20	18	18	19	18	17	17	17	17	28.2	32.1	79.9	-1	-1	-1
1/10/2019	3:11:34 PM	614	1071	19	19	19	19	18	18	18	18	16	17	17	17	28.2	32.1	79.9	-1	-1	-1
1/10/2019	3:11:34 PM	801	1072	19	19	19	20	18	19	18	18	17	17	17	17	28.2	32.1	79.9	-1	-1	-1
1/10/2019	3:11:35 PM	4	1073	19	19	19	19	18	18	18	18	17	17	17	17	28.2	32.1	79.9	-1	-1	-1
1/10/2019	3:11:35 PM	207	1074	19	19	19	20	18	19	18	18	17	17	17	17	28.2	32.0	74.1	-1	-1	-1
1/10/2019	3:11:35 PM	411	1075	19	19	19	20	18	18	19	18	17	17	17	17	28.2	32.0	74.1	-1	-1	-1
1/10/2019	3:11:35 PM	614	1076	19	19	19	19	18	19	18	18	17	17	17	17	28.2	32.0	74.1	-1	-1	-1
1/10/2019	3:11:35 PM	817	1077	19	19	19	20	18	18	18	18	17	17	17	17	28.2	32.0	74.1	-1	-1	-1
1/10/2019	3:11:36 PM	4	1078	19	19	19	19	18	18	18	18	17	17	17	17	28.2	32.0	74.1	-1	-1	-1
1/10/2019	3:11:36 PM	207	1079	19	19	19	20	18	19	18	18	17	17	17	17	28.2	32.0	74.1	-1	-1	-1
1/10/2019	3:11:36 PM	411	1080	19	19	19	19	18	19	18	18	17	17	17	17	28.2	32.0	74.1	-1	-1	-1
1/10/2019	3:11:36 PM	614	1081	19	19	19	20	18	18	18	18	17	17	17	17	28.2	32.0	74.1	-1	-1	-1
1/10/2019	3:11:36 PM	801	1082	19	19	19	20	18	18	18	18	17	17	17	17	28.2	32.0	74.1	-1	-1	-1
1/10/2019	3:11:37 PM	4	1083	19	19	19	20	18	18	18	18	17	17	17	17	28.2	32.0	74.1	-1	-1	-1
1/10/2019	3:11:37 PM	207	1084	19	19	19	20	18	19	18	18	17	17	17	17	28.2	32.0	74.1	-1	-1	-1
1/10/2019	3:11:37 PM	411	1085	19	19	19	20	18	18	18	18	17	17	17	17	28.2	32.0	74.1	-1	-1	-1
1/10/2019	3:11:37 PM	614	1086	19	19	19	20	18	18	18	18	17	17	17	17	28.2	32.0	74.1	-1	-1	-1
1/10/2019	3:11:37 PM	832	1087	19	19	19	19	18	18	18	18	17	17	17	17	28.2	32.0	74.1	-1	-1	-1
1/10/2019	3:11:38 PM	4	1088	20	19	19	19	19	18	18	18	17	17	17	17	28.2	32.0	74.1	-1	-1	-1
1/10/2019	3:11:38 PM	207	1089	19	19	19	20	18	18	18	18	17	17	17	17	28.2	32.0	74.1	-1	-1	-1
1/10/2019	3:11:38 PM	411	1090	19	19	19	20	18	18	18	18	17	17	17	17	28.2	32.0	74.1	-1	-1	-1
1/10/2019	3:11:38 PM	614	1091	19	19	19	20	18	18	18	18	16	17	17	17	28.2	32.0	74.1	-1	-1	-1
1/10/2019	3:11:38 PM	801	1092	19	19	19	20	18	19	18	18	17	17	17	17	28.2	32.0	74.1	-1	-1	-1
1/10/2019	3:11:39 PM	4	1093	19	19	19	19	18	18	18	18	17	17	17	17	28.2	32.0	74.1	-1	-1	-1
1/10/2019	3:11:39 PM	207	1094	19	19	19	20	18	19	18	18	17	17	17	17	28.2	32.0	74.1	-1	-1	-1
1/10/2019	3:11:39 PM	411	1095	19	19	19	19	18	18	18	18	17	17	17	17	28.2	32.0	74.1	-1	-1	-1
1/10/2019	3:11:39 PM	614	1096	19	19	19	20	18	18	18	18	17	17	17	17	28.2	32.0	74.1	-1	-1	-1
1/10/2019	3:11:39 PM	801	1097	19	19	19	20	18	18	18	18	17	17	17	17	28.2	32.0	74.1	-1	-1	-1
1/10/2019	3:11:40 PM	4	1098	19	19	19	19	18	18	18	18	17	17	17	17	28.2	32.0	74.1	-1	-1	-1
1/10/2019	3:11:40 PM	207	1099	19	19	19	20	18	18	18	18	17	17	17	17	28.2	32.0	74.1	-1	-1	-1
1/10/2019	3:11:40 PM	411	1100	19	19	19	19	18	18	18	18	17	17	17	17	28.2	32.0	74.1	-1	-1	-1
1/10/2019	3:11:40 PM	614	1101	19	19	19	20	18	18	18	18	17	17	17	17	28.2	32.0	74.1	-1	-1	-1
1/10/2019	3:11:40 PM	801	1102	19	19	19	19	18	18	18	18	17	17	17	17	28.2	32.0	74.1	-1	-1	-1
1/10/2019	3:11:41 PM	4	1103	19	19	19	20	18	19	18	18	16	17	17	17	28.2	32.0	74.1	-1	-1	-1
1/10/2019	3:11:41 PM	207	1104	19	19	19	20	18	18	19	18	17	17	17	17	28.2	32.0	74.1	-1	-1	-1
1/10/2019	3:11:41 PM	411	1105	19	19	19	20	18	18	18	18	17	17	17	17	28.2	32.0	74.1	-1	-1	-1
1/10/2019	3:11:41 PM	614	1106	19	19	19	20	18	18	18	18	17	17	17	17	28.2	32.0	74.1	-1	-1	-1
1/10/2019	3:11:41 PM	801	1107	19	19	19	20	18	18	18	18	17	17	17	17	28.2	32.0	74.1	-1	-1	-1
1/10/2019	3:11:42 PM	4	1108	19	19	18	20	18	18	18	18	17	17	17	17	28.2	32.0	74.1	-1	-1	-1
1/10/2019	3:11:42 PM	207	1109	19	19	19	20	18	19	18	18	17	17	17	17	28.2	32.0	74.1	-1	-1	-1
1/10/2019	3:11:42 PM	411	1110	19	19	19	20	18	18	18	18	17	17	17	17	28.2	32.0	74.1	-1	-1	-1
1/10/2019	3:11:42 PM	614	1111	19	19	19	20	18	18	18	18	17	17	17	17	28.2	32.0	74.1	-1	-1	-1
1/10/2019	3:11:42 PM	801	1112	19	19	19	20	18	18	18	18	17	17	17	17	28.2	32.0	74.1	-1	-1	-1
1/10/2019	3:11:43 PM	4	1113	19	19	19	19	18	18	18	18	16	17	17	17	28.2	32.0	74.1	-1	-1	-1
1/10/2019	3:11:43 PM	207	1114	19	19	19	20	18	19	18	18	17	17	17	17	28.2	32.0	74.1	-1	-1	-1
1/10/2019	3:11:43 PM	411	1115	19	19	19	19	18	18	18	18	17	17	17	17	28.2	32.0	74.1	-1	-1	-1
1/10/2019	3:11:43 PM	614	1116	19	19	19	20	18	19	18	18	17	17	17	17	28.2	31.9	60.0	-1	-1	-1
1/10/2019	3:11:43 PM	801	1117	19	19	19	20	18	18	18	18	17	17	17	17	28.2	31.9	60.0	-1	-1	-1
1/10/2019	3:11:44 PM	4	1118	19	19	19	20	18	18	18	18	17	17	17	16	28.2	31.9	60.0	-1	-1	-1
1/10/2019	3:11:44 PM	207	1119	19	19	19	20	18	18	18	18	17	17	17	17	28.2	31.9	60.0	-1	-1	-1
1/10/2019	3:11:44 PM	411	1120	19	19	19	20	18	18	18	18	17	17	17	17	28.2	31.9	60.0	-1	-1	-1
1/10/2019	3:11:44 PM	614	1121	19	19	19	19	18	18	18	18	17	17	17	17	28.2	31.9	60.0	-1	-1	-1
1/10/2019	3:11:44 PM	801	1122	19	19	19	20	18	19	18	18	17	17	17	17	28.2	31.9	60.0	-1	-1	-1
1/10/2019	3:11:45 PM	4	1123	19	19	19	19	18	18	18	18	17	17	17	17	28.2	31.9	60.0	-1	-1	-1
1/10/2019	3:11:45 PM	207	1124	19	19	19	20	18	18	18	18	17	17	17	17	28.2	31.9	60.0	-1	-1	-1
1/10/2019	3:11:45 PM	411	1125	19	19	19	20	18	18	18	18	17	17	17	17	28.2	31.9	60.0	-1	-1	-1
1/10/2019	3:11:45 PM	614	1126	19	19	19	20	18	19	18	18	17	17	17	17	28.2	31.9	60.0	-1	-1	-1
1/10/2019	3:11:45 PM	801	1127	19	19	19	20	18	19	18	18	17	17	17	17	28.2	31.9	60.0	-1	-1	-1
1/10/2019	3:11:46 PM	4	1128	19	19	19	19	18	18	18	18	16	17	17	17	28.2	31.9	60.0	-1	-1	-1
1/10/2019	3:11:46 PM	207	1129	19	19	19	20	18	18	18	18	17	17	17	17	28.2	31.9	60.0	-1	-1	-1
1/10/2019	3:11:46 PM	411	1130	19	19	19	20	18	18	18	18	17	17	17	17	28.2	31.9	60.0	-1	-1	-1
1/10/2019	3:11:46 PM	614	1131	19	19	19	20	18	18	18	18	17	17	17	17	28.2	31.9	60.0	-1	-1	-1
1/10/2019	3:11:46 PM	801	1132	19	19	19	19	18	18	18	18	17	17	17	17	28.2	31.9	60.0	-1	-1	-1
1/10/2019	3:11:47 PM	4	1133	19	19	19	20	18	18	18	18	17	17	17	17	28.2	31.9	60.0	-1	-1	-1
1/10/2019	3:11:47 PM	207	1134	19	19	19	20	18	18	18	18	17	17	17	17	28.2	31.9	60.0	-1	-1	-1
1/10/2019	3:11:47 PM	411	1135	19	19	19	20	18	18	18	18	17	17	17	17	28.2	31.9	60.0	-1	-1	-1
1/10/2019	3:11:47 PM	614	1136	19	19	19	20	18	19	18	18	17	17	17	17	28.2	31.9	60.0	-1	-1	-1
1/10/2019	3:11:47 PM	801	1137	19	19	19	20	18	19	18	18	17	17	17	17	28.2	31.9	60.0	-1	-1	-1
1/10/2019	3:11:48 PM	4	1138	19	19	19	19	18	18	18	18	16	17	17	17	28.2	31.9	60.0	-1	-1	-1
1/10/2019	3:11:48 PM	207	1139	19	19	19	20	18	18	18	18	17	17	17	17	28.2	31.9	60.0	-1	-1	-1
1/10/2019	3:11:48 PM	411	1140	19	19	19	19	18	19	18	18	17	17	17	17	28.2	31.9	60.0	-1	-1	-1
1/10/2019	3:11:48 PM	614	1141	19	19	19	19	18	18	18	18	17	17	17	17	28.2	31.9	60.0	-1	-1	-1
1/10/2019	3:11:48 PM	801	1142	19	19	19	20	18	18	18	18	16	17	17	17	28.2	31.9	60.0	-1	-1	-1
1/10/2019	3:11:49 PM	4	1143	19	19	19	19	18	18	18	18	17	17	17	17	28.2	31.9	60.0	-1	-1	-1
1/10/2019	3:11:49 PM	207	1144	19	19	19	20	18	19	18	18	17	17	17	17	28.2	31.9	60.0	-1	-1	-1
1/10/2019	3:11:49 PM	411	1145	19	19	19	19	18	18	18	18	17	17	17	17	28.2	31.9	60.0	-1	-1	-1
1/10/2019	3:11:49 PM	614	1146	19	19	19	20	18	19	18	18	17	17	17	17	28.2	31.9	60.0	-1	-1	-1
1/10/2019	3:11:49 PM	801	1147	19	19	19	20	18	18	18	18	17	17	17	17	28.2	31.9	60.0	-1	-1	-1
1/10/2019	3:11:50 PM	4	1148	19	19	19	20	18	18	18	18	17	17	17	17	28.2	31.9	60.0	-1	-1	-1
1/10/2019	3:11:50 PM	207	1149	19	19	19	20	18	19	18	18	17	17	17	17	28.2	31.9	60.0	-1	-1	-1
1/10/2019	3:11:50 PM	411	1150	19	19	19	19	18	18	18	18	17	17	17	17	28.2	31.9	60.0	-1	-1	-1
1/10/2019	3:11:50 PM	614	1151	19	19	19	20	18	18	19	18	17	17	17	17	28.2	31.9	60.0	-1	-1	-1
1/10/2019	3:11:50 PM	801	1152	19	19	19	20	18	18	19	18	17	17	18	17	28.2	31.9	60.0	-1	-1	-1
1/10/2019	3:11:51 PM	4	1153	19	19	19	20	18	18	18	18	16	17	17	17	28.2	31.9	60.0	-1	-1	-1
1/10/2019	3:11:51 PM	207	1154	19	19	19	20	18	18	18	18	17	17	17	17	28.2	31.9	60.0	-1	-1	-1
1/10/2019	3:11:51 PM	411	1155	19	19	19	19	18	18	18	18	17	17	17	17	28.2	31.9	60.0	-1	-1	-1
1/10/2019	3:11:51 PM	614	1156	19	19	19	20	18	19	18	18	17	17	17	17	28.2	31.9	60.0	-1	-1	-1
1/10/2019	3:11:51 PM	801	1157	19	19	19	20	18	19	18	18	17	17	17	17	28.2	31.9	60.0	-1	-1	-1
1/10/2019	3:11:52 PM	4	1158	19	19	19	20	18	18	18	18	16	17	17	17	28.2	31.9	60.0	-1	-1	-1
1/10/2019	3:11:52 PM	207	1159	19	19	19	20	18	18	18	18	17	17	17	17	28.2	31.9	60.0	-1	-1	-1
1/10/2019	3:11:52 PM	411	1160	19	19	19	19	18	18	18	18	16	17	17	17	28.2	31.9	60.0	-1	-1	-1
1/10/2019	3:11:52 PM	614	1161	19	19	19	20	18	18	18	18	17	17	17	17	28.2	31.9	60.0	-1	-1	-1
1/10/2019	3:11:52 PM	801	1162	19	19	19	19	19	18	18	18	17	17	17	17	28.2	31.9	60.0	-1	-1	-1
1/10/2019	3:11:53 PM	4	1163	19	19	19	20	18	19	18	18	17	17	17	17	28.2	31.9	60.0	-1	-1	-1
1/10/2019	3:11:53 PM	207	1164	19	19	19	19	18	18	18	18	17	17	17	17	28.2	31.9	60.0	-1	-1	-1
1/10/2019	3:11:53 PM	411	1165	19	19	19	20	18	18	18	18	16	17	17	17	28.2	31.9	60.0	-1	-1	-1
1/10/2019	3:11:53 PM	614	1166	19	19	19	19	18	19	18	18	17	17	17	17	28.2	31.9	60.0	-1	-1	-1
1/10/2019	3:11:53 PM	801	1167	19	19	19	20	18	19	18	18	17	17	17	17	28.2	31.9	60.0	-1	-1	-1
1/10/2019	3:11:54 PM	4	1168	19	19	19	19	18	18	18	18	17	17	17	17	28.2	31.9	60.0	-1	-1	-1
1/10/2019	3:11:54 PM	207	1169	19	19	19	20	18	19	18	18	17	17	17	17	28.2	31.9	60.0	-1	-1	-1
1/10/2019	3:11:54 PM	411	1170	19	19	19	19	18	18	18	18	17	17	17	17	28.2	31.9	60.0	-1	-1	-1
1/10/2019	3:11:54 PM	614	1171	19	19	19	19	18	18	18	18	17	17	17	17	28.2	31.9	60.0	-1	-1	-1
1/10/2019	3:11:54 PM	801	1172	19	19	19	20	18	19	18	18	17	17	17	17	28.2	31.9	60.0	-1	-1	-1
1/10/2019	3:11:55 PM	4	1173	19	19	19	19	18	18	19	18	17	17	17	17	28.2	31.9	60.0	-1	-1	-1
1/10/2019	3:11:55 PM	207	1174	19	19	19	20	18	18	18	18	17	17	17	17	28.2	31.9	60.0	-1	-1	-1
1/10/2019	3:11:55 PM	411	1175	19	19	19	19	18	18	18	18	16	17	17	17	28.2	31.9	60.0	-1	-1	-1
1/10/2019	3:11:55 PM	614	1176	19	19	19	20	18	18	18	18	17	17	17	17	28.2	31.9	60.0	-1	-1	-1
1/10/2019	3:11:55 PM	801	1177	19	19	19	20	18	18	19	18	17	17	17	17	28.2	31.9	60.0	-1	-1	-1
1/10/2019	3:11:56 PM	4	1178	19	19	19	20	18	19	18	18	17	17	17	17	28.2	31.9	60.0	-1	-1	-1
1/10/2019	3:11:56 PM	207	1179	20	19	19	19	18	18	18	18	17	17	17	17	28.2	31.9	60.0	-1	-1	-1
1/10/2019	3:11:56 PM	411	1180	19	19	19	20	18	18	18	18	17	17	17	17	28.2	31.9	60.0	-1	-1	-1
1/10/2019	3:11:56 PM	614	1181	19	19	19	20	18	18	18	18	17	17	17	17	28.2	31.9	60.0	-1	-1	-1
1/10/2019	3:11:56 PM	801	1182	19	19	19	20	18	19	18	18	17	17	17	17	28.2	31.9	60.0	-1	-1	-1
1/10/2019	3:11:57 PM	4	1183	19	19	19	19	18	18	18	18	17	17	17	17	28.2	31.9	60.0	-1	-1	-1
1/10/2019	3:11:57 PM	207	1184	19	19	19	20	18	18	18	18	17	17	17	17	28.2	31.9	60.0	-1	-1	-1
1/10/2019	3:11:57 PM	411	1185	19	19	19	19	18	18	18	18	17	17	17	17	28.2	31.9	60.0	-1	-1	-1
1/10/2019	3:11:57 PM	614	1186	19	19	19	20	18	18	18	18	17	17	17	17	28.2	31.9	60.0	-1	-1	-1
1/10/2019	3:11:57 PM	801	1187	19	19	19	20	18	19	19	18	17	17	17	17	28.2	31.9	60.0	-1	-1	-1
1/10/2019	3:11:58 PM	4	1188	19	19	19	20	18	18	18	18	16	17	17	17	28.2	31.9	60.0	-1	-1	-1
1/10/2019	3:11:58 PM	207	1189	19	19	19	20	18	19	18	18	17	17	17	17	28.2	31.9	60.0	-1	-1	-1
1/10/2019	3:11:58 PM	411	1190	19	19	19	20	18	18	18	18	16	17	17	17	28.2	31.9	60.0	-1	-1	-1
1/10/2019	3:11:58 PM	614	1191	19	19	19	20	18	18	18	18	17	17	17	17	28.2	31.9	60.0	-1	-1	-1
1/10/2019	3:11:58 PM	801	1192	19	19	19	20	18	19	18	18	17	17	17	17	28.2	31.9	60.0	-1	-1	-1
1/10/2019	3:11:59 PM	4	1193	19	19	19	20	18	19	18	18	17	17	17	17	28.2	31.9	60.0	-1	-1	-1
1/10/2019	3:11:59 PM	207	1194	19	19	19	20	18	19	18	18	17	17	17	17	28.2	31.9	60.0	-1	-1	-1
1/10/2019	3:11:59 PM	411	1195	19	19	19	19	18	18	18	18	17	17	17	17	28.2	31.9	60.0	-1	-1	-1
1/10/2019	3:11:59 PM	614	1196	19	19	19	20	18	18	18	18	16	17	17	17	28.2	31.9	60.0	-1	-1	-1
1/10/2019	3:11:59 PM	801	1197	19	19	19	20	18	19	18	18	17	17	17	17	28.2	31.9	60.0	-1	-1	-1
1/10/2019	3:12:00 PM	4	1198	19	19	19	19	18	18	18	18	17	17	17	17	28.2	31.9	60.0	-1	-1	-1
1/10/2019	3:12:00 PM	207	1199	19	19	19	20	18	19	18	18	17	17	17	17	28.2	31.9	60.0	-1	-1	-1
1/10/2019	3:12:00 PM	411	1200	19	19	19	20	18	18	18	18	17	17	17	17	28.3	31.9	59.6	-1	-1	-1
1/10/2019	3:12:00 PM	614	1201	19	19	19	20	18	18	18	18	17	17	17	17	28.3	31.9	59.6	-1	-1	-1
1/10/2019	3:12:00 PM	801	1202	19	19	19	20	18	18	18	18	17	17	17	17	28.3	31.9	59.6	-1	-1	-1
1/10/2019	3:12:01 PM	4	1203	19	19	19	20	18	18	18	18	17	17	17	17	28.3	31.9	59.6	-1	-1	-1
1/10/2019	3:12:01 PM	207	1204	19	19	19	20	18	19	19	18	17	17	17	17	28.3	31.9	59.6	-1	-1	-1
1/10/2019	3:12:01 PM	411	1205	19	19	19	20	18	18	18	18	17	17	17	17	28.3	31.9	59.6	-1	-1	-1
1/10/2019	3:12:01 PM	614	1206	19	19	19	20	18	18	18	18	17	17	17	17	28.3	31.9	59.6	-1	-1	-1
1/10/2019	3:12:01 PM	801	1207	19	19	19	20	18	18	18	18	17	17	17	17	28.3	31.9	59.6	-1	-1	-1
1/10/2019	3:12:02 PM	4	1208	19	19	19	20	18	19	18	18	17	17	17	17	28.3	31.9	59.6	-1	-1	-1
1/10/2019	3:12:02 PM	207	1209	19	19	19	20	18	18	19	18	17	17	17	17	28.3	31.9	59.6	-1	-1	-1
1/10/2019	3:12:02 PM	411	1210	19	19	19	20	18	18	18	18	17	17	17	17	28.3	31.9	59.6	-1	-1	-1
1/10/2019	3:12:02 PM	614	1211	19	19	19	19	18	18	18	18	16	17	17	17	28.3	31.9	59.6	-1	-1	-1
1/10/2019	3:12:02 PM	801	1212	19	19	19	20	18	19	18	18	17	17	17	17	28.3	31.9	59.6	-1	-1	-1
1/10/2019	3:12:03 PM	4	1213	19	19	19	20	18	18	18	18	17	17	17	17	28.3	31.9	59.6	-1	-1	-1
1/10/2019	3:12:03 PM	207	1214	19	19	19	20	19	18	18	18	17	17	17	17	28.3	31.9	59.6	-1	-1	-1
1/10/2019	3:12:03 PM	411	1215	19	19	19	20	18	18	19	18	17	17	17	17	28.3	31.9	59.6	-1	-1	-1
1/10/2019	3:12:03 PM	614	1216	19	19	19	19	18	18	18	18	17	17	17	17	28.3	31.9	59.6	-1	-1	-1
1/10/2019	3:12:03 PM	801	1217	19	19	19	19	18	18	18	18	16	17	17	17	28.3	31.9	59.6	-1	-1	-1
1/10/2019	3:12:04 PM	4	1218	19	19	19	20	18	18	18	18	17	17	17	17	28.3	31.9	59.6	-1	-1	-1
1/10/2019	3:12:04 PM	207	1219	19	19	19	20	18	18	18	18	17	17	17	17	28.3	31.9	59.6	-1	-1	-1
1/10/2019	3:12:04 PM	411	1220	19	19	19	20	18	18	18	18	17	17	17	17	28.3	31.9	59.6	-1	-1	-1
1/10/2019	3:12:04 PM	614	1221	19	19	19	19	18	18	18	18	16	17	17	17	28.3	31.9	59.6	-1	-1	-1
1/10/2019	3:12:04 PM	801	1222	19	19	19	20	18	19	18	18	17	17	17	17	28.3	31.9	59.6	-1	-1	-1
1/10/2019	3:12:05 PM	4	1223	19	19	19	19	18	18	18	18	17	17	17	17	28.3	31.9	59.6	-1	-1	-1
1/10/2019	3:12:05 PM	207	1224	19	19	19	20	18	19	18	18	17	17	17	17	28.3	31.9	59.6	-1	-1	-1
1/10/2019	3:12:05 PM	411	1225	19	19	19	19	18	18	18	18	17	17	17	17	28.3	31.9	59.6	-1	-1	-1
1/10/2019	3:12:05 PM	614	1226	19	19	19	20	18	19	18	18	17	17	17	17	28.3	31.9	59.6	-1	-1	-1
1/10/2019	3:12:05 PM	801	1227	19	19	19	19	18	18	18	18	17	17	17	17	28.3	31.9	59.6	-1	-1	-1
1/10/2019	3:12:06 PM	4	1228	19	19	19	20	18	19	18	18	17	17	17	17	28.3	31.9	59.6	-1	-1	-1
1/10/2019	3:12:06 PM	207	1229	19	19	19	20	18	18	18	18	17	17	17	17	28.3	31.9	59.6	-1	-1	-1
1/10/2019	3:12:06 PM	411	1230	19	19	19	20	18	19	18	18	17	17	17	17	28.3	31.9	59.6	-1	-1	-1
1/10/2019	3:12:06 PM	614	1231	19	19	19	20	18	19	18	18	17	17	17	17	28.3	31.9	59.6	-1	-1	-1
1/10/2019	3:12:06 PM	812	1232	19	19	19	20	18	19	18	18	17	17	17	17	28.3	31.9	59.6	-1	-1	-1
1/10/2019	3:12:07 PM	0	1233	19	19	19	19	18	18	18	18	17	17	17	17	28.3	31.9	59.6	-1	-1	-1
1/10/2019	3:12:07 PM	203	1234	19	19	19	20	18	19	18	18	17	17	17	17	28.3	31.9	59.6	-1	-1	-1
1/10/2019	3:12:07 PM	406	1235	19	19	19	19	18	18	18	18	17	17	17	17	28.3	31.9	59.6	-1	-1	-1
1/10/2019	3:12:07 PM	609	1236	19	19	19	20	18	19	18	18	17	17	17	17	28.3	31.9	59.6	-1	-1	-1
1/10/2019	3:12:07 PM	812	1237	19	19	19	19	18	18	18	18	17	17	17	17	28.3	31.9	59.6	-1	-1	-1
1/10/2019	3:12:08 PM	0	1238	19	19	19	20	18	18	18	18	16	17	17	17	28.3	31.9	59.6	-1	-1	-1
1/10/2019	3:12:08 PM	203	1239	19	19	19	19	18	18	18	18	17	17	17	17	28.3	31.9	59.6	-1	-1	-1
1/10/2019	3:12:08 PM	406	1240	19	19	19	20	18	18	18	18	17	17	17	17	28.3	31.9	59.6	-1	-1	-1
1/10/2019	3:12:08 PM	609	1241	19	19	19	20	18	19	19	18	17	17	17	17	28.3	31.9	59.6	-1	-1	-1
1/10/2019	3:12:08 PM	812	1242	19	19	19	20	18	19	18	18	17	17	17	17	28.3	31.8	59.9	-1	-1	-1
1/10/2019	3:12:09 PM	0	1243	19	19	19	20	18	18	18	18	17	17	17	17	28.3	31.8	59.9	-1	-1	-1
1/10/2019	3:12:09 PM	203	1244	19	19	19	20	18	18	18	18	17	17	17	17	28.3	31.8	59.9	-1	-1	-1
1/10/2019	3:12:09 PM	406	1245	19	19	19	20	18	18	18	18	16	17	17	17	28.3	31.8	59.9	-1	-1	-1
1/10/2019	3:12:09 PM	609	1246	20	19	19	19	18	18	18	18	17	17	17	17	28.3	31.8	59.9	-1	-1	-1
1/10/2019	3:12:09 PM	812	1247	19	19	19	20	18	18	19	18	17	17	17	17	28.3	31.8	59.9	-1	-1	-1
1/10/2019	3:12:10 PM	0	1248	19	19	19	19	18	18	18	18	17	17	17	17	28.3	31.8	59.9	-1	-1	-1
1/10/2019	3:12:10 PM	203	1249	19	19	19	20	18	19	18	18	17	17	17	17	28.3	31.8	59.9	-1	-1	-1
1/10/2019	3:12:10 PM	406	1250	19	19	19	19	18	18	18	18	17	17	17	17	28.3	31.8	59.9	-1	-1	-1
1/10/2019	3:12:10 PM	609	1251	19	19	19	20	18	19	18	18	17	17	17	17	28.3	31.8	59.9	-1	-1	-1
1/10/2019	3:12:10 PM	812	1252	19	19	19	20	18	18	18	18	17	17	17	17	28.3	31.8	59.9	-1	-1	-1
1/10/2019	3:12:11 PM	0	1253	19	19	19	20	18	18	18	18	17	17	17	17	28.3	31.8	59.9	-1	-1	-1
1/10/2019	3:12:11 PM	203	1254	19	19	19	20	18	18	18	18	17	17	17	17	28.3	31.8	59.9	-1	-1	-1
1/10/2019	3:12:11 PM	406	1255	19	19	19	19	18	18	18	18	17	17	17	17	28.3	31.8	59.9	-1	-1	-1
1/10/2019	3:12:11 PM	613	1256	19	19	19	20	18	19	18	18	17	17	17	17	28.3	31.8	59.9	-1	-1	-1
1/10/2019	3:12:11 PM	800	1257	19	19	19	20	18	18	18	18	17	17	17	17	28.3	31.8	59.9	-1	-1	-1
1/10/2019	3:12:12 PM	3	1258	19	19	19	20	18	18	18	18	16	17	17	17	28.3	31.8	59.9	-1	-1	-1
1/10/2019	3:12:12 PM	206	1259	19	19	19	20	19	18	18	18	17	17	17	17	28.3	31.8	59.9	-1	-1	-1
1/10/2019	3:12:12 PM	409	1260	19	19	19	20	18	18	18	18	17	17	17	17	28.3	31.8	59.9	-1	-1	-1
1/10/2019	3:12:12 PM	613	1261	19	19	19	20	18	19	18	18	17	17	17	17	28.3	31.8	59.9	-1	-1	-1
1/10/2019	3:12:12 PM	800	1262	19	19	19	19	18	19	18	18	17	17	17	17	28.3	31.8	59.9	-1	-1	-1
1/10/2019	3:12:13 PM	3	1263	19	19	19	20	18	19	18	18	16	17	17	17	28.3	31.8	59.9	-1	-1	-1
1/10/2019	3:12:13 PM	206	1264	19	19	19	20	18	18	18	18	17	17	17	17	28.3	31.8	59.9	-1	-1	-1
1/10/2019	3:12:13 PM	409	1265	19	19	19	20	18	18	18	18	17	17	17	17	28.3	31.8	59.9	-1	-1	-1
1/10/2019	3:12:13 PM	613	1266	19	19	19	19	18	18	18	18	17	17	17	17	28.3	31.8	59.9	-1	-1	-1
1/10/2019	3:12:13 PM	800	1267	19	19	19	20	18	18	18	18	17	17	17	17	28.3	31.8	59.9	-1	-1	-1
1/10/2019	3:12:14 PM	3	1268	19	19	19	19	18	18	18	18	16	17	17	17	28.3	31.8	59.9	-1	-1	-1
1/10/2019	3:12:14 PM	206	1269	19	19	19	20	18	18	18	18	17	17	17	17	28.3	31.8	59.9	-1	-1	-1
1/10/2019	3:12:14 PM	425	1270	19	19	19	20	18	18	18	18	17	17	17	16	28.3	31.8	59.9	-1	-1	-1
1/10/2019	3:12:14 PM	613	1271	19	19	19	19	18	18	18	18	17	17	17	17	28.3	31.8	59.9	-1	-1	-1
1/10/2019	3:12:14 PM	800	1272	19	19	19	20	18	18	18	18	17	17	17	17	28.3	31.8	59.9	-1	-1	-1
1/10/2019	3:12:15 PM	3	1273	19	19	19	19	18	18	18	18	16	17	17	17	28.3	31.8	59.9	-1	-1	-1
1/10/2019	3:12:15 PM	206	1274	19	19	19	20	18	19	18	18	17	17	17	17	28.3	31.8	59.9	-1	-1	-1
1/10/2019	3:12:15 PM	409	1275	19	19	19	20	18	18	18	18	17	17	17	17	28.3	31.8	59.9	-1	-1	-1
1/10/2019	3:12:15 PM	613	1276	19	19	19	19	19	18	18	18	17	17	17	17	28.3	31.8	59.9	-1	-1	-1
1/10/2019	3:12:15 PM	800	1277	19	19	19	20	18	19	18	18	17	17	17	17	28.3	31.8	59.9	-1	-1	-1
1/10/2019	3:12:16 PM	3	1278	19	19	19	19	18	18	18	18	16	17	17	17	28.3	31.8	59.9	-1	-1	-1
1/10/2019	3:12:16 PM	206	1279	19	19	19	19	18	18	19	18	17	17	17	17	28.3	31.8	59.9	-1	-1	-1
1/10/2019	3:12:16 PM	409	1280	20	19	19	19	18	18	18	18	17	17	17	17	28.3	31.8	59.9	-1	-1	-1
1/10/2019	3:12:16 PM	613	1281	19	19	19	20	18	19	18	18	17	17	17	17	28.3	31.8	59.9	-1	-1	-1
1/10/2019	3:12:16 PM	800	1282	19	19	19	20	18	19	18	18	17	17	17	17	28.3	31.8	59.9	-1	-1	-1
1/10/2019	3:12:17 PM	3	1283	19	19	19	19	18	18	18	18	17	17	17	17	28.3	31.8	59.9	-1	-1	-1
1/10/2019	3:12:17 PM	206	1284	19	19	19	20	18	18	19	18	17	17	17	17	28.3	31.7	61.4	-1	-1	-1
1/10/2019	3:12:17 PM	409	1285	19	19	19	20	18	18	18	18	16	17	17	17	28.3	31.7	61.4	-1	-1	-1
1/10/2019	3:12:17 PM	613	1286	19	19	19	20	19	19	18	18	17	17	17	17	28.3	31.7	61.4	-1	-1	-1
1/10/2019	3:12:17 PM	800	1287	19	19	19	19	19	18	18	18	17	17	17	17	28.3	31.7	61.4	-1	-1	-1
1/10/2019	3:12:18 PM	3	1288	19	19	18	19	18	19	18	18	17	17	17	17	28.3	31.7	61.4	-1	-1	-1
1/10/2019	3:12:18 PM	206	1289	19	19	19	19	18	19	18	18	17	17	17	17	28.3	31.7	61.4	-1	-1	-1
1/10/2019	3:12:18 PM	409	1290	19	19	19	19	18	18	18	18	17	17	17	17	28.3	31.7	61.4	-1	-1	-1
1/10/2019	3:12:18 PM	613	1291	19	19	19	20	18	19	18	18	17	17	17	17	28.3	31.7	61.4	-1	-1	-1
1/10/2019	3:12:18 PM	800	1292	19	20	19	20	18	19	18	18	17	17	17	17	28.3	31.7	61.4	-1	-1	-1
1/10/2019	3:12:19 PM	3	1293	19	19	19	19	18	18	18	18	17	17	17	17	28.3	31.7	61.4	-1	-1	-1
1/10/2019	3:12:19 PM	206	1294	19	19	19	20	18	19	18	18	17	17	17	17	28.3	31.7	61.4	-1	-1	-1
1/10/2019	3:12:19 PM	409	1295	19	19	19	19	18	18	18	18	17	17	17	17	28.3	31.7	61.4	-1	-1	-1
1/10/2019	3:12:19 PM	613	1296	19	19	19	19	19	18	18	18	17	17	17	17	28.3	31.7	61.4	-1	-1	-1
1/10/2019	3:12:19 PM	800	1297	19	19	19	20	18	18	18	18	16	17	17	17	28.3	31.7	61.4	-1	-1	-1
1/10/2019	3:12:20 PM	3	1298	19	19	19	20	18	18	18	18	17	17	17	17	28.3	31.7	61.4	-1	-1	-1
1/10/2019	3:12:20 PM	206	1299	19	19	19	19	18	18	18	18	17	17	17	17	28.3	31.7	61.4	-1	-1	-1
1/10/2019	3:12:20 PM	409	1300	19	19	19	19	18	18	18	18	17	17	17	17	28.3	31.7	61.4	-1	-1	-1
1/10/2019	3:12:20 PM	613	1301	19	19	19	20	18	18	19	18	17	17	17	17	28.3	31.7	61.4	-1	-1	-1
1/10/2019	3:12:20 PM	800	1302	19	19	19	20	18	18	19	18	17	17	17	17	28.3	31.7	61.4	-1	-1	-1
1/10/2019	3:12:21 PM	3	1303	19	19	19	20	18	19	18	18	16	17	17	17	28.3	31.7	61.4	-1	-1	-1
1/10/2019	3:12:21 PM	202	1304	19	19	19	20	18	18	19	18	17	17	18	17	28.3	31.7	61.4	-1	-1	-1
1/10/2019	3:12:21 PM	405	1305	19	19	19	19	18	18	18	18	16	17	17	17	28.3	31.7	61.4	-1	-1	-1
1/10/2019	3:12:21 PM	608	1306	19	19	19	20	18	19	18	18	17	17	17	17	28.3	31.7	61.4	-1	-1	-1
1/10/2019	3:12:21 PM	811	1307	19	19	19	19	18	18	18	18	17	17	17	17	28.3	31.7	61.4	-1	-1	-1
1/10/2019	3:12:22 PM	15	1308	19	19	19	20	18	18	18	18	17	17	17	17	28.3	31.7	61.4	-1	-1	-1
1/10/2019	3:12:22 PM	202	1309	19	19	19	20	18	18	18	18	17	17	18	17	28.3	31.7	61.4	-1	-1	-1
1/10/2019	3:12:22 PM	405	1310	19	19	19	19	18	18	18	18	17	17	17	17	28.3	31.7	61.4	-1	-1	-1
1/10/2019	3:12:22 PM	608	1311	19	19	19	19	18	18	18	18	17	17	17	17	28.3	31.7	61.4	-1	-1	-1
1/10/2019	3:12:22 PM	811	1312	19	19	19	19	18	18	18	18	17	17	17	17	28.3	31.7	61.4	-1	-1	-1
1/10/2019	3:12:23 PM	15	1313	19	19	19	20	18	18	18	18	16	17	17	17	28.3	31.7	61.4	-1	-1	-1
1/10/2019	3:12:23 PM	202	1314	19	19	19	20	18	19	18	18	17	17	17	17	28.3	31.7	61.4	-1	-1	-1
1/10/2019	3:12:23 PM	405	1315	19	19	19	19	18	18	18	18	16	17	17	17	28.3	31.7	61.4	-1	-1	-1
1/10/2019	3:12:23 PM	608	1316	19	19	19	20	18	18	18	18	16	17	17	17	28.3	31.7	61.4	-1	-1	-1
1/10/2019	3:12:23 PM	811	1317	19	19	19	20	18	18	18	18	17	17	17	17	28.3	31.7	61.4	-1	-1	-1
1/10/2019	3:12:24 PM	15	1318	19	19	19	19	18	18	18	18	17	17	17	17	28.3	31.7	61.4	-1	-1	-1
1/10/2019	3:12:24 PM	202	1319	19	19	19	20	18	19	18	18	17	17	17	17	28.3	31.7	61.4	-1	-1	-1
1/10/2019	3:12:24 PM	405	1320	19	19	19	20	18	18	18	18	17	17	17	17	28.3	31.7	61.4	-1	-1	-1
1/10/2019	3:12:24 PM	608	1321	19	19	19	19	18	18	18	18	17	17	17	17	28.3	31.7	61.4	-1	-1	-1
1/10/2019	3:12:24 PM	811	1322	19	19	19	20	18	18	18	18	17	17	17	17	28.3	31.7	61.4	-1	-1	-1
1/10/2019	3:12:25 PM	15	1323	19	19	19	19	18	18	18	18	17	17	17	17	28.3	31.7	61.4	-1	-1	-1
1/10/2019	3:12:25 PM	202	1324	19	19	19	20	18	18	18	18	17	17	17	17	28.3	31.7	61.4	-1	-1	-1
1/10/2019	3:12:25 PM	405	1325	19	19	19	20	18	18	18	18	17	17	17	17	28.3	31.7	61.4	-1	-1	-1
1/10/2019	3:12:25 PM	608	1326	19	19	19	20	18	19	18	18	17	17	17	17	28.3	31.6	58.4	-1	-1	-1
1/10/2019	3:12:25 PM	811	1327	19	19	19	20	18	19	18	18	17	17	17	17	28.3	31.6	58.4	-1	-1	-1
1/10/2019	3:12:26 PM	15	1328	19	19	19	19	18	18	18	18	17	17	17	17	28.3	31.6	58.4	-1	-1	-1
1/10/2019	3:12:26 PM	202	1329	20	19	19	19	19	18	18	18	17	17	17	17	28.3	31.6	58.4	-1	-1	-1
1/10/2019	3:12:26 PM	405	1330	19	19	19	20	18	18	18	18	17	17	17	17	28.3	31.6	58.4	-1	-1	-1
1/10/2019	3:12:26 PM	608	1331	19	19	19	19	18	18	18	18	17	17	17	17	28.3	31.6	58.4	-1	-1	-1
1/10/2019	3:12:26 PM	811	1332	19	19	19	20	18	19	18	18	17	17	17	17	28.3	31.6	58.4	-1	-1	-1
1/10/2019	3:12:27 PM	15	1333	19	19	19	19	18	18	18	18	17	17	17	17	28.3	31.6	58.4	-1	-1	-1
1/10/2019	3:12:27 PM	202	1334	19	19	19	20	18	18	19	18	17	17	17	17	28.3	31.6	58.4	-1	-1	-1
1/10/2019	3:12:27 PM	405	1335	19	19	19	20	18	18	18	18	17	17	17	16	28.3	31.6	58.4	-1	-1	-1
1/10/2019	3:12:27 PM	608	1336	19	19	19	20	18	18	18	18	17	17	17	17	28.3	31.6	58.4	-1	-1	-1
1/10/2019	3:12:27 PM	811	1337	19	19	19	20	18	18	18	18	17	17	17	17	28.3	31.6	58.4	-1	-1	-1
1/10/2019	3:12:28 PM	15	1338	19	19	19	19	18	18	18	18	17	17	17	17	28.3	31.6	58.4	-1	-1	-1
1/10/2019	3:12:28 PM	202	1339	19	19	19	20	18	18	18	18	17	17	17	17	28.3	31.6	58.4	-1	-1	-1
1/10/2019	3:12:28 PM	408	1340	19	19	19	19	18	18	18	18	17	17	17	17	28.3	31.6	58.4	-1	-1	-1
1/10/2019	3:12:28 PM	611	1341	19	19	19	20	18	19	18	18	17	17	17	17	28.3	31.6	58.4	-1	-1	-1
1/10/2019	3:12:28 PM	815	1342	19	19	19	19	18	18	18	18	17	17	17	17	28.3	31.6	58.4	-1	-1	-1
1/10/2019	3:12:29 PM	2	1343	19	19	19	19	18	19	18	18	16	17	17	17	28.3	31.6	58.4	-1	-1	-1
1/10/2019	3:12:29 PM	205	1344	19	19	19	20	18	19	18	18	17	17	17	17	28.3	31.6	58.4	-1	-1	-1
1/10/2019	3:12:29 PM	408	1345	19	19	19	20	18	18	18	18	17	17	17	17	28.3	31.6	58.4	-1	-1	-1
1/10/2019	3:12:29 PM	611	1346	20	19	19	19	18	19	18	18	17	17	17	17	28.3	31.6	58.4	-1	-1	-1
1/10/2019	3:12:29 PM	815	1347	19	19	19	20	18	19	18	18	17	17	17	17	28.3	31.6	58.4	-1	-1	-1
1/10/2019	3:12:30 PM	2	1348	19	19	19	19	18	18	18	18	17	17	17	17	28.3	31.6	58.4	-1	-1	-1
1/10/2019	3:12:30 PM	205	1349	19	19	19	19	18	18	18	18	17	17	17	17	28.3	31.6	58.4	-1	-1	-1
1/10/2019	3:12:30 PM	408	1350	19	19	19	20	18	18	18	18	17	17	17	17	28.3	31.6	58.4	-1	-1	-1
1/10/2019	3:12:30 PM	611	1351	19	19	19	19	18	18	18	18	17	17	17	17	28.3	31.6	58.4	-1	-1	-1
1/10/2019	3:12:30 PM	815	1352	19	19	19	20	18	19	18	18	17	17	17	17	28.3	31.6	58.4	-1	-1	-1
1/10/2019	3:12:31 PM	2	1353	19	20	19	20	18	18	18	18	17	17	17	17	28.3	31.6	58.4	-1	-1	-1
1/10/2019	3:12:31 PM	205	1354	19	19	19	19	18	19	18	18	17	17	17	17	28.3	31.6	58.4	-1	-1	-1
1/10/2019	3:12:31 PM	408	1355	19	19	19	20	18	18	18	18	17	17	17	17	28.3	31.6	58.4	-1	-1	-1
1/10/2019	3:12:31 PM	611	1356	19	19	19	19	18	18	18	18	17	17	17	17	28.3	31.6	58.4	-1	-1	-1
1/10/2019	3:12:31 PM	815	1357	19	19	19	20	18	19	18	18	17	17	17	17	28.3	31.6	58.4	-1	-1	-1
1/10/2019	3:12:32 PM	2	1358	19	19	19	20	18	18	18	18	17	17	17	17	28.3	31.6	58.4	-1	-1	-1
1/10/2019	3:12:32 PM	205	1359	20	19	19	19	18	19	18	18	17	17	17	17	28.3	31.6	58.4	-1	-1	-1
1/10/2019	3:12:32 PM	408	1360	19	19	19	20	18	18	18	18	17	17	17	17	28.3	31.6	58.4	-1	-1	-1
1/10/2019	3:12:32 PM	611	1361	19	19	19	19	18	18	18	18	17	17	17	17	28.3	31.6	58.4	-1	-1	-1
1/10/2019	3:12:32 PM	815	1362	19	19	19	19	18	18	18	18	16	17	17	17	28.3	31.6	58.4	-1	-1	-1
1/10/2019	3:12:33 PM	2	1363	19	19	19	20	18	19	18	18	17	17	17	17	28.3	31.6	58.4	-1	-1	-1
1/10/2019	3:12:33 PM	205	1364	19	19	19	19	19	19	18	18	17	17	17	17	28.3	31.6	58.4	-1	-1	-1
1/10/2019	3:12:33 PM	408	1365	19	19	19	19	18	18	18	18	17	17	17	17	28.3	31.6	58.4	-1	-1	-1
1/10/2019	3:12:33 PM	611	1366	19	19	19	19	18	18	18	18	17	17	17	17	28.3	31.6	58.4	-1	-1	-1
1/10/2019	3:12:33 PM	815	1367	19	19	19	20	18	18	18	18	16	17	17	17	28.3	31.6	58.4	-1	-1	-1
1/10/2019	3:12:34 PM	2	1368	19	19	19	20	18	18	18	18	17	17	17	17	28.2	31.5	58.8	-1	-1	-1
1/10/2019	3:12:34 PM	205	1369	19	19	19	19	18	19	19	18	17	17	17	17	28.2	31.5	58.8	-1	-1	-1
1/10/2019	3:12:34 PM	408	1370	19	19	19	20	18	18	18	18	17	17	17	17	28.2	31.5	58.8	-1	-1	-1
1/10/2019	3:12:34 PM	611	1371	19	19	19	20	18	18	18	18	17	17	17	17	28.2	31.5	58.8	-1	-1	-1
1/10/2019	3:12:34 PM	815	1372	19	19	19	20	18	18	18	18	17	17	17	17	28.2	31.5	58.8	-1	-1	-1
1/10/2019	3:12:35 PM	2	1373	19	19	19	19	18	18	18	18	17	17	17	17	28.2	31.5	58.8	-1	-1	-1
1/10/2019	3:12:35 PM	205	1374	19	20	19	20	18	19	18	18	17	17	17	17	28.2	31.5	58.8	-1	-1	-1
1/10/2019	3:12:35 PM	408	1375	19	19	19	19	18	18	18	18	17	17	17	17	28.2	31.5	58.8	-1	-1	-1
1/10/2019	3:12:35 PM	611	1376	19	19	19	20	18	18	18	18	17	17	17	17	28.2	31.5	58.8	-1	-1	-1
1/10/2019	3:12:35 PM	815	1377	19	19	19	19	18	18	18	18	17	17	17	17	28.2	31.5	58.8	-1	-1	-1
1/10/2019	3:12:36 PM	2	1378	19	19	19	19	18	18	18	18	17	17	17	17	28.2	31.5	58.8	-1	-1	-1
1/10/2019	3:12:36 PM	205	1379	19	19	19	20	18	19	18	18	17	17	17	17	28.2	31.5	58.8	-1	-1	-1
1/10/2019	3:12:36 PM	408	1380	19	19	19	19	18	18	18	18	17	17	17	17	28.2	31.5	58.8	-1	-1	-1
1/10/2019	3:12:36 PM	611	1381	19	19	19	20	18	19	18	18	17	17	17	17	28.2	31.5	58.8	-1	-1	-1
1/10/2019	3:12:36 PM	815	1382	19	19	19	19	18	18	18	18	17	17	17	17	28.2	31.5	58.8	-1	-1	-1
1/10/2019	3:12:37 PM	2	1383	19	19	19	19	18	19	18	18	17	17	17	17	28.2	31.5	58.8	-1	-1	-1
1/10/2019	3:12:37 PM	205	1384	19	19	19	20	18	19	18	18	17	17	17	17	28.2	31.5	58.8	-1	-1	-1
1/10/2019	3:12:37 PM	408	1385	19	19	19	19	18	18	19	18	17	17	17	17	28.2	31.5	58.8	-1	-1	-1
1/10/2019	3:12:37 PM	611	1386	19	19	19	20	18	18	18	18	17	17	17	17	28.2	31.5	58.8	-1	-1	-1
1/10/2019	3:12:37 PM	815	1387	19	19	19	19	18	18	18	18	17	17	17	17	28.2	31.5	58.8	-1	-1	-1
1/10/2019	3:12:38 PM	2	1388	19	19	19	20	18	19	18	18	16	17	17	17	28.2	31.5	58.8	-1	-1	-1
1/10/2019	3:12:38 PM	205	1389	19	19	19	19	18	19	19	18	17	17	17	17	28.2	31.5	58.8	-1	-1	-1
1/10/2019	3:12:38 PM	408	1390	19	19	19	20	18	19	18	18	16	17	17	17	28.2	31.5	58.8	-1	-1	-1
1/10/2019	3:12:38 PM	611	1391	19	19	19	20	18	18	18	18	17	17	17	17	28.2	31.5	58.8	-1	-1	-1
1/10/2019	3:12:38 PM	815	1392	19	19	19	19	18	19	17	18	16	17	17	17	28.2	31.5	58.8	-1	-1	-1
1/10/2019	3:12:39 PM	2	1393	19	19	19	20	18	19	18	18	16	17	17	17	28.2	31.5	58.8	-1	-1	-1
1/10/2019	3:12:39 PM	205	1394	19	19	19	19	18	18	19	18	17	17	17	17	28.2	31.5	58.8	-1	-1	-1
1/10/2019	3:12:39 PM	408	1395	19	19	19	20	18	18	18	18	17	17	17	17	28.2	31.5	58.8	-1	-1	-1
1/10/2019	3:12:39 PM	611	1396	19	19	19	20	18	18	18	18	17	17	17	17	28.2	31.5	58.8	-1	-1	-1
1/10/2019	3:12:39 PM	815	1397	19	19	19	20	18	18	18	18	16	17	17	17	28.2	31.5	58.8	-1	-1	-1
1/10/2019	3:12:40 PM	2	1398	19	19	19	20	18	18	18	18	17	17	17	17	28.2	31.5	58.8	-1	-1	-1
1/10/2019	3:12:40 PM	205	1399	19	19	19	20	18	19	18	18	17	17	17	17	28.2	31.5	58.8	-1	-1	-1
1/10/2019	3:12:40 PM	408	1400	19	19	19	19	18	18	18	18	17	17	17	17	28.2	31.5	58.8	-1	-1	-1
1/10/2019	3:12:40 PM	611	1401	19	19	19	20	18	19	18	18	17	17	17	17	28.2	31.5	58.8	-1	-1	-1
1/10/2019	3:12:40 PM	815	1402	19	19	19	19	18	18	18	18	17	17	17	17	28.2	31.5	58.8	-1	-1	-1
1/10/2019	3:12:41 PM	2	1403	19	19	19	19	18	18	18	18	17	17	17	17	28.2	31.5	58.8	-1	-1	-1
1/10/2019	3:12:41 PM	205	1404	19	19	19	19	18	18	18	18	17	17	17	17	28.2	31.5	58.8	-1	-1	-1
1/10/2019	3:12:41 PM	408	1405	19	19	19	20	18	19	18	18	16	17	17	17	28.2	31.5	58.8	-1	-1	-1
1/10/2019	3:12:41 PM	611	1406	19	19	19	19	19	18	19	18	17	17	17	17	28.2	31.5	58.8	-1	-1	-1
1/10/2019	3:12:41 PM	815	1407	19	19	19	20	18	18	18	18	16	17	17	17	28.2	31.5	58.8	-1	-1	-1
1/10/2019	3:12:42 PM	2	1408	19	19	18	20	18	19	18	18	17	17	17	17	28.2	31.5	58.8	-1	-1	-1
1/10/2019	3:12:42 PM	210	1409	19	19	19	19	19	18	18	18	17	17	17	17	28.2	31.5	58.8	-1	-1	-1
1/10/2019	3:12:42 PM	413	1410	19	19	19	19	18	18	18	18	16	17	17	17	28.2	31.4	72.0	-1	-1	-1
1/10/2019	3:12:42 PM	601	1411	19	19	19	20	18	18	18	18	17	17	17	17	28.2	31.4	72.0	-1	-1	-1
1/10/2019	3:12:42 PM	804	1412	19	19	19	19	18	18	18	18	17	17	17	17	28.2	31.4	72.0	-1	-1	-1
1/10/2019	3:12:43 PM	7	1413	19	19	19	20	18	19	18	18	17	17	17	17	28.2	31.4	72.0	-1	-1	-1
1/10/2019	3:12:43 PM	210	1414	19	19	19	20	18	18	18	18	17	17	17	17	28.2	31.4	72.0	-1	-1	-1
1/10/2019	3:12:43 PM	413	1415	19	19	19	19	18	18	18	18	17	17	17	17	28.2	31.4	72.0	-1	-1	-1
1/10/2019	3:12:43 PM	601	1416	19	19	19	19	18	19	18	18	17	17	17	17	28.2	31.4	72.0	-1	-1	-1
1/10/2019	3:12:43 PM	804	1417	19	19	18	19	18	18	18	18	17	17	17	17	28.2	31.4	72.0	-1	-1	-1
1/10/2019	3:12:44 PM	7	1418	19	19	19	19	18	18	18	18	17	17	17	17	28.2	31.4	72.0	-1	-1	-1
1/10/2019	3:12:44 PM	210	1419	19	19	19	20	18	19	18	18	17	17	17	17	28.2	31.4	72.0	-1	-1	-1
1/10/2019	3:12:44 PM	413	1420	19	19	19	19	18	18	19	18	17	17	17	17	28.2	31.4	72.0	-1	-1	-1
1/10/2019	3:12:44 PM	601	1421	19	19	19	20	18	18	18	18	16	17	17	17	28.2	31.4	72.0	-1	-1	-1
1/10/2019	3:12:44 PM	804	1422	19	19	19	19	18	18	18	18	17	17	17	17	28.2	31.4	72.0	-1	-1	-1
1/10/2019	3:12:45 PM	13	1423	19	19	19	20	18	18	18	18	17	17	17	17	28.2	31.4	72.0	-1	-1	-1
1/10/2019	3:12:45 PM	201	1424	19	19	19	20	18	19	18	18	17	17	17	17	28.2	31.4	72.0	-1	-1	-1
1/10/2019	3:12:45 PM	404	1425	19	19	19	19	18	18	18	18	17	17	17	17	28.2	31.4	72.0	-1	-1	-1
1/10/2019	3:12:45 PM	607	1426	19	19	19	19	18	19	18	18	17	17	17	17	28.2	31.4	72.0	-1	-1	-1
1/10/2019	3:12:45 PM	810	1427	19	19	19	19	18	18	18	18	17	17	17	17	28.2	31.4	72.0	-1	-1	-1
1/10/2019	3:12:46 PM	13	1428	19	19	19	19	18	19	18	18	17	17	17	17	28.2	31.4	72.0	-1	-1	-1
1/10/2019	3:12:46 PM	201	1429	19	19	19	20	18	19	18	18	17	17	17	17	28.2	31.4	72.0	-1	-1	-1
1/10/2019	3:12:46 PM	404	1430	19	19	19	19	18	18	18	18	17	17	17	17	28.2	31.4	72.0	-1	-1	-1
1/10/2019	3:12:46 PM	607	1431	19	19	19	20	18	19	18	18	17	17	17	17	28.2	31.4	72.0	-1	-1	-1
1/10/2019	3:12:46 PM	810	1432	19	19	19	19	18	18	19	18	17	17	17	17	28.2	31.4	72.0	-1	-1	-1
1/10/2019	3:12:47 PM	13	1433	19	19	19	20	18	19	18	18	17	17	17	17	28.2	31.4	72.0	-1	-1	-1
1/10/2019	3:12:47 PM	201	1434	19	19	19	20	18	19	18	18	17	17	17	17	28.2	31.4	72.0	-1	-1	-1
1/10/2019	3:12:47 PM	404	1435	19	19	19	19	18	18	18	18	17	17	17	17	28.2	31.4	72.0	-1	-1	-1
1/10/2019	3:12:47 PM	607	1436	19	19	19	20	18	19	18	18	17	17	17	17	28.2	31.4	72.0	-1	-1	-1
1/10/2019	3:12:47 PM	810	1437	19	19	19	19	18	18	18	18	16	17	17	17	28.2	31.4	72.0	-1	-1	-1
1/10/2019	3:12:48 PM	13	1438	19	19	19	20	18	18	18	18	17	17	17	17	28.2	31.4	72.0	-1	-1	-1
1/10/2019	3:12:48 PM	201	1439	19	19	19	19	18	18	19	18	17	17	17	17	28.2	31.4	72.0	-1	-1	-1
1/10/2019	3:12:48 PM	404	1440	19	19	19	20	18	18	18	18	16	17	17	17	28.2	31.4	72.0	-1	-1	-1
1/10/2019	3:12:48 PM	607	1441	19	19	19	20	18	18	18	18	17	17	17	17	28.2	31.4	72.0	-1	-1	-1
1/10/2019	3:12:48 PM	810	1442	19	19	19	19	18	18	18	18	17	17	17	17	28.2	31.4	72.0	-1	-1	-1
1/10/2019	3:12:49 PM	13	1443	19	19	19	20	18	19	18	18	17	17	17	17	28.2	31.4	72.0	-1	-1	-1
1/10/2019	3:12:49 PM	201	1444	19	19	19	19	18	18	18	18	17	17	17	17	28.2	31.4	72.0	-1	-1	-1
1/10/2019	3:12:49 PM	404	1445	19	19	19	19	18	18	18	18	16	17	17	17	28.2	31.4	72.0	-1	-1	-1
1/10/2019	3:12:49 PM	607	1446	19	19	19	20	19	19	19	18	17	17	17	17	28.2	31.4	72.0	-1	-1	-1
1/10/2019	3:12:49 PM	810	1447	19	19	19	19	18	18	18	18	16	17	17	17	28.2	31.4	72.0	-1	-1	-1
1/10/2019	3:12:50 PM	13	1448	19	19	19	20	18	19	18	18	17	17	17	17	28.2	31.4	72.0	-1	-1	-1
1/10/2019	3:12:50 PM	201	1449	19	19	19	20	18	18	18	18	17	17	17	17	28.2	31.4	72.0	-1	-1	-1
1/10/2019	3:12:50 PM	404	1450	19	19	19	20	18	19	18	18	16	17	17	17	28.2	31.4	72.0	-1	-1	-1
1/10/2019	3:12:50 PM	608	1451	19	19	19	20	19	18	18	18	17	17	17	17	28.2	31.4	72.0	-1	-1	-1
1/10/2019	3:12:50 PM	811	1452	19	19	19	20	18	18	18	18	17	17	17	17	28.3	31.4	79.5	-1	-1	-1
1/10/2019	3:12:51 PM	14	1453	19	19	19	19	19	18	18	18	17	17	17	17	28.3	31.4	79.5	-1	-1	-1
1/10/2019	3:12:51 PM	202	1454	19	19	19	20	18	19	18	18	17	17	17	17	28.3	31.4	79.5	-1	-1	-1
1/10/2019	3:12:51 PM	405	1455	19	19	19	19	18	18	18	18	17	17	17	17	28.3	31.4	79.5	-1	-1	-1
1/10/2019	3:12:51 PM	608	1456	19	19	19	20	18	19	18	18	17	17	17	17	28.3	31.4	79.5	-1	-1	-1
1/10/2019	3:12:51 PM	811	1457	19	19	19	19	18	18	18	18	17	17	17	17	28.3	31.4	79.5	-1	-1	-1
1/10/2019	3:12:52 PM	14	1458	19	19	19	20	18	18	18	18	17	17	17	17	28.3	31.4	79.5	-1	-1	-1
1/10/2019	3:12:52 PM	202	1459	19	19	19	20	18	18	18	18	17	17	17	17	28.3	31.4	79.5	-1	-1	-1
1/10/2019	3:12:52 PM	405	1460	19	19	19	19	18	18	18	18	16	17	17	17	28.3	31.4	79.5	-1	-1	-1
1/10/2019	3:12:52 PM	608	1461	19	19	19	20	18	18	18	18	17	17	17	17	28.3	31.4	79.5	-1	-1	-1
1/10/2019	3:12:52 PM	811	1462	19	19	19	19	18	18	18	18	17	17	17	17	28.3	31.4	79.5	-1	-1	-1
1/10/2019	3:12:53 PM	14	1463	19	19	19	20	18	19	18	18	17	17	17	17	28.3	31.4	79.5	-1	-1	-1
1/10/2019	3:12:53 PM	202	1464	19	19	19	19	18	18	18	18	17	17	17	17	28.3	31.4	79.5	-1	-1	-1
1/10/2019	3:12:53 PM	405	1465	19	19	19	20	18	18	18	18	17	17	17	17	28.3	31.4	79.5	-1	-1	-1
1/10/2019	3:12:53 PM	608	1466	19	19	19	19	18	18	18	18	17	17	17	17	28.3	31.4	79.5	-1	-1	-1
1/10/2019	3:12:53 PM	811	1467	19	19	19	20	18	18	18	18	17	17	17	17	28.3	31.4	79.5	-1	-1	-1
1/10/2019	3:12:54 PM	14	1468	19	19	19	20	18	19	18	18	17	17	17	17	28.3	31.4	79.5	-1	-1	-1
1/10/2019	3:12:54 PM	202	1469	19	19	19	19	18	18	18	18	17	17	17	17	28.3	31.4	79.5	-1	-1	-1
1/10/2019	3:12:54 PM	405	1470	19	19	19	19	18	18	18	18	16	17	17	17	28.3	31.4	79.5	-1	-1	-1
1/10/2019	3:12:54 PM	608	1471	19	19	19	19	18	19	18	18	17	17	17	17	28.3	31.4	79.5	-1	-1	-1
1/10/2019	3:12:54 PM	811	1472	19	19	19	19	18	18	18	18	17	17	17	17	28.3	31.4	79.5	-1	-1	-1
1/10/2019	3:12:55 PM	14	1473	19	19	19	20	18	19	18	18	17	17	17	17	28.3	31.4	79.5	-1	-1	-1
1/10/2019	3:12:55 PM	202	1474	19	19	19	20	18	18	18	18	17	17	17	17	28.3	31.4	79.5	-1	-1	-1
1/10/2019	3:12:55 PM	405	1475	19	19	19	19	18	18	17	18	17	17	17	17	28.3	31.4	79.5	-1	-1	-1
1/10/2019	3:12:55 PM	608	1476	19	19	19	20	18	18	18	18	17	17	17	17	28.3	31.4	79.5	-1	-1	-1
1/10/2019	3:12:55 PM	811	1477	19	19	19	19	18	19	18	18	17	17	17	17	28.3	31.4	79.5	-1	-1	-1
1/10/2019	3:12:56 PM	14	1478	19	19	19	20	18	19	18	18	17	17	17	17	28.3	31.4	79.5	-1	-1	-1
1/10/2019	3:12:56 PM	202	1479	19	19	19	19	18	18	18	18	17	17	17	17	28.3	31.4	79.5	-1	-1	-1
1/10/2019	3:12:56 PM	405	1480	19	19	19	20	18	19	18	18	16	17	17	17	28.3	31.4	79.5	-1	-1	-1
1/10/2019	3:12:56 PM	608	1481	19	19	19	20	18	18	18	18	17	17	17	17	28.3	31.4	79.5	-1	-1	-1
1/10/2019	3:12:56 PM	811	1482	19	19	19	20	18	18	18	18	17	17	17	17	28.3	31.4	79.5	-1	-1	-1
1/10/2019	3:12:57 PM	14	1483	19	19	19	19	19	19	18	18	17	17	17	17	28.3	31.4	79.5	-1	-1	-1
1/10/2019	3:12:57 PM	202	1484	19	19	19	19	19	19	18	18	17	17	17	17	28.3	31.4	79.5	-1	-1	-1
1/10/2019	3:12:57 PM	405	1485	19	19	19	19	18	18	18	18	17	17	17	17	28.3	31.4	79.5	-1	-1	-1
1/10/2019	3:12:57 PM	608	1486	19	19	19	20	18	19	18	18	17	17	17	17	28.3	31.4	79.5	-1	-1	-1
1/10/2019	3:12:57 PM	811	1487	19	19	19	19	18	18	18	18	17	17	17	17	28.3	31.4	79.5	-1	-1	-1
1/10/2019	3:12:58 PM	14	1488	19	19	19	20	18	19	18	18	17	17	17	17	28.3	31.4	79.5	-1	-1	-1
1/10/2019	3:12:58 PM	202	1489	19	19	19	20	18	18	18	18	17	17	17	17	28.3	31.4	79.5	-1	-1	-1
1/10/2019	3:12:58 PM	405	1490	19	19	19	19	18	18	18	18	17	17	17	17	28.3	31.4	79.5	-1	-1	-1
1/10/2019	3:12:58 PM	608	1491	19	19	19	20	18	19	18	18	17	17	17	17	28.3	31.4	79.5	-1	-1	-1
1/10/2019	3:12:58 PM	811	1492	19	19	19	19	18	18	18	18	17	17	17	17	28.3	31.4	79.5	-1	-1	-1
1/10/2019	3:12:59 PM	1	1493	19	19	19	20	18	18	18	18	17	17	17	17	28.3	31.4	79.5	-1	-1	-1
1/10/2019	3:12:59 PM	204	1494	19	19	19	19	18	18	19	18	17	17	17	17	28.3	31.4	64.5	-1	-1	-1
1/10/2019	3:12:59 PM	407	1495	19	19	18	20	18	19	18	18	16	17	17	17	28.3	31.4	64.5	-1	-1	-1
1/10/2019	3:12:59 PM	610	1496	19	19	19	19	18	18	18	18	17	17	17	17	28.3	31.4	64.5	-1	-1	-1
1/10/2019	3:12:59 PM	814	1497	19	19	19	20	18	18	18	18	17	17	17	17	28.3	31.4	64.5	-1	-1	-1
1/10/2019	3:13:00 PM	1	1498	19	20	19	20	18	18	18	18	17	17	18	17	28.3	31.4	64.5	-1	-1	-1
1/10/2019	3:13:00 PM	204	1499	19	19	19	20	18	18	18	18	17	17	17	17	28.3	31.4	64.5	-1	-1	-1
1/10/2019	3:13:00 PM	407	1500	19	19	19	19	18	18	18	18	17	17	17	17	28.3	31.4	64.5	-1	-1	-1
1/10/2019	3:13:00 PM	610	1501	19	19	19	20	18	19	18	18	17	17	17	17	28.3	31.4	64.5	-1	-1	-1
1/10/2019	3:13:00 PM	814	1502	19	19	19	19	18	18	18	18	17	17	17	17	28.3	31.4	64.5	-1	-1	-1
1/10/2019	3:13:01 PM	1	1503	19	19	19	20	18	19	18	18	17	17	17	17	28.3	31.4	64.5	-1	-1	-1
1/10/2019	3:13:01 PM	204	1504	19	19	19	19	18	18	18	18	17	17	17	17	28.3	31.4	64.5	-1	-1	-1
1/10/2019	3:13:01 PM	407	1505	19	19	19	19	18	19	18	18	16	17	17	17	28.3	31.4	64.5	-1	-1	-1
1/10/2019	3:13:01 PM	610	1506	19	19	19	20	18	18	18	18	17	17	17	17	28.3	31.4	64.5	-1	-1	-1
1/10/2019	3:13:01 PM	807	1507	19	19	19	19	18	18	18	18	17	17	17	17	28.3	31.4	64.5	-1	-1	-1
1/10/2019	3:13:02 PM	10	1508	19	19	19	20	18	18	18	18	17	17	17	17	28.3	31.4	64.5	-1	-1	-1
1/10/2019	3:13:02 PM	213	1509	19	19	19	19	18	19	18	18	17	17	17	17	28.3	31.4	64.5	-1	-1	-1
1/10/2019	3:13:02 PM	400	1510	19	19	19	20	18	19	18	18	17	17	17	17	28.3	31.4	64.5	-1	-1	-1
1/10/2019	3:13:02 PM	603	1511	19	19	19	19	18	18	19	18	17	17	17	17	28.3	31.4	64.5	-1	-1	-1
1/10/2019	3:13:02 PM	807	1512	19	19	19	20	18	19	18	18	17	17	17	17	28.3	31.4	64.5	-1	-1	-1
1/10/2019	3:13:03 PM	10	1513	19	19	19	19	18	18	18	18	17	17	17	17	28.3	31.4	64.5	-1	-1	-1
1/10/2019	3:13:03 PM	213	1514	19	19	19	20	18	18	18	18	17	17	17	17	28.3	31.4	64.5	-1	-1	-1
1/10/2019	3:13:03 PM	400	1515	19	19	19	20	18	18	18	18	17	17	17	17	28.3	31.4	64.5	-1	-1	-1
1/10/2019	3:13:03 PM	603	1516	19	19	19	20	18	19	18	18	17	17	17	17	28.3	31.4	64.5	-1	-1	-1
1/10/2019	3:13:03 PM	807	1517	19	19	19	19	18	18	19	18	17	17	17	17	28.3	31.4	64.5	-1	-1	-1
1/10/2019	3:13:04 PM	10	1518	19	19	19	20	18	19	18	18	17	17	17	17	28.3	31.4	64.5	-1	-1	-1
1/10/2019	3:13:04 PM	213	1519	19	19	19	19	18	18	18	18	17	17	17	17	28.3	31.4	64.5	-1	-1	-1
1/10/2019	3:13:04 PM	400	1520	19	19	19	20	18	19	18	18	17	17	17	17	28.3	31.4	64.5	-1	-1	-1
1/10/2019	3:13:04 PM	603	1521	19	19	19	19	18	18	19	18	17	17	17	17	28.3	31.4	64.5	-1	-1	-1
1/10/2019	3:13:04 PM	807	1522	19	19	19	19	18	18	18	18	17	17	17	17	28.3	31.4	64.5	-1	-1	-1
1/10/2019	3:13:05 PM	10	1523	19	19	19	19	18	18	18	18	17	17	17	17	28.3	31.4	64.5	-1	-1	-1
1/10/2019	3:13:05 PM	213	1524	19	19	19	20	18	18	18	18	17	17	17	17	28.3	31.4	64.5	-1	-1	-1
1/10/2019	3:13:05 PM	400	1525	19	19	19	19	18	18	18	18	17	17	17	17	28.3	31.4	64.5	-1	-1	-1
1/10/2019	3:13:05 PM	603	1526	19	20	19	20	18	19	18	18	17	17	17	17	28.3	31.4	64.5	-1	-1	-1
1/10/2019	3:13:05 PM	807	1527	19	19	19	19	18	18	18	18	17	17	17	17	28.3	31.4	64.5	-1	-1	-1
1/10/2019	3:13:06 PM	10	1528	19	19	19	19	18	18	18	18	17	17	17	17	28.3	31.4	64.5	-1	-1	-1
1/10/2019	3:13:06 PM	213	1529	19	19	19	20	18	18	18	18	17	17	17	17	28.3	31.4	64.5	-1	-1	-1
1/10/2019	3:13:06 PM	400	1530	19	19	19	19	18	18	18	18	17	17	17	17	28.3	31.4	64.5	-1	-1	-1
1/10/2019	3:13:06 PM	603	1531	19	19	19	20	18	19	18	18	17	17	17	17	28.3	31.4	64.5	-1	-1	-1
1/10/2019	3:13:06 PM	807	1532	19	19	19	19	18	18	18	18	16	17	17	17	28.3	31.4	64.5	-1	-1	-1
1/10/2019	3:13:07 PM	10	1533	19	19	19	20	18	18	19	18	17	17	17	17	28.3	31.4	64.5	-1	-1	-1
1/10/2019	3:13:07 PM	213	1534	19	19	19	20	18	19	18	18	17	17	17	17	28.3	31.4	64.5	-1	-1	-1
1/10/2019	3:13:07 PM	416	1535	19	19	19	19	18	18	18	18	17	17	17	17	28.3	31.4	64.5	-1	-1	-1
1/10/2019	3:13:07 PM	603	1536	19	19	19	19	19	18	19	18	17	17	17	17	28.3	31.3	44.7	-1	-1	-1
1/10/2019	3:13:07 PM	807	1537	19	19	19	19	18	18	18	18	16	17	17	17	28.3	31.3	44.7	-1	-1	-1
1/10/2019	3:13:08 PM	10	1538	19	19	19	20	18	18	18	18	17	17	17	17	28.3	31.3	44.7	-1	-1	-1
1/10/2019	3:13:08 PM	213	1539	19	19	19	19	18	18	18	18	16	17	17	17	28.3	31.3	44.7	-1	-1	-1
1/10/2019	3:13:08 PM	400	1540	19	19	19	20	18	18	18	18	16	17	17	17	28.3	31.3	44.7	-1	-1	-1
1/10/2019	3:13:08 PM	603	1541	19	19	19	20	18	18	19	18	17	17	17	17	28.3	31.3	44.7	-1	-1	-1
1/10/2019	3:13:08 PM	807	1542	19	19	19	19	18	18	18	18	17	17	17	17	28.3	31.3	44.7	-1	-1	-1
1/10/2019	3:13:09 PM	10	1543	19	19	19	20	18	19	18	18	17	17	17	17	28.3	31.3	44.7	-1	-1	-1
1/10/2019	3:13:09 PM	213	1544	19	19	19	20	18	18	18	18	17	17	17	17	28.3	31.3	44.7	-1	-1	-1
1/10/2019	3:13:09 PM	400	1545	19	19	19	19	18	18	19	18	17	17	17	17	28.3	31.3	44.7	-1	-1	-1
1/10/2019	3:13:09 PM	603	1546	19	19	19	20	18	19	18	18	17	17	17	17	28.3	31.3	44.7	-1	-1	-1
1/10/2019	3:13:09 PM	807	1547	19	19	19	19	18	18	18	18	17	17	17	17	28.3	31.3	44.7	-1	-1	-1
1/10/2019	3:13:10 PM	10	1548	19	19	19	20	18	19	18	18	17	17	17	17	28.3	31.3	44.7	-1	-1	-1
1/10/2019	3:13:10 PM	206	1549	19	19	19	20	18	18	18	18	17	17	17	17	28.3	31.3	44.7	-1	-1	-1
1/10/2019	3:13:10 PM	409	1550	19	19	19	20	18	18	18	18	17	17	17	17	28.3	31.3	44.7	-1	-1	-1
1/10/2019	3:13:10 PM	613	1551	19	20	19	20	18	18	19	18	17	17	17	17	28.3	31.3	44.7	-1	-1	-1
1/10/2019	3:13:10 PM	800	1552	20	19	19	19	18	18	18	18	17	17	17	17	28.3	31.3	44.7	-1	-1	-1
1/10/2019	3:13:11 PM	3	1553	19	19	19	20	18	19	18	18	17	17	17	17	28.3	31.3	44.7	-1	-1	-1
1/10/2019	3:13:11 PM	206	1554	19	19	19	19	18	18	18	18	17	17	17	17	28.3	31.3	44.7	-1	-1	-1
1/10/2019	3:13:11 PM	409	1555	19	19	19	19	18	18	18	18	16	17	17	17	28.3	31.3	44.7	-1	-1	-1
1/10/2019	3:13:11 PM	613	1556	19	19	19	19	18	18	18	18	17	17	17	17	28.3	31.3	44.7	-1	-1	-1
1/10/2019	3:13:11 PM	800	1557	19	19	19	19	18	18	18	18	17	17	17	17	28.3	31.3	44.7	-1	-1	-1
1/10/2019	3:13:12 PM	3	1558	19	19	19	20	18	19	18	18	17	17	17	17	28.3	31.3	44.7	-1	-1	-1
1/10/2019	3:13:12 PM	206	1559	19	19	19	20	18	19	18	18	17	17	17	17	28.3	31.3	44.7	-1	-1	-1
1/10/2019	3:13:12 PM	409	1560	19	19	19	19	18	18	18	18	16	17	17	17	28.3	31.3	44.7	-1	-1	-1
1/10/2019	3:13:12 PM	613	1561	19	19	19	19	18	18	18	18	17	17	17	17	28.3	31.3	44.7	-1	-1	-1
1/10/2019	3:13:12 PM	800	1562	19	19	19	20	18	18	18	18	16	17	17	17	28.3	31.3	44.7	-1	-1	-1
1/10/2019	3:13:13 PM	3	1563	19	19	19	20	18	18	18	18	17	17	17	17	28.3	31.3	44.7	-1	-1	-1
1/10/2019	3:13:13 PM	206	1564	19	19	19	19	18	18	18	18	17	17	17	17	28.3	31.3	44.7	-1	-1	-1
1/10/2019	3:13:13 PM	409	1565	19	19	19	19	18	18	18	18	17	17	17	17	28.3	31.3	44.7	-1	-1	-1
1/10/2019	3:13:13 PM	613	1566	19	19	19	20	18	18	18	18	17	17	17	17	28.3	31.3	44.7	-1	-1	-1
1/10/2019	3:13:13 PM	800	1567	19	19	19	19	18	18	18	18	16	17	17	17	28.3	31.3	44.7	-1	-1	-1
1/10/2019	3:13:14 PM	3	1568	19	19	19	19	19	18	19	18	17	17	17	17	28.3	31.3	44.7	-1	-1	-1
1/10/2019	3:13:14 PM	206	1569	19	19	19	20	18	18	18	18	16	17	17	17	28.3	31.3	44.7	-1	-1	-1
1/10/2019	3:13:14 PM	409	1570	19	19	19	19	18	18	18	18	17	17	17	17	28.3	31.3	44.7	-1	-1	-1
1/10/2019	3:13:14 PM	613	1571	19	19	19	19	18	18	18	18	17	17	17	17	28.3	31.3	44.7	-1	-1	-1
1/10/2019	3:13:14 PM	800	1572	19	19	19	19	18	19	18	18	16	17	17	17	28.3	31.3	44.7	-1	-1	-1
1/10/2019	3:13:15 PM	3	1573	19	19	19	19	19	18	19	18	17	17	17	17	28.3	31.3	44.7	-1	-1	-1
1/10/2019	3:13:15 PM	206	1574	19	19	19	20	18	18	18	18	17	17	17	17	28.3	31.3	44.7	-1	-1	-1
1/10/2019	3:13:15 PM	409	1575	19	19	19	20	18	18	18	18	17	17	17	17	28.3	31.3	44.7	-1	-1	-1
1/10/2019	3:13:15 PM	613	1576	19	19	19	20	18	18	18	18	17	17	17	17	28.3	31.3	44.7	-1	-1	-1
1/10/2019	3:13:15 PM	800	1577	19	19	19	20	18	18	18	18	16	17	17	17	28.3	31.3	44.7	-1	-1	-1
1/10/2019	3:13:16 PM	3	1578	19	19	19	19	18	19	18	18	17	17	17	17	28.3	31.3	97.9	-1	-1	-1
1/10/2019	3:13:16 PM	206	1579	19	19	19	20	18	18	18	18	17	17	17	17	28.3	31.3	97.9	-1	-1	-1
1/10/2019	3:13:16 PM	409	1580	19	19	19	19	18	18	18	18	17	17	17	17	28.3	31.3	97.9	-1	-1	-1
1/10/2019	3:13:16 PM	613	1581	19	19	19	20	18	19	18	18	17	17	17	17	28.3	31.3	97.9	-1	-1	-1
1/10/2019	3:13:16 PM	800	1582	19	19	19	19	18	18	18	18	17	17	17	17	28.3	31.3	97.9	-1	-1	-1
1/10/2019	3:13:17 PM	3	1583	19	19	19	20	18	19	18	18	17	17	17	17	28.3	31.3	97.9	-1	-1	-1
1/10/2019	3:13:17 PM	206	1584	19	19	19	20	18	18	18	18	17	17	17	17	28.3	31.3	97.9	-1	-1	-1
1/10/2019	3:13:17 PM	409	1585	19	19	19	20	18	19	18	18	17	17	17	17	28.3	31.3	97.9	-1	-1	-1
1/10/2019	3:13:17 PM	613	1586	19	19	19	19	18	18	18	18	17	17	17	17	28.3	31.3	97.9	-1	-1	-1
1/10/2019	3:13:17 PM	800	1587	19	19	19	19	18	18	18	18	16	17	17	17	28.3	31.3	97.9	-1	-1	-1
1/10/2019	3:13:18 PM	3	1588	19	19	19	20	18	19	19	18	17	17	17	17	28.3	31.3	97.9	-1	-1	-1
1/10/2019	3:13:18 PM	206	1589	19	19	19	19	18	18	18	18	17	17	17	17	28.3	31.3	97.9	-1	-1	-1
1/10/2019	3:13:18 PM	409	1590	19	19	19	20	18	18	18	18	17	17	17	17	28.3	31.3	97.9	-1	-1	-1
1/10/2019	3:13:18 PM	613	1591	19	19	19	19	18	19	18	18	17	17	17	17	28.3	31.3	97.9	-1	-1	-1
1/10/2019	3:13:18 PM	800	1592	19	19	19	20	18	18	18	18	17	17	17	17	28.3	31.3	97.9	-1	-1	-1
1/10/2019	3:13:19 PM	3	1593	19	19	19	19	18	18	18	18	17	17	17	17	28.3	31.3	97.9	-1	-1	-1
1/10/2019	3:13:19 PM	206	1594	19	19	19	20	18	18	18	18	17	17	17	17	28.3	31.3	97.9	-1	-1	-1
1/10/2019	3:13:19 PM	409	1595	19	19	19	19	18	18	18	18	17	17	17	17	28.3	31.3	97.9	-1	-1	-1
1/10/2019	3:13:19 PM	613	1596	19	19	19	19	18	18	18	18	17	17	17	17	28.3	31.3	97.9	-1	-1	-1
1/10/2019	3:13:19 PM	800	1597	19	19	19	19	18	18	18	18	17	17	17	17	28.3	31.3	97.9	-1	-1	-1
1/10/2019	3:13:20 PM	3	1598	19	19	19	19	18	18	18	18	17	17	17	17	28.3	31.3	97.9	-1	-1	-1
1/10/2019	3:13:20 PM	206	1599	19	19	19	19	18	19	18	18	17	17	17	17	28.3	31.3	97.9	-1	-1	-1
1/10/2019	3:13:20 PM	409	1600	19	19	19	20	18	19	18	18	17	17	17	17	28.3	31.3	97.9	-1	-1	-1
1/10/2019	3:13:20 PM	613	1601	19	19	19	19	18	18	18	18	17	17	17	17	28.3	31.3	97.9	-1	-1	-1
1/10/2019	3:13:20 PM	800	1602	19	19	19	20	18	18	18	18	16	17	17	17	28.3	31.3	97.9	-1	-1	-1
1/10/2019	3:13:21 PM	3	1603	19	19	19	19	18	18	18	18	17	17	17	17	28.3	31.3	97.9	-1	-1	-1
1/10/2019	3:13:21 PM	206	1604	19	19	19	19	18	18	18	18	16	17	17	17	28.3	31.3	97.9	-1	-1	-1
1/10/2019	3:13:21 PM	409	1605	19	19	19	20	18	18	18	18	17	17	17	17	28.3	31.3	97.9	-1	-1	-1
1/10/2019	3:13:21 PM	613	1606	19	19	19	20	18	19	18	18	17	17	17	17	28.3	31.3	97.9	-1	-1	-1
1/10/2019	3:13:21 PM	800	1607	19	19	19	20	18	19	18	18	16	17	17	17	28.3	31.3	97.9	-1	-1	-1
1/10/2019	3:13:22 PM	3	1608	19	19	19	19	18	18	19	18	17	17	17	17	28.3	31.3	97.9	-1	-1	-1
1/10/2019	3:13:22 PM	206	1609	19	19	19	20	18	18	18	18	17	17	17	17	28.3	31.3	97.9	-1	-1	-1
1/10/2019	3:13:22 PM	409	1610	19	19	19	19	19	18	18	18	17	17	17	17	28.3	31.3	97.9	-1	-1	-1
1/10/2019	3:13:22 PM	613	1611	19	19	19	20	18	18	18	18	17	17	17	17	28.3	31.3	97.9	-1	-1	-1
1/10/2019	3:13:22 PM	800	1612	19	19	19	19	18	18	18	18	17	17	17	17	28.3	31.3	97.9	-1	-1	-1
1/10/2019	3:13:23 PM	3	1613	19	19	19	19	18	19	18	18	17	17	17	17	28.3	31.3	97.9	-1	-1	-1
1/10/2019	3:13:23 PM	206	1614	19	19	19	19	18	18	18	18	17	17	17	17	28.3	31.3	97.9	-1	-1	-1
1/10/2019	3:13:23 PM	409	1615	19	19	19	20	18	18	18	18	16	17	17	17	28.3	31.3	97.9	-1	-1	-1
1/10/2019	3:13:23 PM	613	1616	19	20	19	20	18	18	18	18	17	17	17	17	28.3	31.3	97.9	-1	-1	-1
1/10/2019	3:13:23 PM	800	1617	19	19	19	19	18	18	18	18	17	17	17	17	28.3	31.3	97.9	-1	-1	-1
1/10/2019	3:13:24 PM	3	1618	19	19	19	20	18	19	18	18	17	17	17	17	28.3	31.3	97.9	-1	-1	-1
1/10/2019	3:13:24 PM	206	1619	19	19	19	19	18	18	18	18	17	17	17	17	28.3	31.3	97.9	-1	-1	-1
1/10/2019	3:13:24 PM	409	1620	19	19	19	20	18	19	18	18	17	17	17	17	28.3	31.2	97.9	-1	-1	-1
1/10/2019	3:13:24 PM	613	1621	19	19	19	19	18	19	18	18	17	17	17	17	28.3	31.2	97.9	-1	-1	-1
1/10/2019	3:13:24 PM	800	1622	19	19	19	20	18	18	18	18	17	17	17	16	28.3	31.2	97.9	-1	-1	-1
1/10/2019	3:13:25 PM	3	1623	19	19	19	19	18	18	18	18	17	17	17	17	28.3	31.2	97.9	-1	-1	-1
1/10/2019	3:13:25 PM	206	1624	19	19	19	20	18	18	18	18	17	17	17	17	28.3	31.2	97.9	-1	-1	-1
1/10/2019	3:13:25 PM	409	1625	19	19	19	19	18	18	19	18	17	17	17	17	28.3	31.2	97.9	-1	-1	-1
1/10/2019	3:13:25 PM	629	1626	19	19	19	19	19	18	19	18	17	17	17	17	28.3	31.2	97.9	-1	-1	-1
1/10/2019	3:13:25 PM	801	1627	19	19	19	19	18	18	18	18	17	17	17	17	28.3	31.2	97.9	-1	-1	-1
1/10/2019	3:13:26 PM	4	1628	19	19	19	20	18	18	18	18	17	17	17	17	28.3	31.2	97.9	-1	-1	-1
1/10/2019	3:13:26 PM	207	1629	19	19	19	20	18	18	18	18	16	17	17	17	28.3	31.2	97.9	-1	-1	-1
1/10/2019	3:13:26 PM	410	1630	19	19	19	19	18	18	19	18	17	17	17	17	28.3	31.2	97.9	-1	-1	-1
1/10/2019	3:13:26 PM	613	1631	19	19	19	20	18	19	18	18	17	17	17	17	28.3	31.2	97.9	-1	-1	-1
1/10/2019	3:13:26 PM	801	1632	19	19	19	19	18	18	18	18	17	17	17	17	28.3	31.2	97.9	-1	-1	-1
1/10/2019	3:13:27 PM	4	1633	20	19	19	20	18	19	18	19	17	17	17	17	28.3	31.2	97.9	-1	-1	-1
1/10/2019	3:13:27 PM	207	1634	19	19	19	19	18	18	18	18	17	17	17	17	28.3	31.2	97.9	-1	-1	-1
1/10/2019	3:13:27 PM	410	1635	20	19	19	19	18	19	18	18	17	17	17	17	28.3	31.2	97.9	-1	-1	-1
1/10/2019	3:13:27 PM	613	1636	19	19	19	20	18	19	19	18	17	17	17	17	28.3	31.2	97.9	-1	-1	-1
1/10/2019	3:13:27 PM	801	1637	19	19	19	19	18	18	18	18	17	17	17	17	28.3	31.2	97.9	-1	-1	-1
1/10/2019	3:13:28 PM	4	1638	19	19	19	20	18	18	18	18	17	17	17	17	28.3	31.2	97.9	-1	-1	-1
1/10/2019	3:13:28 PM	207	1639	19	19	19	19	18	18	18	18	17	17	17	17	28.3	31.2	97.9	-1	-1	-1
1/10/2019	3:13:28 PM	410	1640	19	19	19	20	18	19	18	18	17	17	17	17	28.3	31.2	97.9	-1	-1	-1
1/10/2019	3:13:28 PM	613	1641	19	19	19	19	18	19	18	18	17	17	17	17	28.3	31.2	97.9	-1	-1	-1
1/10/2019	3:13:28 PM	801	1642	19	19	19	20	18	18	18	18	17	17	17	16	28.3	31.2	97.9	-1	-1	-1
1/10/2019	3:13:29 PM	4	1643	19	19	19	19	18	18	18	18	17	17	17	17	28.3	31.2	97.9	-1	-1	-1
1/10/2019	3:13:29 PM	207	1644	19	19	19	19	18	18	18	18	17	17	17	17	28.3	31.2	97.9	-1	-1	-1
1/10/2019	3:13:29 PM	410	1645	19	19	19	20	18	18	18	18	17	17	17	17	28.3	31.2	97.9	-1	-1	-1
1/10/2019	3:13:29 PM	613	1646	19	19	19	19	18	18	19	18	17	17	17	17	28.3	31.2	97.9	-1	-1	-1
1/10/2019	3:13:29 PM	801	1647	19	19	19	19	18	18	18	18	16	17	17	17	28.3	31.2	97.9	-1	-1	-1
1/10/2019	3:13:30 PM	4	1648	19	19	19	20	18	18	18	18	17	17	17	17	28.3	31.2	97.9	-1	-1	-1
1/10/2019	3:13:30 PM	207	1649	19	19	19	20	18	18	18	18	16	17	17	17	28.3	31.2	97.9	-1	-1	-1
1/10/2019	3:13:30 PM	410	1650	19	19	19	20	18	18	19	18	17	17	17	17	28.3	31.2	97.9	-1	-1	-1
1/10/2019	3:13:30 PM	613	1651	19	19	19	20	18	19	18	18	17	17	17	17	28.3	31.2	97.9	-1	-1	-1
1/10/2019	3:13:30 PM	801	1652	19	19	19	19	18	18	18	18	17	17	17	17	28.3	31.2	97.9	-1	-1	-1
1/10/2019	3:13:31 PM	4	1653	19	19	19	19	18	19	18	18	17	17	17	17	28.3	31.2	97.9	-1	-1	-1
1/10/2019	3:13:31 PM	207	1654	19	19	19	19	18	18	18	18	17	17	17	17	28.3	31.2	97.9	-1	-1	-1
1/10/2019	3:13:31 PM	410	1655	19	19	19	20	18	19	18	18	17	17	17	17	28.3	31.2	97.9	-1	-1	-1
1/10/2019	3:13:31 PM	613	1656	19	19	19	19	18	18	18	18	17	17	17	17	28.3	31.2	97.9	-1	-1	-1
1/10/2019	3:13:31 PM	801	1657	19	19	19	20	18	18	18	18	16	17	17	17	28.3	31.2	97.9	-1	-1	-1
1/10/2019	3:13:32 PM	1	1658	19	19	19	19	18	19	18	18	17	17	17	17	28.3	31.2	97.9	-1	-1	-1
1/10/2019	3:13:32 PM	205	1659	19	19	19	19	18	18	18	18	17	17	17	17	28.3	31.2	97.9	-1	-1	-1
1/10/2019	3:13:32 PM	408	1660	19	19	19	20	18	19	18	18	17	17	17	17	28.3	31.2	97.9	-1	-1	-1
1/10/2019	3:13:32 PM	611	1661	19	19	19	19	18	18	18	18	17	17	17	17	28.3	31.2	97.9	-1	-1	-1
1/10/2019	3:13:32 PM	814	1662	19	19	19	19	18	18	18	18	17	17	17	17	28.3	31.2	52.0	-1	-1	-1
1/10/2019	3:13:33 PM	1	1663	19	19	19	20	18	18	18	18	17	17	17	17	28.3	31.2	52.0	-1	-1	-1
1/10/2019	3:13:33 PM	205	1664	19	19	19	19	18	18	18	18	16	17	17	17	28.3	31.2	52.0	-1	-1	-1
1/10/2019	3:13:33 PM	408	1665	19	19	19	19	18	18	18	18	17	17	17	17	28.3	31.2	52.0	-1	-1	-1
1/10/2019	3:13:33 PM	611	1666	19	19	19	19	18	19	18	18	17	17	17	17	28.3	31.2	52.0	-1	-1	-1
1/10/2019	3:13:33 PM	814	1667	19	19	19	20	18	18	18	18	17	17	17	17	28.3	31.2	52.0	-1	-1	-1
1/10/2019	3:13:34 PM	1	1668	19	19	19	19	18	18	18	18	17	17	17	17	28.3	31.2	52.0	-1	-1	-1
1/10/2019	3:13:34 PM	205	1669	19	19	19	20	18	18	18	18	16	17	17	17	28.3	31.2	52.0	-1	-1	-1
1/10/2019	3:13:34 PM	408	1670	19	19	19	19	19	18	18	18	17	17	17	17	28.3	31.2	52.0	-1	-1	-1
1/10/2019	3:13:34 PM	611	1671	19	19	19	20	18	19	18	18	17	17	17	17	28.3	31.2	52.0	-1	-1	-1
1/10/2019	3:13:34 PM	814	1672	19	19	19	19	18	18	18	18	17	17	17	17	28.3	31.2	52.0	-1	-1	-1
1/10/2019	3:13:35 PM	1	1673	19	19	19	19	18	19	18	18	17	17	17	17	28.3	31.2	52.0	-1	-1	-1
1/10/2019	3:13:35 PM	205	1674	19	19	19	19	18	18	19	18	17	17	17	16	28.3	31.2	52.0	-1	-1	-1
1/10/2019	3:13:35 PM	408	1675	19	19	19	19	18	18	18	18	17	17	17	17	28.3	31.2	52.0	-1	-1	-1
1/10/2019	3:13:35 PM	611	1676	19	19	19	20	18	18	18	18	17	17	17	17	28.3	31.2	52.0	-1	-1	-1
1/10/2019	3:13:35 PM	814	1677	19	19	19	20	18	18	18	18	16	17	17	17	28.3	31.2	52.0	-1	-1	-1
1/10/2019	3:13:36 PM	1	1678	19	19	19	20	18	19	18	18	17	17	17	17	28.3	31.2	52.0	-1	-1	-1
1/10/2019	3:13:36 PM	205	1679	19	19	19	19	18	19	18	18	17	17	17	17	28.3	31.2	52.0	-1	-1	-1
1/10/2019	3:13:36 PM	408	1680	19	19	19	20	18	19	18	18	17	17	17	17	28.3	31.2	52.0	-1	-1	-1
1/10/2019	3:13:36 PM	611	1681	19	19	19	19	18	18	18	18	17	17	17	17	28.3	31.2	52.0	-1	-1	-1
1/10/2019	3:13:36 PM	814	1682	19	19	19	20	18	19	18	18	17	17	17	17	28.3	31.2	52.0	-1	-1	-1
1/10/2019	3:13:37 PM	1	1683	19	19	19	20	18	18	18	18	17	17	17	17	28.3	31.2	52.0	-1	-1	-1
1/10/2019	3:13:37 PM	205	1684	19	19	19	20	18	18	18	18	16	17	17	17	28.3	31.2	52.0	-1	-1	-1
1/10/2019	3:13:37 PM	408	1685	19	19	19	19	18	18	19	18	17	17	17	17	28.3	31.2	52.0	-1	-1	-1
1/10/2019	3:13:37 PM	611	1686	19	19	19	20	18	19	18	18	17	17	17	17	28.3	31.2	52.0	-1	-1	-1
1/10/2019	3:13:37 PM	814	1687	19	19	19	19	18	18	18	18	17	17	17	17	28.3	31.2	52.0	-1	-1	-1
1/10/2019	3:13:38 PM	1	1688	19	19	19	20	18	18	18	18	17	17	17	17	28.3	31.2	52.0	-1	-1	-1
1/10/2019	3:13:38 PM	205	1689	19	19	19	19	18	18	18	18	17	17	17	17	28.3	31.2	52.0	-1	-1	-1
1/10/2019	3:13:38 PM	410	1690	19	19	19	20	18	19	18	18	17	17	17	17	28.3	31.2	52.0	-1	-1	-1
1/10/2019	3:13:38 PM	613	1691	19	19	19	19	18	18	18	18	17	17	17	17	28.3	31.2	52.0	-1	-1	-1
1/10/2019	3:13:38 PM	801	1692	19	19	19	19	18	18	18	18	16	17	17	17	28.3	31.2	52.0	-1	-1	-1
1/10/2019	3:13:39 PM	4	1693	19	19	19	19	18	18	18	18	17	17	17	17	28.3	31.2	52.0	-1	-1	-1
1/10/2019	3:13:39 PM	207	1694	19	19	19	20	18	18	18	18	17	17	17	17	28.3	31.2	52.0	-1	-1	-1
1/10/2019	3:13:39 PM	410	1695	19	19	19	19	18	18	18	18	17	17	17	17	28.3	31.2	52.0	-1	-1	-1
1/10/2019	3:13:39 PM	613	1696	19	19	19	20	18	18	18	18	17	17	17	17	28.3	31.2	52.0	-1	-1	-1
1/10/2019	3:13:39 PM	801	1697	19	19	19	20	18	18	18	18	17	17	17	17	28.3	31.2	52.0	-1	-1	-1
1/10/2019	3:13:40 PM	4	1698	19	19	19	19	19	19	18	18	17	17	17	17	28.3	31.2	52.0	-1	-1	-1
1/10/2019	3:13:40 PM	207	1699	19	19	19	19	18	18	18	18	17	17	17	17	28.3	31.2	52.0	-1	-1	-1
1/10/2019	3:13:40 PM	410	1700	19	19	19	19	18	18	18	18	16	17	17	17	28.3	31.2	52.0	-1	-1	-1
1/10/2019	3:13:40 PM	613	1701	19	19	19	20	18	18	18	18	17	17	17	17	28.3	31.2	52.0	-1	-1	-1
1/10/2019	3:13:40 PM	801	1702	19	19	19	19	18	18	18	18	17	17	17	17	28.3	31.2	52.0	-1	-1	-1
1/10/2019	3:13:41 PM	4	1703	19	19	19	20	18	18	18	18	17	17	17	17	28.3	31.2	52.0	-1	-1	-1
1/10/2019	3:13:41 PM	207	1704	19	19	19	19	18	18	18	18	16	17	17	17	28.4	31.2	80.9	-1	-1	-1
1/10/2019	3:13:41 PM	410	1705	19	19	19	20	18	18	18	18	17	17	17	17	28.4	31.2	80.9	-1	-1	-1
1/10/2019	3:13:41 PM	605	1706	19	19	19	19	18	18	18	18	17	17	17	17	28.4	31.2	80.9	-1	-1	-1
1/10/2019	3:13:41 PM	808	1707	19	19	19	19	18	18	18	18	17	17	17	17	28.4	31.2	80.9	-1	-1	-1
1/10/2019	3:13:42 PM	11	1708	19	19	19	19	18	19	18	18	17	17	17	17	28.4	31.2	80.9	-1	-1	-1
1/10/2019	3:13:42 PM	215	1709	19	19	19	19	18	18	18	18	17	17	17	17	28.4	31.2	80.9	-1	-1	-1
1/10/2019	3:13:42 PM	402	1710	19	19	19	20	18	19	18	18	17	17	17	17	28.4	31.2	80.9	-1	-1	-1
1/10/2019	3:13:42 PM	605	1711	19	19	19	20	18	18	18	18	17	17	17	17	28.4	31.2	80.9	-1	-1	-1
1/10/2019	3:13:42 PM	808	1712	19	19	19	19	18	18	18	18	16	17	17	17	28.4	31.2	80.9	-1	-1	-1
1/10/2019	3:13:43 PM	11	1713	19	19	19	19	18	18	19	18	17	17	17	17	28.4	31.2	80.9	-1	-1	-1
1/10/2019	3:13:43 PM	215	1714	19	19	19	19	18	18	18	18	17	17	17	17	28.4	31.2	80.9	-1	-1	-1
1/10/2019	3:13:43 PM	402	1715	19	19	19	20	18	19	19	18	17	17	17	17	28.4	31.2	80.9	-1	-1	-1
1/10/2019	3:13:43 PM	605	1716	19	19	19	20	18	19	18	18	17	17	17	17	28.4	31.2	80.9	-1	-1	-1
1/10/2019	3:13:43 PM	808	1717	19	19	19	19	18	18	18	18	17	17	17	17	28.4	31.2	80.9	-1	-1	-1
1/10/2019	3:13:44 PM	11	1718	19	19	19	20	18	19	18	18	17	17	17	17	28.4	31.2	80.9	-1	-1	-1
1/10/2019	3:13:44 PM	215	1719	19	19	19	19	18	18	18	18	17	17	17	17	28.4	31.2	80.9	-1	-1	-1
1/10/2019	3:13:44 PM	402	1720	19	19	19	20	18	19	18	18	17	17	17	17	28.4	31.2	80.9	-1	-1	-1
1/10/2019	3:13:44 PM	605	1721	19	19	19	19	18	18	18	18	17	17	17	17	28.4	31.2	80.9	-1	-1	-1
1/10/2019	3:13:44 PM	808	1722	19	19	19	19	18	18	18	18	17	17	17	17	28.4	31.2	80.9	-1	-1	-1
1/10/2019	3:13:45 PM	11	1723	19	19	19	19	18	19	18	18	17	17	17	17	28.4	31.2	80.9	-1	-1	-1
1/10/2019	3:13:45 PM	215	1724	19	19	19	19	18	18	18	18	17	17	17	17	28.4	31.2	80.9	-1	-1	-1
1/10/2019	3:13:45 PM	402	1725	19	19	19	20	18	19	18	18	17	17	17	17	28.4	31.2	80.9	-1	-1	-1
1/10/2019	3:13:45 PM	605	1726	20	19	19	19	18	18	18	18	17	17	17	17	28.4	31.2	80.9	-1	-1	-1
1/10/2019	3:13:45 PM	808	1727	19	19	19	20	18	18	18	18	16	17	17	17	28.4	31.2	80.9	-1	-1	-1
1/10/2019	3:13:46 PM	11	1728	19	19	19	19	18	18	18	18	17	17	17	17	28.4	31.2	80.9	-1	-1	-1
1/10/2019	3:13:46 PM	215	1729	19	19	19	19	18	18	18	18	16	17	17	17	28.4	31.2	80.9	-1	-1	-1
1/10/2019	3:13:46 PM	402	1730	19	19	19	20	18	18	19	18	17	17	17	17	28.4	31.2	80.9	-1	-1	-1
1/10/2019	3:13:46 PM	605	1731	19	19	19	20	18	18	18	18	17	17	17	17	28.4	31.2	80.9	-1	-1	-1
1/10/2019	3:13:46 PM	808	1732	19	19	19	19	18	18	18	18	17	17	17	17	28.4	31.2	80.9	-1	-1	-1
1/10/2019	3:13:47 PM	11	1733	19	19	19	19	18	19	18	18	17	17	17	17	28.4	31.2	80.9	-1	-1	-1
1/10/2019	3:13:47 PM	215	1734	19	19	19	19	18	18	18	18	17	17	17	17	28.4	31.2	80.9	-1	-1	-1
1/10/2019	3:13:47 PM	402	1735	19	19	19	19	19	18	18	18	17	17	17	17	28.4	31.2	80.9	-1	-1	-1
1/10/2019	3:13:47 PM	605	1736	19	19	19	20	18	19	18	18	17	17	17	17	28.4	31.2	80.9	-1	-1	-1
1/10/2019	3:13:47 PM	808	1737	19	19	19	19	18	18	18	18	17	17	17	17	28.4	31.2	80.9	-1	-1	-1
1/10/2019	3:13:48 PM	11	1738	19	19	19	19	18	18	18	18	17	17	17	17	28.4	31.2	80.9	-1	-1	-1
1/10/2019	3:13:48 PM	215	1739	19	19	19	19	18	18	18	18	16	17	17	17	28.4	31.2	80.9	-1	-1	-1
1/10/2019	3:13:48 PM	402	1740	19	19	19	19	18	18	18	18	17	17	17	17	28.4	31.2	80.9	-1	-1	-1
1/10/2019	3:13:48 PM	605	1741	19	19	19	20	18	19	18	18	17	17	17	17	28.4	31.2	80.9	-1	-1	-1
1/10/2019	3:13:48 PM	808	1742	19	19	19	19	18	18	18	18	17	17	17	17	28.4	31.2	80.9	-1	-1	-1
1/10/2019	3:13:49 PM	11	1743	19	19	19	20	18	19	18	18	17	17	17	17	28.4	31.2	80.9	-1	-1	-1
1/10/2019	3:13:49 PM	215	1744	19	19	19	19	18	18	18	18	17	17	17	17	28.4	31.2	80.9	-1	-1	-1
1/10/2019	3:13:49 PM	402	1745	19	19	19	20	18	19	18	18	17	17	17	17	28.4	31.2	80.9	-1	-1	-1
1/10/2019	3:13:49 PM	605	1746	19	19	19	20	18	18	18	18	17	17	17	17	28.4	31.1	42.2	-1	-1	-1
1/10/2019	3:13:49 PM	808	1747	19	19	19	20	18	18	18	18	17	17	17	17	28.4	31.1	42.2	-1	-1	-1
1/10/2019	3:13:50 PM	11	1748	19	19	19	19	18	18	18	18	17	17	17	17	28.4	31.1	42.2	-1	-1	-1
1/10/2019	3:13:50 PM	215	1749	19	19	19	20	18	19	18	18	17	17	17	17	28.4	31.1	42.2	-1	-1	-1
1/10/2019	3:13:50 PM	402	1750	19	19	19	19	18	18	18	18	17	17	17	17	28.4	31.1	42.2	-1	-1	-1
1/10/2019	3:13:50 PM	605	1751	19	19	19	20	18	19	18	18	17	17	17	17	28.4	31.1	42.2	-1	-1	-1
1/10/2019	3:13:50 PM	808	1752	19	19	19	19	18	18	18	18	16	17	17	17	28.4	31.1	42.2	-1	-1	-1
1/10/2019	3:13:51 PM	11	1753	19	19	19	19	18	19	18	18	17	17	17	17	28.4	31.1	42.2	-1	-1	-1
1/10/2019	3:13:51 PM	215	1754	19	19	19	19	18	19	18	18	16	17	17	17	28.4	31.1	42.2	-1	-1	-1
1/10/2019	3:13:51 PM	402	1755	19	19	19	19	18	18	18	18	17	17	17	17	28.4	31.1	42.2	-1	-1	-1
1/10/2019	3:13:51 PM	605	1756	19	19	19	20	18	19	18	18	17	17	17	17	28.4	31.1	42.2	-1	-1	-1
1/10/2019	3:13:51 PM	808	1757	19	19	19	19	18	18	18	18	16	17	17	17	28.4	31.1	42.2	-1	-1	-1
1/10/2019	3:13:52 PM	11	1758	19	19	19	19	18	18	19	18	17	17	17	17	28.4	31.1	42.2	-1	-1	-1
1/10/2019	3:13:52 PM	215	1759	19	19	19	19	18	18	18	18	16	17	17	17	28.4	31.1	42.2	-1	-1	-1
1/10/2019	3:13:52 PM	402	1760	19	19	19	20	18	18	18	18	17	17	17	17	28.4	31.1	42.2	-1	-1	-1
1/10/2019	3:13:52 PM	605	1761	19	19	19	19	18	18	17	18	16	17	17	17	28.4	31.1	42.2	-1	-1	-1
1/10/2019	3:13:52 PM	808	1762	19	19	19	19	18	18	18	18	17	17	17	17	28.4	31.1	42.2	-1	-1	-1
1/10/2019	3:13:53 PM	11	1763	19	19	19	20	18	19	18	18	17	17	17	17	28.4	31.1	42.2	-1	-1	-1
1/10/2019	3:13:53 PM	215	1764	19	19	19	19	18	18	18	18	17	17	17	17	28.4	31.1	42.2	-1	-1	-1
1/10/2019	3:13:53 PM	402	1765	19	19	19	20	18	19	18	18	17	17	17	17	28.4	31.1	42.2	-1	-1	-1
1/10/2019	3:13:53 PM	605	1766	19	19	19	19	18	18	18	18	17	17	17	17	28.4	31.1	42.2	-1	-1	-1
1/10/2019	3:13:53 PM	808	1767	19	19	19	20	18	18	18	18	17	17	17	17	28.4	31.1	42.2	-1	-1	-1
1/10/2019	3:13:54 PM	11	1768	19	19	19	19	18	18	18	18	17	17	17	17	28.4	31.1	42.2	-1	-1	-1
1/10/2019	3:13:54 PM	215	1769	19	19	19	19	18	18	18	18	17	17	17	17	28.4	31.1	42.2	-1	-1	-1
1/10/2019	3:13:54 PM	402	1770	19	19	19	19	18	18	18	18	17	17	17	17	28.4	31.1	42.2	-1	-1	-1
1/10/2019	3:13:54 PM	605	1771	19	19	19	19	18	18	19	18	17	17	17	17	28.4	31.1	42.2	-1	-1	-1
1/10/2019	3:13:54 PM	808	1772	19	19	19	20	18	19	18	18	17	17	17	17	28.4	31.1	42.2	-1	-1	-1
1/10/2019	3:13:55 PM	11	1773	20	19	19	19	18	18	18	18	17	17	17	17	28.4	31.1	42.2	-1	-1	-1
1/10/2019	3:13:55 PM	215	1774	19	19	19	19	18	18	18	18	17	17	17	17	28.4	31.1	42.2	-1	-1	-1
1/10/2019	3:13:55 PM	402	1775	19	19	19	19	18	18	18	18	17	17	17	17	28.4	31.1	42.2	-1	-1	-1
1/10/2019	3:13:55 PM	605	1776	19	19	19	20	18	18	18	18	17	17	17	17	28.4	31.1	42.2	-1	-1	-1
1/10/2019	3:13:55 PM	808	1777	19	19	19	19	18	18	18	18	17	17	17	17	28.4	31.1	42.2	-1	-1	-1
1/10/2019	3:13:56 PM	11	1778	19	19	19	19	18	19	19	18	17	17	17	17	28.4	31.1	42.2	-1	-1	-1
1/10/2019	3:13:56 PM	215	1779	19	19	19	20	18	19	18	18	16	17	17	17	28.4	31.1	42.2	-1	-1	-1
1/10/2019	3:13:56 PM	402	1780	19	19	19	19	18	18	18	18	17	17	17	17	28.4	31.1	42.2	-1	-1	-1
1/10/2019	3:13:56 PM	605	1781	19	19	19	20	18	19	18	18	17	17	17	17	28.4	31.1	42.2	-1	-1	-1
1/10/2019	3:13:56 PM	808	1782	19	19	19	19	18	18	18	18	17	17	17	17	28.4	31.1	42.2	-1	-1	-1
1/10/2019	3:13:57 PM	11	1783	19	19	19	20	18	18	19	18	17	17	17	17	28.4	31.1	42.2	-1	-1	-1
1/10/2019	3:13:57 PM	215	1784	19	19	19	20	18	19	18	18	16	17	17	17	28.4	31.1	42.2	-1	-1	-1
1/10/2019	3:13:57 PM	402	1785	19	19	19	19	18	18	19	18	17	17	17	17	28.4	31.1	42.2	-1	-1	-1
1/10/2019	3:13:57 PM	605	1786	19	19	19	19	18	18	18	18	17	17	17	17	28.4	31.1	42.2	-1	-1	-1
1/10/2019	3:13:57 PM	808	1787	19	19	19	19	18	19	18	18	16	17	17	17	28.4	31.1	42.2	-1	-1	-1
1/10/2019	3:13:58 PM	11	1788	19	19	19	19	19	18	19	18	17	17	17	17	28.4	31.0	41.8	-1	-1	-1
1/10/2019	3:13:58 PM	215	1789	19	19	19	20	18	18	18	18	17	17	17	16	28.4	31.0	41.8	-1	-1	-1
1/10/2019	3:13:58 PM	402	1790	19	19	19	19	19	18	19	18	17	17	17	17	28.4	31.0	41.8	-1	-1	-1
1/10/2019	3:13:58 PM	605	1791	19	19	19	19	18	18	18	18	16	17	17	17	28.4	31.0	41.8	-1	-1	-1
1/10/2019	3:13:58 PM	808	1792	19	19	19	20	18	19	18	18	17	17	17	17	28.4	31.0	41.8	-1	-1	-1
1/10/2019	3:13:59 PM	11	1793	19	19	19	20	18	18	19	18	17	17	17	17	28.4	31.0	41.8	-1	-1	-1
1/10/2019	3:13:59 PM	215	1794	19	19	19	20	18	18	18	18	16	17	17	17	28.4	31.0	41.8	-1	-1	-1
1/10/2019	3:13:59 PM	402	1795	19	19	19	20	18	19	18	19	16	17	17	17	28.4	31.0	41.8	-1	-1	-1
1/10/2019	3:13:59 PM	605	1796	19	19	19	19	18	18	18	18	17	17	17	17	28.4	31.0	41.8	-1	-1	-1
1/10/2019	3:13:59 PM	808	1797	19	19	19	20	18	18	18	18	16	17	17	17	28.4	31.0	41.8	-1	-1	-1
1/10/2019	3:14:00 PM	11	1798	19	19	19	20	18	19	19	18	17	17	17	17	28.4	31.0	41.8	-1	-1	-1
1/10/2019	3:14:00 PM	215	1799	19	19	19	19	18	18	18	18	17	17	17	17	28.4	31.0	41.8	-1	-1	-1
1/10/2019	3:14:00 PM	402	1800	19	19	19	19	18	18	18	18	17	17	17	17	28.4	31.0	41.8	-1	-1	-1
1/10/2019	3:14:00 PM	605	1801	19	19	19	20	18	18	18	18	17	17	17	17	28.4	31.0	41.8	-1	-1	-1
1/10/2019	3:14:00 PM	808	1802	19	19	19	19	18	18	18	18	17	17	17	17	28.4	31.0	41.8	-1	-1	-1
1/10/2019	3:14:01 PM	11	1803	19	19	19	20	18	19	18	18	17	17	17	17	28.4	31.0	41.8	-1	-1	-1
1/10/2019	3:14:01 PM	215	1804	19	19	19	19	18	18	18	18	17	17	17	17	28.4	31.0	41.8	-1	-1	-1
1/10/2019	3:14:01 PM	402	1805	19	19	19	19	18	18	18	18	17	17	17	17	28.4	31.0	41.8	-1	-1	-1
1/10/2019	3:14:01 PM	605	1806	19	19	19	19	18	18	18	18	17	17	17	17	28.4	31.0	41.8	-1	-1	-1
1/10/2019	3:14:01 PM	808	1807	19	19	19	19	18	18	18	18	17	17	17	17	28.4	31.0	41.8	-1	-1	-1
1/10/2019	3:14:02 PM	11	1808	19	19	19	20	18	19	18	18	17	17	17	17	28.4	31.0	41.8	-1	-1	-1
1/10/2019	3:14:02 PM	215	1809	19	19	19	19	18	18	18	18	17	17	17	17	28.4	31.0	41.8	-1	-1	-1
1/10/2019	3:14:02 PM	402	1810	19	19	19	19	18	18	18	18	17	17	17	17	28.4	31.0	41.8	-1	-1	-1
1/10/2019	3:14:02 PM	605	1811	19	19	19	20	18	18	18	18	17	17	17	17	28.4	31.0	41.8	-1	-1	-1
1/10/2019	3:14:02 PM	808	1812	19	19	19	19	18	18	18	18	17	17	17	17	28.4	31.0	41.8	-1	-1	-1
1/10/2019	3:14:03 PM	11	1813	19	19	19	20	18	19	18	18	17	17	17	17	28.4	31.0	41.8	-1	-1	-1
1/10/2019	3:14:03 PM	215	1814	19	19	19	19	18	18	18	18	17	17	17	17	28.4	31.0	41.8	-1	-1	-1
1/10/2019	3:14:03 PM	402	1815	19	19	19	19	18	18	18	18	17	17	17	17	28.4	31.0	41.8	-1	-1	-1
1/10/2019	3:14:03 PM	605	1816	19	19	19	19	18	18	18	18	17	17	17	17	28.4	31.0	41.8	-1	-1	-1
1/10/2019	3:14:03 PM	808	1817	19	19	19	19	18	18	18	18	17	17	17	17	28.4	31.0	41.8	-1	-1	-1
1/10/2019	3:14:04 PM	11	1818	19	19	19	20	18	18	19	18	17	17	17	17	28.4	31.0	41.8	-1	-1	-1
1/10/2019	3:14:04 PM	215	1819	19	19	19	19	18	18	18	18	17	17	17	17	28.4	31.0	41.8	-1	-1	-1
1/10/2019	3:14:04 PM	402	1820	19	19	19	20	18	18	18	18	17	17	17	17	28.4	31.0	41.8	-1	-1	-1
1/10/2019	3:14:04 PM	605	1821	19	19	19	19	18	18	18	18	17	17	17	17	28.4	31.0	41.8	-1	-1	-1
1/10/2019	3:14:04 PM	808	1822	19	19	19	20	18	18	18	18	17	17	17	17	28.4	31.0	41.8	-1	-1	-1
1/10/2019	3:14:05 PM	11	1823	19	19	19	19	19	18	18	18	17	17	17	17	28.4	31.0	41.8	-1	-1	-1
1/10/2019	3:14:05 PM	215	1824	19	19	19	19	18	18	18	18	17	17	17	17	28.4	31.0	41.8	-1	-1	-1
1/10/2019	3:14:05 PM	402	1825	19	19	19	20	18	18	18	18	17	17	17	17	28.4	31.0	41.8	-1	-1	-1
1/10/2019	3:14:05 PM	605	1826	19	19	19	19	18	18	18	18	17	17	17	17	28.4	31.0	41.8	-1	-1	-1
1/10/2019	3:14:05 PM	808	1827	19	19	19	19	18	19	18	18	16	17	17	17	28.4	31.0	41.8	-1	-1	-1
1/10/2019	3:14:06 PM	11	1828	20	19	19	19	18	18	18	18	17	17	17	17	28.4	31.0	41.8	-1	-1	-1
1/10/2019	3:14:06 PM	215	1829	19	19	19	19	18	18	18	18	16	17	17	17	28.4	31.0	41.8	-1	-1	-1
1/10/2019	3:14:06 PM	402	1830	19	19	19	19	18	18	18	18	17	17	17	17	28.4	30.9	81.2	-1	-1	-1
1/10/2019	3:14:06 PM	605	1831	19	19	19	19	18	18	18	18	16	17	17	17	28.4	30.9	81.2	-1	-1	-1
1/10/2019	3:14:06 PM	808	1832	19	19	19	20	18	19	18	18	17	17	17	17	28.4	30.9	81.2	-1	-1	-1
1/10/2019	3:14:07 PM	11	1833	19	19	19	19	18	19	18	18	17	17	17	17	28.4	30.9	81.2	-1	-1	-1
1/10/2019	3:14:07 PM	215	1834	19	19	19	20	18	18	18	18	17	17	17	17	28.4	30.9	81.2	-1	-1	-1
1/10/2019	3:14:07 PM	402	1835	19	19	19	20	18	18	18	18	17	17	17	17	28.4	30.9	81.2	-1	-1	-1
1/10/2019	3:14:07 PM	605	1836	19	19	19	20	18	18	18	18	17	17	17	17	28.4	30.9	81.2	-1	-1	-1
1/10/2019	3:14:07 PM	808	1837	19	19	19	19	18	18	18	18	17	17	17	17	28.4	30.9	81.2	-1	-1	-1
1/10/2019	3:14:08 PM	11	1838	19	19	19	20	18	19	18	18	17	17	17	17	28.4	30.9	81.2	-1	-1	-1
1/10/2019	3:14:08 PM	215	1839	19	19	19	19	18	18	18	18	17	17	17	17	28.4	30.9	81.2	-1	-1	-1
1/10/2019	3:14:08 PM	402	1840	19	19	19	20	18	18	18	18	17	17	17	17	28.4	30.9	81.2	-1	-1	-1
1/10/2019	3:14:08 PM	605	1841	19	19	19	19	18	18	18	18	17	17	17	17	28.4	30.9	81.2	-1	-1	-1
1/10/2019	3:14:08 PM	808	1842	19	19	19	19	18	18	18	18	16	17	17	17	28.4	30.9	81.2	-1	-1	-1
1/10/2019	3:14:09 PM	11	1843	19	19	19	19	18	18	19	18	17	17	17	17	28.4	30.9	81.2	-1	-1	-1
1/10/2019	3:14:09 PM	215	1844	19	19	19	19	18	18	18	18	16	17	17	17	28.4	30.9	81.2	-1	-1	-1
1/10/2019	3:14:09 PM	402	1845	19	19	19	19	18	19	18	18	17	17	17	17	28.4	30.9	81.2	-1	-1	-1
1/10/2019	3:14:09 PM	605	1846	19	19	19	19	18	19	18	18	16	17	17	17	28.4	30.9	81.2	-1	-1	-1
1/10/2019	3:14:09 PM	803	1847	19	19	19	19	18	18	18	18	17	17	17	17	28.4	30.9	81.2	-1	-1	-1
1/10/2019	3:14:10 PM	6	1848	19	19	19	19	18	18	18	18	17	17	17	17	28.4	30.9	81.2	-1	-1	-1
1/10/2019	3:14:10 PM	209	1849	19	19	19	19	18	18	18	18	17	17	17	17	28.4	30.9	81.2	-1	-1	-1
1/10/2019	3:14:10 PM	412	1850	19	19	19	20	18	19	18	18	17	17	17	17	28.4	30.9	81.2	-1	-1	-1
1/10/2019	3:14:10 PM	615	1851	19	19	19	19	18	18	18	18	17	17	17	17	28.4	30.9	81.2	-1	-1	-1
1/10/2019	3:14:10 PM	803	1852	19	19	19	20	18	19	18	18	17	17	17	17	28.4	30.9	81.2	-1	-1	-1
1/10/2019	3:14:11 PM	6	1853	19	19	19	19	18	18	18	18	17	17	17	17	28.4	30.9	81.2	-1	-1	-1
1/10/2019	3:14:11 PM	209	1854	19	19	19	19	18	18	18	18	16	17	17	17	28.4	30.9	81.2	-1	-1	-1
1/10/2019	3:14:11 PM	412	1855	19	19	19	20	18	18	18	18	17	17	17	17	28.4	30.9	81.2	-1	-1	-1
1/10/2019	3:14:11 PM	615	1856	19	19	19	19	18	18	18	18	16	17	17	17	28.4	30.9	81.2	-1	-1	-1
1/10/2019	3:14:11 PM	803	1857	19	19	19	20	18	18	18	18	17	17	17	17	28.4	30.9	81.2	-1	-1	-1
1/10/2019	3:14:12 PM	6	1858	19	19	19	19	18	18	18	18	17	17	17	17	28.4	30.9	81.2	-1	-1	-1
1/10/2019	3:14:12 PM	209	1859	19	19	19	19	18	18	18	18	16	17	17	17	28.4	30.9	81.2	-1	-1	-1
1/10/2019	3:14:12 PM	412	1860	19	19	19	19	18	18	18	18	17	17	17	17	28.4	30.9	81.2	-1	-1	-1
1/10/2019	3:14:12 PM	615	1861	19	19	19	19	18	18	18	18	16	17	17	17	28.4	30.9	81.2	-1	-1	-1
1/10/2019	3:14:12 PM	803	1862	19	19	19	20	18	19	18	18	17	17	17	17	28.4	30.9	81.2	-1	-1	-1
1/10/2019	3:14:13 PM	6	1863	19	19	19	19	18	18	18	18	17	17	17	17	28.4	30.9	81.2	-1	-1	-1
1/10/2019	3:14:13 PM	209	1864	19	19	19	20	18	18	18	18	16	17	17	17	28.4	30.9	81.2	-1	-1	-1
1/10/2019	3:14:13 PM	411	1865	19	19	19	19	19	18	19	18	17	17	17	17	28.4	30.9	81.2	-1	-1	-1
1/10/2019	3:14:13 PM	614	1866	19	19	19	20	18	18	18	18	17	17	17	17	28.4	30.9	81.2	-1	-1	-1
1/10/2019	3:14:13 PM	802	1867	19	19	19	20	18	18	19	18	17	17	18	17	28.4	30.9	81.2	-1	-1	-1
1/10/2019	3:14:14 PM	5	1868	19	19	19	20	18	19	18	18	17	17	17	17	28.4	30.9	81.2	-1	-1	-1
1/10/2019	3:14:14 PM	208	1869	19	19	19	19	18	18	18	18	17	17	17	17	28.4	30.9	81.2	-1	-1	-1
1/10/2019	3:14:14 PM	411	1870	19	19	19	20	18	19	18	18	17	17	17	17	28.4	30.9	81.2	-1	-1	-1
1/10/2019	3:14:14 PM	614	1871	19	19	19	19	18	18	19	18	17	17	17	17	28.4	30.9	81.2	-1	-1	-1
1/10/2019	3:14:14 PM	802	1872	19	19	19	19	18	18	18	18	17	17	17	17	28.4	30.8	75.9	-1	-1	-1
1/10/2019	3:14:15 PM	5	1873	19	19	19	20	18	18	18	18	17	17	18	17	28.4	30.8	75.9	-1	-1	-1
1/10/2019	3:14:15 PM	208	1874	19	19	19	19	18	18	18	18	16	17	17	17	28.4	30.8	75.9	-1	-1	-1
1/10/2019	3:14:15 PM	411	1875	19	19	19	20	18	18	18	18	17	17	17	17	28.4	30.8	75.9	-1	-1	-1
1/10/2019	3:14:15 PM	614	1876	19	19	19	19	18	18	18	18	17	17	17	17	28.4	30.8	75.9	-1	-1	-1
1/10/2019	3:14:15 PM	802	1877	19	19	19	20	18	19	18	18	17	17	17	17	28.4	30.8	75.9	-1	-1	-1
1/10/2019	3:14:16 PM	5	1878	20	19	19	19	18	18	18	18	17	17	17	17	28.4	30.8	75.9	-1	-1	-1
1/10/2019	3:14:16 PM	208	1879	19	19	19	19	18	18	17	18	17	17	17	17	28.4	30.8	75.9	-1	-1	-1
1/10/2019	3:14:16 PM	411	1880	19	19	19	19	19	18	18	18	17	17	17	17	28.4	30.8	75.9	-1	-1	-1
1/10/2019	3:14:16 PM	614	1881	19	19	19	19	18	18	18	18	17	17	17	17	28.4	30.8	75.9	-1	-1	-1
1/10/2019	3:14:16 PM	802	1882	19	19	19	19	18	18	19	18	17	17	17	17	28.4	30.8	75.9	-1	-1	-1
1/10/2019	3:14:17 PM	5	1883	19	20	19	20	18	19	18	18	17	17	17	17	28.4	30.8	75.9	-1	-1	-1
1/10/2019	3:14:17 PM	208	1884	19	19	19	19	18	18	18	18	16	17	17	17	28.4	30.8	75.9	-1	-1	-1
1/10/2019	3:14:17 PM	411	1885	19	19	19	20	18	18	18	18	17	17	17	17	28.4	30.8	75.9	-1	-1	-1
1/10/2019	3:14:17 PM	614	1886	19	19	19	19	18	18	18	18	16	17	17	17	28.4	30.8	75.9	-1	-1	-1
1/10/2019	3:14:17 PM	802	1887	19	19	19	20	18	19	18	18	17	17	17	17	28.4	30.8	75.9	-1	-1	-1
1/10/2019	3:14:18 PM	5	1888	19	19	19	19	18	19	18	18	17	17	17	17	28.4	30.8	75.9	-1	-1	-1
1/10/2019	3:14:18 PM	208	1889	19	19	19	20	18	19	18	18	17	17	17	17	28.4	30.8	75.9	-1	-1	-1
1/10/2019	3:14:18 PM	411	1890	19	19	19	19	18	18	19	18	17	17	17	17	28.4	30.8	75.9	-1	-1	-1
1/10/2019	3:14:18 PM	614	1891	19	19	19	19	18	18	18	18	16	17	17	17	28.4	30.8	75.9	-1	-1	-1
1/10/2019	3:14:18 PM	802	1892	19	19	19	19	18	19	19	18	17	17	17	17	28.4	30.8	75.9	-1	-1	-1
1/10/2019	3:14:19 PM	5	1893	19	19	19	20	18	19	18	18	17	17	17	17	28.4	30.8	75.9	-1	-1	-1
1/10/2019	3:14:19 PM	208	1894	19	19	19	19	18	18	18	18	17	17	17	17	28.4	30.8	75.9	-1	-1	-1
1/10/2019	3:14:19 PM	411	1895	19	19	19	20	18	19	18	18	17	17	17	17	28.4	30.8	75.9	-1	-1	-1
1/10/2019	3:14:19 PM	614	1896	19	19	19	19	18	18	18	18	17	17	17	17	28.4	30.8	75.9	-1	-1	-1
1/10/2019	3:14:19 PM	802	1897	19	19	19	20	18	19	18	18	17	17	17	17	28.4	30.8	75.9	-1	-1	-1
1/10/2019	3:14:20 PM	5	1898	19	19	19	19	18	18	18	18	17	17	17	17	28.4	30.8	75.9	-1	-1	-1
1/10/2019	3:14:20 PM	208	1899	19	19	19	20	18	19	18	18	17	17	17	17	28.4	30.8	75.9	-1	-1	-1
1/10/2019	3:14:20 PM	411	1900	19	19	19	19	18	19	18	18	17	17	17	17	28.4	30.8	75.9	-1	-1	-1
1/10/2019	3:14:20 PM	614	1901	19	19	19	19	18	18	18	18	17	17	17	17	28.4	30.8	75.9	-1	-1	-1
1/10/2019	3:14:20 PM	802	1902	19	19	19	19	18	19	18	18	17	17	17	17	28.4	30.8	75.9	-1	-1	-1
1/10/2019	3:14:21 PM	5	1903	19	19	19	20	18	19	18	18	17	17	17	17	28.4	30.8	75.9	-1	-1	-1
1/10/2019	3:14:21 PM	208	1904	19	19	19	19	18	18	18	18	16	17	17	17	28.4	30.8	75.9	-1	-1	-1
1/10/2019	3:14:21 PM	411	1905	19	19	19	19	18	19	19	18	17	17	17	17	28.4	30.8	75.9	-1	-1	-1
1/10/2019	3:14:21 PM	614	1906	19	19	19	19	18	18	18	18	16	17	17	17	28.4	30.8	75.9	-1	-1	-1
1/10/2019	3:14:21 PM	802	1907	19	19	19	20	18	18	19	18	17	17	17	17	28.4	30.8	75.9	-1	-1	-1
1/10/2019	3:14:22 PM	5	1908	19	19	19	20	18	18	18	18	16	17	17	17	28.4	30.8	75.9	-1	-1	-1
1/10/2019	3:14:22 PM	208	1909	19	19	19	19	18	18	18	18	17	17	17	17	28.4	30.8	75.9	-1	-1	-1
1/10/2019	3:14:22 PM	411	1910	19	19	19	20	18	19	18	18	17	17	17	17	28.4	30.8	75.9	-1	-1	-1
1/10/2019	3:14:22 PM	614	1911	19	19	19	19	18	18	18	18	16	17	17	17	28.4	30.8	75.9	-1	-1	-1
1/10/2019	3:14:22 PM	802	1912	19	19	19	20	18	19	18	18	17	17	17	17	28.4	30.8	75.9	-1	-1	-1
1/10/2019	3:14:23 PM	5	1913	19	19	19	19	18	19	18	18	17	17	17	17	28.4	30.8	75.9	-1	-1	-1
1/10/2019	3:14:23 PM	208	1914	19	19	19	19	18	18	18	18	17	17	17	17	28.4	30.8	57.4	-1	-1	-1
1/10/2019	3:14:23 PM	411	1915	19	19	19	20	18	19	18	18	17	17	17	17	28.4	30.8	57.4	-1	-1	-1
1/10/2019	3:14:23 PM	614	1916	19	19	19	19	18	18	18	18	16	17	17	17	28.4	30.8	57.4	-1	-1	-1
1/10/2019	3:14:23 PM	802	1917	19	19	19	20	18	19	18	18	17	17	17	17	28.4	30.8	57.4	-1	-1	-1
1/10/2019	3:14:24 PM	5	1918	19	19	19	19	18	18	18	18	17	17	17	17	28.4	30.8	57.4	-1	-1	-1
1/10/2019	3:14:24 PM	208	1919	19	19	19	20	18	18	18	18	16	17	17	17	28.4	30.8	57.4	-1	-1	-1
1/10/2019	3:14:24 PM	411	1920	19	19	19	19	18	18	19	18	17	17	17	17	28.4	30.8	57.4	-1	-1	-1
1/10/2019	3:14:24 PM	614	1921	19	19	19	19	18	18	18	18	16	17	17	17	28.4	30.8	57.4	-1	-1	-1
1/10/2019	3:14:24 PM	802	1922	19	19	19	20	18	19	18	18	17	17	17	17	28.4	30.8	57.4	-1	-1	-1
1/10/2019	3:14:25 PM	5	1923	19	19	19	19	18	18	18	18	17	17	17	17	28.4	30.8	57.4	-1	-1	-1
1/10/2019	3:14:25 PM	208	1924	19	19	19	20	18	18	18	18	17	17	17	17	28.4	30.8	57.4	-1	-1	-1
1/10/2019	3:14:25 PM	411	1925	19	19	19	19	18	18	18	18	17	17	17	17	28.4	30.8	57.4	-1	-1	-1
1/10/2019	3:14:25 PM	614	1926	19	19	19	19	18	18	18	18	16	17	17	17	28.4	30.8	57.4	-1	-1	-1
1/10/2019	3:14:25 PM	802	1927	19	19	19	20	18	18	18	18	17	17	17	17	28.4	30.8	57.4	-1	-1	-1
1/10/2019	3:14:26 PM	5	1928	19	19	19	19	18	19	18	18	17	17	17	17	28.4	30.8	57.4	-1	-1	-1
1/10/2019	3:14:26 PM	208	1929	19	19	19	20	18	18	18	18	17	17	17	17	28.4	30.8	57.4	-1	-1	-1
1/10/2019	3:14:26 PM	411	1930	19	19	19	19	18	19	18	18	17	17	17	17	28.4	30.8	57.4	-1	-1	-1
1/10/2019	3:14:26 PM	614	1931	19	19	19	19	18	18	18	18	17	17	17	17	28.4	30.8	57.4	-1	-1	-1
1/10/2019	3:14:26 PM	802	1932	19	19	19	19	18	19	18	18	17	17	17	17	28.4	30.8	57.4	-1	-1	-1
1/10/2019	3:14:27 PM	5	1933	19	19	19	20	18	19	18	18	17	17	17	17	28.4	30.8	57.4	-1	-1	-1
1/10/2019	3:14:27 PM	208	1934	19	19	19	19	18	18	17	18	17	17	17	17	28.4	30.8	57.4	-1	-1	-1
1/10/2019	3:14:27 PM	411	1935	19	19	19	20	18	18	18	18	17	17	17	17	28.4	30.8	57.4	-1	-1	-1
1/10/2019	3:14:27 PM	614	1936	19	19	19	19	18	18	18	18	16	17	17	17	28.4	30.8	57.4	-1	-1	-1
1/10/2019	3:14:27 PM	802	1937	19	19	19	20	18	19	18	18	17	17	17	17	28.4	30.8	57.4	-1	-1	-1
1/10/2019	3:14:28 PM	5	1938	19	19	19	19	19	18	18	18	17	17	17	17	28.4	30.8	57.4	-1	-1	-1
1/10/2019	3:14:28 PM	208	1939	19	19	19	19	18	18	18	18	17	17	17	17	28.4	30.8	57.4	-1	-1	-1
1/10/2019	3:14:28 PM	411	1940	20	19	19	19	18	18	18	18	17	17	17	17	28.4	30.8	57.4	-1	-1	-1
1/10/2019	3:14:28 PM	614	1941	19	19	19	19	18	18	18	18	17	17	17	17	28.4	30.8	57.4	-1	-1	-1
1/10/2019	3:14:28 PM	802	1942	19	19	19	19	18	18	18	18	17	17	17	17	28.4	30.8	57.4	-1	-1	-1
1/10/2019	3:14:29 PM	5	1943	19	19	19	20	18	19	18	18	17	17	17	17	28.4	30.8	57.4	-1	-1	-1
1/10/2019	3:14:29 PM	208	1944	19	19	19	19	18	18	19	18	17	17	17	17	28.4	30.8	57.4	-1	-1	-1
1/10/2019	3:14:29 PM	411	1945	19	19	19	20	18	18	18	18	17	17	18	17	28.4	30.8	57.4	-1	-1	-1
1/10/2019	3:14:29 PM	614	1946	19	19	19	19	18	18	18	18	16	17	17	17	28.4	30.8	57.4	-1	-1	-1
1/10/2019	3:14:29 PM	802	1947	19	19	19	20	18	19	18	18	17	17	17	17	28.4	30.8	57.4	-1	-1	-1
1/10/2019	3:14:30 PM	5	1948	19	19	19	20	18	19	18	18	16	17	17	17	28.4	30.8	57.4	-1	-1	-1
1/10/2019	3:14:30 PM	208	1949	19	19	19	19	18	18	18	18	17	17	17	17	28.4	30.8	57.4	-1	-1	-1
1/10/2019	3:14:30 PM	411	1950	19	19	19	20	18	18	18	18	17	17	17	17	28.4	30.8	57.4	-1	-1	-1
1/10/2019	3:14:30 PM	614	1951	19	19	19	19	18	18	18	18	17	17	17	17	28.4	30.8	57.4	-1	-1	-1
1/10/2019	3:14:30 PM	802	1952	19	19	19	20	18	19	18	18	17	17	17	17	28.4	30.8	57.4	-1	-1	-1
1/10/2019	3:14:31 PM	5	1953	19	19	19	20	18	18	18	18	17	17	17	17	28.4	30.8	57.4	-1	-1	-1
1/10/2019	3:14:31 PM	208	1954	19	19	19	19	18	18	18	18	16	17	17	17	28.4	30.8	57.4	-1	-1	-1
1/10/2019	3:14:31 PM	411	1955	19	19	19	20	18	18	18	18	17	17	17	17	28.4	30.8	57.4	-1	-1	-1
1/10/2019	3:14:31 PM	614	1956	19	19	19	19	18	18	18	18	16	17	17	17	28.4	30.7	55.7	-1	-1	-1
1/10/2019	3:14:31 PM	802	1957	19	19	19	19	18	18	18	18	17	17	17	17	28.4	30.7	55.7	-1	-1	-1
1/10/2019	3:14:32 PM	5	1958	19	19	19	19	18	19	17	18	17	17	17	17	28.4	30.7	55.7	-1	-1	-1
1/10/2019	3:14:32 PM	208	1959	19	19	19	20	18	18	18	18	17	17	17	17	28.4	30.7	55.7	-1	-1	-1
1/10/2019	3:14:32 PM	411	1960	19	19	19	20	18	18	18	18	17	17	17	17	28.4	30.7	55.7	-1	-1	-1
1/10/2019	3:14:32 PM	614	1961	19	19	19	19	18	18	19	18	17	17	17	17	28.4	30.7	55.7	-1	-1	-1
1/10/2019	3:14:32 PM	802	1962	19	19	19	20	18	19	18	18	17	17	17	17	28.4	30.7	55.7	-1	-1	-1
1/10/2019	3:14:33 PM	5	1963	19	19	19	19	19	18	18	18	17	17	17	17	28.4	30.7	55.7	-1	-1	-1
1/10/2019	3:14:33 PM	208	1964	19	19	19	20	18	19	18	18	17	17	17	17	28.4	30.7	55.7	-1	-1	-1
1/10/2019	3:14:33 PM	411	1965	19	19	19	19	18	18	18	18	17	17	17	17	28.4	30.7	55.7	-1	-1	-1
1/10/2019	3:14:33 PM	614	1966	19	19	19	19	18	19	18	18	17	17	17	17	28.4	30.7	55.7	-1	-1	-1
1/10/2019	3:14:33 PM	802	1967	19	19	19	19	18	18	18	18	17	17	17	17	28.4	30.7	55.7	-1	-1	-1
1/10/2019	3:14:34 PM	5	1968	19	19	19	20	18	19	18	18	17	17	17	17	28.4	30.7	55.7	-1	-1	-1
1/10/2019	3:14:34 PM	208	1969	19	19	19	19	18	18	18	18	16	17	17	17	28.4	30.7	55.7	-1	-1	-1
1/10/2019	3:14:34 PM	411	1970	19	19	19	19	18	19	18	18	17	17	17	17	28.4	30.7	55.7	-1	-1	-1
1/10/2019	3:14:34 PM	614	1971	19	19	19	19	18	18	18	18	16	17	17	17	28.4	30.7	55.7	-1	-1	-1
1/10/2019	3:14:34 PM	802	1972	19	19	19	20	18	18	18	18	17	17	17	17	28.4	30.7	55.7	-1	-1	-1
1/10/2019	3:14:35 PM	5	1973	19	19	19	20	18	19	18	18	16	17	17	17	28.4	30.7	55.7	-1	-1	-1
1/10/2019	3:14:35 PM	208	1974	19	19	19	19	18	18	18	18	17	17	17	17	28.4	30.7	55.7	-1	-1	-1
1/10/2019	3:14:35 PM	411	1975	19	19	19	20	18	19	18	18	17	17	17	17	28.4	30.7	55.7	-1	-1	-1
1/10/2019	3:14:35 PM	614	1976	19	19	19	19	18	18	18	18	16	17	17	17	28.4	30.7	55.7	-1	-1	-1
1/10/2019	3:14:35 PM	802	1977	19	19	19	20	18	19	19	18	17	17	17	17	28.4	30.7	55.7	-1	-1	-1
1/10/2019	3:14:36 PM	5	1978	19	19	19	19	18	18	18	18	17	17	17	17	28.4	30.7	55.7	-1	-1	-1
1/10/2019	3:14:36 PM	208	1979	19	19	19	19	18	18	19	18	17	17	17	17	28.4	30.7	55.7	-1	-1	-1
1/10/2019	3:14:36 PM	411	1980	19	19	19	20	18	18	18	18	17	17	17	17	28.4	30.7	55.7	-1	-1	-1
1/10/2019	3:14:36 PM	614	1981	19	19	19	19	18	18	18	18	16	17	17	17	28.4	30.7	55.7	-1	-1	-1
1/10/2019	3:14:36 PM	802	1982	19	19	19	20	18	19	18	18	17	17	17	17	28.4	30.7	55.7	-1	-1	-1
1/10/2019	3:14:37 PM	5	1983	19	19	19	19	18	18	18	18	17	17	17	17	28.4	30.7	55.7	-1	-1	-1
1/10/2019	3:14:37 PM	208	1984	19	19	19	20	18	19	18	18	17	17	17	17	28.4	30.7	55.7	-1	-1	-1
1/10/2019	3:14:37 PM	411	1985	19	19	19	19	18	18	18	18	17	17	17	17	28.4	30.7	55.7	-1	-1	-1
1/10/2019	3:14:37 PM	614	1986	19	19	19	19	18	18	18	18	17	17	17	16	28.4	30.7	55.7	-1	-1	-1
1/10/2019	3:14:37 PM	802	1987	19	19	19	19	18	18	19	18	17	17	17	17	28.4	30.7	55.7	-1	-1	-1
1/10/2019	3:14:38 PM	5	1988	19	19	19	20	18	18	18	18	17	17	17	17	28.4	30.7	55.7	-1	-1	-1
1/10/2019	3:14:38 PM	208	1989	19	19	19	19	18	18	18	18	17	17	17	17	28.4	30.7	55.7	-1	-1	-1
1/10/2019	3:14:38 PM	411	1990	19	19	19	20	18	19	18	18	17	17	17	17	28.4	30.7	55.7	-1	-1	-1
1/10/2019	3:14:38 PM	614	1991	19	19	19	19	18	18	18	18	16	17	17	17	28.4	30.7	55.7	-1	-1	-1
1/10/2019	3:14:38 PM	802	1992	19	19	19	19	18	18	18	18	17	17	17	17	28.4	30.7	55.7	-1	-1	-1
1/10/2019	3:14:39 PM	5	1993	19	19	19	19	18	18	18	18	17	17	17	17	28.4	30.7	55.7	-1	-1	-1
1/10/2019	3:14:39 PM	208	1994	19	19	19	20	18	19	18	18	17	17	17	17	28.4	30.7	55.7	-1	-1	-1
1/10/2019	3:14:39 PM	411	1995	19	19	19	19	18	18	18	18	17	17	17	17	28.4	30.7	55.7	-1	-1	-1
1/10/2019	3:14:39 PM	614	1996	19	19	19	19	18	18	18	18	17	17	17	17	28.4	30.7	55.7	-1	-1	-1
1/10/2019	3:14:39 PM	802	1997	19	19	19	20	18	18	18	18	17	17	17	17	28.4	30.7	55.7	-1	-1	-1
1/10/2019	3:14:40 PM	5	1998	19	19	19	20	18	18	18	18	17	17	17	17	28.5	30.7	48.1	-1	-1	-1
1/10/2019	3:14:40 PM	208	1999	19	19	19	19	18	18	18	18	16	17	17	17	28.5	30.7	48.1	-1	-1	-1
1/10/2019	3:14:40 PM	411	2000	19	19	19	20	18	18	18	18	17	17	17	17	28.5	30.7	48.1	-1	-1	-1
[truncated: 35,438 more rows]
