# Supplementary material for: Rapid metabolic shifts occur during the transition between hunger and satiety in Drosophila melanogaster
Source: Nat Commun. 2019 Sep 6;10:4052. doi: 10.1038/s41467-019-11933-z (PMC6731244; doi:10.1038/s41467-019-11933-z)
Supplement: Supplementary file 7 — Supplementary Data 4 [file 41467_2019_11933_MOESM7_ESM.zip › Fig1DFM_9.csv]

Date	Time	MSec	Sample	W1	W2	W3	W4	W5	W6	W7	W8	W9	W10	W11	W12	Temp	Humid	LUX	Dark	OptoCol1	OptoCol2
2/20/2019	3:19:02 PM	414	2	17	43	17	17	17	17	20	27	17	17	18	17	28.9	30.9	47.9	-1	-1	-1
2/20/2019	3:19:02 PM	602	3	18	43	17	17	17	17	20	27	18	18	18	17	28.9	30.9	47.9	-1	-1	-1
2/20/2019	3:19:02 PM	803	4	18	43	17	17	17	17	20	27	17	18	17	17	28.9	30.9	47.9	-1	-1	-1
2/20/2019	3:19:03 PM	6	5	17	43	17	17	16	17	20	27	17	17	18	17	28.9	30.9	47.9	-1	-1	-1
2/20/2019	3:19:03 PM	209	6	17	43	17	17	17	17	20	27	17	17	18	18	28.9	30.9	47.9	-1	-1	-1
2/20/2019	3:19:03 PM	413	7	17	43	17	17	17	17	19	27	17	18	17	17	28.9	30.9	47.9	-1	-1	-1
2/20/2019	3:19:03 PM	616	8	17	43	17	18	17	17	19	27	18	18	18	17	28.9	30.9	47.9	-1	-1	-1
2/20/2019	3:19:03 PM	803	9	17	43	17	17	17	17	20	27	18	18	18	17	28.9	30.9	47.9	-1	-1	-1
2/20/2019	3:19:04 PM	6	10	17	43	17	17	17	17	19	27	17	18	17	17	28.9	30.9	47.9	-1	-1	-1
2/20/2019	3:19:04 PM	209	11	17	43	17	18	16	17	20	28	17	18	18	18	28.9	30.9	47.9	-1	-1	-1
2/20/2019	3:19:04 PM	413	12	17	43	17	17	16	17	20	27	17	18	18	17	28.9	30.9	47.9	-1	-1	-1
2/20/2019	3:19:04 PM	616	13	18	43	17	17	17	17	20	27	17	18	18	18	28.9	30.9	47.9	-1	-1	-1
2/20/2019	3:19:04 PM	803	14	17	43	17	17	17	17	19	27	17	18	18	17	28.9	30.9	47.9	-1	-1	-1
2/20/2019	3:19:05 PM	6	15	17	43	17	17	17	17	20	27	18	17	18	17	28.9	30.9	47.9	-1	-1	-1
2/20/2019	3:19:05 PM	209	16	17	43	17	17	17	17	20	27	17	17	18	18	28.8	30.9	56.0	-1	-1	-1
2/20/2019	3:19:05 PM	413	17	17	43	17	17	16	17	20	27	17	17	18	18	28.8	30.9	56.0	-1	-1	-1
2/20/2019	3:19:05 PM	616	18	17	43	17	17	17	17	20	27	18	17	18	18	28.8	30.9	56.0	-1	-1	-1
2/20/2019	3:19:05 PM	803	19	17	43	17	17	17	17	20	27	18	18	18	17	28.8	30.9	56.0	-1	-1	-1
2/20/2019	3:19:06 PM	6	20	17	43	17	17	16	17	20	28	17	17	18	17	28.8	30.9	56.0	-1	-1	-1
2/20/2019	3:19:06 PM	209	21	17	43	17	17	17	16	20	27	18	17	18	17	28.8	30.9	56.0	-1	-1	-1
2/20/2019	3:19:06 PM	413	22	17	43	17	17	17	17	20	27	17	18	17	17	28.8	30.9	56.0	-1	-1	-1
2/20/2019	3:19:06 PM	600	23	17	43	17	18	17	17	19	28	17	18	18	18	28.8	30.9	56.0	-1	-1	-1
2/20/2019	3:19:06 PM	803	24	17	43	17	17	17	17	20	27	18	17	18	17	28.8	30.9	56.0	-1	-1	-1
2/20/2019	3:19:07 PM	6	25	17	43	17	17	17	17	19	27	17	18	17	17	28.8	30.9	56.0	-1	-1	-1
2/20/2019	3:19:07 PM	209	26	17	43	17	18	16	17	20	27	17	17	18	17	28.8	30.9	56.0	-1	-1	-1
2/20/2019	3:19:07 PM	413	27	17	43	17	17	17	17	19	27	17	18	18	17	28.8	30.9	56.0	-1	-1	-1
2/20/2019	3:19:07 PM	616	28	17	43	17	18	16	17	20	27	18	18	18	17	28.8	30.9	56.0	-1	-1	-1
2/20/2019	3:19:07 PM	803	29	17	43	17	17	17	17	20	27	18	17	18	17	28.8	30.9	56.0	-1	-1	-1
2/20/2019	3:19:08 PM	6	30	18	43	17	17	17	17	19	27	17	18	17	17	28.8	30.9	56.0	-1	-1	-1
2/20/2019	3:19:08 PM	209	31	17	43	17	17	16	17	19	27	17	18	18	17	28.8	30.9	56.0	-1	-1	-1
2/20/2019	3:19:08 PM	413	32	17	42	17	17	16	17	20	27	17	17	18	17	28.8	30.9	56.0	-1	-1	-1
2/20/2019	3:19:08 PM	616	33	18	43	17	18	17	17	20	27	17	18	18	18	28.8	30.9	56.0	-1	-1	-1
2/20/2019	3:19:08 PM	803	34	18	43	17	17	17	17	19	27	17	18	17	18	28.8	30.9	56.0	-1	-1	-1
2/20/2019	3:19:09 PM	6	35	17	43	17	17	17	17	19	27	18	18	18	17	28.8	30.9	56.0	-1	-1	-1
2/20/2019	3:19:09 PM	209	36	17	43	17	17	17	17	19	27	17	18	17	18	28.8	30.9	56.0	-1	-1	-1
2/20/2019	3:19:09 PM	413	37	17	43	17	17	16	17	19	27	17	18	18	17	28.8	30.9	56.0	-1	-1	-1
2/20/2019	3:19:09 PM	616	38	17	43	17	17	17	17	20	27	18	18	18	18	28.8	30.9	56.0	-1	-1	-1
2/20/2019	3:19:09 PM	803	39	17	42	17	17	17	17	20	27	18	17	18	18	28.8	30.9	56.0	-1	-1	-1
2/20/2019	3:19:10 PM	6	40	17	42	17	18	16	17	19	27	17	17	18	17	28.8	30.9	56.0	-1	-1	-1
2/20/2019	3:19:10 PM	209	41	17	43	17	17	17	17	20	27	18	17	18	17	28.8	30.9	56.0	-1	-1	-1
2/20/2019	3:19:10 PM	413	42	17	42	17	17	16	17	19	27	17	18	17	17	28.8	30.9	56.0	-1	-1	-1
2/20/2019	3:19:10 PM	616	43	17	43	17	17	17	17	20	27	18	18	18	17	28.8	30.9	56.0	-1	-1	-1
2/20/2019	3:19:10 PM	803	44	17	43	17	17	17	17	20	27	18	18	18	17	28.8	30.9	56.0	-1	-1	-1
2/20/2019	3:19:11 PM	6	45	17	43	17	17	17	17	19	27	18	17	18	17	28.8	30.9	56.0	-1	-1	-1
2/20/2019	3:19:11 PM	209	46	17	42	17	17	17	17	20	27	17	18	18	17	28.8	30.9	56.0	-1	-1	-1
2/20/2019	3:19:11 PM	413	47	17	42	17	17	17	17	19	27	17	18	17	17	28.8	30.9	56.0	-1	-1	-1
2/20/2019	3:19:11 PM	616	48	17	43	17	18	17	17	20	27	18	18	18	17	28.8	30.9	56.0	-1	-1	-1
2/20/2019	3:19:11 PM	803	49	18	43	17	17	17	17	20	27	18	18	18	17	28.8	30.9	56.0	-1	-1	-1
2/20/2019	3:19:12 PM	6	50	17	43	17	17	17	17	19	27	17	18	17	17	28.8	30.9	56.0	-1	-1	-1
2/20/2019	3:19:12 PM	209	51	17	42	17	17	17	17	20	27	18	17	18	17	28.8	30.9	56.0	-1	-1	-1
2/20/2019	3:19:12 PM	413	52	17	42	17	17	17	17	19	27	17	18	17	17	28.8	30.9	56.0	-1	-1	-1
2/20/2019	3:19:12 PM	616	53	17	43	17	17	17	17	20	27	17	17	18	17	28.8	30.9	56.0	-1	-1	-1
2/20/2019	3:19:12 PM	803	54	18	43	17	17	17	17	20	27	18	18	18	17	28.8	30.9	56.0	-1	-1	-1
2/20/2019	3:19:13 PM	6	55	18	43	17	17	17	17	19	27	17	18	17	17	28.8	30.9	56.0	-1	-1	-1
2/20/2019	3:19:13 PM	209	56	17	43	17	17	17	17	20	27	18	17	18	17	28.8	30.9	56.0	-1	-1	-1
2/20/2019	3:19:13 PM	413	57	17	42	17	17	17	17	19	27	17	18	17	17	28.8	30.9	56.0	-1	-1	-1
2/20/2019	3:19:13 PM	616	58	17	43	17	17	17	17	20	27	18	18	18	17	28.8	30.9	60.4	-1	-1	-1
2/20/2019	3:19:13 PM	803	59	17	42	17	17	17	17	20	27	18	18	18	17	28.8	30.9	60.4	-1	-1	-1
2/20/2019	3:19:14 PM	6	60	17	43	17	17	17	17	20	27	18	18	18	17	28.8	30.9	60.4	-1	-1	-1
2/20/2019	3:19:14 PM	209	61	18	42	17	17	16	17	20	27	17	18	17	17	28.8	30.9	60.4	-1	-1	-1
2/20/2019	3:19:14 PM	413	62	17	42	17	17	16	17	19	27	17	18	17	17	28.8	30.9	60.4	-1	-1	-1
2/20/2019	3:19:14 PM	616	63	17	43	17	17	17	17	20	27	17	18	18	17	28.8	30.9	60.4	-1	-1	-1
2/20/2019	3:19:14 PM	803	64	17	42	17	17	17	17	20	27	18	17	18	17	28.8	30.9	60.4	-1	-1	-1
2/20/2019	3:19:15 PM	6	65	17	42	17	17	17	17	20	28	17	18	17	17	28.8	30.9	60.4	-1	-1	-1
2/20/2019	3:19:15 PM	209	66	17	43	17	17	16	17	19	28	18	18	18	17	28.8	30.9	60.4	-1	-1	-1
2/20/2019	3:19:15 PM	413	67	17	42	17	17	17	17	20	27	18	18	17	17	28.8	30.9	60.4	-1	-1	-1
2/20/2019	3:19:15 PM	616	68	18	43	17	17	17	17	19	27	17	18	18	17	28.8	30.9	60.4	-1	-1	-1
2/20/2019	3:19:15 PM	803	69	17	42	17	17	16	17	19	27	17	18	18	17	28.8	30.9	60.4	-1	-1	-1
2/20/2019	3:19:16 PM	6	70	17	42	17	18	17	17	20	27	17	17	19	18	28.8	30.9	60.4	-1	-1	-1
2/20/2019	3:19:16 PM	209	71	17	42	17	17	16	17	19	28	17	18	18	18	28.8	30.9	60.4	-1	-1	-1
2/20/2019	3:19:16 PM	413	72	17	42	17	17	17	17	20	27	17	17	18	17	28.8	30.9	60.4	-1	-1	-1
2/20/2019	3:19:16 PM	616	73	17	42	17	17	17	17	20	27	17	17	18	17	28.8	30.9	60.4	-1	-1	-1
2/20/2019	3:19:16 PM	803	74	17	42	17	17	16	17	19	28	17	18	18	18	28.8	30.9	60.4	-1	-1	-1
2/20/2019	3:19:17 PM	6	75	17	42	17	18	17	17	20	28	17	17	18	17	28.8	30.9	60.4	-1	-1	-1
2/20/2019	3:19:17 PM	209	76	17	42	17	17	17	17	20	28	17	18	17	18	28.8	30.9	60.4	-1	-1	-1
2/20/2019	3:19:17 PM	413	77	17	42	17	17	16	17	19	27	17	17	18	17	28.8	30.9	60.4	-1	-1	-1
2/20/2019	3:19:17 PM	616	78	17	42	17	17	17	17	20	27	17	17	18	17	28.8	30.9	60.4	-1	-1	-1
2/20/2019	3:19:17 PM	803	79	17	42	17	17	16	17	20	28	17	18	18	18	28.8	30.9	60.4	-1	-1	-1
2/20/2019	3:19:18 PM	6	80	17	42	17	18	17	17	20	27	17	18	18	17	28.8	30.9	60.4	-1	-1	-1
2/20/2019	3:19:18 PM	209	81	17	42	17	17	17	17	20	27	17	18	17	17	28.8	30.9	60.4	-1	-1	-1
2/20/2019	3:19:18 PM	413	82	17	42	16	17	17	17	19	27	17	18	17	17	28.8	30.9	60.4	-1	-1	-1
2/20/2019	3:19:18 PM	616	83	17	42	17	17	17	17	20	27	18	18	18	17	28.8	30.9	60.4	-1	-1	-1
2/20/2019	3:19:18 PM	803	84	18	42	17	17	17	17	20	27	17	18	17	17	28.8	30.9	60.4	-1	-1	-1
2/20/2019	3:19:19 PM	6	85	17	42	17	18	17	17	20	27	18	18	18	17	28.8	30.9	60.4	-1	-1	-1
2/20/2019	3:19:19 PM	209	86	17	42	17	17	17	17	20	27	17	18	18	17	28.8	30.9	60.4	-1	-1	-1
2/20/2019	3:19:19 PM	413	87	17	42	17	17	16	17	19	27	17	18	17	17	28.8	30.9	60.4	-1	-1	-1
2/20/2019	3:19:19 PM	616	88	17	42	17	17	17	17	20	27	18	17	18	17	28.8	30.9	60.4	-1	-1	-1
2/20/2019	3:19:19 PM	803	89	17	42	17	17	17	17	20	27	17	18	17	17	28.8	30.9	60.4	-1	-1	-1
2/20/2019	3:19:20 PM	6	90	17	42	17	18	17	17	20	27	18	18	18	17	28.8	30.9	60.4	-1	-1	-1
2/20/2019	3:19:20 PM	209	91	18	42	17	17	17	17	19	27	17	18	18	18	28.8	30.9	60.4	-1	-1	-1
2/20/2019	3:19:20 PM	413	92	17	42	17	17	16	17	19	27	17	17	18	17	28.8	30.9	60.4	-1	-1	-1
2/20/2019	3:19:20 PM	616	93	18	41	17	17	17	17	20	27	17	18	18	18	28.8	30.9	60.4	-1	-1	-1
2/20/2019	3:19:20 PM	803	94	17	41	17	17	16	17	19	28	17	18	18	18	28.8	30.9	60.4	-1	-1	-1
2/20/2019	3:19:21 PM	6	95	17	42	17	18	16	17	20	28	17	17	19	18	28.8	30.9	60.4	-1	-1	-1
2/20/2019	3:19:21 PM	209	96	17	42	17	17	17	17	20	27	17	17	18	18	28.8	30.9	60.4	-1	-1	-1
2/20/2019	3:19:21 PM	413	97	17	42	17	17	16	17	19	27	17	17	18	17	28.8	30.9	60.4	-1	-1	-1
2/20/2019	3:19:21 PM	616	98	17	42	17	17	17	17	20	27	18	17	18	17	28.8	30.9	60.4	-1	-1	-1
2/20/2019	3:19:21 PM	803	99	18	42	17	17	17	17	19	27	17	18	17	17	28.8	30.9	60.4	-1	-1	-1
2/20/2019	3:19:22 PM	6	100	17	42	17	18	17	17	20	27	18	18	18	18	28.9	30.8	60.6	-1	-1	-1
2/20/2019	3:19:22 PM	209	101	18	42	17	17	17	17	20	27	17	18	17	18	28.9	30.8	60.6	-1	-1	-1
2/20/2019	3:19:22 PM	413	102	17	41	17	17	16	17	19	27	17	18	18	17	28.9	30.8	60.6	-1	-1	-1
2/20/2019	3:19:22 PM	616	103	17	42	17	17	17	17	20	27	18	18	18	17	28.9	30.8	60.6	-1	-1	-1
2/20/2019	3:19:22 PM	803	104	18	41	17	17	17	17	20	27	17	18	17	17	28.9	30.8	60.6	-1	-1	-1
2/20/2019	3:19:23 PM	6	105	17	42	17	18	17	17	20	27	18	17	18	17	28.9	30.8	60.6	-1	-1	-1
2/20/2019	3:19:23 PM	209	106	17	41	17	17	17	17	20	27	17	18	18	18	28.9	30.8	60.6	-1	-1	-1
2/20/2019	3:19:23 PM	413	107	17	42	17	17	17	17	20	27	18	17	18	17	28.9	30.8	60.6	-1	-1	-1
2/20/2019	3:19:23 PM	616	108	18	41	17	17	17	17	20	27	17	18	18	18	28.9	30.8	60.6	-1	-1	-1
2/20/2019	3:19:23 PM	803	109	17	42	17	17	16	17	20	27	18	18	18	17	28.9	30.8	60.6	-1	-1	-1
2/20/2019	3:19:24 PM	6	110	18	41	17	17	17	17	20	27	17	18	17	18	28.9	30.8	60.6	-1	-1	-1
2/20/2019	3:19:24 PM	209	111	17	41	17	18	16	17	19	27	17	18	18	18	28.9	30.8	60.6	-1	-1	-1
2/20/2019	3:19:24 PM	413	112	17	41	17	17	17	16	20	27	18	17	18	17	28.9	30.8	60.6	-1	-1	-1
2/20/2019	3:19:24 PM	616	113	17	41	17	17	17	17	19	28	17	18	18	17	28.9	30.8	60.6	-1	-1	-1
2/20/2019	3:19:24 PM	803	114	17	42	16	17	17	17	20	27	18	18	18	17	28.9	30.8	60.6	-1	-1	-1
2/20/2019	3:19:25 PM	6	115	18	41	17	17	17	17	19	27	18	18	18	17	28.9	30.8	60.6	-1	-1	-1
2/20/2019	3:19:25 PM	209	116	17	41	17	17	17	17	19	27	18	18	18	17	28.9	30.8	60.6	-1	-1	-1
2/20/2019	3:19:25 PM	413	117	17	41	17	17	16	17	19	27	17	18	17	17	28.9	30.8	60.6	-1	-1	-1
2/20/2019	3:19:25 PM	616	118	17	42	17	17	17	17	20	27	18	17	18	17	28.9	30.8	60.6	-1	-1	-1
2/20/2019	3:19:25 PM	803	119	17	41	17	17	17	17	20	27	17	18	18	17	28.9	30.8	60.6	-1	-1	-1
2/20/2019	3:19:26 PM	6	120	17	42	17	17	17	18	20	27	18	18	18	17	28.9	30.8	60.6	-1	-1	-1
2/20/2019	3:19:26 PM	209	121	18	41	17	17	17	17	20	27	17	18	18	17	28.9	30.8	60.6	-1	-1	-1
2/20/2019	3:19:26 PM	413	122	17	41	17	17	16	17	20	27	17	17	18	17	28.9	30.8	60.6	-1	-1	-1
2/20/2019	3:19:26 PM	616	123	18	41	17	17	17	17	20	27	17	18	18	18	28.9	30.8	60.6	-1	-1	-1
2/20/2019	3:19:26 PM	803	124	17	41	17	17	16	17	20	27	18	18	18	17	28.9	30.8	60.6	-1	-1	-1
2/20/2019	3:19:27 PM	6	125	18	41	17	17	17	17	20	27	17	18	17	17	28.9	30.8	60.6	-1	-1	-1
2/20/2019	3:19:27 PM	209	126	17	41	17	17	17	17	19	27	17	18	18	17	28.9	30.8	60.6	-1	-1	-1
2/20/2019	3:19:27 PM	413	127	17	41	17	17	17	17	19	26	17	17	18	17	28.9	30.8	60.6	-1	-1	-1
2/20/2019	3:19:27 PM	616	128	17	41	17	17	17	17	20	26	18	17	18	17	28.9	30.8	60.6	-1	-1	-1
2/20/2019	3:19:27 PM	803	129	17	41	17	17	17	17	20	26	18	17	18	17	28.9	30.8	60.6	-1	-1	-1
2/20/2019	3:19:28 PM	6	130	18	41	18	17	17	17	20	27	17	18	18	18	28.9	30.8	60.6	-1	-1	-1
2/20/2019	3:19:28 PM	209	131	17	41	17	18	17	17	20	27	17	18	18	18	28.9	30.8	60.6	-1	-1	-1
2/20/2019	3:19:28 PM	413	132	17	41	17	18	16	17	20	27	17	17	18	17	28.9	30.8	60.6	-1	-1	-1
2/20/2019	3:19:28 PM	616	133	17	41	17	17	17	17	20	26	18	18	18	17	28.9	30.8	60.6	-1	-1	-1
2/20/2019	3:19:28 PM	803	134	17	41	17	17	17	17	20	26	18	18	18	17	28.9	30.8	60.6	-1	-1	-1
2/20/2019	3:19:29 PM	6	135	18	41	17	17	17	17	20	27	17	18	18	18	28.9	30.8	60.6	-1	-1	-1
2/20/2019	3:19:29 PM	209	136	18	41	17	17	17	17	19	27	17	18	18	18	28.9	30.8	60.6	-1	-1	-1
2/20/2019	3:19:29 PM	413	137	17	41	17	17	17	17	19	26	18	17	18	17	28.9	30.8	60.6	-1	-1	-1
2/20/2019	3:19:29 PM	616	138	17	41	17	17	17	17	20	26	17	17	18	17	28.9	30.8	60.6	-1	-1	-1
2/20/2019	3:19:29 PM	803	139	17	41	17	17	17	17	20	26	17	18	18	17	28.9	30.8	60.6	-1	-1	-1
2/20/2019	3:19:30 PM	6	140	17	41	17	18	17	17	19	27	17	18	18	18	28.9	30.8	60.6	-1	-1	-1
2/20/2019	3:19:30 PM	209	141	17	41	17	17	17	17	20	27	17	17	18	17	28.9	30.8	60.6	-1	-1	-1
2/20/2019	3:19:30 PM	413	142	18	41	17	17	17	17	19	26	18	18	17	17	28.8	30.7	58.7	-1	-1	-1
2/20/2019	3:19:30 PM	616	143	18	41	17	17	17	17	19	27	17	18	17	18	28.8	30.7	58.7	-1	-1	-1
2/20/2019	3:19:30 PM	803	144	17	41	17	17	16	17	20	27	17	18	18	18	28.8	30.7	58.7	-1	-1	-1
2/20/2019	3:19:31 PM	6	145	17	41	17	18	17	17	19	26	18	18	18	17	28.8	30.7	58.7	-1	-1	-1
2/20/2019	3:19:31 PM	209	146	17	41	17	17	17	17	20	26	18	17	18	17	28.8	30.7	58.7	-1	-1	-1
2/20/2019	3:19:31 PM	413	147	18	41	17	17	17	17	19	27	17	18	17	17	28.8	30.7	58.7	-1	-1	-1
2/20/2019	3:19:31 PM	616	148	17	41	17	17	17	17	20	27	17	17	18	18	28.8	30.7	58.7	-1	-1	-1
2/20/2019	3:19:31 PM	803	149	17	41	16	17	17	17	19	26	17	18	17	17	28.8	30.7	58.7	-1	-1	-1
2/20/2019	3:19:32 PM	6	150	17	41	17	17	17	17	20	26	18	18	18	17	28.8	30.7	58.7	-1	-1	-1
2/20/2019	3:19:32 PM	209	151	18	41	17	17	17	17	19	26	18	18	17	17	28.8	30.7	58.7	-1	-1	-1
2/20/2019	3:19:32 PM	413	152	17	41	17	17	16	17	19	27	17	18	18	17	28.8	30.7	58.7	-1	-1	-1
2/20/2019	3:19:32 PM	616	153	17	41	17	17	17	17	19	26	18	18	18	17	28.8	30.7	58.7	-1	-1	-1
2/20/2019	3:19:32 PM	803	154	17	41	17	17	16	16	20	26	18	17	18	17	28.8	30.7	58.7	-1	-1	-1
2/20/2019	3:19:33 PM	6	155	18	40	17	17	17	17	20	27	17	18	18	18	28.8	30.7	58.7	-1	-1	-1
2/20/2019	3:19:33 PM	209	156	17	41	17	18	16	17	20	27	17	18	18	17	28.8	30.7	58.7	-1	-1	-1
2/20/2019	3:19:33 PM	413	157	17	40	17	17	17	17	20	27	17	18	18	18	28.8	30.7	58.7	-1	-1	-1
2/20/2019	3:19:33 PM	616	158	18	41	17	17	17	17	19	27	17	18	17	17	28.8	30.7	58.7	-1	-1	-1
2/20/2019	3:19:33 PM	803	159	18	41	17	17	17	17	19	26	17	18	17	17	28.8	30.7	58.7	-1	-1	-1
2/20/2019	3:19:34 PM	6	160	17	41	17	17	16	17	19	27	17	18	18	17	28.8	30.7	58.7	-1	-1	-1
2/20/2019	3:19:34 PM	209	161	17	41	17	17	17	17	20	26	18	17	18	17	28.8	30.7	58.7	-1	-1	-1
2/20/2019	3:19:34 PM	413	162	18	40	17	17	17	17	20	26	18	18	17	17	28.8	30.7	58.7	-1	-1	-1
2/20/2019	3:19:34 PM	616	163	17	40	17	17	16	17	20	27	17	18	17	18	28.8	30.7	58.7	-1	-1	-1
2/20/2019	3:19:34 PM	803	164	17	40	17	17	16	17	20	27	17	18	17	17	28.8	30.7	58.7	-1	-1	-1
2/20/2019	3:19:35 PM	6	165	17	41	17	17	17	17	20	26	18	18	18	17	28.8	30.7	58.7	-1	-1	-1
2/20/2019	3:19:35 PM	209	166	17	40	17	17	17	17	20	27	17	18	18	17	28.8	30.7	58.7	-1	-1	-1
2/20/2019	3:19:35 PM	413	167	17	41	17	17	17	17	19	27	17	18	17	17	28.8	30.7	58.7	-1	-1	-1
2/20/2019	3:19:35 PM	616	168	17	41	17	17	16	17	20	27	17	18	18	17	28.8	30.7	58.7	-1	-1	-1
2/20/2019	3:19:35 PM	803	169	17	40	17	17	16	17	20	26	17	17	18	17	28.8	30.7	58.7	-1	-1	-1
2/20/2019	3:19:36 PM	6	170	18	40	18	17	17	17	20	27	17	18	18	18	28.8	30.7	58.7	-1	-1	-1
2/20/2019	3:19:36 PM	209	171	17	40	17	17	16	17	19	27	17	18	18	17	28.8	30.7	58.7	-1	-1	-1
2/20/2019	3:19:36 PM	413	172	17	40	17	17	17	17	20	27	17	17	18	17	28.8	30.7	58.7	-1	-1	-1
2/20/2019	3:19:36 PM	616	173	17	40	17	17	17	17	19	27	17	18	18	17	28.8	30.7	58.7	-1	-1	-1
2/20/2019	3:19:36 PM	803	174	17	40	17	17	16	17	19	27	17	18	17	17	28.8	30.7	58.7	-1	-1	-1
2/20/2019	3:19:37 PM	6	175	17	40	17	18	16	17	20	27	18	17	18	17	28.8	30.7	58.7	-1	-1	-1
2/20/2019	3:19:37 PM	209	176	18	41	17	17	17	17	20	26	18	18	18	17	28.8	30.7	58.7	-1	-1	-1
2/20/2019	3:19:37 PM	413	177	17	40	17	17	17	17	20	27	17	18	17	17	28.8	30.7	58.7	-1	-1	-1
2/20/2019	3:19:37 PM	616	178	17	40	17	18	16	17	20	27	17	17	19	17	28.8	30.7	58.7	-1	-1	-1
2/20/2019	3:19:37 PM	803	179	17	40	17	17	16	17	20	27	17	17	18	17	28.8	30.7	58.7	-1	-1	-1
2/20/2019	3:19:38 PM	6	180	18	40	17	18	17	17	20	27	17	18	17	18	28.8	30.7	58.7	-1	-1	-1
2/20/2019	3:19:38 PM	209	181	17	40	17	17	16	17	19	27	17	18	18	17	28.8	30.7	58.7	-1	-1	-1
2/20/2019	3:19:38 PM	413	182	17	40	17	17	17	17	20	27	17	17	18	17	28.8	30.7	58.7	-1	-1	-1
2/20/2019	3:19:38 PM	616	183	17	40	17	17	17	17	19	27	17	18	18	18	28.8	30.7	58.7	-1	-1	-1
2/20/2019	3:19:38 PM	803	184	17	40	17	17	16	17	20	27	17	18	18	18	28.9	30.6	60.4	-1	-1	-1
2/20/2019	3:19:39 PM	6	185	18	40	17	17	17	17	20	27	18	18	18	18	28.9	30.6	60.4	-1	-1	-1
2/20/2019	3:19:39 PM	209	186	18	40	17	17	17	17	19	27	17	18	17	18	28.9	30.6	60.4	-1	-1	-1
2/20/2019	3:19:39 PM	413	187	17	40	17	17	17	17	20	27	18	18	18	17	28.9	30.6	60.4	-1	-1	-1
2/20/2019	3:19:39 PM	616	188	17	40	17	17	17	17	19	27	17	18	18	18	28.9	30.6	60.4	-1	-1	-1
2/20/2019	3:19:39 PM	803	189	17	40	17	17	16	17	19	27	17	18	17	17	28.9	30.6	60.4	-1	-1	-1
2/20/2019	3:19:40 PM	6	190	17	40	17	18	17	17	19	27	18	18	18	17	28.9	30.6	60.4	-1	-1	-1
2/20/2019	3:19:40 PM	209	191	17	40	17	17	17	17	20	26	18	17	18	17	28.9	30.6	60.4	-1	-1	-1
2/20/2019	3:19:40 PM	413	192	17	40	17	17	16	17	20	27	17	17	18	18	28.9	30.6	60.4	-1	-1	-1
2/20/2019	3:19:40 PM	616	193	18	40	16	17	17	17	19	27	17	18	17	17	28.9	30.6	60.4	-1	-1	-1
2/20/2019	3:19:40 PM	803	194	17	40	17	17	16	17	19	27	17	18	17	17	28.9	30.6	60.4	-1	-1	-1
2/20/2019	3:19:41 PM	6	195	17	40	17	18	17	17	20	27	18	17	18	17	28.9	30.6	60.4	-1	-1	-1
2/20/2019	3:19:41 PM	209	196	17	40	17	17	17	17	20	26	18	18	18	17	28.9	30.6	60.4	-1	-1	-1
2/20/2019	3:19:41 PM	413	197	18	40	17	17	17	17	19	27	17	18	17	17	28.9	30.6	60.4	-1	-1	-1
2/20/2019	3:19:41 PM	616	198	17	40	17	18	16	17	20	27	17	17	18	17	28.9	30.6	60.4	-1	-1	-1
2/20/2019	3:19:41 PM	803	199	17	40	16	17	17	17	19	26	18	18	18	17	28.9	30.6	60.4	-1	-1	-1
2/20/2019	3:19:42 PM	6	200	17	39	17	17	17	17	20	27	17	17	18	18	28.9	30.6	60.4	-1	-1	-1
2/20/2019	3:19:42 PM	209	201	17	40	17	17	16	17	20	27	17	18	18	17	28.9	30.6	60.4	-1	-1	-1
2/20/2019	3:19:42 PM	413	202	17	40	17	18	17	17	20	27	17	17	18	17	28.9	30.6	60.4	-1	-1	-1
2/20/2019	3:19:42 PM	614	203	17	39	17	17	17	17	20	27	17	17	18	18	28.9	30.6	60.4	-1	-1	-1
2/20/2019	3:19:42 PM	802	204	17	39	17	17	16	17	19	27	17	18	18	18	28.9	30.6	60.4	-1	-1	-1
2/20/2019	3:19:43 PM	5	205	18	40	17	17	17	17	20	27	18	17	18	17	28.9	30.6	60.4	-1	-1	-1
2/20/2019	3:19:43 PM	208	206	17	40	17	17	17	17	20	27	17	17	18	17	28.9	30.6	60.4	-1	-1	-1
2/20/2019	3:19:43 PM	411	207	18	39	17	17	17	17	19	27	17	18	18	18	28.9	30.6	60.4	-1	-1	-1
2/20/2019	3:19:43 PM	614	208	17	40	17	17	17	17	20	27	17	18	18	17	28.9	30.6	60.4	-1	-1	-1
2/20/2019	3:19:43 PM	802	209	17	39	17	17	16	17	20	27	17	17	18	17	28.9	30.6	60.4	-1	-1	-1
2/20/2019	3:19:44 PM	5	210	17	39	18	17	16	17	20	27	17	17	18	18	28.9	30.6	60.4	-1	-1	-1
2/20/2019	3:19:44 PM	208	211	17	39	17	17	16	17	20	27	17	17	18	17	28.9	30.6	60.4	-1	-1	-1
2/20/2019	3:19:44 PM	411	212	17	39	17	17	17	17	20	26	18	18	18	17	28.9	30.6	60.4	-1	-1	-1
2/20/2019	3:19:44 PM	604	213	18	39	17	17	17	17	19	26	17	18	17	17	28.9	30.6	60.4	-1	-1	-1
2/20/2019	3:19:44 PM	807	214	17	40	17	17	17	17	19	26	18	18	18	17	28.9	30.6	60.4	-1	-1	-1
2/20/2019	3:19:45 PM	10	215	17	39	17	17	17	17	20	26	18	18	18	17	28.9	30.6	60.4	-1	-1	-1
2/20/2019	3:19:45 PM	213	216	17	39	17	17	17	17	19	27	17	18	17	18	28.9	30.6	60.4	-1	-1	-1
2/20/2019	3:19:45 PM	401	217	17	39	16	17	16	17	20	27	17	17	18	17	28.9	30.6	60.4	-1	-1	-1
2/20/2019	3:19:45 PM	604	218	17	39	17	17	17	17	20	26	17	17	18	17	28.9	30.6	60.4	-1	-1	-1
2/20/2019	3:19:45 PM	807	219	17	39	16	17	16	17	20	27	17	17	17	17	28.9	30.6	60.4	-1	-1	-1
2/20/2019	3:19:46 PM	10	220	17	39	17	17	17	17	20	27	18	18	18	17	28.9	30.6	60.4	-1	-1	-1
2/20/2019	3:19:46 PM	213	221	17	39	17	17	17	17	19	27	17	18	18	18	28.9	30.6	60.4	-1	-1	-1
2/20/2019	3:19:46 PM	401	222	17	39	17	17	16	17	19	27	17	17	18	18	28.9	30.6	60.4	-1	-1	-1
2/20/2019	3:19:46 PM	604	223	17	39	17	17	17	17	20	27	18	17	18	17	28.9	30.6	60.4	-1	-1	-1
2/20/2019	3:19:46 PM	807	224	17	39	17	17	17	17	19	27	18	18	17	17	28.9	30.6	60.4	-1	-1	-1
2/20/2019	3:19:47 PM	10	225	17	40	17	17	17	17	19	27	18	18	18	17	28.9	30.6	60.4	-1	-1	-1
2/20/2019	3:19:47 PM	213	226	17	39	17	17	17	17	20	26	17	18	18	17	28.8	30.6	60.2	-1	-1	-1
2/20/2019	3:19:47 PM	401	227	18	39	17	17	17	17	20	26	17	18	17	17	28.8	30.6	60.2	-1	-1	-1
2/20/2019	3:19:47 PM	604	228	17	39	17	17	17	17	19	27	17	17	18	17	28.8	30.6	60.2	-1	-1	-1
2/20/2019	3:19:47 PM	807	229	17	39	17	17	17	17	20	26	18	17	18	17	28.8	30.6	60.2	-1	-1	-1
2/20/2019	3:19:48 PM	10	230	18	39	17	17	17	17	20	27	17	18	18	18	28.8	30.6	60.2	-1	-1	-1
2/20/2019	3:19:48 PM	213	231	17	39	17	18	16	17	20	27	17	17	18	18	28.8	30.6	60.2	-1	-1	-1
2/20/2019	3:19:48 PM	401	232	17	39	17	17	17	17	20	27	18	17	18	17	28.8	30.6	60.2	-1	-1	-1
2/20/2019	3:19:48 PM	604	233	18	39	17	17	17	17	19	27	17	18	17	18	28.8	30.6	60.2	-1	-1	-1
2/20/2019	3:19:48 PM	807	234	17	39	16	17	17	17	19	27	17	18	17	17	28.8	30.6	60.2	-1	-1	-1
2/20/2019	3:19:49 PM	10	235	18	39	17	17	17	17	20	27	18	18	18	18	28.8	30.6	60.2	-1	-1	-1
2/20/2019	3:19:49 PM	213	236	17	39	17	17	17	17	19	27	17	18	18	18	28.8	30.6	60.2	-1	-1	-1
2/20/2019	3:19:49 PM	401	237	17	39	17	17	17	17	19	26	18	17	18	17	28.8	30.6	60.2	-1	-1	-1
2/20/2019	3:19:49 PM	604	238	18	39	17	17	17	17	19	26	18	18	17	17	28.8	30.6	60.2	-1	-1	-1
2/20/2019	3:19:49 PM	807	239	17	39	17	17	17	17	19	27	17	18	17	17	28.8	30.6	60.2	-1	-1	-1
2/20/2019	3:19:50 PM	10	240	18	39	17	17	17	17	20	27	18	18	18	17	28.8	30.6	60.2	-1	-1	-1
2/20/2019	3:19:50 PM	213	241	18	39	17	17	17	17	20	27	17	18	17	18	28.8	30.6	60.2	-1	-1	-1
2/20/2019	3:19:50 PM	401	242	17	38	17	18	16	17	19	27	17	18	18	17	28.8	30.6	60.2	-1	-1	-1
2/20/2019	3:19:50 PM	604	243	17	38	17	17	17	17	19	26	17	17	18	17	28.8	30.6	60.2	-1	-1	-1
2/20/2019	3:19:50 PM	807	244	17	38	17	17	16	17	19	27	18	18	17	17	28.8	30.6	60.2	-1	-1	-1
2/20/2019	3:19:51 PM	10	245	17	39	17	17	17	17	20	26	18	17	18	17	28.8	30.6	60.2	-1	-1	-1
2/20/2019	3:19:51 PM	213	246	18	38	17	17	17	17	19	26	17	18	17	17	28.8	30.6	60.2	-1	-1	-1
2/20/2019	3:19:51 PM	401	247	17	38	17	17	16	17	19	27	17	18	18	17	28.8	30.6	60.2	-1	-1	-1
2/20/2019	3:19:51 PM	604	248	17	38	17	17	17	17	20	26	18	17	18	17	28.8	30.6	60.2	-1	-1	-1
2/20/2019	3:19:51 PM	807	249	17	38	17	17	16	17	19	27	17	18	17	17	28.8	30.6	60.2	-1	-1	-1
2/20/2019	3:19:52 PM	10	250	17	38	17	17	17	17	20	26	18	17	18	17	28.8	30.6	60.2	-1	-1	-1
2/20/2019	3:19:52 PM	213	251	17	38	17	17	17	17	19	27	17	18	17	18	28.8	30.6	60.2	-1	-1	-1
2/20/2019	3:19:52 PM	401	252	17	39	17	17	17	17	19	26	18	18	18	17	28.8	30.6	60.2	-1	-1	-1
2/20/2019	3:19:52 PM	604	253	17	38	17	17	17	17	20	27	17	17	18	18	28.8	30.6	60.2	-1	-1	-1
2/20/2019	3:19:52 PM	807	254	17	38	17	17	16	17	19	27	17	18	17	18	28.8	30.6	60.2	-1	-1	-1
2/20/2019	3:19:53 PM	10	255	17	38	17	18	16	17	19	27	17	17	18	18	28.8	30.6	60.2	-1	-1	-1
2/20/2019	3:19:53 PM	213	256	17	38	17	17	17	17	20	26	18	18	18	17	28.8	30.6	60.2	-1	-1	-1
2/20/2019	3:19:53 PM	401	257	17	38	17	17	17	17	20	26	17	17	18	17	28.8	30.6	60.2	-1	-1	-1
2/20/2019	3:19:53 PM	604	258	17	38	17	17	17	17	19	26	17	18	17	17	28.8	30.6	60.2	-1	-1	-1
2/20/2019	3:19:53 PM	807	259	17	38	17	17	16	17	19	27	17	17	18	17	28.8	30.6	60.2	-1	-1	-1
2/20/2019	3:19:54 PM	10	260	17	38	17	17	17	17	20	26	18	17	18	17	28.8	30.6	60.2	-1	-1	-1
2/20/2019	3:19:54 PM	213	261	18	38	17	17	17	17	20	26	18	18	17	17	28.8	30.6	60.2	-1	-1	-1
2/20/2019	3:19:54 PM	401	262	18	38	17	17	17	17	19	26	18	18	17	17	28.8	30.6	60.2	-1	-1	-1
2/20/2019	3:19:54 PM	604	263	17	38	17	17	16	17	19	27	17	18	17	18	28.8	30.6	60.2	-1	-1	-1
2/20/2019	3:19:54 PM	807	264	17	38	17	17	17	17	20	26	18	18	18	17	28.8	30.6	60.2	-1	-1	-1
2/20/2019	3:19:55 PM	10	265	18	38	17	17	17	17	19	26	18	18	18	17	28.8	30.6	60.2	-1	-1	-1
2/20/2019	3:19:55 PM	213	266	17	38	17	17	17	17	19	27	17	18	18	18	28.8	30.6	60.2	-1	-1	-1
2/20/2019	3:19:55 PM	401	267	17	38	17	18	16	17	19	27	17	18	18	17	28.8	30.6	60.2	-1	-1	-1
2/20/2019	3:19:55 PM	604	268	17	38	17	17	17	17	20	26	17	18	18	17	28.8	30.5	59.5	-1	-1	-1
2/20/2019	3:19:55 PM	807	269	17	37	17	17	17	17	20	26	17	18	17	17	28.8	30.5	59.5	-1	-1	-1
2/20/2019	3:19:56 PM	10	270	17	38	17	18	16	17	20	27	17	17	18	18	28.8	30.5	59.5	-1	-1	-1
2/20/2019	3:19:56 PM	213	271	17	38	17	17	17	17	19	26	18	17	18	17	28.8	30.5	59.5	-1	-1	-1
2/20/2019	3:19:56 PM	401	272	17	38	17	17	17	17	19	26	18	18	18	17	28.8	30.5	59.5	-1	-1	-1
2/20/2019	3:19:56 PM	604	273	17	37	17	17	16	17	19	27	17	18	17	18	28.8	30.5	59.5	-1	-1	-1
2/20/2019	3:19:56 PM	807	274	17	37	17	18	16	17	20	27	17	17	18	17	28.8	30.5	59.5	-1	-1	-1
2/20/2019	3:19:57 PM	10	275	18	38	17	17	17	17	20	26	18	17	18	18	28.8	30.5	59.5	-1	-1	-1
2/20/2019	3:19:57 PM	213	276	17	38	17	17	17	17	19	26	17	18	18	18	28.8	30.5	59.5	-1	-1	-1
2/20/2019	3:19:57 PM	401	277	17	38	17	18	17	17	19	27	17	18	18	18	28.8	30.5	59.5	-1	-1	-1
2/20/2019	3:19:57 PM	604	278	18	38	17	17	17	17	19	26	18	18	18	17	28.8	30.5	59.5	-1	-1	-1
2/20/2019	3:19:57 PM	807	279	18	37	17	17	17	17	19	26	17	18	17	17	28.8	30.5	59.5	-1	-1	-1
2/20/2019	3:19:58 PM	10	280	17	38	17	17	17	17	19	26	18	18	17	17	28.8	30.5	59.5	-1	-1	-1
2/20/2019	3:19:58 PM	213	281	17	37	17	17	17	17	20	26	18	18	18	17	28.8	30.5	59.5	-1	-1	-1
2/20/2019	3:19:58 PM	401	282	18	37	17	17	17	17	20	26	18	18	18	18	28.8	30.5	59.5	-1	-1	-1
2/20/2019	3:19:58 PM	604	283	17	38	16	17	17	17	19	26	18	18	18	17	28.8	30.5	59.5	-1	-1	-1
2/20/2019	3:19:58 PM	807	284	17	37	17	17	17	17	19	26	17	17	18	17	28.8	30.5	59.5	-1	-1	-1
2/20/2019	3:19:59 PM	10	285	17	38	17	17	17	17	19	27	18	18	18	17	28.8	30.5	59.5	-1	-1	-1
2/20/2019	3:19:59 PM	213	286	17	37	17	17	17	17	20	26	18	18	18	17	28.8	30.5	59.5	-1	-1	-1
2/20/2019	3:19:59 PM	401	287	17	38	17	17	17	17	20	26	18	18	18	17	28.8	30.5	59.5	-1	-1	-1
2/20/2019	3:19:59 PM	604	288	17	37	17	17	17	17	20	26	17	17	17	18	28.8	30.5	59.5	-1	-1	-1
2/20/2019	3:19:59 PM	807	289	17	37	17	17	16	17	19	26	17	18	17	17	28.8	30.5	59.5	-1	-1	-1
2/20/2019	3:20:00 PM	10	290	17	37	17	17	17	17	19	26	17	18	18	17	28.8	30.5	59.5	-1	-1	-1
2/20/2019	3:20:00 PM	213	291	18	37	17	17	17	17	20	26	17	18	17	17	28.8	30.5	59.5	-1	-1	-1
2/20/2019	3:20:00 PM	401	292	18	37	17	17	17	17	19	26	17	18	17	18	28.8	30.5	59.5	-1	-1	-1
2/20/2019	3:20:00 PM	604	293	17	37	17	17	17	17	19	26	18	18	18	17	28.8	30.5	59.5	-1	-1	-1
2/20/2019	3:20:00 PM	807	294	18	37	17	17	17	17	19	26	18	18	17	17	28.8	30.5	59.5	-1	-1	-1
2/20/2019	3:20:01 PM	10	295	17	37	17	17	17	17	19	27	18	18	18	17	28.8	30.5	59.5	-1	-1	-1
2/20/2019	3:20:01 PM	213	296	17	37	17	17	17	17	20	26	18	17	18	17	28.8	30.5	59.5	-1	-1	-1
2/20/2019	3:20:01 PM	401	297	18	37	17	17	17	17	20	26	18	18	18	17	28.8	30.5	59.5	-1	-1	-1
2/20/2019	3:20:01 PM	604	298	17	37	16	17	16	17	19	26	17	17	18	17	28.8	30.5	59.5	-1	-1	-1
2/20/2019	3:20:01 PM	807	299	17	37	17	17	17	17	20	26	17	17	18	17	28.8	30.5	59.5	-1	-1	-1
2/20/2019	3:20:02 PM	10	300	17	37	17	18	17	17	19	27	17	18	18	18	28.8	30.5	59.5	-1	-1	-1
2/20/2019	3:20:02 PM	213	301	17	37	16	17	17	17	20	26	18	18	18	17	28.8	30.5	59.5	-1	-1	-1
2/20/2019	3:20:02 PM	401	302	17	37	17	18	17	17	20	27	17	17	18	17	28.8	30.5	59.5	-1	-1	-1
2/20/2019	3:20:02 PM	604	303	18	36	17	17	17	17	19	26	17	18	17	17	28.8	30.5	59.5	-1	-1	-1
2/20/2019	3:20:02 PM	807	304	17	37	16	17	16	17	19	27	17	18	17	17	28.8	30.5	59.5	-1	-1	-1
2/20/2019	3:20:03 PM	10	305	17	37	17	17	17	17	19	26	18	17	18	18	28.8	30.5	59.5	-1	-1	-1
2/20/2019	3:20:03 PM	213	306	17	36	17	17	17	17	19	27	17	18	17	17	28.8	30.5	59.5	-1	-1	-1
2/20/2019	3:20:03 PM	401	307	17	37	17	18	16	17	19	27	17	18	18	18	28.8	30.5	59.5	-1	-1	-1
2/20/2019	3:20:03 PM	604	308	17	37	17	17	17	17	20	26	17	17	18	17	28.8	30.5	59.5	-1	-1	-1
2/20/2019	3:20:03 PM	807	309	17	36	17	17	16	17	19	27	17	18	18	17	28.8	30.5	59.5	-1	-1	-1
2/20/2019	3:20:04 PM	10	310	17	37	17	17	17	17	19	27	17	17	18	17	28.8	30.5	60.5	-1	-1	-1
2/20/2019	3:20:04 PM	213	311	18	36	17	17	17	17	19	26	18	18	17	17	28.8	30.5	60.5	-1	-1	-1
2/20/2019	3:20:04 PM	401	312	17	37	17	17	17	17	19	27	17	18	18	18	28.8	30.5	60.5	-1	-1	-1
2/20/2019	3:20:04 PM	604	313	17	36	17	17	17	17	20	26	18	18	17	17	28.8	30.5	60.5	-1	-1	-1
2/20/2019	3:20:04 PM	807	314	18	36	17	17	17	17	19	26	17	18	17	17	28.8	30.5	60.5	-1	-1	-1
2/20/2019	3:20:05 PM	10	315	17	37	17	17	17	17	19	27	17	18	18	17	28.8	30.5	60.5	-1	-1	-1
2/20/2019	3:20:05 PM	213	316	17	36	17	17	17	17	19	27	17	18	17	18	28.8	30.5	60.5	-1	-1	-1
2/20/2019	3:20:05 PM	401	317	18	37	17	17	17	17	19	27	18	18	17	17	28.8	30.5	60.5	-1	-1	-1
2/20/2019	3:20:05 PM	604	318	17	36	17	17	17	17	20	27	17	17	18	17	28.8	30.5	60.5	-1	-1	-1
2/20/2019	3:20:05 PM	807	319	17	36	17	17	17	17	19	26	17	18	17	17	28.8	30.5	60.5	-1	-1	-1
2/20/2019	3:20:06 PM	10	320	18	36	17	17	17	17	19	27	17	18	17	17	28.8	30.5	60.5	-1	-1	-1
2/20/2019	3:20:06 PM	213	321	17	37	17	17	17	17	20	26	18	17	18	17	28.8	30.5	60.5	-1	-1	-1
2/20/2019	3:20:06 PM	401	322	17	36	17	17	17	17	20	26	18	17	18	17	28.8	30.5	60.5	-1	-1	-1
2/20/2019	3:20:06 PM	604	323	17	36	17	17	17	17	20	27	17	18	18	17	28.8	30.5	60.5	-1	-1	-1
2/20/2019	3:20:06 PM	807	324	17	36	16	17	17	17	19	26	18	18	18	17	28.8	30.5	60.5	-1	-1	-1
2/20/2019	3:20:07 PM	10	325	17	36	17	17	17	17	19	26	17	18	17	17	28.8	30.5	60.5	-1	-1	-1
2/20/2019	3:20:07 PM	213	326	18	36	16	17	17	17	19	26	18	18	17	17	28.8	30.5	60.5	-1	-1	-1
2/20/2019	3:20:07 PM	401	327	17	37	16	17	17	17	19	26	18	18	18	17	28.8	30.5	60.5	-1	-1	-1
2/20/2019	3:20:07 PM	604	328	18	36	17	17	17	17	19	26	18	18	18	17	28.8	30.5	60.5	-1	-1	-1
2/20/2019	3:20:07 PM	807	329	17	36	17	17	16	17	19	27	17	17	18	17	28.8	30.5	60.5	-1	-1	-1
2/20/2019	3:20:08 PM	10	330	17	36	17	17	17	17	20	26	18	17	18	17	28.8	30.5	60.5	-1	-1	-1
2/20/2019	3:20:08 PM	213	331	17	36	17	17	17	17	19	27	17	18	18	17	28.8	30.5	60.5	-1	-1	-1
2/20/2019	3:20:08 PM	401	332	17	36	17	17	17	17	19	27	17	18	18	17	28.8	30.5	60.5	-1	-1	-1
2/20/2019	3:20:08 PM	604	333	17	36	17	17	17	17	20	26	17	18	18	17	28.8	30.5	60.5	-1	-1	-1
2/20/2019	3:20:08 PM	807	334	17	35	17	17	16	17	20	27	17	18	18	18	28.8	30.5	60.5	-1	-1	-1
2/20/2019	3:20:09 PM	10	335	17	36	17	17	16	17	20	27	17	17	18	17	28.8	30.5	60.5	-1	-1	-1
2/20/2019	3:20:09 PM	213	336	17	36	17	17	17	17	20	27	17	17	18	17	28.8	30.5	60.5	-1	-1	-1
2/20/2019	3:20:09 PM	401	337	18	36	17	17	17	17	20	27	17	18	18	18	28.8	30.5	60.5	-1	-1	-1
2/20/2019	3:20:09 PM	604	338	17	36	17	17	17	17	20	26	17	17	18	17	28.8	30.5	60.5	-1	-1	-1
2/20/2019	3:20:09 PM	807	339	17	36	17	17	17	17	19	26	18	18	17	17	28.8	30.5	60.5	-1	-1	-1
2/20/2019	3:20:10 PM	10	340	17	36	17	17	16	17	19	27	17	18	17	17	28.8	30.5	60.5	-1	-1	-1
2/20/2019	3:20:10 PM	213	341	18	36	17	17	17	17	19	26	18	18	17	17	28.8	30.5	60.5	-1	-1	-1
2/20/2019	3:20:10 PM	401	342	18	36	17	17	17	17	20	26	18	18	17	17	28.8	30.5	60.5	-1	-1	-1
2/20/2019	3:20:10 PM	604	343	17	36	17	17	17	17	20	27	17	17	18	17	28.8	30.5	60.5	-1	-1	-1
2/20/2019	3:20:10 PM	807	344	18	36	17	17	17	17	20	27	17	18	17	17	28.8	30.5	60.5	-1	-1	-1
2/20/2019	3:20:11 PM	10	345	17	35	17	17	16	17	19	27	17	17	18	17	28.8	30.5	60.5	-1	-1	-1
2/20/2019	3:20:11 PM	213	346	18	35	17	17	17	17	20	27	17	17	18	17	28.8	30.5	60.5	-1	-1	-1
2/20/2019	3:20:11 PM	401	347	18	35	17	17	17	17	20	27	17	18	18	18	28.8	30.5	60.5	-1	-1	-1
2/20/2019	3:20:11 PM	604	348	17	36	17	17	17	17	20	27	17	17	18	17	28.8	30.5	60.5	-1	-1	-1
2/20/2019	3:20:11 PM	807	349	18	35	17	17	17	17	20	26	18	18	17	17	28.8	30.5	60.5	-1	-1	-1
2/20/2019	3:20:12 PM	10	350	17	35	17	17	16	17	19	27	17	17	18	17	28.8	30.5	60.5	-1	-1	-1
2/20/2019	3:20:12 PM	213	351	17	35	17	17	16	17	20	27	17	17	18	17	28.8	30.5	60.5	-1	-1	-1
2/20/2019	3:20:12 PM	401	352	17	35	17	17	17	17	20	27	17	17	18	18	28.9	30.4	60.6	-1	-1	-1
2/20/2019	3:20:12 PM	604	353	17	36	17	17	17	17	19	26	17	18	18	17	28.9	30.4	60.6	-1	-1	-1
2/20/2019	3:20:12 PM	807	354	17	35	17	17	17	17	20	26	18	17	18	17	28.9	30.4	60.6	-1	-1	-1
2/20/2019	3:20:13 PM	10	355	17	35	17	17	17	17	19	27	17	18	17	18	28.9	30.4	60.6	-1	-1	-1
2/20/2019	3:20:13 PM	213	356	17	35	17	17	17	17	19	26	18	17	18	17	28.9	30.4	60.6	-1	-1	-1
2/20/2019	3:20:13 PM	401	357	17	35	17	17	17	17	20	26	18	17	18	17	28.9	30.4	60.6	-1	-1	-1
2/20/2019	3:20:13 PM	604	358	17	35	17	17	17	17	19	27	17	18	18	17	28.9	30.4	60.6	-1	-1	-1
2/20/2019	3:20:13 PM	807	359	17	35	17	17	17	17	20	26	18	18	18	17	28.9	30.4	60.6	-1	-1	-1
2/20/2019	3:20:14 PM	10	360	17	35	17	17	17	17	19	27	17	18	18	18	28.9	30.4	60.6	-1	-1	-1
2/20/2019	3:20:14 PM	213	361	17	35	17	17	17	17	20	26	18	17	18	17	28.9	30.4	60.6	-1	-1	-1
2/20/2019	3:20:14 PM	401	362	18	35	17	17	17	17	19	26	17	18	18	18	28.9	30.4	60.6	-1	-1	-1
2/20/2019	3:20:14 PM	604	363	17	35	17	17	17	17	19	26	17	18	18	17	28.9	30.4	60.6	-1	-1	-1
2/20/2019	3:20:14 PM	807	364	18	35	17	17	17	17	19	27	17	18	18	18	28.9	30.4	60.6	-1	-1	-1
2/20/2019	3:20:15 PM	10	365	17	35	16	17	17	17	19	26	17	18	18	17	28.9	30.4	60.6	-1	-1	-1
2/20/2019	3:20:15 PM	213	366	17	35	17	17	17	17	20	27	17	17	18	17	28.9	30.4	60.6	-1	-1	-1
2/20/2019	3:20:15 PM	401	367	18	35	17	17	17	17	20	27	17	18	17	18	28.9	30.4	60.6	-1	-1	-1
2/20/2019	3:20:15 PM	604	368	17	35	17	17	17	17	20	26	18	17	18	17	28.9	30.4	60.6	-1	-1	-1
2/20/2019	3:20:15 PM	807	369	18	35	17	17	17	17	19	26	17	18	17	17	28.9	30.4	60.6	-1	-1	-1
2/20/2019	3:20:16 PM	10	370	17	35	17	17	17	17	19	26	17	17	18	17	28.9	30.4	60.6	-1	-1	-1
2/20/2019	3:20:16 PM	213	371	17	35	17	17	16	17	19	27	17	17	17	17	28.9	30.4	60.6	-1	-1	-1
2/20/2019	3:20:16 PM	401	372	17	35	17	17	17	17	19	27	17	18	18	17	28.9	30.4	60.6	-1	-1	-1
2/20/2019	3:20:16 PM	604	373	17	35	17	17	17	17	20	26	18	18	18	17	28.9	30.4	60.6	-1	-1	-1
2/20/2019	3:20:16 PM	807	374	17	35	17	17	17	17	19	26	17	17	18	17	28.9	30.4	60.6	-1	-1	-1
2/20/2019	3:20:17 PM	10	375	17	35	17	17	17	17	20	26	18	17	18	17	28.9	30.4	60.6	-1	-1	-1
2/20/2019	3:20:17 PM	213	376	17	35	16	17	16	17	19	26	18	18	17	17	28.9	30.4	60.6	-1	-1	-1
2/20/2019	3:20:17 PM	401	377	17	35	17	17	17	17	20	26	18	17	18	17	28.9	30.4	60.6	-1	-1	-1
2/20/2019	3:20:17 PM	604	378	18	34	17	17	17	17	19	27	17	18	17	18	28.9	30.4	60.6	-1	-1	-1
2/20/2019	3:20:17 PM	807	379	17	35	17	17	17	17	20	26	18	18	18	17	28.9	30.4	60.6	-1	-1	-1
2/20/2019	3:20:18 PM	10	380	17	35	17	17	17	17	19	27	17	18	18	17	28.9	30.4	60.6	-1	-1	-1
2/20/2019	3:20:18 PM	213	381	17	35	16	17	17	17	19	26	17	18	18	17	28.9	30.4	60.6	-1	-1	-1
2/20/2019	3:20:18 PM	401	382	17	35	17	17	17	17	19	26	18	18	18	17	28.9	30.4	60.6	-1	-1	-1
2/20/2019	3:20:18 PM	604	383	17	34	17	17	17	17	20	27	17	17	18	17	28.9	30.4	60.6	-1	-1	-1
2/20/2019	3:20:18 PM	807	384	17	34	17	17	17	17	19	27	17	18	17	17	28.9	30.4	60.6	-1	-1	-1
2/20/2019	3:20:19 PM	10	385	17	35	17	17	16	17	19	27	17	18	18	17	28.9	30.4	60.6	-1	-1	-1
2/20/2019	3:20:19 PM	213	386	17	34	17	17	17	17	19	26	18	18	17	17	28.9	30.4	60.6	-1	-1	-1
2/20/2019	3:20:19 PM	401	387	17	34	17	17	17	17	20	26	18	17	18	18	28.9	30.4	60.6	-1	-1	-1
2/20/2019	3:20:19 PM	604	388	17	34	17	17	16	17	19	27	17	18	18	18	28.9	30.4	60.6	-1	-1	-1
2/20/2019	3:20:19 PM	807	389	17	35	17	17	17	17	20	26	18	17	18	17	28.9	30.4	60.6	-1	-1	-1
2/20/2019	3:20:20 PM	10	390	17	34	17	17	17	17	20	26	17	17	18	17	28.9	30.4	60.6	-1	-1	-1
2/20/2019	3:20:20 PM	213	391	17	34	17	17	17	17	19	26	17	18	18	17	28.9	30.4	60.6	-1	-1	-1
2/20/2019	3:20:20 PM	401	392	18	35	17	17	17	17	19	27	18	18	17	17	28.9	30.4	60.6	-1	-1	-1
2/20/2019	3:20:20 PM	604	393	17	34	17	17	17	17	19	27	18	17	18	17	28.9	30.4	60.6	-1	-1	-1
2/20/2019	3:20:20 PM	807	394	17	34	17	17	17	17	19	27	17	18	18	18	28.9	30.4	60.6	-1	-1	-1
2/20/2019	3:20:21 PM	10	395	17	34	17	17	16	17	19	27	17	18	18	18	28.9	30.4	60.6	-1	-1	-1
2/20/2019	3:20:21 PM	213	396	17	34	17	17	17	17	20	26	18	17	18	17	28.9	30.4	60.6	-1	-1	-1
2/20/2019	3:20:21 PM	401	397	17	34	17	17	17	17	20	26	18	17	18	18	28.9	30.4	60.6	-1	-1	-1
2/20/2019	3:20:21 PM	604	398	17	34	17	17	17	17	19	27	17	18	17	18	28.9	30.4	60.6	-1	-1	-1
2/20/2019	3:20:21 PM	807	399	17	34	17	18	17	17	19	26	17	18	18	17	28.9	30.4	60.6	-1	-1	-1
2/20/2019	3:20:22 PM	10	400	17	34	17	17	17	17	20	26	18	18	18	17	28.9	30.4	60.6	-1	-1	-1
2/20/2019	3:20:22 PM	213	401	17	34	17	17	17	17	19	26	17	18	17	17	28.9	30.4	60.6	-1	-1	-1
2/20/2019	3:20:22 PM	401	402	17	34	17	18	16	17	19	27	17	18	18	18	28.9	30.4	60.6	-1	-1	-1
2/20/2019	3:20:22 PM	604	403	17	34	17	17	17	17	20	26	17	17	18	17	28.9	30.4	60.6	-1	-1	-1
2/20/2019	3:20:22 PM	813	404	17	34	17	17	17	17	19	26	17	18	17	18	28.9	30.4	60.6	-1	-1	-1
2/20/2019	3:20:23 PM	1	405	17	34	17	18	16	17	19	27	17	18	18	18	28.9	30.4	60.6	-1	-1	-1
2/20/2019	3:20:23 PM	204	406	17	34	17	17	17	17	19	27	17	17	18	17	28.9	30.4	60.6	-1	-1	-1
2/20/2019	3:20:23 PM	407	407	17	34	17	17	17	17	20	27	17	18	17	18	28.9	30.4	60.6	-1	-1	-1
2/20/2019	3:20:23 PM	607	408	17	34	17	17	16	17	19	26	17	18	18	17	28.9	30.4	60.6	-1	-1	-1
2/20/2019	3:20:23 PM	810	409	17	34	17	17	17	17	20	26	18	17	18	17	28.9	30.4	60.6	-1	-1	-1
2/20/2019	3:20:24 PM	14	410	17	33	17	17	16	17	19	26	17	18	18	17	28.9	30.4	60.6	-1	-1	-1
2/20/2019	3:20:24 PM	201	411	17	34	17	17	16	17	19	27	17	18	18	18	28.9	30.4	60.6	-1	-1	-1
2/20/2019	3:20:24 PM	404	412	17	34	17	17	17	17	20	26	18	17	18	17	28.9	30.4	60.6	-1	-1	-1
2/20/2019	3:20:24 PM	607	413	17	33	17	17	17	17	20	26	17	17	18	17	28.9	30.4	60.6	-1	-1	-1
2/20/2019	3:20:24 PM	810	414	17	34	17	17	17	17	19	26	17	18	17	18	28.9	30.4	60.6	-1	-1	-1
2/20/2019	3:20:25 PM	14	415	17	34	17	18	16	17	20	26	17	17	18	17	28.9	30.4	60.6	-1	-1	-1
2/20/2019	3:20:25 PM	206	416	17	34	17	17	17	17	20	26	17	17	18	17	28.9	30.4	60.6	-1	-1	-1
2/20/2019	3:20:25 PM	409	417	18	34	17	17	17	17	19	26	17	18	17	17	28.9	30.4	60.6	-1	-1	-1
2/20/2019	3:20:25 PM	613	418	17	34	16	17	16	17	19	26	17	18	18	17	28.9	30.4	60.6	-1	-1	-1
2/20/2019	3:20:25 PM	816	419	17	34	17	17	17	17	20	26	17	17	18	17	28.9	30.4	60.6	-1	-1	-1
2/20/2019	3:20:26 PM	5	420	17	33	17	17	17	17	20	26	17	17	18	17	28.9	30.4	60.6	-1	-1	-1
2/20/2019	3:20:26 PM	208	421	17	34	17	17	16	17	19	27	17	18	18	17	28.9	30.4	60.6	-1	-1	-1
2/20/2019	3:20:26 PM	411	422	17	34	16	17	17	17	19	26	18	18	18	17	28.9	30.4	60.6	-1	-1	-1
2/20/2019	3:20:26 PM	614	423	17	34	17	17	17	17	19	26	18	18	17	17	28.9	30.4	60.6	-1	-1	-1
2/20/2019	3:20:26 PM	806	424	18	34	17	17	17	17	19	26	17	18	17	17	28.9	30.4	60.6	-1	-1	-1
2/20/2019	3:20:27 PM	9	425	17	34	17	17	17	17	19	26	18	18	18	17	28.9	30.4	60.6	-1	-1	-1
2/20/2019	3:20:27 PM	212	426	18	33	17	17	17	17	19	26	18	18	17	17	28.9	30.4	60.6	-1	-1	-1
2/20/2019	3:20:27 PM	415	427	17	34	17	17	17	17	20	27	17	17	18	17	28.9	30.4	60.6	-1	-1	-1
2/20/2019	3:20:27 PM	603	428	17	34	17	17	17	17	20	26	18	17	18	17	28.9	30.4	60.6	-1	-1	-1
2/20/2019	3:20:27 PM	806	429	18	33	17	17	17	17	19	26	18	18	18	18	28.9	30.4	60.6	-1	-1	-1
2/20/2019	3:20:28 PM	9	430	17	33	16	17	16	17	19	26	18	18	18	17	28.9	30.4	60.6	-1	-1	-1
2/20/2019	3:20:28 PM	212	431	17	34	17	17	17	17	20	26	18	17	18	17	28.9	30.4	60.6	-1	-1	-1
2/20/2019	3:20:28 PM	415	432	17	34	17	17	17	17	19	26	17	18	18	17	28.9	30.4	60.6	-1	-1	-1
2/20/2019	3:20:28 PM	603	433	17	34	17	17	17	17	19	26	17	18	17	17	28.9	30.4	60.6	-1	-1	-1
2/20/2019	3:20:28 PM	806	434	18	34	17	17	17	17	20	26	17	18	18	17	28.9	30.4	60.6	-1	-1	-1
2/20/2019	3:20:29 PM	9	435	17	33	17	17	17	17	19	26	17	18	17	17	28.9	30.4	60.6	-1	-1	-1
2/20/2019	3:20:29 PM	212	436	17	34	17	17	17	17	19	26	17	17	18	17	28.9	30.3	60.7	-1	-1	-1
2/20/2019	3:20:29 PM	415	437	18	33	17	17	17	17	19	26	18	18	17	17	28.9	30.3	60.7	-1	-1	-1
2/20/2019	3:20:29 PM	603	438	18	33	17	17	17	17	19	26	17	18	17	18	28.9	30.3	60.7	-1	-1	-1
2/20/2019	3:20:29 PM	806	439	17	33	17	17	17	17	20	26	18	18	18	17	28.9	30.3	60.7	-1	-1	-1
2/20/2019	3:20:30 PM	9	440	17	33	17	17	17	17	19	26	17	18	17	17	28.9	30.3	60.7	-1	-1	-1
2/20/2019	3:20:30 PM	212	441	17	34	16	17	16	17	19	26	17	18	18	17	28.9	30.3	60.7	-1	-1	-1
2/20/2019	3:20:30 PM	415	442	18	33	17	17	17	17	19	26	18	18	17	17	28.9	30.3	60.7	-1	-1	-1
2/20/2019	3:20:30 PM	603	443	17	33	17	17	16	17	19	27	17	18	18	17	28.9	30.3	60.7	-1	-1	-1
2/20/2019	3:20:30 PM	806	444	17	33	17	17	17	17	20	26	18	18	18	17	28.9	30.3	60.7	-1	-1	-1
2/20/2019	3:20:31 PM	9	445	18	33	17	17	17	17	19	26	17	18	17	17	28.9	30.3	60.7	-1	-1	-1
2/20/2019	3:20:31 PM	212	446	17	33	17	17	17	17	19	26	17	18	17	17	28.9	30.3	60.7	-1	-1	-1
2/20/2019	3:20:31 PM	415	447	17	34	17	17	17	16	20	26	18	18	18	17	28.9	30.3	60.7	-1	-1	-1
2/20/2019	3:20:31 PM	603	448	17	33	17	17	17	17	20	26	18	17	18	17	28.9	30.3	60.7	-1	-1	-1
2/20/2019	3:20:31 PM	806	449	17	33	17	17	17	17	20	26	17	18	18	18	28.9	30.3	60.7	-1	-1	-1
2/20/2019	3:20:32 PM	9	450	17	33	16	17	16	17	19	26	18	18	18	17	28.9	30.3	60.7	-1	-1	-1
2/20/2019	3:20:32 PM	212	451	17	33	17	17	17	17	20	26	17	17	18	17	28.9	30.3	60.7	-1	-1	-1
2/20/2019	3:20:32 PM	415	452	18	33	17	17	17	17	19	27	17	18	18	18	28.9	30.3	60.7	-1	-1	-1
2/20/2019	3:20:32 PM	603	453	17	33	17	17	16	17	19	27	17	18	18	17	28.9	30.3	60.7	-1	-1	-1
2/20/2019	3:20:32 PM	806	454	17	33	17	17	17	17	20	27	18	17	18	17	28.9	30.3	60.7	-1	-1	-1
2/20/2019	3:20:33 PM	9	455	18	33	17	17	17	17	19	26	17	18	17	17	28.9	30.3	60.7	-1	-1	-1
2/20/2019	3:20:33 PM	212	456	17	33	17	17	16	17	19	26	17	18	18	17	28.9	30.3	60.7	-1	-1	-1
2/20/2019	3:20:33 PM	415	457	18	33	17	17	17	17	20	26	17	18	18	18	28.9	30.3	60.7	-1	-1	-1
2/20/2019	3:20:33 PM	603	458	18	33	17	17	17	17	20	27	17	18	18	18	28.9	30.3	60.7	-1	-1	-1
2/20/2019	3:20:33 PM	806	459	17	33	17	18	17	17	19	26	18	18	18	17	28.9	30.3	60.7	-1	-1	-1
2/20/2019	3:20:34 PM	9	460	17	33	17	17	17	17	19	27	17	18	17	18	28.9	30.3	60.7	-1	-1	-1
2/20/2019	3:20:34 PM	212	461	17	33	16	17	17	17	19	26	18	18	17	17	28.9	30.3	60.7	-1	-1	-1
2/20/2019	3:20:34 PM	415	462	18	33	17	17	17	17	19	26	18	18	18	17	28.9	30.3	60.7	-1	-1	-1
2/20/2019	3:20:34 PM	603	463	18	33	17	17	17	17	19	26	18	18	18	18	28.9	30.3	60.7	-1	-1	-1
2/20/2019	3:20:34 PM	806	464	17	33	17	17	17	17	19	26	17	18	18	17	28.9	30.3	60.7	-1	-1	-1
2/20/2019	3:20:35 PM	9	465	17	33	17	17	17	17	19	26	18	17	18	17	28.9	30.3	60.7	-1	-1	-1
2/20/2019	3:20:35 PM	212	466	18	33	17	17	17	17	19	26	17	18	17	17	28.9	30.3	60.7	-1	-1	-1
2/20/2019	3:20:35 PM	415	467	17	33	17	17	17	17	19	26	17	18	18	17	28.9	30.3	60.7	-1	-1	-1
2/20/2019	3:20:35 PM	603	468	17	33	17	17	17	17	20	26	18	17	18	17	28.9	30.3	60.7	-1	-1	-1
2/20/2019	3:20:35 PM	806	469	17	33	17	17	17	17	20	26	17	18	18	18	28.9	30.3	60.7	-1	-1	-1
2/20/2019	3:20:36 PM	9	470	17	33	17	17	17	17	19	26	17	17	18	17	28.9	30.3	60.7	-1	-1	-1
2/20/2019	3:20:36 PM	212	471	17	33	17	17	17	17	19	26	17	18	18	17	28.9	30.3	60.7	-1	-1	-1
2/20/2019	3:20:36 PM	415	472	17	33	16	17	17	17	19	26	17	18	18	17	28.9	30.3	60.7	-1	-1	-1
2/20/2019	3:20:36 PM	603	473	17	33	17	18	17	17	20	26	17	17	18	17	28.9	30.3	60.7	-1	-1	-1
2/20/2019	3:20:36 PM	806	474	17	33	17	17	17	17	20	26	17	18	18	18	28.9	30.3	60.7	-1	-1	-1
2/20/2019	3:20:37 PM	9	475	17	33	17	17	17	17	19	26	17	17	18	17	28.9	30.3	60.7	-1	-1	-1
2/20/2019	3:20:37 PM	212	476	17	32	17	17	16	17	20	26	17	18	18	18	28.9	30.3	60.7	-1	-1	-1
2/20/2019	3:20:37 PM	415	477	17	33	16	17	17	17	19	26	18	18	18	17	28.9	30.3	60.7	-1	-1	-1
2/20/2019	3:20:37 PM	603	478	17	33	17	17	17	17	19	26	18	18	18	17	28.9	30.2	59.9	-1	-1	-1
2/20/2019	3:20:37 PM	806	479	17	33	17	17	17	17	19	26	18	18	18	17	28.9	30.2	59.9	-1	-1	-1
2/20/2019	3:20:38 PM	9	480	17	33	17	17	17	17	19	26	17	18	17	17	28.9	30.2	59.9	-1	-1	-1
2/20/2019	3:20:38 PM	212	481	17	33	16	17	17	17	19	26	18	17	18	17	28.9	30.2	59.9	-1	-1	-1
2/20/2019	3:20:38 PM	415	482	17	33	17	17	17	17	19	26	17	18	17	17	28.9	30.2	59.9	-1	-1	-1
2/20/2019	3:20:38 PM	603	483	17	33	17	17	17	17	19	26	17	18	18	18	28.9	30.2	59.9	-1	-1	-1
2/20/2019	3:20:38 PM	806	484	17	33	17	17	17	17	20	26	18	17	18	17	28.9	30.2	59.9	-1	-1	-1
2/20/2019	3:20:39 PM	9	485	18	32	17	17	17	17	19	26	17	18	17	17	28.9	30.2	59.9	-1	-1	-1
2/20/2019	3:20:39 PM	212	486	17	33	17	17	17	17	19	26	17	18	18	17	28.9	30.2	59.9	-1	-1	-1
2/20/2019	3:20:39 PM	415	487	18	33	17	17	17	17	20	26	17	18	18	17	28.9	30.2	59.9	-1	-1	-1
2/20/2019	3:20:39 PM	603	488	17	32	17	17	17	17	19	26	17	18	18	17	28.9	30.2	59.9	-1	-1	-1
2/20/2019	3:20:39 PM	806	489	17	33	17	17	17	17	19	26	18	18	18	17	28.9	30.2	59.9	-1	-1	-1
2/20/2019	3:20:40 PM	9	490	17	32	17	17	17	17	19	26	17	18	17	17	28.9	30.2	59.9	-1	-1	-1
2/20/2019	3:20:40 PM	212	491	17	33	17	17	17	17	19	26	17	17	18	17	28.9	30.2	59.9	-1	-1	-1
2/20/2019	3:20:40 PM	415	492	17	32	17	17	17	17	19	26	17	18	18	17	28.9	30.2	59.9	-1	-1	-1
2/20/2019	3:20:40 PM	603	493	17	32	17	17	16	17	19	26	17	18	18	18	28.9	30.2	59.9	-1	-1	-1
2/20/2019	3:20:40 PM	806	494	17	32	17	17	17	17	20	26	17	18	18	17	28.9	30.2	59.9	-1	-1	-1
2/20/2019	3:20:41 PM	9	495	17	32	17	17	17	17	19	26	17	18	17	17	28.9	30.2	59.9	-1	-1	-1
2/20/2019	3:20:41 PM	212	496	17	33	17	17	17	17	19	26	17	18	18	17	28.9	30.2	59.9	-1	-1	-1
2/20/2019	3:20:41 PM	415	497	17	32	17	17	17	17	19	26	17	18	17	18	28.9	30.2	59.9	-1	-1	-1
2/20/2019	3:20:41 PM	603	498	17	33	17	17	16	17	19	26	17	18	18	17	28.9	30.2	59.9	-1	-1	-1
2/20/2019	3:20:41 PM	806	499	17	33	17	17	17	17	20	26	17	17	18	17	28.9	30.2	59.9	-1	-1	-1
2/20/2019	3:20:42 PM	9	500	17	32	17	17	16	17	19	26	17	18	17	17	28.9	30.2	59.9	-1	-1	-1
2/20/2019	3:20:42 PM	212	501	17	32	17	17	17	17	20	26	18	17	18	17	28.9	30.2	59.9	-1	-1	-1
2/20/2019	3:20:42 PM	415	502	18	32	17	17	17	17	19	26	17	18	17	17	28.9	30.2	59.9	-1	-1	-1
2/20/2019	3:20:42 PM	603	503	17	33	17	17	17	17	19	26	17	18	18	17	28.9	30.2	59.9	-1	-1	-1
2/20/2019	3:20:42 PM	806	504	18	32	17	17	17	17	19	26	18	18	18	18	28.9	30.2	59.9	-1	-1	-1
2/20/2019	3:20:43 PM	9	505	17	33	16	17	16	17	19	26	17	17	18	17	28.9	30.2	59.9	-1	-1	-1
2/20/2019	3:20:43 PM	212	506	18	32	17	17	17	17	19	26	17	18	17	17	28.9	30.2	59.9	-1	-1	-1
2/20/2019	3:20:43 PM	415	507	17	33	17	17	17	17	19	26	18	18	18	17	28.9	30.2	59.9	-1	-1	-1
2/20/2019	3:20:43 PM	603	508	17	32	17	17	17	17	20	26	17	18	18	18	28.9	30.2	59.9	-1	-1	-1
2/20/2019	3:20:43 PM	806	509	17	32	17	17	17	17	19	26	17	18	18	18	28.9	30.2	59.9	-1	-1	-1
2/20/2019	3:20:44 PM	9	510	17	33	16	17	17	17	19	26	17	18	17	17	28.9	30.2	59.9	-1	-1	-1
2/20/2019	3:20:44 PM	212	511	17	32	17	17	17	17	19	26	18	17	18	17	28.9	30.2	59.9	-1	-1	-1
2/20/2019	3:20:44 PM	415	512	18	32	17	17	17	17	19	26	17	18	17	18	28.9	30.2	59.9	-1	-1	-1
2/20/2019	3:20:44 PM	603	513	17	32	18	17	17	17	19	26	17	18	18	18	28.9	30.2	59.9	-1	-1	-1
2/20/2019	3:20:44 PM	806	514	17	33	17	17	17	17	19	26	18	18	18	17	28.9	30.2	59.9	-1	-1	-1
2/20/2019	3:20:45 PM	9	515	17	32	17	17	17	17	19	26	18	17	18	17	28.9	30.2	59.9	-1	-1	-1
2/20/2019	3:20:45 PM	212	516	18	32	17	17	17	17	18	26	17	18	17	17	28.9	30.2	59.9	-1	-1	-1
2/20/2019	3:20:45 PM	415	517	17	32	17	17	16	17	19	26	17	18	18	17	28.9	30.2	59.9	-1	-1	-1
2/20/2019	3:20:45 PM	603	518	17	33	17	18	16	17	20	26	18	17	18	17	28.9	30.2	59.9	-1	-1	-1
2/20/2019	3:20:45 PM	806	519	17	32	17	17	17	17	20	26	17	18	18	18	28.9	30.2	59.9	-1	-1	-1
2/20/2019	3:20:46 PM	9	520	17	32	17	17	16	17	19	26	17	17	18	17	28.8	30.2	59.9	-1	-1	-1
2/20/2019	3:20:46 PM	212	521	17	32	17	17	17	17	20	26	18	17	18	17	28.8	30.2	59.9	-1	-1	-1
2/20/2019	3:20:46 PM	415	522	18	32	17	17	17	17	19	26	17	18	17	18	28.8	30.2	59.9	-1	-1	-1
2/20/2019	3:20:46 PM	603	523	17	32	17	17	16	17	19	26	17	18	18	17	28.8	30.2	59.9	-1	-1	-1
2/20/2019	3:20:46 PM	806	524	17	32	17	17	17	17	20	26	17	17	18	17	28.8	30.2	59.9	-1	-1	-1
2/20/2019	3:20:47 PM	9	525	18	32	16	17	17	17	19	26	18	18	17	17	28.8	30.2	59.9	-1	-1	-1
2/20/2019	3:20:47 PM	212	526	17	32	17	17	16	17	19	26	17	18	18	17	28.8	30.2	59.9	-1	-1	-1
2/20/2019	3:20:47 PM	415	527	17	32	17	17	17	17	20	26	18	17	18	17	28.8	30.2	59.9	-1	-1	-1
2/20/2019	3:20:47 PM	603	528	17	32	17	17	17	17	20	26	17	18	18	18	28.8	30.2	59.9	-1	-1	-1
2/20/2019	3:20:47 PM	806	529	17	32	17	17	17	17	19	26	17	17	18	17	28.8	30.2	59.9	-1	-1	-1
2/20/2019	3:20:48 PM	9	530	17	32	17	17	16	17	19	26	17	17	18	17	28.8	30.2	59.9	-1	-1	-1
2/20/2019	3:20:48 PM	212	531	18	32	17	17	17	17	19	26	17	18	17	18	28.8	30.2	59.9	-1	-1	-1
2/20/2019	3:20:48 PM	415	532	17	32	17	17	17	17	19	26	17	17	18	17	28.8	30.2	59.9	-1	-1	-1
2/20/2019	3:20:48 PM	603	533	17	32	17	17	17	17	20	26	18	17	18	17	28.8	30.2	59.9	-1	-1	-1
2/20/2019	3:20:48 PM	806	534	17	32	17	17	16	17	19	26	17	18	18	18	28.8	30.2	59.9	-1	-1	-1
2/20/2019	3:20:49 PM	9	535	17	32	17	17	16	17	19	26	17	17	18	17	28.8	30.2	59.9	-1	-1	-1
2/20/2019	3:20:49 PM	212	536	17	32	17	17	17	17	19	26	17	18	18	17	28.8	30.2	59.9	-1	-1	-1
2/20/2019	3:20:49 PM	415	537	17	32	17	17	17	17	19	26	18	18	18	17	28.8	30.2	59.9	-1	-1	-1
2/20/2019	3:20:49 PM	603	538	17	32	17	17	17	17	19	26	18	18	18	17	28.8	30.2	59.9	-1	-1	-1
2/20/2019	3:20:49 PM	806	539	17	32	17	17	17	17	19	26	17	18	18	17	28.8	30.2	59.9	-1	-1	-1
2/20/2019	3:20:50 PM	9	540	17	32	17	17	17	17	19	26	18	17	18	17	28.8	30.2	59.9	-1	-1	-1
2/20/2019	3:20:50 PM	212	541	17	32	17	17	16	17	20	26	17	17	18	18	28.8	30.2	59.9	-1	-1	-1
2/20/2019	3:20:50 PM	415	542	17	32	17	18	16	17	19	26	17	17	18	17	28.8	30.2	59.9	-1	-1	-1
2/20/2019	3:20:50 PM	603	543	17	32	17	17	17	17	19	26	17	17	18	17	28.8	30.2	59.9	-1	-1	-1
2/20/2019	3:20:50 PM	806	544	18	32	17	17	17	17	19	26	17	18	17	18	28.8	30.2	59.9	-1	-1	-1
2/20/2019	3:20:51 PM	9	545	17	32	17	17	16	17	19	26	17	18	18	17	28.8	30.2	59.9	-1	-1	-1
2/20/2019	3:20:51 PM	212	546	17	32	17	17	17	17	20	26	17	18	18	17	28.8	30.2	59.9	-1	-1	-1
2/20/2019	3:20:51 PM	415	547	17	32	17	17	17	17	19	26	17	18	18	17	28.8	30.2	59.9	-1	-1	-1
2/20/2019	3:20:51 PM	603	548	17	32	16	17	17	17	19	26	18	18	18	17	28.8	30.2	59.9	-1	-1	-1
2/20/2019	3:20:51 PM	806	549	17	32	17	17	17	17	19	26	17	18	17	17	28.8	30.2	59.9	-1	-1	-1
2/20/2019	3:20:52 PM	9	550	17	32	17	17	16	17	19	26	17	18	17	17	28.8	30.2	59.9	-1	-1	-1
2/20/2019	3:20:52 PM	212	551	17	32	17	17	17	17	19	26	18	18	18	18	28.8	30.2	59.9	-1	-1	-1
2/20/2019	3:20:52 PM	415	552	18	32	17	17	17	17	19	26	17	18	17	18	28.8	30.2	59.9	-1	-1	-1
2/20/2019	3:20:52 PM	603	553	17	32	17	17	17	17	19	26	17	18	18	17	28.8	30.2	59.9	-1	-1	-1
2/20/2019	3:20:52 PM	806	554	18	32	17	17	17	17	19	26	17	18	17	18	28.8	30.2	59.9	-1	-1	-1
2/20/2019	3:20:53 PM	9	555	17	32	17	17	16	17	19	26	17	18	18	17	28.8	30.2	59.9	-1	-1	-1
2/20/2019	3:20:53 PM	212	556	17	32	17	17	17	17	20	26	17	17	18	18	28.8	30.2	59.9	-1	-1	-1
2/20/2019	3:20:53 PM	415	557	17	32	17	17	17	17	19	26	17	18	18	18	28.8	30.2	59.9	-1	-1	-1
2/20/2019	3:20:53 PM	603	558	17	32	16	17	16	17	19	26	17	18	18	17	28.8	30.2	59.9	-1	-1	-1
2/20/2019	3:20:53 PM	806	559	17	32	17	17	17	17	19	26	17	18	18	17	28.8	30.2	59.9	-1	-1	-1
2/20/2019	3:20:54 PM	9	560	17	32	16	17	17	17	19	26	17	18	17	17	28.8	30.2	59.9	-1	-1	-1
2/20/2019	3:20:54 PM	212	561	17	32	17	17	17	17	19	26	18	18	18	18	28.8	30.2	59.9	-1	-1	-1
2/20/2019	3:20:54 PM	415	562	17	32	17	17	17	17	19	26	17	18	17	18	28.8	30.1	58.8	-1	-1	-1
2/20/2019	3:20:54 PM	603	563	17	32	17	17	17	17	20	26	17	18	18	17	28.8	30.1	58.8	-1	-1	-1
2/20/2019	3:20:54 PM	806	564	18	32	17	17	17	17	19	26	17	18	18	17	28.8	30.1	58.8	-1	-1	-1
2/20/2019	3:20:55 PM	9	565	17	32	16	17	16	17	19	26	17	17	18	17	28.8	30.1	58.8	-1	-1	-1
2/20/2019	3:20:55 PM	212	566	18	32	17	17	17	17	20	26	18	18	18	17	28.8	30.1	58.8	-1	-1	-1
2/20/2019	3:20:55 PM	415	567	17	32	17	17	16	17	19	26	17	18	18	17	28.8	30.1	58.8	-1	-1	-1
2/20/2019	3:20:55 PM	603	568	17	32	17	17	17	17	20	26	18	17	18	17	28.8	30.1	58.8	-1	-1	-1
2/20/2019	3:20:55 PM	806	569	18	32	17	17	17	17	19	26	17	18	17	18	28.8	30.1	58.8	-1	-1	-1
2/20/2019	3:20:56 PM	9	570	17	32	16	17	17	17	19	26	17	17	18	17	28.8	30.1	58.8	-1	-1	-1
2/20/2019	3:20:56 PM	212	571	17	32	17	17	17	17	19	26	17	18	17	18	28.8	30.1	58.8	-1	-1	-1
2/20/2019	3:20:56 PM	415	572	17	32	17	17	17	17	19	26	17	17	18	17	28.8	30.1	58.8	-1	-1	-1
2/20/2019	3:20:56 PM	603	573	17	32	17	17	17	17	19	26	17	17	18	17	28.8	30.1	58.8	-1	-1	-1
2/20/2019	3:20:56 PM	806	574	18	32	17	17	17	17	19	26	17	18	17	17	28.8	30.1	58.8	-1	-1	-1
2/20/2019	3:20:57 PM	9	575	17	32	17	17	16	17	19	26	17	18	18	17	28.8	30.1	58.8	-1	-1	-1
2/20/2019	3:20:57 PM	212	576	17	32	17	17	17	17	20	26	18	17	18	17	28.8	30.1	58.8	-1	-1	-1
2/20/2019	3:20:57 PM	415	577	17	32	17	17	17	17	19	26	17	18	17	18	28.8	30.1	58.8	-1	-1	-1
2/20/2019	3:20:57 PM	603	578	17	32	17	17	17	17	19	26	17	18	18	17	28.8	30.1	58.8	-1	-1	-1
2/20/2019	3:20:57 PM	806	579	17	32	17	17	17	17	19	25	17	17	18	17	28.8	30.1	58.8	-1	-1	-1
2/20/2019	3:20:58 PM	9	580	17	32	17	17	16	17	19	26	17	18	17	17	28.8	30.1	58.8	-1	-1	-1
2/20/2019	3:20:58 PM	212	581	17	32	17	18	17	17	20	26	18	17	19	17	28.8	30.1	58.8	-1	-1	-1
2/20/2019	3:20:58 PM	415	582	17	32	17	17	17	17	19	26	17	18	18	17	28.8	30.1	58.8	-1	-1	-1
2/20/2019	3:20:58 PM	603	583	17	32	17	17	17	17	19	26	17	18	17	17	28.8	30.1	58.8	-1	-1	-1
2/20/2019	3:20:58 PM	806	584	17	32	17	17	17	17	19	26	18	17	18	17	28.8	30.1	58.8	-1	-1	-1
2/20/2019	3:20:59 PM	9	585	17	31	17	17	17	17	19	26	17	18	18	18	28.8	30.1	58.8	-1	-1	-1
2/20/2019	3:20:59 PM	212	586	17	32	17	17	17	17	20	26	18	17	20	17	28.8	30.1	58.8	-1	-1	-1
2/20/2019	3:20:59 PM	415	587	18	32	17	17	17	17	19	26	17	18	19	19	28.8	30.1	58.8	-1	-1	-1
2/20/2019	3:20:59 PM	603	588	17	32	17	17	16	17	19	26	18	18	19	18	28.8	30.1	58.8	-1	-1	-1
2/20/2019	3:20:59 PM	806	589	17	32	17	17	17	17	19	26	18	18	18	17	28.8	30.1	58.8	-1	-1	-1
2/20/2019	3:21:00 PM	9	590	17	31	17	17	17	17	19	26	17	18	17	18	28.8	30.1	58.8	-1	-1	-1
2/20/2019	3:21:00 PM	212	591	17	32	17	17	17	17	19	26	18	17	18	17	28.8	30.1	58.8	-1	-1	-1
2/20/2019	3:21:00 PM	415	592	18	31	17	17	17	17	19	26	17	18	18	17	28.8	30.1	58.8	-1	-1	-1
2/20/2019	3:21:00 PM	603	593	17	32	17	17	16	17	19	26	17	18	18	17	28.8	30.1	58.8	-1	-1	-1
2/20/2019	3:21:00 PM	806	594	17	32	17	17	17	17	19	25	18	17	18	17	28.8	30.1	58.8	-1	-1	-1
2/20/2019	3:21:01 PM	9	595	17	31	17	17	17	17	19	26	17	18	17	17	28.8	30.1	58.8	-1	-1	-1
2/20/2019	3:21:01 PM	212	596	17	31	17	17	17	17	19	26	18	18	18	17	28.8	30.1	58.8	-1	-1	-1
2/20/2019	3:21:01 PM	415	597	18	32	17	17	17	17	19	26	17	18	17	17	28.8	30.1	58.8	-1	-1	-1
2/20/2019	3:21:01 PM	603	598	17	32	17	17	16	17	19	26	17	17	18	17	28.8	30.1	58.8	-1	-1	-1
2/20/2019	3:21:01 PM	806	599	17	31	17	17	17	17	19	26	17	18	17	17	28.8	30.1	58.8	-1	-1	-1
2/20/2019	3:21:02 PM	9	600	17	32	17	17	16	17	19	26	17	18	18	17	28.8	30.1	58.8	-1	-1	-1
2/20/2019	3:21:02 PM	212	601	18	31	17	17	17	17	19	26	17	18	18	18	28.8	30.1	58.8	-1	-1	-1
2/20/2019	3:21:02 PM	415	602	17	32	17	18	16	17	19	26	17	18	18	17	28.8	30.1	58.8	-1	-1	-1
2/20/2019	3:21:02 PM	603	603	17	32	17	17	17	17	19	25	17	17	18	18	28.8	30.1	58.8	-1	-1	-1
2/20/2019	3:21:02 PM	806	604	17	32	17	17	16	17	19	26	17	17	18	17	28.8	30.1	58.1	-1	-1	-1
2/20/2019	3:21:03 PM	9	605	17	32	17	17	16	17	20	26	17	17	18	17	28.8	30.1	58.1	-1	-1	-1
2/20/2019	3:21:03 PM	212	606	17	32	17	17	17	17	19	26	17	18	17	17	28.8	30.1	58.1	-1	-1	-1
2/20/2019	3:21:03 PM	415	607	17	32	17	17	17	17	19	26	18	17	18	17	28.8	30.1	58.1	-1	-1	-1
2/20/2019	3:21:03 PM	603	608	18	32	17	17	17	17	19	25	18	18	18	17	28.8	30.1	58.1	-1	-1	-1
2/20/2019	3:21:03 PM	806	609	17	32	17	17	17	17	19	26	17	18	18	17	28.8	30.1	58.1	-1	-1	-1
2/20/2019	3:21:04 PM	9	610	17	31	17	17	17	17	19	25	18	17	18	17	28.8	30.1	58.1	-1	-1	-1
2/20/2019	3:21:04 PM	209	611	17	32	17	17	17	17	19	26	17	18	17	17	28.8	30.1	58.1	-1	-1	-1
2/20/2019	3:21:04 PM	412	612	17	32	17	17	17	17	20	26	19	18	19	18	28.8	30.1	58.1	-1	-1	-1
2/20/2019	3:21:04 PM	616	613	18	32	17	17	17	17	19	26	17	18	20	19	28.8	30.1	58.1	-1	-1	-1
2/20/2019	3:21:04 PM	803	614	17	32	17	17	17	17	19	25	18	18	18	18	28.8	30.1	58.1	-1	-1	-1
2/20/2019	3:21:05 PM	6	615	18	31	17	17	17	17	19	26	17	18	17	18	28.8	30.1	58.1	-1	-1	-1
2/20/2019	3:21:05 PM	209	616	17	32	17	17	16	17	19	26	17	17	18	17	28.8	30.1	58.1	-1	-1	-1
2/20/2019	3:21:05 PM	412	617	17	31	17	17	16	17	19	26	17	18	17	17	28.8	30.1	58.1	-1	-1	-1
2/20/2019	3:21:05 PM	616	618	17	32	17	18	17	17	19	25	18	17	18	17	28.8	30.1	58.1	-1	-1	-1
2/20/2019	3:21:05 PM	803	619	17	31	17	17	17	17	19	25	17	17	18	18	28.8	30.1	58.1	-1	-1	-1
2/20/2019	3:21:06 PM	6	620	17	32	17	17	16	17	19	25	17	17	18	17	28.8	30.1	58.1	-1	-1	-1
2/20/2019	3:21:06 PM	209	621	17	31	17	17	17	17	19	25	18	18	18	17	28.8	30.1	58.1	-1	-1	-1
2/20/2019	3:21:06 PM	412	622	17	32	17	17	17	17	19	25	18	18	18	17	28.8	30.1	58.1	-1	-1	-1
2/20/2019	3:21:06 PM	601	623	17	32	17	17	17	17	19	25	18	17	18	17	28.8	30.1	58.1	-1	-1	-1
2/20/2019	3:21:06 PM	804	624	17	32	17	17	16	17	19	26	17	17	18	17	28.8	30.1	58.1	-1	-1	-1
2/20/2019	3:21:07 PM	7	625	17	31	17	17	17	17	19	25	17	17	18	17	28.8	30.1	58.1	-1	-1	-1
2/20/2019	3:21:07 PM	211	626	17	32	17	18	17	17	19	26	17	18	18	17	28.8	30.1	58.1	-1	-1	-1
2/20/2019	3:21:07 PM	414	627	17	31	17	17	17	17	19	25	18	18	18	18	28.8	30.1	58.1	-1	-1	-1
2/20/2019	3:21:07 PM	601	628	17	32	17	18	17	17	19	25	18	18	18	18	28.8	30.1	58.1	-1	-1	-1
2/20/2019	3:21:07 PM	804	629	17	31	17	17	17	17	19	25	18	17	18	17	28.8	30.1	58.1	-1	-1	-1
2/20/2019	3:21:08 PM	7	630	17	31	17	17	16	17	19	25	17	18	18	17	28.8	30.1	58.1	-1	-1	-1
2/20/2019	3:21:08 PM	211	631	17	31	17	17	17	17	19	25	17	18	18	17	28.8	30.1	58.1	-1	-1	-1
2/20/2019	3:21:08 PM	414	632	17	32	17	17	17	17	20	25	18	17	18	17	28.8	30.1	58.1	-1	-1	-1
2/20/2019	3:21:08 PM	601	633	18	32	17	17	17	17	20	25	18	18	18	17	28.8	30.1	58.1	-1	-1	-1
2/20/2019	3:21:08 PM	804	634	17	32	17	17	17	17	19	25	18	17	20	17	28.8	30.1	58.1	-1	-1	-1
2/20/2019	3:21:09 PM	7	635	17	31	17	17	16	17	19	26	17	18	18	18	28.8	30.1	58.1	-1	-1	-1
2/20/2019	3:21:09 PM	211	636	17	32	17	17	17	17	19	25	18	17	19	17	28.8	30.1	58.1	-1	-1	-1
2/20/2019	3:21:09 PM	414	637	17	32	17	17	17	17	19	25	18	17	19	17	28.8	30.1	58.1	-1	-1	-1
2/20/2019	3:21:09 PM	601	638	17	32	17	17	17	17	20	25	18	17	19	17	28.8	30.1	58.1	-1	-1	-1
2/20/2019	3:21:09 PM	804	639	17	31	18	17	17	16	20	25	18	17	19	18	28.8	30.1	58.1	-1	-1	-1
2/20/2019	3:21:10 PM	7	640	18	31	17	17	17	17	19	26	17	18	18	18	28.8	30.1	58.1	-1	-1	-1
2/20/2019	3:21:10 PM	211	641	17	31	17	17	17	17	20	26	18	18	19	18	28.8	30.1	58.1	-1	-1	-1
2/20/2019	3:21:10 PM	414	642	17	32	17	17	17	17	19	25	18	17	18	17	28.8	30.1	58.1	-1	-1	-1
2/20/2019	3:21:10 PM	601	643	17	32	17	17	17	17	19	25	17	17	19	17	28.8	30.1	58.1	-1	-1	-1
2/20/2019	3:21:10 PM	804	644	18	31	17	17	17	17	19	25	17	18	17	17	28.8	30.1	58.1	-1	-1	-1
2/20/2019	3:21:11 PM	7	645	17	32	17	17	17	17	18	25	17	18	17	17	28.8	30.1	58.1	-1	-1	-1
2/20/2019	3:21:11 PM	211	646	17	32	17	17	17	17	19	25	18	18	18	17	28.8	30.0	57.9	-1	-1	-1
2/20/2019	3:21:11 PM	414	647	17	32	17	17	17	17	19	25	18	17	18	17	28.8	30.0	57.9	-1	-1	-1
2/20/2019	3:21:11 PM	601	648	18	32	17	17	17	17	19	25	18	18	18	17	28.8	30.0	57.9	-1	-1	-1
2/20/2019	3:21:11 PM	804	649	17	31	17	18	16	17	19	26	17	18	18	18	28.8	30.0	57.9	-1	-1	-1
2/20/2019	3:21:12 PM	7	650	17	32	17	17	16	17	19	26	17	17	18	17	28.8	30.0	57.9	-1	-1	-1
2/20/2019	3:21:12 PM	211	651	17	32	17	17	17	17	19	25	18	18	18	17	28.8	30.0	57.9	-1	-1	-1
2/20/2019	3:21:12 PM	414	652	17	32	17	17	17	17	19	25	18	18	18	17	28.8	30.0	57.9	-1	-1	-1
2/20/2019	3:21:12 PM	601	653	18	32	17	17	17	17	19	25	18	18	18	17	28.8	30.0	57.9	-1	-1	-1
2/20/2019	3:21:12 PM	804	654	17	32	17	17	17	17	19	26	17	18	17	17	28.8	30.0	57.9	-1	-1	-1
2/20/2019	3:21:13 PM	7	655	17	32	17	17	17	17	19	25	17	17	18	17	28.8	30.0	57.9	-1	-1	-1
2/20/2019	3:21:13 PM	211	656	17	32	17	17	17	17	19	25	18	17	18	17	28.8	30.0	57.9	-1	-1	-1
2/20/2019	3:21:13 PM	414	657	17	31	17	17	17	17	19	26	17	17	18	18	28.8	30.0	57.9	-1	-1	-1
2/20/2019	3:21:13 PM	601	658	18	31	17	17	17	17	19	26	17	17	18	17	28.8	30.0	57.9	-1	-1	-1
2/20/2019	3:21:13 PM	804	659	17	32	17	17	17	17	19	25	18	17	18	17	28.8	30.0	57.9	-1	-1	-1
2/20/2019	3:21:14 PM	7	660	17	32	17	17	17	17	19	25	18	17	18	17	28.8	30.0	57.9	-1	-1	-1
2/20/2019	3:21:14 PM	211	661	18	32	16	17	17	17	19	26	17	18	17	17	28.8	30.0	57.9	-1	-1	-1
2/20/2019	3:21:14 PM	414	662	17	32	17	18	16	17	19	26	17	18	19	18	28.8	30.0	57.9	-1	-1	-1
2/20/2019	3:21:14 PM	601	663	17	32	17	17	17	17	20	26	18	17	19	18	28.8	30.0	57.9	-1	-1	-1
2/20/2019	3:21:14 PM	804	664	17	31	17	17	16	17	19	26	17	18	19	19	28.8	30.0	57.9	-1	-1	-1
2/20/2019	3:21:15 PM	7	665	17	31	17	18	16	17	19	26	17	17	18	18	28.8	30.0	57.9	-1	-1	-1
2/20/2019	3:21:15 PM	211	666	18	31	18	17	18	17	20	25	18	17	18	17	28.8	30.0	57.9	-1	-1	-1
2/20/2019	3:21:15 PM	414	667	18	32	17	17	17	17	19	26	17	18	17	18	28.8	30.0	57.9	-1	-1	-1
2/20/2019	3:21:15 PM	601	668	18	32	17	17	18	18	19	26	17	18	17	17	28.8	30.0	57.9	-1	-1	-1
2/20/2019	3:21:15 PM	804	669	17	32	16	17	18	18	19	25	18	18	18	17	28.8	30.0	57.9	-1	-1	-1
2/20/2019	3:21:16 PM	7	670	17	32	17	17	18	17	21	25	18	17	18	17	28.8	30.0	57.9	-1	-1	-1
2/20/2019	3:21:16 PM	211	671	18	32	17	17	18	17	21	26	17	18	17	18	28.8	30.0	57.9	-1	-1	-1
2/20/2019	3:21:16 PM	414	672	17	32	17	18	17	17	20	26	17	18	18	17	28.8	30.0	57.9	-1	-1	-1
2/20/2019	3:21:16 PM	601	673	17	32	17	17	17	17	20	25	18	18	18	17	28.8	30.0	57.9	-1	-1	-1
2/20/2019	3:21:16 PM	804	674	17	31	17	17	17	17	20	24	17	17	18	17	28.8	30.0	57.9	-1	-1	-1
2/20/2019	3:21:17 PM	7	675	17	32	17	17	17	17	19	26	17	18	17	17	28.8	30.0	57.9	-1	-1	-1
2/20/2019	3:21:17 PM	211	676	17	32	17	17	18	17	21	26	18	17	19	17	28.8	30.0	57.9	-1	-1	-1
2/20/2019	3:21:17 PM	414	677	17	31	17	17	18	17	20	26	18	17	18	17	28.8	30.0	57.9	-1	-1	-1
2/20/2019	3:21:17 PM	601	678	18	32	17	17	17	17	19	25	17	18	18	17	28.8	30.0	57.9	-1	-1	-1
2/20/2019	3:21:17 PM	804	679	17	32	17	17	16	17	19	26	17	18	18	17	28.8	30.0	57.9	-1	-1	-1
2/20/2019	3:21:18 PM	7	680	17	31	17	17	16	17	20	26	17	17	18	18	28.8	30.0	57.9	-1	-1	-1
2/20/2019	3:21:18 PM	211	681	18	32	17	17	17	17	19	25	18	18	17	17	28.8	30.0	57.9	-1	-1	-1
2/20/2019	3:21:18 PM	414	682	17	32	17	17	17	17	19	26	18	18	18	17	28.8	30.0	57.9	-1	-1	-1
2/20/2019	3:21:18 PM	601	683	17	32	17	17	17	17	19	25	18	18	18	17	28.8	30.0	57.9	-1	-1	-1
2/20/2019	3:21:18 PM	804	684	17	31	17	17	17	17	19	25	17	17	18	17	28.8	30.0	57.9	-1	-1	-1
2/20/2019	3:21:19 PM	7	685	18	31	17	17	17	17	19	25	17	18	17	17	28.8	30.0	57.9	-1	-1	-1
2/20/2019	3:21:19 PM	211	686	17	32	17	17	17	17	19	26	17	18	18	17	28.8	30.0	57.9	-1	-1	-1
2/20/2019	3:21:19 PM	414	687	17	31	17	17	17	17	19	26	18	17	18	17	28.8	30.0	57.9	-1	-1	-1
2/20/2019	3:21:19 PM	601	688	17	31	17	17	17	17	19	25	18	17	18	17	28.8	30.0	59.1	-1	-1	-1
2/20/2019	3:21:19 PM	804	689	17	32	17	17	17	17	19	26	17	18	17	17	28.8	30.0	59.1	-1	-1	-1
2/20/2019	3:21:20 PM	7	690	17	32	16	17	17	17	19	25	18	17	18	17	28.8	30.0	59.1	-1	-1	-1
2/20/2019	3:21:20 PM	211	691	18	31	17	17	17	17	19	26	18	18	17	18	28.8	30.0	59.1	-1	-1	-1
2/20/2019	3:21:20 PM	414	692	17	31	17	17	17	17	19	26	17	18	18	17	28.8	30.0	59.1	-1	-1	-1
2/20/2019	3:21:20 PM	601	693	17	32	16	17	17	17	19	25	18	18	18	17	28.8	30.0	59.1	-1	-1	-1
2/20/2019	3:21:20 PM	804	694	17	31	17	17	17	17	19	25	17	18	17	17	28.8	30.0	59.1	-1	-1	-1
2/20/2019	3:21:21 PM	7	695	17	31	16	17	16	17	19	26	17	18	17	17	28.8	30.0	59.1	-1	-1	-1
2/20/2019	3:21:21 PM	211	696	18	32	17	17	18	16	21	25	19	19	19	18	28.8	30.0	59.1	-1	-1	-1
2/20/2019	3:21:21 PM	414	697	18	32	17	17	18	17	19	26	17	18	19	18	28.8	30.0	59.1	-1	-1	-1
2/20/2019	3:21:21 PM	601	698	17	32	16	17	17	17	19	26	17	17	19	17	28.8	30.0	59.1	-1	-1	-1
2/20/2019	3:21:21 PM	804	699	18	31	18	17	17	17	19	26	17	18	17	18	28.8	30.0	59.1	-1	-1	-1
2/20/2019	3:21:22 PM	7	700	17	31	18	18	16	18	20	27	17	17	18	18	28.8	30.0	59.1	-1	-1	-1
2/20/2019	3:21:22 PM	211	701	18	32	17	17	19	18	20	25	19	18	18	17	28.8	30.0	59.1	-1	-1	-1
2/20/2019	3:21:22 PM	414	702	18	31	18	17	18	17	20	25	18	17	18	17	28.8	30.0	59.1	-1	-1	-1
2/20/2019	3:21:22 PM	601	703	18	31	17	17	17	17	19	25	17	18	17	17	28.8	30.0	59.1	-1	-1	-1
2/20/2019	3:21:22 PM	804	704	17	31	17	18	16	17	19	26	17	17	18	18	28.8	30.0	59.1	-1	-1	-1
2/20/2019	3:21:23 PM	7	705	17	32	16	17	17	17	19	25	18	18	18	17	28.8	30.0	59.1	-1	-1	-1
2/20/2019	3:21:23 PM	211	706	17	31	17	17	17	17	19	26	18	17	18	17	28.8	30.0	59.1	-1	-1	-1
2/20/2019	3:21:23 PM	414	707	17	32	16	17	17	17	19	26	17	18	17	17	28.8	30.0	59.1	-1	-1	-1
2/20/2019	3:21:23 PM	601	708	17	32	17	17	16	17	19	26	17	18	18	17	28.8	30.0	59.1	-1	-1	-1
2/20/2019	3:21:23 PM	804	709	17	32	16	17	17	17	19	25	18	17	18	17	28.8	30.0	59.1	-1	-1	-1
2/20/2019	3:21:24 PM	7	710	17	31	17	17	17	17	19	26	17	17	18	17	28.8	30.0	59.1	-1	-1	-1
2/20/2019	3:21:24 PM	211	711	18	32	17	17	17	17	19	26	18	18	17	17	28.8	30.0	59.1	-1	-1	-1
2/20/2019	3:21:24 PM	414	712	17	31	17	18	16	17	19	26	17	18	18	17	28.8	30.0	59.1	-1	-1	-1
2/20/2019	3:21:24 PM	601	713	17	31	17	17	17	17	20	25	18	17	18	17	28.8	30.0	59.1	-1	-1	-1
2/20/2019	3:21:24 PM	804	714	17	31	17	17	17	17	19	26	17	17	18	17	28.8	30.0	59.1	-1	-1	-1
2/20/2019	3:21:25 PM	7	715	17	32	17	17	17	17	19	26	17	18	18	17	28.8	30.0	59.1	-1	-1	-1
2/20/2019	3:21:25 PM	211	716	17	31	17	17	17	17	20	25	18	17	18	17	28.8	30.0	59.1	-1	-1	-1
2/20/2019	3:21:25 PM	414	717	18	31	17	17	17	17	19	25	18	18	17	17	28.8	30.0	59.1	-1	-1	-1
2/20/2019	3:21:25 PM	601	718	17	32	17	17	17	17	19	26	17	18	17	17	28.8	30.0	59.1	-1	-1	-1
2/20/2019	3:21:25 PM	804	719	17	32	16	17	17	17	19	25	18	17	18	17	28.8	30.0	59.1	-1	-1	-1
2/20/2019	3:21:26 PM	7	720	17	31	17	16	17	17	19	26	17	18	18	17	28.8	30.0	59.1	-1	-1	-1
2/20/2019	3:21:26 PM	211	721	17	31	17	18	16	18	19	27	17	18	18	18	28.8	30.0	59.1	-1	-1	-1
2/20/2019	3:21:26 PM	414	722	17	31	17	17	18	18	21	26	18	17	19	17	28.8	30.0	59.1	-1	-1	-1
2/20/2019	3:21:26 PM	601	723	18	31	17	17	18	17	20	26	17	18	18	18	28.8	30.0	59.1	-1	-1	-1
2/20/2019	3:21:26 PM	804	724	17	32	16	17	18	17	20	25	18	18	18	17	28.8	30.0	59.1	-1	-1	-1
2/20/2019	3:21:27 PM	7	725	17	31	17	17	18	17	19	25	18	18	18	17	28.8	30.0	59.1	-1	-1	-1
2/20/2019	3:21:27 PM	211	726	17	31	16	17	17	17	19	26	18	18	18	17	28.8	30.0	59.1	-1	-1	-1
2/20/2019	3:21:27 PM	414	727	17	31	18	17	18	17	20	25	18	17	18	17	28.8	30.0	59.1	-1	-1	-1
2/20/2019	3:21:27 PM	601	728	18	31	18	17	18	17	19	25	18	17	18	17	28.8	30.0	59.1	-1	-1	-1
2/20/2019	3:21:27 PM	804	729	17	32	17	17	17	17	18	26	17	17	18	17	28.8	30.0	59.1	-1	-1	-1
2/20/2019	3:21:28 PM	7	730	18	31	18	17	18	17	20	26	17	18	18	18	28.8	29.9	33.8	-1	-1	-1
2/20/2019	3:21:28 PM	211	731	18	32	17	18	17	18	19	26	18	17	18	18	28.8	29.9	33.8	-1	-1	-1
2/20/2019	3:21:28 PM	414	732	18	32	17	17	18	18	19	25	18	17	18	17	28.8	29.9	33.8	-1	-1	-1
2/20/2019	3:21:28 PM	601	733	17	31	17	18	17	17	20	25	18	17	18	17	28.8	29.9	33.8	-1	-1	-1
2/20/2019	3:21:28 PM	804	734	17	31	17	17	17	17	19	25	17	17	17	17	28.8	29.9	33.8	-1	-1	-1
2/20/2019	3:21:29 PM	7	735	17	31	17	17	17	17	19	25	18	17	18	17	28.8	29.9	33.8	-1	-1	-1
2/20/2019	3:21:29 PM	211	736	17	31	17	18	17	17	20	25	17	17	19	18	28.8	29.9	33.8	-1	-1	-1
2/20/2019	3:21:29 PM	414	737	17	31	17	17	17	17	19	25	17	17	18	18	28.8	29.9	33.8	-1	-1	-1
2/20/2019	3:21:29 PM	601	738	17	31	17	18	17	17	19	25	17	17	18	17	28.8	29.9	33.8	-1	-1	-1
2/20/2019	3:21:29 PM	804	739	17	31	17	17	17	17	19	25	17	17	18	17	28.8	29.9	33.8	-1	-1	-1
2/20/2019	3:21:30 PM	7	740	17	31	17	17	16	17	19	26	17	18	18	17	28.8	29.9	33.8	-1	-1	-1
2/20/2019	3:21:30 PM	211	741	17	31	17	17	17	17	19	25	18	17	18	17	28.8	29.9	33.8	-1	-1	-1
2/20/2019	3:21:30 PM	414	742	18	31	17	17	17	17	19	25	18	18	18	17	28.8	29.9	33.8	-1	-1	-1
2/20/2019	3:21:30 PM	601	743	17	31	17	18	16	17	19	26	17	18	18	17	28.8	29.9	33.8	-1	-1	-1
2/20/2019	3:21:30 PM	804	744	17	31	17	17	17	17	19	25	17	17	17	17	28.8	29.9	33.8	-1	-1	-1
2/20/2019	3:21:31 PM	7	745	17	31	17	17	17	17	19	25	17	18	18	17	28.8	29.9	33.8	-1	-1	-1
2/20/2019	3:21:31 PM	211	746	17	31	17	17	17	17	19	25	18	17	18	17	28.8	29.9	33.8	-1	-1	-1
2/20/2019	3:21:31 PM	414	747	17	31	17	17	17	17	19	25	17	18	17	17	28.8	29.9	33.8	-1	-1	-1
2/20/2019	3:21:31 PM	601	748	17	31	17	18	16	17	19	26	17	18	18	18	28.8	29.9	33.8	-1	-1	-1
2/20/2019	3:21:31 PM	804	749	17	31	17	17	16	17	19	25	17	17	18	17	28.8	29.9	33.8	-1	-1	-1
2/20/2019	3:21:32 PM	7	750	18	31	17	17	17	17	19	25	17	18	17	17	28.8	29.9	33.8	-1	-1	-1
2/20/2019	3:21:32 PM	211	751	17	31	17	17	17	17	19	25	18	17	18	17	28.8	29.9	33.8	-1	-1	-1
2/20/2019	3:21:32 PM	414	752	17	31	17	17	17	17	19	25	17	17	18	17	28.8	29.9	33.8	-1	-1	-1
2/20/2019	3:21:32 PM	601	753	17	31	17	17	16	18	19	26	17	18	18	17	28.8	29.9	33.8	-1	-1	-1
2/20/2019	3:21:32 PM	804	754	17	31	17	17	17	17	19	25	17	17	17	16	28.8	29.9	33.8	-1	-1	-1
2/20/2019	3:21:33 PM	7	755	17	31	17	17	16	17	19	25	18	18	18	18	28.8	29.9	33.8	-1	-1	-1
2/20/2019	3:21:33 PM	211	756	17	31	17	17	17	17	19	25	18	18	19	18	28.8	29.9	33.8	-1	-1	-1
2/20/2019	3:21:33 PM	414	757	18	31	17	17	17	17	19	25	17	18	18	18	28.8	29.9	33.8	-1	-1	-1
2/20/2019	3:21:33 PM	601	758	17	32	17	17	17	17	19	25	18	18	18	17	28.8	29.9	33.8	-1	-1	-1
2/20/2019	3:21:33 PM	804	759	17	31	17	17	16	17	19	26	17	17	17	17	28.8	29.9	33.8	-1	-1	-1
2/20/2019	3:21:34 PM	7	760	17	31	17	17	17	17	19	25	18	17	18	17	28.8	29.9	33.8	-1	-1	-1
2/20/2019	3:21:34 PM	211	761	17	31	17	17	17	17	19	25	18	18	18	17	28.8	29.9	33.8	-1	-1	-1
2/20/2019	3:21:34 PM	414	762	17	31	17	17	17	17	19	25	18	18	18	17	28.8	29.9	33.8	-1	-1	-1
2/20/2019	3:21:34 PM	601	763	17	31	17	17	17	17	19	25	17	18	17	17	28.8	29.9	33.8	-1	-1	-1
2/20/2019	3:21:34 PM	804	764	17	31	17	17	17	17	19	25	17	18	17	17	28.8	29.9	33.8	-1	-1	-1
2/20/2019	3:21:35 PM	7	765	17	31	16	17	17	17	19	25	18	18	18	17	28.8	29.9	33.8	-1	-1	-1
2/20/2019	3:21:35 PM	211	766	17	31	17	17	17	17	19	25	18	17	18	17	28.8	29.9	33.8	-1	-1	-1
2/20/2019	3:21:35 PM	414	767	18	31	17	17	17	17	19	25	17	18	18	18	28.8	29.9	33.8	-1	-1	-1
2/20/2019	3:21:35 PM	601	768	18	31	17	17	17	17	18	25	17	18	17	17	28.8	29.9	33.8	-1	-1	-1
2/20/2019	3:21:35 PM	804	769	17	31	17	17	16	17	19	25	17	17	18	17	28.8	29.9	33.8	-1	-1	-1
2/20/2019	3:21:36 PM	7	770	17	31	17	17	17	17	19	25	17	17	18	18	28.8	29.9	33.8	-1	-1	-1
2/20/2019	3:21:36 PM	211	771	17	31	17	18	17	17	19	25	17	18	18	17	28.8	29.9	33.8	-1	-1	-1
2/20/2019	3:21:36 PM	414	772	17	31	17	17	16	17	19	25	17	17	18	17	28.9	29.8	44.8	-1	-1	-1
2/20/2019	3:21:36 PM	601	773	17	31	17	17	17	17	19	25	17	17	18	17	28.9	29.8	44.8	-1	-1	-1
2/20/2019	3:21:36 PM	804	774	18	31	17	17	17	17	18	25	17	18	17	17	28.9	29.8	44.8	-1	-1	-1
2/20/2019	3:21:37 PM	7	775	17	31	17	17	17	17	19	25	18	17	18	17	28.9	29.8	44.8	-1	-1	-1
2/20/2019	3:21:37 PM	211	776	18	31	17	17	17	17	19	25	18	18	18	17	28.9	29.8	44.8	-1	-1	-1
2/20/2019	3:21:37 PM	414	777	17	31	17	17	17	17	19	25	17	18	18	18	28.9	29.8	44.8	-1	-1	-1
2/20/2019	3:21:37 PM	601	778	17	31	17	17	17	17	19	25	17	17	18	17	28.9	29.8	44.8	-1	-1	-1
2/20/2019	3:21:37 PM	804	779	17	31	17	17	17	17	19	25	17	18	17	17	28.9	29.8	44.8	-1	-1	-1
2/20/2019	3:21:38 PM	7	780	18	31	17	17	17	17	18	25	18	18	17	17	28.9	29.8	44.8	-1	-1	-1
2/20/2019	3:21:38 PM	211	781	17	31	17	17	17	17	19	25	18	17	18	17	28.9	29.8	44.8	-1	-1	-1
2/20/2019	3:21:38 PM	414	782	17	31	17	17	17	17	19	25	17	17	18	17	28.9	29.8	44.8	-1	-1	-1
2/20/2019	3:21:38 PM	601	783	17	31	17	17	17	17	19	25	17	18	17	17	28.9	29.8	44.8	-1	-1	-1
2/20/2019	3:21:38 PM	804	784	17	31	16	17	17	17	19	25	18	18	18	17	28.9	29.8	44.8	-1	-1	-1
2/20/2019	3:21:39 PM	7	785	18	31	17	17	17	17	19	25	18	18	18	18	28.9	29.8	44.8	-1	-1	-1
2/20/2019	3:21:39 PM	211	786	17	31	17	17	17	17	19	25	18	18	18	17	28.9	29.8	44.8	-1	-1	-1
2/20/2019	3:21:39 PM	414	787	17	31	17	17	17	17	19	25	17	17	18	17	28.9	29.8	44.8	-1	-1	-1
2/20/2019	3:21:39 PM	601	788	17	31	17	17	17	17	19	25	17	17	18	17	28.9	29.8	44.8	-1	-1	-1
2/20/2019	3:21:39 PM	804	789	17	31	17	17	16	17	19	25	17	17	18	17	28.9	29.8	44.8	-1	-1	-1
2/20/2019	3:21:40 PM	7	790	18	31	17	17	17	17	19	25	18	18	18	17	28.9	29.8	44.8	-1	-1	-1
2/20/2019	3:21:40 PM	211	791	17	31	17	17	17	18	19	25	17	18	18	17	28.9	29.8	44.8	-1	-1	-1
2/20/2019	3:21:40 PM	414	792	17	31	17	17	17	17	19	25	17	17	18	17	28.9	29.8	44.8	-1	-1	-1
2/20/2019	3:21:40 PM	601	793	17	31	17	17	17	17	18	25	17	18	17	18	28.9	29.8	44.8	-1	-1	-1
2/20/2019	3:21:40 PM	804	794	17	31	16	17	16	17	18	25	17	17	18	17	28.9	29.8	44.8	-1	-1	-1
2/20/2019	3:21:41 PM	7	795	18	31	17	17	17	17	19	26	17	18	18	18	28.9	29.8	44.8	-1	-1	-1
2/20/2019	3:21:41 PM	211	796	17	31	17	17	17	17	18	25	17	18	18	17	28.9	29.8	44.8	-1	-1	-1
2/20/2019	3:21:41 PM	414	797	17	31	17	17	17	17	19	25	18	17	18	17	28.9	29.8	44.8	-1	-1	-1
2/20/2019	3:21:41 PM	601	798	17	31	17	17	17	17	19	25	17	17	18	17	28.9	29.8	44.8	-1	-1	-1
2/20/2019	3:21:41 PM	804	799	17	31	17	17	16	17	18	25	17	18	17	17	28.9	29.8	44.8	-1	-1	-1
2/20/2019	3:21:42 PM	7	800	17	31	17	18	17	17	19	25	17	17	18	17	28.9	29.8	44.8	-1	-1	-1
2/20/2019	3:21:42 PM	211	801	17	31	17	17	17	17	19	25	17	17	18	17	28.9	29.8	44.8	-1	-1	-1
2/20/2019	3:21:42 PM	414	802	17	31	17	17	16	17	18	25	17	17	18	17	28.9	29.8	44.8	-1	-1	-1
2/20/2019	3:21:42 PM	601	803	17	31	17	17	17	17	19	25	17	17	18	17	28.9	29.8	44.8	-1	-1	-1
2/20/2019	3:21:42 PM	804	804	17	30	17	17	17	17	19	25	17	17	17	18	28.9	29.8	44.8	-1	-1	-1
2/20/2019	3:21:43 PM	7	805	17	31	16	18	17	17	19	25	18	17	18	17	28.9	29.8	44.8	-1	-1	-1
2/20/2019	3:21:43 PM	211	806	18	31	17	17	17	17	19	25	17	18	18	18	28.9	29.8	44.8	-1	-1	-1
2/20/2019	3:21:43 PM	414	807	17	31	17	17	17	17	19	25	18	17	18	17	28.9	29.8	44.8	-1	-1	-1
2/20/2019	3:21:43 PM	601	808	17	31	17	17	17	17	19	25	18	17	18	17	28.9	29.8	44.8	-1	-1	-1
2/20/2019	3:21:43 PM	804	809	17	31	17	17	17	17	19	25	17	18	18	18	28.9	29.8	44.8	-1	-1	-1
2/20/2019	3:21:44 PM	7	810	17	31	17	17	17	17	19	25	19	18	20	17	28.9	29.8	44.8	-1	-1	-1
2/20/2019	3:21:44 PM	211	811	18	31	17	17	17	17	19	26	17	18	19	19	28.9	29.8	44.8	-1	-1	-1
2/20/2019	3:21:44 PM	414	812	17	31	17	17	16	17	19	25	17	17	19	18	28.9	29.8	44.8	-1	-1	-1
2/20/2019	3:21:44 PM	601	813	17	31	17	18	16	17	19	25	18	17	19	17	28.9	29.8	44.8	-1	-1	-1
2/20/2019	3:21:44 PM	804	814	17	31	17	17	17	17	19	25	17	17	18	17	28.9	29.8	35.3	-1	-1	-1
2/20/2019	3:21:45 PM	7	815	17	31	17	18	17	17	19	25	18	18	18	17	28.9	29.8	35.3	-1	-1	-1
2/20/2019	3:21:45 PM	211	816	18	31	17	17	17	17	19	25	18	18	18	17	28.9	29.8	35.3	-1	-1	-1
2/20/2019	3:21:45 PM	414	817	17	31	17	17	17	17	19	25	17	17	18	17	28.9	29.8	35.3	-1	-1	-1
2/20/2019	3:21:45 PM	601	818	17	31	17	17	17	17	19	25	18	17	18	17	28.9	29.8	35.3	-1	-1	-1
2/20/2019	3:21:45 PM	804	819	17	31	21	17	16	17	18	25	17	18	17	17	28.9	29.8	35.3	-1	-1	-1
2/20/2019	3:21:46 PM	7	820	17	31	24	17	17	17	19	25	18	17	18	17	28.9	29.8	35.3	-1	-1	-1
2/20/2019	3:21:46 PM	211	821	18	31	23	17	17	17	19	25	17	18	18	18	28.9	29.8	35.3	-1	-1	-1
2/20/2019	3:21:46 PM	414	822	17	31	23	17	17	17	19	25	18	18	18	17	28.9	29.8	35.3	-1	-1	-1
2/20/2019	3:21:46 PM	601	823	17	31	23	17	17	17	19	25	17	18	18	17	28.9	29.8	35.3	-1	-1	-1
2/20/2019	3:21:46 PM	804	824	17	31	18	17	17	17	18	25	17	18	18	17	28.9	29.8	35.3	-1	-1	-1
2/20/2019	3:21:47 PM	7	825	18	30	18	17	17	17	19	25	18	18	18	18	28.9	29.8	35.3	-1	-1	-1
2/20/2019	3:21:47 PM	211	826	17	31	18	17	17	17	19	25	18	17	18	17	28.9	29.8	35.3	-1	-1	-1
2/20/2019	3:21:47 PM	414	827	17	31	22	17	17	17	19	25	17	18	18	17	28.9	29.8	35.3	-1	-1	-1
2/20/2019	3:21:47 PM	601	828	17	30	23	17	16	17	19	25	17	18	17	18	28.9	29.8	35.3	-1	-1	-1
2/20/2019	3:21:47 PM	804	829	17	31	23	17	16	17	19	25	17	17	18	17	28.9	29.8	35.3	-1	-1	-1
2/20/2019	3:21:48 PM	13	830	17	31	24	17	16	17	19	25	17	17	18	18	28.9	29.8	35.3	-1	-1	-1
2/20/2019	3:21:48 PM	201	831	17	31	20	17	16	17	18	25	17	18	17	18	28.9	29.8	35.3	-1	-1	-1
2/20/2019	3:21:48 PM	404	832	17	31	20	17	17	17	19	25	18	17	18	17	28.9	29.8	35.3	-1	-1	-1
2/20/2019	3:21:48 PM	607	833	18	31	18	17	17	17	19	26	17	18	17	18	28.9	29.8	35.3	-1	-1	-1
2/20/2019	3:21:48 PM	810	834	17	31	19	17	17	17	19	25	18	18	18	17	28.9	29.8	35.3	-1	-1	-1
2/20/2019	3:21:49 PM	13	835	18	31	18	17	16	17	19	26	18	18	18	18	28.9	29.8	35.3	-1	-1	-1
2/20/2019	3:21:49 PM	201	836	17	31	17	17	16	17	18	26	17	18	17	18	28.9	29.8	35.3	-1	-1	-1
2/20/2019	3:21:49 PM	404	837	17	31	17	17	17	17	19	26	18	17	19	17	28.9	29.8	35.3	-1	-1	-1
2/20/2019	3:21:49 PM	607	838	18	31	17	17	17	17	19	26	18	18	18	18	28.9	29.8	35.3	-1	-1	-1
2/20/2019	3:21:49 PM	810	839	17	31	16	17	17	17	19	25	18	17	19	17	28.9	29.8	35.3	-1	-1	-1
2/20/2019	3:21:50 PM	13	840	17	31	17	17	17	17	19	25	19	17	19	17	28.9	29.8	35.3	-1	-1	-1
2/20/2019	3:21:50 PM	201	841	17	31	16	17	17	17	18	25	17	18	18	17	28.9	29.8	35.3	-1	-1	-1
2/20/2019	3:21:50 PM	404	842	17	31	17	17	17	17	19	25	18	17	19	17	28.9	29.8	35.3	-1	-1	-1
2/20/2019	3:21:50 PM	607	843	17	31	17	17	16	17	18	25	17	19	19	18	28.9	29.8	35.3	-1	-1	-1
2/20/2019	3:21:50 PM	810	844	17	31	17	17	17	17	20	25	18	17	20	17	28.9	29.8	35.3	-1	-1	-1
2/20/2019	3:21:51 PM	13	845	18	31	17	17	17	17	19	24	18	19	19	18	28.9	29.8	35.3	-1	-1	-1
2/20/2019	3:21:51 PM	201	846	17	31	17	17	17	18	19	24	17	18	18	17	28.9	29.8	35.3	-1	-1	-1
2/20/2019	3:21:51 PM	404	847	17	31	17	17	17	17	19	24	18	18	18	17	28.9	29.8	35.3	-1	-1	-1
2/20/2019	3:21:51 PM	607	848	17	31	17	17	17	17	19	24	17	18	18	18	28.9	29.8	35.3	-1	-1	-1
2/20/2019	3:21:51 PM	810	849	17	31	17	17	17	17	19	24	18	17	18	17	28.9	29.8	35.3	-1	-1	-1
2/20/2019	3:21:52 PM	13	850	18	31	17	17	17	17	19	24	17	18	18	18	28.9	29.8	35.3	-1	-1	-1
2/20/2019	3:21:52 PM	201	851	17	31	17	17	16	17	18	24	17	18	18	17	28.9	29.8	35.3	-1	-1	-1
2/20/2019	3:21:52 PM	404	852	17	31	17	17	17	17	19	24	18	17	18	17	28.9	29.8	35.3	-1	-1	-1
2/20/2019	3:21:52 PM	607	853	18	31	17	17	17	17	18	24	17	18	17	18	28.9	29.8	35.3	-1	-1	-1
2/20/2019	3:21:52 PM	810	854	17	31	17	17	17	17	19	24	18	17	18	17	28.9	29.8	35.3	-1	-1	-1
2/20/2019	3:21:53 PM	13	855	17	30	17	17	17	17	19	25	17	18	18	17	28.9	29.8	35.3	-1	-1	-1
2/20/2019	3:21:53 PM	201	856	17	31	16	17	16	17	18	25	17	18	18	17	28.9	29.7	49.8	-1	-1	-1
2/20/2019	3:21:53 PM	404	857	18	31	17	17	17	17	18	25	17	18	17	18	28.9	29.7	49.8	-1	-1	-1
2/20/2019	3:21:53 PM	607	858	17	31	16	17	17	17	19	25	17	18	18	17	28.9	29.7	49.8	-1	-1	-1
2/20/2019	3:21:53 PM	810	859	17	30	17	17	17	17	19	25	17	18	18	18	28.9	29.7	49.8	-1	-1	-1
2/20/2019	3:21:54 PM	13	860	17	31	17	17	17	17	19	25	17	18	18	17	28.9	29.7	49.8	-1	-1	-1
2/20/2019	3:21:54 PM	201	861	17	31	16	17	16	16	19	25	17	17	18	17	28.9	29.7	49.8	-1	-1	-1
2/20/2019	3:21:54 PM	404	862	17	31	17	17	17	17	18	25	17	17	17	17	28.9	29.7	49.8	-1	-1	-1
2/20/2019	3:21:54 PM	607	863	17	31	17	18	16	17	19	26	18	17	18	17	28.9	29.7	49.8	-1	-1	-1
2/20/2019	3:21:54 PM	810	864	18	31	17	17	17	17	20	25	18	18	18	17	28.9	29.7	49.8	-1	-1	-1
2/20/2019	3:21:55 PM	13	865	17	31	17	18	16	17	19	26	17	17	18	17	28.9	29.7	49.8	-1	-1	-1
2/20/2019	3:21:55 PM	201	866	17	31	16	17	16	17	19	26	18	17	18	17	28.9	29.7	49.8	-1	-1	-1
2/20/2019	3:21:55 PM	404	867	18	31	17	17	17	17	18	26	17	18	17	17	28.9	29.7	49.8	-1	-1	-1
2/20/2019	3:21:55 PM	607	868	17	31	17	18	18	17	20	26	18	17	19	17	28.9	29.7	49.8	-1	-1	-1
2/20/2019	3:21:55 PM	810	869	18	30	17	17	17	17	19	27	17	18	17	18	28.9	29.7	49.8	-1	-1	-1
2/20/2019	3:21:56 PM	13	870	17	31	17	17	17	17	19	26	18	18	18	17	28.9	29.7	49.8	-1	-1	-1
2/20/2019	3:21:56 PM	201	871	18	30	17	17	17	17	19	26	17	18	17	17	28.9	29.7	49.8	-1	-1	-1
2/20/2019	3:21:56 PM	404	872	17	31	17	17	16	17	18	27	17	18	18	17	28.9	29.7	49.8	-1	-1	-1
2/20/2019	3:21:56 PM	607	873	17	30	17	17	17	17	18	27	17	18	18	18	28.9	29.7	49.8	-1	-1	-1
2/20/2019	3:21:56 PM	810	874	17	31	17	17	17	17	19	27	18	18	18	17	28.9	29.7	49.8	-1	-1	-1
2/20/2019	3:21:57 PM	13	875	18	31	17	17	17	17	18	26	18	18	17	18	28.9	29.7	49.8	-1	-1	-1
2/20/2019	3:21:57 PM	201	876	17	31	17	17	17	17	18	27	17	18	17	17	28.9	29.7	49.8	-1	-1	-1
2/20/2019	3:21:57 PM	404	877	17	31	17	17	17	17	19	26	18	17	17	17	28.9	29.7	49.8	-1	-1	-1
2/20/2019	3:21:57 PM	607	878	17	31	17	18	16	17	18	27	17	18	18	18	28.9	29.7	49.8	-1	-1	-1
2/20/2019	3:21:57 PM	810	879	17	31	17	17	17	17	19	27	18	17	18	17	28.9	29.7	49.8	-1	-1	-1
2/20/2019	3:21:58 PM	13	880	18	31	17	17	17	17	18	27	20	17	18	17	28.9	29.7	49.8	-1	-1	-1
2/20/2019	3:21:58 PM	201	881	17	30	17	17	17	17	19	27	20	17	18	17	28.9	29.7	49.8	-1	-1	-1
2/20/2019	3:21:58 PM	404	882	17	30	17	17	16	17	18	27	18	18	17	17	28.9	29.7	49.8	-1	-1	-1
2/20/2019	3:21:58 PM	607	883	18	31	17	17	17	17	19	27	18	18	18	17	28.9	29.7	49.8	-1	-1	-1
2/20/2019	3:21:58 PM	810	884	17	31	17	17	16	17	18	27	18	18	18	17	28.9	29.7	49.8	-1	-1	-1
2/20/2019	3:21:59 PM	13	885	18	30	17	17	17	17	18	27	18	18	18	17	28.9	29.7	49.8	-1	-1	-1
2/20/2019	3:21:59 PM	201	886	16	30	16	17	16	17	18	27	17	18	18	17	28.9	29.7	49.8	-1	-1	-1
2/20/2019	3:21:59 PM	404	887	17	30	17	17	17	16	19	27	17	18	18	18	28.9	29.7	49.8	-1	-1	-1
2/20/2019	3:21:59 PM	607	888	17	31	17	18	17	18	19	27	18	18	19	17	28.9	29.7	49.8	-1	-1	-1
2/20/2019	3:21:59 PM	810	889	18	30	17	17	17	17	19	27	17	18	17	18	28.9	29.7	49.8	-1	-1	-1
2/20/2019	3:22:00 PM	13	890	17	30	18	17	18	17	19	27	18	17	18	17	28.9	29.7	49.8	-1	-1	-1
2/20/2019	3:22:00 PM	201	891	18	30	18	17	17	17	19	27	17	18	17	18	28.9	29.7	49.8	-1	-1	-1
2/20/2019	3:22:00 PM	404	892	17	31	17	18	17	18	18	27	18	18	18	17	28.9	29.7	49.8	-1	-1	-1
2/20/2019	3:22:00 PM	607	893	17	31	18	18	18	17	20	27	18	17	18	17	28.9	29.7	49.8	-1	-1	-1
2/20/2019	3:22:00 PM	810	894	17	30	18	18	17	17	19	27	17	17	18	18	28.9	29.7	49.8	-1	-1	-1
2/20/2019	3:22:01 PM	13	895	17	30	17	18	16	17	19	27	17	18	18	18	28.9	29.7	49.8	-1	-1	-1
2/20/2019	3:22:01 PM	201	896	17	31	16	17	17	17	19	26	18	17	18	17	28.9	29.7	49.8	-1	-1	-1
2/20/2019	3:22:01 PM	404	897	17	30	17	17	17	17	19	26	18	17	17	17	28.9	29.7	49.8	-1	-1	-1
2/20/2019	3:22:01 PM	607	898	18	31	17	17	17	17	18	27	18	18	17	17	28.9	29.6	48.2	-1	-1	-1
2/20/2019	3:22:01 PM	810	899	17	31	17	17	17	17	19	26	18	17	18	17	28.9	29.6	48.2	-1	-1	-1
2/20/2019	3:22:02 PM	13	900	18	30	17	17	17	17	19	26	18	18	18	18	28.9	29.6	48.2	-1	-1	-1
2/20/2019	3:22:02 PM	201	901	17	30	17	17	17	17	18	27	17	18	17	18	28.9	29.6	48.2	-1	-1	-1
2/20/2019	3:22:02 PM	404	902	17	31	17	17	17	17	19	26	17	17	18	18	28.9	29.6	48.2	-1	-1	-1
2/20/2019	3:22:02 PM	607	903	18	31	17	17	17	17	19	26	18	18	18	18	28.9	29.6	48.2	-1	-1	-1
2/20/2019	3:22:02 PM	810	904	17	30	17	17	17	17	18	26	17	18	18	17	28.9	29.6	48.2	-1	-1	-1
2/20/2019	3:22:03 PM	13	905	17	31	17	17	17	17	19	26	18	18	18	17	28.9	29.6	48.2	-1	-1	-1
2/20/2019	3:22:03 PM	201	906	17	30	17	17	17	17	19	26	18	18	17	17	28.9	29.6	48.2	-1	-1	-1
2/20/2019	3:22:03 PM	404	907	17	30	17	17	16	17	18	26	17	18	17	17	28.9	29.6	48.2	-1	-1	-1
2/20/2019	3:22:03 PM	607	908	17	31	17	17	17	17	19	26	18	17	18	17	28.9	29.6	48.2	-1	-1	-1
2/20/2019	3:22:03 PM	810	909	18	30	17	17	17	17	19	26	18	18	17	17	28.9	29.6	48.2	-1	-1	-1
2/20/2019	3:22:04 PM	13	910	17	30	17	17	16	17	18	26	17	18	18	18	28.9	29.6	48.2	-1	-1	-1
2/20/2019	3:22:04 PM	201	911	17	30	16	17	17	17	18	26	18	17	18	17	28.9	29.6	48.2	-1	-1	-1
2/20/2019	3:22:04 PM	404	912	18	30	17	17	17	17	18	26	17	18	17	17	28.9	29.6	48.2	-1	-1	-1
2/20/2019	3:22:04 PM	607	913	17	31	17	18	17	17	19	26	18	17	18	17	28.9	29.6	48.2	-1	-1	-1
2/20/2019	3:22:04 PM	810	914	18	30	18	17	18	17	19	26	18	18	18	17	28.9	29.6	48.2	-1	-1	-1
2/20/2019	3:22:05 PM	13	915	18	31	18	18	17	18	19	27	17	18	18	18	28.9	29.6	48.2	-1	-1	-1
2/20/2019	3:22:05 PM	201	916	17	31	17	18	17	17	19	26	18	17	18	17	28.9	29.6	48.2	-1	-1	-1
2/20/2019	3:22:05 PM	404	917	18	31	18	17	45	17	19	26	17	17	17	18	28.9	29.6	48.2	-1	-1	-1
2/20/2019	3:22:05 PM	607	918	17	31	17	18	87	17	19	26	18	18	18	17	28.9	29.6	48.2	-1	-1	-1
2/20/2019	3:22:05 PM	810	919	17	30	17	17	109	17	19	26	17	18	18	17	28.9	29.6	48.2	-1	-1	-1
2/20/2019	3:22:06 PM	13	920	17	30	17	17	110	17	19	26	18	18	18	17	28.9	29.6	48.2	-1	-1	-1
2/20/2019	3:22:06 PM	201	921	17	30	17	17	107	17	19	26	18	17	18	17	28.9	29.6	48.2	-1	-1	-1
2/20/2019	3:22:06 PM	404	922	17	30	17	17	92	17	18	27	17	18	17	17	28.9	29.6	48.2	-1	-1	-1
2/20/2019	3:22:06 PM	607	923	17	30	17	17	92	17	19	26	18	17	18	17	28.9	29.6	48.2	-1	-1	-1
2/20/2019	3:22:06 PM	810	924	18	30	17	17	95	17	19	26	18	18	18	17	28.9	29.6	48.2	-1	-1	-1
2/20/2019	3:22:07 PM	13	925	17	30	17	17	86	17	19	26	17	18	18	17	28.9	29.6	48.2	-1	-1	-1
2/20/2019	3:22:07 PM	201	926	17	30	17	17	89	17	19	26	18	18	18	17	28.9	29.6	48.2	-1	-1	-1
2/20/2019	3:22:07 PM	404	927	17	30	17	17	93	17	18	26	18	18	17	17	28.9	29.6	48.2	-1	-1	-1
2/20/2019	3:22:07 PM	607	928	18	30	17	17	101	17	18	27	17	18	17	17	28.9	29.6	48.2	-1	-1	-1
2/20/2019	3:22:07 PM	810	929	17	30	17	17	97	17	19	26	18	17	18	17	28.9	29.6	48.2	-1	-1	-1
2/20/2019	3:22:08 PM	13	930	18	30	18	17	107	17	19	27	17	18	18	18	28.9	29.6	48.2	-1	-1	-1
2/20/2019	3:22:08 PM	201	931	17	30	17	17	112	17	18	26	17	18	17	17	28.9	29.6	48.2	-1	-1	-1
2/20/2019	3:22:08 PM	404	932	17	30	17	17	119	17	19	26	17	17	18	17	28.9	29.6	48.2	-1	-1	-1
2/20/2019	3:22:08 PM	607	933	17	30	17	18	110	17	18	27	17	18	18	17	28.9	29.6	48.2	-1	-1	-1
2/20/2019	3:22:08 PM	810	934	17	30	17	17	123	17	19	26	18	17	18	17	28.9	29.6	48.2	-1	-1	-1
2/20/2019	3:22:09 PM	13	935	17	30	17	18	119	17	19	27	17	18	18	18	28.9	29.6	48.2	-1	-1	-1
2/20/2019	3:22:09 PM	201	936	16	31	16	17	117	17	19	26	17	17	18	17	28.9	29.6	48.2	-1	-1	-1
2/20/2019	3:22:09 PM	404	937	18	29	17	17	112	17	19	27	17	18	17	17	28.9	29.6	48.2	-1	-1	-1
2/20/2019	3:22:09 PM	607	938	18	30	17	18	112	17	19	27	17	17	18	17	28.9	29.6	48.2	-1	-1	-1
2/20/2019	3:22:09 PM	810	939	18	30	18	17	92	17	19	27	17	18	18	18	28.9	29.6	48.2	-1	-1	-1
2/20/2019	3:22:10 PM	13	940	17	30	17	17	99	17	19	27	17	18	18	17	28.9	29.5	38.9	-1	-1	-1
2/20/2019	3:22:10 PM	201	941	17	30	17	17	108	17	19	27	17	17	18	17	28.9	29.5	38.9	-1	-1	-1
2/20/2019	3:22:10 PM	404	942	17	30	17	17	115	17	19	27	17	18	17	17	28.9	29.5	38.9	-1	-1	-1
2/20/2019	3:22:10 PM	607	943	18	30	17	17	115	17	19	27	18	18	18	17	28.9	29.5	38.9	-1	-1	-1
2/20/2019	3:22:10 PM	810	944	17	30	17	17	119	17	18	27	17	18	18	17	28.9	29.5	38.9	-1	-1	-1
2/20/2019	3:22:11 PM	13	945	18	31	17	17	138	17	19	26	18	17	18	17	28.9	29.5	38.9	-1	-1	-1
2/20/2019	3:22:11 PM	201	946	18	30	17	17	133	17	19	27	17	17	17	17	28.9	29.5	38.9	-1	-1	-1
2/20/2019	3:22:11 PM	404	947	17	30	17	17	127	17	19	27	17	17	18	17	28.9	29.5	38.9	-1	-1	-1
2/20/2019	3:22:11 PM	607	948	17	30	17	17	121	17	18	27	17	17	18	18	28.9	29.5	38.9	-1	-1	-1
2/20/2019	3:22:11 PM	810	949	17	30	17	17	129	17	19	27	18	17	18	17	28.9	29.5	38.9	-1	-1	-1
2/20/2019	3:22:12 PM	13	950	18	30	18	17	136	17	19	27	17	18	18	17	28.9	29.5	38.9	-1	-1	-1
2/20/2019	3:22:12 PM	201	951	17	30	17	17	136	17	18	27	17	18	18	17	28.9	29.5	38.9	-1	-1	-1
2/20/2019	3:22:12 PM	404	952	18	30	17	17	136	17	19	27	17	18	17	17	28.9	29.5	38.9	-1	-1	-1
2/20/2019	3:22:12 PM	607	953	17	31	17	17	132	17	19	27	18	18	18	17	28.9	29.5	38.9	-1	-1	-1
2/20/2019	3:22:12 PM	810	954	18	30	17	17	119	17	19	27	17	18	17	17	28.9	29.5	38.9	-1	-1	-1
2/20/2019	3:22:13 PM	13	955	17	30	17	18	111	17	19	27	18	18	18	17	28.9	29.5	38.9	-1	-1	-1
2/20/2019	3:22:13 PM	201	956	17	30	17	17	123	17	19	26	18	17	18	17	28.9	29.5	38.9	-1	-1	-1
2/20/2019	3:22:13 PM	404	957	17	30	17	17	109	17	18	27	17	18	17	17	28.9	29.5	38.9	-1	-1	-1
2/20/2019	3:22:13 PM	607	958	17	30	17	17	119	17	19	26	17	17	18	17	28.9	29.5	38.9	-1	-1	-1
2/20/2019	3:22:13 PM	810	959	18	30	17	17	97	17	19	27	17	18	17	17	28.9	29.5	38.9	-1	-1	-1
2/20/2019	3:22:14 PM	13	960	17	31	17	18	60	17	19	27	17	18	18	17	28.9	29.5	38.9	-1	-1	-1
2/20/2019	3:22:14 PM	201	961	17	31	17	17	55	17	19	26	18	17	18	17	28.9	29.5	38.9	-1	-1	-1
2/20/2019	3:22:14 PM	404	962	17	30	17	17	35	17	18	27	17	19	17	17	28.9	29.5	38.9	-1	-1	-1
2/20/2019	3:22:14 PM	607	963	17	31	17	17	21	17	18	26	17	18	18	17	28.9	29.5	38.9	-1	-1	-1
2/20/2019	3:22:14 PM	810	964	18	30	17	17	18	17	18	27	17	18	17	17	28.9	29.5	38.9	-1	-1	-1
2/20/2019	3:22:15 PM	13	965	17	31	17	18	21	17	18	27	17	18	18	17	28.9	29.5	38.9	-1	-1	-1
2/20/2019	3:22:15 PM	201	966	17	31	17	17	35	17	19	26	18	17	18	17	28.9	29.5	38.9	-1	-1	-1
2/20/2019	3:22:15 PM	404	967	17	30	17	17	118	17	18	27	17	18	17	18	28.9	29.5	38.9	-1	-1	-1
2/20/2019	3:22:15 PM	607	968	17	30	17	17	139	17	19	26	18	17	18	17	28.9	29.5	38.9	-1	-1	-1
2/20/2019	3:22:15 PM	810	969	17	30	17	17	70	17	19	27	17	18	18	18	28.9	29.5	38.9	-1	-1	-1
2/20/2019	3:22:16 PM	13	970	17	31	17	17	27	17	19	26	18	17	18	17	28.9	29.5	38.9	-1	-1	-1
2/20/2019	3:22:16 PM	201	971	17	30	17	17	26	17	19	27	17	17	18	17	28.9	29.5	38.9	-1	-1	-1
2/20/2019	3:22:16 PM	404	972	17	31	17	17	25	17	18	27	18	17	18	17	28.9	29.5	38.9	-1	-1	-1
2/20/2019	3:22:16 PM	607	973	17	30	17	17	25	17	18	27	17	18	18	17	28.9	29.5	38.9	-1	-1	-1
2/20/2019	3:22:16 PM	810	974	17	31	17	17	68	17	18	27	18	32	18	17	28.9	29.5	38.9	-1	-1	-1
2/20/2019	3:22:17 PM	13	975	17	31	17	17	89	17	19	26	18	34	18	17	28.9	29.5	38.9	-1	-1	-1
2/20/2019	3:22:17 PM	201	976	18	30	17	17	99	17	18	27	17	34	17	17	28.9	29.5	38.9	-1	-1	-1
2/20/2019	3:22:17 PM	404	977	17	31	17	17	94	17	18	27	18	33	18	17	28.9	29.5	38.9	-1	-1	-1
2/20/2019	3:22:17 PM	607	978	18	30	17	17	103	17	19	27	17	21	17	17	28.9	29.5	38.9	-1	-1	-1
2/20/2019	3:22:17 PM	810	979	17	30	17	17	99	17	19	27	18	18	18	17	28.9	29.5	38.9	-1	-1	-1
2/20/2019	3:22:18 PM	13	980	18	30	18	17	117	17	19	26	18	18	18	18	28.9	29.5	38.9	-1	-1	-1
2/20/2019	3:22:18 PM	201	981	17	30	17	17	112	17	18	27	17	17	18	17	28.9	29.5	38.9	-1	-1	-1
2/20/2019	3:22:18 PM	404	982	17	30	18	17	127	17	19	26	17	17	18	17	28.9	29.4	43.3	-1	-1	-1
2/20/2019	3:22:18 PM	607	983	17	30	17	17	117	17	19	27	18	17	18	17	28.9	29.4	43.3	-1	-1	-1
2/20/2019	3:22:18 PM	810	984	18	30	17	17	115	17	19	27	17	17	18	18	28.9	29.4	43.3	-1	-1	-1
2/20/2019	3:22:19 PM	13	985	17	31	17	18	118	17	19	27	18	17	18	17	28.9	29.4	43.3	-1	-1	-1
2/20/2019	3:22:19 PM	201	986	18	30	17	17	123	17	18	26	17	17	18	18	28.9	29.4	43.3	-1	-1	-1
2/20/2019	3:22:19 PM	404	987	17	31	17	18	134	17	18	26	17	18	18	17	28.9	29.4	43.3	-1	-1	-1
2/20/2019	3:22:19 PM	607	988	18	31	17	17	77	17	19	27	17	18	18	17	28.9	29.4	43.3	-1	-1	-1
2/20/2019	3:22:19 PM	810	989	17	31	17	17	30	17	18	27	18	18	18	17	28.9	29.4	43.3	-1	-1	-1
2/20/2019	3:22:20 PM	13	990	17	31	17	17	20	17	19	26	18	17	18	17	28.9	29.4	43.3	-1	-1	-1
2/20/2019	3:22:20 PM	201	991	17	30	17	17	17	17	19	26	17	17	17	17	28.9	29.4	43.3	-1	-1	-1
2/20/2019	3:22:20 PM	404	992	17	31	17	17	17	17	18	26	18	18	18	17	28.9	29.4	43.3	-1	-1	-1
2/20/2019	3:22:20 PM	607	993	17	30	17	17	17	17	19	27	17	18	18	18	28.9	29.4	43.3	-1	-1	-1
2/20/2019	3:22:20 PM	810	994	17	31	17	17	17	17	19	27	17	17	18	17	28.9	29.4	43.3	-1	-1	-1
2/20/2019	3:22:21 PM	13	995	18	30	17	17	17	17	19	27	17	18	18	17	28.9	29.4	43.3	-1	-1	-1
2/20/2019	3:22:21 PM	201	996	17	30	16	17	16	17	18	27	17	18	18	29	28.9	29.4	43.3	-1	-1	-1
2/20/2019	3:22:21 PM	404	997	17	31	17	17	17	17	19	26	18	17	18	86	28.9	29.4	43.3	-1	-1	-1
2/20/2019	3:22:21 PM	607	998	17	31	17	17	16	17	18	26	18	18	18	77	28.9	29.4	43.3	-1	-1	-1
2/20/2019	3:22:21 PM	810	999	17	31	17	17	17	17	19	26	18	18	18	55	28.9	29.4	43.3	-1	-1	-1
2/20/2019	3:22:22 PM	13	1000	17	31	17	17	17	17	18	27	18	18	18	37	28.9	29.4	43.3	-1	-1	-1
2/20/2019	3:22:22 PM	201	1001	17	30	17	17	17	17	19	26	18	17	18	25	28.9	29.4	43.3	-1	-1	-1
2/20/2019	3:22:22 PM	404	1002	17	30	17	17	17	17	18	27	17	18	18	19	28.9	29.4	43.3	-1	-1	-1
2/20/2019	3:22:22 PM	607	1003	18	30	17	17	17	17	19	26	18	17	17	18	28.9	29.4	43.3	-1	-1	-1
2/20/2019	3:22:22 PM	810	1004	17	31	17	18	16	17	18	26	17	18	18	18	28.9	29.4	43.3	-1	-1	-1
2/20/2019	3:22:23 PM	13	1005	17	31	17	17	17	17	19	25	18	17	18	17	28.9	29.4	43.3	-1	-1	-1
2/20/2019	3:22:23 PM	201	1006	17	30	17	17	17	17	19	26	17	17	17	17	28.9	29.4	43.3	-1	-1	-1
2/20/2019	3:22:23 PM	404	1007	17	31	17	17	17	17	18	30	17	19	18	17	28.9	29.4	43.3	-1	-1	-1
2/20/2019	3:22:23 PM	607	1008	17	30	17	17	17	17	18	29	17	19	18	17	28.9	29.4	43.3	-1	-1	-1
2/20/2019	3:22:23 PM	810	1009	17	31	17	17	17	17	19	26	18	18	18	17	28.9	29.4	43.3	-1	-1	-1
2/20/2019	3:22:24 PM	13	1010	17	30	17	17	17	17	18	26	17	18	18	18	28.9	29.4	43.3	-1	-1	-1
2/20/2019	3:22:24 PM	201	1011	17	31	16	17	17	17	18	25	17	32	18	17	28.9	29.4	43.3	-1	-1	-1
2/20/2019	3:22:24 PM	404	1012	18	30	17	17	17	17	18	25	17	76	17	18	28.9	29.4	43.3	-1	-1	-1
2/20/2019	3:22:24 PM	607	1013	17	30	17	17	17	17	19	24	18	64	18	17	28.9	29.4	43.3	-1	-1	-1
2/20/2019	3:22:24 PM	810	1014	17	31	17	17	17	17	18	25	17	50	17	18	28.9	29.4	43.3	-1	-1	-1
2/20/2019	3:22:25 PM	13	1015	17	31	17	17	17	17	19	25	18	43	18	17	28.9	29.4	43.3	-1	-1	-1
2/20/2019	3:22:25 PM	201	1016	17	30	17	17	17	17	18	25	17	37	17	17	28.9	29.4	43.3	-1	-1	-1
2/20/2019	3:22:25 PM	404	1017	17	31	17	17	17	17	19	25	18	33	18	17	28.9	29.4	43.3	-1	-1	-1
2/20/2019	3:22:25 PM	607	1018	17	31	17	17	16	17	18	26	18	32	18	17	28.9	29.4	43.3	-1	-1	-1
2/20/2019	3:22:25 PM	810	1019	17	30	17	18	16	17	19	26	17	20	19	17	28.9	29.4	43.3	-1	-1	-1
2/20/2019	3:22:26 PM	13	1020	18	31	17	17	17	17	19	25	18	18	18	17	28.9	29.4	43.3	-1	-1	-1
2/20/2019	3:22:26 PM	201	1021	18	30	17	17	17	17	19	25	17	18	17	17	28.9	29.4	43.3	-1	-1	-1
2/20/2019	3:22:26 PM	404	1022	17	31	17	17	16	17	18	26	17	17	18	17	28.9	29.4	43.3	-1	-1	-1
2/20/2019	3:22:26 PM	607	1023	18	31	17	17	17	17	19	25	18	18	17	17	28.9	29.4	43.3	-1	-1	-1
2/20/2019	3:22:26 PM	810	1024	18	31	17	17	17	17	18	26	17	18	17	18	28.8	29.4	42.7	-1	-1	-1
2/20/2019	3:22:27 PM	13	1025	17	31	17	17	17	17	18	26	18	18	18	17	28.8	29.4	42.7	-1	-1	-1
2/20/2019	3:22:27 PM	201	1026	17	30	17	17	34	17	19	25	17	17	18	17	28.8	29.4	42.7	-1	-1	-1
2/20/2019	3:22:27 PM	404	1027	17	30	17	17	19	17	18	26	17	18	17	18	28.8	29.4	42.7	-1	-1	-1
2/20/2019	3:22:27 PM	607	1028	17	30	17	17	17	17	19	26	17	17	18	17	28.8	29.4	42.7	-1	-1	-1
2/20/2019	3:22:27 PM	810	1029	18	30	17	17	17	17	18	26	17	18	18	17	28.8	29.4	42.7	-1	-1	-1
2/20/2019	3:22:28 PM	13	1030	17	31	17	17	17	17	18	26	18	18	18	17	28.8	29.4	42.7	-1	-1	-1
2/20/2019	3:22:28 PM	201	1031	17	30	17	17	17	17	19	26	18	17	18	17	28.8	29.4	42.7	-1	-1	-1
2/20/2019	3:22:28 PM	404	1032	17	30	17	17	17	17	18	26	17	18	18	18	28.8	29.4	42.7	-1	-1	-1
2/20/2019	3:22:28 PM	607	1033	17	31	17	17	17	17	19	26	18	17	18	17	28.8	29.4	42.7	-1	-1	-1
2/20/2019	3:22:28 PM	810	1034	18	30	17	17	17	17	18	26	18	18	17	18	28.8	29.4	42.7	-1	-1	-1
2/20/2019	3:22:29 PM	13	1035	17	30	17	18	16	17	19	26	17	18	18	17	28.8	29.4	42.7	-1	-1	-1
2/20/2019	3:22:29 PM	201	1036	17	30	17	17	17	17	18	26	18	18	18	17	28.8	29.4	42.7	-1	-1	-1
2/20/2019	3:22:29 PM	404	1037	17	30	17	17	17	17	18	26	17	18	17	17	28.8	29.4	42.7	-1	-1	-1
2/20/2019	3:22:29 PM	607	1038	17	31	16	17	17	17	18	26	18	18	18	17	28.8	29.4	42.7	-1	-1	-1
2/20/2019	3:22:29 PM	810	1039	17	30	17	17	17	17	19	26	17	18	18	18	28.8	29.4	42.7	-1	-1	-1
2/20/2019	3:22:30 PM	13	1040	17	31	17	17	33	17	18	26	17	18	18	17	28.8	29.4	42.7	-1	-1	-1
2/20/2019	3:22:30 PM	201	1041	17	30	17	17	43	17	19	26	18	17	18	17	28.8	29.4	42.7	-1	-1	-1
2/20/2019	3:22:30 PM	404	1042	17	30	17	17	31	18	18	26	17	18	17	17	28.8	29.4	42.7	-1	-1	-1
2/20/2019	3:22:30 PM	607	1043	17	31	17	17	25	28	19	26	18	17	18	17	28.8	29.4	42.7	-1	-1	-1
2/20/2019	3:22:30 PM	810	1044	18	30	17	17	18	33	18	26	17	18	18	18	28.8	29.4	42.7	-1	-1	-1
2/20/2019	3:22:31 PM	13	1045	17	30	17	18	17	35	19	26	18	17	18	17	28.8	29.4	42.7	-1	-1	-1
2/20/2019	3:22:31 PM	201	1046	17	30	17	17	17	37	19	26	18	18	17	17	28.8	29.4	42.7	-1	-1	-1
2/20/2019	3:22:31 PM	404	1047	17	31	17	17	17	40	18	26	18	18	18	17	28.8	29.4	42.7	-1	-1	-1
2/20/2019	3:22:31 PM	607	1048	18	30	17	17	17	40	19	26	17	17	18	18	28.8	29.4	42.7	-1	-1	-1
2/20/2019	3:22:31 PM	810	1049	17	31	17	18	17	44	19	26	18	18	18	17	28.8	29.4	42.7	-1	-1	-1
2/20/2019	3:22:32 PM	13	1050	17	30	17	17	17	45	19	26	17	18	17	18	28.8	29.4	42.7	-1	-1	-1
2/20/2019	3:22:32 PM	201	1051	17	30	16	17	17	46	18	26	17	18	17	17	28.8	29.4	42.7	-1	-1	-1
2/20/2019	3:22:32 PM	404	1052	17	30	17	17	17	47	19	26	18	17	17	17	28.8	29.4	42.7	-1	-1	-1
2/20/2019	3:22:32 PM	607	1053	17	30	17	17	17	45	18	26	17	18	17	17	28.8	29.4	42.7	-1	-1	-1
2/20/2019	3:22:32 PM	810	1054	17	30	17	18	17	42	19	26	18	17	18	17	28.8	29.4	42.7	-1	-1	-1
2/20/2019	3:22:33 PM	13	1055	18	30	17	17	17	42	18	26	17	18	17	18	28.8	29.4	42.7	-1	-1	-1
2/20/2019	3:22:33 PM	201	1056	17	30	17	17	17	40	17	26	17	18	17	17	28.8	29.4	42.7	-1	-1	-1
2/20/2019	3:22:33 PM	404	1057	17	30	17	17	17	41	18	26	18	17	18	17	28.8	29.4	42.7	-1	-1	-1
2/20/2019	3:22:33 PM	607	1058	17	30	17	17	17	41	18	26	17	18	18	17	28.8	29.4	42.7	-1	-1	-1
2/20/2019	3:22:33 PM	810	1059	17	30	17	17	17	38	19	26	18	17	18	17	28.8	29.4	42.7	-1	-1	-1
2/20/2019	3:22:34 PM	13	1060	17	30	17	17	17	38	18	26	17	18	18	18	28.8	29.4	42.7	-1	-1	-1
2/20/2019	3:22:34 PM	201	1061	17	30	17	17	16	35	18	26	17	18	18	17	28.8	29.4	42.7	-1	-1	-1
2/20/2019	3:22:34 PM	404	1062	17	30	17	17	17	40	19	26	17	18	18	17	28.8	29.4	42.7	-1	-1	-1
2/20/2019	3:22:34 PM	607	1063	17	30	17	17	16	43	18	26	17	31	18	17	28.8	29.4	42.7	-1	-1	-1
2/20/2019	3:22:34 PM	810	1064	18	30	17	17	17	43	19	26	17	21	18	18	28.8	29.4	42.7	-1	-1	-1
2/20/2019	3:22:35 PM	13	1065	17	30	17	17	17	43	19	26	17	18	18	17	28.8	29.4	42.7	-1	-1	-1
2/20/2019	3:22:35 PM	201	1066	17	30	17	17	17	46	18	26	17	17	18	17	28.9	29.3	41.4	-1	-1	-1
2/20/2019	3:22:35 PM	404	1067	17	30	17	17	17	41	18	27	18	18	18	17	28.9	29.3	41.4	-1	-1	-1
2/20/2019	3:22:35 PM	607	1068	18	30	17	17	17	43	19	26	18	18	18	17	28.9	29.3	41.4	-1	-1	-1
2/20/2019	3:22:35 PM	810	1069	17	30	17	18	17	42	18	27	17	18	18	18	28.9	29.3	41.4	-1	-1	-1
2/20/2019	3:22:36 PM	13	1070	17	30	17	17	17	41	19	26	17	17	18	18	28.9	29.3	41.4	-1	-1	-1
2/20/2019	3:22:36 PM	201	1071	17	30	17	17	17	40	18	26	17	18	17	17	28.9	29.3	41.4	-1	-1	-1
2/20/2019	3:22:36 PM	404	1072	17	30	17	17	17	39	18	26	17	17	18	17	28.9	29.3	41.4	-1	-1	-1
2/20/2019	3:22:36 PM	607	1073	17	30	17	17	17	39	18	26	17	18	17	17	28.9	29.3	41.4	-1	-1	-1
2/20/2019	3:22:36 PM	810	1074	17	30	17	17	17	29	19	26	18	17	18	17	28.9	29.3	41.4	-1	-1	-1
2/20/2019	3:22:37 PM	13	1075	17	30	16	17	17	36	18	26	17	18	18	17	28.9	29.3	41.4	-1	-1	-1
2/20/2019	3:22:37 PM	201	1076	17	30	16	17	17	45	18	26	17	17	18	17	28.9	29.3	41.4	-1	-1	-1
2/20/2019	3:22:37 PM	404	1077	18	30	17	17	17	47	18	26	17	18	17	18	28.9	29.3	41.4	-1	-1	-1
2/20/2019	3:22:37 PM	607	1078	17	30	17	17	17	43	19	26	18	17	18	17	28.9	29.3	41.4	-1	-1	-1
2/20/2019	3:22:37 PM	810	1079	17	30	17	18	17	43	18	26	17	18	18	18	28.9	29.3	41.4	-1	-1	-1
2/20/2019	3:22:38 PM	13	1080	17	30	17	17	17	39	19	26	17	17	18	18	28.9	29.3	41.4	-1	-1	-1
2/20/2019	3:22:38 PM	201	1081	17	30	17	17	16	42	18	26	17	18	17	17	28.9	29.3	41.4	-1	-1	-1
2/20/2019	3:22:38 PM	404	1082	17	30	17	17	17	40	19	26	17	17	18	17	28.9	29.3	41.4	-1	-1	-1
2/20/2019	3:22:38 PM	607	1083	18	30	16	17	17	39	18	26	17	18	17	17	28.9	29.3	41.4	-1	-1	-1
2/20/2019	3:22:38 PM	810	1084	17	30	17	18	17	37	18	26	18	18	18	17	28.9	29.3	41.4	-1	-1	-1
2/20/2019	3:22:39 PM	13	1085	18	30	17	17	17	37	18	26	17	18	17	18	28.9	29.3	41.4	-1	-1	-1
2/20/2019	3:22:39 PM	201	1086	17	30	17	17	17	36	18	26	17	18	18	17	28.9	29.3	41.4	-1	-1	-1
2/20/2019	3:22:39 PM	404	1087	17	30	17	17	17	34	18	26	18	17	18	17	28.9	29.3	41.4	-1	-1	-1
2/20/2019	3:22:39 PM	607	1088	18	29	17	17	17	35	18	26	17	18	17	18	28.9	29.3	41.4	-1	-1	-1
2/20/2019	3:22:39 PM	810	1089	17	30	17	18	17	36	19	26	18	17	18	17	28.9	29.3	41.4	-1	-1	-1
2/20/2019	3:22:40 PM	13	1090	18	30	17	17	17	39	18	26	17	18	17	18	28.9	29.3	41.4	-1	-1	-1
2/20/2019	3:22:40 PM	201	1091	17	30	16	17	17	34	18	26	17	18	17	17	28.9	29.3	41.4	-1	-1	-1
2/20/2019	3:22:40 PM	404	1092	17	30	17	17	17	33	19	26	18	18	18	17	28.9	29.3	41.4	-1	-1	-1
2/20/2019	3:22:40 PM	607	1093	17	30	17	17	16	37	18	26	17	18	18	17	28.9	29.3	41.4	-1	-1	-1
2/20/2019	3:22:40 PM	810	1094	17	30	17	17	17	42	19	26	18	17	18	17	28.9	29.3	41.4	-1	-1	-1
2/20/2019	3:22:41 PM	13	1095	17	30	17	18	17	23	18	26	17	17	18	17	28.9	29.3	41.4	-1	-1	-1
2/20/2019	3:22:41 PM	201	1096	17	30	16	17	17	18	18	26	18	17	18	17	28.9	29.3	41.4	-1	-1	-1
2/20/2019	3:22:41 PM	404	1097	17	30	17	17	17	17	18	26	17	18	18	17	28.9	29.3	41.4	-1	-1	-1
2/20/2019	3:22:41 PM	607	1098	17	30	17	17	17	17	19	26	18	17	18	17	28.9	29.3	41.4	-1	-1	-1
2/20/2019	3:22:41 PM	810	1099	18	30	17	17	17	17	19	26	17	18	18	18	28.9	29.3	41.4	-1	-1	-1
2/20/2019	3:22:42 PM	13	1100	17	30	17	17	17	17	18	26	18	17	18	17	28.9	29.3	41.4	-1	-1	-1
2/20/2019	3:22:42 PM	201	1101	17	30	17	17	17	17	18	26	18	17	18	17	28.9	29.3	41.4	-1	-1	-1
2/20/2019	3:22:42 PM	404	1102	17	30	17	17	17	17	18	26	18	18	18	17	28.9	29.3	41.4	-1	-1	-1
2/20/2019	3:22:42 PM	607	1103	17	30	17	17	17	16	19	26	18	17	18	17	28.9	29.3	41.4	-1	-1	-1
2/20/2019	3:22:42 PM	810	1104	17	30	17	17	17	23	18	26	17	18	18	17	28.9	29.3	41.4	-1	-1	-1
2/20/2019	3:22:43 PM	13	1105	18	30	17	17	17	33	18	26	17	18	17	17	28.9	29.3	41.4	-1	-1	-1
2/20/2019	3:22:43 PM	201	1106	17	30	17	17	17	36	18	26	17	18	17	17	28.9	29.3	41.4	-1	-1	-1
2/20/2019	3:22:43 PM	404	1107	17	30	17	17	17	36	19	26	18	17	18	17	28.9	29.3	41.4	-1	-1	-1
2/20/2019	3:22:43 PM	607	1108	17	30	17	17	17	36	18	26	17	18	18	18	28.8	29.2	52.9	-1	-1	-1
2/20/2019	3:22:43 PM	810	1109	17	30	17	17	17	34	19	26	18	17	18	17	28.8	29.2	52.9	-1	-1	-1
2/20/2019	3:22:44 PM	13	1110	17	30	17	17	16	34	18	26	17	17	18	17	28.8	29.2	52.9	-1	-1	-1
2/20/2019	3:22:44 PM	201	1111	17	30	17	17	17	33	19	26	18	17	18	17	28.8	29.2	52.9	-1	-1	-1
2/20/2019	3:22:44 PM	404	1112	17	30	17	17	16	37	18	26	18	18	18	17	28.8	29.2	52.9	-1	-1	-1
2/20/2019	3:22:44 PM	607	1113	18	30	17	17	17	28	19	26	18	18	18	17	28.8	29.2	52.9	-1	-1	-1
2/20/2019	3:22:44 PM	810	1114	17	30	16	18	17	19	19	26	18	18	18	17	28.8	29.2	52.9	-1	-1	-1
2/20/2019	3:22:45 PM	13	1115	17	30	17	17	17	17	18	26	17	17	18	17	28.8	29.2	52.9	-1	-1	-1
2/20/2019	3:22:45 PM	201	1116	18	29	17	17	17	17	18	26	17	18	17	17	28.8	29.2	52.9	-1	-1	-1
2/20/2019	3:22:45 PM	404	1117	18	30	17	17	17	17	18	26	17	17	18	17	28.8	29.2	52.9	-1	-1	-1
2/20/2019	3:22:45 PM	607	1118	18	29	17	17	17	17	18	26	17	18	17	17	28.8	29.2	52.9	-1	-1	-1
2/20/2019	3:22:45 PM	810	1119	17	30	17	17	17	17	18	26	18	18	18	17	28.8	29.2	52.9	-1	-1	-1
2/20/2019	3:22:46 PM	13	1120	17	30	17	17	17	17	18	26	17	18	17	18	28.8	29.2	52.9	-1	-1	-1
2/20/2019	3:22:46 PM	201	1121	17	30	17	17	17	17	18	26	18	18	18	17	28.8	29.2	52.9	-1	-1	-1
2/20/2019	3:22:46 PM	404	1122	17	29	17	17	17	17	18	26	17	18	18	17	28.8	29.2	52.9	-1	-1	-1
2/20/2019	3:22:46 PM	607	1123	17	30	17	17	17	17	18	26	17	17	18	17	28.8	29.2	52.9	-1	-1	-1
2/20/2019	3:22:46 PM	810	1124	17	30	17	17	17	17	19	26	18	18	18	17	28.8	29.2	52.9	-1	-1	-1
2/20/2019	3:22:47 PM	13	1125	17	30	17	17	16	17	19	26	18	17	18	17	28.8	29.2	52.9	-1	-1	-1
2/20/2019	3:22:47 PM	201	1126	17	30	17	17	17	17	19	26	17	17	18	17	28.8	29.2	52.9	-1	-1	-1
2/20/2019	3:22:47 PM	404	1127	17	30	17	17	17	17	18	26	17	17	18	17	28.8	29.2	52.9	-1	-1	-1
2/20/2019	3:22:47 PM	607	1128	18	29	17	17	17	17	19	26	17	18	17	17	28.8	29.2	52.9	-1	-1	-1
2/20/2019	3:22:47 PM	810	1129	17	30	17	17	17	17	19	26	18	17	18	17	28.8	29.2	52.9	-1	-1	-1
2/20/2019	3:22:48 PM	13	1130	17	30	17	17	16	17	18	26	17	18	17	17	28.8	29.2	52.9	-1	-1	-1
2/20/2019	3:22:48 PM	201	1131	17	30	16	17	16	17	18	26	17	18	18	17	28.8	29.2	52.9	-1	-1	-1
2/20/2019	3:22:48 PM	404	1132	18	30	17	17	17	17	18	26	17	18	17	17	28.8	29.2	52.9	-1	-1	-1
2/20/2019	3:22:48 PM	607	1133	17	30	16	17	17	17	18	26	18	17	18	17	28.8	29.2	52.9	-1	-1	-1
2/20/2019	3:22:48 PM	810	1134	18	30	17	17	17	17	18	26	17	18	17	18	28.8	29.2	52.9	-1	-1	-1
2/20/2019	3:22:49 PM	13	1135	17	30	16	17	17	17	19	26	18	17	18	17	28.8	29.2	52.9	-1	-1	-1
2/20/2019	3:22:49 PM	201	1136	17	30	17	17	17	17	18	26	17	17	18	17	28.8	29.2	52.9	-1	-1	-1
2/20/2019	3:22:49 PM	404	1137	17	30	17	17	17	17	19	26	18	17	18	17	28.8	29.2	52.9	-1	-1	-1
2/20/2019	3:22:49 PM	607	1138	17	30	17	17	17	17	18	26	17	18	18	17	28.8	29.2	52.9	-1	-1	-1
2/20/2019	3:22:49 PM	810	1139	17	30	17	17	17	17	19	26	18	17	18	17	28.8	29.2	52.9	-1	-1	-1
2/20/2019	3:22:50 PM	13	1140	17	30	17	18	16	17	18	26	17	18	18	17	28.8	29.2	52.9	-1	-1	-1
2/20/2019	3:22:50 PM	201	1141	17	30	17	17	17	17	18	26	18	17	18	17	28.8	29.2	52.9	-1	-1	-1
2/20/2019	3:22:50 PM	404	1142	17	30	17	17	17	17	18	26	18	18	18	17	28.8	29.2	52.9	-1	-1	-1
2/20/2019	3:22:50 PM	607	1143	18	30	17	17	17	17	18	26	17	17	18	17	28.8	29.2	52.9	-1	-1	-1
2/20/2019	3:22:50 PM	810	1144	17	30	17	17	17	17	18	26	17	17	18	17	28.8	29.2	52.9	-1	-1	-1
2/20/2019	3:22:51 PM	13	1145	17	30	17	17	16	17	18	26	17	18	17	17	28.8	29.2	52.9	-1	-1	-1
2/20/2019	3:22:51 PM	201	1146	17	30	16	17	16	17	18	31	17	17	18	17	28.8	29.2	52.9	-1	-1	-1
2/20/2019	3:22:51 PM	404	1147	17	30	17	17	17	17	18	31	18	18	18	17	28.8	29.2	52.9	-1	-1	-1
2/20/2019	3:22:51 PM	607	1148	17	29	17	17	17	17	18	27	17	17	18	18	28.8	29.2	52.9	-1	-1	-1
2/20/2019	3:22:51 PM	810	1149	17	30	17	17	17	17	18	26	17	18	18	17	28.8	29.2	52.9	-1	-1	-1
2/20/2019	3:22:52 PM	13	1150	17	30	17	17	17	17	18	28	18	17	18	17	28.9	29.2	53.4	-1	-1	-1
2/20/2019	3:22:52 PM	201	1151	17	29	17	17	17	17	19	33	17	17	18	17	28.9	29.2	53.4	-1	-1	-1
2/20/2019	3:22:52 PM	404	1152	18	30	17	17	17	17	18	33	17	18	17	17	28.9	29.2	53.4	-1	-1	-1
2/20/2019	3:22:52 PM	607	1153	17	30	17	17	16	17	18	37	17	18	18	17	28.9	29.2	53.4	-1	-1	-1
2/20/2019	3:22:52 PM	810	1154	17	30	17	17	17	17	19	35	18	17	18	17	28.9	29.2	53.4	-1	-1	-1
2/20/2019	3:22:53 PM	13	1155	17	29	17	17	17	17	18	36	17	18	27	17	28.9	29.2	53.4	-1	-1	-1
2/20/2019	3:22:53 PM	201	1156	17	29	17	17	16	17	18	32	17	18	34	17	28.9	29.2	53.4	-1	-1	-1
2/20/2019	3:22:53 PM	404	1157	17	30	17	17	17	17	18	29	18	18	50	17	28.9	29.2	53.4	-1	-1	-1
2/20/2019	3:22:53 PM	607	1158	18	29	17	17	17	17	18	28	17	18	54	17	28.9	29.2	53.4	-1	-1	-1
2/20/2019	3:22:53 PM	810	1159	17	30	17	17	17	17	18	28	18	17	57	17	28.9	29.2	53.4	-1	-1	-1
2/20/2019	3:22:54 PM	13	1160	17	29	17	17	17	17	18	54	17	17	58	17	28.9	29.2	53.4	-1	-1	-1
2/20/2019	3:22:54 PM	201	1161	18	29	17	17	17	17	18	35	17	18	51	17	28.9	29.2	53.4	-1	-1	-1
2/20/2019	3:22:54 PM	404	1162	17	30	17	18	17	17	18	27	18	17	50	17	28.9	29.2	53.4	-1	-1	-1
2/20/2019	3:22:54 PM	607	1163	17	30	17	17	17	17	19	26	18	17	52	17	28.9	29.2	53.4	-1	-1	-1
2/20/2019	3:22:54 PM	810	1164	17	29	17	17	17	17	18	26	17	18	56	18	28.9	29.2	53.4	-1	-1	-1
2/20/2019	3:22:55 PM	13	1165	17	29	17	17	16	17	18	26	17	17	56	17	28.9	29.2	53.4	-1	-1	-1
2/20/2019	3:22:55 PM	201	1166	17	29	17	17	17	17	18	25	18	17	55	17	28.9	29.2	53.4	-1	-1	-1
2/20/2019	3:22:55 PM	404	1167	17	29	17	18	16	17	19	26	17	17	66	18	28.9	29.2	53.4	-1	-1	-1
2/20/2019	3:22:55 PM	607	1168	17	30	17	18	16	17	18	27	17	18	75	18	28.9	29.2	53.4	-1	-1	-1
2/20/2019	3:22:55 PM	810	1169	17	30	17	17	17	17	19	48	17	18	76	18	28.9	29.2	53.4	-1	-1	-1
2/20/2019	3:22:56 PM	13	1170	17	29	17	17	16	17	18	72	17	18	77	18	28.9	29.2	53.4	-1	-1	-1
2/20/2019	3:22:56 PM	201	1171	17	29	17	17	16	17	18	75	17	17	73	18	28.9	29.2	53.4	-1	-1	-1
2/20/2019	3:22:56 PM	404	1172	17	29	17	17	17	17	19	71	18	17	75	18	28.9	29.2	53.4	-1	-1	-1
2/20/2019	3:22:56 PM	607	1173	18	29	17	17	17	17	18	69	18	18	74	17	28.9	29.2	53.4	-1	-1	-1
2/20/2019	3:22:56 PM	810	1174	17	30	17	18	16	17	18	77	17	18	69	18	28.9	29.2	53.4	-1	-1	-1
2/20/2019	3:22:57 PM	13	1175	17	29	17	17	17	17	18	53	17	17	66	17	28.9	29.2	53.4	-1	-1	-1
2/20/2019	3:22:57 PM	201	1176	17	29	17	17	17	17	18	67	17	18	67	18	28.9	29.2	53.4	-1	-1	-1
2/20/2019	3:22:57 PM	404	1177	17	29	17	17	17	17	19	63	18	17	48	17	28.9	29.2	53.4	-1	-1	-1
2/20/2019	3:22:57 PM	607	1178	18	29	17	17	17	17	18	53	17	18	41	18	28.9	29.2	53.4	-1	-1	-1
2/20/2019	3:22:57 PM	810	1179	17	29	17	17	17	17	18	51	17	18	41	18	28.9	29.2	53.4	-1	-1	-1
2/20/2019	3:22:58 PM	13	1180	17	29	17	17	17	17	19	89	18	17	40	17	28.9	29.2	53.4	-1	-1	-1
2/20/2019	3:22:58 PM	201	1181	17	29	17	17	17	17	19	99	17	17	52	17	28.9	29.2	53.4	-1	-1	-1
2/20/2019	3:22:58 PM	404	1182	17	29	17	18	16	17	18	71	17	18	48	18	28.9	29.2	53.4	-1	-1	-1
2/20/2019	3:22:58 PM	607	1183	17	30	17	18	17	17	19	35	17	17	43	18	28.9	29.2	53.4	-1	-1	-1
2/20/2019	3:22:58 PM	810	1184	17	29	17	17	17	17	19	28	17	17	41	18	28.9	29.2	53.4	-1	-1	-1
2/20/2019	3:22:59 PM	13	1185	17	30	17	17	16	17	18	26	17	17	39	17	28.9	29.2	53.4	-1	-1	-1
2/20/2019	3:22:59 PM	201	1186	17	29	17	17	17	17	18	25	18	17	38	17	28.9	29.2	53.4	-1	-1	-1
2/20/2019	3:22:59 PM	404	1187	17	29	17	17	17	17	19	26	17	18	39	18	28.9	29.2	53.4	-1	-1	-1
2/20/2019	3:22:59 PM	607	1188	17	30	17	18	17	17	18	26	18	18	40	17	28.9	29.2	53.4	-1	-1	-1
2/20/2019	3:22:59 PM	810	1189	18	30	17	17	17	17	18	25	18	18	38	17	28.9	29.2	53.4	-1	-1	-1
2/20/2019	3:23:00 PM	13	1190	17	29	17	17	16	17	18	26	17	17	35	17	28.9	29.2	53.4	-1	-1	-1
2/20/2019	3:23:00 PM	201	1191	17	29	17	17	16	17	18	26	17	17	35	17	28.9	29.2	53.4	-1	-1	-1
2/20/2019	3:23:00 PM	404	1192	18	29	17	17	17	17	18	26	17	18	37	17	28.9	29.1	42.0	-1	-1	-1
2/20/2019	3:23:00 PM	607	1193	17	30	17	17	17	17	18	26	18	17	38	17	28.9	29.1	42.0	-1	-1	-1
2/20/2019	3:23:00 PM	810	1194	18	29	17	17	17	17	18	25	17	18	37	18	28.9	29.1	42.0	-1	-1	-1
2/20/2019	3:23:01 PM	13	1195	17	30	16	17	16	17	18	25	17	18	38	17	28.9	29.1	42.0	-1	-1	-1
2/20/2019	3:23:01 PM	201	1196	17	30	16	17	17	17	18	25	18	17	38	17	28.9	29.1	42.0	-1	-1	-1
2/20/2019	3:23:01 PM	404	1197	18	29	17	17	17	17	18	26	17	18	37	18	28.9	29.1	42.0	-1	-1	-1
2/20/2019	3:23:01 PM	623	1198	17	30	17	17	17	17	19	25	18	17	36	17	28.9	29.1	42.0	-1	-1	-1
2/20/2019	3:23:01 PM	810	1199	18	29	17	17	17	17	18	25	17	18	42	17	28.9	29.1	42.0	-1	-1	-1
2/20/2019	3:23:02 PM	13	1200	17	29	16	17	16	17	18	25	17	17	59	17	28.9	29.1	42.0	-1	-1	-1
2/20/2019	3:23:02 PM	201	1201	17	29	17	17	17	17	18	25	18	18	63	17	28.9	29.1	42.0	-1	-1	-1
2/20/2019	3:23:02 PM	404	1202	18	29	17	17	17	17	18	26	17	18	56	18	28.9	29.1	42.0	-1	-1	-1
2/20/2019	3:23:02 PM	607	1203	17	30	17	17	17	17	18	25	18	17	53	17	28.9	29.1	42.0	-1	-1	-1
2/20/2019	3:23:02 PM	810	1204	18	29	17	17	17	17	18	26	18	18	49	18	28.9	29.1	42.0	-1	-1	-1
2/20/2019	3:23:03 PM	13	1205	17	29	17	17	16	17	18	25	17	17	42	17	28.9	29.1	42.0	-1	-1	-1
2/20/2019	3:23:03 PM	201	1206	17	29	17	17	17	17	18	25	18	17	55	17	28.9	29.1	42.0	-1	-1	-1
2/20/2019	3:23:03 PM	404	1207	17	30	17	18	17	17	18	26	18	18	45	17	28.9	29.1	42.0	-1	-1	-1
2/20/2019	3:23:03 PM	607	1208	17	29	17	17	17	17	18	25	18	18	45	17	28.9	29.1	42.0	-1	-1	-1
2/20/2019	3:23:03 PM	810	1209	17	30	17	18	17	17	18	26	18	18	44	17	28.9	29.1	42.0	-1	-1	-1
2/20/2019	3:23:04 PM	13	1210	17	29	17	17	17	17	18	25	17	17	45	17	28.9	29.1	42.0	-1	-1	-1
2/20/2019	3:23:04 PM	201	1211	17	29	17	17	17	17	18	25	18	18	45	17	28.9	29.1	42.0	-1	-1	-1
2/20/2019	3:23:04 PM	404	1212	18	30	17	17	17	17	18	26	18	18	59	17	28.9	29.1	42.0	-1	-1	-1
2/20/2019	3:23:04 PM	607	1213	17	30	17	17	17	17	18	25	18	17	49	17	28.9	29.1	42.0	-1	-1	-1
2/20/2019	3:23:04 PM	810	1214	18	29	17	17	17	17	18	25	18	18	44	17	28.9	29.1	42.0	-1	-1	-1
2/20/2019	3:23:05 PM	13	1215	17	29	16	17	16	17	18	25	17	18	44	17	28.9	29.1	42.0	-1	-1	-1
2/20/2019	3:23:05 PM	201	1216	17	29	16	17	16	17	18	25	17	17	61	17	28.9	29.1	42.0	-1	-1	-1
2/20/2019	3:23:05 PM	404	1217	18	29	17	17	17	17	18	26	17	18	48	18	28.9	29.1	42.0	-1	-1	-1
2/20/2019	3:23:05 PM	607	1218	17	29	17	17	17	17	18	26	17	17	45	17	28.9	29.1	42.0	-1	-1	-1
2/20/2019	3:23:05 PM	810	1219	17	29	17	17	17	17	18	25	17	17	43	18	28.9	29.1	42.0	-1	-1	-1
2/20/2019	3:23:06 PM	13	1220	17	29	17	17	16	17	18	26	17	18	44	17	28.9	29.1	42.0	-1	-1	-1
2/20/2019	3:23:06 PM	201	1221	17	29	17	17	16	17	18	26	17	17	46	17	28.9	29.1	42.0	-1	-1	-1
2/20/2019	3:23:06 PM	404	1222	18	29	17	17	17	17	18	25	18	18	44	17	28.9	29.1	42.0	-1	-1	-1
2/20/2019	3:23:06 PM	607	1223	17	30	16	17	17	17	18	26	18	17	37	17	28.9	29.1	42.0	-1	-1	-1
2/20/2019	3:23:06 PM	810	1224	17	29	17	17	17	17	18	25	18	18	41	17	28.9	29.1	42.0	-1	-1	-1
2/20/2019	3:23:07 PM	13	1225	17	29	16	17	16	17	18	26	17	17	41	17	28.9	29.1	42.0	-1	-1	-1
2/20/2019	3:23:07 PM	201	1226	17	29	17	17	16	17	18	26	17	17	47	17	28.9	29.1	42.0	-1	-1	-1
2/20/2019	3:23:07 PM	404	1227	18	29	17	17	17	17	18	25	18	18	37	18	28.9	29.1	42.0	-1	-1	-1
2/20/2019	3:23:07 PM	607	1228	17	29	17	17	17	17	18	26	18	18	39	17	28.9	29.1	42.0	-1	-1	-1
2/20/2019	3:23:07 PM	810	1229	17	29	17	17	17	17	18	32	18	17	40	18	28.9	29.1	42.0	-1	-1	-1
2/20/2019	3:23:08 PM	13	1230	17	29	16	17	16	17	18	47	17	18	36	17	28.9	29.1	42.0	-1	-1	-1
2/20/2019	3:23:08 PM	201	1231	17	29	17	17	17	17	18	31	17	17	33	17	28.9	29.1	42.0	-1	-1	-1
2/20/2019	3:23:08 PM	404	1232	18	29	17	17	17	17	18	26	17	18	35	18	28.9	29.1	42.0	-1	-1	-1
2/20/2019	3:23:08 PM	607	1233	17	29	17	17	17	17	18	26	17	17	36	17	28.9	29.1	42.0	-1	-1	-1
2/20/2019	3:23:08 PM	810	1234	17	29	17	17	17	17	18	25	17	18	48	17	28.9	29.0	55.6	-1	-1	-1
2/20/2019	3:23:09 PM	13	1235	17	29	17	17	16	17	17	26	17	17	61	17	28.9	29.0	55.6	-1	-1	-1
2/20/2019	3:23:09 PM	201	1236	17	29	17	17	17	17	18	25	18	17	55	18	28.9	29.0	55.6	-1	-1	-1
2/20/2019	3:23:09 PM	404	1237	17	29	17	17	17	17	18	25	17	18	56	18	28.9	29.0	55.6	-1	-1	-1
2/20/2019	3:23:09 PM	607	1238	17	29	17	17	17	17	18	25	18	17	69	17	28.9	29.0	55.6	-1	-1	-1
2/20/2019	3:23:09 PM	810	1239	17	29	17	17	16	17	18	26	17	18	49	17	28.9	29.0	55.6	-1	-1	-1
2/20/2019	3:23:10 PM	13	1240	17	29	17	17	17	17	18	25	18	17	47	17	28.9	29.0	55.6	-1	-1	-1
2/20/2019	3:23:10 PM	201	1241	17	29	17	17	17	17	18	26	17	18	38	17	28.9	29.0	55.6	-1	-1	-1
2/20/2019	3:23:10 PM	404	1242	17	29	17	17	17	17	18	25	18	17	35	17	28.9	29.0	55.6	-1	-1	-1
2/20/2019	3:23:10 PM	607	1243	18	29	17	17	17	17	18	25	18	18	32	17	28.9	29.0	55.6	-1	-1	-1
2/20/2019	3:23:10 PM	807	1244	18	29	17	17	17	17	18	25	18	18	56	17	28.9	29.0	55.6	-1	-1	-1
2/20/2019	3:23:11 PM	10	1245	17	29	17	17	17	17	18	25	18	17	51	17	28.9	29.0	55.6	-1	-1	-1
2/20/2019	3:23:11 PM	213	1246	17	29	17	17	17	17	18	26	17	18	49	17	28.9	29.0	55.6	-1	-1	-1
2/20/2019	3:23:11 PM	416	1247	17	29	17	23	16	17	18	25	17	17	60	17	28.9	29.0	55.6	-1	-1	-1
2/20/2019	3:23:11 PM	603	1248	17	29	17	18	17	17	18	25	18	17	45	17	28.9	29.0	55.6	-1	-1	-1
2/20/2019	3:23:11 PM	807	1249	18	29	17	18	17	17	18	26	17	18	30	18	28.9	29.0	55.6	-1	-1	-1
2/20/2019	3:23:12 PM	10	1250	17	29	17	17	17	17	18	25	18	17	37	17	28.9	29.0	55.6	-1	-1	-1
2/20/2019	3:23:12 PM	213	1251	17	29	17	17	17	17	18	25	17	18	26	17	28.9	29.0	55.6	-1	-1	-1
2/20/2019	3:23:12 PM	416	1252	17	29	17	17	16	17	18	26	17	17	20	17	28.9	29.0	55.6	-1	-1	-1
2/20/2019	3:23:12 PM	603	1253	17	29	17	17	17	17	18	26	17	17	24	17	28.9	29.0	55.6	-1	-1	-1
2/20/2019	3:23:12 PM	807	1254	17	29	17	17	17	17	18	26	17	18	20	17	28.9	29.0	55.6	-1	-1	-1
2/20/2019	3:23:13 PM	10	1255	18	29	17	17	17	17	18	25	17	18	17	17	28.9	29.0	55.6	-1	-1	-1
2/20/2019	3:23:13 PM	213	1256	17	29	16	17	17	17	18	25	17	17	18	17	28.9	29.0	55.6	-1	-1	-1
2/20/2019	3:23:13 PM	416	1257	18	29	17	17	17	17	18	25	17	18	17	17	28.9	29.0	55.6	-1	-1	-1
2/20/2019	3:23:13 PM	603	1258	17	29	17	18	16	17	18	26	17	18	18	17	28.9	29.0	55.6	-1	-1	-1
2/20/2019	3:23:13 PM	807	1259	17	29	17	17	17	17	18	25	18	17	18	17	28.9	29.0	55.6	-1	-1	-1
2/20/2019	3:23:14 PM	10	1260	17	29	17	17	17	17	18	26	17	18	18	17	28.9	29.0	55.6	-1	-1	-1
2/20/2019	3:23:14 PM	213	1261	17	37	17	17	17	17	18	25	18	17	18	17	28.9	29.0	55.6	-1	-1	-1
2/20/2019	3:23:14 PM	416	1262	17	58	17	17	17	17	18	25	17	17	18	18	28.9	29.0	55.6	-1	-1	-1
2/20/2019	3:23:14 PM	603	1263	18	112	17	17	16	17	18	26	17	18	18	17	28.9	29.0	55.6	-1	-1	-1
2/20/2019	3:23:14 PM	807	1264	17	104	17	17	17	17	18	25	18	18	18	17	28.9	29.0	55.6	-1	-1	-1
2/20/2019	3:23:15 PM	10	1265	17	91	17	17	16	17	18	25	17	17	18	17	28.9	29.0	55.6	-1	-1	-1
2/20/2019	3:23:15 PM	213	1266	17	88	17	33	17	17	18	25	18	17	18	17	28.9	29.0	55.6	-1	-1	-1
2/20/2019	3:23:15 PM	416	1267	18	87	17	40	17	17	18	25	17	18	18	17	28.9	29.0	55.6	-1	-1	-1
2/20/2019	3:23:15 PM	607	1268	17	87	17	46	16	17	18	26	17	18	18	17	28.9	29.0	55.6	-1	-1	-1
2/20/2019	3:23:15 PM	811	1269	18	89	17	49	17	17	18	26	17	18	17	18	28.9	29.0	55.6	-1	-1	-1
2/20/2019	3:23:16 PM	14	1270	17	95	16	43	16	17	18	26	17	17	18	17	28.9	29.0	55.6	-1	-1	-1
2/20/2019	3:23:16 PM	201	1271	18	95	17	34	17	17	19	25	18	18	18	17	28.9	29.0	55.6	-1	-1	-1
2/20/2019	3:23:16 PM	404	1272	17	96	17	20	17	17	18	26	17	18	18	17	28.9	29.0	55.6	-1	-1	-1
2/20/2019	3:23:16 PM	607	1273	18	98	17	18	17	17	18	25	17	17	18	18	28.9	29.0	55.6	-1	-1	-1
2/20/2019	3:23:16 PM	811	1274	17	99	17	18	16	17	18	26	17	18	18	18	28.9	29.0	55.6	-1	-1	-1
2/20/2019	3:23:17 PM	14	1275	17	101	16	17	16	17	18	25	17	17	18	17	28.9	29.0	55.6	-1	-1	-1
2/20/2019	3:23:17 PM	201	1276	18	100	17	18	17	17	18	25	18	17	18	17	28.9	28.9	55.3	-1	-1	-1
2/20/2019	3:23:17 PM	404	1277	18	99	17	17	17	17	18	25	18	17	26	17	28.9	28.9	55.3	-1	-1	-1
2/20/2019	3:23:17 PM	607	1278	18	96	17	17	17	17	18	25	18	18	35	17	28.9	28.9	55.3	-1	-1	-1
2/20/2019	3:23:17 PM	811	1279	17	93	17	18	16	17	18	26	17	17	55	17	28.9	28.9	55.3	-1	-1	-1
2/20/2019	3:23:18 PM	14	1280	17	91	17	17	17	17	18	25	17	17	48	17	28.9	28.9	55.3	-1	-1	-1
2/20/2019	3:23:18 PM	201	1281	18	90	17	17	17	17	19	26	17	18	49	18	28.9	28.9	55.3	-1	-1	-1
2/20/2019	3:23:18 PM	404	1282	17	88	17	18	16	17	18	26	17	17	53	18	28.9	28.9	55.3	-1	-1	-1
2/20/2019	3:23:18 PM	607	1283	17	86	17	17	17	17	18	25	18	17	44	17	28.9	28.9	55.3	-1	-1	-1
2/20/2019	3:23:18 PM	811	1284	17	85	17	18	17	17	18	25	17	18	53	18	28.9	28.9	55.3	-1	-1	-1
2/20/2019	3:23:19 PM	14	1285	17	86	17	18	16	17	17	25	17	18	45	17	28.9	28.9	55.3	-1	-1	-1
2/20/2019	3:23:19 PM	201	1286	17	86	17	18	17	17	18	26	18	18	51	17	28.9	28.9	55.3	-1	-1	-1
2/20/2019	3:23:19 PM	404	1287	18	86	17	17	17	17	18	26	18	17	44	17	28.9	28.9	55.3	-1	-1	-1
2/20/2019	3:23:19 PM	607	1288	17	86	17	17	17	17	18	25	18	18	38	17	28.9	28.9	55.3	-1	-1	-1
2/20/2019	3:23:19 PM	811	1289	17	86	17	17	17	17	18	25	18	17	40	17	28.9	28.9	55.3	-1	-1	-1
2/20/2019	3:23:20 PM	14	1290	18	87	17	24	17	17	18	25	17	18	48	17	28.9	28.9	55.3	-1	-1	-1
2/20/2019	3:23:20 PM	201	1291	18	90	17	20	17	17	18	26	18	18	40	17	28.9	28.9	55.3	-1	-1	-1
2/20/2019	3:23:20 PM	404	1292	17	89	17	30	16	17	18	26	17	17	49	17	28.9	28.9	55.3	-1	-1	-1
2/20/2019	3:23:20 PM	607	1293	17	90	17	28	17	17	18	25	17	18	47	18	28.9	28.9	55.3	-1	-1	-1
2/20/2019	3:23:20 PM	811	1294	17	86	16	30	16	17	18	25	18	18	42	17	28.9	28.9	55.3	-1	-1	-1
2/20/2019	3:23:21 PM	14	1295	17	68	17	29	17	17	18	25	17	17	37	17	28.9	28.9	55.3	-1	-1	-1
2/20/2019	3:23:21 PM	201	1296	18	74	17	30	17	17	18	26	17	18	32	18	28.9	28.9	55.3	-1	-1	-1
2/20/2019	3:23:21 PM	404	1297	17	67	17	33	17	17	18	25	18	18	29	17	28.9	28.9	55.3	-1	-1	-1
2/20/2019	3:23:21 PM	607	1298	18	56	17	44	17	17	18	25	17	17	38	17	28.9	28.9	55.3	-1	-1	-1
2/20/2019	3:23:21 PM	811	1299	17	56	17	45	16	17	18	26	17	18	42	17	28.9	28.9	55.3	-1	-1	-1
2/20/2019	3:23:22 PM	14	1300	17	68	17	25	17	17	18	25	17	17	36	17	28.9	28.9	55.3	-1	-1	-1
2/20/2019	3:23:22 PM	201	1301	18	77	17	19	17	17	18	26	17	18	33	18	28.9	28.9	55.3	-1	-1	-1
2/20/2019	3:23:22 PM	404	1302	17	91	17	18	17	17	18	25	18	18	38	17	28.9	28.9	55.3	-1	-1	-1
2/20/2019	3:23:22 PM	607	1303	18	86	17	17	17	17	18	25	18	18	26	17	28.9	28.9	55.3	-1	-1	-1
2/20/2019	3:23:22 PM	811	1304	17	90	17	18	17	17	18	25	18	18	25	17	28.9	28.9	55.3	-1	-1	-1
2/20/2019	3:23:23 PM	14	1305	17	74	17	17	17	17	18	25	17	17	19	17	28.9	28.9	55.3	-1	-1	-1
2/20/2019	3:23:23 PM	201	1306	18	70	17	17	17	17	18	25	17	18	17	17	28.9	28.9	55.3	-1	-1	-1
2/20/2019	3:23:23 PM	404	1307	17	66	16	17	17	17	18	25	18	18	18	17	28.9	28.9	55.3	-1	-1	-1
2/20/2019	3:23:23 PM	607	1308	17	102	17	18	17	17	18	25	17	17	18	18	28.9	28.9	55.3	-1	-1	-1
2/20/2019	3:23:23 PM	811	1309	17	128	17	17	17	17	18	26	17	18	17	17	28.9	28.9	55.3	-1	-1	-1
2/20/2019	3:23:24 PM	14	1310	17	77	17	17	16	17	18	26	17	17	18	17	28.9	28.9	55.3	-1	-1	-1
2/20/2019	3:23:24 PM	201	1311	17	65	17	17	17	17	18	25	18	17	18	17	28.9	28.9	55.3	-1	-1	-1
2/20/2019	3:23:24 PM	404	1312	18	35	17	17	17	17	18	25	17	18	17	18	28.9	28.9	55.3	-1	-1	-1
2/20/2019	3:23:24 PM	607	1313	17	30	17	17	17	17	18	25	18	17	18	17	28.9	28.9	55.3	-1	-1	-1
2/20/2019	3:23:24 PM	811	1314	18	29	17	17	17	17	18	25	17	18	17	17	28.9	28.9	55.3	-1	-1	-1
2/20/2019	3:23:25 PM	14	1315	17	29	16	17	17	17	18	25	17	17	18	17	28.9	28.9	55.3	-1	-1	-1
2/20/2019	3:23:25 PM	201	1316	17	29	17	17	17	17	18	25	18	18	31	17	28.9	28.9	55.3	-1	-1	-1
2/20/2019	3:23:25 PM	404	1317	17	29	17	17	17	17	17	25	17	18	71	17	28.9	28.9	55.3	-1	-1	-1
2/20/2019	3:23:25 PM	607	1318	17	29	17	17	17	17	18	25	17	17	62	17	28.9	28.8	55.5	-1	-1	-1
2/20/2019	3:23:25 PM	811	1319	17	29	17	18	16	17	18	25	17	17	67	17	28.9	28.8	55.5	-1	-1	-1
2/20/2019	3:23:26 PM	14	1320	17	29	17	28	17	17	18	25	18	17	50	17	28.9	28.8	55.5	-1	-1	-1
2/20/2019	3:23:26 PM	201	1321	17	29	17	61	17	17	18	26	17	18	68	18	28.9	28.8	55.5	-1	-1	-1
2/20/2019	3:23:26 PM	404	1322	17	29	17	71	17	17	17	25	18	18	57	17	28.9	28.8	55.5	-1	-1	-1
2/20/2019	3:23:26 PM	607	1323	17	29	17	67	17	17	18	25	18	18	60	18	28.9	28.8	55.5	-1	-1	-1
2/20/2019	3:23:26 PM	811	1324	17	29	17	45	17	17	18	25	17	18	49	17	28.9	28.8	55.5	-1	-1	-1
2/20/2019	3:23:27 PM	14	1325	17	29	17	37	17	17	18	25	17	17	45	17	28.9	28.8	55.5	-1	-1	-1
2/20/2019	3:23:27 PM	201	1326	17	29	17	36	17	17	18	26	17	18	45	18	28.9	28.8	55.5	-1	-1	-1
2/20/2019	3:23:27 PM	404	1327	17	71	17	48	17	17	18	25	18	17	48	17	28.9	28.8	55.5	-1	-1	-1
2/20/2019	3:23:27 PM	607	1328	17	73	17	61	17	17	18	25	18	18	54	18	28.9	28.8	55.5	-1	-1	-1
2/20/2019	3:23:27 PM	811	1329	17	39	17	55	17	17	18	25	18	17	63	17	28.9	28.8	55.5	-1	-1	-1
2/20/2019	3:23:28 PM	14	1330	17	31	17	53	17	17	18	25	17	18	44	17	28.9	28.8	55.5	-1	-1	-1
2/20/2019	3:23:28 PM	201	1331	17	30	17	42	17	17	18	25	18	18	43	17	28.9	28.8	55.5	-1	-1	-1
2/20/2019	3:23:28 PM	404	1332	17	45	17	22	17	17	18	25	18	18	45	18	28.9	28.8	55.5	-1	-1	-1
2/20/2019	3:23:28 PM	607	1333	17	68	17	18	17	17	18	25	18	18	45	17	28.9	28.8	55.5	-1	-1	-1
2/20/2019	3:23:28 PM	811	1334	18	77	17	17	17	17	18	25	17	18	44	18	28.9	28.8	55.5	-1	-1	-1
2/20/2019	3:23:29 PM	14	1335	17	63	17	17	17	17	18	25	17	17	43	17	28.9	28.8	55.5	-1	-1	-1
2/20/2019	3:23:29 PM	201	1336	18	67	17	17	17	17	18	25	17	18	45	18	28.9	28.8	55.5	-1	-1	-1
2/20/2019	3:23:29 PM	404	1337	17	49	17	17	17	17	18	25	18	17	48	17	28.9	28.8	55.5	-1	-1	-1
2/20/2019	3:23:29 PM	607	1338	18	44	17	17	17	17	18	25	18	18	48	17	28.9	28.8	55.5	-1	-1	-1
2/20/2019	3:23:29 PM	811	1339	17	45	17	17	16	17	18	26	17	18	48	18	28.9	28.8	55.5	-1	-1	-1
2/20/2019	3:23:30 PM	14	1340	17	47	17	17	16	17	18	25	17	17	48	17	28.9	28.8	55.5	-1	-1	-1
2/20/2019	3:23:30 PM	201	1341	17	49	17	18	17	17	18	25	18	17	43	18	28.9	28.8	55.5	-1	-1	-1
2/20/2019	3:23:30 PM	404	1342	18	51	17	17	17	17	18	25	17	18	41	18	28.9	28.8	55.5	-1	-1	-1
2/20/2019	3:23:30 PM	607	1343	17	54	17	18	16	17	18	25	17	17	41	17	28.9	28.8	55.5	-1	-1	-1
2/20/2019	3:23:30 PM	811	1344	17	57	17	17	17	17	18	25	17	17	41	17	28.9	28.8	55.5	-1	-1	-1
2/20/2019	3:23:31 PM	14	1345	17	59	17	17	16	17	17	25	17	17	40	17	28.9	28.8	55.5	-1	-1	-1
2/20/2019	3:23:31 PM	201	1346	17	60	17	18	17	17	18	25	18	17	41	17	28.9	28.8	55.5	-1	-1	-1
2/20/2019	3:23:31 PM	404	1347	17	49	17	17	17	17	18	25	17	17	33	17	28.9	28.8	55.5	-1	-1	-1
2/20/2019	3:23:31 PM	607	1348	17	50	17	17	16	17	18	25	18	18	41	17	28.9	28.8	55.5	-1	-1	-1
2/20/2019	3:23:31 PM	811	1349	17	56	17	17	17	17	18	25	18	18	23	17	28.9	28.8	55.5	-1	-1	-1
2/20/2019	3:23:32 PM	14	1350	17	51	17	17	17	17	17	25	17	18	18	17	28.9	28.8	55.5	-1	-1	-1
2/20/2019	3:23:32 PM	201	1351	17	55	17	18	17	17	18	25	18	17	18	17	28.9	28.8	55.5	-1	-1	-1
2/20/2019	3:23:32 PM	404	1352	17	55	17	17	17	17	18	25	17	18	18	17	28.9	28.8	55.5	-1	-1	-1
2/20/2019	3:23:32 PM	607	1353	17	61	17	18	17	17	18	25	18	18	18	17	28.9	28.8	55.5	-1	-1	-1
2/20/2019	3:23:32 PM	811	1354	17	49	17	17	17	17	18	25	17	17	18	18	28.9	28.8	55.5	-1	-1	-1
2/20/2019	3:23:33 PM	14	1355	17	50	17	17	16	17	17	25	17	17	18	17	28.9	28.8	55.5	-1	-1	-1
2/20/2019	3:23:33 PM	201	1356	17	51	17	18	17	17	18	25	18	17	18	17	28.9	28.8	55.5	-1	-1	-1
2/20/2019	3:23:33 PM	404	1357	17	62	17	17	17	17	18	25	17	18	18	18	28.9	28.8	55.5	-1	-1	-1
2/20/2019	3:23:33 PM	607	1358	17	65	17	17	17	17	18	25	18	18	18	17	28.9	28.8	55.5	-1	-1	-1
2/20/2019	3:23:33 PM	811	1359	18	52	17	17	17	17	17	25	17	18	17	18	28.9	28.8	55.5	-1	-1	-1
2/20/2019	3:23:34 PM	14	1360	17	56	17	17	16	17	17	25	17	17	18	17	28.9	28.7	52.6	-1	-1	-1
2/20/2019	3:23:34 PM	201	1361	17	58	17	17	17	17	18	25	18	17	18	17	28.9	28.7	52.6	-1	-1	-1
2/20/2019	3:23:34 PM	404	1362	18	51	17	17	17	17	17	25	17	18	17	18	28.9	28.7	52.6	-1	-1	-1
2/20/2019	3:23:34 PM	607	1363	17	38	17	17	17	17	18	25	18	17	18	17	28.9	28.7	52.6	-1	-1	-1
2/20/2019	3:23:34 PM	811	1364	17	32	17	17	17	17	17	25	17	18	17	18	28.9	28.7	52.6	-1	-1	-1
2/20/2019	3:23:35 PM	14	1365	17	30	16	17	17	17	18	25	18	17	18	17	28.9	28.7	52.6	-1	-1	-1
2/20/2019	3:23:35 PM	201	1366	17	34	17	17	17	17	18	25	17	18	18	18	28.9	28.7	52.6	-1	-1	-1
2/20/2019	3:23:35 PM	404	1367	17	48	17	17	17	17	18	25	18	18	18	17	28.9	28.7	52.6	-1	-1	-1
2/20/2019	3:23:35 PM	607	1368	18	47	17	17	17	17	18	25	18	18	18	18	28.9	28.7	52.6	-1	-1	-1
2/20/2019	3:23:35 PM	811	1369	17	69	17	17	17	17	18	25	18	17	18	17	28.9	28.7	52.6	-1	-1	-1
2/20/2019	3:23:36 PM	14	1370	17	75	17	17	17	17	18	25	17	17	18	17	28.9	28.7	52.6	-1	-1	-1
2/20/2019	3:23:36 PM	201	1371	18	74	17	17	17	17	18	26	17	18	17	18	28.9	28.7	52.6	-1	-1	-1
2/20/2019	3:23:36 PM	404	1372	17	72	17	17	17	17	18	25	17	18	18	17	28.9	28.7	52.6	-1	-1	-1
2/20/2019	3:23:36 PM	607	1373	18	65	17	17	17	17	18	25	17	18	18	17	28.9	28.7	52.6	-1	-1	-1
2/20/2019	3:23:36 PM	811	1374	17	92	17	18	16	17	17	25	18	18	18	17	28.9	28.7	52.6	-1	-1	-1
2/20/2019	3:23:37 PM	14	1375	17	75	17	17	17	17	18	25	17	17	18	17	28.9	28.7	52.6	-1	-1	-1
2/20/2019	3:23:37 PM	201	1376	18	51	17	17	17	17	18	25	17	18	28	18	28.9	28.7	52.6	-1	-1	-1
2/20/2019	3:23:37 PM	404	1377	17	51	17	17	17	17	18	25	18	17	31	17	28.9	28.7	52.6	-1	-1	-1
2/20/2019	3:23:37 PM	607	1378	18	89	17	17	17	17	18	25	17	18	31	17	28.9	28.7	52.6	-1	-1	-1
2/20/2019	3:23:37 PM	811	1379	17	70	17	17	17	17	18	25	18	17	37	17	28.9	28.7	52.6	-1	-1	-1
2/20/2019	3:23:38 PM	14	1380	17	45	17	17	17	17	17	25	17	18	32	17	28.9	28.7	52.6	-1	-1	-1
2/20/2019	3:23:38 PM	201	1381	17	67	17	17	17	17	18	25	18	18	41	17	28.9	28.7	52.6	-1	-1	-1
2/20/2019	3:23:38 PM	404	1382	17	61	17	17	17	17	18	25	18	18	42	17	28.9	28.7	52.6	-1	-1	-1
2/20/2019	3:23:38 PM	607	1383	17	52	17	17	17	17	18	25	17	18	45	18	28.9	28.7	52.6	-1	-1	-1
2/20/2019	3:23:38 PM	811	1384	18	56	17	17	17	17	18	25	17	17	23	18	28.9	28.7	52.6	-1	-1	-1
2/20/2019	3:23:39 PM	14	1385	17	59	17	17	17	16	18	25	17	17	19	17	28.9	28.7	52.6	-1	-1	-1
2/20/2019	3:23:39 PM	201	1386	17	67	17	18	17	17	18	25	18	17	19	18	28.9	28.7	52.6	-1	-1	-1
2/20/2019	3:23:39 PM	404	1387	17	58	17	17	17	17	17	25	17	18	18	18	28.9	28.7	52.6	-1	-1	-1
2/20/2019	3:23:39 PM	607	1388	17	64	17	17	17	17	18	25	18	17	18	17	28.9	28.7	52.6	-1	-1	-1
2/20/2019	3:23:39 PM	811	1389	17	72	17	17	16	17	17	25	17	18	17	17	28.9	28.7	52.6	-1	-1	-1
2/20/2019	3:23:40 PM	14	1390	17	59	17	17	17	17	18	25	18	17	18	17	28.9	28.7	52.6	-1	-1	-1
2/20/2019	3:23:40 PM	201	1391	17	67	17	17	17	17	18	25	17	18	18	18	28.9	28.7	52.6	-1	-1	-1
2/20/2019	3:23:40 PM	404	1392	17	74	17	18	16	17	18	25	17	18	18	17	28.9	28.7	52.6	-1	-1	-1
2/20/2019	3:23:40 PM	607	1393	18	55	17	17	17	17	18	25	17	18	17	18	28.9	28.7	52.6	-1	-1	-1
2/20/2019	3:23:40 PM	811	1394	17	64	17	17	17	17	18	25	17	17	18	17	28.9	28.7	52.6	-1	-1	-1
2/20/2019	3:23:41 PM	14	1395	18	76	17	17	17	17	18	25	17	18	17	17	28.9	28.7	52.6	-1	-1	-1
2/20/2019	3:23:41 PM	201	1396	17	66	17	17	17	17	18	25	18	18	18	17	28.9	28.7	52.6	-1	-1	-1
2/20/2019	3:23:41 PM	404	1397	17	38	17	17	17	17	18	25	17	18	18	18	28.9	28.7	52.6	-1	-1	-1
2/20/2019	3:23:41 PM	607	1398	17	31	17	17	17	17	18	25	18	17	18	17	28.9	28.7	52.6	-1	-1	-1
2/20/2019	3:23:41 PM	811	1399	17	29	17	17	16	17	17	25	17	18	17	17	28.9	28.7	52.6	-1	-1	-1
2/20/2019	3:23:42 PM	14	1400	17	29	17	17	17	17	18	25	18	17	18	17	28.9	28.7	52.6	-1	-1	-1
2/20/2019	3:23:42 PM	201	1401	17	29	17	18	17	17	18	25	17	18	18	18	28.9	28.7	52.6	-1	-1	-1
2/20/2019	3:23:42 PM	404	1402	17	29	16	17	17	18	17	25	18	18	18	17	28.9	28.6	48.5	-1	-1	-1
2/20/2019	3:23:42 PM	607	1403	17	29	17	17	17	17	18	25	18	17	18	17	28.9	28.6	48.5	-1	-1	-1
2/20/2019	3:23:42 PM	811	1404	17	29	17	17	16	17	17	25	17	18	17	17	28.9	28.6	48.5	-1	-1	-1
2/20/2019	3:23:43 PM	14	1405	17	29	17	17	16	17	18	25	17	17	18	17	28.9	28.6	48.5	-1	-1	-1
2/20/2019	3:23:43 PM	201	1406	17	29	17	17	17	17	18	25	18	17	18	17	28.9	28.6	48.5	-1	-1	-1
2/20/2019	3:23:43 PM	404	1407	18	28	17	17	17	17	18	25	17	18	17	17	28.9	28.6	48.5	-1	-1	-1
2/20/2019	3:23:43 PM	607	1408	17	29	17	17	17	17	18	25	18	17	18	17	28.9	28.6	48.5	-1	-1	-1
2/20/2019	3:23:43 PM	811	1409	17	28	17	17	17	17	18	25	17	17	18	17	28.9	28.6	48.5	-1	-1	-1
2/20/2019	3:23:44 PM	14	1410	17	28	17	17	17	17	17	25	17	18	17	17	28.9	28.6	48.5	-1	-1	-1
2/20/2019	3:23:44 PM	201	1411	17	29	17	17	17	17	18	25	17	18	18	17	28.9	28.6	48.5	-1	-1	-1
2/20/2019	3:23:44 PM	404	1412	17	29	17	17	17	17	18	25	18	17	18	17	28.9	28.6	48.5	-1	-1	-1
2/20/2019	3:23:44 PM	607	1413	18	29	17	17	17	17	18	25	17	18	18	18	28.9	28.6	48.5	-1	-1	-1
2/20/2019	3:23:44 PM	811	1414	17	29	17	17	17	17	17	25	18	17	18	17	28.9	28.6	48.5	-1	-1	-1
2/20/2019	3:23:45 PM	14	1415	17	28	17	17	17	17	18	25	17	17	17	17	28.9	28.6	48.5	-1	-1	-1
2/20/2019	3:23:45 PM	201	1416	17	29	17	17	16	17	17	25	18	18	18	17	28.9	28.6	48.5	-1	-1	-1
2/20/2019	3:23:45 PM	404	1417	17	28	17	17	17	17	18	25	18	17	18	17	28.9	28.6	48.5	-1	-1	-1
2/20/2019	3:23:45 PM	607	1418	17	28	18	17	17	17	18	25	17	18	18	18	28.9	28.6	48.5	-1	-1	-1
2/20/2019	3:23:45 PM	811	1419	17	29	17	18	16	17	18	25	17	17	18	17	28.9	28.6	48.5	-1	-1	-1
2/20/2019	3:23:46 PM	14	1420	17	28	17	17	17	17	18	25	17	17	18	17	28.9	28.6	48.5	-1	-1	-1
2/20/2019	3:23:46 PM	201	1421	17	28	17	17	17	17	18	25	17	17	18	18	28.9	28.6	48.5	-1	-1	-1
2/20/2019	3:23:46 PM	404	1422	17	29	17	18	17	17	18	25	18	17	18	17	28.9	28.6	48.5	-1	-1	-1
2/20/2019	3:23:46 PM	603	1423	17	29	17	17	17	17	18	25	18	18	18	17	28.9	28.6	48.5	-1	-1	-1
2/20/2019	3:23:46 PM	806	1424	17	29	17	17	17	17	17	25	17	18	18	18	28.9	28.6	48.5	-1	-1	-1
2/20/2019	3:23:47 PM	9	1425	17	28	17	17	17	17	18	25	17	17	18	17	28.9	28.6	48.5	-1	-1	-1
2/20/2019	3:23:47 PM	213	1426	17	28	17	17	17	17	17	25	17	18	17	18	28.9	28.6	48.5	-1	-1	-1
2/20/2019	3:23:47 PM	416	1427	17	29	16	17	17	17	17	24	18	17	18	17	28.9	28.6	48.5	-1	-1	-1
2/20/2019	3:23:47 PM	603	1428	17	28	17	17	17	17	18	25	17	18	18	18	28.9	28.6	48.5	-1	-1	-1
2/20/2019	3:23:47 PM	806	1429	17	29	17	17	17	17	18	25	17	18	18	17	28.9	28.6	48.5	-1	-1	-1
2/20/2019	3:23:48 PM	9	1430	17	28	17	17	17	17	18	25	17	17	18	17	28.9	28.6	48.5	-1	-1	-1
2/20/2019	3:23:48 PM	213	1431	17	29	17	17	17	17	17	25	17	17	18	17	28.9	28.6	48.5	-1	-1	-1
2/20/2019	3:23:48 PM	416	1432	17	28	17	17	17	17	18	25	18	17	17	17	28.9	28.6	48.5	-1	-1	-1
2/20/2019	3:23:48 PM	603	1433	18	29	17	17	17	17	17	25	17	18	17	17	28.9	28.6	48.5	-1	-1	-1
2/20/2019	3:23:48 PM	806	1434	17	29	17	17	17	17	18	25	18	18	18	17	28.9	28.6	48.5	-1	-1	-1
2/20/2019	3:23:49 PM	9	1435	18	29	17	17	17	17	18	24	18	18	17	17	28.9	28.6	48.5	-1	-1	-1
2/20/2019	3:23:49 PM	213	1436	17	29	17	17	17	17	17	25	17	18	17	17	28.9	28.6	48.5	-1	-1	-1
2/20/2019	3:23:49 PM	416	1437	17	29	17	17	17	17	18	25	18	17	18	17	28.9	28.6	48.5	-1	-1	-1
2/20/2019	3:23:49 PM	603	1438	18	29	17	17	17	17	18	25	18	18	18	17	28.9	28.6	48.5	-1	-1	-1
2/20/2019	3:23:49 PM	806	1439	17	29	17	17	16	17	17	25	17	18	18	17	28.9	28.6	48.5	-1	-1	-1
2/20/2019	3:23:50 PM	9	1440	17	28	17	17	17	17	18	25	17	17	17	17	28.9	28.6	48.5	-1	-1	-1
2/20/2019	3:23:50 PM	213	1441	17	28	17	17	16	17	17	25	17	18	17	18	28.9	28.6	48.5	-1	-1	-1
2/20/2019	3:23:50 PM	416	1442	17	29	17	17	16	17	17	25	17	17	18	17	28.9	28.6	48.5	-1	-1	-1
2/20/2019	3:23:50 PM	603	1443	17	28	17	17	17	17	18	25	18	17	18	17	28.9	28.6	48.5	-1	-1	-1
2/20/2019	3:23:50 PM	806	1444	17	29	17	17	17	17	17	25	17	18	18	17	28.9	28.6	44.9	-1	-1	-1
2/20/2019	3:23:51 PM	9	1445	17	28	17	17	17	17	18	25	17	17	17	17	28.9	28.6	44.9	-1	-1	-1
2/20/2019	3:23:51 PM	213	1446	17	28	17	17	17	17	17	25	17	18	17	17	28.9	28.6	44.9	-1	-1	-1
2/20/2019	3:23:51 PM	416	1447	17	28	17	17	17	17	18	25	18	17	18	17	28.9	28.6	44.9	-1	-1	-1
2/20/2019	3:23:51 PM	603	1448	18	28	17	17	17	17	18	25	17	18	18	18	28.9	28.6	44.9	-1	-1	-1
2/20/2019	3:23:51 PM	806	1449	17	29	17	17	17	17	17	25	17	18	18	17	28.9	28.6	44.9	-1	-1	-1
2/20/2019	3:23:52 PM	9	1450	18	29	17	17	17	17	17	25	17	18	17	17	28.9	28.6	44.9	-1	-1	-1
2/20/2019	3:23:52 PM	213	1451	17	29	17	17	17	17	17	25	17	18	18	17	28.9	28.6	44.9	-1	-1	-1
2/20/2019	3:23:52 PM	416	1452	17	30	17	17	17	17	18	24	18	17	18	17	28.9	28.6	44.9	-1	-1	-1
2/20/2019	3:23:52 PM	603	1453	18	32	17	17	17	17	18	25	17	18	18	18	28.9	28.6	44.9	-1	-1	-1
2/20/2019	3:23:52 PM	806	1454	17	36	17	17	17	17	18	25	17	17	18	17	28.9	28.6	44.9	-1	-1	-1
2/20/2019	3:23:53 PM	9	1455	17	34	17	17	16	17	17	25	17	17	17	17	28.9	28.6	44.9	-1	-1	-1
2/20/2019	3:23:53 PM	213	1456	17	40	16	17	17	17	17	25	17	18	18	17	28.9	28.6	44.9	-1	-1	-1
2/20/2019	3:23:53 PM	416	1457	17	46	17	17	17	17	17	25	17	17	17	17	28.9	28.6	44.9	-1	-1	-1
2/20/2019	3:23:53 PM	603	1458	18	47	17	17	17	17	17	25	17	18	18	18	28.9	28.6	44.9	-1	-1	-1
2/20/2019	3:23:53 PM	806	1459	17	44	17	17	17	17	18	25	18	17	18	17	28.9	28.6	44.9	-1	-1	-1
2/20/2019	3:23:54 PM	9	1460	17	51	17	17	16	17	18	25	17	18	17	17	28.9	28.6	44.9	-1	-1	-1
2/20/2019	3:23:54 PM	213	1461	17	41	17	17	17	17	17	25	18	17	18	17	28.9	28.6	44.9	-1	-1	-1
2/20/2019	3:23:54 PM	416	1462	17	51	17	17	17	17	17	25	17	17	17	17	28.9	28.6	44.9	-1	-1	-1
2/20/2019	3:23:54 PM	603	1463	17	50	17	18	17	17	18	25	17	18	18	17	28.9	28.6	44.9	-1	-1	-1
2/20/2019	3:23:54 PM	806	1464	17	43	17	17	17	17	18	25	17	18	17	18	28.9	28.6	44.9	-1	-1	-1
2/20/2019	3:23:55 PM	9	1465	17	45	17	17	16	17	17	25	17	18	18	17	28.9	28.6	44.9	-1	-1	-1
2/20/2019	3:23:55 PM	213	1466	17	47	17	17	17	17	18	24	18	17	18	17	28.9	28.6	44.9	-1	-1	-1
2/20/2019	3:23:55 PM	416	1467	17	52	17	17	16	17	18	25	17	17	18	18	28.9	28.6	44.9	-1	-1	-1
2/20/2019	3:23:55 PM	603	1468	17	53	17	18	17	17	17	25	17	18	18	18	28.9	28.6	44.9	-1	-1	-1
2/20/2019	3:23:55 PM	806	1469	17	52	17	17	17	17	18	25	17	17	18	17	28.9	28.6	44.9	-1	-1	-1
2/20/2019	3:23:56 PM	9	1470	18	55	17	17	17	17	17	24	17	17	17	17	28.9	28.6	44.9	-1	-1	-1
2/20/2019	3:23:56 PM	213	1471	17	55	17	17	16	17	17	25	17	17	18	17	28.9	28.6	44.9	-1	-1	-1
2/20/2019	3:23:56 PM	416	1472	17	59	17	17	17	17	18	24	17	17	18	17	28.9	28.6	44.9	-1	-1	-1
2/20/2019	3:23:56 PM	603	1473	17	62	17	18	17	17	18	25	17	18	18	18	28.9	28.6	44.9	-1	-1	-1
2/20/2019	3:23:56 PM	806	1474	17	57	17	18	16	17	17	25	17	18	18	17	28.9	28.6	44.9	-1	-1	-1
2/20/2019	3:23:57 PM	9	1475	17	64	17	17	17	17	17	24	17	18	17	17	28.9	28.6	44.9	-1	-1	-1
2/20/2019	3:23:57 PM	213	1476	17	79	17	17	17	17	17	25	17	18	17	17	28.9	28.6	44.9	-1	-1	-1
2/20/2019	3:23:57 PM	416	1477	17	87	17	17	16	16	18	25	17	17	18	17	28.9	28.6	44.9	-1	-1	-1
2/20/2019	3:23:57 PM	603	1478	18	93	17	17	17	17	18	25	17	17	18	18	28.9	28.6	44.9	-1	-1	-1
2/20/2019	3:23:57 PM	806	1479	17	88	17	17	17	17	18	25	17	18	18	17	28.9	28.6	44.9	-1	-1	-1
2/20/2019	3:23:58 PM	9	1480	18	87	17	17	17	17	18	25	17	18	17	17	28.9	28.6	44.9	-1	-1	-1
2/20/2019	3:23:58 PM	213	1481	17	69	17	17	17	17	17	25	17	18	17	17	28.9	28.6	44.9	-1	-1	-1
2/20/2019	3:23:58 PM	416	1482	17	74	17	17	17	17	18	24	18	17	18	17	28.9	28.6	44.9	-1	-1	-1
2/20/2019	3:23:58 PM	603	1483	18	75	17	17	17	17	18	25	17	17	18	18	28.9	28.6	44.9	-1	-1	-1
2/20/2019	3:23:58 PM	806	1484	17	77	17	17	17	17	17	25	17	18	18	17	28.9	28.6	44.9	-1	-1	-1
2/20/2019	3:23:59 PM	9	1485	17	78	17	17	17	17	18	25	18	17	18	17	28.9	28.6	44.9	-1	-1	-1
2/20/2019	3:23:59 PM	213	1486	17	77	17	17	17	17	17	25	17	18	17	17	28.9	28.5	53.1	-1	-1	-1
2/20/2019	3:23:59 PM	416	1487	17	78	17	17	17	17	18	24	18	17	18	17	28.9	28.5	53.1	-1	-1	-1
2/20/2019	3:23:59 PM	603	1488	18	80	17	17	17	17	17	25	17	17	18	17	28.9	28.5	53.1	-1	-1	-1
2/20/2019	3:23:59 PM	806	1489	17	80	17	17	17	17	17	25	17	18	18	17	28.9	28.5	53.1	-1	-1	-1
2/20/2019	3:24:00 PM	9	1490	17	80	17	17	17	17	18	24	18	17	17	17	28.9	28.5	53.1	-1	-1	-1
2/20/2019	3:24:00 PM	213	1491	17	79	17	17	17	17	17	25	17	18	18	18	28.9	28.5	53.1	-1	-1	-1
2/20/2019	3:24:00 PM	416	1492	17	69	17	17	17	17	17	24	18	17	18	17	28.9	28.5	53.1	-1	-1	-1
2/20/2019	3:24:00 PM	603	1493	18	64	17	17	17	17	17	24	17	18	18	18	28.9	28.5	53.1	-1	-1	-1
2/20/2019	3:24:00 PM	806	1494	17	65	17	17	16	16	18	25	17	18	18	17	28.9	28.5	53.1	-1	-1	-1
2/20/2019	3:24:01 PM	9	1495	17	65	17	17	17	17	17	25	17	18	18	17	28.9	28.5	53.1	-1	-1	-1
2/20/2019	3:24:01 PM	213	1496	17	65	16	17	17	17	17	24	17	17	18	17	28.9	28.5	53.1	-1	-1	-1
2/20/2019	3:24:01 PM	416	1497	17	61	17	17	17	17	18	24	17	17	18	17	28.9	28.5	53.1	-1	-1	-1
2/20/2019	3:24:01 PM	603	1498	17	59	17	17	17	17	18	25	17	17	18	18	28.9	28.5	53.1	-1	-1	-1
2/20/2019	3:24:01 PM	806	1499	17	69	17	18	17	17	18	25	17	17	18	17	28.9	28.5	53.1	-1	-1	-1
2/20/2019	3:24:02 PM	9	1500	17	88	17	17	17	17	17	24	18	18	17	17	28.9	28.5	53.1	-1	-1	-1
2/20/2019	3:24:02 PM	213	1501	17	74	17	17	17	17	17	25	17	17	18	17	28.9	28.5	53.1	-1	-1	-1
2/20/2019	3:24:02 PM	416	1502	17	86	17	17	17	17	18	24	17	17	18	17	28.9	28.5	53.1	-1	-1	-1
2/20/2019	3:24:02 PM	603	1503	18	89	17	17	17	17	17	25	17	18	17	18	28.9	28.5	53.1	-1	-1	-1
2/20/2019	3:24:02 PM	806	1504	17	86	17	17	17	17	18	25	17	17	18	17	28.9	28.5	53.1	-1	-1	-1
2/20/2019	3:24:03 PM	9	1505	18	100	17	17	17	17	18	25	17	17	18	18	28.9	28.5	53.1	-1	-1	-1
2/20/2019	3:24:03 PM	213	1506	17	86	17	17	16	17	17	25	17	17	18	17	28.9	28.5	53.1	-1	-1	-1
2/20/2019	3:24:03 PM	416	1507	17	98	17	17	17	17	18	24	17	17	18	17	28.9	28.5	53.1	-1	-1	-1
2/20/2019	3:24:03 PM	603	1508	18	77	17	17	17	17	17	25	17	18	17	18	28.9	28.5	53.1	-1	-1	-1
2/20/2019	3:24:03 PM	806	1509	18	78	17	17	17	16	18	25	18	17	18	17	28.9	28.5	53.1	-1	-1	-1
2/20/2019	3:24:04 PM	9	1510	17	91	17	17	17	17	17	25	17	18	17	17	28.9	28.5	53.1	-1	-1	-1
2/20/2019	3:24:04 PM	213	1511	17	120	17	17	17	17	18	24	18	17	18	17	28.9	28.5	53.1	-1	-1	-1
2/20/2019	3:24:04 PM	416	1512	17	119	17	17	17	17	17	25	17	18	17	17	28.9	28.5	53.1	-1	-1	-1
2/20/2019	3:24:04 PM	603	1513	17	97	17	18	17	17	17	25	18	18	18	17	28.9	28.5	53.1	-1	-1	-1
2/20/2019	3:24:04 PM	806	1514	18	66	17	17	17	17	17	25	18	18	18	17	28.9	28.5	53.1	-1	-1	-1
2/20/2019	3:24:05 PM	9	1515	17	94	17	18	17	17	18	25	17	17	18	17	28.9	28.5	53.1	-1	-1	-1
2/20/2019	3:24:05 PM	213	1516	18	111	17	17	17	17	35	25	17	18	17	17	28.9	28.5	53.1	-1	-1	-1
2/20/2019	3:24:05 PM	416	1517	17	86	17	17	16	17	28	24	17	17	18	17	28.9	28.5	53.1	-1	-1	-1
2/20/2019	3:24:05 PM	603	1518	17	90	17	17	17	17	53	24	18	17	18	17	28.9	28.5	53.1	-1	-1	-1
2/20/2019	3:24:05 PM	806	1519	18	104	17	17	17	17	96	25	17	18	17	17	28.9	28.5	53.1	-1	-1	-1
2/20/2019	3:24:06 PM	9	1520	17	45	17	17	17	17	100	25	17	17	18	17	28.9	28.5	53.1	-1	-1	-1
2/20/2019	3:24:06 PM	213	1521	17	31	16	17	17	17	96	25	17	18	17	17	28.9	28.5	53.1	-1	-1	-1
2/20/2019	3:24:06 PM	416	1522	17	29	17	17	17	17	79	24	17	17	18	17	28.9	28.5	53.1	-1	-1	-1
2/20/2019	3:24:06 PM	603	1523	17	29	17	17	17	17	69	25	17	18	17	17	28.9	28.5	53.1	-1	-1	-1
2/20/2019	3:24:06 PM	806	1524	17	28	17	23	17	17	86	24	18	17	18	17	28.9	28.5	53.1	-1	-1	-1
2/20/2019	3:24:07 PM	9	1525	17	28	17	28	16	17	71	25	17	17	18	17	28.9	28.5	53.1	-1	-1	-1
2/20/2019	3:24:07 PM	213	1526	17	28	17	33	17	17	67	25	17	17	18	17	28.9	28.5	53.1	-1	-1	-1
2/20/2019	3:24:07 PM	416	1527	17	28	17	33	16	17	65	25	17	17	18	17	28.9	28.5	53.1	-1	-1	-1
2/20/2019	3:24:07 PM	603	1528	18	28	17	48	17	17	83	25	17	17	18	17	28.9	28.4	52.3	-1	-1	-1
2/20/2019	3:24:07 PM	806	1529	17	29	16	67	17	17	90	25	18	18	17	17	28.9	28.4	52.3	-1	-1	-1
2/20/2019	3:24:08 PM	9	1530	17	28	17	60	17	17	62	25	18	17	18	17	28.9	28.4	52.3	-1	-1	-1
2/20/2019	3:24:08 PM	213	1531	17	28	17	61	17	17	51	25	17	18	17	18	28.9	28.4	52.3	-1	-1	-1
2/20/2019	3:24:08 PM	416	1532	17	28	17	62	17	17	54	24	17	17	18	17	28.9	28.4	52.3	-1	-1	-1
2/20/2019	3:24:08 PM	603	1533	18	52	17	53	17	17	57	24	18	18	18	17	28.9	28.4	52.3	-1	-1	-1
2/20/2019	3:24:08 PM	806	1534	17	69	17	59	17	17	57	25	17	18	18	17	28.9	28.4	52.3	-1	-1	-1
2/20/2019	3:24:09 PM	9	1535	17	50	17	59	17	17	48	24	18	17	18	17	28.9	28.4	52.3	-1	-1	-1
2/20/2019	3:24:09 PM	213	1536	17	32	17	61	17	17	40	25	17	18	18	17	28.9	28.4	52.3	-1	-1	-1
2/20/2019	3:24:09 PM	416	1537	17	29	17	56	17	17	69	24	18	17	18	17	28.9	28.4	52.3	-1	-1	-1
2/20/2019	3:24:09 PM	603	1538	17	28	17	58	17	17	64	25	18	18	18	17	28.9	28.4	52.3	-1	-1	-1
2/20/2019	3:24:09 PM	806	1539	17	29	17	65	16	17	52	25	17	17	18	17	28.9	28.4	52.3	-1	-1	-1
2/20/2019	3:24:10 PM	9	1540	18	28	17	66	17	17	41	25	17	18	18	17	28.9	28.4	52.3	-1	-1	-1
2/20/2019	3:24:10 PM	213	1541	17	29	17	69	17	17	39	25	17	18	17	17	28.9	28.4	52.3	-1	-1	-1
2/20/2019	3:24:10 PM	416	1542	17	28	17	72	17	17	42	24	17	17	17	17	28.9	28.4	52.3	-1	-1	-1
2/20/2019	3:24:10 PM	603	1543	18	28	17	74	17	17	46	25	18	18	17	17	28.9	28.4	52.3	-1	-1	-1
2/20/2019	3:24:10 PM	806	1544	17	29	16	76	17	17	48	25	18	17	18	17	28.9	28.4	52.3	-1	-1	-1
2/20/2019	3:24:11 PM	9	1545	17	28	17	78	17	17	43	25	17	17	18	18	28.9	28.4	52.3	-1	-1	-1
2/20/2019	3:24:11 PM	213	1546	17	29	17	84	16	17	40	25	17	17	18	17	28.9	28.4	52.3	-1	-1	-1
2/20/2019	3:24:11 PM	416	1547	17	28	17	91	17	17	40	24	17	17	18	17	28.9	28.4	52.3	-1	-1	-1
2/20/2019	3:24:11 PM	619	1548	17	28	17	92	17	17	40	25	18	18	18	17	28.9	28.4	52.3	-1	-1	-1
2/20/2019	3:24:11 PM	806	1549	17	29	17	85	17	17	40	25	18	18	18	17	28.9	28.4	52.3	-1	-1	-1
2/20/2019	3:24:12 PM	9	1550	18	45	17	83	17	17	40	25	17	18	17	18	28.9	28.4	52.3	-1	-1	-1
2/20/2019	3:24:12 PM	213	1551	17	93	17	70	17	17	40	24	18	18	18	17	28.9	28.4	52.3	-1	-1	-1
2/20/2019	3:24:12 PM	416	1552	17	107	17	56	17	17	38	24	17	17	17	17	28.9	28.4	52.3	-1	-1	-1
2/20/2019	3:24:12 PM	603	1553	18	98	17	43	17	17	37	25	17	18	17	17	28.9	28.4	52.3	-1	-1	-1
2/20/2019	3:24:12 PM	806	1554	17	89	17	55	17	17	39	24	18	17	18	17	28.9	28.4	52.3	-1	-1	-1
2/20/2019	3:24:13 PM	9	1555	17	100	17	37	17	17	38	25	18	18	17	17	28.9	28.4	52.3	-1	-1	-1
2/20/2019	3:24:13 PM	213	1556	17	103	17	21	17	17	38	24	18	17	18	17	28.9	28.4	52.3	-1	-1	-1
2/20/2019	3:24:13 PM	416	1557	17	95	17	18	17	17	39	24	17	17	17	17	28.9	28.4	52.3	-1	-1	-1
2/20/2019	3:24:13 PM	603	1558	18	79	17	18	17	17	42	25	17	18	18	17	28.9	28.4	52.3	-1	-1	-1
2/20/2019	3:24:13 PM	806	1559	18	78	17	17	17	17	37	25	17	17	18	17	28.9	28.4	52.3	-1	-1	-1
2/20/2019	3:24:14 PM	9	1560	17	75	17	17	17	17	35	25	17	17	18	17	28.9	28.4	52.3	-1	-1	-1
2/20/2019	3:24:14 PM	213	1561	17	72	17	17	17	17	46	24	17	17	18	18	28.9	28.4	52.3	-1	-1	-1
2/20/2019	3:24:14 PM	416	1562	17	69	17	17	17	17	50	25	17	18	17	17	28.9	28.4	52.3	-1	-1	-1
2/20/2019	3:24:14 PM	603	1563	17	78	17	19	17	17	53	25	18	17	18	17	28.9	28.4	52.3	-1	-1	-1
2/20/2019	3:24:14 PM	806	1564	18	66	17	21	17	17	56	24	18	18	17	17	28.9	28.4	52.3	-1	-1	-1
2/20/2019	3:24:15 PM	9	1565	17	63	17	25	17	17	54	25	17	18	18	18	28.9	28.4	52.3	-1	-1	-1
2/20/2019	3:24:15 PM	213	1566	17	62	17	41	17	17	47	24	17	17	18	17	28.9	28.4	52.3	-1	-1	-1
2/20/2019	3:24:15 PM	416	1567	17	67	17	45	16	17	69	25	17	18	17	18	28.9	28.4	52.3	-1	-1	-1
2/20/2019	3:24:15 PM	603	1568	17	65	17	42	17	17	56	25	18	18	18	17	28.9	28.4	52.3	-1	-1	-1
2/20/2019	3:24:15 PM	806	1569	18	77	17	33	17	17	56	25	17	17	18	17	28.9	28.4	52.3	-1	-1	-1
2/20/2019	3:24:16 PM	9	1570	17	97	17	23	17	17	69	25	18	18	18	17	28.9	28.3	43.4	-1	-1	-1
2/20/2019	3:24:16 PM	213	1571	17	72	17	18	17	17	52	24	17	17	18	17	28.9	28.3	43.4	-1	-1	-1
2/20/2019	3:24:16 PM	416	1572	17	36	17	18	16	17	69	25	17	18	17	17	28.9	28.3	43.4	-1	-1	-1
2/20/2019	3:24:16 PM	603	1573	17	30	17	17	17	17	71	24	18	17	18	17	28.9	28.3	43.4	-1	-1	-1
2/20/2019	3:24:16 PM	806	1574	17	29	17	17	17	17	53	25	17	18	17	17	28.9	28.3	43.4	-1	-1	-1
2/20/2019	3:24:17 PM	9	1575	18	29	17	17	17	17	45	24	18	17	18	17	28.9	28.3	43.4	-1	-1	-1
2/20/2019	3:24:17 PM	213	1576	17	28	16	18	16	17	45	25	17	17	18	17	28.9	28.3	43.4	-1	-1	-1
2/20/2019	3:24:17 PM	416	1577	17	28	17	17	17	17	50	24	18	17	18	17	28.9	28.3	43.4	-1	-1	-1
2/20/2019	3:24:17 PM	603	1578	17	28	17	25	17	17	52	25	17	18	17	17	28.9	28.3	43.4	-1	-1	-1
2/20/2019	3:24:17 PM	806	1579	17	29	17	39	17	17	50	25	18	18	18	17	28.9	28.3	43.4	-1	-1	-1
2/20/2019	3:24:18 PM	9	1580	17	28	17	64	17	17	48	25	17	18	17	17	28.9	28.3	43.4	-1	-1	-1
2/20/2019	3:24:18 PM	213	1581	17	28	17	95	17	17	47	25	17	17	18	17	28.9	28.3	43.4	-1	-1	-1
2/20/2019	3:24:18 PM	416	1582	17	28	17	52	16	17	63	25	17	18	17	17	28.9	28.3	43.4	-1	-1	-1
2/20/2019	3:24:18 PM	603	1583	17	28	17	27	17	17	74	25	18	17	18	17	28.9	28.3	43.4	-1	-1	-1
2/20/2019	3:24:18 PM	806	1584	17	28	17	19	17	17	80	25	17	18	18	18	28.9	28.3	43.4	-1	-1	-1
2/20/2019	3:24:19 PM	9	1585	17	29	17	18	17	17	75	24	18	17	18	17	28.9	28.3	43.4	-1	-1	-1
2/20/2019	3:24:19 PM	213	1586	17	28	17	17	17	17	59	25	17	18	18	17	28.9	28.3	43.4	-1	-1	-1
2/20/2019	3:24:19 PM	416	1587	17	28	17	17	17	17	39	24	17	17	18	17	28.9	28.3	43.4	-1	-1	-1
2/20/2019	3:24:19 PM	603	1588	17	29	17	17	17	17	54	25	18	18	18	17	28.9	28.3	43.4	-1	-1	-1
2/20/2019	3:24:19 PM	806	1589	17	28	17	17	17	17	50	24	18	18	17	17	28.9	28.3	43.4	-1	-1	-1
2/20/2019	3:24:20 PM	9	1590	17	29	17	17	17	17	38	25	18	18	18	17	28.9	28.3	43.4	-1	-1	-1
2/20/2019	3:24:20 PM	213	1591	17	28	17	17	17	17	44	25	17	17	17	17	28.9	28.3	43.4	-1	-1	-1
2/20/2019	3:24:20 PM	416	1592	17	28	17	17	17	17	44	24	18	17	18	17	28.9	28.3	43.4	-1	-1	-1
2/20/2019	3:24:20 PM	603	1593	17	28	17	17	17	17	58	25	18	18	17	18	28.9	28.3	43.4	-1	-1	-1
2/20/2019	3:24:20 PM	806	1594	17	28	17	17	17	17	46	25	17	17	18	17	28.9	28.3	43.4	-1	-1	-1
2/20/2019	3:24:21 PM	9	1595	17	28	17	17	17	17	43	24	18	18	18	17	28.9	28.3	43.4	-1	-1	-1
2/20/2019	3:24:21 PM	213	1596	17	28	17	17	17	17	39	24	18	18	18	17	28.9	28.3	43.4	-1	-1	-1
2/20/2019	3:24:21 PM	416	1597	17	28	17	17	17	17	33	24	17	17	17	17	28.9	28.3	43.4	-1	-1	-1
2/20/2019	3:24:21 PM	603	1598	17	28	17	17	17	17	32	25	17	18	18	18	28.9	28.3	43.4	-1	-1	-1
2/20/2019	3:24:21 PM	806	1599	17	35	17	17	17	17	34	24	18	17	18	17	28.9	28.3	43.4	-1	-1	-1
2/20/2019	3:24:22 PM	9	1600	18	51	17	17	17	17	34	25	17	18	17	18	28.9	28.3	43.4	-1	-1	-1
2/20/2019	3:24:22 PM	213	1601	17	50	17	23	17	17	36	25	17	17	18	17	28.9	28.3	43.4	-1	-1	-1
2/20/2019	3:24:22 PM	416	1602	18	59	17	34	17	17	37	24	17	17	17	17	28.9	28.3	43.4	-1	-1	-1
2/20/2019	3:24:22 PM	603	1603	17	66	17	31	17	17	37	25	18	18	18	17	28.9	28.3	43.4	-1	-1	-1
2/20/2019	3:24:22 PM	806	1604	17	60	17	21	17	17	48	24	18	17	18	17	28.9	28.3	43.4	-1	-1	-1
2/20/2019	3:24:23 PM	9	1605	17	58	17	18	17	17	60	25	17	18	18	18	28.9	28.3	43.4	-1	-1	-1
2/20/2019	3:24:23 PM	213	1606	17	58	17	17	17	17	57	24	17	17	18	17	28.9	28.3	43.4	-1	-1	-1
2/20/2019	3:24:23 PM	416	1607	17	59	17	17	16	17	37	25	17	17	18	17	28.9	28.3	43.4	-1	-1	-1
2/20/2019	3:24:23 PM	603	1608	18	61	17	17	17	17	62	25	18	18	18	17	28.9	28.3	43.4	-1	-1	-1
2/20/2019	3:24:23 PM	806	1609	17	69	16	17	17	17	52	25	18	18	17	17	28.9	28.3	43.4	-1	-1	-1
2/20/2019	3:24:24 PM	12	1610	17	50	17	17	17	17	54	24	17	17	18	17	28.9	28.3	43.4	-1	-1	-1
2/20/2019	3:24:24 PM	215	1611	17	32	17	17	16	17	44	25	17	17	18	17	28.9	28.3	43.4	-1	-1	-1
2/20/2019	3:24:24 PM	403	1612	17	29	17	17	17	17	50	24	18	17	18	17	29.0	28.3	52.1	-1	-1	-1
2/20/2019	3:24:24 PM	606	1613	17	29	17	18	16	17	52	25	17	18	18	17	29.0	28.3	52.1	-1	-1	-1
2/20/2019	3:24:24 PM	809	1614	17	28	17	17	17	17	56	24	18	17	18	17	29.0	28.3	52.1	-1	-1	-1
2/20/2019	3:24:25 PM	12	1615	17	28	17	17	16	17	48	25	17	17	18	17	29.0	28.3	52.1	-1	-1	-1
2/20/2019	3:24:25 PM	215	1616	17	28	17	17	17	17	56	24	17	18	17	17	29.0	28.3	52.1	-1	-1	-1
2/20/2019	3:24:25 PM	403	1617	17	28	17	17	17	17	48	25	17	18	18	17	29.0	28.3	52.1	-1	-1	-1
2/20/2019	3:24:25 PM	606	1618	17	28	17	17	17	17	62	24	18	18	18	17	29.0	28.3	52.1	-1	-1	-1
2/20/2019	3:24:25 PM	809	1619	17	28	17	17	17	17	85	25	18	18	18	17	29.0	28.3	52.1	-1	-1	-1
2/20/2019	3:24:26 PM	12	1620	18	28	17	17	17	17	64	25	17	18	17	17	29.0	28.3	52.1	-1	-1	-1
2/20/2019	3:24:26 PM	215	1621	17	28	17	17	17	17	56	24	17	17	18	17	29.0	28.3	52.1	-1	-1	-1
2/20/2019	3:24:26 PM	403	1622	18	28	17	17	17	17	40	25	17	18	17	17	29.0	28.3	52.1	-1	-1	-1
2/20/2019	3:24:26 PM	606	1623	17	28	17	18	17	17	40	25	18	17	18	17	29.0	28.3	52.1	-1	-1	-1
2/20/2019	3:24:26 PM	809	1624	17	28	17	17	17	17	40	24	17	18	17	17	29.0	28.3	52.1	-1	-1	-1
2/20/2019	3:24:27 PM	12	1625	17	28	17	17	17	17	38	24	18	17	18	17	29.0	28.3	52.1	-1	-1	-1
2/20/2019	3:24:27 PM	215	1626	17	28	17	17	17	17	34	25	17	18	17	17	29.0	28.3	52.1	-1	-1	-1
2/20/2019	3:24:27 PM	403	1627	17	28	17	17	17	17	34	24	18	18	18	17	29.0	28.3	52.1	-1	-1	-1
2/20/2019	3:24:27 PM	606	1628	18	28	17	17	17	17	35	25	18	18	17	18	29.0	28.3	52.1	-1	-1	-1
2/20/2019	3:24:27 PM	809	1629	17	28	17	17	17	17	35	25	17	18	18	17	29.0	28.3	52.1	-1	-1	-1
2/20/2019	3:24:28 PM	12	1630	17	28	17	17	17	17	36	25	17	18	17	18	29.0	28.3	52.1	-1	-1	-1
2/20/2019	3:24:28 PM	215	1631	17	28	17	17	17	17	37	24	18	17	18	17	29.0	28.3	52.1	-1	-1	-1
2/20/2019	3:24:28 PM	403	1632	17	28	17	17	17	17	38	25	17	18	17	17	29.0	28.3	52.1	-1	-1	-1
2/20/2019	3:24:28 PM	606	1633	17	28	17	18	17	17	40	24	18	18	18	17	29.0	28.3	52.1	-1	-1	-1
2/20/2019	3:24:28 PM	809	1634	17	28	17	17	17	17	38	24	18	18	18	17	29.0	28.3	52.1	-1	-1	-1
2/20/2019	3:24:29 PM	12	1635	17	28	17	17	17	17	35	24	18	17	18	17	29.0	28.3	52.1	-1	-1	-1
2/20/2019	3:24:29 PM	215	1636	17	28	17	17	17	17	43	24	17	18	17	17	29.0	28.3	52.1	-1	-1	-1
2/20/2019	3:24:29 PM	403	1637	17	28	17	17	17	17	45	24	18	18	18	17	29.0	28.3	52.1	-1	-1	-1
2/20/2019	3:24:29 PM	606	1638	18	28	17	17	17	17	45	25	17	18	17	18	29.0	28.3	52.1	-1	-1	-1
2/20/2019	3:24:29 PM	809	1639	17	28	17	17	17	17	45	24	17	17	18	17	29.0	28.3	52.1	-1	-1	-1
2/20/2019	3:24:30 PM	12	1640	17	28	17	18	17	17	44	24	18	18	18	17	29.0	28.3	52.1	-1	-1	-1
2/20/2019	3:24:30 PM	215	1641	17	28	17	17	17	17	43	24	17	17	18	17	29.0	28.3	52.1	-1	-1	-1
2/20/2019	3:24:30 PM	413	1642	17	28	17	17	16	17	43	24	17	17	18	17	29.0	28.3	52.1	-1	-1	-1
2/20/2019	3:24:30 PM	616	1643	18	28	17	17	17	17	52	24	17	17	17	17	29.0	28.3	52.1	-1	-1	-1
2/20/2019	3:24:30 PM	803	1644	17	28	17	17	17	17	46	25	17	17	18	17	29.0	28.3	52.1	-1	-1	-1
2/20/2019	3:24:31 PM	6	1645	17	28	17	17	17	17	46	25	17	18	18	18	29.0	28.3	52.1	-1	-1	-1
2/20/2019	3:24:31 PM	210	1646	17	28	17	17	17	17	46	24	18	17	18	17	29.0	28.3	52.1	-1	-1	-1
2/20/2019	3:24:31 PM	413	1647	17	28	17	17	17	17	46	25	17	18	17	17	29.0	28.3	52.1	-1	-1	-1
2/20/2019	3:24:31 PM	616	1648	17	28	17	17	17	17	46	24	17	18	17	17	29.0	28.3	52.1	-1	-1	-1
2/20/2019	3:24:31 PM	803	1649	17	28	17	17	17	17	46	25	17	18	18	17	29.0	28.3	52.1	-1	-1	-1
2/20/2019	3:24:32 PM	6	1650	18	28	17	17	17	17	46	24	18	18	18	18	29.0	28.3	52.1	-1	-1	-1
2/20/2019	3:24:32 PM	210	1651	17	28	17	17	17	17	46	24	17	17	18	17	29.0	28.3	52.1	-1	-1	-1
2/20/2019	3:24:32 PM	413	1652	17	28	17	17	16	17	32	25	17	18	17	17	29.0	28.3	52.1	-1	-1	-1
2/20/2019	3:24:32 PM	616	1653	17	28	17	17	17	17	35	24	17	17	18	17	29.0	28.3	52.1	-1	-1	-1
2/20/2019	3:24:32 PM	803	1654	17	28	16	17	17	17	24	25	17	18	18	17	28.9	28.2	44.4	-1	-1	-1
2/20/2019	3:24:33 PM	6	1655	18	28	17	17	17	17	29	24	17	18	17	18	28.9	28.2	44.4	-1	-1	-1
2/20/2019	3:24:33 PM	210	1656	17	28	17	17	17	17	29	24	17	17	18	17	28.9	28.2	44.4	-1	-1	-1
2/20/2019	3:24:33 PM	413	1657	18	28	17	17	17	17	20	24	18	18	17	17	28.9	28.2	44.4	-1	-1	-1
2/20/2019	3:24:33 PM	603	1658	18	28	17	17	17	17	18	24	18	18	17	17	28.9	28.2	44.4	-1	-1	-1
2/20/2019	3:24:33 PM	806	1659	18	28	17	17	17	17	17	24	17	18	17	17	28.9	28.2	44.4	-1	-1	-1
2/20/2019	3:24:34 PM	9	1660	17	28	17	18	16	17	17	25	17	17	18	18	28.9	28.2	44.4	-1	-1	-1
2/20/2019	3:24:34 PM	212	1661	17	28	17	17	16	16	17	24	17	17	18	17	28.9	28.2	44.4	-1	-1	-1
2/20/2019	3:24:34 PM	415	1662	17	28	17	17	17	16	18	24	17	17	18	17	28.9	28.2	44.4	-1	-1	-1
2/20/2019	3:24:34 PM	603	1663	17	28	17	17	17	17	18	24	18	17	18	17	28.9	28.2	44.4	-1	-1	-1
2/20/2019	3:24:34 PM	806	1664	18	28	17	17	17	17	17	24	17	18	17	18	28.9	28.2	44.4	-1	-1	-1
2/20/2019	3:24:35 PM	9	1665	17	28	17	18	16	17	17	25	17	17	18	17	28.9	28.2	44.4	-1	-1	-1
2/20/2019	3:24:35 PM	212	1666	17	28	17	17	16	17	17	24	17	17	18	17	28.9	28.2	44.4	-1	-1	-1
2/20/2019	3:24:35 PM	415	1667	17	28	17	17	17	17	17	24	17	17	18	17	28.9	28.2	44.4	-1	-1	-1
2/20/2019	3:24:35 PM	603	1668	17	27	18	17	17	17	18	25	17	17	18	18	28.9	28.2	44.4	-1	-1	-1
2/20/2019	3:24:35 PM	806	1669	17	28	17	17	17	17	17	24	17	18	18	17	28.9	28.2	44.4	-1	-1	-1
2/20/2019	3:24:36 PM	9	1670	17	28	17	18	17	17	18	24	18	17	18	17	28.9	28.2	44.4	-1	-1	-1
2/20/2019	3:24:36 PM	212	1671	18	28	17	17	17	17	17	24	18	18	17	17	28.9	28.2	44.4	-1	-1	-1
2/20/2019	3:24:36 PM	415	1672	17	28	17	17	17	17	17	24	17	18	17	17	28.9	28.2	44.4	-1	-1	-1
2/20/2019	3:24:36 PM	603	1673	17	28	17	17	17	17	17	24	17	18	17	18	28.9	28.2	44.4	-1	-1	-1
2/20/2019	3:24:36 PM	809	1674	17	28	16	17	17	17	17	24	18	17	17	17	28.9	28.2	44.4	-1	-1	-1
2/20/2019	3:24:37 PM	12	1675	18	28	17	17	17	17	17	24	18	17	17	17	28.9	28.2	44.4	-1	-1	-1
2/20/2019	3:24:37 PM	215	1676	17	27	17	17	17	17	17	24	17	17	18	17	28.9	28.2	44.4	-1	-1	-1
2/20/2019	3:24:37 PM	403	1677	18	28	17	17	17	17	17	24	17	18	17	18	28.9	28.2	44.4	-1	-1	-1
2/20/2019	3:24:37 PM	606	1678	17	28	17	18	16	17	17	25	17	18	18	17	28.9	28.2	44.4	-1	-1	-1
2/20/2019	3:24:37 PM	809	1679	17	28	17	17	17	17	17	24	18	17	17	17	28.9	28.2	44.4	-1	-1	-1
2/20/2019	3:24:38 PM	12	1680	18	28	17	17	17	17	17	24	17	18	17	17	28.9	28.2	44.4	-1	-1	-1
2/20/2019	3:24:38 PM	215	1681	17	28	17	17	16	17	17	25	17	17	18	18	28.9	28.2	44.4	-1	-1	-1
2/20/2019	3:24:38 PM	403	1682	17	28	16	17	17	17	17	24	18	18	18	17	28.9	28.2	44.4	-1	-1	-1
2/20/2019	3:24:38 PM	606	1683	17	28	17	17	17	17	17	24	18	17	18	17	28.9	28.2	44.4	-1	-1	-1
2/20/2019	3:24:38 PM	809	1684	17	28	17	17	16	17	17	25	17	18	18	17	28.9	28.2	44.4	-1	-1	-1
2/20/2019	3:24:39 PM	12	1685	17	28	17	18	16	17	17	24	17	17	18	17	28.9	28.2	44.4	-1	-1	-1
2/20/2019	3:24:39 PM	215	1686	17	28	17	17	17	17	18	24	17	17	18	17	28.9	28.2	44.4	-1	-1	-1
2/20/2019	3:24:39 PM	403	1687	17	28	17	17	17	17	17	24	17	18	18	18	28.9	28.2	44.4	-1	-1	-1
2/20/2019	3:24:39 PM	606	1688	17	28	17	18	16	17	17	24	17	18	18	17	28.9	28.2	44.4	-1	-1	-1
2/20/2019	3:24:39 PM	809	1689	17	28	17	17	17	17	17	24	18	17	18	17	28.9	28.2	44.4	-1	-1	-1
2/20/2019	3:24:40 PM	12	1690	18	28	17	17	17	17	17	24	18	18	17	17	28.9	28.2	44.4	-1	-1	-1
2/20/2019	3:24:40 PM	215	1691	17	28	17	17	17	17	17	24	17	18	17	17	28.9	28.2	44.4	-1	-1	-1
2/20/2019	3:24:40 PM	403	1692	18	28	16	17	17	17	17	24	18	18	17	17	28.9	28.2	44.4	-1	-1	-1
2/20/2019	3:24:40 PM	606	1693	17	28	17	18	17	17	17	24	18	17	18	17	28.9	28.2	44.4	-1	-1	-1
2/20/2019	3:24:40 PM	809	1694	17	28	17	17	17	17	17	24	17	17	17	17	28.9	28.2	44.4	-1	-1	-1
2/20/2019	3:24:41 PM	12	1695	17	28	17	17	17	17	17	24	17	18	17	18	28.9	28.2	44.4	-1	-1	-1
2/20/2019	3:24:41 PM	215	1696	17	28	17	17	16	17	18	24	17	17	18	17	28.9	28.1	44.1	-1	-1	-1
2/20/2019	3:24:41 PM	403	1697	17	28	17	17	17	17	17	24	18	17	18	17	28.9	28.1	44.1	-1	-1	-1
2/20/2019	3:24:41 PM	606	1698	17	28	17	17	17	17	18	24	17	18	18	18	28.9	28.1	44.1	-1	-1	-1
2/20/2019	3:24:41 PM	809	1699	17	28	17	17	17	17	17	24	17	18	17	17	28.9	28.1	44.1	-1	-1	-1
2/20/2019	3:24:42 PM	12	1700	17	28	16	17	17	17	17	24	18	17	18	17	28.9	28.1	44.1	-1	-1	-1
2/20/2019	3:24:42 PM	215	1701	17	28	17	17	17	17	17	24	17	17	18	17	28.9	28.1	44.1	-1	-1	-1
2/20/2019	3:24:42 PM	403	1702	18	27	18	17	17	17	18	25	17	18	18	18	28.9	28.1	44.1	-1	-1	-1
2/20/2019	3:24:42 PM	606	1703	17	28	17	17	17	17	17	24	17	18	18	17	28.9	28.1	44.1	-1	-1	-1
2/20/2019	3:24:42 PM	809	1704	17	28	17	17	17	17	17	24	17	17	18	17	28.9	28.1	44.1	-1	-1	-1
2/20/2019	3:24:43 PM	12	1705	17	28	17	17	17	17	17	24	17	17	17	18	28.9	28.1	44.1	-1	-1	-1
2/20/2019	3:24:43 PM	215	1706	17	28	17	17	17	17	17	24	18	18	18	17	28.9	28.1	44.1	-1	-1	-1
2/20/2019	3:24:43 PM	403	1707	17	28	17	18	16	17	18	25	17	17	18	17	28.9	28.1	44.1	-1	-1	-1
2/20/2019	3:24:43 PM	606	1708	17	28	17	17	17	17	18	25	17	17	18	18	28.9	28.1	44.1	-1	-1	-1
2/20/2019	3:24:43 PM	809	1709	17	28	16	17	17	17	17	24	17	18	17	17	28.9	28.1	44.1	-1	-1	-1
2/20/2019	3:24:44 PM	12	1710	17	28	16	17	17	17	30	24	18	17	18	17	28.9	28.1	44.1	-1	-1	-1
2/20/2019	3:24:44 PM	215	1711	17	28	17	17	17	17	30	24	17	17	17	17	28.9	28.1	44.1	-1	-1	-1
2/20/2019	3:24:44 PM	403	1712	17	28	17	17	17	17	44	25	17	18	18	18	28.9	28.1	44.1	-1	-1	-1
2/20/2019	3:24:44 PM	606	1713	17	28	16	17	17	17	39	24	18	18	17	17	28.9	28.1	44.1	-1	-1	-1
2/20/2019	3:24:44 PM	809	1714	17	27	17	17	17	17	42	24	17	18	17	17	28.9	28.1	44.1	-1	-1	-1
2/20/2019	3:24:45 PM	12	1715	17	28	17	17	17	17	52	25	17	17	18	17	28.9	28.1	44.1	-1	-1	-1
2/20/2019	3:24:45 PM	215	1716	18	28	17	17	17	17	50	24	18	17	17	17	28.9	28.1	44.1	-1	-1	-1
2/20/2019	3:24:45 PM	403	1717	18	28	17	17	17	17	38	24	18	18	17	17	28.9	28.1	44.1	-1	-1	-1
2/20/2019	3:24:45 PM	606	1718	17	28	17	17	17	17	39	24	18	18	18	17	28.9	28.1	44.1	-1	-1	-1
2/20/2019	3:24:45 PM	809	1719	17	28	17	17	17	17	47	24	17	18	17	17	28.9	28.1	44.1	-1	-1	-1
2/20/2019	3:24:46 PM	12	1720	17	28	17	17	17	17	49	25	17	18	17	17	28.9	28.1	44.1	-1	-1	-1
2/20/2019	3:24:46 PM	215	1721	17	28	17	17	17	17	36	24	18	17	18	17	28.9	28.1	44.1	-1	-1	-1
2/20/2019	3:24:46 PM	403	1722	17	28	17	18	16	17	37	25	17	17	18	17	28.9	28.1	44.1	-1	-1	-1
2/20/2019	3:24:46 PM	606	1723	17	28	17	17	17	17	37	24	17	17	18	17	28.9	28.1	44.1	-1	-1	-1
2/20/2019	3:24:46 PM	809	1724	18	27	17	17	17	17	42	24	17	18	17	17	28.9	28.1	44.1	-1	-1	-1
2/20/2019	3:24:47 PM	12	1725	17	28	17	17	16	17	43	25	17	18	17	17	28.9	28.1	44.1	-1	-1	-1
2/20/2019	3:24:47 PM	215	1726	17	27	17	17	17	17	42	24	17	17	18	17	28.9	28.1	44.1	-1	-1	-1
2/20/2019	3:24:47 PM	403	1727	17	28	17	17	17	17	45	25	17	17	18	18	28.9	28.1	44.1	-1	-1	-1
2/20/2019	3:24:47 PM	606	1728	17	28	17	17	17	17	44	25	17	18	17	17	28.9	28.1	44.1	-1	-1	-1
2/20/2019	3:24:47 PM	809	1729	17	28	17	17	16	17	22	24	17	17	18	17	28.9	28.1	44.1	-1	-1	-1
2/20/2019	3:24:48 PM	12	1730	17	28	17	17	17	17	18	24	18	17	18	17	28.9	28.1	44.1	-1	-1	-1
2/20/2019	3:24:48 PM	215	1731	17	28	17	17	17	17	17	24	17	18	17	17	28.9	28.1	44.1	-1	-1	-1
2/20/2019	3:24:48 PM	403	1732	17	28	17	17	17	17	17	25	17	18	18	18	28.9	28.1	44.1	-1	-1	-1
2/20/2019	3:24:48 PM	606	1733	17	28	17	17	17	17	17	24	18	18	18	17	28.9	28.1	44.1	-1	-1	-1
2/20/2019	3:24:48 PM	809	1734	18	28	17	17	17	17	17	24	18	18	17	17	28.9	28.1	44.1	-1	-1	-1
2/20/2019	3:24:49 PM	12	1735	17	28	17	17	17	17	17	25	17	18	17	17	28.9	28.1	44.1	-1	-1	-1
2/20/2019	3:24:49 PM	215	1736	17	28	17	17	17	17	17	24	18	17	18	17	28.9	28.1	44.1	-1	-1	-1
2/20/2019	3:24:49 PM	403	1737	17	27	17	18	17	17	18	24	18	17	19	18	28.9	28.1	44.1	-1	-1	-1
2/20/2019	3:24:49 PM	606	1738	18	28	17	17	17	17	17	24	17	18	17	17	29.0	28.0	50.6	-1	-1	-1
2/20/2019	3:24:49 PM	809	1739	17	28	16	17	16	17	21	24	18	18	17	17	29.0	28.0	50.6	-1	-1	-1
2/20/2019	3:24:50 PM	12	1740	17	28	17	17	17	17	26	24	18	17	18	17	29.0	28.0	50.6	-1	-1	-1
2/20/2019	3:24:50 PM	215	1741	17	27	17	17	17	17	34	25	17	18	17	18	29.0	28.0	50.6	-1	-1	-1
2/20/2019	3:24:50 PM	403	1742	17	28	17	17	17	17	30	25	17	18	18	18	29.0	28.0	50.6	-1	-1	-1
2/20/2019	3:24:50 PM	606	1743	17	28	17	17	17	17	33	24	18	17	17	17	29.0	28.0	50.6	-1	-1	-1
2/20/2019	3:24:50 PM	809	1744	17	27	17	17	17	17	36	24	17	18	17	17	29.0	28.0	50.6	-1	-1	-1
2/20/2019	3:24:51 PM	12	1745	17	28	17	17	17	17	39	24	18	18	17	17	29.0	28.0	50.6	-1	-1	-1
2/20/2019	3:24:51 PM	215	1746	17	28	17	17	17	17	39	24	17	18	17	17	29.0	28.0	50.6	-1	-1	-1
2/20/2019	3:24:51 PM	403	1747	18	28	17	17	17	17	46	25	17	18	17	18	29.0	28.0	50.6	-1	-1	-1
2/20/2019	3:24:51 PM	606	1748	17	28	17	17	17	17	40	24	18	17	18	17	29.0	28.0	50.6	-1	-1	-1
2/20/2019	3:24:51 PM	809	1749	17	28	17	17	17	17	27	24	18	18	17	17	29.0	28.0	50.6	-1	-1	-1
2/20/2019	3:24:52 PM	12	1750	17	28	17	17	17	17	19	24	17	17	18	17	29.0	28.0	50.6	-1	-1	-1
2/20/2019	3:24:52 PM	215	1751	17	28	17	17	17	17	18	24	18	17	18	17	29.0	28.0	50.6	-1	-1	-1
2/20/2019	3:24:52 PM	403	1752	18	28	17	17	18	17	17	24	18	18	17	17	29.0	28.0	50.6	-1	-1	-1
2/20/2019	3:24:52 PM	606	1753	17	27	17	18	16	16	17	25	17	17	18	18	29.0	28.0	50.6	-1	-1	-1
2/20/2019	3:24:52 PM	809	1754	17	28	16	17	17	17	17	24	18	18	17	17	29.0	28.0	50.6	-1	-1	-1
2/20/2019	3:24:53 PM	12	1755	17	28	17	17	17	17	17	24	18	18	17	17	29.0	28.0	50.6	-1	-1	-1
2/20/2019	3:24:53 PM	215	1756	17	28	17	17	17	17	17	24	18	18	18	17	29.0	28.0	50.6	-1	-1	-1
2/20/2019	3:24:53 PM	403	1757	17	28	17	18	16	17	17	25	17	18	18	17	29.0	28.0	50.6	-1	-1	-1
2/20/2019	3:24:53 PM	606	1758	17	27	17	17	17	17	18	24	17	17	18	18	29.0	28.0	50.6	-1	-1	-1
2/20/2019	3:24:53 PM	809	1759	17	27	17	17	16	17	17	25	17	17	17	18	29.0	28.0	50.6	-1	-1	-1
2/20/2019	3:24:54 PM	12	1760	17	28	17	17	17	17	17	24	17	17	18	17	29.0	28.0	50.6	-1	-1	-1
2/20/2019	3:24:54 PM	215	1761	17	27	17	17	17	17	17	24	17	17	18	18	29.0	28.0	50.6	-1	-1	-1
2/20/2019	3:24:54 PM	403	1762	17	27	18	17	17	17	18	25	17	17	18	18	29.0	28.0	50.6	-1	-1	-1
2/20/2019	3:24:54 PM	606	1763	17	28	17	17	17	17	17	24	18	17	18	17	29.0	28.0	50.6	-1	-1	-1
2/20/2019	3:24:54 PM	809	1764	18	28	17	17	17	17	17	24	18	18	17	17	29.0	28.0	50.6	-1	-1	-1
2/20/2019	3:24:55 PM	12	1765	18	28	17	17	17	17	17	25	18	18	17	17	29.0	28.0	50.6	-1	-1	-1
2/20/2019	3:24:55 PM	215	1766	17	28	17	17	17	17	17	24	18	17	18	17	29.0	28.0	50.6	-1	-1	-1
2/20/2019	3:24:55 PM	403	1767	17	28	17	17	17	17	17	24	18	18	18	17	29.0	28.0	50.6	-1	-1	-1
2/20/2019	3:24:55 PM	606	1768	17	28	16	17	17	17	17	24	18	18	17	17	29.0	28.0	50.6	-1	-1	-1
2/20/2019	3:24:55 PM	809	1769	17	28	17	17	17	17	17	24	18	17	18	17	29.0	28.0	50.6	-1	-1	-1
2/20/2019	3:24:56 PM	12	1770	17	28	17	17	17	17	17	25	17	18	17	18	29.0	28.0	50.6	-1	-1	-1
2/20/2019	3:24:56 PM	215	1771	17	28	17	17	17	17	17	24	18	17	18	17	29.0	28.0	50.6	-1	-1	-1
2/20/2019	3:24:56 PM	403	1772	17	28	17	17	17	17	17	24	17	17	18	17	29.0	28.0	50.6	-1	-1	-1
2/20/2019	3:24:56 PM	606	1773	17	27	17	17	16	17	17	24	17	17	17	17	29.0	28.0	50.6	-1	-1	-1
2/20/2019	3:24:56 PM	809	1774	17	27	17	17	17	17	17	24	18	17	18	17	29.0	28.0	50.6	-1	-1	-1
2/20/2019	3:24:57 PM	12	1775	18	28	17	17	17	17	17	24	17	18	17	17	29.0	28.0	50.6	-1	-1	-1
2/20/2019	3:24:57 PM	215	1776	17	28	17	17	17	17	17	24	17	17	18	17	29.0	28.0	50.6	-1	-1	-1
2/20/2019	3:24:57 PM	403	1777	17	27	17	18	17	17	18	24	17	17	18	17	29.0	28.0	50.6	-1	-1	-1
2/20/2019	3:24:57 PM	606	1778	17	28	17	17	16	17	17	24	17	17	17	17	29.0	28.0	50.6	-1	-1	-1
2/20/2019	3:24:57 PM	809	1779	17	28	17	17	17	17	18	24	18	17	18	17	29.0	28.0	50.6	-1	-1	-1
2/20/2019	3:24:58 PM	12	1780	18	28	17	17	17	17	17	24	17	18	17	18	29.0	27.9	52.5	-1	-1	-1
2/20/2019	3:24:58 PM	215	1781	17	28	17	17	17	17	17	24	17	17	18	17	29.0	27.9	52.5	-1	-1	-1
2/20/2019	3:24:58 PM	403	1782	17	27	17	17	17	17	17	24	17	18	18	18	29.0	27.9	52.5	-1	-1	-1
2/20/2019	3:24:58 PM	621	1783	17	28	17	17	17	17	17	24	18	17	18	17	29.0	27.9	52.5	-1	-1	-1
2/20/2019	3:24:58 PM	809	1784	17	28	17	17	17	17	18	24	18	17	18	17	29.0	27.9	52.5	-1	-1	-1
2/20/2019	3:24:59 PM	12	1785	18	27	17	17	17	17	17	24	17	18	18	18	29.0	27.9	52.5	-1	-1	-1
2/20/2019	3:24:59 PM	215	1786	17	28	17	17	17	17	16	24	18	18	17	17	29.0	27.9	52.5	-1	-1	-1
2/20/2019	3:24:59 PM	403	1787	17	28	16	17	17	17	17	24	17	18	18	17	29.0	27.9	52.5	-1	-1	-1
2/20/2019	3:24:59 PM	606	1788	17	28	16	17	17	17	17	24	18	17	17	17	29.0	27.9	52.5	-1	-1	-1
2/20/2019	3:24:59 PM	809	1789	17	28	17	17	17	17	17	24	18	18	17	17	29.0	27.9	52.5	-1	-1	-1
2/20/2019	3:25:00 PM	12	1790	17	28	17	17	17	17	17	24	17	18	18	18	29.0	27.9	52.5	-1	-1	-1
2/20/2019	3:25:00 PM	215	1791	17	28	17	17	17	17	17	24	17	17	18	17	29.0	27.9	52.5	-1	-1	-1
2/20/2019	3:25:00 PM	403	1792	17	28	17	17	17	17	18	24	17	17	18	17	29.0	27.9	52.5	-1	-1	-1
2/20/2019	3:25:00 PM	606	1793	17	27	17	17	17	17	17	24	17	18	17	17	29.0	27.9	52.5	-1	-1	-1
2/20/2019	3:25:00 PM	809	1794	17	28	17	18	16	17	18	25	17	17	18	18	29.0	27.9	52.5	-1	-1	-1
2/20/2019	3:25:01 PM	12	1795	17	28	17	17	17	17	18	24	18	17	18	17	29.0	27.9	52.5	-1	-1	-1
2/20/2019	3:25:01 PM	215	1796	17	27	17	17	17	17	17	24	17	18	17	18	29.0	27.9	52.5	-1	-1	-1
2/20/2019	3:25:01 PM	403	1797	17	28	17	18	16	17	17	25	17	17	18	18	29.0	27.9	52.5	-1	-1	-1
2/20/2019	3:25:01 PM	606	1798	17	27	17	17	17	17	17	24	18	17	18	17	29.0	27.9	52.5	-1	-1	-1
2/20/2019	3:25:01 PM	809	1799	17	28	17	17	17	17	17	24	17	17	18	17	29.0	27.9	52.5	-1	-1	-1
2/20/2019	3:25:02 PM	12	1800	17	28	17	18	16	17	17	25	17	17	18	18	29.0	27.9	52.5	-1	-1	-1
2/20/2019	3:25:02 PM	215	1801	18	28	16	17	17	17	17	24	18	17	18	17	29.0	27.9	52.5	-1	-1	-1
2/20/2019	3:25:02 PM	403	1802	17	28	17	17	17	17	17	24	18	17	18	17	29.0	27.9	52.5	-1	-1	-1
2/20/2019	3:25:02 PM	606	1803	17	27	17	17	16	16	17	24	17	17	17	18	29.0	27.9	52.5	-1	-1	-1
2/20/2019	3:25:02 PM	809	1804	17	28	17	18	17	17	18	24	17	17	18	17	29.0	27.9	52.5	-1	-1	-1
2/20/2019	3:25:03 PM	12	1805	18	28	17	17	17	17	17	24	18	18	18	17	29.0	27.9	52.5	-1	-1	-1
2/20/2019	3:25:03 PM	215	1806	18	28	17	17	17	17	17	24	17	18	17	17	29.0	27.9	52.5	-1	-1	-1
2/20/2019	3:25:03 PM	403	1807	17	28	16	17	17	17	17	24	17	18	17	17	29.0	27.9	52.5	-1	-1	-1
2/20/2019	3:25:03 PM	606	1808	17	28	17	17	17	17	17	24	17	17	18	17	29.0	27.9	52.5	-1	-1	-1
2/20/2019	3:25:03 PM	809	1809	17	28	17	17	17	17	17	24	17	18	17	17	29.0	27.9	52.5	-1	-1	-1
2/20/2019	3:25:04 PM	12	1810	17	28	17	17	17	17	17	24	18	18	18	17	29.0	27.9	52.5	-1	-1	-1
2/20/2019	3:25:04 PM	215	1811	17	28	17	17	17	17	17	24	18	18	18	17	29.0	27.9	52.5	-1	-1	-1
2/20/2019	3:25:04 PM	403	1812	17	27	17	17	17	17	17	24	17	18	17	18	29.0	27.9	52.5	-1	-1	-1
2/20/2019	3:25:04 PM	606	1813	17	28	17	17	17	17	17	24	18	17	18	17	29.0	27.9	52.5	-1	-1	-1
2/20/2019	3:25:04 PM	809	1814	17	27	17	17	17	17	17	24	17	18	17	17	29.0	27.9	52.5	-1	-1	-1
2/20/2019	3:25:05 PM	12	1815	17	28	17	17	17	17	17	24	18	17	18	17	29.0	27.9	52.5	-1	-1	-1
2/20/2019	3:25:05 PM	215	1816	17	28	17	17	17	17	17	24	17	17	18	17	29.0	27.9	52.5	-1	-1	-1
2/20/2019	3:25:05 PM	403	1817	17	27	17	17	17	17	17	24	17	17	17	17	29.0	27.9	52.5	-1	-1	-1
2/20/2019	3:25:05 PM	606	1818	17	28	16	17	17	17	17	24	17	18	17	17	29.0	27.9	52.5	-1	-1	-1
2/20/2019	3:25:05 PM	809	1819	17	28	17	17	17	17	17	24	18	17	18	17	29.0	27.9	52.5	-1	-1	-1
2/20/2019	3:25:06 PM	12	1820	18	27	17	17	17	17	17	24	17	18	18	18	29.0	27.9	52.5	-1	-1	-1
2/20/2019	3:25:06 PM	215	1821	17	28	17	17	17	17	17	24	18	17	17	17	29.0	27.9	52.5	-1	-1	-1
2/20/2019	3:25:06 PM	403	1822	17	28	16	17	17	17	17	24	18	17	18	17	29.0	27.8	42.8	-1	-1	-1
2/20/2019	3:25:06 PM	606	1823	17	28	17	17	17	17	17	24	18	18	17	17	29.0	27.8	42.8	-1	-1	-1
2/20/2019	3:25:06 PM	809	1824	17	28	16	17	17	18	17	24	18	18	17	17	29.0	27.8	42.8	-1	-1	-1
2/20/2019	3:25:07 PM	12	1825	17	28	17	17	17	17	17	24	18	18	18	17	29.0	27.8	42.8	-1	-1	-1
2/20/2019	3:25:07 PM	215	1826	18	27	16	17	17	17	17	24	18	18	17	17	29.0	27.8	42.8	-1	-1	-1
2/20/2019	3:25:07 PM	403	1827	17	28	17	17	17	17	17	24	17	18	17	17	29.0	27.8	42.8	-1	-1	-1
2/20/2019	3:25:07 PM	606	1828	17	28	16	17	17	17	17	24	18	17	17	17	29.0	27.8	42.8	-1	-1	-1
2/20/2019	3:25:07 PM	802	1829	18	28	17	17	17	17	17	24	17	17	17	17	29.0	27.8	42.8	-1	-1	-1
2/20/2019	3:25:08 PM	6	1830	17	28	17	17	16	17	17	24	17	17	17	17	29.0	27.8	42.8	-1	-1	-1
2/20/2019	3:25:08 PM	209	1831	17	27	17	17	17	17	17	24	18	18	18	17	29.0	27.8	42.8	-1	-1	-1
2/20/2019	3:25:08 PM	412	1832	18	28	17	17	17	17	17	24	17	18	17	17	29.0	27.8	42.8	-1	-1	-1
2/20/2019	3:25:08 PM	615	1833	17	27	17	17	17	17	17	24	18	17	18	17	29.0	27.8	42.8	-1	-1	-1
2/20/2019	3:25:08 PM	802	1834	17	27	17	17	17	17	17	24	17	17	18	17	29.0	27.8	42.8	-1	-1	-1
2/20/2019	3:25:09 PM	6	1835	17	28	17	17	16	17	17	24	18	18	18	17	29.0	27.8	42.8	-1	-1	-1
2/20/2019	3:25:09 PM	209	1836	17	28	17	17	17	17	17	24	18	17	18	17	29.0	27.8	42.8	-1	-1	-1
2/20/2019	3:25:09 PM	412	1837	18	27	17	17	17	17	17	24	17	18	17	17	29.0	27.8	42.8	-1	-1	-1
2/20/2019	3:25:09 PM	615	1838	17	28	17	17	16	17	17	24	17	17	18	17	29.0	27.8	42.8	-1	-1	-1
2/20/2019	3:25:09 PM	802	1839	17	28	17	17	17	17	17	24	17	17	18	17	29.0	27.8	42.8	-1	-1	-1
2/20/2019	3:25:10 PM	6	1840	17	28	17	17	16	17	17	24	17	18	18	18	29.0	27.8	42.8	-1	-1	-1
2/20/2019	3:25:10 PM	209	1841	17	28	17	17	17	17	17	24	18	17	18	17	29.0	27.8	42.8	-1	-1	-1
2/20/2019	3:25:10 PM	412	1842	18	27	17	17	17	17	17	24	17	18	17	18	29.0	27.8	42.8	-1	-1	-1
2/20/2019	3:25:10 PM	615	1843	17	27	17	17	17	17	17	24	18	17	18	17	29.0	27.8	42.8	-1	-1	-1
2/20/2019	3:25:10 PM	802	1844	17	27	17	17	17	17	17	24	17	17	18	17	29.0	27.8	42.8	-1	-1	-1
2/20/2019	3:25:11 PM	6	1845	17	28	17	18	17	17	17	24	18	17	18	17	29.0	27.8	42.8	-1	-1	-1
2/20/2019	3:25:11 PM	209	1846	17	27	17	17	17	17	17	24	18	17	18	17	29.0	27.8	42.8	-1	-1	-1
2/20/2019	3:25:11 PM	412	1847	17	28	17	17	17	17	16	24	18	17	18	17	29.0	27.8	42.8	-1	-1	-1
2/20/2019	3:25:11 PM	615	1848	17	28	17	17	17	17	17	24	18	17	17	17	29.0	27.8	42.8	-1	-1	-1
2/20/2019	3:25:11 PM	802	1849	17	27	17	17	17	17	18	24	17	17	18	17	29.0	27.8	42.8	-1	-1	-1
2/20/2019	3:25:12 PM	6	1850	17	27	17	17	17	17	17	24	17	17	18	17	29.0	27.8	42.8	-1	-1	-1
2/20/2019	3:25:12 PM	209	1851	17	28	17	17	17	17	17	24	18	17	18	17	29.0	27.8	42.8	-1	-1	-1
2/20/2019	3:25:12 PM	412	1852	17	28	17	17	17	17	17	24	18	17	18	17	29.0	27.8	42.8	-1	-1	-1
2/20/2019	3:25:12 PM	615	1853	17	27	17	17	16	17	17	24	17	17	17	17	29.0	27.8	42.8	-1	-1	-1
2/20/2019	3:25:12 PM	802	1854	17	28	16	17	16	17	16	24	17	18	17	17	29.0	27.8	42.8	-1	-1	-1
2/20/2019	3:25:13 PM	6	1855	17	27	17	17	17	17	17	24	17	18	18	18	29.0	27.8	42.8	-1	-1	-1
2/20/2019	3:25:13 PM	209	1856	17	27	17	17	17	17	17	24	17	18	17	17	29.0	27.8	42.8	-1	-1	-1
2/20/2019	3:25:13 PM	412	1857	17	28	17	17	17	17	17	24	18	18	18	17	29.0	27.8	42.8	-1	-1	-1
2/20/2019	3:25:13 PM	615	1858	18	27	17	17	17	17	17	24	18	18	17	17	29.0	27.8	42.8	-1	-1	-1
2/20/2019	3:25:13 PM	802	1859	18	27	17	17	17	17	17	24	17	18	17	17	29.0	27.8	42.8	-1	-1	-1
2/20/2019	3:25:14 PM	6	1860	17	28	17	17	17	17	17	24	18	18	18	17	29.0	27.8	42.8	-1	-1	-1
2/20/2019	3:25:14 PM	209	1861	17	27	17	17	17	17	17	24	17	17	18	17	29.0	27.8	42.8	-1	-1	-1
2/20/2019	3:25:14 PM	412	1862	17	28	17	17	17	17	17	24	18	17	18	17	29.0	27.8	42.8	-1	-1	-1
2/20/2019	3:25:14 PM	615	1863	17	27	17	17	17	17	17	24	17	17	18	17	29.0	27.8	42.8	-1	-1	-1
2/20/2019	3:25:14 PM	802	1864	17	27	17	17	17	17	17	24	17	17	17	18	29.0	27.7	49.7	-1	-1	-1
2/20/2019	3:25:15 PM	6	1865	17	28	17	17	17	17	17	24	18	17	18	17	29.0	27.7	49.7	-1	-1	-1
2/20/2019	3:25:15 PM	209	1866	18	28	17	17	17	17	18	24	18	17	18	17	29.0	27.7	49.7	-1	-1	-1
2/20/2019	3:25:15 PM	412	1867	17	28	17	18	17	17	17	24	17	18	18	17	29.0	27.7	49.7	-1	-1	-1
2/20/2019	3:25:15 PM	615	1868	17	27	17	17	17	17	17	24	17	17	18	17	29.0	27.7	49.7	-1	-1	-1
2/20/2019	3:25:15 PM	802	1869	17	27	17	17	17	17	17	24	17	17	18	17	29.0	27.7	49.7	-1	-1	-1
2/20/2019	3:25:16 PM	6	1870	17	28	17	17	17	17	17	24	18	17	18	17	29.0	27.7	49.7	-1	-1	-1
2/20/2019	3:25:16 PM	209	1871	17	27	17	17	17	17	17	24	18	17	18	17	29.0	27.7	49.7	-1	-1	-1
2/20/2019	3:25:16 PM	412	1872	17	27	17	17	17	17	17	24	17	18	18	17	29.0	27.7	49.7	-1	-1	-1
2/20/2019	3:25:16 PM	615	1873	17	27	17	17	17	17	17	24	18	17	18	17	29.0	27.7	49.7	-1	-1	-1
2/20/2019	3:25:16 PM	802	1874	17	27	17	17	17	17	17	24	17	17	18	17	29.0	27.7	49.7	-1	-1	-1
2/20/2019	3:25:17 PM	6	1875	17	28	17	17	17	17	17	24	18	17	18	17	29.0	27.7	49.7	-1	-1	-1
2/20/2019	3:25:17 PM	209	1876	17	27	17	17	17	17	17	24	18	17	18	17	29.0	27.7	49.7	-1	-1	-1
2/20/2019	3:25:17 PM	412	1877	17	28	16	17	17	17	17	24	17	17	18	17	29.0	27.7	49.7	-1	-1	-1
2/20/2019	3:25:17 PM	615	1878	17	27	17	17	17	17	17	24	17	17	18	17	29.0	27.7	49.7	-1	-1	-1
2/20/2019	3:25:17 PM	802	1879	17	27	17	17	17	17	17	24	18	18	18	17	29.0	27.7	49.7	-1	-1	-1
2/20/2019	3:25:18 PM	6	1880	17	28	17	17	17	17	17	24	18	17	18	17	29.0	27.7	49.7	-1	-1	-1
2/20/2019	3:25:18 PM	209	1881	18	27	17	17	17	17	17	24	17	18	17	18	29.0	27.7	49.7	-1	-1	-1
2/20/2019	3:25:18 PM	412	1882	17	28	17	17	17	17	17	24	18	18	18	17	29.0	27.7	49.7	-1	-1	-1
2/20/2019	3:25:18 PM	614	1883	17	27	17	17	17	17	17	24	18	17	18	17	29.0	27.7	49.7	-1	-1	-1
2/20/2019	3:25:18 PM	802	1884	18	27	17	17	17	17	17	24	18	17	17	17	29.0	27.7	49.7	-1	-1	-1
2/20/2019	3:25:19 PM	5	1885	17	28	17	17	17	17	17	24	18	17	18	17	29.0	27.7	49.7	-1	-1	-1
2/20/2019	3:25:19 PM	208	1886	18	27	17	17	17	17	17	24	18	18	18	17	29.0	27.7	49.7	-1	-1	-1
2/20/2019	3:25:19 PM	411	1887	17	27	17	17	17	17	17	24	18	18	18	17	29.0	27.7	49.7	-1	-1	-1
2/20/2019	3:25:19 PM	614	1888	17	27	17	17	17	17	17	24	18	17	18	17	29.0	27.7	49.7	-1	-1	-1
2/20/2019	3:25:19 PM	802	1889	17	27	17	17	17	17	17	24	18	18	17	17	29.0	27.7	49.7	-1	-1	-1
2/20/2019	3:25:20 PM	5	1890	17	27	16	17	16	17	17	24	17	18	18	17	29.0	27.7	49.7	-1	-1	-1
2/20/2019	3:25:20 PM	208	1891	17	27	17	17	17	17	17	24	17	17	18	17	29.0	27.7	49.7	-1	-1	-1
2/20/2019	3:25:20 PM	411	1892	17	28	17	17	17	17	17	24	18	17	18	17	29.0	27.7	49.7	-1	-1	-1
2/20/2019	3:25:20 PM	614	1893	17	27	17	17	17	17	17	24	18	17	17	17	29.0	27.7	49.7	-1	-1	-1
2/20/2019	3:25:20 PM	802	1894	17	27	17	18	16	17	17	24	17	18	18	17	29.0	27.7	49.7	-1	-1	-1
2/20/2019	3:25:21 PM	5	1895	17	27	17	17	17	17	17	24	18	17	18	17	29.0	27.7	49.7	-1	-1	-1
2/20/2019	3:25:21 PM	208	1896	17	27	17	17	17	17	17	24	17	17	17	18	29.0	27.7	49.7	-1	-1	-1
2/20/2019	3:25:21 PM	411	1897	17	27	17	17	17	17	17	24	18	17	18	17	29.0	27.7	49.7	-1	-1	-1
2/20/2019	3:25:21 PM	614	1898	17	27	17	17	17	17	17	24	17	18	17	17	29.0	27.7	49.7	-1	-1	-1
2/20/2019	3:25:21 PM	802	1899	17	28	17	17	17	17	17	24	17	17	18	17	29.0	27.7	49.7	-1	-1	-1
2/20/2019	3:25:22 PM	5	1900	18	27	17	17	17	17	17	24	18	18	17	17	29.0	27.7	49.7	-1	-1	-1
2/20/2019	3:25:22 PM	208	1901	17	27	17	17	17	17	17	24	17	18	18	17	29.0	27.7	49.7	-1	-1	-1
2/20/2019	3:25:22 PM	411	1902	17	27	17	17	17	17	17	24	17	17	18	18	29.0	27.7	49.7	-1	-1	-1
2/20/2019	3:25:22 PM	614	1903	17	27	17	17	16	17	17	24	17	17	18	17	29.0	27.7	49.7	-1	-1	-1
2/20/2019	3:25:22 PM	802	1904	17	27	17	17	17	17	17	24	17	17	18	17	29.0	27.7	49.7	-1	-1	-1
2/20/2019	3:25:23 PM	5	1905	17	27	17	17	17	17	17	24	17	18	17	18	29.0	27.7	49.7	-1	-1	-1
2/20/2019	3:25:23 PM	208	1906	17	27	17	17	17	17	17	24	18	17	18	17	29.0	27.6	40.9	-1	-1	-1
2/20/2019	3:25:23 PM	411	1907	17	27	17	17	17	17	17	24	17	18	17	17	29.0	27.6	40.9	-1	-1	-1
2/20/2019	3:25:23 PM	614	1908	17	27	17	17	17	17	17	24	18	17	18	17	29.0	27.6	40.9	-1	-1	-1
2/20/2019	3:25:23 PM	802	1909	17	27	17	17	17	17	17	24	17	18	17	18	29.0	27.6	40.9	-1	-1	-1
2/20/2019	3:25:24 PM	5	1910	17	27	17	17	17	17	17	24	18	17	18	17	29.0	27.6	40.9	-1	-1	-1
2/20/2019	3:25:24 PM	208	1911	17	27	17	17	16	17	17	24	17	17	18	17	29.0	27.6	40.9	-1	-1	-1
2/20/2019	3:25:24 PM	411	1912	17	28	17	18	17	17	17	24	17	17	18	17	29.0	27.6	40.9	-1	-1	-1
2/20/2019	3:25:24 PM	614	1913	17	28	16	17	17	17	17	23	18	17	17	17	29.0	27.6	40.9	-1	-1	-1
2/20/2019	3:25:24 PM	802	1914	17	27	17	17	17	17	17	24	18	17	18	17	29.0	27.6	40.9	-1	-1	-1
2/20/2019	3:25:25 PM	5	1915	18	27	17	17	17	17	17	24	17	18	17	17	29.0	27.6	40.9	-1	-1	-1
2/20/2019	3:25:25 PM	208	1916	17	27	17	17	16	17	17	24	17	17	18	18	29.0	27.6	40.9	-1	-1	-1
2/20/2019	3:25:25 PM	411	1917	17	27	17	17	17	17	17	24	17	17	18	18	29.0	27.6	40.9	-1	-1	-1
2/20/2019	3:25:25 PM	614	1918	17	27	17	17	17	17	16	24	17	18	17	17	29.0	27.6	40.9	-1	-1	-1
2/20/2019	3:25:25 PM	802	1919	17	28	17	17	17	17	17	24	18	17	18	17	29.0	27.6	40.9	-1	-1	-1
2/20/2019	3:25:26 PM	5	1920	17	27	17	17	17	17	17	24	18	17	18	17	29.0	27.6	40.9	-1	-1	-1
2/20/2019	3:25:26 PM	208	1921	18	27	17	17	17	17	17	24	18	18	17	17	29.0	27.6	40.9	-1	-1	-1
2/20/2019	3:25:26 PM	411	1922	17	27	17	17	17	17	16	24	17	18	17	17	29.0	27.6	40.9	-1	-1	-1
2/20/2019	3:25:26 PM	614	1923	17	27	16	17	17	17	16	23	18	17	18	17	29.0	27.6	40.9	-1	-1	-1
2/20/2019	3:25:26 PM	802	1924	17	27	17	17	17	17	17	24	18	17	18	17	29.0	27.6	40.9	-1	-1	-1
2/20/2019	3:25:27 PM	5	1925	17	27	17	17	17	17	17	24	17	17	18	18	29.0	27.6	40.9	-1	-1	-1
2/20/2019	3:25:27 PM	208	1926	17	27	17	17	17	16	17	24	18	17	18	17	29.0	27.6	40.9	-1	-1	-1
2/20/2019	3:25:27 PM	411	1927	18	27	17	17	17	17	17	24	17	18	17	18	29.0	27.6	40.9	-1	-1	-1
2/20/2019	3:25:27 PM	614	1928	17	27	16	17	17	17	16	24	17	18	17	17	29.0	27.6	40.9	-1	-1	-1
2/20/2019	3:25:27 PM	802	1929	17	27	17	18	16	17	17	24	17	18	18	17	29.0	27.6	40.9	-1	-1	-1
2/20/2019	3:25:28 PM	5	1930	17	27	17	17	17	17	17	24	18	17	18	17	29.0	27.6	40.9	-1	-1	-1
2/20/2019	3:25:28 PM	208	1931	17	27	17	17	17	17	16	24	17	18	18	17	29.0	27.6	40.9	-1	-1	-1
2/20/2019	3:25:28 PM	411	1932	17	27	16	17	17	17	16	24	18	18	17	17	29.0	27.6	40.9	-1	-1	-1
2/20/2019	3:25:28 PM	614	1933	17	27	16	17	17	17	17	23	18	17	17	17	29.0	27.6	40.9	-1	-1	-1
2/20/2019	3:25:28 PM	802	1934	18	27	17	17	17	17	17	24	18	18	17	17	29.0	27.6	40.9	-1	-1	-1
2/20/2019	3:25:29 PM	5	1935	17	27	17	18	16	17	17	24	17	18	18	17	29.0	27.6	40.9	-1	-1	-1
2/20/2019	3:25:29 PM	208	1936	17	27	17	17	17	17	17	24	18	17	17	17	29.0	27.6	40.9	-1	-1	-1
2/20/2019	3:25:29 PM	411	1937	17	27	17	17	17	17	17	24	17	18	17	17	29.0	27.6	40.9	-1	-1	-1
2/20/2019	3:25:29 PM	614	1938	17	27	16	17	17	17	17	24	17	17	18	17	29.0	27.6	40.9	-1	-1	-1
2/20/2019	3:25:29 PM	802	1939	18	27	17	17	17	17	17	24	18	17	18	17	29.0	27.6	40.9	-1	-1	-1
2/20/2019	3:25:30 PM	5	1940	18	27	17	17	17	17	17	24	17	18	18	17	29.0	27.6	40.9	-1	-1	-1
2/20/2019	3:25:30 PM	208	1941	17	27	17	17	17	17	17	24	17	17	18	17	29.0	27.6	40.9	-1	-1	-1
2/20/2019	3:25:30 PM	411	1942	17	27	17	17	17	17	16	24	17	18	17	17	29.0	27.6	40.9	-1	-1	-1
2/20/2019	3:25:30 PM	614	1943	17	27	17	17	17	17	17	24	18	17	18	17	29.0	27.6	40.9	-1	-1	-1
2/20/2019	3:25:30 PM	802	1944	17	27	17	18	17	17	18	24	18	17	19	18	29.0	27.6	40.9	-1	-1	-1
2/20/2019	3:25:31 PM	5	1945	18	27	17	17	17	17	16	24	18	18	17	17	29.0	27.6	40.9	-1	-1	-1
2/20/2019	3:25:31 PM	208	1946	17	27	17	17	16	17	17	24	17	17	18	17	29.0	27.6	40.9	-1	-1	-1
2/20/2019	3:25:31 PM	411	1947	17	27	17	17	17	17	18	24	18	17	18	17	29.0	27.6	40.9	-1	-1	-1
2/20/2019	3:25:31 PM	614	1948	17	27	17	17	16	17	17	24	17	17	18	17	29.0	27.5	38.1	-1	-1	-1
2/20/2019	3:25:31 PM	802	1949	17	27	17	18	16	16	17	24	17	18	18	18	29.0	27.5	38.1	-1	-1	-1
2/20/2019	3:25:32 PM	5	1950	17	27	17	17	17	17	17	24	18	17	18	17	29.0	27.5	38.1	-1	-1	-1
2/20/2019	3:25:32 PM	208	1951	18	27	17	17	17	17	16	24	17	18	17	18	29.0	27.5	38.1	-1	-1	-1
2/20/2019	3:25:32 PM	411	1952	17	27	17	17	16	17	17	24	17	17	18	18	29.0	27.5	38.1	-1	-1	-1
2/20/2019	3:25:32 PM	614	1953	17	27	17	17	16	17	17	24	17	17	18	17	29.0	27.5	38.1	-1	-1	-1
2/20/2019	3:25:32 PM	802	1954	17	27	17	17	17	17	17	24	18	17	18	17	29.0	27.5	38.1	-1	-1	-1
2/20/2019	3:25:33 PM	5	1955	17	27	17	17	17	17	17	24	18	18	18	17	29.0	27.5	38.1	-1	-1	-1
2/20/2019	3:25:33 PM	208	1956	17	27	17	17	17	17	17	24	18	17	18	17	29.0	27.5	38.1	-1	-1	-1
2/20/2019	3:25:33 PM	411	1957	17	27	17	17	17	17	17	24	17	18	17	17	29.0	27.5	38.1	-1	-1	-1
2/20/2019	3:25:33 PM	614	1958	17	27	17	17	17	17	17	24	17	17	18	17	29.0	27.5	38.1	-1	-1	-1
2/20/2019	3:25:33 PM	802	1959	17	27	17	17	17	17	17	24	18	17	18	17	29.0	27.5	38.1	-1	-1	-1
2/20/2019	3:25:34 PM	5	1960	18	27	17	17	17	17	17	24	17	18	17	17	29.0	27.5	38.1	-1	-1	-1
2/20/2019	3:25:34 PM	208	1961	17	27	17	17	17	17	17	24	18	17	18	17	29.0	27.5	38.1	-1	-1	-1
2/20/2019	3:25:34 PM	411	1962	17	27	17	17	17	17	17	24	17	17	17	18	29.0	27.5	38.1	-1	-1	-1
2/20/2019	3:25:34 PM	614	1963	17	27	16	17	17	17	17	24	18	18	17	17	29.0	27.5	38.1	-1	-1	-1
2/20/2019	3:25:34 PM	802	1964	17	27	17	17	17	17	17	24	18	17	18	17	29.0	27.5	38.1	-1	-1	-1
2/20/2019	3:25:35 PM	5	1965	17	27	17	17	17	17	17	24	17	18	17	17	29.0	27.5	38.1	-1	-1	-1
2/20/2019	3:25:35 PM	208	1966	17	27	17	17	17	17	17	24	18	17	18	17	29.0	27.5	38.1	-1	-1	-1
2/20/2019	3:25:35 PM	411	1967	17	27	17	17	17	17	17	24	17	17	18	18	29.0	27.5	38.1	-1	-1	-1
2/20/2019	3:25:35 PM	614	1968	17	27	17	17	17	17	17	24	17	17	18	17	29.0	27.5	38.1	-1	-1	-1
2/20/2019	3:25:35 PM	802	1969	17	27	17	17	17	17	17	24	18	17	18	17	29.0	27.5	38.1	-1	-1	-1
2/20/2019	3:25:36 PM	5	1970	17	27	17	17	17	17	17	24	17	18	17	17	29.0	27.5	38.1	-1	-1	-1
2/20/2019	3:25:36 PM	208	1971	17	27	17	17	17	17	17	24	18	17	18	17	29.0	27.5	38.1	-1	-1	-1
2/20/2019	3:25:36 PM	411	1972	17	27	17	17	17	17	17	24	17	17	17	17	29.0	27.5	38.1	-1	-1	-1
2/20/2019	3:25:36 PM	614	1973	17	27	17	17	17	17	17	24	18	18	18	17	29.0	27.5	38.1	-1	-1	-1
2/20/2019	3:25:36 PM	802	1974	18	27	17	17	17	17	17	24	18	18	18	17	29.0	27.5	38.1	-1	-1	-1
2/20/2019	3:25:37 PM	5	1975	17	27	17	17	17	17	17	24	17	17	18	17	29.0	27.5	38.1	-1	-1	-1
2/20/2019	3:25:37 PM	208	1976	17	27	16	17	17	17	16	24	18	18	18	17	29.0	27.5	38.1	-1	-1	-1
2/20/2019	3:25:37 PM	411	1977	17	27	17	17	17	17	17	24	17	17	18	17	29.0	27.5	38.1	-1	-1	-1
2/20/2019	3:25:37 PM	614	1978	17	27	17	17	17	17	17	24	17	17	17	17	29.0	27.5	38.1	-1	-1	-1
2/20/2019	3:25:37 PM	802	1979	18	27	16	17	17	17	16	24	17	18	17	17	29.0	27.5	38.1	-1	-1	-1
2/20/2019	3:25:38 PM	5	1980	17	27	17	17	17	17	17	24	18	17	17	17	29.0	27.5	38.1	-1	-1	-1
2/20/2019	3:25:38 PM	208	1981	17	27	17	17	17	17	17	24	17	18	17	17	29.0	27.5	38.1	-1	-1	-1
2/20/2019	3:25:38 PM	411	1982	17	27	17	17	17	17	17	24	18	18	18	17	29.0	27.5	38.1	-1	-1	-1
2/20/2019	3:25:38 PM	614	1983	17	27	17	17	17	17	17	24	17	17	18	17	29.0	27.5	38.1	-1	-1	-1
2/20/2019	3:25:38 PM	802	1984	18	27	17	17	17	17	17	24	17	18	17	18	29.0	27.5	38.1	-1	-1	-1
2/20/2019	3:25:39 PM	5	1985	17	27	17	17	17	17	17	24	18	17	18	17	29.0	27.5	38.1	-1	-1	-1
2/20/2019	3:25:39 PM	208	1986	17	27	17	17	17	17	17	24	18	17	18	17	29.0	27.5	38.1	-1	-1	-1
2/20/2019	3:25:39 PM	411	1987	17	27	17	17	17	17	17	24	17	18	17	17	29.0	27.5	38.1	-1	-1	-1
2/20/2019	3:25:39 PM	614	1988	17	27	17	17	17	17	17	24	18	17	18	17	29.0	27.5	38.1	-1	-1	-1
2/20/2019	3:25:39 PM	802	1989	18	27	17	17	17	17	17	24	18	17	18	17	29.0	27.5	38.1	-1	-1	-1
2/20/2019	3:25:40 PM	5	1990	17	27	16	17	17	17	16	24	17	17	18	17	29.0	27.4	57.7	-1	-1	-1
2/20/2019	3:25:40 PM	208	1991	17	27	17	17	17	17	17	24	17	17	18	17	29.0	27.4	57.7	-1	-1	-1
2/20/2019	3:25:40 PM	411	1992	18	27	17	17	17	17	17	24	17	18	17	17	29.0	27.4	57.7	-1	-1	-1
2/20/2019	3:25:40 PM	614	1993	17	27	16	17	17	17	17	24	18	17	18	17	29.0	27.4	57.7	-1	-1	-1
2/20/2019	3:25:40 PM	802	1994	17	27	17	18	17	17	17	24	18	17	18	17	29.0	27.4	57.7	-1	-1	-1
2/20/2019	3:25:41 PM	5	1995	17	27	17	17	16	17	17	24	17	18	17	18	29.0	27.4	57.7	-1	-1	-1
2/20/2019	3:25:41 PM	208	1996	17	27	17	18	16	17	17	24	17	17	18	17	29.0	27.4	57.7	-1	-1	-1
2/20/2019	3:25:41 PM	411	1997	18	27	17	17	17	17	17	24	17	17	17	17	29.0	27.4	57.7	-1	-1	-1
2/20/2019	3:25:41 PM	614	1998	17	27	16	18	16	17	17	24	17	17	18	17	29.0	27.4	57.7	-1	-1	-1
2/20/2019	3:25:41 PM	802	1999	17	27	17	17	17	17	17	24	18	17	18	17	29.0	27.4	57.7	-1	-1	-1
2/20/2019	3:25:42 PM	5	2000	17	27	17	17	17	17	17	24	18	18	17	17	29.0	27.4	57.7	-1	-1	-1
[truncated: 38,859 more rows]
