# Supplementary material for: Rapid metabolic shifts occur during the transition between hunger and satiety in Drosophila melanogaster
Source: Nat Commun. 2019 Sep 6;10:4052. doi: 10.1038/s41467-019-11933-z (PMC6731244; doi:10.1038/s41467-019-11933-z)
Supplement: Supplementary file 7 — Supplementary Data 4 [file 41467_2019_11933_MOESM7_ESM.zip › Fig5DFM_1.csv]

Date	Time	MSec	Sample	W1	W2	W3	W4	W5	W6	W7	W8	W9	W10	W11	W12	Temp	Humid	LUX	Dark	OptoCol1	OptoCol2
1/18/2019	3:03:01 PM	205	1	19	19	20	21	22	22	22	21	22	22	22	22	27.4	33.9	78.2	-1	-1	-1
1/18/2019	3:03:01 PM	408	2	19	19	20	21	21	21	22	21	22	22	22	21	27.4	33.9	78.2	-1	-1	-1
1/18/2019	3:03:01 PM	612	3	19	19	19	21	21	22	21	22	22	22	22	22	27.4	33.9	78.2	-1	-1	-1
1/18/2019	3:03:01 PM	815	4	19	19	20	21	22	21	22	21	22	22	22	22	27.4	33.9	78.2	-1	-1	-1
1/18/2019	3:03:02 PM	3	5	19	19	19	21	22	22	21	22	22	22	22	22	27.4	33.9	78.2	-1	-1	-1
1/18/2019	3:03:02 PM	206	6	19	19	20	21	22	21	22	21	22	22	22	22	27.4	33.9	78.2	-1	-1	-1
1/18/2019	3:03:02 PM	409	7	19	19	19	21	21	22	21	22	22	22	22	22	27.4	33.9	78.2	-1	-1	-1
1/18/2019	3:03:02 PM	612	8	19	19	20	21	22	21	22	21	22	22	22	22	27.4	33.9	78.2	-1	-1	-1
1/18/2019	3:03:02 PM	815	9	19	19	19	21	21	22	22	21	22	22	22	22	27.4	33.9	78.2	-1	-1	-1
1/18/2019	3:03:03 PM	3	10	19	19	20	21	22	22	22	22	22	22	22	22	27.4	33.9	78.2	-1	-1	-1
1/18/2019	3:03:03 PM	206	11	19	19	19	21	21	22	22	22	22	22	22	22	27.4	33.9	78.2	-1	-1	-1
1/18/2019	3:03:03 PM	409	12	19	19	19	21	21	22	21	22	22	22	22	22	27.4	33.9	78.2	-1	-1	-1
1/18/2019	3:03:03 PM	612	13	19	19	19	21	21	21	22	21	22	22	22	21	27.4	33.9	78.2	-1	-1	-1
1/18/2019	3:03:03 PM	815	14	19	19	19	21	21	21	21	22	22	22	22	22	27.4	33.9	78.2	-1	-1	-1
1/18/2019	3:03:04 PM	3	15	19	19	19	21	21	22	21	22	22	22	22	22	27.4	33.9	78.2	-1	-1	-1
1/18/2019	3:03:04 PM	206	16	19	19	20	21	21	22	22	21	22	22	22	22	27.4	33.9	78.2	-1	-1	-1
1/18/2019	3:03:04 PM	409	17	19	19	19	21	21	22	21	21	22	22	22	22	27.4	33.9	78.2	-1	-1	-1
1/18/2019	3:03:04 PM	612	18	19	19	20	21	22	21	22	21	22	22	22	22	27.4	33.9	78.2	-1	-1	-1
1/18/2019	3:03:04 PM	815	19	19	19	19	21	21	22	22	22	22	22	22	22	27.4	33.9	78.2	-1	-1	-1
1/18/2019	3:03:05 PM	3	20	19	19	19	21	22	22	22	21	22	22	22	22	27.4	33.9	78.2	-1	-1	-1
1/18/2019	3:03:05 PM	206	21	19	19	19	21	21	22	22	22	22	22	22	22	27.4	33.9	78.2	-1	-1	-1
1/18/2019	3:03:05 PM	409	22	19	19	19	21	21	21	22	21	22	22	22	22	27.4	33.9	78.2	-1	-1	-1
1/18/2019	3:03:05 PM	612	23	19	19	19	21	21	22	21	22	22	22	22	22	27.4	33.9	78.2	-1	-1	-1
1/18/2019	3:03:05 PM	815	24	19	19	19	21	22	21	22	22	22	22	22	22	27.4	33.9	78.2	-1	-1	-1
1/18/2019	3:03:06 PM	3	25	19	19	19	21	21	22	21	22	22	22	22	22	27.4	33.9	78.2	-1	-1	-1
1/18/2019	3:03:06 PM	206	26	19	19	19	21	22	22	22	21	22	22	22	22	27.4	33.9	78.2	-1	-1	-1
1/18/2019	3:03:06 PM	409	27	19	19	19	22	21	22	21	22	22	22	22	22	27.4	33.9	78.2	-1	-1	-1
1/18/2019	3:03:06 PM	612	28	19	19	20	21	21	21	21	21	22	22	22	22	27.4	33.9	78.2	-1	-1	-1
1/18/2019	3:03:06 PM	815	29	19	19	19	21	21	22	21	22	22	22	22	22	27.4	33.9	78.2	-1	-1	-1
1/18/2019	3:03:07 PM	3	30	19	19	20	21	22	21	22	21	22	22	22	22	27.4	33.9	78.2	-1	-1	-1
1/18/2019	3:03:07 PM	206	31	19	19	19	21	21	22	21	21	22	22	22	22	27.4	33.9	78.2	-1	-1	-1
1/18/2019	3:03:07 PM	409	32	19	19	20	21	21	22	21	21	22	22	22	22	27.4	33.9	78.2	-1	-1	-1
1/18/2019	3:03:07 PM	612	33	19	19	19	21	21	22	21	21	22	22	22	22	27.4	33.9	78.2	-1	-1	-1
1/18/2019	3:03:07 PM	815	34	19	19	20	21	21	22	21	22	22	22	22	22	27.4	33.9	78.2	-1	-1	-1
1/18/2019	3:03:08 PM	3	35	19	19	19	21	21	22	21	22	22	22	22	22	27.4	33.9	78.2	-1	-1	-1
1/18/2019	3:03:08 PM	206	36	19	19	19	21	21	21	21	22	22	22	22	22	27.4	33.9	78.2	-1	-1	-1
1/18/2019	3:03:08 PM	409	37	19	19	19	21	21	22	22	21	22	22	22	21	27.4	33.9	78.2	-1	-1	-1
1/18/2019	3:03:08 PM	612	38	19	19	19	21	21	22	21	21	22	22	22	22	27.4	33.9	78.2	-1	-1	-1
1/18/2019	3:03:08 PM	815	39	19	19	20	21	22	21	22	21	22	22	22	22	27.4	33.9	78.2	-1	-1	-1
1/18/2019	3:03:09 PM	3	40	19	19	19	21	21	22	22	22	22	22	22	22	27.4	33.9	78.2	-1	-1	-1
1/18/2019	3:03:09 PM	206	41	19	19	20	21	22	21	22	21	22	22	22	22	27.4	33.9	78.2	-1	-1	-1
1/18/2019	3:03:09 PM	409	42	19	19	19	21	21	22	21	22	22	22	22	22	27.4	33.9	78.2	-1	-1	-1
1/18/2019	3:03:09 PM	612	43	19	19	20	21	22	22	22	22	22	22	22	22	27.4	33.3	79.0	-1	-1	-1
1/18/2019	3:03:09 PM	815	44	19	19	19	21	22	21	22	21	22	22	22	21	27.4	33.3	79.0	-1	-1	-1
1/18/2019	3:03:10 PM	3	45	19	19	20	21	22	21	22	22	22	22	22	22	27.4	33.3	79.0	-1	-1	-1
1/18/2019	3:03:10 PM	206	46	19	19	19	21	21	22	21	21	22	22	22	22	27.4	33.3	79.0	-1	-1	-1
1/18/2019	3:03:10 PM	409	47	19	19	20	21	21	22	21	21	22	22	22	22	27.4	33.3	79.0	-1	-1	-1
1/18/2019	3:03:10 PM	612	48	19	19	19	21	21	21	22	21	22	22	22	22	27.4	33.3	79.0	-1	-1	-1
1/18/2019	3:03:10 PM	815	49	19	19	19	21	21	22	22	22	22	22	22	22	27.4	33.3	79.0	-1	-1	-1
1/18/2019	3:03:11 PM	3	50	19	19	19	21	21	22	22	22	22	22	22	22	27.4	33.3	79.0	-1	-1	-1
1/18/2019	3:03:11 PM	206	51	19	19	19	21	21	22	21	21	22	22	22	22	27.4	33.3	79.0	-1	-1	-1
1/18/2019	3:03:11 PM	409	52	19	19	19	21	22	22	22	21	22	22	22	22	27.4	33.3	79.0	-1	-1	-1
1/18/2019	3:03:11 PM	612	53	19	19	19	21	21	21	21	21	22	22	22	22	27.4	33.3	79.0	-1	-1	-1
1/18/2019	3:03:11 PM	815	54	19	19	19	21	22	22	22	21	22	22	22	22	27.4	33.3	79.0	-1	-1	-1
1/18/2019	3:03:12 PM	3	55	19	19	20	21	22	22	21	22	22	22	22	22	27.4	33.3	79.0	-1	-1	-1
1/18/2019	3:03:12 PM	206	56	19	19	20	21	22	21	22	21	22	22	22	22	27.4	33.3	79.0	-1	-1	-1
1/18/2019	3:03:12 PM	409	57	19	19	19	21	21	22	21	22	22	22	22	22	27.4	33.3	79.0	-1	-1	-1
1/18/2019	3:03:12 PM	612	58	19	19	20	21	22	22	22	22	22	22	22	22	27.4	33.3	79.0	-1	-1	-1
1/18/2019	3:03:12 PM	815	59	19	19	19	21	21	22	22	21	22	22	22	21	27.4	33.3	79.0	-1	-1	-1
1/18/2019	3:03:13 PM	3	60	19	19	20	21	21	22	22	22	22	22	22	22	27.4	33.3	79.0	-1	-1	-1
1/18/2019	3:03:13 PM	206	61	19	19	19	21	21	21	21	21	22	22	22	22	27.4	33.3	79.0	-1	-1	-1
1/18/2019	3:03:13 PM	409	62	19	19	19	21	21	22	21	22	22	22	22	22	27.4	33.3	79.0	-1	-1	-1
1/18/2019	3:03:13 PM	612	63	19	19	20	21	22	21	22	21	22	22	22	22	27.4	33.3	79.0	-1	-1	-1
1/18/2019	3:03:13 PM	815	64	19	19	19	21	21	22	21	22	22	22	22	22	27.4	33.3	79.0	-1	-1	-1
1/18/2019	3:03:14 PM	3	65	19	19	19	21	21	22	22	22	22	22	22	22	27.4	33.3	79.0	-1	-1	-1
1/18/2019	3:03:14 PM	206	66	19	19	19	21	21	22	21	22	22	22	22	22	27.4	33.3	79.0	-1	-1	-1
1/18/2019	3:03:14 PM	409	67	19	19	20	21	22	21	21	21	22	22	22	22	27.4	33.3	79.0	-1	-1	-1
1/18/2019	3:03:14 PM	612	68	19	19	20	21	22	22	22	22	22	22	22	22	27.4	33.3	79.0	-1	-1	-1
1/18/2019	3:03:14 PM	815	69	19	19	19	21	21	22	21	22	22	22	22	22	27.4	33.3	79.0	-1	-1	-1
1/18/2019	3:03:15 PM	3	70	19	19	19	21	21	22	21	22	22	22	22	22	27.4	33.3	79.0	-1	-1	-1
1/18/2019	3:03:15 PM	206	71	19	19	19	21	21	21	21	22	22	22	22	22	27.4	33.3	79.0	-1	-1	-1
1/18/2019	3:03:15 PM	409	72	19	19	20	21	22	21	22	21	22	22	22	22	27.4	33.3	79.0	-1	-1	-1
1/18/2019	3:03:15 PM	612	73	19	20	19	22	22	22	22	22	22	22	22	22	27.4	33.3	79.0	-1	-1	-1
1/18/2019	3:03:15 PM	815	74	19	19	19	21	22	22	21	22	22	22	22	22	27.4	33.3	79.0	-1	-1	-1
1/18/2019	3:03:16 PM	3	75	19	19	20	21	22	22	22	22	22	22	22	22	27.4	33.3	79.0	-1	-1	-1
1/18/2019	3:03:16 PM	206	76	19	19	19	21	21	22	21	21	22	22	22	22	27.4	33.3	79.0	-1	-1	-1
1/18/2019	3:03:16 PM	409	77	19	19	20	21	22	21	22	21	22	22	22	22	27.4	33.3	79.0	-1	-1	-1
1/18/2019	3:03:16 PM	612	78	19	19	19	21	21	22	22	22	22	22	22	22	27.4	33.3	79.0	-1	-1	-1
1/18/2019	3:03:16 PM	815	79	19	19	20	21	22	21	22	21	22	22	22	22	27.4	33.3	79.0	-1	-1	-1
1/18/2019	3:03:17 PM	3	80	19	19	19	21	21	21	22	22	22	22	22	22	27.4	33.3	79.0	-1	-1	-1
1/18/2019	3:03:17 PM	206	81	19	19	19	21	21	22	22	21	22	22	22	21	27.4	33.3	79.0	-1	-1	-1
1/18/2019	3:03:17 PM	409	82	19	19	19	21	21	22	21	22	22	22	22	22	27.4	33.3	79.0	-1	-1	-1
1/18/2019	3:03:17 PM	612	83	19	20	19	21	22	22	22	21	22	22	22	22	27.4	33.3	79.0	-1	-1	-1
1/18/2019	3:03:17 PM	815	84	19	19	19	21	21	22	21	22	22	22	22	22	27.4	33.3	79.0	-1	-1	-1
1/18/2019	3:03:18 PM	3	85	19	20	19	21	21	22	21	21	22	22	22	22	27.4	32.7	72.8	-1	-1	-1
1/18/2019	3:03:18 PM	206	86	19	19	20	21	21	21	21	21	22	22	22	22	27.4	32.7	72.8	-1	-1	-1
1/18/2019	3:03:18 PM	409	87	19	19	19	21	21	22	21	21	22	22	22	22	27.4	32.7	72.8	-1	-1	-1
1/18/2019	3:03:18 PM	612	88	19	19	20	21	21	21	21	22	22	22	22	22	27.4	32.7	72.8	-1	-1	-1
1/18/2019	3:03:18 PM	815	89	19	19	19	21	21	22	22	21	22	22	22	22	27.4	32.7	72.8	-1	-1	-1
1/18/2019	3:03:19 PM	3	90	19	19	20	21	21	21	21	21	22	22	22	22	27.4	32.7	72.8	-1	-1	-1
1/18/2019	3:03:19 PM	206	91	19	19	19	21	21	21	21	21	22	22	22	21	27.4	32.7	72.8	-1	-1	-1
1/18/2019	3:03:19 PM	409	92	19	19	19	21	21	22	21	22	22	22	22	22	27.4	32.7	72.8	-1	-1	-1
1/18/2019	3:03:19 PM	612	93	19	19	19	21	22	22	22	22	22	22	22	22	27.4	32.7	72.8	-1	-1	-1
1/18/2019	3:03:19 PM	815	94	19	19	20	21	21	22	22	22	22	22	22	22	27.4	32.7	72.8	-1	-1	-1
1/18/2019	3:03:20 PM	3	95	19	19	19	21	21	21	22	21	22	22	22	22	27.4	32.7	72.8	-1	-1	-1
1/18/2019	3:03:20 PM	206	96	19	19	19	21	21	22	22	22	22	22	22	22	27.4	32.7	72.8	-1	-1	-1
1/18/2019	3:03:20 PM	409	97	19	19	19	21	21	22	21	21	22	22	22	22	27.4	32.7	72.8	-1	-1	-1
1/18/2019	3:03:20 PM	612	98	19	19	20	21	22	22	22	22	22	22	22	22	27.4	32.7	72.8	-1	-1	-1
1/18/2019	3:03:20 PM	815	99	19	19	20	21	22	22	22	21	22	22	22	22	27.4	32.7	72.8	-1	-1	-1
1/18/2019	3:03:21 PM	3	100	19	19	19	21	21	22	21	22	22	22	22	22	27.4	32.7	72.8	-1	-1	-1
1/18/2019	3:03:21 PM	206	101	19	19	19	21	21	21	22	21	22	22	22	21	27.4	32.7	72.8	-1	-1	-1
1/18/2019	3:03:21 PM	409	102	19	19	19	21	21	21	21	21	22	22	22	22	27.4	32.7	72.8	-1	-1	-1
1/18/2019	3:03:21 PM	612	103	19	19	20	21	22	21	22	21	22	22	22	22	27.4	32.7	72.8	-1	-1	-1
1/18/2019	3:03:21 PM	815	104	19	20	19	21	21	22	22	22	22	22	22	22	27.4	32.7	72.8	-1	-1	-1
1/18/2019	3:03:22 PM	3	105	19	19	19	21	22	21	21	21	22	22	22	22	27.4	32.7	72.8	-1	-1	-1
1/18/2019	3:03:22 PM	206	106	19	20	19	21	21	22	21	21	22	22	22	22	27.4	32.7	72.8	-1	-1	-1
1/18/2019	3:03:22 PM	409	107	19	19	19	21	21	22	21	22	22	22	22	22	27.4	32.7	72.8	-1	-1	-1
1/18/2019	3:03:22 PM	612	108	19	19	20	21	22	21	22	21	22	22	22	22	27.4	32.7	72.8	-1	-1	-1
1/18/2019	3:03:22 PM	815	109	19	19	19	21	21	22	21	22	22	22	22	22	27.4	32.7	72.8	-1	-1	-1
1/18/2019	3:03:23 PM	3	110	19	19	19	21	22	21	22	21	22	22	22	22	27.4	32.7	72.8	-1	-1	-1
1/18/2019	3:03:23 PM	206	111	19	19	19	21	21	22	21	21	22	22	22	22	27.4	32.7	72.8	-1	-1	-1
1/18/2019	3:03:23 PM	409	112	19	19	20	21	22	21	22	21	22	22	22	22	27.4	32.7	72.8	-1	-1	-1
1/18/2019	3:03:23 PM	612	113	19	19	19	21	21	22	21	22	22	22	22	22	27.4	32.7	72.8	-1	-1	-1
1/18/2019	3:03:23 PM	815	114	19	19	20	21	22	22	22	21	22	22	22	22	27.4	32.7	72.8	-1	-1	-1
1/18/2019	3:03:24 PM	3	115	19	19	19	21	21	22	21	22	22	22	22	22	27.4	32.7	72.8	-1	-1	-1
1/18/2019	3:03:24 PM	206	116	19	19	19	21	21	21	22	21	22	22	22	22	27.4	32.7	72.8	-1	-1	-1
1/18/2019	3:03:24 PM	409	117	19	19	19	21	21	22	21	22	22	22	22	22	27.4	32.7	72.8	-1	-1	-1
1/18/2019	3:03:24 PM	612	118	19	19	20	21	22	21	22	21	22	22	22	22	27.4	32.7	72.8	-1	-1	-1
1/18/2019	3:03:24 PM	815	119	19	20	19	21	21	22	22	22	22	22	22	22	27.4	32.7	72.8	-1	-1	-1
1/18/2019	3:03:25 PM	3	120	19	19	20	21	22	21	22	21	22	22	22	22	27.4	32.7	72.8	-1	-1	-1
1/18/2019	3:03:25 PM	206	121	19	19	19	21	21	22	21	22	22	22	22	22	27.4	32.7	72.8	-1	-1	-1
1/18/2019	3:03:25 PM	409	122	19	19	20	21	21	22	22	22	22	22	22	22	27.4	32.7	72.8	-1	-1	-1
1/18/2019	3:03:25 PM	612	123	19	19	20	21	22	22	22	21	22	22	22	22	27.4	32.7	72.8	-1	-1	-1
1/18/2019	3:03:25 PM	815	124	19	19	19	21	21	22	21	22	22	22	22	22	27.4	32.7	72.8	-1	-1	-1
1/18/2019	3:03:26 PM	3	125	19	19	19	21	22	22	22	21	22	22	22	22	27.4	32.7	72.8	-1	-1	-1
1/18/2019	3:03:26 PM	206	126	19	19	19	21	21	22	21	22	22	22	22	22	27.4	32.7	72.8	-1	-1	-1
1/18/2019	3:03:26 PM	409	127	19	19	20	21	22	21	22	22	22	22	22	22	27.4	32.3	76.4	-1	-1	-1
1/18/2019	3:03:26 PM	612	128	19	19	19	21	22	22	22	21	22	22	22	22	27.4	32.3	76.4	-1	-1	-1
1/18/2019	3:03:26 PM	815	129	19	19	20	21	22	22	21	22	22	22	22	22	27.4	32.3	76.4	-1	-1	-1
1/18/2019	3:03:27 PM	3	130	19	20	19	21	21	22	22	22	22	22	22	22	27.4	32.3	76.4	-1	-1	-1
1/18/2019	3:03:27 PM	206	131	19	19	19	21	22	22	21	22	22	22	22	22	27.4	32.3	76.4	-1	-1	-1
1/18/2019	3:03:27 PM	409	132	19	19	20	21	21	21	22	21	22	22	22	22	27.4	32.3	76.4	-1	-1	-1
1/18/2019	3:03:27 PM	612	133	19	19	19	21	21	22	22	22	22	22	22	22	27.4	32.3	76.4	-1	-1	-1
1/18/2019	3:03:27 PM	815	134	19	19	20	21	22	22	22	21	22	22	22	22	27.4	32.3	76.4	-1	-1	-1
1/18/2019	3:03:28 PM	3	135	19	20	19	21	21	22	22	21	22	22	22	22	27.4	32.3	76.4	-1	-1	-1
1/18/2019	3:03:28 PM	206	136	19	19	19	21	21	22	21	22	22	22	22	22	27.4	32.3	76.4	-1	-1	-1
1/18/2019	3:03:28 PM	409	137	19	19	20	21	22	21	22	21	22	22	22	22	27.4	32.3	76.4	-1	-1	-1
1/18/2019	3:03:28 PM	612	138	19	19	19	21	21	22	22	22	22	22	22	22	27.4	32.3	76.4	-1	-1	-1
1/18/2019	3:03:28 PM	815	139	19	19	19	21	21	22	22	22	22	22	22	22	27.4	32.3	76.4	-1	-1	-1
1/18/2019	3:03:29 PM	3	140	19	19	19	21	21	21	22	21	22	22	22	22	27.4	32.3	76.4	-1	-1	-1
1/18/2019	3:03:29 PM	206	141	19	19	19	21	21	22	21	22	22	22	22	22	27.4	32.3	76.4	-1	-1	-1
1/18/2019	3:03:29 PM	409	142	19	19	20	21	22	21	22	21	22	22	22	22	27.4	32.3	76.4	-1	-1	-1
1/18/2019	3:03:29 PM	612	143	19	19	19	21	21	22	21	22	22	22	22	22	27.4	32.3	76.4	-1	-1	-1
1/18/2019	3:03:29 PM	815	144	19	19	20	21	22	22	22	21	22	22	22	22	27.4	32.3	76.4	-1	-1	-1
1/18/2019	3:03:30 PM	3	145	19	19	19	21	21	22	21	22	22	22	22	22	27.4	32.3	76.4	-1	-1	-1
1/18/2019	3:03:30 PM	206	146	19	19	19	21	21	22	21	21	22	22	22	22	27.4	32.3	76.4	-1	-1	-1
1/18/2019	3:03:30 PM	409	147	19	19	19	21	21	22	21	22	22	22	22	22	27.4	32.3	76.4	-1	-1	-1
1/18/2019	3:03:30 PM	612	148	19	19	20	21	22	21	22	21	22	22	22	22	27.4	32.3	76.4	-1	-1	-1
1/18/2019	3:03:30 PM	815	149	19	19	19	21	21	22	21	22	22	22	22	22	27.4	32.3	76.4	-1	-1	-1
1/18/2019	3:03:31 PM	3	150	19	19	19	21	21	21	22	21	22	22	22	22	27.4	32.3	76.4	-1	-1	-1
1/18/2019	3:03:31 PM	206	151	19	19	19	21	21	22	21	22	22	22	22	22	27.4	32.3	76.4	-1	-1	-1
1/18/2019	3:03:31 PM	409	152	19	19	20	21	22	21	22	21	22	22	22	22	27.4	32.3	76.4	-1	-1	-1
1/18/2019	3:03:31 PM	612	153	19	19	19	21	21	22	21	22	22	22	22	22	27.4	32.3	76.4	-1	-1	-1
1/18/2019	3:03:31 PM	815	154	19	19	20	21	21	21	22	22	22	22	22	22	27.4	32.3	76.4	-1	-1	-1
1/18/2019	3:03:32 PM	3	155	19	19	19	21	21	22	21	21	22	22	22	22	27.4	32.3	76.4	-1	-1	-1
1/18/2019	3:03:32 PM	206	156	19	19	19	21	21	22	21	21	22	22	22	22	27.4	32.3	76.4	-1	-1	-1
1/18/2019	3:03:32 PM	409	157	19	19	19	21	22	22	22	21	22	22	22	22	27.4	32.3	76.4	-1	-1	-1
1/18/2019	3:03:32 PM	612	158	19	19	19	21	22	22	21	22	22	22	22	22	27.4	32.3	76.4	-1	-1	-1
1/18/2019	3:03:32 PM	815	159	19	19	19	21	22	21	22	21	22	22	22	22	27.4	32.3	76.4	-1	-1	-1
1/18/2019	3:03:33 PM	3	160	19	19	19	21	21	22	21	22	22	22	22	22	27.4	32.3	76.4	-1	-1	-1
1/18/2019	3:03:33 PM	206	161	19	19	20	21	21	21	22	21	22	22	22	22	27.4	32.3	76.4	-1	-1	-1
1/18/2019	3:03:33 PM	409	162	19	20	19	21	21	22	21	22	22	22	22	22	27.4	32.3	76.4	-1	-1	-1
1/18/2019	3:03:33 PM	612	163	19	19	20	21	22	22	21	22	22	22	22	22	27.4	32.3	76.4	-1	-1	-1
1/18/2019	3:03:33 PM	815	164	19	19	20	21	21	21	22	21	22	22	22	21	27.4	32.3	76.4	-1	-1	-1
1/18/2019	3:03:34 PM	3	165	19	19	20	21	21	21	21	22	22	22	22	22	27.4	32.3	76.4	-1	-1	-1
1/18/2019	3:03:34 PM	206	166	19	19	19	21	21	21	22	21	22	22	22	22	27.4	32.3	76.4	-1	-1	-1
1/18/2019	3:03:34 PM	409	167	19	19	19	21	21	22	21	22	22	22	22	22	27.4	32.3	76.4	-1	-1	-1
1/18/2019	3:03:34 PM	612	168	19	19	20	21	22	22	21	22	22	22	22	22	27.4	32.3	76.4	-1	-1	-1
1/18/2019	3:03:34 PM	815	169	19	19	19	21	22	21	22	21	22	22	22	22	27.4	32.0	77.2	-1	-1	-1
1/18/2019	3:03:35 PM	3	170	19	19	19	21	21	22	21	22	22	22	22	22	27.4	32.0	77.2	-1	-1	-1
1/18/2019	3:03:35 PM	206	171	19	19	20	21	22	22	22	22	22	22	22	22	27.4	32.0	77.2	-1	-1	-1
1/18/2019	3:03:35 PM	409	172	19	19	20	21	21	21	22	21	22	22	22	22	27.4	32.0	77.2	-1	-1	-1
1/18/2019	3:03:35 PM	612	173	19	19	20	21	21	22	22	22	22	22	22	22	27.4	32.0	77.2	-1	-1	-1
1/18/2019	3:03:35 PM	815	174	19	19	20	21	22	21	22	21	22	22	22	22	27.4	32.0	77.2	-1	-1	-1
1/18/2019	3:03:36 PM	3	175	19	19	19	21	21	21	22	22	22	22	22	22	27.4	32.0	77.2	-1	-1	-1
1/18/2019	3:03:36 PM	206	176	19	19	20	21	22	21	22	21	22	22	22	22	27.4	32.0	77.2	-1	-1	-1
1/18/2019	3:03:36 PM	409	177	19	19	19	21	21	22	21	22	22	22	22	22	27.4	32.0	77.2	-1	-1	-1
1/18/2019	3:03:36 PM	612	178	19	19	20	21	22	21	22	21	22	22	22	22	27.4	32.0	77.2	-1	-1	-1
1/18/2019	3:03:36 PM	815	179	19	20	19	21	21	21	22	21	22	22	22	22	27.4	32.0	77.2	-1	-1	-1
1/18/2019	3:03:37 PM	3	180	19	19	20	21	21	21	21	21	22	22	22	22	27.4	32.0	77.2	-1	-1	-1
1/18/2019	3:03:37 PM	206	181	19	20	20	21	21	22	22	21	22	22	22	22	27.4	32.0	77.2	-1	-1	-1
1/18/2019	3:03:37 PM	409	182	19	19	20	21	21	22	21	22	22	22	22	22	27.4	32.0	77.2	-1	-1	-1
1/18/2019	3:03:37 PM	612	183	19	19	20	21	22	21	22	21	22	22	22	22	27.4	32.0	77.2	-1	-1	-1
1/18/2019	3:03:37 PM	815	184	19	19	19	21	21	22	21	22	22	22	22	22	27.4	32.0	77.2	-1	-1	-1
1/18/2019	3:03:38 PM	3	185	19	19	19	21	22	21	22	21	22	22	22	22	27.4	32.0	77.2	-1	-1	-1
1/18/2019	3:03:38 PM	206	186	19	19	19	21	21	22	21	21	22	22	22	21	27.4	32.0	77.2	-1	-1	-1
1/18/2019	3:03:38 PM	409	187	19	19	19	21	21	22	22	22	22	22	22	22	27.4	32.0	77.2	-1	-1	-1
1/18/2019	3:03:38 PM	612	188	19	19	20	21	22	21	22	21	22	22	22	22	27.4	32.0	77.2	-1	-1	-1
1/18/2019	3:03:38 PM	815	189	19	19	19	21	21	21	22	21	22	22	22	21	27.4	32.0	77.2	-1	-1	-1
1/18/2019	3:03:39 PM	3	190	19	19	20	21	22	21	22	21	22	22	22	22	27.4	32.0	77.2	-1	-1	-1
1/18/2019	3:03:39 PM	206	191	19	19	19	21	21	22	21	21	22	22	22	21	27.4	32.0	77.2	-1	-1	-1
1/18/2019	3:03:39 PM	409	192	19	19	19	21	21	22	21	22	22	22	22	22	27.4	32.0	77.2	-1	-1	-1
1/18/2019	3:03:39 PM	612	193	19	19	20	21	22	21	22	21	22	22	22	22	27.4	32.0	77.2	-1	-1	-1
1/18/2019	3:03:39 PM	815	194	19	19	19	21	21	22	22	21	22	22	22	22	27.4	32.0	77.2	-1	-1	-1
1/18/2019	3:03:40 PM	3	195	19	19	20	21	21	21	21	22	22	22	22	22	27.4	32.0	77.2	-1	-1	-1
1/18/2019	3:03:40 PM	206	196	19	19	19	21	21	21	22	21	22	22	22	22	27.4	32.0	77.2	-1	-1	-1
1/18/2019	3:03:40 PM	409	197	19	20	19	21	21	22	22	22	22	22	22	22	27.4	32.0	77.2	-1	-1	-1
1/18/2019	3:03:40 PM	612	198	19	19	20	21	21	22	22	22	22	22	22	22	27.4	32.0	77.2	-1	-1	-1
1/18/2019	3:03:40 PM	815	199	19	19	19	21	22	21	22	21	22	22	22	22	27.4	32.0	77.2	-1	-1	-1
1/18/2019	3:03:41 PM	3	200	19	19	19	21	21	22	21	22	22	22	22	22	27.4	32.0	77.2	-1	-1	-1
1/18/2019	3:03:41 PM	206	201	19	19	20	21	21	22	21	22	22	22	22	22	27.4	32.0	77.2	-1	-1	-1
1/18/2019	3:03:41 PM	409	202	19	19	20	21	22	21	22	21	22	22	22	22	27.4	32.0	77.2	-1	-1	-1
1/18/2019	3:03:41 PM	612	203	19	20	19	21	21	22	22	22	22	22	22	22	27.4	32.0	77.2	-1	-1	-1
1/18/2019	3:03:41 PM	815	204	19	19	19	21	21	22	21	22	22	22	22	22	27.4	32.0	77.2	-1	-1	-1
1/18/2019	3:03:42 PM	3	205	19	19	19	21	21	21	22	21	22	22	22	22	27.4	32.0	77.2	-1	-1	-1
1/18/2019	3:03:42 PM	204	206	19	19	19	21	21	22	21	22	22	22	22	22	27.4	32.0	77.2	-1	-1	-1
1/18/2019	3:03:42 PM	407	207	19	20	19	21	22	22	22	21	22	22	22	22	27.4	32.0	77.2	-1	-1	-1
1/18/2019	3:03:42 PM	610	208	19	19	20	21	22	22	22	22	22	22	22	22	27.4	32.0	77.2	-1	-1	-1
1/18/2019	3:03:42 PM	814	209	19	20	19	21	21	22	22	22	22	22	22	22	27.4	32.0	77.2	-1	-1	-1
1/18/2019	3:03:43 PM	5	210	19	19	19	21	22	22	22	22	22	22	22	22	27.4	32.0	77.2	-1	-1	-1
1/18/2019	3:03:43 PM	208	211	19	19	19	21	21	22	21	22	22	22	22	22	27.4	31.7	75.0	-1	-1	-1
1/18/2019	3:03:43 PM	411	212	19	19	20	21	22	21	22	22	22	22	22	22	27.4	31.7	75.0	-1	-1	-1
1/18/2019	3:03:43 PM	614	213	19	19	19	21	21	22	21	21	22	22	22	22	27.4	31.7	75.0	-1	-1	-1
1/18/2019	3:03:43 PM	802	214	19	19	19	21	21	21	22	21	22	22	22	22	27.4	31.7	75.0	-1	-1	-1
1/18/2019	3:03:44 PM	5	215	19	19	19	21	21	22	21	22	22	22	22	22	27.4	31.7	75.0	-1	-1	-1
1/18/2019	3:03:44 PM	208	216	19	19	19	21	22	21	22	21	22	22	22	22	27.4	31.7	75.0	-1	-1	-1
1/18/2019	3:03:44 PM	411	217	19	19	19	21	21	22	22	22	22	22	22	22	27.4	31.7	75.0	-1	-1	-1
1/18/2019	3:03:44 PM	614	218	19	19	19	21	21	22	22	22	22	22	22	22	27.4	31.7	75.0	-1	-1	-1
1/18/2019	3:03:44 PM	802	219	19	19	19	21	21	22	21	22	22	22	22	22	27.4	31.7	75.0	-1	-1	-1
1/18/2019	3:03:45 PM	5	220	19	19	19	21	21	22	22	22	22	22	22	22	27.4	31.7	75.0	-1	-1	-1
1/18/2019	3:03:45 PM	208	221	19	19	19	21	21	22	21	21	22	22	22	22	27.4	31.7	75.0	-1	-1	-1
1/18/2019	3:03:45 PM	411	222	19	19	20	21	22	22	22	22	22	22	22	22	27.4	31.7	75.0	-1	-1	-1
1/18/2019	3:03:45 PM	614	223	19	19	19	21	21	22	22	21	22	22	22	22	27.4	31.7	75.0	-1	-1	-1
1/18/2019	3:03:45 PM	802	224	19	19	20	21	21	21	22	21	22	22	22	22	27.4	31.7	75.0	-1	-1	-1
1/18/2019	3:03:46 PM	5	225	19	19	19	21	21	22	22	22	22	22	22	22	27.4	31.7	75.0	-1	-1	-1
1/18/2019	3:03:46 PM	208	226	19	19	20	21	22	22	21	21	22	22	22	22	27.4	31.7	75.0	-1	-1	-1
1/18/2019	3:03:46 PM	411	227	19	19	19	21	21	22	22	21	22	22	22	21	27.4	31.7	75.0	-1	-1	-1
1/18/2019	3:03:46 PM	614	228	19	19	19	21	21	22	21	22	22	22	22	22	27.4	31.7	75.0	-1	-1	-1
1/18/2019	3:03:46 PM	802	229	19	19	19	21	21	22	22	21	22	22	22	22	27.4	31.7	75.0	-1	-1	-1
1/18/2019	3:03:47 PM	5	230	19	19	19	21	21	22	21	22	22	22	22	22	27.4	31.7	75.0	-1	-1	-1
1/18/2019	3:03:47 PM	208	231	19	19	19	21	22	22	22	21	22	22	22	22	27.4	31.7	75.0	-1	-1	-1
1/18/2019	3:03:47 PM	411	232	19	19	19	21	21	22	21	22	22	22	22	22	27.4	31.7	75.0	-1	-1	-1
1/18/2019	3:03:47 PM	614	233	19	19	20	21	21	21	22	22	22	22	22	22	27.4	31.7	75.0	-1	-1	-1
1/18/2019	3:03:47 PM	802	234	19	19	19	21	21	22	21	22	22	22	22	22	27.4	31.7	75.0	-1	-1	-1
1/18/2019	3:03:48 PM	5	235	19	19	19	21	22	21	22	22	22	22	22	22	27.4	31.7	75.0	-1	-1	-1
1/18/2019	3:03:48 PM	208	236	19	19	19	21	22	21	22	21	22	22	22	21	27.4	31.7	75.0	-1	-1	-1
1/18/2019	3:03:48 PM	411	237	19	19	20	21	22	22	21	22	22	22	22	22	27.4	31.7	75.0	-1	-1	-1
1/18/2019	3:03:48 PM	614	238	19	19	19	21	21	22	22	21	22	22	22	21	27.4	31.7	75.0	-1	-1	-1
1/18/2019	3:03:48 PM	802	239	19	19	20	21	21	21	22	21	22	22	22	22	27.4	31.7	75.0	-1	-1	-1
1/18/2019	3:03:49 PM	5	240	19	19	19	21	21	22	22	21	22	22	22	21	27.4	31.7	75.0	-1	-1	-1
1/18/2019	3:03:49 PM	208	241	19	19	19	21	21	22	22	22	22	22	22	22	27.4	31.7	75.0	-1	-1	-1
1/18/2019	3:03:49 PM	411	242	19	19	19	21	22	22	22	21	22	22	22	21	27.4	31.7	75.0	-1	-1	-1
1/18/2019	3:03:49 PM	614	243	19	19	19	21	21	22	21	22	22	22	22	22	27.4	31.7	75.0	-1	-1	-1
1/18/2019	3:03:49 PM	802	244	19	19	19	21	21	22	22	22	22	22	22	22	27.4	31.7	75.0	-1	-1	-1
1/18/2019	3:03:50 PM	5	245	19	19	20	21	21	22	22	22	22	22	22	22	27.4	31.7	75.0	-1	-1	-1
1/18/2019	3:03:50 PM	208	246	19	19	19	21	22	21	22	21	22	22	22	22	27.4	31.7	75.0	-1	-1	-1
1/18/2019	3:03:50 PM	411	247	19	19	19	21	21	22	21	22	22	22	22	22	27.4	31.7	75.0	-1	-1	-1
1/18/2019	3:03:50 PM	614	248	19	19	20	21	22	21	22	21	22	22	22	22	27.4	31.7	75.0	-1	-1	-1
1/18/2019	3:03:50 PM	802	249	19	19	19	21	21	22	21	22	22	22	22	22	27.4	31.7	75.0	-1	-1	-1
1/18/2019	3:03:51 PM	5	250	19	19	20	21	22	22	22	21	22	22	22	22	27.4	31.7	75.0	-1	-1	-1
1/18/2019	3:03:51 PM	208	251	19	19	19	21	21	22	22	22	22	22	22	22	27.4	31.7	75.0	-1	-1	-1
1/18/2019	3:03:51 PM	411	252	19	19	19	21	21	22	22	22	22	22	22	22	27.4	31.7	75.0	-1	-1	-1
1/18/2019	3:03:51 PM	614	253	19	19	19	21	21	22	22	21	22	22	22	21	27.4	31.5	73.6	-1	-1	-1
1/18/2019	3:03:51 PM	802	254	19	19	19	21	21	22	22	21	22	22	22	22	27.4	31.5	73.6	-1	-1	-1
1/18/2019	3:03:52 PM	5	255	19	19	19	21	22	22	22	21	22	22	22	22	27.4	31.5	73.6	-1	-1	-1
1/18/2019	3:03:52 PM	208	256	19	19	19	21	21	22	21	22	22	22	22	22	27.4	31.5	73.6	-1	-1	-1
1/18/2019	3:03:52 PM	411	257	19	19	20	21	21	21	21	21	22	22	22	22	27.4	31.5	73.6	-1	-1	-1
1/18/2019	3:03:52 PM	614	258	19	20	19	21	21	21	22	21	22	22	22	22	27.4	31.5	73.6	-1	-1	-1
1/18/2019	3:03:52 PM	802	259	19	19	20	21	22	21	21	21	22	22	22	22	27.4	31.5	73.6	-1	-1	-1
1/18/2019	3:03:53 PM	5	260	19	19	20	21	22	22	22	21	22	22	22	22	27.4	31.5	73.6	-1	-1	-1
1/18/2019	3:03:53 PM	208	261	19	19	19	21	21	22	21	22	22	22	22	22	27.4	31.5	73.6	-1	-1	-1
1/18/2019	3:03:53 PM	411	262	19	19	20	21	22	21	21	21	22	22	22	22	27.4	31.5	73.6	-1	-1	-1
1/18/2019	3:03:53 PM	614	263	19	19	19	21	21	22	22	21	22	22	22	22	27.4	31.5	73.6	-1	-1	-1
1/18/2019	3:03:53 PM	802	264	19	19	19	21	21	22	21	22	22	22	22	22	27.4	31.5	73.6	-1	-1	-1
1/18/2019	3:03:54 PM	5	265	19	19	19	21	22	22	22	21	22	22	22	22	27.4	31.5	73.6	-1	-1	-1
1/18/2019	3:03:54 PM	208	266	19	19	19	21	21	22	22	22	22	22	22	22	27.4	31.5	73.6	-1	-1	-1
1/18/2019	3:03:54 PM	411	267	19	19	19	21	21	22	22	21	22	22	22	22	27.4	31.5	73.6	-1	-1	-1
1/18/2019	3:03:54 PM	614	268	19	19	20	21	22	22	22	21	22	22	22	22	27.4	31.5	73.6	-1	-1	-1
1/18/2019	3:03:54 PM	802	269	19	19	20	21	21	22	22	22	22	22	22	22	27.4	31.5	73.6	-1	-1	-1
1/18/2019	3:03:55 PM	5	270	19	19	19	21	21	22	22	22	22	22	22	22	27.4	31.5	73.6	-1	-1	-1
1/18/2019	3:03:55 PM	208	271	19	19	20	21	21	22	22	22	22	22	22	22	27.4	31.5	73.6	-1	-1	-1
1/18/2019	3:03:55 PM	411	272	19	19	20	21	21	21	22	21	22	22	22	21	27.4	31.5	73.6	-1	-1	-1
1/18/2019	3:03:55 PM	614	273	19	19	19	21	21	22	21	22	22	22	22	22	27.4	31.5	73.6	-1	-1	-1
1/18/2019	3:03:55 PM	802	274	19	19	19	21	21	21	21	21	22	22	22	21	27.4	31.5	73.6	-1	-1	-1
1/18/2019	3:03:56 PM	5	275	19	19	19	21	21	22	22	22	22	22	22	22	27.4	31.5	73.6	-1	-1	-1
1/18/2019	3:03:56 PM	208	276	19	19	19	21	22	21	22	21	22	22	22	22	27.4	31.5	73.6	-1	-1	-1
1/18/2019	3:03:56 PM	411	277	19	19	19	21	21	22	21	22	22	22	22	22	27.4	31.5	73.6	-1	-1	-1
1/18/2019	3:03:56 PM	614	278	19	19	19	21	22	21	22	21	22	22	22	22	27.4	31.5	73.6	-1	-1	-1
1/18/2019	3:03:56 PM	802	279	19	19	19	21	21	22	21	22	22	22	22	22	27.4	31.5	73.6	-1	-1	-1
1/18/2019	3:03:57 PM	5	280	19	19	20	21	22	21	22	21	22	22	22	22	27.4	31.5	73.6	-1	-1	-1
1/18/2019	3:03:57 PM	208	281	19	19	19	21	21	22	21	22	22	22	22	22	27.4	31.5	73.6	-1	-1	-1
1/18/2019	3:03:57 PM	411	282	19	19	20	21	21	21	21	21	22	22	22	22	27.4	31.5	73.6	-1	-1	-1
1/18/2019	3:03:57 PM	614	283	19	19	19	21	21	22	22	21	22	22	22	21	27.4	31.5	73.6	-1	-1	-1
1/18/2019	3:03:57 PM	802	284	19	19	19	21	21	22	21	22	22	22	22	22	27.4	31.5	73.6	-1	-1	-1
1/18/2019	3:03:58 PM	5	285	19	19	19	21	22	22	22	21	22	22	22	22	27.4	31.5	73.6	-1	-1	-1
1/18/2019	3:03:58 PM	208	286	19	19	19	21	21	22	21	22	22	22	22	22	27.4	31.5	73.6	-1	-1	-1
1/18/2019	3:03:58 PM	411	287	19	19	19	21	22	21	21	21	22	22	22	22	27.4	31.5	73.6	-1	-1	-1
1/18/2019	3:03:58 PM	614	288	19	19	19	21	21	22	21	21	22	22	22	22	27.4	31.5	73.6	-1	-1	-1
1/18/2019	3:03:58 PM	802	289	19	19	19	21	22	21	22	21	22	22	22	22	27.4	31.5	73.6	-1	-1	-1
1/18/2019	3:03:59 PM	5	290	19	19	19	21	22	22	22	22	22	22	22	22	27.4	31.5	73.6	-1	-1	-1
1/18/2019	3:03:59 PM	208	291	19	19	19	21	21	22	22	22	22	22	22	22	27.4	31.5	73.6	-1	-1	-1
1/18/2019	3:03:59 PM	411	292	19	19	20	21	22	21	22	21	22	22	22	22	27.4	31.5	73.6	-1	-1	-1
1/18/2019	3:03:59 PM	614	293	19	19	19	21	21	22	21	22	22	22	22	22	27.4	31.5	73.6	-1	-1	-1
1/18/2019	3:03:59 PM	802	294	19	19	20	21	21	21	22	21	22	22	22	22	27.4	31.5	73.6	-1	-1	-1
1/18/2019	3:04:00 PM	5	295	19	20	19	21	21	22	21	22	22	22	22	22	27.4	31.4	70.7	-1	-1	-1
1/18/2019	3:04:00 PM	208	296	19	19	20	21	21	22	22	22	22	22	22	22	27.4	31.4	70.7	-1	-1	-1
1/18/2019	3:04:00 PM	411	297	19	19	19	21	21	21	22	21	22	22	22	22	27.4	31.4	70.7	-1	-1	-1
1/18/2019	3:04:00 PM	614	298	19	19	19	21	21	22	21	22	22	22	22	22	27.4	31.4	70.7	-1	-1	-1
1/18/2019	3:04:00 PM	802	299	19	19	19	21	22	21	22	21	22	22	22	22	27.4	31.4	70.7	-1	-1	-1
1/18/2019	3:04:01 PM	5	300	19	20	19	21	22	22	22	21	22	22	22	22	27.4	31.4	70.7	-1	-1	-1
1/18/2019	3:04:01 PM	208	301	19	19	20	21	21	22	22	22	22	22	22	22	27.4	31.4	70.7	-1	-1	-1
1/18/2019	3:04:01 PM	411	302	19	19	19	21	22	21	22	21	22	22	22	22	27.4	31.4	70.7	-1	-1	-1
1/18/2019	3:04:01 PM	614	303	19	19	19	21	21	22	21	22	22	22	22	22	27.4	31.4	70.7	-1	-1	-1
1/18/2019	3:04:01 PM	802	304	19	19	20	21	21	22	22	21	22	22	22	22	27.4	31.4	70.7	-1	-1	-1
1/18/2019	3:04:02 PM	5	305	19	19	19	21	21	22	21	22	22	22	22	22	27.4	31.4	70.7	-1	-1	-1
1/18/2019	3:04:02 PM	208	306	19	19	20	21	22	21	22	22	22	22	22	22	27.4	31.4	70.7	-1	-1	-1
1/18/2019	3:04:02 PM	411	307	19	19	19	21	21	21	22	21	22	22	22	21	27.4	31.4	70.7	-1	-1	-1
1/18/2019	3:04:02 PM	614	308	19	19	19	21	21	22	21	22	22	22	22	22	27.4	31.4	70.7	-1	-1	-1
1/18/2019	3:04:02 PM	802	309	19	19	19	21	22	22	21	21	22	22	22	22	27.4	31.4	70.7	-1	-1	-1
1/18/2019	3:04:03 PM	5	310	19	19	19	21	21	22	21	22	22	22	22	22	27.4	31.4	70.7	-1	-1	-1
1/18/2019	3:04:03 PM	208	311	19	19	19	21	22	21	22	22	22	22	22	22	27.4	31.4	70.7	-1	-1	-1
1/18/2019	3:04:03 PM	411	312	19	19	19	21	21	21	22	21	22	22	22	21	27.4	31.4	70.7	-1	-1	-1
1/18/2019	3:04:03 PM	614	313	19	19	19	21	21	22	21	22	22	22	22	22	27.4	31.4	70.7	-1	-1	-1
1/18/2019	3:04:03 PM	802	314	19	19	19	21	22	21	22	21	22	22	22	22	27.4	31.4	70.7	-1	-1	-1
1/18/2019	3:04:04 PM	5	315	19	19	19	21	21	22	22	22	22	22	22	22	27.4	31.4	70.7	-1	-1	-1
1/18/2019	3:04:04 PM	208	316	19	19	20	21	21	22	21	22	22	22	22	22	27.4	31.4	70.7	-1	-1	-1
1/18/2019	3:04:04 PM	411	317	19	19	19	21	22	21	22	21	22	22	22	22	27.4	31.4	70.7	-1	-1	-1
1/18/2019	3:04:04 PM	614	318	19	19	19	21	21	22	21	22	22	22	22	22	27.4	31.4	70.7	-1	-1	-1
1/18/2019	3:04:04 PM	802	319	19	19	20	21	22	21	22	21	22	22	22	22	27.4	31.4	70.7	-1	-1	-1
1/18/2019	3:04:05 PM	5	320	19	20	19	21	21	22	21	22	22	22	22	22	27.4	31.4	70.7	-1	-1	-1
1/18/2019	3:04:05 PM	208	321	19	19	20	21	22	22	21	22	22	22	22	22	27.4	31.4	70.7	-1	-1	-1
1/18/2019	3:04:05 PM	411	322	19	19	19	21	22	21	22	21	22	22	22	22	27.4	31.4	70.7	-1	-1	-1
1/18/2019	3:04:05 PM	614	323	19	19	19	21	21	22	21	21	22	22	22	22	27.4	31.4	70.7	-1	-1	-1
1/18/2019	3:04:05 PM	802	324	19	19	20	21	21	22	21	22	22	22	22	22	27.4	31.4	70.7	-1	-1	-1
1/18/2019	3:04:06 PM	5	325	19	19	19	21	22	21	22	21	22	22	22	22	27.4	31.4	70.7	-1	-1	-1
1/18/2019	3:04:06 PM	208	326	19	19	19	21	21	22	21	22	22	22	22	22	27.4	31.4	70.7	-1	-1	-1
1/18/2019	3:04:06 PM	411	327	19	19	20	21	21	21	21	22	22	22	22	22	27.4	31.4	70.7	-1	-1	-1
1/18/2019	3:04:06 PM	614	328	19	19	20	21	22	21	22	21	22	22	22	22	27.4	31.4	70.7	-1	-1	-1
1/18/2019	3:04:06 PM	802	329	19	19	19	21	21	22	21	22	22	22	22	22	27.4	31.4	70.7	-1	-1	-1
1/18/2019	3:04:07 PM	5	330	19	19	20	21	22	22	21	22	22	22	22	22	27.4	31.4	70.7	-1	-1	-1
1/18/2019	3:04:07 PM	208	331	19	19	20	21	22	22	22	21	22	22	22	22	27.4	31.4	70.7	-1	-1	-1
1/18/2019	3:04:07 PM	411	332	19	19	19	21	21	22	22	22	22	22	22	21	27.4	31.4	70.7	-1	-1	-1
1/18/2019	3:04:07 PM	614	333	19	19	20	21	22	21	22	22	22	22	22	22	27.4	31.4	70.7	-1	-1	-1
1/18/2019	3:04:07 PM	802	334	19	19	19	21	21	22	21	22	22	22	22	22	27.4	31.4	70.7	-1	-1	-1
1/18/2019	3:04:08 PM	5	335	19	19	20	21	22	21	22	21	22	22	22	22	27.4	31.4	70.7	-1	-1	-1
1/18/2019	3:04:08 PM	208	336	19	19	19	21	21	22	21	21	22	22	22	22	27.4	31.4	70.7	-1	-1	-1
1/18/2019	3:04:08 PM	411	337	19	19	20	21	21	21	21	21	22	22	22	22	27.4	31.3	41.5	-1	-1	-1
1/18/2019	3:04:08 PM	614	338	19	20	19	21	21	21	21	22	22	22	22	22	27.4	31.3	41.5	-1	-1	-1
1/18/2019	3:04:08 PM	802	339	19	19	20	21	22	21	22	21	22	22	22	22	27.4	31.3	41.5	-1	-1	-1
1/18/2019	3:04:09 PM	5	340	19	19	19	21	22	22	22	21	22	22	22	22	27.4	31.3	41.5	-1	-1	-1
1/18/2019	3:04:09 PM	208	341	19	19	19	21	21	22	22	22	22	22	22	22	27.4	31.3	41.5	-1	-1	-1
1/18/2019	3:04:09 PM	411	342	19	19	19	21	22	21	21	21	22	22	22	21	27.4	31.3	41.5	-1	-1	-1
1/18/2019	3:04:09 PM	614	343	19	19	19	21	21	22	21	22	22	22	22	22	27.4	31.3	41.5	-1	-1	-1
1/18/2019	3:04:09 PM	802	344	19	19	19	21	21	22	22	21	22	22	22	21	27.4	31.3	41.5	-1	-1	-1
1/18/2019	3:04:10 PM	5	345	19	19	20	21	21	22	21	22	22	22	22	22	27.4	31.3	41.5	-1	-1	-1
1/18/2019	3:04:10 PM	208	346	19	19	19	21	22	22	22	21	22	22	22	21	27.4	31.3	41.5	-1	-1	-1
1/18/2019	3:04:10 PM	411	347	19	19	19	21	21	22	21	22	22	22	22	22	27.4	31.3	41.5	-1	-1	-1
1/18/2019	3:04:10 PM	614	348	19	19	20	21	21	22	22	22	22	22	22	22	27.4	31.3	41.5	-1	-1	-1
1/18/2019	3:04:10 PM	802	349	19	20	19	21	21	22	22	22	22	22	22	22	27.4	31.3	41.5	-1	-1	-1
1/18/2019	3:04:11 PM	5	350	19	19	20	21	22	22	22	22	22	22	22	22	27.4	31.3	41.5	-1	-1	-1
1/18/2019	3:04:11 PM	208	351	19	19	19	21	21	22	22	22	22	22	22	22	27.4	31.3	41.5	-1	-1	-1
1/18/2019	3:04:11 PM	411	352	19	19	19	21	21	22	21	22	22	22	22	22	27.4	31.3	41.5	-1	-1	-1
1/18/2019	3:04:11 PM	614	353	19	19	19	21	22	22	22	21	22	22	22	22	27.4	31.3	41.5	-1	-1	-1
1/18/2019	3:04:11 PM	802	354	19	19	19	21	21	22	21	22	22	22	22	22	27.4	31.3	41.5	-1	-1	-1
1/18/2019	3:04:12 PM	5	355	19	19	19	21	22	22	22	21	22	22	22	22	27.4	31.3	41.5	-1	-1	-1
1/18/2019	3:04:12 PM	208	356	19	19	19	21	21	22	21	21	22	22	22	22	27.4	31.3	41.5	-1	-1	-1
1/18/2019	3:04:12 PM	411	357	19	19	20	21	21	22	21	21	22	22	22	22	27.4	31.3	41.5	-1	-1	-1
1/18/2019	3:04:12 PM	614	358	19	19	19	21	21	22	22	21	22	22	22	22	27.4	31.3	41.5	-1	-1	-1
1/18/2019	3:04:12 PM	802	359	19	19	20	21	21	22	22	21	22	22	22	22	27.4	31.3	41.5	-1	-1	-1
1/18/2019	3:04:13 PM	5	360	19	19	19	21	22	21	22	21	22	22	22	22	27.4	31.3	41.5	-1	-1	-1
1/18/2019	3:04:13 PM	208	361	19	19	19	21	21	22	21	21	22	22	22	22	27.4	31.3	41.5	-1	-1	-1
1/18/2019	3:04:13 PM	411	362	19	19	20	21	21	21	21	22	22	22	22	22	27.4	31.3	41.5	-1	-1	-1
1/18/2019	3:04:13 PM	614	363	19	19	19	21	22	22	22	21	22	22	22	22	27.4	31.3	41.5	-1	-1	-1
1/18/2019	3:04:13 PM	802	364	19	19	19	21	21	22	21	22	22	22	22	22	27.4	31.3	41.5	-1	-1	-1
1/18/2019	3:04:14 PM	5	365	19	19	19	21	22	22	22	21	22	22	22	22	27.4	31.3	41.5	-1	-1	-1
1/18/2019	3:04:14 PM	208	366	19	19	19	21	21	22	21	22	22	22	22	21	27.4	31.3	41.5	-1	-1	-1
1/18/2019	3:04:14 PM	411	367	19	19	19	21	22	21	22	21	22	22	22	22	27.4	31.3	41.5	-1	-1	-1
1/18/2019	3:04:14 PM	614	368	19	19	19	21	21	22	21	22	22	22	22	22	27.4	31.3	41.5	-1	-1	-1
1/18/2019	3:04:14 PM	802	369	19	19	20	21	22	21	22	21	22	22	22	22	27.4	31.3	41.5	-1	-1	-1
1/18/2019	3:04:15 PM	5	370	19	19	19	21	21	22	22	22	22	22	22	22	27.4	31.3	41.5	-1	-1	-1
1/18/2019	3:04:15 PM	208	371	19	19	19	21	21	22	21	22	22	22	22	22	27.4	31.3	41.5	-1	-1	-1
1/18/2019	3:04:15 PM	411	372	19	19	19	21	21	21	22	21	22	22	22	22	27.4	31.3	41.5	-1	-1	-1
1/18/2019	3:04:15 PM	614	373	19	19	19	21	21	22	21	22	22	22	22	22	27.4	31.3	41.5	-1	-1	-1
1/18/2019	3:04:15 PM	802	374	19	19	19	21	22	22	22	21	22	22	22	22	27.4	31.3	41.5	-1	-1	-1
1/18/2019	3:04:16 PM	5	375	19	19	19	21	21	22	21	22	22	22	22	22	27.4	31.3	41.5	-1	-1	-1
1/18/2019	3:04:16 PM	208	376	19	19	19	21	21	22	21	22	22	22	22	22	27.4	31.3	41.5	-1	-1	-1
1/18/2019	3:04:16 PM	411	377	19	19	19	21	21	21	22	21	22	22	22	21	27.4	31.3	41.5	-1	-1	-1
1/18/2019	3:04:16 PM	614	378	19	19	19	21	21	22	21	22	22	22	22	22	27.4	31.3	41.5	-1	-1	-1
1/18/2019	3:04:16 PM	802	379	19	19	19	21	22	21	22	21	22	22	22	22	27.4	31.2	46.7	-1	-1	-1
1/18/2019	3:04:17 PM	21	380	19	19	20	21	22	21	22	22	22	22	22	22	27.4	31.2	46.7	-1	-1	-1
1/18/2019	3:04:17 PM	208	381	19	19	19	21	22	22	21	22	22	22	22	22	27.4	31.2	46.7	-1	-1	-1
1/18/2019	3:04:17 PM	411	382	19	19	20	21	22	22	22	21	22	22	22	22	27.4	31.2	46.7	-1	-1	-1
1/18/2019	3:04:17 PM	614	383	19	20	19	21	21	22	22	22	22	22	22	22	27.4	31.2	46.7	-1	-1	-1
1/18/2019	3:04:17 PM	802	384	19	19	20	21	21	21	22	22	22	22	22	22	27.4	31.2	46.7	-1	-1	-1
1/18/2019	3:04:18 PM	5	385	19	19	20	21	21	22	22	21	22	22	22	21	27.4	31.2	46.7	-1	-1	-1
1/18/2019	3:04:18 PM	208	386	19	19	19	21	21	22	21	22	22	22	22	22	27.4	31.2	46.7	-1	-1	-1
1/18/2019	3:04:18 PM	411	387	19	19	20	21	21	21	21	21	22	22	22	22	27.4	31.2	46.7	-1	-1	-1
1/18/2019	3:04:18 PM	614	388	19	19	19	21	22	22	22	21	22	22	22	22	27.4	31.2	46.7	-1	-1	-1
1/18/2019	3:04:18 PM	802	389	19	19	19	21	21	22	21	22	22	22	22	22	27.4	31.2	46.7	-1	-1	-1
1/18/2019	3:04:19 PM	5	390	19	19	20	21	22	21	22	21	22	22	22	22	27.4	31.2	46.7	-1	-1	-1
1/18/2019	3:04:19 PM	208	391	19	19	19	21	21	21	22	21	22	22	22	21	27.4	31.2	46.7	-1	-1	-1
1/18/2019	3:04:19 PM	411	392	19	19	19	21	21	22	21	22	22	22	22	22	27.4	31.2	46.7	-1	-1	-1
1/18/2019	3:04:19 PM	614	393	19	19	20	21	22	22	22	22	22	22	22	22	27.4	31.2	46.7	-1	-1	-1
1/18/2019	3:04:19 PM	802	394	19	19	19	21	21	22	22	21	22	22	22	22	27.4	31.2	46.7	-1	-1	-1
1/18/2019	3:04:20 PM	5	395	19	19	19	21	21	22	21	22	22	22	22	22	27.4	31.2	46.7	-1	-1	-1
1/18/2019	3:04:20 PM	208	396	19	19	20	21	22	21	21	21	22	22	22	22	27.4	31.2	46.7	-1	-1	-1
1/18/2019	3:04:20 PM	411	397	19	19	19	21	21	21	21	21	22	22	22	22	27.4	31.2	46.7	-1	-1	-1
1/18/2019	3:04:20 PM	614	398	19	19	20	21	21	21	22	22	22	22	22	22	27.4	31.2	46.7	-1	-1	-1
1/18/2019	3:04:20 PM	802	399	19	19	19	21	21	22	22	22	22	22	22	22	27.4	31.2	46.7	-1	-1	-1
1/18/2019	3:04:21 PM	5	400	19	19	20	21	22	22	22	22	22	22	22	22	27.4	31.2	46.7	-1	-1	-1
1/18/2019	3:04:21 PM	208	401	19	19	19	21	21	21	22	21	22	22	22	21	27.4	31.2	46.7	-1	-1	-1
1/18/2019	3:04:21 PM	411	402	19	19	19	21	21	22	21	22	22	22	22	22	27.4	31.2	46.7	-1	-1	-1
1/18/2019	3:04:21 PM	614	403	19	19	20	21	22	22	22	22	22	22	22	22	27.4	31.2	46.7	-1	-1	-1
1/18/2019	3:04:21 PM	802	404	19	19	19	21	21	22	21	22	22	22	22	22	27.4	31.2	46.7	-1	-1	-1
1/18/2019	3:04:22 PM	5	405	19	19	20	21	22	21	22	22	22	22	22	22	27.4	31.2	46.7	-1	-1	-1
1/18/2019	3:04:22 PM	208	406	19	19	19	21	21	21	22	21	22	22	22	21	27.4	31.2	46.7	-1	-1	-1
1/18/2019	3:04:22 PM	411	407	19	19	19	21	21	22	21	22	22	22	22	22	27.4	31.2	46.7	-1	-1	-1
1/18/2019	3:04:22 PM	614	408	19	19	20	21	22	21	22	22	22	22	22	22	27.4	31.2	46.7	-1	-1	-1
1/18/2019	3:04:22 PM	802	409	19	19	19	21	21	22	21	22	22	22	22	22	27.4	31.2	46.7	-1	-1	-1
1/18/2019	3:04:23 PM	5	410	19	19	20	21	22	21	22	21	22	22	22	22	27.4	31.2	46.7	-1	-1	-1
1/18/2019	3:04:23 PM	208	411	19	19	19	21	21	22	22	21	22	22	22	22	27.4	31.2	46.7	-1	-1	-1
1/18/2019	3:04:23 PM	411	412	19	19	19	21	21	22	21	22	22	22	22	22	27.4	31.2	46.7	-1	-1	-1
1/18/2019	3:04:23 PM	614	413	19	19	19	21	22	21	22	21	22	22	22	22	27.4	31.2	46.7	-1	-1	-1
1/18/2019	3:04:23 PM	802	414	19	19	19	21	21	22	21	22	22	22	22	22	27.4	31.2	46.7	-1	-1	-1
1/18/2019	3:04:24 PM	5	415	19	19	20	21	22	22	22	21	22	22	22	22	27.4	31.2	46.7	-1	-1	-1
1/18/2019	3:04:24 PM	208	416	19	19	19	21	21	21	22	21	22	22	22	21	27.4	31.2	46.7	-1	-1	-1
1/18/2019	3:04:24 PM	411	417	19	19	19	21	21	21	21	21	22	22	22	22	27.4	31.2	46.7	-1	-1	-1
1/18/2019	3:04:24 PM	614	418	19	19	20	21	22	21	22	22	22	22	22	22	27.4	31.2	46.7	-1	-1	-1
1/18/2019	3:04:24 PM	805	419	19	19	19	21	21	22	21	22	22	22	22	22	27.4	31.2	46.7	-1	-1	-1
1/18/2019	3:04:25 PM	8	420	19	19	19	21	21	22	21	22	22	22	22	22	27.4	31.2	46.7	-1	-1	-1
1/18/2019	3:04:25 PM	211	421	19	19	20	21	22	21	22	21	22	22	22	22	27.4	31.1	47.6	-1	-1	-1
1/18/2019	3:04:25 PM	414	422	19	19	19	21	21	22	22	22	22	22	22	22	27.4	31.1	47.6	-1	-1	-1
1/18/2019	3:04:25 PM	604	423	19	19	20	21	22	21	22	21	22	22	22	22	27.4	31.1	47.6	-1	-1	-1
1/18/2019	3:04:25 PM	807	424	19	19	19	21	21	21	22	21	22	22	22	21	27.4	31.1	47.6	-1	-1	-1
1/18/2019	3:04:26 PM	10	425	19	19	19	21	21	22	21	22	22	22	22	22	27.4	31.1	47.6	-1	-1	-1
1/18/2019	3:04:26 PM	213	426	19	19	19	21	21	21	22	21	22	22	22	22	27.4	31.1	47.6	-1	-1	-1
1/18/2019	3:04:26 PM	401	427	19	19	19	21	22	22	22	21	22	22	22	21	27.4	31.1	47.6	-1	-1	-1
1/18/2019	3:04:26 PM	604	428	19	19	19	21	21	22	22	22	22	22	22	22	27.4	31.1	47.6	-1	-1	-1
1/18/2019	3:04:26 PM	807	429	19	19	19	21	21	21	22	21	22	22	22	22	27.4	31.1	47.6	-1	-1	-1
1/18/2019	3:04:27 PM	10	430	19	19	19	21	22	22	22	21	22	22	22	22	27.4	31.1	47.6	-1	-1	-1
1/18/2019	3:04:27 PM	213	431	19	19	19	21	21	22	21	22	22	22	22	22	27.4	31.1	47.6	-1	-1	-1
1/18/2019	3:04:27 PM	401	432	19	19	19	21	22	22	22	21	22	22	22	22	27.4	31.1	47.6	-1	-1	-1
1/18/2019	3:04:27 PM	604	433	19	19	19	21	21	22	21	22	22	22	22	22	27.4	31.1	47.6	-1	-1	-1
1/18/2019	3:04:27 PM	807	434	19	19	19	21	21	21	21	22	22	22	22	22	27.4	31.1	47.6	-1	-1	-1
1/18/2019	3:04:28 PM	10	435	19	19	20	21	21	21	22	21	22	22	22	22	27.4	31.1	47.6	-1	-1	-1
1/18/2019	3:04:28 PM	213	436	19	19	19	21	21	22	21	22	22	22	22	22	27.4	31.1	47.6	-1	-1	-1
1/18/2019	3:04:28 PM	401	437	19	19	20	21	22	21	22	21	22	22	22	22	27.4	31.1	47.6	-1	-1	-1
1/18/2019	3:04:28 PM	604	438	19	19	19	21	21	22	22	22	22	22	22	22	27.4	31.1	47.6	-1	-1	-1
1/18/2019	3:04:28 PM	807	439	19	19	19	21	21	22	21	22	22	22	22	22	27.4	31.1	47.6	-1	-1	-1
1/18/2019	3:04:29 PM	10	440	19	19	20	21	21	21	21	22	22	22	22	22	27.4	31.1	47.6	-1	-1	-1
1/18/2019	3:04:29 PM	213	441	19	19	19	21	22	22	22	21	22	22	22	22	27.4	31.1	47.6	-1	-1	-1
1/18/2019	3:04:29 PM	401	442	19	19	20	21	21	22	21	22	22	22	22	22	27.4	31.1	47.6	-1	-1	-1
1/18/2019	3:04:29 PM	604	443	19	19	19	21	22	22	22	22	22	22	22	22	27.4	31.1	47.6	-1	-1	-1
1/18/2019	3:04:29 PM	807	444	19	19	20	21	22	21	22	21	22	22	22	22	27.4	31.1	47.6	-1	-1	-1
1/18/2019	3:04:30 PM	10	445	19	19	19	21	21	22	21	21	22	22	22	22	27.4	31.1	47.6	-1	-1	-1
1/18/2019	3:04:30 PM	213	446	19	19	19	21	21	22	21	22	22	22	22	22	27.4	31.1	47.6	-1	-1	-1
1/18/2019	3:04:30 PM	401	447	19	19	20	21	21	21	22	21	22	22	22	21	27.4	31.1	47.6	-1	-1	-1
1/18/2019	3:04:30 PM	604	448	19	20	19	21	21	22	21	22	22	22	22	22	27.4	31.1	47.6	-1	-1	-1
1/18/2019	3:04:30 PM	807	449	19	19	19	21	21	21	22	22	22	22	22	22	27.4	31.1	47.6	-1	-1	-1
1/18/2019	3:04:31 PM	10	450	19	19	19	21	21	21	22	21	22	22	22	21	27.4	31.1	47.6	-1	-1	-1
1/18/2019	3:04:31 PM	213	451	19	20	19	21	21	22	22	22	22	22	22	22	27.4	31.1	47.6	-1	-1	-1
1/18/2019	3:04:31 PM	401	452	19	19	19	21	22	21	22	22	22	22	22	22	27.4	31.1	47.6	-1	-1	-1
1/18/2019	3:04:31 PM	604	453	19	19	19	21	22	21	22	22	22	22	22	22	27.4	31.1	47.6	-1	-1	-1
1/18/2019	3:04:31 PM	807	454	19	19	19	21	21	22	21	21	22	22	22	21	27.4	31.1	47.6	-1	-1	-1
1/18/2019	3:04:32 PM	10	455	19	19	19	21	21	22	21	22	22	22	22	22	27.4	31.1	47.6	-1	-1	-1
1/18/2019	3:04:32 PM	213	456	19	19	20	21	22	21	22	22	22	22	22	22	27.4	31.1	47.6	-1	-1	-1
1/18/2019	3:04:32 PM	401	457	19	19	19	21	21	22	22	22	22	22	22	22	27.4	31.1	47.6	-1	-1	-1
1/18/2019	3:04:32 PM	604	458	19	19	19	21	21	22	21	22	22	22	22	22	27.4	31.1	47.6	-1	-1	-1
1/18/2019	3:04:32 PM	807	459	19	19	19	21	21	21	22	22	22	22	22	22	27.4	31.1	47.6	-1	-1	-1
1/18/2019	3:04:33 PM	10	460	19	19	20	21	22	21	22	21	22	22	22	22	27.4	31.1	47.6	-1	-1	-1
1/18/2019	3:04:33 PM	213	461	19	19	19	21	21	22	21	22	22	22	22	22	27.4	31.1	47.6	-1	-1	-1
1/18/2019	3:04:33 PM	401	462	19	19	19	21	21	22	22	21	22	22	22	22	27.4	31.1	47.6	-1	-1	-1
1/18/2019	3:04:33 PM	604	463	19	19	20	21	21	21	22	22	22	22	22	22	27.5	31.0	70.5	-1	-1	-1
1/18/2019	3:04:33 PM	807	464	19	19	19	21	21	21	21	21	22	22	22	21	27.5	31.0	70.5	-1	-1	-1
1/18/2019	3:04:34 PM	10	465	19	19	20	21	22	21	22	21	22	22	22	22	27.5	31.0	70.5	-1	-1	-1
1/18/2019	3:04:34 PM	213	466	19	19	19	21	21	22	22	22	22	22	22	22	27.5	31.0	70.5	-1	-1	-1
1/18/2019	3:04:34 PM	401	467	19	19	19	21	21	21	22	21	22	22	22	22	27.5	31.0	70.5	-1	-1	-1
1/18/2019	3:04:34 PM	604	468	19	20	19	21	21	22	21	21	22	22	22	22	27.5	31.0	70.5	-1	-1	-1
1/18/2019	3:04:34 PM	807	469	19	19	20	21	22	21	22	21	22	22	22	22	27.5	31.0	70.5	-1	-1	-1
1/18/2019	3:04:35 PM	26	470	19	20	19	21	21	21	22	21	22	22	22	21	27.5	31.0	70.5	-1	-1	-1
1/18/2019	3:04:35 PM	213	471	19	19	20	21	22	21	22	21	22	22	22	22	27.5	31.0	70.5	-1	-1	-1
1/18/2019	3:04:35 PM	401	472	19	19	19	21	21	22	21	22	22	22	22	22	27.5	31.0	70.5	-1	-1	-1
1/18/2019	3:04:35 PM	604	473	19	19	20	21	22	21	22	21	22	22	22	22	27.5	31.0	70.5	-1	-1	-1
1/18/2019	3:04:35 PM	807	474	19	19	19	21	21	22	21	22	22	22	22	22	27.5	31.0	70.5	-1	-1	-1
1/18/2019	3:04:36 PM	10	475	19	19	20	21	22	21	22	21	22	22	22	22	27.5	31.0	70.5	-1	-1	-1
1/18/2019	3:04:36 PM	213	476	19	19	19	21	21	21	22	21	22	22	22	21	27.5	31.0	70.5	-1	-1	-1
1/18/2019	3:04:36 PM	401	477	19	19	20	21	22	21	22	21	22	22	22	22	27.5	31.0	70.5	-1	-1	-1
1/18/2019	3:04:36 PM	604	478	19	19	19	21	21	22	21	22	22	22	22	22	27.5	31.0	70.5	-1	-1	-1
1/18/2019	3:04:36 PM	807	479	19	19	20	21	22	21	21	21	22	22	22	22	27.5	31.0	70.5	-1	-1	-1
1/18/2019	3:04:37 PM	10	480	19	19	19	21	21	22	21	22	22	22	22	22	27.5	31.0	70.5	-1	-1	-1
1/18/2019	3:04:37 PM	213	481	19	19	20	21	22	22	22	22	22	22	22	22	27.5	31.0	70.5	-1	-1	-1
1/18/2019	3:04:37 PM	401	482	19	19	19	21	21	22	21	22	22	22	22	22	27.5	31.0	70.5	-1	-1	-1
1/18/2019	3:04:37 PM	604	483	19	19	20	21	22	21	21	22	22	22	22	22	27.5	31.0	70.5	-1	-1	-1
1/18/2019	3:04:37 PM	807	484	19	19	19	21	21	21	22	21	22	22	22	21	27.5	31.0	70.5	-1	-1	-1
1/18/2019	3:04:38 PM	10	485	19	19	20	21	21	22	22	22	22	22	22	22	27.5	31.0	70.5	-1	-1	-1
1/18/2019	3:04:38 PM	213	486	19	19	19	21	22	21	22	21	22	22	22	22	27.5	31.0	70.5	-1	-1	-1
1/18/2019	3:04:38 PM	401	487	19	19	20	21	22	22	22	22	22	22	22	22	27.5	31.0	70.5	-1	-1	-1
1/18/2019	3:04:38 PM	604	488	19	19	19	21	22	22	22	21	22	22	22	22	27.5	31.0	70.5	-1	-1	-1
1/18/2019	3:04:38 PM	807	489	19	19	19	21	21	21	21	22	22	22	22	22	27.5	31.0	70.5	-1	-1	-1
1/18/2019	3:04:39 PM	10	490	19	19	19	21	22	21	22	22	22	22	22	22	27.5	31.0	70.5	-1	-1	-1
1/18/2019	3:04:39 PM	213	491	19	19	19	21	22	22	22	21	22	22	22	22	27.5	31.0	70.5	-1	-1	-1
1/18/2019	3:04:39 PM	401	492	19	19	19	21	22	22	21	22	22	22	22	22	27.5	31.0	70.5	-1	-1	-1
1/18/2019	3:04:39 PM	604	493	19	19	19	21	21	22	22	21	22	22	22	22	27.5	31.0	70.5	-1	-1	-1
1/18/2019	3:04:39 PM	807	494	19	19	20	21	21	21	21	21	22	22	22	22	27.5	31.0	70.5	-1	-1	-1
1/18/2019	3:04:40 PM	10	495	19	19	19	21	22	22	22	21	22	22	22	22	27.5	31.0	70.5	-1	-1	-1
1/18/2019	3:04:40 PM	213	496	19	19	20	21	21	22	21	22	22	22	22	22	27.5	31.0	70.5	-1	-1	-1
1/18/2019	3:04:40 PM	401	497	19	19	19	21	21	22	21	21	22	22	22	22	27.5	31.0	70.5	-1	-1	-1
1/18/2019	3:04:40 PM	604	498	19	19	20	21	22	21	21	21	22	22	22	22	27.5	31.0	70.5	-1	-1	-1
1/18/2019	3:04:40 PM	807	499	19	19	19	21	21	22	21	21	22	22	22	21	27.5	31.0	70.5	-1	-1	-1
1/18/2019	3:04:41 PM	10	500	19	19	19	21	21	22	21	22	22	22	22	22	27.5	31.0	70.5	-1	-1	-1
1/18/2019	3:04:41 PM	213	501	19	19	19	21	21	22	21	21	22	22	22	22	27.5	31.0	70.5	-1	-1	-1
1/18/2019	3:04:41 PM	401	502	19	19	19	21	21	21	21	21	22	22	22	22	27.5	31.0	70.5	-1	-1	-1
1/18/2019	3:04:41 PM	604	503	19	20	19	21	21	22	22	21	22	22	22	22	27.5	31.0	70.5	-1	-1	-1
1/18/2019	3:04:41 PM	807	504	19	19	19	21	21	21	21	22	22	22	22	22	27.5	31.0	70.5	-1	-1	-1
1/18/2019	3:04:42 PM	10	505	19	19	20	21	22	21	22	21	22	22	22	22	27.5	30.9	33.9	-1	-1	-1
1/18/2019	3:04:42 PM	213	506	19	19	19	21	21	22	22	21	22	22	22	22	27.5	30.9	33.9	-1	-1	-1
1/18/2019	3:04:42 PM	401	507	19	19	19	21	21	21	21	21	22	22	22	22	27.5	30.9	33.9	-1	-1	-1
1/18/2019	3:04:42 PM	604	508	19	19	19	21	22	22	22	21	22	22	22	21	27.5	30.9	33.9	-1	-1	-1
1/18/2019	3:04:42 PM	807	509	19	19	19	21	21	22	21	21	22	22	22	22	27.5	30.9	33.9	-1	-1	-1
1/18/2019	3:04:43 PM	10	510	19	19	20	21	22	22	22	21	22	22	22	22	27.5	30.9	33.9	-1	-1	-1
1/18/2019	3:04:43 PM	213	511	19	19	19	21	21	22	21	22	22	22	22	22	27.5	30.9	33.9	-1	-1	-1
1/18/2019	3:04:43 PM	401	512	19	19	19	21	22	21	22	21	22	22	22	22	27.5	30.9	33.9	-1	-1	-1
1/18/2019	3:04:43 PM	604	513	19	19	19	21	21	22	21	22	22	22	22	22	27.5	30.9	33.9	-1	-1	-1
1/18/2019	3:04:43 PM	807	514	19	19	20	21	21	21	22	21	22	22	22	22	27.5	30.9	33.9	-1	-1	-1
1/18/2019	3:04:44 PM	10	515	19	19	19	21	21	22	22	22	22	22	22	22	27.5	30.9	33.9	-1	-1	-1
1/18/2019	3:04:44 PM	213	516	19	19	19	21	21	22	21	22	22	22	22	22	27.5	30.9	33.9	-1	-1	-1
1/18/2019	3:04:44 PM	401	517	19	19	19	21	21	21	22	21	22	22	22	22	27.5	30.9	33.9	-1	-1	-1
1/18/2019	3:04:44 PM	604	518	19	19	19	21	21	22	21	22	22	22	22	22	27.5	30.9	33.9	-1	-1	-1
1/18/2019	3:04:44 PM	807	519	19	19	20	21	22	21	22	21	22	22	22	22	27.5	30.9	33.9	-1	-1	-1
1/18/2019	3:04:45 PM	10	520	19	19	19	21	21	21	22	21	22	22	22	21	27.5	30.9	33.9	-1	-1	-1
1/18/2019	3:04:45 PM	213	521	19	19	19	21	21	22	21	22	22	22	22	22	27.5	30.9	33.9	-1	-1	-1
1/18/2019	3:04:45 PM	401	522	19	19	19	21	22	21	22	21	22	22	22	22	27.5	30.9	33.9	-1	-1	-1
1/18/2019	3:04:45 PM	604	523	19	19	19	21	21	22	21	21	22	22	22	22	27.5	30.9	33.9	-1	-1	-1
1/18/2019	3:04:45 PM	807	524	19	19	19	21	21	22	21	22	22	22	22	22	27.5	30.9	33.9	-1	-1	-1
1/18/2019	3:04:46 PM	10	525	19	20	19	21	22	22	22	21	22	22	22	22	27.5	30.9	33.9	-1	-1	-1
1/18/2019	3:04:46 PM	213	526	19	19	20	21	21	22	21	22	22	22	22	22	27.5	30.9	33.9	-1	-1	-1
1/18/2019	3:04:46 PM	401	527	19	19	19	21	21	22	21	22	22	22	22	22	27.5	30.9	33.9	-1	-1	-1
1/18/2019	3:04:46 PM	604	528	19	19	20	21	22	21	22	21	22	22	22	22	27.5	30.9	33.9	-1	-1	-1
1/18/2019	3:04:46 PM	807	529	19	19	19	21	21	22	22	22	22	22	22	22	27.5	30.9	33.9	-1	-1	-1
1/18/2019	3:04:47 PM	10	530	19	19	20	21	22	22	22	22	22	22	22	22	27.5	30.9	33.9	-1	-1	-1
1/18/2019	3:04:47 PM	213	531	19	19	19	21	21	22	22	21	22	22	22	22	27.5	30.9	33.9	-1	-1	-1
1/18/2019	3:04:47 PM	401	532	19	19	19	21	21	21	21	22	22	22	22	22	27.5	30.9	33.9	-1	-1	-1
1/18/2019	3:04:47 PM	604	533	19	19	19	21	21	22	22	21	22	22	22	22	27.5	30.9	33.9	-1	-1	-1
1/18/2019	3:04:47 PM	807	534	19	19	19	21	21	22	21	22	22	22	22	22	27.5	30.9	33.9	-1	-1	-1
1/18/2019	3:04:48 PM	10	535	19	19	20	21	22	21	22	21	22	22	22	22	27.5	30.9	33.9	-1	-1	-1
1/18/2019	3:04:48 PM	213	536	19	19	19	21	21	22	21	22	22	22	22	22	27.5	30.9	33.9	-1	-1	-1
1/18/2019	3:04:48 PM	401	537	19	19	19	21	22	21	22	21	22	22	22	22	27.5	30.9	33.9	-1	-1	-1
1/18/2019	3:04:48 PM	604	538	19	19	19	21	21	22	21	21	22	22	22	22	27.5	30.9	33.9	-1	-1	-1
1/18/2019	3:04:48 PM	807	539	19	19	19	21	21	22	21	22	22	22	22	22	27.5	30.9	33.9	-1	-1	-1
1/18/2019	3:04:49 PM	10	540	19	19	20	21	22	21	22	21	22	22	22	22	27.5	30.9	33.9	-1	-1	-1
1/18/2019	3:04:49 PM	213	541	19	19	19	21	21	22	21	22	22	22	22	22	27.5	30.9	33.9	-1	-1	-1
1/18/2019	3:04:49 PM	401	542	19	19	19	21	21	21	22	21	22	22	22	22	27.5	30.9	33.9	-1	-1	-1
1/18/2019	3:04:49 PM	604	543	19	19	19	21	21	22	21	22	22	22	22	22	27.5	30.9	33.9	-1	-1	-1
1/18/2019	3:04:49 PM	807	544	19	19	20	21	22	21	22	21	22	22	22	22	27.5	30.9	33.9	-1	-1	-1
1/18/2019	3:04:50 PM	10	545	19	19	19	21	22	22	22	21	22	22	22	22	27.5	30.9	33.9	-1	-1	-1
1/18/2019	3:04:50 PM	213	546	19	19	19	21	21	22	22	22	22	22	22	22	27.5	30.9	33.9	-1	-1	-1
1/18/2019	3:04:50 PM	401	547	19	19	19	21	21	22	22	21	22	22	22	21	27.4	30.9	45.8	-1	-1	-1
1/18/2019	3:04:50 PM	604	548	19	19	19	21	21	22	21	22	22	22	22	22	27.4	30.9	45.8	-1	-1	-1
1/18/2019	3:04:50 PM	807	549	19	19	20	21	22	21	22	21	22	22	22	22	27.4	30.9	45.8	-1	-1	-1
1/18/2019	3:04:51 PM	10	550	19	19	19	21	21	22	22	22	22	22	22	22	27.4	30.9	45.8	-1	-1	-1
1/18/2019	3:04:51 PM	213	551	19	19	19	21	21	22	21	22	22	22	22	22	27.4	30.9	45.8	-1	-1	-1
1/18/2019	3:04:51 PM	401	552	19	19	19	21	21	21	22	21	22	22	22	21	27.4	30.9	45.8	-1	-1	-1
1/18/2019	3:04:51 PM	604	553	19	19	19	21	21	22	21	22	22	22	22	22	27.4	30.9	45.8	-1	-1	-1
1/18/2019	3:04:51 PM	807	554	19	19	20	21	22	21	21	21	22	22	22	22	27.4	30.9	45.8	-1	-1	-1
1/18/2019	3:04:52 PM	10	555	19	19	20	21	22	21	22	22	22	22	22	22	27.4	30.9	45.8	-1	-1	-1
1/18/2019	3:04:52 PM	213	556	19	19	19	21	21	21	22	21	22	22	22	21	27.4	30.9	45.8	-1	-1	-1
1/18/2019	3:04:52 PM	401	557	19	19	19	21	22	21	22	21	22	22	22	22	27.4	30.9	45.8	-1	-1	-1
1/18/2019	3:04:52 PM	604	558	19	19	19	21	21	22	22	22	22	22	22	22	27.4	30.9	45.8	-1	-1	-1
1/18/2019	3:04:52 PM	807	559	19	19	20	21	22	21	22	21	22	22	22	22	27.4	30.9	45.8	-1	-1	-1
1/18/2019	3:04:53 PM	10	560	19	19	19	21	22	22	22	22	22	22	22	22	27.4	30.9	45.8	-1	-1	-1
1/18/2019	3:04:53 PM	213	561	19	19	19	21	21	22	21	22	22	22	22	22	27.4	30.9	45.8	-1	-1	-1
1/18/2019	3:04:53 PM	401	562	19	19	19	21	21	21	22	21	22	22	22	21	27.4	30.9	45.8	-1	-1	-1
1/18/2019	3:04:53 PM	604	563	19	19	19	21	21	22	21	22	22	22	22	22	27.4	30.9	45.8	-1	-1	-1
1/18/2019	3:04:53 PM	807	564	19	19	20	21	22	21	22	22	22	22	22	22	27.4	30.9	45.8	-1	-1	-1
1/18/2019	3:04:54 PM	10	565	19	20	19	21	21	22	22	22	22	22	22	22	27.4	30.9	45.8	-1	-1	-1
1/18/2019	3:04:54 PM	213	566	19	19	19	21	21	22	21	22	22	22	22	22	27.4	30.9	45.8	-1	-1	-1
1/18/2019	3:04:54 PM	401	567	19	20	19	21	21	21	22	21	22	22	22	22	27.4	30.9	45.8	-1	-1	-1
1/18/2019	3:04:54 PM	604	568	19	19	19	21	21	22	21	22	22	22	22	22	27.4	30.9	45.8	-1	-1	-1
1/18/2019	3:04:54 PM	807	569	19	19	20	21	22	21	22	21	22	22	22	22	27.4	30.9	45.8	-1	-1	-1
1/18/2019	3:04:55 PM	10	570	19	20	19	21	22	22	22	22	22	22	22	22	27.4	30.9	45.8	-1	-1	-1
1/18/2019	3:04:55 PM	213	571	19	19	19	21	21	22	21	22	22	22	22	22	27.4	30.9	45.8	-1	-1	-1
1/18/2019	3:04:55 PM	401	572	19	19	19	21	22	21	22	21	22	22	22	22	27.4	30.9	45.8	-1	-1	-1
1/18/2019	3:04:55 PM	604	573	19	19	19	21	21	22	22	22	22	22	22	22	27.4	30.9	45.8	-1	-1	-1
1/18/2019	3:04:55 PM	807	574	19	19	20	21	21	22	21	22	22	22	22	22	27.4	30.9	45.8	-1	-1	-1
1/18/2019	3:04:56 PM	10	575	19	20	20	21	22	22	22	21	22	22	22	22	27.4	30.9	45.8	-1	-1	-1
1/18/2019	3:04:56 PM	213	576	19	19	19	21	21	22	21	22	22	22	22	22	27.4	30.9	45.8	-1	-1	-1
1/18/2019	3:04:56 PM	401	577	19	19	19	21	22	21	22	21	22	22	22	22	27.4	30.9	45.8	-1	-1	-1
1/18/2019	3:04:56 PM	604	578	19	20	19	21	22	22	22	21	22	22	22	21	27.4	30.9	45.8	-1	-1	-1
1/18/2019	3:04:56 PM	807	579	19	19	19	21	21	22	21	22	22	22	22	22	27.4	30.9	45.8	-1	-1	-1
1/18/2019	3:04:57 PM	10	580	19	19	19	21	21	22	22	22	22	22	22	22	27.4	30.9	45.8	-1	-1	-1
1/18/2019	3:04:57 PM	213	581	19	19	19	21	22	21	22	21	22	22	22	21	27.4	30.9	45.8	-1	-1	-1
1/18/2019	3:04:57 PM	401	582	19	19	19	21	21	22	21	21	22	22	22	22	27.4	30.9	45.8	-1	-1	-1
1/18/2019	3:04:57 PM	604	583	19	19	20	21	22	22	22	21	22	22	22	22	27.4	30.9	45.8	-1	-1	-1
1/18/2019	3:04:57 PM	807	584	19	19	19	21	21	22	21	21	22	22	22	22	27.4	30.9	45.8	-1	-1	-1
1/18/2019	3:04:58 PM	10	585	19	19	19	21	21	22	21	22	22	22	22	22	27.4	30.9	45.8	-1	-1	-1
1/18/2019	3:04:58 PM	213	586	19	19	20	21	22	21	22	21	22	22	22	22	27.4	30.9	45.8	-1	-1	-1
1/18/2019	3:04:58 PM	401	587	19	19	19	21	22	22	21	22	22	22	22	22	27.4	30.9	45.8	-1	-1	-1
1/18/2019	3:04:58 PM	604	588	19	19	19	21	21	22	21	22	22	22	22	22	27.4	30.9	45.8	-1	-1	-1
1/18/2019	3:04:58 PM	807	589	19	19	19	21	22	21	22	21	22	22	22	22	27.5	30.8	70.0	-1	-1	-1
1/18/2019	3:04:59 PM	10	590	19	19	19	21	22	22	21	22	22	22	22	22	27.5	30.8	70.0	-1	-1	-1
1/18/2019	3:04:59 PM	213	591	19	19	19	21	21	21	22	21	22	22	22	22	27.5	30.8	70.0	-1	-1	-1
1/18/2019	3:04:59 PM	401	592	19	19	19	21	21	21	22	21	22	22	22	22	27.5	30.8	70.0	-1	-1	-1
1/18/2019	3:04:59 PM	604	593	19	19	20	21	22	22	22	21	22	22	22	22	27.5	30.8	70.0	-1	-1	-1
1/18/2019	3:04:59 PM	807	594	19	19	19	21	21	22	21	22	22	22	22	22	27.5	30.8	70.0	-1	-1	-1
1/18/2019	3:05:00 PM	10	595	19	19	19	21	22	22	22	21	22	22	22	22	27.5	30.8	70.0	-1	-1	-1
1/18/2019	3:05:00 PM	213	596	19	19	19	21	21	22	21	21	22	22	22	22	27.5	30.8	70.0	-1	-1	-1
1/18/2019	3:05:00 PM	401	597	19	19	19	21	21	22	22	21	22	22	22	22	27.5	30.8	70.0	-1	-1	-1
1/18/2019	3:05:00 PM	604	598	19	19	19	21	21	22	22	22	22	22	22	22	27.5	30.8	70.0	-1	-1	-1
1/18/2019	3:05:00 PM	807	599	19	19	20	21	22	21	22	21	22	22	22	22	27.5	30.8	70.0	-1	-1	-1
1/18/2019	3:05:01 PM	10	600	19	19	19	21	21	22	22	21	22	22	22	22	27.5	30.8	70.0	-1	-1	-1
1/18/2019	3:05:01 PM	213	601	19	19	19	21	21	21	21	21	21	22	22	22	27.5	30.8	70.0	-1	-1	-1
1/18/2019	3:05:01 PM	401	602	19	19	19	21	21	22	22	21	22	22	22	22	27.5	30.8	70.0	-1	-1	-1
1/18/2019	3:05:01 PM	604	603	19	19	19	21	22	22	21	22	22	22	22	22	27.5	30.8	70.0	-1	-1	-1
1/18/2019	3:05:01 PM	807	604	19	19	20	21	22	21	22	21	22	22	22	22	27.5	30.8	70.0	-1	-1	-1
1/18/2019	3:05:02 PM	10	605	19	19	19	21	21	22	21	22	22	22	22	22	27.5	30.8	70.0	-1	-1	-1
1/18/2019	3:05:02 PM	213	606	19	19	20	21	21	21	22	21	22	22	22	22	27.5	30.8	70.0	-1	-1	-1
1/18/2019	3:05:02 PM	401	607	19	19	19	21	21	22	21	22	22	22	22	22	27.5	30.8	70.0	-1	-1	-1
1/18/2019	3:05:02 PM	604	608	19	19	20	21	22	22	22	22	22	22	22	22	27.5	30.8	70.0	-1	-1	-1
1/18/2019	3:05:02 PM	807	609	19	19	19	21	21	22	22	21	22	22	22	22	27.5	30.8	70.0	-1	-1	-1
1/18/2019	3:05:03 PM	10	610	19	19	19	21	21	22	21	22	22	22	22	22	27.5	30.8	70.0	-1	-1	-1
1/18/2019	3:05:03 PM	213	611	19	19	19	21	21	21	22	21	22	21	22	22	27.5	30.8	70.0	-1	-1	-1
1/18/2019	3:05:03 PM	401	612	19	19	19	21	21	22	21	22	22	22	22	22	27.5	30.8	70.0	-1	-1	-1
1/18/2019	3:05:03 PM	604	613	19	19	20	21	22	21	22	22	22	22	22	22	27.5	30.8	70.0	-1	-1	-1
1/18/2019	3:05:03 PM	807	614	19	19	19	21	21	21	21	22	22	22	22	22	27.5	30.8	70.0	-1	-1	-1
1/18/2019	3:05:04 PM	10	615	19	19	19	21	21	21	21	22	22	22	22	22	27.5	30.8	70.0	-1	-1	-1
1/18/2019	3:05:04 PM	207	616	19	19	19	21	22	21	22	21	22	22	22	22	27.5	30.8	70.0	-1	-1	-1
1/18/2019	3:05:04 PM	410	617	19	19	19	21	21	22	21	22	22	22	22	22	27.5	30.8	70.0	-1	-1	-1
1/18/2019	3:05:04 PM	613	618	19	19	20	21	22	21	21	22	22	22	22	22	27.5	30.8	70.0	-1	-1	-1
1/18/2019	3:05:04 PM	801	619	19	19	19	21	22	22	22	21	22	22	22	22	27.5	30.8	70.0	-1	-1	-1
1/18/2019	3:05:05 PM	4	620	19	19	19	21	21	22	21	22	22	22	22	22	27.5	30.8	70.0	-1	-1	-1
1/18/2019	3:05:05 PM	207	621	19	19	20	21	21	21	21	21	22	22	22	22	27.5	30.8	70.0	-1	-1	-1
1/18/2019	3:05:05 PM	410	622	19	19	19	21	21	22	21	22	22	22	22	22	27.5	30.8	70.0	-1	-1	-1
1/18/2019	3:05:05 PM	613	623	19	19	19	21	21	22	21	22	22	22	22	22	27.5	30.8	70.0	-1	-1	-1
1/18/2019	3:05:05 PM	801	624	19	19	19	21	21	21	22	21	22	22	22	22	27.5	30.8	70.0	-1	-1	-1
1/18/2019	3:05:06 PM	4	625	19	19	20	21	22	22	22	22	22	22	22	22	27.5	30.8	70.0	-1	-1	-1
1/18/2019	3:05:06 PM	207	626	19	19	19	21	22	21	22	21	22	22	22	21	27.5	30.8	70.0	-1	-1	-1
1/18/2019	3:05:06 PM	410	627	19	19	19	21	21	22	21	22	22	22	22	22	27.5	30.8	70.0	-1	-1	-1
1/18/2019	3:05:06 PM	600	628	19	19	20	21	22	22	22	22	22	22	22	22	27.5	30.8	70.0	-1	-1	-1
1/18/2019	3:05:06 PM	803	629	19	19	19	21	21	22	22	22	22	22	22	22	27.5	30.8	70.0	-1	-1	-1
1/18/2019	3:05:07 PM	6	630	19	19	19	21	21	22	21	22	22	22	22	22	27.5	30.8	70.0	-1	-1	-1
1/18/2019	3:05:07 PM	210	631	19	19	20	21	21	21	22	21	22	22	22	21	27.5	30.8	39.4	-1	-1	-1
1/18/2019	3:05:07 PM	413	632	19	19	19	21	21	22	21	22	22	22	22	21	27.5	30.8	39.4	-1	-1	-1
1/18/2019	3:05:07 PM	616	633	19	19	19	21	21	22	22	22	22	22	22	22	27.5	30.8	39.4	-1	-1	-1
1/18/2019	3:05:07 PM	803	634	19	19	19	21	22	22	21	21	22	22	22	22	27.5	30.8	39.4	-1	-1	-1
1/18/2019	3:05:08 PM	6	635	19	19	19	21	22	22	21	22	22	22	22	22	27.5	30.8	39.4	-1	-1	-1
1/18/2019	3:05:08 PM	210	636	19	19	20	21	21	21	21	22	22	22	22	22	27.5	30.8	39.4	-1	-1	-1
1/18/2019	3:05:08 PM	413	637	19	19	19	21	21	22	22	21	22	22	22	22	27.5	30.8	39.4	-1	-1	-1
1/18/2019	3:05:08 PM	616	638	19	19	19	21	21	22	21	22	22	22	22	22	27.5	30.8	39.4	-1	-1	-1
1/18/2019	3:05:08 PM	803	639	19	19	19	21	21	21	22	21	22	22	22	22	27.5	30.8	39.4	-1	-1	-1
1/18/2019	3:05:09 PM	6	640	19	19	19	21	21	22	21	22	22	22	22	22	27.5	30.8	39.4	-1	-1	-1
1/18/2019	3:05:09 PM	210	641	19	19	19	21	21	21	22	21	22	22	22	22	27.5	30.8	39.4	-1	-1	-1
1/18/2019	3:05:09 PM	413	642	19	19	19	21	21	22	22	21	22	22	22	22	27.5	30.8	39.4	-1	-1	-1
1/18/2019	3:05:09 PM	616	643	19	19	19	21	21	22	21	22	22	22	22	22	27.5	30.8	39.4	-1	-1	-1
1/18/2019	3:05:09 PM	803	644	19	19	20	21	22	21	22	21	22	22	22	22	27.5	30.8	39.4	-1	-1	-1
1/18/2019	3:05:10 PM	6	645	19	20	19	21	21	22	22	21	22	22	22	22	27.5	30.8	39.4	-1	-1	-1
1/18/2019	3:05:10 PM	210	646	19	19	19	21	21	21	21	22	21	22	22	22	27.5	30.8	39.4	-1	-1	-1
1/18/2019	3:05:10 PM	413	647	19	19	19	21	22	21	22	22	22	22	22	22	27.5	30.8	39.4	-1	-1	-1
1/18/2019	3:05:10 PM	616	648	19	19	19	21	22	22	22	21	22	22	22	22	27.5	30.8	39.4	-1	-1	-1
1/18/2019	3:05:10 PM	803	649	19	19	19	21	21	22	22	22	22	22	22	22	27.5	30.8	39.4	-1	-1	-1
1/18/2019	3:05:11 PM	6	650	19	19	20	21	21	21	21	21	22	22	22	22	27.5	30.8	39.4	-1	-1	-1
1/18/2019	3:05:11 PM	210	651	19	19	19	21	21	21	22	21	22	22	22	21	27.5	30.8	39.4	-1	-1	-1
1/18/2019	3:05:11 PM	413	652	19	19	19	21	21	22	22	22	22	22	22	22	27.5	30.8	39.4	-1	-1	-1
1/18/2019	3:05:11 PM	616	653	19	19	20	21	21	22	22	22	22	22	22	22	27.5	30.8	39.4	-1	-1	-1
1/18/2019	3:05:11 PM	803	654	19	19	19	21	21	22	22	22	22	22	22	22	27.5	30.8	39.4	-1	-1	-1
1/18/2019	3:05:12 PM	6	655	19	19	19	21	21	22	22	22	22	22	22	22	27.5	30.8	39.4	-1	-1	-1
1/18/2019	3:05:12 PM	210	656	19	19	19	21	21	21	22	21	22	22	22	22	27.5	30.8	39.4	-1	-1	-1
1/18/2019	3:05:12 PM	413	657	19	20	19	21	21	22	22	22	22	22	22	22	27.5	30.8	39.4	-1	-1	-1
1/18/2019	3:05:12 PM	616	658	19	19	20	21	22	22	22	21	22	22	22	22	27.5	30.8	39.4	-1	-1	-1
1/18/2019	3:05:12 PM	803	659	19	19	19	21	21	22	21	21	22	22	22	22	27.5	30.8	39.4	-1	-1	-1
1/18/2019	3:05:13 PM	6	660	19	19	19	21	21	22	21	22	22	22	22	22	27.5	30.8	39.4	-1	-1	-1
1/18/2019	3:05:13 PM	210	661	19	19	19	21	21	21	22	21	22	22	22	21	27.5	30.8	39.4	-1	-1	-1
1/18/2019	3:05:13 PM	413	662	19	20	19	21	21	22	21	22	22	22	22	22	27.5	30.8	39.4	-1	-1	-1
1/18/2019	3:05:13 PM	616	663	19	19	20	21	22	22	22	22	22	22	22	22	27.5	30.8	39.4	-1	-1	-1
1/18/2019	3:05:13 PM	803	664	19	19	19	21	21	21	22	21	22	22	22	22	27.5	30.8	39.4	-1	-1	-1
1/18/2019	3:05:14 PM	6	665	19	19	19	21	22	22	21	22	22	22	22	22	27.5	30.8	39.4	-1	-1	-1
1/18/2019	3:05:14 PM	210	666	19	19	19	21	22	21	22	21	22	22	22	22	27.5	30.8	39.4	-1	-1	-1
1/18/2019	3:05:14 PM	413	667	19	19	19	21	21	22	22	22	22	22	22	22	27.5	30.8	39.4	-1	-1	-1
1/18/2019	3:05:14 PM	616	668	19	19	19	21	21	22	21	22	22	22	22	22	27.5	30.8	39.4	-1	-1	-1
1/18/2019	3:05:14 PM	803	669	19	19	19	21	21	21	22	21	22	22	22	21	27.5	30.8	39.4	-1	-1	-1
1/18/2019	3:05:15 PM	6	670	19	19	19	21	21	22	22	22	22	22	22	22	27.5	30.8	39.4	-1	-1	-1
1/18/2019	3:05:15 PM	210	671	19	19	20	21	22	21	22	21	22	22	22	22	27.5	30.8	39.4	-1	-1	-1
1/18/2019	3:05:15 PM	413	672	19	19	19	21	22	22	22	21	22	22	22	21	27.5	30.8	39.4	-1	-1	-1
1/18/2019	3:05:15 PM	616	673	19	19	19	21	21	22	21	22	22	22	22	22	27.5	30.7	40.3	-1	-1	-1
1/18/2019	3:05:15 PM	803	674	19	19	19	21	21	21	22	21	22	22	22	21	27.5	30.7	40.3	-1	-1	-1
1/18/2019	3:05:16 PM	6	675	19	19	19	21	21	22	21	22	22	22	22	22	27.5	30.7	40.3	-1	-1	-1
1/18/2019	3:05:16 PM	210	676	19	19	19	21	21	21	21	21	22	22	22	22	27.5	30.7	40.3	-1	-1	-1
1/18/2019	3:05:16 PM	413	677	19	19	20	21	22	21	22	21	22	22	22	22	27.5	30.7	40.3	-1	-1	-1
1/18/2019	3:05:16 PM	616	678	19	19	19	21	21	22	22	22	22	22	22	22	27.5	30.7	40.3	-1	-1	-1
1/18/2019	3:05:16 PM	803	679	19	19	20	21	21	21	21	21	22	22	22	22	27.5	30.7	40.3	-1	-1	-1
1/18/2019	3:05:17 PM	6	680	19	19	19	21	22	22	22	21	22	22	22	22	27.5	30.7	40.3	-1	-1	-1
1/18/2019	3:05:17 PM	210	681	19	19	19	21	21	22	21	22	22	22	22	22	27.5	30.7	40.3	-1	-1	-1
1/18/2019	3:05:17 PM	413	682	19	19	20	21	21	22	22	22	22	22	22	22	27.5	30.7	40.3	-1	-1	-1
1/18/2019	3:05:17 PM	616	683	19	19	20	21	22	22	22	21	22	22	22	22	27.5	30.7	40.3	-1	-1	-1
1/18/2019	3:05:17 PM	803	684	19	19	19	21	21	21	21	21	22	22	22	21	27.5	30.7	40.3	-1	-1	-1
1/18/2019	3:05:18 PM	6	685	19	19	20	21	21	21	22	22	22	22	22	22	27.5	30.7	40.3	-1	-1	-1
1/18/2019	3:05:18 PM	210	686	19	19	20	21	22	22	21	21	22	22	22	22	27.5	30.7	40.3	-1	-1	-1
1/18/2019	3:05:18 PM	413	687	19	20	19	21	21	22	21	22	22	22	22	22	27.5	30.7	40.3	-1	-1	-1
1/18/2019	3:05:18 PM	616	688	19	19	20	21	22	22	22	22	22	22	22	22	27.5	30.7	40.3	-1	-1	-1
1/18/2019	3:05:18 PM	803	689	19	19	19	21	21	22	21	21	22	22	22	21	27.5	30.7	40.3	-1	-1	-1
1/18/2019	3:05:19 PM	6	690	19	19	19	21	21	22	21	22	22	22	22	22	27.5	30.7	40.3	-1	-1	-1
1/18/2019	3:05:19 PM	210	691	19	19	20	21	21	21	22	21	22	22	22	22	27.5	30.7	40.3	-1	-1	-1
1/18/2019	3:05:19 PM	413	692	19	19	19	21	21	22	22	21	22	22	22	22	27.5	30.7	40.3	-1	-1	-1
1/18/2019	3:05:19 PM	616	693	19	19	19	21	21	22	21	22	22	22	22	22	27.5	30.7	40.3	-1	-1	-1
1/18/2019	3:05:19 PM	803	694	19	19	19	21	22	21	22	21	22	22	22	21	27.5	30.7	40.3	-1	-1	-1
1/18/2019	3:05:20 PM	6	695	19	19	19	21	21	22	21	22	22	22	22	22	27.5	30.7	40.3	-1	-1	-1
1/18/2019	3:05:20 PM	210	696	19	19	19	21	21	22	21	22	22	22	22	22	27.5	30.7	40.3	-1	-1	-1
1/18/2019	3:05:20 PM	413	697	19	19	20	21	22	21	22	21	22	22	22	22	27.5	30.7	40.3	-1	-1	-1
1/18/2019	3:05:20 PM	616	698	19	19	19	21	22	22	22	21	22	22	22	21	27.5	30.7	40.3	-1	-1	-1
1/18/2019	3:05:20 PM	803	699	19	19	19	21	21	22	21	22	22	22	22	22	27.5	30.7	40.3	-1	-1	-1
1/18/2019	3:05:21 PM	6	700	19	19	20	21	22	21	21	21	22	22	22	22	27.5	30.7	40.3	-1	-1	-1
1/18/2019	3:05:21 PM	210	701	19	19	19	21	21	21	22	21	22	22	22	21	27.5	30.7	40.3	-1	-1	-1
1/18/2019	3:05:21 PM	413	702	19	19	19	21	21	22	21	22	22	22	22	22	27.5	30.7	40.3	-1	-1	-1
1/18/2019	3:05:21 PM	616	703	19	19	19	21	22	21	22	21	22	22	22	22	27.5	30.7	40.3	-1	-1	-1
1/18/2019	3:05:21 PM	803	704	19	19	19	21	21	21	22	21	22	22	22	22	27.5	30.7	40.3	-1	-1	-1
1/18/2019	3:05:22 PM	6	705	19	19	19	21	21	22	21	22	22	22	22	22	27.5	30.7	40.3	-1	-1	-1
1/18/2019	3:05:22 PM	210	706	19	19	20	21	21	21	21	22	22	22	22	22	27.5	30.7	40.3	-1	-1	-1
1/18/2019	3:05:22 PM	413	707	19	19	20	21	22	21	22	21	22	22	22	22	27.5	30.7	40.3	-1	-1	-1
1/18/2019	3:05:22 PM	616	708	19	19	19	21	21	22	22	21	22	22	22	22	27.5	30.7	40.3	-1	-1	-1
1/18/2019	3:05:22 PM	803	709	19	19	19	21	21	21	21	21	22	22	22	22	27.5	30.7	40.3	-1	-1	-1
1/18/2019	3:05:23 PM	6	710	19	19	20	21	22	21	22	21	22	22	22	22	27.5	30.7	40.3	-1	-1	-1
1/18/2019	3:05:23 PM	210	711	19	19	19	21	21	21	22	21	22	22	22	21	27.5	30.7	40.3	-1	-1	-1
1/18/2019	3:05:23 PM	413	712	19	20	19	21	21	22	21	22	22	22	22	22	27.5	30.7	40.3	-1	-1	-1
1/18/2019	3:05:23 PM	616	713	19	19	19	21	21	22	21	22	22	22	22	22	27.5	30.7	40.3	-1	-1	-1
1/18/2019	3:05:23 PM	803	714	19	19	19	21	22	21	22	21	22	22	22	22	27.5	30.7	40.3	-1	-1	-1
1/18/2019	3:05:24 PM	6	715	19	20	19	21	21	22	22	22	22	22	22	22	27.5	30.7	67.0	-1	-1	-1
1/18/2019	3:05:24 PM	210	716	19	19	19	21	21	22	21	22	22	22	22	22	27.5	30.7	67.0	-1	-1	-1
1/18/2019	3:05:24 PM	413	717	19	19	20	21	22	22	22	21	22	22	22	22	27.5	30.7	67.0	-1	-1	-1
1/18/2019	3:05:24 PM	616	718	19	19	19	21	21	22	21	21	22	22	22	21	27.5	30.7	67.0	-1	-1	-1
1/18/2019	3:05:24 PM	803	719	19	19	19	21	21	21	22	21	22	22	22	21	27.5	30.7	67.0	-1	-1	-1
1/18/2019	3:05:25 PM	6	720	19	19	19	21	21	22	22	22	22	22	22	22	27.5	30.7	67.0	-1	-1	-1
1/18/2019	3:05:25 PM	210	721	19	19	20	21	22	21	22	21	22	22	22	22	27.5	30.7	67.0	-1	-1	-1
1/18/2019	3:05:25 PM	413	722	19	19	19	21	21	22	21	22	22	22	22	22	27.5	30.7	67.0	-1	-1	-1
1/18/2019	3:05:25 PM	616	723	19	19	20	21	21	21	21	22	22	22	22	22	27.5	30.7	67.0	-1	-1	-1
1/18/2019	3:05:25 PM	803	724	19	19	19	21	21	22	21	22	22	22	22	22	27.5	30.7	67.0	-1	-1	-1
1/18/2019	3:05:26 PM	6	725	19	19	20	21	22	22	22	22	22	22	22	22	27.5	30.7	67.0	-1	-1	-1
1/18/2019	3:05:26 PM	210	726	19	19	19	21	21	22	21	21	22	22	22	21	27.5	30.7	67.0	-1	-1	-1
1/18/2019	3:05:26 PM	413	727	19	19	20	21	22	22	22	22	22	22	22	22	27.5	30.7	67.0	-1	-1	-1
1/18/2019	3:05:26 PM	616	728	19	19	20	21	21	21	22	21	22	22	22	21	27.5	30.7	67.0	-1	-1	-1
1/18/2019	3:05:26 PM	803	729	19	19	19	21	21	22	21	21	22	22	22	22	27.5	30.7	67.0	-1	-1	-1
1/18/2019	3:05:27 PM	6	730	19	20	20	21	22	22	22	22	22	22	22	22	27.5	30.7	67.0	-1	-1	-1
1/18/2019	3:05:27 PM	210	731	19	19	19	21	21	22	21	22	22	22	22	22	27.5	30.7	67.0	-1	-1	-1
1/18/2019	3:05:27 PM	413	732	19	19	20	21	22	21	22	22	22	22	22	22	27.5	30.7	67.0	-1	-1	-1
1/18/2019	3:05:27 PM	616	733	19	19	19	21	21	22	21	22	22	22	22	22	27.5	30.7	67.0	-1	-1	-1
1/18/2019	3:05:27 PM	803	734	19	19	19	21	21	21	22	21	22	22	22	21	27.5	30.7	67.0	-1	-1	-1
1/18/2019	3:05:28 PM	6	735	19	20	19	21	21	22	22	22	22	22	22	22	27.5	30.7	67.0	-1	-1	-1
1/18/2019	3:05:28 PM	210	736	19	19	20	21	22	21	22	21	22	22	22	22	27.5	30.7	67.0	-1	-1	-1
1/18/2019	3:05:28 PM	413	737	19	19	19	21	22	22	22	21	22	22	22	22	27.5	30.7	67.0	-1	-1	-1
1/18/2019	3:05:28 PM	616	738	19	19	19	21	21	22	21	22	22	22	22	22	27.5	30.7	67.0	-1	-1	-1
1/18/2019	3:05:28 PM	803	739	19	19	19	21	21	22	22	21	22	22	22	21	27.5	30.7	67.0	-1	-1	-1
1/18/2019	3:05:29 PM	6	740	19	19	19	21	21	22	21	22	22	22	22	22	27.5	30.7	67.0	-1	-1	-1
1/18/2019	3:05:29 PM	210	741	19	19	19	21	22	21	22	21	22	22	22	22	27.5	30.7	67.0	-1	-1	-1
1/18/2019	3:05:29 PM	413	742	19	19	19	21	22	22	22	22	22	22	22	22	27.5	30.7	67.0	-1	-1	-1
1/18/2019	3:05:29 PM	600	743	19	19	20	21	22	21	21	21	22	22	22	22	27.5	30.7	67.0	-1	-1	-1
1/18/2019	3:05:29 PM	803	744	19	19	19	21	21	22	21	21	22	22	22	21	27.5	30.7	67.0	-1	-1	-1
1/18/2019	3:05:30 PM	6	745	19	19	19	21	21	22	21	22	22	22	22	22	27.5	30.7	67.0	-1	-1	-1
1/18/2019	3:05:30 PM	210	746	19	19	20	21	22	21	22	21	22	22	22	22	27.5	30.7	67.0	-1	-1	-1
1/18/2019	3:05:30 PM	413	747	19	19	19	21	21	22	22	22	22	22	22	22	27.5	30.7	67.0	-1	-1	-1
1/18/2019	3:05:30 PM	616	748	19	19	19	21	21	22	21	22	22	22	22	22	27.5	30.7	67.0	-1	-1	-1
1/18/2019	3:05:30 PM	803	749	19	19	19	21	21	21	21	21	22	22	22	22	27.5	30.7	67.0	-1	-1	-1
1/18/2019	3:05:31 PM	6	750	19	19	19	21	22	22	21	22	22	22	22	22	27.5	30.7	67.0	-1	-1	-1
1/18/2019	3:05:31 PM	210	751	19	19	19	21	22	21	22	21	22	22	22	22	27.5	30.7	67.0	-1	-1	-1
1/18/2019	3:05:31 PM	413	752	19	19	19	21	21	22	21	22	22	22	22	22	27.5	30.7	67.0	-1	-1	-1
1/18/2019	3:05:31 PM	616	753	19	19	20	21	22	22	22	21	22	22	22	22	27.5	30.7	67.0	-1	-1	-1
1/18/2019	3:05:31 PM	803	754	19	19	19	21	21	22	21	22	21	22	22	22	27.5	30.7	67.0	-1	-1	-1
1/18/2019	3:05:32 PM	6	755	19	19	20	21	22	22	22	22	22	22	22	22	27.5	30.7	67.0	-1	-1	-1
1/18/2019	3:05:32 PM	210	756	19	19	19	21	22	21	22	21	22	22	22	22	27.5	30.7	67.0	-1	-1	-1
1/18/2019	3:05:32 PM	413	757	19	19	19	21	21	22	21	22	22	22	22	22	27.5	30.6	43.7	-1	-1	-1
1/18/2019	3:05:32 PM	616	758	19	19	20	21	21	21	21	21	22	22	22	22	27.5	30.6	43.7	-1	-1	-1
1/18/2019	3:05:32 PM	803	759	19	19	19	21	21	22	22	22	21	22	22	22	27.5	30.6	43.7	-1	-1	-1
1/18/2019	3:05:33 PM	6	760	19	19	20	21	21	22	22	22	22	22	22	22	27.5	30.6	43.7	-1	-1	-1
1/18/2019	3:05:33 PM	210	761	19	19	19	21	22	21	22	21	22	22	22	22	27.5	30.6	43.7	-1	-1	-1
1/18/2019	3:05:33 PM	413	762	19	19	19	21	21	22	21	22	22	22	22	22	27.5	30.6	43.7	-1	-1	-1
1/18/2019	3:05:33 PM	616	763	19	19	19	21	21	22	22	22	22	22	22	22	27.5	30.6	43.7	-1	-1	-1
1/18/2019	3:05:33 PM	803	764	19	19	19	21	21	21	22	21	22	22	22	22	27.5	30.6	43.7	-1	-1	-1
1/18/2019	3:05:34 PM	6	765	19	19	19	21	21	22	21	22	22	22	22	22	27.5	30.6	43.7	-1	-1	-1
1/18/2019	3:05:34 PM	210	766	19	19	19	21	22	22	22	21	22	22	22	22	27.5	30.6	43.7	-1	-1	-1
1/18/2019	3:05:34 PM	413	767	19	19	19	21	21	22	22	22	22	22	22	22	27.5	30.6	43.7	-1	-1	-1
1/18/2019	3:05:34 PM	616	768	19	19	20	21	22	22	22	22	22	22	22	22	27.5	30.6	43.7	-1	-1	-1
1/18/2019	3:05:34 PM	803	769	19	19	20	21	22	22	22	22	22	22	22	22	27.5	30.6	43.7	-1	-1	-1
1/18/2019	3:05:35 PM	22	770	19	19	19	21	21	22	22	22	22	22	22	22	27.5	30.6	43.7	-1	-1	-1
1/18/2019	3:05:35 PM	210	771	19	19	20	21	22	21	22	22	22	22	22	22	27.5	30.6	43.7	-1	-1	-1
1/18/2019	3:05:35 PM	413	772	19	19	19	21	22	22	22	21	22	22	22	21	27.5	30.6	43.7	-1	-1	-1
1/18/2019	3:05:35 PM	616	773	19	19	19	21	21	22	21	22	22	22	22	22	27.5	30.6	43.7	-1	-1	-1
1/18/2019	3:05:35 PM	803	774	19	19	20	21	21	21	22	21	22	22	22	22	27.5	30.6	43.7	-1	-1	-1
1/18/2019	3:05:36 PM	6	775	19	20	19	21	21	22	22	22	22	22	22	22	27.5	30.6	43.7	-1	-1	-1
1/18/2019	3:05:36 PM	210	776	19	19	19	21	21	22	21	22	22	22	22	22	27.5	30.6	43.7	-1	-1	-1
1/18/2019	3:05:36 PM	413	777	19	19	20	21	22	21	22	21	22	22	22	22	27.5	30.6	43.7	-1	-1	-1
1/18/2019	3:05:36 PM	616	778	19	20	19	21	21	22	22	21	22	22	22	22	27.5	30.6	43.7	-1	-1	-1
1/18/2019	3:05:36 PM	803	779	19	19	19	21	21	22	21	22	22	22	22	22	27.5	30.6	43.7	-1	-1	-1
1/18/2019	3:05:37 PM	6	780	19	19	20	21	22	22	22	22	22	22	22	22	27.5	30.6	43.7	-1	-1	-1
1/18/2019	3:05:37 PM	210	781	19	19	19	21	21	22	22	21	22	22	22	22	27.5	30.6	43.7	-1	-1	-1
1/18/2019	3:05:37 PM	413	782	19	19	19	21	21	22	21	21	22	22	22	22	27.5	30.6	43.7	-1	-1	-1
1/18/2019	3:05:37 PM	616	783	19	19	19	21	21	22	22	21	22	22	22	22	27.5	30.6	43.7	-1	-1	-1
1/18/2019	3:05:37 PM	803	784	19	19	19	21	21	22	21	22	22	22	22	22	27.5	30.6	43.7	-1	-1	-1
1/18/2019	3:05:38 PM	6	785	19	19	19	21	22	22	22	21	22	22	22	22	27.5	30.6	43.7	-1	-1	-1
1/18/2019	3:05:38 PM	210	786	19	19	19	21	21	22	21	21	22	22	22	22	27.5	30.6	43.7	-1	-1	-1
1/18/2019	3:05:38 PM	413	787	19	19	20	21	21	21	21	21	22	22	22	22	27.5	30.6	43.7	-1	-1	-1
1/18/2019	3:05:38 PM	616	788	19	19	19	21	21	22	22	21	22	22	22	21	27.5	30.6	43.7	-1	-1	-1
1/18/2019	3:05:38 PM	803	789	19	19	20	21	21	22	21	21	22	22	22	22	27.5	30.6	43.7	-1	-1	-1
1/18/2019	3:05:39 PM	6	790	19	20	19	21	21	22	22	21	22	22	22	21	27.5	30.6	43.7	-1	-1	-1
1/18/2019	3:05:39 PM	210	791	19	19	19	21	21	22	21	22	22	22	22	22	27.5	30.6	43.7	-1	-1	-1
1/18/2019	3:05:39 PM	413	792	19	19	20	21	22	21	22	21	22	22	22	22	27.5	30.6	43.7	-1	-1	-1
1/18/2019	3:05:39 PM	616	793	19	19	19	21	21	22	21	21	22	22	22	21	27.5	30.6	43.7	-1	-1	-1
1/18/2019	3:05:39 PM	803	794	19	19	20	21	21	22	21	21	22	22	22	22	27.5	30.6	43.7	-1	-1	-1
1/18/2019	3:05:40 PM	6	795	19	20	19	21	22	22	22	21	22	22	22	22	27.5	30.6	43.7	-1	-1	-1
1/18/2019	3:05:40 PM	210	796	19	19	19	21	21	22	21	21	22	22	22	21	27.5	30.6	43.7	-1	-1	-1
1/18/2019	3:05:40 PM	413	797	19	19	19	21	21	22	22	22	22	22	22	22	27.5	30.6	43.7	-1	-1	-1
1/18/2019	3:05:40 PM	616	798	19	19	19	21	21	22	22	21	22	22	22	22	27.5	30.6	43.7	-1	-1	-1
1/18/2019	3:05:40 PM	803	799	19	19	19	21	21	22	21	22	22	22	22	22	27.5	30.5	46.7	-1	-1	-1
1/18/2019	3:05:41 PM	6	800	19	19	20	21	22	22	22	21	22	22	22	22	27.5	30.5	46.7	-1	-1	-1
1/18/2019	3:05:41 PM	210	801	19	19	19	21	21	22	21	21	22	22	22	21	27.5	30.5	46.7	-1	-1	-1
1/18/2019	3:05:41 PM	413	802	19	19	19	21	21	22	21	21	22	22	22	22	27.5	30.5	46.7	-1	-1	-1
1/18/2019	3:05:41 PM	616	803	19	19	20	21	22	21	22	21	22	22	22	22	27.5	30.5	46.7	-1	-1	-1
1/18/2019	3:05:41 PM	803	804	19	19	19	21	21	22	22	22	22	22	22	22	27.5	30.5	46.7	-1	-1	-1
1/18/2019	3:05:42 PM	6	805	19	19	20	21	22	22	22	22	22	22	22	22	27.5	30.5	46.7	-1	-1	-1
1/18/2019	3:05:42 PM	210	806	19	19	19	21	21	21	22	21	22	22	22	21	27.5	30.5	46.7	-1	-1	-1
1/18/2019	3:05:42 PM	413	807	19	19	19	21	21	22	21	22	22	22	22	22	27.5	30.5	46.7	-1	-1	-1
1/18/2019	3:05:42 PM	616	808	19	19	20	21	21	21	21	22	22	22	22	22	27.5	30.5	46.7	-1	-1	-1
1/18/2019	3:05:42 PM	803	809	19	19	19	21	22	22	22	21	22	22	22	22	27.5	30.5	46.7	-1	-1	-1
1/18/2019	3:05:43 PM	6	810	19	19	19	21	21	22	21	22	22	22	22	22	27.5	30.5	46.7	-1	-1	-1
1/18/2019	3:05:43 PM	210	811	19	19	19	21	21	22	21	22	22	22	22	22	27.5	30.5	46.7	-1	-1	-1
1/18/2019	3:05:43 PM	413	812	19	19	20	21	22	21	22	21	22	22	22	22	27.5	30.5	46.7	-1	-1	-1
1/18/2019	3:05:43 PM	616	813	19	19	19	21	21	22	22	22	22	22	22	22	27.5	30.5	46.7	-1	-1	-1
1/18/2019	3:05:43 PM	803	814	19	19	20	21	22	21	22	21	22	22	22	22	27.5	30.5	46.7	-1	-1	-1
1/18/2019	3:05:44 PM	6	815	19	19	19	21	21	22	22	22	22	22	22	22	27.5	30.5	46.7	-1	-1	-1
1/18/2019	3:05:44 PM	210	816	19	19	19	21	21	21	21	22	22	22	22	22	27.5	30.5	46.7	-1	-1	-1
1/18/2019	3:05:44 PM	413	817	19	19	19	21	22	21	22	21	22	22	22	22	27.5	30.5	46.7	-1	-1	-1
1/18/2019	3:05:44 PM	616	818	19	19	19	21	21	22	22	21	22	22	22	22	27.5	30.5	46.7	-1	-1	-1
1/18/2019	3:05:44 PM	803	819	19	19	20	21	22	21	21	22	22	22	22	22	27.5	30.5	46.7	-1	-1	-1
1/18/2019	3:05:45 PM	6	820	19	19	20	21	22	21	22	21	22	22	22	22	27.5	30.5	46.7	-1	-1	-1
1/18/2019	3:05:45 PM	210	821	19	19	19	21	21	22	21	21	22	22	22	22	27.5	30.5	46.7	-1	-1	-1
1/18/2019	3:05:45 PM	413	822	19	19	19	21	21	21	21	22	22	22	22	22	27.5	30.5	46.7	-1	-1	-1
1/18/2019	3:05:45 PM	616	823	19	19	20	21	22	21	22	21	22	22	22	22	27.5	30.5	46.7	-1	-1	-1
1/18/2019	3:05:45 PM	803	824	19	19	19	21	21	22	22	22	22	22	22	22	27.5	30.5	46.7	-1	-1	-1
1/18/2019	3:05:46 PM	6	825	19	19	19	21	21	22	21	22	22	22	22	22	27.5	30.5	46.7	-1	-1	-1
1/18/2019	3:05:46 PM	210	826	19	19	19	21	22	21	22	21	22	22	22	22	27.5	30.5	46.7	-1	-1	-1
1/18/2019	3:05:46 PM	413	827	19	19	19	21	21	21	22	21	22	22	22	22	27.5	30.5	46.7	-1	-1	-1
1/18/2019	3:05:46 PM	616	828	19	19	19	21	21	22	21	22	22	22	22	22	27.5	30.5	46.7	-1	-1	-1
1/18/2019	3:05:46 PM	803	829	19	19	19	21	22	21	22	21	22	22	22	22	27.5	30.5	46.7	-1	-1	-1
1/18/2019	3:05:47 PM	6	830	19	20	19	21	21	22	22	21	22	22	22	21	27.5	30.5	46.7	-1	-1	-1
1/18/2019	3:05:47 PM	209	831	19	19	19	21	21	21	21	22	22	22	22	22	27.5	30.5	46.7	-1	-1	-1
1/18/2019	3:05:47 PM	413	832	19	19	19	21	22	21	22	21	22	22	22	22	27.5	30.5	46.7	-1	-1	-1
1/18/2019	3:05:47 PM	616	833	19	19	19	21	22	21	22	21	22	22	22	21	27.5	30.5	46.7	-1	-1	-1
1/18/2019	3:05:47 PM	803	834	19	19	19	21	21	22	21	22	22	22	22	22	27.5	30.5	46.7	-1	-1	-1
1/18/2019	3:05:48 PM	6	835	19	19	20	21	21	22	22	22	22	22	22	22	27.5	30.5	46.7	-1	-1	-1
1/18/2019	3:05:48 PM	209	836	19	19	19	21	22	21	22	21	22	22	22	22	27.5	30.5	46.7	-1	-1	-1
1/18/2019	3:05:48 PM	413	837	19	20	19	21	22	22	22	22	22	22	22	22	27.5	30.5	46.7	-1	-1	-1
1/18/2019	3:05:48 PM	616	838	19	19	19	21	21	22	21	22	22	22	22	22	27.5	30.5	46.7	-1	-1	-1
1/18/2019	3:05:48 PM	803	839	19	19	19	21	22	21	22	21	22	22	22	22	27.5	30.5	46.7	-1	-1	-1
1/18/2019	3:05:49 PM	6	840	19	19	19	21	22	22	22	21	22	22	22	22	27.5	30.5	46.7	-1	-1	-1
1/18/2019	3:05:49 PM	209	841	19	19	19	21	21	22	21	22	22	22	22	22	27.5	30.5	54.7	-1	-1	-1
1/18/2019	3:05:49 PM	413	842	19	19	19	21	21	22	21	22	22	22	22	22	27.5	30.5	54.7	-1	-1	-1
1/18/2019	3:05:49 PM	616	843	19	19	20	21	22	22	22	22	22	22	22	22	27.5	30.5	54.7	-1	-1	-1
1/18/2019	3:05:49 PM	803	844	19	19	19	21	21	21	22	21	22	22	22	21	27.5	30.5	54.7	-1	-1	-1
1/18/2019	3:05:50 PM	0	845	19	19	19	21	21	22	21	22	22	22	22	22	27.5	30.5	54.7	-1	-1	-1
1/18/2019	3:05:50 PM	204	846	19	19	19	21	21	22	22	22	22	22	22	22	27.5	30.5	54.7	-1	-1	-1
1/18/2019	3:05:50 PM	407	847	19	19	19	21	21	22	21	22	22	22	22	22	27.5	30.5	54.7	-1	-1	-1
1/18/2019	3:05:50 PM	610	848	19	19	19	21	22	21	22	21	22	22	22	22	27.5	30.5	54.7	-1	-1	-1
1/18/2019	3:05:50 PM	813	849	19	19	19	21	21	22	21	22	22	22	22	22	27.5	30.5	54.7	-1	-1	-1
1/18/2019	3:05:51 PM	0	850	19	19	20	21	22	21	22	21	22	22	22	22	27.5	30.5	54.7	-1	-1	-1
1/18/2019	3:05:51 PM	204	851	19	20	19	21	21	21	22	21	22	22	22	22	27.5	30.5	54.7	-1	-1	-1
1/18/2019	3:05:51 PM	407	852	19	19	19	21	21	22	21	21	22	22	22	22	27.5	30.5	54.7	-1	-1	-1
1/18/2019	3:05:51 PM	605	853	19	19	20	21	22	21	21	21	22	22	22	22	27.5	30.5	54.7	-1	-1	-1
1/18/2019	3:05:51 PM	808	854	19	19	19	21	21	22	21	22	22	22	22	22	27.5	30.5	54.7	-1	-1	-1
1/18/2019	3:05:52 PM	11	855	19	19	20	21	22	22	22	22	22	22	22	22	27.5	30.5	54.7	-1	-1	-1
1/18/2019	3:05:52 PM	214	856	19	19	19	21	21	22	22	21	22	22	22	21	27.5	30.5	54.7	-1	-1	-1
1/18/2019	3:05:52 PM	401	857	19	19	19	21	21	22	21	21	22	22	22	22	27.5	30.5	54.7	-1	-1	-1
1/18/2019	3:05:52 PM	605	858	19	19	20	21	22	21	22	21	22	22	22	22	27.5	30.5	54.7	-1	-1	-1
1/18/2019	3:05:52 PM	808	859	19	19	19	21	21	22	21	22	22	22	22	22	27.5	30.5	54.7	-1	-1	-1
1/18/2019	3:05:53 PM	11	860	19	19	19	21	21	22	21	22	22	22	22	22	27.5	30.5	54.7	-1	-1	-1
1/18/2019	3:05:53 PM	214	861	19	19	19	21	22	22	22	21	22	22	22	22	27.5	30.5	54.7	-1	-1	-1
1/18/2019	3:05:53 PM	401	862	19	19	20	21	21	22	22	22	22	22	22	22	27.5	30.5	54.7	-1	-1	-1
1/18/2019	3:05:53 PM	605	863	19	19	19	21	22	21	22	21	22	22	22	22	27.5	30.5	54.7	-1	-1	-1
1/18/2019	3:05:53 PM	808	864	19	19	19	21	21	22	21	21	22	22	22	22	27.5	30.5	54.7	-1	-1	-1
1/18/2019	3:05:54 PM	11	865	19	19	19	21	21	22	22	22	22	22	22	22	27.5	30.5	54.7	-1	-1	-1
1/18/2019	3:05:54 PM	214	866	19	19	19	21	22	22	22	21	22	22	22	22	27.5	30.5	54.7	-1	-1	-1
1/18/2019	3:05:54 PM	401	867	19	19	19	21	21	22	21	22	22	22	22	22	27.5	30.5	54.7	-1	-1	-1
1/18/2019	3:05:54 PM	605	868	19	19	20	21	21	21	22	21	22	22	22	22	27.5	30.5	54.7	-1	-1	-1
1/18/2019	3:05:54 PM	808	869	19	19	19	21	21	21	22	21	22	22	22	22	27.5	30.5	54.7	-1	-1	-1
1/18/2019	3:05:55 PM	11	870	19	20	19	21	21	22	21	22	22	22	22	22	27.5	30.5	54.7	-1	-1	-1
1/18/2019	3:05:55 PM	214	871	19	19	20	21	21	22	21	22	22	22	22	22	27.5	30.5	54.7	-1	-1	-1
1/18/2019	3:05:55 PM	401	872	19	19	19	21	21	22	22	21	22	22	22	22	27.5	30.5	54.7	-1	-1	-1
1/18/2019	3:05:55 PM	605	873	19	19	19	21	21	22	21	22	22	22	22	22	27.5	30.5	54.7	-1	-1	-1
1/18/2019	3:05:55 PM	808	874	19	19	20	21	21	21	21	21	22	22	22	22	27.5	30.5	54.7	-1	-1	-1
1/18/2019	3:05:56 PM	11	875	19	19	20	21	22	22	22	21	22	22	22	22	27.5	30.5	54.7	-1	-1	-1
1/18/2019	3:05:56 PM	214	876	19	19	19	21	21	22	22	21	22	22	22	22	27.5	30.5	54.7	-1	-1	-1
1/18/2019	3:05:56 PM	401	877	19	19	20	21	22	21	22	21	22	22	22	22	27.5	30.5	54.7	-1	-1	-1
1/18/2019	3:05:56 PM	605	878	19	19	19	21	21	22	21	22	22	22	22	21	27.5	30.5	54.7	-1	-1	-1
1/18/2019	3:05:56 PM	808	879	19	19	19	21	21	21	21	21	22	22	22	22	27.5	30.5	54.7	-1	-1	-1
1/18/2019	3:05:57 PM	11	880	19	19	20	21	22	22	22	21	22	22	22	22	27.5	30.5	54.7	-1	-1	-1
1/18/2019	3:05:57 PM	214	881	19	19	19	21	21	22	22	22	22	22	22	22	27.5	30.5	54.7	-1	-1	-1
1/18/2019	3:05:57 PM	401	882	19	19	20	21	21	21	21	21	22	22	22	22	27.5	30.5	54.7	-1	-1	-1
1/18/2019	3:05:57 PM	605	883	19	20	19	21	21	22	22	21	22	22	22	21	27.5	30.5	46.3	-1	-1	-1
1/18/2019	3:05:57 PM	808	884	19	19	19	21	21	22	21	22	22	22	22	22	27.5	30.5	46.3	-1	-1	-1
1/18/2019	3:05:58 PM	11	885	19	19	20	21	22	21	22	22	22	22	22	22	27.5	30.5	46.3	-1	-1	-1
1/18/2019	3:05:58 PM	214	886	19	19	19	21	21	22	22	22	22	22	22	21	27.5	30.5	46.3	-1	-1	-1
1/18/2019	3:05:58 PM	401	887	19	19	19	21	21	22	22	22	22	22	22	22	27.5	30.5	46.3	-1	-1	-1
1/18/2019	3:05:58 PM	605	888	19	19	20	21	22	21	22	21	22	22	22	22	27.5	30.5	46.3	-1	-1	-1
1/18/2019	3:05:58 PM	808	889	19	19	19	21	22	22	22	21	22	22	22	21	27.5	30.5	46.3	-1	-1	-1
1/18/2019	3:05:59 PM	11	890	19	19	19	21	21	22	21	22	22	22	22	22	27.5	30.5	46.3	-1	-1	-1
1/18/2019	3:05:59 PM	214	891	19	19	20	21	21	21	21	22	22	22	22	22	27.5	30.5	46.3	-1	-1	-1
1/18/2019	3:05:59 PM	401	892	19	19	19	21	21	21	22	21	22	22	22	22	27.5	30.5	46.3	-1	-1	-1
1/18/2019	3:05:59 PM	605	893	19	19	19	21	21	22	21	22	22	22	22	22	27.5	30.5	46.3	-1	-1	-1
1/18/2019	3:05:59 PM	808	894	19	19	19	21	21	22	21	22	22	22	22	22	27.5	30.5	46.3	-1	-1	-1
1/18/2019	3:06:00 PM	11	895	19	19	20	21	22	22	22	21	22	22	22	22	27.5	30.5	46.3	-1	-1	-1
1/18/2019	3:06:00 PM	214	896	19	19	19	21	21	22	21	22	22	22	22	22	27.5	30.5	46.3	-1	-1	-1
1/18/2019	3:06:00 PM	401	897	19	19	20	21	22	21	21	21	22	22	22	22	27.5	30.5	46.3	-1	-1	-1
1/18/2019	3:06:00 PM	605	898	19	19	19	21	22	22	22	21	22	22	22	22	27.5	30.5	46.3	-1	-1	-1
1/18/2019	3:06:00 PM	808	899	19	19	19	21	21	22	22	21	22	22	22	22	27.5	30.5	46.3	-1	-1	-1
1/18/2019	3:06:01 PM	11	900	19	19	19	21	21	22	21	22	22	22	22	22	27.5	30.5	46.3	-1	-1	-1
1/18/2019	3:06:01 PM	214	901	19	19	19	21	22	21	22	22	22	22	22	22	27.5	30.5	46.3	-1	-1	-1
1/18/2019	3:06:01 PM	401	902	19	19	19	21	21	21	22	21	22	22	22	22	27.5	30.5	46.3	-1	-1	-1
1/18/2019	3:06:01 PM	605	903	19	19	19	21	21	22	21	22	22	22	22	22	27.5	30.5	46.3	-1	-1	-1
1/18/2019	3:06:01 PM	808	904	19	19	19	21	21	21	21	22	22	22	22	22	27.5	30.5	46.3	-1	-1	-1
1/18/2019	3:06:02 PM	11	905	19	19	20	21	22	21	22	21	22	22	22	22	27.5	30.5	46.3	-1	-1	-1
1/18/2019	3:06:02 PM	214	906	19	19	19	21	21	22	22	21	22	22	22	21	27.5	30.5	46.3	-1	-1	-1
1/18/2019	3:06:02 PM	401	907	19	19	19	21	21	22	21	22	22	22	22	22	27.5	30.5	46.3	-1	-1	-1
1/18/2019	3:06:02 PM	605	908	19	19	19	21	21	22	21	22	22	22	22	22	27.5	30.5	46.3	-1	-1	-1
1/18/2019	3:06:02 PM	808	909	19	19	19	21	22	21	22	21	22	22	22	22	27.5	30.5	46.3	-1	-1	-1
1/18/2019	3:06:03 PM	11	910	19	19	19	21	21	22	21	22	22	22	22	22	27.5	30.5	46.3	-1	-1	-1
1/18/2019	3:06:03 PM	214	911	19	19	20	21	22	21	22	21	22	22	22	22	27.5	30.5	46.3	-1	-1	-1
1/18/2019	3:06:03 PM	401	912	19	19	19	21	21	21	21	21	22	22	22	22	27.5	30.5	46.3	-1	-1	-1
1/18/2019	3:06:03 PM	605	913	19	19	19	21	21	22	21	22	22	22	22	22	27.5	30.5	46.3	-1	-1	-1
1/18/2019	3:06:03 PM	808	914	19	19	20	21	22	21	22	21	22	22	22	22	27.5	30.5	46.3	-1	-1	-1
1/18/2019	3:06:04 PM	11	915	19	19	19	21	22	22	22	22	22	22	22	22	27.5	30.5	46.3	-1	-1	-1
1/18/2019	3:06:04 PM	214	916	19	19	19	21	21	22	22	22	22	22	22	22	27.5	30.5	46.3	-1	-1	-1
1/18/2019	3:06:04 PM	401	917	19	19	19	21	21	21	22	21	22	22	22	22	27.5	30.5	46.3	-1	-1	-1
1/18/2019	3:06:04 PM	605	918	19	19	19	21	21	22	22	22	22	22	22	22	27.5	30.5	46.3	-1	-1	-1
1/18/2019	3:06:04 PM	808	919	19	19	19	21	21	22	22	22	22	22	22	22	27.5	30.5	46.3	-1	-1	-1
1/18/2019	3:06:05 PM	11	920	19	19	20	21	22	21	22	21	22	22	22	22	27.5	30.5	46.3	-1	-1	-1
1/18/2019	3:06:05 PM	214	921	19	19	19	21	21	21	22	21	22	22	22	21	27.5	30.5	46.3	-1	-1	-1
1/18/2019	3:06:05 PM	401	922	19	19	19	21	21	22	21	21	22	22	22	22	27.5	30.5	46.3	-1	-1	-1
1/18/2019	3:06:05 PM	605	923	19	19	20	21	22	21	22	22	22	22	22	22	27.5	30.5	46.3	-1	-1	-1
1/18/2019	3:06:05 PM	808	924	19	19	19	21	22	21	22	21	22	22	22	22	27.5	30.5	46.3	-1	-1	-1
1/18/2019	3:06:06 PM	11	925	19	19	19	21	21	22	21	21	22	22	22	22	27.5	30.4	43.3	-1	-1	-1
1/18/2019	3:06:06 PM	214	926	19	19	19	21	21	22	21	22	21	22	22	22	27.5	30.4	43.3	-1	-1	-1
1/18/2019	3:06:06 PM	401	927	19	19	19	21	21	22	21	21	22	22	22	21	27.5	30.4	43.3	-1	-1	-1
1/18/2019	3:06:06 PM	605	928	19	19	19	21	21	22	21	22	22	22	22	22	27.5	30.4	43.3	-1	-1	-1
1/18/2019	3:06:06 PM	808	929	19	19	20	21	22	22	21	22	22	22	22	22	27.5	30.4	43.3	-1	-1	-1
1/18/2019	3:06:07 PM	11	930	19	19	20	21	22	21	22	21	22	22	22	22	27.5	30.4	43.3	-1	-1	-1
1/18/2019	3:06:07 PM	214	931	19	19	19	21	21	22	21	21	22	22	22	21	27.5	30.4	43.3	-1	-1	-1
1/18/2019	3:06:07 PM	401	932	19	19	19	21	21	22	21	22	22	22	22	22	27.5	30.4	43.3	-1	-1	-1
1/18/2019	3:06:07 PM	605	933	19	19	20	21	22	21	22	21	22	22	22	22	27.5	30.4	43.3	-1	-1	-1
1/18/2019	3:06:07 PM	808	934	19	20	19	21	22	22	22	21	22	22	22	22	27.5	30.4	43.3	-1	-1	-1
1/18/2019	3:06:08 PM	11	935	19	19	19	21	21	22	21	22	22	22	22	22	27.5	30.4	43.3	-1	-1	-1
1/18/2019	3:06:08 PM	214	936	19	19	19	21	21	22	21	22	22	22	22	22	27.5	30.4	43.3	-1	-1	-1
1/18/2019	3:06:08 PM	401	937	19	19	19	21	21	22	22	21	22	22	22	22	27.5	30.4	43.3	-1	-1	-1
1/18/2019	3:06:08 PM	605	938	19	19	19	21	21	22	22	22	22	22	22	22	27.5	30.4	43.3	-1	-1	-1
1/18/2019	3:06:08 PM	808	939	19	19	19	21	21	22	21	22	22	22	22	22	27.5	30.4	43.3	-1	-1	-1
1/18/2019	3:06:09 PM	11	940	19	19	19	21	21	22	21	22	22	22	22	22	27.5	30.4	43.3	-1	-1	-1
1/18/2019	3:06:09 PM	214	941	19	19	19	21	22	21	22	21	22	22	22	22	27.5	30.4	43.3	-1	-1	-1
1/18/2019	3:06:09 PM	401	942	19	19	19	21	21	22	21	22	22	22	22	22	27.5	30.4	43.3	-1	-1	-1
1/18/2019	3:06:09 PM	605	943	19	19	20	21	22	22	22	22	22	22	22	22	27.5	30.4	43.3	-1	-1	-1
1/18/2019	3:06:09 PM	808	944	19	19	19	21	22	21	22	21	22	22	22	22	27.5	30.4	43.3	-1	-1	-1
1/18/2019	3:06:10 PM	11	945	19	19	19	21	21	22	21	21	22	22	22	22	27.5	30.4	43.3	-1	-1	-1
1/18/2019	3:06:10 PM	214	946	19	19	19	21	21	22	21	22	22	22	22	22	27.5	30.4	43.3	-1	-1	-1
1/18/2019	3:06:10 PM	401	947	19	19	19	21	21	22	22	21	22	22	22	22	27.5	30.4	43.3	-1	-1	-1
1/18/2019	3:06:10 PM	605	948	19	19	19	21	21	22	21	22	22	22	22	22	27.5	30.4	43.3	-1	-1	-1
1/18/2019	3:06:10 PM	808	949	19	19	19	21	21	22	21	22	22	22	22	22	27.5	30.4	43.3	-1	-1	-1
1/18/2019	3:06:11 PM	11	950	19	19	20	21	22	22	22	21	22	22	22	22	27.5	30.4	43.3	-1	-1	-1
1/18/2019	3:06:11 PM	214	951	19	19	19	21	21	21	22	21	22	22	22	21	27.5	30.4	43.3	-1	-1	-1
1/18/2019	3:06:11 PM	401	952	19	19	19	21	21	22	21	22	22	22	22	22	27.5	30.4	43.3	-1	-1	-1
1/18/2019	3:06:11 PM	605	953	19	19	20	21	22	21	22	22	22	22	22	22	27.5	30.4	43.3	-1	-1	-1
1/18/2019	3:06:11 PM	808	954	19	19	20	21	22	21	22	21	22	22	22	22	27.5	30.4	43.3	-1	-1	-1
1/18/2019	3:06:12 PM	11	955	19	20	19	21	21	22	22	22	22	22	22	21	27.5	30.4	43.3	-1	-1	-1
1/18/2019	3:06:12 PM	214	956	19	19	19	21	21	22	21	22	22	22	22	22	27.5	30.4	43.3	-1	-1	-1
1/18/2019	3:06:12 PM	401	957	19	19	19	21	21	21	22	21	22	22	22	22	27.5	30.4	43.3	-1	-1	-1
1/18/2019	3:06:12 PM	605	958	19	20	19	21	21	22	22	21	22	22	22	21	27.5	30.4	43.3	-1	-1	-1
1/18/2019	3:06:12 PM	808	959	19	19	19	21	21	22	21	22	22	22	22	22	27.5	30.4	43.3	-1	-1	-1
1/18/2019	3:06:13 PM	11	960	19	19	19	21	21	22	21	22	22	22	22	22	27.5	30.4	43.3	-1	-1	-1
1/18/2019	3:06:13 PM	214	961	19	19	19	21	22	21	22	21	22	22	22	22	27.5	30.4	43.3	-1	-1	-1
1/18/2019	3:06:13 PM	401	962	19	19	19	21	21	22	22	21	22	22	22	22	27.5	30.4	43.3	-1	-1	-1
1/18/2019	3:06:13 PM	605	963	19	19	19	21	21	22	21	22	22	22	22	22	27.5	30.4	43.3	-1	-1	-1
1/18/2019	3:06:13 PM	808	964	19	19	19	21	22	22	21	22	22	22	22	22	27.5	30.4	43.3	-1	-1	-1
1/18/2019	3:06:14 PM	11	965	19	19	19	21	22	22	22	21	22	22	22	22	27.5	30.4	43.3	-1	-1	-1
1/18/2019	3:06:14 PM	214	966	19	19	19	21	21	22	21	21	22	22	22	21	27.5	30.4	43.3	-1	-1	-1
1/18/2019	3:06:14 PM	401	967	19	19	19	21	21	22	21	22	22	22	22	22	27.5	30.4	41.4	-1	-1	-1
1/18/2019	3:06:14 PM	605	968	19	19	20	21	22	22	21	22	22	22	22	22	27.5	30.4	41.4	-1	-1	-1
1/18/2019	3:06:14 PM	808	969	19	19	20	21	21	21	21	21	22	22	22	22	27.5	30.4	41.4	-1	-1	-1
1/18/2019	3:06:15 PM	11	970	19	19	20	21	22	21	22	21	22	22	22	21	27.5	30.4	41.4	-1	-1	-1
1/18/2019	3:06:15 PM	214	971	19	19	19	21	21	22	22	22	22	22	22	21	27.5	30.4	41.4	-1	-1	-1
1/18/2019	3:06:15 PM	401	972	19	19	19	21	21	22	21	22	22	22	22	22	27.5	30.4	41.4	-1	-1	-1
1/18/2019	3:06:15 PM	605	973	19	20	20	21	21	22	22	22	22	22	22	22	27.5	30.4	41.4	-1	-1	-1
1/18/2019	3:06:15 PM	808	974	19	19	19	21	21	21	21	22	22	22	22	22	27.5	30.4	41.4	-1	-1	-1
1/18/2019	3:06:16 PM	11	975	19	19	19	21	21	22	21	22	22	22	22	22	27.5	30.4	41.4	-1	-1	-1
1/18/2019	3:06:16 PM	214	976	19	19	19	21	22	22	22	21	22	22	22	22	27.5	30.4	41.4	-1	-1	-1
1/18/2019	3:06:16 PM	401	977	19	19	20	21	22	22	21	21	22	22	22	22	27.5	30.4	41.4	-1	-1	-1
1/18/2019	3:06:16 PM	605	978	19	19	19	21	21	22	22	22	22	22	22	22	27.5	30.4	41.4	-1	-1	-1
1/18/2019	3:06:16 PM	808	979	19	19	20	21	21	21	22	21	22	22	22	22	27.5	30.4	41.4	-1	-1	-1
1/18/2019	3:06:17 PM	11	980	19	19	19	21	21	22	21	22	22	22	22	22	27.5	30.4	41.4	-1	-1	-1
1/18/2019	3:06:17 PM	214	981	19	19	20	21	22	21	22	21	22	22	22	22	27.5	30.4	41.4	-1	-1	-1
1/18/2019	3:06:17 PM	401	982	19	19	20	21	22	22	22	22	22	22	22	22	27.5	30.4	41.4	-1	-1	-1
1/18/2019	3:06:17 PM	605	983	19	20	19	21	21	22	22	22	22	22	22	22	27.5	30.4	41.4	-1	-1	-1
1/18/2019	3:06:17 PM	808	984	19	19	19	21	21	21	21	21	22	22	22	22	27.5	30.4	41.4	-1	-1	-1
1/18/2019	3:06:18 PM	11	985	19	19	19	21	21	22	21	22	22	22	22	22	27.5	30.4	41.4	-1	-1	-1
1/18/2019	3:06:18 PM	214	986	19	19	20	21	22	21	22	22	22	22	22	22	27.5	30.4	41.4	-1	-1	-1
1/18/2019	3:06:18 PM	401	987	19	19	19	21	21	22	21	22	22	22	22	22	27.5	30.4	41.4	-1	-1	-1
1/18/2019	3:06:18 PM	605	988	19	19	20	21	22	21	22	21	22	22	22	22	27.5	30.4	41.4	-1	-1	-1
1/18/2019	3:06:18 PM	808	989	19	19	19	21	21	22	21	22	21	22	22	22	27.5	30.4	41.4	-1	-1	-1
1/18/2019	3:06:19 PM	11	990	19	19	19	21	21	22	21	21	22	22	22	21	27.5	30.4	41.4	-1	-1	-1
1/18/2019	3:06:19 PM	214	991	19	19	20	21	22	22	21	22	22	22	22	22	27.5	30.4	41.4	-1	-1	-1
1/18/2019	3:06:19 PM	401	992	19	19	19	21	21	22	21	22	22	22	22	22	27.5	30.4	41.4	-1	-1	-1
1/18/2019	3:06:19 PM	605	993	19	19	20	21	22	21	22	21	22	22	22	22	27.5	30.4	41.4	-1	-1	-1
1/18/2019	3:06:19 PM	808	994	19	19	19	21	21	22	21	22	22	22	22	22	27.5	30.4	41.4	-1	-1	-1
1/18/2019	3:06:20 PM	11	995	19	19	19	21	22	21	22	21	22	22	22	22	27.5	30.4	41.4	-1	-1	-1
1/18/2019	3:06:20 PM	214	996	19	19	19	21	21	22	21	22	22	22	22	22	27.5	30.4	41.4	-1	-1	-1
1/18/2019	3:06:20 PM	401	997	19	19	20	21	21	21	22	21	22	22	22	22	27.5	30.4	41.4	-1	-1	-1
1/18/2019	3:06:20 PM	605	998	19	19	19	21	21	22	21	22	22	22	22	22	27.5	30.4	41.4	-1	-1	-1
1/18/2019	3:06:20 PM	808	999	19	19	19	21	21	21	21	21	22	22	22	21	27.5	30.4	41.4	-1	-1	-1
1/18/2019	3:06:21 PM	11	1000	19	19	19	21	21	22	21	22	22	22	22	22	27.5	30.4	41.4	-1	-1	-1
1/18/2019	3:06:21 PM	214	1001	19	19	19	21	22	21	22	21	22	22	22	22	27.5	30.4	41.4	-1	-1	-1
1/18/2019	3:06:21 PM	401	1002	19	19	20	21	22	22	22	22	22	22	22	22	27.5	30.4	41.4	-1	-1	-1
1/18/2019	3:06:21 PM	605	1003	19	19	19	21	21	22	21	21	22	22	22	22	27.5	30.4	41.4	-1	-1	-1
1/18/2019	3:06:21 PM	808	1004	19	19	19	21	21	22	21	22	22	22	22	22	27.5	30.4	41.4	-1	-1	-1
1/18/2019	3:06:22 PM	11	1005	19	19	19	21	21	22	22	21	22	22	22	22	27.5	30.4	41.4	-1	-1	-1
1/18/2019	3:06:22 PM	214	1006	19	19	20	21	22	22	22	22	22	22	22	22	27.5	30.4	41.4	-1	-1	-1
1/18/2019	3:06:22 PM	401	1007	19	19	19	21	21	22	21	22	22	22	22	22	27.5	30.4	41.4	-1	-1	-1
1/18/2019	3:06:22 PM	605	1008	19	19	20	21	22	21	22	21	22	22	22	22	27.5	30.4	41.4	-1	-1	-1
1/18/2019	3:06:22 PM	808	1009	19	19	19	21	21	21	21	22	21	22	22	22	27.5	30.4	74.9	-1	-1	-1
1/18/2019	3:06:23 PM	11	1010	19	19	20	21	22	21	22	21	22	22	22	22	27.5	30.4	74.9	-1	-1	-1
1/18/2019	3:06:23 PM	214	1011	19	19	19	21	21	22	21	22	22	22	22	22	27.5	30.4	74.9	-1	-1	-1
1/18/2019	3:06:23 PM	401	1012	19	20	20	21	21	22	22	22	22	22	22	22	27.5	30.4	74.9	-1	-1	-1
1/18/2019	3:06:23 PM	605	1013	19	19	19	21	21	22	21	21	22	22	22	22	27.5	30.4	74.9	-1	-1	-1
1/18/2019	3:06:23 PM	808	1014	19	19	19	21	21	21	22	21	22	22	22	22	27.5	30.4	74.9	-1	-1	-1
1/18/2019	3:06:24 PM	11	1015	19	19	20	21	21	22	22	22	22	22	22	22	27.5	30.4	74.9	-1	-1	-1
1/18/2019	3:06:24 PM	214	1016	19	19	19	21	21	22	22	21	22	22	22	21	27.5	30.4	74.9	-1	-1	-1
1/18/2019	3:06:24 PM	401	1017	19	19	19	21	22	21	22	21	22	22	22	22	27.5	30.4	74.9	-1	-1	-1
1/18/2019	3:06:24 PM	605	1018	19	19	19	21	21	22	22	21	22	22	22	21	27.5	30.4	74.9	-1	-1	-1
1/18/2019	3:06:24 PM	808	1019	19	19	20	21	22	21	22	21	22	22	22	22	27.5	30.4	74.9	-1	-1	-1
1/18/2019	3:06:25 PM	11	1020	19	19	20	21	21	21	22	21	22	22	22	22	27.5	30.4	74.9	-1	-1	-1
1/18/2019	3:06:25 PM	214	1021	19	19	20	21	22	22	22	22	22	22	22	22	27.5	30.4	74.9	-1	-1	-1
1/18/2019	3:06:25 PM	401	1022	19	19	19	21	21	22	21	22	22	22	22	22	27.5	30.4	74.9	-1	-1	-1
1/18/2019	3:06:25 PM	605	1023	19	19	19	21	22	21	22	21	22	22	22	22	27.5	30.4	74.9	-1	-1	-1
1/18/2019	3:06:25 PM	808	1024	19	19	19	21	21	22	21	21	22	22	22	21	27.5	30.4	74.9	-1	-1	-1
1/18/2019	3:06:26 PM	11	1025	19	19	20	21	22	21	22	22	22	22	22	22	27.5	30.4	74.9	-1	-1	-1
1/18/2019	3:06:26 PM	214	1026	19	19	19	21	21	22	22	22	22	22	22	22	27.5	30.4	74.9	-1	-1	-1
1/18/2019	3:06:26 PM	401	1027	19	19	20	21	22	21	22	21	22	22	22	22	27.5	30.4	74.9	-1	-1	-1
1/18/2019	3:06:26 PM	605	1028	19	20	19	21	21	22	21	21	22	22	22	22	27.5	30.4	74.9	-1	-1	-1
1/18/2019	3:06:26 PM	808	1029	19	19	19	21	21	21	21	21	22	22	22	22	27.5	30.4	74.9	-1	-1	-1
1/18/2019	3:06:27 PM	11	1030	19	19	19	21	22	22	22	21	22	22	22	21	27.5	30.4	74.9	-1	-1	-1
1/18/2019	3:06:27 PM	214	1031	19	19	19	21	21	22	21	22	22	22	22	22	27.5	30.4	74.9	-1	-1	-1
1/18/2019	3:06:27 PM	401	1032	19	19	19	21	21	22	21	21	22	22	22	22	27.5	30.4	74.9	-1	-1	-1
1/18/2019	3:06:27 PM	605	1033	19	19	19	21	22	22	21	22	22	22	22	22	27.5	30.4	74.9	-1	-1	-1
1/18/2019	3:06:27 PM	808	1034	19	19	19	21	21	21	22	21	22	22	22	22	27.5	30.4	74.9	-1	-1	-1
1/18/2019	3:06:28 PM	11	1035	19	19	19	21	21	22	21	22	22	22	22	22	27.5	30.4	74.9	-1	-1	-1
1/18/2019	3:06:28 PM	214	1036	19	19	20	21	21	22	21	22	22	22	22	22	27.5	30.4	74.9	-1	-1	-1
1/18/2019	3:06:28 PM	401	1037	19	19	19	21	21	22	21	22	22	22	22	22	27.5	30.4	74.9	-1	-1	-1
1/18/2019	3:06:28 PM	605	1038	19	19	19	21	22	22	22	21	22	22	22	22	27.5	30.4	74.9	-1	-1	-1
1/18/2019	3:06:28 PM	808	1039	19	19	19	21	21	21	21	22	22	22	22	22	27.5	30.4	74.9	-1	-1	-1
1/18/2019	3:06:29 PM	11	1040	19	19	19	21	21	21	22	21	22	22	22	21	27.5	30.4	74.9	-1	-1	-1
1/18/2019	3:06:29 PM	214	1041	19	19	20	21	22	21	22	21	22	22	22	22	27.5	30.4	74.9	-1	-1	-1
1/18/2019	3:06:29 PM	401	1042	19	19	19	21	21	22	21	21	22	22	22	22	27.5	30.4	74.9	-1	-1	-1
1/18/2019	3:06:29 PM	605	1043	19	19	20	21	22	21	22	21	22	22	22	22	27.5	30.4	74.9	-1	-1	-1
1/18/2019	3:06:29 PM	808	1044	19	19	19	21	21	22	21	21	22	22	22	22	27.5	30.4	74.9	-1	-1	-1
1/18/2019	3:06:30 PM	11	1045	19	19	20	21	22	21	22	21	22	22	22	22	27.5	30.4	74.9	-1	-1	-1
1/18/2019	3:06:30 PM	214	1046	19	19	19	21	21	22	21	22	22	22	22	22	27.5	30.4	74.9	-1	-1	-1
1/18/2019	3:06:30 PM	401	1047	19	19	19	21	22	22	22	21	22	22	22	22	27.5	30.4	74.9	-1	-1	-1
1/18/2019	3:06:30 PM	605	1048	19	19	19	21	21	22	21	22	22	22	22	22	27.5	30.4	74.9	-1	-1	-1
1/18/2019	3:06:30 PM	808	1049	19	19	19	21	22	21	22	21	22	22	22	21	27.5	30.4	74.9	-1	-1	-1
1/18/2019	3:06:31 PM	11	1050	19	20	19	21	21	22	21	22	22	22	22	22	27.5	30.4	74.9	-1	-1	-1
1/18/2019	3:06:31 PM	214	1051	19	19	19	21	22	21	22	21	22	22	22	22	27.5	30.4	76.8	-1	-1	-1
1/18/2019	3:06:31 PM	401	1052	19	19	19	21	21	22	22	22	22	22	22	22	27.5	30.4	76.8	-1	-1	-1
1/18/2019	3:06:31 PM	605	1053	19	19	19	21	22	21	22	21	22	22	22	22	27.5	30.4	76.8	-1	-1	-1
1/18/2019	3:06:31 PM	808	1054	19	19	19	21	21	22	21	21	22	22	22	22	27.5	30.4	76.8	-1	-1	-1
1/18/2019	3:06:32 PM	11	1055	19	19	20	21	22	21	22	21	22	22	22	22	27.5	30.4	76.8	-1	-1	-1
1/18/2019	3:06:32 PM	214	1056	19	19	19	21	21	22	21	22	22	22	22	22	27.5	30.4	76.8	-1	-1	-1
1/18/2019	3:06:32 PM	401	1057	19	19	19	21	21	21	22	21	22	22	22	22	27.5	30.4	76.8	-1	-1	-1
1/18/2019	3:06:32 PM	605	1058	19	19	19	21	21	22	21	22	22	22	22	22	27.5	30.4	76.8	-1	-1	-1
1/18/2019	3:06:32 PM	808	1059	19	19	19	21	22	21	22	21	22	22	22	22	27.5	30.4	76.8	-1	-1	-1
1/18/2019	3:06:33 PM	11	1060	19	19	19	21	21	22	22	22	22	22	22	22	27.5	30.4	76.8	-1	-1	-1
1/18/2019	3:06:33 PM	214	1061	19	19	20	21	22	21	22	22	22	22	22	22	27.5	30.4	76.8	-1	-1	-1
1/18/2019	3:06:33 PM	401	1062	19	19	19	21	21	22	21	22	22	22	22	22	27.5	30.4	76.8	-1	-1	-1
1/18/2019	3:06:33 PM	605	1063	19	19	20	21	22	21	21	21	22	22	22	22	27.5	30.4	76.8	-1	-1	-1
1/18/2019	3:06:33 PM	808	1064	19	19	19	21	21	21	22	21	22	22	22	21	27.5	30.4	76.8	-1	-1	-1
1/18/2019	3:06:34 PM	11	1065	19	19	20	21	21	22	22	22	22	22	22	22	27.5	30.4	76.8	-1	-1	-1
1/18/2019	3:06:34 PM	214	1066	19	19	20	21	22	21	22	21	22	22	22	22	27.5	30.4	76.8	-1	-1	-1
1/18/2019	3:06:34 PM	401	1067	19	19	19	21	21	22	21	22	22	22	22	22	27.5	30.4	76.8	-1	-1	-1
1/18/2019	3:06:34 PM	605	1068	19	19	20	21	22	21	22	21	22	22	22	22	27.5	30.4	76.8	-1	-1	-1
1/18/2019	3:06:34 PM	808	1069	19	19	19	21	21	21	21	22	22	22	22	22	27.5	30.4	76.8	-1	-1	-1
1/18/2019	3:06:35 PM	11	1070	19	19	20	21	22	22	22	21	22	22	22	22	27.5	30.4	76.8	-1	-1	-1
1/18/2019	3:06:35 PM	214	1071	19	19	19	21	21	22	21	22	22	22	22	22	27.5	30.4	76.8	-1	-1	-1
1/18/2019	3:06:35 PM	401	1072	19	19	19	21	22	21	22	21	22	22	22	22	27.5	30.4	76.8	-1	-1	-1
1/18/2019	3:06:35 PM	605	1073	19	19	19	21	21	22	21	21	22	22	22	22	27.5	30.4	76.8	-1	-1	-1
1/18/2019	3:06:35 PM	808	1074	19	19	20	21	22	21	22	21	22	22	22	22	27.5	30.4	76.8	-1	-1	-1
1/18/2019	3:06:36 PM	11	1075	19	19	19	21	21	22	21	22	22	22	22	22	27.5	30.4	76.8	-1	-1	-1
1/18/2019	3:06:36 PM	214	1076	19	19	19	21	21	21	22	21	22	22	22	22	27.5	30.4	76.8	-1	-1	-1
1/18/2019	3:06:36 PM	401	1077	19	19	19	21	21	22	21	22	22	22	22	22	27.5	30.4	76.8	-1	-1	-1
1/18/2019	3:06:36 PM	605	1078	19	19	20	21	22	21	22	21	22	22	22	22	27.5	30.4	76.8	-1	-1	-1
1/18/2019	3:06:36 PM	808	1079	19	19	19	21	21	22	21	22	22	22	22	22	27.5	30.4	76.8	-1	-1	-1
1/18/2019	3:06:37 PM	11	1080	19	19	20	21	22	22	22	22	22	22	22	22	27.5	30.4	76.8	-1	-1	-1
1/18/2019	3:06:37 PM	214	1081	19	19	19	21	22	21	22	22	22	22	22	22	27.5	30.4	76.8	-1	-1	-1
1/18/2019	3:06:37 PM	401	1082	19	19	19	21	21	21	22	22	22	22	22	22	27.5	30.4	76.8	-1	-1	-1
1/18/2019	3:06:37 PM	605	1083	19	19	19	21	21	21	22	21	22	22	22	22	27.5	30.4	76.8	-1	-1	-1
1/18/2019	3:06:37 PM	808	1084	19	19	19	21	21	22	21	22	22	22	22	22	27.5	30.4	76.8	-1	-1	-1
1/18/2019	3:06:38 PM	11	1085	19	19	20	21	22	21	22	21	22	22	22	22	27.5	30.4	76.8	-1	-1	-1
1/18/2019	3:06:38 PM	214	1086	19	19	19	21	21	22	21	21	22	22	22	21	27.5	30.4	76.8	-1	-1	-1
1/18/2019	3:06:38 PM	401	1087	19	19	19	21	22	21	22	21	22	22	22	22	27.5	30.4	76.8	-1	-1	-1
1/18/2019	3:06:38 PM	605	1088	19	19	19	21	21	22	22	22	22	22	22	22	27.5	30.4	76.8	-1	-1	-1
1/18/2019	3:06:38 PM	808	1089	19	19	20	21	22	21	21	21	22	22	22	22	27.5	30.4	76.8	-1	-1	-1
1/18/2019	3:06:39 PM	11	1090	19	20	19	21	22	22	21	21	22	22	22	22	27.5	30.4	76.8	-1	-1	-1
1/18/2019	3:06:39 PM	214	1091	19	19	19	21	21	22	21	22	22	22	22	22	27.5	30.4	76.8	-1	-1	-1
1/18/2019	3:06:39 PM	401	1092	19	19	19	21	21	22	22	21	22	22	22	21	27.5	30.4	76.8	-1	-1	-1
1/18/2019	3:06:39 PM	605	1093	19	19	19	21	21	22	21	22	22	22	22	22	27.5	30.4	76.5	-1	-1	-1
1/18/2019	3:06:39 PM	808	1094	19	19	19	21	22	21	22	21	22	22	22	22	27.5	30.4	76.5	-1	-1	-1
1/18/2019	3:06:40 PM	11	1095	19	20	19	21	22	22	21	21	22	22	22	22	27.5	30.4	76.5	-1	-1	-1
1/18/2019	3:06:40 PM	214	1096	19	19	19	21	21	22	21	22	22	22	22	22	27.5	30.4	76.5	-1	-1	-1
1/18/2019	3:06:40 PM	401	1097	19	19	19	21	21	21	22	21	22	22	22	21	27.5	30.4	76.5	-1	-1	-1
1/18/2019	3:06:40 PM	605	1098	19	19	19	21	21	22	22	22	22	22	22	22	27.5	30.4	76.5	-1	-1	-1
1/18/2019	3:06:40 PM	808	1099	19	19	20	21	22	22	22	22	22	22	22	22	27.5	30.4	76.5	-1	-1	-1
1/18/2019	3:06:41 PM	11	1100	19	20	20	21	22	22	22	21	22	22	22	22	27.5	30.4	76.5	-1	-1	-1
1/18/2019	3:06:41 PM	214	1101	19	19	20	21	21	21	22	21	22	22	22	22	27.5	30.4	76.5	-1	-1	-1
1/18/2019	3:06:41 PM	401	1102	19	19	19	21	21	22	21	22	22	22	22	22	27.5	30.4	76.5	-1	-1	-1
1/18/2019	3:06:41 PM	605	1103	19	19	20	21	22	21	22	21	22	22	22	22	27.5	30.4	76.5	-1	-1	-1
1/18/2019	3:06:41 PM	808	1104	19	19	19	21	21	22	21	22	22	22	22	22	27.5	30.4	76.5	-1	-1	-1
1/18/2019	3:06:42 PM	11	1105	19	19	19	21	22	22	21	22	22	22	22	22	27.5	30.4	76.5	-1	-1	-1
1/18/2019	3:06:42 PM	214	1106	19	19	19	21	21	22	21	22	22	22	22	22	27.5	30.4	76.5	-1	-1	-1
1/18/2019	3:06:42 PM	401	1107	19	19	19	21	21	22	21	22	22	22	22	22	27.5	30.4	76.5	-1	-1	-1
1/18/2019	3:06:42 PM	605	1108	19	19	20	21	22	22	22	22	22	22	22	22	27.5	30.4	76.5	-1	-1	-1
1/18/2019	3:06:42 PM	808	1109	19	19	19	21	21	22	21	22	22	22	22	22	27.5	30.4	76.5	-1	-1	-1
1/18/2019	3:06:43 PM	11	1110	19	19	19	21	21	21	22	22	22	22	22	22	27.5	30.4	76.5	-1	-1	-1
1/18/2019	3:06:43 PM	214	1111	19	19	19	21	21	22	21	21	22	22	22	22	27.5	30.4	76.5	-1	-1	-1
1/18/2019	3:06:43 PM	401	1112	19	19	19	21	22	21	22	21	22	22	22	22	27.5	30.4	76.5	-1	-1	-1
1/18/2019	3:06:43 PM	605	1113	19	19	19	21	21	22	21	22	22	22	22	22	27.5	30.4	76.5	-1	-1	-1
1/18/2019	3:06:43 PM	808	1114	19	19	20	21	21	21	22	21	22	22	22	22	27.5	30.4	76.5	-1	-1	-1
1/18/2019	3:06:44 PM	11	1115	19	19	19	21	21	21	22	22	22	22	22	22	27.5	30.4	76.5	-1	-1	-1
1/18/2019	3:06:44 PM	214	1116	19	19	19	21	21	21	21	22	22	22	22	22	27.5	30.4	76.5	-1	-1	-1
1/18/2019	3:06:44 PM	401	1117	19	19	19	21	21	22	21	22	22	22	22	22	27.5	30.4	76.5	-1	-1	-1
1/18/2019	3:06:44 PM	605	1118	19	19	20	21	22	22	22	22	22	22	22	22	27.5	30.4	76.5	-1	-1	-1
1/18/2019	3:06:44 PM	808	1119	19	19	19	21	21	22	22	22	22	22	22	22	27.5	30.4	76.5	-1	-1	-1
1/18/2019	3:06:45 PM	11	1120	19	19	19	21	21	22	22	22	22	22	22	22	27.5	30.4	76.5	-1	-1	-1
1/18/2019	3:06:45 PM	214	1121	19	19	19	21	21	21	22	21	22	22	22	22	27.5	30.4	76.5	-1	-1	-1
1/18/2019	3:06:45 PM	401	1122	19	19	20	21	22	22	21	22	22	22	22	22	27.5	30.4	76.5	-1	-1	-1
1/18/2019	3:06:45 PM	605	1123	19	19	19	21	22	21	22	21	22	22	22	22	27.5	30.4	76.5	-1	-1	-1
1/18/2019	3:06:45 PM	808	1124	19	19	19	21	21	21	21	22	21	22	22	22	27.5	30.4	76.5	-1	-1	-1
1/18/2019	3:06:46 PM	11	1125	19	19	20	21	21	21	22	21	22	22	22	22	27.5	30.4	76.5	-1	-1	-1
1/18/2019	3:06:46 PM	214	1126	19	19	19	21	21	21	21	22	21	22	22	22	27.5	30.4	76.5	-1	-1	-1
1/18/2019	3:06:46 PM	401	1127	19	19	20	21	22	22	22	22	22	22	22	22	27.5	30.4	76.5	-1	-1	-1
1/18/2019	3:06:46 PM	605	1128	19	19	19	21	21	22	21	22	22	22	22	22	27.5	30.4	76.5	-1	-1	-1
1/18/2019	3:06:46 PM	808	1129	19	19	19	21	22	21	22	21	22	22	22	22	27.5	30.4	76.5	-1	-1	-1
1/18/2019	3:06:47 PM	11	1130	19	19	19	21	21	22	21	22	22	22	22	22	27.5	30.4	76.5	-1	-1	-1
1/18/2019	3:06:47 PM	214	1131	19	19	20	21	21	21	21	21	22	22	22	22	27.5	30.4	76.5	-1	-1	-1
1/18/2019	3:06:47 PM	401	1132	19	19	19	21	21	22	22	22	22	22	22	22	27.5	30.4	76.5	-1	-1	-1
1/18/2019	3:06:47 PM	605	1133	19	19	20	21	22	21	22	22	22	22	22	22	27.5	30.4	76.5	-1	-1	-1
1/18/2019	3:06:47 PM	808	1134	19	19	19	21	21	22	21	22	22	22	22	22	27.5	30.4	76.5	-1	-1	-1
1/18/2019	3:06:48 PM	11	1135	19	19	20	21	22	21	21	21	22	22	22	22	27.5	30.4	75.9	-1	-1	-1
1/18/2019	3:06:48 PM	214	1136	19	19	19	21	21	22	21	21	22	22	22	21	27.5	30.4	75.9	-1	-1	-1
1/18/2019	3:06:48 PM	401	1137	19	19	20	21	22	21	22	21	22	22	22	22	27.5	30.4	75.9	-1	-1	-1
1/18/2019	3:06:48 PM	605	1138	19	19	19	21	21	22	22	22	22	22	22	22	27.5	30.4	75.9	-1	-1	-1
1/18/2019	3:06:48 PM	808	1139	19	19	20	21	21	21	21	21	22	22	22	22	27.5	30.4	75.9	-1	-1	-1
1/18/2019	3:06:49 PM	11	1140	19	20	19	21	21	22	22	22	22	22	22	22	27.5	30.4	75.9	-1	-1	-1
1/18/2019	3:06:49 PM	214	1141	19	19	19	21	21	21	21	21	22	22	22	22	27.5	30.4	75.9	-1	-1	-1
1/18/2019	3:06:49 PM	401	1142	19	19	19	21	21	22	22	22	22	22	22	22	27.5	30.4	75.9	-1	-1	-1
1/18/2019	3:06:49 PM	605	1143	19	19	19	21	21	22	22	22	22	22	22	22	27.5	30.4	75.9	-1	-1	-1
1/18/2019	3:06:49 PM	808	1144	19	19	19	21	21	21	22	21	22	22	22	21	27.5	30.4	75.9	-1	-1	-1
1/18/2019	3:06:50 PM	11	1145	19	19	19	21	21	22	21	22	22	22	22	22	27.5	30.4	75.9	-1	-1	-1
1/18/2019	3:06:50 PM	214	1146	19	19	20	21	22	21	21	21	22	22	22	22	27.5	30.4	75.9	-1	-1	-1
1/18/2019	3:06:50 PM	401	1147	19	19	19	21	21	22	21	22	22	22	22	22	27.5	30.4	75.9	-1	-1	-1
1/18/2019	3:06:50 PM	605	1148	19	19	20	21	22	22	22	22	22	22	22	22	27.5	30.4	75.9	-1	-1	-1
1/18/2019	3:06:50 PM	808	1149	19	19	19	21	21	21	22	21	22	22	22	22	27.5	30.4	75.9	-1	-1	-1
1/18/2019	3:06:51 PM	11	1150	19	19	19	21	22	22	21	22	22	22	22	22	27.5	30.4	75.9	-1	-1	-1
1/18/2019	3:06:51 PM	214	1151	19	19	19	21	21	21	21	21	22	22	22	22	27.5	30.4	75.9	-1	-1	-1
1/18/2019	3:06:51 PM	401	1152	19	19	19	21	21	22	21	22	22	22	22	22	27.5	30.4	75.9	-1	-1	-1
1/18/2019	3:06:51 PM	605	1153	19	20	19	21	21	22	22	22	22	22	22	22	27.5	30.4	75.9	-1	-1	-1
1/18/2019	3:06:51 PM	808	1154	19	19	19	21	21	22	21	22	22	22	22	22	27.5	30.4	75.9	-1	-1	-1
1/18/2019	3:06:52 PM	11	1155	19	19	20	21	22	21	21	21	22	22	22	22	27.5	30.4	75.9	-1	-1	-1
1/18/2019	3:06:52 PM	214	1156	19	19	19	21	21	22	21	21	22	22	22	21	27.5	30.4	75.9	-1	-1	-1
1/18/2019	3:06:52 PM	401	1157	19	19	20	21	22	22	22	22	22	22	22	22	27.5	30.4	75.9	-1	-1	-1
1/18/2019	3:06:52 PM	605	1158	19	19	19	21	22	22	22	21	22	22	22	22	27.5	30.4	75.9	-1	-1	-1
1/18/2019	3:06:52 PM	808	1159	19	19	19	21	21	22	21	22	22	22	22	22	27.5	30.4	75.9	-1	-1	-1
1/18/2019	3:06:53 PM	11	1160	19	19	20	21	22	22	22	21	22	22	22	22	27.5	30.4	75.9	-1	-1	-1
1/18/2019	3:06:53 PM	214	1161	19	19	20	21	21	21	21	21	22	22	22	21	27.5	30.4	75.9	-1	-1	-1
1/18/2019	3:06:53 PM	401	1162	19	19	20	21	21	22	22	22	22	22	22	22	27.5	30.4	75.9	-1	-1	-1
1/18/2019	3:06:53 PM	605	1163	19	19	20	21	22	21	22	21	22	22	22	22	27.5	30.4	75.9	-1	-1	-1
1/18/2019	3:06:53 PM	808	1164	19	19	19	21	21	22	21	21	22	22	22	21	27.5	30.4	75.9	-1	-1	-1
1/18/2019	3:06:54 PM	11	1165	19	19	20	21	22	21	22	21	22	22	22	22	27.5	30.4	75.9	-1	-1	-1
1/18/2019	3:06:54 PM	214	1166	19	19	19	21	21	22	22	22	22	22	22	22	27.5	30.4	75.9	-1	-1	-1
1/18/2019	3:06:54 PM	401	1167	19	19	20	21	22	22	22	21	22	22	22	22	27.5	30.4	75.9	-1	-1	-1
1/18/2019	3:06:54 PM	605	1168	19	19	19	21	21	22	21	22	22	22	22	22	27.5	30.4	75.9	-1	-1	-1
1/18/2019	3:06:54 PM	808	1169	19	19	20	21	22	21	21	21	22	22	22	22	27.5	30.4	75.9	-1	-1	-1
1/18/2019	3:06:55 PM	11	1170	19	19	19	21	21	22	21	22	22	22	22	22	27.5	30.4	75.9	-1	-1	-1
1/18/2019	3:06:55 PM	214	1171	19	19	19	21	21	21	21	21	22	22	22	22	27.5	30.4	75.9	-1	-1	-1
1/18/2019	3:06:55 PM	401	1172	19	19	19	21	21	22	22	21	22	22	22	22	27.5	30.4	75.9	-1	-1	-1
1/18/2019	3:06:55 PM	605	1173	19	19	20	21	21	21	22	21	22	22	22	22	27.5	30.4	75.9	-1	-1	-1
1/18/2019	3:06:55 PM	808	1174	19	19	19	21	21	21	22	21	22	22	22	21	27.5	30.4	75.9	-1	-1	-1
1/18/2019	3:06:56 PM	11	1175	19	19	20	21	21	22	22	22	22	22	22	22	27.5	30.4	75.9	-1	-1	-1
1/18/2019	3:06:56 PM	214	1176	19	19	19	21	21	21	22	21	22	22	22	22	27.5	30.4	75.9	-1	-1	-1
1/18/2019	3:06:56 PM	401	1177	19	19	20	21	21	21	22	22	22	22	22	22	27.5	30.4	73.1	-1	-1	-1
1/18/2019	3:06:56 PM	605	1178	19	19	19	21	22	21	22	21	22	22	22	22	27.5	30.4	73.1	-1	-1	-1
1/18/2019	3:06:56 PM	808	1179	19	19	19	21	21	21	21	22	22	22	22	22	27.5	30.4	73.1	-1	-1	-1
1/18/2019	3:06:57 PM	11	1180	19	19	19	21	21	22	21	22	22	22	22	22	27.5	30.4	73.1	-1	-1	-1
1/18/2019	3:06:57 PM	214	1181	19	19	19	21	21	21	22	21	22	22	22	21	27.5	30.4	73.1	-1	-1	-1
1/18/2019	3:06:57 PM	401	1182	19	19	20	21	22	21	21	22	22	22	22	22	27.5	30.4	73.1	-1	-1	-1
1/18/2019	3:06:57 PM	605	1183	19	19	19	21	22	21	22	21	22	22	22	22	27.5	30.4	73.1	-1	-1	-1
1/18/2019	3:06:57 PM	808	1184	19	19	19	21	21	22	21	22	22	22	22	22	27.5	30.4	73.1	-1	-1	-1
1/18/2019	3:06:58 PM	11	1185	19	19	19	21	22	22	22	21	22	22	22	22	27.5	30.4	73.1	-1	-1	-1
1/18/2019	3:06:58 PM	214	1186	19	19	19	21	21	22	21	22	22	22	22	22	27.5	30.4	73.1	-1	-1	-1
1/18/2019	3:06:58 PM	401	1187	19	19	20	21	22	21	22	21	22	22	22	22	27.5	30.4	73.1	-1	-1	-1
1/18/2019	3:06:58 PM	605	1188	19	19	19	21	21	22	22	21	22	22	22	22	27.5	30.4	73.1	-1	-1	-1
1/18/2019	3:06:58 PM	808	1189	19	19	19	21	21	21	21	21	21	22	22	22	27.5	30.4	73.1	-1	-1	-1
1/18/2019	3:06:59 PM	11	1190	19	19	19	21	22	22	22	21	22	22	22	22	27.5	30.4	73.1	-1	-1	-1
1/18/2019	3:06:59 PM	214	1191	19	19	19	21	21	22	21	22	22	22	22	22	27.5	30.4	73.1	-1	-1	-1
1/18/2019	3:06:59 PM	401	1192	19	19	20	21	22	21	22	21	22	22	22	22	27.5	30.4	73.1	-1	-1	-1
1/18/2019	3:06:59 PM	605	1193	19	19	19	21	21	22	22	21	22	22	22	22	27.5	30.4	73.1	-1	-1	-1
1/18/2019	3:06:59 PM	808	1194	19	19	19	21	21	22	21	21	21	22	22	22	27.5	30.4	73.1	-1	-1	-1
1/18/2019	3:07:00 PM	11	1195	19	19	20	21	22	21	22	22	22	22	22	22	27.5	30.4	73.1	-1	-1	-1
1/18/2019	3:07:00 PM	214	1196	19	19	19	21	21	22	21	21	22	22	22	21	27.5	30.4	73.1	-1	-1	-1
1/18/2019	3:07:00 PM	401	1197	19	19	20	21	22	21	22	21	22	22	22	22	27.5	30.4	73.1	-1	-1	-1
1/18/2019	3:07:00 PM	605	1198	19	20	19	21	21	22	21	22	22	22	22	21	27.5	30.4	73.1	-1	-1	-1
1/18/2019	3:07:00 PM	808	1199	19	19	19	21	21	21	21	21	22	22	22	22	27.5	30.4	73.1	-1	-1	-1
1/18/2019	3:07:01 PM	11	1200	19	20	20	21	22	22	22	21	22	22	22	22	27.5	30.4	73.1	-1	-1	-1
1/18/2019	3:07:01 PM	214	1201	19	19	19	21	21	22	21	22	22	22	22	22	27.5	30.4	73.1	-1	-1	-1
1/18/2019	3:07:01 PM	401	1202	19	19	19	21	22	22	22	21	22	22	22	22	27.5	30.4	73.1	-1	-1	-1
1/18/2019	3:07:01 PM	605	1203	19	19	19	21	21	22	21	22	22	22	22	22	27.5	30.4	73.1	-1	-1	-1
1/18/2019	3:07:01 PM	808	1204	19	19	20	21	21	21	21	21	22	22	22	22	27.5	30.4	73.1	-1	-1	-1
1/18/2019	3:07:02 PM	11	1205	19	20	19	21	21	22	22	22	22	22	22	22	27.5	30.4	73.1	-1	-1	-1
1/18/2019	3:07:02 PM	214	1206	19	19	19	21	21	21	22	22	22	22	22	22	27.5	30.4	73.1	-1	-1	-1
1/18/2019	3:07:02 PM	401	1207	19	19	19	21	21	22	22	22	22	22	22	22	27.5	30.4	73.1	-1	-1	-1
1/18/2019	3:07:02 PM	605	1208	19	19	19	21	21	22	21	22	22	22	22	22	27.5	30.4	73.1	-1	-1	-1
1/18/2019	3:07:02 PM	808	1209	19	19	19	21	21	21	22	21	22	22	22	22	27.5	30.4	73.1	-1	-1	-1
1/18/2019	3:07:03 PM	11	1210	19	19	19	21	22	22	22	21	22	22	22	22	27.5	30.4	73.1	-1	-1	-1
1/18/2019	3:07:03 PM	214	1211	19	19	19	21	21	22	21	22	22	22	22	22	27.5	30.4	73.1	-1	-1	-1
1/18/2019	3:07:03 PM	401	1212	19	19	19	21	22	22	22	21	22	22	22	22	27.5	30.4	73.1	-1	-1	-1
1/18/2019	3:07:03 PM	605	1213	19	19	19	21	21	22	21	22	22	22	22	22	27.5	30.4	73.1	-1	-1	-1
1/18/2019	3:07:03 PM	808	1214	19	19	20	21	22	21	22	21	22	22	22	22	27.5	30.4	73.1	-1	-1	-1
1/18/2019	3:07:04 PM	11	1215	19	20	19	21	22	22	22	22	22	22	22	22	27.5	30.4	73.1	-1	-1	-1
1/18/2019	3:07:04 PM	214	1216	19	19	19	21	21	22	21	22	22	22	22	22	27.5	30.4	73.1	-1	-1	-1
1/18/2019	3:07:04 PM	401	1217	19	19	19	21	21	21	21	21	22	22	22	22	27.5	30.4	73.1	-1	-1	-1
1/18/2019	3:07:04 PM	605	1218	19	19	19	21	21	22	21	22	22	22	22	22	27.5	30.4	73.1	-1	-1	-1
1/18/2019	3:07:04 PM	803	1219	19	19	20	21	21	21	21	21	22	22	22	22	27.5	30.4	33.3	-1	-1	-1
1/18/2019	3:07:05 PM	6	1220	19	19	19	21	21	22	21	21	22	22	22	22	27.5	30.4	33.3	-1	-1	-1
1/18/2019	3:07:05 PM	209	1221	19	20	19	21	21	22	21	22	22	22	22	22	27.5	30.4	33.3	-1	-1	-1
1/18/2019	3:07:05 PM	413	1222	19	19	20	21	22	22	22	22	22	22	22	22	27.5	30.4	33.3	-1	-1	-1
1/18/2019	3:07:05 PM	616	1223	19	19	20	21	22	21	22	21	22	22	22	22	27.5	30.4	33.3	-1	-1	-1
1/18/2019	3:07:05 PM	803	1224	19	19	19	21	21	22	21	21	22	22	22	22	27.5	30.4	33.3	-1	-1	-1
1/18/2019	3:07:06 PM	6	1225	19	19	20	21	21	22	22	22	22	22	22	22	27.5	30.4	33.3	-1	-1	-1
1/18/2019	3:07:06 PM	209	1226	19	19	20	21	22	21	22	21	22	22	22	22	27.5	30.4	33.3	-1	-1	-1
1/18/2019	3:07:06 PM	413	1227	19	20	19	21	22	22	22	21	22	22	22	22	27.5	30.4	33.3	-1	-1	-1
1/18/2019	3:07:06 PM	616	1228	19	19	19	21	21	22	21	22	22	22	22	22	27.5	30.4	33.3	-1	-1	-1
1/18/2019	3:07:06 PM	803	1229	19	19	19	21	21	22	21	22	22	22	22	22	27.5	30.4	33.3	-1	-1	-1
1/18/2019	3:07:07 PM	6	1230	19	19	20	21	22	21	22	21	22	22	22	22	27.5	30.4	33.3	-1	-1	-1
1/18/2019	3:07:07 PM	209	1231	19	19	19	21	21	22	21	22	22	22	22	22	27.5	30.4	33.3	-1	-1	-1
1/18/2019	3:07:07 PM	413	1232	19	19	20	21	22	21	22	21	22	22	22	22	27.5	30.4	33.3	-1	-1	-1
1/18/2019	3:07:07 PM	616	1233	19	19	19	21	21	22	21	22	22	22	22	22	27.5	30.4	33.3	-1	-1	-1
1/18/2019	3:07:07 PM	803	1234	19	19	19	21	21	21	21	21	22	22	22	21	27.5	30.4	33.3	-1	-1	-1
1/18/2019	3:07:08 PM	6	1235	19	19	19	21	21	22	21	22	22	22	22	22	27.5	30.4	33.3	-1	-1	-1
1/18/2019	3:07:08 PM	209	1236	19	19	20	21	22	21	22	21	22	22	22	22	27.5	30.4	33.3	-1	-1	-1
1/18/2019	3:07:08 PM	413	1237	19	19	19	21	21	22	21	22	22	22	22	22	27.5	30.4	33.3	-1	-1	-1
1/18/2019	3:07:08 PM	616	1238	19	19	19	21	22	22	22	21	22	22	22	22	27.5	30.4	33.3	-1	-1	-1
1/18/2019	3:07:08 PM	803	1239	19	19	19	21	21	22	21	21	22	22	22	22	27.5	30.4	33.3	-1	-1	-1
1/18/2019	3:07:09 PM	6	1240	19	19	19	21	21	22	22	21	22	22	22	22	27.5	30.4	33.3	-1	-1	-1
1/18/2019	3:07:09 PM	209	1241	19	19	19	21	21	22	21	22	22	22	22	22	27.5	30.4	33.3	-1	-1	-1
1/18/2019	3:07:09 PM	413	1242	19	19	19	21	22	22	22	21	22	22	22	22	27.5	30.4	33.3	-1	-1	-1
1/18/2019	3:07:09 PM	616	1243	19	19	19	21	21	22	21	21	22	22	22	22	27.5	30.4	33.3	-1	-1	-1
1/18/2019	3:07:09 PM	803	1244	19	19	19	21	21	21	21	21	22	22	22	21	27.5	30.4	33.3	-1	-1	-1
1/18/2019	3:07:10 PM	6	1245	19	19	19	21	21	22	21	22	22	22	22	22	27.5	30.4	33.3	-1	-1	-1
1/18/2019	3:07:10 PM	209	1246	19	19	19	21	21	21	22	22	22	22	22	22	27.5	30.4	33.3	-1	-1	-1
1/18/2019	3:07:10 PM	413	1247	19	19	20	21	22	22	21	22	22	22	22	22	27.5	30.4	33.3	-1	-1	-1
1/18/2019	3:07:10 PM	616	1248	19	19	19	21	22	21	22	21	22	22	22	22	27.5	30.4	33.3	-1	-1	-1
1/18/2019	3:07:10 PM	803	1249	19	19	19	21	21	21	21	21	22	22	22	22	27.5	30.4	33.3	-1	-1	-1
1/18/2019	3:07:11 PM	6	1250	19	20	19	21	22	22	22	21	22	22	22	22	27.5	30.4	33.3	-1	-1	-1
1/18/2019	3:07:11 PM	209	1251	19	19	19	21	21	21	22	22	22	22	22	22	27.5	30.4	33.3	-1	-1	-1
1/18/2019	3:07:11 PM	413	1252	19	20	19	21	22	22	22	21	22	22	22	22	27.5	30.4	33.3	-1	-1	-1
1/18/2019	3:07:11 PM	616	1253	19	19	19	21	21	22	21	22	22	22	22	22	27.5	30.4	33.3	-1	-1	-1
1/18/2019	3:07:11 PM	803	1254	19	19	19	21	21	21	21	21	22	22	22	22	27.5	30.4	33.3	-1	-1	-1
1/18/2019	3:07:12 PM	6	1255	19	19	19	21	21	22	21	22	22	22	22	22	27.5	30.4	33.3	-1	-1	-1
1/18/2019	3:07:12 PM	209	1256	19	19	20	21	21	21	22	21	22	22	22	22	27.5	30.4	33.3	-1	-1	-1
1/18/2019	3:07:12 PM	412	1257	19	19	19	21	21	22	21	22	22	22	22	22	27.5	30.4	33.3	-1	-1	-1
1/18/2019	3:07:12 PM	615	1258	19	19	19	21	21	22	21	22	22	22	22	22	27.5	30.4	33.3	-1	-1	-1
1/18/2019	3:07:12 PM	803	1259	19	19	19	21	21	22	21	21	22	22	22	22	27.5	30.4	33.3	-1	-1	-1
1/18/2019	3:07:13 PM	6	1260	19	19	20	21	21	22	21	22	22	22	22	22	27.5	30.4	33.3	-1	-1	-1
1/18/2019	3:07:13 PM	209	1261	19	19	19	21	21	22	21	21	22	22	22	22	27.5	30.4	36.2	-1	-1	-1
1/18/2019	3:07:13 PM	412	1262	19	19	19	21	22	22	21	22	22	22	22	22	27.5	30.4	36.2	-1	-1	-1
1/18/2019	3:07:13 PM	615	1263	19	19	19	21	22	22	22	21	22	22	22	22	27.5	30.4	36.2	-1	-1	-1
1/18/2019	3:07:13 PM	803	1264	19	19	19	21	21	21	21	21	22	22	22	22	27.5	30.4	36.2	-1	-1	-1
1/18/2019	3:07:14 PM	6	1265	19	20	19	21	22	22	22	21	22	22	22	22	27.5	30.4	36.2	-1	-1	-1
1/18/2019	3:07:14 PM	209	1266	19	19	20	21	21	21	21	21	22	22	22	22	27.5	30.4	36.2	-1	-1	-1
1/18/2019	3:07:14 PM	412	1267	19	19	19	21	21	21	22	21	22	22	22	21	27.5	30.4	36.2	-1	-1	-1
1/18/2019	3:07:14 PM	615	1268	19	19	19	21	21	22	22	22	22	22	22	22	27.5	30.4	36.2	-1	-1	-1
1/18/2019	3:07:14 PM	803	1269	19	19	19	21	21	21	22	21	22	22	22	21	27.5	30.4	36.2	-1	-1	-1
1/18/2019	3:07:15 PM	6	1270	19	19	20	21	21	22	22	22	22	22	22	22	27.5	30.4	36.2	-1	-1	-1
1/18/2019	3:07:15 PM	209	1271	19	19	19	21	21	21	22	21	22	22	22	21	27.5	30.4	36.2	-1	-1	-1
1/18/2019	3:07:15 PM	412	1272	19	19	19	21	21	22	21	22	22	22	22	22	27.5	30.4	36.2	-1	-1	-1
1/18/2019	3:07:15 PM	615	1273	19	19	20	21	22	21	21	21	22	22	22	22	27.5	30.4	36.2	-1	-1	-1
1/18/2019	3:07:15 PM	803	1274	19	19	19	21	21	22	22	21	22	22	22	22	27.5	30.4	36.2	-1	-1	-1
1/18/2019	3:07:16 PM	6	1275	19	19	20	21	22	22	21	22	22	22	22	22	27.5	30.4	36.2	-1	-1	-1
1/18/2019	3:07:16 PM	209	1276	19	19	19	21	21	21	22	21	22	22	22	21	27.5	30.4	36.2	-1	-1	-1
1/18/2019	3:07:16 PM	412	1277	19	19	19	21	21	22	21	22	22	22	22	22	27.5	30.4	36.2	-1	-1	-1
1/18/2019	3:07:16 PM	615	1278	19	19	20	21	21	21	22	21	22	22	22	22	27.5	30.4	36.2	-1	-1	-1
1/18/2019	3:07:16 PM	803	1279	19	19	19	21	21	21	21	21	22	22	22	22	27.5	30.4	36.2	-1	-1	-1
1/18/2019	3:07:17 PM	6	1280	19	19	20	21	22	22	22	21	22	22	22	22	27.5	30.4	36.2	-1	-1	-1
1/18/2019	3:07:17 PM	209	1281	19	19	19	21	21	22	21	22	22	22	22	22	27.5	30.4	36.2	-1	-1	-1
1/18/2019	3:07:17 PM	412	1282	19	19	20	21	22	22	22	21	22	22	22	22	27.5	30.4	36.2	-1	-1	-1
1/18/2019	3:07:17 PM	615	1283	19	20	19	21	21	21	22	21	22	22	22	22	27.5	30.4	36.2	-1	-1	-1
1/18/2019	3:07:17 PM	803	1284	19	19	19	21	21	22	21	22	22	22	22	22	27.5	30.4	36.2	-1	-1	-1
1/18/2019	3:07:18 PM	6	1285	19	19	19	21	21	22	22	22	22	22	22	22	27.5	30.4	36.2	-1	-1	-1
1/18/2019	3:07:18 PM	209	1286	19	19	19	21	21	22	21	22	21	22	22	22	27.5	30.4	36.2	-1	-1	-1
1/18/2019	3:07:18 PM	412	1287	19	19	19	21	22	21	22	21	22	22	22	22	27.5	30.4	36.2	-1	-1	-1
1/18/2019	3:07:18 PM	615	1288	19	19	19	21	21	22	21	22	22	22	22	22	27.5	30.4	36.2	-1	-1	-1
1/18/2019	3:07:18 PM	803	1289	19	19	19	21	22	21	22	21	22	22	22	22	27.5	30.4	36.2	-1	-1	-1
1/18/2019	3:07:19 PM	6	1290	19	20	19	21	22	22	22	22	22	22	22	22	27.5	30.4	36.2	-1	-1	-1
1/18/2019	3:07:19 PM	209	1291	19	19	19	21	21	22	21	22	22	22	22	22	27.5	30.4	36.2	-1	-1	-1
1/18/2019	3:07:19 PM	412	1292	19	19	20	21	22	21	22	21	22	22	22	22	27.5	30.4	36.2	-1	-1	-1
1/18/2019	3:07:19 PM	615	1293	19	19	19	21	21	22	21	22	22	22	22	22	27.5	30.4	36.2	-1	-1	-1
1/18/2019	3:07:19 PM	803	1294	19	19	20	21	22	21	22	21	22	22	22	22	27.5	30.4	36.2	-1	-1	-1
1/18/2019	3:07:20 PM	6	1295	19	19	19	21	21	22	21	22	22	22	22	22	27.5	30.4	36.2	-1	-1	-1
1/18/2019	3:07:20 PM	209	1296	19	19	20	21	22	21	22	21	22	22	22	22	27.5	30.4	36.2	-1	-1	-1
1/18/2019	3:07:20 PM	412	1297	19	19	19	21	21	22	21	22	22	22	22	22	27.5	30.4	36.2	-1	-1	-1
1/18/2019	3:07:20 PM	615	1298	19	19	20	21	22	21	21	21	22	22	22	22	27.5	30.4	36.2	-1	-1	-1
1/18/2019	3:07:20 PM	803	1299	19	19	19	21	21	22	21	22	22	22	22	22	27.5	30.4	36.2	-1	-1	-1
1/18/2019	3:07:21 PM	6	1300	19	19	20	21	22	21	22	22	22	22	22	22	27.5	30.4	36.2	-1	-1	-1
1/18/2019	3:07:21 PM	209	1301	19	19	19	21	21	22	21	21	22	22	22	22	27.5	30.4	36.2	-1	-1	-1
1/18/2019	3:07:21 PM	412	1302	19	19	20	21	21	21	21	21	22	22	22	22	27.5	30.4	36.2	-1	-1	-1
1/18/2019	3:07:21 PM	615	1303	19	19	19	21	21	21	21	21	22	22	22	21	27.5	30.4	61.1	-1	-1	-1
1/18/2019	3:07:21 PM	803	1304	19	19	20	21	21	22	22	21	22	22	22	22	27.5	30.4	61.1	-1	-1	-1
1/18/2019	3:07:22 PM	6	1305	19	20	19	21	22	22	22	21	22	22	22	22	27.5	30.4	61.1	-1	-1	-1
1/18/2019	3:07:22 PM	209	1306	19	19	19	21	21	22	21	22	22	22	22	22	27.5	30.4	61.1	-1	-1	-1
1/18/2019	3:07:22 PM	412	1307	19	19	19	21	22	21	21	21	22	22	22	22	27.5	30.4	61.1	-1	-1	-1
1/18/2019	3:07:22 PM	615	1308	19	19	19	21	21	22	21	21	22	22	22	21	27.5	30.4	61.1	-1	-1	-1
1/18/2019	3:07:22 PM	803	1309	19	19	20	21	22	21	22	21	22	22	22	22	27.5	30.4	61.1	-1	-1	-1
1/18/2019	3:07:23 PM	6	1310	19	20	19	21	21	22	22	22	22	22	22	22	27.5	30.4	61.1	-1	-1	-1
1/18/2019	3:07:23 PM	209	1311	19	19	19	21	21	21	22	22	22	22	22	22	27.5	30.4	61.1	-1	-1	-1
1/18/2019	3:07:23 PM	412	1312	19	20	19	21	21	22	22	22	22	22	22	22	27.5	30.4	61.1	-1	-1	-1
1/18/2019	3:07:23 PM	615	1313	19	19	19	21	21	22	21	22	22	22	22	22	27.5	30.4	61.1	-1	-1	-1
1/18/2019	3:07:23 PM	803	1314	19	19	19	21	21	21	22	21	22	22	22	21	27.5	30.4	61.1	-1	-1	-1
1/18/2019	3:07:24 PM	6	1315	19	19	20	21	21	22	22	22	22	22	22	22	27.5	30.4	61.1	-1	-1	-1
1/18/2019	3:07:24 PM	209	1316	19	19	19	21	22	21	22	21	22	22	22	22	27.5	30.4	61.1	-1	-1	-1
1/18/2019	3:07:24 PM	412	1317	19	19	19	21	21	22	21	21	22	22	22	22	27.5	30.4	61.1	-1	-1	-1
1/18/2019	3:07:24 PM	615	1318	19	19	19	21	21	21	22	22	22	22	22	22	27.5	30.4	61.1	-1	-1	-1
1/18/2019	3:07:24 PM	803	1319	19	19	19	21	21	21	22	21	22	22	22	21	27.5	30.4	61.1	-1	-1	-1
1/18/2019	3:07:25 PM	6	1320	19	19	19	21	21	22	22	22	22	22	22	22	27.5	30.4	61.1	-1	-1	-1
1/18/2019	3:07:25 PM	209	1321	19	19	20	21	22	21	22	21	22	22	22	22	27.5	30.4	61.1	-1	-1	-1
1/18/2019	3:07:25 PM	412	1322	19	19	19	21	21	21	22	22	22	22	22	22	27.5	30.4	61.1	-1	-1	-1
1/18/2019	3:07:25 PM	615	1323	19	19	19	21	21	22	21	22	22	22	22	22	27.5	30.4	61.1	-1	-1	-1
1/18/2019	3:07:25 PM	803	1324	19	19	20	21	22	21	22	21	22	22	22	22	27.5	30.4	61.1	-1	-1	-1
1/18/2019	3:07:26 PM	6	1325	19	19	19	21	21	22	21	22	22	22	22	22	27.5	30.4	61.1	-1	-1	-1
1/18/2019	3:07:26 PM	209	1326	19	19	20	21	22	21	22	21	22	22	22	22	27.5	30.4	61.1	-1	-1	-1
1/18/2019	3:07:26 PM	412	1327	19	19	19	21	21	22	21	21	22	22	22	22	27.5	30.4	61.1	-1	-1	-1
1/18/2019	3:07:26 PM	615	1328	19	19	20	21	22	22	21	22	22	22	22	22	27.5	30.4	61.1	-1	-1	-1
1/18/2019	3:07:26 PM	803	1329	19	19	19	21	21	22	22	21	22	22	22	22	27.5	30.4	61.1	-1	-1	-1
1/18/2019	3:07:27 PM	6	1330	19	19	19	21	21	22	22	22	22	22	22	22	27.5	30.4	61.1	-1	-1	-1
1/18/2019	3:07:27 PM	209	1331	19	19	19	21	22	21	22	21	22	22	22	21	27.5	30.4	61.1	-1	-1	-1
1/18/2019	3:07:27 PM	412	1332	19	19	19	21	21	22	21	22	22	22	22	22	27.5	30.4	61.1	-1	-1	-1
1/18/2019	3:07:27 PM	615	1333	19	19	20	21	22	21	22	22	22	22	22	22	27.5	30.4	61.1	-1	-1	-1
1/18/2019	3:07:27 PM	803	1334	19	19	19	21	21	22	21	22	22	22	22	22	27.5	30.4	61.1	-1	-1	-1
1/18/2019	3:07:28 PM	6	1335	19	19	20	21	21	22	21	22	22	22	22	22	27.5	30.4	61.1	-1	-1	-1
1/18/2019	3:07:28 PM	209	1336	19	19	19	21	21	21	22	21	22	22	22	22	27.5	30.4	61.1	-1	-1	-1
1/18/2019	3:07:28 PM	412	1337	19	19	19	21	21	22	21	22	22	22	22	22	27.5	30.4	61.1	-1	-1	-1
1/18/2019	3:07:28 PM	615	1338	19	19	20	21	22	21	22	22	22	22	22	22	27.5	30.4	61.1	-1	-1	-1
1/18/2019	3:07:28 PM	803	1339	19	19	19	21	21	22	21	22	22	22	22	22	27.5	30.4	61.1	-1	-1	-1
1/18/2019	3:07:29 PM	6	1340	19	19	20	21	21	22	21	22	22	22	22	22	27.5	30.4	61.1	-1	-1	-1
1/18/2019	3:07:29 PM	209	1341	19	19	19	21	21	21	22	21	22	22	22	21	27.5	30.4	61.1	-1	-1	-1
1/18/2019	3:07:29 PM	412	1342	19	19	19	21	21	22	21	22	22	22	22	22	27.5	30.4	61.1	-1	-1	-1
1/18/2019	3:07:29 PM	615	1343	19	19	20	21	22	22	21	22	22	22	22	22	27.5	30.4	61.1	-1	-1	-1
1/18/2019	3:07:29 PM	803	1344	19	19	19	21	21	22	21	22	22	22	22	22	27.5	30.4	61.1	-1	-1	-1
1/18/2019	3:07:30 PM	6	1345	19	19	19	21	21	22	21	22	22	22	22	22	27.5	30.4	41.1	-1	-1	-1
1/18/2019	3:07:30 PM	209	1346	19	19	19	21	22	21	22	21	22	22	22	22	27.5	30.4	41.1	-1	-1	-1
1/18/2019	3:07:30 PM	412	1347	19	19	19	21	21	22	21	22	22	22	22	22	27.5	30.4	41.1	-1	-1	-1
1/18/2019	3:07:30 PM	615	1348	19	19	19	21	21	22	22	22	22	22	22	22	27.5	30.4	41.1	-1	-1	-1
1/18/2019	3:07:30 PM	803	1349	19	19	19	21	21	21	21	21	22	22	22	21	27.5	30.4	41.1	-1	-1	-1
1/18/2019	3:07:31 PM	6	1350	19	19	19	21	21	22	21	22	22	22	22	22	27.5	30.4	41.1	-1	-1	-1
1/18/2019	3:07:31 PM	209	1351	19	19	19	21	21	21	21	21	22	22	22	22	27.5	30.4	41.1	-1	-1	-1
1/18/2019	3:07:31 PM	412	1352	19	19	19	21	22	21	22	21	22	22	22	21	27.5	30.4	41.1	-1	-1	-1
1/18/2019	3:07:31 PM	615	1353	19	19	19	21	21	22	22	22	22	22	22	22	27.5	30.4	41.1	-1	-1	-1
1/18/2019	3:07:31 PM	803	1354	19	19	19	21	22	21	22	21	22	22	22	22	27.5	30.4	41.1	-1	-1	-1
1/18/2019	3:07:32 PM	6	1355	19	19	19	21	21	21	22	21	22	22	22	22	27.5	30.4	41.1	-1	-1	-1
1/18/2019	3:07:32 PM	209	1356	19	19	19	21	21	22	21	22	22	22	22	22	27.5	30.4	41.1	-1	-1	-1
1/18/2019	3:07:32 PM	412	1357	19	19	19	21	22	21	22	21	22	22	22	22	27.5	30.4	41.1	-1	-1	-1
1/18/2019	3:07:32 PM	615	1358	19	19	19	21	21	22	21	22	22	22	22	22	27.5	30.4	41.1	-1	-1	-1
1/18/2019	3:07:32 PM	803	1359	19	19	19	21	21	21	22	21	22	22	22	22	27.5	30.4	41.1	-1	-1	-1
1/18/2019	3:07:33 PM	6	1360	19	19	19	21	21	22	21	22	22	22	22	22	27.5	30.4	41.1	-1	-1	-1
1/18/2019	3:07:33 PM	209	1361	19	19	19	21	21	21	22	21	22	22	22	22	27.5	30.4	41.1	-1	-1	-1
1/18/2019	3:07:33 PM	412	1362	19	19	19	21	21	22	21	22	22	22	22	22	27.5	30.4	41.1	-1	-1	-1
1/18/2019	3:07:33 PM	615	1363	19	19	20	21	22	21	22	21	22	22	22	22	27.5	30.4	41.1	-1	-1	-1
1/18/2019	3:07:33 PM	803	1364	19	19	19	21	21	22	21	22	22	22	22	22	27.5	30.4	41.1	-1	-1	-1
1/18/2019	3:07:34 PM	6	1365	19	19	19	21	22	21	22	21	22	22	22	21	27.5	30.4	41.1	-1	-1	-1
1/18/2019	3:07:34 PM	209	1366	19	19	19	21	21	22	21	22	22	22	22	22	27.5	30.4	41.1	-1	-1	-1
1/18/2019	3:07:34 PM	412	1367	19	19	20	21	22	22	22	22	22	22	22	22	27.5	30.4	41.1	-1	-1	-1
1/18/2019	3:07:34 PM	615	1368	19	19	19	21	21	22	22	21	22	22	22	22	27.5	30.4	41.1	-1	-1	-1
1/18/2019	3:07:34 PM	803	1369	19	19	19	21	21	21	21	21	22	22	22	22	27.5	30.4	41.1	-1	-1	-1
1/18/2019	3:07:35 PM	6	1370	19	19	19	21	21	21	22	21	22	22	22	22	27.5	30.4	41.1	-1	-1	-1
1/18/2019	3:07:35 PM	209	1371	19	19	19	21	21	22	21	21	22	22	22	22	27.5	30.4	41.1	-1	-1	-1
1/18/2019	3:07:35 PM	412	1372	19	19	20	21	22	21	22	21	22	22	22	22	27.5	30.4	41.1	-1	-1	-1
1/18/2019	3:07:35 PM	615	1373	19	19	19	21	21	22	21	22	22	22	22	22	27.5	30.4	41.1	-1	-1	-1
1/18/2019	3:07:35 PM	803	1374	19	19	19	21	21	21	22	21	22	22	22	21	27.5	30.4	41.1	-1	-1	-1
1/18/2019	3:07:36 PM	6	1375	19	19	19	21	21	22	21	22	22	22	22	22	27.5	30.4	41.1	-1	-1	-1
1/18/2019	3:07:36 PM	209	1376	19	19	19	21	22	21	22	21	22	22	22	21	27.5	30.4	41.1	-1	-1	-1
1/18/2019	3:07:36 PM	412	1377	19	19	19	21	21	22	22	22	22	22	22	22	27.5	30.4	41.1	-1	-1	-1
1/18/2019	3:07:36 PM	615	1378	19	19	20	21	21	22	21	22	22	22	22	22	27.5	30.4	41.1	-1	-1	-1
1/18/2019	3:07:36 PM	803	1379	19	19	19	21	21	21	21	21	22	22	22	22	27.5	30.4	41.1	-1	-1	-1
1/18/2019	3:07:37 PM	6	1380	19	19	19	21	21	22	21	22	22	22	22	22	27.5	30.4	41.1	-1	-1	-1
1/18/2019	3:07:37 PM	209	1381	19	19	19	21	21	21	22	21	22	22	22	21	27.5	30.4	41.1	-1	-1	-1
1/18/2019	3:07:37 PM	412	1382	19	20	19	21	21	22	21	22	22	22	22	22	27.5	30.4	41.1	-1	-1	-1
1/18/2019	3:07:37 PM	615	1383	19	19	20	21	22	21	22	22	22	22	22	22	27.5	30.4	41.1	-1	-1	-1
1/18/2019	3:07:37 PM	803	1384	19	19	19	21	21	21	21	21	22	22	22	22	27.5	30.4	41.1	-1	-1	-1
1/18/2019	3:07:38 PM	6	1385	19	19	19	21	21	22	21	22	22	22	22	22	27.5	30.4	41.1	-1	-1	-1
1/18/2019	3:07:38 PM	209	1386	19	19	19	21	21	21	22	21	22	22	22	22	27.5	30.4	41.1	-1	-1	-1
1/18/2019	3:07:38 PM	412	1387	19	20	19	21	22	21	22	21	22	22	22	22	27.5	30.4	35.2	-1	-1	-1
1/18/2019	3:07:38 PM	615	1388	19	19	19	21	21	22	21	22	22	22	22	22	27.5	30.4	35.2	-1	-1	-1
1/18/2019	3:07:38 PM	803	1389	19	19	19	21	21	21	21	21	22	22	22	21	27.5	30.4	35.2	-1	-1	-1
1/18/2019	3:07:39 PM	6	1390	19	19	19	21	22	22	21	22	22	22	22	22	27.5	30.4	35.2	-1	-1	-1
1/18/2019	3:07:39 PM	209	1391	19	19	19	21	22	21	22	21	22	22	22	22	27.5	30.4	35.2	-1	-1	-1
1/18/2019	3:07:39 PM	412	1392	19	19	19	21	21	22	21	22	22	22	22	22	27.5	30.4	35.2	-1	-1	-1
1/18/2019	3:07:39 PM	615	1393	19	19	20	21	22	21	22	22	22	22	22	22	27.5	30.4	35.2	-1	-1	-1
1/18/2019	3:07:39 PM	803	1394	19	19	19	21	21	22	21	21	22	22	22	22	27.5	30.4	35.2	-1	-1	-1
1/18/2019	3:07:40 PM	6	1395	19	19	20	21	22	21	22	22	22	22	22	22	27.5	30.4	35.2	-1	-1	-1
1/18/2019	3:07:40 PM	209	1396	19	19	19	21	21	21	22	21	22	22	22	21	27.5	30.4	35.2	-1	-1	-1
1/18/2019	3:07:40 PM	412	1397	19	19	19	21	21	22	21	22	22	22	22	22	27.5	30.4	35.2	-1	-1	-1
1/18/2019	3:07:40 PM	615	1398	19	19	20	21	22	21	22	21	22	22	22	22	27.5	30.4	35.2	-1	-1	-1
1/18/2019	3:07:40 PM	803	1399	19	19	19	21	21	21	21	22	21	22	22	22	27.5	30.4	35.2	-1	-1	-1
1/18/2019	3:07:41 PM	6	1400	19	19	20	21	22	21	22	21	22	22	22	22	27.5	30.4	35.2	-1	-1	-1
1/18/2019	3:07:41 PM	209	1401	19	19	19	21	21	22	22	21	22	22	22	21	27.5	30.4	35.2	-1	-1	-1
1/18/2019	3:07:41 PM	412	1402	19	19	19	21	21	22	21	22	22	22	22	22	27.5	30.4	35.2	-1	-1	-1
1/18/2019	3:07:41 PM	615	1403	19	19	20	21	22	21	22	21	22	22	22	22	27.5	30.4	35.2	-1	-1	-1
1/18/2019	3:07:41 PM	803	1404	19	19	19	21	21	22	21	21	22	22	22	22	27.5	30.4	35.2	-1	-1	-1
1/18/2019	3:07:42 PM	6	1405	19	19	20	21	21	21	22	21	22	22	22	22	27.5	30.4	35.2	-1	-1	-1
1/18/2019	3:07:42 PM	209	1406	19	19	19	21	22	21	22	21	22	22	22	21	27.5	30.4	35.2	-1	-1	-1
1/18/2019	3:07:42 PM	412	1407	19	19	19	21	21	22	21	22	22	22	22	22	27.5	30.4	35.2	-1	-1	-1
1/18/2019	3:07:42 PM	603	1408	19	19	19	21	22	22	22	21	22	22	22	22	27.5	30.4	35.2	-1	-1	-1
1/18/2019	3:07:42 PM	806	1409	19	19	19	21	21	21	21	21	22	22	22	22	27.5	30.4	35.2	-1	-1	-1
1/18/2019	3:07:43 PM	9	1410	19	19	19	21	21	22	22	22	22	22	22	22	27.5	30.4	35.2	-1	-1	-1
1/18/2019	3:07:43 PM	213	1411	19	19	20	21	22	21	22	21	22	22	22	22	27.5	30.4	35.2	-1	-1	-1
1/18/2019	3:07:43 PM	416	1412	19	19	19	21	21	22	22	22	22	22	22	22	27.5	30.4	35.2	-1	-1	-1
1/18/2019	3:07:43 PM	603	1413	19	19	20	21	22	21	22	21	22	22	22	22	27.5	30.4	35.2	-1	-1	-1
1/18/2019	3:07:43 PM	806	1414	19	19	19	21	21	22	22	21	22	22	22	21	27.5	30.4	35.2	-1	-1	-1
1/18/2019	3:07:44 PM	9	1415	19	19	19	21	21	22	21	22	22	22	22	22	27.5	30.4	35.2	-1	-1	-1
1/18/2019	3:07:44 PM	213	1416	19	19	20	21	21	22	21	22	22	22	22	22	27.5	30.4	35.2	-1	-1	-1
1/18/2019	3:07:44 PM	416	1417	19	19	20	21	22	22	22	22	22	22	22	22	27.5	30.4	35.2	-1	-1	-1
1/18/2019	3:07:44 PM	603	1418	19	19	19	21	21	22	21	22	22	22	22	22	27.5	30.4	35.2	-1	-1	-1
1/18/2019	3:07:44 PM	806	1419	19	19	20	21	21	21	22	21	22	22	22	22	27.5	30.4	35.2	-1	-1	-1
1/18/2019	3:07:45 PM	9	1420	19	19	19	21	22	22	22	21	22	22	22	22	27.5	30.4	35.2	-1	-1	-1
1/18/2019	3:07:45 PM	213	1421	19	19	19	21	21	22	21	22	22	22	22	22	27.5	30.4	35.2	-1	-1	-1
1/18/2019	3:07:45 PM	406	1422	19	19	19	21	21	22	22	21	22	22	22	21	27.5	30.4	35.2	-1	-1	-1
1/18/2019	3:07:45 PM	609	1423	19	19	19	21	21	22	21	22	22	22	22	22	27.5	30.4	35.2	-1	-1	-1
1/18/2019	3:07:45 PM	812	1424	19	19	20	21	22	21	22	21	22	22	22	22	27.5	30.4	35.2	-1	-1	-1
1/18/2019	3:07:46 PM	15	1425	19	19	19	21	21	22	22	21	22	22	22	22	27.5	30.4	35.2	-1	-1	-1
1/18/2019	3:07:46 PM	203	1426	19	19	20	21	21	21	21	21	22	22	22	22	27.5	30.4	35.2	-1	-1	-1
1/18/2019	3:07:46 PM	406	1427	19	20	20	21	21	22	22	22	22	22	22	22	27.5	30.4	35.2	-1	-1	-1
1/18/2019	3:07:46 PM	609	1428	19	19	19	21	21	22	22	22	22	22	22	22	27.5	30.4	35.2	-1	-1	-1
1/18/2019	3:07:46 PM	812	1429	19	19	19	21	22	22	22	21	22	22	22	22	27.5	30.4	64.2	-1	-1	-1
1/18/2019	3:07:47 PM	15	1430	19	19	19	21	21	22	21	22	22	22	22	22	27.5	30.4	64.2	-1	-1	-1
1/18/2019	3:07:47 PM	203	1431	19	19	19	21	21	21	22	21	22	22	22	22	27.5	30.4	64.2	-1	-1	-1
1/18/2019	3:07:47 PM	406	1432	19	19	19	21	21	22	22	22	22	22	22	22	27.5	30.4	64.2	-1	-1	-1
1/18/2019	3:07:47 PM	609	1433	19	19	20	21	21	21	21	22	22	22	22	22	27.5	30.4	64.2	-1	-1	-1
1/18/2019	3:07:47 PM	812	1434	19	19	19	21	22	22	22	21	22	22	22	22	27.5	30.4	64.2	-1	-1	-1
1/18/2019	3:07:48 PM	15	1435	19	19	19	21	21	22	21	21	22	22	22	22	27.5	30.4	64.2	-1	-1	-1
1/18/2019	3:07:48 PM	203	1436	19	19	20	21	22	21	22	21	22	22	22	22	27.5	30.4	64.2	-1	-1	-1
1/18/2019	3:07:48 PM	406	1437	19	19	19	21	21	22	22	22	22	22	22	22	27.5	30.4	64.2	-1	-1	-1
1/18/2019	3:07:48 PM	609	1438	19	19	20	21	22	22	21	22	22	22	22	22	27.5	30.4	64.2	-1	-1	-1
1/18/2019	3:07:48 PM	812	1439	19	20	19	21	22	22	22	22	22	22	22	21	27.5	30.4	64.2	-1	-1	-1
1/18/2019	3:07:49 PM	15	1440	19	19	19	21	21	22	21	22	22	22	22	22	27.5	30.4	64.2	-1	-1	-1
1/18/2019	3:07:49 PM	203	1441	19	19	19	21	21	22	21	21	22	22	22	21	27.5	30.4	64.2	-1	-1	-1
1/18/2019	3:07:49 PM	406	1442	19	19	19	21	21	22	21	22	22	22	22	22	27.5	30.4	64.2	-1	-1	-1
1/18/2019	3:07:49 PM	609	1443	19	19	20	21	22	21	21	22	22	22	22	22	27.5	30.4	64.2	-1	-1	-1
1/18/2019	3:07:49 PM	812	1444	19	19	19	21	22	21	22	21	22	22	22	22	27.5	30.4	64.2	-1	-1	-1
1/18/2019	3:07:50 PM	15	1445	19	19	19	21	21	22	21	22	22	22	22	22	27.5	30.4	64.2	-1	-1	-1
1/18/2019	3:07:50 PM	203	1446	19	19	20	21	21	21	22	21	22	22	22	21	27.5	30.4	64.2	-1	-1	-1
1/18/2019	3:07:50 PM	406	1447	19	19	19	21	21	22	22	21	22	22	22	21	27.5	30.4	64.2	-1	-1	-1
1/18/2019	3:07:50 PM	609	1448	19	19	19	21	21	22	21	22	22	22	22	22	27.5	30.4	64.2	-1	-1	-1
1/18/2019	3:07:50 PM	812	1449	19	19	20	21	22	21	22	21	22	22	22	22	27.5	30.4	64.2	-1	-1	-1
1/18/2019	3:07:51 PM	15	1450	19	19	19	21	22	22	22	21	22	22	22	22	27.5	30.4	64.2	-1	-1	-1
1/18/2019	3:07:51 PM	203	1451	19	19	19	21	21	22	21	21	22	22	22	22	27.5	30.4	64.2	-1	-1	-1
1/18/2019	3:07:51 PM	406	1452	19	19	20	21	22	21	22	21	22	22	22	22	27.5	30.4	64.2	-1	-1	-1
1/18/2019	3:07:51 PM	609	1453	19	19	19	21	21	22	21	22	22	22	22	22	27.5	30.4	64.2	-1	-1	-1
1/18/2019	3:07:51 PM	812	1454	19	19	20	21	21	21	22	21	22	22	22	22	27.5	30.4	64.2	-1	-1	-1
1/18/2019	3:07:52 PM	15	1455	19	20	19	21	21	22	22	22	22	22	22	22	27.5	30.4	64.2	-1	-1	-1
1/18/2019	3:07:52 PM	203	1456	19	19	19	21	21	22	21	21	22	22	22	22	27.5	30.4	64.2	-1	-1	-1
1/18/2019	3:07:52 PM	406	1457	19	19	20	21	22	22	22	22	22	22	22	22	27.5	30.4	64.2	-1	-1	-1
1/18/2019	3:07:52 PM	609	1458	19	19	19	21	21	22	21	22	22	22	22	22	27.5	30.4	64.2	-1	-1	-1
1/18/2019	3:07:52 PM	812	1459	19	19	19	21	21	21	21	22	22	22	22	22	27.5	30.4	64.2	-1	-1	-1
1/18/2019	3:07:53 PM	15	1460	19	19	20	21	22	21	22	21	22	22	22	22	27.5	30.4	64.2	-1	-1	-1
1/18/2019	3:07:53 PM	203	1461	19	19	19	21	21	22	21	21	22	22	22	22	27.5	30.4	64.2	-1	-1	-1
1/18/2019	3:07:53 PM	406	1462	19	19	20	21	22	21	22	21	22	22	22	22	27.5	30.4	64.2	-1	-1	-1
1/18/2019	3:07:53 PM	609	1463	19	19	19	21	21	22	22	22	22	22	22	22	27.5	30.4	64.2	-1	-1	-1
1/18/2019	3:07:53 PM	812	1464	19	19	19	21	21	22	22	22	22	22	22	22	27.5	30.4	64.2	-1	-1	-1
1/18/2019	3:07:54 PM	15	1465	19	19	19	21	22	22	22	21	22	22	22	22	27.5	30.4	64.2	-1	-1	-1
1/18/2019	3:07:54 PM	203	1466	19	19	19	21	21	22	22	22	22	22	22	22	27.5	30.4	64.2	-1	-1	-1
1/18/2019	3:07:54 PM	406	1467	19	19	19	21	21	22	21	22	22	22	22	22	27.5	30.4	64.2	-1	-1	-1
1/18/2019	3:07:54 PM	609	1468	19	19	20	21	22	21	22	21	22	22	22	22	27.5	30.4	64.2	-1	-1	-1
1/18/2019	3:07:54 PM	812	1469	19	19	19	21	22	21	22	21	22	22	22	22	27.5	30.4	64.2	-1	-1	-1
1/18/2019	3:07:55 PM	15	1470	19	19	19	21	21	22	21	22	22	22	22	22	27.5	30.4	64.2	-1	-1	-1
1/18/2019	3:07:55 PM	203	1471	19	19	19	21	22	21	22	21	22	22	22	22	27.5	30.4	53.1	-1	-1	-1
1/18/2019	3:07:55 PM	406	1472	19	20	19	21	22	22	22	21	22	22	22	22	27.5	30.4	53.1	-1	-1	-1
1/18/2019	3:07:55 PM	609	1473	19	19	19	21	21	22	21	22	22	22	22	22	27.5	30.4	53.1	-1	-1	-1
1/18/2019	3:07:55 PM	812	1474	19	19	20	21	21	21	21	21	22	22	22	22	27.5	30.4	53.1	-1	-1	-1
1/18/2019	3:07:56 PM	15	1475	19	19	19	21	22	22	22	21	22	22	22	22	27.5	30.4	53.1	-1	-1	-1
1/18/2019	3:07:56 PM	203	1476	19	19	19	21	21	22	21	22	22	22	22	22	27.5	30.4	53.1	-1	-1	-1
1/18/2019	3:07:56 PM	406	1477	19	19	20	21	22	22	22	22	22	22	22	22	27.5	30.4	53.1	-1	-1	-1
1/18/2019	3:07:56 PM	612	1478	19	19	20	21	22	21	22	21	22	22	22	22	27.5	30.4	53.1	-1	-1	-1
1/18/2019	3:07:56 PM	816	1479	19	19	19	21	21	21	22	21	22	22	22	21	27.5	30.4	53.1	-1	-1	-1
1/18/2019	3:07:57 PM	3	1480	19	19	19	21	21	22	21	22	22	22	22	22	27.5	30.4	53.1	-1	-1	-1
1/18/2019	3:07:57 PM	206	1481	19	19	20	21	22	21	22	21	22	22	22	22	27.5	30.4	53.1	-1	-1	-1
1/18/2019	3:07:57 PM	409	1482	19	19	19	21	22	22	22	21	22	22	22	22	27.5	30.4	53.1	-1	-1	-1
1/18/2019	3:07:57 PM	612	1483	19	19	19	21	21	22	21	22	22	22	22	22	27.5	30.4	53.1	-1	-1	-1
1/18/2019	3:07:57 PM	816	1484	19	19	19	21	21	22	21	22	22	22	22	22	27.5	30.4	53.1	-1	-1	-1
1/18/2019	3:07:58 PM	3	1485	19	19	19	21	21	22	21	22	22	22	22	22	27.5	30.4	53.1	-1	-1	-1
1/18/2019	3:07:58 PM	206	1486	19	19	20	21	22	21	22	21	22	22	22	22	27.5	30.4	53.1	-1	-1	-1
1/18/2019	3:07:58 PM	409	1487	19	19	19	21	22	22	21	22	22	22	22	22	27.5	30.4	53.1	-1	-1	-1
1/18/2019	3:07:58 PM	612	1488	19	19	19	21	21	21	22	21	22	22	22	22	27.5	30.4	53.1	-1	-1	-1
1/18/2019	3:07:58 PM	816	1489	19	19	19	21	21	22	21	22	22	22	22	22	27.5	30.4	53.1	-1	-1	-1
1/18/2019	3:07:59 PM	3	1490	19	19	19	21	21	22	22	22	22	22	22	22	27.5	30.4	53.1	-1	-1	-1
1/18/2019	3:07:59 PM	206	1491	19	19	20	21	22	22	22	22	22	22	22	22	27.5	30.4	53.1	-1	-1	-1
1/18/2019	3:07:59 PM	409	1492	19	19	19	21	21	22	22	22	22	22	22	22	27.5	30.4	53.1	-1	-1	-1
1/18/2019	3:07:59 PM	612	1493	19	19	19	21	22	21	22	21	22	22	22	22	27.5	30.4	53.1	-1	-1	-1
1/18/2019	3:07:59 PM	816	1494	19	19	19	21	21	22	21	22	22	22	22	22	27.5	30.4	53.1	-1	-1	-1
1/18/2019	3:08:00 PM	3	1495	19	19	20	21	22	21	22	21	22	22	22	22	27.5	30.4	53.1	-1	-1	-1
1/18/2019	3:08:00 PM	206	1496	19	19	19	21	21	22	21	22	22	22	22	22	27.5	30.4	53.1	-1	-1	-1
1/18/2019	3:08:00 PM	409	1497	19	19	19	21	22	22	22	21	22	22	22	22	27.5	30.4	53.1	-1	-1	-1
1/18/2019	3:08:00 PM	612	1498	19	19	19	21	21	22	21	22	22	22	22	22	27.5	30.4	53.1	-1	-1	-1
1/18/2019	3:08:00 PM	816	1499	19	19	19	21	22	21	22	21	22	22	22	22	27.5	30.4	53.1	-1	-1	-1
1/18/2019	3:08:01 PM	3	1500	19	19	19	21	21	22	21	22	22	22	22	22	27.5	30.4	53.1	-1	-1	-1
1/18/2019	3:08:01 PM	206	1501	19	19	19	21	22	22	22	21	22	22	22	22	27.5	30.4	53.1	-1	-1	-1
1/18/2019	3:08:01 PM	409	1502	19	19	19	21	21	22	22	22	22	22	22	22	27.5	30.4	53.1	-1	-1	-1
1/18/2019	3:08:01 PM	612	1503	19	19	19	21	21	21	22	21	22	22	22	21	27.5	30.4	53.1	-1	-1	-1
1/18/2019	3:08:01 PM	816	1504	19	19	19	21	21	21	21	22	21	22	22	22	27.5	30.4	53.1	-1	-1	-1
1/18/2019	3:08:02 PM	3	1505	19	19	20	21	22	22	22	21	22	22	22	22	27.5	30.4	53.1	-1	-1	-1
1/18/2019	3:08:02 PM	200	1506	19	19	19	21	21	22	21	21	22	22	22	22	27.5	30.4	53.1	-1	-1	-1
1/18/2019	3:08:02 PM	403	1507	19	19	20	21	22	22	22	22	22	22	22	22	27.5	30.4	53.1	-1	-1	-1
1/18/2019	3:08:02 PM	607	1508	19	19	20	21	21	22	21	22	22	22	22	22	27.5	30.4	53.1	-1	-1	-1
1/18/2019	3:08:02 PM	810	1509	19	19	19	21	22	21	22	21	22	22	22	22	27.5	30.4	53.1	-1	-1	-1
1/18/2019	3:08:03 PM	13	1510	19	19	19	21	21	22	21	22	22	22	22	22	27.5	30.4	53.1	-1	-1	-1
1/18/2019	3:08:03 PM	216	1511	19	19	19	21	22	21	22	21	22	22	22	21	27.5	30.4	53.1	-1	-1	-1
1/18/2019	3:08:03 PM	403	1512	19	19	19	21	21	22	21	22	22	22	22	22	27.5	30.4	53.1	-1	-1	-1
1/18/2019	3:08:03 PM	607	1513	19	19	20	21	22	21	22	21	22	22	22	22	27.5	30.4	51.3	-1	-1	-1
1/18/2019	3:08:03 PM	810	1514	19	19	19	21	21	22	21	21	22	22	22	21	27.5	30.4	51.3	-1	-1	-1
1/18/2019	3:08:04 PM	13	1515	19	19	19	21	21	22	22	22	22	22	22	22	27.5	30.4	51.3	-1	-1	-1
1/18/2019	3:08:04 PM	216	1516	19	19	19	21	21	21	21	21	22	22	22	22	27.5	30.4	51.3	-1	-1	-1
1/18/2019	3:08:04 PM	403	1517	19	19	20	21	22	22	22	22	22	22	22	22	27.5	30.4	51.3	-1	-1	-1
1/18/2019	3:08:04 PM	607	1518	19	19	19	21	21	22	22	22	22	22	22	22	27.5	30.4	51.3	-1	-1	-1
1/18/2019	3:08:04 PM	810	1519	19	19	20	21	21	21	22	21	22	22	22	22	27.5	30.4	51.3	-1	-1	-1
1/18/2019	3:08:05 PM	13	1520	19	19	19	21	21	22	21	21	22	22	22	22	27.5	30.4	51.3	-1	-1	-1
1/18/2019	3:08:05 PM	216	1521	19	19	20	21	21	22	21	21	22	22	22	22	27.5	30.4	51.3	-1	-1	-1
1/18/2019	3:08:05 PM	403	1522	19	20	19	21	21	22	21	22	22	22	22	22	27.5	30.4	51.3	-1	-1	-1
1/18/2019	3:08:05 PM	607	1523	19	19	19	21	22	22	22	21	22	22	22	22	27.5	30.4	51.3	-1	-1	-1
1/18/2019	3:08:05 PM	810	1524	19	19	19	21	21	22	22	21	22	22	22	22	27.5	30.4	51.3	-1	-1	-1
1/18/2019	3:08:06 PM	13	1525	19	19	19	21	21	21	22	22	22	22	22	22	27.5	30.4	51.3	-1	-1	-1
1/18/2019	3:08:06 PM	216	1526	19	19	19	21	22	21	22	21	22	22	22	22	27.5	30.4	51.3	-1	-1	-1
1/18/2019	3:08:06 PM	403	1527	19	19	20	21	22	22	22	22	22	22	22	22	27.5	30.4	51.3	-1	-1	-1
1/18/2019	3:08:06 PM	607	1528	19	19	19	21	21	22	22	22	22	22	22	22	27.5	30.4	51.3	-1	-1	-1
1/18/2019	3:08:06 PM	810	1529	19	19	19	21	21	22	21	21	22	22	22	22	27.5	30.4	51.3	-1	-1	-1
1/18/2019	3:08:07 PM	13	1530	19	19	19	21	21	22	22	21	22	22	22	22	27.5	30.4	51.3	-1	-1	-1
1/18/2019	3:08:07 PM	216	1531	19	19	19	21	21	22	21	22	22	22	22	22	27.5	30.4	51.3	-1	-1	-1
1/18/2019	3:08:07 PM	403	1532	19	19	20	21	22	21	22	21	22	22	22	22	27.5	30.4	51.3	-1	-1	-1
1/18/2019	3:08:07 PM	607	1533	19	19	19	21	21	22	21	22	22	22	22	22	27.5	30.4	51.3	-1	-1	-1
1/18/2019	3:08:07 PM	810	1534	19	19	20	21	22	21	22	21	22	22	22	22	27.5	30.4	51.3	-1	-1	-1
1/18/2019	3:08:08 PM	13	1535	19	19	19	21	21	22	21	22	22	22	22	22	27.5	30.4	51.3	-1	-1	-1
1/18/2019	3:08:08 PM	216	1536	19	19	20	21	21	22	21	22	22	22	22	22	27.5	30.4	51.3	-1	-1	-1
1/18/2019	3:08:08 PM	403	1537	19	20	19	21	21	22	21	22	22	22	22	22	27.5	30.4	51.3	-1	-1	-1
1/18/2019	3:08:08 PM	607	1538	19	19	19	21	21	22	21	22	22	22	22	22	27.5	30.4	51.3	-1	-1	-1
1/18/2019	3:08:08 PM	810	1539	19	19	19	21	21	21	22	21	22	22	22	21	27.5	30.4	51.3	-1	-1	-1
1/18/2019	3:08:09 PM	13	1540	19	19	19	21	21	22	21	22	22	22	22	22	27.5	30.4	51.3	-1	-1	-1
1/18/2019	3:08:09 PM	216	1541	19	19	20	21	22	21	22	21	22	22	22	22	27.5	30.4	51.3	-1	-1	-1
1/18/2019	3:08:09 PM	403	1542	19	19	19	21	21	21	21	22	22	22	22	22	27.5	30.4	51.3	-1	-1	-1
1/18/2019	3:08:09 PM	607	1543	19	19	20	21	22	21	21	21	22	22	22	22	27.5	30.4	51.3	-1	-1	-1
1/18/2019	3:08:09 PM	810	1544	19	19	19	21	21	21	22	21	22	22	22	21	27.5	30.4	51.3	-1	-1	-1
1/18/2019	3:08:10 PM	13	1545	19	19	19	21	21	22	21	22	22	22	22	22	27.5	30.4	51.3	-1	-1	-1
1/18/2019	3:08:10 PM	216	1546	19	19	20	21	22	21	22	21	22	22	22	22	27.5	30.4	51.3	-1	-1	-1
1/18/2019	3:08:10 PM	403	1547	19	19	19	21	21	22	21	22	22	22	22	22	27.5	30.4	51.3	-1	-1	-1
1/18/2019	3:08:10 PM	607	1548	19	19	20	21	21	21	21	22	22	22	22	22	27.5	30.4	51.3	-1	-1	-1
1/18/2019	3:08:10 PM	810	1549	19	19	19	21	21	22	21	22	22	22	22	22	27.5	30.4	51.3	-1	-1	-1
1/18/2019	3:08:11 PM	13	1550	19	19	20	21	22	21	22	21	22	22	22	22	27.5	30.4	51.3	-1	-1	-1
1/18/2019	3:08:11 PM	216	1551	19	19	19	21	21	22	21	22	22	22	22	21	27.5	30.4	51.3	-1	-1	-1
1/18/2019	3:08:11 PM	403	1552	19	19	19	21	22	22	22	21	22	22	22	22	27.5	30.4	51.3	-1	-1	-1
1/18/2019	3:08:11 PM	607	1553	19	19	19	21	21	22	21	22	22	22	22	22	27.5	30.4	51.3	-1	-1	-1
1/18/2019	3:08:11 PM	810	1554	19	19	19	21	22	21	22	21	22	22	22	21	27.5	30.4	51.3	-1	-1	-1
1/18/2019	3:08:12 PM	13	1555	19	19	19	21	21	22	22	22	22	22	22	22	27.5	30.4	63.2	-1	-1	-1
1/18/2019	3:08:12 PM	216	1556	19	19	20	21	22	21	22	21	22	22	22	22	27.5	30.4	63.2	-1	-1	-1
1/18/2019	3:08:12 PM	403	1557	19	19	19	21	21	22	21	22	22	22	22	22	27.5	30.4	63.2	-1	-1	-1
1/18/2019	3:08:12 PM	607	1558	19	19	20	21	22	21	22	21	22	22	22	22	27.5	30.4	63.2	-1	-1	-1
1/18/2019	3:08:12 PM	810	1559	19	19	19	21	21	22	21	22	22	22	22	22	27.5	30.4	63.2	-1	-1	-1
1/18/2019	3:08:13 PM	13	1560	19	19	20	21	21	21	21	21	22	22	22	22	27.5	30.4	63.2	-1	-1	-1
1/18/2019	3:08:13 PM	216	1561	19	19	19	21	21	22	22	21	22	22	22	21	27.5	30.4	63.2	-1	-1	-1
1/18/2019	3:08:13 PM	403	1562	19	19	20	21	22	21	22	21	22	22	22	22	27.5	30.4	63.2	-1	-1	-1
1/18/2019	3:08:13 PM	607	1563	19	19	19	21	21	21	22	21	22	22	22	22	27.5	30.4	63.2	-1	-1	-1
1/18/2019	3:08:13 PM	810	1564	19	19	19	21	21	22	21	22	22	22	22	22	27.5	30.4	63.2	-1	-1	-1
1/18/2019	3:08:14 PM	13	1565	19	19	19	21	21	22	22	21	22	22	22	22	27.5	30.4	63.2	-1	-1	-1
1/18/2019	3:08:14 PM	216	1566	19	19	19	21	21	22	21	22	22	22	22	22	27.5	30.4	63.2	-1	-1	-1
1/18/2019	3:08:14 PM	403	1567	19	20	20	21	21	22	22	22	22	22	22	22	27.5	30.4	63.2	-1	-1	-1
1/18/2019	3:08:14 PM	607	1568	19	19	19	21	21	22	21	22	22	22	22	22	27.5	30.4	63.2	-1	-1	-1
1/18/2019	3:08:14 PM	810	1569	19	19	20	21	22	21	22	21	22	22	22	22	27.5	30.4	63.2	-1	-1	-1
1/18/2019	3:08:15 PM	13	1570	19	19	19	21	21	22	22	22	22	22	22	22	27.5	30.4	63.2	-1	-1	-1
1/18/2019	3:08:15 PM	216	1571	19	19	19	21	21	22	21	22	22	22	22	22	27.5	30.4	63.2	-1	-1	-1
1/18/2019	3:08:15 PM	403	1572	19	19	19	21	21	22	22	22	22	22	22	22	27.5	30.4	63.2	-1	-1	-1
1/18/2019	3:08:15 PM	607	1573	19	19	19	21	21	22	21	21	22	22	22	22	27.5	30.4	63.2	-1	-1	-1
1/18/2019	3:08:15 PM	810	1574	19	19	19	21	21	21	22	21	22	22	22	21	27.5	30.4	63.2	-1	-1	-1
1/18/2019	3:08:16 PM	13	1575	19	19	19	21	21	22	22	22	22	22	22	22	27.5	30.4	63.2	-1	-1	-1
1/18/2019	3:08:16 PM	216	1576	19	19	20	21	22	21	22	22	22	22	22	22	27.5	30.4	63.2	-1	-1	-1
1/18/2019	3:08:16 PM	403	1577	19	19	19	21	21	21	21	22	22	22	22	22	27.5	30.4	63.2	-1	-1	-1
1/18/2019	3:08:16 PM	607	1578	19	19	19	21	21	22	21	22	22	22	22	22	27.5	30.4	63.2	-1	-1	-1
1/18/2019	3:08:16 PM	810	1579	19	19	20	21	22	21	22	21	22	22	22	21	27.5	30.4	63.2	-1	-1	-1
1/18/2019	3:08:17 PM	13	1580	19	19	19	21	21	22	22	22	22	22	22	22	27.5	30.4	63.2	-1	-1	-1
1/18/2019	3:08:17 PM	216	1581	19	19	20	21	22	21	22	22	22	22	22	22	27.5	30.4	63.2	-1	-1	-1
1/18/2019	3:08:17 PM	403	1582	19	19	20	21	22	22	22	22	22	22	22	22	27.5	30.4	63.2	-1	-1	-1
1/18/2019	3:08:17 PM	607	1583	19	19	19	21	22	22	22	21	22	22	22	22	27.5	30.4	63.2	-1	-1	-1
1/18/2019	3:08:17 PM	810	1584	19	19	19	21	21	22	21	22	22	22	22	22	27.5	30.4	63.2	-1	-1	-1
1/18/2019	3:08:18 PM	13	1585	19	19	20	21	22	22	22	22	22	22	22	22	27.5	30.4	63.2	-1	-1	-1
1/18/2019	3:08:18 PM	216	1586	19	19	19	21	21	22	21	22	22	22	22	22	27.5	30.4	63.2	-1	-1	-1
1/18/2019	3:08:18 PM	403	1587	19	19	19	21	21	21	22	22	22	22	22	22	27.5	30.4	63.2	-1	-1	-1
1/18/2019	3:08:18 PM	607	1588	19	19	19	21	21	22	22	21	22	22	22	21	27.5	30.4	63.2	-1	-1	-1
1/18/2019	3:08:18 PM	810	1589	19	19	19	21	21	22	21	22	22	22	22	22	27.5	30.4	63.2	-1	-1	-1
1/18/2019	3:08:19 PM	13	1590	19	19	20	21	22	22	22	21	22	22	22	22	27.5	30.4	63.2	-1	-1	-1
1/18/2019	3:08:19 PM	216	1591	19	19	19	21	21	22	22	22	22	22	22	22	27.5	30.4	63.2	-1	-1	-1
1/18/2019	3:08:19 PM	403	1592	19	19	20	21	22	21	21	21	22	22	22	22	27.5	30.4	63.2	-1	-1	-1
1/18/2019	3:08:19 PM	607	1593	19	20	19	21	21	21	21	22	22	22	22	21	27.5	30.4	63.2	-1	-1	-1
1/18/2019	3:08:19 PM	810	1594	19	19	19	21	21	22	21	22	21	22	22	22	27.5	30.4	63.2	-1	-1	-1
1/18/2019	3:08:20 PM	13	1595	19	19	20	21	22	21	22	22	22	22	22	22	27.5	30.4	63.2	-1	-1	-1
1/18/2019	3:08:20 PM	216	1596	19	19	19	21	21	22	22	22	22	22	22	21	27.5	30.4	63.2	-1	-1	-1
1/18/2019	3:08:20 PM	403	1597	19	19	20	21	21	21	22	22	22	22	22	22	27.5	30.4	60.0	-1	-1	-1
1/18/2019	3:08:20 PM	607	1598	19	19	19	21	21	21	22	21	22	22	22	22	27.5	30.4	60.0	-1	-1	-1
1/18/2019	3:08:20 PM	810	1599	19	19	19	21	21	22	21	22	22	22	22	22	27.5	30.4	60.0	-1	-1	-1
1/18/2019	3:08:21 PM	13	1600	19	19	20	21	22	21	22	22	22	22	22	22	27.5	30.4	60.0	-1	-1	-1
1/18/2019	3:08:21 PM	216	1601	19	19	19	21	21	22	22	22	22	22	22	22	27.5	30.4	60.0	-1	-1	-1
1/18/2019	3:08:21 PM	403	1602	19	19	19	21	21	21	22	22	22	22	22	22	27.5	30.4	60.0	-1	-1	-1
1/18/2019	3:08:21 PM	607	1603	19	19	19	21	21	21	22	21	22	22	22	22	27.5	30.4	60.0	-1	-1	-1
1/18/2019	3:08:21 PM	810	1604	19	19	19	21	21	22	21	22	22	22	22	22	27.5	30.4	60.0	-1	-1	-1
1/18/2019	3:08:22 PM	13	1605	19	19	19	21	21	22	22	22	22	22	22	22	27.5	30.4	60.0	-1	-1	-1
1/18/2019	3:08:22 PM	216	1606	19	19	20	21	22	21	22	21	22	22	22	22	27.5	30.4	60.0	-1	-1	-1
1/18/2019	3:08:22 PM	403	1607	19	19	19	21	21	22	21	22	22	22	22	22	27.5	30.4	60.0	-1	-1	-1
1/18/2019	3:08:22 PM	607	1608	19	19	20	21	21	22	22	21	22	22	22	22	27.5	30.4	60.0	-1	-1	-1
1/18/2019	3:08:22 PM	810	1609	19	19	19	21	22	22	21	21	22	22	22	22	27.5	30.4	60.0	-1	-1	-1
1/18/2019	3:08:23 PM	13	1610	19	20	19	21	21	22	22	22	22	22	22	22	27.5	30.4	60.0	-1	-1	-1
1/18/2019	3:08:23 PM	216	1611	19	19	19	21	21	22	21	22	22	22	22	22	27.5	30.4	60.0	-1	-1	-1
1/18/2019	3:08:23 PM	403	1612	19	19	19	21	21	21	22	21	22	22	22	22	27.5	30.4	60.0	-1	-1	-1
1/18/2019	3:08:23 PM	607	1613	19	19	19	21	21	22	21	22	22	22	22	22	27.5	30.4	60.0	-1	-1	-1
1/18/2019	3:08:23 PM	810	1614	19	19	19	21	22	21	22	21	22	22	22	21	27.5	30.4	60.0	-1	-1	-1
1/18/2019	3:08:24 PM	13	1615	19	19	19	21	21	22	22	22	22	22	22	22	27.5	30.4	60.0	-1	-1	-1
1/18/2019	3:08:24 PM	216	1616	19	19	19	21	21	21	22	21	22	22	22	22	27.5	30.4	60.0	-1	-1	-1
1/18/2019	3:08:24 PM	403	1617	19	19	20	21	21	21	21	21	22	22	22	22	27.5	30.4	60.0	-1	-1	-1
1/18/2019	3:08:24 PM	607	1618	19	19	19	21	21	22	21	21	22	22	22	21	27.5	30.4	60.0	-1	-1	-1
1/18/2019	3:08:24 PM	810	1619	19	19	19	21	21	22	21	22	22	22	22	22	27.5	30.4	60.0	-1	-1	-1
1/18/2019	3:08:25 PM	13	1620	19	19	19	21	22	22	22	21	22	22	22	22	27.5	30.4	60.0	-1	-1	-1
1/18/2019	3:08:25 PM	216	1621	19	19	19	21	21	22	21	22	22	22	22	22	27.5	30.4	60.0	-1	-1	-1
1/18/2019	3:08:25 PM	403	1622	19	19	19	21	21	22	21	21	22	22	22	22	27.5	30.4	60.0	-1	-1	-1
1/18/2019	3:08:25 PM	607	1623	19	19	19	21	22	22	21	21	22	22	22	22	27.5	30.4	60.0	-1	-1	-1
1/18/2019	3:08:25 PM	810	1624	19	19	20	21	22	21	21	21	22	22	22	22	27.5	30.4	60.0	-1	-1	-1
1/18/2019	3:08:26 PM	8	1625	19	19	19	21	21	22	21	22	22	22	22	22	27.5	30.4	60.0	-1	-1	-1
1/18/2019	3:08:26 PM	211	1626	19	19	20	21	22	21	22	21	22	22	22	22	27.5	30.4	60.0	-1	-1	-1
1/18/2019	3:08:26 PM	414	1627	19	20	19	21	21	22	22	22	22	22	22	22	27.5	30.4	60.0	-1	-1	-1
1/18/2019	3:08:26 PM	601	1628	19	19	20	21	22	22	21	21	22	22	22	22	27.5	30.4	60.0	-1	-1	-1
1/18/2019	3:08:26 PM	804	1629	19	19	19	21	21	22	21	22	22	22	22	22	27.5	30.4	60.0	-1	-1	-1
1/18/2019	3:08:27 PM	8	1630	19	19	20	21	22	21	22	22	22	22	22	22	27.5	30.4	60.0	-1	-1	-1
1/18/2019	3:08:27 PM	211	1631	19	19	19	21	21	22	22	22	22	22	22	22	27.5	30.4	60.0	-1	-1	-1
1/18/2019	3:08:27 PM	414	1632	19	19	20	21	22	22	21	22	22	22	22	22	27.5	30.4	60.0	-1	-1	-1
1/18/2019	3:08:27 PM	601	1633	19	19	19	21	21	22	21	21	22	22	22	22	27.5	30.4	60.0	-1	-1	-1
1/18/2019	3:08:27 PM	804	1634	19	19	20	21	21	21	21	21	22	22	22	22	27.5	30.4	60.0	-1	-1	-1
1/18/2019	3:08:28 PM	8	1635	19	19	19	21	22	22	22	21	22	22	22	22	27.5	30.4	60.0	-1	-1	-1
1/18/2019	3:08:28 PM	211	1636	19	19	19	21	21	22	21	22	22	22	22	22	27.5	30.4	60.0	-1	-1	-1
1/18/2019	3:08:28 PM	414	1637	19	19	20	21	22	21	22	21	22	22	22	22	27.5	30.4	60.0	-1	-1	-1
1/18/2019	3:08:28 PM	601	1638	19	19	19	21	21	22	21	22	22	22	22	22	27.5	30.4	60.0	-1	-1	-1
1/18/2019	3:08:28 PM	804	1639	19	19	20	21	21	21	21	21	22	22	22	22	27.5	30.3	61.9	-1	-1	-1
1/18/2019	3:08:29 PM	8	1640	19	20	20	21	21	22	22	22	22	22	22	22	27.5	30.3	61.9	-1	-1	-1
1/18/2019	3:08:29 PM	211	1641	19	19	19	21	21	22	21	22	22	22	22	22	27.5	30.3	61.9	-1	-1	-1
1/18/2019	3:08:29 PM	414	1642	19	19	20	21	22	21	22	21	22	22	22	22	27.5	30.3	61.9	-1	-1	-1
1/18/2019	3:08:29 PM	601	1643	19	19	19	21	21	22	21	22	22	22	22	22	27.5	30.3	61.9	-1	-1	-1
1/18/2019	3:08:29 PM	804	1644	19	19	20	21	22	21	21	21	22	22	22	22	27.5	30.3	61.9	-1	-1	-1
1/18/2019	3:08:30 PM	8	1645	19	19	19	21	21	22	22	22	22	22	22	22	27.5	30.3	61.9	-1	-1	-1
1/18/2019	3:08:30 PM	211	1646	19	19	19	21	21	22	21	21	22	22	22	22	27.5	30.3	61.9	-1	-1	-1
1/18/2019	3:08:30 PM	414	1647	19	20	19	21	21	22	22	21	22	22	22	22	27.5	30.3	61.9	-1	-1	-1
1/18/2019	3:08:30 PM	601	1648	19	19	19	21	21	22	21	22	22	22	22	22	27.5	30.3	61.9	-1	-1	-1
1/18/2019	3:08:30 PM	804	1649	19	19	19	21	21	22	22	21	22	22	22	21	27.5	30.3	61.9	-1	-1	-1
1/18/2019	3:08:31 PM	8	1650	19	19	19	21	21	22	21	22	22	22	22	22	27.5	30.3	61.9	-1	-1	-1
1/18/2019	3:08:31 PM	211	1651	19	19	20	21	22	21	22	22	22	22	22	22	27.5	30.3	61.9	-1	-1	-1
1/18/2019	3:08:31 PM	414	1652	19	19	19	21	21	22	22	22	22	22	22	22	27.5	30.3	61.9	-1	-1	-1
1/18/2019	3:08:31 PM	601	1653	19	19	20	21	21	21	22	21	22	22	22	22	27.5	30.3	61.9	-1	-1	-1
1/18/2019	3:08:31 PM	804	1654	19	19	19	21	21	21	22	21	22	22	22	21	27.5	30.3	61.9	-1	-1	-1
1/18/2019	3:08:32 PM	8	1655	19	19	19	21	21	22	21	22	22	22	22	22	27.5	30.3	61.9	-1	-1	-1
1/18/2019	3:08:32 PM	211	1656	19	19	20	21	21	21	22	21	22	22	22	22	27.5	30.3	61.9	-1	-1	-1
1/18/2019	3:08:32 PM	414	1657	19	19	19	21	21	22	22	22	22	22	22	22	27.5	30.3	61.9	-1	-1	-1
1/18/2019	3:08:32 PM	601	1658	19	19	20	21	21	21	22	22	22	22	22	22	27.5	30.3	61.9	-1	-1	-1
1/18/2019	3:08:32 PM	804	1659	19	19	19	21	22	21	22	21	22	22	22	21	27.5	30.3	61.9	-1	-1	-1
1/18/2019	3:08:33 PM	8	1660	19	19	19	21	21	22	21	22	22	22	22	22	27.5	30.3	61.9	-1	-1	-1
1/18/2019	3:08:33 PM	211	1661	19	19	20	21	22	21	22	22	22	22	22	22	27.5	30.3	61.9	-1	-1	-1
1/18/2019	3:08:33 PM	414	1662	19	19	19	21	21	22	22	22	22	22	22	22	27.5	30.3	61.9	-1	-1	-1
1/18/2019	3:08:33 PM	601	1663	19	19	19	21	21	21	22	22	22	22	22	22	27.5	30.3	61.9	-1	-1	-1
1/18/2019	3:08:33 PM	804	1664	19	19	19	21	21	21	22	21	22	22	22	21	27.5	30.3	61.9	-1	-1	-1
1/18/2019	3:08:34 PM	8	1665	19	19	19	21	21	22	22	22	22	22	22	22	27.5	30.3	61.9	-1	-1	-1
1/18/2019	3:08:34 PM	211	1666	19	19	20	21	21	22	21	21	22	22	22	22	27.5	30.3	61.9	-1	-1	-1
1/18/2019	3:08:34 PM	414	1667	19	20	19	21	22	21	22	21	22	22	22	22	27.5	30.3	61.9	-1	-1	-1
1/18/2019	3:08:34 PM	601	1668	19	19	19	21	21	22	21	22	22	22	22	22	27.5	30.3	61.9	-1	-1	-1
1/18/2019	3:08:34 PM	804	1669	19	19	19	21	21	21	22	21	22	22	22	21	27.5	30.3	61.9	-1	-1	-1
1/18/2019	3:08:35 PM	8	1670	19	20	19	21	21	22	22	22	22	22	22	22	27.5	30.3	61.9	-1	-1	-1
1/18/2019	3:08:35 PM	211	1671	19	19	19	21	21	22	22	22	22	22	22	22	27.5	30.3	61.9	-1	-1	-1
1/18/2019	3:08:35 PM	414	1672	19	19	19	21	22	22	22	21	22	22	22	22	27.5	30.3	61.9	-1	-1	-1
1/18/2019	3:08:35 PM	602	1673	19	19	19	21	21	22	22	22	22	22	22	22	27.5	30.3	61.9	-1	-1	-1
1/18/2019	3:08:35 PM	805	1674	19	19	20	21	21	22	21	21	22	22	22	22	27.5	30.3	61.9	-1	-1	-1
1/18/2019	3:08:36 PM	8	1675	19	19	20	21	22	22	22	21	22	22	22	22	27.5	30.3	61.9	-1	-1	-1
1/18/2019	3:08:36 PM	211	1676	19	19	19	21	21	22	21	22	22	22	22	22	27.5	30.3	61.9	-1	-1	-1
1/18/2019	3:08:36 PM	414	1677	19	19	19	21	21	21	21	21	22	22	22	22	27.5	30.3	61.9	-1	-1	-1
1/18/2019	3:08:36 PM	602	1678	19	19	19	21	21	22	21	22	22	22	22	22	27.5	30.3	61.9	-1	-1	-1
1/18/2019	3:08:36 PM	805	1679	19	19	19	21	21	21	22	21	22	22	22	22	27.5	30.3	61.9	-1	-1	-1
1/18/2019	3:08:37 PM	8	1680	19	20	19	21	21	22	22	22	22	22	22	22	27.5	30.3	61.9	-1	-1	-1
1/18/2019	3:08:37 PM	211	1681	19	19	20	21	22	21	22	22	22	22	22	22	27.5	30.3	55.3	-1	-1	-1
1/18/2019	3:08:37 PM	414	1682	19	19	19	21	22	22	22	21	22	22	22	22	27.5	30.3	55.3	-1	-1	-1
1/18/2019	3:08:37 PM	602	1683	19	19	19	21	21	21	22	22	22	22	22	22	27.5	30.3	55.3	-1	-1	-1
1/18/2019	3:08:37 PM	805	1684	19	19	20	21	21	22	22	21	22	22	22	22	27.5	30.3	55.3	-1	-1	-1
1/18/2019	3:08:38 PM	8	1685	19	19	19	21	21	22	21	22	22	22	22	22	27.5	30.3	55.3	-1	-1	-1
1/18/2019	3:08:38 PM	211	1686	19	19	19	21	22	21	22	21	22	22	22	22	27.5	30.3	55.3	-1	-1	-1
1/18/2019	3:08:38 PM	414	1687	19	19	19	21	22	21	22	21	22	22	22	22	27.5	30.3	55.3	-1	-1	-1
1/18/2019	3:08:38 PM	602	1688	19	19	19	21	21	21	22	21	22	22	22	22	27.5	30.3	55.3	-1	-1	-1
1/18/2019	3:08:38 PM	805	1689	19	19	19	21	22	21	22	21	22	22	22	22	27.5	30.3	55.3	-1	-1	-1
1/18/2019	3:08:39 PM	8	1690	19	19	19	21	21	22	21	22	22	22	22	22	27.5	30.3	55.3	-1	-1	-1
1/18/2019	3:08:39 PM	211	1691	19	19	20	21	21	21	22	21	22	22	22	22	27.5	30.3	55.3	-1	-1	-1
1/18/2019	3:08:39 PM	414	1692	19	19	19	21	22	21	22	21	22	22	22	22	27.5	30.3	55.3	-1	-1	-1
1/18/2019	3:08:39 PM	602	1693	19	19	19	21	21	21	21	22	22	22	22	22	27.5	30.3	55.3	-1	-1	-1
1/18/2019	3:08:39 PM	805	1694	19	19	19	21	22	21	22	21	22	22	22	22	27.5	30.3	55.3	-1	-1	-1
1/18/2019	3:08:40 PM	8	1695	19	19	19	21	21	22	21	22	22	22	22	22	27.5	30.3	55.3	-1	-1	-1
1/18/2019	3:08:40 PM	211	1696	19	19	20	21	22	21	22	22	22	22	22	22	27.5	30.3	55.3	-1	-1	-1
1/18/2019	3:08:40 PM	414	1697	19	19	19	21	22	22	22	21	22	22	22	22	27.5	30.3	55.3	-1	-1	-1
1/18/2019	3:08:40 PM	602	1698	19	19	19	21	21	21	22	22	22	22	22	22	27.5	30.3	55.3	-1	-1	-1
1/18/2019	3:08:40 PM	805	1699	19	19	20	21	21	21	22	21	22	22	22	22	27.5	30.3	55.3	-1	-1	-1
1/18/2019	3:08:41 PM	8	1700	19	19	19	21	21	22	22	22	22	22	22	22	27.5	30.3	55.3	-1	-1	-1
1/18/2019	3:08:41 PM	211	1701	19	19	19	21	21	22	22	22	22	22	22	22	27.5	30.3	55.3	-1	-1	-1
1/18/2019	3:08:41 PM	414	1702	19	19	19	21	22	21	22	21	22	22	22	22	27.5	30.3	55.3	-1	-1	-1
1/18/2019	3:08:41 PM	602	1703	19	19	19	21	21	22	21	22	22	22	22	22	27.5	30.3	55.3	-1	-1	-1
1/18/2019	3:08:41 PM	805	1704	19	19	20	21	22	22	21	22	22	22	22	22	27.5	30.3	55.3	-1	-1	-1
1/18/2019	3:08:42 PM	8	1705	19	19	20	21	22	22	22	21	22	22	22	22	27.5	30.3	55.3	-1	-1	-1
1/18/2019	3:08:42 PM	211	1706	19	19	19	21	21	22	22	22	22	22	22	22	27.5	30.3	55.3	-1	-1	-1
1/18/2019	3:08:42 PM	414	1707	19	19	19	21	21	22	21	22	22	22	22	22	27.5	30.3	55.3	-1	-1	-1
1/18/2019	3:08:42 PM	602	1708	19	19	19	21	21	21	22	21	22	22	22	21	27.5	30.3	55.3	-1	-1	-1
1/18/2019	3:08:42 PM	805	1709	19	19	19	21	21	22	21	22	22	22	22	22	27.5	30.3	55.3	-1	-1	-1
1/18/2019	3:08:43 PM	8	1710	19	19	20	21	22	21	22	22	22	22	22	22	27.5	30.3	55.3	-1	-1	-1
1/18/2019	3:08:43 PM	211	1711	19	19	19	21	21	22	22	21	22	22	22	22	27.5	30.3	55.3	-1	-1	-1
1/18/2019	3:08:43 PM	414	1712	19	19	19	21	21	22	21	22	22	22	22	22	27.5	30.3	55.3	-1	-1	-1
1/18/2019	3:08:43 PM	602	1713	19	19	19	21	21	21	22	21	22	22	22	22	27.5	30.3	55.3	-1	-1	-1
1/18/2019	3:08:43 PM	805	1714	19	19	19	21	21	22	22	22	22	22	22	22	27.5	30.3	55.3	-1	-1	-1
1/18/2019	3:08:44 PM	8	1715	19	19	20	21	21	22	22	22	22	22	22	22	27.5	30.3	55.3	-1	-1	-1
1/18/2019	3:08:44 PM	211	1716	19	19	20	21	22	21	22	21	22	22	22	22	27.5	30.3	55.3	-1	-1	-1
1/18/2019	3:08:44 PM	414	1717	19	19	19	21	21	22	21	21	22	22	22	21	27.5	30.3	55.3	-1	-1	-1
1/18/2019	3:08:44 PM	602	1718	19	19	20	21	22	22	21	21	22	22	22	22	27.5	30.3	55.3	-1	-1	-1
1/18/2019	3:08:44 PM	805	1719	19	19	19	21	22	21	22	21	22	22	22	21	27.5	30.3	55.3	-1	-1	-1
1/18/2019	3:08:45 PM	24	1720	19	20	19	21	21	22	22	21	22	22	22	22	27.5	30.3	55.3	-1	-1	-1
1/18/2019	3:08:45 PM	211	1721	19	19	19	21	21	21	21	22	22	22	22	22	27.5	30.3	55.3	-1	-1	-1
1/18/2019	3:08:45 PM	414	1722	19	19	20	21	22	21	22	21	22	22	22	22	27.5	30.3	55.3	-1	-1	-1
1/18/2019	3:08:45 PM	602	1723	19	19	19	21	21	22	22	22	22	22	22	22	27.5	30.3	47.1	-1	-1	-1
1/18/2019	3:08:45 PM	805	1724	19	19	19	21	21	21	22	22	22	22	22	22	27.5	30.3	47.1	-1	-1	-1
1/18/2019	3:08:46 PM	8	1725	19	19	20	21	22	22	22	21	22	22	22	22	27.5	30.3	47.1	-1	-1	-1
1/18/2019	3:08:46 PM	211	1726	19	19	19	21	21	22	21	21	22	22	22	22	27.5	30.3	47.1	-1	-1	-1
1/18/2019	3:08:46 PM	414	1727	19	19	19	21	21	22	21	22	22	22	22	22	27.5	30.3	47.1	-1	-1	-1
1/18/2019	3:08:46 PM	602	1728	19	19	19	21	21	22	22	21	22	22	22	22	27.5	30.3	47.1	-1	-1	-1
1/18/2019	3:08:46 PM	805	1729	19	19	19	21	21	22	21	22	22	22	22	22	27.5	30.3	47.1	-1	-1	-1
1/18/2019	3:08:47 PM	8	1730	19	19	20	21	22	22	22	22	22	22	22	22	27.5	30.3	47.1	-1	-1	-1
1/18/2019	3:08:47 PM	211	1731	19	19	19	21	22	21	22	21	22	22	22	22	27.5	30.3	47.1	-1	-1	-1
1/18/2019	3:08:47 PM	414	1732	19	19	19	21	21	22	21	21	22	22	22	22	27.5	30.3	47.1	-1	-1	-1
1/18/2019	3:08:47 PM	602	1733	19	19	20	21	22	21	22	22	22	22	22	22	27.5	30.3	47.1	-1	-1	-1
1/18/2019	3:08:47 PM	805	1734	19	19	19	21	21	21	22	21	22	22	22	21	27.5	30.3	47.1	-1	-1	-1
1/18/2019	3:08:48 PM	8	1735	19	20	19	21	21	22	22	22	22	22	22	22	27.5	30.3	47.1	-1	-1	-1
1/18/2019	3:08:48 PM	211	1736	19	19	19	21	21	22	22	22	22	22	22	22	27.5	30.3	47.1	-1	-1	-1
1/18/2019	3:08:48 PM	414	1737	19	19	20	21	22	21	22	22	22	22	22	22	27.5	30.3	47.1	-1	-1	-1
1/18/2019	3:08:48 PM	602	1738	19	19	20	21	21	22	22	21	22	22	22	22	27.5	30.3	47.1	-1	-1	-1
1/18/2019	3:08:48 PM	805	1739	19	19	19	21	21	22	21	22	22	22	22	22	27.5	30.3	47.1	-1	-1	-1
1/18/2019	3:08:49 PM	8	1740	19	19	20	21	22	22	22	22	22	22	22	22	27.5	30.3	47.1	-1	-1	-1
1/18/2019	3:08:49 PM	211	1741	19	19	19	21	21	21	22	21	22	22	22	21	27.5	30.3	47.1	-1	-1	-1
1/18/2019	3:08:49 PM	414	1742	19	19	20	21	21	21	21	21	22	22	22	22	27.5	30.3	47.1	-1	-1	-1
1/18/2019	3:08:49 PM	602	1743	19	19	19	21	21	22	21	22	22	22	22	22	27.5	30.3	47.1	-1	-1	-1
1/18/2019	3:08:49 PM	805	1744	19	19	19	21	22	21	22	21	22	22	22	22	27.5	30.3	47.1	-1	-1	-1
1/18/2019	3:08:50 PM	8	1745	19	20	19	21	21	22	21	22	22	22	22	22	27.5	30.3	47.1	-1	-1	-1
1/18/2019	3:08:50 PM	211	1746	19	19	19	21	21	21	21	21	22	22	22	22	27.5	30.3	47.1	-1	-1	-1
1/18/2019	3:08:50 PM	414	1747	19	19	19	21	21	22	22	22	22	22	22	22	27.5	30.3	47.1	-1	-1	-1
1/18/2019	3:08:50 PM	602	1748	19	19	20	21	22	21	22	22	22	22	22	22	27.5	30.3	47.1	-1	-1	-1
1/18/2019	3:08:50 PM	805	1749	19	19	19	21	21	22	22	22	22	22	22	22	27.5	30.3	47.1	-1	-1	-1
1/18/2019	3:08:51 PM	8	1750	19	19	20	21	22	21	22	22	22	22	22	22	27.5	30.3	47.1	-1	-1	-1
1/18/2019	3:08:51 PM	211	1751	19	19	19	21	21	21	21	21	22	22	22	21	27.5	30.3	47.1	-1	-1	-1
1/18/2019	3:08:51 PM	414	1752	19	19	19	21	21	21	21	22	22	22	22	22	27.5	30.3	47.1	-1	-1	-1
1/18/2019	3:08:51 PM	602	1753	19	19	20	21	22	21	22	21	22	22	22	22	27.5	30.3	47.1	-1	-1	-1
1/18/2019	3:08:51 PM	805	1754	19	19	19	21	21	22	21	22	22	22	22	22	27.5	30.3	47.1	-1	-1	-1
1/18/2019	3:08:52 PM	8	1755	19	19	20	21	22	22	22	21	22	22	22	22	27.5	30.3	47.1	-1	-1	-1
1/18/2019	3:08:52 PM	211	1756	19	19	19	21	21	22	21	22	22	22	22	22	27.5	30.3	47.1	-1	-1	-1
1/18/2019	3:08:52 PM	414	1757	19	19	19	21	22	21	22	21	22	22	22	22	27.5	30.3	47.1	-1	-1	-1
1/18/2019	3:08:52 PM	602	1758	19	19	19	21	21	22	21	22	22	22	22	22	27.5	30.3	47.1	-1	-1	-1
1/18/2019	3:08:52 PM	805	1759	19	19	20	21	22	21	22	21	22	22	22	22	27.5	30.3	47.1	-1	-1	-1
1/18/2019	3:08:53 PM	8	1760	19	19	19	21	21	22	21	22	22	22	22	22	27.5	30.3	47.1	-1	-1	-1
1/18/2019	3:08:53 PM	211	1761	19	19	20	21	22	21	22	21	22	22	22	22	27.5	30.3	47.1	-1	-1	-1
1/18/2019	3:08:53 PM	414	1762	19	20	19	21	21	21	22	21	22	22	22	22	27.5	30.3	47.1	-1	-1	-1
1/18/2019	3:08:53 PM	602	1763	19	19	20	21	22	22	21	22	22	22	22	22	27.5	30.3	47.1	-1	-1	-1
1/18/2019	3:08:53 PM	805	1764	19	19	19	21	21	21	22	21	22	22	22	22	27.5	30.3	47.1	-1	-1	-1
1/18/2019	3:08:54 PM	8	1765	19	19	19	21	21	22	22	22	22	22	22	22	27.5	30.2	43.7	-1	-1	-1
1/18/2019	3:08:54 PM	211	1766	19	19	20	21	22	21	21	21	22	22	22	22	27.5	30.2	43.7	-1	-1	-1
1/18/2019	3:08:54 PM	414	1767	19	19	19	21	21	22	21	22	22	22	22	22	27.5	30.2	43.7	-1	-1	-1
1/18/2019	3:08:54 PM	602	1768	19	19	20	21	22	22	22	22	22	22	22	22	27.5	30.2	43.7	-1	-1	-1
1/18/2019	3:08:54 PM	805	1769	19	19	19	21	21	22	21	21	22	22	22	22	27.5	30.2	43.7	-1	-1	-1
1/18/2019	3:08:55 PM	8	1770	19	19	20	21	21	22	22	22	22	22	22	22	27.5	30.2	43.7	-1	-1	-1
1/18/2019	3:08:55 PM	211	1771	19	19	20	21	22	21	22	21	22	22	22	22	27.5	30.2	43.7	-1	-1	-1
1/18/2019	3:08:55 PM	414	1772	19	19	19	21	21	22	21	21	22	22	22	21	27.5	30.2	43.7	-1	-1	-1
1/18/2019	3:08:55 PM	602	1773	19	19	20	21	22	22	22	21	22	22	22	22	27.5	30.2	43.7	-1	-1	-1
1/18/2019	3:08:55 PM	805	1774	19	20	19	21	21	22	21	22	22	22	22	22	27.5	30.2	43.7	-1	-1	-1
1/18/2019	3:08:56 PM	8	1775	19	19	20	21	21	22	22	22	22	22	22	22	27.5	30.2	43.7	-1	-1	-1
1/18/2019	3:08:56 PM	211	1776	19	19	19	21	21	21	22	21	22	22	22	21	27.5	30.2	43.7	-1	-1	-1
1/18/2019	3:08:56 PM	414	1777	19	19	19	21	21	22	21	22	22	22	22	22	27.5	30.2	43.7	-1	-1	-1
1/18/2019	3:08:56 PM	602	1778	19	20	19	21	22	22	22	22	22	22	22	22	27.5	30.2	43.7	-1	-1	-1
1/18/2019	3:08:56 PM	805	1779	19	19	19	21	21	22	21	22	22	22	22	22	27.5	30.2	43.7	-1	-1	-1
1/18/2019	3:08:57 PM	8	1780	19	19	20	21	22	22	22	21	22	22	22	22	27.5	30.2	43.7	-1	-1	-1
1/18/2019	3:08:57 PM	211	1781	19	19	19	21	21	22	21	21	22	22	22	22	27.5	30.2	43.7	-1	-1	-1
1/18/2019	3:08:57 PM	414	1782	19	19	20	21	22	21	22	22	22	22	22	22	27.5	30.2	43.7	-1	-1	-1
1/18/2019	3:08:57 PM	602	1783	19	19	19	21	21	22	22	22	22	22	22	22	27.5	30.2	43.7	-1	-1	-1
1/18/2019	3:08:57 PM	805	1784	19	19	19	21	21	22	21	22	22	22	22	22	27.5	30.2	43.7	-1	-1	-1
1/18/2019	3:08:58 PM	8	1785	19	19	19	21	22	22	22	22	22	22	22	22	27.5	30.2	43.7	-1	-1	-1
1/18/2019	3:08:58 PM	211	1786	19	19	19	21	21	22	21	21	22	22	22	21	27.5	30.2	43.7	-1	-1	-1
1/18/2019	3:08:58 PM	414	1787	19	19	19	21	21	22	21	22	22	22	22	22	27.5	30.2	43.7	-1	-1	-1
1/18/2019	3:08:58 PM	602	1788	19	19	19	21	21	22	22	22	22	22	22	22	27.5	30.2	43.7	-1	-1	-1
1/18/2019	3:08:58 PM	805	1789	19	19	19	21	21	22	21	22	21	22	22	22	27.5	30.2	43.7	-1	-1	-1
1/18/2019	3:08:59 PM	8	1790	19	19	20	21	22	22	22	21	22	22	22	22	27.5	30.2	43.7	-1	-1	-1
1/18/2019	3:08:59 PM	211	1791	19	19	19	21	21	22	21	21	22	22	22	21	27.5	30.2	43.7	-1	-1	-1
1/18/2019	3:08:59 PM	414	1792	19	19	19	21	21	22	21	22	22	22	22	22	27.5	30.2	43.7	-1	-1	-1
1/18/2019	3:08:59 PM	602	1793	19	19	20	21	22	22	22	22	22	22	22	22	27.5	30.2	43.7	-1	-1	-1
1/18/2019	3:08:59 PM	805	1794	19	19	19	21	21	22	21	22	22	22	22	22	27.5	30.2	43.7	-1	-1	-1
1/18/2019	3:09:00 PM	8	1795	19	19	19	21	21	22	21	22	22	22	22	22	27.5	30.2	43.7	-1	-1	-1
1/18/2019	3:09:00 PM	211	1796	19	19	19	21	21	21	22	21	22	21	22	22	27.5	30.2	43.7	-1	-1	-1
1/18/2019	3:09:00 PM	414	1797	19	19	19	21	21	22	21	22	22	22	22	22	27.5	30.2	43.7	-1	-1	-1
1/18/2019	3:09:00 PM	602	1798	19	19	20	21	22	21	22	22	22	22	22	22	27.5	30.2	43.7	-1	-1	-1
1/18/2019	3:09:00 PM	805	1799	19	19	19	21	21	22	22	21	22	22	22	21	27.5	30.2	43.7	-1	-1	-1
1/18/2019	3:09:01 PM	8	1800	19	19	19	21	21	22	21	22	22	22	22	22	27.5	30.2	43.7	-1	-1	-1
1/18/2019	3:09:01 PM	211	1801	19	19	19	21	21	21	21	21	21	22	22	22	27.5	30.2	43.7	-1	-1	-1
1/18/2019	3:09:01 PM	414	1802	19	19	19	21	22	21	22	21	22	22	22	22	27.5	30.2	43.7	-1	-1	-1
1/18/2019	3:09:01 PM	602	1803	19	19	19	21	21	22	22	22	22	22	22	22	27.5	30.2	43.7	-1	-1	-1
1/18/2019	3:09:01 PM	805	1804	19	19	20	21	22	22	21	21	22	22	22	22	27.5	30.2	43.7	-1	-1	-1
1/18/2019	3:09:02 PM	8	1805	19	19	19	21	22	22	21	21	22	22	22	22	27.5	30.2	43.7	-1	-1	-1
1/18/2019	3:09:02 PM	211	1806	19	19	19	21	21	21	21	22	22	22	22	22	27.5	30.2	43.7	-1	-1	-1
1/18/2019	3:09:02 PM	414	1807	19	19	19	21	21	21	22	21	22	22	22	22	27.5	30.2	75.1	-1	-1	-1
1/18/2019	3:09:02 PM	602	1808	19	19	20	21	21	22	22	22	22	22	22	22	27.5	30.2	75.1	-1	-1	-1
1/18/2019	3:09:02 PM	805	1809	19	19	19	21	22	21	22	21	22	22	22	21	27.5	30.2	75.1	-1	-1	-1
1/18/2019	3:09:03 PM	8	1810	19	19	19	21	21	22	21	22	22	22	22	22	27.5	30.2	75.1	-1	-1	-1
1/18/2019	3:09:03 PM	211	1811	19	19	20	21	21	21	21	21	22	22	22	22	27.5	30.2	75.1	-1	-1	-1
1/18/2019	3:09:03 PM	414	1812	19	19	20	21	21	21	22	22	22	22	22	22	27.5	30.2	75.1	-1	-1	-1
1/18/2019	3:09:03 PM	602	1813	19	19	20	21	22	22	22	22	22	22	22	22	27.5	30.2	75.1	-1	-1	-1
1/18/2019	3:09:03 PM	805	1814	19	19	19	21	21	22	22	21	22	22	22	21	27.5	30.2	75.1	-1	-1	-1
1/18/2019	3:09:04 PM	8	1815	19	19	19	21	21	22	21	22	22	22	22	22	27.5	30.2	75.1	-1	-1	-1
1/18/2019	3:09:04 PM	211	1816	19	19	20	21	21	21	21	21	22	22	22	22	27.5	30.2	75.1	-1	-1	-1
1/18/2019	3:09:04 PM	414	1817	19	19	20	21	21	21	21	21	22	22	22	21	27.5	30.2	75.1	-1	-1	-1
1/18/2019	3:09:04 PM	602	1818	19	19	20	21	22	22	21	22	22	22	22	22	27.5	30.2	75.1	-1	-1	-1
1/18/2019	3:09:04 PM	805	1819	19	19	19	21	22	21	22	21	22	22	22	22	27.5	30.2	75.1	-1	-1	-1
1/18/2019	3:09:05 PM	8	1820	19	19	19	21	21	22	21	21	22	22	22	22	27.5	30.2	75.1	-1	-1	-1
1/18/2019	3:09:05 PM	211	1821	19	19	20	21	21	21	21	21	22	22	22	22	27.5	30.2	75.1	-1	-1	-1
1/18/2019	3:09:05 PM	414	1822	19	19	19	21	21	22	22	21	22	22	22	22	27.5	30.2	75.1	-1	-1	-1
1/18/2019	3:09:05 PM	602	1823	19	19	20	21	22	22	22	22	22	22	22	22	27.5	30.2	75.1	-1	-1	-1
1/18/2019	3:09:05 PM	805	1824	19	19	19	21	21	22	22	21	22	22	22	21	27.5	30.2	75.1	-1	-1	-1
1/18/2019	3:09:06 PM	8	1825	19	19	19	21	21	22	21	22	22	22	22	22	27.5	30.2	75.1	-1	-1	-1
1/18/2019	3:09:06 PM	211	1826	19	19	20	21	22	21	22	21	22	22	22	22	27.5	30.2	75.1	-1	-1	-1
1/18/2019	3:09:06 PM	414	1827	19	20	19	21	22	21	22	21	22	22	22	22	27.5	30.2	75.1	-1	-1	-1
1/18/2019	3:09:06 PM	602	1828	19	19	20	21	22	22	21	22	22	22	22	22	27.5	30.2	75.1	-1	-1	-1
1/18/2019	3:09:06 PM	805	1829	19	19	19	21	22	22	22	21	22	22	22	22	27.5	30.2	75.1	-1	-1	-1
1/18/2019	3:09:07 PM	8	1830	19	20	19	21	21	22	21	22	22	22	22	22	27.5	30.2	75.1	-1	-1	-1
1/18/2019	3:09:07 PM	211	1831	19	19	19	21	21	21	21	21	22	22	22	22	27.5	30.2	75.1	-1	-1	-1
1/18/2019	3:09:07 PM	414	1832	19	19	20	21	22	21	22	21	22	22	22	22	27.5	30.2	75.1	-1	-1	-1
1/18/2019	3:09:07 PM	602	1833	19	19	19	21	21	22	21	22	22	22	22	22	27.5	30.2	75.1	-1	-1	-1
1/18/2019	3:09:07 PM	805	1834	19	19	19	21	21	22	21	22	22	22	22	22	27.5	30.2	75.1	-1	-1	-1
1/18/2019	3:09:08 PM	8	1835	19	19	20	21	22	22	22	21	22	22	22	22	27.5	30.2	75.1	-1	-1	-1
1/18/2019	3:09:08 PM	211	1836	19	19	19	21	21	22	21	21	22	22	22	21	27.5	30.2	75.1	-1	-1	-1
1/18/2019	3:09:08 PM	414	1837	19	19	19	21	21	22	21	22	22	22	22	22	27.5	30.2	75.1	-1	-1	-1
1/18/2019	3:09:08 PM	602	1838	19	19	19	21	21	22	22	21	22	22	22	22	27.5	30.2	75.1	-1	-1	-1
1/18/2019	3:09:08 PM	805	1839	19	19	19	21	21	22	22	22	22	22	22	22	27.5	30.2	75.1	-1	-1	-1
1/18/2019	3:09:09 PM	8	1840	19	19	19	21	22	22	22	21	22	22	22	22	27.5	30.2	75.1	-1	-1	-1
1/18/2019	3:09:09 PM	211	1841	19	19	19	21	21	22	21	21	22	22	22	22	27.5	30.2	75.1	-1	-1	-1
1/18/2019	3:09:09 PM	414	1842	19	19	19	21	21	22	21	22	22	22	22	22	27.5	30.2	75.1	-1	-1	-1
1/18/2019	3:09:09 PM	602	1843	19	20	20	21	22	22	22	21	22	22	22	22	27.5	30.2	75.1	-1	-1	-1
1/18/2019	3:09:09 PM	805	1844	19	19	19	21	21	22	21	21	22	22	22	21	27.5	30.2	75.1	-1	-1	-1
1/18/2019	3:09:10 PM	8	1845	19	19	19	21	21	21	21	22	22	22	22	22	27.5	30.2	75.1	-1	-1	-1
1/18/2019	3:09:10 PM	211	1846	19	19	19	21	21	21	22	21	22	22	22	21	27.5	30.2	75.1	-1	-1	-1
1/18/2019	3:09:10 PM	414	1847	19	19	19	21	21	22	22	22	22	22	22	22	27.5	30.2	75.1	-1	-1	-1
1/18/2019	3:09:10 PM	602	1848	19	19	19	21	22	21	22	22	22	22	22	22	27.5	30.2	75.1	-1	-1	-1
1/18/2019	3:09:10 PM	805	1849	19	19	19	21	21	21	22	21	22	22	22	21	27.5	30.3	75.3	-1	-1	-1
1/18/2019	3:09:11 PM	8	1850	19	20	19	21	21	22	21	21	22	22	22	22	27.5	30.3	75.3	-1	-1	-1
1/18/2019	3:09:11 PM	211	1851	19	19	19	21	21	22	21	22	21	22	22	22	27.5	30.3	75.3	-1	-1	-1
1/18/2019	3:09:11 PM	414	1852	19	19	20	21	22	21	22	22	22	22	22	22	27.5	30.3	75.3	-1	-1	-1
1/18/2019	3:09:11 PM	602	1853	19	19	19	21	21	22	21	22	22	22	22	22	27.5	30.3	75.3	-1	-1	-1
1/18/2019	3:09:11 PM	805	1854	19	19	19	21	21	22	21	21	22	22	22	22	27.5	30.3	75.3	-1	-1	-1
1/18/2019	3:09:12 PM	8	1855	19	19	20	21	22	21	22	21	22	22	22	22	27.5	30.3	75.3	-1	-1	-1
1/18/2019	3:09:12 PM	211	1856	19	19	19	21	21	22	21	21	22	22	22	22	27.5	30.3	75.3	-1	-1	-1
1/18/2019	3:09:12 PM	414	1857	19	19	19	21	21	22	21	22	22	22	22	22	27.5	30.3	75.3	-1	-1	-1
1/18/2019	3:09:12 PM	602	1858	19	19	19	21	22	22	22	21	22	22	22	22	27.5	30.3	75.3	-1	-1	-1
1/18/2019	3:09:12 PM	805	1859	19	19	19	21	21	22	22	21	22	22	22	21	27.5	30.3	75.3	-1	-1	-1
1/18/2019	3:09:13 PM	8	1860	19	19	19	21	21	22	21	22	22	22	22	22	27.5	30.3	75.3	-1	-1	-1
1/18/2019	3:09:13 PM	211	1861	19	19	20	21	22	21	22	21	22	22	22	22	27.5	30.3	75.3	-1	-1	-1
1/18/2019	3:09:13 PM	414	1862	19	19	19	21	22	21	22	21	22	22	22	22	27.5	30.3	75.3	-1	-1	-1
1/18/2019	3:09:13 PM	602	1863	19	19	19	21	21	22	21	22	22	22	22	22	27.5	30.3	75.3	-1	-1	-1
1/18/2019	3:09:13 PM	805	1864	19	19	19	21	21	21	21	22	21	22	22	22	27.5	30.3	75.3	-1	-1	-1
1/18/2019	3:09:14 PM	8	1865	19	19	20	21	22	21	22	21	22	22	22	22	27.5	30.3	75.3	-1	-1	-1
1/18/2019	3:09:14 PM	211	1866	19	19	19	21	21	21	22	21	22	22	22	21	27.5	30.3	75.3	-1	-1	-1
1/18/2019	3:09:14 PM	414	1867	19	19	19	21	21	22	22	22	22	22	22	22	27.5	30.3	75.3	-1	-1	-1
1/18/2019	3:09:14 PM	602	1868	19	19	20	21	22	22	22	21	22	22	22	22	27.5	30.3	75.3	-1	-1	-1
1/18/2019	3:09:14 PM	805	1869	19	19	19	21	21	22	21	21	22	22	22	22	27.5	30.3	75.3	-1	-1	-1
1/18/2019	3:09:15 PM	8	1870	19	19	20	21	22	21	21	21	22	22	22	22	27.5	30.3	75.3	-1	-1	-1
1/18/2019	3:09:15 PM	211	1871	19	19	19	21	21	22	21	21	22	22	22	21	27.5	30.3	75.3	-1	-1	-1
1/18/2019	3:09:15 PM	414	1872	19	19	20	21	22	22	21	22	22	22	22	22	27.5	30.3	75.3	-1	-1	-1
1/18/2019	3:09:15 PM	602	1873	19	19	19	21	21	22	21	22	22	22	22	22	27.5	30.3	75.3	-1	-1	-1
1/18/2019	3:09:15 PM	805	1874	19	19	19	21	21	22	21	22	22	22	22	22	27.5	30.3	75.3	-1	-1	-1
1/18/2019	3:09:16 PM	8	1875	19	19	20	21	22	21	22	21	22	22	22	22	27.5	30.3	75.3	-1	-1	-1
1/18/2019	3:09:16 PM	211	1876	19	19	19	21	21	22	21	22	22	22	22	22	27.5	30.3	75.3	-1	-1	-1
1/18/2019	3:09:16 PM	414	1877	19	19	20	21	22	21	22	22	22	22	22	22	27.5	30.3	75.3	-1	-1	-1
1/18/2019	3:09:16 PM	602	1878	19	19	19	21	21	22	21	22	22	22	22	22	27.5	30.3	75.3	-1	-1	-1
1/18/2019	3:09:16 PM	805	1879	19	19	20	21	21	21	21	21	22	22	22	22	27.5	30.3	75.3	-1	-1	-1
1/18/2019	3:09:17 PM	8	1880	19	20	19	21	21	22	22	21	22	22	22	22	27.5	30.3	75.3	-1	-1	-1
1/18/2019	3:09:17 PM	211	1881	19	19	19	21	21	22	21	22	22	22	22	22	27.5	30.3	75.3	-1	-1	-1
1/18/2019	3:09:17 PM	414	1882	19	19	20	21	22	21	22	22	22	22	22	22	27.5	30.3	75.3	-1	-1	-1
1/18/2019	3:09:17 PM	602	1883	19	19	19	21	21	22	22	22	22	22	22	22	27.5	30.3	75.3	-1	-1	-1
1/18/2019	3:09:17 PM	805	1884	19	19	19	21	21	22	21	22	21	22	22	22	27.5	30.3	75.3	-1	-1	-1
1/18/2019	3:09:18 PM	8	1885	19	19	19	21	21	22	22	21	22	22	22	22	27.5	30.3	75.3	-1	-1	-1
1/18/2019	3:09:18 PM	211	1886	19	19	19	21	21	22	21	22	22	22	22	22	27.5	30.3	75.3	-1	-1	-1
1/18/2019	3:09:18 PM	414	1887	19	19	20	21	22	21	22	22	22	22	22	22	27.5	30.3	75.3	-1	-1	-1
1/18/2019	3:09:18 PM	602	1888	19	19	19	21	21	22	22	22	22	22	22	22	27.5	30.3	75.3	-1	-1	-1
1/18/2019	3:09:18 PM	805	1889	19	19	19	21	21	21	22	21	22	22	22	22	27.5	30.3	75.3	-1	-1	-1
1/18/2019	3:09:19 PM	8	1890	19	19	20	21	22	21	22	21	22	22	22	22	27.5	30.3	75.3	-1	-1	-1
1/18/2019	3:09:19 PM	211	1891	19	19	19	21	21	22	22	22	22	22	22	22	27.5	30.4	74.7	-1	-1	-1
1/18/2019	3:09:19 PM	414	1892	19	19	20	21	21	22	21	22	22	22	22	22	27.5	30.4	74.7	-1	-1	-1
1/18/2019	3:09:19 PM	602	1893	19	19	19	21	22	22	22	22	22	22	22	22	27.5	30.4	74.7	-1	-1	-1
1/18/2019	3:09:19 PM	805	1894	19	19	19	21	21	22	21	22	22	22	22	22	27.5	30.4	74.7	-1	-1	-1
1/18/2019	3:09:20 PM	8	1895	19	19	20	21	22	22	21	21	22	22	22	22	27.5	30.4	74.7	-1	-1	-1
1/18/2019	3:09:20 PM	211	1896	19	19	20	21	22	22	22	21	22	22	22	22	27.5	30.4	74.7	-1	-1	-1
1/18/2019	3:09:20 PM	414	1897	19	19	19	21	21	22	21	22	22	22	22	22	27.5	30.4	74.7	-1	-1	-1
1/18/2019	3:09:20 PM	602	1898	19	19	20	21	22	21	21	22	22	22	22	22	27.5	30.4	74.7	-1	-1	-1
1/18/2019	3:09:20 PM	805	1899	19	19	19	21	22	21	22	21	22	22	22	21	27.5	30.4	74.7	-1	-1	-1
1/18/2019	3:09:21 PM	12	1900	19	20	19	21	21	22	22	22	22	22	22	22	27.5	30.4	74.7	-1	-1	-1
1/18/2019	3:09:21 PM	215	1901	19	19	20	21	21	21	22	22	22	22	22	22	27.5	30.4	74.7	-1	-1	-1
1/18/2019	3:09:21 PM	403	1902	19	19	19	21	21	21	22	22	22	22	22	22	27.5	30.4	74.7	-1	-1	-1
1/18/2019	3:09:21 PM	606	1903	19	19	19	21	21	22	21	22	22	22	22	22	27.5	30.4	74.7	-1	-1	-1
1/18/2019	3:09:21 PM	809	1904	19	19	19	21	21	21	22	21	22	22	22	22	27.5	30.4	74.7	-1	-1	-1
1/18/2019	3:09:22 PM	12	1905	19	19	19	21	21	22	22	22	22	22	22	22	27.5	30.4	74.7	-1	-1	-1
1/18/2019	3:09:22 PM	215	1906	19	19	20	21	21	21	21	22	22	22	22	22	27.5	30.4	74.7	-1	-1	-1
1/18/2019	3:09:22 PM	403	1907	19	19	19	21	21	22	22	21	22	22	22	22	27.5	30.4	74.7	-1	-1	-1
1/18/2019	3:09:22 PM	606	1908	19	19	19	21	21	22	21	22	22	22	22	22	27.5	30.4	74.7	-1	-1	-1
1/18/2019	3:09:22 PM	809	1909	19	19	19	21	22	21	22	21	22	22	22	22	27.5	30.4	74.7	-1	-1	-1
1/18/2019	3:09:23 PM	12	1910	19	20	19	21	21	22	22	21	22	22	22	22	27.5	30.4	74.7	-1	-1	-1
1/18/2019	3:09:23 PM	215	1911	19	19	20	21	21	22	22	22	22	22	22	22	27.5	30.4	74.7	-1	-1	-1
1/18/2019	3:09:23 PM	403	1912	19	19	19	21	22	21	22	21	22	22	22	22	27.5	30.4	74.7	-1	-1	-1
1/18/2019	3:09:23 PM	606	1913	19	19	19	21	21	22	21	22	22	22	22	22	27.5	30.4	74.7	-1	-1	-1
1/18/2019	3:09:23 PM	809	1914	19	19	20	21	22	22	21	21	22	22	22	22	27.5	30.4	74.7	-1	-1	-1
1/18/2019	3:09:24 PM	12	1915	19	19	19	21	22	22	22	21	22	22	22	22	27.5	30.4	74.7	-1	-1	-1
1/18/2019	3:09:24 PM	215	1916	19	19	19	21	21	22	21	22	22	22	22	22	27.5	30.4	74.7	-1	-1	-1
1/18/2019	3:09:24 PM	403	1917	19	19	20	21	22	22	22	21	22	22	22	22	27.5	30.4	74.7	-1	-1	-1
1/18/2019	3:09:24 PM	606	1918	19	20	19	21	21	22	22	21	22	22	22	22	27.5	30.4	74.7	-1	-1	-1
1/18/2019	3:09:24 PM	809	1919	19	19	19	21	21	22	21	22	22	22	22	22	27.5	30.4	74.7	-1	-1	-1
1/18/2019	3:09:25 PM	12	1920	19	19	20	21	22	22	22	22	22	22	22	22	27.5	30.4	74.7	-1	-1	-1
1/18/2019	3:09:25 PM	215	1921	19	19	19	21	21	21	22	21	22	22	22	21	27.5	30.4	74.7	-1	-1	-1
1/18/2019	3:09:25 PM	403	1922	19	19	19	21	21	22	21	22	22	22	22	22	27.5	30.4	74.7	-1	-1	-1
1/18/2019	3:09:25 PM	606	1923	19	19	20	21	22	21	21	21	22	22	22	22	27.5	30.4	74.7	-1	-1	-1
1/18/2019	3:09:25 PM	809	1924	19	19	19	21	21	22	22	21	22	22	22	22	27.5	30.4	74.7	-1	-1	-1
1/18/2019	3:09:26 PM	12	1925	19	20	19	21	21	22	22	22	22	22	22	22	27.5	30.4	74.7	-1	-1	-1
1/18/2019	3:09:26 PM	215	1926	19	19	19	21	21	22	21	22	22	22	22	22	27.5	30.4	74.7	-1	-1	-1
1/18/2019	3:09:26 PM	403	1927	19	19	19	21	22	22	22	21	22	22	22	21	27.5	30.4	74.7	-1	-1	-1
1/18/2019	3:09:26 PM	606	1928	19	19	19	21	21	22	21	22	22	22	22	22	27.5	30.4	74.7	-1	-1	-1
1/18/2019	3:09:26 PM	809	1929	19	19	19	21	21	22	21	22	22	22	22	22	27.5	30.4	74.7	-1	-1	-1
1/18/2019	3:09:27 PM	12	1930	19	19	20	21	22	21	22	22	22	22	22	22	27.5	30.4	74.7	-1	-1	-1
1/18/2019	3:09:27 PM	215	1931	19	19	19	21	22	21	22	21	22	22	22	22	27.5	30.4	74.7	-1	-1	-1
1/18/2019	3:09:27 PM	403	1932	19	19	19	21	21	22	21	22	22	22	22	22	27.5	30.4	74.7	-1	-1	-1
1/18/2019	3:09:27 PM	606	1933	19	19	19	21	22	21	22	21	22	22	22	22	27.4	30.4	65.2	-1	-1	-1
1/18/2019	3:09:27 PM	809	1934	19	19	19	21	21	22	22	22	22	22	22	22	27.4	30.4	65.2	-1	-1	-1
1/18/2019	3:09:28 PM	12	1935	19	19	20	21	21	21	21	22	22	22	22	22	27.4	30.4	65.2	-1	-1	-1
1/18/2019	3:09:28 PM	215	1936	19	19	19	21	22	21	22	21	22	22	22	22	27.4	30.4	65.2	-1	-1	-1
1/18/2019	3:09:28 PM	403	1937	19	19	19	21	21	22	21	22	22	22	22	22	27.4	30.4	65.2	-1	-1	-1
1/18/2019	3:09:28 PM	606	1938	19	19	19	21	22	21	22	21	22	22	22	22	27.4	30.4	65.2	-1	-1	-1
1/18/2019	3:09:28 PM	809	1939	19	19	19	21	22	21	22	21	22	22	22	21	27.4	30.4	65.2	-1	-1	-1
1/18/2019	3:09:29 PM	12	1940	19	19	19	21	21	22	21	22	22	22	22	22	27.4	30.4	65.2	-1	-1	-1
1/18/2019	3:09:29 PM	215	1941	19	19	20	21	22	21	22	21	22	22	22	22	27.4	30.4	65.2	-1	-1	-1
1/18/2019	3:09:29 PM	403	1942	19	19	19	21	21	22	21	21	22	22	22	22	27.4	30.4	65.2	-1	-1	-1
1/18/2019	3:09:29 PM	606	1943	19	19	19	21	21	22	21	22	22	22	22	22	27.4	30.4	65.2	-1	-1	-1
1/18/2019	3:09:29 PM	809	1944	19	19	19	21	21	21	22	21	22	22	22	22	27.4	30.4	65.2	-1	-1	-1
1/18/2019	3:09:30 PM	12	1945	19	20	19	21	22	22	22	22	22	22	22	22	27.4	30.4	65.2	-1	-1	-1
1/18/2019	3:09:30 PM	215	1946	19	19	19	21	21	22	21	22	22	22	22	22	27.4	30.4	65.2	-1	-1	-1
1/18/2019	3:09:30 PM	403	1947	19	19	20	21	22	21	22	21	22	22	22	22	27.4	30.4	65.2	-1	-1	-1
1/18/2019	3:09:30 PM	606	1948	19	19	19	21	21	22	21	21	22	22	22	22	27.4	30.4	65.2	-1	-1	-1
1/18/2019	3:09:30 PM	809	1949	19	19	19	21	21	22	21	22	22	22	22	22	27.4	30.4	65.2	-1	-1	-1
1/18/2019	3:09:31 PM	12	1950	19	19	20	21	22	21	22	21	22	22	22	22	27.4	30.4	65.2	-1	-1	-1
1/18/2019	3:09:31 PM	215	1951	19	19	19	21	22	21	22	21	22	22	22	21	27.4	30.4	65.2	-1	-1	-1
1/18/2019	3:09:31 PM	403	1952	19	19	19	21	21	22	22	22	22	22	22	22	27.4	30.4	65.2	-1	-1	-1
1/18/2019	3:09:31 PM	606	1953	19	19	19	21	21	21	22	21	22	22	22	21	27.4	30.4	65.2	-1	-1	-1
1/18/2019	3:09:31 PM	809	1954	19	19	19	21	22	22	22	21	22	22	22	22	27.4	30.4	65.2	-1	-1	-1
1/18/2019	3:09:32 PM	12	1955	19	19	19	21	21	22	21	22	22	22	22	22	27.4	30.4	65.2	-1	-1	-1
1/18/2019	3:09:32 PM	215	1956	19	19	20	21	22	21	22	21	22	22	22	22	27.4	30.4	65.2	-1	-1	-1
1/18/2019	3:09:32 PM	403	1957	19	20	19	21	21	21	22	21	22	22	22	21	27.4	30.4	65.2	-1	-1	-1
1/18/2019	3:09:32 PM	606	1958	19	19	19	21	21	22	21	22	22	22	22	22	27.4	30.4	65.2	-1	-1	-1
1/18/2019	3:09:32 PM	809	1959	19	19	20	21	22	22	22	22	22	22	22	22	27.4	30.4	65.2	-1	-1	-1
1/18/2019	3:09:33 PM	12	1960	19	19	20	21	22	21	22	21	22	22	22	22	27.4	30.4	65.2	-1	-1	-1
1/18/2019	3:09:33 PM	215	1961	19	19	19	21	21	22	21	22	22	22	22	22	27.4	30.4	65.2	-1	-1	-1
1/18/2019	3:09:33 PM	403	1962	19	19	19	21	21	22	21	22	22	22	22	22	27.4	30.4	65.2	-1	-1	-1
1/18/2019	3:09:33 PM	606	1963	19	19	20	21	22	21	22	21	22	22	22	22	27.4	30.4	65.2	-1	-1	-1
1/18/2019	3:09:33 PM	809	1964	19	19	19	21	22	21	22	21	22	22	22	22	27.4	30.4	65.2	-1	-1	-1
1/18/2019	3:09:34 PM	12	1965	19	19	19	21	21	22	21	22	22	22	22	22	27.4	30.4	65.2	-1	-1	-1
1/18/2019	3:09:34 PM	215	1966	19	19	20	21	22	21	22	21	22	22	22	22	27.4	30.4	65.2	-1	-1	-1
1/18/2019	3:09:34 PM	403	1967	19	19	19	21	21	22	21	21	22	22	22	22	27.4	30.4	65.2	-1	-1	-1
1/18/2019	3:09:34 PM	606	1968	19	19	19	21	21	21	21	22	22	22	22	22	27.4	30.4	65.2	-1	-1	-1
1/18/2019	3:09:34 PM	809	1969	19	19	20	21	22	21	22	22	22	22	22	22	27.4	30.4	65.2	-1	-1	-1
1/18/2019	3:09:35 PM	12	1970	19	20	20	21	22	22	22	22	22	22	22	21	27.4	30.4	65.2	-1	-1	-1
1/18/2019	3:09:35 PM	215	1971	19	19	19	21	21	22	21	22	22	22	22	22	27.4	30.4	65.2	-1	-1	-1
1/18/2019	3:09:35 PM	403	1972	19	19	20	21	21	21	22	21	22	22	22	22	27.4	30.4	65.2	-1	-1	-1
1/18/2019	3:09:35 PM	606	1973	19	19	19	21	21	21	22	21	22	22	22	21	27.4	30.4	65.2	-1	-1	-1
1/18/2019	3:09:35 PM	809	1974	19	19	19	21	21	22	22	22	22	22	22	22	27.4	30.4	65.2	-1	-1	-1
1/18/2019	3:09:36 PM	12	1975	19	19	19	21	21	22	21	22	22	22	22	22	27.5	30.5	49.5	-1	-1	-1
1/18/2019	3:09:36 PM	215	1976	19	19	20	21	22	21	22	21	22	22	22	22	27.5	30.5	49.5	-1	-1	-1
1/18/2019	3:09:36 PM	403	1977	19	19	19	21	21	22	21	21	22	22	22	22	27.5	30.5	49.5	-1	-1	-1
1/18/2019	3:09:36 PM	606	1978	19	19	19	21	21	22	21	22	22	22	22	22	27.5	30.5	49.5	-1	-1	-1
1/18/2019	3:09:36 PM	809	1979	19	19	20	21	22	22	21	22	22	22	22	22	27.5	30.5	49.5	-1	-1	-1
1/18/2019	3:09:37 PM	12	1980	19	19	19	21	22	22	22	21	22	22	22	22	27.5	30.5	49.5	-1	-1	-1
1/18/2019	3:09:37 PM	215	1981	19	19	19	21	21	22	21	22	22	22	22	21	27.5	30.5	49.5	-1	-1	-1
1/18/2019	3:09:37 PM	403	1982	19	19	20	21	21	21	21	21	22	22	22	22	27.5	30.5	49.5	-1	-1	-1
1/18/2019	3:09:37 PM	606	1983	19	19	19	21	21	21	22	21	22	22	22	21	27.5	30.5	49.5	-1	-1	-1
1/18/2019	3:09:37 PM	809	1984	19	19	19	21	21	22	22	21	22	22	22	22	27.5	30.5	49.5	-1	-1	-1
1/18/2019	3:09:38 PM	12	1985	19	19	19	21	22	22	22	22	22	22	22	22	27.5	30.5	49.5	-1	-1	-1
1/18/2019	3:09:38 PM	215	1986	19	19	20	21	22	22	22	21	22	22	22	22	27.5	30.5	49.5	-1	-1	-1
1/18/2019	3:09:38 PM	403	1987	19	19	19	21	22	22	22	21	22	22	22	22	27.5	30.5	49.5	-1	-1	-1
1/18/2019	3:09:38 PM	606	1988	19	19	19	21	21	22	21	22	22	22	22	22	27.5	30.5	49.5	-1	-1	-1
1/18/2019	3:09:38 PM	809	1989	19	19	19	21	21	22	21	22	22	22	22	22	27.5	30.5	49.5	-1	-1	-1
1/18/2019	3:09:39 PM	12	1990	19	19	20	21	22	21	22	22	22	22	22	22	27.5	30.5	49.5	-1	-1	-1
1/18/2019	3:09:39 PM	215	1991	19	19	19	21	22	21	22	21	22	22	22	22	27.5	30.5	49.5	-1	-1	-1
1/18/2019	3:09:39 PM	403	1992	19	19	19	21	21	22	21	22	22	22	22	22	27.5	30.5	49.5	-1	-1	-1
1/18/2019	3:09:39 PM	606	1993	19	19	19	21	21	22	21	22	22	22	22	22	27.5	30.5	49.5	-1	-1	-1
1/18/2019	3:09:39 PM	809	1994	19	19	20	21	21	21	21	22	22	22	22	22	27.5	30.5	49.5	-1	-1	-1
1/18/2019	3:09:40 PM	12	1995	19	19	20	21	22	22	22	22	22	22	22	22	27.5	30.5	49.5	-1	-1	-1
1/18/2019	3:09:40 PM	215	1996	19	19	19	21	21	22	21	21	22	22	22	22	27.5	30.5	49.5	-1	-1	-1
1/18/2019	3:09:40 PM	403	1997	19	19	19	21	22	21	22	21	22	22	22	22	27.5	30.5	49.5	-1	-1	-1
1/18/2019	3:09:40 PM	606	1998	19	19	19	21	21	21	21	22	22	22	22	22	27.5	30.5	49.5	-1	-1	-1
1/18/2019	3:09:40 PM	809	1999	19	19	19	21	22	22	22	21	22	22	22	22	27.5	30.5	49.5	-1	-1	-1
[truncated: 39,695 more rows]
