# Supplementary material for: Rapid metabolic shifts occur during the transition between hunger and satiety in Drosophila melanogaster
Source: Nat Commun. 2019 Sep 6;10:4052. doi: 10.1038/s41467-019-11933-z (PMC6731244; doi:10.1038/s41467-019-11933-z)
Supplement: Supplementary file 7 — Supplementary Data 4 [file 41467_2019_11933_MOESM7_ESM.zip › Fig5DFM_11.csv]

Date	Time	MSec	Sample	W1	W2	W3	W4	W5	W6	W7	W8	W9	W10	W11	W12	Temp	Humid	LUX	Dark	OptoCol1	OptoCol2
1/17/2019	6:30:01 PM	14	1	17	38	16	17	17	17	17	17	17	16	18	16	25.8	37.0	29.5	-1	-1	-1
1/17/2019	6:30:01 PM	202	2	17	37	17	16	17	17	17	17	16	16	18	16	25.8	37.0	29.5	-1	-1	-1
1/17/2019	6:30:01 PM	405	3	18	37	17	16	17	17	17	17	16	16	18	16	25.8	37.0	29.5	-1	-1	-1
1/17/2019	6:30:01 PM	608	4	17	37	17	17	17	17	17	17	16	16	18	16	25.8	37.0	29.5	-1	-1	-1
1/17/2019	6:30:01 PM	811	5	17	38	16	17	17	17	17	17	16	16	18	16	25.8	37.0	29.5	-1	-1	-1
1/17/2019	6:30:02 PM	14	6	17	38	16	17	17	17	17	17	16	16	18	16	25.8	37.0	29.5	-1	-1	-1
1/17/2019	6:30:02 PM	202	7	18	37	17	16	17	17	17	17	16	16	18	16	25.8	37.0	29.5	-1	-1	-1
1/17/2019	6:30:02 PM	405	8	18	38	16	17	17	17	17	17	16	16	18	16	25.8	37.0	29.5	-1	-1	-1
1/17/2019	6:30:02 PM	608	9	17	38	16	17	17	17	17	17	16	16	18	16	25.8	37.0	29.5	-1	-1	-1
1/17/2019	6:30:02 PM	811	10	17	38	16	16	17	17	16	17	16	16	18	16	25.8	37.0	29.5	-1	-1	-1
1/17/2019	6:30:03 PM	14	11	18	38	17	17	17	17	17	17	16	16	18	16	25.8	37.0	29.5	-1	-1	-1
1/17/2019	6:30:03 PM	202	12	17	38	16	17	17	17	17	17	16	16	18	16	25.8	37.0	29.5	-1	-1	-1
1/17/2019	6:30:03 PM	405	13	17	38	16	17	17	17	17	17	16	16	18	16	25.8	37.0	29.5	-1	-1	-1
1/17/2019	6:30:03 PM	608	14	18	38	17	16	17	17	17	17	16	16	18	16	25.8	37.0	38.3	-1	-1	-1
1/17/2019	6:30:03 PM	811	15	17	37	16	16	17	17	17	17	16	16	18	16	25.8	37.0	38.3	-1	-1	-1
1/17/2019	6:30:04 PM	14	16	17	38	16	17	17	17	17	18	16	16	18	16	25.8	37.0	38.3	-1	-1	-1
1/17/2019	6:30:04 PM	202	17	17	38	16	17	17	17	17	17	16	16	18	16	25.8	37.0	38.3	-1	-1	-1
1/17/2019	6:30:04 PM	405	18	17	38	16	16	17	17	17	17	17	16	18	16	25.8	37.0	38.3	-1	-1	-1
1/17/2019	6:30:04 PM	608	19	17	38	17	16	17	17	17	17	16	16	18	16	25.8	37.0	38.3	-1	-1	-1
1/17/2019	6:30:04 PM	811	20	17	38	16	16	17	17	17	17	16	16	18	16	25.8	37.0	38.3	-1	-1	-1
1/17/2019	6:30:05 PM	14	21	17	38	16	17	17	17	17	17	17	16	18	16	25.8	37.0	38.3	-1	-1	-1
1/17/2019	6:30:05 PM	202	22	17	38	17	16	17	17	17	17	16	16	18	16	25.8	37.0	38.3	-1	-1	-1
1/17/2019	6:30:05 PM	405	23	18	38	17	16	17	17	17	17	16	16	18	16	25.8	37.0	38.3	-1	-1	-1
1/17/2019	6:30:05 PM	608	24	17	38	16	17	17	17	17	17	16	16	18	16	25.8	37.0	38.3	-1	-1	-1
1/17/2019	6:30:05 PM	811	25	17	38	16	17	17	17	17	17	16	16	18	16	25.8	37.0	38.3	-1	-1	-1
1/17/2019	6:30:06 PM	14	26	18	38	17	17	17	17	17	17	16	16	18	16	25.8	37.0	38.3	-1	-1	-1
1/17/2019	6:30:06 PM	202	27	18	38	16	17	17	17	17	17	16	16	18	16	25.8	37.0	38.3	-1	-1	-1
1/17/2019	6:30:06 PM	405	28	17	38	16	17	17	17	17	17	16	16	18	16	25.8	37.0	38.3	-1	-1	-1
1/17/2019	6:30:06 PM	608	29	18	38	17	16	17	17	17	17	16	16	18	16	25.8	37.0	38.3	-1	-1	-1
1/17/2019	6:30:06 PM	811	30	17	38	16	17	17	17	17	17	16	16	18	16	25.8	37.0	38.3	-1	-1	-1
1/17/2019	6:30:07 PM	14	31	17	38	16	17	17	17	17	17	16	16	19	16	25.8	37.0	38.3	-1	-1	-1
1/17/2019	6:30:07 PM	202	32	17	38	16	17	17	17	17	17	16	16	18	16	25.8	37.0	38.3	-1	-1	-1
1/17/2019	6:30:07 PM	405	33	17	38	17	17	17	16	17	17	16	16	18	16	25.8	37.0	38.3	-1	-1	-1
1/17/2019	6:30:07 PM	608	34	17	38	16	17	17	17	17	17	16	16	18	16	25.8	37.0	38.3	-1	-1	-1
1/17/2019	6:30:07 PM	811	35	17	38	16	17	17	17	17	17	16	16	18	16	25.8	37.0	38.3	-1	-1	-1
1/17/2019	6:30:08 PM	14	36	17	38	16	16	17	17	17	17	16	16	19	16	25.8	37.0	38.3	-1	-1	-1
1/17/2019	6:30:08 PM	202	37	17	38	17	16	17	17	17	17	16	16	18	16	25.8	37.0	38.3	-1	-1	-1
1/17/2019	6:30:08 PM	405	38	17	38	16	17	17	17	17	17	16	16	18	16	25.8	37.0	38.3	-1	-1	-1
1/17/2019	6:30:08 PM	608	39	17	39	16	17	17	17	17	17	16	16	18	16	25.8	37.0	38.3	-1	-1	-1
1/17/2019	6:30:08 PM	811	40	17	38	17	16	17	17	17	17	16	16	18	16	25.8	37.0	38.3	-1	-1	-1
1/17/2019	6:30:09 PM	14	41	17	38	17	17	17	17	17	17	16	16	19	16	25.8	37.0	38.3	-1	-1	-1
1/17/2019	6:30:09 PM	202	42	17	39	16	17	17	17	17	17	16	16	18	16	25.8	37.0	38.3	-1	-1	-1
1/17/2019	6:30:09 PM	405	43	17	39	16	17	17	17	18	17	17	16	18	16	25.8	37.0	38.3	-1	-1	-1
1/17/2019	6:30:09 PM	608	44	17	39	16	17	17	17	17	17	16	16	18	16	25.8	37.0	38.3	-1	-1	-1
1/17/2019	6:30:09 PM	811	45	17	39	16	17	17	17	17	17	16	16	18	16	25.8	37.0	38.3	-1	-1	-1
1/17/2019	6:30:10 PM	14	46	17	39	17	16	17	17	17	17	16	16	18	16	25.8	37.0	38.3	-1	-1	-1
1/17/2019	6:30:10 PM	202	47	17	38	17	16	17	17	17	17	16	16	18	16	25.8	37.0	38.3	-1	-1	-1
1/17/2019	6:30:10 PM	405	48	17	39	16	17	17	17	17	18	16	16	18	16	25.8	37.0	38.3	-1	-1	-1
1/17/2019	6:30:10 PM	608	49	17	39	16	17	17	17	17	17	16	16	18	16	25.8	37.0	38.3	-1	-1	-1
1/17/2019	6:30:10 PM	811	50	17	39	17	16	17	17	17	17	16	16	18	16	25.8	37.0	38.3	-1	-1	-1
1/17/2019	6:30:11 PM	14	51	17	39	16	17	17	17	17	18	16	16	18	16	25.8	37.0	38.3	-1	-1	-1
1/17/2019	6:30:11 PM	202	52	17	39	16	17	17	17	17	17	16	16	18	16	25.8	37.0	38.3	-1	-1	-1
1/17/2019	6:30:11 PM	405	53	18	39	17	16	17	17	17	17	16	16	18	16	25.8	37.0	38.3	-1	-1	-1
1/17/2019	6:30:11 PM	608	54	17	39	16	17	17	17	17	17	16	16	18	16	25.8	37.0	38.3	-1	-1	-1
1/17/2019	6:30:11 PM	811	55	17	39	16	17	17	17	17	17	16	16	18	16	25.8	37.0	38.3	-1	-1	-1
1/17/2019	6:30:12 PM	14	56	18	39	17	17	17	17	17	17	16	16	18	16	25.8	37.1	38.6	-1	-1	-1
1/17/2019	6:30:12 PM	202	57	17	39	16	16	17	17	17	17	16	16	18	16	25.8	37.1	38.6	-1	-1	-1
1/17/2019	6:30:12 PM	405	58	18	39	17	16	17	17	17	17	16	16	18	16	25.8	37.1	38.6	-1	-1	-1
1/17/2019	6:30:12 PM	608	59	18	39	16	16	17	17	17	17	16	16	18	16	25.8	37.1	38.6	-1	-1	-1
1/17/2019	6:30:12 PM	811	60	17	39	16	17	17	17	16	17	16	16	18	16	25.8	37.1	38.6	-1	-1	-1
1/17/2019	6:30:13 PM	14	61	18	39	17	16	17	17	17	17	16	16	18	16	25.8	37.1	38.6	-1	-1	-1
1/17/2019	6:30:13 PM	202	62	17	39	16	17	17	17	17	17	16	16	18	16	25.8	37.1	38.6	-1	-1	-1
1/17/2019	6:30:13 PM	405	63	17	39	16	17	17	17	17	17	16	16	18	16	25.8	37.1	38.6	-1	-1	-1
1/17/2019	6:30:13 PM	608	64	17	39	16	17	17	17	17	17	16	16	18	16	25.8	37.1	38.6	-1	-1	-1
1/17/2019	6:30:13 PM	811	65	17	39	17	16	17	17	17	17	16	16	18	16	25.8	37.1	38.6	-1	-1	-1
1/17/2019	6:30:14 PM	14	66	17	39	16	17	17	17	17	17	16	16	18	16	25.8	37.1	38.6	-1	-1	-1
1/17/2019	6:30:14 PM	202	67	17	39	16	17	17	17	17	17	16	16	18	16	25.8	37.1	38.6	-1	-1	-1
1/17/2019	6:30:14 PM	405	68	17	39	16	17	17	17	17	17	16	16	18	16	25.8	37.1	38.6	-1	-1	-1
1/17/2019	6:30:14 PM	608	69	18	39	17	16	17	17	17	17	16	16	18	16	25.8	37.1	38.6	-1	-1	-1
1/17/2019	6:30:14 PM	811	70	17	39	16	17	17	17	17	17	16	16	18	16	25.8	37.1	38.6	-1	-1	-1
1/17/2019	6:30:15 PM	14	71	17	39	16	17	17	17	17	17	16	16	18	16	25.8	37.1	38.6	-1	-1	-1
1/17/2019	6:30:15 PM	202	72	17	39	16	17	17	17	17	17	16	16	18	16	25.8	37.1	38.6	-1	-1	-1
1/17/2019	6:30:15 PM	405	73	17	39	17	16	17	17	18	17	16	16	18	16	25.8	37.1	38.6	-1	-1	-1
1/17/2019	6:30:15 PM	608	74	17	39	16	17	17	17	17	17	16	16	18	16	25.8	37.1	38.6	-1	-1	-1
1/17/2019	6:30:15 PM	811	75	17	39	16	17	17	17	17	17	16	16	18	16	25.8	37.1	38.6	-1	-1	-1
1/17/2019	6:30:16 PM	14	76	17	39	17	17	17	17	17	17	16	16	18	16	25.8	37.1	38.6	-1	-1	-1
1/17/2019	6:30:16 PM	202	77	17	39	16	17	17	17	17	17	16	16	18	16	25.8	37.1	38.6	-1	-1	-1
1/17/2019	6:30:16 PM	405	78	17	39	17	17	17	17	17	17	16	16	19	16	25.8	37.1	38.6	-1	-1	-1
1/17/2019	6:30:16 PM	608	79	18	39	17	16	17	17	17	17	16	16	18	16	25.8	37.1	38.6	-1	-1	-1
1/17/2019	6:30:16 PM	811	80	17	39	17	16	17	17	17	17	16	16	18	16	25.8	37.1	38.6	-1	-1	-1
1/17/2019	6:30:17 PM	14	81	17	39	17	17	17	17	17	17	16	16	18	16	25.8	37.1	38.6	-1	-1	-1
1/17/2019	6:30:17 PM	202	82	17	39	16	16	17	17	17	17	16	16	18	16	25.8	37.1	38.6	-1	-1	-1
1/17/2019	6:30:17 PM	405	83	18	39	17	16	17	17	17	17	16	16	18	16	25.8	37.1	38.6	-1	-1	-1
1/17/2019	6:30:17 PM	608	84	17	39	16	17	17	17	17	17	16	16	18	16	25.8	37.1	38.6	-1	-1	-1
1/17/2019	6:30:17 PM	811	85	17	39	16	16	17	17	17	17	16	16	18	16	25.8	37.1	38.6	-1	-1	-1
1/17/2019	6:30:18 PM	14	86	17	39	16	16	17	17	17	17	16	16	18	16	25.8	37.1	38.6	-1	-1	-1
1/17/2019	6:30:18 PM	202	87	17	39	16	17	17	17	17	17	16	16	18	16	25.8	37.1	38.6	-1	-1	-1
1/17/2019	6:30:18 PM	405	88	17	39	16	17	17	17	17	17	17	16	19	16	25.8	37.1	38.6	-1	-1	-1
1/17/2019	6:30:18 PM	608	89	17	39	16	16	17	17	17	17	16	16	18	16	25.8	37.1	38.6	-1	-1	-1
1/17/2019	6:30:18 PM	811	90	17	39	16	17	17	17	17	17	16	16	18	16	25.8	37.1	38.6	-1	-1	-1
1/17/2019	6:30:19 PM	14	91	17	39	17	16	17	17	17	17	16	16	18	16	25.8	37.1	38.6	-1	-1	-1
1/17/2019	6:30:19 PM	202	92	17	39	16	16	17	17	17	17	16	16	18	16	25.8	37.1	38.6	-1	-1	-1
1/17/2019	6:30:19 PM	405	93	17	39	17	17	17	17	17	17	16	16	19	16	25.8	37.1	38.6	-1	-1	-1
1/17/2019	6:30:19 PM	608	94	17	39	16	17	17	17	17	17	16	16	18	16	25.8	37.1	38.6	-1	-1	-1
1/17/2019	6:30:19 PM	811	95	17	39	16	17	17	17	17	17	16	16	18	16	25.8	37.1	38.6	-1	-1	-1
1/17/2019	6:30:20 PM	14	96	17	39	16	16	17	17	17	17	17	16	18	16	25.8	37.1	38.6	-1	-1	-1
1/17/2019	6:30:20 PM	202	97	17	39	16	16	17	17	17	17	16	16	18	16	25.8	37.1	38.6	-1	-1	-1
1/17/2019	6:30:20 PM	405	98	17	39	16	17	17	17	17	17	16	16	18	16	25.8	37.0	37.9	-1	-1	-1
1/17/2019	6:30:20 PM	608	99	17	39	16	17	17	17	17	17	16	16	19	16	25.8	37.0	37.9	-1	-1	-1
1/17/2019	6:30:20 PM	811	100	17	38	17	16	17	17	17	17	16	16	18	16	25.8	37.0	37.9	-1	-1	-1
1/17/2019	6:30:21 PM	14	101	17	39	16	16	17	17	17	17	16	16	18	16	25.8	37.0	37.9	-1	-1	-1
1/17/2019	6:30:21 PM	202	102	17	39	16	17	17	17	17	17	16	16	18	16	25.8	37.0	37.9	-1	-1	-1
1/17/2019	6:30:21 PM	405	103	17	38	17	17	17	17	18	17	16	16	19	16	25.8	37.0	37.9	-1	-1	-1
1/17/2019	6:30:21 PM	608	104	17	38	16	17	17	17	17	17	16	16	18	16	25.8	37.0	37.9	-1	-1	-1
1/17/2019	6:30:21 PM	811	105	17	39	16	17	17	17	17	17	16	16	18	16	25.8	37.0	37.9	-1	-1	-1
1/17/2019	6:30:22 PM	14	106	18	38	17	16	17	17	17	17	16	16	18	16	25.8	37.0	37.9	-1	-1	-1
1/17/2019	6:30:22 PM	202	107	17	38	16	16	17	17	17	17	16	16	18	16	25.8	37.0	37.9	-1	-1	-1
1/17/2019	6:30:22 PM	405	108	17	38	16	17	17	17	17	17	16	16	19	16	25.8	37.0	37.9	-1	-1	-1
1/17/2019	6:30:22 PM	608	109	17	38	16	16	17	17	17	17	16	16	18	16	25.8	37.0	37.9	-1	-1	-1
1/17/2019	6:30:22 PM	811	110	17	38	16	17	17	17	17	17	16	16	18	16	25.8	37.0	37.9	-1	-1	-1
1/17/2019	6:30:23 PM	14	111	17	38	17	16	17	17	17	17	16	16	18	16	25.8	37.0	37.9	-1	-1	-1
1/17/2019	6:30:23 PM	202	112	17	38	17	16	17	17	17	17	16	16	18	16	25.8	37.0	37.9	-1	-1	-1
1/17/2019	6:30:23 PM	405	113	17	38	16	17	17	17	17	17	16	16	19	16	25.8	37.0	37.9	-1	-1	-1
1/17/2019	6:30:23 PM	608	114	17	38	17	16	17	17	17	17	16	16	18	16	25.8	37.0	37.9	-1	-1	-1
1/17/2019	6:30:23 PM	811	115	17	38	16	16	17	17	17	17	16	16	18	16	25.8	37.0	37.9	-1	-1	-1
1/17/2019	6:30:24 PM	14	116	17	38	16	17	17	17	17	17	16	16	18	16	25.8	37.0	37.9	-1	-1	-1
1/17/2019	6:30:24 PM	202	117	17	38	17	16	17	17	17	17	16	16	18	16	25.8	37.0	37.9	-1	-1	-1
1/17/2019	6:30:24 PM	405	118	17	38	16	17	17	17	17	18	16	16	18	16	25.8	37.0	37.9	-1	-1	-1
1/17/2019	6:30:24 PM	608	119	17	38	16	16	17	17	17	17	16	16	18	16	25.8	37.0	37.9	-1	-1	-1
1/17/2019	6:30:24 PM	811	120	17	37	16	16	17	17	17	17	16	16	18	16	25.8	37.0	37.9	-1	-1	-1
1/17/2019	6:30:25 PM	14	121	17	38	16	16	17	17	17	17	16	16	18	16	25.8	37.0	37.9	-1	-1	-1
1/17/2019	6:30:25 PM	202	122	17	37	17	16	17	17	17	17	16	16	18	16	25.8	37.0	37.9	-1	-1	-1
1/17/2019	6:30:25 PM	405	123	17	38	16	17	17	17	17	17	16	16	18	16	25.8	37.0	37.9	-1	-1	-1
1/17/2019	6:30:25 PM	608	124	17	37	16	16	17	17	17	17	16	16	18	16	25.8	37.0	37.9	-1	-1	-1
1/17/2019	6:30:25 PM	811	125	17	38	16	17	17	17	17	17	16	16	18	16	25.8	37.0	37.9	-1	-1	-1
1/17/2019	6:30:26 PM	14	126	17	38	16	17	17	17	18	17	16	16	18	16	25.8	37.0	37.9	-1	-1	-1
1/17/2019	6:30:26 PM	202	127	17	38	16	16	17	17	17	17	16	16	18	16	25.8	37.0	37.9	-1	-1	-1
1/17/2019	6:30:26 PM	405	128	18	37	17	16	17	17	17	17	16	16	18	16	25.8	37.0	37.9	-1	-1	-1
1/17/2019	6:30:26 PM	608	129	17	37	16	16	17	17	17	17	16	16	18	16	25.8	37.0	37.9	-1	-1	-1
1/17/2019	6:30:26 PM	811	130	17	38	16	17	17	17	17	17	16	16	18	16	25.8	37.0	37.9	-1	-1	-1
1/17/2019	6:30:27 PM	14	131	17	38	16	17	17	17	17	17	16	16	19	16	25.8	37.0	37.9	-1	-1	-1
1/17/2019	6:30:27 PM	202	132	17	38	16	17	17	17	17	17	16	16	18	16	25.8	37.0	37.9	-1	-1	-1
1/17/2019	6:30:27 PM	405	133	17	37	17	16	17	17	17	17	16	16	19	16	25.8	37.0	37.9	-1	-1	-1
1/17/2019	6:30:27 PM	608	134	17	37	16	17	17	17	17	17	16	16	18	16	25.8	37.0	37.9	-1	-1	-1
1/17/2019	6:30:27 PM	811	135	17	37	16	17	17	17	17	17	16	16	18	16	25.8	37.0	37.9	-1	-1	-1
1/17/2019	6:30:28 PM	14	136	17	38	16	17	17	17	17	17	16	16	19	16	25.8	37.0	37.9	-1	-1	-1
1/17/2019	6:30:28 PM	202	137	17	37	16	16	17	17	17	17	16	16	19	16	25.8	37.0	37.9	-1	-1	-1
1/17/2019	6:30:28 PM	405	138	18	37	17	16	17	17	18	17	16	16	18	16	25.8	37.0	37.9	-1	-1	-1
1/17/2019	6:30:28 PM	608	139	17	37	16	17	17	17	17	17	16	16	18	16	25.8	37.0	37.9	-1	-1	-1
1/17/2019	6:30:28 PM	811	140	17	37	16	17	17	17	17	17	16	16	19	16	25.8	37.0	38.4	-1	-1	-1
1/17/2019	6:30:29 PM	14	141	18	37	17	16	17	17	17	17	16	16	18	16	25.8	37.0	38.4	-1	-1	-1
1/17/2019	6:30:29 PM	202	142	18	37	17	17	17	17	17	17	16	16	18	16	25.8	37.0	38.4	-1	-1	-1
1/17/2019	6:30:29 PM	405	143	18	37	16	17	17	18	17	17	16	17	18	16	25.8	37.0	38.4	-1	-1	-1
1/17/2019	6:30:29 PM	608	144	17	37	16	16	17	17	17	17	16	16	18	16	25.8	37.0	38.4	-1	-1	-1
1/17/2019	6:30:29 PM	811	145	17	37	16	16	17	17	17	17	16	16	18	16	25.8	37.0	38.4	-1	-1	-1
1/17/2019	6:30:30 PM	14	146	18	37	16	16	17	17	17	17	16	16	18	16	25.8	37.0	38.4	-1	-1	-1
1/17/2019	6:30:30 PM	202	147	18	37	16	16	17	17	17	17	16	16	18	16	25.8	37.0	38.4	-1	-1	-1
1/17/2019	6:30:30 PM	405	148	17	37	16	17	17	17	17	18	16	16	19	16	25.8	37.0	38.4	-1	-1	-1
1/17/2019	6:30:30 PM	608	149	17	37	16	17	17	17	17	17	16	16	18	16	25.8	37.0	38.4	-1	-1	-1
1/17/2019	6:30:30 PM	811	150	17	37	17	17	17	17	17	17	16	16	18	16	25.8	37.0	38.4	-1	-1	-1
1/17/2019	6:30:31 PM	14	151	17	38	16	17	17	17	17	17	16	16	18	16	25.8	37.0	38.4	-1	-1	-1
1/17/2019	6:30:31 PM	202	152	17	37	16	17	17	17	17	17	16	16	19	16	25.8	37.0	38.4	-1	-1	-1
1/17/2019	6:30:31 PM	405	153	17	37	17	16	17	17	17	17	16	16	18	16	25.8	37.0	38.4	-1	-1	-1
1/17/2019	6:30:31 PM	608	154	17	37	16	16	17	17	17	17	16	16	18	16	25.8	37.0	38.4	-1	-1	-1
1/17/2019	6:30:31 PM	811	155	17	38	16	17	17	17	17	17	16	16	19	16	25.8	37.0	38.4	-1	-1	-1
1/17/2019	6:30:32 PM	14	156	17	37	17	16	17	17	17	17	16	16	18	16	25.8	37.0	38.4	-1	-1	-1
1/17/2019	6:30:32 PM	202	157	18	37	16	16	17	17	17	17	16	16	18	16	25.8	37.0	38.4	-1	-1	-1
1/17/2019	6:30:32 PM	405	158	17	38	16	17	17	17	17	17	16	16	19	16	25.8	37.0	38.4	-1	-1	-1
1/17/2019	6:30:32 PM	608	159	17	38	16	16	17	17	17	17	16	16	18	16	25.8	37.0	38.4	-1	-1	-1
1/17/2019	6:30:32 PM	811	160	17	37	17	16	17	17	17	17	16	16	18	16	25.8	37.0	38.4	-1	-1	-1
1/17/2019	6:30:33 PM	14	161	17	37	16	17	17	17	17	17	16	16	18	16	25.8	37.0	38.4	-1	-1	-1
1/17/2019	6:30:33 PM	202	162	17	37	16	17	17	17	17	17	16	16	18	16	25.8	37.0	38.4	-1	-1	-1
1/17/2019	6:30:33 PM	405	163	17	38	16	17	17	17	17	17	17	16	19	16	25.8	37.0	38.4	-1	-1	-1
1/17/2019	6:30:33 PM	608	164	17	37	17	16	17	17	17	17	16	16	18	16	25.8	37.0	38.4	-1	-1	-1
1/17/2019	6:30:33 PM	811	165	17	38	16	17	17	17	17	17	16	16	18	16	25.8	37.0	38.4	-1	-1	-1
1/17/2019	6:30:34 PM	14	166	17	38	16	17	17	17	17	17	16	16	19	16	25.8	37.0	38.4	-1	-1	-1
1/17/2019	6:30:34 PM	202	167	17	38	16	16	17	17	17	17	16	16	18	16	25.8	37.0	38.4	-1	-1	-1
1/17/2019	6:30:34 PM	405	168	18	37	17	17	17	17	17	17	16	16	18	16	25.8	37.0	38.4	-1	-1	-1
1/17/2019	6:30:34 PM	608	169	17	38	16	17	17	17	16	17	16	16	18	16	25.8	37.0	38.4	-1	-1	-1
1/17/2019	6:30:34 PM	811	170	17	38	16	17	17	17	17	17	17	16	18	16	25.8	37.0	38.4	-1	-1	-1
1/17/2019	6:30:35 PM	14	171	17	37	17	16	17	17	17	17	16	16	18	16	25.8	37.0	38.4	-1	-1	-1
1/17/2019	6:30:35 PM	202	172	17	37	17	17	17	17	17	17	16	16	18	16	25.8	37.0	38.4	-1	-1	-1
1/17/2019	6:30:35 PM	405	173	17	38	16	17	17	17	17	17	17	16	19	16	25.8	37.0	38.4	-1	-1	-1
1/17/2019	6:30:35 PM	608	174	17	37	17	16	17	17	17	17	16	16	18	16	25.8	37.0	38.4	-1	-1	-1
1/17/2019	6:30:35 PM	811	175	17	37	16	17	17	17	17	17	16	16	18	16	25.8	37.0	38.4	-1	-1	-1
1/17/2019	6:30:36 PM	14	176	17	38	16	17	17	17	18	17	16	16	19	16	25.8	37.0	38.4	-1	-1	-1
1/17/2019	6:30:36 PM	202	177	17	38	16	16	17	17	17	17	16	16	19	16	25.8	37.0	38.4	-1	-1	-1
1/17/2019	6:30:36 PM	405	178	18	38	17	17	17	17	17	17	16	16	18	16	25.8	37.0	38.4	-1	-1	-1
1/17/2019	6:30:36 PM	608	179	17	38	16	17	17	17	17	17	16	16	18	16	25.8	37.0	38.4	-1	-1	-1
1/17/2019	6:30:36 PM	811	180	17	38	17	17	17	17	17	17	16	16	18	16	25.8	37.0	38.4	-1	-1	-1
1/17/2019	6:30:37 PM	14	181	17	38	16	16	17	17	17	17	16	16	18	16	25.8	37.0	38.4	-1	-1	-1
1/17/2019	6:30:37 PM	202	182	17	38	16	17	17	17	17	17	16	16	18	16	25.8	37.0	37.2	-1	-1	-1
1/17/2019	6:30:37 PM	405	183	17	38	16	17	17	17	17	17	16	16	19	16	25.8	37.0	37.2	-1	-1	-1
1/17/2019	6:30:37 PM	608	184	17	38	17	16	17	17	17	17	16	16	19	16	25.8	37.0	37.2	-1	-1	-1
1/17/2019	6:30:37 PM	811	185	17	38	16	17	17	17	17	17	16	16	19	16	25.8	37.0	37.2	-1	-1	-1
1/17/2019	6:30:38 PM	14	186	17	38	16	16	17	17	17	17	16	16	18	16	25.8	37.0	37.2	-1	-1	-1
1/17/2019	6:30:38 PM	202	187	18	38	17	16	17	17	17	17	16	16	18	16	25.8	37.0	37.2	-1	-1	-1
1/17/2019	6:30:38 PM	405	188	17	39	16	17	17	17	17	17	16	16	19	16	25.8	37.0	37.2	-1	-1	-1
1/17/2019	6:30:38 PM	608	189	17	38	16	16	17	17	17	17	16	16	18	16	25.8	37.0	37.2	-1	-1	-1
1/17/2019	6:30:38 PM	811	190	17	38	16	16	17	17	17	17	16	16	18	16	25.8	37.0	37.2	-1	-1	-1
1/17/2019	6:30:39 PM	14	191	17	38	16	17	17	17	17	17	16	16	18	16	25.8	37.0	37.2	-1	-1	-1
1/17/2019	6:30:39 PM	202	192	17	38	16	17	17	17	17	17	16	16	19	16	25.8	37.0	37.2	-1	-1	-1
1/17/2019	6:30:39 PM	405	193	17	39	17	16	17	17	17	17	16	16	19	16	25.8	37.0	37.2	-1	-1	-1
1/17/2019	6:30:39 PM	608	194	17	38	17	16	17	17	17	17	16	16	18	16	25.8	37.0	37.2	-1	-1	-1
1/17/2019	6:30:39 PM	811	195	17	38	16	17	17	17	17	17	16	16	18	16	25.8	37.0	37.2	-1	-1	-1
1/17/2019	6:30:40 PM	14	196	17	38	16	17	17	17	17	17	16	16	18	16	25.8	37.0	37.2	-1	-1	-1
1/17/2019	6:30:40 PM	202	197	17	38	17	16	17	17	17	17	16	16	18	16	25.8	37.0	37.2	-1	-1	-1
1/17/2019	6:30:40 PM	405	198	18	38	16	16	17	17	16	17	16	16	18	16	25.8	37.0	37.2	-1	-1	-1
1/17/2019	6:30:40 PM	608	199	17	38	16	17	17	17	17	17	16	16	18	16	25.8	37.0	37.2	-1	-1	-1
1/17/2019	6:30:40 PM	811	200	17	38	16	17	17	17	17	17	17	16	18	16	25.8	37.0	37.2	-1	-1	-1
1/17/2019	6:30:41 PM	14	201	17	38	16	16	17	17	17	17	16	16	18	16	25.8	37.0	37.2	-1	-1	-1
1/17/2019	6:30:41 PM	210	202	17	38	16	17	17	17	17	17	16	16	18	16	25.8	37.0	37.2	-1	-1	-1
1/17/2019	6:30:41 PM	413	203	17	38	16	17	17	17	17	17	16	16	19	16	25.8	37.0	37.2	-1	-1	-1
1/17/2019	6:30:41 PM	616	204	18	38	17	17	17	17	17	17	16	16	18	16	25.8	37.0	37.2	-1	-1	-1
1/17/2019	6:30:41 PM	803	205	17	38	16	17	17	17	17	17	16	16	18	16	25.8	37.0	37.2	-1	-1	-1
1/17/2019	6:30:42 PM	6	206	17	38	16	17	17	17	17	17	16	16	19	16	25.8	37.0	37.2	-1	-1	-1
1/17/2019	6:30:42 PM	210	207	17	38	16	16	17	17	17	17	16	16	18	16	25.8	37.0	37.2	-1	-1	-1
1/17/2019	6:30:42 PM	415	208	17	38	16	17	17	17	17	17	16	16	18	16	25.8	37.0	37.2	-1	-1	-1
1/17/2019	6:30:42 PM	602	209	17	38	16	17	17	17	17	17	16	16	18	16	25.8	37.0	37.2	-1	-1	-1
1/17/2019	6:30:42 PM	805	210	17	38	17	17	17	17	18	17	16	16	19	16	25.8	37.0	37.2	-1	-1	-1
1/17/2019	6:30:43 PM	9	211	17	38	17	16	17	17	17	17	16	16	18	16	25.8	37.0	37.2	-1	-1	-1
1/17/2019	6:30:43 PM	202	212	17	38	16	17	17	17	17	17	16	16	18	16	25.8	37.0	37.2	-1	-1	-1
1/17/2019	6:30:43 PM	405	213	17	38	16	16	17	17	17	17	16	16	18	16	25.8	37.0	37.2	-1	-1	-1
1/17/2019	6:30:43 PM	608	214	17	38	17	16	17	17	17	17	16	16	18	16	25.8	37.0	37.2	-1	-1	-1
1/17/2019	6:30:43 PM	811	215	17	38	16	17	17	17	17	17	16	16	18	16	25.8	37.0	37.2	-1	-1	-1
1/17/2019	6:30:44 PM	14	216	17	38	16	16	17	17	17	17	16	16	18	16	25.8	37.0	37.2	-1	-1	-1
1/17/2019	6:30:44 PM	202	217	17	38	16	16	17	17	17	17	16	16	18	16	25.8	37.0	37.2	-1	-1	-1
1/17/2019	6:30:44 PM	405	218	17	38	16	17	17	17	17	17	16	16	18	16	25.8	37.0	37.2	-1	-1	-1
1/17/2019	6:30:44 PM	608	219	17	38	16	17	17	17	17	17	16	16	18	16	25.8	37.0	37.2	-1	-1	-1
1/17/2019	6:30:44 PM	811	220	17	38	16	17	17	17	17	18	16	16	18	16	25.8	37.0	37.2	-1	-1	-1
1/17/2019	6:30:45 PM	14	221	17	38	17	17	17	17	17	17	16	16	18	16	25.8	37.0	37.2	-1	-1	-1
1/17/2019	6:30:45 PM	202	222	17	38	16	17	17	17	17	17	16	16	18	16	25.8	37.0	37.2	-1	-1	-1
1/17/2019	6:30:45 PM	405	223	17	38	17	16	17	17	17	17	16	16	18	16	25.8	37.0	37.2	-1	-1	-1
1/17/2019	6:30:45 PM	608	224	17	38	16	17	17	17	17	17	16	16	18	16	25.8	37.0	37.2	-1	-1	-1
1/17/2019	6:30:45 PM	811	225	18	38	17	16	17	17	17	17	16	16	18	16	25.8	37.0	37.2	-1	-1	-1
1/17/2019	6:30:46 PM	14	226	18	38	16	16	17	17	17	17	16	16	18	16	25.8	37.0	37.2	-1	-1	-1
1/17/2019	6:30:46 PM	202	227	17	38	16	17	17	17	17	17	16	16	18	16	25.8	37.0	37.2	-1	-1	-1
1/17/2019	6:30:46 PM	405	228	17	38	16	17	17	17	17	17	17	16	19	16	25.8	37.0	37.2	-1	-1	-1
1/17/2019	6:30:46 PM	608	229	17	38	16	16	17	17	17	17	16	16	18	16	25.8	37.0	37.2	-1	-1	-1
1/17/2019	6:30:46 PM	811	230	17	38	16	17	17	17	17	17	16	16	18	16	25.8	37.0	37.2	-1	-1	-1
1/17/2019	6:30:47 PM	14	231	17	38	16	16	17	17	17	17	16	16	18	16	25.8	37.0	37.2	-1	-1	-1
1/17/2019	6:30:47 PM	202	232	17	38	17	16	17	17	17	17	16	16	18	16	25.8	37.0	37.2	-1	-1	-1
1/17/2019	6:30:47 PM	405	233	17	38	16	17	17	17	17	17	16	16	18	16	25.8	37.0	37.2	-1	-1	-1
1/17/2019	6:30:47 PM	608	234	17	38	17	16	17	17	17	17	16	16	18	16	25.8	37.0	37.2	-1	-1	-1
1/17/2019	6:30:47 PM	811	235	17	38	16	17	17	17	17	18	16	16	18	16	25.8	37.0	37.2	-1	-1	-1
1/17/2019	6:30:48 PM	14	236	17	38	16	17	17	17	17	17	16	16	18	16	25.8	37.0	37.2	-1	-1	-1
1/17/2019	6:30:48 PM	202	237	17	38	16	16	17	17	17	17	16	16	18	16	25.8	37.0	37.2	-1	-1	-1
1/17/2019	6:30:48 PM	405	238	17	38	16	17	17	17	17	17	16	16	18	16	25.8	37.0	37.2	-1	-1	-1
1/17/2019	6:30:48 PM	608	239	17	38	16	17	17	17	17	17	16	16	18	16	25.8	37.0	37.2	-1	-1	-1
1/17/2019	6:30:48 PM	811	240	17	38	17	16	17	17	17	17	16	16	18	16	25.8	37.0	37.2	-1	-1	-1
1/17/2019	6:30:49 PM	14	241	17	38	16	17	17	17	17	17	16	16	18	16	25.8	37.0	37.2	-1	-1	-1
1/17/2019	6:30:49 PM	202	242	17	38	16	17	17	17	17	17	16	16	19	16	25.8	37.0	37.2	-1	-1	-1
1/17/2019	6:30:49 PM	405	243	18	38	17	17	17	17	17	17	16	16	18	16	25.8	37.0	37.2	-1	-1	-1
1/17/2019	6:30:49 PM	608	244	17	38	16	17	17	17	17	17	16	16	19	16	25.8	37.0	37.2	-1	-1	-1
1/17/2019	6:30:49 PM	811	245	18	38	17	17	17	17	17	17	16	16	18	16	25.8	37.0	37.2	-1	-1	-1
1/17/2019	6:30:50 PM	14	246	17	38	16	17	17	17	17	17	16	16	18	16	25.8	37.0	37.2	-1	-1	-1
1/17/2019	6:30:50 PM	202	247	17	38	16	17	17	17	17	17	16	16	18	16	25.8	37.0	37.2	-1	-1	-1
1/17/2019	6:30:50 PM	405	248	18	38	16	17	17	17	17	17	16	16	18	16	25.8	37.0	37.2	-1	-1	-1
1/17/2019	6:30:50 PM	608	249	17	38	16	17	17	17	17	17	16	16	18	16	25.8	37.0	37.2	-1	-1	-1
1/17/2019	6:30:50 PM	811	250	18	38	16	16	17	17	17	17	16	16	18	16	25.8	37.0	37.2	-1	-1	-1
1/17/2019	6:30:51 PM	14	251	17	38	16	16	17	17	17	17	16	16	18	16	25.8	37.0	37.2	-1	-1	-1
1/17/2019	6:30:51 PM	202	252	17	38	16	16	17	17	17	17	16	16	18	16	25.8	37.0	37.2	-1	-1	-1
1/17/2019	6:30:51 PM	405	253	17	38	16	17	17	17	17	17	16	16	19	16	25.8	37.0	37.2	-1	-1	-1
1/17/2019	6:30:51 PM	608	254	17	38	16	17	17	17	17	17	16	16	18	16	25.8	37.0	37.2	-1	-1	-1
1/17/2019	6:30:51 PM	811	255	18	38	17	17	17	17	17	17	16	16	18	16	25.8	37.0	37.2	-1	-1	-1
1/17/2019	6:30:52 PM	14	256	17	38	17	16	17	17	17	17	16	16	18	16	25.8	37.0	37.2	-1	-1	-1
1/17/2019	6:30:52 PM	202	257	17	38	16	17	17	17	17	17	16	16	18	16	25.8	37.0	37.2	-1	-1	-1
1/17/2019	6:30:52 PM	405	258	17	38	16	17	17	17	17	17	16	16	19	16	25.8	37.0	37.2	-1	-1	-1
1/17/2019	6:30:52 PM	608	259	17	38	17	16	17	17	17	17	16	16	18	16	25.8	37.0	37.2	-1	-1	-1
1/17/2019	6:30:52 PM	811	260	17	38	16	17	17	17	17	17	16	16	18	16	25.8	37.0	37.2	-1	-1	-1
1/17/2019	6:30:53 PM	14	261	17	38	16	17	17	17	17	17	16	16	18	16	25.8	37.0	37.2	-1	-1	-1
1/17/2019	6:30:53 PM	202	262	17	38	16	17	17	17	17	17	16	16	19	16	25.8	37.0	37.2	-1	-1	-1
1/17/2019	6:30:53 PM	405	263	17	38	17	17	17	17	17	17	16	16	18	16	25.8	37.0	37.2	-1	-1	-1
1/17/2019	6:30:53 PM	608	264	18	38	16	16	17	17	17	17	16	16	18	16	25.8	37.0	37.2	-1	-1	-1
1/17/2019	6:30:53 PM	811	265	17	38	16	16	17	17	17	17	16	16	19	16	25.8	37.0	37.2	-1	-1	-1
1/17/2019	6:30:54 PM	14	266	17	38	17	16	17	17	17	17	16	16	18	16	25.8	37.0	37.5	-1	-1	-1
1/17/2019	6:30:54 PM	202	267	18	38	17	16	17	17	17	17	16	16	18	16	25.8	37.0	37.5	-1	-1	-1
1/17/2019	6:30:54 PM	405	268	17	38	16	17	17	17	17	17	16	16	19	16	25.8	37.0	37.5	-1	-1	-1
1/17/2019	6:30:54 PM	608	269	17	38	17	16	17	17	17	17	16	16	18	16	25.8	37.0	37.5	-1	-1	-1
1/17/2019	6:30:54 PM	811	270	17	38	16	17	17	17	17	17	16	16	18	16	25.8	37.0	37.5	-1	-1	-1
1/17/2019	6:30:55 PM	14	271	17	38	16	17	17	17	17	17	16	16	18	16	25.8	37.0	37.5	-1	-1	-1
1/17/2019	6:30:55 PM	202	272	17	38	16	17	17	17	17	17	16	16	18	16	25.8	37.0	37.5	-1	-1	-1
1/17/2019	6:30:55 PM	405	273	18	38	17	16	17	17	17	17	16	16	18	16	25.8	37.0	37.5	-1	-1	-1
1/17/2019	6:30:55 PM	608	274	17	38	17	16	17	17	17	17	16	16	18	16	25.8	37.0	37.5	-1	-1	-1
1/17/2019	6:30:55 PM	811	275	17	37	17	17	17	17	17	17	16	16	18	16	25.8	37.0	37.5	-1	-1	-1
1/17/2019	6:30:56 PM	14	276	17	37	17	16	17	17	17	17	16	16	18	16	25.8	37.0	37.5	-1	-1	-1
1/17/2019	6:30:56 PM	202	277	17	37	16	17	17	17	17	17	16	16	18	16	25.8	37.0	37.5	-1	-1	-1
1/17/2019	6:30:56 PM	405	278	17	38	16	17	17	17	17	17	16	16	19	16	25.8	37.0	37.5	-1	-1	-1
1/17/2019	6:30:56 PM	608	279	17	37	17	16	17	17	17	17	16	16	18	16	25.8	37.0	37.5	-1	-1	-1
1/17/2019	6:30:56 PM	811	280	17	38	16	17	17	17	17	17	16	16	19	16	25.8	37.0	37.5	-1	-1	-1
1/17/2019	6:30:57 PM	14	281	17	37	16	16	17	17	17	17	16	16	18	16	25.8	37.0	37.5	-1	-1	-1
1/17/2019	6:30:57 PM	202	282	17	37	17	16	17	17	17	17	16	16	18	16	25.8	37.0	37.5	-1	-1	-1
1/17/2019	6:30:57 PM	405	283	17	38	16	17	17	17	17	17	16	16	19	16	25.8	37.0	37.5	-1	-1	-1
1/17/2019	6:30:57 PM	608	284	17	38	17	16	17	17	17	17	16	16	18	16	25.8	37.0	37.5	-1	-1	-1
1/17/2019	6:30:57 PM	811	285	17	38	16	17	17	17	17	17	16	16	18	16	25.8	37.0	37.5	-1	-1	-1
1/17/2019	6:30:58 PM	14	286	17	37	16	17	17	17	17	17	16	16	19	16	25.8	37.0	37.5	-1	-1	-1
1/17/2019	6:30:58 PM	202	287	17	38	16	16	17	17	17	17	16	16	18	16	25.8	37.0	37.5	-1	-1	-1
1/17/2019	6:30:58 PM	405	288	17	37	17	17	17	17	17	17	16	16	18	16	25.8	37.0	37.5	-1	-1	-1
1/17/2019	6:30:58 PM	608	289	17	38	16	17	17	17	17	17	16	16	19	16	25.8	37.0	37.5	-1	-1	-1
1/17/2019	6:30:58 PM	811	290	17	37	17	17	17	17	17	17	16	16	18	16	25.8	37.0	37.5	-1	-1	-1
1/17/2019	6:30:59 PM	14	291	17	37	16	16	17	17	17	17	16	16	18	16	25.8	37.0	37.5	-1	-1	-1
1/17/2019	6:30:59 PM	202	292	17	37	16	17	17	17	17	17	16	16	18	16	25.8	37.0	37.5	-1	-1	-1
1/17/2019	6:30:59 PM	405	293	17	37	17	16	17	17	18	17	16	16	18	16	25.8	37.0	37.5	-1	-1	-1
1/17/2019	6:30:59 PM	608	294	17	37	17	17	17	17	17	17	16	16	18	16	25.8	37.0	37.5	-1	-1	-1
1/17/2019	6:30:59 PM	811	295	17	37	16	17	17	17	17	17	16	16	18	16	25.8	37.0	37.5	-1	-1	-1
1/17/2019	6:31:00 PM	14	296	17	37	17	16	17	17	17	17	16	16	18	16	25.8	37.0	37.5	-1	-1	-1
1/17/2019	6:31:00 PM	217	297	17	37	16	17	17	17	17	17	16	16	18	16	25.8	37.0	37.5	-1	-1	-1
1/17/2019	6:31:00 PM	405	298	17	37	16	17	17	17	17	17	16	16	19	16	25.8	37.0	37.5	-1	-1	-1
1/17/2019	6:31:00 PM	608	299	17	37	17	16	17	17	17	17	16	16	18	16	25.8	37.0	37.5	-1	-1	-1
1/17/2019	6:31:00 PM	811	300	17	37	16	17	17	17	17	17	16	16	18	16	25.8	37.0	37.5	-1	-1	-1
1/17/2019	6:31:01 PM	14	301	17	37	17	16	17	17	17	17	16	16	18	16	25.8	37.0	37.5	-1	-1	-1
1/17/2019	6:31:01 PM	202	302	17	37	17	16	17	17	17	17	16	16	18	16	25.8	37.0	37.5	-1	-1	-1
1/17/2019	6:31:01 PM	405	303	17	37	16	17	17	17	17	18	16	16	18	16	25.8	37.0	37.5	-1	-1	-1
1/17/2019	6:31:01 PM	608	304	17	37	16	16	17	17	17	17	16	16	18	16	25.8	37.0	37.5	-1	-1	-1
1/17/2019	6:31:01 PM	811	305	17	37	16	17	17	17	17	18	16	16	18	16	25.8	37.0	37.5	-1	-1	-1
1/17/2019	6:31:02 PM	14	306	17	37	16	16	17	17	17	17	16	16	18	16	25.8	37.0	37.5	-1	-1	-1
1/17/2019	6:31:02 PM	202	307	17	37	16	16	17	17	17	17	16	16	18	16	25.8	37.0	37.5	-1	-1	-1
1/17/2019	6:31:02 PM	405	308	17	37	16	17	17	17	17	18	16	16	18	16	25.8	37.0	38.2	-1	-1	-1
1/17/2019	6:31:02 PM	608	309	17	37	16	17	17	17	17	17	16	16	18	16	25.8	37.0	38.2	-1	-1	-1
1/17/2019	6:31:02 PM	811	310	17	37	16	16	17	17	17	17	16	16	18	16	25.8	37.0	38.2	-1	-1	-1
1/17/2019	6:31:03 PM	14	311	17	37	16	16	17	17	17	17	16	16	18	16	25.8	37.0	38.2	-1	-1	-1
1/17/2019	6:31:03 PM	202	312	17	37	16	16	17	16	17	17	16	16	18	16	25.8	37.0	38.2	-1	-1	-1
1/17/2019	6:31:03 PM	405	313	17	37	16	17	17	17	17	18	16	16	18	16	25.8	37.0	38.2	-1	-1	-1
1/17/2019	6:31:03 PM	608	314	17	37	16	16	17	17	17	17	16	16	18	16	25.8	37.0	38.2	-1	-1	-1
1/17/2019	6:31:03 PM	811	315	17	37	16	17	17	17	17	17	16	16	18	16	25.8	37.0	38.2	-1	-1	-1
1/17/2019	6:31:04 PM	14	316	17	37	16	16	17	17	17	17	16	16	18	16	25.8	37.0	38.2	-1	-1	-1
1/17/2019	6:31:04 PM	202	317	17	37	17	17	17	17	17	17	16	16	18	16	25.8	37.0	38.2	-1	-1	-1
1/17/2019	6:31:04 PM	405	318	17	37	16	17	17	17	17	17	16	16	18	16	25.8	37.0	38.2	-1	-1	-1
1/17/2019	6:31:04 PM	608	319	17	37	16	16	17	17	17	17	16	16	18	16	25.8	37.0	38.2	-1	-1	-1
1/17/2019	6:31:04 PM	811	320	17	37	17	17	17	17	17	17	16	16	18	16	25.8	37.0	38.2	-1	-1	-1
1/17/2019	6:31:05 PM	14	321	17	37	16	17	17	17	17	17	16	16	18	16	25.8	37.0	38.2	-1	-1	-1
1/17/2019	6:31:05 PM	202	322	17	37	16	17	17	17	17	17	16	16	18	16	25.8	37.0	38.2	-1	-1	-1
1/17/2019	6:31:05 PM	405	323	17	37	16	16	17	17	18	17	16	16	18	16	25.8	37.0	38.2	-1	-1	-1
1/17/2019	6:31:05 PM	608	324	17	37	17	17	17	17	17	18	16	16	18	16	25.8	37.0	38.2	-1	-1	-1
1/17/2019	6:31:05 PM	811	325	17	37	16	16	17	17	17	17	16	16	19	16	25.8	37.0	38.2	-1	-1	-1
1/17/2019	6:31:06 PM	14	326	17	36	17	16	17	17	17	17	16	16	18	16	25.8	37.0	38.2	-1	-1	-1
1/17/2019	6:31:06 PM	202	327	17	36	17	16	17	17	17	17	16	16	18	16	25.8	37.0	38.2	-1	-1	-1
1/17/2019	6:31:06 PM	405	328	17	37	16	17	17	17	17	17	16	16	19	16	25.8	37.0	38.2	-1	-1	-1
1/17/2019	6:31:06 PM	608	329	17	37	17	17	17	17	17	17	16	16	19	16	25.8	37.0	38.2	-1	-1	-1
1/17/2019	6:31:06 PM	811	330	17	37	16	17	17	17	17	17	16	16	18	16	25.8	37.0	38.2	-1	-1	-1
1/17/2019	6:31:07 PM	14	331	17	37	16	16	17	17	17	17	16	16	18	16	25.8	37.0	38.2	-1	-1	-1
1/17/2019	6:31:07 PM	202	332	17	36	17	16	17	17	17	17	16	16	18	16	25.8	37.0	38.2	-1	-1	-1
1/17/2019	6:31:07 PM	405	333	17	37	16	17	17	17	17	17	16	16	19	16	25.8	37.0	38.2	-1	-1	-1
1/17/2019	6:31:07 PM	608	334	17	37	17	17	17	17	17	17	16	16	18	16	25.8	37.0	38.2	-1	-1	-1
1/17/2019	6:31:07 PM	811	335	17	36	16	17	17	17	17	18	16	16	18	16	25.8	37.0	38.2	-1	-1	-1
1/17/2019	6:31:08 PM	14	336	17	37	16	17	17	17	17	17	16	16	18	16	25.8	37.0	38.2	-1	-1	-1
1/17/2019	6:31:08 PM	202	337	17	37	16	17	17	17	17	17	16	16	18	16	25.8	37.0	38.2	-1	-1	-1
1/17/2019	6:31:08 PM	405	338	17	37	16	17	17	17	17	17	16	16	18	16	25.8	37.0	38.2	-1	-1	-1
1/17/2019	6:31:08 PM	608	339	17	37	16	17	17	17	17	17	16	16	19	16	25.8	37.0	38.2	-1	-1	-1
1/17/2019	6:31:08 PM	811	340	18	36	17	16	17	17	17	17	16	16	18	16	25.8	37.0	38.2	-1	-1	-1
1/17/2019	6:31:09 PM	14	341	17	37	16	17	17	17	17	17	16	16	18	16	25.8	37.0	38.2	-1	-1	-1
1/17/2019	6:31:09 PM	202	342	17	37	16	17	17	17	17	17	17	16	19	16	25.8	37.0	38.2	-1	-1	-1
1/17/2019	6:31:09 PM	405	343	18	37	17	17	17	17	17	17	16	16	18	16	25.8	37.0	38.2	-1	-1	-1
1/17/2019	6:31:09 PM	608	344	17	37	16	17	17	17	17	17	16	16	18	16	25.8	37.0	38.2	-1	-1	-1
1/17/2019	6:31:09 PM	811	345	18	36	16	16	17	17	17	17	16	16	18	16	25.8	37.0	38.2	-1	-1	-1
1/17/2019	6:31:10 PM	14	346	17	37	16	17	17	17	17	17	16	16	18	16	25.8	37.0	38.2	-1	-1	-1
1/17/2019	6:31:10 PM	202	347	17	37	16	17	17	17	17	17	16	16	18	16	25.8	37.0	38.2	-1	-1	-1
1/17/2019	6:31:10 PM	405	348	17	37	16	17	17	17	17	17	16	16	18	16	25.8	37.0	38.2	-1	-1	-1
1/17/2019	6:31:10 PM	608	349	17	37	17	16	17	17	17	17	16	16	18	16	25.8	37.0	38.2	-1	-1	-1
1/17/2019	6:31:10 PM	811	350	17	37	16	16	17	17	17	17	16	16	18	16	25.7	37.1	38.7	-1	-1	-1
1/17/2019	6:31:11 PM	14	351	17	37	16	17	17	17	17	17	16	16	18	16	25.7	37.1	38.7	-1	-1	-1
1/17/2019	6:31:11 PM	202	352	17	37	16	17	17	17	17	17	16	16	18	16	25.7	37.1	38.7	-1	-1	-1
1/17/2019	6:31:11 PM	405	353	18	37	17	17	17	17	17	17	16	16	18	16	25.7	37.1	38.7	-1	-1	-1
1/17/2019	6:31:11 PM	608	354	17	37	16	17	17	17	17	17	16	16	19	16	25.7	37.1	38.7	-1	-1	-1
1/17/2019	6:31:11 PM	811	355	18	37	17	16	17	17	17	17	16	16	18	16	25.7	37.1	38.7	-1	-1	-1
1/17/2019	6:31:12 PM	14	356	17	37	16	17	17	17	17	17	16	16	18	16	25.7	37.1	38.7	-1	-1	-1
1/17/2019	6:31:12 PM	202	357	17	37	17	16	17	17	17	17	16	16	18	16	25.7	37.1	38.7	-1	-1	-1
1/17/2019	6:31:12 PM	405	358	18	37	17	17	17	17	17	17	16	16	18	16	25.7	37.1	38.7	-1	-1	-1
1/17/2019	6:31:12 PM	608	359	17	37	16	17	17	17	17	17	16	16	19	16	25.7	37.1	38.7	-1	-1	-1
1/17/2019	6:31:12 PM	811	360	18	37	16	16	17	17	17	17	16	16	18	16	25.7	37.1	38.7	-1	-1	-1
1/17/2019	6:31:13 PM	14	361	17	37	16	17	17	17	17	17	16	16	18	16	25.7	37.1	38.7	-1	-1	-1
1/17/2019	6:31:13 PM	202	362	17	37	16	17	17	17	17	17	16	16	18	16	25.7	37.1	38.7	-1	-1	-1
1/17/2019	6:31:13 PM	405	363	17	37	16	17	17	17	17	18	16	16	18	16	25.7	37.1	38.7	-1	-1	-1
1/17/2019	6:31:13 PM	608	364	18	37	17	16	17	17	18	17	16	16	18	16	25.7	37.1	38.7	-1	-1	-1
1/17/2019	6:31:13 PM	811	365	17	38	16	17	17	17	17	17	16	16	18	16	25.7	37.1	38.7	-1	-1	-1
1/17/2019	6:31:14 PM	14	366	17	37	16	16	17	17	17	17	16	16	18	16	25.7	37.1	38.7	-1	-1	-1
1/17/2019	6:31:14 PM	202	367	18	37	17	17	17	17	17	17	16	16	18	16	25.7	37.1	38.7	-1	-1	-1
1/17/2019	6:31:14 PM	405	368	17	38	16	17	17	17	17	17	17	16	19	16	25.7	37.1	38.7	-1	-1	-1
1/17/2019	6:31:14 PM	608	369	18	37	17	17	17	17	17	17	16	16	18	16	25.7	37.1	38.7	-1	-1	-1
1/17/2019	6:31:14 PM	811	370	17	38	16	17	17	17	17	17	16	16	18	16	25.7	37.1	38.7	-1	-1	-1
1/17/2019	6:31:15 PM	14	371	17	38	17	16	17	17	17	17	16	16	18	16	25.7	37.1	38.7	-1	-1	-1
1/17/2019	6:31:15 PM	202	372	17	38	16	17	17	17	17	17	16	16	18	16	25.7	37.1	38.7	-1	-1	-1
1/17/2019	6:31:15 PM	405	373	17	38	17	17	17	17	17	17	16	16	19	16	25.7	37.1	38.7	-1	-1	-1
1/17/2019	6:31:15 PM	608	374	17	38	16	17	17	17	17	17	16	16	18	16	25.7	37.1	38.7	-1	-1	-1
1/17/2019	6:31:15 PM	811	375	17	38	17	16	17	17	17	17	16	16	18	16	25.7	37.1	38.7	-1	-1	-1
1/17/2019	6:31:16 PM	14	376	17	38	16	17	17	17	17	17	16	16	18	16	25.7	37.1	38.7	-1	-1	-1
1/17/2019	6:31:16 PM	202	377	17	38	16	16	17	17	17	17	16	16	19	16	25.7	37.1	38.7	-1	-1	-1
1/17/2019	6:31:16 PM	405	378	17	38	17	17	17	17	17	17	16	16	18	16	25.7	37.1	38.7	-1	-1	-1
1/17/2019	6:31:16 PM	608	379	17	38	16	17	17	17	18	17	16	16	19	16	25.7	37.1	38.7	-1	-1	-1
1/17/2019	6:31:16 PM	811	380	17	38	16	17	17	17	18	17	16	16	18	16	25.7	37.1	38.7	-1	-1	-1
1/17/2019	6:31:17 PM	14	381	17	37	16	17	17	17	17	17	16	16	18	16	25.7	37.1	38.7	-1	-1	-1
1/17/2019	6:31:17 PM	202	382	17	38	17	17	17	17	17	17	17	16	19	16	25.7	37.1	38.7	-1	-1	-1
1/17/2019	6:31:17 PM	405	383	17	38	17	17	17	17	17	17	16	16	18	16	25.7	37.1	38.7	-1	-1	-1
1/17/2019	6:31:17 PM	608	384	17	37	17	16	17	17	17	17	16	16	18	16	25.7	37.1	38.7	-1	-1	-1
1/17/2019	6:31:17 PM	811	385	17	38	16	17	17	17	17	17	16	16	18	16	25.7	37.1	38.7	-1	-1	-1
1/17/2019	6:31:18 PM	14	386	17	38	16	17	17	17	17	17	16	16	19	16	25.7	37.1	38.7	-1	-1	-1
1/17/2019	6:31:18 PM	202	387	17	38	16	17	17	17	17	17	17	16	18	16	25.7	37.1	38.7	-1	-1	-1
1/17/2019	6:31:18 PM	405	388	17	38	17	16	17	17	18	17	16	16	18	16	25.7	37.1	38.7	-1	-1	-1
1/17/2019	6:31:18 PM	608	389	17	37	17	16	17	17	17	17	16	16	18	16	25.7	37.1	38.7	-1	-1	-1
1/17/2019	6:31:18 PM	811	390	17	38	16	17	17	17	17	17	16	16	18	16	25.7	37.1	38.7	-1	-1	-1
1/17/2019	6:31:19 PM	14	391	17	38	16	17	17	17	17	17	16	16	19	16	25.7	37.1	38.7	-1	-1	-1
1/17/2019	6:31:19 PM	202	392	17	37	17	17	17	17	18	17	17	16	19	16	25.7	37.1	38.5	-1	-1	-1
1/17/2019	6:31:19 PM	405	393	17	37	17	17	17	17	17	17	16	16	18	16	25.7	37.1	38.5	-1	-1	-1
1/17/2019	6:31:19 PM	608	394	17	38	16	17	17	17	17	17	16	16	18	16	25.7	37.1	38.5	-1	-1	-1
1/17/2019	6:31:19 PM	811	395	17	37	17	17	17	17	17	17	17	16	19	16	25.7	37.1	38.5	-1	-1	-1
1/17/2019	6:31:20 PM	14	396	17	37	17	16	17	17	17	17	16	16	18	16	25.7	37.1	38.5	-1	-1	-1
1/17/2019	6:31:20 PM	202	397	18	37	17	17	17	17	17	17	16	16	18	16	25.7	37.1	38.5	-1	-1	-1
1/17/2019	6:31:20 PM	405	398	17	37	16	17	17	17	17	17	16	16	19	16	25.7	37.1	38.5	-1	-1	-1
1/17/2019	6:31:20 PM	608	399	17	37	16	17	17	17	17	17	17	16	18	16	25.7	37.1	38.5	-1	-1	-1
1/17/2019	6:31:20 PM	811	400	17	37	17	16	17	17	17	17	16	16	18	16	25.7	37.1	38.5	-1	-1	-1
1/17/2019	6:31:21 PM	14	401	17	37	16	16	17	17	17	17	16	16	18	16	25.7	37.1	38.5	-1	-1	-1
1/17/2019	6:31:21 PM	202	402	17	37	16	17	17	17	17	18	16	16	19	16	25.7	37.1	38.5	-1	-1	-1
1/17/2019	6:31:21 PM	405	403	18	37	16	16	17	17	17	17	16	16	19	16	25.7	37.1	38.5	-1	-1	-1
1/17/2019	6:31:21 PM	608	404	18	37	16	16	17	17	17	17	16	16	18	16	25.7	37.1	38.5	-1	-1	-1
1/17/2019	6:31:21 PM	811	405	17	37	16	17	17	17	17	17	16	16	18	16	25.7	37.1	38.5	-1	-1	-1
1/17/2019	6:31:22 PM	14	406	17	37	16	17	17	17	17	17	16	16	19	16	25.7	37.1	38.5	-1	-1	-1
1/17/2019	6:31:22 PM	202	407	17	37	17	17	17	17	17	17	17	16	19	16	25.7	37.1	38.5	-1	-1	-1
1/17/2019	6:31:22 PM	405	408	18	37	16	17	17	17	17	17	16	16	18	16	25.7	37.1	38.5	-1	-1	-1
1/17/2019	6:31:22 PM	608	409	17	37	16	17	17	17	17	17	16	16	19	16	25.7	37.1	38.5	-1	-1	-1
1/17/2019	6:31:22 PM	811	410	17	37	16	16	17	17	17	17	16	16	19	16	25.7	37.1	38.5	-1	-1	-1
1/17/2019	6:31:23 PM	11	411	17	37	16	16	17	17	17	17	16	16	18	16	25.7	37.1	38.5	-1	-1	-1
1/17/2019	6:31:23 PM	214	412	17	37	16	17	17	17	17	17	16	16	19	16	25.7	37.1	38.5	-1	-1	-1
1/17/2019	6:31:23 PM	401	413	17	37	17	17	17	17	17	17	16	16	19	16	25.7	37.1	38.5	-1	-1	-1
1/17/2019	6:31:23 PM	605	414	17	37	17	16	17	17	17	17	16	16	19	16	25.7	37.1	38.5	-1	-1	-1
1/17/2019	6:31:23 PM	808	415	17	37	16	16	17	17	17	17	16	16	18	16	25.7	37.1	38.5	-1	-1	-1
1/17/2019	6:31:24 PM	11	416	17	37	16	17	17	17	17	17	16	16	18	16	25.7	37.1	38.5	-1	-1	-1
1/17/2019	6:31:24 PM	214	417	17	37	16	16	17	17	17	17	16	16	18	16	25.7	37.1	38.5	-1	-1	-1
1/17/2019	6:31:24 PM	401	418	18	37	17	16	17	17	18	17	16	16	19	16	25.7	37.1	38.5	-1	-1	-1
1/17/2019	6:31:24 PM	605	419	17	37	17	17	17	17	17	18	16	16	18	16	25.7	37.1	38.5	-1	-1	-1
1/17/2019	6:31:24 PM	808	420	17	37	16	17	17	17	17	17	16	16	19	16	25.7	37.1	38.5	-1	-1	-1
1/17/2019	6:31:25 PM	11	421	17	37	16	16	17	17	17	17	16	16	18	16	25.7	37.1	38.5	-1	-1	-1
1/17/2019	6:31:25 PM	214	422	17	37	17	17	17	17	17	17	16	16	18	16	25.7	37.1	38.5	-1	-1	-1
1/17/2019	6:31:25 PM	401	423	17	37	16	17	17	17	17	18	16	16	18	16	25.7	37.1	38.5	-1	-1	-1
1/17/2019	6:31:25 PM	605	424	17	37	16	17	17	17	17	17	17	16	19	16	25.7	37.1	38.5	-1	-1	-1
1/17/2019	6:31:25 PM	808	425	18	37	16	16	17	17	17	17	16	16	18	16	25.7	37.1	38.5	-1	-1	-1
1/17/2019	6:31:26 PM	11	426	17	37	16	17	17	17	17	17	16	16	18	16	25.7	37.1	38.5	-1	-1	-1
1/17/2019	6:31:26 PM	201	427	17	37	16	17	17	17	17	17	16	16	19	16	25.7	37.1	38.5	-1	-1	-1
1/17/2019	6:31:26 PM	405	428	17	37	16	16	17	17	17	17	16	16	18	16	25.7	37.1	38.5	-1	-1	-1
1/17/2019	6:31:26 PM	608	429	17	37	16	17	17	17	17	17	16	16	18	16	25.7	37.1	38.5	-1	-1	-1
1/17/2019	6:31:26 PM	811	430	17	37	16	17	17	17	17	17	16	16	19	16	25.7	37.1	38.5	-1	-1	-1
1/17/2019	6:31:27 PM	9	431	17	36	17	16	17	17	17	17	16	16	18	16	25.7	37.1	38.5	-1	-1	-1
1/17/2019	6:31:27 PM	212	432	17	37	16	16	17	17	17	17	16	16	18	16	25.7	37.1	38.5	-1	-1	-1
1/17/2019	6:31:27 PM	415	433	17	37	16	17	17	17	17	17	16	16	19	16	25.7	37.1	38.5	-1	-1	-1
1/17/2019	6:31:27 PM	603	434	17	37	17	17	17	17	17	17	16	16	19	16	25.7	37.1	38.7	-1	-1	-1
1/17/2019	6:31:27 PM	806	435	17	36	16	17	17	17	17	17	16	16	18	16	25.7	37.1	38.7	-1	-1	-1
1/17/2019	6:31:28 PM	9	436	17	37	16	17	17	16	17	17	16	16	18	16	25.7	37.1	38.7	-1	-1	-1
1/17/2019	6:31:28 PM	212	437	17	36	17	16	17	17	17	17	16	16	18	16	25.7	37.1	38.7	-1	-1	-1
1/17/2019	6:31:28 PM	415	438	17	36	16	17	17	17	17	18	16	16	18	16	25.7	37.1	38.7	-1	-1	-1
1/17/2019	6:31:28 PM	603	439	17	37	16	17	17	17	17	18	16	16	19	16	25.7	37.1	38.7	-1	-1	-1
1/17/2019	6:31:28 PM	806	440	17	36	17	16	17	17	17	17	16	16	18	16	25.7	37.1	38.7	-1	-1	-1
1/17/2019	6:31:29 PM	9	441	17	37	16	17	17	17	17	17	16	16	18	16	25.7	37.1	38.7	-1	-1	-1
1/17/2019	6:31:29 PM	212	442	17	36	16	17	17	17	17	17	16	16	18	16	25.7	37.1	38.7	-1	-1	-1
1/17/2019	6:31:29 PM	415	443	17	36	16	17	17	17	17	17	16	16	18	16	25.7	37.1	38.7	-1	-1	-1
1/17/2019	6:31:29 PM	603	444	17	37	16	17	17	17	17	17	16	16	18	16	25.7	37.1	38.7	-1	-1	-1
1/17/2019	6:31:29 PM	806	445	17	36	17	17	17	17	17	17	16	16	18	16	25.7	37.1	38.7	-1	-1	-1
1/17/2019	6:31:30 PM	9	446	18	36	16	16	17	17	17	17	16	16	18	16	25.7	37.1	38.7	-1	-1	-1
1/17/2019	6:31:30 PM	212	447	17	36	16	17	17	17	17	18	16	16	18	16	25.7	37.1	38.7	-1	-1	-1
1/17/2019	6:31:30 PM	415	448	17	37	16	17	17	17	17	17	16	16	19	16	25.7	37.1	38.7	-1	-1	-1
1/17/2019	6:31:30 PM	603	449	17	36	16	17	17	17	17	17	16	16	19	16	25.7	37.1	38.7	-1	-1	-1
1/17/2019	6:31:30 PM	806	450	17	36	16	16	17	17	17	17	16	16	18	16	25.7	37.1	38.7	-1	-1	-1
1/17/2019	6:31:31 PM	9	451	17	36	16	17	17	17	17	17	16	16	18	16	25.7	37.1	38.7	-1	-1	-1
1/17/2019	6:31:31 PM	212	452	17	36	16	16	17	17	18	17	16	16	19	16	25.7	37.1	38.7	-1	-1	-1
1/17/2019	6:31:31 PM	415	453	17	36	17	16	17	17	17	17	16	16	18	16	25.7	37.1	38.7	-1	-1	-1
1/17/2019	6:31:31 PM	603	454	18	36	17	16	17	17	18	17	16	16	18	16	25.7	37.1	38.7	-1	-1	-1
1/17/2019	6:31:31 PM	806	455	17	37	16	17	17	17	17	17	16	16	19	16	25.7	37.1	38.7	-1	-1	-1
1/17/2019	6:31:32 PM	9	456	17	36	17	16	17	17	17	17	16	16	18	16	25.7	37.1	38.7	-1	-1	-1
1/17/2019	6:31:32 PM	212	457	17	36	16	17	17	17	17	17	16	16	18	16	25.7	37.1	38.7	-1	-1	-1
1/17/2019	6:31:32 PM	415	458	17	36	17	17	17	17	17	17	16	16	19	16	25.7	37.1	38.7	-1	-1	-1
1/17/2019	6:31:32 PM	603	459	17	36	17	16	17	17	17	17	16	16	19	16	25.7	37.1	38.7	-1	-1	-1
1/17/2019	6:31:32 PM	806	460	17	36	16	17	17	17	17	17	16	16	18	16	25.7	37.1	38.7	-1	-1	-1
1/17/2019	6:31:33 PM	9	461	17	36	16	17	17	17	17	17	16	16	19	16	25.7	37.1	38.7	-1	-1	-1
1/17/2019	6:31:33 PM	212	462	17	36	16	16	17	17	17	17	16	16	18	16	25.7	37.1	38.7	-1	-1	-1
1/17/2019	6:31:33 PM	415	463	18	36	16	17	17	17	17	17	16	16	18	16	25.7	37.1	38.7	-1	-1	-1
1/17/2019	6:31:33 PM	603	464	17	36	16	17	17	17	17	17	16	16	18	16	25.7	37.1	38.7	-1	-1	-1
1/17/2019	6:31:33 PM	806	465	17	36	17	17	17	17	18	17	16	16	19	16	25.7	37.1	38.7	-1	-1	-1
1/17/2019	6:31:34 PM	9	466	17	36	17	16	17	17	17	17	16	16	18	16	25.7	37.1	38.7	-1	-1	-1
1/17/2019	6:31:34 PM	212	467	17	36	16	17	17	17	17	17	16	16	19	16	25.7	37.1	38.7	-1	-1	-1
1/17/2019	6:31:34 PM	415	468	17	36	17	16	17	17	17	17	16	16	19	16	25.7	37.1	38.7	-1	-1	-1
1/17/2019	6:31:34 PM	603	469	17	36	17	16	17	17	17	17	16	16	19	16	25.7	37.1	38.7	-1	-1	-1
1/17/2019	6:31:34 PM	806	470	17	36	16	17	17	17	17	17	16	16	18	16	25.7	37.1	38.7	-1	-1	-1
1/17/2019	6:31:35 PM	9	471	17	36	16	16	17	17	17	17	16	16	19	16	25.7	37.1	38.7	-1	-1	-1
1/17/2019	6:31:35 PM	212	472	17	36	16	16	17	17	17	17	16	16	18	16	25.7	37.1	38.7	-1	-1	-1
1/17/2019	6:31:35 PM	415	473	17	36	16	17	17	17	17	17	16	16	19	16	25.7	37.1	38.7	-1	-1	-1
1/17/2019	6:31:35 PM	603	474	17	36	16	17	17	17	17	17	17	16	19	16	25.7	37.1	38.7	-1	-1	-1
1/17/2019	6:31:35 PM	806	475	17	36	16	16	17	17	17	17	16	16	18	16	25.7	37.1	38.7	-1	-1	-1
1/17/2019	6:31:36 PM	9	476	17	36	16	16	17	17	18	17	16	16	19	16	25.7	37.1	34.1	-1	-1	-1
1/17/2019	6:31:36 PM	212	477	17	36	17	16	17	17	17	17	16	16	18	16	25.7	37.1	34.1	-1	-1	-1
1/17/2019	6:31:36 PM	415	478	17	36	16	17	17	17	17	18	16	16	18	16	25.7	37.1	34.1	-1	-1	-1
1/17/2019	6:31:36 PM	603	479	17	36	16	17	17	17	17	18	16	16	18	16	25.7	37.1	34.1	-1	-1	-1
1/17/2019	6:31:36 PM	806	480	17	36	16	17	17	17	17	17	16	16	19	16	25.7	37.1	34.1	-1	-1	-1
1/17/2019	6:31:37 PM	9	481	17	36	17	16	17	17	17	17	16	16	18	16	25.7	37.1	34.1	-1	-1	-1
1/17/2019	6:31:37 PM	212	482	17	36	16	17	17	17	17	17	16	16	18	16	25.7	37.1	34.1	-1	-1	-1
1/17/2019	6:31:37 PM	415	483	17	36	17	17	17	17	17	17	16	16	19	16	25.7	37.1	34.1	-1	-1	-1
1/17/2019	6:31:37 PM	603	484	17	36	17	16	17	17	17	17	16	16	18	16	25.7	37.1	34.1	-1	-1	-1
1/17/2019	6:31:37 PM	806	485	17	36	16	17	17	17	17	18	16	16	19	16	25.7	37.1	34.1	-1	-1	-1
1/17/2019	6:31:38 PM	9	486	17	36	16	17	17	17	17	17	16	16	19	16	25.7	37.1	34.1	-1	-1	-1
1/17/2019	6:31:38 PM	212	487	18	36	17	16	17	17	17	17	16	16	18	16	25.7	37.1	34.1	-1	-1	-1
1/17/2019	6:31:38 PM	415	488	17	36	16	17	17	17	17	17	16	16	19	16	25.7	37.1	34.1	-1	-1	-1
1/17/2019	6:31:38 PM	603	489	17	37	16	17	17	17	17	17	16	16	19	16	25.7	37.1	34.1	-1	-1	-1
1/17/2019	6:31:38 PM	806	490	17	36	16	16	17	17	17	17	16	16	18	16	25.7	37.1	34.1	-1	-1	-1
1/17/2019	6:31:39 PM	9	491	17	36	16	17	17	17	17	17	16	16	18	16	25.7	37.1	34.1	-1	-1	-1
1/17/2019	6:31:39 PM	212	492	17	36	17	16	17	17	17	17	16	16	18	16	25.7	37.1	34.1	-1	-1	-1
1/17/2019	6:31:39 PM	415	493	17	36	16	17	17	17	17	17	16	16	18	16	25.7	37.1	34.1	-1	-1	-1
1/17/2019	6:31:39 PM	603	494	17	36	16	17	17	17	17	17	16	16	19	16	25.7	37.1	34.1	-1	-1	-1
1/17/2019	6:31:39 PM	806	495	17	36	17	16	17	17	17	17	16	16	19	16	25.7	37.1	34.1	-1	-1	-1
1/17/2019	6:31:40 PM	9	496	17	36	16	17	17	17	17	17	16	16	18	16	25.7	37.1	34.1	-1	-1	-1
1/17/2019	6:31:40 PM	212	497	17	36	16	17	17	17	17	17	17	16	19	16	25.7	37.1	34.1	-1	-1	-1
1/17/2019	6:31:40 PM	415	498	18	36	17	16	17	17	17	17	16	16	18	16	25.7	37.1	34.1	-1	-1	-1
1/17/2019	6:31:40 PM	603	499	17	36	16	17	17	17	17	17	16	16	18	16	25.7	37.1	34.1	-1	-1	-1
1/17/2019	6:31:40 PM	806	500	18	36	17	16	17	17	17	17	16	16	18	16	25.7	37.1	34.1	-1	-1	-1
1/17/2019	6:31:41 PM	9	501	17	35	16	16	17	17	17	17	16	16	18	16	25.7	37.1	34.1	-1	-1	-1
1/17/2019	6:31:41 PM	212	502	17	36	16	17	17	17	17	17	16	16	19	16	25.7	37.1	34.1	-1	-1	-1
1/17/2019	6:31:41 PM	415	503	18	35	17	16	17	17	17	17	16	16	18	16	25.7	37.1	34.1	-1	-1	-1
1/17/2019	6:31:41 PM	603	504	17	36	17	17	17	17	17	17	16	16	19	16	25.7	37.1	34.1	-1	-1	-1
1/17/2019	6:31:41 PM	806	505	17	36	16	16	17	17	17	17	16	16	18	16	25.7	37.1	34.1	-1	-1	-1
1/17/2019	6:31:42 PM	9	506	17	36	16	16	17	17	17	17	16	16	18	16	25.7	37.1	34.1	-1	-1	-1
1/17/2019	6:31:42 PM	212	507	17	36	16	16	17	17	17	17	16	16	19	16	25.7	37.1	34.1	-1	-1	-1
1/17/2019	6:31:42 PM	415	508	17	36	16	17	17	17	17	17	16	16	18	16	25.7	37.1	34.1	-1	-1	-1
1/17/2019	6:31:42 PM	603	509	17	35	16	17	17	17	17	17	16	16	18	16	25.7	37.1	34.1	-1	-1	-1
1/17/2019	6:31:42 PM	806	510	17	36	16	17	17	17	17	17	16	16	18	16	25.7	37.1	34.1	-1	-1	-1
1/17/2019	6:31:43 PM	9	511	17	36	16	17	17	17	17	17	17	16	19	16	25.7	37.1	34.1	-1	-1	-1
1/17/2019	6:31:43 PM	212	512	17	35	17	16	17	17	17	17	16	16	18	16	25.7	37.1	34.1	-1	-1	-1
1/17/2019	6:31:43 PM	415	513	17	36	16	17	17	17	17	18	16	16	18	16	25.7	37.1	34.1	-1	-1	-1
1/17/2019	6:31:43 PM	603	514	17	36	16	17	17	17	17	17	16	16	18	16	25.7	37.1	34.1	-1	-1	-1
1/17/2019	6:31:43 PM	806	515	17	36	16	16	17	17	17	17	16	16	19	16	25.7	37.1	34.1	-1	-1	-1
1/17/2019	6:31:44 PM	9	516	18	36	17	16	17	17	17	17	16	16	18	16	25.7	37.1	34.1	-1	-1	-1
1/17/2019	6:31:44 PM	212	517	17	36	16	17	17	17	17	17	16	16	18	16	25.7	37.1	34.1	-1	-1	-1
1/17/2019	6:31:44 PM	415	518	17	36	16	17	17	17	17	17	16	16	19	16	25.8	37.2	37.9	-1	-1	-1
1/17/2019	6:31:44 PM	603	519	17	36	16	16	17	17	17	17	16	16	18	16	25.8	37.2	37.9	-1	-1	-1
1/17/2019	6:31:44 PM	806	520	17	36	16	16	17	17	17	17	16	16	18	16	25.8	37.2	37.9	-1	-1	-1
1/17/2019	6:31:45 PM	9	521	17	37	16	17	17	17	17	17	17	16	19	16	25.8	37.2	37.9	-1	-1	-1
1/17/2019	6:31:45 PM	212	522	17	36	17	16	17	17	17	17	16	16	18	16	25.8	37.2	37.9	-1	-1	-1
1/17/2019	6:31:45 PM	415	523	17	36	16	17	17	17	17	17	16	16	18	16	25.8	37.2	37.9	-1	-1	-1
1/17/2019	6:31:45 PM	603	524	17	37	16	17	17	17	17	17	16	16	18	16	25.8	37.2	37.9	-1	-1	-1
1/17/2019	6:31:45 PM	806	525	17	36	16	17	17	17	17	17	16	16	19	16	25.8	37.2	37.9	-1	-1	-1
1/17/2019	6:31:46 PM	9	526	18	36	17	16	17	17	17	17	16	16	18	16	25.8	37.2	37.9	-1	-1	-1
1/17/2019	6:31:46 PM	212	527	17	37	16	17	17	17	17	17	16	16	18	16	25.8	37.2	37.9	-1	-1	-1
1/17/2019	6:31:46 PM	415	528	17	37	16	16	17	17	17	17	17	16	19	16	25.8	37.2	37.9	-1	-1	-1
1/17/2019	6:31:46 PM	603	529	17	36	17	16	17	17	17	17	16	16	18	16	25.8	37.2	37.9	-1	-1	-1
1/17/2019	6:31:46 PM	806	530	17	36	16	16	17	17	17	17	16	16	18	16	25.8	37.2	37.9	-1	-1	-1
1/17/2019	6:31:47 PM	9	531	17	37	16	16	17	17	17	17	16	16	18	16	25.8	37.2	37.9	-1	-1	-1
1/17/2019	6:31:47 PM	212	532	18	37	17	17	17	17	17	17	16	16	18	16	25.8	37.2	37.9	-1	-1	-1
1/17/2019	6:31:47 PM	415	533	17	37	16	17	17	17	17	18	16	16	18	16	25.8	37.2	37.9	-1	-1	-1
1/17/2019	6:31:47 PM	603	534	17	37	16	17	17	17	17	17	16	16	19	16	25.8	37.2	37.9	-1	-1	-1
1/17/2019	6:31:47 PM	806	535	18	37	16	16	17	17	17	17	16	16	18	16	25.8	37.2	37.9	-1	-1	-1
1/17/2019	6:31:48 PM	9	536	17	37	16	17	17	17	17	17	16	16	18	16	25.8	37.2	37.9	-1	-1	-1
1/17/2019	6:31:48 PM	212	537	17	37	17	17	17	17	17	17	16	16	19	16	25.8	37.2	37.9	-1	-1	-1
1/17/2019	6:31:48 PM	415	538	17	37	16	17	17	17	17	17	16	16	18	16	25.8	37.2	37.9	-1	-1	-1
1/17/2019	6:31:48 PM	603	539	17	37	16	17	17	17	17	17	16	16	18	16	25.8	37.2	37.9	-1	-1	-1
1/17/2019	6:31:48 PM	806	540	17	36	17	16	17	17	17	17	16	16	18	16	25.8	37.2	37.9	-1	-1	-1
1/17/2019	6:31:49 PM	9	541	17	36	16	16	17	17	17	17	16	16	18	16	25.8	37.2	37.9	-1	-1	-1
1/17/2019	6:31:49 PM	212	542	17	37	16	17	17	17	17	17	16	16	19	16	25.8	37.2	37.9	-1	-1	-1
1/17/2019	6:31:49 PM	415	543	17	37	16	16	17	17	17	17	16	16	18	16	25.8	37.2	37.9	-1	-1	-1
1/17/2019	6:31:49 PM	603	544	18	36	16	16	17	17	17	17	16	16	18	16	25.8	37.2	37.9	-1	-1	-1
1/17/2019	6:31:49 PM	806	545	17	37	16	17	17	17	17	17	16	16	18	16	25.8	37.2	37.9	-1	-1	-1
1/17/2019	6:31:50 PM	9	546	17	37	16	16	17	17	16	17	16	16	19	16	25.8	37.2	37.9	-1	-1	-1
1/17/2019	6:31:50 PM	212	547	18	36	17	17	17	17	17	18	16	16	18	16	25.8	37.2	37.9	-1	-1	-1
1/17/2019	6:31:50 PM	415	548	17	37	16	17	17	17	17	17	16	16	19	16	25.8	37.2	37.9	-1	-1	-1
1/17/2019	6:31:50 PM	603	549	17	37	16	17	17	17	17	17	16	16	19	16	25.8	37.2	37.9	-1	-1	-1
1/17/2019	6:31:50 PM	806	550	17	36	17	16	17	17	17	17	16	16	18	16	25.8	37.2	37.9	-1	-1	-1
1/17/2019	6:31:51 PM	9	551	17	37	16	17	17	17	17	17	16	16	18	16	25.8	37.2	37.9	-1	-1	-1
1/17/2019	6:31:51 PM	212	552	17	37	17	17	17	17	17	17	16	16	19	16	25.8	37.2	37.9	-1	-1	-1
1/17/2019	6:31:51 PM	415	553	17	37	16	17	17	17	17	17	16	16	18	16	25.8	37.2	37.9	-1	-1	-1
1/17/2019	6:31:51 PM	603	554	17	37	16	17	17	17	17	17	16	16	18	16	25.8	37.2	37.9	-1	-1	-1
1/17/2019	6:31:51 PM	806	555	17	36	16	16	17	17	17	17	16	16	18	16	25.8	37.2	37.9	-1	-1	-1
1/17/2019	6:31:52 PM	9	556	17	36	16	17	17	17	17	18	16	16	18	16	25.8	37.2	37.9	-1	-1	-1
1/17/2019	6:31:52 PM	212	557	17	37	16	17	17	17	17	17	16	16	19	16	25.8	37.2	37.9	-1	-1	-1
1/17/2019	6:31:52 PM	415	558	17	36	17	16	17	17	17	17	16	16	19	16	25.8	37.2	37.9	-1	-1	-1
1/17/2019	6:31:52 PM	603	559	17	36	16	17	17	17	17	17	16	16	18	16	25.8	37.2	37.9	-1	-1	-1
1/17/2019	6:31:52 PM	806	560	17	37	16	16	17	17	17	17	16	16	19	16	25.7	37.2	39.0	-1	-1	-1
1/17/2019	6:31:53 PM	9	561	17	36	17	16	17	17	17	17	16	16	18	16	25.7	37.2	39.0	-1	-1	-1
1/17/2019	6:31:53 PM	212	562	17	37	16	17	17	17	17	17	16	16	19	16	25.7	37.2	39.0	-1	-1	-1
1/17/2019	6:31:53 PM	415	563	18	37	17	16	17	17	18	17	16	16	18	16	25.7	37.2	39.0	-1	-1	-1
1/17/2019	6:31:53 PM	603	564	17	36	16	17	17	17	17	17	16	16	18	16	25.7	37.2	39.0	-1	-1	-1
1/17/2019	6:31:53 PM	806	565	17	37	16	17	17	17	17	17	16	16	18	16	25.7	37.2	39.0	-1	-1	-1
1/17/2019	6:31:54 PM	9	566	17	37	17	16	17	17	17	17	16	16	18	16	25.7	37.2	39.0	-1	-1	-1
1/17/2019	6:31:54 PM	212	567	17	37	16	17	17	17	17	17	16	16	19	16	25.7	37.2	39.0	-1	-1	-1
1/17/2019	6:31:54 PM	415	568	17	37	17	16	17	17	17	17	16	16	18	16	25.7	37.2	39.0	-1	-1	-1
1/17/2019	6:31:54 PM	603	569	17	37	16	17	17	17	17	18	16	16	18	16	25.7	37.2	39.0	-1	-1	-1
1/17/2019	6:31:54 PM	806	570	17	37	16	16	17	17	17	17	16	16	18	16	25.7	37.2	39.0	-1	-1	-1
1/17/2019	6:31:55 PM	9	571	17	37	16	17	17	17	17	17	16	16	18	16	25.7	37.2	39.0	-1	-1	-1
1/17/2019	6:31:55 PM	212	572	17	37	16	17	17	17	17	17	16	16	19	16	25.7	37.2	39.0	-1	-1	-1
1/17/2019	6:31:55 PM	415	573	18	37	17	16	17	17	18	17	17	16	18	16	25.7	37.2	39.0	-1	-1	-1
1/17/2019	6:31:55 PM	603	574	18	37	16	16	17	17	17	17	16	16	18	16	25.7	37.2	39.0	-1	-1	-1
1/17/2019	6:31:55 PM	806	575	17	37	16	17	17	17	17	17	16	16	18	16	25.7	37.2	39.0	-1	-1	-1
1/17/2019	6:31:56 PM	9	576	17	37	16	17	17	17	17	17	16	16	19	16	25.7	37.2	39.0	-1	-1	-1
1/17/2019	6:31:56 PM	212	577	18	37	17	16	17	17	17	17	16	16	18	16	25.7	37.2	39.0	-1	-1	-1
1/17/2019	6:31:56 PM	415	578	17	38	16	17	17	17	17	17	16	16	18	16	25.7	37.2	39.0	-1	-1	-1
1/17/2019	6:31:56 PM	603	579	17	38	16	16	17	17	17	17	16	16	19	16	25.7	37.2	39.0	-1	-1	-1
1/17/2019	6:31:56 PM	806	580	17	37	17	16	17	17	17	17	16	16	18	16	25.7	37.2	39.0	-1	-1	-1
1/17/2019	6:31:57 PM	9	581	17	37	16	17	17	17	17	17	16	16	19	16	25.7	37.2	39.0	-1	-1	-1
1/17/2019	6:31:57 PM	212	582	17	38	17	16	17	17	17	17	16	16	19	16	25.7	37.2	39.0	-1	-1	-1
1/17/2019	6:31:57 PM	415	583	18	38	17	17	17	17	17	17	16	16	18	16	25.7	37.2	39.0	-1	-1	-1
1/17/2019	6:31:57 PM	603	584	17	38	16	17	17	17	17	17	16	16	18	16	25.7	37.2	39.0	-1	-1	-1
1/17/2019	6:31:57 PM	806	585	17	37	16	16	17	17	17	17	16	16	18	16	25.7	37.2	39.0	-1	-1	-1
1/17/2019	6:31:58 PM	9	586	17	38	16	17	17	17	17	17	16	16	19	16	25.7	37.2	39.0	-1	-1	-1
1/17/2019	6:31:58 PM	212	587	17	38	17	16	17	17	17	17	16	16	19	16	25.7	37.2	39.0	-1	-1	-1
1/17/2019	6:31:58 PM	415	588	17	38	16	17	17	17	17	17	16	16	18	16	25.7	37.2	39.0	-1	-1	-1
1/17/2019	6:31:58 PM	603	589	17	38	16	17	17	17	17	17	16	16	18	16	25.7	37.2	39.0	-1	-1	-1
1/17/2019	6:31:58 PM	806	590	17	38	16	16	17	17	17	17	16	16	18	16	25.7	37.2	39.0	-1	-1	-1
1/17/2019	6:31:59 PM	9	591	17	38	17	17	17	17	17	18	16	16	18	16	25.7	37.2	39.0	-1	-1	-1
1/17/2019	6:31:59 PM	212	592	17	38	16	17	17	17	17	17	16	16	19	16	25.7	37.2	39.0	-1	-1	-1
1/17/2019	6:31:59 PM	415	593	18	38	17	16	17	17	17	17	16	16	18	16	25.7	37.2	39.0	-1	-1	-1
1/17/2019	6:31:59 PM	603	594	17	38	16	17	17	17	17	17	16	16	18	16	25.7	37.2	39.0	-1	-1	-1
1/17/2019	6:31:59 PM	806	595	17	38	16	16	17	17	17	17	16	16	19	16	25.7	37.2	39.0	-1	-1	-1
1/17/2019	6:32:00 PM	9	596	18	37	17	17	17	17	17	17	16	16	18	16	25.7	37.2	39.0	-1	-1	-1
1/17/2019	6:32:00 PM	212	597	17	38	16	17	17	17	17	17	16	16	19	16	25.7	37.2	39.0	-1	-1	-1
1/17/2019	6:32:00 PM	415	598	17	38	17	16	17	17	17	17	16	16	18	16	25.7	37.2	39.0	-1	-1	-1
1/17/2019	6:32:00 PM	603	599	17	37	17	16	17	17	17	17	16	16	18	16	25.7	37.2	39.0	-1	-1	-1
1/17/2019	6:32:00 PM	806	600	17	38	16	17	17	17	17	17	16	16	19	16	25.7	37.2	39.0	-1	-1	-1
1/17/2019	6:32:01 PM	9	601	18	37	17	17	17	17	17	17	16	16	18	16	25.7	37.2	39.0	-1	-1	-1
1/17/2019	6:32:01 PM	212	602	17	38	16	17	17	17	17	17	16	16	19	16	25.7	37.3	39.4	-1	-1	-1
1/17/2019	6:32:01 PM	415	603	17	37	16	17	17	17	17	18	16	16	18	16	25.7	37.3	39.4	-1	-1	-1
1/17/2019	6:32:01 PM	603	604	17	38	16	17	17	17	17	17	16	16	18	16	25.7	37.3	39.4	-1	-1	-1
1/17/2019	6:32:01 PM	806	605	17	38	16	16	17	17	17	17	16	16	19	16	25.7	37.3	39.4	-1	-1	-1
1/17/2019	6:32:02 PM	9	606	17	38	17	17	17	17	17	17	16	16	18	16	25.7	37.3	39.4	-1	-1	-1
1/17/2019	6:32:02 PM	212	607	17	38	16	17	17	16	17	17	16	16	19	16	25.7	37.3	39.4	-1	-1	-1
1/17/2019	6:32:02 PM	415	608	17	38	17	16	17	17	17	17	16	16	18	16	25.7	37.3	39.4	-1	-1	-1
1/17/2019	6:32:02 PM	603	609	17	37	16	17	17	17	17	17	16	16	18	16	25.7	37.3	39.4	-1	-1	-1
1/17/2019	6:32:02 PM	806	610	17	38	16	17	17	17	17	17	16	16	18	16	25.7	37.3	39.4	-1	-1	-1
1/17/2019	6:32:03 PM	9	611	18	37	17	16	17	17	17	17	16	16	18	16	25.7	37.3	39.4	-1	-1	-1
1/17/2019	6:32:03 PM	212	612	17	38	16	17	17	17	17	17	16	16	19	16	25.7	37.3	39.4	-1	-1	-1
1/17/2019	6:32:03 PM	415	613	17	37	17	16	17	17	17	17	16	16	19	16	25.7	37.3	39.4	-1	-1	-1
1/17/2019	6:32:03 PM	603	614	17	38	16	17	17	17	17	17	16	16	18	16	25.7	37.3	39.4	-1	-1	-1
1/17/2019	6:32:03 PM	806	615	17	38	16	17	17	17	17	17	16	16	19	16	25.7	37.3	39.4	-1	-1	-1
1/17/2019	6:32:04 PM	9	616	17	37	17	17	17	17	17	17	16	16	18	16	25.7	37.3	39.4	-1	-1	-1
1/17/2019	6:32:04 PM	212	617	17	38	16	17	17	17	17	17	16	16	19	16	25.7	37.3	39.4	-1	-1	-1
1/17/2019	6:32:04 PM	415	618	17	37	16	16	17	17	17	17	16	16	18	16	25.7	37.3	39.4	-1	-1	-1
1/17/2019	6:32:04 PM	603	619	17	38	16	17	17	17	17	17	16	16	18	16	25.7	37.3	39.4	-1	-1	-1
1/17/2019	6:32:04 PM	806	620	17	37	16	16	17	17	17	17	16	16	18	16	25.7	37.3	39.4	-1	-1	-1
1/17/2019	6:32:05 PM	9	621	17	38	16	17	17	17	17	17	16	16	19	16	25.7	37.3	39.4	-1	-1	-1
1/17/2019	6:32:05 PM	212	622	17	37	17	16	17	17	17	17	16	16	19	16	25.7	37.3	39.4	-1	-1	-1
1/17/2019	6:32:05 PM	415	623	17	38	16	17	17	16	17	17	16	16	18	16	25.7	37.3	39.4	-1	-1	-1
1/17/2019	6:32:05 PM	602	624	17	38	16	17	17	17	17	17	16	16	19	16	25.7	37.3	39.4	-1	-1	-1
1/17/2019	6:32:05 PM	805	625	17	37	17	16	17	17	17	17	16	16	18	16	25.7	37.3	39.4	-1	-1	-1
1/17/2019	6:32:06 PM	8	626	17	38	16	17	17	17	17	17	16	16	19	16	25.7	37.3	39.4	-1	-1	-1
1/17/2019	6:32:06 PM	212	627	17	37	17	16	17	17	17	17	16	16	18	16	25.7	37.3	39.4	-1	-1	-1
1/17/2019	6:32:06 PM	415	628	17	38	16	17	17	17	17	17	16	16	19	16	25.7	37.3	39.4	-1	-1	-1
1/17/2019	6:32:06 PM	602	629	17	38	16	16	17	17	17	17	16	16	19	16	25.7	37.3	39.4	-1	-1	-1
1/17/2019	6:32:06 PM	805	630	17	37	16	16	17	17	17	17	16	16	18	16	25.7	37.3	39.4	-1	-1	-1
1/17/2019	6:32:07 PM	8	631	17	37	17	16	17	17	18	17	17	16	19	16	25.7	37.3	39.4	-1	-1	-1
1/17/2019	6:32:07 PM	212	632	17	37	16	17	17	17	17	17	16	16	18	16	25.7	37.3	39.4	-1	-1	-1
1/17/2019	6:32:07 PM	415	633	17	37	16	16	17	17	17	17	16	16	18	16	25.7	37.3	39.4	-1	-1	-1
1/17/2019	6:32:07 PM	607	634	17	37	16	17	17	17	17	17	16	16	18	16	25.7	37.3	39.4	-1	-1	-1
1/17/2019	6:32:07 PM	810	635	17	37	17	16	17	17	17	17	16	16	19	16	25.7	37.3	39.4	-1	-1	-1
1/17/2019	6:32:08 PM	13	636	17	38	16	17	17	17	17	17	16	16	18	16	25.7	37.3	39.4	-1	-1	-1
1/17/2019	6:32:08 PM	201	637	17	37	16	16	17	17	17	17	16	16	18	16	25.7	37.3	39.4	-1	-1	-1
1/17/2019	6:32:08 PM	404	638	17	37	16	17	17	17	17	17	16	16	18	16	25.7	37.3	39.4	-1	-1	-1
1/17/2019	6:32:08 PM	607	639	17	37	17	17	17	17	17	17	16	16	19	16	25.7	37.3	39.4	-1	-1	-1
1/17/2019	6:32:08 PM	802	640	17	37	17	16	17	17	17	17	16	16	18	16	25.7	37.3	39.4	-1	-1	-1
1/17/2019	6:32:09 PM	5	641	17	37	16	17	17	17	17	17	16	16	18	16	25.7	37.3	39.4	-1	-1	-1
1/17/2019	6:32:09 PM	208	642	17	38	16	17	17	17	17	17	16	16	19	16	25.7	37.3	39.4	-1	-1	-1
1/17/2019	6:32:09 PM	411	643	17	37	17	16	17	17	18	17	16	16	18	16	25.7	37.3	39.4	-1	-1	-1
1/17/2019	6:32:09 PM	645	644	17	38	16	17	17	17	17	17	16	16	19	16	25.7	37.2	37.9	-1	-1	-1
1/17/2019	6:32:09 PM	802	645	17	38	16	17	17	17	16	17	16	16	19	16	25.7	37.2	37.9	-1	-1	-1
1/17/2019	6:32:10 PM	5	646	17	38	17	17	17	17	17	17	16	16	19	16	25.7	37.2	37.9	-1	-1	-1
1/17/2019	6:32:10 PM	208	647	18	37	17	16	17	17	17	17	16	16	18	16	25.7	37.2	37.9	-1	-1	-1
1/17/2019	6:32:10 PM	411	648	17	38	16	17	17	17	17	17	16	16	18	16	25.7	37.2	37.9	-1	-1	-1
1/17/2019	6:32:10 PM	614	649	17	38	16	16	17	17	17	17	16	16	18	16	25.7	37.2	37.9	-1	-1	-1
1/17/2019	6:32:10 PM	802	650	18	37	17	16	17	17	17	17	16	16	18	16	25.7	37.2	37.9	-1	-1	-1
1/17/2019	6:32:11 PM	5	651	17	38	16	17	17	17	17	17	16	16	18	16	25.7	37.2	37.9	-1	-1	-1
1/17/2019	6:32:11 PM	208	652	17	38	17	17	17	17	17	17	16	16	19	16	25.7	37.2	37.9	-1	-1	-1
1/17/2019	6:32:11 PM	411	653	18	37	17	16	17	17	17	17	16	16	18	16	25.7	37.2	37.9	-1	-1	-1
1/17/2019	6:32:11 PM	614	654	17	38	16	17	17	17	17	17	16	16	18	16	25.7	37.2	37.9	-1	-1	-1
1/17/2019	6:32:11 PM	802	655	17	38	16	17	17	17	17	17	16	16	19	16	25.7	37.2	37.9	-1	-1	-1
1/17/2019	6:32:12 PM	5	656	17	38	17	17	17	17	17	17	16	16	19	16	25.7	37.2	37.9	-1	-1	-1
1/17/2019	6:32:12 PM	208	657	17	38	16	17	17	17	17	17	16	16	18	16	25.7	37.2	37.9	-1	-1	-1
1/17/2019	6:32:12 PM	411	658	17	38	17	17	17	17	17	17	16	16	19	16	25.7	37.2	37.9	-1	-1	-1
1/17/2019	6:32:12 PM	630	659	17	38	16	17	17	17	17	17	16	16	18	16	25.7	37.2	37.9	-1	-1	-1
1/17/2019	6:32:12 PM	802	660	17	37	16	17	17	17	17	18	16	16	18	16	25.7	37.2	37.9	-1	-1	-1
1/17/2019	6:32:13 PM	5	661	17	38	17	17	17	17	17	17	16	16	19	16	25.7	37.2	37.9	-1	-1	-1
1/17/2019	6:32:13 PM	208	662	17	37	17	16	17	17	17	17	16	16	19	16	25.7	37.2	37.9	-1	-1	-1
1/17/2019	6:32:13 PM	411	663	17	38	16	17	17	17	17	18	16	16	19	16	25.7	37.2	37.9	-1	-1	-1
1/17/2019	6:32:13 PM	614	664	17	37	17	16	17	17	17	17	16	16	18	16	25.7	37.2	37.9	-1	-1	-1
1/17/2019	6:32:13 PM	802	665	18	37	17	16	17	17	17	17	16	16	18	16	25.7	37.2	37.9	-1	-1	-1
1/17/2019	6:32:14 PM	5	666	17	38	16	17	17	17	17	17	16	16	19	16	25.7	37.2	37.9	-1	-1	-1
1/17/2019	6:32:14 PM	208	667	17	37	17	16	17	17	17	17	16	16	18	16	25.7	37.2	37.9	-1	-1	-1
1/17/2019	6:32:14 PM	411	668	17	38	16	17	17	17	17	18	16	16	18	16	25.7	37.2	37.9	-1	-1	-1
1/17/2019	6:32:14 PM	614	669	17	38	16	17	17	17	17	17	16	16	18	16	25.7	37.2	37.9	-1	-1	-1
1/17/2019	6:32:14 PM	802	670	17	38	16	17	17	17	17	17	16	16	19	16	25.7	37.2	37.9	-1	-1	-1
1/17/2019	6:32:15 PM	5	671	17	38	17	17	17	17	17	17	16	16	18	16	25.7	37.2	37.9	-1	-1	-1
1/17/2019	6:32:15 PM	208	672	17	38	16	17	17	17	17	17	16	16	18	16	25.7	37.2	37.9	-1	-1	-1
1/17/2019	6:32:15 PM	411	673	17	38	16	17	17	17	17	17	16	16	18	16	25.7	37.2	37.9	-1	-1	-1
1/17/2019	6:32:15 PM	614	674	17	37	16	16	17	17	17	17	16	16	18	16	25.7	37.2	37.9	-1	-1	-1
1/17/2019	6:32:15 PM	802	675	17	37	16	17	17	17	17	17	16	16	18	16	25.7	37.2	37.9	-1	-1	-1
1/17/2019	6:32:16 PM	5	676	17	37	17	17	17	17	17	17	16	16	19	16	25.7	37.2	37.9	-1	-1	-1
1/17/2019	6:32:16 PM	208	677	18	37	17	17	17	17	17	17	16	16	18	16	25.7	37.2	37.9	-1	-1	-1
1/17/2019	6:32:16 PM	411	678	17	38	16	17	17	17	17	17	16	16	19	16	25.7	37.2	37.9	-1	-1	-1
1/17/2019	6:32:16 PM	614	679	17	37	17	16	17	17	17	17	16	16	18	16	25.7	37.2	37.9	-1	-1	-1
1/17/2019	6:32:16 PM	802	680	17	37	16	16	17	17	17	17	16	16	18	16	25.7	37.2	37.9	-1	-1	-1
1/17/2019	6:32:17 PM	5	681	17	38	16	16	17	17	18	17	16	16	18	16	25.7	37.2	37.9	-1	-1	-1
1/17/2019	6:32:17 PM	208	682	18	37	17	17	17	17	17	17	16	16	18	16	25.7	37.2	37.9	-1	-1	-1
1/17/2019	6:32:17 PM	411	683	17	37	16	17	17	17	17	17	16	16	18	16	25.7	37.2	37.9	-1	-1	-1
1/17/2019	6:32:17 PM	614	684	17	37	17	16	17	17	17	17	16	16	18	16	25.7	37.2	37.9	-1	-1	-1
1/17/2019	6:32:17 PM	802	685	17	37	16	16	17	17	17	17	16	16	18	16	25.7	37.2	37.9	-1	-1	-1
1/17/2019	6:32:18 PM	5	686	17	38	16	17	17	17	17	17	16	16	19	16	25.7	37.2	37.9	-1	-1	-1
1/17/2019	6:32:18 PM	208	687	17	37	17	16	17	17	17	17	16	16	18	16	25.7	37.2	37.9	-1	-1	-1
1/17/2019	6:32:18 PM	411	688	17	38	16	17	17	17	17	17	16	16	18	16	25.7	37.2	37.9	-1	-1	-1
1/17/2019	6:32:18 PM	614	689	17	37	17	16	17	17	17	17	16	16	18	16	25.7	37.2	37.9	-1	-1	-1
1/17/2019	6:32:18 PM	802	690	18	37	16	16	17	17	17	17	16	16	18	16	25.7	37.2	37.9	-1	-1	-1
1/17/2019	6:32:19 PM	5	691	17	38	16	16	17	17	17	17	16	16	19	16	25.7	37.2	37.9	-1	-1	-1
1/17/2019	6:32:19 PM	208	692	18	37	17	16	17	17	17	17	16	16	18	16	25.7	37.2	37.9	-1	-1	-1
1/17/2019	6:32:19 PM	411	693	17	38	16	17	17	17	17	17	16	16	18	16	25.7	37.2	37.9	-1	-1	-1
1/17/2019	6:32:19 PM	614	694	17	37	17	16	17	17	17	17	16	16	18	16	25.7	37.2	37.9	-1	-1	-1
1/17/2019	6:32:19 PM	802	695	17	37	16	17	17	17	17	17	16	16	18	16	25.7	37.2	37.9	-1	-1	-1
1/17/2019	6:32:20 PM	5	696	17	37	17	16	17	17	17	17	16	16	18	16	25.7	37.2	37.9	-1	-1	-1
1/17/2019	6:32:20 PM	208	697	18	37	17	17	17	17	17	18	16	16	18	16	25.7	37.2	37.9	-1	-1	-1
1/17/2019	6:32:20 PM	411	698	17	37	17	16	17	17	17	17	16	16	18	16	25.7	37.2	37.9	-1	-1	-1
1/17/2019	6:32:20 PM	614	699	17	37	16	17	17	17	17	17	16	16	18	16	25.7	37.2	37.9	-1	-1	-1
1/17/2019	6:32:20 PM	802	700	17	37	16	17	17	17	17	17	16	16	18	16	25.7	37.2	37.9	-1	-1	-1
1/17/2019	6:32:21 PM	5	701	17	37	16	17	17	17	17	17	16	16	19	16	25.7	37.2	37.9	-1	-1	-1
1/17/2019	6:32:21 PM	208	702	18	37	17	16	17	17	17	17	16	16	18	16	25.7	37.2	37.9	-1	-1	-1
1/17/2019	6:32:21 PM	411	703	17	37	16	17	17	17	17	17	16	16	19	16	25.7	37.2	37.9	-1	-1	-1
1/17/2019	6:32:21 PM	614	704	17	37	16	16	17	17	17	17	16	16	18	16	25.7	37.2	37.9	-1	-1	-1
1/17/2019	6:32:21 PM	802	705	17	37	17	16	17	17	17	17	16	16	18	16	25.7	37.2	37.9	-1	-1	-1
1/17/2019	6:32:22 PM	5	706	17	37	16	17	17	17	17	17	16	16	18	16	25.7	37.2	37.9	-1	-1	-1
1/17/2019	6:32:22 PM	208	707	17	37	17	17	17	17	17	17	16	16	18	16	25.7	37.2	37.9	-1	-1	-1
1/17/2019	6:32:22 PM	411	708	17	37	17	17	17	17	17	18	16	16	18	16	25.7	37.2	37.9	-1	-1	-1
1/17/2019	6:32:22 PM	614	709	17	37	16	17	17	17	17	17	16	16	18	16	25.7	37.2	37.9	-1	-1	-1
1/17/2019	6:32:22 PM	802	710	17	37	16	17	17	17	17	17	16	16	19	16	25.7	37.2	37.9	-1	-1	-1
1/17/2019	6:32:23 PM	5	711	17	37	17	17	17	17	17	18	16	16	18	16	25.7	37.2	37.9	-1	-1	-1
1/17/2019	6:32:23 PM	208	712	17	37	16	17	17	17	17	17	16	16	18	16	25.7	37.2	37.9	-1	-1	-1
1/17/2019	6:32:23 PM	411	713	17	36	17	16	17	17	17	17	16	16	18	16	25.7	37.2	37.9	-1	-1	-1
1/17/2019	6:32:23 PM	614	714	17	37	16	17	17	17	17	17	16	16	18	16	25.7	37.2	37.9	-1	-1	-1
1/17/2019	6:32:23 PM	802	715	17	37	16	17	17	17	17	17	16	16	18	16	25.7	37.2	37.9	-1	-1	-1
1/17/2019	6:32:24 PM	5	716	18	36	17	16	17	17	17	17	16	16	18	16	25.7	37.2	37.9	-1	-1	-1
1/17/2019	6:32:24 PM	208	717	17	36	16	17	17	17	17	18	16	16	18	16	25.7	37.2	37.9	-1	-1	-1
1/17/2019	6:32:24 PM	411	718	17	36	17	17	17	17	17	17	16	16	18	16	25.7	37.2	37.9	-1	-1	-1
1/17/2019	6:32:24 PM	614	719	17	36	16	16	17	17	17	17	16	16	18	16	25.7	37.2	37.9	-1	-1	-1
1/17/2019	6:32:24 PM	802	720	17	37	16	16	17	17	17	17	16	16	18	16	25.7	37.2	37.9	-1	-1	-1
1/17/2019	6:32:25 PM	5	721	18	36	17	16	17	17	17	17	16	16	18	16	25.7	37.2	37.9	-1	-1	-1
1/17/2019	6:32:25 PM	208	722	17	36	16	16	17	16	17	17	16	16	18	16	25.7	37.2	37.9	-1	-1	-1
1/17/2019	6:32:25 PM	411	723	17	37	16	17	17	17	17	17	16	16	18	16	25.7	37.2	37.9	-1	-1	-1
1/17/2019	6:32:25 PM	614	724	17	36	16	16	17	17	17	17	16	16	18	16	25.7	37.2	37.9	-1	-1	-1
1/17/2019	6:32:25 PM	802	725	17	37	16	17	17	17	17	17	16	16	18	16	25.7	37.2	37.9	-1	-1	-1
1/17/2019	6:32:26 PM	5	726	17	36	16	16	17	17	17	17	16	16	18	16	25.7	37.2	37.9	-1	-1	-1
1/17/2019	6:32:26 PM	208	727	17	36	16	17	17	17	17	17	16	16	18	16	25.7	37.2	37.9	-1	-1	-1
1/17/2019	6:32:26 PM	411	728	17	36	17	16	17	17	17	17	16	16	18	16	25.7	37.2	38.2	-1	-1	-1
1/17/2019	6:32:26 PM	614	729	17	36	16	17	17	17	17	17	16	16	18	16	25.7	37.2	38.2	-1	-1	-1
1/17/2019	6:32:26 PM	802	730	17	37	16	17	17	17	17	17	16	16	19	16	25.7	37.2	38.2	-1	-1	-1
1/17/2019	6:32:27 PM	5	731	17	36	16	17	17	17	17	18	16	16	18	16	25.7	37.2	38.2	-1	-1	-1
1/17/2019	6:32:27 PM	208	732	17	36	16	16	17	17	17	17	16	16	18	16	25.7	37.2	38.2	-1	-1	-1
1/17/2019	6:32:27 PM	411	733	17	36	17	16	17	17	17	17	16	16	18	16	25.7	37.2	38.2	-1	-1	-1
1/17/2019	6:32:27 PM	614	734	17	36	16	17	17	17	17	17	16	16	18	16	25.7	37.2	38.2	-1	-1	-1
1/17/2019	6:32:27 PM	802	735	17	37	16	17	17	17	17	17	16	16	19	16	25.7	37.2	38.2	-1	-1	-1
1/17/2019	6:32:28 PM	5	736	18	36	17	17	17	17	17	17	16	16	18	16	25.7	37.2	38.2	-1	-1	-1
1/17/2019	6:32:28 PM	208	737	17	37	16	17	17	16	17	17	16	16	18	16	25.7	37.2	38.2	-1	-1	-1
1/17/2019	6:32:28 PM	411	738	17	36	17	16	17	17	17	17	16	16	18	16	25.7	37.2	38.2	-1	-1	-1
1/17/2019	6:32:28 PM	614	739	17	37	16	17	17	17	17	17	16	16	18	16	25.7	37.2	38.2	-1	-1	-1
1/17/2019	6:32:28 PM	802	740	17	37	16	17	17	17	17	17	17	16	19	16	25.7	37.2	38.2	-1	-1	-1
1/17/2019	6:32:29 PM	5	741	18	36	16	17	17	17	17	17	16	16	18	16	25.7	37.2	38.2	-1	-1	-1
1/17/2019	6:32:29 PM	208	742	17	37	16	17	17	17	17	17	17	16	19	16	25.7	37.2	38.2	-1	-1	-1
1/17/2019	6:32:29 PM	411	743	17	36	16	16	17	17	17	17	16	16	18	16	25.7	37.2	38.2	-1	-1	-1
1/17/2019	6:32:29 PM	614	744	17	37	16	17	17	17	17	17	16	16	19	16	25.7	37.2	38.2	-1	-1	-1
1/17/2019	6:32:29 PM	802	745	17	36	17	16	17	17	17	17	16	16	19	16	25.7	37.2	38.2	-1	-1	-1
1/17/2019	6:32:30 PM	5	746	17	37	16	17	17	17	17	17	16	16	19	16	25.7	37.2	38.2	-1	-1	-1
1/17/2019	6:32:30 PM	208	747	17	36	17	16	17	17	17	17	16	16	18	16	25.7	37.2	38.2	-1	-1	-1
1/17/2019	6:32:30 PM	411	748	17	36	16	17	17	17	16	17	16	16	18	16	25.7	37.2	38.2	-1	-1	-1
1/17/2019	6:32:30 PM	614	749	17	36	16	16	17	17	17	17	16	16	18	16	25.7	37.2	38.2	-1	-1	-1
1/17/2019	6:32:30 PM	802	750	17	36	17	16	17	17	17	17	16	16	18	16	25.7	37.2	38.2	-1	-1	-1
1/17/2019	6:32:31 PM	5	751	17	36	17	17	17	17	17	17	16	16	19	16	25.7	37.2	38.2	-1	-1	-1
1/17/2019	6:32:31 PM	208	752	17	36	16	16	17	17	17	17	16	16	18	16	25.7	37.2	38.2	-1	-1	-1
1/17/2019	6:32:31 PM	411	753	17	36	16	17	17	17	17	17	16	16	18	16	25.7	37.2	38.2	-1	-1	-1
1/17/2019	6:32:31 PM	614	754	17	36	17	16	17	17	17	17	16	16	18	16	25.7	37.2	38.2	-1	-1	-1
1/17/2019	6:32:31 PM	802	755	17	36	16	17	17	17	17	17	16	16	18	16	25.7	37.2	38.2	-1	-1	-1
1/17/2019	6:32:32 PM	5	756	17	36	17	16	17	17	17	17	16	16	18	16	25.7	37.2	38.2	-1	-1	-1
1/17/2019	6:32:32 PM	208	757	17	36	16	17	17	17	17	17	16	16	19	16	25.7	37.2	38.2	-1	-1	-1
1/17/2019	6:32:32 PM	411	758	17	35	17	16	17	17	17	17	16	16	18	16	25.7	37.2	38.2	-1	-1	-1
1/17/2019	6:32:32 PM	614	759	17	36	16	17	17	17	17	17	16	16	18	16	25.7	37.2	38.2	-1	-1	-1
1/17/2019	6:32:32 PM	802	760	17	36	17	17	17	17	17	17	16	16	19	16	25.7	37.2	38.2	-1	-1	-1
1/17/2019	6:32:33 PM	5	761	17	36	16	17	17	17	17	17	16	16	18	16	25.7	37.2	38.2	-1	-1	-1
1/17/2019	6:32:33 PM	208	762	17	36	17	16	17	17	17	17	16	16	18	16	25.7	37.2	38.2	-1	-1	-1
1/17/2019	6:32:33 PM	411	763	17	36	16	17	17	17	17	17	16	16	18	16	25.7	37.2	38.2	-1	-1	-1
1/17/2019	6:32:33 PM	614	764	17	36	16	17	17	17	17	17	16	16	19	16	25.7	37.2	38.2	-1	-1	-1
1/17/2019	6:32:33 PM	802	765	17	36	17	16	17	17	17	17	17	16	18	16	25.7	37.2	38.2	-1	-1	-1
1/17/2019	6:32:34 PM	5	766	17	36	16	16	17	17	17	17	16	16	18	16	25.7	37.2	38.2	-1	-1	-1
1/17/2019	6:32:34 PM	208	767	17	36	16	16	17	17	17	17	16	16	18	16	25.7	37.2	38.2	-1	-1	-1
1/17/2019	6:32:34 PM	411	768	17	36	16	16	17	17	17	17	16	16	18	16	25.7	37.2	38.2	-1	-1	-1
1/17/2019	6:32:34 PM	614	769	17	36	16	16	17	17	17	17	16	16	18	16	25.7	37.2	38.2	-1	-1	-1
1/17/2019	6:32:34 PM	802	770	17	36	16	17	17	17	17	17	17	16	18	16	25.7	37.2	36.3	-1	-1	-1
1/17/2019	6:32:35 PM	5	771	17	36	16	16	17	17	17	17	16	16	18	16	25.7	37.2	36.3	-1	-1	-1
1/17/2019	6:32:35 PM	208	772	17	36	16	17	17	17	17	18	16	16	18	16	25.7	37.2	36.3	-1	-1	-1
1/17/2019	6:32:35 PM	411	773	17	36	16	17	17	17	17	17	16	16	18	16	25.7	37.2	36.3	-1	-1	-1
1/17/2019	6:32:35 PM	614	774	17	36	17	16	17	17	17	17	16	16	18	16	25.7	37.2	36.3	-1	-1	-1
1/17/2019	6:32:35 PM	802	775	17	36	17	17	17	17	17	18	16	16	18	16	25.7	37.2	36.3	-1	-1	-1
1/17/2019	6:32:36 PM	5	776	17	36	16	16	17	17	17	17	16	16	18	16	25.7	37.2	36.3	-1	-1	-1
1/17/2019	6:32:36 PM	208	777	17	36	16	16	17	17	17	17	16	16	18	16	25.7	37.2	36.3	-1	-1	-1
1/17/2019	6:32:36 PM	411	778	17	36	16	17	17	17	17	17	16	16	18	16	25.7	37.2	36.3	-1	-1	-1
1/17/2019	6:32:36 PM	614	779	17	36	17	17	17	17	17	17	16	16	18	16	25.7	37.2	36.3	-1	-1	-1
1/17/2019	6:32:36 PM	802	780	17	36	16	17	17	17	17	18	16	16	18	16	25.7	37.2	36.3	-1	-1	-1
1/17/2019	6:32:37 PM	5	781	17	36	16	16	17	17	17	17	16	16	18	16	25.7	37.2	36.3	-1	-1	-1
1/17/2019	6:32:37 PM	208	782	17	36	17	16	17	17	17	17	16	16	18	16	25.7	37.2	36.3	-1	-1	-1
1/17/2019	6:32:37 PM	411	783	17	36	16	17	17	17	17	17	16	16	18	16	25.7	37.2	36.3	-1	-1	-1
1/17/2019	6:32:37 PM	614	784	17	36	17	16	17	17	17	17	16	16	18	16	25.7	37.2	36.3	-1	-1	-1
1/17/2019	6:32:37 PM	802	785	18	36	17	16	17	17	17	17	16	16	18	16	25.7	37.2	36.3	-1	-1	-1
1/17/2019	6:32:38 PM	5	786	17	37	16	16	17	17	17	17	16	16	18	16	25.7	37.2	36.3	-1	-1	-1
1/17/2019	6:32:38 PM	208	787	17	36	17	16	17	17	17	17	16	16	18	16	25.7	37.2	36.3	-1	-1	-1
1/17/2019	6:32:38 PM	411	788	17	36	16	17	17	17	17	17	16	16	18	16	25.7	37.2	36.3	-1	-1	-1
1/17/2019	6:32:38 PM	614	789	17	36	17	16	17	17	17	17	16	16	18	16	25.7	37.2	36.3	-1	-1	-1
1/17/2019	6:32:38 PM	802	790	17	36	16	16	17	17	17	17	16	16	18	16	25.7	37.2	36.3	-1	-1	-1
1/17/2019	6:32:39 PM	5	791	17	37	16	16	17	17	17	17	16	16	18	16	25.7	37.2	36.3	-1	-1	-1
1/17/2019	6:32:39 PM	208	792	17	36	16	16	17	17	17	17	16	16	18	16	25.7	37.2	36.3	-1	-1	-1
1/17/2019	6:32:39 PM	411	793	17	37	16	17	17	17	17	17	16	16	18	16	25.7	37.2	36.3	-1	-1	-1
1/17/2019	6:32:39 PM	614	794	17	37	17	17	17	17	17	17	16	16	18	16	25.7	37.2	36.3	-1	-1	-1
1/17/2019	6:32:39 PM	802	795	17	37	16	17	17	17	17	17	16	16	18	16	25.7	37.2	36.3	-1	-1	-1
1/17/2019	6:32:40 PM	5	796	17	37	16	16	17	17	17	17	16	16	18	16	25.7	37.2	36.3	-1	-1	-1
1/17/2019	6:32:40 PM	208	797	17	37	16	16	17	17	17	17	16	16	18	16	25.7	37.2	36.3	-1	-1	-1
1/17/2019	6:32:40 PM	411	798	17	37	16	17	17	17	17	17	16	16	18	16	25.7	37.2	36.3	-1	-1	-1
1/17/2019	6:32:40 PM	614	799	17	36	17	16	17	17	17	17	16	16	18	16	25.7	37.2	36.3	-1	-1	-1
1/17/2019	6:32:40 PM	802	800	17	37	17	16	17	17	17	17	16	16	18	16	25.7	37.2	36.3	-1	-1	-1
1/17/2019	6:32:41 PM	5	801	17	37	16	16	17	17	17	17	16	16	18	16	25.7	37.2	36.3	-1	-1	-1
1/17/2019	6:32:41 PM	208	802	17	36	16	16	17	17	17	17	16	16	18	16	25.7	37.2	36.3	-1	-1	-1
1/17/2019	6:32:41 PM	411	803	17	37	16	17	17	17	16	17	16	16	18	16	25.7	37.2	36.3	-1	-1	-1
1/17/2019	6:32:41 PM	614	804	17	37	17	16	17	17	17	17	16	16	18	16	25.7	37.2	36.3	-1	-1	-1
1/17/2019	6:32:41 PM	802	805	18	37	17	17	17	17	17	17	16	16	18	16	25.7	37.2	36.3	-1	-1	-1
1/17/2019	6:32:42 PM	5	806	17	37	16	16	17	17	17	17	16	16	19	16	25.7	37.2	36.3	-1	-1	-1
1/17/2019	6:32:42 PM	208	807	17	37	16	16	17	17	17	17	16	16	18	16	25.7	37.2	36.3	-1	-1	-1
1/17/2019	6:32:42 PM	411	808	17	37	16	16	17	17	17	17	16	16	19	16	25.7	37.2	36.3	-1	-1	-1
1/17/2019	6:32:42 PM	614	809	17	37	16	16	17	17	17	17	16	16	18	16	25.7	37.2	36.3	-1	-1	-1
1/17/2019	6:32:42 PM	802	810	17	37	16	17	17	17	17	17	16	16	18	16	25.7	37.2	36.3	-1	-1	-1
1/17/2019	6:32:43 PM	5	811	17	36	16	16	17	17	17	17	16	16	18	16	25.7	37.2	36.3	-1	-1	-1
1/17/2019	6:32:43 PM	208	812	17	37	16	17	17	17	17	17	16	16	19	16	25.7	37.2	39.8	-1	-1	-1
1/17/2019	6:32:43 PM	411	813	17	37	17	16	17	17	17	17	16	16	18	16	25.7	37.2	39.8	-1	-1	-1
1/17/2019	6:32:43 PM	645	814	17	37	16	17	17	17	17	17	16	16	19	16	25.7	37.2	39.8	-1	-1	-1
1/17/2019	6:32:43 PM	802	815	17	37	16	17	17	17	17	17	16	16	19	16	25.7	37.2	39.8	-1	-1	-1
1/17/2019	6:32:44 PM	5	816	17	37	17	16	17	17	17	17	16	16	18	16	25.7	37.2	39.8	-1	-1	-1
1/17/2019	6:32:44 PM	208	817	17	37	16	17	17	17	17	17	16	16	18	16	25.7	37.2	39.8	-1	-1	-1
1/17/2019	6:32:44 PM	411	818	17	36	17	16	17	17	17	17	16	16	18	16	25.7	37.2	39.8	-1	-1	-1
1/17/2019	6:32:44 PM	614	819	17	37	16	17	17	17	17	17	16	16	18	16	25.7	37.2	39.8	-1	-1	-1
1/17/2019	6:32:44 PM	802	820	17	37	16	17	17	17	17	17	16	16	18	16	25.7	37.2	39.8	-1	-1	-1
1/17/2019	6:32:45 PM	2	821	17	37	16	17	17	17	17	17	16	16	18	16	25.7	37.2	39.8	-1	-1	-1
1/17/2019	6:32:45 PM	205	822	17	37	16	16	17	17	17	17	16	16	19	16	25.7	37.2	39.8	-1	-1	-1
1/17/2019	6:32:45 PM	408	823	17	37	16	17	17	17	17	17	16	16	18	16	25.7	37.2	39.8	-1	-1	-1
1/17/2019	6:32:45 PM	611	824	17	37	16	16	17	17	17	17	16	16	18	16	25.7	37.2	39.8	-1	-1	-1
1/17/2019	6:32:45 PM	814	825	17	37	16	17	17	17	17	17	16	16	18	16	25.7	37.2	39.8	-1	-1	-1
1/17/2019	6:32:46 PM	2	826	17	37	16	16	17	17	17	17	16	16	18	16	25.7	37.2	39.8	-1	-1	-1
1/17/2019	6:32:46 PM	205	827	17	36	16	17	17	17	17	17	16	16	18	16	25.7	37.2	39.8	-1	-1	-1
1/17/2019	6:32:46 PM	408	828	17	37	16	17	17	17	17	17	16	16	19	16	25.7	37.2	39.8	-1	-1	-1
1/17/2019	6:32:46 PM	608	829	17	36	17	16	17	17	17	17	16	16	18	16	25.7	37.2	39.8	-1	-1	-1
1/17/2019	6:32:46 PM	812	830	17	37	16	17	17	17	17	18	16	16	19	16	25.7	37.2	39.8	-1	-1	-1
1/17/2019	6:32:47 PM	15	831	17	37	16	17	17	17	17	17	16	16	19	16	25.7	37.2	39.8	-1	-1	-1
1/17/2019	6:32:47 PM	202	832	17	37	17	16	17	17	17	17	16	16	18	16	25.7	37.2	39.8	-1	-1	-1
1/17/2019	6:32:47 PM	405	833	17	37	16	17	17	17	17	18	16	16	18	16	25.7	37.2	39.8	-1	-1	-1
1/17/2019	6:32:47 PM	608	834	17	37	16	16	17	17	17	17	16	16	18	16	25.7	37.2	39.8	-1	-1	-1
1/17/2019	6:32:47 PM	812	835	17	37	16	17	17	17	17	17	16	16	19	16	25.7	37.2	39.8	-1	-1	-1
1/17/2019	6:32:48 PM	15	836	17	37	17	17	17	17	17	17	16	16	19	16	25.7	37.2	39.8	-1	-1	-1
1/17/2019	6:32:48 PM	207	837	17	37	17	16	17	17	17	17	16	16	18	16	25.7	37.2	39.8	-1	-1	-1
1/17/2019	6:32:48 PM	410	838	17	37	16	17	17	17	17	17	16	16	18	16	25.7	37.2	39.8	-1	-1	-1
1/17/2019	6:32:48 PM	613	839	17	37	17	16	17	17	17	17	16	16	18	16	25.7	37.2	39.8	-1	-1	-1
1/17/2019	6:32:48 PM	801	840	17	36	16	17	17	17	17	17	16	16	18	16	25.7	37.2	39.8	-1	-1	-1
1/17/2019	6:32:49 PM	4	841	17	37	16	16	17	17	17	17	16	16	18	16	25.7	37.2	39.8	-1	-1	-1
1/17/2019	6:32:49 PM	207	842	17	36	16	16	17	17	17	17	16	16	18	16	25.7	37.2	39.8	-1	-1	-1
1/17/2019	6:32:49 PM	410	843	17	37	16	17	17	17	17	17	16	16	19	16	25.7	37.2	39.8	-1	-1	-1
1/17/2019	6:32:49 PM	613	844	17	36	17	16	17	17	17	17	16	16	18	16	25.7	37.2	39.8	-1	-1	-1
1/17/2019	6:32:49 PM	801	845	17	37	16	17	17	17	17	17	16	16	18	16	25.7	37.2	39.8	-1	-1	-1
1/17/2019	6:32:50 PM	4	846	17	36	16	16	17	17	17	17	16	16	18	16	25.7	37.2	39.8	-1	-1	-1
1/17/2019	6:32:50 PM	207	847	17	37	16	17	17	17	17	17	16	16	18	16	25.7	37.2	39.8	-1	-1	-1
1/17/2019	6:32:50 PM	410	848	17	37	16	17	17	17	17	17	16	16	19	16	25.7	37.2	39.8	-1	-1	-1
1/17/2019	6:32:50 PM	613	849	17	37	16	17	17	17	17	17	16	16	18	16	25.7	37.2	39.8	-1	-1	-1
1/17/2019	6:32:50 PM	801	850	17	37	16	17	17	17	17	17	16	16	18	16	25.7	37.2	39.8	-1	-1	-1
1/17/2019	6:32:51 PM	4	851	17	36	17	16	17	17	17	17	16	16	18	16	25.7	37.2	39.8	-1	-1	-1
1/17/2019	6:32:51 PM	207	852	17	37	16	17	17	17	17	17	16	16	18	16	25.7	37.2	39.8	-1	-1	-1
1/17/2019	6:32:51 PM	410	853	17	36	17	16	17	17	17	17	16	16	18	16	25.7	37.2	39.8	-1	-1	-1
1/17/2019	6:32:51 PM	613	854	17	37	16	17	17	17	17	17	16	16	19	16	25.7	37.2	38.5	-1	-1	-1
1/17/2019	6:32:51 PM	801	855	17	37	17	16	17	17	17	17	16	16	18	16	25.7	37.2	38.5	-1	-1	-1
1/17/2019	6:32:52 PM	4	856	17	37	16	17	17	17	17	17	16	16	18	16	25.7	37.2	38.5	-1	-1	-1
1/17/2019	6:32:52 PM	207	857	17	37	17	17	17	17	17	17	16	16	18	16	25.7	37.2	38.5	-1	-1	-1
1/17/2019	6:32:52 PM	410	858	17	37	16	17	17	17	17	17	16	16	19	16	25.7	37.2	38.5	-1	-1	-1
1/17/2019	6:32:52 PM	613	859	17	37	16	17	17	17	17	17	16	16	18	16	25.7	37.2	38.5	-1	-1	-1
1/17/2019	6:32:52 PM	801	860	17	37	16	17	17	17	17	17	16	16	18	16	25.7	37.2	38.5	-1	-1	-1
1/17/2019	6:32:53 PM	4	861	17	37	16	16	17	17	17	17	16	16	18	16	25.7	37.2	38.5	-1	-1	-1
1/17/2019	6:32:53 PM	207	862	17	37	16	17	17	17	17	17	16	16	18	16	25.7	37.2	38.5	-1	-1	-1
1/17/2019	6:32:53 PM	410	863	17	37	17	17	17	17	17	17	16	16	19	16	25.7	37.2	38.5	-1	-1	-1
1/17/2019	6:32:53 PM	613	864	17	37	16	17	17	17	16	18	16	16	18	16	25.7	37.2	38.5	-1	-1	-1
1/17/2019	6:32:53 PM	801	865	17	37	16	17	17	17	17	17	16	16	18	16	25.7	37.2	38.5	-1	-1	-1
1/17/2019	6:32:54 PM	4	866	17	37	16	16	17	17	17	17	16	16	18	16	25.7	37.2	38.5	-1	-1	-1
1/17/2019	6:32:54 PM	207	867	17	37	16	17	17	17	17	17	16	16	18	16	25.7	37.2	38.5	-1	-1	-1
1/17/2019	6:32:54 PM	410	868	18	37	16	17	17	17	17	17	16	16	18	16	25.7	37.2	38.5	-1	-1	-1
1/17/2019	6:32:54 PM	613	869	17	37	16	17	17	17	17	17	16	16	19	16	25.7	37.2	38.5	-1	-1	-1
1/17/2019	6:32:54 PM	801	870	17	37	17	16	17	16	17	17	16	16	18	16	25.7	37.2	38.5	-1	-1	-1
1/17/2019	6:32:55 PM	4	871	17	37	16	17	17	17	16	17	16	16	18	16	25.7	37.2	38.5	-1	-1	-1
1/17/2019	6:32:55 PM	207	872	17	37	17	17	17	17	17	17	16	16	18	16	25.7	37.2	38.5	-1	-1	-1
1/17/2019	6:32:55 PM	410	873	17	37	17	17	17	17	17	17	16	16	18	16	25.7	37.2	38.5	-1	-1	-1
1/17/2019	6:32:55 PM	613	874	17	37	16	17	17	17	17	17	16	16	18	16	25.7	37.2	38.5	-1	-1	-1
1/17/2019	6:32:55 PM	801	875	17	37	16	17	17	17	17	17	16	16	19	16	25.7	37.2	38.5	-1	-1	-1
1/17/2019	6:32:56 PM	4	876	17	37	17	16	17	17	17	17	16	16	18	16	25.7	37.2	38.5	-1	-1	-1
1/17/2019	6:32:56 PM	207	877	17	37	16	17	17	17	17	17	16	16	18	16	25.7	37.2	38.5	-1	-1	-1
1/17/2019	6:32:56 PM	410	878	18	37	17	17	17	17	17	17	16	16	18	16	25.7	37.2	38.5	-1	-1	-1
1/17/2019	6:32:56 PM	613	879	17	37	16	17	17	17	17	17	16	16	18	16	25.7	37.2	38.5	-1	-1	-1
1/17/2019	6:32:56 PM	801	880	17	37	17	16	17	17	17	17	16	16	18	16	25.7	37.2	38.5	-1	-1	-1
1/17/2019	6:32:57 PM	4	881	17	37	16	17	17	17	17	17	17	16	18	16	25.7	37.2	38.5	-1	-1	-1
1/17/2019	6:32:57 PM	207	882	17	37	16	17	17	17	17	18	16	16	18	16	25.7	37.2	38.5	-1	-1	-1
1/17/2019	6:32:57 PM	410	883	17	37	16	16	17	17	17	17	16	16	19	16	25.7	37.2	38.5	-1	-1	-1
1/17/2019	6:32:57 PM	613	884	17	37	17	17	17	17	17	17	16	16	18	16	25.7	37.2	38.5	-1	-1	-1
1/17/2019	6:32:57 PM	801	885	17	37	16	17	17	17	17	17	16	16	19	16	25.7	37.2	38.5	-1	-1	-1
1/17/2019	6:32:58 PM	4	886	17	37	16	16	17	17	17	17	16	16	18	16	25.7	37.2	38.5	-1	-1	-1
1/17/2019	6:32:58 PM	207	887	17	37	17	17	17	17	17	17	16	16	19	16	25.7	37.2	38.5	-1	-1	-1
1/17/2019	6:32:58 PM	410	888	17	37	16	17	17	17	17	18	16	16	18	16	25.7	37.2	38.5	-1	-1	-1
1/17/2019	6:32:58 PM	613	889	17	37	17	16	17	17	17	17	16	16	18	16	25.7	37.2	38.5	-1	-1	-1
1/17/2019	6:32:58 PM	801	890	17	37	16	17	17	17	17	17	16	16	18	16	25.7	37.2	38.5	-1	-1	-1
1/17/2019	6:32:59 PM	4	891	17	37	16	16	17	17	17	17	16	16	18	16	25.7	37.2	38.5	-1	-1	-1
1/17/2019	6:32:59 PM	207	892	18	36	17	16	17	17	17	17	16	16	18	16	25.7	37.2	38.5	-1	-1	-1
1/17/2019	6:32:59 PM	410	893	18	36	17	16	17	17	17	17	16	16	18	16	25.7	37.2	38.5	-1	-1	-1
1/17/2019	6:32:59 PM	613	894	17	37	17	17	17	17	17	17	16	16	18	16	25.7	37.2	38.5	-1	-1	-1
1/17/2019	6:32:59 PM	801	895	17	37	16	17	17	17	17	17	16	16	18	16	25.7	37.2	38.5	-1	-1	-1
1/17/2019	6:33:00 PM	4	896	17	37	16	17	17	17	17	17	16	16	18	16	25.7	37.2	22.9	-1	-1	-1
1/17/2019	6:33:00 PM	207	897	17	36	17	16	17	17	17	17	16	16	18	16	25.7	37.2	22.9	-1	-1	-1
1/17/2019	6:33:00 PM	410	898	17	36	16	17	17	17	17	17	16	16	18	16	25.7	37.2	22.9	-1	-1	-1
1/17/2019	6:33:00 PM	613	899	17	36	16	17	17	17	17	17	16	16	18	16	25.7	37.2	22.9	-1	-1	-1
1/17/2019	6:33:00 PM	801	900	17	36	16	17	17	17	17	17	16	16	18	16	25.7	37.2	22.9	-1	-1	-1
1/17/2019	6:33:01 PM	4	901	17	36	16	17	17	17	17	17	16	16	18	16	25.7	37.2	22.9	-1	-1	-1
1/17/2019	6:33:01 PM	207	902	18	36	17	16	17	17	17	17	16	16	18	16	25.7	37.2	22.9	-1	-1	-1
1/17/2019	6:33:01 PM	410	903	17	36	17	17	17	17	17	18	16	16	18	16	25.7	37.2	22.9	-1	-1	-1
1/17/2019	6:33:01 PM	613	904	17	36	16	17	17	17	17	17	16	16	18	16	25.7	37.2	22.9	-1	-1	-1
1/17/2019	6:33:01 PM	801	905	17	36	16	17	17	17	17	17	16	16	19	16	25.7	37.2	22.9	-1	-1	-1
1/17/2019	6:33:02 PM	4	906	17	36	16	16	17	17	17	17	16	16	18	16	25.7	37.2	22.9	-1	-1	-1
1/17/2019	6:33:02 PM	207	907	17	36	17	17	17	17	17	17	16	16	18	16	25.7	37.2	22.9	-1	-1	-1
1/17/2019	6:33:02 PM	410	908	17	36	16	17	17	17	17	18	16	16	18	16	25.7	37.2	22.9	-1	-1	-1
1/17/2019	6:33:02 PM	613	909	17	36	16	17	17	17	17	17	16	16	18	16	25.7	37.2	22.9	-1	-1	-1
1/17/2019	6:33:02 PM	801	910	17	36	16	16	17	17	17	17	17	16	18	16	25.7	37.2	22.9	-1	-1	-1
1/17/2019	6:33:03 PM	4	911	17	36	17	16	17	17	17	17	16	16	18	16	25.7	37.2	22.9	-1	-1	-1
1/17/2019	6:33:03 PM	207	912	17	36	16	17	17	17	17	17	16	16	18	16	25.7	37.2	22.9	-1	-1	-1
1/17/2019	6:33:03 PM	410	913	17	36	16	17	17	17	17	17	16	16	19	16	25.7	37.2	22.9	-1	-1	-1
1/17/2019	6:33:03 PM	613	914	17	36	16	16	17	17	17	17	16	16	18	16	25.7	37.2	22.9	-1	-1	-1
1/17/2019	6:33:03 PM	801	915	17	36	17	16	17	17	17	17	16	16	18	16	25.7	37.2	22.9	-1	-1	-1
1/17/2019	6:33:04 PM	4	916	17	36	16	17	17	17	17	17	16	16	18	16	25.7	37.2	22.9	-1	-1	-1
1/17/2019	6:33:04 PM	207	917	17	36	17	17	17	17	17	17	16	16	18	16	25.7	37.2	22.9	-1	-1	-1
1/17/2019	6:33:04 PM	410	918	17	36	17	17	17	17	17	18	16	16	18	16	25.7	37.2	22.9	-1	-1	-1
1/17/2019	6:33:04 PM	613	919	17	36	16	17	17	17	17	17	16	16	18	16	25.7	37.2	22.9	-1	-1	-1
1/17/2019	6:33:04 PM	801	920	17	37	16	17	17	17	17	17	16	16	18	16	25.7	37.2	22.9	-1	-1	-1
1/17/2019	6:33:05 PM	4	921	17	36	16	16	17	17	17	17	16	16	18	16	25.7	37.2	22.9	-1	-1	-1
1/17/2019	6:33:05 PM	207	922	17	37	16	17	17	17	17	17	16	16	18	16	25.7	37.2	22.9	-1	-1	-1
1/17/2019	6:33:05 PM	410	923	17	37	16	17	17	17	17	17	16	16	18	16	25.7	37.2	22.9	-1	-1	-1
1/17/2019	6:33:05 PM	613	924	17	37	16	16	17	17	17	17	16	16	18	16	25.7	37.2	22.9	-1	-1	-1
1/17/2019	6:33:05 PM	801	925	17	36	17	16	17	17	17	17	16	16	18	16	25.7	37.2	22.9	-1	-1	-1
1/17/2019	6:33:06 PM	4	926	17	36	17	16	17	17	17	17	16	16	18	16	25.7	37.2	22.9	-1	-1	-1
1/17/2019	6:33:06 PM	207	927	17	37	16	17	17	17	17	17	16	16	18	16	25.7	37.2	22.9	-1	-1	-1
1/17/2019	6:33:06 PM	410	928	17	37	16	16	17	17	17	17	16	16	18	16	25.7	37.2	22.9	-1	-1	-1
1/17/2019	6:33:06 PM	613	929	17	37	16	16	17	17	17	17	16	16	18	16	25.7	37.2	22.9	-1	-1	-1
1/17/2019	6:33:06 PM	801	930	17	37	16	17	17	17	17	18	16	16	18	16	25.7	37.2	22.9	-1	-1	-1
1/17/2019	6:33:07 PM	4	931	17	37	16	16	17	17	17	17	16	16	18	16	25.7	37.2	22.9	-1	-1	-1
1/17/2019	6:33:07 PM	207	932	17	37	17	16	17	17	17	17	16	16	18	16	25.7	37.2	22.9	-1	-1	-1
1/17/2019	6:33:07 PM	410	933	17	37	16	17	17	17	17	18	16	16	18	16	25.7	37.2	22.9	-1	-1	-1
1/17/2019	6:33:07 PM	613	934	17	37	16	17	17	17	17	17	16	16	18	16	25.7	37.2	22.9	-1	-1	-1
1/17/2019	6:33:07 PM	801	935	17	37	16	16	17	17	17	17	17	16	18	16	25.7	37.2	22.9	-1	-1	-1
1/17/2019	6:33:08 PM	4	936	17	37	16	17	17	17	17	17	16	16	18	16	25.7	37.2	22.9	-1	-1	-1
1/17/2019	6:33:08 PM	207	937	17	37	16	17	17	17	17	17	17	16	18	16	25.7	37.2	22.9	-1	-1	-1
1/17/2019	6:33:08 PM	410	938	17	37	16	16	17	17	17	17	16	16	18	16	25.7	37.3	24.7	-1	-1	-1
1/17/2019	6:33:08 PM	613	939	17	37	16	17	17	17	17	18	16	16	18	16	25.7	37.3	24.7	-1	-1	-1
1/17/2019	6:33:08 PM	801	940	17	37	16	17	17	17	17	17	16	16	18	16	25.7	37.3	24.7	-1	-1	-1
1/17/2019	6:33:09 PM	4	941	17	37	17	17	17	17	17	17	16	16	18	16	25.7	37.3	24.7	-1	-1	-1
1/17/2019	6:33:09 PM	207	942	17	36	17	16	17	17	17	17	16	16	18	16	25.7	37.3	24.7	-1	-1	-1
1/17/2019	6:33:09 PM	410	943	17	37	16	17	17	17	17	18	16	16	18	16	25.7	37.3	24.7	-1	-1	-1
1/17/2019	6:33:09 PM	613	944	17	37	16	16	17	17	17	17	16	16	18	16	25.7	37.3	24.7	-1	-1	-1
1/17/2019	6:33:09 PM	801	945	17	36	17	16	17	17	17	17	16	16	18	16	25.7	37.3	24.7	-1	-1	-1
1/17/2019	6:33:10 PM	4	946	17	37	16	17	17	17	17	17	16	16	18	16	25.7	37.3	24.7	-1	-1	-1
1/17/2019	6:33:10 PM	207	947	17	36	17	17	17	17	18	17	16	16	19	16	25.7	37.3	24.7	-1	-1	-1
1/17/2019	6:33:10 PM	410	948	17	36	17	17	17	17	17	17	16	16	18	16	25.7	37.3	24.7	-1	-1	-1
1/17/2019	6:33:10 PM	613	949	17	36	16	17	17	17	17	17	16	16	18	16	25.7	37.3	24.7	-1	-1	-1
1/17/2019	6:33:10 PM	801	950	17	36	16	16	17	17	17	17	16	16	18	16	25.7	37.3	24.7	-1	-1	-1
1/17/2019	6:33:11 PM	4	951	17	36	16	17	17	16	17	17	16	16	18	16	25.7	37.3	24.7	-1	-1	-1
1/17/2019	6:33:11 PM	207	952	17	36	16	17	17	17	17	17	16	16	18	16	25.7	37.3	24.7	-1	-1	-1
1/17/2019	6:33:11 PM	410	953	17	36	17	16	17	17	17	17	16	16	18	16	25.7	37.3	24.7	-1	-1	-1
1/17/2019	6:33:11 PM	613	954	17	36	16	17	17	17	17	17	16	16	18	16	25.7	37.3	24.7	-1	-1	-1
1/17/2019	6:33:11 PM	801	955	17	36	16	17	17	17	17	17	16	16	18	16	25.7	37.3	24.7	-1	-1	-1
1/17/2019	6:33:12 PM	4	956	17	36	17	17	17	17	18	17	16	16	18	16	25.7	37.3	24.7	-1	-1	-1
1/17/2019	6:33:12 PM	207	957	17	36	17	16	17	17	17	17	16	16	18	16	25.7	37.3	24.7	-1	-1	-1
1/17/2019	6:33:12 PM	410	958	17	36	16	16	17	17	17	17	16	16	18	16	25.7	37.3	24.7	-1	-1	-1
1/17/2019	6:33:12 PM	613	959	17	36	16	17	17	17	17	17	16	16	18	16	25.7	37.3	24.7	-1	-1	-1
1/17/2019	6:33:12 PM	801	960	17	36	16	17	17	17	17	17	17	16	18	16	25.7	37.3	24.7	-1	-1	-1
1/17/2019	6:33:13 PM	4	961	17	35	17	16	17	17	17	17	16	16	18	16	25.7	37.3	24.7	-1	-1	-1
1/17/2019	6:33:13 PM	207	962	17	36	16	17	17	17	17	17	16	16	18	16	25.7	37.3	24.7	-1	-1	-1
1/17/2019	6:33:13 PM	410	963	17	36	16	17	17	17	17	17	16	16	18	16	25.7	37.3	24.7	-1	-1	-1
1/17/2019	6:33:13 PM	613	964	17	35	17	16	17	17	17	17	16	16	18	16	25.7	37.3	24.7	-1	-1	-1
1/17/2019	6:33:13 PM	801	965	17	35	17	16	17	17	18	17	16	16	18	16	25.7	37.3	24.7	-1	-1	-1
1/17/2019	6:33:14 PM	4	966	17	36	16	17	17	17	17	17	16	16	18	16	25.7	37.3	24.7	-1	-1	-1
1/17/2019	6:33:14 PM	207	967	17	36	16	17	17	17	17	17	17	16	18	16	25.7	37.3	24.7	-1	-1	-1
1/17/2019	6:33:14 PM	410	968	17	35	16	16	17	17	17	17	16	16	18	16	25.7	37.3	24.7	-1	-1	-1
1/17/2019	6:33:14 PM	613	969	17	36	16	17	17	17	17	17	16	16	18	16	25.7	37.3	24.7	-1	-1	-1
1/17/2019	6:33:14 PM	801	970	17	36	16	17	17	17	17	17	16	16	18	16	25.7	37.3	24.7	-1	-1	-1
1/17/2019	6:33:15 PM	4	971	17	35	17	16	17	17	17	17	16	16	18	16	25.7	37.3	24.7	-1	-1	-1
1/17/2019	6:33:15 PM	207	972	17	36	17	17	17	17	17	17	16	16	18	16	25.7	37.3	24.7	-1	-1	-1
1/17/2019	6:33:15 PM	410	973	17	36	16	17	17	17	17	17	16	16	18	16	25.7	37.3	24.7	-1	-1	-1
1/17/2019	6:33:15 PM	613	974	17	36	17	16	17	17	17	17	16	16	18	16	25.7	37.3	24.7	-1	-1	-1
1/17/2019	6:33:15 PM	801	975	18	36	16	16	17	17	17	17	16	16	18	16	25.7	37.3	24.7	-1	-1	-1
1/17/2019	6:33:16 PM	4	976	17	36	16	17	17	17	17	17	16	16	18	16	25.7	37.3	24.7	-1	-1	-1
1/17/2019	6:33:16 PM	207	977	17	36	17	16	17	17	17	17	16	16	18	16	25.7	37.3	24.7	-1	-1	-1
1/17/2019	6:33:16 PM	410	978	17	36	16	17	17	17	17	17	16	16	18	16	25.7	37.3	24.7	-1	-1	-1
1/17/2019	6:33:16 PM	613	979	17	36	16	17	17	17	16	17	16	16	18	16	25.7	37.3	24.7	-1	-1	-1
1/17/2019	6:33:16 PM	801	980	17	36	16	17	17	17	17	17	16	16	18	16	25.7	37.3	24.4	-1	-1	-1
1/17/2019	6:33:17 PM	4	981	17	36	16	17	17	17	17	17	16	16	18	16	25.7	37.3	24.4	-1	-1	-1
1/17/2019	6:33:17 PM	207	982	17	36	16	17	17	18	17	17	17	16	18	16	25.7	37.3	24.4	-1	-1	-1
1/17/2019	6:33:17 PM	410	983	17	36	17	16	17	17	17	17	16	16	18	16	25.7	37.3	24.4	-1	-1	-1
1/17/2019	6:33:17 PM	613	984	17	36	16	17	17	17	17	17	16	16	18	16	25.7	37.3	24.4	-1	-1	-1
1/17/2019	6:33:17 PM	801	985	17	36	16	17	17	17	17	17	16	16	18	16	25.7	37.3	24.4	-1	-1	-1
1/17/2019	6:33:18 PM	4	986	17	36	17	17	17	17	17	17	16	16	18	16	25.7	37.3	24.4	-1	-1	-1
1/17/2019	6:33:18 PM	207	987	17	36	16	17	17	17	17	18	16	16	18	16	25.7	37.3	24.4	-1	-1	-1
1/17/2019	6:33:18 PM	410	988	17	36	16	17	17	17	17	17	16	16	18	16	25.7	37.3	24.4	-1	-1	-1
1/17/2019	6:33:18 PM	613	989	17	36	16	16	17	17	17	17	16	16	18	16	25.7	37.3	24.4	-1	-1	-1
1/17/2019	6:33:18 PM	801	990	17	36	16	16	17	17	17	17	16	16	18	16	25.7	37.3	24.4	-1	-1	-1
1/17/2019	6:33:19 PM	4	991	17	36	16	17	17	17	17	17	16	16	18	16	25.7	37.3	24.4	-1	-1	-1
1/17/2019	6:33:19 PM	207	992	17	36	17	16	17	17	17	17	16	16	18	16	25.7	37.3	24.4	-1	-1	-1
1/17/2019	6:33:19 PM	410	993	17	36	16	17	17	17	17	17	16	16	18	16	25.7	37.3	24.4	-1	-1	-1
1/17/2019	6:33:19 PM	613	994	17	36	16	16	17	17	17	17	16	16	18	16	25.7	37.3	24.4	-1	-1	-1
1/17/2019	6:33:19 PM	801	995	17	36	16	16	17	17	17	17	16	16	18	16	25.7	37.3	24.4	-1	-1	-1
1/17/2019	6:33:20 PM	4	996	17	36	16	17	17	17	17	18	16	16	18	16	25.7	37.3	24.4	-1	-1	-1
1/17/2019	6:33:20 PM	207	997	17	36	16	17	17	17	17	17	16	16	18	16	25.7	37.3	24.4	-1	-1	-1
1/17/2019	6:33:20 PM	410	998	18	36	16	16	17	17	17	17	16	16	18	16	25.7	37.3	24.4	-1	-1	-1
1/17/2019	6:33:20 PM	613	999	17	36	16	17	17	17	17	17	16	16	18	16	25.7	37.3	24.4	-1	-1	-1
1/17/2019	6:33:20 PM	801	1000	17	36	16	17	17	17	17	17	16	16	18	16	25.7	37.3	24.4	-1	-1	-1
1/17/2019	6:33:21 PM	4	1001	17	36	17	16	17	17	17	17	16	16	18	16	25.7	37.3	24.4	-1	-1	-1
1/17/2019	6:33:21 PM	207	1002	17	36	16	16	17	17	17	17	16	16	18	16	25.7	37.3	24.4	-1	-1	-1
1/17/2019	6:33:21 PM	410	1003	17	36	16	16	17	17	17	17	16	16	18	16	25.7	37.3	24.4	-1	-1	-1
1/17/2019	6:33:21 PM	613	1004	17	36	16	16	17	17	17	17	16	16	18	16	25.7	37.3	24.4	-1	-1	-1
1/17/2019	6:33:21 PM	801	1005	17	36	16	17	17	17	17	17	16	16	18	16	25.7	37.3	24.4	-1	-1	-1
1/17/2019	6:33:22 PM	6	1006	17	36	17	16	17	17	17	17	16	16	18	16	25.7	37.3	24.4	-1	-1	-1
1/17/2019	6:33:22 PM	209	1007	17	36	16	17	17	17	17	17	16	16	18	16	25.7	37.3	24.4	-1	-1	-1
1/17/2019	6:33:22 PM	412	1008	17	36	16	16	17	17	17	17	16	16	18	16	25.7	37.3	24.4	-1	-1	-1
1/17/2019	6:33:22 PM	615	1009	17	36	16	17	17	17	17	17	16	16	18	16	25.7	37.3	24.4	-1	-1	-1
1/17/2019	6:33:22 PM	803	1010	17	36	16	17	17	17	17	18	16	16	18	16	25.7	37.3	24.4	-1	-1	-1
1/17/2019	6:33:23 PM	6	1011	17	35	17	16	17	17	17	17	16	16	18	16	25.7	37.3	24.4	-1	-1	-1
1/17/2019	6:33:23 PM	209	1012	17	36	16	17	17	17	17	17	16	16	18	16	25.7	37.3	24.4	-1	-1	-1
1/17/2019	6:33:23 PM	412	1013	17	36	16	16	17	17	17	17	16	16	18	16	25.7	37.3	24.4	-1	-1	-1
1/17/2019	6:33:23 PM	615	1014	17	36	16	17	17	17	17	17	16	16	18	16	25.7	37.3	24.4	-1	-1	-1
1/17/2019	6:33:23 PM	803	1015	17	36	16	17	17	17	17	17	16	16	19	16	25.7	37.3	24.4	-1	-1	-1
1/17/2019	6:33:24 PM	6	1016	17	36	17	16	17	17	17	17	16	16	18	16	25.7	37.3	24.4	-1	-1	-1
1/17/2019	6:33:24 PM	209	1017	17	36	16	16	17	17	17	17	16	16	18	16	25.7	37.3	24.4	-1	-1	-1
1/17/2019	6:33:24 PM	412	1018	17	36	16	16	17	17	17	17	16	16	18	16	25.7	37.3	24.4	-1	-1	-1
1/17/2019	6:33:24 PM	615	1019	17	36	16	17	17	17	17	18	16	16	18	16	25.7	37.3	24.4	-1	-1	-1
1/17/2019	6:33:24 PM	803	1020	17	36	16	17	17	17	17	17	16	16	19	16	25.7	37.3	24.4	-1	-1	-1
1/17/2019	6:33:25 PM	6	1021	17	36	16	17	17	17	17	17	16	16	18	16	25.7	37.3	24.4	-1	-1	-1
1/17/2019	6:33:25 PM	209	1022	17	36	17	16	17	17	17	17	16	16	18	16	25.7	37.3	26.2	-1	-1	-1
1/17/2019	6:33:25 PM	412	1023	17	36	16	17	17	17	17	17	16	16	18	16	25.7	37.3	26.2	-1	-1	-1
1/17/2019	6:33:25 PM	615	1024	17	36	16	17	17	17	17	17	16	16	18	16	25.7	37.3	26.2	-1	-1	-1
1/17/2019	6:33:25 PM	803	1025	17	36	16	17	17	17	16	17	16	16	19	16	25.7	37.3	26.2	-1	-1	-1
1/17/2019	6:33:26 PM	6	1026	17	36	17	16	17	17	17	17	16	16	18	16	25.7	37.3	26.2	-1	-1	-1
1/17/2019	6:33:26 PM	209	1027	17	36	16	17	17	17	17	17	16	16	18	16	25.7	37.3	26.2	-1	-1	-1
1/17/2019	6:33:26 PM	412	1028	17	36	16	17	17	17	17	17	16	16	18	16	25.7	37.3	26.2	-1	-1	-1
1/17/2019	6:33:26 PM	615	1029	17	36	16	16	17	17	17	17	16	16	18	16	25.7	37.3	26.2	-1	-1	-1
1/17/2019	6:33:26 PM	803	1030	18	36	17	16	17	17	17	17	16	16	18	16	25.7	37.3	26.2	-1	-1	-1
1/17/2019	6:33:27 PM	6	1031	17	36	16	17	17	17	16	17	16	16	18	16	25.7	37.3	26.2	-1	-1	-1
1/17/2019	6:33:27 PM	209	1032	17	36	16	16	17	17	17	17	16	16	18	16	25.7	37.3	26.2	-1	-1	-1
1/17/2019	6:33:27 PM	412	1033	17	36	16	16	17	17	17	17	16	16	18	16	25.7	37.3	26.2	-1	-1	-1
1/17/2019	6:33:27 PM	615	1034	17	36	16	17	17	17	17	17	16	16	18	16	25.7	37.3	26.2	-1	-1	-1
1/17/2019	6:33:27 PM	803	1035	17	36	16	17	17	17	17	17	16	16	19	16	25.7	37.3	26.2	-1	-1	-1
1/17/2019	6:33:28 PM	6	1036	17	36	17	17	17	17	17	17	16	16	18	16	25.7	37.3	26.2	-1	-1	-1
1/17/2019	6:33:28 PM	209	1037	17	36	16	17	17	17	17	17	16	16	18	16	25.7	37.3	26.2	-1	-1	-1
1/17/2019	6:33:28 PM	412	1038	17	36	16	17	17	17	17	17	16	16	18	16	25.7	37.3	26.2	-1	-1	-1
1/17/2019	6:33:28 PM	615	1039	18	36	16	16	17	17	17	17	16	16	18	16	25.7	37.3	26.2	-1	-1	-1
1/17/2019	6:33:28 PM	803	1040	18	36	17	17	17	17	17	17	16	16	18	16	25.7	37.3	26.2	-1	-1	-1
1/17/2019	6:33:29 PM	6	1041	17	36	16	17	17	17	17	17	16	16	18	16	25.7	37.3	26.2	-1	-1	-1
1/17/2019	6:33:29 PM	209	1042	17	36	17	16	17	17	17	17	16	16	18	16	25.7	37.3	26.2	-1	-1	-1
1/17/2019	6:33:29 PM	412	1043	17	36	16	16	17	17	17	18	16	16	18	16	25.7	37.3	26.2	-1	-1	-1
1/17/2019	6:33:29 PM	615	1044	17	36	17	17	17	17	17	17	16	16	19	16	25.7	37.3	26.2	-1	-1	-1
1/17/2019	6:33:29 PM	803	1045	17	36	17	17	17	17	17	17	16	16	18	16	25.7	37.3	26.2	-1	-1	-1
1/17/2019	6:33:30 PM	6	1046	17	36	16	17	17	17	17	17	16	16	18	16	25.7	37.3	26.2	-1	-1	-1
1/17/2019	6:33:30 PM	209	1047	17	36	16	17	17	17	17	17	16	16	18	16	25.7	37.3	26.2	-1	-1	-1
1/17/2019	6:33:30 PM	412	1048	17	36	16	16	17	17	17	17	16	16	18	16	25.7	37.3	26.2	-1	-1	-1
1/17/2019	6:33:30 PM	615	1049	17	37	17	17	17	17	17	17	16	16	18	16	25.7	37.3	26.2	-1	-1	-1
1/17/2019	6:33:30 PM	803	1050	17	36	17	16	17	17	17	17	16	16	18	16	25.7	37.3	26.2	-1	-1	-1
1/17/2019	6:33:31 PM	6	1051	17	36	17	17	17	17	17	17	16	16	18	16	25.7	37.3	26.2	-1	-1	-1
1/17/2019	6:33:31 PM	209	1052	17	37	16	17	17	17	17	17	16	16	18	16	25.7	37.3	26.2	-1	-1	-1
1/17/2019	6:33:31 PM	412	1053	17	37	16	16	17	17	17	17	16	16	18	16	25.7	37.3	26.2	-1	-1	-1
1/17/2019	6:33:31 PM	615	1054	18	37	16	17	17	17	17	17	16	16	18	16	25.7	37.3	26.2	-1	-1	-1
1/17/2019	6:33:31 PM	803	1055	17	37	16	17	17	17	17	18	16	16	18	16	25.7	37.3	26.2	-1	-1	-1
1/17/2019	6:33:32 PM	6	1056	17	36	16	17	17	17	17	17	16	16	18	16	25.7	37.3	26.2	-1	-1	-1
1/17/2019	6:33:32 PM	209	1057	17	36	16	16	17	17	17	17	16	16	18	16	25.7	37.3	26.2	-1	-1	-1
1/17/2019	6:33:32 PM	412	1058	17	37	16	17	17	17	17	17	17	16	18	16	25.7	37.3	26.2	-1	-1	-1
1/17/2019	6:33:32 PM	615	1059	17	36	17	16	17	17	17	17	16	16	18	16	25.7	37.3	26.2	-1	-1	-1
1/17/2019	6:33:32 PM	803	1060	18	37	17	16	17	17	17	17	16	16	18	16	25.7	37.3	26.2	-1	-1	-1
1/17/2019	6:33:33 PM	6	1061	17	37	16	16	17	17	17	17	16	16	18	16	25.7	37.3	26.2	-1	-1	-1
1/17/2019	6:33:33 PM	209	1062	17	36	16	16	17	17	17	17	16	16	18	16	25.7	37.3	26.2	-1	-1	-1
1/17/2019	6:33:33 PM	412	1063	17	36	16	17	17	17	17	17	16	16	18	16	25.7	37.3	26.2	-1	-1	-1
1/17/2019	6:33:33 PM	615	1064	17	36	17	16	17	17	17	17	16	16	18	16	25.7	37.4	23.7	-1	-1	-1
1/17/2019	6:33:33 PM	803	1065	18	36	16	16	17	17	17	17	16	16	18	16	25.7	37.4	23.7	-1	-1	-1
1/17/2019	6:33:34 PM	6	1066	17	36	17	16	17	17	17	17	16	16	18	16	25.7	37.4	23.7	-1	-1	-1
1/17/2019	6:33:34 PM	209	1067	18	36	17	16	17	17	17	17	16	16	18	16	25.7	37.4	23.7	-1	-1	-1
1/17/2019	6:33:34 PM	412	1068	17	36	16	17	17	17	17	17	16	16	18	16	25.7	37.4	23.7	-1	-1	-1
1/17/2019	6:33:34 PM	615	1069	17	37	16	16	17	17	17	17	16	16	18	16	25.7	37.4	23.7	-1	-1	-1
1/17/2019	6:33:34 PM	803	1070	17	36	17	16	17	17	17	17	16	16	18	16	25.7	37.4	23.7	-1	-1	-1
1/17/2019	6:33:35 PM	6	1071	17	36	16	17	17	17	17	17	16	16	18	16	25.7	37.4	23.7	-1	-1	-1
1/17/2019	6:33:35 PM	209	1072	17	36	16	16	17	17	17	17	16	16	18	16	25.7	37.4	23.7	-1	-1	-1
1/17/2019	6:33:35 PM	412	1073	17	36	16	17	17	17	17	17	16	16	18	16	25.7	37.4	23.7	-1	-1	-1
1/17/2019	6:33:35 PM	615	1074	17	36	16	17	17	17	17	17	16	16	18	16	25.7	37.4	23.7	-1	-1	-1
1/17/2019	6:33:35 PM	803	1075	17	36	17	16	17	17	17	17	16	16	18	16	25.7	37.4	23.7	-1	-1	-1
1/17/2019	6:33:36 PM	6	1076	17	37	16	17	17	17	17	17	16	16	18	16	25.7	37.4	23.7	-1	-1	-1
1/17/2019	6:33:36 PM	209	1077	17	36	17	16	17	17	17	17	16	16	18	16	25.7	37.4	23.7	-1	-1	-1
1/17/2019	6:33:36 PM	412	1078	17	36	16	17	17	17	17	17	16	16	18	16	25.7	37.4	23.7	-1	-1	-1
1/17/2019	6:33:36 PM	615	1079	17	36	17	16	17	17	17	17	16	16	18	16	25.7	37.4	23.7	-1	-1	-1
1/17/2019	6:33:36 PM	803	1080	17	36	17	17	17	17	17	17	16	16	18	16	25.7	37.4	23.7	-1	-1	-1
1/17/2019	6:33:37 PM	6	1081	17	36	16	16	17	17	17	17	17	16	19	16	25.7	37.4	23.7	-1	-1	-1
1/17/2019	6:33:37 PM	209	1082	18	36	16	16	17	17	17	17	16	16	18	16	25.7	37.4	23.7	-1	-1	-1
1/17/2019	6:33:37 PM	412	1083	17	36	16	17	17	17	17	17	16	16	19	16	25.7	37.4	23.7	-1	-1	-1
1/17/2019	6:33:37 PM	615	1084	17	36	16	17	17	17	17	17	16	16	19	16	25.7	37.4	23.7	-1	-1	-1
1/17/2019	6:33:37 PM	803	1085	17	36	17	16	17	17	17	17	17	16	18	16	25.7	37.4	23.7	-1	-1	-1
1/17/2019	6:33:38 PM	6	1086	17	36	16	17	17	17	17	17	16	16	18	16	25.7	37.4	23.7	-1	-1	-1
1/17/2019	6:33:38 PM	209	1087	17	36	16	17	17	17	17	17	16	16	18	16	25.7	37.4	23.7	-1	-1	-1
1/17/2019	6:33:38 PM	412	1088	17	36	17	16	17	17	17	17	16	16	18	16	25.7	37.4	23.7	-1	-1	-1
1/17/2019	6:33:38 PM	615	1089	17	36	16	17	17	17	17	18	16	16	18	16	25.7	37.4	23.7	-1	-1	-1
1/17/2019	6:33:38 PM	803	1090	17	36	16	17	17	17	17	17	16	16	19	16	25.7	37.4	23.7	-1	-1	-1
1/17/2019	6:33:39 PM	6	1091	18	36	16	16	17	17	17	17	16	16	18	16	25.7	37.4	23.7	-1	-1	-1
1/17/2019	6:33:39 PM	209	1092	17	36	16	16	17	17	17	17	16	16	18	16	25.7	37.4	23.7	-1	-1	-1
1/17/2019	6:33:39 PM	412	1093	17	36	16	16	17	17	17	17	16	16	18	16	25.7	37.4	23.7	-1	-1	-1
1/17/2019	6:33:39 PM	615	1094	18	36	17	16	17	17	17	17	16	16	18	16	25.7	37.4	23.7	-1	-1	-1
1/17/2019	6:33:39 PM	803	1095	17	36	16	16	17	17	17	17	16	16	18	16	25.7	37.4	23.7	-1	-1	-1
1/17/2019	6:33:40 PM	6	1096	17	36	16	17	17	17	17	17	16	16	19	16	25.7	37.4	23.7	-1	-1	-1
1/17/2019	6:33:40 PM	209	1097	17	35	16	16	17	17	17	17	16	16	18	16	25.7	37.4	23.7	-1	-1	-1
1/17/2019	6:33:40 PM	412	1098	17	36	16	17	17	17	17	18	16	16	19	16	25.7	37.4	23.7	-1	-1	-1
1/17/2019	6:33:40 PM	615	1099	17	36	16	16	17	17	17	17	17	16	18	16	25.7	37.4	23.7	-1	-1	-1
1/17/2019	6:33:40 PM	803	1100	18	36	16	16	17	17	17	17	16	16	18	16	25.7	37.4	23.7	-1	-1	-1
1/17/2019	6:33:41 PM	6	1101	17	36	16	17	17	17	17	17	16	16	18	16	25.7	37.4	23.7	-1	-1	-1
1/17/2019	6:33:41 PM	209	1102	17	36	16	16	17	17	17	17	16	16	18	16	25.7	37.4	23.7	-1	-1	-1
1/17/2019	6:33:41 PM	412	1103	17	36	16	16	17	17	17	17	16	16	18	16	25.7	37.4	23.7	-1	-1	-1
1/17/2019	6:33:41 PM	615	1104	17	36	16	17	17	17	17	17	16	16	19	16	25.7	37.4	23.7	-1	-1	-1
1/17/2019	6:33:41 PM	803	1105	18	36	17	16	17	17	17	17	16	16	18	16	25.7	37.4	23.7	-1	-1	-1
1/17/2019	6:33:42 PM	6	1106	17	36	16	17	17	17	17	17	16	16	18	16	25.7	37.4	38.2	-1	-1	-1
1/17/2019	6:33:42 PM	209	1107	17	35	16	16	17	17	17	17	16	16	18	16	25.7	37.4	38.2	-1	-1	-1
1/17/2019	6:33:42 PM	412	1108	17	36	16	17	17	17	17	17	16	16	18	16	25.7	37.4	38.2	-1	-1	-1
1/17/2019	6:33:42 PM	615	1109	17	36	17	16	17	17	17	17	17	16	19	16	25.7	37.4	38.2	-1	-1	-1
1/17/2019	6:33:42 PM	803	1110	17	36	16	16	17	17	17	17	16	16	18	16	25.7	37.4	38.2	-1	-1	-1
1/17/2019	6:33:43 PM	6	1111	17	36	16	17	17	17	17	17	16	16	18	16	25.7	37.4	38.2	-1	-1	-1
1/17/2019	6:33:43 PM	209	1112	17	36	17	16	17	17	17	17	16	16	18	16	25.7	37.4	38.2	-1	-1	-1
1/17/2019	6:33:43 PM	412	1113	17	36	16	17	17	17	16	17	17	16	19	16	25.7	37.4	38.2	-1	-1	-1
1/17/2019	6:33:43 PM	615	1114	17	36	17	16	17	17	17	17	16	16	18	16	25.7	37.4	38.2	-1	-1	-1
1/17/2019	6:33:43 PM	803	1115	17	36	16	16	17	17	17	17	16	16	18	16	25.7	37.4	38.2	-1	-1	-1
1/17/2019	6:33:44 PM	6	1116	17	36	16	17	17	17	17	17	16	16	18	16	25.7	37.4	38.2	-1	-1	-1
1/17/2019	6:33:44 PM	209	1117	17	36	17	16	17	17	17	17	16	16	18	16	25.7	37.4	38.2	-1	-1	-1
1/17/2019	6:33:44 PM	412	1118	17	36	17	17	17	17	17	17	16	16	18	16	25.7	37.4	38.2	-1	-1	-1
1/17/2019	6:33:44 PM	615	1119	17	36	17	17	17	17	17	17	16	16	19	16	25.7	37.4	38.2	-1	-1	-1
1/17/2019	6:33:44 PM	803	1120	18	36	17	16	17	17	17	17	16	16	18	16	25.7	37.4	38.2	-1	-1	-1
1/17/2019	6:33:45 PM	6	1121	17	36	16	17	17	17	17	17	16	16	18	16	25.7	37.4	38.2	-1	-1	-1
1/17/2019	6:33:45 PM	209	1122	17	36	16	16	17	17	18	17	16	16	18	16	25.7	37.4	38.2	-1	-1	-1
1/17/2019	6:33:45 PM	412	1123	17	36	16	17	17	17	17	17	16	16	18	16	25.7	37.4	38.2	-1	-1	-1
1/17/2019	6:33:45 PM	615	1124	17	36	17	17	17	17	17	17	16	16	19	16	25.7	37.4	38.2	-1	-1	-1
1/17/2019	6:33:45 PM	803	1125	17	36	17	16	17	17	17	17	16	16	18	16	25.7	37.4	38.2	-1	-1	-1
1/17/2019	6:33:46 PM	6	1126	17	36	16	17	17	17	17	17	16	16	18	16	25.7	37.4	38.2	-1	-1	-1
1/17/2019	6:33:46 PM	209	1127	17	36	16	16	17	17	17	17	16	16	18	16	25.7	37.4	38.2	-1	-1	-1
1/17/2019	6:33:46 PM	412	1128	17	36	16	17	17	17	17	17	16	16	18	16	25.7	37.4	38.2	-1	-1	-1
1/17/2019	6:33:46 PM	615	1129	17	36	17	16	17	17	17	17	16	16	18	16	25.7	37.4	38.2	-1	-1	-1
1/17/2019	6:33:46 PM	803	1130	18	35	16	16	17	17	17	17	16	16	18	16	25.7	37.4	38.2	-1	-1	-1
1/17/2019	6:33:47 PM	6	1131	17	36	16	17	17	17	17	17	16	16	18	16	25.7	37.4	38.2	-1	-1	-1
1/17/2019	6:33:47 PM	209	1132	17	35	17	17	17	17	17	17	16	16	18	16	25.7	37.4	38.2	-1	-1	-1
1/17/2019	6:33:47 PM	412	1133	17	36	16	17	17	17	17	17	16	16	18	16	25.7	37.4	38.2	-1	-1	-1
1/17/2019	6:33:47 PM	615	1134	17	36	17	16	17	17	17	17	16	16	19	16	25.7	37.4	38.2	-1	-1	-1
1/17/2019	6:33:47 PM	803	1135	17	35	16	16	17	17	17	17	16	16	18	16	25.7	37.4	38.2	-1	-1	-1
1/17/2019	6:33:48 PM	6	1136	17	36	16	17	17	17	17	17	16	16	19	16	25.7	37.4	38.2	-1	-1	-1
1/17/2019	6:33:48 PM	209	1137	17	35	17	16	17	17	17	17	16	16	18	16	25.7	37.4	38.2	-1	-1	-1
1/17/2019	6:33:48 PM	412	1138	17	36	16	17	17	17	18	17	17	16	19	16	25.7	37.4	38.2	-1	-1	-1
1/17/2019	6:33:48 PM	615	1139	17	35	17	16	17	17	17	17	16	16	18	16	25.7	37.4	38.2	-1	-1	-1
1/17/2019	6:33:48 PM	803	1140	17	35	16	17	17	17	17	17	16	16	18	16	25.7	37.4	38.2	-1	-1	-1
1/17/2019	6:33:49 PM	6	1141	17	35	17	16	17	17	17	17	16	16	18	16	25.7	37.4	38.2	-1	-1	-1
1/17/2019	6:33:49 PM	209	1142	17	36	16	17	17	17	17	18	16	16	18	16	25.7	37.4	38.2	-1	-1	-1
1/17/2019	6:33:49 PM	412	1143	17	35	17	16	17	17	17	17	16	16	18	16	25.7	37.4	38.2	-1	-1	-1
1/17/2019	6:33:49 PM	615	1144	17	36	16	17	17	17	17	17	16	16	19	16	25.7	37.4	38.2	-1	-1	-1
1/17/2019	6:33:49 PM	803	1145	17	35	17	16	17	17	17	17	16	16	18	16	25.7	37.4	38.2	-1	-1	-1
1/17/2019	6:33:50 PM	6	1146	17	35	16	17	17	17	17	17	16	16	18	16	25.7	37.4	38.2	-1	-1	-1
1/17/2019	6:33:50 PM	209	1147	17	36	16	17	17	17	17	17	16	16	19	16	25.7	37.4	38.2	-1	-1	-1
1/17/2019	6:33:50 PM	412	1148	17	36	17	17	17	17	17	17	16	16	19	16	25.7	37.4	32.7	-1	-1	-1
1/17/2019	6:33:50 PM	615	1149	17	35	17	16	17	17	17	17	16	16	18	16	25.7	37.4	32.7	-1	-1	-1
1/17/2019	6:33:50 PM	803	1150	17	35	16	16	17	16	17	17	16	16	18	16	25.7	37.4	32.7	-1	-1	-1
1/17/2019	6:33:51 PM	6	1151	17	36	16	17	17	17	17	17	16	16	18	16	25.7	37.4	32.7	-1	-1	-1
1/17/2019	6:33:51 PM	209	1152	17	36	16	16	17	17	17	17	16	16	18	16	25.7	37.4	32.7	-1	-1	-1
1/17/2019	6:33:51 PM	412	1153	18	36	17	17	17	17	17	17	16	16	18	16	25.7	37.4	32.7	-1	-1	-1
1/17/2019	6:33:51 PM	615	1154	17	36	16	17	17	17	17	17	16	16	19	16	25.7	37.4	32.7	-1	-1	-1
1/17/2019	6:33:51 PM	803	1155	17	36	16	17	17	17	17	17	16	16	18	16	25.7	37.4	32.7	-1	-1	-1
1/17/2019	6:33:52 PM	6	1156	17	35	17	16	17	17	17	17	16	16	18	16	25.7	37.4	32.7	-1	-1	-1
1/17/2019	6:33:52 PM	209	1157	17	35	16	16	17	17	17	17	16	16	18	16	25.7	37.4	32.7	-1	-1	-1
1/17/2019	6:33:52 PM	412	1158	17	36	16	17	17	17	17	17	16	16	19	16	25.7	37.4	32.7	-1	-1	-1
1/17/2019	6:33:52 PM	615	1159	17	35	17	16	17	17	17	17	16	16	18	16	25.7	37.4	32.7	-1	-1	-1
1/17/2019	6:33:52 PM	803	1160	17	35	16	16	17	17	17	17	16	16	18	16	25.7	37.4	32.7	-1	-1	-1
1/17/2019	6:33:53 PM	6	1161	17	35	16	16	17	17	17	17	16	16	18	16	25.7	37.4	32.7	-1	-1	-1
1/17/2019	6:33:53 PM	209	1162	17	35	17	16	17	17	17	17	16	16	18	16	25.7	37.4	32.7	-1	-1	-1
1/17/2019	6:33:53 PM	412	1163	17	35	16	17	17	17	17	17	16	16	19	16	25.7	37.4	32.7	-1	-1	-1
1/17/2019	6:33:53 PM	615	1164	17	35	16	16	17	17	17	17	16	16	18	16	25.7	37.4	32.7	-1	-1	-1
1/17/2019	6:33:53 PM	803	1165	17	35	16	16	17	17	17	17	16	16	18	16	25.7	37.4	32.7	-1	-1	-1
1/17/2019	6:33:54 PM	6	1166	17	35	16	16	17	17	17	17	16	16	18	16	25.7	37.4	32.7	-1	-1	-1
1/17/2019	6:33:54 PM	209	1167	17	35	17	17	17	17	17	17	16	16	18	16	25.7	37.4	32.7	-1	-1	-1
1/17/2019	6:33:54 PM	412	1168	17	35	17	16	17	17	17	18	16	16	18	16	25.7	37.4	32.7	-1	-1	-1
1/17/2019	6:33:54 PM	615	1169	17	35	16	17	17	17	17	17	16	16	18	16	25.7	37.4	32.7	-1	-1	-1
1/17/2019	6:33:54 PM	803	1170	17	35	16	17	17	17	17	17	16	16	18	16	25.7	37.4	32.7	-1	-1	-1
1/17/2019	6:33:55 PM	6	1171	17	35	17	16	17	17	17	17	16	16	18	16	25.7	37.4	32.7	-1	-1	-1
1/17/2019	6:33:55 PM	209	1172	17	35	16	16	17	17	17	17	16	16	18	16	25.7	37.4	32.7	-1	-1	-1
1/17/2019	6:33:55 PM	412	1173	17	35	16	17	17	17	17	17	17	16	19	16	25.7	37.4	32.7	-1	-1	-1
1/17/2019	6:33:55 PM	615	1174	17	35	17	17	17	17	17	17	16	16	18	16	25.7	37.4	32.7	-1	-1	-1
1/17/2019	6:33:55 PM	803	1175	17	35	16	17	17	17	17	17	16	16	18	16	25.7	37.4	32.7	-1	-1	-1
1/17/2019	6:33:56 PM	6	1176	17	35	16	16	17	17	17	17	16	16	18	16	25.7	37.4	32.7	-1	-1	-1
1/17/2019	6:33:56 PM	209	1177	17	35	16	16	17	17	17	17	16	16	18	16	25.7	37.4	32.7	-1	-1	-1
1/17/2019	6:33:56 PM	412	1178	17	35	16	17	17	17	17	17	16	16	19	16	25.7	37.4	32.7	-1	-1	-1
1/17/2019	6:33:56 PM	615	1179	17	35	16	17	17	17	17	17	16	16	18	16	25.7	37.4	32.7	-1	-1	-1
1/17/2019	6:33:56 PM	803	1180	17	34	17	16	17	16	17	17	16	16	18	16	25.7	37.4	32.7	-1	-1	-1
1/17/2019	6:33:57 PM	6	1181	17	35	16	17	17	17	17	17	16	16	18	16	25.7	37.4	32.7	-1	-1	-1
1/17/2019	6:33:57 PM	209	1182	17	35	17	17	17	17	17	17	16	16	18	16	25.7	37.4	32.7	-1	-1	-1
1/17/2019	6:33:57 PM	412	1183	18	35	17	16	17	17	17	17	16	16	18	16	25.7	37.4	32.7	-1	-1	-1
1/17/2019	6:33:57 PM	615	1184	17	35	16	17	17	17	17	17	16	16	18	16	25.7	37.4	32.7	-1	-1	-1
1/17/2019	6:33:57 PM	803	1185	17	35	16	16	17	17	17	17	16	16	18	16	25.7	37.4	32.7	-1	-1	-1
1/17/2019	6:33:58 PM	6	1186	17	34	17	16	17	17	17	17	16	16	18	16	25.7	37.4	32.7	-1	-1	-1
1/17/2019	6:33:58 PM	209	1187	17	35	16	17	17	17	17	17	16	16	18	16	25.7	37.4	32.7	-1	-1	-1
1/17/2019	6:33:58 PM	412	1188	17	35	16	17	17	17	17	17	17	16	18	16	25.7	37.4	32.7	-1	-1	-1
1/17/2019	6:33:58 PM	615	1189	17	35	16	17	17	17	17	17	16	16	18	16	25.7	37.4	32.7	-1	-1	-1
1/17/2019	6:33:58 PM	803	1190	17	35	16	17	17	17	16	17	16	16	18	16	25.7	37.5	24.2	-1	-1	-1
1/17/2019	6:33:59 PM	6	1191	17	35	16	16	17	17	17	17	16	16	18	16	25.7	37.5	24.2	-1	-1	-1
1/17/2019	6:33:59 PM	209	1192	17	35	16	17	17	17	17	17	16	16	18	16	25.7	37.5	24.2	-1	-1	-1
1/17/2019	6:33:59 PM	412	1193	17	35	17	17	17	17	17	17	16	16	18	16	25.7	37.5	24.2	-1	-1	-1
1/17/2019	6:33:59 PM	615	1194	18	35	17	16	17	17	17	17	16	16	18	16	25.7	37.5	24.2	-1	-1	-1
1/17/2019	6:33:59 PM	803	1195	17	35	16	17	17	17	17	17	16	16	18	16	25.7	37.5	24.2	-1	-1	-1
1/17/2019	6:34:00 PM	6	1196	17	35	16	16	17	17	17	17	16	16	18	16	25.7	37.5	24.2	-1	-1	-1
1/17/2019	6:34:00 PM	209	1197	17	35	17	17	17	17	17	17	16	16	18	16	25.7	37.5	24.2	-1	-1	-1
1/17/2019	6:34:00 PM	412	1198	17	35	16	17	17	17	17	17	16	16	19	16	25.7	37.5	24.2	-1	-1	-1
1/17/2019	6:34:00 PM	615	1199	17	35	17	16	17	17	17	17	16	16	18	16	25.7	37.5	24.2	-1	-1	-1
1/17/2019	6:34:00 PM	803	1200	17	35	16	17	17	17	17	17	16	16	18	16	25.7	37.5	24.2	-1	-1	-1
1/17/2019	6:34:01 PM	6	1201	17	35	16	16	17	17	17	17	16	16	18	16	25.7	37.5	24.2	-1	-1	-1
1/17/2019	6:34:01 PM	209	1202	17	35	16	17	17	17	17	17	16	16	18	16	25.7	37.5	24.2	-1	-1	-1
1/17/2019	6:34:01 PM	412	1203	17	35	16	17	17	17	17	17	16	16	18	16	25.7	37.5	24.2	-1	-1	-1
1/17/2019	6:34:01 PM	615	1204	17	35	16	16	17	17	17	17	16	16	18	16	25.7	37.5	24.2	-1	-1	-1
1/17/2019	6:34:01 PM	803	1205	17	35	16	17	17	17	17	17	16	16	18	16	25.7	37.5	24.2	-1	-1	-1
1/17/2019	6:34:02 PM	6	1206	17	35	16	17	17	17	17	17	16	16	18	16	25.7	37.5	24.2	-1	-1	-1
1/17/2019	6:34:02 PM	209	1207	17	35	16	17	17	17	17	18	16	16	18	16	25.7	37.5	24.2	-1	-1	-1
1/17/2019	6:34:02 PM	412	1208	17	35	16	17	17	17	17	17	16	16	19	16	25.7	37.5	24.2	-1	-1	-1
1/17/2019	6:34:02 PM	615	1209	17	35	16	17	17	17	17	17	16	16	18	16	25.7	37.5	24.2	-1	-1	-1
1/17/2019	6:34:02 PM	803	1210	17	35	16	17	17	17	17	17	16	16	18	16	25.7	37.5	24.2	-1	-1	-1
1/17/2019	6:34:03 PM	6	1211	17	35	16	17	17	17	17	17	16	16	18	16	25.7	37.5	24.2	-1	-1	-1
1/17/2019	6:34:03 PM	209	1212	17	35	17	17	17	17	17	17	16	16	18	16	25.7	37.5	24.2	-1	-1	-1
1/17/2019	6:34:03 PM	412	1213	17	35	16	17	17	17	17	17	16	16	18	16	25.7	37.5	24.2	-1	-1	-1
1/17/2019	6:34:03 PM	615	1214	17	35	16	17	17	17	17	17	16	16	18	16	25.7	37.5	24.2	-1	-1	-1
1/17/2019	6:34:03 PM	803	1215	17	35	17	16	17	17	17	17	16	16	18	16	25.7	37.5	24.2	-1	-1	-1
1/17/2019	6:34:04 PM	6	1216	17	35	16	16	17	17	17	17	16	16	18	16	25.7	37.5	24.2	-1	-1	-1
1/17/2019	6:34:04 PM	209	1217	17	35	17	17	17	17	17	17	16	16	18	16	25.7	37.5	24.2	-1	-1	-1
1/17/2019	6:34:04 PM	412	1218	18	35	17	16	17	17	18	17	16	16	18	16	25.7	37.5	24.2	-1	-1	-1
1/17/2019	6:34:04 PM	612	1219	17	35	16	17	17	17	17	18	16	16	18	16	25.7	37.5	24.2	-1	-1	-1
1/17/2019	6:34:04 PM	815	1220	17	35	17	17	17	17	17	17	17	16	18	16	25.7	37.5	24.2	-1	-1	-1
1/17/2019	6:34:05 PM	3	1221	17	35	17	16	17	17	17	17	16	16	18	16	25.7	37.5	24.2	-1	-1	-1
1/17/2019	6:34:05 PM	206	1222	17	36	16	17	17	17	17	17	16	16	18	16	25.7	37.5	24.2	-1	-1	-1
1/17/2019	6:34:05 PM	409	1223	17	35	17	17	17	17	18	17	16	16	18	16	25.7	37.5	24.2	-1	-1	-1
1/17/2019	6:34:05 PM	612	1224	17	36	16	16	17	17	17	17	16	16	18	16	25.7	37.5	24.2	-1	-1	-1
1/17/2019	6:34:05 PM	815	1225	17	36	16	16	17	17	17	17	16	16	18	16	25.7	37.5	24.2	-1	-1	-1
1/17/2019	6:34:06 PM	3	1226	17	35	17	16	17	17	18	17	16	16	18	16	25.7	37.5	24.2	-1	-1	-1
1/17/2019	6:34:06 PM	206	1227	17	35	17	16	17	17	17	17	16	16	18	16	25.7	37.5	24.2	-1	-1	-1
1/17/2019	6:34:06 PM	409	1228	17	36	16	17	17	17	17	17	16	16	19	16	25.7	37.5	24.2	-1	-1	-1
1/17/2019	6:34:06 PM	612	1229	17	36	17	16	17	17	17	17	16	16	18	16	25.7	37.5	24.2	-1	-1	-1
1/17/2019	6:34:06 PM	815	1230	17	36	16	17	17	17	17	18	16	16	18	16	25.7	37.5	24.2	-1	-1	-1
1/17/2019	6:34:07 PM	3	1231	17	36	16	17	17	17	17	17	16	16	19	16	25.7	37.5	24.2	-1	-1	-1
1/17/2019	6:34:07 PM	206	1232	17	36	16	17	17	17	17	17	16	16	18	16	25.7	37.5	34.7	-1	-1	-1
1/17/2019	6:34:07 PM	409	1233	17	36	17	17	17	17	17	17	16	16	18	16	25.7	37.5	34.7	-1	-1	-1
1/17/2019	6:34:07 PM	612	1234	17	36	17	16	17	17	17	17	16	16	18	16	25.7	37.5	34.7	-1	-1	-1
1/17/2019	6:34:07 PM	815	1235	17	37	16	17	17	17	17	17	16	16	18	16	25.7	37.5	34.7	-1	-1	-1
1/17/2019	6:34:08 PM	3	1236	17	37	16	17	17	17	17	17	16	16	18	16	25.7	37.5	34.7	-1	-1	-1
1/17/2019	6:34:08 PM	206	1237	17	36	16	16	17	17	17	17	16	16	18	16	25.7	37.5	34.7	-1	-1	-1
1/17/2019	6:34:08 PM	409	1238	17	37	16	17	17	17	18	17	16	16	18	16	25.7	37.5	34.7	-1	-1	-1
1/17/2019	6:34:08 PM	612	1239	17	36	17	17	17	17	17	17	16	16	18	16	25.7	37.5	34.7	-1	-1	-1
1/17/2019	6:34:08 PM	815	1240	17	36	16	17	17	17	17	17	16	16	18	16	25.7	37.5	34.7	-1	-1	-1
1/17/2019	6:34:09 PM	3	1241	17	36	17	16	17	17	17	17	16	16	18	16	25.7	37.5	34.7	-1	-1	-1
1/17/2019	6:34:09 PM	206	1242	17	36	16	16	17	17	17	17	16	16	18	16	25.7	37.5	34.7	-1	-1	-1
1/17/2019	6:34:09 PM	407	1243	17	36	16	17	17	17	17	17	16	16	18	16	25.7	37.5	34.7	-1	-1	-1
1/17/2019	6:34:09 PM	610	1244	17	36	17	16	17	17	17	17	16	16	18	16	25.7	37.5	34.7	-1	-1	-1
1/17/2019	6:34:09 PM	813	1245	17	36	16	17	17	17	17	17	16	16	18	16	25.7	37.5	34.7	-1	-1	-1
1/17/2019	6:34:10 PM	0	1246	17	36	17	17	17	17	17	17	16	16	18	16	25.7	37.5	34.7	-1	-1	-1
1/17/2019	6:34:10 PM	204	1247	17	36	16	17	17	17	17	17	16	16	18	16	25.7	37.5	34.7	-1	-1	-1
1/17/2019	6:34:10 PM	407	1248	17	36	16	17	17	17	17	17	16	16	18	16	25.7	37.5	34.7	-1	-1	-1
1/17/2019	6:34:10 PM	610	1249	18	36	17	16	17	17	17	17	16	16	18	16	25.7	37.5	34.7	-1	-1	-1
1/17/2019	6:34:10 PM	813	1250	17	36	16	17	17	17	17	18	16	16	18	16	25.7	37.5	34.7	-1	-1	-1
1/17/2019	6:34:11 PM	0	1251	17	36	16	17	17	17	17	17	16	16	18	16	25.7	37.5	34.7	-1	-1	-1
1/17/2019	6:34:11 PM	204	1252	17	35	16	16	17	17	17	17	16	16	18	16	25.7	37.5	34.7	-1	-1	-1
1/17/2019	6:34:11 PM	407	1253	17	36	16	17	17	17	17	17	16	16	18	16	25.7	37.5	34.7	-1	-1	-1
1/17/2019	6:34:11 PM	610	1254	18	35	17	16	17	17	17	17	16	16	18	16	25.7	37.5	34.7	-1	-1	-1
1/17/2019	6:34:11 PM	813	1255	17	36	16	16	17	17	17	17	16	16	18	16	25.7	37.5	34.7	-1	-1	-1
1/17/2019	6:34:12 PM	0	1256	17	35	17	16	17	17	17	17	16	16	18	16	25.7	37.5	34.7	-1	-1	-1
1/17/2019	6:34:12 PM	204	1257	17	35	16	17	17	17	17	17	16	16	18	16	25.7	37.5	34.7	-1	-1	-1
1/17/2019	6:34:12 PM	407	1258	17	35	17	16	17	17	17	17	16	16	18	16	25.7	37.5	34.7	-1	-1	-1
1/17/2019	6:34:12 PM	610	1259	17	36	16	17	17	17	17	17	16	16	18	16	25.7	37.5	34.7	-1	-1	-1
1/17/2019	6:34:12 PM	813	1260	17	36	17	17	17	17	17	17	16	16	18	16	25.7	37.5	34.7	-1	-1	-1
1/17/2019	6:34:13 PM	0	1261	17	35	17	16	17	17	17	17	16	16	18	16	25.7	37.5	34.7	-1	-1	-1
1/17/2019	6:34:13 PM	204	1262	17	36	16	17	17	17	17	17	16	16	18	16	25.7	37.5	34.7	-1	-1	-1
1/17/2019	6:34:13 PM	407	1263	18	35	17	16	17	17	17	17	16	16	18	16	25.7	37.5	34.7	-1	-1	-1
1/17/2019	6:34:13 PM	610	1264	17	36	16	17	17	17	17	17	16	16	18	16	25.7	37.5	34.7	-1	-1	-1
1/17/2019	6:34:13 PM	813	1265	17	35	16	16	17	17	18	17	16	16	18	16	25.7	37.5	34.7	-1	-1	-1
1/17/2019	6:34:14 PM	0	1266	17	35	16	17	17	17	17	17	16	16	18	16	25.7	37.5	34.7	-1	-1	-1
1/17/2019	6:34:14 PM	202	1267	17	35	17	16	17	17	17	17	16	16	18	16	25.7	37.5	34.7	-1	-1	-1
1/17/2019	6:34:14 PM	405	1268	17	36	16	17	17	17	17	17	16	16	18	16	25.7	37.5	34.7	-1	-1	-1
1/17/2019	6:34:14 PM	608	1269	17	36	17	16	17	17	17	17	16	16	18	16	25.7	37.5	34.7	-1	-1	-1
1/17/2019	6:34:14 PM	811	1270	17	36	16	17	17	17	17	17	16	16	18	16	25.7	37.5	34.7	-1	-1	-1
1/17/2019	6:34:15 PM	15	1271	17	35	16	16	17	17	17	17	16	16	18	16	25.7	37.5	34.7	-1	-1	-1
1/17/2019	6:34:15 PM	202	1272	17	35	16	17	17	17	17	17	16	16	18	16	25.7	37.5	34.7	-1	-1	-1
1/17/2019	6:34:15 PM	405	1273	17	36	17	16	17	17	17	17	16	16	18	16	25.7	37.5	34.7	-1	-1	-1
1/17/2019	6:34:15 PM	608	1274	17	35	17	17	17	17	17	17	16	16	18	16	25.7	37.4	23.6	-1	-1	-1
1/17/2019	6:34:15 PM	811	1275	17	36	16	17	17	17	17	18	16	16	18	16	25.7	37.4	23.6	-1	-1	-1
1/17/2019	6:34:16 PM	15	1276	17	36	16	17	17	17	17	17	16	16	18	16	25.7	37.4	23.6	-1	-1	-1
1/17/2019	6:34:16 PM	202	1277	17	36	17	16	17	17	17	17	16	16	18	16	25.7	37.4	23.6	-1	-1	-1
1/17/2019	6:34:16 PM	405	1278	18	36	16	17	17	17	17	17	16	16	18	16	25.7	37.4	23.6	-1	-1	-1
1/17/2019	6:34:16 PM	608	1279	17	36	16	17	17	17	17	17	16	16	18	16	25.7	37.4	23.6	-1	-1	-1
1/17/2019	6:34:16 PM	811	1280	17	35	16	17	17	17	17	17	17	16	18	16	25.7	37.4	23.6	-1	-1	-1
1/17/2019	6:34:17 PM	15	1281	17	35	16	17	17	17	17	17	16	16	18	16	25.7	37.4	23.6	-1	-1	-1
1/17/2019	6:34:17 PM	202	1282	17	36	16	17	17	17	17	17	16	16	18	16	25.7	37.4	23.6	-1	-1	-1
1/17/2019	6:34:17 PM	405	1283	17	35	17	16	17	17	17	17	16	16	18	16	25.7	37.4	23.6	-1	-1	-1
1/17/2019	6:34:17 PM	608	1284	17	35	16	17	17	17	17	17	16	16	18	16	25.7	37.4	23.6	-1	-1	-1
1/17/2019	6:34:17 PM	811	1285	17	35	16	17	17	17	17	17	16	16	18	16	25.7	37.4	23.6	-1	-1	-1
1/17/2019	6:34:18 PM	15	1286	17	35	16	16	17	17	17	17	16	16	18	16	25.7	37.4	23.6	-1	-1	-1
1/17/2019	6:34:18 PM	202	1287	17	35	16	16	17	17	17	17	16	16	18	16	25.7	37.4	23.6	-1	-1	-1
1/17/2019	6:34:18 PM	405	1288	17	35	17	16	17	17	17	17	16	16	18	16	25.7	37.4	23.6	-1	-1	-1
1/17/2019	6:34:18 PM	608	1289	17	35	16	17	17	17	17	18	16	16	18	16	25.7	37.4	23.6	-1	-1	-1
1/17/2019	6:34:18 PM	811	1290	17	35	16	16	17	17	17	17	16	16	18	16	25.7	37.4	23.6	-1	-1	-1
1/17/2019	6:34:19 PM	8	1291	17	35	17	16	17	17	17	17	16	16	18	16	25.7	37.4	23.6	-1	-1	-1
1/17/2019	6:34:19 PM	211	1292	17	35	16	16	17	17	17	17	16	16	18	16	25.7	37.4	23.6	-1	-1	-1
1/17/2019	6:34:19 PM	414	1293	17	35	16	17	17	16	17	17	16	16	18	16	25.7	37.4	23.6	-1	-1	-1
1/17/2019	6:34:19 PM	602	1294	17	35	17	16	17	17	17	17	16	16	18	16	25.7	37.4	23.6	-1	-1	-1
1/17/2019	6:34:19 PM	805	1295	17	35	16	17	17	17	17	17	16	16	18	16	25.7	37.4	23.6	-1	-1	-1
1/17/2019	6:34:20 PM	8	1296	17	35	16	16	17	17	17	17	16	16	18	16	25.7	37.4	23.6	-1	-1	-1
1/17/2019	6:34:20 PM	211	1297	17	35	16	17	17	17	17	17	16	16	18	16	25.7	37.4	23.6	-1	-1	-1
1/17/2019	6:34:20 PM	414	1298	17	35	16	16	17	17	17	17	16	16	18	16	25.7	37.4	23.6	-1	-1	-1
1/17/2019	6:34:20 PM	602	1299	17	35	17	17	17	17	17	17	16	16	18	16	25.7	37.4	23.6	-1	-1	-1
1/17/2019	6:34:20 PM	805	1300	17	35	16	17	17	17	17	17	16	16	19	16	25.7	37.4	23.6	-1	-1	-1
1/17/2019	6:34:21 PM	8	1301	17	35	17	16	17	17	17	17	16	16	18	16	25.7	37.4	23.6	-1	-1	-1
1/17/2019	6:34:21 PM	211	1302	17	35	16	17	17	17	17	17	16	16	18	16	25.7	37.4	23.6	-1	-1	-1
1/17/2019	6:34:21 PM	414	1303	18	35	17	16	17	17	17	17	16	16	18	16	25.7	37.4	23.6	-1	-1	-1
1/17/2019	6:34:21 PM	602	1304	17	35	16	16	17	17	17	17	16	16	18	16	25.7	37.4	23.6	-1	-1	-1
1/17/2019	6:34:21 PM	805	1305	17	35	17	16	17	17	17	17	16	16	18	16	25.7	37.4	23.6	-1	-1	-1
1/17/2019	6:34:22 PM	8	1306	17	34	17	16	17	17	17	17	16	16	18	16	25.7	37.4	23.6	-1	-1	-1
1/17/2019	6:34:22 PM	211	1307	17	35	16	17	17	17	17	17	16	16	18	16	25.7	37.4	23.6	-1	-1	-1
1/17/2019	6:34:22 PM	414	1308	17	34	16	16	17	17	17	17	16	16	18	16	25.7	37.4	23.6	-1	-1	-1
1/17/2019	6:34:22 PM	602	1309	17	34	16	16	17	17	17	17	16	16	18	16	25.7	37.4	23.6	-1	-1	-1
1/17/2019	6:34:22 PM	805	1310	17	35	16	17	17	17	17	17	16	16	18	16	25.7	37.4	23.6	-1	-1	-1
1/17/2019	6:34:23 PM	8	1311	17	35	17	16	17	17	17	17	16	16	18	16	25.7	37.4	23.6	-1	-1	-1
1/17/2019	6:34:23 PM	211	1312	17	35	16	17	17	17	17	17	16	16	18	16	25.7	37.4	23.6	-1	-1	-1
1/17/2019	6:34:23 PM	414	1313	17	35	16	16	17	17	17	17	16	16	18	16	25.7	37.4	23.6	-1	-1	-1
1/17/2019	6:34:23 PM	602	1314	17	35	17	17	17	17	17	17	16	16	18	16	25.7	37.4	23.6	-1	-1	-1
1/17/2019	6:34:23 PM	805	1315	17	35	16	17	17	17	17	17	16	16	18	16	25.7	37.4	23.6	-1	-1	-1
1/17/2019	6:34:24 PM	8	1316	17	35	17	16	17	17	17	17	16	16	18	16	25.7	37.4	36.7	-1	-1	-1
1/17/2019	6:34:24 PM	211	1317	17	35	16	17	17	17	17	17	16	16	18	16	25.7	37.4	36.7	-1	-1	-1
1/17/2019	6:34:24 PM	414	1318	17	35	16	16	17	17	17	17	16	16	18	16	25.7	37.4	36.7	-1	-1	-1
1/17/2019	6:34:24 PM	602	1319	17	35	17	17	17	17	17	17	16	16	18	16	25.7	37.4	36.7	-1	-1	-1
1/17/2019	6:34:24 PM	805	1320	17	35	16	17	17	17	17	17	16	16	18	16	25.7	37.4	36.7	-1	-1	-1
1/17/2019	6:34:25 PM	8	1321	17	35	17	16	17	17	17	17	16	16	18	16	25.7	37.4	36.7	-1	-1	-1
1/17/2019	6:34:25 PM	211	1322	17	35	16	17	17	17	17	17	16	16	18	16	25.7	37.4	36.7	-1	-1	-1
1/17/2019	6:34:25 PM	414	1323	17	35	17	16	17	17	16	17	16	16	18	16	25.7	37.4	36.7	-1	-1	-1
1/17/2019	6:34:25 PM	602	1324	17	35	16	16	17	17	17	17	16	16	18	16	25.7	37.4	36.7	-1	-1	-1
1/17/2019	6:34:25 PM	805	1325	17	35	16	17	17	17	17	17	16	16	18	16	25.7	37.4	36.7	-1	-1	-1
1/17/2019	6:34:26 PM	8	1326	17	35	17	17	17	17	17	17	16	16	18	16	25.7	37.4	36.7	-1	-1	-1
1/17/2019	6:34:26 PM	211	1327	17	35	16	16	17	17	17	17	17	16	18	16	25.7	37.4	36.7	-1	-1	-1
1/17/2019	6:34:26 PM	414	1328	17	35	16	16	17	17	17	17	16	16	18	16	25.7	37.4	36.7	-1	-1	-1
1/17/2019	6:34:26 PM	602	1329	17	35	16	17	17	17	17	17	16	16	18	16	25.7	37.4	36.7	-1	-1	-1
1/17/2019	6:34:26 PM	805	1330	17	35	17	16	17	17	17	17	16	16	18	16	25.7	37.4	36.7	-1	-1	-1
1/17/2019	6:34:27 PM	8	1331	17	35	16	17	17	17	17	17	16	16	18	16	25.7	37.4	36.7	-1	-1	-1
1/17/2019	6:34:27 PM	211	1332	17	35	17	16	17	17	17	17	16	16	18	16	25.7	37.4	36.7	-1	-1	-1
1/17/2019	6:34:27 PM	414	1333	17	35	16	17	17	17	17	17	16	16	18	16	25.7	37.4	36.7	-1	-1	-1
1/17/2019	6:34:27 PM	602	1334	17	35	17	16	17	17	17	17	16	16	18	16	25.7	37.4	36.7	-1	-1	-1
1/17/2019	6:34:27 PM	805	1335	17	35	16	17	17	17	17	17	16	16	18	16	25.7	37.4	36.7	-1	-1	-1
1/17/2019	6:34:28 PM	8	1336	17	35	17	16	17	17	17	17	16	16	18	16	25.7	37.4	36.7	-1	-1	-1
1/17/2019	6:34:28 PM	211	1337	17	35	16	17	17	17	17	17	16	16	18	16	25.7	37.4	36.7	-1	-1	-1
1/17/2019	6:34:28 PM	414	1338	17	35	16	16	17	17	17	17	16	16	18	16	25.7	37.4	36.7	-1	-1	-1
1/17/2019	6:34:28 PM	602	1339	17	34	17	16	17	17	17	17	16	16	18	16	25.7	37.4	36.7	-1	-1	-1
1/17/2019	6:34:28 PM	805	1340	17	35	16	17	17	17	17	18	16	16	18	16	25.7	37.4	36.7	-1	-1	-1
1/17/2019	6:34:29 PM	8	1341	17	35	16	17	17	17	17	17	16	16	18	16	25.7	37.4	36.7	-1	-1	-1
1/17/2019	6:34:29 PM	211	1342	17	35	16	16	17	17	17	17	16	16	18	16	25.7	37.4	36.7	-1	-1	-1
1/17/2019	6:34:29 PM	414	1343	17	35	16	17	17	17	17	17	16	16	18	16	25.7	37.4	36.7	-1	-1	-1
1/17/2019	6:34:29 PM	602	1344	17	35	16	16	17	17	17	17	16	16	18	16	25.7	37.4	36.7	-1	-1	-1
1/17/2019	6:34:29 PM	805	1345	17	35	16	17	17	17	17	17	16	16	18	16	25.7	37.4	36.7	-1	-1	-1
1/17/2019	6:34:30 PM	8	1346	17	35	16	17	17	17	17	17	16	16	18	16	25.7	37.4	36.7	-1	-1	-1
1/17/2019	6:34:30 PM	211	1347	17	34	16	16	17	17	17	17	16	16	18	16	25.7	37.4	36.7	-1	-1	-1
1/17/2019	6:34:30 PM	414	1348	17	35	16	17	17	17	17	17	16	16	18	16	25.7	37.4	36.7	-1	-1	-1
1/17/2019	6:34:30 PM	602	1349	17	35	16	16	17	17	17	17	16	16	18	16	25.7	37.4	36.7	-1	-1	-1
1/17/2019	6:34:30 PM	805	1350	17	35	16	17	17	17	17	18	16	16	18	16	25.7	37.4	36.7	-1	-1	-1
1/17/2019	6:34:31 PM	8	1351	17	35	16	17	17	17	17	17	16	16	18	16	25.7	37.4	36.7	-1	-1	-1
1/17/2019	6:34:31 PM	211	1352	17	34	16	17	17	17	17	17	16	16	18	16	25.7	37.4	36.7	-1	-1	-1
1/17/2019	6:34:31 PM	414	1353	17	34	16	16	17	17	17	17	16	16	18	16	25.7	37.4	36.7	-1	-1	-1
1/17/2019	6:34:31 PM	602	1354	17	34	16	16	17	17	17	17	16	16	18	16	25.7	37.4	36.7	-1	-1	-1
1/17/2019	6:34:31 PM	805	1355	17	35	16	17	17	17	17	17	16	16	18	16	25.7	37.4	36.7	-1	-1	-1
1/17/2019	6:34:32 PM	8	1356	17	34	17	17	17	17	17	17	16	16	18	16	25.7	37.4	36.7	-1	-1	-1
1/17/2019	6:34:32 PM	211	1357	17	34	16	17	17	17	17	17	16	16	18	16	25.7	37.4	36.7	-1	-1	-1
1/17/2019	6:34:32 PM	414	1358	17	34	17	16	17	17	17	17	16	16	18	16	25.7	37.4	15.8	-1	-1	-1
1/17/2019	6:34:32 PM	602	1359	17	34	17	16	17	17	17	17	16	16	18	16	25.7	37.4	15.8	-1	-1	-1
1/17/2019	6:34:32 PM	805	1360	17	35	17	17	17	17	18	17	17	16	19	16	25.7	37.4	15.8	-1	-1	-1
1/17/2019	6:34:33 PM	8	1361	18	34	17	16	17	17	17	17	16	16	18	16	25.7	37.4	15.8	-1	-1	-1
1/17/2019	6:34:33 PM	211	1362	17	35	16	16	17	17	17	17	16	16	18	16	25.7	37.4	15.8	-1	-1	-1
1/17/2019	6:34:33 PM	414	1363	18	35	17	16	17	17	17	17	16	16	18	16	25.7	37.4	15.8	-1	-1	-1
1/17/2019	6:34:33 PM	602	1364	17	35	16	17	17	17	17	17	16	16	18	16	25.7	37.4	15.8	-1	-1	-1
1/17/2019	6:34:33 PM	805	1365	18	35	17	16	17	17	17	17	16	16	18	16	25.7	37.4	15.8	-1	-1	-1
1/17/2019	6:34:34 PM	8	1366	17	35	16	17	17	17	17	17	16	16	18	16	25.7	37.4	15.8	-1	-1	-1
1/17/2019	6:34:34 PM	211	1367	18	35	17	16	17	17	17	17	16	16	18	16	25.7	37.4	15.8	-1	-1	-1
1/17/2019	6:34:34 PM	414	1368	17	35	16	17	17	17	17	17	16	16	18	16	25.7	37.4	15.8	-1	-1	-1
1/17/2019	6:34:34 PM	602	1369	17	35	16	16	17	17	17	17	16	16	18	16	25.7	37.4	15.8	-1	-1	-1
1/17/2019	6:34:34 PM	805	1370	17	35	16	17	17	17	17	17	16	16	18	16	25.7	37.4	15.8	-1	-1	-1
1/17/2019	6:34:35 PM	8	1371	17	35	17	17	17	17	17	17	16	16	18	16	25.7	37.4	15.8	-1	-1	-1
1/17/2019	6:34:35 PM	211	1372	17	35	16	17	17	17	17	17	16	16	18	16	25.7	37.4	15.8	-1	-1	-1
1/17/2019	6:34:35 PM	414	1373	17	35	16	16	17	17	17	17	16	16	18	16	25.7	37.4	15.8	-1	-1	-1
1/17/2019	6:34:35 PM	602	1374	17	35	17	16	17	17	17	17	16	16	18	16	25.7	37.4	15.8	-1	-1	-1
1/17/2019	6:34:35 PM	805	1375	17	35	16	17	17	17	17	17	16	16	18	16	25.7	37.4	15.8	-1	-1	-1
1/17/2019	6:34:36 PM	8	1376	17	35	17	16	17	17	17	17	16	16	18	16	25.7	37.4	15.8	-1	-1	-1
1/17/2019	6:34:36 PM	211	1377	17	36	16	17	17	17	17	17	16	16	18	16	25.7	37.4	15.8	-1	-1	-1
1/17/2019	6:34:36 PM	414	1378	17	35	16	16	17	17	17	17	16	16	18	16	25.7	37.4	15.8	-1	-1	-1
1/17/2019	6:34:36 PM	602	1379	17	36	16	16	17	17	17	17	16	16	18	16	25.7	37.4	15.8	-1	-1	-1
1/17/2019	6:34:36 PM	805	1380	17	35	17	16	17	17	17	17	16	16	18	16	25.7	37.4	15.8	-1	-1	-1
1/17/2019	6:34:37 PM	8	1381	17	36	16	17	17	17	17	17	16	16	18	16	25.7	37.4	15.8	-1	-1	-1
1/17/2019	6:34:37 PM	211	1382	17	35	17	16	17	17	17	17	16	16	18	16	25.7	37.4	15.8	-1	-1	-1
1/17/2019	6:34:37 PM	414	1383	17	36	16	17	17	17	17	17	16	16	18	16	25.7	37.4	15.8	-1	-1	-1
1/17/2019	6:34:37 PM	602	1384	17	35	16	16	17	17	17	17	16	16	18	16	25.7	37.4	15.8	-1	-1	-1
1/17/2019	6:34:37 PM	805	1385	17	36	16	17	17	17	17	17	16	16	18	16	25.7	37.4	15.8	-1	-1	-1
1/17/2019	6:34:38 PM	8	1386	17	35	17	16	17	17	17	17	16	16	18	16	25.7	37.4	15.8	-1	-1	-1
1/17/2019	6:34:38 PM	211	1387	17	35	16	17	17	17	17	17	16	16	18	16	25.7	37.4	15.8	-1	-1	-1
1/17/2019	6:34:38 PM	414	1388	17	35	17	16	17	17	17	17	16	16	18	16	25.7	37.4	15.8	-1	-1	-1
1/17/2019	6:34:38 PM	602	1389	17	36	16	17	17	17	16	17	16	16	18	16	25.7	37.4	15.8	-1	-1	-1
1/17/2019	6:34:38 PM	805	1390	17	35	17	17	17	17	17	17	16	16	18	16	25.7	37.4	15.8	-1	-1	-1
1/17/2019	6:34:39 PM	8	1391	17	35	16	17	17	17	17	17	16	16	18	16	25.7	37.4	15.8	-1	-1	-1
1/17/2019	6:34:39 PM	211	1392	17	35	17	16	17	17	17	17	16	16	18	16	25.7	37.4	15.8	-1	-1	-1
1/17/2019	6:34:39 PM	414	1393	17	36	16	17	17	17	17	17	16	16	18	16	25.7	37.4	15.8	-1	-1	-1
1/17/2019	6:34:39 PM	602	1394	17	36	17	16	17	17	17	17	16	16	18	16	25.7	37.4	15.8	-1	-1	-1
1/17/2019	6:34:39 PM	805	1395	17	36	16	17	17	17	17	17	16	16	18	16	25.7	37.4	15.8	-1	-1	-1
1/17/2019	6:34:40 PM	8	1396	17	36	17	16	17	17	17	17	16	16	18	16	25.7	37.4	15.8	-1	-1	-1
1/17/2019	6:34:40 PM	211	1397	17	36	16	17	17	17	17	17	16	16	18	16	25.7	37.4	15.8	-1	-1	-1
1/17/2019	6:34:40 PM	414	1398	17	36	17	16	17	17	17	17	16	16	18	16	25.7	37.4	15.8	-1	-1	-1
1/17/2019	6:34:40 PM	602	1399	17	36	16	17	17	17	17	17	16	16	18	16	25.7	37.4	15.8	-1	-1	-1
1/17/2019	6:34:40 PM	805	1400	18	36	16	17	17	17	17	17	16	16	18	16	25.7	37.4	15.3	-1	-1	-1
1/17/2019	6:34:41 PM	8	1401	17	36	16	17	17	17	17	17	16	16	18	16	25.7	37.4	15.3	-1	-1	-1
1/17/2019	6:34:41 PM	211	1402	17	36	16	17	17	17	17	17	16	16	18	16	25.7	37.4	15.3	-1	-1	-1
1/17/2019	6:34:41 PM	414	1403	17	36	17	16	17	17	17	17	16	16	18	16	25.7	37.4	15.3	-1	-1	-1
1/17/2019	6:34:41 PM	602	1404	17	36	17	16	17	17	17	17	16	16	18	16	25.7	37.4	15.3	-1	-1	-1
1/17/2019	6:34:41 PM	805	1405	17	36	17	17	17	17	17	17	16	16	18	16	25.7	37.4	15.3	-1	-1	-1
1/17/2019	6:34:42 PM	8	1406	17	36	16	17	17	17	17	17	16	16	18	16	25.7	37.4	15.3	-1	-1	-1
1/17/2019	6:34:42 PM	211	1407	17	36	17	16	17	17	17	17	16	16	18	16	25.7	37.4	15.3	-1	-1	-1
1/17/2019	6:34:42 PM	414	1408	17	36	16	17	17	17	17	17	16	16	18	16	25.7	37.4	15.3	-1	-1	-1
1/17/2019	6:34:42 PM	602	1409	17	36	16	17	17	17	17	17	16	16	18	16	25.7	37.4	15.3	-1	-1	-1
1/17/2019	6:34:42 PM	805	1410	17	36	16	17	17	17	17	17	16	16	18	16	25.7	37.4	15.3	-1	-1	-1
1/17/2019	6:34:43 PM	8	1411	17	36	16	16	17	17	17	17	16	16	18	16	25.7	37.4	15.3	-1	-1	-1
1/17/2019	6:34:43 PM	211	1412	17	36	16	17	17	17	17	17	16	16	18	16	25.7	37.4	15.3	-1	-1	-1
1/17/2019	6:34:43 PM	414	1413	17	36	16	17	17	17	17	17	16	16	18	16	25.7	37.4	15.3	-1	-1	-1
1/17/2019	6:34:43 PM	602	1414	17	36	16	17	17	17	17	17	16	16	18	16	25.7	37.4	15.3	-1	-1	-1
1/17/2019	6:34:43 PM	805	1415	18	35	17	16	17	17	17	17	16	16	18	16	25.7	37.4	15.3	-1	-1	-1
1/17/2019	6:34:44 PM	8	1416	17	36	16	17	17	17	17	17	16	16	18	16	25.7	37.4	15.3	-1	-1	-1
1/17/2019	6:34:44 PM	211	1417	17	36	17	16	17	17	17	17	16	16	18	16	25.7	37.4	15.3	-1	-1	-1
1/17/2019	6:34:44 PM	414	1418	17	35	16	16	17	17	17	17	16	16	18	16	25.7	37.4	15.3	-1	-1	-1
1/17/2019	6:34:44 PM	602	1419	17	36	16	17	17	17	17	17	16	16	18	16	25.7	37.4	15.3	-1	-1	-1
1/17/2019	6:34:44 PM	805	1420	17	36	16	17	17	17	17	17	16	16	18	16	25.7	37.4	15.3	-1	-1	-1
1/17/2019	6:34:45 PM	8	1421	17	36	17	16	17	17	17	17	16	16	18	16	25.7	37.4	15.3	-1	-1	-1
1/17/2019	6:34:45 PM	203	1422	17	36	17	17	17	17	17	17	16	16	18	16	25.7	37.4	15.3	-1	-1	-1
1/17/2019	6:34:45 PM	406	1423	17	36	16	17	17	17	17	17	16	16	18	16	25.7	37.4	15.3	-1	-1	-1
1/17/2019	6:34:45 PM	609	1424	17	36	16	16	17	17	17	17	16	16	18	16	25.7	37.4	15.3	-1	-1	-1
1/17/2019	6:34:45 PM	813	1425	17	36	16	17	17	17	17	18	16	16	18	16	25.7	37.4	15.3	-1	-1	-1
1/17/2019	6:34:46 PM	16	1426	17	36	16	16	17	17	17	17	16	16	18	16	25.7	37.4	15.3	-1	-1	-1
1/17/2019	6:34:46 PM	203	1427	17	36	17	16	17	17	17	17	17	16	18	16	25.7	37.4	15.3	-1	-1	-1
1/17/2019	6:34:46 PM	406	1428	17	36	16	17	17	17	17	17	16	16	18	16	25.7	37.4	15.3	-1	-1	-1
1/17/2019	6:34:46 PM	609	1429	17	36	16	16	17	17	17	17	16	16	18	16	25.7	37.4	15.3	-1	-1	-1
1/17/2019	6:34:46 PM	813	1430	17	36	17	16	17	17	17	17	16	16	18	16	25.7	37.4	15.3	-1	-1	-1
1/17/2019	6:34:47 PM	16	1431	17	36	16	17	17	17	17	17	16	16	18	16	25.7	37.4	15.3	-1	-1	-1
1/17/2019	6:34:47 PM	203	1432	17	36	16	17	17	17	17	17	17	16	18	16	25.7	37.4	15.3	-1	-1	-1
1/17/2019	6:34:47 PM	406	1433	17	36	17	16	17	17	17	17	16	16	18	16	25.7	37.4	15.3	-1	-1	-1
1/17/2019	6:34:47 PM	609	1434	17	36	16	16	17	17	17	17	16	16	18	16	25.7	37.4	15.3	-1	-1	-1
1/17/2019	6:34:47 PM	813	1435	17	36	16	17	17	17	17	17	16	16	18	16	25.7	37.4	15.3	-1	-1	-1
1/17/2019	6:34:48 PM	5	1436	17	36	16	17	17	17	18	17	16	16	18	16	25.7	37.4	15.3	-1	-1	-1
1/17/2019	6:34:48 PM	208	1437	18	36	17	16	17	17	17	17	16	16	18	16	25.7	37.4	15.3	-1	-1	-1
1/17/2019	6:34:48 PM	411	1438	17	36	16	17	17	17	17	17	16	16	18	16	25.7	37.4	15.3	-1	-1	-1
1/17/2019	6:34:48 PM	614	1439	17	36	16	16	17	17	17	17	16	16	18	16	25.7	37.4	15.3	-1	-1	-1
1/17/2019	6:34:48 PM	801	1440	17	36	17	17	17	17	17	17	16	16	18	16	25.7	37.4	15.3	-1	-1	-1
1/17/2019	6:34:49 PM	5	1441	17	36	16	17	17	17	17	17	16	16	18	16	25.7	37.4	15.3	-1	-1	-1
1/17/2019	6:34:49 PM	208	1442	17	36	16	17	17	17	17	17	16	16	18	16	25.7	37.4	14.8	-1	-1	-1
1/17/2019	6:34:49 PM	411	1443	17	36	16	16	17	17	17	17	16	16	18	16	25.7	37.4	14.8	-1	-1	-1
1/17/2019	6:34:49 PM	614	1444	17	37	16	16	17	17	17	17	16	16	18	16	25.7	37.4	14.8	-1	-1	-1
1/17/2019	6:34:49 PM	801	1445	17	36	17	16	17	17	17	17	16	16	18	16	25.7	37.4	14.8	-1	-1	-1
1/17/2019	6:34:50 PM	36	1446	17	36	16	17	17	17	17	17	16	16	18	16	25.7	37.4	14.8	-1	-1	-1
1/17/2019	6:34:50 PM	208	1447	17	36	16	17	17	17	17	17	16	16	18	16	25.7	37.4	14.8	-1	-1	-1
1/17/2019	6:34:50 PM	411	1448	17	36	16	16	17	17	17	17	16	16	18	16	25.7	37.4	14.8	-1	-1	-1
1/17/2019	6:34:50 PM	614	1449	17	36	16	17	17	17	17	17	16	16	18	16	25.7	37.4	14.8	-1	-1	-1
1/17/2019	6:34:50 PM	801	1450	17	36	16	17	17	17	17	17	16	16	18	16	25.7	37.4	14.8	-1	-1	-1
1/17/2019	6:34:51 PM	5	1451	17	36	17	16	17	17	17	17	16	16	18	16	25.7	37.4	14.8	-1	-1	-1
1/17/2019	6:34:51 PM	208	1452	17	36	16	17	17	17	17	17	16	16	18	16	25.7	37.4	14.8	-1	-1	-1
1/17/2019	6:34:51 PM	411	1453	17	36	17	16	17	17	17	17	16	16	18	16	25.7	37.4	14.8	-1	-1	-1
1/17/2019	6:34:51 PM	614	1454	18	36	16	16	17	17	17	17	16	16	18	16	25.7	37.4	14.8	-1	-1	-1
1/17/2019	6:34:51 PM	801	1455	17	36	16	17	17	17	17	17	16	16	18	16	25.7	37.4	14.8	-1	-1	-1
1/17/2019	6:34:52 PM	5	1456	17	36	17	16	17	17	17	17	16	16	18	16	25.7	37.4	14.8	-1	-1	-1
1/17/2019	6:34:52 PM	208	1457	17	36	16	17	17	17	17	17	16	16	18	16	25.7	37.4	14.8	-1	-1	-1
1/17/2019	6:34:52 PM	411	1458	17	36	16	16	17	17	17	17	16	16	18	16	25.7	37.4	14.8	-1	-1	-1
1/17/2019	6:34:52 PM	614	1459	17	35	16	16	17	17	17	17	16	16	18	16	25.7	37.4	14.8	-1	-1	-1
1/17/2019	6:34:52 PM	801	1460	17	36	16	17	17	17	17	17	16	16	18	16	25.7	37.4	14.8	-1	-1	-1
1/17/2019	6:34:53 PM	5	1461	17	35	17	16	17	17	17	17	16	16	18	16	25.7	37.4	14.8	-1	-1	-1
1/17/2019	6:34:53 PM	208	1462	17	36	16	17	17	17	17	17	16	16	18	16	25.7	37.4	14.8	-1	-1	-1
1/17/2019	6:34:53 PM	411	1463	17	35	17	16	17	17	17	17	16	16	18	16	25.7	37.4	14.8	-1	-1	-1
1/17/2019	6:34:53 PM	614	1464	17	36	16	17	17	17	17	17	16	16	18	16	25.7	37.4	14.8	-1	-1	-1
1/17/2019	6:34:53 PM	801	1465	17	36	16	17	17	17	17	17	16	16	18	16	25.7	37.4	14.8	-1	-1	-1
1/17/2019	6:34:54 PM	5	1466	17	36	17	16	17	17	17	17	16	16	18	16	25.7	37.4	14.8	-1	-1	-1
1/17/2019	6:34:54 PM	208	1467	17	35	17	16	17	17	17	17	16	16	18	16	25.7	37.4	14.8	-1	-1	-1
1/17/2019	6:34:54 PM	411	1468	17	36	16	17	17	17	17	17	16	16	18	16	25.7	37.4	14.8	-1	-1	-1
1/17/2019	6:34:54 PM	614	1469	17	36	16	16	17	17	17	17	17	16	18	16	25.7	37.4	14.8	-1	-1	-1
1/17/2019	6:34:54 PM	801	1470	18	35	17	16	17	17	17	17	16	16	18	16	25.7	37.4	14.8	-1	-1	-1
1/17/2019	6:34:55 PM	5	1471	17	36	16	17	17	17	17	17	16	16	18	16	25.7	37.4	14.8	-1	-1	-1
1/17/2019	6:34:55 PM	208	1472	17	36	16	16	17	17	17	17	16	16	18	16	25.7	37.4	14.8	-1	-1	-1
1/17/2019	6:34:55 PM	411	1473	17	35	16	16	17	17	17	17	16	16	18	16	25.7	37.4	14.8	-1	-1	-1
1/17/2019	6:34:55 PM	614	1474	17	36	16	17	17	17	17	17	16	16	18	16	25.7	37.4	14.8	-1	-1	-1
1/17/2019	6:34:55 PM	801	1475	17	36	16	17	17	17	17	17	17	16	18	16	25.7	37.4	14.8	-1	-1	-1
1/17/2019	6:34:56 PM	5	1476	18	35	17	16	17	17	17	17	16	16	18	16	25.7	37.4	14.8	-1	-1	-1
1/17/2019	6:34:56 PM	208	1477	17	36	16	17	17	17	17	17	16	16	18	16	25.7	37.4	14.8	-1	-1	-1
1/17/2019	6:34:56 PM	411	1478	17	35	17	16	17	17	17	17	16	16	18	16	25.7	37.4	14.8	-1	-1	-1
1/17/2019	6:34:56 PM	614	1479	17	35	16	17	17	17	17	18	16	16	18	16	25.7	37.4	14.8	-1	-1	-1
1/17/2019	6:34:56 PM	801	1480	17	35	17	17	17	17	17	17	16	16	18	16	25.7	37.4	14.8	-1	-1	-1
1/17/2019	6:34:57 PM	5	1481	17	35	17	16	17	17	17	17	16	16	18	16	25.7	37.4	14.8	-1	-1	-1
1/17/2019	6:34:57 PM	208	1482	17	35	16	17	17	17	17	17	16	16	18	16	25.7	37.4	14.8	-1	-1	-1
1/17/2019	6:34:57 PM	411	1483	17	35	16	17	17	17	17	17	16	16	18	16	25.7	37.4	14.8	-1	-1	-1
1/17/2019	6:34:57 PM	614	1484	17	35	16	16	17	17	17	17	16	16	18	16	25.7	37.3	36.1	-1	-1	-1
1/17/2019	6:34:57 PM	801	1485	17	35	16	17	17	17	17	17	16	16	18	16	25.7	37.3	36.1	-1	-1	-1
1/17/2019	6:34:58 PM	5	1486	17	35	17	16	17	17	17	17	16	16	18	16	25.7	37.3	36.1	-1	-1	-1
1/17/2019	6:34:58 PM	208	1487	17	35	16	17	17	18	17	17	16	16	18	16	25.7	37.3	36.1	-1	-1	-1
1/17/2019	6:34:58 PM	411	1488	17	35	16	16	17	17	17	17	16	16	18	16	25.7	37.3	36.1	-1	-1	-1
1/17/2019	6:34:58 PM	614	1489	17	35	16	16	17	17	17	17	16	16	18	16	25.7	37.3	36.1	-1	-1	-1
1/17/2019	6:34:58 PM	801	1490	17	36	16	17	17	17	17	18	16	16	18	16	25.7	37.3	36.1	-1	-1	-1
1/17/2019	6:34:59 PM	5	1491	17	35	17	16	17	17	17	17	16	16	18	16	25.7	37.3	36.1	-1	-1	-1
1/17/2019	6:34:59 PM	211	1492	17	35	16	17	17	17	16	17	16	16	18	16	25.7	37.3	36.1	-1	-1	-1
1/17/2019	6:34:59 PM	414	1493	17	35	17	16	17	17	17	17	16	16	18	16	25.7	37.3	36.1	-1	-1	-1
1/17/2019	6:34:59 PM	601	1494	17	35	16	17	17	17	17	18	16	16	18	16	25.7	37.3	36.1	-1	-1	-1
1/17/2019	6:34:59 PM	805	1495	17	35	17	17	17	17	18	17	17	16	18	16	25.7	37.3	36.1	-1	-1	-1
1/17/2019	6:35:00 PM	8	1496	17	35	16	17	17	17	17	17	16	16	18	16	25.7	37.3	36.1	-1	-1	-1
1/17/2019	6:35:00 PM	211	1497	17	35	16	17	17	17	17	17	16	16	18	16	25.7	37.3	36.1	-1	-1	-1
1/17/2019	6:35:00 PM	414	1498	17	35	16	16	17	16	17	17	16	16	18	16	25.7	37.3	36.1	-1	-1	-1
1/17/2019	6:35:00 PM	601	1499	17	35	16	17	17	17	17	18	16	16	18	16	25.7	37.3	36.1	-1	-1	-1
1/17/2019	6:35:00 PM	805	1500	17	36	16	17	17	17	18	17	16	16	18	16	25.7	37.3	36.1	-1	-1	-1
1/17/2019	6:35:01 PM	8	1501	17	35	17	16	17	17	17	17	16	16	18	16	25.7	37.3	36.1	-1	-1	-1
1/17/2019	6:35:01 PM	211	1502	17	36	16	17	17	17	17	17	16	16	18	16	25.7	37.3	36.1	-1	-1	-1
1/17/2019	6:35:01 PM	414	1503	17	35	17	16	17	17	17	17	16	16	18	16	25.7	37.3	36.1	-1	-1	-1
1/17/2019	6:35:01 PM	601	1504	17	35	16	17	17	17	17	17	16	16	18	16	25.7	37.3	36.1	-1	-1	-1
1/17/2019	6:35:01 PM	805	1505	17	36	16	17	17	17	18	17	17	16	18	16	25.7	37.3	36.1	-1	-1	-1
1/17/2019	6:35:02 PM	8	1506	17	35	16	16	17	17	17	17	16	16	18	16	25.7	37.3	36.1	-1	-1	-1
1/17/2019	6:35:02 PM	211	1507	17	36	16	17	17	17	17	17	16	16	18	16	25.7	37.3	36.1	-1	-1	-1
1/17/2019	6:35:02 PM	414	1508	17	35	16	16	17	17	17	17	16	16	18	16	25.7	37.3	36.1	-1	-1	-1
1/17/2019	6:35:02 PM	601	1509	17	35	16	17	17	17	17	17	16	16	18	16	25.7	37.3	36.1	-1	-1	-1
1/17/2019	6:35:02 PM	805	1510	17	35	16	17	17	17	17	17	16	16	18	16	25.7	37.3	36.1	-1	-1	-1
1/17/2019	6:35:03 PM	8	1511	17	35	16	17	17	17	17	17	16	16	18	16	25.7	37.3	36.1	-1	-1	-1
1/17/2019	6:35:03 PM	211	1512	17	35	16	16	17	17	17	17	16	16	18	16	25.7	37.3	36.1	-1	-1	-1
1/17/2019	6:35:03 PM	414	1513	17	35	16	16	17	17	17	17	16	16	18	16	25.7	37.3	36.1	-1	-1	-1
1/17/2019	6:35:03 PM	601	1514	17	35	16	17	17	17	17	17	16	16	18	16	25.7	37.3	36.1	-1	-1	-1
1/17/2019	6:35:03 PM	805	1515	17	35	17	16	17	17	17	17	17	16	18	16	25.7	37.3	36.1	-1	-1	-1
1/17/2019	6:35:04 PM	8	1516	17	35	16	17	17	17	17	17	16	16	18	16	25.7	37.3	36.1	-1	-1	-1
1/17/2019	6:35:04 PM	211	1517	17	35	16	16	17	17	18	17	16	16	18	16	25.7	37.3	36.1	-1	-1	-1
1/17/2019	6:35:04 PM	414	1518	17	35	16	17	17	17	17	17	16	16	18	16	25.7	37.3	36.1	-1	-1	-1
1/17/2019	6:35:04 PM	601	1519	17	35	16	17	17	17	17	17	16	16	18	16	25.7	37.3	36.1	-1	-1	-1
1/17/2019	6:35:04 PM	805	1520	17	35	17	17	17	17	17	17	16	16	18	16	25.7	37.3	36.1	-1	-1	-1
1/17/2019	6:35:05 PM	8	1521	17	35	16	16	17	17	17	17	16	16	18	16	25.7	37.3	36.1	-1	-1	-1
1/17/2019	6:35:05 PM	211	1522	17	35	16	16	17	17	17	17	16	16	18	16	25.7	37.3	36.1	-1	-1	-1
1/17/2019	6:35:05 PM	414	1523	17	35	17	16	17	17	17	17	16	16	18	16	25.7	37.3	36.1	-1	-1	-1
1/17/2019	6:35:05 PM	601	1524	18	35	17	16	17	17	17	17	16	16	18	16	25.7	37.3	36.1	-1	-1	-1
1/17/2019	6:35:05 PM	805	1525	17	36	16	17	17	17	17	17	16	16	18	16	25.7	37.3	36.1	-1	-1	-1
1/17/2019	6:35:06 PM	8	1526	17	35	16	16	17	17	17	17	16	16	18	16	25.7	37.3	16.4	-1	-1	-1
1/17/2019	6:35:06 PM	211	1527	17	35	16	16	17	17	17	17	16	16	18	16	25.7	37.3	16.4	-1	-1	-1
1/17/2019	6:35:06 PM	414	1528	17	35	16	16	17	17	17	17	16	16	18	16	25.7	37.3	16.4	-1	-1	-1
1/17/2019	6:35:06 PM	601	1529	17	35	17	17	17	17	17	18	16	16	18	16	25.7	37.3	16.4	-1	-1	-1
1/17/2019	6:35:06 PM	805	1530	17	36	16	17	17	17	17	17	16	16	18	16	25.7	37.3	16.4	-1	-1	-1
1/17/2019	6:35:07 PM	8	1531	17	35	17	16	17	17	17	17	16	16	18	16	25.7	37.3	16.4	-1	-1	-1
1/17/2019	6:35:07 PM	211	1532	17	35	16	16	17	17	17	17	16	16	18	16	25.7	37.3	16.4	-1	-1	-1
1/17/2019	6:35:07 PM	414	1533	17	35	17	17	17	17	17	17	16	16	18	16	25.7	37.3	16.4	-1	-1	-1
1/17/2019	6:35:07 PM	601	1534	17	35	17	17	17	17	17	17	16	16	18	16	25.7	37.3	16.4	-1	-1	-1
1/17/2019	6:35:07 PM	805	1535	17	35	17	17	17	17	17	17	16	16	18	16	25.7	37.3	16.4	-1	-1	-1
1/17/2019	6:35:08 PM	8	1536	17	35	16	16	17	17	17	17	16	16	18	16	25.7	37.3	16.4	-1	-1	-1
1/17/2019	6:35:08 PM	211	1537	18	35	17	16	17	17	17	17	16	16	18	16	25.7	37.3	16.4	-1	-1	-1
1/17/2019	6:35:08 PM	414	1538	17	36	16	16	17	17	17	17	16	16	18	16	25.7	37.3	16.4	-1	-1	-1
1/17/2019	6:35:08 PM	601	1539	17	36	16	17	17	17	17	17	16	16	18	16	25.7	37.3	16.4	-1	-1	-1
1/17/2019	6:35:08 PM	805	1540	17	35	17	16	17	17	17	17	16	16	18	16	25.7	37.3	16.4	-1	-1	-1
1/17/2019	6:35:09 PM	8	1541	17	35	16	17	17	17	17	17	16	16	18	16	25.7	37.3	16.4	-1	-1	-1
1/17/2019	6:35:09 PM	211	1542	17	35	16	16	17	17	17	17	16	16	18	16	25.7	37.3	16.4	-1	-1	-1
1/17/2019	6:35:09 PM	414	1543	17	35	16	17	17	17	17	17	16	16	18	16	25.7	37.3	16.4	-1	-1	-1
1/17/2019	6:35:09 PM	601	1544	17	35	16	17	17	17	17	17	16	16	18	16	25.7	37.3	16.4	-1	-1	-1
1/17/2019	6:35:09 PM	805	1545	17	35	17	16	17	17	17	17	16	16	18	16	25.7	37.3	16.4	-1	-1	-1
1/17/2019	6:35:10 PM	8	1546	17	35	16	17	17	17	17	17	16	16	18	16	25.7	37.3	16.4	-1	-1	-1
1/17/2019	6:35:10 PM	211	1547	17	35	16	17	17	17	17	17	16	16	18	16	25.7	37.3	16.4	-1	-1	-1
1/17/2019	6:35:10 PM	414	1548	17	35	16	17	17	17	17	17	16	16	18	16	25.7	37.3	16.4	-1	-1	-1
1/17/2019	6:35:10 PM	601	1549	17	36	16	17	17	17	17	17	16	16	18	16	25.7	37.3	16.4	-1	-1	-1
1/17/2019	6:35:10 PM	805	1550	17	35	17	16	17	17	17	17	16	16	18	16	25.7	37.3	16.4	-1	-1	-1
1/17/2019	6:35:11 PM	8	1551	17	35	16	17	17	17	17	17	16	16	18	16	25.7	37.3	16.4	-1	-1	-1
1/17/2019	6:35:11 PM	211	1552	17	35	16	17	17	17	17	17	16	16	18	16	25.7	37.3	16.4	-1	-1	-1
1/17/2019	6:35:11 PM	414	1553	17	35	16	17	17	17	17	17	16	16	18	16	25.7	37.3	16.4	-1	-1	-1
1/17/2019	6:35:11 PM	601	1554	17	35	16	17	17	17	17	17	16	16	18	16	25.7	37.3	16.4	-1	-1	-1
1/17/2019	6:35:11 PM	805	1555	17	35	17	16	17	17	17	17	16	16	18	16	25.7	37.3	16.4	-1	-1	-1
1/17/2019	6:35:12 PM	8	1556	17	36	16	17	17	17	17	17	16	16	18	16	25.7	37.3	16.4	-1	-1	-1
1/17/2019	6:35:12 PM	211	1557	17	35	17	16	17	17	17	17	16	16	18	16	25.7	37.3	16.4	-1	-1	-1
1/17/2019	6:35:12 PM	414	1558	17	35	16	17	17	17	17	17	16	16	18	16	25.7	37.3	16.4	-1	-1	-1
1/17/2019	6:35:12 PM	601	1559	17	35	17	17	17	17	17	17	16	16	18	16	25.7	37.3	16.4	-1	-1	-1
1/17/2019	6:35:12 PM	805	1560	17	35	16	17	17	17	17	17	16	16	18	16	25.7	37.3	16.4	-1	-1	-1
1/17/2019	6:35:13 PM	8	1561	17	35	16	17	17	17	17	17	16	16	18	16	25.7	37.3	16.4	-1	-1	-1
1/17/2019	6:35:13 PM	211	1562	17	35	17	16	17	17	17	17	16	16	18	16	25.7	37.3	16.4	-1	-1	-1
1/17/2019	6:35:13 PM	414	1563	17	35	16	17	17	17	17	17	16	16	18	16	25.7	37.3	16.4	-1	-1	-1
1/17/2019	6:35:13 PM	601	1564	17	35	16	17	17	17	17	17	16	16	18	16	25.7	37.3	16.4	-1	-1	-1
1/17/2019	6:35:13 PM	805	1565	17	35	16	16	17	17	17	17	16	16	18	16	25.7	37.3	16.4	-1	-1	-1
1/17/2019	6:35:14 PM	8	1566	17	35	16	17	17	17	17	17	16	16	18	16	25.7	37.3	16.4	-1	-1	-1
1/17/2019	6:35:14 PM	211	1567	17	34	17	16	17	17	17	17	16	16	18	16	25.7	37.3	16.4	-1	-1	-1
1/17/2019	6:35:14 PM	414	1568	17	35	16	17	17	17	17	18	16	16	18	16	25.7	37.2	15.4	-1	-1	-1
1/17/2019	6:35:14 PM	601	1569	17	35	16	17	17	17	17	17	16	16	18	16	25.7	37.2	15.4	-1	-1	-1
1/17/2019	6:35:14 PM	805	1570	17	34	17	16	17	17	17	17	16	16	18	16	25.7	37.2	15.4	-1	-1	-1
1/17/2019	6:35:15 PM	8	1571	17	35	16	17	17	17	17	17	16	16	18	16	25.7	37.2	15.4	-1	-1	-1
1/17/2019	6:35:15 PM	211	1572	17	34	17	16	17	17	17	17	16	16	18	16	25.7	37.2	15.4	-1	-1	-1
1/17/2019	6:35:15 PM	414	1573	17	35	16	17	17	17	17	17	16	16	18	16	25.7	37.2	15.4	-1	-1	-1
1/17/2019	6:35:15 PM	601	1574	17	34	16	16	17	17	17	17	16	16	18	16	25.7	37.2	15.4	-1	-1	-1
1/17/2019	6:35:15 PM	805	1575	17	34	16	17	17	17	17	17	16	16	18	16	25.7	37.2	15.4	-1	-1	-1
1/17/2019	6:35:16 PM	8	1576	17	34	16	16	17	17	17	17	16	16	18	16	25.7	37.2	15.4	-1	-1	-1
1/17/2019	6:35:16 PM	211	1577	17	34	16	16	17	17	17	17	16	16	18	16	25.7	37.2	15.4	-1	-1	-1
1/17/2019	6:35:16 PM	414	1578	17	34	16	17	17	17	17	17	16	16	18	16	25.7	37.2	15.4	-1	-1	-1
1/17/2019	6:35:16 PM	601	1579	17	34	17	16	17	17	17	17	16	16	18	16	25.7	37.2	15.4	-1	-1	-1
1/17/2019	6:35:16 PM	805	1580	17	34	16	17	17	17	17	17	16	16	18	16	25.7	37.2	15.4	-1	-1	-1
1/17/2019	6:35:17 PM	8	1581	17	34	16	16	17	17	17	17	16	16	18	16	25.7	37.2	15.4	-1	-1	-1
1/17/2019	6:35:17 PM	211	1582	17	34	16	17	17	17	17	18	16	16	18	16	25.7	37.2	15.4	-1	-1	-1
1/17/2019	6:35:17 PM	414	1583	17	34	17	17	17	17	17	17	16	16	18	16	25.7	37.2	15.4	-1	-1	-1
1/17/2019	6:35:17 PM	601	1584	17	34	17	17	17	17	17	17	16	16	18	16	25.7	37.2	15.4	-1	-1	-1
1/17/2019	6:35:17 PM	805	1585	17	34	16	17	17	17	17	17	16	16	18	16	25.7	37.2	15.4	-1	-1	-1
1/17/2019	6:35:18 PM	8	1586	17	34	17	16	17	17	17	17	16	16	18	16	25.7	37.2	15.4	-1	-1	-1
1/17/2019	6:35:18 PM	211	1587	17	34	16	16	17	17	17	17	16	16	18	16	25.7	37.2	15.4	-1	-1	-1
1/17/2019	6:35:18 PM	414	1588	17	34	17	17	17	17	18	18	16	16	18	16	25.7	37.2	15.4	-1	-1	-1
1/17/2019	6:35:18 PM	601	1589	17	34	16	17	17	17	17	18	16	16	18	16	25.7	37.2	15.4	-1	-1	-1
1/17/2019	6:35:18 PM	805	1590	17	34	16	16	17	17	17	17	16	16	18	16	25.7	37.2	15.4	-1	-1	-1
1/17/2019	6:35:19 PM	8	1591	17	34	16	17	17	17	17	17	16	16	18	16	25.7	37.2	15.4	-1	-1	-1
1/17/2019	6:35:19 PM	211	1592	17	34	17	16	17	17	17	17	16	16	18	16	25.7	37.2	15.4	-1	-1	-1
1/17/2019	6:35:19 PM	414	1593	17	34	16	17	17	17	17	18	16	16	18	16	25.7	37.2	15.4	-1	-1	-1
1/17/2019	6:35:19 PM	601	1594	17	34	16	17	17	17	17	17	16	16	18	16	25.7	37.2	15.4	-1	-1	-1
1/17/2019	6:35:19 PM	805	1595	17	34	17	16	17	17	17	17	16	16	18	16	25.7	37.2	15.4	-1	-1	-1
1/17/2019	6:35:20 PM	8	1596	17	34	16	17	17	17	17	17	16	16	18	16	25.7	37.2	15.4	-1	-1	-1
1/17/2019	6:35:20 PM	211	1597	17	34	17	16	17	17	17	17	16	16	18	16	25.7	37.2	15.4	-1	-1	-1
1/17/2019	6:35:20 PM	414	1598	17	34	17	16	17	17	17	17	16	16	18	16	25.7	37.2	15.4	-1	-1	-1
1/17/2019	6:35:20 PM	601	1599	17	34	16	17	17	17	17	17	16	16	18	16	25.7	37.2	15.4	-1	-1	-1
1/17/2019	6:35:20 PM	805	1600	17	34	17	16	17	17	17	17	16	16	18	16	25.7	37.2	15.4	-1	-1	-1
1/17/2019	6:35:21 PM	8	1601	17	34	16	17	17	17	17	17	16	16	18	16	25.7	37.2	15.4	-1	-1	-1
1/17/2019	6:35:21 PM	211	1602	17	34	16	17	17	17	17	17	17	16	18	16	25.7	37.2	15.4	-1	-1	-1
1/17/2019	6:35:21 PM	414	1603	17	35	16	17	17	17	17	18	16	16	18	16	25.7	37.2	15.4	-1	-1	-1
1/17/2019	6:35:21 PM	601	1604	17	35	16	17	17	17	17	18	16	16	18	16	25.7	37.2	15.4	-1	-1	-1
1/17/2019	6:35:21 PM	805	1605	17	34	17	16	17	17	17	17	16	16	18	16	25.7	37.2	15.4	-1	-1	-1
1/17/2019	6:35:22 PM	8	1606	17	35	16	17	17	17	17	17	16	16	18	16	25.7	37.2	15.4	-1	-1	-1
1/17/2019	6:35:22 PM	211	1607	17	34	17	16	17	17	17	17	16	16	18	16	25.7	37.2	15.4	-1	-1	-1
1/17/2019	6:35:22 PM	414	1608	17	35	16	17	17	17	17	17	16	16	18	16	25.7	37.2	15.4	-1	-1	-1
1/17/2019	6:35:22 PM	607	1609	17	35	16	17	17	17	17	17	16	16	18	16	25.7	37.2	15.4	-1	-1	-1
1/17/2019	6:35:22 PM	810	1610	17	35	16	17	17	17	17	17	16	16	18	16	25.7	37.2	15.4	-1	-1	-1
1/17/2019	6:35:23 PM	13	1611	17	35	16	17	17	17	17	17	16	16	18	16	25.7	37.2	15.4	-1	-1	-1
1/17/2019	6:35:23 PM	216	1612	18	34	17	16	17	17	17	17	16	16	18	16	25.7	37.2	15.4	-1	-1	-1
1/17/2019	6:35:23 PM	403	1613	17	35	16	17	17	17	17	17	16	16	18	16	25.7	37.2	15.4	-1	-1	-1
1/17/2019	6:35:23 PM	607	1614	17	34	17	16	17	17	17	17	16	16	18	16	25.7	37.2	15.4	-1	-1	-1
1/17/2019	6:35:23 PM	810	1615	17	34	16	17	17	17	17	17	16	16	18	16	25.7	37.2	15.4	-1	-1	-1
1/17/2019	6:35:24 PM	13	1616	18	34	17	16	17	17	17	17	16	16	18	16	25.7	37.2	15.4	-1	-1	-1
1/17/2019	6:35:24 PM	216	1617	17	34	16	17	17	17	17	17	16	16	18	16	25.7	37.2	15.4	-1	-1	-1
1/17/2019	6:35:24 PM	403	1618	17	34	16	16	17	17	17	17	16	16	18	16	25.7	37.2	15.4	-1	-1	-1
1/17/2019	6:35:24 PM	607	1619	17	34	16	16	17	17	17	17	16	16	18	16	25.7	37.2	15.4	-1	-1	-1
1/17/2019	6:35:24 PM	810	1620	17	35	16	16	17	17	17	17	16	16	18	16	25.7	37.2	15.4	-1	-1	-1
1/17/2019	6:35:25 PM	13	1621	17	34	16	17	17	18	17	17	16	16	18	16	25.7	37.2	15.4	-1	-1	-1
1/17/2019	6:35:25 PM	216	1622	17	34	17	16	17	17	17	17	16	16	18	16	25.7	37.2	15.4	-1	-1	-1
1/17/2019	6:35:25 PM	403	1623	17	34	16	17	17	17	17	17	16	16	18	16	25.7	37.2	15.4	-1	-1	-1
1/17/2019	6:35:25 PM	607	1624	17	34	16	17	17	17	17	17	16	16	18	16	25.7	37.2	15.4	-1	-1	-1
1/17/2019	6:35:25 PM	804	1625	17	34	17	16	17	17	17	17	16	16	18	16	25.7	37.2	15.4	-1	-1	-1
1/17/2019	6:35:26 PM	7	1626	17	35	16	17	17	17	17	17	16	16	18	16	25.7	37.2	15.4	-1	-1	-1
1/17/2019	6:35:26 PM	211	1627	17	34	17	16	17	17	17	17	16	16	18	16	25.7	37.2	15.4	-1	-1	-1
1/17/2019	6:35:26 PM	414	1628	17	34	16	17	17	17	17	17	16	16	18	16	25.7	37.2	15.4	-1	-1	-1
1/17/2019	6:35:26 PM	601	1629	17	34	16	17	17	17	17	17	16	16	18	16	25.7	37.2	15.4	-1	-1	-1
1/17/2019	6:35:26 PM	804	1630	17	34	16	16	17	17	17	17	16	16	18	16	25.7	37.2	15.4	-1	-1	-1
1/17/2019	6:35:27 PM	7	1631	17	34	16	17	17	17	17	17	16	16	18	16	25.7	37.2	15.4	-1	-1	-1
1/17/2019	6:35:27 PM	211	1632	17	34	17	17	17	17	17	17	16	16	18	16	25.7	37.2	15.4	-1	-1	-1
1/17/2019	6:35:27 PM	414	1633	17	34	16	17	17	17	17	17	16	16	18	16	25.7	37.2	15.4	-1	-1	-1
1/17/2019	6:35:27 PM	601	1634	17	34	17	17	17	17	17	17	16	16	18	16	25.7	37.2	15.4	-1	-1	-1
1/17/2019	6:35:27 PM	804	1635	17	34	16	17	17	17	17	17	16	16	18	16	25.7	37.2	15.4	-1	-1	-1
1/17/2019	6:35:28 PM	7	1636	17	34	17	16	17	17	17	17	16	16	18	16	25.7	37.2	15.4	-1	-1	-1
1/17/2019	6:35:28 PM	211	1637	17	34	16	17	17	17	17	17	16	16	18	16	25.7	37.2	15.4	-1	-1	-1
1/17/2019	6:35:28 PM	414	1638	17	34	17	16	17	17	17	17	16	16	18	16	25.7	37.2	15.4	-1	-1	-1
1/17/2019	6:35:28 PM	601	1639	17	34	16	17	17	17	17	17	16	16	18	16	25.7	37.2	15.4	-1	-1	-1
1/17/2019	6:35:28 PM	804	1640	17	34	17	16	17	17	18	17	16	16	18	16	25.7	37.2	15.4	-1	-1	-1
1/17/2019	6:35:29 PM	7	1641	17	34	16	16	17	17	17	17	16	17	18	16	25.7	37.2	15.4	-1	-1	-1
1/17/2019	6:35:29 PM	211	1642	17	34	16	17	17	17	17	17	16	16	18	16	25.7	37.2	15.4	-1	-1	-1
1/17/2019	6:35:29 PM	414	1643	17	34	16	17	17	17	17	17	16	16	18	16	25.7	37.2	15.4	-1	-1	-1
1/17/2019	6:35:29 PM	601	1644	17	34	16	17	17	17	17	17	16	16	18	16	25.7	37.2	15.4	-1	-1	-1
1/17/2019	6:35:29 PM	804	1645	17	34	17	16	17	17	17	17	16	16	18	16	25.7	37.2	15.4	-1	-1	-1
1/17/2019	6:35:30 PM	7	1646	17	34	16	17	17	17	17	17	16	16	18	16	25.7	37.2	15.4	-1	-1	-1
1/17/2019	6:35:30 PM	211	1647	17	34	16	17	17	17	17	17	16	16	18	16	25.7	37.2	15.4	-1	-1	-1
1/17/2019	6:35:30 PM	414	1648	17	34	17	17	17	17	17	17	17	16	18	16	25.7	37.2	15.4	-1	-1	-1
1/17/2019	6:35:30 PM	601	1649	17	34	17	16	17	17	17	17	16	16	18	16	25.7	37.2	15.4	-1	-1	-1
1/17/2019	6:35:30 PM	804	1650	17	34	16	16	17	17	17	17	16	16	18	16	25.7	37.2	15.4	-1	-1	-1
1/17/2019	6:35:31 PM	7	1651	17	34	16	16	17	17	17	17	16	16	18	16	25.7	37.2	15.4	-1	-1	-1
1/17/2019	6:35:31 PM	211	1652	17	34	17	17	17	17	18	17	16	16	18	16	25.7	37.1	15.9	-1	-1	-1
1/17/2019	6:35:31 PM	414	1653	17	34	16	17	17	17	17	17	16	16	18	16	25.7	37.1	15.9	-1	-1	-1
1/17/2019	6:35:31 PM	601	1654	17	34	16	16	17	17	17	17	16	16	18	16	25.7	37.1	15.9	-1	-1	-1
1/17/2019	6:35:31 PM	804	1655	17	34	16	17	17	17	17	17	16	16	18	16	25.7	37.1	15.9	-1	-1	-1
1/17/2019	6:35:32 PM	7	1656	17	34	17	17	17	17	18	17	17	16	18	16	25.7	37.1	15.9	-1	-1	-1
1/17/2019	6:35:32 PM	211	1657	17	34	17	16	17	17	17	17	16	16	18	16	25.7	37.1	15.9	-1	-1	-1
1/17/2019	6:35:32 PM	414	1658	17	34	17	17	17	17	17	18	16	16	18	16	25.7	37.1	15.9	-1	-1	-1
1/17/2019	6:35:32 PM	601	1659	17	34	16	17	17	17	17	17	16	16	18	16	25.7	37.1	15.9	-1	-1	-1
1/17/2019	6:35:32 PM	804	1660	17	34	16	16	17	17	17	17	16	16	18	16	25.7	37.1	15.9	-1	-1	-1
1/17/2019	6:35:33 PM	7	1661	17	34	17	17	17	17	17	17	16	16	18	16	25.7	37.1	15.9	-1	-1	-1
1/17/2019	6:35:33 PM	211	1662	17	34	16	17	17	17	17	17	16	16	18	16	25.7	37.1	15.9	-1	-1	-1
1/17/2019	6:35:33 PM	414	1663	17	33	17	17	17	17	17	17	16	16	18	16	25.7	37.1	15.9	-1	-1	-1
1/17/2019	6:35:33 PM	601	1664	17	33	17	16	17	17	17	17	16	16	18	16	25.7	37.1	15.9	-1	-1	-1
1/17/2019	6:35:33 PM	804	1665	17	34	16	16	17	17	17	17	16	16	18	16	25.7	37.1	15.9	-1	-1	-1
1/17/2019	6:35:34 PM	7	1666	17	34	16	17	17	17	17	17	16	16	18	16	25.7	37.1	15.9	-1	-1	-1
1/17/2019	6:35:34 PM	211	1667	17	33	17	16	17	17	17	17	16	16	18	16	25.7	37.1	15.9	-1	-1	-1
1/17/2019	6:35:34 PM	414	1668	17	34	17	17	17	17	17	17	16	16	18	16	25.7	37.1	15.9	-1	-1	-1
1/17/2019	6:35:34 PM	601	1669	17	34	16	17	17	17	17	17	16	16	18	16	25.7	37.1	15.9	-1	-1	-1
1/17/2019	6:35:34 PM	804	1670	17	33	17	16	17	17	17	17	16	16	17	16	25.7	37.1	15.9	-1	-1	-1
1/17/2019	6:35:35 PM	7	1671	17	34	16	17	17	17	17	17	16	16	18	16	25.7	37.1	15.9	-1	-1	-1
1/17/2019	6:35:35 PM	211	1672	17	33	17	16	17	17	18	17	17	16	18	16	25.7	37.1	15.9	-1	-1	-1
1/17/2019	6:35:35 PM	414	1673	17	33	17	17	17	17	17	17	16	16	18	16	25.7	37.1	15.9	-1	-1	-1
1/17/2019	6:35:35 PM	601	1674	17	33	16	17	17	17	17	17	16	16	18	16	25.7	37.1	15.9	-1	-1	-1
1/17/2019	6:35:35 PM	804	1675	17	33	16	17	17	17	17	17	16	16	18	16	25.7	37.1	15.9	-1	-1	-1
1/17/2019	6:35:36 PM	7	1676	17	33	17	16	17	17	17	17	16	16	18	16	25.7	37.1	15.9	-1	-1	-1
1/17/2019	6:35:36 PM	211	1677	17	34	16	17	17	17	17	17	16	16	18	16	25.7	37.1	15.9	-1	-1	-1
1/17/2019	6:35:36 PM	414	1678	17	34	17	16	17	17	17	17	16	16	18	16	25.7	37.1	15.9	-1	-1	-1
1/17/2019	6:35:36 PM	601	1679	17	34	16	17	17	17	17	17	16	16	17	16	25.7	37.1	15.9	-1	-1	-1
1/17/2019	6:35:36 PM	804	1680	17	34	16	17	17	17	17	17	16	16	18	16	25.7	37.1	15.9	-1	-1	-1
1/17/2019	6:35:37 PM	7	1681	17	34	17	16	17	17	17	17	16	16	18	16	25.7	37.1	15.9	-1	-1	-1
1/17/2019	6:35:37 PM	211	1682	17	34	16	17	17	17	17	17	16	16	18	16	25.7	37.1	15.9	-1	-1	-1
1/17/2019	6:35:37 PM	414	1683	17	34	17	17	17	17	17	17	16	16	18	16	25.7	37.1	15.9	-1	-1	-1
1/17/2019	6:35:37 PM	601	1684	17	34	17	16	17	17	17	17	16	16	17	16	25.7	37.1	15.9	-1	-1	-1
1/17/2019	6:35:37 PM	804	1685	17	34	16	17	17	17	17	17	16	16	18	16	25.7	37.1	15.9	-1	-1	-1
1/17/2019	6:35:38 PM	7	1686	17	34	17	16	17	17	17	17	16	16	18	16	25.7	37.1	15.9	-1	-1	-1
1/17/2019	6:35:38 PM	211	1687	17	34	16	17	17	17	17	17	16	16	18	16	25.7	37.1	15.9	-1	-1	-1
1/17/2019	6:35:38 PM	414	1688	17	34	17	17	17	17	18	17	16	16	18	16	25.7	37.1	15.9	-1	-1	-1
1/17/2019	6:35:38 PM	601	1689	17	34	17	16	17	17	17	17	16	16	17	16	25.7	37.1	15.9	-1	-1	-1
1/17/2019	6:35:38 PM	804	1690	17	34	16	16	17	17	17	17	16	16	18	16	25.7	37.1	15.9	-1	-1	-1
1/17/2019	6:35:39 PM	7	1691	17	34	16	17	17	17	17	17	16	16	18	16	25.7	37.1	15.9	-1	-1	-1
1/17/2019	6:35:39 PM	211	1692	17	34	17	17	17	17	17	17	16	16	18	16	25.7	37.1	15.9	-1	-1	-1
1/17/2019	6:35:39 PM	414	1693	17	34	16	17	17	17	17	18	16	16	18	16	25.7	37.1	15.9	-1	-1	-1
1/17/2019	6:35:39 PM	601	1694	17	34	16	16	17	17	17	17	16	16	18	16	25.7	37.0	10.8	-1	-1	-1
1/17/2019	6:35:39 PM	804	1695	17	34	16	16	17	17	17	17	16	16	17	16	25.7	37.0	10.8	-1	-1	-1
1/17/2019	6:35:40 PM	7	1696	17	34	16	17	17	17	17	17	16	16	18	16	25.7	37.0	10.8	-1	-1	-1
1/17/2019	6:35:40 PM	211	1697	17	34	17	16	17	17	17	17	16	16	18	16	25.7	37.0	10.8	-1	-1	-1
1/17/2019	6:35:40 PM	414	1698	17	34	17	17	17	17	17	18	16	16	18	16	25.7	37.0	10.8	-1	-1	-1
1/17/2019	6:35:40 PM	601	1699	17	34	16	16	17	17	17	17	16	16	18	16	25.7	37.0	10.8	-1	-1	-1
1/17/2019	6:35:40 PM	804	1700	17	34	17	16	17	17	17	17	16	16	18	16	25.7	37.0	10.8	-1	-1	-1
1/17/2019	6:35:41 PM	7	1701	17	35	17	17	17	17	17	17	17	16	18	16	25.7	37.0	10.8	-1	-1	-1
1/17/2019	6:35:41 PM	211	1702	17	34	17	16	17	17	17	17	16	16	18	16	25.7	37.0	10.8	-1	-1	-1
1/17/2019	6:35:41 PM	414	1703	17	35	16	17	17	17	17	17	16	16	18	16	25.7	37.0	10.8	-1	-1	-1
1/17/2019	6:35:41 PM	601	1704	17	34	16	17	17	17	17	17	16	16	18	16	25.7	37.0	10.8	-1	-1	-1
1/17/2019	6:35:41 PM	804	1705	17	34	16	16	17	17	17	17	16	16	17	16	25.7	37.0	10.8	-1	-1	-1
1/17/2019	6:35:42 PM	7	1706	17	35	16	17	17	17	17	17	16	16	18	16	25.7	37.0	10.8	-1	-1	-1
1/17/2019	6:35:42 PM	211	1707	17	34	17	16	17	17	17	17	16	16	18	16	25.7	37.0	10.8	-1	-1	-1
1/17/2019	6:35:42 PM	414	1708	17	35	16	17	17	17	17	18	16	16	18	16	25.7	37.0	10.8	-1	-1	-1
1/17/2019	6:35:42 PM	601	1709	17	35	16	16	17	17	17	17	16	16	18	16	25.7	37.0	10.8	-1	-1	-1
1/17/2019	6:35:42 PM	804	1710	17	34	16	17	17	17	17	17	16	16	18	16	25.7	37.0	10.8	-1	-1	-1
1/17/2019	6:35:43 PM	7	1711	17	34	16	17	17	17	17	17	16	16	18	16	25.7	37.0	10.8	-1	-1	-1
1/17/2019	6:35:43 PM	211	1712	17	34	16	16	17	17	17	17	16	16	18	16	25.7	37.0	10.8	-1	-1	-1
1/17/2019	6:35:43 PM	414	1713	17	34	16	17	17	17	17	17	16	16	18	16	25.7	37.0	10.8	-1	-1	-1
1/17/2019	6:35:43 PM	601	1714	17	34	17	16	17	17	17	17	16	16	18	16	25.7	37.0	10.8	-1	-1	-1
1/17/2019	6:35:43 PM	804	1715	17	34	16	17	17	17	17	17	16	16	18	16	25.7	37.0	10.8	-1	-1	-1
1/17/2019	6:35:44 PM	7	1716	17	34	17	16	17	17	17	17	16	16	18	16	25.7	37.0	10.8	-1	-1	-1
1/17/2019	6:35:44 PM	211	1717	17	34	16	17	17	17	17	17	16	16	18	16	25.7	37.0	10.8	-1	-1	-1
1/17/2019	6:35:44 PM	414	1718	17	34	17	16	17	17	17	17	16	16	18	16	25.7	37.0	10.8	-1	-1	-1
1/17/2019	6:35:44 PM	601	1719	17	34	16	17	17	17	17	17	16	16	18	16	25.7	37.0	10.8	-1	-1	-1
1/17/2019	6:35:44 PM	804	1720	17	34	16	17	17	17	18	17	16	16	18	16	25.7	37.0	10.8	-1	-1	-1
1/17/2019	6:35:45 PM	7	1721	17	33	17	16	17	17	17	17	16	16	18	16	25.7	37.0	10.8	-1	-1	-1
1/17/2019	6:35:45 PM	211	1722	17	34	16	17	17	17	17	17	16	16	18	16	25.7	37.0	10.8	-1	-1	-1
1/17/2019	6:35:45 PM	414	1723	17	34	17	17	17	17	17	17	17	16	18	16	25.7	37.0	10.8	-1	-1	-1
1/17/2019	6:35:45 PM	601	1724	17	34	17	16	17	17	17	17	16	16	18	16	25.7	37.0	10.8	-1	-1	-1
1/17/2019	6:35:45 PM	804	1725	17	34	16	17	17	17	17	17	16	16	18	16	25.7	37.0	10.8	-1	-1	-1
1/17/2019	6:35:46 PM	7	1726	17	34	16	17	17	17	17	17	16	16	18	16	25.7	37.0	10.8	-1	-1	-1
1/17/2019	6:35:46 PM	211	1727	17	34	16	17	17	17	17	17	16	16	18	16	25.7	37.0	10.8	-1	-1	-1
1/17/2019	6:35:46 PM	414	1728	17	34	16	17	17	17	17	17	16	16	18	16	25.7	37.0	10.8	-1	-1	-1
1/17/2019	6:35:46 PM	601	1729	17	34	17	17	17	17	17	17	16	16	18	16	25.7	37.0	10.8	-1	-1	-1
1/17/2019	6:35:46 PM	804	1730	17	34	16	17	17	17	17	17	16	16	18	16	25.7	37.0	10.8	-1	-1	-1
1/17/2019	6:35:47 PM	7	1731	17	34	17	17	17	17	17	17	16	16	18	16	25.7	37.0	10.8	-1	-1	-1
1/17/2019	6:35:47 PM	211	1732	17	34	16	16	17	17	17	17	16	16	17	16	25.7	37.0	10.8	-1	-1	-1
1/17/2019	6:35:47 PM	414	1733	17	34	17	17	17	17	17	17	16	16	18	16	25.7	37.0	10.8	-1	-1	-1
1/17/2019	6:35:47 PM	601	1734	17	34	17	16	17	17	17	17	16	16	18	16	25.7	37.0	10.8	-1	-1	-1
1/17/2019	6:35:47 PM	804	1735	17	34	16	17	17	17	17	17	16	16	18	16	25.7	37.0	10.8	-1	-1	-1
1/17/2019	6:35:48 PM	7	1736	17	34	16	16	17	17	17	17	17	16	18	16	25.7	36.9	13.2	-1	-1	-1
1/17/2019	6:35:48 PM	211	1737	17	34	16	16	17	17	17	17	16	16	18	16	25.7	36.9	13.2	-1	-1	-1
1/17/2019	6:35:48 PM	414	1738	17	34	16	17	17	17	17	17	16	16	18	16	25.7	36.9	13.2	-1	-1	-1
1/17/2019	6:35:48 PM	601	1739	17	34	17	16	17	17	17	17	16	16	18	16	25.7	36.9	13.2	-1	-1	-1
1/17/2019	6:35:48 PM	804	1740	17	34	16	17	17	17	17	17	16	16	18	16	25.7	36.9	13.2	-1	-1	-1
1/17/2019	6:35:49 PM	7	1741	17	34	16	16	17	17	17	17	16	16	18	16	25.7	36.9	13.2	-1	-1	-1
1/17/2019	6:35:49 PM	211	1742	17	34	16	17	17	17	17	17	16	16	18	16	25.7	36.9	13.2	-1	-1	-1
1/17/2019	6:35:49 PM	414	1743	17	34	17	17	17	17	17	17	16	16	18	16	25.7	36.9	13.2	-1	-1	-1
1/17/2019	6:35:49 PM	601	1744	17	34	17	16	17	17	17	17	16	16	18	16	25.7	36.9	13.2	-1	-1	-1
1/17/2019	6:35:49 PM	804	1745	17	34	16	17	17	17	17	17	16	16	18	16	25.7	36.9	13.2	-1	-1	-1
1/17/2019	6:35:50 PM	7	1746	17	34	17	16	17	17	17	17	16	16	18	16	25.7	36.9	13.2	-1	-1	-1
1/17/2019	6:35:50 PM	211	1747	17	34	16	17	17	16	17	17	16	16	18	16	25.7	36.9	13.2	-1	-1	-1
1/17/2019	6:35:50 PM	414	1748	17	34	17	16	17	17	17	17	16	16	18	16	25.7	36.9	13.2	-1	-1	-1
1/17/2019	6:35:50 PM	601	1749	17	34	16	16	17	17	17	17	16	16	18	16	25.7	36.9	13.2	-1	-1	-1
1/17/2019	6:35:50 PM	804	1750	17	33	16	16	17	17	17	17	16	16	18	16	25.7	36.9	13.2	-1	-1	-1
1/17/2019	6:35:51 PM	7	1751	17	34	16	17	17	17	17	18	16	16	18	16	25.7	36.9	13.2	-1	-1	-1
1/17/2019	6:35:51 PM	211	1752	17	34	16	16	17	17	17	17	16	16	18	16	25.7	36.9	13.2	-1	-1	-1
1/17/2019	6:35:51 PM	414	1753	17	33	17	17	17	17	17	17	16	16	18	16	25.7	36.9	13.2	-1	-1	-1
1/17/2019	6:35:51 PM	601	1754	17	34	16	17	17	17	17	17	16	16	18	16	25.7	36.9	13.2	-1	-1	-1
1/17/2019	6:35:51 PM	804	1755	17	33	17	16	17	17	17	17	16	16	18	16	25.7	36.9	13.2	-1	-1	-1
1/17/2019	6:35:52 PM	7	1756	17	33	16	17	17	17	17	17	16	16	17	16	25.7	36.9	13.2	-1	-1	-1
1/17/2019	6:35:52 PM	211	1757	17	33	17	16	17	17	17	17	16	16	18	16	25.7	36.9	13.2	-1	-1	-1
1/17/2019	6:35:52 PM	414	1758	17	34	17	17	17	17	17	18	16	16	18	16	25.7	36.9	13.2	-1	-1	-1
1/17/2019	6:35:52 PM	601	1759	17	33	16	17	17	17	17	17	16	16	18	16	25.7	36.9	13.2	-1	-1	-1
1/17/2019	6:35:52 PM	804	1760	17	33	16	16	17	17	17	17	16	16	18	16	25.7	36.9	13.2	-1	-1	-1
1/17/2019	6:35:53 PM	7	1761	17	34	16	17	17	17	17	17	16	16	18	16	25.7	36.9	13.2	-1	-1	-1
1/17/2019	6:35:53 PM	211	1762	17	33	17	16	17	17	17	17	16	16	17	16	25.7	36.9	13.2	-1	-1	-1
1/17/2019	6:35:53 PM	414	1763	17	34	16	17	17	17	17	17	16	16	18	16	25.7	36.9	13.2	-1	-1	-1
1/17/2019	6:35:53 PM	601	1764	17	34	16	17	17	17	17	17	16	16	18	16	25.7	36.9	13.2	-1	-1	-1
1/17/2019	6:35:53 PM	804	1765	17	34	16	17	17	17	17	17	16	16	18	16	25.7	36.9	13.2	-1	-1	-1
1/17/2019	6:35:54 PM	7	1766	17	34	17	16	17	17	17	17	16	16	18	16	25.7	36.9	13.2	-1	-1	-1
1/17/2019	6:35:54 PM	211	1767	17	34	16	17	17	17	17	17	16	16	18	16	25.7	36.9	13.2	-1	-1	-1
1/17/2019	6:35:54 PM	414	1768	17	34	17	16	17	17	17	17	16	16	18	16	25.7	36.9	13.2	-1	-1	-1
1/17/2019	6:35:54 PM	601	1769	17	34	16	16	17	17	17	17	16	16	17	16	25.7	36.9	13.2	-1	-1	-1
1/17/2019	6:35:54 PM	804	1770	17	34	16	17	17	16	17	17	16	16	18	16	25.7	36.9	13.2	-1	-1	-1
1/17/2019	6:35:55 PM	7	1771	17	34	16	16	17	17	17	17	16	16	17	16	25.7	36.9	13.2	-1	-1	-1
1/17/2019	6:35:55 PM	211	1772	17	34	16	16	17	17	17	17	16	16	18	16	25.7	36.9	13.2	-1	-1	-1
1/17/2019	6:35:55 PM	414	1773	17	34	17	17	17	17	17	17	16	16	18	16	25.7	36.9	13.2	-1	-1	-1
1/17/2019	6:35:55 PM	601	1774	17	34	16	16	17	17	17	17	16	16	18	16	25.7	36.9	13.2	-1	-1	-1
1/17/2019	6:35:55 PM	804	1775	17	34	16	16	17	17	17	17	16	16	17	16	25.7	36.9	13.2	-1	-1	-1
1/17/2019	6:35:56 PM	7	1776	17	34	16	17	17	17	17	17	16	16	18	16	25.7	36.9	13.2	-1	-1	-1
1/17/2019	6:35:56 PM	211	1777	17	34	16	17	17	17	17	17	16	16	18	16	25.7	36.9	13.2	-1	-1	-1
1/17/2019	6:35:56 PM	414	1778	17	34	17	17	17	17	17	17	16	16	18	16	25.7	36.9	11.1	-1	-1	-1
1/17/2019	6:35:56 PM	601	1779	17	34	16	16	17	17	17	17	16	16	18	16	25.7	36.9	11.1	-1	-1	-1
1/17/2019	6:35:56 PM	804	1780	17	34	16	17	17	17	17	17	16	16	18	16	25.7	36.9	11.1	-1	-1	-1
1/17/2019	6:35:57 PM	7	1781	17	34	16	17	17	17	17	18	16	16	18	16	25.7	36.9	11.1	-1	-1	-1
1/17/2019	6:35:57 PM	211	1782	17	34	17	16	17	17	17	17	16	16	18	16	25.7	36.9	11.1	-1	-1	-1
1/17/2019	6:35:57 PM	414	1783	17	34	16	17	17	17	17	18	16	16	18	16	25.7	36.9	11.1	-1	-1	-1
1/17/2019	6:35:57 PM	601	1784	17	34	16	16	17	17	17	17	16	16	18	16	25.7	36.9	11.1	-1	-1	-1
1/17/2019	6:35:57 PM	804	1785	17	34	17	16	17	17	17	17	16	16	18	16	25.7	36.9	11.1	-1	-1	-1
1/17/2019	6:35:58 PM	7	1786	17	34	16	17	17	17	17	17	16	16	17	16	25.7	36.9	11.1	-1	-1	-1
1/17/2019	6:35:58 PM	211	1787	17	34	16	16	17	17	17	17	16	16	18	16	25.7	36.9	11.1	-1	-1	-1
1/17/2019	6:35:58 PM	414	1788	18	34	17	16	17	17	17	17	16	16	18	16	25.7	36.9	11.1	-1	-1	-1
1/17/2019	6:35:58 PM	601	1789	17	34	17	17	17	17	17	17	16	16	17	16	25.7	36.9	11.1	-1	-1	-1
1/17/2019	6:35:58 PM	804	1790	17	34	17	17	17	17	17	17	16	16	18	16	25.7	36.9	11.1	-1	-1	-1
1/17/2019	6:35:59 PM	7	1791	17	34	16	16	17	17	17	17	16	16	18	16	25.7	36.9	11.1	-1	-1	-1
1/17/2019	6:35:59 PM	211	1792	17	34	16	17	17	17	17	17	16	16	18	16	25.7	36.9	11.1	-1	-1	-1
1/17/2019	6:35:59 PM	414	1793	17	34	17	16	18	17	17	17	16	16	18	16	25.7	36.9	11.1	-1	-1	-1
1/17/2019	6:35:59 PM	601	1794	17	34	17	16	17	17	17	17	16	16	17	16	25.7	36.9	11.1	-1	-1	-1
1/17/2019	6:35:59 PM	804	1795	17	34	16	17	17	17	17	17	16	16	18	16	25.7	36.9	11.1	-1	-1	-1
1/17/2019	6:36:00 PM	7	1796	17	34	17	17	17	17	17	17	16	16	18	16	25.7	36.9	11.1	-1	-1	-1
1/17/2019	6:36:00 PM	211	1797	17	34	16	17	17	17	17	17	16	16	18	16	25.7	36.9	11.1	-1	-1	-1
1/17/2019	6:36:00 PM	414	1798	17	34	17	16	17	17	17	17	16	16	18	16	25.7	36.9	11.1	-1	-1	-1
1/17/2019	6:36:00 PM	601	1799	17	34	16	17	17	17	17	17	16	16	18	16	25.7	36.9	11.1	-1	-1	-1
1/17/2019	6:36:00 PM	804	1800	17	34	17	16	17	17	17	17	16	16	18	16	25.7	36.9	11.1	-1	-1	-1
1/17/2019	6:36:01 PM	7	1801	17	34	16	16	17	17	17	17	16	16	18	16	25.7	36.9	11.1	-1	-1	-1
1/17/2019	6:36:01 PM	211	1802	17	34	16	17	17	17	17	17	16	16	18	16	25.7	36.9	11.1	-1	-1	-1
1/17/2019	6:36:01 PM	414	1803	17	34	17	16	17	17	17	17	16	16	18	16	25.7	36.9	11.1	-1	-1	-1
1/17/2019	6:36:01 PM	601	1804	17	34	16	16	17	17	17	17	16	16	18	16	25.7	36.9	11.1	-1	-1	-1
1/17/2019	6:36:01 PM	804	1805	17	34	16	17	17	17	17	17	16	16	18	16	25.7	36.9	11.1	-1	-1	-1
1/17/2019	6:36:02 PM	7	1806	17	34	16	17	17	17	17	17	16	16	18	16	25.7	36.9	11.1	-1	-1	-1
1/17/2019	6:36:02 PM	211	1807	17	34	16	16	17	17	17	17	16	16	18	16	25.7	36.9	11.1	-1	-1	-1
1/17/2019	6:36:02 PM	414	1808	18	33	17	16	17	17	17	17	16	16	17	16	25.7	36.9	11.1	-1	-1	-1
1/17/2019	6:36:02 PM	601	1809	17	34	16	17	17	17	17	17	16	16	18	16	25.7	36.9	11.1	-1	-1	-1
1/17/2019	6:36:02 PM	804	1810	17	33	17	16	17	17	17	17	16	16	18	16	25.7	36.9	11.1	-1	-1	-1
1/17/2019	6:36:03 PM	7	1811	17	34	16	17	17	17	17	17	16	16	18	16	25.7	36.9	11.1	-1	-1	-1
1/17/2019	6:36:03 PM	211	1812	17	33	17	16	17	17	17	17	16	16	18	16	25.7	36.9	11.1	-1	-1	-1
1/17/2019	6:36:03 PM	414	1813	17	34	16	17	17	17	17	18	16	16	18	16	25.7	36.9	11.1	-1	-1	-1
1/17/2019	6:36:03 PM	601	1814	17	33	16	17	17	17	17	17	16	16	18	16	25.7	36.9	11.1	-1	-1	-1
1/17/2019	6:36:03 PM	804	1815	17	33	16	17	17	17	17	17	16	16	18	16	25.7	36.9	11.1	-1	-1	-1
1/17/2019	6:36:04 PM	7	1816	17	33	16	17	17	17	17	17	16	16	18	16	25.7	36.9	11.1	-1	-1	-1
1/17/2019	6:36:04 PM	211	1817	17	33	17	16	17	17	17	17	16	16	18	16	25.7	36.9	11.1	-1	-1	-1
1/17/2019	6:36:04 PM	414	1818	17	34	16	17	17	17	17	17	16	16	18	16	25.7	36.9	11.1	-1	-1	-1
1/17/2019	6:36:04 PM	601	1819	17	33	16	16	17	17	17	17	16	16	18	16	25.7	36.9	11.1	-1	-1	-1
1/17/2019	6:36:04 PM	804	1820	17	33	16	17	17	17	17	17	16	16	18	16	25.7	36.9	31.7	-1	-1	-1
1/17/2019	6:36:05 PM	7	1821	17	33	16	16	17	17	17	17	16	16	18	16	25.7	36.9	31.7	-1	-1	-1
1/17/2019	6:36:05 PM	211	1822	17	33	16	17	17	17	17	17	16	16	18	16	25.7	36.9	31.7	-1	-1	-1
1/17/2019	6:36:05 PM	414	1823	17	33	16	17	17	17	17	17	17	16	18	16	25.7	36.9	31.7	-1	-1	-1
1/17/2019	6:36:05 PM	601	1824	17	33	17	16	17	17	17	17	16	16	18	16	25.7	36.9	31.7	-1	-1	-1
1/17/2019	6:36:05 PM	804	1825	17	33	16	17	17	17	17	17	16	16	18	16	25.7	36.9	31.7	-1	-1	-1
1/17/2019	6:36:06 PM	7	1826	17	33	17	16	17	17	17	17	16	16	18	16	25.7	36.9	31.7	-1	-1	-1
1/17/2019	6:36:06 PM	211	1827	17	33	16	17	17	17	17	17	16	16	18	16	25.7	36.9	31.7	-1	-1	-1
1/17/2019	6:36:06 PM	414	1828	17	33	17	16	17	17	17	17	17	16	18	16	25.7	36.9	31.7	-1	-1	-1
1/17/2019	6:36:06 PM	601	1829	17	33	17	16	17	17	17	17	16	16	18	16	25.7	36.9	31.7	-1	-1	-1
1/17/2019	6:36:06 PM	804	1830	17	33	17	16	17	17	17	17	16	16	18	16	25.7	36.9	31.7	-1	-1	-1
1/17/2019	6:36:07 PM	7	1831	17	33	16	17	17	17	17	17	16	16	17	16	25.7	36.9	31.7	-1	-1	-1
1/17/2019	6:36:07 PM	211	1832	17	33	17	17	17	17	17	17	16	16	18	16	25.7	36.9	31.7	-1	-1	-1
1/17/2019	6:36:07 PM	414	1833	17	33	17	17	17	17	17	17	16	16	17	16	25.7	36.9	31.7	-1	-1	-1
1/17/2019	6:36:07 PM	601	1834	17	33	16	17	17	17	17	17	16	16	18	16	25.7	36.9	31.7	-1	-1	-1
1/17/2019	6:36:07 PM	804	1835	17	33	17	16	17	17	17	17	16	16	18	16	25.7	36.9	31.7	-1	-1	-1
1/17/2019	6:36:08 PM	7	1836	17	33	16	17	17	17	17	17	16	16	18	16	25.7	36.9	31.7	-1	-1	-1
1/17/2019	6:36:08 PM	211	1837	17	33	17	16	17	17	17	17	16	16	18	16	25.7	36.9	31.7	-1	-1	-1
1/17/2019	6:36:08 PM	414	1838	17	33	16	17	17	17	17	17	16	16	18	16	25.7	36.9	31.7	-1	-1	-1
1/17/2019	6:36:08 PM	601	1839	17	33	17	16	17	17	17	17	16	16	18	16	25.7	36.9	31.7	-1	-1	-1
1/17/2019	6:36:08 PM	804	1840	17	33	16	17	17	17	17	17	16	16	18	16	25.7	36.9	31.7	-1	-1	-1
1/17/2019	6:36:09 PM	7	1841	17	33	17	16	17	17	17	17	16	16	18	16	25.7	36.9	31.7	-1	-1	-1
1/17/2019	6:36:09 PM	211	1842	17	33	16	17	17	17	17	17	16	16	18	16	25.7	36.9	31.7	-1	-1	-1
1/17/2019	6:36:09 PM	414	1843	17	33	17	16	17	17	17	17	16	16	18	16	25.7	36.9	31.7	-1	-1	-1
1/17/2019	6:36:09 PM	601	1844	17	33	16	17	17	17	17	17	16	16	18	16	25.7	36.9	31.7	-1	-1	-1
1/17/2019	6:36:09 PM	804	1845	17	33	16	16	17	17	17	17	16	16	18	16	25.7	36.9	31.7	-1	-1	-1
1/17/2019	6:36:10 PM	7	1846	17	33	16	16	17	17	18	17	16	16	18	16	25.7	36.9	31.7	-1	-1	-1
1/17/2019	6:36:10 PM	211	1847	17	33	16	16	17	17	17	17	16	16	18	16	25.7	36.9	31.7	-1	-1	-1
1/17/2019	6:36:10 PM	414	1848	17	34	16	17	17	17	17	17	16	16	18	16	25.7	36.9	31.7	-1	-1	-1
1/17/2019	6:36:10 PM	601	1849	17	33	16	17	17	17	17	17	16	16	18	16	25.7	36.9	31.7	-1	-1	-1
1/17/2019	6:36:10 PM	804	1850	17	33	16	17	17	17	17	17	16	16	18	16	25.7	36.9	31.7	-1	-1	-1
1/17/2019	6:36:11 PM	7	1851	17	34	16	16	17	17	17	17	16	16	18	16	25.7	36.9	31.7	-1	-1	-1
1/17/2019	6:36:11 PM	211	1852	17	33	17	16	17	17	17	17	16	16	18	16	25.7	36.9	31.7	-1	-1	-1
1/17/2019	6:36:11 PM	414	1853	17	34	16	17	17	17	17	17	17	16	18	16	25.7	36.9	31.7	-1	-1	-1
1/17/2019	6:36:11 PM	601	1854	17	34	16	17	17	17	17	17	16	16	18	16	25.7	36.9	31.7	-1	-1	-1
1/17/2019	6:36:11 PM	804	1855	17	34	16	17	17	17	17	17	16	16	18	16	25.7	36.9	31.7	-1	-1	-1
1/17/2019	6:36:12 PM	7	1856	17	34	17	16	17	17	17	17	16	16	18	16	25.7	36.9	31.7	-1	-1	-1
1/17/2019	6:36:12 PM	211	1857	17	33	16	16	17	17	17	17	16	16	17	16	25.7	36.9	31.7	-1	-1	-1
1/17/2019	6:36:12 PM	414	1858	17	34	17	16	17	17	17	17	17	16	18	16	25.7	36.9	31.7	-1	-1	-1
1/17/2019	6:36:12 PM	601	1859	17	33	17	16	17	17	17	17	16	16	18	16	25.7	36.9	31.7	-1	-1	-1
1/17/2019	6:36:12 PM	804	1860	17	34	16	17	17	17	17	17	16	16	18	16	25.7	36.9	31.7	-1	-1	-1
1/17/2019	6:36:13 PM	7	1861	17	33	16	16	17	17	17	17	16	16	18	16	25.7	36.9	31.7	-1	-1	-1
1/17/2019	6:36:13 PM	211	1862	17	34	16	16	17	17	17	17	16	16	18	16	25.7	36.8	36.7	-1	-1	-1
1/17/2019	6:36:13 PM	414	1863	17	33	17	17	17	17	17	17	16	16	18	16	25.7	36.8	36.7	-1	-1	-1
1/17/2019	6:36:13 PM	601	1864	17	34	16	17	17	17	17	17	16	16	18	16	25.7	36.8	36.7	-1	-1	-1
1/17/2019	6:36:13 PM	804	1865	17	33	17	16	17	17	17	17	16	16	18	16	25.7	36.8	36.7	-1	-1	-1
1/17/2019	6:36:14 PM	7	1866	17	33	16	17	17	17	17	17	16	16	18	16	25.7	36.8	36.7	-1	-1	-1
1/17/2019	6:36:14 PM	211	1867	17	33	16	16	17	17	17	17	16	16	18	16	25.7	36.8	36.7	-1	-1	-1
1/17/2019	6:36:14 PM	414	1868	17	34	16	17	17	17	17	17	16	16	18	16	25.7	36.8	36.7	-1	-1	-1
1/17/2019	6:36:14 PM	601	1869	17	33	16	17	17	17	17	17	16	16	18	16	25.7	36.8	36.7	-1	-1	-1
1/17/2019	6:36:14 PM	804	1870	17	33	16	17	17	17	17	17	16	16	18	16	25.7	36.8	36.7	-1	-1	-1
1/17/2019	6:36:15 PM	7	1871	17	33	16	16	17	17	17	17	16	16	18	16	25.7	36.8	36.7	-1	-1	-1
1/17/2019	6:36:15 PM	211	1872	17	33	16	16	17	17	17	17	16	16	17	16	25.7	36.8	36.7	-1	-1	-1
1/17/2019	6:36:15 PM	414	1873	17	33	17	16	17	17	17	17	16	16	18	16	25.7	36.8	36.7	-1	-1	-1
1/17/2019	6:36:15 PM	601	1874	17	33	16	17	17	17	17	17	16	16	18	16	25.7	36.8	36.7	-1	-1	-1
1/17/2019	6:36:15 PM	804	1875	17	33	16	16	17	17	17	17	16	16	18	16	25.7	36.8	36.7	-1	-1	-1
1/17/2019	6:36:16 PM	7	1876	17	33	16	17	17	17	17	17	16	16	18	16	25.7	36.8	36.7	-1	-1	-1
1/17/2019	6:36:16 PM	211	1877	17	33	17	16	17	17	17	17	16	16	18	16	25.7	36.8	36.7	-1	-1	-1
1/17/2019	6:36:16 PM	414	1878	17	34	16	17	17	17	17	17	17	16	18	16	25.7	36.8	36.7	-1	-1	-1
1/17/2019	6:36:16 PM	601	1879	17	33	17	16	17	17	17	17	16	16	18	16	25.7	36.8	36.7	-1	-1	-1
1/17/2019	6:36:16 PM	804	1880	17	33	16	17	17	18	17	17	16	16	18	16	25.7	36.8	36.7	-1	-1	-1
1/17/2019	6:36:17 PM	7	1881	17	33	16	16	17	17	17	17	16	16	17	16	25.7	36.8	36.7	-1	-1	-1
1/17/2019	6:36:17 PM	215	1882	17	33	16	17	17	17	17	17	16	16	18	16	25.7	36.8	36.7	-1	-1	-1
1/17/2019	6:36:17 PM	403	1883	17	34	16	17	17	17	17	17	16	16	18	16	25.7	36.8	36.7	-1	-1	-1
1/17/2019	6:36:17 PM	606	1884	17	33	16	17	17	17	17	17	16	16	17	16	25.7	36.8	36.7	-1	-1	-1
1/17/2019	6:36:17 PM	809	1885	17	33	17	16	17	17	17	17	17	16	18	16	25.7	36.8	36.7	-1	-1	-1
1/17/2019	6:36:18 PM	12	1886	17	33	16	16	17	17	17	17	16	16	18	16	25.7	36.8	36.7	-1	-1	-1
1/17/2019	6:36:18 PM	215	1887	17	33	17	16	17	17	17	17	16	16	18	16	25.7	36.8	36.7	-1	-1	-1
1/17/2019	6:36:18 PM	403	1888	17	33	17	17	17	17	17	17	16	16	18	16	25.7	36.8	36.7	-1	-1	-1
1/17/2019	6:36:18 PM	606	1889	17	33	17	16	17	17	17	17	16	16	18	16	25.7	36.8	36.7	-1	-1	-1
1/17/2019	6:36:18 PM	809	1890	17	34	16	17	17	17	17	18	16	16	18	16	25.7	36.8	36.7	-1	-1	-1
1/17/2019	6:36:19 PM	12	1891	17	34	16	16	17	17	17	17	16	16	18	16	25.7	36.8	36.7	-1	-1	-1
1/17/2019	6:36:19 PM	215	1892	17	34	16	17	17	17	17	17	16	16	18	16	25.7	36.8	36.7	-1	-1	-1
1/17/2019	6:36:19 PM	403	1893	17	34	17	17	17	17	17	17	17	16	18	16	25.7	36.8	36.7	-1	-1	-1
1/17/2019	6:36:19 PM	606	1894	17	34	16	17	17	17	17	17	16	16	18	16	25.7	36.8	36.7	-1	-1	-1
1/17/2019	6:36:19 PM	809	1895	17	34	17	16	17	17	17	17	16	16	18	16	25.7	36.8	36.7	-1	-1	-1
1/17/2019	6:36:20 PM	12	1896	17	34	16	17	17	17	17	17	16	16	18	16	25.7	36.8	36.7	-1	-1	-1
1/17/2019	6:36:20 PM	215	1897	17	34	17	16	17	17	17	17	16	16	18	16	25.7	36.8	36.7	-1	-1	-1
1/17/2019	6:36:20 PM	403	1898	17	34	16	17	17	17	17	17	16	16	18	16	25.7	36.8	36.7	-1	-1	-1
1/17/2019	6:36:20 PM	606	1899	17	34	17	16	17	16	17	17	16	16	17	16	25.7	36.8	36.7	-1	-1	-1
1/17/2019	6:36:20 PM	809	1900	17	34	16	17	17	17	17	17	16	16	18	16	25.7	36.8	36.7	-1	-1	-1
1/17/2019	6:36:21 PM	12	1901	17	34	17	16	17	17	17	17	16	16	18	16	25.7	36.8	36.7	-1	-1	-1
1/17/2019	6:36:21 PM	215	1902	17	34	16	17	17	17	17	17	16	16	18	16	25.7	36.8	36.7	-1	-1	-1
1/17/2019	6:36:21 PM	403	1903	17	34	17	17	17	17	17	17	16	16	18	16	25.7	36.8	36.7	-1	-1	-1
1/17/2019	6:36:21 PM	606	1904	17	34	16	17	17	17	17	17	16	16	18	16	25.7	36.7	33.7	-1	-1	-1
1/17/2019	6:36:21 PM	809	1905	17	34	16	17	17	17	17	17	16	16	18	16	25.7	36.7	33.7	-1	-1	-1
1/17/2019	6:36:22 PM	12	1906	17	34	17	16	17	17	17	17	16	16	18	16	25.7	36.7	33.7	-1	-1	-1
1/17/2019	6:36:22 PM	215	1907	17	34	16	17	17	17	17	17	16	16	18	16	25.7	36.7	33.7	-1	-1	-1
1/17/2019	6:36:22 PM	403	1908	17	34	17	17	17	17	17	17	17	16	18	16	25.7	36.7	33.7	-1	-1	-1
1/17/2019	6:36:22 PM	606	1909	17	34	16	17	17	17	17	17	16	16	18	16	25.7	36.7	33.7	-1	-1	-1
1/17/2019	6:36:22 PM	809	1910	17	34	16	17	17	17	17	17	16	16	18	16	25.7	36.7	33.7	-1	-1	-1
1/17/2019	6:36:23 PM	12	1911	17	34	16	17	17	17	17	17	16	16	18	16	25.7	36.7	33.7	-1	-1	-1
1/17/2019	6:36:23 PM	215	1912	17	34	16	17	17	17	17	18	16	16	18	16	25.7	36.7	33.7	-1	-1	-1
1/17/2019	6:36:23 PM	403	1913	17	34	17	17	17	17	17	17	16	16	18	16	25.7	36.7	33.7	-1	-1	-1
1/17/2019	6:36:23 PM	606	1914	17	34	16	16	17	17	17	17	16	16	18	16	25.7	36.7	33.7	-1	-1	-1
1/17/2019	6:36:23 PM	809	1915	17	34	16	17	17	17	17	17	16	16	18	16	25.7	36.7	33.7	-1	-1	-1
1/17/2019	6:36:24 PM	12	1916	17	34	16	17	17	17	17	17	16	16	18	16	25.7	36.7	33.7	-1	-1	-1
1/17/2019	6:36:24 PM	215	1917	17	34	16	17	17	17	17	17	16	16	18	16	25.7	36.7	33.7	-1	-1	-1
1/17/2019	6:36:24 PM	403	1918	17	34	16	17	17	17	17	17	16	16	18	16	25.7	36.7	33.7	-1	-1	-1
1/17/2019	6:36:24 PM	606	1919	17	34	16	17	17	17	17	17	16	16	18	16	25.7	36.7	33.7	-1	-1	-1
1/17/2019	6:36:24 PM	809	1920	17	34	16	17	17	17	18	17	17	16	18	16	25.7	36.7	33.7	-1	-1	-1
1/17/2019	6:36:25 PM	12	1921	17	34	16	16	17	17	17	17	16	16	18	16	25.7	36.7	33.7	-1	-1	-1
1/17/2019	6:36:25 PM	215	1922	17	34	17	16	17	17	18	17	16	16	18	16	25.7	36.7	33.7	-1	-1	-1
1/17/2019	6:36:25 PM	403	1923	17	34	17	16	18	17	18	17	17	16	18	16	25.7	36.7	33.7	-1	-1	-1
1/17/2019	6:36:25 PM	606	1924	17	34	17	16	17	17	17	17	16	16	18	16	25.7	36.7	33.7	-1	-1	-1
1/17/2019	6:36:25 PM	809	1925	17	34	17	17	17	17	17	17	16	16	18	16	25.7	36.7	33.7	-1	-1	-1
1/17/2019	6:36:26 PM	12	1926	17	34	16	17	17	17	17	17	16	16	18	16	25.7	36.7	33.7	-1	-1	-1
1/17/2019	6:36:26 PM	215	1927	17	34	16	17	17	17	17	17	16	16	18	16	25.7	36.7	33.7	-1	-1	-1
1/17/2019	6:36:26 PM	403	1928	17	34	16	17	17	17	17	18	16	16	18	16	25.7	36.7	33.7	-1	-1	-1
1/17/2019	6:36:26 PM	606	1929	17	34	16	17	17	17	17	17	16	16	18	16	25.7	36.7	33.7	-1	-1	-1
1/17/2019	6:36:26 PM	809	1930	17	34	16	17	17	17	17	17	16	16	18	16	25.7	36.7	33.7	-1	-1	-1
1/17/2019	6:36:27 PM	12	1931	17	34	16	17	17	17	17	17	16	16	18	16	25.7	36.7	33.7	-1	-1	-1
1/17/2019	6:36:27 PM	215	1932	17	34	17	17	17	17	17	17	17	16	18	16	25.7	36.7	33.7	-1	-1	-1
1/17/2019	6:36:27 PM	403	1933	17	34	17	16	17	17	17	17	17	16	18	16	25.7	36.7	33.7	-1	-1	-1
1/17/2019	6:36:27 PM	606	1934	17	34	17	16	17	17	17	17	16	16	17	16	25.7	36.7	33.7	-1	-1	-1
1/17/2019	6:36:27 PM	809	1935	17	34	17	16	17	17	17	17	16	16	17	16	25.7	36.7	33.7	-1	-1	-1
1/17/2019	6:36:28 PM	6	1936	17	34	16	17	17	17	17	17	16	16	18	16	25.7	36.7	33.7	-1	-1	-1
1/17/2019	6:36:28 PM	209	1937	17	34	16	17	17	17	17	18	16	16	18	16	25.7	36.7	33.7	-1	-1	-1
1/17/2019	6:36:28 PM	412	1938	17	34	16	17	17	17	17	17	16	16	18	16	25.7	36.7	33.7	-1	-1	-1
1/17/2019	6:36:28 PM	615	1939	17	34	16	17	17	17	17	17	16	16	18	16	25.7	36.7	33.7	-1	-1	-1
1/17/2019	6:36:28 PM	803	1940	17	34	17	17	17	17	17	17	17	16	18	16	25.7	36.7	33.7	-1	-1	-1
1/17/2019	6:36:29 PM	6	1941	17	33	17	16	17	17	17	17	16	16	18	16	25.7	36.7	33.7	-1	-1	-1
1/17/2019	6:36:29 PM	209	1942	17	34	16	17	17	17	17	17	16	16	18	16	25.7	36.7	33.7	-1	-1	-1
1/17/2019	6:36:29 PM	412	1943	17	34	16	17	17	17	17	18	16	16	18	16	25.7	36.7	33.7	-1	-1	-1
1/17/2019	6:36:29 PM	615	1944	17	34	16	17	17	17	17	17	16	16	18	16	25.7	36.7	33.7	-1	-1	-1
1/17/2019	6:36:29 PM	803	1945	17	34	16	17	17	17	17	18	16	16	18	16	25.7	36.7	33.7	-1	-1	-1
1/17/2019	6:36:30 PM	6	1946	17	34	16	17	17	17	17	17	16	16	18	16	25.7	36.7	38.8	-1	-1	-1
1/17/2019	6:36:30 PM	209	1947	17	33	16	17	17	17	17	17	17	16	18	16	25.7	36.7	38.8	-1	-1	-1
1/17/2019	6:36:30 PM	412	1948	17	33	17	16	17	17	17	17	16	16	18	16	25.7	36.7	38.8	-1	-1	-1
1/17/2019	6:36:30 PM	615	1949	17	33	17	16	17	17	17	17	16	16	18	16	25.7	36.7	38.8	-1	-1	-1
1/17/2019	6:36:30 PM	803	1950	17	33	17	16	17	17	17	17	16	16	18	16	25.7	36.7	38.8	-1	-1	-1
1/17/2019	6:36:31 PM	6	1951	17	33	16	17	17	17	17	17	16	16	18	16	25.7	36.7	38.8	-1	-1	-1
1/17/2019	6:36:31 PM	209	1952	17	34	16	17	17	17	17	17	16	16	18	16	25.7	36.7	38.8	-1	-1	-1
1/17/2019	6:36:31 PM	412	1953	17	34	16	17	17	17	17	17	16	16	18	16	25.7	36.7	38.8	-1	-1	-1
1/17/2019	6:36:31 PM	615	1954	17	33	16	16	17	17	17	17	16	16	18	16	25.7	36.7	38.8	-1	-1	-1
1/17/2019	6:36:31 PM	803	1955	17	34	17	16	18	17	18	17	17	16	18	16	25.7	36.7	38.8	-1	-1	-1
1/17/2019	6:36:32 PM	6	1956	17	33	16	16	17	17	17	17	16	16	18	16	25.7	36.7	38.8	-1	-1	-1
1/17/2019	6:36:32 PM	209	1957	17	33	16	17	17	17	17	17	16	16	18	16	25.7	36.7	38.8	-1	-1	-1
1/17/2019	6:36:32 PM	412	1958	17	34	16	17	17	17	17	17	16	16	18	16	25.7	36.7	38.8	-1	-1	-1
1/17/2019	6:36:32 PM	615	1959	17	34	16	17	17	17	17	17	16	16	18	16	25.7	36.7	38.8	-1	-1	-1
1/17/2019	6:36:32 PM	803	1960	17	34	16	17	17	17	17	17	17	16	18	16	25.7	36.7	38.8	-1	-1	-1
1/17/2019	6:36:33 PM	6	1961	17	33	16	16	17	17	17	17	16	16	18	16	25.7	36.7	38.8	-1	-1	-1
1/17/2019	6:36:33 PM	209	1962	17	33	17	16	17	17	17	17	16	16	18	16	25.7	36.7	38.8	-1	-1	-1
1/17/2019	6:36:33 PM	412	1963	17	33	17	17	17	17	17	17	16	16	18	16	25.7	36.7	38.8	-1	-1	-1
1/17/2019	6:36:33 PM	615	1964	17	33	16	17	17	17	17	17	16	16	18	16	25.7	36.7	38.8	-1	-1	-1
1/17/2019	6:36:33 PM	803	1965	17	34	16	17	17	17	17	18	16	16	18	16	25.7	36.7	38.8	-1	-1	-1
1/17/2019	6:36:34 PM	6	1966	17	33	16	16	17	17	17	17	16	16	18	16	25.7	36.7	38.8	-1	-1	-1
1/17/2019	6:36:34 PM	209	1967	17	33	17	16	17	17	17	17	16	16	18	16	25.7	36.7	38.8	-1	-1	-1
1/17/2019	6:36:34 PM	412	1968	17	34	16	17	17	17	17	17	16	16	18	16	25.7	36.7	38.8	-1	-1	-1
1/17/2019	6:36:34 PM	615	1969	17	33	16	17	17	18	17	17	16	16	18	16	25.7	36.7	38.8	-1	-1	-1
1/17/2019	6:36:34 PM	803	1970	17	34	16	17	17	17	17	17	16	16	18	16	25.7	36.7	38.8	-1	-1	-1
1/17/2019	6:36:35 PM	6	1971	17	33	16	16	17	17	17	17	16	16	18	16	25.7	36.7	38.8	-1	-1	-1
1/17/2019	6:36:35 PM	209	1972	17	33	17	17	17	17	17	17	16	16	18	16	25.7	36.7	38.8	-1	-1	-1
1/17/2019	6:36:35 PM	412	1973	17	33	16	17	17	17	17	17	16	16	18	16	25.7	36.7	38.8	-1	-1	-1
1/17/2019	6:36:35 PM	615	1974	17	34	16	17	17	17	17	17	16	16	18	16	25.7	36.7	38.8	-1	-1	-1
1/17/2019	6:36:35 PM	803	1975	17	34	16	17	17	17	17	17	16	16	18	16	25.7	36.7	38.8	-1	-1	-1
1/17/2019	6:36:36 PM	6	1976	17	33	16	16	17	17	17	17	16	16	18	16	25.7	36.7	38.8	-1	-1	-1
1/17/2019	6:36:36 PM	209	1977	17	33	16	16	17	17	18	17	16	16	18	16	25.7	36.7	38.8	-1	-1	-1
1/17/2019	6:36:36 PM	412	1978	17	33	17	16	17	17	17	17	16	16	18	16	25.7	36.7	38.8	-1	-1	-1
1/17/2019	6:36:36 PM	615	1979	17	33	17	16	17	17	17	17	16	16	18	16	25.7	36.7	38.8	-1	-1	-1
1/17/2019	6:36:36 PM	803	1980	17	33	17	17	17	17	17	17	16	16	18	16	25.7	36.7	38.8	-1	-1	-1
1/17/2019	6:36:37 PM	6	1981	17	33	16	17	17	17	17	17	16	16	18	16	25.7	36.7	38.8	-1	-1	-1
1/17/2019	6:36:37 PM	209	1982	17	33	16	17	17	17	17	17	16	16	18	16	25.7	36.7	38.8	-1	-1	-1
1/17/2019	6:36:37 PM	412	1983	17	33	16	17	17	17	17	17	16	16	18	16	25.7	36.7	38.8	-1	-1	-1
1/17/2019	6:36:37 PM	615	1984	17	33	16	16	17	17	17	17	17	16	18	16	25.7	36.7	38.8	-1	-1	-1
1/17/2019	6:36:37 PM	803	1985	17	33	17	17	17	17	18	17	17	16	18	16	25.7	36.7	38.8	-1	-1	-1
1/17/2019	6:36:38 PM	6	1986	17	33	16	16	17	17	17	17	16	16	17	16	25.7	36.7	38.8	-1	-1	-1
1/17/2019	6:36:38 PM	209	1987	17	33	16	16	17	17	17	17	16	16	18	16	25.7	36.7	38.8	-1	-1	-1
1/17/2019	6:36:38 PM	412	1988	17	33	16	17	17	17	17	17	16	16	18	16	25.7	36.6	38.6	-1	-1	-1
1/17/2019	6:36:38 PM	615	1989	17	33	16	17	17	17	17	17	16	16	18	16	25.7	36.6	38.6	-1	-1	-1
1/17/2019	6:36:38 PM	803	1990	17	33	17	17	17	17	18	17	16	16	18	16	25.7	36.6	38.6	-1	-1	-1
1/17/2019	6:36:39 PM	6	1991	17	32	17	16	17	17	17	17	16	16	18	16	25.7	36.6	38.6	-1	-1	-1
1/17/2019	6:36:39 PM	209	1992	17	33	17	16	17	17	17	17	16	16	18	16	25.7	36.6	38.6	-1	-1	-1
1/17/2019	6:36:39 PM	412	1993	17	33	16	17	17	17	17	17	16	16	18	16	25.7	36.6	38.6	-1	-1	-1
1/17/2019	6:36:39 PM	615	1994	17	33	16	17	17	17	17	17	16	16	18	16	25.7	36.6	38.6	-1	-1	-1
1/17/2019	6:36:39 PM	803	1995	17	33	16	17	17	17	17	17	16	16	18	16	25.7	36.6	38.6	-1	-1	-1
1/17/2019	6:36:40 PM	6	1996	17	33	16	17	17	17	17	17	16	16	18	16	25.7	36.6	38.6	-1	-1	-1
1/17/2019	6:36:40 PM	209	1997	17	33	16	16	17	17	17	17	16	16	18	16	25.7	36.6	38.6	-1	-1	-1
1/17/2019	6:36:40 PM	412	1998	17	33	17	17	17	17	17	17	16	16	18	16	25.7	36.6	38.6	-1	-1	-1
1/17/2019	6:36:40 PM	615	1999	17	33	16	17	17	17	17	17	16	16	18	16	25.7	36.6	38.6	-1	-1	-1
[truncated: 51,997 more rows]
