# Supplementary material for: Rapid metabolic shifts occur during the transition between hunger and satiety in Drosophila melanogaster
Source: Nat Commun. 2019 Sep 6;10:4052. doi: 10.1038/s41467-019-11933-z (PMC6731244; doi:10.1038/s41467-019-11933-z)
Supplement: Supplementary file 7 — Supplementary Data 4 [file 41467_2019_11933_MOESM7_ESM.zip › Fig5DFM_111.csv]

Date	Time	MSec	Sample	W1	W2	W3	W4	W5	W6	W7	W8	W9	W10	W11	W12	Temp	Humid	LUX	Dark	OptoCol1	OptoCol2
1/18/2019	3:03:01 PM	205	1	20	20	21	20	22	21	21	21	23	23	22	22	27.4	33.9	78.2	-1	-1	-1
1/18/2019	3:03:01 PM	408	2	20	21	20	21	22	21	22	21	24	23	23	21	27.4	33.9	78.2	-1	-1	-1
1/18/2019	3:03:01 PM	612	3	20	20	20	21	21	21	21	21	23	23	22	21	27.4	33.9	78.2	-1	-1	-1
1/18/2019	3:03:01 PM	815	4	20	20	21	20	22	21	21	21	23	23	22	21	27.4	33.9	78.2	-1	-1	-1
1/18/2019	3:03:02 PM	3	5	20	20	20	21	21	21	21	21	23	23	22	22	27.4	33.9	78.2	-1	-1	-1
1/18/2019	3:03:02 PM	206	6	20	20	21	20	22	21	22	21	23	23	22	22	27.4	33.9	78.2	-1	-1	-1
1/18/2019	3:03:02 PM	409	7	20	21	20	21	21	22	21	21	23	23	23	22	27.4	33.9	78.2	-1	-1	-1
1/18/2019	3:03:02 PM	612	8	20	20	20	21	21	21	21	21	23	23	22	22	27.4	33.9	78.2	-1	-1	-1
1/18/2019	3:03:02 PM	815	9	20	20	20	21	21	21	21	21	23	23	22	21	27.4	33.9	78.2	-1	-1	-1
1/18/2019	3:03:03 PM	3	10	20	20	20	21	21	22	21	21	23	23	22	22	27.4	33.9	78.2	-1	-1	-1
1/18/2019	3:03:03 PM	206	11	20	20	21	20	22	21	21	21	23	23	23	22	27.4	33.9	78.2	-1	-1	-1
1/18/2019	3:03:03 PM	409	12	20	21	20	21	21	22	21	22	23	23	23	22	27.4	33.9	78.2	-1	-1	-1
1/18/2019	3:03:03 PM	612	13	20	20	20	20	21	21	21	21	23	23	22	22	27.4	33.9	78.2	-1	-1	-1
1/18/2019	3:03:03 PM	815	14	20	20	20	20	22	21	21	21	23	23	22	21	27.4	33.9	78.2	-1	-1	-1
1/18/2019	3:03:04 PM	3	15	20	20	20	21	21	22	21	21	23	23	22	22	27.4	33.9	78.2	-1	-1	-1
1/18/2019	3:03:04 PM	206	16	20	20	21	20	22	21	21	21	23	23	22	22	27.4	33.9	78.2	-1	-1	-1
1/18/2019	3:03:04 PM	409	17	20	21	20	21	21	22	21	21	23	23	23	22	27.4	33.9	78.2	-1	-1	-1
1/18/2019	3:03:04 PM	612	18	20	20	20	20	21	21	21	21	23	23	22	21	27.4	33.9	78.2	-1	-1	-1
1/18/2019	3:03:04 PM	815	19	20	20	20	21	21	21	21	21	23	23	22	21	27.4	33.9	78.2	-1	-1	-1
1/18/2019	3:03:05 PM	3	20	20	20	21	20	21	21	21	21	23	23	22	22	27.4	33.9	78.2	-1	-1	-1
1/18/2019	3:03:05 PM	206	21	20	21	20	21	21	22	21	21	23	23	23	22	27.4	33.9	78.2	-1	-1	-1
1/18/2019	3:03:05 PM	409	22	20	20	21	21	21	21	21	21	23	23	22	22	27.4	33.9	78.2	-1	-1	-1
1/18/2019	3:03:05 PM	612	23	20	21	20	21	21	21	21	21	23	23	22	21	27.4	33.9	78.2	-1	-1	-1
1/18/2019	3:03:05 PM	815	24	20	20	20	20	21	22	21	21	23	23	22	22	27.4	33.9	78.2	-1	-1	-1
1/18/2019	3:03:06 PM	3	25	20	21	20	21	21	22	21	21	23	23	23	22	27.4	33.9	78.2	-1	-1	-1
1/18/2019	3:03:06 PM	206	26	20	20	21	20	22	21	21	21	23	23	22	22	27.4	33.9	78.2	-1	-1	-1
1/18/2019	3:03:06 PM	409	27	20	21	20	20	22	21	21	21	23	23	23	22	27.4	33.9	78.2	-1	-1	-1
1/18/2019	3:03:06 PM	612	28	20	20	20	20	21	21	21	21	23	23	22	22	27.4	33.9	78.2	-1	-1	-1
1/18/2019	3:03:06 PM	815	29	20	20	21	20	22	21	22	21	23	23	22	21	27.4	33.9	78.2	-1	-1	-1
1/18/2019	3:03:07 PM	3	30	20	20	20	21	21	22	21	21	23	23	22	22	27.4	33.9	78.2	-1	-1	-1
1/18/2019	3:03:07 PM	206	31	20	20	21	20	21	21	21	21	23	23	22	22	27.4	33.9	78.2	-1	-1	-1
1/18/2019	3:03:07 PM	409	32	20	21	20	21	21	22	21	21	23	23	23	22	27.4	33.9	78.2	-1	-1	-1
1/18/2019	3:03:07 PM	612	33	20	20	20	20	21	21	21	21	23	23	22	22	27.4	33.9	78.2	-1	-1	-1
1/18/2019	3:03:07 PM	815	34	20	21	20	20	22	21	21	21	23	23	23	21	27.4	33.9	78.2	-1	-1	-1
1/18/2019	3:03:08 PM	3	35	20	20	21	20	21	22	21	21	23	23	22	22	27.4	33.9	78.2	-1	-1	-1
1/18/2019	3:03:08 PM	206	36	20	21	20	21	21	21	22	21	23	23	23	21	27.4	33.9	78.2	-1	-1	-1
1/18/2019	3:03:08 PM	409	37	20	21	20	21	21	22	21	21	23	23	22	22	27.4	33.9	78.2	-1	-1	-1
1/18/2019	3:03:08 PM	612	38	20	20	20	20	22	21	21	21	23	23	22	21	27.4	33.9	78.2	-1	-1	-1
1/18/2019	3:03:08 PM	815	39	20	20	20	21	21	22	21	21	23	23	23	21	27.4	33.9	78.2	-1	-1	-1
1/18/2019	3:03:09 PM	3	40	20	20	20	20	22	21	21	21	23	23	22	22	27.4	33.9	78.2	-1	-1	-1
1/18/2019	3:03:09 PM	206	41	20	21	20	21	21	22	21	21	23	23	23	21	27.4	33.9	78.2	-1	-1	-1
1/18/2019	3:03:09 PM	409	42	20	20	20	21	21	22	21	21	23	23	22	22	27.4	33.9	78.2	-1	-1	-1
1/18/2019	3:03:09 PM	612	43	20	20	20	20	22	21	21	21	23	23	22	21	27.4	33.3	79.0	-1	-1	-1
1/18/2019	3:03:09 PM	815	44	20	21	20	21	21	22	21	21	23	23	22	21	27.4	33.3	79.0	-1	-1	-1
1/18/2019	3:03:10 PM	3	45	20	20	21	20	22	21	21	21	23	23	22	22	27.4	33.3	79.0	-1	-1	-1
1/18/2019	3:03:10 PM	206	46	20	21	20	21	21	21	21	21	24	23	23	21	27.4	33.3	79.0	-1	-1	-1
1/18/2019	3:03:10 PM	409	47	20	21	20	21	21	22	21	21	23	23	22	22	27.4	33.3	79.0	-1	-1	-1
1/18/2019	3:03:10 PM	612	48	20	20	20	20	21	21	21	21	23	23	22	22	27.4	33.3	79.0	-1	-1	-1
1/18/2019	3:03:10 PM	815	49	20	21	20	21	21	21	21	21	23	23	23	21	27.4	33.3	79.0	-1	-1	-1
1/18/2019	3:03:11 PM	3	50	20	20	21	20	22	21	21	21	23	23	22	22	27.4	33.3	79.0	-1	-1	-1
1/18/2019	3:03:11 PM	206	51	20	21	20	21	22	21	21	21	23	23	23	21	27.4	33.3	79.0	-1	-1	-1
1/18/2019	3:03:11 PM	409	52	20	21	20	21	21	22	21	22	23	23	22	22	27.4	33.3	79.0	-1	-1	-1
1/18/2019	3:03:11 PM	612	53	20	20	20	20	21	21	22	21	23	23	22	21	27.4	33.3	79.0	-1	-1	-1
1/18/2019	3:03:11 PM	815	54	20	21	20	21	22	22	21	21	23	23	23	21	27.4	33.3	79.0	-1	-1	-1
1/18/2019	3:03:12 PM	3	55	20	20	21	20	22	21	21	21	23	23	22	22	27.4	33.3	79.0	-1	-1	-1
1/18/2019	3:03:12 PM	206	56	20	21	20	21	22	21	21	21	23	23	23	21	27.4	33.3	79.0	-1	-1	-1
1/18/2019	3:03:12 PM	409	57	20	20	20	21	21	22	21	22	23	23	22	22	27.4	33.3	79.0	-1	-1	-1
1/18/2019	3:03:12 PM	612	58	20	20	20	20	22	21	21	21	23	23	22	21	27.4	33.3	79.0	-1	-1	-1
1/18/2019	3:03:12 PM	815	59	20	21	20	21	22	21	21	21	23	23	23	21	27.4	33.3	79.0	-1	-1	-1
1/18/2019	3:03:13 PM	3	60	20	20	20	20	22	21	21	21	23	23	22	22	27.4	33.3	79.0	-1	-1	-1
1/18/2019	3:03:13 PM	206	61	20	21	20	21	21	21	21	21	23	23	23	21	27.4	33.3	79.0	-1	-1	-1
1/18/2019	3:03:13 PM	409	62	20	20	20	21	21	22	21	22	23	23	22	22	27.4	33.3	79.0	-1	-1	-1
1/18/2019	3:03:13 PM	612	63	20	20	21	20	21	21	21	21	23	23	22	22	27.4	33.3	79.0	-1	-1	-1
1/18/2019	3:03:13 PM	815	64	20	20	20	21	22	22	21	21	23	23	23	22	27.4	33.3	79.0	-1	-1	-1
1/18/2019	3:03:14 PM	3	65	20	20	20	21	21	21	21	21	23	23	22	22	27.4	33.3	79.0	-1	-1	-1
1/18/2019	3:03:14 PM	206	66	20	21	20	20	22	21	21	21	23	23	23	22	27.4	33.3	79.0	-1	-1	-1
1/18/2019	3:03:14 PM	409	67	20	21	20	21	21	21	21	21	23	23	23	21	27.4	33.3	79.0	-1	-1	-1
1/18/2019	3:03:14 PM	612	68	20	20	20	20	21	21	21	21	23	23	22	22	27.4	33.3	79.0	-1	-1	-1
1/18/2019	3:03:14 PM	815	69	20	21	20	20	21	21	21	21	23	23	23	22	27.4	33.3	79.0	-1	-1	-1
1/18/2019	3:03:15 PM	3	70	20	21	20	20	21	22	21	21	23	23	22	22	27.4	33.3	79.0	-1	-1	-1
1/18/2019	3:03:15 PM	206	71	20	20	21	20	21	21	21	21	23	23	22	22	27.4	33.3	79.0	-1	-1	-1
1/18/2019	3:03:15 PM	409	72	20	20	21	20	22	21	21	21	23	23	23	21	27.4	33.3	79.0	-1	-1	-1
1/18/2019	3:03:15 PM	612	73	20	20	20	21	21	21	21	21	23	23	22	21	27.4	33.3	79.0	-1	-1	-1
1/18/2019	3:03:15 PM	815	74	20	20	21	20	22	21	21	21	23	23	22	22	27.4	33.3	79.0	-1	-1	-1
1/18/2019	3:03:16 PM	3	75	20	21	20	21	21	21	21	22	23	23	22	21	27.4	33.3	79.0	-1	-1	-1
1/18/2019	3:03:16 PM	206	76	20	20	20	21	21	21	21	21	23	23	22	22	27.4	33.3	79.0	-1	-1	-1
1/18/2019	3:03:16 PM	409	77	20	20	21	20	22	21	21	21	23	23	22	22	27.4	33.3	79.0	-1	-1	-1
1/18/2019	3:03:16 PM	612	78	20	21	20	21	21	22	21	21	23	23	23	21	27.4	33.3	79.0	-1	-1	-1
1/18/2019	3:03:16 PM	815	79	20	21	20	21	21	22	21	21	23	23	23	22	27.4	33.3	79.0	-1	-1	-1
1/18/2019	3:03:17 PM	3	80	20	20	21	20	22	21	22	21	23	23	22	22	27.4	33.3	79.0	-1	-1	-1
1/18/2019	3:03:17 PM	206	81	20	20	20	21	21	21	21	21	23	23	23	21	27.4	33.3	79.0	-1	-1	-1
1/18/2019	3:03:17 PM	409	82	20	20	21	20	22	21	21	21	23	23	22	22	27.4	33.3	79.0	-1	-1	-1
1/18/2019	3:03:17 PM	612	83	20	20	20	21	21	22	21	21	23	23	22	21	27.4	33.3	79.0	-1	-1	-1
1/18/2019	3:03:17 PM	815	84	20	20	21	21	22	22	21	21	23	23	22	22	27.4	33.3	79.0	-1	-1	-1
1/18/2019	3:03:18 PM	3	85	20	21	20	21	21	22	21	21	23	23	22	22	27.4	32.7	72.8	-1	-1	-1
1/18/2019	3:03:18 PM	206	86	20	20	21	20	21	21	21	21	23	23	22	22	27.4	32.7	72.8	-1	-1	-1
1/18/2019	3:03:18 PM	409	87	20	21	20	21	21	21	21	21	23	23	23	21	27.4	32.7	72.8	-1	-1	-1
1/18/2019	3:03:18 PM	612	88	20	21	20	20	21	21	21	21	23	23	22	22	27.4	32.7	72.8	-1	-1	-1
1/18/2019	3:03:18 PM	815	89	20	21	21	20	22	21	22	21	23	23	23	22	27.4	32.7	72.8	-1	-1	-1
1/18/2019	3:03:19 PM	3	90	20	20	21	21	21	21	21	21	23	23	22	22	27.4	32.7	72.8	-1	-1	-1
1/18/2019	3:03:19 PM	206	91	20	20	20	20	22	21	21	21	23	23	22	21	27.4	32.7	72.8	-1	-1	-1
1/18/2019	3:03:19 PM	409	92	20	21	20	21	21	22	21	21	23	23	22	22	27.4	32.7	72.8	-1	-1	-1
1/18/2019	3:03:19 PM	612	93	20	20	20	20	21	22	21	21	23	23	22	21	27.4	32.7	72.8	-1	-1	-1
1/18/2019	3:03:19 PM	815	94	20	21	20	21	22	22	21	21	24	23	23	21	27.4	32.7	72.8	-1	-1	-1
1/18/2019	3:03:20 PM	3	95	20	20	21	20	22	21	21	21	23	23	22	22	27.4	32.7	72.8	-1	-1	-1
1/18/2019	3:03:20 PM	206	96	20	20	20	20	22	21	22	21	23	23	22	21	27.4	32.7	72.8	-1	-1	-1
1/18/2019	3:03:20 PM	409	97	20	20	20	21	21	22	21	22	23	23	22	22	27.4	32.7	72.8	-1	-1	-1
1/18/2019	3:03:20 PM	612	98	20	20	20	20	21	21	21	21	23	23	22	21	27.4	32.7	72.8	-1	-1	-1
1/18/2019	3:03:20 PM	815	99	20	21	20	21	21	22	21	21	23	23	23	22	27.4	32.7	72.8	-1	-1	-1
1/18/2019	3:03:21 PM	3	100	20	20	20	21	22	21	21	21	23	23	23	21	27.4	32.7	72.8	-1	-1	-1
1/18/2019	3:03:21 PM	206	101	20	20	20	21	21	22	20	21	23	23	22	21	27.4	32.7	72.8	-1	-1	-1
1/18/2019	3:03:21 PM	409	102	20	20	21	20	22	21	21	21	23	23	22	22	27.4	32.7	72.8	-1	-1	-1
1/18/2019	3:03:21 PM	612	103	20	21	20	20	21	21	21	21	23	23	22	21	27.4	32.7	72.8	-1	-1	-1
1/18/2019	3:03:21 PM	815	104	20	21	20	21	21	21	21	22	23	23	23	22	27.4	32.7	72.8	-1	-1	-1
1/18/2019	3:03:22 PM	3	105	20	21	20	21	21	21	21	21	23	23	23	21	27.4	32.7	72.8	-1	-1	-1
1/18/2019	3:03:22 PM	206	106	20	20	20	21	21	22	21	21	23	23	22	21	27.4	32.7	72.8	-1	-1	-1
1/18/2019	3:03:22 PM	409	107	20	20	21	20	21	21	22	21	23	23	22	22	27.4	32.7	72.8	-1	-1	-1
1/18/2019	3:03:22 PM	612	108	20	20	20	20	21	21	21	21	23	23	22	21	27.4	32.7	72.8	-1	-1	-1
1/18/2019	3:03:22 PM	815	109	20	20	20	21	21	22	21	22	23	23	23	22	27.4	32.7	72.8	-1	-1	-1
1/18/2019	3:03:23 PM	3	110	20	20	20	20	22	21	21	21	23	23	23	22	27.4	32.7	72.8	-1	-1	-1
1/18/2019	3:03:23 PM	206	111	20	21	20	21	21	22	21	21	23	23	22	21	27.4	32.7	72.8	-1	-1	-1
1/18/2019	3:03:23 PM	409	112	20	20	20	21	21	22	21	21	23	23	22	22	27.4	32.7	72.8	-1	-1	-1
1/18/2019	3:03:23 PM	612	113	20	20	20	20	21	21	21	21	23	23	22	22	27.4	32.7	72.8	-1	-1	-1
1/18/2019	3:03:23 PM	815	114	20	20	20	21	21	22	21	22	23	23	23	22	27.4	32.7	72.8	-1	-1	-1
1/18/2019	3:03:24 PM	3	115	20	21	20	21	21	21	21	21	23	23	23	21	27.4	32.7	72.8	-1	-1	-1
1/18/2019	3:03:24 PM	206	116	20	20	20	21	21	22	21	21	23	23	22	21	27.4	32.7	72.8	-1	-1	-1
1/18/2019	3:03:24 PM	409	117	20	20	21	20	22	22	21	21	23	23	22	21	27.4	32.7	72.8	-1	-1	-1
1/18/2019	3:03:24 PM	612	118	20	20	20	21	21	22	21	21	23	23	22	21	27.4	32.7	72.8	-1	-1	-1
1/18/2019	3:03:24 PM	815	119	20	20	21	21	22	22	21	21	23	23	22	22	27.4	32.7	72.8	-1	-1	-1
1/18/2019	3:03:25 PM	3	120	20	21	20	21	22	22	21	21	23	23	23	21	27.4	32.7	72.8	-1	-1	-1
1/18/2019	3:03:25 PM	206	121	20	20	20	20	21	21	21	21	23	23	22	22	27.4	32.7	72.8	-1	-1	-1
1/18/2019	3:03:25 PM	409	122	20	20	20	20	22	21	21	21	23	23	22	21	27.4	32.7	72.8	-1	-1	-1
1/18/2019	3:03:25 PM	612	123	20	20	20	21	21	21	21	21	23	23	22	21	27.4	32.7	72.8	-1	-1	-1
1/18/2019	3:03:25 PM	815	124	20	20	21	21	21	22	21	21	23	23	22	22	27.4	32.7	72.8	-1	-1	-1
1/18/2019	3:03:26 PM	3	125	20	20	20	21	21	22	21	21	23	23	23	22	27.4	32.7	72.8	-1	-1	-1
1/18/2019	3:03:26 PM	206	126	20	20	20	21	21	22	21	21	23	23	22	21	27.4	32.7	72.8	-1	-1	-1
1/18/2019	3:03:26 PM	409	127	20	20	21	20	22	21	21	21	23	23	22	22	27.4	32.3	76.4	-1	-1	-1
1/18/2019	3:03:26 PM	612	128	20	20	20	20	21	21	21	21	23	23	23	22	27.4	32.3	76.4	-1	-1	-1
1/18/2019	3:03:26 PM	815	129	20	21	20	21	21	22	21	21	23	23	22	22	27.4	32.3	76.4	-1	-1	-1
1/18/2019	3:03:27 PM	3	130	20	21	20	21	21	21	21	21	23	23	22	21	27.4	32.3	76.4	-1	-1	-1
1/18/2019	3:03:27 PM	206	131	20	21	20	21	21	22	21	21	23	23	22	21	27.4	32.3	76.4	-1	-1	-1
1/18/2019	3:03:27 PM	409	132	20	20	21	20	22	21	21	21	23	23	22	22	27.4	32.3	76.4	-1	-1	-1
1/18/2019	3:03:27 PM	612	133	20	20	20	21	21	22	21	21	23	23	22	21	27.4	32.3	76.4	-1	-1	-1
1/18/2019	3:03:27 PM	815	134	20	21	20	21	21	22	21	21	23	23	23	22	27.4	32.3	76.4	-1	-1	-1
1/18/2019	3:03:28 PM	3	135	20	20	20	20	22	21	22	21	23	23	22	22	27.4	32.3	76.4	-1	-1	-1
1/18/2019	3:03:28 PM	206	136	20	21	20	21	21	21	21	21	23	23	22	21	27.4	32.3	76.4	-1	-1	-1
1/18/2019	3:03:28 PM	409	137	20	20	20	20	22	22	21	21	23	23	22	22	27.4	32.3	76.4	-1	-1	-1
1/18/2019	3:03:28 PM	612	138	20	20	20	20	21	21	21	21	23	23	22	22	27.4	32.3	76.4	-1	-1	-1
1/18/2019	3:03:28 PM	815	139	20	21	20	21	22	22	21	21	23	23	23	21	27.4	32.3	76.4	-1	-1	-1
1/18/2019	3:03:29 PM	3	140	20	20	20	20	21	22	21	21	23	23	22	22	27.4	32.3	76.4	-1	-1	-1
1/18/2019	3:03:29 PM	206	141	20	20	20	20	21	22	22	21	23	23	22	21	27.4	32.3	76.4	-1	-1	-1
1/18/2019	3:03:29 PM	409	142	20	21	20	21	21	22	21	21	23	23	23	21	27.4	32.3	76.4	-1	-1	-1
1/18/2019	3:03:29 PM	612	143	20	21	20	21	21	21	21	21	23	23	22	22	27.4	32.3	76.4	-1	-1	-1
1/18/2019	3:03:29 PM	815	144	20	20	21	20	22	21	21	21	23	23	22	22	27.4	32.3	76.4	-1	-1	-1
1/18/2019	3:03:30 PM	3	145	20	20	20	20	21	21	21	21	23	23	22	21	27.4	32.3	76.4	-1	-1	-1
1/18/2019	3:03:30 PM	206	146	20	20	20	20	21	21	21	21	23	23	22	21	27.4	32.3	76.4	-1	-1	-1
1/18/2019	3:03:30 PM	409	147	20	20	20	21	21	21	21	22	23	23	22	22	27.4	32.3	76.4	-1	-1	-1
1/18/2019	3:03:30 PM	612	148	20	20	21	20	22	22	21	21	23	23	22	22	27.4	32.3	76.4	-1	-1	-1
1/18/2019	3:03:30 PM	815	149	20	21	20	21	21	22	21	22	23	23	23	22	27.4	32.3	76.4	-1	-1	-1
1/18/2019	3:03:31 PM	3	150	20	20	20	21	21	21	21	21	23	23	22	22	27.4	32.3	76.4	-1	-1	-1
1/18/2019	3:03:31 PM	206	151	20	21	20	21	21	22	21	21	23	23	23	21	27.4	32.3	76.4	-1	-1	-1
1/18/2019	3:03:31 PM	409	152	20	20	20	20	21	22	21	22	23	23	22	22	27.4	32.3	76.4	-1	-1	-1
1/18/2019	3:03:31 PM	612	153	20	20	20	20	22	21	21	21	23	23	22	21	27.4	32.3	76.4	-1	-1	-1
1/18/2019	3:03:31 PM	815	154	20	21	20	21	21	22	21	22	23	23	23	22	27.4	32.3	76.4	-1	-1	-1
1/18/2019	3:03:32 PM	3	155	20	20	20	20	21	21	21	21	23	23	22	21	27.4	32.3	76.4	-1	-1	-1
1/18/2019	3:03:32 PM	206	156	20	20	20	21	21	22	21	21	23	23	22	21	27.4	32.3	76.4	-1	-1	-1
1/18/2019	3:03:32 PM	409	157	20	20	21	20	22	21	21	21	23	23	22	22	27.4	32.3	76.4	-1	-1	-1
1/18/2019	3:03:32 PM	612	158	20	20	20	20	22	21	22	21	23	23	23	21	27.4	32.3	76.4	-1	-1	-1
1/18/2019	3:03:32 PM	815	159	20	21	20	21	21	22	21	22	23	23	23	22	27.4	32.3	76.4	-1	-1	-1
1/18/2019	3:03:33 PM	3	160	20	20	21	20	21	21	21	21	23	23	22	22	27.4	32.3	76.4	-1	-1	-1
1/18/2019	3:03:33 PM	206	161	20	21	20	21	21	21	21	21	23	23	22	21	27.4	32.3	76.4	-1	-1	-1
1/18/2019	3:03:33 PM	409	162	20	20	21	20	21	21	21	21	23	23	22	22	27.4	32.3	76.4	-1	-1	-1
1/18/2019	3:03:33 PM	612	163	20	20	20	20	22	21	21	21	23	23	23	21	27.4	32.3	76.4	-1	-1	-1
1/18/2019	3:03:33 PM	815	164	20	21	20	21	21	22	21	22	23	23	23	21	27.4	32.3	76.4	-1	-1	-1
1/18/2019	3:03:34 PM	3	165	20	20	20	20	22	21	21	21	23	23	22	21	27.4	32.3	76.4	-1	-1	-1
1/18/2019	3:03:34 PM	206	166	20	21	20	21	21	21	21	21	23	23	23	21	27.4	32.3	76.4	-1	-1	-1
1/18/2019	3:03:34 PM	409	167	20	20	20	20	21	22	21	21	23	23	22	22	27.4	32.3	76.4	-1	-1	-1
1/18/2019	3:03:34 PM	612	168	20	20	21	20	22	22	21	21	23	23	22	22	27.4	32.3	76.4	-1	-1	-1
1/18/2019	3:03:34 PM	815	169	20	21	20	21	22	22	21	21	23	23	23	21	27.4	32.0	77.2	-1	-1	-1
1/18/2019	3:03:35 PM	3	170	20	20	20	20	21	21	21	21	23	23	22	22	27.4	32.0	77.2	-1	-1	-1
1/18/2019	3:03:35 PM	206	171	20	20	20	21	22	21	21	21	23	23	22	21	27.4	32.0	77.2	-1	-1	-1
1/18/2019	3:03:35 PM	409	172	20	21	20	21	21	22	21	21	23	23	23	21	27.4	32.0	77.2	-1	-1	-1
1/18/2019	3:03:35 PM	612	173	20	20	20	21	21	22	21	21	23	23	22	22	27.4	32.0	77.2	-1	-1	-1
1/18/2019	3:03:35 PM	815	174	20	20	21	20	22	21	21	21	23	23	22	22	27.4	32.0	77.2	-1	-1	-1
1/18/2019	3:03:36 PM	3	175	20	21	20	21	21	21	21	21	23	23	22	21	27.4	32.0	77.2	-1	-1	-1
1/18/2019	3:03:36 PM	206	176	20	20	20	21	21	22	21	21	23	23	22	22	27.4	32.0	77.2	-1	-1	-1
1/18/2019	3:03:36 PM	409	177	20	20	20	20	22	21	21	21	23	23	22	22	27.4	32.0	77.2	-1	-1	-1
1/18/2019	3:03:36 PM	612	178	20	21	20	21	21	21	21	21	23	23	23	21	27.4	32.0	77.2	-1	-1	-1
1/18/2019	3:03:36 PM	815	179	20	20	21	21	21	22	21	22	23	23	22	22	27.4	32.0	77.2	-1	-1	-1
1/18/2019	3:03:37 PM	3	180	20	20	20	20	21	21	21	21	23	23	23	21	27.4	32.0	77.2	-1	-1	-1
1/18/2019	3:03:37 PM	206	181	20	20	20	21	21	22	21	21	23	23	22	21	27.4	32.0	77.2	-1	-1	-1
1/18/2019	3:03:37 PM	409	182	20	20	21	20	22	22	21	21	23	23	22	22	27.4	32.0	77.2	-1	-1	-1
1/18/2019	3:03:37 PM	612	183	20	21	20	20	21	22	21	21	23	23	23	21	27.4	32.0	77.2	-1	-1	-1
1/18/2019	3:03:37 PM	815	184	20	21	20	21	21	22	21	21	23	23	22	21	27.4	32.0	77.2	-1	-1	-1
1/18/2019	3:03:38 PM	3	185	20	20	20	20	22	22	21	21	23	23	22	22	27.4	32.0	77.2	-1	-1	-1
1/18/2019	3:03:38 PM	206	186	20	21	20	20	21	21	21	21	23	23	23	21	27.4	32.0	77.2	-1	-1	-1
1/18/2019	3:03:38 PM	409	187	20	20	20	21	21	21	21	22	23	23	23	22	27.4	32.0	77.2	-1	-1	-1
1/18/2019	3:03:38 PM	612	188	20	20	21	20	21	21	20	21	23	23	22	22	27.4	32.0	77.2	-1	-1	-1
1/18/2019	3:03:38 PM	815	189	20	20	21	20	22	21	21	21	23	23	23	22	27.4	32.0	77.2	-1	-1	-1
1/18/2019	3:03:39 PM	3	190	20	20	20	21	21	21	21	21	23	23	22	21	27.4	32.0	77.2	-1	-1	-1
1/18/2019	3:03:39 PM	206	191	20	20	20	20	21	21	21	21	23	23	22	22	27.4	32.0	77.2	-1	-1	-1
1/18/2019	3:03:39 PM	409	192	20	20	21	20	22	21	21	22	23	23	23	22	27.4	32.0	77.2	-1	-1	-1
1/18/2019	3:03:39 PM	612	193	20	21	20	21	21	22	21	21	23	23	23	21	27.4	32.0	77.2	-1	-1	-1
1/18/2019	3:03:39 PM	815	194	20	20	20	21	21	22	21	22	23	23	22	22	27.4	32.0	77.2	-1	-1	-1
1/18/2019	3:03:40 PM	3	195	20	20	20	20	21	21	22	21	23	23	22	21	27.4	32.0	77.2	-1	-1	-1
1/18/2019	3:03:40 PM	206	196	20	20	20	21	21	22	21	21	23	23	22	21	27.4	32.0	77.2	-1	-1	-1
1/18/2019	3:03:40 PM	409	197	21	20	21	21	21	22	21	21	23	23	22	22	27.4	32.0	77.2	-1	-1	-1
1/18/2019	3:03:40 PM	612	198	20	20	20	20	22	21	22	21	23	23	22	22	27.4	32.0	77.2	-1	-1	-1
1/18/2019	3:03:40 PM	815	199	20	21	21	21	21	21	21	21	24	23	23	21	27.4	32.0	77.2	-1	-1	-1
1/18/2019	3:03:41 PM	3	200	20	20	20	21	21	22	21	21	23	23	22	21	27.4	32.0	77.2	-1	-1	-1
1/18/2019	3:03:41 PM	206	201	20	20	21	20	22	21	21	21	23	23	22	22	27.4	32.0	77.2	-1	-1	-1
1/18/2019	3:03:41 PM	409	202	20	21	21	21	22	21	22	21	23	23	23	22	27.4	32.0	77.2	-1	-1	-1
1/18/2019	3:03:41 PM	612	203	20	21	20	21	21	22	21	21	23	23	23	21	27.4	32.0	77.2	-1	-1	-1
1/18/2019	3:03:41 PM	815	204	20	20	20	21	21	22	21	22	23	23	22	22	27.4	32.0	77.2	-1	-1	-1
1/18/2019	3:03:42 PM	3	205	20	20	20	20	22	21	21	21	23	23	22	22	27.4	32.0	77.2	-1	-1	-1
1/18/2019	3:03:42 PM	204	206	20	21	20	21	21	21	21	21	23	23	23	21	27.4	32.0	77.2	-1	-1	-1
1/18/2019	3:03:42 PM	407	207	20	21	20	21	21	22	21	22	23	23	22	22	27.4	32.0	77.2	-1	-1	-1
1/18/2019	3:03:42 PM	610	208	20	20	20	21	21	22	21	21	23	23	22	22	27.4	32.0	77.2	-1	-1	-1
1/18/2019	3:03:42 PM	814	209	20	21	20	21	22	21	22	21	23	23	23	21	27.4	32.0	77.2	-1	-1	-1
1/18/2019	3:03:43 PM	5	210	20	20	20	20	21	21	21	21	23	23	22	22	27.4	32.0	77.2	-1	-1	-1
1/18/2019	3:03:43 PM	208	211	20	21	20	21	22	21	21	21	23	23	22	21	27.4	31.7	75.0	-1	-1	-1
1/18/2019	3:03:43 PM	411	212	20	20	21	21	21	21	21	22	23	23	22	22	27.4	31.7	75.0	-1	-1	-1
1/18/2019	3:03:43 PM	614	213	20	21	20	21	22	21	21	21	23	23	23	21	27.4	31.7	75.0	-1	-1	-1
1/18/2019	3:03:43 PM	802	214	20	20	21	20	21	21	21	21	23	23	22	22	27.4	31.7	75.0	-1	-1	-1
1/18/2019	3:03:44 PM	5	215	20	21	20	21	21	22	21	21	23	23	23	21	27.4	31.7	75.0	-1	-1	-1
1/18/2019	3:03:44 PM	208	216	20	21	20	21	21	21	21	21	23	23	22	22	27.4	31.7	75.0	-1	-1	-1
1/18/2019	3:03:44 PM	411	217	20	21	21	21	21	21	21	21	23	23	23	21	27.4	31.7	75.0	-1	-1	-1
1/18/2019	3:03:44 PM	614	218	20	20	21	21	21	21	21	22	23	23	22	22	27.4	31.7	75.0	-1	-1	-1
1/18/2019	3:03:44 PM	802	219	20	21	20	20	21	22	21	21	23	23	23	21	27.4	31.7	75.0	-1	-1	-1
1/18/2019	3:03:45 PM	5	220	20	20	20	20	21	21	21	21	23	23	22	22	27.4	31.7	75.0	-1	-1	-1
1/18/2019	3:03:45 PM	208	221	20	20	20	20	21	21	21	21	23	23	22	22	27.4	31.7	75.0	-1	-1	-1
1/18/2019	3:03:45 PM	411	222	20	21	20	21	21	22	21	21	23	23	23	22	27.4	31.7	75.0	-1	-1	-1
1/18/2019	3:03:45 PM	614	223	20	20	21	20	22	21	21	21	23	23	22	22	27.4	31.7	75.0	-1	-1	-1
1/18/2019	3:03:45 PM	802	224	20	21	20	21	21	21	21	21	23	23	23	21	27.4	31.7	75.0	-1	-1	-1
1/18/2019	3:03:46 PM	5	225	20	20	20	20	21	21	21	21	23	23	22	22	27.4	31.7	75.0	-1	-1	-1
1/18/2019	3:03:46 PM	208	226	20	21	20	20	21	21	21	21	23	23	23	21	27.4	31.7	75.0	-1	-1	-1
1/18/2019	3:03:46 PM	411	227	20	21	20	21	21	22	21	22	23	23	22	22	27.4	31.7	75.0	-1	-1	-1
1/18/2019	3:03:46 PM	614	228	20	20	21	21	22	21	21	21	23	23	22	22	27.4	31.7	75.0	-1	-1	-1
1/18/2019	3:03:46 PM	802	229	20	20	21	21	21	21	21	21	23	23	22	22	27.4	31.7	75.0	-1	-1	-1
1/18/2019	3:03:47 PM	5	230	20	20	20	20	22	21	22	21	23	23	22	21	27.4	31.7	75.0	-1	-1	-1
1/18/2019	3:03:47 PM	208	231	20	20	20	21	21	21	21	21	23	23	22	21	27.4	31.7	75.0	-1	-1	-1
1/18/2019	3:03:47 PM	411	232	20	20	20	21	21	22	21	22	23	23	22	22	27.4	31.7	75.0	-1	-1	-1
1/18/2019	3:03:47 PM	614	233	20	20	20	20	22	21	21	21	23	23	23	22	27.4	31.7	75.0	-1	-1	-1
1/18/2019	3:03:47 PM	802	234	20	20	20	20	21	22	21	21	23	23	22	22	27.4	31.7	75.0	-1	-1	-1
1/18/2019	3:03:48 PM	5	235	20	20	20	20	22	21	21	21	23	23	22	21	27.4	31.7	75.0	-1	-1	-1
1/18/2019	3:03:48 PM	208	236	20	20	20	21	21	21	21	21	23	23	22	21	27.4	31.7	75.0	-1	-1	-1
1/18/2019	3:03:48 PM	411	237	20	20	21	21	21	22	21	21	23	23	22	22	27.4	31.7	75.0	-1	-1	-1
1/18/2019	3:03:48 PM	614	238	20	20	21	20	22	21	21	21	23	23	22	22	27.4	31.7	75.0	-1	-1	-1
1/18/2019	3:03:48 PM	802	239	20	20	20	21	21	22	21	21	23	23	22	22	27.4	31.7	75.0	-1	-1	-1
1/18/2019	3:03:49 PM	5	240	20	20	20	20	21	21	21	21	23	23	22	22	27.4	31.7	75.0	-1	-1	-1
1/18/2019	3:03:49 PM	208	241	20	20	20	21	22	21	22	21	23	23	23	21	27.4	31.7	75.0	-1	-1	-1
1/18/2019	3:03:49 PM	411	242	20	20	20	21	21	21	21	22	23	23	22	22	27.4	31.7	75.0	-1	-1	-1
1/18/2019	3:03:49 PM	614	243	20	20	20	20	22	21	21	21	23	23	22	21	27.4	31.7	75.0	-1	-1	-1
1/18/2019	3:03:49 PM	802	244	20	20	20	21	21	22	21	22	23	23	22	22	27.4	31.7	75.0	-1	-1	-1
1/18/2019	3:03:50 PM	5	245	20	20	20	20	21	21	21	21	23	23	23	21	27.4	31.7	75.0	-1	-1	-1
1/18/2019	3:03:50 PM	208	246	20	21	20	21	21	22	21	21	23	23	23	21	27.4	31.7	75.0	-1	-1	-1
1/18/2019	3:03:50 PM	411	247	20	20	21	20	22	21	21	21	23	23	22	22	27.4	31.7	75.0	-1	-1	-1
1/18/2019	3:03:50 PM	614	248	20	21	20	21	22	21	21	21	23	23	22	21	27.4	31.7	75.0	-1	-1	-1
1/18/2019	3:03:50 PM	802	249	20	20	21	20	22	21	21	21	23	23	22	22	27.4	31.7	75.0	-1	-1	-1
1/18/2019	3:03:51 PM	5	250	20	21	20	21	21	21	21	21	23	23	23	21	27.4	31.7	75.0	-1	-1	-1
1/18/2019	3:03:51 PM	208	251	20	20	20	21	21	22	21	21	23	23	22	22	27.4	31.7	75.0	-1	-1	-1
1/18/2019	3:03:51 PM	411	252	20	20	21	20	22	21	21	21	23	23	22	22	27.4	31.7	75.0	-1	-1	-1
1/18/2019	3:03:51 PM	614	253	20	21	20	20	21	21	21	21	23	23	22	21	27.4	31.5	73.6	-1	-1	-1
1/18/2019	3:03:51 PM	802	254	20	20	21	20	21	21	21	21	23	23	22	22	27.4	31.5	73.6	-1	-1	-1
1/18/2019	3:03:52 PM	5	255	20	20	20	20	21	21	21	21	23	23	23	21	27.4	31.5	73.6	-1	-1	-1
1/18/2019	3:03:52 PM	208	256	20	21	20	21	21	22	21	21	23	23	23	21	27.4	31.5	73.6	-1	-1	-1
1/18/2019	3:03:52 PM	411	257	20	20	21	20	22	21	21	21	23	23	22	22	27.4	31.5	73.6	-1	-1	-1
1/18/2019	3:03:52 PM	614	258	20	20	20	21	22	21	21	21	23	23	22	21	27.4	31.5	73.6	-1	-1	-1
1/18/2019	3:03:52 PM	802	259	20	20	21	20	21	21	21	21	23	23	22	22	27.4	31.5	73.6	-1	-1	-1
1/18/2019	3:03:53 PM	5	260	20	20	20	20	22	22	21	21	23	23	22	21	27.4	31.5	73.6	-1	-1	-1
1/18/2019	3:03:53 PM	208	261	20	21	20	21	21	22	21	21	23	23	22	21	27.4	31.5	73.6	-1	-1	-1
1/18/2019	3:03:53 PM	411	262	20	20	21	20	22	21	21	21	23	23	22	22	27.4	31.5	73.6	-1	-1	-1
1/18/2019	3:03:53 PM	614	263	20	21	20	20	22	21	21	21	23	23	22	21	27.4	31.5	73.6	-1	-1	-1
1/18/2019	3:03:53 PM	802	264	20	21	20	21	21	22	21	22	23	23	22	21	27.4	31.5	73.6	-1	-1	-1
1/18/2019	3:03:54 PM	5	265	20	20	21	20	22	21	21	21	23	23	22	22	27.4	31.5	73.6	-1	-1	-1
1/18/2019	3:03:54 PM	208	266	20	21	20	21	22	21	21	21	23	23	23	21	27.4	31.5	73.6	-1	-1	-1
1/18/2019	3:03:54 PM	411	267	20	20	20	21	21	22	21	21	23	23	23	22	27.4	31.5	73.6	-1	-1	-1
1/18/2019	3:03:54 PM	614	268	20	20	20	20	22	22	21	21	23	23	22	22	27.4	31.5	73.6	-1	-1	-1
1/18/2019	3:03:54 PM	802	269	20	21	21	21	22	21	22	21	23	23	23	22	27.4	31.5	73.6	-1	-1	-1
1/18/2019	3:03:55 PM	5	270	20	20	20	21	21	22	21	22	23	23	22	22	27.4	31.5	73.6	-1	-1	-1
1/18/2019	3:03:55 PM	208	271	20	20	21	20	21	21	21	21	23	23	22	22	27.4	31.5	73.6	-1	-1	-1
1/18/2019	3:03:55 PM	411	272	20	20	21	20	22	21	21	21	23	23	22	22	27.4	31.5	73.6	-1	-1	-1
1/18/2019	3:03:55 PM	614	273	20	21	20	21	21	21	21	21	23	23	23	22	27.4	31.5	73.6	-1	-1	-1
1/18/2019	3:03:55 PM	802	274	20	21	21	20	22	21	21	21	23	23	22	21	27.4	31.5	73.6	-1	-1	-1
1/18/2019	3:03:56 PM	5	275	20	20	20	21	21	22	21	21	23	23	22	21	27.4	31.5	73.6	-1	-1	-1
1/18/2019	3:03:56 PM	208	276	20	20	21	20	22	22	21	21	23	23	22	22	27.4	31.5	73.6	-1	-1	-1
1/18/2019	3:03:56 PM	411	277	20	21	20	21	22	22	21	21	23	23	23	21	27.4	31.5	73.6	-1	-1	-1
1/18/2019	3:03:56 PM	614	278	20	20	20	21	21	22	21	21	23	23	22	22	27.4	31.5	73.6	-1	-1	-1
1/18/2019	3:03:56 PM	802	279	20	21	20	20	21	22	21	21	23	23	23	21	27.4	31.5	73.6	-1	-1	-1
1/18/2019	3:03:57 PM	5	280	20	20	20	21	21	22	21	21	23	23	22	22	27.4	31.5	73.6	-1	-1	-1
1/18/2019	3:03:57 PM	208	281	20	20	21	20	22	21	21	21	23	23	22	22	27.4	31.5	73.6	-1	-1	-1
1/18/2019	3:03:57 PM	411	282	20	21	20	21	21	22	21	22	23	23	23	22	27.4	31.5	73.6	-1	-1	-1
1/18/2019	3:03:57 PM	614	283	20	20	20	21	21	22	21	21	23	23	22	22	27.4	31.5	73.6	-1	-1	-1
1/18/2019	3:03:57 PM	802	284	20	21	20	20	21	21	21	21	23	23	23	21	27.4	31.5	73.6	-1	-1	-1
1/18/2019	3:03:58 PM	5	285	20	20	20	21	21	21	21	21	23	23	23	22	27.4	31.5	73.6	-1	-1	-1
1/18/2019	3:03:58 PM	208	286	20	20	21	20	22	21	21	21	23	23	22	22	27.4	31.5	73.6	-1	-1	-1
1/18/2019	3:03:58 PM	411	287	20	21	20	21	22	21	22	21	23	23	23	21	27.4	31.5	73.6	-1	-1	-1
1/18/2019	3:03:58 PM	614	288	20	20	20	21	21	22	21	21	23	23	23	21	27.4	31.5	73.6	-1	-1	-1
1/18/2019	3:03:58 PM	802	289	20	20	20	21	21	21	21	21	23	23	22	21	27.4	31.5	73.6	-1	-1	-1
1/18/2019	3:03:59 PM	5	290	20	21	20	21	21	22	21	21	23	23	22	21	27.4	31.5	73.6	-1	-1	-1
1/18/2019	3:03:59 PM	208	291	20	20	21	20	22	21	21	21	23	23	22	22	27.4	31.5	73.6	-1	-1	-1
1/18/2019	3:03:59 PM	411	292	20	21	20	21	22	22	21	21	23	23	23	21	27.4	31.5	73.6	-1	-1	-1
1/18/2019	3:03:59 PM	614	293	20	21	20	21	21	22	21	21	23	23	22	21	27.4	31.5	73.6	-1	-1	-1
1/18/2019	3:03:59 PM	802	294	20	20	20	20	22	21	21	21	23	23	22	21	27.4	31.5	73.6	-1	-1	-1
1/18/2019	3:04:00 PM	5	295	20	21	20	21	22	22	21	21	24	23	23	21	27.4	31.4	70.7	-1	-1	-1
1/18/2019	3:04:00 PM	208	296	20	21	20	21	21	22	21	22	23	23	22	22	27.4	31.4	70.7	-1	-1	-1
1/18/2019	3:04:00 PM	411	297	20	20	21	20	22	21	21	21	23	23	22	22	27.4	31.4	70.7	-1	-1	-1
1/18/2019	3:04:00 PM	614	298	20	20	20	20	21	21	21	21	23	23	23	21	27.4	31.4	70.7	-1	-1	-1
1/18/2019	3:04:00 PM	802	299	20	20	20	20	21	22	21	21	23	23	22	22	27.4	31.4	70.7	-1	-1	-1
1/18/2019	3:04:01 PM	5	300	20	20	21	20	22	22	21	21	23	23	22	22	27.4	31.4	70.7	-1	-1	-1
1/18/2019	3:04:01 PM	208	301	20	21	20	20	22	22	22	21	23	23	23	21	27.4	31.4	70.7	-1	-1	-1
1/18/2019	3:04:01 PM	411	302	20	21	20	21	21	22	21	22	23	23	23	22	27.4	31.4	70.7	-1	-1	-1
1/18/2019	3:04:01 PM	614	303	20	20	20	20	21	22	21	21	23	23	22	22	27.4	31.4	70.7	-1	-1	-1
1/18/2019	3:04:01 PM	802	304	20	20	20	20	22	21	21	21	23	23	23	21	27.4	31.4	70.7	-1	-1	-1
1/18/2019	3:04:02 PM	5	305	20	21	20	21	21	22	21	21	23	23	23	22	27.4	31.4	70.7	-1	-1	-1
1/18/2019	3:04:02 PM	208	306	21	20	21	20	22	21	21	21	23	23	22	22	27.4	31.4	70.7	-1	-1	-1
1/18/2019	3:04:02 PM	411	307	20	21	20	21	22	21	21	21	23	23	23	21	27.4	31.4	70.7	-1	-1	-1
1/18/2019	3:04:02 PM	614	308	20	21	20	21	21	21	21	22	23	23	22	21	27.4	31.4	70.7	-1	-1	-1
1/18/2019	3:04:02 PM	802	309	20	20	20	20	21	21	21	21	23	23	23	21	27.4	31.4	70.7	-1	-1	-1
1/18/2019	3:04:03 PM	5	310	20	21	20	20	21	22	21	21	23	23	23	21	27.4	31.4	70.7	-1	-1	-1
1/18/2019	3:04:03 PM	208	311	20	20	21	20	21	22	21	21	23	23	22	22	27.4	31.4	70.7	-1	-1	-1
1/18/2019	3:04:03 PM	411	312	20	20	21	20	22	21	22	21	23	23	23	22	27.4	31.4	70.7	-1	-1	-1
1/18/2019	3:04:03 PM	614	313	20	21	20	21	21	21	21	21	23	23	22	21	27.4	31.4	70.7	-1	-1	-1
1/18/2019	3:04:03 PM	802	314	20	20	21	20	22	21	21	21	23	23	22	22	27.4	31.4	70.7	-1	-1	-1
1/18/2019	3:04:04 PM	5	315	20	21	20	21	22	21	21	21	23	23	23	21	27.4	31.4	70.7	-1	-1	-1
1/18/2019	3:04:04 PM	208	316	20	21	20	21	21	22	21	21	23	23	23	21	27.4	31.4	70.7	-1	-1	-1
1/18/2019	3:04:04 PM	411	317	20	20	21	20	22	22	21	21	23	23	22	22	27.4	31.4	70.7	-1	-1	-1
1/18/2019	3:04:04 PM	614	318	20	20	20	20	22	21	21	21	23	23	22	21	27.4	31.4	70.7	-1	-1	-1
1/18/2019	3:04:04 PM	802	319	20	20	20	21	21	22	21	21	23	23	22	21	27.4	31.4	70.7	-1	-1	-1
1/18/2019	3:04:05 PM	5	320	20	20	20	21	21	22	21	21	23	23	22	22	27.4	31.4	70.7	-1	-1	-1
1/18/2019	3:04:05 PM	208	321	20	20	21	20	22	21	21	21	23	23	23	22	27.4	31.4	70.7	-1	-1	-1
1/18/2019	3:04:05 PM	411	322	20	21	20	21	21	22	21	22	23	23	22	21	27.4	31.4	70.7	-1	-1	-1
1/18/2019	3:04:05 PM	614	323	20	20	20	20	21	22	21	21	23	23	22	22	27.4	31.4	70.7	-1	-1	-1
1/18/2019	3:04:05 PM	802	324	20	20	20	20	22	22	21	21	23	23	22	21	27.4	31.4	70.7	-1	-1	-1
1/18/2019	3:04:06 PM	5	325	20	21	20	21	21	21	21	21	23	23	22	21	27.4	31.4	70.7	-1	-1	-1
1/18/2019	3:04:06 PM	208	326	20	20	21	20	22	22	21	21	23	23	22	22	27.4	31.4	70.7	-1	-1	-1
1/18/2019	3:04:06 PM	411	327	20	20	20	20	22	21	21	21	23	23	23	21	27.4	31.4	70.7	-1	-1	-1
1/18/2019	3:04:06 PM	614	328	20	21	20	21	21	22	21	21	23	23	23	21	27.4	31.4	70.7	-1	-1	-1
1/18/2019	3:04:06 PM	802	329	20	20	21	20	21	21	21	21	23	23	22	22	27.4	31.4	70.7	-1	-1	-1
1/18/2019	3:04:07 PM	5	330	20	20	21	20	22	21	21	21	23	23	22	22	27.4	31.4	70.7	-1	-1	-1
1/18/2019	3:04:07 PM	208	331	20	21	20	21	21	22	21	21	23	23	23	21	27.4	31.4	70.7	-1	-1	-1
1/18/2019	3:04:07 PM	411	332	20	21	20	21	21	22	21	21	23	23	22	22	27.4	31.4	70.7	-1	-1	-1
1/18/2019	3:04:07 PM	614	333	20	20	20	20	21	21	20	21	23	23	22	22	27.4	31.4	70.7	-1	-1	-1
1/18/2019	3:04:07 PM	802	334	20	20	20	20	21	21	21	21	23	23	23	21	27.4	31.4	70.7	-1	-1	-1
1/18/2019	3:04:08 PM	5	335	20	21	21	21	21	21	22	21	23	23	23	21	27.4	31.4	70.7	-1	-1	-1
1/18/2019	3:04:08 PM	208	336	20	21	19	21	21	22	21	22	23	23	23	21	27.4	31.4	70.7	-1	-1	-1
1/18/2019	3:04:08 PM	411	337	20	20	20	20	21	21	21	21	23	23	22	22	27.4	31.3	41.5	-1	-1	-1
1/18/2019	3:04:08 PM	614	338	20	20	20	20	22	22	21	21	23	23	23	21	27.4	31.3	41.5	-1	-1	-1
1/18/2019	3:04:08 PM	802	339	20	20	20	20	21	21	21	21	23	23	22	21	27.4	31.3	41.5	-1	-1	-1
1/18/2019	3:04:09 PM	5	340	20	21	20	20	22	21	21	21	23	23	23	21	27.4	31.3	41.5	-1	-1	-1
1/18/2019	3:04:09 PM	208	341	20	21	20	21	21	22	20	21	23	23	22	22	27.4	31.3	41.5	-1	-1	-1
1/18/2019	3:04:09 PM	411	342	20	20	21	21	22	21	21	21	23	23	23	22	27.4	31.3	41.5	-1	-1	-1
1/18/2019	3:04:09 PM	614	343	20	21	20	21	21	22	21	21	23	23	22	21	27.4	31.3	41.5	-1	-1	-1
1/18/2019	3:04:09 PM	802	344	20	20	21	20	21	22	21	21	23	23	22	22	27.4	31.3	41.5	-1	-1	-1
1/18/2019	3:04:10 PM	5	345	20	21	20	21	22	21	22	21	24	23	23	21	27.4	31.3	41.5	-1	-1	-1
1/18/2019	3:04:10 PM	208	346	20	20	20	20	21	22	21	21	23	23	22	22	27.4	31.3	41.5	-1	-1	-1
1/18/2019	3:04:10 PM	411	347	20	20	21	20	22	21	21	21	23	23	23	22	27.4	31.3	41.5	-1	-1	-1
1/18/2019	3:04:10 PM	614	348	20	21	20	20	21	21	21	21	23	23	23	21	27.4	31.3	41.5	-1	-1	-1
1/18/2019	3:04:10 PM	802	349	20	20	21	20	22	21	21	21	23	23	22	21	27.4	31.3	41.5	-1	-1	-1
1/18/2019	3:04:11 PM	5	350	20	21	20	20	22	22	22	21	23	23	23	21	27.4	31.3	41.5	-1	-1	-1
1/18/2019	3:04:11 PM	208	351	20	21	20	21	21	22	21	21	23	23	22	21	27.4	31.3	41.5	-1	-1	-1
1/18/2019	3:04:11 PM	411	352	20	20	20	20	22	22	21	21	23	23	22	22	27.4	31.3	41.5	-1	-1	-1
1/18/2019	3:04:11 PM	614	353	20	20	20	20	22	21	21	21	23	23	22	21	27.4	31.3	41.5	-1	-1	-1
1/18/2019	3:04:11 PM	802	354	20	20	20	20	21	21	21	21	23	23	22	22	27.4	31.3	41.5	-1	-1	-1
1/18/2019	3:04:12 PM	5	355	20	20	21	20	22	21	22	21	23	23	22	22	27.4	31.3	41.5	-1	-1	-1
1/18/2019	3:04:12 PM	208	356	20	21	20	21	21	22	21	21	23	23	22	21	27.4	31.3	41.5	-1	-1	-1
1/18/2019	3:04:12 PM	411	357	20	20	20	20	21	21	21	21	23	23	22	22	27.4	31.3	41.5	-1	-1	-1
1/18/2019	3:04:12 PM	614	358	20	20	20	20	21	21	22	21	23	23	22	21	27.4	31.3	41.5	-1	-1	-1
1/18/2019	3:04:12 PM	802	359	20	20	20	20	21	21	21	21	23	23	22	22	27.4	31.3	41.5	-1	-1	-1
1/18/2019	3:04:13 PM	5	360	20	20	21	20	22	22	21	21	23	23	22	22	27.4	31.3	41.5	-1	-1	-1
1/18/2019	3:04:13 PM	208	361	20	21	20	21	22	21	22	21	23	23	23	21	27.4	31.3	41.5	-1	-1	-1
1/18/2019	3:04:13 PM	411	362	20	21	20	21	21	21	21	21	23	23	23	22	27.4	31.3	41.5	-1	-1	-1
1/18/2019	3:04:13 PM	614	363	21	20	21	20	21	21	21	21	23	23	22	22	27.4	31.3	41.5	-1	-1	-1
1/18/2019	3:04:13 PM	802	364	20	21	20	20	21	21	21	21	23	23	23	21	27.4	31.3	41.5	-1	-1	-1
1/18/2019	3:04:14 PM	5	365	20	21	20	21	21	22	21	22	23	23	23	21	27.4	31.3	41.5	-1	-1	-1
1/18/2019	3:04:14 PM	208	366	20	20	21	20	21	22	21	21	23	23	22	22	27.4	31.3	41.5	-1	-1	-1
1/18/2019	3:04:14 PM	411	367	20	20	21	20	22	21	21	21	23	23	23	22	27.4	31.3	41.5	-1	-1	-1
1/18/2019	3:04:14 PM	614	368	20	20	20	21	22	21	21	21	23	23	23	21	27.4	31.3	41.5	-1	-1	-1
1/18/2019	3:04:14 PM	802	369	20	20	21	20	22	21	21	21	23	23	22	21	27.4	31.3	41.5	-1	-1	-1
1/18/2019	3:04:15 PM	5	370	20	21	20	21	22	21	22	21	23	23	23	21	27.4	31.3	41.5	-1	-1	-1
1/18/2019	3:04:15 PM	208	371	20	20	20	21	21	22	21	21	23	23	22	22	27.4	31.3	41.5	-1	-1	-1
1/18/2019	3:04:15 PM	411	372	20	20	21	20	21	21	21	21	23	23	22	22	27.4	31.3	41.5	-1	-1	-1
1/18/2019	3:04:15 PM	614	373	20	21	20	20	21	21	21	21	23	23	23	21	27.4	31.3	41.5	-1	-1	-1
1/18/2019	3:04:15 PM	802	374	20	20	20	20	21	21	21	21	23	23	22	22	27.4	31.3	41.5	-1	-1	-1
1/18/2019	3:04:16 PM	5	375	20	20	21	20	22	21	22	21	23	23	22	22	27.4	31.3	41.5	-1	-1	-1
1/18/2019	3:04:16 PM	208	376	20	21	20	21	21	22	21	21	23	23	23	21	27.4	31.3	41.5	-1	-1	-1
1/18/2019	3:04:16 PM	411	377	20	20	20	20	22	21	21	21	23	23	22	22	27.4	31.3	41.5	-1	-1	-1
1/18/2019	3:04:16 PM	614	378	20	20	21	20	22	21	21	21	23	23	22	22	27.4	31.3	41.5	-1	-1	-1
1/18/2019	3:04:16 PM	802	379	20	20	20	21	21	21	21	21	23	23	22	21	27.4	31.2	46.7	-1	-1	-1
1/18/2019	3:04:17 PM	21	380	20	20	20	21	21	22	21	22	23	23	22	22	27.4	31.2	46.7	-1	-1	-1
1/18/2019	3:04:17 PM	208	381	20	21	21	21	22	21	22	21	23	23	23	22	27.4	31.2	46.7	-1	-1	-1
1/18/2019	3:04:17 PM	411	382	20	21	20	21	21	22	21	21	23	23	23	22	27.4	31.2	46.7	-1	-1	-1
1/18/2019	3:04:17 PM	614	383	20	20	20	21	21	22	21	22	23	23	22	22	27.4	31.2	46.7	-1	-1	-1
1/18/2019	3:04:17 PM	802	384	20	20	20	20	22	21	22	21	23	23	22	21	27.4	31.2	46.7	-1	-1	-1
1/18/2019	3:04:18 PM	5	385	20	21	20	21	21	21	21	21	23	23	23	21	27.4	31.2	46.7	-1	-1	-1
1/18/2019	3:04:18 PM	208	386	20	20	20	21	21	21	21	21	23	23	22	22	27.4	31.2	46.7	-1	-1	-1
1/18/2019	3:04:18 PM	411	387	20	21	21	21	22	21	21	21	23	23	22	22	27.4	31.2	46.7	-1	-1	-1
1/18/2019	3:04:18 PM	614	388	20	21	20	20	22	21	21	21	23	23	23	21	27.4	31.2	46.7	-1	-1	-1
1/18/2019	3:04:18 PM	802	389	20	21	20	20	21	21	21	21	23	23	22	22	27.4	31.2	46.7	-1	-1	-1
1/18/2019	3:04:19 PM	5	390	20	20	21	20	22	21	22	21	23	23	22	22	27.4	31.2	46.7	-1	-1	-1
1/18/2019	3:04:19 PM	208	391	20	21	20	21	22	21	21	21	23	23	23	21	27.4	31.2	46.7	-1	-1	-1
1/18/2019	3:04:19 PM	411	392	20	20	20	21	21	21	21	21	23	23	22	21	27.4	31.2	46.7	-1	-1	-1
1/18/2019	3:04:19 PM	614	393	20	20	21	20	21	21	21	21	23	23	22	22	27.4	31.2	46.7	-1	-1	-1
1/18/2019	3:04:19 PM	802	394	20	21	20	20	21	21	21	21	23	23	23	22	27.4	31.2	46.7	-1	-1	-1
1/18/2019	3:04:20 PM	5	395	20	21	20	21	21	22	21	21	23	23	23	21	27.4	31.2	46.7	-1	-1	-1
1/18/2019	3:04:20 PM	208	396	20	20	20	20	21	22	21	21	23	23	22	22	27.4	31.2	46.7	-1	-1	-1
1/18/2019	3:04:20 PM	411	397	20	20	21	20	21	21	21	21	23	23	22	22	27.4	31.2	46.7	-1	-1	-1
1/18/2019	3:04:20 PM	614	398	20	21	20	20	21	21	21	21	23	23	22	21	27.4	31.2	46.7	-1	-1	-1
1/18/2019	3:04:20 PM	802	399	20	20	20	21	21	22	21	21	23	23	22	22	27.4	31.2	46.7	-1	-1	-1
1/18/2019	3:04:21 PM	5	400	20	20	20	21	21	22	21	21	23	23	22	22	27.4	31.2	46.7	-1	-1	-1
1/18/2019	3:04:21 PM	208	401	20	20	21	20	21	21	21	21	23	23	22	22	27.4	31.2	46.7	-1	-1	-1
1/18/2019	3:04:21 PM	411	402	20	21	20	21	21	21	21	21	23	23	23	21	27.4	31.2	46.7	-1	-1	-1
1/18/2019	3:04:21 PM	614	403	20	20	20	20	21	21	21	21	23	23	22	22	27.4	31.2	46.7	-1	-1	-1
1/18/2019	3:04:21 PM	802	404	20	21	21	21	22	21	21	21	23	23	22	21	27.4	31.2	46.7	-1	-1	-1
1/18/2019	3:04:22 PM	5	405	20	21	20	21	21	22	21	22	23	23	22	22	27.4	31.2	46.7	-1	-1	-1
1/18/2019	3:04:22 PM	208	406	20	20	21	20	22	21	21	21	23	23	22	22	27.4	31.2	46.7	-1	-1	-1
1/18/2019	3:04:22 PM	411	407	20	21	20	21	21	21	21	21	23	23	23	21	27.4	31.2	46.7	-1	-1	-1
1/18/2019	3:04:22 PM	614	408	20	20	20	21	21	22	21	21	23	23	22	21	27.4	31.2	46.7	-1	-1	-1
1/18/2019	3:04:22 PM	802	409	20	20	20	20	21	21	21	21	23	23	23	22	27.4	31.2	46.7	-1	-1	-1
1/18/2019	3:04:23 PM	5	410	20	21	20	21	21	22	21	21	23	23	23	21	27.4	31.2	46.7	-1	-1	-1
1/18/2019	3:04:23 PM	208	411	20	20	21	20	21	21	21	21	23	23	22	22	27.4	31.2	46.7	-1	-1	-1
1/18/2019	3:04:23 PM	411	412	20	20	21	20	22	21	22	21	23	23	22	22	27.4	31.2	46.7	-1	-1	-1
1/18/2019	3:04:23 PM	614	413	20	21	20	21	21	21	22	21	23	23	23	21	27.4	31.2	46.7	-1	-1	-1
1/18/2019	3:04:23 PM	802	414	20	21	20	21	21	22	21	22	23	23	22	22	27.4	31.2	46.7	-1	-1	-1
1/18/2019	3:04:24 PM	5	415	21	20	21	20	22	21	22	21	23	23	22	22	27.4	31.2	46.7	-1	-1	-1
1/18/2019	3:04:24 PM	208	416	20	20	21	20	22	21	22	21	23	23	23	22	27.4	31.2	46.7	-1	-1	-1
1/18/2019	3:04:24 PM	411	417	20	21	20	21	21	22	21	21	23	23	23	21	27.4	31.2	46.7	-1	-1	-1
1/18/2019	3:04:24 PM	614	418	20	20	20	20	21	21	21	21	23	23	22	22	27.4	31.2	46.7	-1	-1	-1
1/18/2019	3:04:24 PM	805	419	20	21	20	21	22	21	21	21	23	23	23	21	27.4	31.2	46.7	-1	-1	-1
1/18/2019	3:04:25 PM	8	420	20	21	20	21	21	22	21	22	23	23	22	22	27.4	31.2	46.7	-1	-1	-1
1/18/2019	3:04:25 PM	211	421	20	20	20	20	21	21	21	21	23	23	22	22	27.4	31.1	47.6	-1	-1	-1
1/18/2019	3:04:25 PM	414	422	20	20	20	20	22	21	22	21	23	23	22	21	27.4	31.1	47.6	-1	-1	-1
1/18/2019	3:04:25 PM	604	423	20	21	20	21	21	22	21	21	23	23	23	21	27.4	31.1	47.6	-1	-1	-1
1/18/2019	3:04:25 PM	807	424	20	20	20	21	21	21	21	21	23	23	22	22	27.4	31.1	47.6	-1	-1	-1
1/18/2019	3:04:26 PM	10	425	20	20	20	20	21	21	21	21	23	23	22	22	27.4	31.1	47.6	-1	-1	-1
1/18/2019	3:04:26 PM	213	426	20	20	20	20	22	21	21	21	23	23	22	21	27.4	31.1	47.6	-1	-1	-1
1/18/2019	3:04:26 PM	401	427	20	20	20	21	21	22	21	21	23	23	22	21	27.4	31.1	47.6	-1	-1	-1
1/18/2019	3:04:26 PM	604	428	20	20	20	21	21	22	21	21	23	23	22	22	27.4	31.1	47.6	-1	-1	-1
1/18/2019	3:04:26 PM	807	429	20	20	21	20	22	21	21	21	23	23	22	22	27.4	31.1	47.6	-1	-1	-1
1/18/2019	3:04:27 PM	10	430	20	21	20	20	22	21	21	21	23	23	22	21	27.4	31.1	47.6	-1	-1	-1
1/18/2019	3:04:27 PM	213	431	20	21	20	21	21	22	21	21	23	23	23	21	27.4	31.1	47.6	-1	-1	-1
1/18/2019	3:04:27 PM	401	432	20	20	20	20	21	22	21	21	23	23	22	22	27.4	31.1	47.6	-1	-1	-1
1/18/2019	3:04:27 PM	604	433	20	20	21	20	22	21	21	21	23	23	22	22	27.4	31.1	47.6	-1	-1	-1
1/18/2019	3:04:27 PM	807	434	20	21	21	21	21	21	21	21	23	23	23	21	27.4	31.1	47.6	-1	-1	-1
1/18/2019	3:04:28 PM	10	435	20	21	20	21	21	22	21	21	23	23	23	22	27.4	31.1	47.6	-1	-1	-1
1/18/2019	3:04:28 PM	213	436	20	20	20	20	21	21	21	21	23	23	22	22	27.4	31.1	47.6	-1	-1	-1
1/18/2019	3:04:28 PM	401	437	20	21	21	21	22	21	21	21	23	23	23	21	27.4	31.1	47.6	-1	-1	-1
1/18/2019	3:04:28 PM	604	438	20	20	20	21	21	22	21	22	23	23	23	22	27.4	31.1	47.6	-1	-1	-1
1/18/2019	3:04:28 PM	807	439	20	20	21	20	22	22	21	21	23	23	22	22	27.4	31.1	47.6	-1	-1	-1
1/18/2019	3:04:29 PM	10	440	20	20	21	20	22	21	22	21	23	23	22	22	27.4	31.1	47.6	-1	-1	-1
1/18/2019	3:04:29 PM	213	441	19	21	20	21	21	21	21	21	23	23	23	21	27.4	31.1	47.6	-1	-1	-1
1/18/2019	3:04:29 PM	401	442	20	20	21	21	21	21	21	22	23	23	22	21	27.4	31.1	47.6	-1	-1	-1
1/18/2019	3:04:29 PM	604	443	20	20	21	20	22	21	22	21	23	23	22	22	27.4	31.1	47.6	-1	-1	-1
1/18/2019	3:04:29 PM	807	444	20	21	20	21	21	21	21	21	23	23	23	21	27.4	31.1	47.6	-1	-1	-1
1/18/2019	3:04:30 PM	10	445	20	21	20	21	21	22	21	22	23	23	23	22	27.4	31.1	47.6	-1	-1	-1
1/18/2019	3:04:30 PM	213	446	20	20	20	20	21	22	21	21	23	23	22	22	27.4	31.1	47.6	-1	-1	-1
1/18/2019	3:04:30 PM	401	447	20	20	21	20	22	21	21	21	23	23	23	22	27.4	31.1	47.6	-1	-1	-1
1/18/2019	3:04:30 PM	604	448	20	21	20	21	21	22	21	21	23	23	23	21	27.4	31.1	47.6	-1	-1	-1
1/18/2019	3:04:30 PM	807	449	20	20	20	21	21	22	21	21	23	23	23	22	27.4	31.1	47.6	-1	-1	-1
1/18/2019	3:04:31 PM	10	450	20	20	20	21	21	22	21	21	23	23	22	22	27.4	31.1	47.6	-1	-1	-1
1/18/2019	3:04:31 PM	213	451	20	20	20	20	22	21	21	21	23	23	22	21	27.4	31.1	47.6	-1	-1	-1
1/18/2019	3:04:31 PM	401	452	20	21	20	21	21	21	21	21	23	23	23	21	27.4	31.1	47.6	-1	-1	-1
1/18/2019	3:04:31 PM	604	453	20	20	20	21	21	21	21	21	23	23	22	22	27.4	31.1	47.6	-1	-1	-1
1/18/2019	3:04:31 PM	807	454	20	20	21	20	22	21	21	21	23	23	22	22	27.4	31.1	47.6	-1	-1	-1
1/18/2019	3:04:32 PM	10	455	20	20	21	20	22	21	21	21	23	23	22	22	27.4	31.1	47.6	-1	-1	-1
1/18/2019	3:04:32 PM	213	456	20	20	20	21	21	21	21	21	23	23	22	21	27.4	31.1	47.6	-1	-1	-1
1/18/2019	3:04:32 PM	401	457	20	21	20	21	21	22	21	21	23	23	23	22	27.4	31.1	47.6	-1	-1	-1
1/18/2019	3:04:32 PM	604	458	20	20	21	21	21	21	21	21	23	23	22	22	27.4	31.1	47.6	-1	-1	-1
1/18/2019	3:04:32 PM	807	459	20	20	20	20	21	21	22	21	23	23	22	22	27.4	31.1	47.6	-1	-1	-1
1/18/2019	3:04:33 PM	10	460	20	20	21	20	22	21	21	21	23	23	22	22	27.4	31.1	47.6	-1	-1	-1
1/18/2019	3:04:33 PM	213	461	20	20	20	20	22	21	21	21	23	23	23	21	27.4	31.1	47.6	-1	-1	-1
1/18/2019	3:04:33 PM	401	462	20	21	20	21	21	22	21	22	23	23	23	21	27.4	31.1	47.6	-1	-1	-1
1/18/2019	3:04:33 PM	604	463	20	20	20	21	21	22	21	22	23	23	23	22	27.5	31.0	70.5	-1	-1	-1
1/18/2019	3:04:33 PM	807	464	20	20	20	21	21	21	21	21	23	23	22	22	27.5	31.0	70.5	-1	-1	-1
1/18/2019	3:04:34 PM	10	465	20	20	21	20	22	21	21	21	23	23	22	21	27.5	31.0	70.5	-1	-1	-1
1/18/2019	3:04:34 PM	213	466	20	20	20	20	21	21	21	21	23	23	22	22	27.5	31.0	70.5	-1	-1	-1
1/18/2019	3:04:34 PM	401	467	20	21	20	21	21	22	21	21	23	23	23	21	27.5	31.0	70.5	-1	-1	-1
1/18/2019	3:04:34 PM	604	468	20	20	21	20	22	21	21	21	23	23	22	22	27.5	31.0	70.5	-1	-1	-1
1/18/2019	3:04:34 PM	807	469	20	20	20	20	22	22	21	21	23	23	23	21	27.5	31.0	70.5	-1	-1	-1
1/18/2019	3:04:35 PM	26	470	20	21	20	21	21	22	21	21	23	23	22	22	27.5	31.0	70.5	-1	-1	-1
1/18/2019	3:04:35 PM	213	471	20	20	20	21	21	21	21	21	23	23	22	21	27.5	31.0	70.5	-1	-1	-1
1/18/2019	3:04:35 PM	401	472	20	20	21	21	21	22	21	21	23	23	22	22	27.5	31.0	70.5	-1	-1	-1
1/18/2019	3:04:35 PM	604	473	20	21	20	20	22	21	22	21	23	23	23	21	27.5	31.0	70.5	-1	-1	-1
1/18/2019	3:04:35 PM	807	474	20	20	20	21	21	22	21	21	23	23	22	21	27.5	31.0	70.5	-1	-1	-1
1/18/2019	3:04:36 PM	10	475	20	20	21	20	22	21	22	21	23	23	22	21	27.5	31.0	70.5	-1	-1	-1
1/18/2019	3:04:36 PM	213	476	20	21	20	21	21	22	21	21	23	23	22	21	27.5	31.0	70.5	-1	-1	-1
1/18/2019	3:04:36 PM	401	477	21	20	21	20	22	21	22	21	23	23	22	22	27.5	31.0	70.5	-1	-1	-1
1/18/2019	3:04:36 PM	604	478	20	21	20	21	22	22	21	21	23	23	23	21	27.5	31.0	70.5	-1	-1	-1
1/18/2019	3:04:36 PM	807	479	20	20	20	20	21	22	21	21	23	23	22	22	27.5	31.0	70.5	-1	-1	-1
1/18/2019	3:04:37 PM	10	480	20	20	21	20	22	21	22	21	23	23	22	21	27.5	31.0	70.5	-1	-1	-1
1/18/2019	3:04:37 PM	213	481	20	21	20	21	21	22	21	21	23	23	22	21	27.5	31.0	70.5	-1	-1	-1
1/18/2019	3:04:37 PM	401	482	20	20	21	21	22	21	21	21	24	23	23	22	27.5	31.0	70.5	-1	-1	-1
1/18/2019	3:04:37 PM	604	483	20	21	20	21	21	22	21	21	23	23	22	22	27.5	31.0	70.5	-1	-1	-1
1/18/2019	3:04:37 PM	807	484	20	20	21	20	21	21	21	21	23	23	22	22	27.5	31.0	70.5	-1	-1	-1
1/18/2019	3:04:38 PM	10	485	20	21	20	21	21	22	21	21	23	23	23	21	27.5	31.0	70.5	-1	-1	-1
1/18/2019	3:04:38 PM	213	486	20	20	20	20	21	22	21	21	23	23	22	22	27.5	31.0	70.5	-1	-1	-1
1/18/2019	3:04:38 PM	401	487	20	21	20	21	22	22	21	21	23	23	23	21	27.5	31.0	70.5	-1	-1	-1
1/18/2019	3:04:38 PM	604	488	20	21	20	20	21	22	21	21	23	23	22	22	27.5	31.0	70.5	-1	-1	-1
1/18/2019	3:04:38 PM	807	489	20	20	20	20	22	21	21	21	23	23	22	21	27.5	31.0	70.5	-1	-1	-1
1/18/2019	3:04:39 PM	10	490	20	21	20	21	21	21	21	21	23	23	22	21	27.5	31.0	70.5	-1	-1	-1
1/18/2019	3:04:39 PM	213	491	20	20	20	21	21	21	21	21	23	23	22	22	27.5	31.0	70.5	-1	-1	-1
1/18/2019	3:04:39 PM	401	492	20	21	20	21	22	22	22	21	23	23	23	21	27.5	31.0	70.5	-1	-1	-1
1/18/2019	3:04:39 PM	604	493	20	20	21	21	21	22	21	22	23	23	22	22	27.5	31.0	70.5	-1	-1	-1
1/18/2019	3:04:39 PM	807	494	20	20	21	20	22	21	22	21	23	23	22	22	27.5	31.0	70.5	-1	-1	-1
1/18/2019	3:04:40 PM	10	495	20	21	20	21	21	22	21	21	23	23	23	21	27.5	31.0	70.5	-1	-1	-1
1/18/2019	3:04:40 PM	213	496	20	20	20	21	21	22	21	21	23	23	23	22	27.5	31.0	70.5	-1	-1	-1
1/18/2019	3:04:40 PM	401	497	20	21	20	21	21	22	21	21	23	23	23	21	27.5	31.0	70.5	-1	-1	-1
1/18/2019	3:04:40 PM	604	498	20	21	20	21	21	22	21	22	23	23	22	21	27.5	31.0	70.5	-1	-1	-1
1/18/2019	3:04:40 PM	807	499	20	20	20	20	22	22	21	21	23	23	22	21	27.5	31.0	70.5	-1	-1	-1
1/18/2019	3:04:41 PM	10	500	20	21	20	21	21	22	21	21	23	23	23	21	27.5	31.0	70.5	-1	-1	-1
1/18/2019	3:04:41 PM	213	501	20	20	20	20	21	21	21	21	23	23	22	21	27.5	31.0	70.5	-1	-1	-1
1/18/2019	3:04:41 PM	401	502	20	21	20	21	22	22	21	21	23	23	23	21	27.5	31.0	70.5	-1	-1	-1
1/18/2019	3:04:41 PM	604	503	20	20	20	21	21	21	21	21	23	23	22	22	27.5	31.0	70.5	-1	-1	-1
1/18/2019	3:04:41 PM	807	504	20	20	20	20	22	21	22	21	23	23	22	22	27.5	31.0	70.5	-1	-1	-1
1/18/2019	3:04:42 PM	10	505	20	20	20	21	21	22	21	21	23	23	23	21	27.5	30.9	33.9	-1	-1	-1
1/18/2019	3:04:42 PM	213	506	20	20	20	20	22	22	21	21	23	23	22	22	27.5	30.9	33.9	-1	-1	-1
1/18/2019	3:04:42 PM	401	507	20	21	20	21	21	22	21	21	23	23	23	22	27.5	30.9	33.9	-1	-1	-1
1/18/2019	3:04:42 PM	604	508	20	20	20	21	21	22	21	21	23	23	22	22	27.5	30.9	33.9	-1	-1	-1
1/18/2019	3:04:42 PM	807	509	20	20	20	20	22	21	21	21	23	23	22	21	27.5	30.9	33.9	-1	-1	-1
1/18/2019	3:04:43 PM	10	510	20	21	20	21	21	21	21	21	23	23	22	21	27.5	30.9	33.9	-1	-1	-1
1/18/2019	3:04:43 PM	213	511	20	20	20	21	21	22	21	21	23	23	22	22	27.5	30.9	33.9	-1	-1	-1
1/18/2019	3:04:43 PM	401	512	20	20	21	20	22	21	21	21	23	23	23	22	27.5	30.9	33.9	-1	-1	-1
1/18/2019	3:04:43 PM	604	513	20	21	20	21	21	22	21	21	23	23	23	21	27.5	30.9	33.9	-1	-1	-1
1/18/2019	3:04:43 PM	807	514	20	20	20	20	21	21	21	21	23	23	22	22	27.5	30.9	33.9	-1	-1	-1
1/18/2019	3:04:44 PM	10	515	20	20	20	20	21	21	21	21	23	23	23	21	27.5	30.9	33.9	-1	-1	-1
1/18/2019	3:04:44 PM	213	516	20	21	20	21	21	22	21	21	23	23	22	21	27.5	30.9	33.9	-1	-1	-1
1/18/2019	3:04:44 PM	401	517	20	20	21	21	22	21	21	21	23	23	23	22	27.5	30.9	33.9	-1	-1	-1
1/18/2019	3:04:44 PM	604	518	20	20	20	20	21	21	21	21	23	23	23	21	27.5	30.9	33.9	-1	-1	-1
1/18/2019	3:04:44 PM	807	519	20	20	20	21	21	22	21	21	23	23	22	21	27.5	30.9	33.9	-1	-1	-1
1/18/2019	3:04:45 PM	10	520	20	20	21	20	21	21	21	21	23	23	22	22	27.5	30.9	33.9	-1	-1	-1
1/18/2019	3:04:45 PM	213	521	20	20	20	20	22	21	21	21	23	23	22	22	27.5	30.9	33.9	-1	-1	-1
1/18/2019	3:04:45 PM	401	522	20	21	20	21	21	22	21	21	23	23	22	22	27.5	30.9	33.9	-1	-1	-1
1/18/2019	3:04:45 PM	604	523	20	20	20	20	21	21	21	21	23	23	22	22	27.5	30.9	33.9	-1	-1	-1
1/18/2019	3:04:45 PM	807	524	20	20	20	20	22	21	22	21	23	23	22	21	27.5	30.9	33.9	-1	-1	-1
1/18/2019	3:04:46 PM	10	525	20	21	20	21	21	22	21	21	23	23	23	21	27.5	30.9	33.9	-1	-1	-1
1/18/2019	3:04:46 PM	213	526	20	20	20	21	21	22	21	21	23	23	22	22	27.5	30.9	33.9	-1	-1	-1
1/18/2019	3:04:46 PM	401	527	20	20	21	21	22	21	21	21	23	23	23	22	27.5	30.9	33.9	-1	-1	-1
1/18/2019	3:04:46 PM	604	528	20	21	20	20	21	22	21	21	23	23	23	21	27.5	30.9	33.9	-1	-1	-1
1/18/2019	3:04:46 PM	807	529	20	20	20	20	21	22	21	21	23	23	22	22	27.5	30.9	33.9	-1	-1	-1
1/18/2019	3:04:47 PM	10	530	20	20	20	20	22	21	21	21	23	23	22	22	27.5	30.9	33.9	-1	-1	-1
1/18/2019	3:04:47 PM	213	531	20	21	20	21	21	21	21	21	23	23	22	21	27.5	30.9	33.9	-1	-1	-1
1/18/2019	3:04:47 PM	401	532	20	20	21	20	22	21	21	21	23	23	23	22	27.5	30.9	33.9	-1	-1	-1
1/18/2019	3:04:47 PM	604	533	20	21	20	21	21	22	21	21	23	23	22	21	27.5	30.9	33.9	-1	-1	-1
1/18/2019	3:04:47 PM	807	534	20	20	20	20	21	21	21	21	23	23	22	22	27.5	30.9	33.9	-1	-1	-1
1/18/2019	3:04:48 PM	10	535	20	20	21	21	22	21	21	21	23	23	23	22	27.5	30.9	33.9	-1	-1	-1
1/18/2019	3:04:48 PM	213	536	20	21	20	21	21	22	21	21	23	23	22	21	27.5	30.9	33.9	-1	-1	-1
1/18/2019	3:04:48 PM	401	537	20	21	21	21	22	21	21	21	23	23	23	22	27.5	30.9	33.9	-1	-1	-1
1/18/2019	3:04:48 PM	604	538	20	21	20	21	21	22	21	21	23	23	22	21	27.5	30.9	33.9	-1	-1	-1
1/18/2019	3:04:48 PM	807	539	20	20	20	20	21	21	21	21	23	23	22	22	27.5	30.9	33.9	-1	-1	-1
1/18/2019	3:04:49 PM	10	540	20	20	21	21	22	21	21	21	23	23	22	22	27.5	30.9	33.9	-1	-1	-1
1/18/2019	3:04:49 PM	213	541	20	21	20	21	21	21	21	21	23	23	22	21	27.5	30.9	33.9	-1	-1	-1
1/18/2019	3:04:49 PM	401	542	20	20	21	20	21	21	21	21	23	23	22	22	27.5	30.9	33.9	-1	-1	-1
1/18/2019	3:04:49 PM	604	543	20	20	20	21	22	21	21	21	23	23	23	21	27.5	30.9	33.9	-1	-1	-1
1/18/2019	3:04:49 PM	807	544	20	21	20	21	21	22	21	21	23	23	23	21	27.5	30.9	33.9	-1	-1	-1
1/18/2019	3:04:50 PM	10	545	20	20	21	21	21	22	21	22	23	23	22	22	27.5	30.9	33.9	-1	-1	-1
1/18/2019	3:04:50 PM	213	546	20	20	20	20	22	21	22	21	23	23	22	21	27.5	30.9	33.9	-1	-1	-1
1/18/2019	3:04:50 PM	401	547	20	21	20	21	21	22	21	22	23	23	22	22	27.4	30.9	45.8	-1	-1	-1
1/18/2019	3:04:50 PM	604	548	20	20	21	20	22	21	21	21	23	23	22	22	27.4	30.9	45.8	-1	-1	-1
1/18/2019	3:04:50 PM	807	549	20	21	20	21	21	21	21	21	23	23	23	21	27.4	30.9	45.8	-1	-1	-1
1/18/2019	3:04:51 PM	10	550	20	21	20	21	21	22	21	22	23	23	22	22	27.4	30.9	45.8	-1	-1	-1
1/18/2019	3:04:51 PM	213	551	20	20	21	20	22	21	21	21	23	23	22	22	27.4	30.9	45.8	-1	-1	-1
1/18/2019	3:04:51 PM	401	552	20	21	20	21	21	22	21	21	23	23	22	21	27.4	30.9	45.8	-1	-1	-1
1/18/2019	3:04:51 PM	604	553	20	20	20	20	21	21	21	21	23	23	22	22	27.4	30.9	45.8	-1	-1	-1
1/18/2019	3:04:51 PM	807	554	20	20	20	20	21	21	21	21	23	23	22	21	27.4	30.9	45.8	-1	-1	-1
1/18/2019	3:04:52 PM	10	555	20	21	20	20	21	22	21	21	23	23	23	21	27.4	30.9	45.8	-1	-1	-1
1/18/2019	3:04:52 PM	213	556	20	20	20	21	21	21	21	21	23	23	22	22	27.4	30.9	45.8	-1	-1	-1
1/18/2019	3:04:52 PM	401	557	20	20	20	20	22	21	22	21	23	23	22	21	27.4	30.9	45.8	-1	-1	-1
1/18/2019	3:04:52 PM	604	558	20	21	20	21	21	22	21	21	23	23	22	21	27.4	30.9	45.8	-1	-1	-1
1/18/2019	3:04:52 PM	807	559	20	20	20	20	21	21	21	21	23	23	22	22	27.4	30.9	45.8	-1	-1	-1
1/18/2019	3:04:53 PM	10	560	20	20	21	21	22	22	21	21	23	23	22	22	27.4	30.9	45.8	-1	-1	-1
1/18/2019	3:04:53 PM	213	561	20	20	20	20	22	21	21	21	23	23	23	21	27.4	30.9	45.8	-1	-1	-1
1/18/2019	3:04:53 PM	401	562	20	20	20	21	21	22	21	21	23	23	22	22	27.4	30.9	45.8	-1	-1	-1
1/18/2019	3:04:53 PM	604	563	20	20	20	20	21	21	21	21	23	23	22	21	27.4	30.9	45.8	-1	-1	-1
1/18/2019	3:04:53 PM	807	564	20	20	20	21	21	22	21	21	23	23	23	21	27.4	30.9	45.8	-1	-1	-1
1/18/2019	3:04:54 PM	10	565	20	20	21	20	21	22	21	21	23	23	22	22	27.4	30.9	45.8	-1	-1	-1
1/18/2019	3:04:54 PM	213	566	20	20	20	20	22	21	21	21	23	23	23	21	27.4	30.9	45.8	-1	-1	-1
1/18/2019	3:04:54 PM	401	567	20	21	20	21	21	22	21	21	23	23	22	21	27.4	30.9	45.8	-1	-1	-1
1/18/2019	3:04:54 PM	604	568	20	20	20	20	21	21	21	21	23	23	22	22	27.4	30.9	45.8	-1	-1	-1
1/18/2019	3:04:54 PM	807	569	20	20	21	20	22	21	21	21	23	23	23	22	27.4	30.9	45.8	-1	-1	-1
1/18/2019	3:04:55 PM	10	570	20	21	20	21	21	22	21	21	23	23	23	21	27.4	30.9	45.8	-1	-1	-1
1/18/2019	3:04:55 PM	213	571	20	20	21	20	21	21	21	21	23	23	22	22	27.4	30.9	45.8	-1	-1	-1
1/18/2019	3:04:55 PM	401	572	20	21	20	20	22	21	21	21	23	23	23	21	27.4	30.9	45.8	-1	-1	-1
1/18/2019	3:04:55 PM	604	573	20	20	20	21	21	22	21	22	23	23	22	21	27.4	30.9	45.8	-1	-1	-1
1/18/2019	3:04:55 PM	807	574	20	20	21	20	21	21	21	21	23	23	22	22	27.4	30.9	45.8	-1	-1	-1
1/18/2019	3:04:56 PM	10	575	20	20	21	20	22	21	21	21	23	23	23	22	27.4	30.9	45.8	-1	-1	-1
1/18/2019	3:04:56 PM	213	576	20	21	20	21	21	21	21	21	23	23	22	21	27.4	30.9	45.8	-1	-1	-1
1/18/2019	3:04:56 PM	401	577	20	20	21	20	21	22	21	21	23	23	22	22	27.4	30.9	45.8	-1	-1	-1
1/18/2019	3:04:56 PM	604	578	20	20	20	20	22	21	21	21	23	23	22	22	27.4	30.9	45.8	-1	-1	-1
1/18/2019	3:04:56 PM	807	579	20	20	20	21	22	21	21	21	23	23	23	21	27.4	30.9	45.8	-1	-1	-1
1/18/2019	3:04:57 PM	10	580	20	20	20	21	21	22	21	21	23	23	23	22	27.4	30.9	45.8	-1	-1	-1
1/18/2019	3:04:57 PM	213	581	20	20	20	20	21	21	21	21	23	23	22	22	27.4	30.9	45.8	-1	-1	-1
1/18/2019	3:04:57 PM	401	582	20	21	20	21	21	21	21	21	23	23	23	21	27.4	30.9	45.8	-1	-1	-1
1/18/2019	3:04:57 PM	604	583	20	20	20	21	21	22	21	21	23	23	22	22	27.4	30.9	45.8	-1	-1	-1
1/18/2019	3:04:57 PM	807	584	20	20	20	20	21	21	21	21	23	23	22	22	27.4	30.9	45.8	-1	-1	-1
1/18/2019	3:04:58 PM	10	585	20	20	21	20	22	21	21	21	23	23	22	22	27.4	30.9	45.8	-1	-1	-1
1/18/2019	3:04:58 PM	213	586	20	21	20	20	21	21	21	21	23	23	23	21	27.4	30.9	45.8	-1	-1	-1
1/18/2019	3:04:58 PM	401	587	20	20	20	20	21	22	21	21	23	23	22	22	27.4	30.9	45.8	-1	-1	-1
1/18/2019	3:04:58 PM	604	588	20	20	20	20	22	22	21	21	23	23	22	22	27.4	30.9	45.8	-1	-1	-1
1/18/2019	3:04:58 PM	807	589	20	20	20	20	22	21	22	21	23	23	23	22	27.5	30.8	70.0	-1	-1	-1
1/18/2019	3:04:59 PM	10	590	20	21	20	21	21	22	21	21	23	23	23	22	27.5	30.8	70.0	-1	-1	-1
1/18/2019	3:04:59 PM	213	591	20	20	20	20	21	22	21	21	23	23	22	21	27.5	30.8	70.0	-1	-1	-1
1/18/2019	3:04:59 PM	401	592	20	20	21	20	22	21	21	21	23	23	22	22	27.5	30.8	70.0	-1	-1	-1
1/18/2019	3:04:59 PM	604	593	20	21	20	21	21	21	21	21	23	23	23	21	27.5	30.8	70.0	-1	-1	-1
1/18/2019	3:04:59 PM	807	594	20	20	20	21	21	22	21	22	23	23	22	22	27.5	30.8	70.0	-1	-1	-1
1/18/2019	3:05:00 PM	10	595	20	20	21	20	22	21	21	21	23	23	22	21	27.5	30.8	70.0	-1	-1	-1
1/18/2019	3:05:00 PM	213	596	20	20	20	21	21	21	21	21	23	23	22	21	27.5	30.8	70.0	-1	-1	-1
1/18/2019	3:05:00 PM	401	597	20	20	21	21	21	21	22	21	23	23	23	21	27.5	30.8	70.0	-1	-1	-1
1/18/2019	3:05:00 PM	604	598	20	20	20	21	21	22	21	21	23	23	23	22	27.5	30.8	70.0	-1	-1	-1
1/18/2019	3:05:00 PM	807	599	20	20	21	20	22	21	21	21	23	23	22	22	27.5	30.8	70.0	-1	-1	-1
1/18/2019	3:05:01 PM	10	600	20	20	20	21	22	21	21	21	24	23	23	21	27.5	30.8	70.0	-1	-1	-1
1/18/2019	3:05:01 PM	213	601	20	20	20	21	21	21	21	21	23	23	22	22	27.5	30.8	70.0	-1	-1	-1
1/18/2019	3:05:01 PM	401	602	20	21	20	21	21	21	21	21	23	23	23	21	27.5	30.8	70.0	-1	-1	-1
1/18/2019	3:05:01 PM	604	603	20	21	20	21	21	21	21	22	23	23	22	22	27.5	30.8	70.0	-1	-1	-1
1/18/2019	3:05:01 PM	807	604	20	20	21	20	22	22	21	21	23	23	22	22	27.5	30.8	70.0	-1	-1	-1
1/18/2019	3:05:02 PM	10	605	20	21	21	21	22	21	21	21	24	23	23	21	27.5	30.8	70.0	-1	-1	-1
1/18/2019	3:05:02 PM	213	606	20	20	20	21	21	22	21	21	23	23	22	21	27.5	30.8	70.0	-1	-1	-1
1/18/2019	3:05:02 PM	401	607	21	20	21	20	22	21	22	21	23	23	23	22	27.5	30.8	70.0	-1	-1	-1
1/18/2019	3:05:02 PM	604	608	20	21	20	21	22	22	22	21	24	23	22	21	27.5	30.8	70.0	-1	-1	-1
1/18/2019	3:05:02 PM	807	609	20	20	21	20	21	22	21	22	23	23	22	22	27.5	30.8	70.0	-1	-1	-1
1/18/2019	3:05:03 PM	10	610	20	21	21	21	22	22	22	21	23	23	23	22	27.5	30.8	70.0	-1	-1	-1
1/18/2019	3:05:03 PM	213	611	20	20	20	21	21	22	21	21	23	23	22	21	27.5	30.8	70.0	-1	-1	-1
1/18/2019	3:05:03 PM	401	612	20	20	20	20	22	21	22	21	23	23	22	22	27.5	30.8	70.0	-1	-1	-1
1/18/2019	3:05:03 PM	604	613	20	21	20	21	22	22	21	21	24	23	22	21	27.5	30.8	70.0	-1	-1	-1
1/18/2019	3:05:03 PM	807	614	20	20	20	21	21	21	21	21	23	23	22	22	27.5	30.8	70.0	-1	-1	-1
1/18/2019	3:05:04 PM	10	615	20	20	21	20	22	21	22	21	23	23	22	22	27.5	30.8	70.0	-1	-1	-1
1/18/2019	3:05:04 PM	207	616	20	20	20	20	21	21	22	21	23	23	23	21	27.5	30.8	70.0	-1	-1	-1
1/18/2019	3:05:04 PM	410	617	20	21	20	21	21	22	21	21	23	23	22	22	27.5	30.8	70.0	-1	-1	-1
1/18/2019	3:05:04 PM	613	618	20	20	21	20	22	21	21	21	23	23	22	22	27.5	30.8	70.0	-1	-1	-1
1/18/2019	3:05:04 PM	801	619	20	20	20	21	21	22	21	21	23	23	22	21	27.5	30.8	70.0	-1	-1	-1
1/18/2019	3:05:05 PM	4	620	20	20	20	21	21	22	21	22	23	23	22	22	27.5	30.8	70.0	-1	-1	-1
1/18/2019	3:05:05 PM	207	621	20	20	21	20	22	21	21	21	23	23	22	22	27.5	30.8	70.0	-1	-1	-1
1/18/2019	3:05:05 PM	410	622	20	21	20	21	22	21	21	21	23	23	23	21	27.5	30.8	70.0	-1	-1	-1
1/18/2019	3:05:05 PM	613	623	20	20	20	21	21	22	21	22	23	23	22	21	27.5	30.8	70.0	-1	-1	-1
1/18/2019	3:05:05 PM	801	624	20	20	21	20	22	22	21	21	23	23	22	22	27.5	30.8	70.0	-1	-1	-1
1/18/2019	3:05:06 PM	4	625	20	21	21	21	22	22	22	21	24	23	23	21	27.5	30.8	70.0	-1	-1	-1
1/18/2019	3:05:06 PM	207	626	20	20	20	21	21	22	21	21	23	23	22	22	27.5	30.8	70.0	-1	-1	-1
1/18/2019	3:05:06 PM	410	627	20	21	21	20	22	21	21	21	23	23	22	22	27.5	30.8	70.0	-1	-1	-1
1/18/2019	3:05:06 PM	600	628	20	20	20	21	21	22	21	21	23	23	22	21	27.5	30.8	70.0	-1	-1	-1
1/18/2019	3:05:06 PM	803	629	21	20	21	21	22	21	21	21	23	23	22	22	27.5	30.8	70.0	-1	-1	-1
1/18/2019	3:05:07 PM	6	630	20	20	20	20	22	21	22	21	23	23	23	22	27.5	30.8	70.0	-1	-1	-1
1/18/2019	3:05:07 PM	210	631	20	21	20	21	21	21	21	21	23	23	22	21	27.5	30.8	39.4	-1	-1	-1
1/18/2019	3:05:07 PM	413	632	20	20	20	21	21	21	21	22	23	23	22	22	27.5	30.8	39.4	-1	-1	-1
1/18/2019	3:05:07 PM	616	633	20	20	20	20	22	21	21	21	23	23	22	21	27.5	30.8	39.4	-1	-1	-1
1/18/2019	3:05:07 PM	803	634	20	21	20	21	21	22	21	22	23	23	22	21	27.5	30.8	39.4	-1	-1	-1
1/18/2019	3:05:08 PM	6	635	20	20	21	20	22	22	21	21	23	23	22	22	27.5	30.8	39.4	-1	-1	-1
1/18/2019	3:05:08 PM	210	636	20	20	20	20	22	21	21	21	23	23	22	21	27.5	30.8	39.4	-1	-1	-1
1/18/2019	3:05:08 PM	413	637	20	21	20	21	21	21	21	21	23	23	23	21	27.5	30.8	39.4	-1	-1	-1
1/18/2019	3:05:08 PM	616	638	20	20	20	21	21	21	21	21	23	23	22	21	27.5	30.8	39.4	-1	-1	-1
1/18/2019	3:05:08 PM	803	639	20	20	21	21	22	21	21	21	23	23	23	22	27.5	30.8	39.4	-1	-1	-1
1/18/2019	3:05:09 PM	6	640	20	21	20	21	21	22	21	21	23	23	23	21	27.5	30.8	39.4	-1	-1	-1
1/18/2019	3:05:09 PM	210	641	20	20	20	20	21	21	21	21	23	23	22	21	27.5	30.8	39.4	-1	-1	-1
1/18/2019	3:05:09 PM	413	642	20	20	21	20	22	21	21	21	23	23	22	22	27.5	30.8	39.4	-1	-1	-1
1/18/2019	3:05:09 PM	616	643	20	21	20	20	21	21	21	21	23	23	23	21	27.5	30.8	39.4	-1	-1	-1
1/18/2019	3:05:09 PM	803	644	20	21	20	21	21	22	21	22	23	23	22	22	27.5	30.8	39.4	-1	-1	-1
1/18/2019	3:05:10 PM	6	645	20	20	21	20	22	21	22	21	23	23	23	22	27.5	30.8	39.4	-1	-1	-1
1/18/2019	3:05:10 PM	210	646	20	20	20	20	21	21	21	21	23	23	23	21	27.5	30.8	39.4	-1	-1	-1
1/18/2019	3:05:10 PM	413	647	20	21	20	21	21	22	21	21	23	23	22	21	27.5	30.8	39.4	-1	-1	-1
1/18/2019	3:05:10 PM	616	648	20	20	20	20	21	21	21	21	23	23	22	22	27.5	30.8	39.4	-1	-1	-1
1/18/2019	3:05:10 PM	803	649	20	21	20	21	22	21	22	21	23	23	23	21	27.5	30.8	39.4	-1	-1	-1
1/18/2019	3:05:11 PM	6	650	20	21	20	21	21	22	21	22	23	23	23	22	27.5	30.8	39.4	-1	-1	-1
1/18/2019	3:05:11 PM	210	651	20	20	20	20	21	21	21	21	23	23	22	22	27.5	30.8	39.4	-1	-1	-1
1/18/2019	3:05:11 PM	413	652	21	20	21	20	22	21	21	21	23	23	22	22	27.5	30.8	39.4	-1	-1	-1
1/18/2019	3:05:11 PM	616	653	20	20	20	21	21	21	22	21	23	23	23	22	27.5	30.8	39.4	-1	-1	-1
1/18/2019	3:05:11 PM	803	654	20	21	20	21	21	21	21	21	23	23	22	22	27.5	30.8	39.4	-1	-1	-1
1/18/2019	3:05:12 PM	6	655	20	20	21	21	21	21	21	21	23	23	22	22	27.5	30.8	39.4	-1	-1	-1
1/18/2019	3:05:12 PM	210	656	20	20	20	20	21	21	21	21	23	23	22	22	27.5	30.8	39.4	-1	-1	-1
1/18/2019	3:05:12 PM	413	657	20	20	20	20	22	21	22	21	23	23	23	21	27.5	30.8	39.4	-1	-1	-1
1/18/2019	3:05:12 PM	616	658	20	20	20	20	21	22	21	21	23	23	22	21	27.5	30.8	39.4	-1	-1	-1
1/18/2019	3:05:12 PM	803	659	20	21	20	20	22	22	21	21	23	23	23	21	27.5	30.8	39.4	-1	-1	-1
1/18/2019	3:05:13 PM	6	660	20	21	20	21	21	22	21	21	23	23	23	22	27.5	30.8	39.4	-1	-1	-1
1/18/2019	3:05:13 PM	210	661	20	20	20	20	21	21	21	21	23	23	22	22	27.5	30.8	39.4	-1	-1	-1
1/18/2019	3:05:13 PM	413	662	20	20	20	21	22	21	21	21	24	23	23	21	27.5	30.8	39.4	-1	-1	-1
1/18/2019	3:05:13 PM	616	663	20	20	20	20	21	22	21	21	23	23	22	21	27.5	30.8	39.4	-1	-1	-1
1/18/2019	3:05:13 PM	803	664	20	20	21	20	22	21	21	21	23	23	22	22	27.5	30.8	39.4	-1	-1	-1
1/18/2019	3:05:14 PM	6	665	20	20	20	20	22	22	22	21	24	23	23	21	27.5	30.8	39.4	-1	-1	-1
1/18/2019	3:05:14 PM	210	666	20	20	20	21	21	22	20	21	23	23	22	21	27.5	30.8	39.4	-1	-1	-1
1/18/2019	3:05:14 PM	413	667	20	20	21	20	22	21	21	21	23	23	22	22	27.5	30.8	39.4	-1	-1	-1
1/18/2019	3:05:14 PM	616	668	20	20	20	21	22	21	21	21	23	23	23	21	27.5	30.8	39.4	-1	-1	-1
1/18/2019	3:05:14 PM	803	669	20	21	20	21	21	21	21	21	23	23	22	22	27.5	30.8	39.4	-1	-1	-1
1/18/2019	3:05:15 PM	6	670	20	20	21	20	22	21	21	21	23	23	23	22	27.5	30.8	39.4	-1	-1	-1
1/18/2019	3:05:15 PM	210	671	20	20	20	20	22	22	21	21	23	23	22	21	27.5	30.8	39.4	-1	-1	-1
1/18/2019	3:05:15 PM	413	672	20	21	20	21	21	22	21	21	23	23	23	22	27.5	30.8	39.4	-1	-1	-1
1/18/2019	3:05:15 PM	616	673	20	20	21	20	21	22	21	21	23	23	22	22	27.5	30.7	40.3	-1	-1	-1
1/18/2019	3:05:15 PM	803	674	20	21	20	21	21	22	21	21	23	23	23	21	27.5	30.7	40.3	-1	-1	-1
1/18/2019	3:05:16 PM	6	675	20	20	20	21	21	22	21	22	23	23	22	22	27.5	30.7	40.3	-1	-1	-1
1/18/2019	3:05:16 PM	210	676	20	20	20	20	21	21	21	21	23	23	22	22	27.5	30.7	40.3	-1	-1	-1
1/18/2019	3:05:16 PM	413	677	20	21	20	20	22	21	21	21	23	23	23	21	27.5	30.7	40.3	-1	-1	-1
1/18/2019	3:05:16 PM	616	678	20	21	20	21	21	21	21	21	23	23	22	21	27.5	30.7	40.3	-1	-1	-1
1/18/2019	3:05:16 PM	803	679	20	20	20	20	22	21	21	21	23	23	22	22	27.5	30.7	40.3	-1	-1	-1
1/18/2019	3:05:17 PM	6	680	20	21	21	20	22	21	22	21	23	23	23	21	27.5	30.7	40.3	-1	-1	-1
1/18/2019	3:05:17 PM	210	681	20	20	20	21	21	22	21	21	23	23	22	21	27.5	30.7	40.3	-1	-1	-1
1/18/2019	3:05:17 PM	413	682	20	20	20	21	21	22	20	21	23	23	22	22	27.5	30.7	40.3	-1	-1	-1
1/18/2019	3:05:17 PM	616	683	20	20	21	20	22	21	21	21	23	23	22	22	27.5	30.7	40.3	-1	-1	-1
1/18/2019	3:05:17 PM	803	684	20	21	20	21	22	21	21	21	23	23	23	21	27.5	30.7	40.3	-1	-1	-1
1/18/2019	3:05:18 PM	6	685	20	21	20	21	21	22	21	21	23	23	23	22	27.5	30.7	40.3	-1	-1	-1
1/18/2019	3:05:18 PM	210	686	20	20	20	20	21	21	21	21	23	23	22	22	27.5	30.7	40.3	-1	-1	-1
1/18/2019	3:05:18 PM	413	687	20	20	21	20	22	22	21	21	23	23	22	22	27.5	30.7	40.3	-1	-1	-1
1/18/2019	3:05:18 PM	616	688	20	20	20	20	22	21	22	21	23	23	22	22	27.5	30.7	40.3	-1	-1	-1
1/18/2019	3:05:18 PM	803	689	20	20	20	21	21	22	21	21	23	23	22	22	27.5	30.7	40.3	-1	-1	-1
1/18/2019	3:05:19 PM	6	690	20	20	21	20	22	21	21	21	23	23	22	22	27.5	30.7	40.3	-1	-1	-1
1/18/2019	3:05:19 PM	210	691	20	20	20	20	21	21	21	21	23	23	23	21	27.5	30.7	40.3	-1	-1	-1
1/18/2019	3:05:19 PM	413	692	20	21	20	21	21	21	21	22	23	23	22	21	27.5	30.7	40.3	-1	-1	-1
1/18/2019	3:05:19 PM	616	693	20	20	21	20	21	21	21	21	23	23	22	22	27.5	30.7	40.3	-1	-1	-1
1/18/2019	3:05:19 PM	803	694	20	21	20	21	22	22	21	21	23	23	23	21	27.5	30.7	40.3	-1	-1	-1
1/18/2019	3:05:20 PM	6	695	20	21	20	21	21	22	21	21	23	23	22	22	27.5	30.7	40.3	-1	-1	-1
1/18/2019	3:05:20 PM	210	696	20	20	20	20	21	21	21	21	23	23	22	22	27.5	30.7	40.3	-1	-1	-1
1/18/2019	3:05:20 PM	413	697	20	20	20	20	22	21	21	21	23	23	22	22	27.5	30.7	40.3	-1	-1	-1
1/18/2019	3:05:20 PM	616	698	20	21	20	21	21	21	21	21	23	23	23	21	27.5	30.7	40.3	-1	-1	-1
1/18/2019	3:05:20 PM	803	699	20	20	21	21	21	21	21	21	23	23	22	22	27.5	30.7	40.3	-1	-1	-1
1/18/2019	3:05:21 PM	6	700	20	20	21	20	21	21	21	21	23	23	22	22	27.5	30.7	40.3	-1	-1	-1
1/18/2019	3:05:21 PM	210	701	20	20	20	21	22	21	21	21	23	23	22	21	27.5	30.7	40.3	-1	-1	-1
1/18/2019	3:05:21 PM	413	702	20	21	20	21	21	21	21	21	23	23	23	21	27.5	30.7	40.3	-1	-1	-1
1/18/2019	3:05:21 PM	616	703	20	21	20	21	21	21	21	21	23	23	23	21	27.5	30.7	40.3	-1	-1	-1
1/18/2019	3:05:21 PM	803	704	20	20	20	20	22	21	20	21	23	23	22	22	27.5	30.7	40.3	-1	-1	-1
1/18/2019	3:05:22 PM	6	705	20	20	20	20	22	21	21	21	23	23	22	22	27.5	30.7	40.3	-1	-1	-1
1/18/2019	3:05:22 PM	210	706	20	21	20	21	21	21	21	21	23	23	22	21	27.5	30.7	40.3	-1	-1	-1
1/18/2019	3:05:22 PM	413	707	20	21	20	21	21	22	21	22	23	23	23	21	27.5	30.7	40.3	-1	-1	-1
1/18/2019	3:05:22 PM	616	708	20	20	20	20	21	22	21	21	23	23	22	22	27.5	30.7	40.3	-1	-1	-1
1/18/2019	3:05:22 PM	803	709	20	20	21	20	22	21	21	21	23	23	22	22	27.5	30.7	40.3	-1	-1	-1
1/18/2019	3:05:23 PM	6	710	20	20	20	21	21	21	21	21	24	23	23	21	27.5	30.7	40.3	-1	-1	-1
1/18/2019	3:05:23 PM	210	711	20	21	20	21	21	22	21	21	23	23	22	21	27.5	30.7	40.3	-1	-1	-1
1/18/2019	3:05:23 PM	413	712	20	21	20	21	21	21	21	22	23	23	22	22	27.5	30.7	40.3	-1	-1	-1
1/18/2019	3:05:23 PM	616	713	20	20	21	21	21	22	21	21	23	23	22	22	27.5	30.7	40.3	-1	-1	-1
1/18/2019	3:05:23 PM	803	714	20	20	20	20	21	21	21	21	23	23	22	21	27.5	30.7	40.3	-1	-1	-1
1/18/2019	3:05:24 PM	6	715	20	21	20	21	21	22	21	21	23	23	23	21	27.5	30.7	67.0	-1	-1	-1
1/18/2019	3:05:24 PM	210	716	20	20	20	21	21	22	21	21	23	23	22	21	27.5	30.7	67.0	-1	-1	-1
1/18/2019	3:05:24 PM	413	717	20	20	20	21	21	22	21	22	23	23	22	22	27.5	30.7	67.0	-1	-1	-1
1/18/2019	3:05:24 PM	616	718	20	20	21	20	22	21	21	21	23	23	22	22	27.5	30.7	67.0	-1	-1	-1
1/18/2019	3:05:24 PM	803	719	20	20	20	20	21	21	21	21	23	23	22	21	27.5	30.7	67.0	-1	-1	-1
1/18/2019	3:05:25 PM	6	720	20	21	20	20	21	22	21	21	23	23	23	21	27.5	30.7	67.0	-1	-1	-1
1/18/2019	3:05:25 PM	210	721	20	20	20	21	21	22	21	21	23	23	22	21	27.5	30.7	67.0	-1	-1	-1
1/18/2019	3:05:25 PM	413	722	20	20	21	21	22	21	22	21	23	23	23	22	27.5	30.7	67.0	-1	-1	-1
1/18/2019	3:05:25 PM	616	723	20	21	20	21	21	22	21	21	23	23	22	21	27.5	30.7	67.0	-1	-1	-1
1/18/2019	3:05:25 PM	803	724	20	20	20	20	22	21	22	21	23	23	22	21	27.5	30.7	67.0	-1	-1	-1
1/18/2019	3:05:26 PM	6	725	20	21	20	21	21	22	21	21	23	23	22	21	27.5	30.7	67.0	-1	-1	-1
1/18/2019	3:05:26 PM	210	726	20	20	20	20	21	21	21	21	23	23	22	22	27.5	30.7	67.0	-1	-1	-1
1/18/2019	3:05:26 PM	413	727	20	21	21	21	22	21	22	21	23	23	23	21	27.5	30.7	67.0	-1	-1	-1
1/18/2019	3:05:26 PM	616	728	20	20	20	21	21	22	21	21	23	23	22	22	27.5	30.7	67.0	-1	-1	-1
1/18/2019	3:05:26 PM	803	729	20	20	20	20	21	21	21	21	23	23	23	21	27.5	30.7	67.0	-1	-1	-1
1/18/2019	3:05:27 PM	6	730	20	20	20	21	21	22	21	22	23	23	23	21	27.5	30.7	67.0	-1	-1	-1
1/18/2019	3:05:27 PM	210	731	20	20	21	20	21	22	21	21	23	23	22	21	27.5	30.7	67.0	-1	-1	-1
1/18/2019	3:05:27 PM	413	732	20	21	21	21	22	21	22	21	23	23	23	21	27.5	30.7	67.0	-1	-1	-1
1/18/2019	3:05:27 PM	616	733	20	20	20	21	21	22	21	21	23	23	22	22	27.5	30.7	67.0	-1	-1	-1
1/18/2019	3:05:27 PM	803	734	20	20	20	20	22	22	22	21	23	23	22	22	27.5	30.7	67.0	-1	-1	-1
1/18/2019	3:05:28 PM	6	735	20	21	20	21	21	22	21	21	23	23	23	21	27.5	30.7	67.0	-1	-1	-1
1/18/2019	3:05:28 PM	210	736	20	20	20	21	21	21	21	21	23	23	22	22	27.5	30.7	67.0	-1	-1	-1
1/18/2019	3:05:28 PM	413	737	20	21	21	20	22	21	22	21	23	23	22	22	27.5	30.7	67.0	-1	-1	-1
1/18/2019	3:05:28 PM	616	738	20	21	20	21	21	22	21	21	23	23	22	21	27.5	30.7	67.0	-1	-1	-1
1/18/2019	3:05:28 PM	803	739	20	20	21	20	22	21	21	21	23	23	22	22	27.5	30.7	67.0	-1	-1	-1
1/18/2019	3:05:29 PM	6	740	20	21	20	21	21	21	21	21	23	23	23	21	27.5	30.7	67.0	-1	-1	-1
1/18/2019	3:05:29 PM	210	741	20	20	20	21	21	22	21	21	23	23	22	22	27.5	30.7	67.0	-1	-1	-1
1/18/2019	3:05:29 PM	413	742	20	20	21	21	22	22	21	21	23	23	22	22	27.5	30.7	67.0	-1	-1	-1
1/18/2019	3:05:29 PM	600	743	20	20	20	21	21	22	21	21	23	23	22	22	27.5	30.7	67.0	-1	-1	-1
1/18/2019	3:05:29 PM	803	744	20	20	20	20	21	21	21	21	23	23	22	22	27.5	30.7	67.0	-1	-1	-1
1/18/2019	3:05:30 PM	6	745	20	20	21	20	22	21	22	21	23	23	22	22	27.5	30.7	67.0	-1	-1	-1
1/18/2019	3:05:30 PM	210	746	20	20	20	21	21	21	21	21	23	23	23	21	27.5	30.7	67.0	-1	-1	-1
1/18/2019	3:05:30 PM	413	747	20	21	20	21	22	22	21	22	23	23	23	22	27.5	30.7	67.0	-1	-1	-1
1/18/2019	3:05:30 PM	616	748	20	20	20	20	21	21	21	21	23	23	22	22	27.5	30.7	67.0	-1	-1	-1
1/18/2019	3:05:30 PM	803	749	20	21	20	21	21	22	21	21	23	23	23	21	27.5	30.7	67.0	-1	-1	-1
1/18/2019	3:05:31 PM	6	750	20	20	20	20	21	22	21	21	23	23	22	22	27.5	30.7	67.0	-1	-1	-1
1/18/2019	3:05:31 PM	210	751	20	20	20	20	22	21	21	21	23	23	22	22	27.5	30.7	67.0	-1	-1	-1
1/18/2019	3:05:31 PM	413	752	20	20	21	21	22	21	22	21	24	23	23	22	27.5	30.7	67.0	-1	-1	-1
1/18/2019	3:05:31 PM	616	753	20	21	20	21	21	21	21	21	23	23	22	21	27.5	30.7	67.0	-1	-1	-1
1/18/2019	3:05:31 PM	803	754	20	20	20	20	22	21	22	21	23	23	22	21	27.5	30.7	67.0	-1	-1	-1
1/18/2019	3:05:32 PM	6	755	20	21	20	21	21	22	21	21	23	23	23	21	27.5	30.7	67.0	-1	-1	-1
1/18/2019	3:05:32 PM	210	756	20	20	20	20	21	22	21	21	23	23	22	22	27.5	30.7	67.0	-1	-1	-1
1/18/2019	3:05:32 PM	413	757	20	20	21	20	22	21	22	21	23	23	23	22	27.5	30.6	43.7	-1	-1	-1
1/18/2019	3:05:32 PM	616	758	20	21	20	21	21	21	21	21	23	23	23	21	27.5	30.6	43.7	-1	-1	-1
1/18/2019	3:05:32 PM	803	759	20	20	20	20	21	21	21	21	23	23	22	22	27.5	30.6	43.7	-1	-1	-1
1/18/2019	3:05:33 PM	6	760	20	20	21	20	22	21	21	21	23	23	22	21	27.5	30.6	43.7	-1	-1	-1
1/18/2019	3:05:33 PM	210	761	20	21	20	21	21	22	21	21	23	23	23	21	27.5	30.6	43.7	-1	-1	-1
1/18/2019	3:05:33 PM	413	762	20	20	20	21	21	22	21	21	23	23	22	22	27.5	30.6	43.7	-1	-1	-1
1/18/2019	3:05:33 PM	616	763	20	20	20	20	22	21	21	21	23	23	22	22	27.5	30.6	43.7	-1	-1	-1
1/18/2019	3:05:33 PM	803	764	20	20	20	21	21	21	21	21	23	23	22	21	27.5	30.6	43.7	-1	-1	-1
1/18/2019	3:05:34 PM	6	765	20	20	21	21	22	21	21	21	23	23	22	22	27.5	30.6	43.7	-1	-1	-1
1/18/2019	3:05:34 PM	210	766	20	20	21	20	22	21	21	21	23	23	22	21	27.5	30.6	43.7	-1	-1	-1
1/18/2019	3:05:34 PM	413	767	20	21	20	21	22	22	21	21	23	23	23	22	27.5	30.6	43.7	-1	-1	-1
1/18/2019	3:05:34 PM	616	768	20	21	20	21	21	22	21	22	23	23	22	22	27.5	30.6	43.7	-1	-1	-1
1/18/2019	3:05:34 PM	803	769	20	21	21	21	22	21	21	21	23	23	23	22	27.5	30.6	43.7	-1	-1	-1
1/18/2019	3:05:35 PM	22	770	20	21	20	21	21	21	21	21	23	23	23	21	27.5	30.6	43.7	-1	-1	-1
1/18/2019	3:05:35 PM	210	771	20	20	20	21	21	21	21	21	23	23	22	22	27.5	30.6	43.7	-1	-1	-1
1/18/2019	3:05:35 PM	413	772	20	20	21	20	22	21	22	21	23	23	22	22	27.5	30.6	43.7	-1	-1	-1
1/18/2019	3:05:35 PM	616	773	20	20	20	20	21	21	21	21	23	23	23	21	27.5	30.6	43.7	-1	-1	-1
1/18/2019	3:05:35 PM	803	774	20	20	20	20	21	21	21	21	23	23	22	22	27.5	30.6	43.7	-1	-1	-1
1/18/2019	3:05:36 PM	6	775	20	20	20	20	22	21	21	21	23	23	22	22	27.5	30.6	43.7	-1	-1	-1
1/18/2019	3:05:36 PM	210	776	20	21	20	21	21	21	21	21	23	23	23	21	27.5	30.6	43.7	-1	-1	-1
1/18/2019	3:05:36 PM	413	777	20	21	20	21	21	22	21	22	23	23	23	22	27.5	30.6	43.7	-1	-1	-1
1/18/2019	3:05:36 PM	616	778	20	20	20	20	21	21	21	21	23	23	22	22	27.5	30.6	43.7	-1	-1	-1
1/18/2019	3:05:36 PM	803	779	20	20	20	20	21	21	21	21	23	23	23	21	27.5	30.6	43.7	-1	-1	-1
1/18/2019	3:05:37 PM	6	780	20	20	20	21	21	22	22	21	23	23	23	22	27.5	30.6	43.7	-1	-1	-1
1/18/2019	3:05:37 PM	210	781	20	20	20	20	21	21	21	21	23	23	22	22	27.5	30.6	43.7	-1	-1	-1
1/18/2019	3:05:37 PM	413	782	20	20	20	20	22	21	21	21	23	23	22	22	27.5	30.6	43.7	-1	-1	-1
1/18/2019	3:05:37 PM	616	783	20	20	20	20	22	21	22	21	23	23	22	21	27.5	30.6	43.7	-1	-1	-1
1/18/2019	3:05:37 PM	803	784	20	20	20	21	21	22	21	21	23	23	22	22	27.5	30.6	43.7	-1	-1	-1
1/18/2019	3:05:38 PM	6	785	20	20	21	21	21	21	21	22	23	23	22	22	27.5	30.6	43.7	-1	-1	-1
1/18/2019	3:05:38 PM	210	786	20	20	20	21	21	21	22	21	23	23	23	21	27.5	30.6	43.7	-1	-1	-1
1/18/2019	3:05:38 PM	413	787	20	20	20	21	21	22	21	21	23	23	22	22	27.5	30.6	43.7	-1	-1	-1
1/18/2019	3:05:38 PM	616	788	20	20	20	20	21	21	21	21	23	23	22	22	27.5	30.6	43.7	-1	-1	-1
1/18/2019	3:05:38 PM	803	789	20	21	20	21	21	22	21	21	23	23	22	21	27.5	30.6	43.7	-1	-1	-1
1/18/2019	3:05:39 PM	6	790	20	21	20	21	21	22	21	21	23	23	22	22	27.5	30.6	43.7	-1	-1	-1
1/18/2019	3:05:39 PM	210	791	20	20	21	20	22	21	21	21	23	23	22	22	27.5	30.6	43.7	-1	-1	-1
1/18/2019	3:05:39 PM	413	792	20	21	20	21	22	21	21	21	23	23	23	21	27.5	30.6	43.7	-1	-1	-1
1/18/2019	3:05:39 PM	616	793	20	20	20	20	21	21	21	21	23	23	22	21	27.5	30.6	43.7	-1	-1	-1
1/18/2019	3:05:39 PM	803	794	20	20	20	20	21	21	21	21	23	23	22	21	27.5	30.6	43.7	-1	-1	-1
1/18/2019	3:05:40 PM	6	795	20	21	20	21	21	22	21	21	23	23	23	22	27.5	30.6	43.7	-1	-1	-1
1/18/2019	3:05:40 PM	210	796	20	20	20	20	21	22	21	21	23	23	22	22	27.5	30.6	43.7	-1	-1	-1
1/18/2019	3:05:40 PM	413	797	20	21	21	20	22	22	21	21	23	23	22	22	27.5	30.6	43.7	-1	-1	-1
1/18/2019	3:05:40 PM	616	798	20	21	20	21	21	21	21	21	23	23	22	21	27.5	30.6	43.7	-1	-1	-1
1/18/2019	3:05:40 PM	803	799	20	20	20	21	21	22	21	21	23	23	22	22	27.5	30.5	46.7	-1	-1	-1
1/18/2019	3:05:41 PM	6	800	20	20	21	20	22	21	22	21	23	23	22	22	27.5	30.5	46.7	-1	-1	-1
1/18/2019	3:05:41 PM	210	801	20	21	20	21	21	21	21	21	23	23	23	21	27.5	30.5	46.7	-1	-1	-1
1/18/2019	3:05:41 PM	413	802	20	21	20	21	21	22	21	22	23	23	22	21	27.5	30.5	46.7	-1	-1	-1
1/18/2019	3:05:41 PM	616	803	20	20	20	20	21	21	21	21	23	23	22	22	27.5	30.5	46.7	-1	-1	-1
1/18/2019	3:05:41 PM	803	804	20	21	20	21	22	22	21	21	23	23	23	21	27.5	30.5	46.7	-1	-1	-1
1/18/2019	3:05:42 PM	6	805	20	20	20	21	21	22	21	22	23	23	23	22	27.5	30.5	46.7	-1	-1	-1
1/18/2019	3:05:42 PM	210	806	20	20	21	20	21	21	21	21	23	23	22	22	27.5	30.5	46.7	-1	-1	-1
1/18/2019	3:05:42 PM	413	807	20	20	20	20	22	21	21	21	24	23	22	21	27.5	30.5	46.7	-1	-1	-1
1/18/2019	3:05:42 PM	616	808	20	21	20	21	21	21	21	21	23	23	22	21	27.5	30.5	46.7	-1	-1	-1
1/18/2019	3:05:42 PM	803	809	20	20	21	20	22	22	21	21	23	23	22	22	27.5	30.5	46.7	-1	-1	-1
1/18/2019	3:05:43 PM	6	810	20	21	21	20	22	21	22	21	23	23	23	22	27.5	30.5	46.7	-1	-1	-1
1/18/2019	3:05:43 PM	210	811	20	21	20	21	21	21	21	21	23	23	22	21	27.5	30.5	46.7	-1	-1	-1
1/18/2019	3:05:43 PM	413	812	20	21	20	21	21	22	20	21	23	23	22	22	27.5	30.5	46.7	-1	-1	-1
1/18/2019	3:05:43 PM	616	813	20	20	20	20	21	21	21	21	23	23	22	22	27.5	30.5	46.7	-1	-1	-1
1/18/2019	3:05:43 PM	803	814	20	21	20	21	22	21	22	21	23	23	23	22	27.5	30.5	46.7	-1	-1	-1
1/18/2019	3:05:44 PM	6	815	20	21	20	21	21	22	21	21	23	23	23	22	27.5	30.5	46.7	-1	-1	-1
1/18/2019	3:05:44 PM	210	816	20	20	20	21	21	21	21	21	23	23	22	22	27.5	30.5	46.7	-1	-1	-1
1/18/2019	3:05:44 PM	413	817	20	20	21	20	21	21	21	21	23	23	22	22	27.5	30.5	46.7	-1	-1	-1
1/18/2019	3:05:44 PM	616	818	20	20	20	21	21	21	21	21	23	23	22	21	27.5	30.5	46.7	-1	-1	-1
1/18/2019	3:05:44 PM	803	819	20	20	20	21	21	22	21	21	23	23	22	22	27.5	30.5	46.7	-1	-1	-1
1/18/2019	3:05:45 PM	6	820	20	20	20	20	21	21	21	21	23	23	22	22	27.5	30.5	46.7	-1	-1	-1
1/18/2019	3:05:45 PM	210	821	20	20	20	21	21	21	21	21	23	23	22	21	27.5	30.5	46.7	-1	-1	-1
1/18/2019	3:05:45 PM	413	822	20	21	20	21	21	22	21	21	23	23	23	21	27.5	30.5	46.7	-1	-1	-1
1/18/2019	3:05:45 PM	616	823	20	20	20	20	21	21	21	21	23	23	22	22	27.5	30.5	46.7	-1	-1	-1
1/18/2019	3:05:45 PM	803	824	20	20	20	20	22	21	21	21	23	23	23	22	27.5	30.5	46.7	-1	-1	-1
1/18/2019	3:05:46 PM	6	825	20	21	20	21	21	22	21	21	23	23	23	22	27.5	30.5	46.7	-1	-1	-1
1/18/2019	3:05:46 PM	210	826	20	20	20	21	21	21	21	21	23	23	22	21	27.5	30.5	46.7	-1	-1	-1
1/18/2019	3:05:46 PM	413	827	20	20	21	20	21	21	21	21	23	23	22	22	27.5	30.5	46.7	-1	-1	-1
1/18/2019	3:05:46 PM	616	828	20	20	20	20	22	21	21	21	23	23	22	21	27.5	30.5	46.7	-1	-1	-1
1/18/2019	3:05:46 PM	803	829	20	21	20	21	21	21	21	21	23	23	23	21	27.5	30.5	46.7	-1	-1	-1
1/18/2019	3:05:47 PM	6	830	20	20	21	21	21	22	21	21	23	23	22	22	27.5	30.5	46.7	-1	-1	-1
1/18/2019	3:05:47 PM	209	831	20	20	20	20	21	21	21	21	23	23	22	22	27.5	30.5	46.7	-1	-1	-1
1/18/2019	3:05:47 PM	413	832	20	20	21	20	22	21	21	21	23	23	22	22	27.5	30.5	46.7	-1	-1	-1
1/18/2019	3:05:47 PM	616	833	20	20	20	20	21	22	21	21	23	23	23	21	27.5	30.5	46.7	-1	-1	-1
1/18/2019	3:05:47 PM	803	834	20	20	20	21	21	22	21	21	23	23	22	22	27.5	30.5	46.7	-1	-1	-1
1/18/2019	3:05:48 PM	6	835	21	20	21	20	22	21	21	21	23	23	22	22	27.5	30.5	46.7	-1	-1	-1
1/18/2019	3:05:48 PM	209	836	20	20	20	20	21	21	22	21	23	23	22	21	27.5	30.5	46.7	-1	-1	-1
1/18/2019	3:05:48 PM	413	837	20	21	20	21	21	21	21	21	23	23	23	21	27.5	30.5	46.7	-1	-1	-1
1/18/2019	3:05:48 PM	616	838	20	21	20	21	21	22	21	21	23	23	22	21	27.5	30.5	46.7	-1	-1	-1
1/18/2019	3:05:48 PM	803	839	20	20	20	20	22	22	21	21	23	23	22	22	27.5	30.5	46.7	-1	-1	-1
1/18/2019	3:05:49 PM	6	840	20	20	21	21	22	21	21	21	23	23	23	22	27.5	30.5	46.7	-1	-1	-1
1/18/2019	3:05:49 PM	209	841	20	20	20	20	21	21	21	21	23	23	23	21	27.5	30.5	54.7	-1	-1	-1
1/18/2019	3:05:49 PM	413	842	20	20	20	21	21	22	20	22	23	23	22	22	27.5	30.5	54.7	-1	-1	-1
1/18/2019	3:05:49 PM	616	843	20	20	20	20	21	21	21	21	23	23	22	22	27.5	30.5	54.7	-1	-1	-1
1/18/2019	3:05:49 PM	803	844	20	20	21	20	22	21	21	21	23	23	23	22	27.5	30.5	54.7	-1	-1	-1
1/18/2019	3:05:50 PM	0	845	20	21	20	21	22	21	21	21	24	23	23	21	27.5	30.5	54.7	-1	-1	-1
1/18/2019	3:05:50 PM	204	846	20	21	20	21	21	22	21	21	23	23	23	21	27.5	30.5	54.7	-1	-1	-1
1/18/2019	3:05:50 PM	407	847	20	20	20	21	21	22	21	21	23	23	22	22	27.5	30.5	54.7	-1	-1	-1
1/18/2019	3:05:50 PM	610	848	20	20	20	21	21	21	21	21	23	23	22	22	27.5	30.5	54.7	-1	-1	-1
1/18/2019	3:05:50 PM	813	849	20	20	20	20	22	21	21	21	23	23	22	22	27.5	30.5	54.7	-1	-1	-1
1/18/2019	3:05:51 PM	0	850	20	21	20	21	21	21	21	21	23	23	22	21	27.5	30.5	54.7	-1	-1	-1
1/18/2019	3:05:51 PM	204	851	20	20	21	20	22	21	21	21	23	23	22	22	27.5	30.5	54.7	-1	-1	-1
1/18/2019	3:05:51 PM	407	852	20	20	21	20	22	21	22	21	23	23	22	21	27.5	30.5	54.7	-1	-1	-1
1/18/2019	3:05:51 PM	605	853	20	20	20	21	21	22	21	21	23	23	22	22	27.5	30.5	54.7	-1	-1	-1
1/18/2019	3:05:51 PM	808	854	20	20	21	20	21	21	21	21	23	23	22	22	27.5	30.5	54.7	-1	-1	-1
1/18/2019	3:05:52 PM	11	855	20	20	20	20	22	21	21	21	23	23	23	21	27.5	30.5	54.7	-1	-1	-1
1/18/2019	3:05:52 PM	214	856	20	21	20	21	21	21	21	21	23	23	22	21	27.5	30.5	54.7	-1	-1	-1
1/18/2019	3:05:52 PM	401	857	20	20	21	20	22	21	21	21	23	23	22	22	27.5	30.5	54.7	-1	-1	-1
1/18/2019	3:05:52 PM	605	858	20	21	20	21	21	21	22	21	23	23	23	21	27.5	30.5	54.7	-1	-1	-1
1/18/2019	3:05:52 PM	808	859	20	20	20	21	21	22	21	21	23	23	23	21	27.5	30.5	54.7	-1	-1	-1
1/18/2019	3:05:53 PM	11	860	20	20	20	20	21	21	21	21	23	23	22	22	27.5	30.5	54.7	-1	-1	-1
1/18/2019	3:05:53 PM	214	861	20	20	20	20	22	21	22	21	23	23	23	22	27.5	30.5	54.7	-1	-1	-1
1/18/2019	3:05:53 PM	401	862	20	21	20	21	21	22	21	21	23	23	23	22	27.5	30.5	54.7	-1	-1	-1
1/18/2019	3:05:53 PM	605	863	20	20	21	20	22	22	21	21	23	23	22	22	27.5	30.5	54.7	-1	-1	-1
1/18/2019	3:05:53 PM	808	864	20	20	20	20	22	21	21	21	23	23	22	22	27.5	30.5	54.7	-1	-1	-1
1/18/2019	3:05:54 PM	11	865	20	21	20	21	21	21	21	21	23	23	23	21	27.5	30.5	54.7	-1	-1	-1
1/18/2019	3:05:54 PM	214	866	20	20	20	21	21	22	21	21	23	23	22	22	27.5	30.5	54.7	-1	-1	-1
1/18/2019	3:05:54 PM	401	867	20	21	20	21	22	22	21	21	23	23	23	21	27.5	30.5	54.7	-1	-1	-1
1/18/2019	3:05:54 PM	605	868	20	21	20	21	21	21	21	21	23	23	22	21	27.5	30.5	54.7	-1	-1	-1
1/18/2019	3:05:54 PM	808	869	20	20	20	20	21	21	21	21	23	23	22	22	27.5	30.5	54.7	-1	-1	-1
1/18/2019	3:05:55 PM	11	870	20	20	21	20	22	21	22	21	23	23	22	21	27.5	30.5	54.7	-1	-1	-1
1/18/2019	3:05:55 PM	214	871	20	21	20	21	21	22	22	21	23	23	22	21	27.5	30.5	54.7	-1	-1	-1
1/18/2019	3:05:55 PM	401	872	20	20	21	21	21	22	21	22	23	23	22	22	27.5	30.5	54.7	-1	-1	-1
1/18/2019	3:05:55 PM	605	873	20	20	21	20	21	21	21	21	23	23	22	22	27.5	30.5	54.7	-1	-1	-1
1/18/2019	3:05:55 PM	808	874	20	20	20	21	22	21	22	21	23	23	23	21	27.5	30.5	54.7	-1	-1	-1
1/18/2019	3:05:56 PM	11	875	20	20	20	21	21	22	21	21	23	23	23	21	27.5	30.5	54.7	-1	-1	-1
1/18/2019	3:05:56 PM	214	876	20	21	20	21	21	22	21	21	23	23	22	21	27.5	30.5	54.7	-1	-1	-1
1/18/2019	3:05:56 PM	401	877	20	20	21	20	22	21	21	21	23	23	22	22	27.5	30.5	54.7	-1	-1	-1
1/18/2019	3:05:56 PM	605	878	20	20	20	20	21	21	21	21	23	23	22	21	27.5	30.5	54.7	-1	-1	-1
1/18/2019	3:05:56 PM	808	879	20	21	20	21	21	21	21	21	23	23	23	21	27.5	30.5	54.7	-1	-1	-1
1/18/2019	3:05:57 PM	11	880	20	20	20	21	21	22	21	21	23	23	22	21	27.5	30.5	54.7	-1	-1	-1
1/18/2019	3:05:57 PM	214	881	20	20	20	21	21	22	21	21	23	23	22	22	27.5	30.5	54.7	-1	-1	-1
1/18/2019	3:05:57 PM	401	882	20	21	20	21	22	22	21	21	23	23	23	21	27.5	30.5	54.7	-1	-1	-1
1/18/2019	3:05:57 PM	605	883	20	20	20	21	21	22	21	21	23	23	22	21	27.5	30.5	46.3	-1	-1	-1
1/18/2019	3:05:57 PM	808	884	20	20	20	20	21	21	21	21	23	23	22	22	27.5	30.5	46.3	-1	-1	-1
1/18/2019	3:05:58 PM	11	885	20	20	20	20	22	21	21	21	23	23	23	21	27.5	30.5	46.3	-1	-1	-1
1/18/2019	3:05:58 PM	214	886	20	21	20	21	21	22	21	21	23	23	23	21	27.5	30.5	46.3	-1	-1	-1
1/18/2019	3:05:58 PM	401	887	20	20	20	20	21	21	21	21	23	23	22	22	27.5	30.5	46.3	-1	-1	-1
1/18/2019	3:05:58 PM	605	888	20	20	20	20	22	21	21	21	23	23	22	22	27.5	30.5	46.3	-1	-1	-1
1/18/2019	3:05:58 PM	808	889	20	21	20	20	21	21	21	21	23	23	23	21	27.5	30.5	46.3	-1	-1	-1
1/18/2019	3:05:59 PM	11	890	20	20	20	21	21	21	21	22	23	23	23	22	27.5	30.5	46.3	-1	-1	-1
1/18/2019	3:05:59 PM	214	891	20	20	21	20	21	21	21	21	23	23	22	22	27.5	30.5	46.3	-1	-1	-1
1/18/2019	3:05:59 PM	401	892	20	21	20	21	22	21	21	21	24	23	23	22	27.5	30.5	46.3	-1	-1	-1
1/18/2019	3:05:59 PM	605	893	20	21	20	21	21	21	21	21	23	23	22	21	27.5	30.5	46.3	-1	-1	-1
1/18/2019	3:05:59 PM	808	894	20	20	20	20	21	22	21	21	23	23	22	22	27.5	30.5	46.3	-1	-1	-1
1/18/2019	3:06:00 PM	11	895	20	20	21	20	22	22	21	21	23	23	22	22	27.5	30.5	46.3	-1	-1	-1
1/18/2019	3:06:00 PM	214	896	20	20	21	20	22	21	21	21	23	23	22	22	27.5	30.5	46.3	-1	-1	-1
1/18/2019	3:06:00 PM	401	897	20	21	20	21	21	22	21	21	23	23	23	22	27.5	30.5	46.3	-1	-1	-1
1/18/2019	3:06:00 PM	605	898	20	20	20	21	21	22	21	21	23	23	22	22	27.5	30.5	46.3	-1	-1	-1
1/18/2019	3:06:00 PM	808	899	20	20	20	20	22	21	21	21	23	23	22	22	27.5	30.5	46.3	-1	-1	-1
1/18/2019	3:06:01 PM	11	900	20	20	20	20	22	21	21	21	23	23	23	21	27.5	30.5	46.3	-1	-1	-1
1/18/2019	3:06:01 PM	214	901	20	21	20	21	21	22	21	21	23	23	23	21	27.5	30.5	46.3	-1	-1	-1
1/18/2019	3:06:01 PM	401	902	20	20	20	20	21	21	21	21	23	23	22	22	27.5	30.5	46.3	-1	-1	-1
1/18/2019	3:06:01 PM	605	903	20	20	20	20	22	21	21	21	23	23	22	22	27.5	30.5	46.3	-1	-1	-1
1/18/2019	3:06:01 PM	808	904	20	20	20	20	21	21	21	21	23	23	23	21	27.5	30.5	46.3	-1	-1	-1
1/18/2019	3:06:02 PM	11	905	20	21	20	21	21	21	21	21	24	23	23	21	27.5	30.5	46.3	-1	-1	-1
1/18/2019	3:06:02 PM	214	906	20	21	20	21	21	22	21	21	23	23	22	22	27.5	30.5	46.3	-1	-1	-1
1/18/2019	3:06:02 PM	401	907	20	20	21	20	21	21	21	21	23	23	22	22	27.5	30.5	46.3	-1	-1	-1
1/18/2019	3:06:02 PM	605	908	20	20	20	20	22	21	22	21	23	23	22	21	27.5	30.5	46.3	-1	-1	-1
1/18/2019	3:06:02 PM	808	909	20	21	20	21	21	21	21	21	23	23	23	21	27.5	30.5	46.3	-1	-1	-1
1/18/2019	3:06:03 PM	11	910	20	21	20	21	21	22	21	21	23	23	23	21	27.5	30.5	46.3	-1	-1	-1
1/18/2019	3:06:03 PM	214	911	20	21	20	21	21	22	21	21	23	23	22	21	27.5	30.5	46.3	-1	-1	-1
1/18/2019	3:06:03 PM	401	912	20	20	20	20	21	21	21	21	23	23	22	22	27.5	30.5	46.3	-1	-1	-1
1/18/2019	3:06:03 PM	605	913	20	20	20	20	22	21	21	21	23	23	22	21	27.5	30.5	46.3	-1	-1	-1
1/18/2019	3:06:03 PM	808	914	20	21	20	21	21	21	21	21	23	23	23	21	27.5	30.5	46.3	-1	-1	-1
1/18/2019	3:06:04 PM	11	915	20	21	20	21	21	22	21	21	23	23	22	22	27.5	30.5	46.3	-1	-1	-1
1/18/2019	3:06:04 PM	214	916	20	20	21	20	22	21	21	21	23	23	22	22	27.5	30.5	46.3	-1	-1	-1
1/18/2019	3:06:04 PM	401	917	20	20	20	21	21	21	21	21	23	23	23	22	27.5	30.5	46.3	-1	-1	-1
1/18/2019	3:06:04 PM	605	918	20	20	20	20	21	21	21	21	23	23	22	22	27.5	30.5	46.3	-1	-1	-1
1/18/2019	3:06:04 PM	808	919	20	20	21	20	22	21	21	21	23	23	22	22	27.5	30.5	46.3	-1	-1	-1
1/18/2019	3:06:05 PM	11	920	20	21	20	20	22	21	22	21	23	23	23	21	27.5	30.5	46.3	-1	-1	-1
1/18/2019	3:06:05 PM	214	921	20	21	20	21	21	22	21	21	23	23	22	21	27.5	30.5	46.3	-1	-1	-1
1/18/2019	3:06:05 PM	401	922	20	20	20	20	21	21	21	21	23	23	22	22	27.5	30.5	46.3	-1	-1	-1
1/18/2019	3:06:05 PM	605	923	20	20	20	20	22	21	21	21	23	23	23	21	27.5	30.5	46.3	-1	-1	-1
1/18/2019	3:06:05 PM	808	924	20	21	20	21	21	21	21	21	23	23	23	21	27.5	30.5	46.3	-1	-1	-1
1/18/2019	3:06:06 PM	11	925	20	21	20	21	21	22	21	22	23	23	22	21	27.5	30.4	43.3	-1	-1	-1
1/18/2019	3:06:06 PM	214	926	20	20	20	21	21	22	21	22	23	23	22	22	27.5	30.4	43.3	-1	-1	-1
1/18/2019	3:06:06 PM	401	927	20	20	20	20	22	21	21	21	23	23	22	22	27.5	30.4	43.3	-1	-1	-1
1/18/2019	3:06:06 PM	605	928	20	21	20	20	22	21	21	21	23	23	23	21	27.5	30.4	43.3	-1	-1	-1
1/18/2019	3:06:06 PM	808	929	20	20	20	21	21	22	21	21	23	23	23	21	27.5	30.4	43.3	-1	-1	-1
1/18/2019	3:06:07 PM	11	930	20	20	20	20	21	22	21	21	23	23	22	22	27.5	30.4	43.3	-1	-1	-1
1/18/2019	3:06:07 PM	214	931	20	20	21	20	22	21	21	21	23	23	22	22	27.5	30.4	43.3	-1	-1	-1
1/18/2019	3:06:07 PM	401	932	20	21	20	21	21	21	21	21	23	23	22	21	27.5	30.4	43.3	-1	-1	-1
1/18/2019	3:06:07 PM	605	933	20	21	20	21	21	22	21	21	23	23	22	21	27.5	30.4	43.3	-1	-1	-1
1/18/2019	3:06:07 PM	808	934	20	20	20	21	21	22	21	21	23	23	22	22	27.5	30.4	43.3	-1	-1	-1
1/18/2019	3:06:08 PM	11	935	20	20	21	20	22	21	21	21	23	23	22	22	27.5	30.4	43.3	-1	-1	-1
1/18/2019	3:06:08 PM	214	936	20	20	20	20	22	21	21	21	23	23	23	21	27.5	30.4	43.3	-1	-1	-1
1/18/2019	3:06:08 PM	401	937	20	21	20	21	21	22	21	21	23	23	23	21	27.5	30.4	43.3	-1	-1	-1
1/18/2019	3:06:08 PM	605	938	20	20	20	20	21	21	21	21	23	23	22	22	27.5	30.4	43.3	-1	-1	-1
1/18/2019	3:06:08 PM	808	939	20	20	21	21	22	21	21	21	23	23	22	22	27.5	30.4	43.3	-1	-1	-1
1/18/2019	3:06:09 PM	11	940	20	20	21	20	22	21	22	21	23	23	22	22	27.5	30.4	43.3	-1	-1	-1
1/18/2019	3:06:09 PM	214	941	20	20	20	20	22	21	22	21	23	23	22	21	27.5	30.4	43.3	-1	-1	-1
1/18/2019	3:06:09 PM	401	942	20	21	20	21	21	21	21	21	23	23	23	21	27.5	30.4	43.3	-1	-1	-1
1/18/2019	3:06:09 PM	605	943	20	21	20	21	21	21	21	21	23	23	22	21	27.5	30.4	43.3	-1	-1	-1
1/18/2019	3:06:09 PM	808	944	20	20	20	21	21	22	21	21	23	23	23	22	27.5	30.4	43.3	-1	-1	-1
1/18/2019	3:06:10 PM	11	945	20	20	21	20	22	21	21	21	23	23	22	22	27.5	30.4	43.3	-1	-1	-1
1/18/2019	3:06:10 PM	214	946	20	20	20	20	22	21	21	21	23	23	22	22	27.5	30.4	43.3	-1	-1	-1
1/18/2019	3:06:10 PM	401	947	20	20	20	21	21	22	21	21	23	23	22	22	27.5	30.4	43.3	-1	-1	-1
1/18/2019	3:06:10 PM	605	948	20	20	20	20	21	22	21	21	23	23	22	22	27.5	30.4	43.3	-1	-1	-1
1/18/2019	3:06:10 PM	808	949	20	20	21	20	22	21	21	21	23	23	22	22	27.5	30.4	43.3	-1	-1	-1
1/18/2019	3:06:11 PM	11	950	20	21	20	21	22	21	21	21	23	23	23	21	27.5	30.4	43.3	-1	-1	-1
1/18/2019	3:06:11 PM	214	951	20	21	20	21	21	21	21	21	23	23	23	21	27.5	30.4	43.3	-1	-1	-1
1/18/2019	3:06:11 PM	401	952	20	20	20	20	21	22	21	21	23	23	22	22	27.5	30.4	43.3	-1	-1	-1
1/18/2019	3:06:11 PM	605	953	20	20	20	20	22	22	21	21	23	23	22	22	27.5	30.4	43.3	-1	-1	-1
1/18/2019	3:06:11 PM	808	954	20	20	21	20	22	21	21	21	23	23	22	21	27.5	30.4	43.3	-1	-1	-1
1/18/2019	3:06:12 PM	11	955	20	21	20	21	21	21	21	21	24	23	23	21	27.5	30.4	43.3	-1	-1	-1
1/18/2019	3:06:12 PM	214	956	20	21	20	21	21	21	21	21	23	23	22	21	27.5	30.4	43.3	-1	-1	-1
1/18/2019	3:06:12 PM	401	957	20	20	20	20	21	21	21	21	23	23	22	22	27.5	30.4	43.3	-1	-1	-1
1/18/2019	3:06:12 PM	605	958	20	20	21	20	22	21	21	21	23	23	22	22	27.5	30.4	43.3	-1	-1	-1
1/18/2019	3:06:12 PM	808	959	20	20	21	21	22	21	21	21	23	23	22	22	27.5	30.4	43.3	-1	-1	-1
1/18/2019	3:06:13 PM	11	960	20	21	20	21	22	21	22	21	23	23	22	21	27.5	30.4	43.3	-1	-1	-1
1/18/2019	3:06:13 PM	214	961	20	21	20	21	21	21	21	21	23	23	23	21	27.5	30.4	43.3	-1	-1	-1
1/18/2019	3:06:13 PM	401	962	20	20	20	20	21	21	21	21	23	23	22	22	27.5	30.4	43.3	-1	-1	-1
1/18/2019	3:06:13 PM	605	963	20	20	20	20	22	21	21	21	23	23	22	22	27.5	30.4	43.3	-1	-1	-1
1/18/2019	3:06:13 PM	808	964	20	20	21	20	22	21	21	21	23	23	22	22	27.5	30.4	43.3	-1	-1	-1
1/18/2019	3:06:14 PM	11	965	20	21	20	21	22	22	21	21	23	23	23	21	27.5	30.4	43.3	-1	-1	-1
1/18/2019	3:06:14 PM	214	966	20	21	20	21	21	21	21	21	23	23	22	21	27.5	30.4	43.3	-1	-1	-1
1/18/2019	3:06:14 PM	401	967	20	20	20	21	21	21	21	21	23	23	22	22	27.5	30.4	41.4	-1	-1	-1
1/18/2019	3:06:14 PM	605	968	20	20	21	21	21	21	21	21	23	23	22	22	27.5	30.4	41.4	-1	-1	-1
1/18/2019	3:06:14 PM	808	969	20	20	21	20	22	21	22	21	23	23	22	22	27.5	30.4	41.4	-1	-1	-1
1/18/2019	3:06:15 PM	11	970	20	20	21	20	22	21	21	21	23	23	22	22	27.5	30.4	41.4	-1	-1	-1
1/18/2019	3:06:15 PM	214	971	20	20	21	20	22	21	21	21	23	23	22	21	27.5	30.4	41.4	-1	-1	-1
1/18/2019	3:06:15 PM	401	972	20	21	20	21	21	21	21	21	23	23	22	21	27.5	30.4	41.4	-1	-1	-1
1/18/2019	3:06:15 PM	605	973	20	21	20	21	21	22	21	21	23	23	22	22	27.5	30.4	41.4	-1	-1	-1
1/18/2019	3:06:15 PM	808	974	20	21	20	20	21	22	21	21	23	23	22	22	27.5	30.4	41.4	-1	-1	-1
1/18/2019	3:06:16 PM	11	975	20	20	20	21	21	21	21	21	23	23	22	22	27.5	30.4	41.4	-1	-1	-1
1/18/2019	3:06:16 PM	214	976	20	20	20	20	21	21	21	21	23	23	22	22	27.5	30.4	41.4	-1	-1	-1
1/18/2019	3:06:16 PM	401	977	20	21	20	20	22	21	21	21	23	23	23	21	27.5	30.4	41.4	-1	-1	-1
1/18/2019	3:06:16 PM	605	978	20	20	21	20	22	22	21	21	23	23	22	22	27.5	30.4	41.4	-1	-1	-1
1/18/2019	3:06:16 PM	808	979	20	21	20	21	21	22	21	21	23	23	23	21	27.5	30.4	41.4	-1	-1	-1
1/18/2019	3:06:17 PM	11	980	20	20	21	20	22	21	21	21	23	23	22	22	27.5	30.4	41.4	-1	-1	-1
1/18/2019	3:06:17 PM	214	981	20	21	20	21	21	22	21	21	23	23	22	21	27.5	30.4	41.4	-1	-1	-1
1/18/2019	3:06:17 PM	401	982	20	20	20	20	22	21	21	21	23	23	23	22	27.5	30.4	41.4	-1	-1	-1
1/18/2019	3:06:17 PM	605	983	20	21	20	21	21	22	21	21	23	23	23	22	27.5	30.4	41.4	-1	-1	-1
1/18/2019	3:06:17 PM	808	984	20	20	21	20	22	21	21	21	23	23	23	22	27.5	30.4	41.4	-1	-1	-1
1/18/2019	3:06:18 PM	11	985	20	20	20	21	21	21	21	21	23	23	23	21	27.5	30.4	41.4	-1	-1	-1
1/18/2019	3:06:18 PM	214	986	20	20	20	20	22	21	21	21	23	23	22	21	27.5	30.4	41.4	-1	-1	-1
1/18/2019	3:06:18 PM	401	987	20	20	20	21	21	21	21	21	23	23	22	22	27.5	30.4	41.4	-1	-1	-1
1/18/2019	3:06:18 PM	605	988	20	20	20	20	22	21	21	21	23	23	23	22	27.5	30.4	41.4	-1	-1	-1
1/18/2019	3:06:18 PM	808	989	20	21	20	21	21	22	21	21	23	23	22	22	27.5	30.4	41.4	-1	-1	-1
1/18/2019	3:06:19 PM	11	990	20	20	21	20	22	21	21	21	23	23	22	22	27.5	30.4	41.4	-1	-1	-1
1/18/2019	3:06:19 PM	214	991	20	20	20	21	21	22	21	21	23	23	22	21	27.5	30.4	41.4	-1	-1	-1
1/18/2019	3:06:19 PM	401	992	20	20	21	21	22	21	21	21	23	23	22	22	27.5	30.4	41.4	-1	-1	-1
1/18/2019	3:06:19 PM	605	993	20	21	20	21	21	22	21	21	23	23	22	22	27.5	30.4	41.4	-1	-1	-1
1/18/2019	3:06:19 PM	808	994	20	20	20	20	22	21	22	21	23	23	23	21	27.5	30.4	41.4	-1	-1	-1
1/18/2019	3:06:20 PM	11	995	20	20	20	21	21	21	21	21	23	23	22	22	27.5	30.4	41.4	-1	-1	-1
1/18/2019	3:06:20 PM	214	996	20	20	20	20	22	21	21	21	23	23	22	22	27.5	30.4	41.4	-1	-1	-1
1/18/2019	3:06:20 PM	401	997	20	20	20	21	21	22	21	21	23	23	22	22	27.5	30.4	41.4	-1	-1	-1
1/18/2019	3:06:20 PM	605	998	20	20	21	20	22	21	21	21	23	23	23	22	27.5	30.4	41.4	-1	-1	-1
1/18/2019	3:06:20 PM	808	999	20	21	20	21	21	22	20	21	23	23	22	22	27.5	30.4	41.4	-1	-1	-1
1/18/2019	3:06:21 PM	11	1000	20	20	21	20	21	21	21	21	23	23	22	22	27.5	30.4	41.4	-1	-1	-1
1/18/2019	3:06:21 PM	214	1001	20	21	20	21	21	21	21	21	23	23	22	21	27.5	30.4	41.4	-1	-1	-1
1/18/2019	3:06:21 PM	401	1002	20	20	21	20	22	21	21	21	23	23	22	22	27.5	30.4	41.4	-1	-1	-1
1/18/2019	3:06:21 PM	605	1003	20	21	20	21	21	22	21	21	23	23	23	22	27.5	30.4	41.4	-1	-1	-1
1/18/2019	3:06:21 PM	808	1004	20	20	21	20	21	22	21	21	23	23	22	22	27.5	30.4	41.4	-1	-1	-1
1/18/2019	3:06:22 PM	11	1005	20	20	20	20	22	21	22	21	23	23	22	21	27.5	30.4	41.4	-1	-1	-1
1/18/2019	3:06:22 PM	214	1006	20	20	20	20	21	21	21	21	23	23	22	21	27.5	30.4	41.4	-1	-1	-1
1/18/2019	3:06:22 PM	401	1007	20	20	21	20	22	21	22	21	23	23	22	22	27.5	30.4	41.4	-1	-1	-1
1/18/2019	3:06:22 PM	605	1008	20	21	20	21	21	22	21	21	23	23	23	21	27.5	30.4	41.4	-1	-1	-1
1/18/2019	3:06:22 PM	808	1009	20	20	20	20	21	21	21	21	23	23	22	22	27.5	30.4	74.9	-1	-1	-1
1/18/2019	3:06:23 PM	11	1010	20	21	20	21	21	21	21	21	23	23	23	21	27.5	30.4	74.9	-1	-1	-1
1/18/2019	3:06:23 PM	214	1011	20	20	20	20	21	21	21	21	23	23	22	22	27.5	30.4	74.9	-1	-1	-1
1/18/2019	3:06:23 PM	401	1012	20	21	20	21	21	22	21	21	23	23	23	22	27.5	30.4	74.9	-1	-1	-1
1/18/2019	3:06:23 PM	605	1013	20	20	21	20	22	21	21	21	23	23	22	22	27.5	30.4	74.9	-1	-1	-1
1/18/2019	3:06:23 PM	808	1014	20	20	20	20	21	21	21	21	23	23	23	21	27.5	30.4	74.9	-1	-1	-1
1/18/2019	3:06:24 PM	11	1015	20	20	20	20	21	22	21	21	23	23	22	22	27.5	30.4	74.9	-1	-1	-1
1/18/2019	3:06:24 PM	214	1016	20	20	20	20	21	21	21	21	23	23	22	21	27.5	30.4	74.9	-1	-1	-1
1/18/2019	3:06:24 PM	401	1017	20	20	20	21	21	21	21	22	23	23	22	22	27.5	30.4	74.9	-1	-1	-1
1/18/2019	3:06:24 PM	605	1018	20	21	21	21	22	22	22	21	23	23	23	21	27.5	30.4	74.9	-1	-1	-1
1/18/2019	3:06:24 PM	808	1019	20	21	20	20	21	22	21	21	23	23	22	22	27.5	30.4	74.9	-1	-1	-1
1/18/2019	3:06:25 PM	11	1020	20	20	20	20	22	21	21	21	23	23	22	22	27.5	30.4	74.9	-1	-1	-1
1/18/2019	3:06:25 PM	214	1021	20	20	20	21	21	21	21	21	23	23	22	21	27.5	30.4	74.9	-1	-1	-1
1/18/2019	3:06:25 PM	401	1022	20	20	21	20	22	21	21	21	23	23	22	21	27.5	30.4	74.9	-1	-1	-1
1/18/2019	3:06:25 PM	605	1023	20	21	20	21	21	22	21	21	23	23	23	22	27.5	30.4	74.9	-1	-1	-1
1/18/2019	3:06:25 PM	808	1024	20	20	20	20	21	22	20	21	23	23	22	22	27.5	30.4	74.9	-1	-1	-1
1/18/2019	3:06:26 PM	11	1025	20	20	21	20	21	21	21	21	23	23	23	21	27.5	30.4	74.9	-1	-1	-1
1/18/2019	3:06:26 PM	214	1026	20	20	20	21	21	21	21	21	23	23	22	21	27.5	30.4	74.9	-1	-1	-1
1/18/2019	3:06:26 PM	401	1027	20	21	20	20	22	22	22	21	23	23	23	21	27.5	30.4	74.9	-1	-1	-1
1/18/2019	3:06:26 PM	605	1028	20	20	20	21	21	22	21	21	23	23	22	22	27.5	30.4	74.9	-1	-1	-1
1/18/2019	3:06:26 PM	808	1029	20	20	20	20	22	21	21	21	23	23	22	22	27.5	30.4	74.9	-1	-1	-1
1/18/2019	3:06:27 PM	11	1030	20	21	20	21	21	21	21	21	23	23	22	21	27.5	30.4	74.9	-1	-1	-1
1/18/2019	3:06:27 PM	214	1031	20	20	20	20	21	21	21	21	23	23	22	22	27.5	30.4	74.9	-1	-1	-1
1/18/2019	3:06:27 PM	401	1032	20	21	20	21	21	22	21	21	23	23	23	21	27.5	30.4	74.9	-1	-1	-1
1/18/2019	3:06:27 PM	605	1033	20	20	20	21	21	22	21	22	23	23	22	22	27.5	30.4	74.9	-1	-1	-1
1/18/2019	3:06:27 PM	808	1034	20	20	20	20	22	21	21	21	23	23	22	21	27.5	30.4	74.9	-1	-1	-1
1/18/2019	3:06:28 PM	11	1035	20	21	20	21	21	22	21	21	23	23	23	21	27.5	30.4	74.9	-1	-1	-1
1/18/2019	3:06:28 PM	214	1036	20	20	20	21	21	21	20	21	23	23	22	22	27.5	30.4	74.9	-1	-1	-1
1/18/2019	3:06:28 PM	401	1037	20	21	20	21	22	22	21	21	23	23	23	21	27.5	30.4	74.9	-1	-1	-1
1/18/2019	3:06:28 PM	605	1038	20	21	20	21	21	22	21	22	23	23	22	22	27.5	30.4	74.9	-1	-1	-1
1/18/2019	3:06:28 PM	808	1039	20	20	21	20	22	21	21	21	23	23	22	22	27.5	30.4	74.9	-1	-1	-1
1/18/2019	3:06:29 PM	11	1040	20	20	20	20	22	21	21	21	23	23	23	21	27.5	30.4	74.9	-1	-1	-1
1/18/2019	3:06:29 PM	214	1041	20	20	20	21	21	21	21	21	23	23	22	22	27.5	30.4	74.9	-1	-1	-1
1/18/2019	3:06:29 PM	401	1042	20	21	20	21	21	22	21	21	23	23	23	21	27.5	30.4	74.9	-1	-1	-1
1/18/2019	3:06:29 PM	605	1043	20	20	20	20	21	22	21	21	23	23	22	22	27.5	30.4	74.9	-1	-1	-1
1/18/2019	3:06:29 PM	808	1044	20	20	20	20	21	21	21	21	23	23	23	21	27.5	30.4	74.9	-1	-1	-1
1/18/2019	3:06:30 PM	11	1045	20	20	20	20	21	22	21	21	23	23	22	22	27.5	30.4	74.9	-1	-1	-1
1/18/2019	3:06:30 PM	214	1046	20	20	20	20	22	21	22	21	23	23	22	21	27.5	30.4	74.9	-1	-1	-1
1/18/2019	3:06:30 PM	401	1047	20	20	21	21	21	21	21	21	23	23	22	22	27.5	30.4	74.9	-1	-1	-1
1/18/2019	3:06:30 PM	605	1048	20	20	20	21	22	21	21	21	23	23	22	21	27.5	30.4	74.9	-1	-1	-1
1/18/2019	3:06:30 PM	808	1049	20	20	20	21	21	22	21	22	23	23	22	22	27.5	30.4	74.9	-1	-1	-1
1/18/2019	3:06:31 PM	11	1050	20	20	21	20	22	21	22	21	23	23	22	22	27.5	30.4	74.9	-1	-1	-1
1/18/2019	3:06:31 PM	214	1051	20	20	20	21	21	21	21	21	23	23	23	21	27.5	30.4	76.8	-1	-1	-1
1/18/2019	3:06:31 PM	401	1052	20	20	21	20	22	21	21	21	23	23	22	21	27.5	30.4	76.8	-1	-1	-1
1/18/2019	3:06:31 PM	605	1053	20	21	20	21	21	21	21	21	23	23	22	21	27.5	30.4	76.8	-1	-1	-1
1/18/2019	3:06:31 PM	808	1054	20	20	20	21	21	22	21	22	23	23	22	21	27.5	30.4	76.8	-1	-1	-1
1/18/2019	3:06:32 PM	11	1055	20	20	20	20	21	21	21	21	23	23	23	21	27.5	30.4	76.8	-1	-1	-1
1/18/2019	3:06:32 PM	214	1056	20	21	20	21	21	22	21	21	23	23	23	21	27.5	30.4	76.8	-1	-1	-1
1/18/2019	3:06:32 PM	401	1057	20	20	21	21	22	21	22	21	23	23	23	22	27.5	30.4	76.8	-1	-1	-1
1/18/2019	3:06:32 PM	605	1058	20	21	20	21	21	21	21	21	23	23	22	21	27.5	30.4	76.8	-1	-1	-1
1/18/2019	3:06:32 PM	808	1059	20	20	21	20	21	21	21	21	23	23	22	22	27.5	30.4	76.8	-1	-1	-1
1/18/2019	3:06:33 PM	11	1060	20	21	21	21	21	21	21	21	23	23	23	21	27.5	30.4	76.8	-1	-1	-1
1/18/2019	3:06:33 PM	214	1061	20	20	20	21	21	22	21	21	23	23	22	22	27.5	30.4	76.8	-1	-1	-1
1/18/2019	3:06:33 PM	401	1062	20	21	20	21	21	22	21	21	23	23	23	21	27.5	30.4	76.8	-1	-1	-1
1/18/2019	3:06:33 PM	605	1063	20	20	20	21	21	22	21	22	23	23	22	22	27.5	30.4	76.8	-1	-1	-1
1/18/2019	3:06:33 PM	808	1064	20	20	20	20	22	21	22	21	23	23	22	22	27.5	30.4	76.8	-1	-1	-1
1/18/2019	3:06:34 PM	11	1065	20	21	20	21	22	22	22	21	23	23	22	21	27.5	30.4	76.8	-1	-1	-1
1/18/2019	3:06:34 PM	214	1066	20	20	21	20	21	21	21	21	23	23	22	22	27.5	30.4	76.8	-1	-1	-1
1/18/2019	3:06:34 PM	401	1067	20	21	20	21	21	22	21	21	23	23	23	21	27.5	30.4	76.8	-1	-1	-1
1/18/2019	3:06:34 PM	605	1068	20	20	20	21	21	21	21	21	23	23	22	22	27.5	30.4	76.8	-1	-1	-1
1/18/2019	3:06:34 PM	808	1069	20	20	20	20	22	21	21	21	23	23	22	21	27.5	30.4	76.8	-1	-1	-1
1/18/2019	3:06:35 PM	11	1070	20	21	20	21	22	22	21	21	23	23	23	21	27.5	30.4	76.8	-1	-1	-1
1/18/2019	3:06:35 PM	214	1071	20	20	20	21	21	21	21	21	23	23	22	22	27.5	30.4	76.8	-1	-1	-1
1/18/2019	3:06:35 PM	401	1072	20	21	20	21	22	21	21	21	23	23	22	21	27.5	30.4	76.8	-1	-1	-1
1/18/2019	3:06:35 PM	605	1073	20	20	20	21	21	22	21	21	23	23	23	21	27.5	30.4	76.8	-1	-1	-1
1/18/2019	3:06:35 PM	808	1074	20	20	20	20	22	21	21	21	23	23	22	22	27.5	30.4	76.8	-1	-1	-1
1/18/2019	3:06:36 PM	11	1075	20	21	20	21	21	22	21	21	23	23	23	22	27.5	30.4	76.8	-1	-1	-1
1/18/2019	3:06:36 PM	214	1076	20	20	21	20	22	21	21	21	23	23	22	22	27.5	30.4	76.8	-1	-1	-1
1/18/2019	3:06:36 PM	401	1077	20	21	20	21	21	21	21	21	23	23	23	21	27.5	30.4	76.8	-1	-1	-1
1/18/2019	3:06:36 PM	605	1078	20	20	20	20	21	21	21	21	23	23	22	22	27.5	30.4	76.8	-1	-1	-1
1/18/2019	3:06:36 PM	808	1079	20	20	20	20	21	21	21	21	23	23	22	21	27.5	30.4	76.8	-1	-1	-1
1/18/2019	3:06:37 PM	11	1080	20	21	20	21	21	22	21	22	23	23	23	21	27.5	30.4	76.8	-1	-1	-1
1/18/2019	3:06:37 PM	214	1081	20	20	21	20	22	22	22	21	23	23	22	22	27.5	30.4	76.8	-1	-1	-1
1/18/2019	3:06:37 PM	401	1082	20	20	20	21	21	22	21	21	23	23	23	21	27.5	30.4	76.8	-1	-1	-1
1/18/2019	3:06:37 PM	605	1083	20	20	20	20	21	21	21	21	23	23	22	22	27.5	30.4	76.8	-1	-1	-1
1/18/2019	3:06:37 PM	808	1084	20	20	20	20	21	21	21	21	23	23	23	21	27.5	30.4	76.8	-1	-1	-1
1/18/2019	3:06:38 PM	11	1085	20	21	20	21	21	22	21	22	23	23	23	22	27.5	30.4	76.8	-1	-1	-1
1/18/2019	3:06:38 PM	214	1086	20	20	21	20	22	21	21	21	23	23	22	22	27.5	30.4	76.8	-1	-1	-1
1/18/2019	3:06:38 PM	401	1087	20	21	20	20	21	21	21	21	23	23	22	21	27.5	30.4	76.8	-1	-1	-1
1/18/2019	3:06:38 PM	605	1088	20	20	20	21	21	22	21	21	23	23	22	22	27.5	30.4	76.8	-1	-1	-1
1/18/2019	3:06:38 PM	808	1089	20	20	20	20	22	21	21	21	23	23	22	21	27.5	30.4	76.8	-1	-1	-1
1/18/2019	3:06:39 PM	11	1090	20	21	20	21	21	21	21	21	23	23	23	22	27.5	30.4	76.8	-1	-1	-1
1/18/2019	3:06:39 PM	214	1091	20	20	20	21	21	22	21	21	23	23	22	22	27.5	30.4	76.8	-1	-1	-1
1/18/2019	3:06:39 PM	401	1092	20	20	20	21	21	22	21	21	23	23	23	21	27.5	30.4	76.8	-1	-1	-1
1/18/2019	3:06:39 PM	605	1093	20	20	20	21	21	21	21	21	23	23	22	21	27.5	30.4	76.5	-1	-1	-1
1/18/2019	3:06:39 PM	808	1094	20	20	20	20	22	22	21	21	23	23	22	22	27.5	30.4	76.5	-1	-1	-1
1/18/2019	3:06:40 PM	11	1095	20	21	21	21	22	21	22	21	23	23	23	21	27.5	30.4	76.5	-1	-1	-1
1/18/2019	3:06:40 PM	214	1096	20	21	20	21	21	22	21	21	23	23	22	21	27.5	30.4	76.5	-1	-1	-1
1/18/2019	3:06:40 PM	401	1097	20	20	21	20	21	21	21	21	23	23	22	22	27.5	30.4	76.5	-1	-1	-1
1/18/2019	3:06:40 PM	605	1098	20	21	20	20	21	21	21	21	23	23	23	21	27.5	30.4	76.5	-1	-1	-1
1/18/2019	3:06:40 PM	808	1099	20	20	20	20	21	22	21	21	23	23	22	21	27.5	30.4	76.5	-1	-1	-1
1/18/2019	3:06:41 PM	11	1100	20	20	21	21	22	22	21	21	23	23	22	22	27.5	30.4	76.5	-1	-1	-1
1/18/2019	3:06:41 PM	214	1101	20	20	20	20	22	21	21	21	23	23	22	22	27.5	30.4	76.5	-1	-1	-1
1/18/2019	3:06:41 PM	401	1102	20	21	20	21	21	21	21	21	23	23	22	22	27.5	30.4	76.5	-1	-1	-1
1/18/2019	3:06:41 PM	605	1103	20	20	20	20	21	21	21	21	23	23	22	22	27.5	30.4	76.5	-1	-1	-1
1/18/2019	3:06:41 PM	808	1104	20	20	21	20	22	21	21	21	23	23	22	22	27.5	30.4	76.5	-1	-1	-1
1/18/2019	3:06:42 PM	11	1105	20	21	21	21	22	21	22	21	23	23	23	21	27.5	30.4	76.5	-1	-1	-1
1/18/2019	3:06:42 PM	214	1106	20	20	20	20	21	21	21	21	23	23	22	22	27.5	30.4	76.5	-1	-1	-1
1/18/2019	3:06:42 PM	401	1107	20	21	20	21	21	21	21	21	23	23	23	21	27.5	30.4	76.5	-1	-1	-1
1/18/2019	3:06:42 PM	605	1108	20	20	20	20	21	21	21	21	23	23	22	22	27.5	30.4	76.5	-1	-1	-1
1/18/2019	3:06:42 PM	808	1109	20	20	20	20	21	21	22	21	23	23	23	21	27.5	30.4	76.5	-1	-1	-1
1/18/2019	3:06:43 PM	11	1110	20	20	21	21	21	22	21	21	23	23	22	22	27.5	30.4	76.5	-1	-1	-1
1/18/2019	3:06:43 PM	214	1111	20	20	20	20	22	21	21	21	23	23	22	22	27.5	30.4	76.5	-1	-1	-1
1/18/2019	3:06:43 PM	401	1112	20	20	20	21	21	22	21	21	23	23	22	22	27.5	30.4	76.5	-1	-1	-1
1/18/2019	3:06:43 PM	605	1113	20	20	20	20	22	21	21	21	23	23	22	21	27.5	30.4	76.5	-1	-1	-1
1/18/2019	3:06:43 PM	808	1114	20	21	20	21	21	21	21	21	23	23	23	21	27.5	30.4	76.5	-1	-1	-1
1/18/2019	3:06:44 PM	11	1115	20	20	21	20	22	21	21	21	23	23	22	22	27.5	30.4	76.5	-1	-1	-1
1/18/2019	3:06:44 PM	214	1116	20	20	20	20	21	21	21	21	23	23	22	21	27.5	30.4	76.5	-1	-1	-1
1/18/2019	3:06:44 PM	401	1117	20	20	21	21	22	21	21	21	23	23	22	22	27.5	30.4	76.5	-1	-1	-1
1/18/2019	3:06:44 PM	605	1118	20	21	20	20	21	21	21	21	23	23	23	21	27.5	30.4	76.5	-1	-1	-1
1/18/2019	3:06:44 PM	808	1119	20	20	20	21	21	22	21	21	23	23	22	21	27.5	30.4	76.5	-1	-1	-1
1/18/2019	3:06:45 PM	11	1120	20	20	21	20	22	21	22	21	23	23	23	22	27.5	30.4	76.5	-1	-1	-1
1/18/2019	3:06:45 PM	214	1121	20	20	20	20	21	21	21	21	23	23	22	21	27.5	30.4	76.5	-1	-1	-1
1/18/2019	3:06:45 PM	401	1122	20	20	21	20	22	21	21	21	23	23	22	22	27.5	30.4	76.5	-1	-1	-1
1/18/2019	3:06:45 PM	605	1123	20	21	20	21	21	21	20	21	23	23	22	21	27.5	30.4	76.5	-1	-1	-1
1/18/2019	3:06:45 PM	808	1124	20	20	20	20	21	22	21	21	23	23	22	22	27.5	30.4	76.5	-1	-1	-1
1/18/2019	3:06:46 PM	11	1125	20	21	21	20	22	21	21	21	23	23	23	22	27.5	30.4	76.5	-1	-1	-1
1/18/2019	3:06:46 PM	214	1126	20	20	20	21	21	22	21	21	23	23	22	21	27.5	30.4	76.5	-1	-1	-1
1/18/2019	3:06:46 PM	401	1127	20	20	20	20	22	21	21	21	23	23	22	21	27.5	30.4	76.5	-1	-1	-1
1/18/2019	3:06:46 PM	605	1128	20	21	20	21	22	22	21	21	23	23	22	21	27.5	30.4	76.5	-1	-1	-1
1/18/2019	3:06:46 PM	808	1129	20	20	20	20	21	21	21	21	23	23	22	22	27.5	30.4	76.5	-1	-1	-1
1/18/2019	3:06:47 PM	11	1130	20	21	21	21	22	21	22	21	23	23	23	21	27.5	30.4	76.5	-1	-1	-1
1/18/2019	3:06:47 PM	214	1131	20	20	20	21	21	21	21	21	23	23	22	21	27.5	30.4	76.5	-1	-1	-1
1/18/2019	3:06:47 PM	401	1132	20	20	20	20	22	21	21	21	23	23	22	22	27.5	30.4	76.5	-1	-1	-1
1/18/2019	3:06:47 PM	605	1133	20	21	20	21	22	21	21	21	23	23	22	21	27.5	30.4	76.5	-1	-1	-1
1/18/2019	3:06:47 PM	808	1134	20	20	20	21	21	22	21	21	23	23	22	22	27.5	30.4	76.5	-1	-1	-1
1/18/2019	3:06:48 PM	11	1135	20	20	21	20	22	21	22	21	23	23	22	22	27.5	30.4	75.9	-1	-1	-1
1/18/2019	3:06:48 PM	214	1136	20	20	20	20	21	21	21	21	23	23	23	21	27.5	30.4	75.9	-1	-1	-1
1/18/2019	3:06:48 PM	401	1137	20	20	20	20	21	21	21	21	23	23	22	22	27.5	30.4	75.9	-1	-1	-1
1/18/2019	3:06:48 PM	605	1138	20	21	20	20	22	22	21	21	23	23	23	21	27.5	30.4	75.9	-1	-1	-1
1/18/2019	3:06:48 PM	808	1139	20	20	20	20	21	22	21	21	23	23	22	22	27.5	30.4	75.9	-1	-1	-1
1/18/2019	3:06:49 PM	11	1140	20	20	21	21	22	21	22	21	23	23	23	22	27.5	30.4	75.9	-1	-1	-1
1/18/2019	3:06:49 PM	214	1141	20	21	20	21	21	21	21	21	23	23	22	21	27.5	30.4	75.9	-1	-1	-1
1/18/2019	3:06:49 PM	401	1142	20	20	21	20	22	21	21	21	23	23	22	21	27.5	30.4	75.9	-1	-1	-1
1/18/2019	3:06:49 PM	605	1143	20	21	20	21	22	21	21	21	23	23	23	21	27.5	30.4	75.9	-1	-1	-1
1/18/2019	3:06:49 PM	808	1144	20	20	20	20	21	21	21	21	23	23	22	22	27.5	30.4	75.9	-1	-1	-1
1/18/2019	3:06:50 PM	11	1145	20	21	21	21	22	21	22	21	23	23	23	22	27.5	30.4	75.9	-1	-1	-1
1/18/2019	3:06:50 PM	214	1146	20	20	20	21	21	21	21	21	23	23	22	21	27.5	30.4	75.9	-1	-1	-1
1/18/2019	3:06:50 PM	401	1147	20	20	20	20	22	21	22	21	23	23	22	21	27.5	30.4	75.9	-1	-1	-1
1/18/2019	3:06:50 PM	605	1148	20	21	20	21	22	22	21	21	23	23	23	21	27.5	30.4	75.9	-1	-1	-1
1/18/2019	3:06:50 PM	808	1149	20	20	20	20	21	21	21	21	23	23	22	22	27.5	30.4	75.9	-1	-1	-1
1/18/2019	3:06:51 PM	11	1150	20	20	21	21	22	21	21	21	23	23	23	22	27.5	30.4	75.9	-1	-1	-1
1/18/2019	3:06:51 PM	214	1151	20	21	20	21	21	21	21	21	23	23	22	21	27.5	30.4	75.9	-1	-1	-1
1/18/2019	3:06:51 PM	401	1152	20	20	20	20	21	21	21	21	23	23	22	22	27.5	30.4	75.9	-1	-1	-1
1/18/2019	3:06:51 PM	605	1153	20	20	21	20	22	21	22	21	23	23	23	22	27.5	30.4	75.9	-1	-1	-1
1/18/2019	3:06:51 PM	808	1154	20	20	20	21	21	22	21	21	23	23	22	22	27.5	30.4	75.9	-1	-1	-1
1/18/2019	3:06:52 PM	11	1155	20	20	21	20	21	21	21	21	23	23	23	22	27.5	30.4	75.9	-1	-1	-1
1/18/2019	3:06:52 PM	214	1156	20	20	20	20	21	21	21	21	23	23	23	21	27.5	30.4	75.9	-1	-1	-1
1/18/2019	3:06:52 PM	401	1157	20	20	20	21	21	21	21	21	23	23	22	22	27.5	30.4	75.9	-1	-1	-1
1/18/2019	3:06:52 PM	605	1158	20	20	21	21	22	22	22	21	23	23	23	22	27.5	30.4	75.9	-1	-1	-1
1/18/2019	3:06:52 PM	808	1159	20	21	20	21	21	22	21	21	23	23	22	22	27.5	30.4	75.9	-1	-1	-1
1/18/2019	3:06:53 PM	11	1160	20	20	20	21	21	22	21	21	23	23	22	22	27.5	30.4	75.9	-1	-1	-1
1/18/2019	3:06:53 PM	214	1161	20	20	20	20	22	21	21	21	23	23	22	22	27.5	30.4	75.9	-1	-1	-1
1/18/2019	3:06:53 PM	401	1162	20	20	20	21	21	22	21	21	23	23	22	21	27.5	30.4	75.9	-1	-1	-1
1/18/2019	3:06:53 PM	605	1163	20	20	21	21	21	21	21	21	23	23	22	22	27.5	30.4	75.9	-1	-1	-1
1/18/2019	3:06:53 PM	808	1164	20	20	20	20	22	21	21	21	23	23	23	22	27.5	30.4	75.9	-1	-1	-1
1/18/2019	3:06:54 PM	11	1165	20	21	20	21	21	21	21	21	23	23	23	21	27.5	30.4	75.9	-1	-1	-1
1/18/2019	3:06:54 PM	214	1166	20	20	20	21	21	21	21	21	23	23	22	21	27.5	30.4	75.9	-1	-1	-1
1/18/2019	3:06:54 PM	401	1167	20	20	20	21	22	21	21	21	23	23	23	22	27.5	30.4	75.9	-1	-1	-1
1/18/2019	3:06:54 PM	605	1168	20	21	20	21	21	21	21	21	23	23	23	21	27.5	30.4	75.9	-1	-1	-1
1/18/2019	3:06:54 PM	808	1169	20	21	20	21	21	22	21	21	23	23	22	22	27.5	30.4	75.9	-1	-1	-1
1/18/2019	3:06:55 PM	11	1170	20	20	21	20	22	21	21	21	23	23	22	22	27.5	30.4	75.9	-1	-1	-1
1/18/2019	3:06:55 PM	214	1171	20	20	20	21	21	22	21	21	23	23	22	21	27.5	30.4	75.9	-1	-1	-1
1/18/2019	3:06:55 PM	401	1172	20	20	21	21	21	21	21	21	23	23	22	22	27.5	30.4	75.9	-1	-1	-1
1/18/2019	3:06:55 PM	605	1173	20	21	20	21	21	22	21	21	23	23	22	22	27.5	30.4	75.9	-1	-1	-1
1/18/2019	3:06:55 PM	808	1174	20	20	20	20	21	21	21	21	23	23	22	22	27.5	30.4	75.9	-1	-1	-1
1/18/2019	3:06:56 PM	11	1175	20	21	20	20	22	22	22	21	23	23	23	21	27.5	30.4	75.9	-1	-1	-1
1/18/2019	3:06:56 PM	214	1176	20	20	20	20	21	21	21	21	23	23	22	21	27.5	30.4	75.9	-1	-1	-1
1/18/2019	3:06:56 PM	401	1177	20	20	20	20	22	21	21	21	23	23	23	22	27.5	30.4	73.1	-1	-1	-1
1/18/2019	3:06:56 PM	605	1178	20	21	20	21	21	22	21	21	23	23	23	22	27.5	30.4	73.1	-1	-1	-1
1/18/2019	3:06:56 PM	808	1179	20	20	20	20	21	21	21	21	23	23	22	22	27.5	30.4	73.1	-1	-1	-1
1/18/2019	3:06:57 PM	11	1180	20	21	20	21	22	21	21	21	24	23	23	21	27.5	30.4	73.1	-1	-1	-1
1/18/2019	3:06:57 PM	214	1181	20	20	20	20	21	21	21	21	23	23	22	21	27.5	30.4	73.1	-1	-1	-1
1/18/2019	3:06:57 PM	401	1182	20	20	21	20	22	21	21	21	23	23	23	22	27.5	30.4	73.1	-1	-1	-1
1/18/2019	3:06:57 PM	605	1183	20	21	20	21	21	22	21	21	23	23	23	21	27.5	30.4	73.1	-1	-1	-1
1/18/2019	3:06:57 PM	808	1184	20	20	20	20	21	21	21	21	23	23	22	22	27.5	30.4	73.1	-1	-1	-1
1/18/2019	3:06:58 PM	11	1185	20	20	21	20	22	21	22	21	23	23	23	22	27.5	30.4	73.1	-1	-1	-1
1/18/2019	3:06:58 PM	214	1186	20	20	20	21	21	21	21	21	23	23	22	21	27.5	30.4	73.1	-1	-1	-1
1/18/2019	3:06:58 PM	401	1187	20	20	21	20	22	21	22	21	23	23	22	22	27.5	30.4	73.1	-1	-1	-1
1/18/2019	3:06:58 PM	605	1188	20	21	20	21	22	22	21	21	24	23	23	21	27.5	30.4	73.1	-1	-1	-1
1/18/2019	3:06:58 PM	808	1189	20	20	20	21	21	22	21	21	23	23	22	21	27.5	30.4	73.1	-1	-1	-1
1/18/2019	3:06:59 PM	11	1190	20	20	21	20	22	21	22	21	23	23	22	22	27.5	30.4	73.1	-1	-1	-1
1/18/2019	3:06:59 PM	214	1191	20	20	20	20	21	21	21	21	23	23	22	21	27.5	30.4	73.1	-1	-1	-1
1/18/2019	3:06:59 PM	401	1192	20	20	21	21	21	22	21	21	23	23	22	22	27.5	30.4	73.1	-1	-1	-1
1/18/2019	3:06:59 PM	605	1193	20	20	21	21	22	21	22	21	23	23	23	22	27.5	30.4	73.1	-1	-1	-1
1/18/2019	3:06:59 PM	808	1194	20	21	20	21	21	21	21	21	23	23	22	21	27.5	30.4	73.1	-1	-1	-1
1/18/2019	3:07:00 PM	11	1195	20	20	20	21	21	22	21	21	23	23	22	22	27.5	30.4	73.1	-1	-1	-1
1/18/2019	3:07:00 PM	214	1196	20	20	20	20	22	21	21	21	23	23	22	21	27.5	30.4	73.1	-1	-1	-1
1/18/2019	3:07:00 PM	401	1197	20	21	20	21	21	22	21	22	23	23	23	21	27.5	30.4	73.1	-1	-1	-1
1/18/2019	3:07:00 PM	605	1198	20	20	21	20	22	22	21	21	23	23	22	22	27.5	30.4	73.1	-1	-1	-1
1/18/2019	3:07:00 PM	808	1199	20	20	20	20	22	21	21	21	23	23	22	21	27.5	30.4	73.1	-1	-1	-1
1/18/2019	3:07:01 PM	11	1200	20	21	20	21	22	22	22	21	24	23	23	21	27.5	30.4	73.1	-1	-1	-1
1/18/2019	3:07:01 PM	214	1201	20	20	20	21	21	21	21	21	23	23	22	22	27.5	30.4	73.1	-1	-1	-1
1/18/2019	3:07:01 PM	401	1202	20	21	20	20	22	21	22	21	24	23	23	22	27.5	30.4	73.1	-1	-1	-1
1/18/2019	3:07:01 PM	605	1203	20	21	20	21	21	22	21	22	23	23	22	22	27.5	30.4	73.1	-1	-1	-1
1/18/2019	3:07:01 PM	808	1204	20	20	21	20	21	21	21	21	23	23	22	22	27.5	30.4	73.1	-1	-1	-1
1/18/2019	3:07:02 PM	11	1205	20	20	20	20	22	21	21	21	24	23	23	21	27.5	30.4	73.1	-1	-1	-1
1/18/2019	3:07:02 PM	214	1206	20	21	20	21	21	21	21	21	23	23	22	21	27.5	30.4	73.1	-1	-1	-1
1/18/2019	3:07:02 PM	401	1207	20	20	21	20	22	21	21	21	24	23	23	22	27.5	30.4	73.1	-1	-1	-1
1/18/2019	3:07:02 PM	605	1208	20	20	20	21	22	22	21	21	23	23	23	21	27.5	30.4	73.1	-1	-1	-1
1/18/2019	3:07:02 PM	808	1209	20	20	20	21	21	22	21	21	23	23	22	21	27.5	30.4	73.1	-1	-1	-1
1/18/2019	3:07:03 PM	11	1210	21	20	21	20	22	21	21	21	23	23	22	22	27.5	30.4	73.1	-1	-1	-1
1/18/2019	3:07:03 PM	214	1211	20	20	20	20	22	21	21	21	23	23	23	21	27.5	30.4	73.1	-1	-1	-1
1/18/2019	3:07:03 PM	401	1212	20	21	20	21	21	22	21	22	23	23	23	22	27.5	30.4	73.1	-1	-1	-1
1/18/2019	3:07:03 PM	605	1213	20	20	20	20	21	21	21	22	23	23	23	22	27.5	30.4	73.1	-1	-1	-1
1/18/2019	3:07:03 PM	808	1214	20	20	20	20	21	21	22	21	23	23	22	21	27.5	30.4	73.1	-1	-1	-1
1/18/2019	3:07:04 PM	11	1215	20	21	20	21	22	22	21	21	24	23	23	21	27.5	30.4	73.1	-1	-1	-1
1/18/2019	3:07:04 PM	214	1216	20	21	20	21	21	22	21	21	23	23	22	21	27.5	30.4	73.1	-1	-1	-1
1/18/2019	3:07:04 PM	401	1217	20	20	21	20	22	21	22	21	23	23	23	22	27.5	30.4	73.1	-1	-1	-1
1/18/2019	3:07:04 PM	605	1218	20	21	20	20	21	21	21	21	23	23	23	21	27.5	30.4	73.1	-1	-1	-1
1/18/2019	3:07:04 PM	803	1219	20	21	20	20	21	21	21	21	23	23	22	21	27.5	30.4	33.3	-1	-1	-1
1/18/2019	3:07:05 PM	6	1220	20	20	21	20	22	21	21	21	23	23	22	22	27.5	30.4	33.3	-1	-1	-1
1/18/2019	3:07:05 PM	209	1221	20	20	20	20	21	21	21	21	23	23	23	21	27.5	30.4	33.3	-1	-1	-1
1/18/2019	3:07:05 PM	413	1222	20	20	20	21	21	22	21	21	23	23	23	22	27.5	30.4	33.3	-1	-1	-1
1/18/2019	3:07:05 PM	616	1223	20	20	20	20	21	22	21	21	23	23	22	22	27.5	30.4	33.3	-1	-1	-1
1/18/2019	3:07:05 PM	803	1224	20	20	20	20	21	21	21	21	23	23	22	21	27.5	30.4	33.3	-1	-1	-1
1/18/2019	3:07:06 PM	6	1225	20	21	20	21	21	22	21	21	23	23	23	21	27.5	30.4	33.3	-1	-1	-1
1/18/2019	3:07:06 PM	209	1226	20	20	20	20	21	21	21	21	23	23	22	22	27.5	30.4	33.3	-1	-1	-1
1/18/2019	3:07:06 PM	413	1227	20	20	21	20	22	21	22	21	23	23	22	22	27.5	30.4	33.3	-1	-1	-1
1/18/2019	3:07:06 PM	616	1228	20	21	20	20	22	21	22	21	23	23	23	21	27.5	30.4	33.3	-1	-1	-1
1/18/2019	3:07:06 PM	803	1229	20	20	20	20	21	21	21	21	23	23	22	21	27.5	30.4	33.3	-1	-1	-1
1/18/2019	3:07:07 PM	6	1230	20	20	20	20	21	21	21	21	23	23	22	22	27.5	30.4	33.3	-1	-1	-1
1/18/2019	3:07:07 PM	209	1231	20	20	20	20	21	21	21	21	23	23	22	22	27.5	30.4	33.3	-1	-1	-1
1/18/2019	3:07:07 PM	413	1232	20	20	21	20	22	21	22	21	24	23	23	22	27.5	30.4	33.3	-1	-1	-1
1/18/2019	3:07:07 PM	616	1233	20	21	20	21	21	22	21	21	23	23	23	22	27.5	30.4	33.3	-1	-1	-1
1/18/2019	3:07:07 PM	803	1234	20	20	20	20	21	22	21	21	23	23	22	21	27.5	30.4	33.3	-1	-1	-1
1/18/2019	3:07:08 PM	6	1235	20	20	20	21	21	22	21	22	23	23	22	22	27.5	30.4	33.3	-1	-1	-1
1/18/2019	3:07:08 PM	209	1236	20	20	20	20	21	21	21	21	23	23	22	21	27.5	30.4	33.3	-1	-1	-1
1/18/2019	3:07:08 PM	413	1237	20	20	20	21	21	22	21	22	23	23	23	22	27.5	30.4	33.3	-1	-1	-1
1/18/2019	3:07:08 PM	616	1238	20	20	20	20	22	21	22	21	23	23	23	21	27.5	30.4	33.3	-1	-1	-1
1/18/2019	3:07:08 PM	803	1239	20	20	20	20	21	21	21	21	23	23	22	22	27.5	30.4	33.3	-1	-1	-1
1/18/2019	3:07:09 PM	6	1240	20	20	21	21	21	21	22	21	23	23	23	21	27.5	30.4	33.3	-1	-1	-1
1/18/2019	3:07:09 PM	209	1241	20	20	20	21	21	22	21	21	23	23	22	21	27.5	30.4	33.3	-1	-1	-1
1/18/2019	3:07:09 PM	413	1242	20	21	21	21	22	21	22	21	23	23	23	22	27.5	30.4	33.3	-1	-1	-1
1/18/2019	3:07:09 PM	616	1243	20	21	20	21	21	21	21	21	23	23	23	21	27.5	30.4	33.3	-1	-1	-1
1/18/2019	3:07:09 PM	803	1244	20	20	20	20	22	21	21	21	23	23	22	21	27.5	30.4	33.3	-1	-1	-1
1/18/2019	3:07:10 PM	6	1245	20	21	20	21	21	22	20	21	23	23	23	21	27.5	30.4	33.3	-1	-1	-1
1/18/2019	3:07:10 PM	209	1246	20	20	20	20	21	21	21	21	23	23	22	22	27.5	30.4	33.3	-1	-1	-1
1/18/2019	3:07:10 PM	413	1247	20	21	21	21	22	21	21	21	24	23	23	21	27.5	30.4	33.3	-1	-1	-1
1/18/2019	3:07:10 PM	616	1248	20	21	20	21	21	22	21	21	23	23	22	22	27.5	30.4	33.3	-1	-1	-1
1/18/2019	3:07:10 PM	803	1249	20	20	20	20	21	21	21	21	23	23	22	21	27.5	30.4	33.3	-1	-1	-1
1/18/2019	3:07:11 PM	6	1250	20	20	20	21	21	22	21	21	23	23	22	22	27.5	30.4	33.3	-1	-1	-1
1/18/2019	3:07:11 PM	209	1251	20	20	20	20	21	21	22	21	23	23	22	22	27.5	30.4	33.3	-1	-1	-1
1/18/2019	3:07:11 PM	413	1252	20	21	20	21	21	21	21	22	23	23	23	22	27.5	30.4	33.3	-1	-1	-1
1/18/2019	3:07:11 PM	616	1253	20	20	21	20	22	21	21	21	23	23	22	22	27.5	30.4	33.3	-1	-1	-1
1/18/2019	3:07:11 PM	803	1254	20	20	20	21	21	21	21	21	23	23	22	21	27.5	30.4	33.3	-1	-1	-1
1/18/2019	3:07:12 PM	6	1255	20	20	21	20	21	21	21	21	23	23	22	22	27.5	30.4	33.3	-1	-1	-1
1/18/2019	3:07:12 PM	209	1256	20	20	20	20	21	21	21	21	23	23	22	22	27.5	30.4	33.3	-1	-1	-1
1/18/2019	3:07:12 PM	412	1257	20	21	20	21	21	22	21	21	23	23	23	22	27.5	30.4	33.3	-1	-1	-1
1/18/2019	3:07:12 PM	615	1258	20	20	21	20	22	21	22	21	23	23	22	22	27.5	30.4	33.3	-1	-1	-1
1/18/2019	3:07:12 PM	803	1259	20	20	20	21	21	21	21	21	23	23	22	21	27.5	30.4	33.3	-1	-1	-1
1/18/2019	3:07:13 PM	6	1260	20	20	21	20	22	21	21	21	23	23	22	22	27.5	30.4	33.3	-1	-1	-1
1/18/2019	3:07:13 PM	209	1261	20	20	20	20	22	21	22	21	23	23	23	22	27.5	30.4	36.2	-1	-1	-1
1/18/2019	3:07:13 PM	412	1262	20	21	20	21	21	22	21	22	23	23	23	21	27.5	30.4	36.2	-1	-1	-1
1/18/2019	3:07:13 PM	615	1263	20	20	21	21	22	22	21	21	23	23	22	22	27.5	30.4	36.2	-1	-1	-1
1/18/2019	3:07:13 PM	803	1264	20	20	20	20	21	21	21	21	23	23	22	21	27.5	30.4	36.2	-1	-1	-1
1/18/2019	3:07:14 PM	6	1265	20	21	20	21	21	22	21	21	23	23	22	21	27.5	30.4	36.2	-1	-1	-1
1/18/2019	3:07:14 PM	209	1266	20	20	20	20	22	21	21	21	23	23	22	22	27.5	30.4	36.2	-1	-1	-1
1/18/2019	3:07:14 PM	412	1267	20	21	20	21	21	22	21	21	23	23	23	22	27.5	30.4	36.2	-1	-1	-1
1/18/2019	3:07:14 PM	615	1268	20	20	20	21	22	22	21	21	23	23	22	22	27.5	30.4	36.2	-1	-1	-1
1/18/2019	3:07:14 PM	803	1269	20	21	20	21	21	21	21	21	23	23	22	21	27.5	30.4	36.2	-1	-1	-1
1/18/2019	3:07:15 PM	6	1270	20	20	21	20	21	21	21	21	23	23	22	22	27.5	30.4	36.2	-1	-1	-1
1/18/2019	3:07:15 PM	209	1271	20	20	20	20	22	21	21	21	23	23	22	22	27.5	30.4	36.2	-1	-1	-1
1/18/2019	3:07:15 PM	412	1272	20	21	20	21	21	22	21	21	23	23	22	21	27.5	30.4	36.2	-1	-1	-1
1/18/2019	3:07:15 PM	615	1273	20	20	20	20	21	21	21	21	23	23	22	22	27.5	30.4	36.2	-1	-1	-1
1/18/2019	3:07:15 PM	803	1274	20	20	20	21	21	21	21	21	23	23	22	21	27.5	30.4	36.2	-1	-1	-1
1/18/2019	3:07:16 PM	6	1275	20	20	21	20	21	21	21	21	23	23	22	22	27.5	30.4	36.2	-1	-1	-1
1/18/2019	3:07:16 PM	209	1276	20	20	20	20	22	21	21	21	23	23	22	21	27.5	30.4	36.2	-1	-1	-1
1/18/2019	3:07:16 PM	412	1277	20	21	20	21	21	22	21	21	23	23	23	21	27.5	30.4	36.2	-1	-1	-1
1/18/2019	3:07:16 PM	615	1278	20	20	20	20	21	22	21	21	23	23	22	22	27.5	30.4	36.2	-1	-1	-1
1/18/2019	3:07:16 PM	803	1279	20	20	20	20	21	21	21	21	23	23	23	21	27.5	30.4	36.2	-1	-1	-1
1/18/2019	3:07:17 PM	6	1280	20	21	20	21	21	22	21	22	23	23	22	22	27.5	30.4	36.2	-1	-1	-1
1/18/2019	3:07:17 PM	209	1281	20	20	20	20	21	22	21	21	23	23	22	22	27.5	30.4	36.2	-1	-1	-1
1/18/2019	3:07:17 PM	412	1282	20	21	21	21	22	21	22	21	24	23	23	21	27.5	30.4	36.2	-1	-1	-1
1/18/2019	3:07:17 PM	615	1283	20	21	20	21	21	22	21	22	23	23	22	21	27.5	30.4	36.2	-1	-1	-1
1/18/2019	3:07:17 PM	803	1284	20	20	20	20	21	21	21	21	23	23	22	21	27.5	30.4	36.2	-1	-1	-1
1/18/2019	3:07:18 PM	6	1285	20	21	20	21	21	22	21	21	23	23	23	21	27.5	30.4	36.2	-1	-1	-1
1/18/2019	3:07:18 PM	209	1286	20	20	20	20	21	21	21	21	23	23	22	22	27.5	30.4	36.2	-1	-1	-1
1/18/2019	3:07:18 PM	412	1287	20	20	21	20	22	21	21	21	23	23	23	22	27.5	30.4	36.2	-1	-1	-1
1/18/2019	3:07:18 PM	615	1288	20	21	20	21	21	21	21	21	23	23	23	21	27.5	30.4	36.2	-1	-1	-1
1/18/2019	3:07:18 PM	803	1289	20	20	20	20	21	21	21	21	23	23	22	22	27.5	30.4	36.2	-1	-1	-1
1/18/2019	3:07:19 PM	6	1290	20	20	21	21	22	22	22	21	24	23	23	22	27.5	30.4	36.2	-1	-1	-1
1/18/2019	3:07:19 PM	209	1291	20	21	20	21	21	22	21	21	23	23	23	21	27.5	30.4	36.2	-1	-1	-1
1/18/2019	3:07:19 PM	412	1292	20	20	21	21	22	22	21	21	23	23	22	22	27.5	30.4	36.2	-1	-1	-1
1/18/2019	3:07:19 PM	615	1293	20	20	21	20	22	21	21	21	23	23	22	22	27.5	30.4	36.2	-1	-1	-1
1/18/2019	3:07:19 PM	803	1294	20	20	20	21	21	22	21	21	23	23	23	21	27.5	30.4	36.2	-1	-1	-1
1/18/2019	3:07:20 PM	6	1295	20	21	20	21	21	22	21	22	23	23	22	22	27.5	30.4	36.2	-1	-1	-1
1/18/2019	3:07:20 PM	209	1296	20	20	21	20	22	21	21	21	23	23	22	22	27.5	30.4	36.2	-1	-1	-1
1/18/2019	3:07:20 PM	412	1297	20	21	21	21	22	21	22	21	23	23	23	21	27.5	30.4	36.2	-1	-1	-1
1/18/2019	3:07:20 PM	615	1298	20	20	20	21	21	22	21	21	23	23	22	22	27.5	30.4	36.2	-1	-1	-1
1/18/2019	3:07:20 PM	803	1299	20	20	20	20	21	21	21	21	23	23	23	21	27.5	30.4	36.2	-1	-1	-1
1/18/2019	3:07:21 PM	6	1300	20	21	20	21	21	22	21	21	23	23	22	22	27.5	30.4	36.2	-1	-1	-1
1/18/2019	3:07:21 PM	209	1301	20	20	20	20	22	21	21	21	23	23	22	21	27.5	30.4	36.2	-1	-1	-1
1/18/2019	3:07:21 PM	412	1302	20	21	20	21	21	22	21	21	23	23	23	22	27.5	30.4	36.2	-1	-1	-1
1/18/2019	3:07:21 PM	615	1303	20	20	20	20	21	21	21	21	23	23	22	22	27.5	30.4	61.1	-1	-1	-1
1/18/2019	3:07:21 PM	803	1304	20	21	20	21	21	21	21	21	23	23	22	21	27.5	30.4	61.1	-1	-1	-1
1/18/2019	3:07:22 PM	6	1305	20	20	20	21	21	22	21	22	23	23	23	22	27.5	30.4	61.1	-1	-1	-1
1/18/2019	3:07:22 PM	209	1306	20	20	21	20	21	21	21	21	23	23	22	22	27.5	30.4	61.1	-1	-1	-1
1/18/2019	3:07:22 PM	412	1307	20	21	20	21	21	21	22	21	23	23	23	21	27.5	30.4	61.1	-1	-1	-1
1/18/2019	3:07:22 PM	615	1308	20	20	20	21	21	21	21	21	23	23	22	22	27.5	30.4	61.1	-1	-1	-1
1/18/2019	3:07:22 PM	803	1309	20	20	20	20	21	21	21	21	23	23	23	22	27.5	30.4	61.1	-1	-1	-1
1/18/2019	3:07:23 PM	6	1310	20	21	20	21	21	22	21	22	23	23	23	21	27.5	30.4	61.1	-1	-1	-1
1/18/2019	3:07:23 PM	209	1311	20	20	20	20	21	21	21	21	23	23	22	22	27.5	30.4	61.1	-1	-1	-1
1/18/2019	3:07:23 PM	412	1312	20	20	21	20	22	22	21	21	23	23	23	22	27.5	30.4	61.1	-1	-1	-1
1/18/2019	3:07:23 PM	615	1313	20	20	20	21	21	21	21	21	23	23	22	21	27.5	30.4	61.1	-1	-1	-1
1/18/2019	3:07:23 PM	803	1314	20	20	20	20	21	21	21	21	23	23	22	22	27.5	30.4	61.1	-1	-1	-1
1/18/2019	3:07:24 PM	6	1315	20	21	20	21	22	21	21	21	24	23	23	21	27.5	30.4	61.1	-1	-1	-1
1/18/2019	3:07:24 PM	209	1316	20	20	20	21	21	22	21	21	23	23	22	22	27.5	30.4	61.1	-1	-1	-1
1/18/2019	3:07:24 PM	412	1317	20	20	21	20	22	21	21	21	23	23	22	22	27.5	30.4	61.1	-1	-1	-1
1/18/2019	3:07:24 PM	615	1318	20	21	20	20	21	21	21	21	23	23	23	21	27.5	30.4	61.1	-1	-1	-1
1/18/2019	3:07:24 PM	803	1319	20	20	20	21	21	21	21	21	23	23	22	22	27.5	30.4	61.1	-1	-1	-1
1/18/2019	3:07:25 PM	6	1320	20	21	21	20	22	21	22	21	23	23	22	22	27.5	30.4	61.1	-1	-1	-1
1/18/2019	3:07:25 PM	209	1321	20	21	20	21	21	21	21	21	23	23	23	21	27.5	30.4	61.1	-1	-1	-1
1/18/2019	3:07:25 PM	412	1322	20	21	20	21	21	22	21	21	23	23	22	21	27.5	30.4	61.1	-1	-1	-1
1/18/2019	3:07:25 PM	615	1323	20	20	21	20	21	21	21	21	23	23	22	22	27.5	30.4	61.1	-1	-1	-1
1/18/2019	3:07:25 PM	803	1324	20	20	20	21	22	22	21	21	23	23	22	21	27.5	30.4	61.1	-1	-1	-1
1/18/2019	3:07:26 PM	6	1325	20	21	20	21	22	22	21	22	23	23	22	22	27.5	30.4	61.1	-1	-1	-1
1/18/2019	3:07:26 PM	209	1326	20	20	20	20	22	21	21	21	23	23	22	22	27.5	30.4	61.1	-1	-1	-1
1/18/2019	3:07:26 PM	412	1327	20	20	21	20	22	21	22	21	24	23	22	21	27.5	30.4	61.1	-1	-1	-1
1/18/2019	3:07:26 PM	615	1328	20	21	20	21	21	21	21	21	23	23	23	21	27.5	30.4	61.1	-1	-1	-1
1/18/2019	3:07:26 PM	803	1329	20	20	20	20	21	21	21	21	23	23	22	21	27.5	30.4	61.1	-1	-1	-1
1/18/2019	3:07:27 PM	6	1330	20	21	20	21	22	22	22	21	24	23	23	21	27.5	30.4	61.1	-1	-1	-1
1/18/2019	3:07:27 PM	209	1331	20	20	20	21	21	22	21	21	23	23	22	22	27.5	30.4	61.1	-1	-1	-1
1/18/2019	3:07:27 PM	412	1332	20	20	21	20	21	21	21	21	23	23	22	22	27.5	30.4	61.1	-1	-1	-1
1/18/2019	3:07:27 PM	615	1333	20	20	20	20	21	21	21	21	23	23	23	21	27.5	30.4	61.1	-1	-1	-1
1/18/2019	3:07:27 PM	803	1334	20	20	20	20	21	21	21	21	23	23	22	22	27.5	30.4	61.1	-1	-1	-1
1/18/2019	3:07:28 PM	6	1335	20	21	21	21	22	21	22	21	23	23	23	22	27.5	30.4	61.1	-1	-1	-1
1/18/2019	3:07:28 PM	209	1336	20	21	20	20	21	21	21	21	23	23	23	22	27.5	30.4	61.1	-1	-1	-1
1/18/2019	3:07:28 PM	412	1337	20	20	20	21	21	22	21	22	23	23	22	22	27.5	30.4	61.1	-1	-1	-1
1/18/2019	3:07:28 PM	615	1338	20	20	21	20	22	21	21	21	23	23	22	22	27.5	30.4	61.1	-1	-1	-1
1/18/2019	3:07:28 PM	803	1339	20	21	20	21	21	21	21	21	23	23	23	21	27.5	30.4	61.1	-1	-1	-1
1/18/2019	3:07:29 PM	6	1340	21	20	21	21	22	22	21	22	23	23	22	22	27.5	30.4	61.1	-1	-1	-1
1/18/2019	3:07:29 PM	209	1341	20	20	21	20	21	21	21	21	23	23	22	22	27.5	30.4	61.1	-1	-1	-1
1/18/2019	3:07:29 PM	412	1342	20	20	20	21	22	21	21	21	24	23	23	21	27.5	30.4	61.1	-1	-1	-1
1/18/2019	3:07:29 PM	615	1343	20	21	20	21	21	22	21	21	23	23	22	22	27.5	30.4	61.1	-1	-1	-1
1/18/2019	3:07:29 PM	803	1344	20	20	20	20	22	21	21	21	23	23	22	22	27.5	30.4	61.1	-1	-1	-1
1/18/2019	3:07:30 PM	6	1345	20	21	20	21	22	21	22	21	24	23	23	21	27.5	30.4	41.1	-1	-1	-1
1/18/2019	3:07:30 PM	209	1346	20	20	20	21	21	22	21	21	23	23	22	21	27.5	30.4	41.1	-1	-1	-1
1/18/2019	3:07:30 PM	412	1347	20	20	20	20	21	21	21	21	23	23	22	22	27.5	30.4	41.1	-1	-1	-1
1/18/2019	3:07:30 PM	615	1348	20	20	20	20	22	21	21	21	23	23	22	21	27.5	30.4	41.1	-1	-1	-1
1/18/2019	3:07:30 PM	803	1349	20	21	20	21	21	21	21	21	23	23	22	21	27.5	30.4	41.1	-1	-1	-1
1/18/2019	3:07:31 PM	6	1350	20	20	21	20	22	22	21	22	23	23	22	22	27.5	30.4	41.1	-1	-1	-1
1/18/2019	3:07:31 PM	209	1351	20	20	20	20	22	21	21	21	23	23	22	22	27.5	30.4	41.1	-1	-1	-1
1/18/2019	3:07:31 PM	412	1352	20	21	20	20	22	21	21	21	23	23	23	21	27.5	30.4	41.1	-1	-1	-1
1/18/2019	3:07:31 PM	615	1353	20	20	20	21	21	22	21	21	23	23	23	21	27.5	30.4	41.1	-1	-1	-1
1/18/2019	3:07:31 PM	803	1354	20	20	20	20	22	21	21	21	23	23	22	22	27.5	30.4	41.1	-1	-1	-1
1/18/2019	3:07:32 PM	6	1355	20	21	21	20	22	21	22	21	23	23	23	21	27.5	30.4	41.1	-1	-1	-1
1/18/2019	3:07:32 PM	209	1356	20	21	20	21	21	21	21	21	23	23	23	21	27.5	30.4	41.1	-1	-1	-1
1/18/2019	3:07:32 PM	412	1357	20	21	20	21	21	22	21	22	23	23	23	22	27.5	30.4	41.1	-1	-1	-1
1/18/2019	3:07:32 PM	615	1358	20	20	20	20	21	21	21	21	23	23	22	22	27.5	30.4	41.1	-1	-1	-1
1/18/2019	3:07:32 PM	803	1359	20	20	21	20	22	21	21	21	23	23	22	22	27.5	30.4	41.1	-1	-1	-1
1/18/2019	3:07:33 PM	6	1360	20	21	21	21	21	21	21	21	24	23	23	21	27.5	30.4	41.1	-1	-1	-1
1/18/2019	3:07:33 PM	209	1361	20	21	20	21	21	22	21	21	23	23	22	21	27.5	30.4	41.1	-1	-1	-1
1/18/2019	3:07:33 PM	412	1362	20	20	21	20	22	21	21	21	23	23	22	22	27.5	30.4	41.1	-1	-1	-1
1/18/2019	3:07:33 PM	615	1363	20	20	20	21	21	22	21	21	23	23	22	21	27.5	30.4	41.1	-1	-1	-1
1/18/2019	3:07:33 PM	803	1364	20	20	21	20	22	21	21	21	23	23	22	21	27.5	30.4	41.1	-1	-1	-1
1/18/2019	3:07:34 PM	6	1365	20	21	20	21	21	21	21	21	23	23	23	22	27.5	30.4	41.1	-1	-1	-1
1/18/2019	3:07:34 PM	209	1366	20	20	20	20	21	21	21	21	23	23	22	22	27.5	30.4	41.1	-1	-1	-1
1/18/2019	3:07:34 PM	412	1367	20	20	20	20	22	21	21	21	23	23	23	21	27.5	30.4	41.1	-1	-1	-1
1/18/2019	3:07:34 PM	615	1368	20	20	20	20	21	21	21	21	23	23	22	21	27.5	30.4	41.1	-1	-1	-1
1/18/2019	3:07:34 PM	803	1369	20	20	20	20	22	21	22	21	23	23	22	22	27.5	30.4	41.1	-1	-1	-1
1/18/2019	3:07:35 PM	6	1370	20	21	20	21	21	22	22	21	23	23	23	22	27.5	30.4	41.1	-1	-1	-1
1/18/2019	3:07:35 PM	209	1371	20	20	20	20	21	21	21	21	23	23	22	22	27.5	30.4	41.1	-1	-1	-1
1/18/2019	3:07:35 PM	412	1372	20	20	20	21	22	21	21	21	23	23	23	21	27.5	30.4	41.1	-1	-1	-1
1/18/2019	3:07:35 PM	615	1373	20	21	20	21	21	22	21	21	23	23	23	21	27.5	30.4	41.1	-1	-1	-1
1/18/2019	3:07:35 PM	803	1374	20	20	20	20	22	21	21	21	23	23	23	22	27.5	30.4	41.1	-1	-1	-1
1/18/2019	3:07:36 PM	6	1375	20	21	20	21	21	22	22	21	23	23	23	21	27.5	30.4	41.1	-1	-1	-1
1/18/2019	3:07:36 PM	209	1376	20	20	20	20	21	21	21	21	23	23	22	21	27.5	30.4	41.1	-1	-1	-1
1/18/2019	3:07:36 PM	412	1377	20	20	21	20	22	21	21	21	23	23	22	22	27.5	30.4	41.1	-1	-1	-1
1/18/2019	3:07:36 PM	615	1378	20	20	20	21	21	21	21	21	23	23	23	21	27.5	30.4	41.1	-1	-1	-1
1/18/2019	3:07:36 PM	803	1379	20	20	20	20	22	21	21	21	23	23	22	22	27.5	30.4	41.1	-1	-1	-1
1/18/2019	3:07:37 PM	6	1380	20	21	20	20	22	22	21	21	23	23	23	21	27.5	30.4	41.1	-1	-1	-1
1/18/2019	3:07:37 PM	209	1381	20	20	20	20	21	22	21	21	23	23	22	21	27.5	30.4	41.1	-1	-1	-1
1/18/2019	3:07:37 PM	412	1382	20	20	21	20	22	21	21	21	23	23	22	22	27.5	30.4	41.1	-1	-1	-1
1/18/2019	3:07:37 PM	615	1383	20	21	20	21	22	21	21	21	23	23	23	21	27.5	30.4	41.1	-1	-1	-1
1/18/2019	3:07:37 PM	803	1384	20	20	21	21	21	21	21	21	23	23	22	22	27.5	30.4	41.1	-1	-1	-1
1/18/2019	3:07:38 PM	6	1385	20	21	21	20	22	21	22	21	23	23	22	22	27.5	30.4	41.1	-1	-1	-1
1/18/2019	3:07:38 PM	209	1386	20	21	20	21	21	21	21	21	23	23	22	21	27.5	30.4	41.1	-1	-1	-1
1/18/2019	3:07:38 PM	412	1387	20	20	20	20	21	22	21	21	23	23	23	22	27.5	30.4	35.2	-1	-1	-1
1/18/2019	3:07:38 PM	615	1388	20	20	21	20	22	21	21	21	23	23	22	22	27.5	30.4	35.2	-1	-1	-1
1/18/2019	3:07:38 PM	803	1389	20	21	20	21	21	21	21	21	23	23	23	21	27.5	30.4	35.2	-1	-1	-1
1/18/2019	3:07:39 PM	6	1390	20	20	20	21	21	22	21	22	23	23	22	22	27.5	30.4	35.2	-1	-1	-1
1/18/2019	3:07:39 PM	209	1391	20	20	21	20	21	21	21	21	23	23	22	22	27.5	30.4	35.2	-1	-1	-1
1/18/2019	3:07:39 PM	412	1392	20	20	21	21	22	21	22	21	24	23	23	21	27.5	30.4	35.2	-1	-1	-1
1/18/2019	3:07:39 PM	615	1393	20	21	20	21	21	22	21	21	23	23	23	21	27.5	30.4	35.2	-1	-1	-1
1/18/2019	3:07:39 PM	803	1394	20	20	20	20	21	21	22	21	23	23	22	21	27.5	30.4	35.2	-1	-1	-1
1/18/2019	3:07:40 PM	6	1395	20	21	20	21	21	22	21	21	23	23	23	21	27.5	30.4	35.2	-1	-1	-1
1/18/2019	3:07:40 PM	209	1396	20	20	20	20	21	21	21	21	23	23	22	22	27.5	30.4	35.2	-1	-1	-1
1/18/2019	3:07:40 PM	412	1397	21	20	20	20	22	21	22	21	23	23	22	22	27.5	30.4	35.2	-1	-1	-1
1/18/2019	3:07:40 PM	615	1398	20	21	20	21	21	21	21	21	23	23	23	21	27.5	30.4	35.2	-1	-1	-1
1/18/2019	3:07:40 PM	803	1399	20	20	20	20	22	21	21	21	23	23	22	22	27.5	30.4	35.2	-1	-1	-1
1/18/2019	3:07:41 PM	6	1400	20	20	21	20	22	21	22	21	23	23	22	22	27.5	30.4	35.2	-1	-1	-1
1/18/2019	3:07:41 PM	209	1401	20	21	20	21	21	22	21	21	23	23	22	21	27.5	30.4	35.2	-1	-1	-1
1/18/2019	3:07:41 PM	412	1402	20	21	20	20	21	21	21	21	23	23	22	22	27.5	30.4	35.2	-1	-1	-1
1/18/2019	3:07:41 PM	615	1403	20	20	21	20	22	21	21	21	23	23	22	22	27.5	30.4	35.2	-1	-1	-1
1/18/2019	3:07:41 PM	803	1404	20	21	20	21	21	21	21	21	23	23	23	21	27.5	30.4	35.2	-1	-1	-1
1/18/2019	3:07:42 PM	6	1405	20	20	20	21	21	22	21	21	23	23	22	22	27.5	30.4	35.2	-1	-1	-1
1/18/2019	3:07:42 PM	209	1406	20	20	20	20	21	21	21	21	23	23	22	21	27.5	30.4	35.2	-1	-1	-1
1/18/2019	3:07:42 PM	412	1407	20	21	20	21	22	21	21	21	23	23	23	21	27.5	30.4	35.2	-1	-1	-1
1/18/2019	3:07:42 PM	603	1408	20	20	20	21	21	21	21	21	23	23	22	22	27.5	30.4	35.2	-1	-1	-1
1/18/2019	3:07:42 PM	806	1409	20	20	21	20	21	21	21	21	23	23	22	22	27.5	30.4	35.2	-1	-1	-1
1/18/2019	3:07:43 PM	9	1410	20	20	20	20	22	21	21	21	23	23	23	21	27.5	30.4	35.2	-1	-1	-1
1/18/2019	3:07:43 PM	213	1411	20	21	20	21	21	21	21	21	23	23	22	21	27.5	30.4	35.2	-1	-1	-1
1/18/2019	3:07:43 PM	416	1412	20	20	21	20	22	21	21	21	23	23	22	22	27.5	30.4	35.2	-1	-1	-1
1/18/2019	3:07:43 PM	603	1413	20	20	20	20	22	21	21	21	23	23	22	21	27.5	30.4	35.2	-1	-1	-1
1/18/2019	3:07:43 PM	806	1414	20	20	20	21	21	21	21	21	23	23	22	22	27.5	30.4	35.2	-1	-1	-1
1/18/2019	3:07:44 PM	9	1415	20	20	20	20	21	21	21	21	23	23	22	22	27.5	30.4	35.2	-1	-1	-1
1/18/2019	3:07:44 PM	213	1416	20	20	21	20	22	21	21	21	23	23	22	22	27.5	30.4	35.2	-1	-1	-1
1/18/2019	3:07:44 PM	416	1417	20	21	21	20	22	22	22	21	24	23	23	21	27.5	30.4	35.2	-1	-1	-1
1/18/2019	3:07:44 PM	603	1418	20	21	20	21	21	22	21	21	23	23	22	21	27.5	30.4	35.2	-1	-1	-1
1/18/2019	3:07:44 PM	806	1419	20	20	21	20	21	21	21	21	23	23	22	22	27.5	30.4	35.2	-1	-1	-1
1/18/2019	3:07:45 PM	9	1420	20	20	21	20	22	21	22	21	23	23	22	22	27.5	30.4	35.2	-1	-1	-1
1/18/2019	3:07:45 PM	213	1421	20	21	20	21	21	21	21	21	23	23	23	21	27.5	30.4	35.2	-1	-1	-1
1/18/2019	3:07:45 PM	406	1422	20	21	20	21	21	22	21	21	23	23	22	21	27.5	30.4	35.2	-1	-1	-1
1/18/2019	3:07:45 PM	609	1423	20	20	20	20	21	21	21	21	23	23	22	22	27.5	30.4	35.2	-1	-1	-1
1/18/2019	3:07:45 PM	812	1424	20	20	21	20	22	21	21	21	23	23	22	22	27.5	30.4	35.2	-1	-1	-1
1/18/2019	3:07:46 PM	15	1425	20	20	21	20	22	21	21	21	23	23	23	22	27.5	30.4	35.2	-1	-1	-1
1/18/2019	3:07:46 PM	203	1426	20	20	20	20	21	21	21	21	23	23	22	22	27.5	30.4	35.2	-1	-1	-1
1/18/2019	3:07:46 PM	406	1427	20	20	20	20	22	21	22	21	23	23	22	21	27.5	30.4	35.2	-1	-1	-1
1/18/2019	3:07:46 PM	609	1428	20	21	20	21	21	22	21	21	23	23	22	21	27.5	30.4	35.2	-1	-1	-1
1/18/2019	3:07:46 PM	812	1429	20	20	20	21	21	22	21	21	23	23	22	22	27.5	30.4	64.2	-1	-1	-1
1/18/2019	3:07:47 PM	15	1430	20	20	21	20	22	21	21	21	23	23	22	22	27.5	30.4	64.2	-1	-1	-1
1/18/2019	3:07:47 PM	203	1431	20	20	20	21	21	21	21	21	23	23	22	21	27.5	30.4	64.2	-1	-1	-1
1/18/2019	3:07:47 PM	406	1432	20	20	20	20	21	22	21	21	23	23	22	22	27.5	30.4	64.2	-1	-1	-1
1/18/2019	3:07:47 PM	609	1433	20	20	20	20	22	21	22	21	23	23	22	21	27.5	30.4	64.2	-1	-1	-1
1/18/2019	3:07:47 PM	812	1434	20	21	20	21	22	21	22	21	24	23	23	21	27.5	30.4	64.2	-1	-1	-1
1/18/2019	3:07:48 PM	15	1435	20	21	20	21	21	22	21	21	23	23	23	22	27.5	30.4	64.2	-1	-1	-1
1/18/2019	3:07:48 PM	203	1436	20	20	20	20	22	21	21	21	23	23	22	22	27.5	30.4	64.2	-1	-1	-1
1/18/2019	3:07:48 PM	406	1437	20	21	20	21	21	21	21	21	23	23	23	21	27.5	30.4	64.2	-1	-1	-1
1/18/2019	3:07:48 PM	609	1438	20	20	20	21	21	21	21	22	23	23	22	22	27.5	30.4	64.2	-1	-1	-1
1/18/2019	3:07:48 PM	812	1439	20	20	21	20	22	21	21	21	23	23	22	22	27.5	30.4	64.2	-1	-1	-1
1/18/2019	3:07:49 PM	15	1440	20	20	21	20	22	21	22	21	23	23	23	22	27.5	30.4	64.2	-1	-1	-1
1/18/2019	3:07:49 PM	203	1441	20	21	20	21	21	21	21	21	23	23	22	21	27.5	30.4	64.2	-1	-1	-1
1/18/2019	3:07:49 PM	406	1442	20	20	20	20	21	21	21	21	23	23	22	22	27.5	30.4	64.2	-1	-1	-1
1/18/2019	3:07:49 PM	609	1443	20	20	20	20	22	21	21	21	23	23	22	22	27.5	30.4	64.2	-1	-1	-1
1/18/2019	3:07:49 PM	812	1444	20	21	20	21	22	21	21	21	23	23	23	21	27.5	30.4	64.2	-1	-1	-1
1/18/2019	3:07:50 PM	15	1445	20	21	20	21	21	22	21	22	23	23	22	22	27.5	30.4	64.2	-1	-1	-1
1/18/2019	3:07:50 PM	203	1446	20	20	20	20	22	21	21	21	23	23	22	21	27.5	30.4	64.2	-1	-1	-1
1/18/2019	3:07:50 PM	406	1447	20	21	20	21	21	21	22	21	23	23	23	21	27.5	30.4	64.2	-1	-1	-1
1/18/2019	3:07:50 PM	609	1448	20	20	20	21	21	21	21	21	23	23	23	21	27.5	30.4	64.2	-1	-1	-1
1/18/2019	3:07:50 PM	812	1449	20	20	20	21	21	21	21	22	23	23	22	22	27.5	30.4	64.2	-1	-1	-1
1/18/2019	3:07:51 PM	15	1450	20	20	21	20	22	21	22	21	23	23	22	22	27.5	30.4	64.2	-1	-1	-1
1/18/2019	3:07:51 PM	203	1451	20	21	20	21	21	22	21	21	23	23	22	21	27.5	30.4	64.2	-1	-1	-1
1/18/2019	3:07:51 PM	406	1452	20	20	20	21	21	22	21	21	23	23	22	22	27.5	30.4	64.2	-1	-1	-1
1/18/2019	3:07:51 PM	609	1453	20	20	20	20	21	21	21	21	23	23	22	22	27.5	30.4	64.2	-1	-1	-1
1/18/2019	3:07:51 PM	812	1454	20	20	21	20	22	21	21	21	23	23	22	21	27.5	30.4	64.2	-1	-1	-1
1/18/2019	3:07:52 PM	15	1455	20	20	20	21	22	22	21	21	23	23	23	21	27.5	30.4	64.2	-1	-1	-1
1/18/2019	3:07:52 PM	203	1456	20	20	20	21	21	22	21	21	23	23	22	21	27.5	30.4	64.2	-1	-1	-1
1/18/2019	3:07:52 PM	406	1457	20	20	20	20	21	21	21	22	23	23	22	22	27.5	30.4	64.2	-1	-1	-1
1/18/2019	3:07:52 PM	609	1458	20	20	21	20	22	21	21	21	23	23	22	22	27.5	30.4	64.2	-1	-1	-1
1/18/2019	3:07:52 PM	812	1459	20	21	20	21	21	22	22	21	23	23	23	21	27.5	30.4	64.2	-1	-1	-1
1/18/2019	3:07:53 PM	15	1460	20	21	21	21	21	22	21	22	23	23	22	22	27.5	30.4	64.2	-1	-1	-1
1/18/2019	3:07:53 PM	203	1461	20	20	20	20	21	21	22	21	23	23	22	21	27.5	30.4	64.2	-1	-1	-1
1/18/2019	3:07:53 PM	406	1462	20	21	20	21	21	22	21	21	23	23	23	21	27.5	30.4	64.2	-1	-1	-1
1/18/2019	3:07:53 PM	609	1463	20	21	20	21	21	21	21	21	23	23	22	22	27.5	30.4	64.2	-1	-1	-1
1/18/2019	3:07:53 PM	812	1464	20	20	21	20	22	21	21	21	23	23	22	22	27.5	30.4	64.2	-1	-1	-1
1/18/2019	3:07:54 PM	15	1465	20	20	21	20	22	22	22	21	23	23	22	21	27.5	30.4	64.2	-1	-1	-1
1/18/2019	3:07:54 PM	203	1466	20	20	20	20	21	22	21	21	23	23	22	21	27.5	30.4	64.2	-1	-1	-1
1/18/2019	3:07:54 PM	406	1467	20	20	21	20	21	21	21	21	23	23	22	22	27.5	30.4	64.2	-1	-1	-1
1/18/2019	3:07:54 PM	609	1468	20	20	21	20	22	21	22	21	23	23	22	22	27.5	30.4	64.2	-1	-1	-1
1/18/2019	3:07:54 PM	812	1469	20	21	20	21	22	21	22	21	23	23	23	21	27.5	30.4	64.2	-1	-1	-1
1/18/2019	3:07:55 PM	15	1470	20	21	20	21	21	22	21	21	23	23	22	21	27.5	30.4	64.2	-1	-1	-1
1/18/2019	3:07:55 PM	203	1471	20	20	20	20	21	22	21	21	23	23	22	22	27.5	30.4	53.1	-1	-1	-1
1/18/2019	3:07:55 PM	406	1472	20	20	21	20	22	21	21	21	23	23	22	22	27.5	30.4	53.1	-1	-1	-1
1/18/2019	3:07:55 PM	609	1473	20	20	21	20	22	21	22	21	23	23	23	22	27.5	30.4	53.1	-1	-1	-1
1/18/2019	3:07:55 PM	812	1474	20	21	20	21	21	22	21	21	23	23	23	22	27.5	30.4	53.1	-1	-1	-1
1/18/2019	3:07:56 PM	15	1475	20	20	20	21	21	22	21	21	23	23	22	22	27.5	30.4	53.1	-1	-1	-1
1/18/2019	3:07:56 PM	203	1476	20	20	20	20	22	21	22	21	23	23	22	22	27.5	30.4	53.1	-1	-1	-1
1/18/2019	3:07:56 PM	406	1477	20	21	20	21	21	21	21	21	23	23	23	21	27.5	30.4	53.1	-1	-1	-1
1/18/2019	3:07:56 PM	612	1478	20	21	20	21	21	22	21	21	23	23	23	22	27.5	30.4	53.1	-1	-1	-1
1/18/2019	3:07:56 PM	816	1479	20	20	20	20	21	22	21	21	23	23	22	21	27.5	30.4	53.1	-1	-1	-1
1/18/2019	3:07:57 PM	3	1480	20	20	21	20	22	21	21	21	23	23	22	22	27.5	30.4	53.1	-1	-1	-1
1/18/2019	3:07:57 PM	206	1481	20	20	21	20	22	21	22	21	23	23	22	22	27.5	30.4	53.1	-1	-1	-1
1/18/2019	3:07:57 PM	409	1482	20	21	20	21	22	22	22	21	24	23	23	21	27.5	30.4	53.1	-1	-1	-1
1/18/2019	3:07:57 PM	612	1483	20	21	20	21	21	22	21	21	23	23	22	21	27.5	30.4	53.1	-1	-1	-1
1/18/2019	3:07:57 PM	816	1484	20	21	20	21	21	22	20	21	23	23	22	21	27.5	30.4	53.1	-1	-1	-1
1/18/2019	3:07:58 PM	3	1485	20	20	21	20	22	21	21	21	23	23	22	22	27.5	30.4	53.1	-1	-1	-1
1/18/2019	3:07:58 PM	206	1486	20	20	21	20	22	21	22	21	23	23	22	22	27.5	30.4	53.1	-1	-1	-1
1/18/2019	3:07:58 PM	409	1487	20	21	20	21	22	21	22	21	24	23	23	21	27.5	30.4	53.1	-1	-1	-1
1/18/2019	3:07:58 PM	612	1488	20	21	20	21	21	22	21	21	23	23	23	21	27.5	30.4	53.1	-1	-1	-1
1/18/2019	3:07:58 PM	816	1489	20	21	20	21	21	22	21	22	23	23	22	22	27.5	30.4	53.1	-1	-1	-1
1/18/2019	3:07:59 PM	3	1490	20	21	20	21	21	22	21	21	23	23	23	21	27.5	30.4	53.1	-1	-1	-1
1/18/2019	3:07:59 PM	206	1491	20	20	20	21	21	22	21	22	23	23	22	22	27.5	30.4	53.1	-1	-1	-1
1/18/2019	3:07:59 PM	409	1492	20	21	20	21	22	21	22	21	23	23	23	21	27.5	30.4	53.1	-1	-1	-1
1/18/2019	3:07:59 PM	612	1493	20	21	20	21	21	22	21	22	23	23	22	22	27.5	30.4	53.1	-1	-1	-1
1/18/2019	3:07:59 PM	816	1494	20	20	20	20	22	21	22	21	23	23	22	21	27.5	30.4	53.1	-1	-1	-1
1/18/2019	3:08:00 PM	3	1495	20	20	20	20	21	22	21	21	23	23	22	22	27.5	30.4	53.1	-1	-1	-1
1/18/2019	3:08:00 PM	206	1496	20	20	21	20	22	21	22	21	23	23	22	22	27.5	30.4	53.1	-1	-1	-1
1/18/2019	3:08:00 PM	409	1497	20	21	20	21	21	22	21	22	23	23	23	22	27.5	30.4	53.1	-1	-1	-1
1/18/2019	3:08:00 PM	612	1498	20	20	20	20	21	21	21	21	23	23	22	22	27.5	30.4	53.1	-1	-1	-1
1/18/2019	3:08:00 PM	816	1499	20	21	20	20	21	21	21	21	23	23	23	21	27.5	30.4	53.1	-1	-1	-1
1/18/2019	3:08:01 PM	3	1500	20	20	21	20	21	21	21	21	23	23	22	21	27.5	30.4	53.1	-1	-1	-1
1/18/2019	3:08:01 PM	206	1501	20	21	20	20	21	21	21	21	23	23	23	21	27.5	30.4	53.1	-1	-1	-1
1/18/2019	3:08:01 PM	409	1502	20	21	20	21	21	22	21	22	23	23	22	22	27.5	30.4	53.1	-1	-1	-1
1/18/2019	3:08:01 PM	612	1503	20	20	21	20	21	21	21	21	23	23	22	22	27.5	30.4	53.1	-1	-1	-1
1/18/2019	3:08:01 PM	816	1504	20	21	20	21	21	21	21	21	23	23	23	21	27.5	30.4	53.1	-1	-1	-1
1/18/2019	3:08:02 PM	3	1505	20	20	21	20	21	21	21	21	23	23	22	22	27.5	30.4	53.1	-1	-1	-1
1/18/2019	3:08:02 PM	200	1506	20	20	20	21	21	21	21	21	23	23	23	21	27.5	30.4	53.1	-1	-1	-1
1/18/2019	3:08:02 PM	403	1507	20	21	20	21	21	21	21	21	23	23	22	22	27.5	30.4	53.1	-1	-1	-1
1/18/2019	3:08:02 PM	607	1508	20	20	20	20	22	22	21	21	23	23	23	21	27.5	30.4	53.1	-1	-1	-1
1/18/2019	3:08:02 PM	810	1509	20	20	20	21	21	21	21	22	23	23	23	22	27.5	30.4	53.1	-1	-1	-1
1/18/2019	3:08:03 PM	13	1510	20	20	21	20	22	21	21	21	23	23	22	22	27.5	30.4	53.1	-1	-1	-1
1/18/2019	3:08:03 PM	216	1511	20	21	20	21	21	21	21	21	23	23	23	21	27.5	30.4	53.1	-1	-1	-1
1/18/2019	3:08:03 PM	403	1512	20	20	21	20	22	22	21	21	23	23	22	22	27.5	30.4	53.1	-1	-1	-1
1/18/2019	3:08:03 PM	607	1513	20	21	21	21	22	22	21	21	23	23	23	21	27.5	30.4	51.3	-1	-1	-1
1/18/2019	3:08:03 PM	810	1514	20	21	20	21	21	22	21	22	23	23	22	22	27.5	30.4	51.3	-1	-1	-1
1/18/2019	3:08:04 PM	13	1515	20	20	21	20	22	21	21	21	23	23	22	22	27.5	30.4	51.3	-1	-1	-1
1/18/2019	3:08:04 PM	216	1516	20	20	20	21	21	21	21	21	23	23	22	21	27.5	30.4	51.3	-1	-1	-1
1/18/2019	3:08:04 PM	403	1517	20	20	21	20	22	22	21	21	23	23	22	22	27.5	30.4	51.3	-1	-1	-1
1/18/2019	3:08:04 PM	607	1518	20	21	21	21	22	21	22	21	23	23	23	21	27.5	30.4	51.3	-1	-1	-1
1/18/2019	3:08:04 PM	810	1519	20	20	20	21	21	21	21	21	23	23	22	22	27.5	30.4	51.3	-1	-1	-1
1/18/2019	3:08:05 PM	13	1520	20	20	20	20	21	21	21	21	23	23	22	22	27.5	30.4	51.3	-1	-1	-1
1/18/2019	3:08:05 PM	216	1521	20	20	20	20	21	21	21	21	23	23	22	21	27.5	30.4	51.3	-1	-1	-1
1/18/2019	3:08:05 PM	403	1522	20	20	21	21	21	22	21	22	23	23	22	22	27.5	30.4	51.3	-1	-1	-1
1/18/2019	3:08:05 PM	607	1523	20	21	20	20	22	21	21	21	23	23	23	21	27.5	30.4	51.3	-1	-1	-1
1/18/2019	3:08:05 PM	810	1524	20	20	20	21	21	22	21	21	23	23	23	22	27.5	30.4	51.3	-1	-1	-1
1/18/2019	3:08:06 PM	13	1525	20	20	21	20	21	21	21	21	23	23	22	22	27.5	30.4	51.3	-1	-1	-1
1/18/2019	3:08:06 PM	216	1526	20	21	20	20	21	21	21	21	23	23	23	21	27.5	30.4	51.3	-1	-1	-1
1/18/2019	3:08:06 PM	403	1527	20	20	21	21	21	21	21	21	23	23	22	22	27.5	30.4	51.3	-1	-1	-1
1/18/2019	3:08:06 PM	607	1528	20	21	20	20	22	21	21	21	23	23	23	21	27.5	30.4	51.3	-1	-1	-1
1/18/2019	3:08:06 PM	810	1529	20	21	20	21	21	22	21	21	23	23	22	21	27.5	30.4	51.3	-1	-1	-1
1/18/2019	3:08:07 PM	13	1530	20	20	21	20	21	22	21	21	23	23	22	22	27.5	30.4	51.3	-1	-1	-1
1/18/2019	3:08:07 PM	216	1531	20	21	20	20	21	22	21	21	23	23	23	21	27.5	30.4	51.3	-1	-1	-1
1/18/2019	3:08:07 PM	403	1532	20	20	21	21	21	22	21	21	23	23	22	22	27.5	30.4	51.3	-1	-1	-1
1/18/2019	3:08:07 PM	607	1533	20	21	20	20	22	22	22	21	24	23	23	21	27.5	30.4	51.3	-1	-1	-1
1/18/2019	3:08:07 PM	810	1534	20	20	20	21	21	22	21	21	23	23	23	22	27.5	30.4	51.3	-1	-1	-1
1/18/2019	3:08:08 PM	13	1535	20	20	20	20	21	22	21	21	23	23	22	22	27.5	30.4	51.3	-1	-1	-1
1/18/2019	3:08:08 PM	216	1536	20	20	20	20	22	21	21	21	23	23	22	21	27.5	30.4	51.3	-1	-1	-1
1/18/2019	3:08:08 PM	403	1537	20	20	20	21	21	22	21	21	23	23	23	22	27.5	30.4	51.3	-1	-1	-1
1/18/2019	3:08:08 PM	607	1538	20	20	21	20	22	21	22	21	23	23	23	22	27.5	30.4	51.3	-1	-1	-1
1/18/2019	3:08:08 PM	810	1539	20	21	20	21	21	21	21	21	23	23	23	22	27.5	30.4	51.3	-1	-1	-1
1/18/2019	3:08:09 PM	13	1540	20	20	20	21	21	21	21	21	23	23	22	22	27.5	30.4	51.3	-1	-1	-1
1/18/2019	3:08:09 PM	216	1541	20	20	20	20	22	21	22	21	23	23	22	22	27.5	30.4	51.3	-1	-1	-1
1/18/2019	3:08:09 PM	403	1542	20	21	20	21	21	22	21	21	23	23	23	22	27.5	30.4	51.3	-1	-1	-1
1/18/2019	3:08:09 PM	607	1543	20	20	21	20	22	21	21	21	23	23	22	22	27.5	30.4	51.3	-1	-1	-1
1/18/2019	3:08:09 PM	810	1544	20	20	20	20	21	21	21	21	23	23	22	21	27.5	30.4	51.3	-1	-1	-1
1/18/2019	3:08:10 PM	13	1545	20	21	20	21	21	22	21	21	23	23	22	21	27.5	30.4	51.3	-1	-1	-1
1/18/2019	3:08:10 PM	216	1546	20	20	21	20	21	21	21	21	23	23	22	22	27.5	30.4	51.3	-1	-1	-1
1/18/2019	3:08:10 PM	403	1547	20	21	20	21	22	22	21	21	23	23	23	21	27.5	30.4	51.3	-1	-1	-1
1/18/2019	3:08:10 PM	607	1548	20	21	20	21	21	22	21	21	23	23	22	22	27.5	30.4	51.3	-1	-1	-1
1/18/2019	3:08:10 PM	810	1549	20	20	21	20	22	21	21	21	23	23	22	22	27.5	30.4	51.3	-1	-1	-1
1/18/2019	3:08:11 PM	13	1550	20	21	20	20	22	21	21	21	23	23	23	21	27.5	30.4	51.3	-1	-1	-1
1/18/2019	3:08:11 PM	216	1551	20	21	20	20	21	22	21	21	23	23	22	21	27.5	30.4	51.3	-1	-1	-1
1/18/2019	3:08:11 PM	403	1552	20	20	21	20	22	21	21	21	23	23	22	22	27.5	30.4	51.3	-1	-1	-1
1/18/2019	3:08:11 PM	607	1553	20	21	20	21	22	21	22	21	23	23	23	21	27.5	30.4	51.3	-1	-1	-1
1/18/2019	3:08:11 PM	810	1554	20	20	20	20	21	21	21	21	23	23	22	22	27.5	30.4	51.3	-1	-1	-1
1/18/2019	3:08:12 PM	13	1555	20	20	20	20	21	21	21	21	23	23	22	21	27.5	30.4	63.2	-1	-1	-1
1/18/2019	3:08:12 PM	216	1556	20	20	20	21	21	22	21	21	23	23	22	21	27.5	30.4	63.2	-1	-1	-1
1/18/2019	3:08:12 PM	403	1557	20	20	20	20	22	21	21	21	23	23	23	22	27.5	30.4	63.2	-1	-1	-1
1/18/2019	3:08:12 PM	607	1558	20	21	20	21	21	22	21	22	23	23	22	22	27.5	30.4	63.2	-1	-1	-1
1/18/2019	3:08:12 PM	810	1559	20	20	20	20	21	21	21	21	23	23	22	22	27.5	30.4	63.2	-1	-1	-1
1/18/2019	3:08:13 PM	13	1560	20	20	20	21	22	21	21	21	23	23	23	21	27.5	30.4	63.2	-1	-1	-1
1/18/2019	3:08:13 PM	216	1561	20	21	20	21	21	22	21	21	23	23	22	21	27.5	30.4	63.2	-1	-1	-1
1/18/2019	3:08:13 PM	403	1562	20	21	20	20	22	21	21	21	23	23	23	22	27.5	30.4	63.2	-1	-1	-1
1/18/2019	3:08:13 PM	607	1563	20	21	20	21	21	22	21	22	23	23	23	22	27.5	30.4	63.2	-1	-1	-1
1/18/2019	3:08:13 PM	810	1564	20	20	20	20	21	21	21	21	23	23	22	22	27.5	30.4	63.2	-1	-1	-1
1/18/2019	3:08:14 PM	13	1565	20	20	20	20	22	21	21	21	23	23	23	21	27.5	30.4	63.2	-1	-1	-1
1/18/2019	3:08:14 PM	216	1566	20	20	20	21	21	22	21	21	23	23	22	21	27.5	30.4	63.2	-1	-1	-1
1/18/2019	3:08:14 PM	403	1567	20	20	20	20	22	21	21	21	23	23	22	22	27.5	30.4	63.2	-1	-1	-1
1/18/2019	3:08:14 PM	607	1568	20	21	20	21	21	22	21	22	23	23	23	21	27.5	30.4	63.2	-1	-1	-1
1/18/2019	3:08:14 PM	810	1569	20	20	20	21	21	22	21	22	23	23	22	22	27.5	30.4	63.2	-1	-1	-1
1/18/2019	3:08:15 PM	13	1570	20	20	20	20	22	21	21	21	23	23	22	21	27.5	30.4	63.2	-1	-1	-1
1/18/2019	3:08:15 PM	216	1571	20	20	20	21	22	21	21	21	23	23	23	21	27.5	30.4	63.2	-1	-1	-1
1/18/2019	3:08:15 PM	403	1572	20	20	21	20	22	21	21	21	23	23	22	21	27.5	30.4	63.2	-1	-1	-1
1/18/2019	3:08:15 PM	607	1573	20	21	20	21	22	21	21	21	23	23	23	21	27.5	30.4	63.2	-1	-1	-1
1/18/2019	3:08:15 PM	810	1574	20	20	20	21	21	21	21	21	23	23	22	21	27.5	30.4	63.2	-1	-1	-1
1/18/2019	3:08:16 PM	13	1575	20	20	21	20	22	21	21	21	23	23	22	22	27.5	30.4	63.2	-1	-1	-1
1/18/2019	3:08:16 PM	216	1576	20	21	20	21	21	21	21	21	23	23	22	21	27.5	30.4	63.2	-1	-1	-1
1/18/2019	3:08:16 PM	403	1577	20	20	20	21	21	22	21	21	23	23	22	22	27.5	30.4	63.2	-1	-1	-1
1/18/2019	3:08:16 PM	607	1578	20	20	21	20	22	21	21	21	23	23	23	22	27.5	30.4	63.2	-1	-1	-1
1/18/2019	3:08:16 PM	810	1579	20	21	20	21	21	21	21	21	23	23	22	21	27.5	30.4	63.2	-1	-1	-1
1/18/2019	3:08:17 PM	13	1580	20	20	20	21	21	21	21	21	23	23	22	22	27.5	30.4	63.2	-1	-1	-1
1/18/2019	3:08:17 PM	216	1581	20	20	21	20	22	21	21	21	23	23	22	22	27.5	30.4	63.2	-1	-1	-1
1/18/2019	3:08:17 PM	403	1582	20	21	20	21	21	22	21	22	23	23	23	22	27.5	30.4	63.2	-1	-1	-1
1/18/2019	3:08:17 PM	607	1583	20	20	20	21	21	22	21	21	23	23	22	22	27.5	30.4	63.2	-1	-1	-1
1/18/2019	3:08:17 PM	810	1584	20	20	21	20	22	21	21	21	23	23	22	22	27.5	30.4	63.2	-1	-1	-1
1/18/2019	3:08:18 PM	13	1585	20	20	20	20	22	21	21	21	23	23	23	21	27.5	30.4	63.2	-1	-1	-1
1/18/2019	3:08:18 PM	216	1586	20	21	20	20	21	21	21	21	23	23	22	22	27.5	30.4	63.2	-1	-1	-1
1/18/2019	3:08:18 PM	403	1587	20	20	20	21	22	21	21	21	23	23	23	22	27.5	30.4	63.2	-1	-1	-1
1/18/2019	3:08:18 PM	607	1588	20	21	20	21	21	22	21	21	23	23	22	22	27.5	30.4	63.2	-1	-1	-1
1/18/2019	3:08:18 PM	810	1589	20	20	20	20	21	21	21	21	23	23	22	22	27.5	30.4	63.2	-1	-1	-1
1/18/2019	3:08:19 PM	13	1590	20	20	20	21	22	21	21	21	23	23	23	21	27.5	30.4	63.2	-1	-1	-1
1/18/2019	3:08:19 PM	216	1591	20	21	20	20	21	22	21	21	23	23	23	22	27.5	30.4	63.2	-1	-1	-1
1/18/2019	3:08:19 PM	403	1592	20	20	21	20	22	21	21	21	23	23	22	22	27.5	30.4	63.2	-1	-1	-1
1/18/2019	3:08:19 PM	607	1593	20	20	20	21	22	21	21	21	23	23	22	21	27.5	30.4	63.2	-1	-1	-1
1/18/2019	3:08:19 PM	810	1594	20	20	20	21	21	22	21	21	23	23	22	21	27.5	30.4	63.2	-1	-1	-1
1/18/2019	3:08:20 PM	13	1595	20	20	21	20	22	21	21	21	23	23	22	22	27.5	30.4	63.2	-1	-1	-1
1/18/2019	3:08:20 PM	216	1596	20	20	21	20	22	21	21	21	23	23	22	22	27.5	30.4	63.2	-1	-1	-1
1/18/2019	3:08:20 PM	403	1597	20	21	20	21	21	22	21	21	23	23	23	22	27.5	30.4	60.0	-1	-1	-1
1/18/2019	3:08:20 PM	607	1598	20	20	20	20	21	21	21	21	23	23	22	22	27.5	30.4	60.0	-1	-1	-1
1/18/2019	3:08:20 PM	810	1599	20	20	20	20	22	21	21	21	23	23	22	21	27.5	30.4	60.0	-1	-1	-1
1/18/2019	3:08:21 PM	13	1600	20	21	20	21	21	22	21	21	23	23	23	21	27.5	30.4	60.0	-1	-1	-1
1/18/2019	3:08:21 PM	216	1601	20	21	20	21	21	22	21	21	23	23	22	22	27.5	30.4	60.0	-1	-1	-1
1/18/2019	3:08:21 PM	403	1602	20	21	20	20	22	21	21	21	23	23	23	21	27.5	30.4	60.0	-1	-1	-1
1/18/2019	3:08:21 PM	607	1603	20	21	20	21	21	21	21	21	23	23	23	21	27.5	30.4	60.0	-1	-1	-1
1/18/2019	3:08:21 PM	810	1604	20	20	20	21	21	22	21	21	23	23	22	21	27.5	30.4	60.0	-1	-1	-1
1/18/2019	3:08:22 PM	13	1605	20	20	21	20	22	21	21	21	23	23	22	22	27.5	30.4	60.0	-1	-1	-1
1/18/2019	3:08:22 PM	216	1606	20	21	20	20	22	21	21	21	23	23	23	21	27.5	30.4	60.0	-1	-1	-1
1/18/2019	3:08:22 PM	403	1607	20	21	20	20	21	22	21	21	23	23	22	22	27.5	30.4	60.0	-1	-1	-1
1/18/2019	3:08:22 PM	607	1608	20	20	20	20	21	21	21	21	23	23	22	22	27.5	30.4	60.0	-1	-1	-1
1/18/2019	3:08:22 PM	810	1609	20	20	20	20	22	21	21	21	23	23	22	22	27.5	30.4	60.0	-1	-1	-1
1/18/2019	3:08:23 PM	13	1610	20	21	20	21	21	21	21	21	23	23	23	21	27.5	30.4	60.0	-1	-1	-1
1/18/2019	3:08:23 PM	216	1611	20	21	20	21	21	22	21	22	23	23	22	21	27.5	30.4	60.0	-1	-1	-1
1/18/2019	3:08:23 PM	403	1612	20	20	21	20	22	21	22	21	23	23	22	22	27.5	30.4	60.0	-1	-1	-1
1/18/2019	3:08:23 PM	607	1613	20	20	21	20	22	21	21	21	23	23	23	21	27.5	30.4	60.0	-1	-1	-1
1/18/2019	3:08:23 PM	810	1614	20	21	20	21	21	21	21	21	23	23	22	21	27.5	30.4	60.0	-1	-1	-1
1/18/2019	3:08:24 PM	13	1615	20	20	20	21	21	21	21	21	23	23	22	21	27.5	30.4	60.0	-1	-1	-1
1/18/2019	3:08:24 PM	216	1616	20	20	20	21	21	21	21	21	23	23	22	22	27.5	30.4	60.0	-1	-1	-1
1/18/2019	3:08:24 PM	403	1617	20	20	21	21	22	21	21	21	23	23	23	22	27.5	30.4	60.0	-1	-1	-1
1/18/2019	3:08:24 PM	607	1618	20	20	20	21	21	22	21	21	23	23	23	22	27.5	30.4	60.0	-1	-1	-1
1/18/2019	3:08:24 PM	810	1619	20	20	20	20	21	21	21	21	23	23	22	22	27.5	30.4	60.0	-1	-1	-1
1/18/2019	3:08:25 PM	13	1620	20	21	20	21	22	22	21	21	23	23	23	21	27.5	30.4	60.0	-1	-1	-1
1/18/2019	3:08:25 PM	216	1621	20	20	20	21	21	21	21	22	23	23	22	22	27.5	30.4	60.0	-1	-1	-1
1/18/2019	3:08:25 PM	403	1622	20	21	20	21	21	22	21	21	23	23	23	22	27.5	30.4	60.0	-1	-1	-1
1/18/2019	3:08:25 PM	607	1623	20	20	20	20	21	22	21	21	23	23	22	22	27.5	30.4	60.0	-1	-1	-1
1/18/2019	3:08:25 PM	810	1624	20	20	20	21	21	21	21	21	23	23	22	22	27.5	30.4	60.0	-1	-1	-1
1/18/2019	3:08:26 PM	8	1625	20	21	20	21	21	22	21	21	23	23	23	22	27.5	30.4	60.0	-1	-1	-1
1/18/2019	3:08:26 PM	211	1626	20	20	20	20	22	22	21	21	23	23	22	22	27.5	30.4	60.0	-1	-1	-1
1/18/2019	3:08:26 PM	414	1627	20	21	20	21	21	22	22	21	23	23	23	21	27.5	30.4	60.0	-1	-1	-1
1/18/2019	3:08:26 PM	601	1628	20	20	21	20	22	22	21	21	23	23	22	22	27.5	30.4	60.0	-1	-1	-1
1/18/2019	3:08:26 PM	804	1629	20	20	20	20	21	21	21	21	23	23	22	21	27.5	30.4	60.0	-1	-1	-1
1/18/2019	3:08:27 PM	8	1630	20	21	20	21	21	22	21	21	23	23	22	21	27.5	30.4	60.0	-1	-1	-1
1/18/2019	3:08:27 PM	211	1631	20	20	20	20	21	21	21	21	23	23	22	22	27.5	30.4	60.0	-1	-1	-1
1/18/2019	3:08:27 PM	414	1632	20	20	20	20	22	21	21	21	23	23	23	21	27.5	30.4	60.0	-1	-1	-1
1/18/2019	3:08:27 PM	601	1633	20	21	20	21	21	22	21	21	23	23	22	22	27.5	30.4	60.0	-1	-1	-1
1/18/2019	3:08:27 PM	804	1634	20	20	20	20	21	21	21	21	23	23	22	22	27.5	30.4	60.0	-1	-1	-1
1/18/2019	3:08:28 PM	8	1635	20	21	20	21	21	21	21	21	23	23	23	21	27.5	30.4	60.0	-1	-1	-1
1/18/2019	3:08:28 PM	211	1636	20	20	20	20	21	21	20	21	23	23	22	22	27.5	30.4	60.0	-1	-1	-1
1/18/2019	3:08:28 PM	414	1637	20	20	21	20	22	21	21	21	23	23	22	22	27.5	30.4	60.0	-1	-1	-1
1/18/2019	3:08:28 PM	601	1638	20	21	20	21	21	22	21	22	23	23	22	22	27.5	30.4	60.0	-1	-1	-1
1/18/2019	3:08:28 PM	804	1639	20	20	20	20	21	22	21	21	23	23	22	22	27.5	30.3	61.9	-1	-1	-1
1/18/2019	3:08:29 PM	8	1640	20	20	21	20	22	21	21	21	23	23	23	21	27.5	30.3	61.9	-1	-1	-1
1/18/2019	3:08:29 PM	211	1641	20	21	20	21	21	21	21	21	23	23	22	21	27.5	30.3	61.9	-1	-1	-1
1/18/2019	3:08:29 PM	414	1642	20	20	21	21	21	21	21	21	23	23	22	22	27.5	30.3	61.9	-1	-1	-1
1/18/2019	3:08:29 PM	601	1643	20	21	21	21	22	22	21	21	23	23	23	21	27.5	30.3	61.9	-1	-1	-1
1/18/2019	3:08:29 PM	804	1644	20	20	20	21	21	22	21	21	23	23	22	21	27.5	30.3	61.9	-1	-1	-1
1/18/2019	3:08:30 PM	8	1645	20	20	20	20	22	22	21	21	23	23	22	22	27.5	30.3	61.9	-1	-1	-1
1/18/2019	3:08:30 PM	211	1646	20	20	20	20	21	21	22	21	23	23	22	21	27.5	30.3	61.9	-1	-1	-1
1/18/2019	3:08:30 PM	414	1647	20	21	20	21	21	22	22	21	23	23	23	21	27.5	30.3	61.9	-1	-1	-1
1/18/2019	3:08:30 PM	601	1648	20	20	21	21	21	22	21	21	23	23	22	22	27.5	30.3	61.9	-1	-1	-1
1/18/2019	3:08:30 PM	804	1649	20	20	21	20	22	21	21	21	23	23	22	22	27.5	30.3	61.9	-1	-1	-1
1/18/2019	3:08:31 PM	8	1650	20	21	20	21	21	22	21	21	23	23	23	21	27.5	30.3	61.9	-1	-1	-1
1/18/2019	3:08:31 PM	211	1651	20	20	20	21	21	21	21	21	23	23	22	22	27.5	30.3	61.9	-1	-1	-1
1/18/2019	3:08:31 PM	414	1652	20	21	20	21	22	21	22	21	23	23	23	21	27.5	30.3	61.9	-1	-1	-1
1/18/2019	3:08:31 PM	601	1653	20	20	21	21	21	21	21	21	23	23	22	22	27.5	30.3	61.9	-1	-1	-1
1/18/2019	3:08:31 PM	804	1654	20	20	20	20	22	21	21	21	23	23	22	22	27.5	30.3	61.9	-1	-1	-1
1/18/2019	3:08:32 PM	8	1655	20	21	20	21	21	21	21	21	23	23	23	21	27.5	30.3	61.9	-1	-1	-1
1/18/2019	3:08:32 PM	211	1656	20	20	20	20	21	21	21	21	23	23	22	22	27.5	30.3	61.9	-1	-1	-1
1/18/2019	3:08:32 PM	414	1657	20	20	21	20	22	21	21	21	23	23	22	22	27.5	30.3	61.9	-1	-1	-1
1/18/2019	3:08:32 PM	601	1658	20	21	21	21	21	22	21	21	23	23	23	22	27.5	30.3	61.9	-1	-1	-1
1/18/2019	3:08:32 PM	804	1659	20	20	20	20	21	21	20	21	23	23	22	22	27.5	30.3	61.9	-1	-1	-1
1/18/2019	3:08:33 PM	8	1660	20	20	20	20	22	21	21	21	23	23	23	21	27.5	30.3	61.9	-1	-1	-1
1/18/2019	3:08:33 PM	211	1661	20	20	20	21	21	21	21	21	23	23	22	21	27.5	30.3	61.9	-1	-1	-1
1/18/2019	3:08:33 PM	414	1662	20	21	20	21	21	22	21	22	23	23	22	22	27.5	30.3	61.9	-1	-1	-1
1/18/2019	3:08:33 PM	601	1663	20	21	21	21	22	22	21	21	23	23	23	22	27.5	30.3	61.9	-1	-1	-1
1/18/2019	3:08:33 PM	804	1664	20	21	20	20	21	21	21	21	23	23	22	21	27.5	30.3	61.9	-1	-1	-1
1/18/2019	3:08:34 PM	8	1665	20	20	20	21	21	22	21	22	23	23	22	21	27.5	30.3	61.9	-1	-1	-1
1/18/2019	3:08:34 PM	211	1666	20	20	21	20	22	21	21	21	23	23	22	22	27.5	30.3	61.9	-1	-1	-1
1/18/2019	3:08:34 PM	414	1667	20	21	20	20	22	21	21	21	23	23	23	21	27.5	30.3	61.9	-1	-1	-1
1/18/2019	3:08:34 PM	601	1668	20	20	20	21	22	22	21	22	23	23	22	22	27.5	30.3	61.9	-1	-1	-1
1/18/2019	3:08:34 PM	804	1669	20	20	21	20	22	21	21	21	23	23	22	22	27.5	30.3	61.9	-1	-1	-1
1/18/2019	3:08:35 PM	8	1670	20	21	20	21	21	21	21	21	23	23	23	21	27.5	30.3	61.9	-1	-1	-1
1/18/2019	3:08:35 PM	211	1671	20	21	20	21	21	22	21	21	23	23	22	22	27.5	30.3	61.9	-1	-1	-1
1/18/2019	3:08:35 PM	414	1672	20	20	20	21	21	22	21	21	23	23	22	22	27.5	30.3	61.9	-1	-1	-1
1/18/2019	3:08:35 PM	602	1673	20	20	21	20	22	21	21	21	23	23	22	22	27.5	30.3	61.9	-1	-1	-1
1/18/2019	3:08:35 PM	805	1674	20	20	20	21	21	22	21	21	23	23	22	21	27.5	30.3	61.9	-1	-1	-1
1/18/2019	3:08:36 PM	8	1675	20	20	20	21	21	21	21	21	23	23	22	22	27.5	30.3	61.9	-1	-1	-1
1/18/2019	3:08:36 PM	211	1676	20	20	20	20	21	21	21	21	23	23	22	22	27.5	30.3	61.9	-1	-1	-1
1/18/2019	3:08:36 PM	414	1677	20	20	21	20	22	21	22	21	23	23	23	22	27.5	30.3	61.9	-1	-1	-1
1/18/2019	3:08:36 PM	602	1678	20	21	20	21	21	21	21	21	23	23	23	21	27.5	30.3	61.9	-1	-1	-1
1/18/2019	3:08:36 PM	805	1679	20	20	20	20	21	21	21	21	23	23	22	21	27.5	30.3	61.9	-1	-1	-1
1/18/2019	3:08:37 PM	8	1680	20	20	20	20	21	21	21	21	23	23	22	22	27.5	30.3	61.9	-1	-1	-1
1/18/2019	3:08:37 PM	211	1681	20	20	21	20	22	22	21	21	23	23	22	22	27.5	30.3	55.3	-1	-1	-1
1/18/2019	3:08:37 PM	414	1682	20	21	20	21	21	22	21	21	23	23	23	21	27.5	30.3	55.3	-1	-1	-1
1/18/2019	3:08:37 PM	602	1683	20	20	20	20	21	21	21	21	23	23	22	22	27.5	30.3	55.3	-1	-1	-1
1/18/2019	3:08:37 PM	805	1684	20	20	20	20	21	21	20	21	23	23	22	21	27.5	30.3	55.3	-1	-1	-1
1/18/2019	3:08:38 PM	8	1685	20	21	20	21	21	22	21	21	23	23	23	21	27.5	30.3	55.3	-1	-1	-1
1/18/2019	3:08:38 PM	211	1686	20	20	20	20	22	21	21	21	23	23	22	22	27.5	30.3	55.3	-1	-1	-1
1/18/2019	3:08:38 PM	414	1687	20	21	20	21	21	21	21	21	23	23	23	21	27.5	30.3	55.3	-1	-1	-1
1/18/2019	3:08:38 PM	602	1688	20	20	20	21	21	22	21	21	23	23	22	22	27.5	30.3	55.3	-1	-1	-1
1/18/2019	3:08:38 PM	805	1689	20	20	21	20	22	21	21	21	23	23	22	22	27.5	30.3	55.3	-1	-1	-1
1/18/2019	3:08:39 PM	8	1690	20	21	20	21	21	21	22	21	23	23	23	21	27.5	30.3	55.3	-1	-1	-1
1/18/2019	3:08:39 PM	211	1691	20	20	20	21	21	22	21	21	23	23	22	22	27.5	30.3	55.3	-1	-1	-1
1/18/2019	3:08:39 PM	414	1692	20	20	21	20	22	21	21	21	23	23	22	22	27.5	30.3	55.3	-1	-1	-1
1/18/2019	3:08:39 PM	602	1693	20	20	20	20	22	21	21	21	23	23	23	21	27.5	30.3	55.3	-1	-1	-1
1/18/2019	3:08:39 PM	805	1694	20	20	20	20	21	21	21	21	23	23	22	21	27.5	30.3	55.3	-1	-1	-1
1/18/2019	3:08:40 PM	8	1695	20	20	21	21	22	21	21	21	23	23	22	22	27.5	30.3	55.3	-1	-1	-1
1/18/2019	3:08:40 PM	211	1696	20	20	21	20	22	21	21	21	23	23	22	22	27.5	30.3	55.3	-1	-1	-1
1/18/2019	3:08:40 PM	414	1697	20	21	20	21	21	21	21	21	23	23	23	21	27.5	30.3	55.3	-1	-1	-1
1/18/2019	3:08:40 PM	602	1698	20	20	20	20	21	21	21	21	23	23	22	22	27.5	30.3	55.3	-1	-1	-1
1/18/2019	3:08:40 PM	805	1699	20	20	20	20	21	21	21	21	23	23	22	21	27.5	30.3	55.3	-1	-1	-1
1/18/2019	3:08:41 PM	8	1700	20	21	20	21	21	22	22	21	23	23	23	21	27.5	30.3	55.3	-1	-1	-1
1/18/2019	3:08:41 PM	211	1701	20	20	20	21	21	22	21	21	23	23	22	22	27.5	30.3	55.3	-1	-1	-1
1/18/2019	3:08:41 PM	414	1702	20	20	21	20	22	21	22	21	23	23	22	22	27.5	30.3	55.3	-1	-1	-1
1/18/2019	3:08:41 PM	602	1703	20	21	20	21	21	21	21	21	23	23	23	21	27.5	30.3	55.3	-1	-1	-1
1/18/2019	3:08:41 PM	805	1704	20	20	20	20	21	21	21	21	23	23	22	22	27.5	30.3	55.3	-1	-1	-1
1/18/2019	3:08:42 PM	8	1705	20	20	21	20	21	21	21	21	23	23	22	22	27.5	30.3	55.3	-1	-1	-1
1/18/2019	3:08:42 PM	211	1706	20	20	20	20	22	21	21	21	23	23	23	21	27.5	30.3	55.3	-1	-1	-1
1/18/2019	3:08:42 PM	414	1707	20	21	20	21	21	22	21	21	23	23	23	21	27.5	30.3	55.3	-1	-1	-1
1/18/2019	3:08:42 PM	602	1708	20	20	20	20	21	22	21	21	23	23	22	22	27.5	30.3	55.3	-1	-1	-1
1/18/2019	3:08:42 PM	805	1709	20	20	21	20	22	21	21	21	23	23	22	22	27.5	30.3	55.3	-1	-1	-1
1/18/2019	3:08:43 PM	8	1710	20	20	21	21	22	21	21	21	23	23	23	22	27.5	30.3	55.3	-1	-1	-1
1/18/2019	3:08:43 PM	211	1711	20	21	20	21	21	21	22	21	23	23	23	21	27.5	30.3	55.3	-1	-1	-1
1/18/2019	3:08:43 PM	414	1712	20	20	20	21	21	22	21	21	23	23	23	22	27.5	30.3	55.3	-1	-1	-1
1/18/2019	3:08:43 PM	602	1713	20	20	21	20	21	22	21	21	23	23	22	22	27.5	30.3	55.3	-1	-1	-1
1/18/2019	3:08:43 PM	805	1714	20	20	20	20	21	21	22	21	23	23	23	21	27.5	30.3	55.3	-1	-1	-1
1/18/2019	3:08:44 PM	8	1715	20	21	20	21	21	22	22	21	23	23	23	21	27.5	30.3	55.3	-1	-1	-1
1/18/2019	3:08:44 PM	211	1716	20	20	20	21	21	21	21	21	23	23	22	22	27.5	30.3	55.3	-1	-1	-1
1/18/2019	3:08:44 PM	414	1717	20	20	21	20	22	21	21	21	23	23	23	22	27.5	30.3	55.3	-1	-1	-1
1/18/2019	3:08:44 PM	602	1718	20	21	20	21	21	22	21	21	23	23	23	22	27.5	30.3	55.3	-1	-1	-1
1/18/2019	3:08:44 PM	805	1719	20	20	20	20	21	21	21	21	23	23	22	22	27.5	30.3	55.3	-1	-1	-1
1/18/2019	3:08:45 PM	24	1720	20	20	21	21	21	21	21	22	23	23	22	22	27.5	30.3	55.3	-1	-1	-1
1/18/2019	3:08:45 PM	211	1721	20	20	20	20	22	21	22	21	23	23	23	21	27.5	30.3	55.3	-1	-1	-1
1/18/2019	3:08:45 PM	414	1722	20	21	20	21	21	22	21	21	23	23	22	21	27.5	30.3	55.3	-1	-1	-1
1/18/2019	3:08:45 PM	602	1723	20	20	21	21	21	21	21	21	23	23	22	22	27.5	30.3	47.1	-1	-1	-1
1/18/2019	3:08:45 PM	805	1724	20	20	20	20	21	22	21	21	23	23	22	21	27.5	30.3	47.1	-1	-1	-1
1/18/2019	3:08:46 PM	8	1725	20	21	20	21	21	22	21	21	24	23	23	21	27.5	30.3	47.1	-1	-1	-1
1/18/2019	3:08:46 PM	211	1726	20	20	20	21	21	22	21	21	23	23	22	22	27.5	30.3	47.1	-1	-1	-1
1/18/2019	3:08:46 PM	414	1727	20	20	20	20	22	22	21	21	23	23	22	22	27.5	30.3	47.1	-1	-1	-1
1/18/2019	3:08:46 PM	602	1728	20	20	20	20	22	21	22	21	23	23	22	21	27.5	30.3	47.1	-1	-1	-1
1/18/2019	3:08:46 PM	805	1729	20	21	20	21	21	21	21	21	23	23	22	21	27.5	30.3	47.1	-1	-1	-1
1/18/2019	3:08:47 PM	8	1730	20	21	20	21	21	22	21	22	23	23	23	22	27.5	30.3	47.1	-1	-1	-1
1/18/2019	3:08:47 PM	211	1731	20	20	20	20	22	21	21	21	23	23	22	22	27.5	30.3	47.1	-1	-1	-1
1/18/2019	3:08:47 PM	414	1732	20	21	20	20	22	22	21	21	23	23	22	22	27.5	30.3	47.1	-1	-1	-1
1/18/2019	3:08:47 PM	602	1733	20	21	20	21	21	22	21	21	23	23	23	21	27.5	30.3	47.1	-1	-1	-1
1/18/2019	3:08:47 PM	805	1734	20	20	20	20	21	21	21	21	23	23	22	22	27.5	30.3	47.1	-1	-1	-1
1/18/2019	3:08:48 PM	8	1735	20	20	21	21	22	22	21	21	23	23	22	22	27.5	30.3	47.1	-1	-1	-1
1/18/2019	3:08:48 PM	211	1736	20	20	21	20	22	21	22	21	23	23	22	22	27.5	30.3	47.1	-1	-1	-1
1/18/2019	3:08:48 PM	414	1737	20	20	20	21	22	21	22	21	24	23	23	21	27.5	30.3	47.1	-1	-1	-1
1/18/2019	3:08:48 PM	602	1738	20	21	20	21	21	22	21	21	23	23	22	22	27.5	30.3	47.1	-1	-1	-1
1/18/2019	3:08:48 PM	805	1739	20	20	20	20	21	21	21	21	23	23	22	22	27.5	30.3	47.1	-1	-1	-1
1/18/2019	3:08:49 PM	8	1740	20	20	21	20	22	21	22	21	23	23	22	22	27.5	30.3	47.1	-1	-1	-1
1/18/2019	3:08:49 PM	211	1741	20	20	21	20	22	21	21	21	23	23	23	22	27.5	30.3	47.1	-1	-1	-1
1/18/2019	3:08:49 PM	414	1742	20	20	20	20	21	21	21	21	23	23	23	21	27.5	30.3	47.1	-1	-1	-1
1/18/2019	3:08:49 PM	602	1743	20	21	20	21	21	22	21	22	23	23	22	22	27.5	30.3	47.1	-1	-1	-1
1/18/2019	3:08:49 PM	805	1744	20	20	20	20	21	21	21	21	23	23	22	22	27.5	30.3	47.1	-1	-1	-1
1/18/2019	3:08:50 PM	8	1745	20	21	20	21	21	22	21	22	23	23	22	22	27.5	30.3	47.1	-1	-1	-1
1/18/2019	3:08:50 PM	211	1746	20	21	20	21	21	21	22	21	23	23	23	21	27.5	30.3	47.1	-1	-1	-1
1/18/2019	3:08:50 PM	414	1747	20	20	20	21	21	22	21	21	23	23	22	21	27.5	30.3	47.1	-1	-1	-1
1/18/2019	3:08:50 PM	602	1748	20	21	20	21	22	22	21	21	23	23	23	21	27.5	30.3	47.1	-1	-1	-1
1/18/2019	3:08:50 PM	805	1749	20	20	20	20	21	21	21	21	23	23	23	22	27.5	30.3	47.1	-1	-1	-1
1/18/2019	3:08:51 PM	8	1750	20	20	21	21	22	21	21	21	23	23	23	22	27.5	30.3	47.1	-1	-1	-1
1/18/2019	3:08:51 PM	211	1751	20	21	20	21	21	22	21	21	23	23	23	22	27.5	30.3	47.1	-1	-1	-1
1/18/2019	3:08:51 PM	414	1752	20	20	20	20	21	21	21	21	23	23	22	22	27.5	30.3	47.1	-1	-1	-1
1/18/2019	3:08:51 PM	602	1753	20	21	20	20	21	22	21	21	23	23	23	21	27.5	30.3	47.1	-1	-1	-1
1/18/2019	3:08:51 PM	805	1754	20	20	20	20	21	21	21	21	23	23	22	22	27.5	30.3	47.1	-1	-1	-1
1/18/2019	3:08:52 PM	8	1755	20	20	21	20	22	21	21	21	23	23	22	22	27.5	30.3	47.1	-1	-1	-1
1/18/2019	3:08:52 PM	211	1756	20	21	20	21	21	22	21	21	23	23	23	22	27.5	30.3	47.1	-1	-1	-1
1/18/2019	3:08:52 PM	414	1757	20	20	20	21	21	21	21	21	23	23	22	22	27.5	30.3	47.1	-1	-1	-1
1/18/2019	3:08:52 PM	602	1758	20	20	20	21	21	22	21	21	23	23	23	21	27.5	30.3	47.1	-1	-1	-1
1/18/2019	3:08:52 PM	805	1759	20	21	20	21	21	21	21	21	23	23	22	21	27.5	30.3	47.1	-1	-1	-1
1/18/2019	3:08:53 PM	8	1760	20	20	21	21	22	22	21	21	23	23	22	22	27.5	30.3	47.1	-1	-1	-1
1/18/2019	3:08:53 PM	211	1761	20	21	20	20	22	21	21	21	23	23	23	21	27.5	30.3	47.1	-1	-1	-1
1/18/2019	3:08:53 PM	414	1762	20	20	20	21	21	22	21	21	23	23	22	22	27.5	30.3	47.1	-1	-1	-1
1/18/2019	3:08:53 PM	602	1763	20	20	20	20	22	21	22	21	23	23	23	22	27.5	30.3	47.1	-1	-1	-1
1/18/2019	3:08:53 PM	805	1764	20	20	20	21	21	22	21	21	23	23	22	21	27.5	30.3	47.1	-1	-1	-1
1/18/2019	3:08:54 PM	8	1765	20	20	21	21	21	22	21	22	23	23	22	22	27.5	30.2	43.7	-1	-1	-1
1/18/2019	3:08:54 PM	211	1766	20	20	20	20	22	21	21	21	23	23	23	22	27.5	30.2	43.7	-1	-1	-1
1/18/2019	3:08:54 PM	414	1767	20	21	20	21	21	21	21	21	23	23	23	21	27.5	30.2	43.7	-1	-1	-1
1/18/2019	3:08:54 PM	602	1768	20	20	21	20	22	22	21	21	23	23	22	22	27.5	30.2	43.7	-1	-1	-1
1/18/2019	3:08:54 PM	805	1769	20	20	20	20	21	21	22	21	23	23	22	21	27.5	30.2	43.7	-1	-1	-1
1/18/2019	3:08:55 PM	8	1770	20	21	20	21	21	22	21	21	23	23	23	21	27.5	30.2	43.7	-1	-1	-1
1/18/2019	3:08:55 PM	211	1771	20	20	21	20	22	21	21	21	23	23	22	22	27.5	30.2	43.7	-1	-1	-1
1/18/2019	3:08:55 PM	414	1772	20	20	20	20	21	21	21	21	23	23	23	21	27.5	30.2	43.7	-1	-1	-1
1/18/2019	3:08:55 PM	602	1773	20	21	20	21	21	22	21	22	23	23	22	22	27.5	30.2	43.7	-1	-1	-1
1/18/2019	3:08:55 PM	805	1774	20	20	21	20	22	21	21	21	23	23	22	22	27.5	30.2	43.7	-1	-1	-1
1/18/2019	3:08:56 PM	8	1775	20	21	21	20	22	21	22	21	23	23	23	22	27.5	30.2	43.7	-1	-1	-1
1/18/2019	3:08:56 PM	211	1776	20	21	20	21	21	22	21	21	23	23	22	21	27.5	30.2	43.7	-1	-1	-1
1/18/2019	3:08:56 PM	414	1777	20	20	20	21	21	21	21	22	23	23	22	22	27.5	30.2	43.7	-1	-1	-1
1/18/2019	3:08:56 PM	602	1778	20	21	20	21	21	21	21	21	23	23	23	21	27.5	30.2	43.7	-1	-1	-1
1/18/2019	3:08:56 PM	805	1779	20	20	20	21	21	21	21	21	23	23	22	22	27.5	30.2	43.7	-1	-1	-1
1/18/2019	3:08:57 PM	8	1780	20	20	21	21	22	21	22	21	23	23	23	22	27.5	30.2	43.7	-1	-1	-1
1/18/2019	3:08:57 PM	211	1781	20	20	20	21	21	22	21	21	23	23	23	21	27.5	30.2	43.7	-1	-1	-1
1/18/2019	3:08:57 PM	414	1782	20	20	20	21	21	22	21	21	23	23	22	22	27.5	30.2	43.7	-1	-1	-1
1/18/2019	3:08:57 PM	602	1783	20	20	20	20	22	22	21	21	23	23	23	21	27.5	30.2	43.7	-1	-1	-1
1/18/2019	3:08:57 PM	805	1784	20	21	20	21	21	22	21	21	23	23	22	21	27.5	30.2	43.7	-1	-1	-1
1/18/2019	3:08:58 PM	8	1785	20	21	21	21	21	22	21	22	23	23	22	22	27.5	30.2	43.7	-1	-1	-1
1/18/2019	3:08:58 PM	211	1786	20	20	20	20	22	21	22	21	23	23	22	21	27.5	30.2	43.7	-1	-1	-1
1/18/2019	3:08:58 PM	414	1787	20	21	20	21	21	22	21	21	23	23	23	21	27.5	30.2	43.7	-1	-1	-1
1/18/2019	3:08:58 PM	602	1788	20	20	21	21	22	21	21	21	23	23	22	22	27.5	30.2	43.7	-1	-1	-1
1/18/2019	3:08:58 PM	805	1789	20	20	20	20	22	21	21	21	23	23	22	21	27.5	30.2	43.7	-1	-1	-1
1/18/2019	3:08:59 PM	8	1790	20	21	20	21	21	21	21	22	23	23	23	22	27.5	30.2	43.7	-1	-1	-1
1/18/2019	3:08:59 PM	211	1791	20	20	20	20	21	21	21	21	23	23	22	21	27.5	30.2	43.7	-1	-1	-1
1/18/2019	3:08:59 PM	414	1792	20	20	21	20	21	21	21	21	23	23	22	22	27.5	30.2	43.7	-1	-1	-1
1/18/2019	3:08:59 PM	602	1793	20	21	20	21	21	22	22	21	23	23	23	21	27.5	30.2	43.7	-1	-1	-1
1/18/2019	3:08:59 PM	805	1794	20	20	20	21	21	21	21	21	23	23	22	22	27.5	30.2	43.7	-1	-1	-1
1/18/2019	3:09:00 PM	8	1795	20	20	21	21	22	21	22	21	23	23	23	22	27.5	30.2	43.7	-1	-1	-1
1/18/2019	3:09:00 PM	211	1796	20	20	20	20	21	20	21	21	23	23	23	21	27.5	30.2	43.7	-1	-1	-1
1/18/2019	3:09:00 PM	414	1797	20	20	20	21	21	21	21	21	23	23	22	21	27.5	30.2	43.7	-1	-1	-1
1/18/2019	3:09:00 PM	602	1798	20	21	21	20	22	21	21	21	23	23	22	21	27.5	30.2	43.7	-1	-1	-1
1/18/2019	3:09:00 PM	805	1799	20	21	20	21	21	21	21	21	23	23	23	21	27.5	30.2	43.7	-1	-1	-1
1/18/2019	3:09:01 PM	8	1800	20	21	20	21	21	22	21	22	23	23	23	22	27.5	30.2	43.7	-1	-1	-1
1/18/2019	3:09:01 PM	211	1801	20	20	20	21	21	21	21	21	23	23	22	22	27.5	30.2	43.7	-1	-1	-1
1/18/2019	3:09:01 PM	414	1802	20	20	21	20	22	21	21	21	23	23	22	22	27.5	30.2	43.7	-1	-1	-1
1/18/2019	3:09:01 PM	602	1803	20	21	20	21	22	22	22	21	23	23	23	22	27.5	30.2	43.7	-1	-1	-1
1/18/2019	3:09:01 PM	805	1804	20	20	20	20	21	22	21	21	23	23	22	22	27.5	30.2	43.7	-1	-1	-1
1/18/2019	3:09:02 PM	8	1805	20	20	21	20	22	21	21	21	23	23	23	22	27.5	30.2	43.7	-1	-1	-1
1/18/2019	3:09:02 PM	211	1806	20	20	20	20	21	21	21	21	23	23	22	21	27.5	30.2	43.7	-1	-1	-1
1/18/2019	3:09:02 PM	414	1807	20	21	20	20	21	21	21	21	23	23	23	21	27.5	30.2	75.1	-1	-1	-1
1/18/2019	3:09:02 PM	602	1808	20	21	20	21	22	21	21	21	23	23	23	22	27.5	30.2	75.1	-1	-1	-1
1/18/2019	3:09:02 PM	805	1809	20	20	21	20	21	21	21	21	23	23	22	22	27.5	30.2	75.1	-1	-1	-1
1/18/2019	3:09:03 PM	8	1810	20	21	20	21	22	22	22	21	24	23	23	21	27.5	30.2	75.1	-1	-1	-1
1/18/2019	3:09:03 PM	211	1811	20	20	20	21	21	22	21	21	23	23	22	21	27.5	30.2	75.1	-1	-1	-1
1/18/2019	3:09:03 PM	414	1812	20	20	21	20	22	21	21	21	23	23	22	22	27.5	30.2	75.1	-1	-1	-1
1/18/2019	3:09:03 PM	602	1813	20	21	20	21	21	22	22	22	23	23	23	22	27.5	30.2	75.1	-1	-1	-1
1/18/2019	3:09:03 PM	805	1814	20	20	20	20	21	21	21	21	23	23	22	22	27.5	30.2	75.1	-1	-1	-1
1/18/2019	3:09:04 PM	8	1815	20	21	20	21	22	22	22	21	23	23	23	21	27.5	30.2	75.1	-1	-1	-1
1/18/2019	3:09:04 PM	211	1816	20	21	20	21	21	21	21	21	23	23	22	21	27.5	30.2	75.1	-1	-1	-1
1/18/2019	3:09:04 PM	414	1817	20	20	20	21	21	21	21	21	23	23	22	22	27.5	30.2	75.1	-1	-1	-1
1/18/2019	3:09:04 PM	602	1818	20	21	20	21	22	21	21	21	23	23	23	22	27.5	30.2	75.1	-1	-1	-1
1/18/2019	3:09:04 PM	805	1819	20	20	20	21	21	21	21	21	23	23	22	22	27.5	30.2	75.1	-1	-1	-1
1/18/2019	3:09:05 PM	8	1820	20	20	21	20	22	21	21	21	23	23	23	22	27.5	30.2	75.1	-1	-1	-1
1/18/2019	3:09:05 PM	211	1821	20	20	20	20	21	21	22	21	23	23	22	21	27.5	30.2	75.1	-1	-1	-1
1/18/2019	3:09:05 PM	414	1822	20	21	20	21	21	22	21	21	23	23	22	21	27.5	30.2	75.1	-1	-1	-1
1/18/2019	3:09:05 PM	602	1823	20	20	21	21	22	22	21	21	23	23	22	22	27.5	30.2	75.1	-1	-1	-1
1/18/2019	3:09:05 PM	805	1824	20	21	20	20	22	21	21	21	23	23	23	21	27.5	30.2	75.1	-1	-1	-1
1/18/2019	3:09:06 PM	8	1825	20	21	20	21	21	21	21	21	23	23	23	22	27.5	30.2	75.1	-1	-1	-1
1/18/2019	3:09:06 PM	211	1826	20	20	20	20	21	21	21	21	23	23	22	22	27.5	30.2	75.1	-1	-1	-1
1/18/2019	3:09:06 PM	414	1827	20	20	20	20	22	21	22	21	23	23	22	21	27.5	30.2	75.1	-1	-1	-1
1/18/2019	3:09:06 PM	602	1828	20	21	20	21	21	21	21	21	23	23	23	21	27.5	30.2	75.1	-1	-1	-1
1/18/2019	3:09:06 PM	805	1829	20	20	20	21	21	21	21	21	23	23	22	22	27.5	30.2	75.1	-1	-1	-1
1/18/2019	3:09:07 PM	8	1830	20	21	21	21	22	22	22	21	24	23	23	22	27.5	30.2	75.1	-1	-1	-1
1/18/2019	3:09:07 PM	211	1831	20	21	20	20	21	21	21	21	23	23	23	21	27.5	30.2	75.1	-1	-1	-1
1/18/2019	3:09:07 PM	414	1832	20	20	20	21	21	22	21	22	23	23	22	21	27.5	30.2	75.1	-1	-1	-1
1/18/2019	3:09:07 PM	602	1833	20	20	21	20	22	22	21	21	23	23	22	22	27.5	30.2	75.1	-1	-1	-1
1/18/2019	3:09:07 PM	805	1834	20	20	20	21	21	21	21	21	23	23	23	21	27.5	30.2	75.1	-1	-1	-1
1/18/2019	3:09:08 PM	8	1835	20	21	20	21	21	22	21	21	23	23	23	22	27.5	30.2	75.1	-1	-1	-1
1/18/2019	3:09:08 PM	211	1836	20	20	20	20	21	21	21	21	23	23	22	22	27.5	30.2	75.1	-1	-1	-1
1/18/2019	3:09:08 PM	414	1837	20	20	21	20	22	21	21	21	23	23	22	22	27.5	30.2	75.1	-1	-1	-1
1/18/2019	3:09:08 PM	602	1838	20	21	20	21	22	22	21	21	23	23	23	22	27.5	30.2	75.1	-1	-1	-1
1/18/2019	3:09:08 PM	805	1839	20	20	20	21	21	22	21	21	23	23	22	22	27.5	30.2	75.1	-1	-1	-1
1/18/2019	3:09:09 PM	8	1840	20	20	20	20	22	21	21	21	23	23	22	22	27.5	30.2	75.1	-1	-1	-1
1/18/2019	3:09:09 PM	211	1841	20	20	21	20	21	21	21	21	23	23	22	22	27.5	30.2	75.1	-1	-1	-1
1/18/2019	3:09:09 PM	414	1842	20	21	20	20	21	22	21	21	23	23	23	21	27.5	30.2	75.1	-1	-1	-1
1/18/2019	3:09:09 PM	602	1843	20	20	21	21	21	22	21	21	23	23	22	22	27.5	30.2	75.1	-1	-1	-1
1/18/2019	3:09:09 PM	805	1844	20	20	20	21	22	21	21	21	23	23	22	22	27.5	30.2	75.1	-1	-1	-1
1/18/2019	3:09:10 PM	8	1845	20	21	20	21	22	22	21	21	23	23	23	22	27.5	30.2	75.1	-1	-1	-1
1/18/2019	3:09:10 PM	211	1846	20	20	20	21	21	22	21	21	23	23	22	21	27.5	30.2	75.1	-1	-1	-1
1/18/2019	3:09:10 PM	414	1847	20	20	21	20	21	21	21	21	23	23	22	22	27.5	30.2	75.1	-1	-1	-1
1/18/2019	3:09:10 PM	602	1848	20	21	20	21	22	22	21	21	23	23	23	22	27.5	30.2	75.1	-1	-1	-1
1/18/2019	3:09:10 PM	805	1849	20	20	20	21	21	22	21	21	23	23	22	22	27.5	30.3	75.3	-1	-1	-1
1/18/2019	3:09:11 PM	8	1850	21	20	21	20	21	22	21	21	23	23	23	22	27.5	30.3	75.3	-1	-1	-1
1/18/2019	3:09:11 PM	211	1851	20	20	20	21	21	21	21	21	23	23	22	21	27.5	30.3	75.3	-1	-1	-1
1/18/2019	3:09:11 PM	414	1852	20	21	20	21	21	21	21	21	23	23	23	21	27.5	30.3	75.3	-1	-1	-1
1/18/2019	3:09:11 PM	602	1853	20	20	21	21	21	22	21	22	23	23	22	22	27.5	30.3	75.3	-1	-1	-1
1/18/2019	3:09:11 PM	805	1854	20	20	21	20	22	21	21	21	23	23	22	21	27.5	30.3	75.3	-1	-1	-1
1/18/2019	3:09:12 PM	8	1855	20	20	20	21	21	21	21	21	24	23	23	22	27.5	30.3	75.3	-1	-1	-1
1/18/2019	3:09:12 PM	211	1856	20	20	20	21	21	21	21	21	23	23	22	21	27.5	30.3	75.3	-1	-1	-1
1/18/2019	3:09:12 PM	414	1857	20	20	20	21	21	21	21	21	23	23	22	22	27.5	30.3	75.3	-1	-1	-1
1/18/2019	3:09:12 PM	602	1858	20	20	21	21	22	21	21	21	23	23	23	22	27.5	30.3	75.3	-1	-1	-1
1/18/2019	3:09:12 PM	805	1859	20	21	20	21	21	21	21	21	23	23	23	21	27.5	30.3	75.3	-1	-1	-1
1/18/2019	3:09:13 PM	8	1860	20	21	20	21	21	22	21	22	23	23	23	22	27.5	30.3	75.3	-1	-1	-1
1/18/2019	3:09:13 PM	211	1861	20	20	20	20	21	21	21	21	23	23	22	22	27.5	30.3	75.3	-1	-1	-1
1/18/2019	3:09:13 PM	414	1862	20	20	20	20	22	21	21	21	23	23	22	21	27.5	30.3	75.3	-1	-1	-1
1/18/2019	3:09:13 PM	602	1863	20	21	20	21	21	22	21	22	23	23	23	22	27.5	30.3	75.3	-1	-1	-1
1/18/2019	3:09:13 PM	805	1864	20	20	20	21	21	22	21	21	23	23	22	22	27.5	30.3	75.3	-1	-1	-1
1/18/2019	3:09:14 PM	8	1865	20	20	20	20	22	22	21	21	23	23	23	22	27.5	30.3	75.3	-1	-1	-1
1/18/2019	3:09:14 PM	211	1866	20	20	20	20	22	21	21	21	23	23	22	21	27.5	30.3	75.3	-1	-1	-1
1/18/2019	3:09:14 PM	414	1867	20	21	20	20	22	21	21	21	23	23	23	21	27.5	30.3	75.3	-1	-1	-1
1/18/2019	3:09:14 PM	602	1868	20	21	20	21	21	22	21	22	23	23	23	22	27.5	30.3	75.3	-1	-1	-1
1/18/2019	3:09:14 PM	805	1869	20	20	21	20	21	21	21	21	23	23	22	22	27.5	30.3	75.3	-1	-1	-1
1/18/2019	3:09:15 PM	8	1870	20	20	21	20	22	21	21	21	23	23	22	22	27.5	30.3	75.3	-1	-1	-1
1/18/2019	3:09:15 PM	211	1871	20	20	20	20	21	21	21	21	23	23	22	21	27.5	30.3	75.3	-1	-1	-1
1/18/2019	3:09:15 PM	414	1872	20	21	20	21	21	21	21	21	23	23	23	21	27.5	30.3	75.3	-1	-1	-1
1/18/2019	3:09:15 PM	602	1873	20	21	20	21	21	21	21	21	23	23	23	22	27.5	30.3	75.3	-1	-1	-1
1/18/2019	3:09:15 PM	805	1874	20	20	20	20	22	21	21	21	23	23	22	22	27.5	30.3	75.3	-1	-1	-1
1/18/2019	3:09:16 PM	8	1875	20	21	20	21	22	21	22	21	23	23	23	21	27.5	30.3	75.3	-1	-1	-1
1/18/2019	3:09:16 PM	211	1876	20	20	20	21	21	22	21	21	23	23	22	21	27.5	30.3	75.3	-1	-1	-1
1/18/2019	3:09:16 PM	414	1877	20	20	20	20	22	21	22	21	23	23	22	22	27.5	30.3	75.3	-1	-1	-1
1/18/2019	3:09:16 PM	602	1878	20	21	20	21	21	22	21	21	23	23	23	22	27.5	30.3	75.3	-1	-1	-1
1/18/2019	3:09:16 PM	805	1879	20	20	21	20	22	21	21	21	23	23	22	22	27.5	30.3	75.3	-1	-1	-1
1/18/2019	3:09:17 PM	8	1880	20	21	20	21	22	21	22	21	24	23	23	22	27.5	30.3	75.3	-1	-1	-1
1/18/2019	3:09:17 PM	211	1881	20	21	20	21	21	22	21	21	23	23	22	22	27.5	30.3	75.3	-1	-1	-1
1/18/2019	3:09:17 PM	414	1882	20	20	21	21	22	22	21	21	23	23	22	22	27.5	30.3	75.3	-1	-1	-1
1/18/2019	3:09:17 PM	602	1883	20	21	20	21	22	22	21	21	23	23	23	21	27.5	30.3	75.3	-1	-1	-1
1/18/2019	3:09:17 PM	805	1884	20	20	20	21	21	21	21	21	23	23	22	22	27.5	30.3	75.3	-1	-1	-1
1/18/2019	3:09:18 PM	8	1885	20	20	21	20	22	21	21	21	23	23	22	22	27.5	30.3	75.3	-1	-1	-1
1/18/2019	3:09:18 PM	211	1886	20	20	20	20	21	21	20	21	23	23	23	21	27.5	30.3	75.3	-1	-1	-1
1/18/2019	3:09:18 PM	414	1887	20	20	20	21	21	22	21	21	23	23	22	21	27.5	30.3	75.3	-1	-1	-1
1/18/2019	3:09:18 PM	602	1888	20	20	21	20	22	21	21	21	23	23	22	22	27.5	30.3	75.3	-1	-1	-1
1/18/2019	3:09:18 PM	805	1889	20	20	20	20	22	21	21	21	23	23	23	21	27.5	30.3	75.3	-1	-1	-1
1/18/2019	3:09:19 PM	8	1890	20	21	20	21	21	22	21	21	23	23	23	21	27.5	30.3	75.3	-1	-1	-1
1/18/2019	3:09:19 PM	211	1891	20	20	20	20	21	21	21	21	23	23	22	22	27.5	30.4	74.7	-1	-1	-1
1/18/2019	3:09:19 PM	414	1892	20	20	20	20	22	21	22	21	23	23	22	22	27.5	30.4	74.7	-1	-1	-1
1/18/2019	3:09:19 PM	602	1893	20	21	20	21	21	22	21	22	23	23	23	21	27.5	30.4	74.7	-1	-1	-1
1/18/2019	3:09:19 PM	805	1894	20	20	20	20	21	21	21	21	23	23	22	22	27.5	30.4	74.7	-1	-1	-1
1/18/2019	3:09:20 PM	8	1895	20	20	21	20	22	21	22	21	23	23	22	22	27.5	30.4	74.7	-1	-1	-1
1/18/2019	3:09:20 PM	211	1896	20	21	20	21	21	21	21	21	23	23	22	21	27.5	30.4	74.7	-1	-1	-1
1/18/2019	3:09:20 PM	414	1897	20	21	20	21	21	22	21	21	23	23	23	21	27.5	30.4	74.7	-1	-1	-1
1/18/2019	3:09:20 PM	602	1898	20	20	21	21	22	21	22	21	23	23	22	22	27.5	30.4	74.7	-1	-1	-1
1/18/2019	3:09:20 PM	805	1899	20	20	20	21	21	21	21	21	23	23	23	21	27.5	30.4	74.7	-1	-1	-1
1/18/2019	3:09:21 PM	12	1900	20	21	20	21	21	22	21	22	23	23	23	22	27.5	30.4	74.7	-1	-1	-1
1/18/2019	3:09:21 PM	215	1901	20	20	20	20	21	22	21	21	23	23	22	22	27.5	30.4	74.7	-1	-1	-1
1/18/2019	3:09:21 PM	403	1902	20	20	20	20	22	21	21	21	23	23	23	22	27.5	30.4	74.7	-1	-1	-1
1/18/2019	3:09:21 PM	606	1903	20	21	20	20	21	21	21	21	23	23	23	21	27.5	30.4	74.7	-1	-1	-1
1/18/2019	3:09:21 PM	809	1904	20	20	20	21	21	22	21	21	23	23	22	21	27.5	30.4	74.7	-1	-1	-1
1/18/2019	3:09:22 PM	12	1905	20	20	20	21	21	22	21	21	23	23	22	22	27.5	30.4	74.7	-1	-1	-1
1/18/2019	3:09:22 PM	215	1906	20	20	21	20	22	21	21	21	23	23	22	22	27.5	30.4	74.7	-1	-1	-1
1/18/2019	3:09:22 PM	403	1907	20	20	20	21	21	22	21	21	23	23	23	22	27.5	30.4	74.7	-1	-1	-1
1/18/2019	3:09:22 PM	606	1908	20	20	20	20	21	22	21	21	23	23	22	22	27.5	30.4	74.7	-1	-1	-1
1/18/2019	3:09:22 PM	809	1909	20	20	20	20	21	21	21	21	23	23	22	21	27.5	30.4	74.7	-1	-1	-1
1/18/2019	3:09:23 PM	12	1910	20	21	20	21	21	22	21	21	23	23	23	21	27.5	30.4	74.7	-1	-1	-1
1/18/2019	3:09:23 PM	215	1911	20	20	20	21	21	22	21	21	23	23	22	22	27.5	30.4	74.7	-1	-1	-1
1/18/2019	3:09:23 PM	403	1912	20	20	20	20	22	21	21	21	23	23	22	21	27.5	30.4	74.7	-1	-1	-1
1/18/2019	3:09:23 PM	606	1913	20	21	20	21	21	21	21	21	23	23	23	21	27.5	30.4	74.7	-1	-1	-1
1/18/2019	3:09:23 PM	809	1914	20	20	20	20	21	22	21	21	23	23	22	22	27.5	30.4	74.7	-1	-1	-1
1/18/2019	3:09:24 PM	12	1915	20	20	20	20	22	21	22	21	23	23	22	21	27.5	30.4	74.7	-1	-1	-1
1/18/2019	3:09:24 PM	215	1916	20	21	20	20	21	21	21	21	23	23	23	21	27.5	30.4	74.7	-1	-1	-1
1/18/2019	3:09:24 PM	403	1917	20	21	20	21	21	22	21	21	23	23	22	22	27.5	30.4	74.7	-1	-1	-1
1/18/2019	3:09:24 PM	606	1918	20	20	21	20	21	21	22	21	23	23	22	22	27.5	30.4	74.7	-1	-1	-1
1/18/2019	3:09:24 PM	809	1919	20	20	20	20	21	21	21	21	23	23	22	21	27.5	30.4	74.7	-1	-1	-1
1/18/2019	3:09:25 PM	12	1920	20	21	20	21	21	21	21	21	23	23	23	21	27.5	30.4	74.7	-1	-1	-1
1/18/2019	3:09:25 PM	215	1921	20	21	20	21	21	22	21	21	23	23	23	21	27.5	30.4	74.7	-1	-1	-1
1/18/2019	3:09:25 PM	403	1922	21	20	20	21	22	22	21	21	23	23	22	22	27.5	30.4	74.7	-1	-1	-1
1/18/2019	3:09:25 PM	606	1923	20	20	21	21	22	21	21	21	23	23	22	21	27.5	30.4	74.7	-1	-1	-1
1/18/2019	3:09:25 PM	809	1924	20	20	20	21	21	22	21	21	23	23	22	21	27.5	30.4	74.7	-1	-1	-1
1/18/2019	3:09:26 PM	12	1925	20	20	20	21	21	22	21	22	23	23	22	22	27.5	30.4	74.7	-1	-1	-1
1/18/2019	3:09:26 PM	215	1926	20	20	21	20	21	22	21	21	23	23	22	22	27.5	30.4	74.7	-1	-1	-1
1/18/2019	3:09:26 PM	403	1927	20	21	20	21	21	21	21	21	24	23	23	21	27.5	30.4	74.7	-1	-1	-1
1/18/2019	3:09:26 PM	606	1928	20	21	20	21	21	22	21	21	23	23	23	21	27.5	30.4	74.7	-1	-1	-1
1/18/2019	3:09:26 PM	809	1929	20	20	20	20	21	21	21	21	23	23	22	21	27.5	30.4	74.7	-1	-1	-1
1/18/2019	3:09:27 PM	12	1930	20	20	21	20	22	21	21	21	23	23	22	22	27.5	30.4	74.7	-1	-1	-1
1/18/2019	3:09:27 PM	215	1931	20	20	21	20	22	21	21	21	23	23	22	21	27.5	30.4	74.7	-1	-1	-1
1/18/2019	3:09:27 PM	403	1932	20	21	20	21	21	22	21	21	23	23	23	21	27.5	30.4	74.7	-1	-1	-1
1/18/2019	3:09:27 PM	606	1933	20	21	20	21	21	22	21	22	23	23	22	22	27.4	30.4	65.2	-1	-1	-1
1/18/2019	3:09:27 PM	809	1934	20	20	20	20	21	21	21	21	23	23	22	22	27.4	30.4	65.2	-1	-1	-1
1/18/2019	3:09:28 PM	12	1935	20	20	21	20	22	21	21	21	23	23	22	22	27.4	30.4	65.2	-1	-1	-1
1/18/2019	3:09:28 PM	215	1936	20	20	21	20	22	21	21	21	23	23	22	21	27.4	30.4	65.2	-1	-1	-1
1/18/2019	3:09:28 PM	403	1937	20	21	20	21	21	22	21	21	23	23	23	21	27.4	30.4	65.2	-1	-1	-1
1/18/2019	3:09:28 PM	606	1938	20	20	20	21	21	22	21	22	23	23	22	22	27.4	30.4	65.2	-1	-1	-1
1/18/2019	3:09:28 PM	809	1939	20	20	20	20	21	21	21	21	23	23	22	21	27.4	30.4	65.2	-1	-1	-1
1/18/2019	3:09:29 PM	12	1940	20	21	20	21	21	22	21	21	23	23	23	21	27.4	30.4	65.2	-1	-1	-1
1/18/2019	3:09:29 PM	215	1941	20	20	20	21	21	22	21	21	23	23	22	22	27.4	30.4	65.2	-1	-1	-1
1/18/2019	3:09:29 PM	403	1942	20	20	20	21	22	21	21	21	23	23	23	21	27.4	30.4	65.2	-1	-1	-1
1/18/2019	3:09:29 PM	606	1943	20	21	20	21	21	21	22	21	23	23	23	21	27.4	30.4	65.2	-1	-1	-1
1/18/2019	3:09:29 PM	809	1944	20	20	20	21	21	21	21	21	23	23	22	21	27.4	30.4	65.2	-1	-1	-1
1/18/2019	3:09:30 PM	12	1945	20	20	21	21	21	21	21	21	23	23	22	22	27.4	30.4	65.2	-1	-1	-1
1/18/2019	3:09:30 PM	215	1946	20	20	21	20	22	21	21	21	23	23	22	22	27.4	30.4	65.2	-1	-1	-1
1/18/2019	3:09:30 PM	403	1947	20	21	20	21	21	21	21	21	23	23	23	22	27.4	30.4	65.2	-1	-1	-1
1/18/2019	3:09:30 PM	606	1948	20	20	20	21	21	22	21	21	23	23	22	22	27.4	30.4	65.2	-1	-1	-1
1/18/2019	3:09:30 PM	809	1949	20	20	20	20	21	21	21	21	23	23	22	22	27.4	30.4	65.2	-1	-1	-1
1/18/2019	3:09:31 PM	12	1950	20	20	21	21	22	21	21	21	23	23	23	22	27.4	30.4	65.2	-1	-1	-1
1/18/2019	3:09:31 PM	215	1951	20	21	20	21	21	21	21	21	23	23	23	21	27.4	30.4	65.2	-1	-1	-1
1/18/2019	3:09:31 PM	403	1952	20	20	20	21	21	21	21	21	23	23	22	22	27.4	30.4	65.2	-1	-1	-1
1/18/2019	3:09:31 PM	606	1953	20	20	20	20	21	21	21	21	23	23	22	22	27.4	30.4	65.2	-1	-1	-1
1/18/2019	3:09:31 PM	809	1954	20	20	20	20	21	21	21	21	23	23	22	21	27.4	30.4	65.2	-1	-1	-1
1/18/2019	3:09:32 PM	12	1955	20	21	20	21	21	21	21	21	23	23	23	21	27.4	30.4	65.2	-1	-1	-1
1/18/2019	3:09:32 PM	215	1956	20	20	20	21	21	22	21	21	23	23	22	22	27.4	30.4	65.2	-1	-1	-1
1/18/2019	3:09:32 PM	403	1957	20	20	21	20	22	21	22	21	23	23	22	22	27.4	30.4	65.2	-1	-1	-1
1/18/2019	3:09:32 PM	606	1958	20	20	20	21	22	21	21	21	23	23	23	21	27.4	30.4	65.2	-1	-1	-1
1/18/2019	3:09:32 PM	809	1959	20	20	20	21	21	22	21	21	23	23	23	21	27.4	30.4	65.2	-1	-1	-1
1/18/2019	3:09:33 PM	12	1960	20	20	20	21	21	22	21	21	23	23	23	22	27.4	30.4	65.2	-1	-1	-1
1/18/2019	3:09:33 PM	215	1961	20	20	20	20	21	22	21	21	23	23	22	22	27.4	30.4	65.2	-1	-1	-1
1/18/2019	3:09:33 PM	403	1962	20	21	20	21	22	21	22	21	23	23	23	22	27.4	30.4	65.2	-1	-1	-1
1/18/2019	3:09:33 PM	606	1963	20	21	20	21	21	21	21	21	23	23	23	21	27.4	30.4	65.2	-1	-1	-1
1/18/2019	3:09:33 PM	809	1964	20	20	20	21	21	22	21	21	23	23	22	21	27.4	30.4	65.2	-1	-1	-1
1/18/2019	3:09:34 PM	12	1965	20	20	20	21	21	21	21	21	23	23	22	22	27.4	30.4	65.2	-1	-1	-1
1/18/2019	3:09:34 PM	215	1966	20	20	21	20	22	21	21	21	23	23	22	22	27.4	30.4	65.2	-1	-1	-1
1/18/2019	3:09:34 PM	403	1967	20	21	20	21	21	21	21	21	23	23	22	21	27.4	30.4	65.2	-1	-1	-1
1/18/2019	3:09:34 PM	606	1968	20	21	20	21	21	21	21	21	23	23	23	21	27.4	30.4	65.2	-1	-1	-1
1/18/2019	3:09:34 PM	809	1969	20	20	20	21	21	21	21	21	23	23	23	21	27.4	30.4	65.2	-1	-1	-1
1/18/2019	3:09:35 PM	12	1970	20	21	20	21	21	21	21	21	23	23	22	22	27.4	30.4	65.2	-1	-1	-1
1/18/2019	3:09:35 PM	215	1971	20	20	21	20	22	21	21	21	23	23	22	22	27.4	30.4	65.2	-1	-1	-1
1/18/2019	3:09:35 PM	403	1972	20	21	20	21	21	22	21	22	23	23	22	21	27.4	30.4	65.2	-1	-1	-1
1/18/2019	3:09:35 PM	606	1973	20	20	20	21	21	21	21	22	23	23	22	21	27.4	30.4	65.2	-1	-1	-1
1/18/2019	3:09:35 PM	809	1974	20	20	21	20	22	21	21	21	23	23	22	22	27.4	30.4	65.2	-1	-1	-1
1/18/2019	3:09:36 PM	12	1975	20	20	21	20	22	21	22	21	24	23	23	22	27.5	30.5	49.5	-1	-1	-1
1/18/2019	3:09:36 PM	215	1976	20	20	20	21	21	21	21	21	23	23	23	21	27.5	30.5	49.5	-1	-1	-1
1/18/2019	3:09:36 PM	403	1977	20	20	20	21	21	22	21	21	23	23	22	22	27.5	30.5	49.5	-1	-1	-1
1/18/2019	3:09:36 PM	606	1978	20	20	21	20	22	21	21	21	23	23	22	22	27.5	30.5	49.5	-1	-1	-1
1/18/2019	3:09:36 PM	809	1979	20	20	20	20	22	21	22	21	23	23	22	21	27.5	30.5	49.5	-1	-1	-1
1/18/2019	3:09:37 PM	12	1980	20	21	20	21	22	22	22	21	23	23	23	21	27.5	30.5	49.5	-1	-1	-1
1/18/2019	3:09:37 PM	215	1981	20	21	20	21	21	22	21	21	23	23	22	21	27.5	30.5	49.5	-1	-1	-1
1/18/2019	3:09:37 PM	403	1982	20	20	20	20	22	21	21	21	23	23	22	22	27.5	30.5	49.5	-1	-1	-1
1/18/2019	3:09:37 PM	606	1983	20	20	21	20	22	21	21	21	23	23	22	22	27.5	30.5	49.5	-1	-1	-1
1/18/2019	3:09:37 PM	809	1984	20	20	20	20	22	21	21	21	23	23	23	21	27.5	30.5	49.5	-1	-1	-1
1/18/2019	3:09:38 PM	12	1985	20	21	20	21	22	21	21	21	23	23	23	21	27.5	30.5	49.5	-1	-1	-1
1/18/2019	3:09:38 PM	215	1986	20	21	20	21	21	22	21	21	23	23	22	21	27.5	30.5	49.5	-1	-1	-1
1/18/2019	3:09:38 PM	403	1987	20	20	21	20	21	21	21	21	23	23	22	22	27.5	30.5	49.5	-1	-1	-1
1/18/2019	3:09:38 PM	606	1988	20	20	20	20	22	21	21	21	23	23	22	21	27.5	30.5	49.5	-1	-1	-1
1/18/2019	3:09:38 PM	809	1989	20	21	20	21	21	21	21	21	23	23	23	21	27.5	30.5	49.5	-1	-1	-1
1/18/2019	3:09:39 PM	12	1990	20	21	20	21	21	22	21	21	23	23	23	21	27.5	30.5	49.5	-1	-1	-1
1/18/2019	3:09:39 PM	215	1991	20	20	20	20	21	22	21	21	23	23	22	22	27.5	30.5	49.5	-1	-1	-1
1/18/2019	3:09:39 PM	403	1992	20	20	21	20	22	21	21	21	23	23	22	22	27.5	30.5	49.5	-1	-1	-1
1/18/2019	3:09:39 PM	606	1993	20	20	20	20	22	21	21	21	23	23	22	21	27.5	30.5	49.5	-1	-1	-1
1/18/2019	3:09:39 PM	809	1994	20	21	20	21	21	21	21	21	23	23	22	21	27.5	30.5	49.5	-1	-1	-1
1/18/2019	3:09:40 PM	12	1995	20	21	20	21	21	22	21	22	23	23	23	22	27.5	30.5	49.5	-1	-1	-1
1/18/2019	3:09:40 PM	215	1996	20	20	20	21	21	22	21	21	23	23	22	22	27.5	30.5	49.5	-1	-1	-1
1/18/2019	3:09:40 PM	403	1997	20	20	21	20	21	21	21	21	23	23	22	21	27.5	30.5	49.5	-1	-1	-1
1/18/2019	3:09:40 PM	606	1998	20	21	20	20	22	21	21	21	23	23	22	21	27.5	30.5	49.5	-1	-1	-1
1/18/2019	3:09:40 PM	809	1999	20	20	20	20	21	21	21	21	23	23	22	21	27.5	30.5	49.5	-1	-1	-1
[truncated: 39,695 more rows]
