# Supplementary material for: Rapid metabolic shifts occur during the transition between hunger and satiety in Drosophila melanogaster
Source: Nat Commun. 2019 Sep 6;10:4052. doi: 10.1038/s41467-019-11933-z (PMC6731244; doi:10.1038/s41467-019-11933-z)
Supplement: Supplementary file 7 — Supplementary Data 4 [file 41467_2019_11933_MOESM7_ESM.zip › Fig5DFM_12.csv]

Date	Time	MSec	Sample	W1	W2	W3	W4	W5	W6	W7	W8	W9	W10	W11	W12	Temp	Humid	LUX	Dark	OptoCol1	OptoCol2
1/17/2019	6:30:01 PM	14	1	16	16	15	16	15	15	16	16	16	16	16	16	25.8	37.0	29.5	-1	-1	-1
1/17/2019	6:30:01 PM	202	2	16	16	15	16	16	15	16	15	16	15	16	16	25.8	37.0	29.5	-1	-1	-1
1/17/2019	6:30:01 PM	405	3	15	16	15	16	15	16	15	15	16	16	16	16	25.8	37.0	29.5	-1	-1	-1
1/17/2019	6:30:01 PM	608	4	16	16	16	15	16	15	16	15	15	15	16	16	25.8	37.0	29.5	-1	-1	-1
1/17/2019	6:30:01 PM	811	5	16	16	15	16	15	15	15	16	15	15	16	16	25.8	37.0	29.5	-1	-1	-1
1/17/2019	6:30:02 PM	14	6	16	16	16	16	15	16	16	15	16	16	16	16	25.8	37.0	29.5	-1	-1	-1
1/17/2019	6:30:02 PM	202	7	16	16	16	15	15	16	15	15	16	16	16	16	25.8	37.0	29.5	-1	-1	-1
1/17/2019	6:30:02 PM	405	8	16	16	16	16	15	16	15	15	16	16	16	16	25.8	37.0	29.5	-1	-1	-1
1/17/2019	6:30:02 PM	608	9	15	16	16	16	15	15	15	15	16	15	16	16	25.8	37.0	29.5	-1	-1	-1
1/17/2019	6:30:02 PM	811	10	16	16	16	15	15	15	15	15	16	16	16	16	25.8	37.0	29.5	-1	-1	-1
1/17/2019	6:30:03 PM	14	11	16	16	16	16	15	16	15	15	16	16	16	16	25.8	37.0	29.5	-1	-1	-1
1/17/2019	6:30:03 PM	202	12	15	16	15	16	15	16	15	16	16	16	16	16	25.8	37.0	29.5	-1	-1	-1
1/17/2019	6:30:03 PM	405	13	16	16	16	15	15	15	15	15	16	15	16	16	25.8	37.0	29.5	-1	-1	-1
1/17/2019	6:30:03 PM	608	14	16	16	16	16	15	16	15	15	15	16	16	16	25.8	37.0	38.3	-1	-1	-1
1/17/2019	6:30:03 PM	811	15	15	16	15	16	15	15	15	15	16	15	16	15	25.8	37.0	38.3	-1	-1	-1
1/17/2019	6:30:04 PM	14	16	16	16	16	16	15	16	16	15	16	16	16	16	25.8	37.0	38.3	-1	-1	-1
1/17/2019	6:30:04 PM	202	17	16	15	16	16	15	16	15	15	15	16	16	16	25.8	37.0	38.3	-1	-1	-1
1/17/2019	6:30:04 PM	405	18	16	16	15	16	15	15	15	15	16	15	16	16	25.8	37.0	38.3	-1	-1	-1
1/17/2019	6:30:04 PM	608	19	16	16	16	15	15	15	15	15	15	16	16	16	25.8	37.0	38.3	-1	-1	-1
1/17/2019	6:30:04 PM	811	20	16	16	15	16	15	15	15	15	15	15	16	16	25.8	37.0	38.3	-1	-1	-1
1/17/2019	6:30:05 PM	14	21	16	16	16	16	15	15	16	15	16	16	16	16	25.8	37.0	38.3	-1	-1	-1
1/17/2019	6:30:05 PM	202	22	16	16	16	16	15	15	16	15	16	16	16	16	25.8	37.0	38.3	-1	-1	-1
1/17/2019	6:30:05 PM	405	23	16	16	15	16	15	15	15	15	16	16	16	15	25.8	37.0	38.3	-1	-1	-1
1/17/2019	6:30:05 PM	608	24	16	16	16	15	15	15	16	15	16	15	16	16	25.8	37.0	38.3	-1	-1	-1
1/17/2019	6:30:05 PM	811	25	15	16	16	16	15	15	15	15	15	16	16	16	25.8	37.0	38.3	-1	-1	-1
1/17/2019	6:30:06 PM	14	26	16	16	16	16	15	15	16	15	16	15	16	16	25.8	37.0	38.3	-1	-1	-1
1/17/2019	6:30:06 PM	202	27	16	16	16	16	16	15	16	15	16	16	16	16	25.8	37.0	38.3	-1	-1	-1
1/17/2019	6:30:06 PM	405	28	16	16	15	16	15	16	16	15	15	16	16	16	25.8	37.0	38.3	-1	-1	-1
1/17/2019	6:30:06 PM	608	29	15	16	15	16	15	15	16	15	16	15	16	15	25.8	37.0	38.3	-1	-1	-1
1/17/2019	6:30:06 PM	811	30	16	16	16	16	15	15	16	15	15	16	16	16	25.8	37.0	38.3	-1	-1	-1
1/17/2019	6:30:07 PM	14	31	15	16	16	16	15	16	16	15	16	15	16	16	25.8	37.0	38.3	-1	-1	-1
1/17/2019	6:30:07 PM	202	32	16	16	16	16	15	15	16	15	16	15	16	16	25.8	37.0	38.3	-1	-1	-1
1/17/2019	6:30:07 PM	405	33	16	16	15	16	15	15	15	15	15	16	16	16	25.8	37.0	38.3	-1	-1	-1
1/17/2019	6:30:07 PM	608	34	16	16	16	15	15	15	16	15	16	15	16	15	25.8	37.0	38.3	-1	-1	-1
1/17/2019	6:30:07 PM	811	35	16	16	15	16	15	15	15	15	15	16	16	16	25.8	37.0	38.3	-1	-1	-1
1/17/2019	6:30:08 PM	14	36	16	16	16	16	15	15	16	15	16	15	16	16	25.8	37.0	38.3	-1	-1	-1
1/17/2019	6:30:08 PM	202	37	16	16	16	16	15	15	15	15	15	16	16	16	25.8	37.0	38.3	-1	-1	-1
1/17/2019	6:30:08 PM	405	38	16	16	16	15	15	15	16	15	16	15	16	16	25.8	37.0	38.3	-1	-1	-1
1/17/2019	6:30:08 PM	608	39	16	16	16	15	15	15	15	15	15	16	16	16	25.8	37.0	38.3	-1	-1	-1
1/17/2019	6:30:08 PM	811	40	15	16	15	16	15	15	15	15	16	16	16	15	25.8	37.0	38.3	-1	-1	-1
1/17/2019	6:30:09 PM	14	41	16	16	16	16	15	15	15	15	16	16	16	16	25.8	37.0	38.3	-1	-1	-1
1/17/2019	6:30:09 PM	202	42	16	16	16	16	15	15	15	15	15	16	16	16	25.8	37.0	38.3	-1	-1	-1
1/17/2019	6:30:09 PM	405	43	16	16	15	16	15	16	16	15	16	15	16	15	25.8	37.0	38.3	-1	-1	-1
1/17/2019	6:30:09 PM	608	44	16	16	16	15	15	15	16	15	15	16	16	16	25.8	37.0	38.3	-1	-1	-1
1/17/2019	6:30:09 PM	811	45	16	16	15	16	15	16	15	16	15	15	16	16	25.8	37.0	38.3	-1	-1	-1
1/17/2019	6:30:10 PM	14	46	16	16	16	15	15	15	16	15	16	16	16	16	25.8	37.0	38.3	-1	-1	-1
1/17/2019	6:30:10 PM	202	47	16	16	16	16	15	15	15	15	15	16	16	16	25.8	37.0	38.3	-1	-1	-1
1/17/2019	6:30:10 PM	405	48	15	16	15	16	15	15	16	15	16	15	16	16	25.8	37.0	38.3	-1	-1	-1
1/17/2019	6:30:10 PM	608	49	16	16	16	15	15	15	15	15	16	16	16	16	25.8	37.0	38.3	-1	-1	-1
1/17/2019	6:30:10 PM	811	50	15	16	15	16	15	16	15	15	15	15	16	16	25.8	37.0	38.3	-1	-1	-1
1/17/2019	6:30:11 PM	14	51	16	16	16	15	15	15	16	15	16	16	16	16	25.8	37.0	38.3	-1	-1	-1
1/17/2019	6:30:11 PM	202	52	16	16	16	16	15	15	15	15	15	16	16	16	25.8	37.0	38.3	-1	-1	-1
1/17/2019	6:30:11 PM	405	53	16	16	16	16	15	15	16	15	16	15	16	16	25.8	37.0	38.3	-1	-1	-1
1/17/2019	6:30:11 PM	608	54	16	16	15	16	15	15	15	15	15	16	16	16	25.8	37.0	38.3	-1	-1	-1
1/17/2019	6:30:11 PM	811	55	15	16	15	16	15	16	15	15	16	15	16	15	25.8	37.0	38.3	-1	-1	-1
1/17/2019	6:30:12 PM	14	56	16	16	16	16	15	15	15	16	15	16	16	16	25.8	37.1	38.6	-1	-1	-1
1/17/2019	6:30:12 PM	202	57	16	16	15	16	15	16	15	16	16	16	16	16	25.8	37.1	38.6	-1	-1	-1
1/17/2019	6:30:12 PM	405	58	16	16	16	16	15	16	15	15	16	16	16	16	25.8	37.1	38.6	-1	-1	-1
1/17/2019	6:30:12 PM	608	59	16	16	16	16	15	16	15	15	15	16	16	16	25.8	37.1	38.6	-1	-1	-1
1/17/2019	6:30:12 PM	811	60	16	16	16	16	15	15	16	15	16	15	16	16	25.8	37.1	38.6	-1	-1	-1
1/17/2019	6:30:13 PM	14	61	16	16	15	16	15	16	15	16	16	16	16	16	25.8	37.1	38.6	-1	-1	-1
1/17/2019	6:30:13 PM	202	62	16	16	16	16	15	15	16	15	16	15	16	16	25.8	37.1	38.6	-1	-1	-1
1/17/2019	6:30:13 PM	405	63	16	16	16	16	15	16	15	15	15	16	16	16	25.8	37.1	38.6	-1	-1	-1
1/17/2019	6:30:13 PM	608	64	16	16	15	16	15	15	16	15	16	15	16	15	25.8	37.1	38.6	-1	-1	-1
1/17/2019	6:30:13 PM	811	65	16	16	16	15	15	15	15	15	15	16	16	16	25.8	37.1	38.6	-1	-1	-1
1/17/2019	6:30:14 PM	14	66	15	16	16	16	15	15	16	15	16	15	16	16	25.8	37.1	38.6	-1	-1	-1
1/17/2019	6:30:14 PM	202	67	16	16	16	15	15	15	16	15	16	16	16	16	25.8	37.1	38.6	-1	-1	-1
1/17/2019	6:30:14 PM	405	68	16	16	15	16	15	15	16	15	16	15	16	16	25.8	37.1	38.6	-1	-1	-1
1/17/2019	6:30:14 PM	608	69	16	16	16	15	15	15	15	15	15	16	16	16	25.8	37.1	38.6	-1	-1	-1
1/17/2019	6:30:14 PM	811	70	15	16	15	16	15	15	15	15	16	15	16	15	25.8	37.1	38.6	-1	-1	-1
1/17/2019	6:30:15 PM	14	71	16	16	16	15	15	15	15	15	16	16	16	16	25.8	37.1	38.6	-1	-1	-1
1/17/2019	6:30:15 PM	202	72	16	16	16	16	15	16	15	15	15	16	16	16	25.8	37.1	38.6	-1	-1	-1
1/17/2019	6:30:15 PM	405	73	15	16	15	16	15	15	16	15	16	15	16	15	25.8	37.1	38.6	-1	-1	-1
1/17/2019	6:30:15 PM	608	74	16	16	16	15	15	15	15	15	16	16	16	16	25.8	37.1	38.6	-1	-1	-1
1/17/2019	6:30:15 PM	811	75	15	16	15	16	15	15	15	15	16	15	16	16	25.8	37.1	38.6	-1	-1	-1
1/17/2019	6:30:16 PM	14	76	16	16	16	16	15	15	15	15	16	16	16	16	25.8	37.1	38.6	-1	-1	-1
1/17/2019	6:30:16 PM	202	77	16	16	16	15	15	16	16	15	16	16	16	16	25.8	37.1	38.6	-1	-1	-1
1/17/2019	6:30:16 PM	405	78	15	16	15	16	15	15	15	15	16	15	16	16	25.8	37.1	38.6	-1	-1	-1
1/17/2019	6:30:16 PM	608	79	16	16	16	15	15	15	15	15	15	16	16	16	25.8	37.1	38.6	-1	-1	-1
1/17/2019	6:30:16 PM	811	80	15	16	15	16	15	15	15	15	15	15	16	16	25.8	37.1	38.6	-1	-1	-1
1/17/2019	6:30:17 PM	14	81	16	16	16	16	15	15	16	15	16	16	16	16	25.8	37.1	38.6	-1	-1	-1
1/17/2019	6:30:17 PM	202	82	16	16	16	16	15	15	15	16	15	16	16	16	25.8	37.1	38.6	-1	-1	-1
1/17/2019	6:30:17 PM	405	83	16	16	15	15	15	15	16	15	16	15	16	15	25.8	37.1	38.6	-1	-1	-1
1/17/2019	6:30:17 PM	608	84	16	16	16	16	15	16	15	15	15	16	16	16	25.8	37.1	38.6	-1	-1	-1
1/17/2019	6:30:17 PM	811	85	15	16	15	16	15	15	16	15	16	15	16	16	25.8	37.1	38.6	-1	-1	-1
1/17/2019	6:30:18 PM	14	86	16	16	16	16	15	16	15	16	15	16	16	16	25.8	37.1	38.6	-1	-1	-1
1/17/2019	6:30:18 PM	202	87	16	16	16	16	15	16	15	16	15	16	16	16	25.8	37.1	38.6	-1	-1	-1
1/17/2019	6:30:18 PM	405	88	15	16	16	16	15	15	15	15	16	15	16	16	25.8	37.1	38.6	-1	-1	-1
1/17/2019	6:30:18 PM	608	89	16	16	16	16	15	16	15	15	15	16	16	16	25.8	37.1	38.6	-1	-1	-1
1/17/2019	6:30:18 PM	811	90	15	16	15	15	15	15	15	15	16	15	16	16	25.8	37.1	38.6	-1	-1	-1
1/17/2019	6:30:19 PM	14	91	16	16	15	16	15	16	15	15	15	16	16	16	25.8	37.1	38.6	-1	-1	-1
1/17/2019	6:30:19 PM	202	92	15	16	15	16	15	15	16	15	16	16	16	16	25.8	37.1	38.6	-1	-1	-1
1/17/2019	6:30:19 PM	405	93	16	16	16	15	15	15	16	15	15	16	16	16	25.8	37.1	38.6	-1	-1	-1
1/17/2019	6:30:19 PM	608	94	15	16	16	16	15	15	16	15	16	15	16	16	25.8	37.1	38.6	-1	-1	-1
1/17/2019	6:30:19 PM	811	95	16	16	16	15	15	15	15	15	15	16	16	16	25.8	37.1	38.6	-1	-1	-1
1/17/2019	6:30:20 PM	14	96	15	16	15	16	15	16	15	15	16	16	16	16	25.8	37.1	38.6	-1	-1	-1
1/17/2019	6:30:20 PM	202	97	16	16	16	16	15	15	16	15	16	15	16	16	25.8	37.1	38.6	-1	-1	-1
1/17/2019	6:30:20 PM	405	98	15	16	15	16	15	16	15	15	15	15	16	16	25.8	37.0	37.9	-1	-1	-1
1/17/2019	6:30:20 PM	608	99	16	16	16	16	15	15	15	15	16	15	16	16	25.8	37.0	37.9	-1	-1	-1
1/17/2019	6:30:20 PM	811	100	15	16	15	16	15	16	15	15	15	16	16	16	25.8	37.0	37.9	-1	-1	-1
1/17/2019	6:30:21 PM	14	101	16	16	16	15	15	16	15	15	16	16	16	16	25.8	37.0	37.9	-1	-1	-1
1/17/2019	6:30:21 PM	202	102	16	16	16	16	15	16	15	16	16	16	16	16	25.8	37.0	37.9	-1	-1	-1
1/17/2019	6:30:21 PM	405	103	15	16	16	16	15	15	16	15	16	15	16	15	25.8	37.0	37.9	-1	-1	-1
1/17/2019	6:30:21 PM	608	104	16	16	15	16	15	15	15	15	15	16	16	16	25.8	37.0	37.9	-1	-1	-1
1/17/2019	6:30:21 PM	811	105	15	16	16	16	15	15	16	15	16	15	16	15	25.8	37.0	37.9	-1	-1	-1
1/17/2019	6:30:22 PM	14	106	16	16	16	16	15	16	15	15	15	16	16	16	25.8	37.0	37.9	-1	-1	-1
1/17/2019	6:30:22 PM	202	107	16	16	16	16	15	15	15	16	15	16	16	16	25.8	37.0	37.9	-1	-1	-1
1/17/2019	6:30:22 PM	405	108	16	16	16	15	15	15	16	15	15	15	16	16	25.8	37.0	37.9	-1	-1	-1
1/17/2019	6:30:22 PM	608	109	15	16	15	16	15	16	15	15	15	15	16	16	25.8	37.0	37.9	-1	-1	-1
1/17/2019	6:30:22 PM	811	110	16	16	16	15	15	15	16	15	16	15	16	16	25.8	37.0	37.9	-1	-1	-1
1/17/2019	6:30:23 PM	14	111	16	16	16	16	15	16	15	15	16	16	16	16	25.8	37.0	37.9	-1	-1	-1
1/17/2019	6:30:23 PM	202	112	16	16	16	16	15	15	16	15	16	15	16	15	25.8	37.0	37.9	-1	-1	-1
1/17/2019	6:30:23 PM	405	113	16	16	16	15	15	15	15	15	15	16	16	16	25.8	37.0	37.9	-1	-1	-1
1/17/2019	6:30:23 PM	608	114	15	16	15	16	15	15	16	15	16	15	16	15	25.8	37.0	37.9	-1	-1	-1
1/17/2019	6:30:23 PM	811	115	16	16	16	16	15	16	15	16	15	16	16	16	25.8	37.0	37.9	-1	-1	-1
1/17/2019	6:30:24 PM	14	116	16	16	16	16	15	15	16	15	16	15	16	16	25.8	37.0	37.9	-1	-1	-1
1/17/2019	6:30:24 PM	202	117	16	16	16	15	15	16	16	15	16	16	16	16	25.8	37.0	37.9	-1	-1	-1
1/17/2019	6:30:24 PM	405	118	15	16	15	16	15	15	16	15	16	15	16	15	25.8	37.0	37.9	-1	-1	-1
1/17/2019	6:30:24 PM	608	119	16	16	16	15	15	15	16	15	15	16	16	16	25.8	37.0	37.9	-1	-1	-1
1/17/2019	6:30:24 PM	811	120	15	16	15	16	15	15	15	15	16	15	16	15	25.8	37.0	37.9	-1	-1	-1
1/17/2019	6:30:25 PM	14	121	16	16	16	16	15	15	15	16	15	16	16	16	25.8	37.0	37.9	-1	-1	-1
1/17/2019	6:30:25 PM	202	122	16	16	16	16	15	16	16	15	16	16	16	16	25.8	37.0	37.9	-1	-1	-1
1/17/2019	6:30:25 PM	405	123	16	16	16	16	15	15	16	15	16	15	16	16	25.8	37.0	37.9	-1	-1	-1
1/17/2019	6:30:25 PM	608	124	15	16	15	16	15	15	16	15	16	15	16	16	25.8	37.0	37.9	-1	-1	-1
1/17/2019	6:30:25 PM	811	125	16	15	16	15	15	16	15	15	15	16	16	16	25.8	37.0	37.9	-1	-1	-1
1/17/2019	6:30:26 PM	14	126	16	16	16	16	15	16	16	15	16	15	16	16	25.8	37.0	37.9	-1	-1	-1
1/17/2019	6:30:26 PM	202	127	16	16	16	15	16	15	15	15	16	16	16	16	25.8	37.0	37.9	-1	-1	-1
1/17/2019	6:30:26 PM	405	128	15	16	15	16	15	15	16	15	16	16	16	15	25.8	37.0	37.9	-1	-1	-1
1/17/2019	6:30:26 PM	608	129	16	16	16	16	15	15	15	15	15	16	16	16	25.8	37.0	37.9	-1	-1	-1
1/17/2019	6:30:26 PM	811	130	15	16	15	16	15	15	15	15	16	15	16	16	25.8	37.0	37.9	-1	-1	-1
1/17/2019	6:30:27 PM	14	131	16	16	16	16	15	16	15	16	15	16	16	16	25.8	37.0	37.9	-1	-1	-1
1/17/2019	6:30:27 PM	202	132	16	16	16	16	15	16	16	15	16	15	16	15	25.8	37.0	37.9	-1	-1	-1
1/17/2019	6:30:27 PM	405	133	16	16	16	16	15	16	16	16	15	16	16	16	25.8	37.0	37.9	-1	-1	-1
1/17/2019	6:30:27 PM	608	134	16	16	16	15	15	15	16	15	16	15	16	15	25.8	37.0	37.9	-1	-1	-1
1/17/2019	6:30:27 PM	811	135	16	15	16	15	15	15	15	15	15	16	16	16	25.8	37.0	37.9	-1	-1	-1
1/17/2019	6:30:28 PM	14	136	16	16	15	16	15	15	16	16	16	15	16	16	25.8	37.0	37.9	-1	-1	-1
1/17/2019	6:30:28 PM	202	137	16	16	15	16	15	16	15	15	16	16	16	16	25.8	37.0	37.9	-1	-1	-1
1/17/2019	6:30:28 PM	405	138	16	16	16	15	15	15	16	15	16	15	16	16	25.8	37.0	37.9	-1	-1	-1
1/17/2019	6:30:28 PM	608	139	16	16	16	15	15	15	15	16	15	16	16	16	25.8	37.0	37.9	-1	-1	-1
1/17/2019	6:30:28 PM	811	140	16	16	16	16	15	15	15	15	16	16	16	16	25.8	37.0	38.4	-1	-1	-1
1/17/2019	6:30:29 PM	14	141	16	16	16	15	15	15	15	15	16	16	16	16	25.8	37.0	38.4	-1	-1	-1
1/17/2019	6:30:29 PM	202	142	16	16	16	15	16	15	16	15	16	16	16	16	25.8	37.0	38.4	-1	-1	-1
1/17/2019	6:30:29 PM	405	143	16	16	16	16	15	15	15	15	15	16	16	16	25.8	37.0	38.4	-1	-1	-1
1/17/2019	6:30:29 PM	608	144	16	16	16	15	15	15	16	15	16	15	16	16	25.8	37.0	38.4	-1	-1	-1
1/17/2019	6:30:29 PM	811	145	16	15	16	15	15	15	15	15	15	16	16	16	25.8	37.0	38.4	-1	-1	-1
1/17/2019	6:30:30 PM	14	146	15	16	16	16	15	15	16	15	16	15	16	16	25.8	37.0	38.4	-1	-1	-1
1/17/2019	6:30:30 PM	202	147	16	16	16	16	16	15	16	15	16	16	16	16	25.8	37.0	38.4	-1	-1	-1
1/17/2019	6:30:30 PM	405	148	16	16	15	16	15	16	15	15	15	16	16	16	25.8	37.0	38.4	-1	-1	-1
1/17/2019	6:30:30 PM	608	149	15	16	16	16	15	15	16	15	16	15	16	15	25.8	37.0	38.4	-1	-1	-1
1/17/2019	6:30:30 PM	811	150	16	16	15	15	15	15	15	15	15	16	16	16	25.8	37.0	38.4	-1	-1	-1
1/17/2019	6:30:31 PM	14	151	15	16	15	16	15	16	15	15	16	16	16	15	25.8	37.0	38.4	-1	-1	-1
1/17/2019	6:30:31 PM	202	152	16	16	16	15	15	15	16	15	16	15	16	15	25.8	37.0	38.4	-1	-1	-1
1/17/2019	6:30:31 PM	405	153	16	16	16	15	15	15	16	15	16	16	16	16	25.8	37.0	38.4	-1	-1	-1
1/17/2019	6:30:31 PM	608	154	16	16	15	16	15	15	15	15	16	16	16	15	25.8	37.0	38.4	-1	-1	-1
1/17/2019	6:30:31 PM	811	155	16	16	15	15	15	15	16	15	16	15	16	16	25.8	37.0	38.4	-1	-1	-1
1/17/2019	6:30:32 PM	14	156	16	16	15	16	15	16	15	16	16	16	16	16	25.8	37.0	38.4	-1	-1	-1
1/17/2019	6:30:32 PM	202	157	16	16	16	16	15	15	15	15	16	15	16	15	25.8	37.0	38.4	-1	-1	-1
1/17/2019	6:30:32 PM	405	158	15	16	15	16	15	16	15	15	15	16	16	16	25.8	37.0	38.4	-1	-1	-1
1/17/2019	6:30:32 PM	608	159	15	16	15	16	15	15	15	15	16	15	16	15	25.8	37.0	38.4	-1	-1	-1
1/17/2019	6:30:32 PM	811	160	16	15	16	15	15	15	16	15	15	15	16	16	25.8	37.0	38.4	-1	-1	-1
1/17/2019	6:30:33 PM	14	161	16	16	16	16	15	16	16	15	16	15	16	16	25.8	37.0	38.4	-1	-1	-1
1/17/2019	6:30:33 PM	202	162	16	16	16	15	16	15	16	15	16	15	16	16	25.8	37.0	38.4	-1	-1	-1
1/17/2019	6:30:33 PM	405	163	16	16	16	16	15	16	15	16	15	16	16	16	25.8	37.0	38.4	-1	-1	-1
1/17/2019	6:30:33 PM	608	164	15	16	15	16	15	16	15	15	16	15	16	16	25.8	37.0	38.4	-1	-1	-1
1/17/2019	6:30:33 PM	811	165	16	15	16	15	15	15	15	15	15	16	16	16	25.8	37.0	38.4	-1	-1	-1
1/17/2019	6:30:34 PM	14	166	16	16	16	16	15	15	16	15	16	15	16	15	25.8	37.0	38.4	-1	-1	-1
1/17/2019	6:30:34 PM	202	167	16	16	16	16	15	15	16	15	16	15	16	16	25.8	37.0	38.4	-1	-1	-1
1/17/2019	6:30:34 PM	405	168	16	16	16	16	15	15	16	15	15	16	16	16	25.8	37.0	38.4	-1	-1	-1
1/17/2019	6:30:34 PM	608	169	15	16	15	16	15	15	15	15	16	15	16	16	25.8	37.0	38.4	-1	-1	-1
1/17/2019	6:30:34 PM	811	170	16	16	16	15	15	15	16	15	15	15	16	16	25.8	37.0	38.4	-1	-1	-1
1/17/2019	6:30:35 PM	14	171	16	16	16	16	15	16	15	16	16	16	16	16	25.8	37.0	38.4	-1	-1	-1
1/17/2019	6:30:35 PM	202	172	15	16	16	16	15	15	16	15	16	15	16	15	25.8	37.0	38.4	-1	-1	-1
1/17/2019	6:30:35 PM	405	173	16	16	16	16	15	15	16	15	16	16	16	16	25.8	37.0	38.4	-1	-1	-1
1/17/2019	6:30:35 PM	608	174	15	16	15	16	15	16	15	15	16	15	16	16	25.8	37.0	38.4	-1	-1	-1
1/17/2019	6:30:35 PM	811	175	16	16	16	15	15	15	16	15	16	15	16	16	25.8	37.0	38.4	-1	-1	-1
1/17/2019	6:30:36 PM	14	176	16	16	16	16	15	16	15	15	15	16	16	16	25.8	37.0	38.4	-1	-1	-1
1/17/2019	6:30:36 PM	202	177	15	16	15	16	15	16	15	15	16	16	16	15	25.8	37.0	38.4	-1	-1	-1
1/17/2019	6:30:36 PM	405	178	16	16	16	15	15	16	15	15	16	16	16	16	25.8	37.0	38.4	-1	-1	-1
1/17/2019	6:30:36 PM	608	179	15	16	15	16	15	16	15	15	16	16	16	16	25.8	37.0	38.4	-1	-1	-1
1/17/2019	6:30:36 PM	811	180	16	16	16	16	15	15	15	15	15	16	16	16	25.8	37.0	38.4	-1	-1	-1
1/17/2019	6:30:37 PM	14	181	15	16	15	16	15	16	16	15	16	16	16	16	25.8	37.0	38.4	-1	-1	-1
1/17/2019	6:30:37 PM	202	182	16	16	16	16	15	15	16	15	16	15	16	16	25.8	37.0	37.2	-1	-1	-1
1/17/2019	6:30:37 PM	405	183	16	16	16	16	15	16	15	15	16	16	16	16	25.8	37.0	37.2	-1	-1	-1
1/17/2019	6:30:37 PM	608	184	15	16	15	16	15	16	15	16	15	15	16	16	25.8	37.0	37.2	-1	-1	-1
1/17/2019	6:30:37 PM	811	185	16	16	16	15	15	15	16	15	16	15	16	16	25.8	37.0	37.2	-1	-1	-1
1/17/2019	6:30:38 PM	14	186	16	16	15	16	15	16	16	15	16	16	16	16	25.8	37.0	37.2	-1	-1	-1
1/17/2019	6:30:38 PM	202	187	16	16	15	16	15	15	16	15	16	15	16	15	25.8	37.0	37.2	-1	-1	-1
1/17/2019	6:30:38 PM	405	188	16	16	16	16	15	16	16	16	16	16	16	16	25.8	37.0	37.2	-1	-1	-1
1/17/2019	6:30:38 PM	608	189	15	16	16	16	15	16	15	15	16	15	16	15	25.8	37.0	37.2	-1	-1	-1
1/17/2019	6:30:38 PM	811	190	16	16	16	15	15	16	15	15	15	16	16	16	25.8	37.0	37.2	-1	-1	-1
1/17/2019	6:30:39 PM	14	191	15	16	16	16	15	15	15	15	16	15	16	15	25.8	37.0	37.2	-1	-1	-1
1/17/2019	6:30:39 PM	202	192	16	16	16	15	15	15	16	15	16	16	16	16	25.8	37.0	37.2	-1	-1	-1
1/17/2019	6:30:39 PM	405	193	15	16	15	16	15	15	16	16	16	16	16	16	25.8	37.0	37.2	-1	-1	-1
1/17/2019	6:30:39 PM	608	194	16	16	16	15	15	15	16	15	15	16	16	16	25.8	37.0	37.2	-1	-1	-1
1/17/2019	6:30:39 PM	811	195	15	16	15	16	15	15	15	15	16	16	16	15	25.8	37.0	37.2	-1	-1	-1
1/17/2019	6:30:40 PM	14	196	16	16	16	16	15	15	15	15	16	16	16	16	25.8	37.0	37.2	-1	-1	-1
1/17/2019	6:30:40 PM	202	197	16	16	15	16	15	16	15	15	16	16	16	16	25.8	37.0	37.2	-1	-1	-1
1/17/2019	6:30:40 PM	405	198	16	16	16	15	15	15	15	15	16	16	16	16	25.8	37.0	37.2	-1	-1	-1
1/17/2019	6:30:40 PM	608	199	16	16	16	16	15	15	15	15	15	16	16	16	25.8	37.0	37.2	-1	-1	-1
1/17/2019	6:30:40 PM	811	200	15	16	16	16	15	15	15	15	16	15	16	15	25.8	37.0	37.2	-1	-1	-1
1/17/2019	6:30:41 PM	14	201	16	16	16	15	15	15	15	15	15	16	16	16	25.8	37.0	37.2	-1	-1	-1
1/17/2019	6:30:41 PM	210	202	15	16	15	16	15	15	15	15	16	15	16	15	25.8	37.0	37.2	-1	-1	-1
1/17/2019	6:30:41 PM	413	203	15	16	15	16	15	16	15	15	16	16	16	16	25.8	37.0	37.2	-1	-1	-1
1/17/2019	6:30:41 PM	616	204	16	16	15	16	15	16	15	16	16	16	16	16	25.8	37.0	37.2	-1	-1	-1
1/17/2019	6:30:41 PM	803	205	15	16	15	16	15	16	15	15	16	16	16	16	25.8	37.0	37.2	-1	-1	-1
1/17/2019	6:30:42 PM	6	206	16	16	16	16	15	15	15	15	16	16	16	16	25.8	37.0	37.2	-1	-1	-1
1/17/2019	6:30:42 PM	210	207	15	16	15	16	15	16	15	15	15	15	16	16	25.8	37.0	37.2	-1	-1	-1
1/17/2019	6:30:42 PM	415	208	16	16	16	16	15	15	16	15	16	16	16	16	25.8	37.0	37.2	-1	-1	-1
1/17/2019	6:30:42 PM	602	209	16	16	16	16	15	16	16	15	15	16	16	16	25.8	37.0	37.2	-1	-1	-1
1/17/2019	6:30:42 PM	805	210	15	16	15	16	15	15	16	15	16	16	16	15	25.8	37.0	37.2	-1	-1	-1
1/17/2019	6:30:43 PM	9	211	16	15	16	15	15	15	16	15	15	16	16	16	25.8	37.0	37.2	-1	-1	-1
1/17/2019	6:30:43 PM	202	212	15	16	15	16	15	16	16	15	16	16	16	16	25.8	37.0	37.2	-1	-1	-1
1/17/2019	6:30:43 PM	405	213	16	16	16	15	15	15	15	15	15	16	16	16	25.8	37.0	37.2	-1	-1	-1
1/17/2019	6:30:43 PM	608	214	15	16	15	16	15	15	15	15	16	16	16	16	25.8	37.0	37.2	-1	-1	-1
1/17/2019	6:30:43 PM	811	215	16	16	16	16	15	15	16	15	16	15	16	16	25.8	37.0	37.2	-1	-1	-1
1/17/2019	6:30:44 PM	14	216	16	16	16	15	15	15	15	15	15	16	16	16	25.8	37.0	37.2	-1	-1	-1
1/17/2019	6:30:44 PM	202	217	16	16	15	16	15	16	15	15	15	16	16	16	25.8	37.0	37.2	-1	-1	-1
1/17/2019	6:30:44 PM	405	218	16	16	16	15	15	15	16	15	15	15	16	16	25.8	37.0	37.2	-1	-1	-1
1/17/2019	6:30:44 PM	608	219	16	16	15	16	15	16	15	16	15	16	16	16	25.8	37.0	37.2	-1	-1	-1
1/17/2019	6:30:44 PM	811	220	16	16	16	15	15	15	16	15	16	15	16	16	25.8	37.0	37.2	-1	-1	-1
1/17/2019	6:30:45 PM	14	221	16	16	16	16	15	15	15	16	16	16	16	16	25.8	37.0	37.2	-1	-1	-1
1/17/2019	6:30:45 PM	202	222	15	16	16	16	15	15	16	15	16	15	16	15	25.8	37.0	37.2	-1	-1	-1
1/17/2019	6:30:45 PM	405	223	16	16	16	16	15	16	15	15	15	16	16	16	25.8	37.0	37.2	-1	-1	-1
1/17/2019	6:30:45 PM	608	224	15	16	15	16	15	15	15	15	16	15	16	15	25.8	37.0	37.2	-1	-1	-1
1/17/2019	6:30:45 PM	811	225	16	16	16	16	15	15	16	15	15	16	16	16	25.8	37.0	37.2	-1	-1	-1
1/17/2019	6:30:46 PM	14	226	16	16	15	15	15	15	15	15	16	15	16	16	25.8	37.0	37.2	-1	-1	-1
1/17/2019	6:30:46 PM	202	227	16	16	16	16	15	16	15	16	15	16	16	16	25.8	37.0	37.2	-1	-1	-1
1/17/2019	6:30:46 PM	405	228	16	16	16	15	15	15	16	15	16	15	16	16	25.8	37.0	37.2	-1	-1	-1
1/17/2019	6:30:46 PM	608	229	15	16	15	16	15	15	15	15	16	16	16	15	25.8	37.0	37.2	-1	-1	-1
1/17/2019	6:30:46 PM	811	230	16	16	16	15	15	15	15	15	16	16	16	16	25.8	37.0	37.2	-1	-1	-1
1/17/2019	6:30:47 PM	14	231	16	16	16	16	15	16	15	15	15	16	16	16	25.8	37.0	37.2	-1	-1	-1
1/17/2019	6:30:47 PM	202	232	15	16	15	16	15	15	15	15	16	15	16	15	25.8	37.0	37.2	-1	-1	-1
1/17/2019	6:30:47 PM	405	233	16	16	16	16	15	16	15	15	15	16	16	16	25.8	37.0	37.2	-1	-1	-1
1/17/2019	6:30:47 PM	608	234	16	16	15	16	15	15	15	15	16	15	16	15	25.8	37.0	37.2	-1	-1	-1
1/17/2019	6:30:47 PM	811	235	16	16	16	15	15	15	15	15	15	16	16	16	25.8	37.0	37.2	-1	-1	-1
1/17/2019	6:30:48 PM	14	236	15	16	15	16	15	15	15	15	16	16	16	16	25.8	37.0	37.2	-1	-1	-1
1/17/2019	6:30:48 PM	202	237	16	16	16	16	15	15	16	15	16	16	16	16	25.8	37.0	37.2	-1	-1	-1
1/17/2019	6:30:48 PM	405	238	16	16	15	16	15	16	15	15	15	16	16	16	25.8	37.0	37.2	-1	-1	-1
1/17/2019	6:30:48 PM	608	239	16	16	16	15	15	15	16	15	16	15	16	16	25.8	37.0	37.2	-1	-1	-1
1/17/2019	6:30:48 PM	811	240	16	16	15	16	15	15	15	16	15	16	16	16	25.8	37.0	37.2	-1	-1	-1
1/17/2019	6:30:49 PM	14	241	16	16	16	15	15	15	16	15	16	15	16	16	25.8	37.0	37.2	-1	-1	-1
1/17/2019	6:30:49 PM	202	242	16	16	16	16	15	16	16	15	15	16	16	16	25.8	37.0	37.2	-1	-1	-1
1/17/2019	6:30:49 PM	405	243	16	16	16	16	15	15	16	15	16	15	16	16	25.8	37.0	37.2	-1	-1	-1
1/17/2019	6:30:49 PM	608	244	16	16	15	16	15	15	15	15	15	15	16	16	25.8	37.0	37.2	-1	-1	-1
1/17/2019	6:30:49 PM	811	245	16	16	16	15	15	15	16	15	16	15	16	16	25.8	37.0	37.2	-1	-1	-1
1/17/2019	6:30:50 PM	14	246	16	16	16	16	15	15	15	15	15	16	16	16	25.8	37.0	37.2	-1	-1	-1
1/17/2019	6:30:50 PM	202	247	16	16	16	16	15	16	15	15	16	15	16	15	25.8	37.0	37.2	-1	-1	-1
1/17/2019	6:30:50 PM	405	248	16	16	16	16	15	15	15	15	16	16	16	16	25.8	37.0	37.2	-1	-1	-1
1/17/2019	6:30:50 PM	608	249	15	16	15	16	15	15	16	15	16	15	16	16	25.8	37.0	37.2	-1	-1	-1
1/17/2019	6:30:50 PM	811	250	16	16	16	16	15	16	15	16	15	16	16	16	25.8	37.0	37.2	-1	-1	-1
1/17/2019	6:30:51 PM	14	251	16	16	16	16	15	15	16	15	16	15	16	16	25.8	37.0	37.2	-1	-1	-1
1/17/2019	6:30:51 PM	202	252	16	16	16	16	15	15	16	15	16	16	16	16	25.8	37.0	37.2	-1	-1	-1
1/17/2019	6:30:51 PM	405	253	16	16	16	16	15	15	16	15	16	15	16	16	25.8	37.0	37.2	-1	-1	-1
1/17/2019	6:30:51 PM	608	254	16	16	15	15	15	16	15	15	16	16	16	16	25.8	37.0	37.2	-1	-1	-1
1/17/2019	6:30:51 PM	811	255	15	16	15	16	15	15	16	15	16	15	16	15	25.8	37.0	37.2	-1	-1	-1
1/17/2019	6:30:52 PM	14	256	16	16	16	16	15	15	15	15	15	16	16	16	25.8	37.0	37.2	-1	-1	-1
1/17/2019	6:30:52 PM	202	257	15	16	16	16	15	15	16	15	16	15	16	15	25.8	37.0	37.2	-1	-1	-1
1/17/2019	6:30:52 PM	405	258	16	16	16	16	15	16	16	16	15	16	16	16	25.8	37.0	37.2	-1	-1	-1
1/17/2019	6:30:52 PM	608	259	16	16	16	16	15	15	16	15	16	15	16	16	25.8	37.0	37.2	-1	-1	-1
1/17/2019	6:30:52 PM	811	260	15	16	15	16	15	15	15	15	16	16	16	15	25.8	37.0	37.2	-1	-1	-1
1/17/2019	6:30:53 PM	14	261	16	16	16	15	15	15	15	15	16	16	16	16	25.8	37.0	37.2	-1	-1	-1
1/17/2019	6:30:53 PM	202	262	16	16	15	16	15	16	15	15	16	16	16	16	25.8	37.0	37.2	-1	-1	-1
1/17/2019	6:30:53 PM	405	263	16	16	16	16	15	15	16	15	16	15	16	16	25.8	37.0	37.2	-1	-1	-1
1/17/2019	6:30:53 PM	608	264	16	15	16	15	15	15	15	15	16	16	16	16	25.8	37.0	37.2	-1	-1	-1
1/17/2019	6:30:53 PM	811	265	15	16	15	16	15	15	15	15	16	15	16	15	25.8	37.0	37.2	-1	-1	-1
1/17/2019	6:30:54 PM	14	266	16	16	16	16	15	15	16	15	16	16	16	16	25.8	37.0	37.5	-1	-1	-1
1/17/2019	6:30:54 PM	202	267	16	16	16	16	15	15	16	15	15	16	16	16	25.8	37.0	37.5	-1	-1	-1
1/17/2019	6:30:54 PM	405	268	16	16	16	16	15	16	16	15	16	16	16	16	25.8	37.0	37.5	-1	-1	-1
1/17/2019	6:30:54 PM	608	269	16	16	16	15	15	15	16	15	15	16	16	16	25.8	37.0	37.5	-1	-1	-1
1/17/2019	6:30:54 PM	811	270	15	16	15	16	15	16	16	15	15	15	16	16	25.8	37.0	37.5	-1	-1	-1
1/17/2019	6:30:55 PM	14	271	16	16	16	16	15	15	16	15	16	15	16	16	25.8	37.0	37.5	-1	-1	-1
1/17/2019	6:30:55 PM	202	272	16	16	16	16	15	15	15	16	15	16	16	16	25.8	37.0	37.5	-1	-1	-1
1/17/2019	6:30:55 PM	405	273	15	16	15	16	15	15	16	15	16	16	16	16	25.8	37.0	37.5	-1	-1	-1
1/17/2019	6:30:55 PM	608	274	16	16	16	15	15	15	15	15	16	16	16	16	25.8	37.0	37.5	-1	-1	-1
1/17/2019	6:30:55 PM	811	275	15	16	15	16	15	15	15	15	16	15	16	15	25.8	37.0	37.5	-1	-1	-1
1/17/2019	6:30:56 PM	14	276	16	16	16	15	15	15	15	15	15	16	16	16	25.8	37.0	37.5	-1	-1	-1
1/17/2019	6:30:56 PM	202	277	16	16	15	16	15	16	15	15	16	16	16	16	25.8	37.0	37.5	-1	-1	-1
1/17/2019	6:30:56 PM	405	278	16	16	16	16	15	15	16	15	16	16	16	16	25.8	37.0	37.5	-1	-1	-1
1/17/2019	6:30:56 PM	608	279	16	16	16	16	15	16	15	15	15	16	16	16	25.8	37.0	37.5	-1	-1	-1
1/17/2019	6:30:56 PM	811	280	15	16	16	16	15	15	16	15	16	15	16	15	25.8	37.0	37.5	-1	-1	-1
1/17/2019	6:30:57 PM	14	281	16	16	15	16	15	16	15	15	15	16	16	16	25.8	37.0	37.5	-1	-1	-1
1/17/2019	6:30:57 PM	202	282	15	16	16	16	15	15	16	15	16	15	16	15	25.8	37.0	37.5	-1	-1	-1
1/17/2019	6:30:57 PM	405	283	16	16	16	16	15	15	16	16	15	16	16	16	25.8	37.0	37.5	-1	-1	-1
1/17/2019	6:30:57 PM	608	284	16	16	16	15	15	15	16	15	16	16	16	15	25.8	37.0	37.5	-1	-1	-1
1/17/2019	6:30:57 PM	811	285	16	16	16	16	15	16	15	15	15	16	16	16	25.8	37.0	37.5	-1	-1	-1
1/17/2019	6:30:58 PM	14	286	15	16	15	16	15	15	15	15	16	16	16	15	25.8	37.0	37.5	-1	-1	-1
1/17/2019	6:30:58 PM	202	287	16	16	16	16	16	15	16	15	16	16	16	16	25.8	37.0	37.5	-1	-1	-1
1/17/2019	6:30:58 PM	405	288	16	16	15	16	15	16	15	15	16	16	16	16	25.8	37.0	37.5	-1	-1	-1
1/17/2019	6:30:58 PM	608	289	16	16	16	15	15	15	15	15	15	16	16	16	25.8	37.0	37.5	-1	-1	-1
1/17/2019	6:30:58 PM	811	290	16	16	15	16	15	15	15	15	16	15	16	15	25.8	37.0	37.5	-1	-1	-1
1/17/2019	6:30:59 PM	14	291	16	16	16	15	15	15	15	15	15	16	16	16	25.8	37.0	37.5	-1	-1	-1
1/17/2019	6:30:59 PM	202	292	16	16	15	16	15	16	15	15	16	15	16	16	25.8	37.0	37.5	-1	-1	-1
1/17/2019	6:30:59 PM	405	293	16	16	16	16	15	15	15	15	15	16	16	16	25.8	37.0	37.5	-1	-1	-1
1/17/2019	6:30:59 PM	608	294	15	16	15	16	15	15	16	15	16	15	16	16	25.8	37.0	37.5	-1	-1	-1
1/17/2019	6:30:59 PM	811	295	16	16	16	15	15	15	16	15	15	16	16	16	25.8	37.0	37.5	-1	-1	-1
1/17/2019	6:31:00 PM	14	296	15	16	15	16	15	15	15	15	16	16	16	15	25.8	37.0	37.5	-1	-1	-1
1/17/2019	6:31:00 PM	217	297	16	16	16	16	15	16	15	15	15	16	16	16	25.8	37.0	37.5	-1	-1	-1
1/17/2019	6:31:00 PM	405	298	16	16	16	16	15	16	15	15	16	16	16	16	25.8	37.0	37.5	-1	-1	-1
1/17/2019	6:31:00 PM	608	299	16	16	16	15	15	15	16	15	16	16	16	15	25.8	37.0	37.5	-1	-1	-1
1/17/2019	6:31:00 PM	811	300	16	16	16	16	15	16	15	15	16	16	16	16	25.8	37.0	37.5	-1	-1	-1
1/17/2019	6:31:01 PM	14	301	15	16	15	16	15	15	15	15	16	16	16	15	25.8	37.0	37.5	-1	-1	-1
1/17/2019	6:31:01 PM	202	302	16	16	16	15	15	15	16	15	16	16	16	16	25.8	37.0	37.5	-1	-1	-1
1/17/2019	6:31:01 PM	405	303	16	16	16	16	15	16	15	16	16	16	16	16	25.8	37.0	37.5	-1	-1	-1
1/17/2019	6:31:01 PM	608	304	16	16	16	16	15	15	16	15	16	15	16	15	25.8	37.0	37.5	-1	-1	-1
1/17/2019	6:31:01 PM	811	305	16	16	15	16	15	16	15	16	15	16	16	16	25.8	37.0	37.5	-1	-1	-1
1/17/2019	6:31:02 PM	14	306	15	16	16	15	15	15	16	15	16	15	16	15	25.8	37.0	37.5	-1	-1	-1
1/17/2019	6:31:02 PM	202	307	15	16	16	16	15	16	15	15	15	16	16	16	25.8	37.0	37.5	-1	-1	-1
1/17/2019	6:31:02 PM	405	308	16	16	16	16	15	15	16	15	16	16	16	16	25.8	37.0	38.2	-1	-1	-1
1/17/2019	6:31:02 PM	608	309	16	16	15	16	15	15	16	15	16	15	16	16	25.8	37.0	38.2	-1	-1	-1
1/17/2019	6:31:02 PM	811	310	16	16	16	16	15	15	16	15	16	16	16	16	25.8	37.0	38.2	-1	-1	-1
1/17/2019	6:31:03 PM	14	311	16	16	15	16	15	16	15	15	15	16	16	16	25.8	37.0	38.2	-1	-1	-1
1/17/2019	6:31:03 PM	202	312	16	16	16	16	15	15	16	15	16	15	16	16	25.8	37.0	38.2	-1	-1	-1
1/17/2019	6:31:03 PM	405	313	16	16	16	16	15	16	16	15	16	16	16	16	25.8	37.0	38.2	-1	-1	-1
1/17/2019	6:31:03 PM	608	314	16	16	16	16	15	15	16	15	15	16	16	16	25.8	37.0	38.2	-1	-1	-1
1/17/2019	6:31:03 PM	811	315	16	16	15	16	15	16	15	16	15	16	16	16	25.8	37.0	38.2	-1	-1	-1
1/17/2019	6:31:04 PM	14	316	16	16	16	15	15	16	16	15	16	15	16	15	25.8	37.0	38.2	-1	-1	-1
1/17/2019	6:31:04 PM	202	317	15	16	16	16	15	16	15	15	15	16	16	16	25.8	37.0	38.2	-1	-1	-1
1/17/2019	6:31:04 PM	405	318	16	16	16	16	16	15	15	15	16	15	16	16	25.8	37.0	38.2	-1	-1	-1
1/17/2019	6:31:04 PM	608	319	16	16	16	16	15	16	15	15	15	15	16	16	25.8	37.0	38.2	-1	-1	-1
1/17/2019	6:31:04 PM	811	320	16	16	16	15	15	15	15	15	16	15	16	16	25.8	37.0	38.2	-1	-1	-1
1/17/2019	6:31:05 PM	14	321	15	16	15	16	15	16	15	15	16	15	16	15	25.8	37.0	38.2	-1	-1	-1
1/17/2019	6:31:05 PM	202	322	16	16	16	15	15	15	16	15	16	16	16	16	25.8	37.0	38.2	-1	-1	-1
1/17/2019	6:31:05 PM	405	323	16	16	15	16	15	16	15	16	16	16	16	16	25.8	37.0	38.2	-1	-1	-1
1/17/2019	6:31:05 PM	608	324	16	16	16	15	15	15	16	15	16	16	16	16	25.8	37.0	38.2	-1	-1	-1
1/17/2019	6:31:05 PM	811	325	15	16	16	16	15	15	16	15	16	15	16	16	25.8	37.0	38.2	-1	-1	-1
1/17/2019	6:31:06 PM	14	326	16	15	16	16	15	15	15	15	15	16	16	16	25.8	37.0	38.2	-1	-1	-1
1/17/2019	6:31:06 PM	202	327	16	16	15	16	15	16	16	15	16	15	16	16	25.8	37.0	38.2	-1	-1	-1
1/17/2019	6:31:06 PM	405	328	16	16	16	16	15	15	15	15	15	15	16	16	25.8	37.0	38.2	-1	-1	-1
1/17/2019	6:31:06 PM	608	329	15	16	15	16	15	16	15	15	16	16	16	16	25.8	37.0	38.2	-1	-1	-1
1/17/2019	6:31:06 PM	811	330	16	16	16	16	15	15	16	15	16	15	16	16	25.8	37.0	38.2	-1	-1	-1
1/17/2019	6:31:07 PM	14	331	16	16	16	16	15	15	15	15	15	16	16	16	25.8	37.0	38.2	-1	-1	-1
1/17/2019	6:31:07 PM	202	332	16	16	16	16	15	15	16	15	16	15	16	16	25.8	37.0	38.2	-1	-1	-1
1/17/2019	6:31:07 PM	405	333	16	16	16	16	15	16	15	15	15	16	16	16	25.8	37.0	38.2	-1	-1	-1
1/17/2019	6:31:07 PM	608	334	15	16	15	15	15	15	16	15	16	16	16	16	25.8	37.0	38.2	-1	-1	-1
1/17/2019	6:31:07 PM	811	335	16	16	15	15	15	15	15	15	15	16	16	16	25.8	37.0	38.2	-1	-1	-1
1/17/2019	6:31:08 PM	14	336	15	16	15	16	15	15	16	15	16	15	16	15	25.8	37.0	38.2	-1	-1	-1
1/17/2019	6:31:08 PM	202	337	16	15	16	16	15	16	15	15	15	16	16	16	25.8	37.0	38.2	-1	-1	-1
1/17/2019	6:31:08 PM	405	338	16	16	15	16	15	16	15	15	16	16	16	16	25.8	37.0	38.2	-1	-1	-1
1/17/2019	6:31:08 PM	608	339	16	16	15	16	15	16	15	15	15	16	16	16	25.8	37.0	38.2	-1	-1	-1
1/17/2019	6:31:08 PM	811	340	16	16	15	16	15	15	16	15	16	15	16	15	25.8	37.0	38.2	-1	-1	-1
1/17/2019	6:31:09 PM	14	341	16	16	16	16	15	15	15	15	15	16	16	16	25.8	37.0	38.2	-1	-1	-1
1/17/2019	6:31:09 PM	202	342	15	16	15	16	15	15	16	15	16	15	16	16	25.8	37.0	38.2	-1	-1	-1
1/17/2019	6:31:09 PM	405	343	16	16	16	16	16	16	16	15	16	16	16	16	25.8	37.0	38.2	-1	-1	-1
1/17/2019	6:31:09 PM	608	344	16	16	15	16	15	15	16	15	16	15	16	15	25.8	37.0	38.2	-1	-1	-1
1/17/2019	6:31:09 PM	811	345	16	16	16	15	15	15	15	15	15	16	16	16	25.8	37.0	38.2	-1	-1	-1
1/17/2019	6:31:10 PM	14	346	15	16	15	16	15	16	15	15	16	15	16	16	25.8	37.0	38.2	-1	-1	-1
1/17/2019	6:31:10 PM	202	347	16	16	16	16	15	15	16	15	16	15	16	16	25.8	37.0	38.2	-1	-1	-1
1/17/2019	6:31:10 PM	405	348	16	16	15	16	15	15	15	16	16	16	16	16	25.8	37.0	38.2	-1	-1	-1
1/17/2019	6:31:10 PM	608	349	16	16	16	15	15	15	15	15	15	15	16	16	25.8	37.0	38.2	-1	-1	-1
1/17/2019	6:31:10 PM	811	350	15	16	15	16	15	15	15	15	16	16	16	16	25.7	37.1	38.7	-1	-1	-1
1/17/2019	6:31:11 PM	14	351	16	16	16	15	15	15	15	15	15	16	16	16	25.7	37.1	38.7	-1	-1	-1
1/17/2019	6:31:11 PM	202	352	15	16	15	16	15	16	16	15	16	15	16	16	25.7	37.1	38.7	-1	-1	-1
1/17/2019	6:31:11 PM	405	353	16	16	16	16	15	16	15	15	15	16	16	16	25.7	37.1	38.7	-1	-1	-1
1/17/2019	6:31:11 PM	608	354	15	16	15	15	15	16	15	15	16	16	16	16	25.7	37.1	38.7	-1	-1	-1
1/17/2019	6:31:11 PM	811	355	16	16	16	16	15	16	15	15	16	16	16	16	25.7	37.1	38.7	-1	-1	-1
1/17/2019	6:31:12 PM	14	356	16	16	16	15	15	15	16	15	16	15	16	16	25.7	37.1	38.7	-1	-1	-1
1/17/2019	6:31:12 PM	202	357	16	16	16	16	15	16	15	16	16	15	16	16	25.7	37.1	38.7	-1	-1	-1
1/17/2019	6:31:12 PM	405	358	16	16	16	16	15	15	16	15	16	16	16	16	25.7	37.1	38.7	-1	-1	-1
1/17/2019	6:31:12 PM	608	359	16	16	16	16	15	16	16	15	15	15	16	16	25.7	37.1	38.7	-1	-1	-1
1/17/2019	6:31:12 PM	811	360	16	16	16	15	15	15	16	15	16	15	16	16	25.7	37.1	38.7	-1	-1	-1
1/17/2019	6:31:13 PM	14	361	16	16	15	16	15	15	15	15	15	15	16	16	25.7	37.1	38.7	-1	-1	-1
1/17/2019	6:31:13 PM	202	362	16	16	16	15	15	15	16	15	16	15	16	16	25.7	37.1	38.7	-1	-1	-1
1/17/2019	6:31:13 PM	405	363	16	16	15	16	15	15	15	15	16	16	16	16	25.7	37.1	38.7	-1	-1	-1
1/17/2019	6:31:13 PM	608	364	16	16	16	15	15	15	15	15	16	16	16	16	25.7	37.1	38.7	-1	-1	-1
1/17/2019	6:31:13 PM	811	365	16	16	15	16	15	15	16	15	16	15	16	16	25.7	37.1	38.7	-1	-1	-1
1/17/2019	6:31:14 PM	14	366	16	16	16	15	15	15	15	15	15	16	16	16	25.7	37.1	38.7	-1	-1	-1
1/17/2019	6:31:14 PM	202	367	16	16	15	16	15	16	15	15	16	16	16	16	25.7	37.1	38.7	-1	-1	-1
1/17/2019	6:31:14 PM	405	368	16	16	16	15	15	15	16	15	16	16	16	16	25.7	37.1	38.7	-1	-1	-1
1/17/2019	6:31:14 PM	608	369	15	16	15	16	15	15	16	15	16	15	16	15	25.7	37.1	38.7	-1	-1	-1
1/17/2019	6:31:14 PM	811	370	16	16	15	16	15	16	15	15	15	16	16	16	25.7	37.1	38.7	-1	-1	-1
1/17/2019	6:31:15 PM	14	371	16	16	16	16	15	15	16	15	16	16	16	16	25.7	37.1	38.7	-1	-1	-1
1/17/2019	6:31:15 PM	202	372	16	16	16	16	15	16	15	16	15	16	16	16	25.7	37.1	38.7	-1	-1	-1
1/17/2019	6:31:15 PM	405	373	16	16	16	15	15	15	16	15	16	16	16	16	25.7	37.1	38.7	-1	-1	-1
1/17/2019	6:31:15 PM	608	374	15	16	15	16	15	16	15	15	16	16	16	16	25.7	37.1	38.7	-1	-1	-1
1/17/2019	6:31:15 PM	811	375	16	16	16	15	15	15	15	15	16	16	16	16	25.7	37.1	38.7	-1	-1	-1
1/17/2019	6:31:16 PM	14	376	15	16	15	16	15	15	15	15	16	15	16	16	25.7	37.1	38.7	-1	-1	-1
1/17/2019	6:31:16 PM	202	377	16	16	16	16	16	15	16	15	16	16	16	16	25.7	37.1	38.7	-1	-1	-1
1/17/2019	6:31:16 PM	405	378	16	16	15	16	15	15	16	15	16	16	16	16	25.7	37.1	38.7	-1	-1	-1
1/17/2019	6:31:16 PM	608	379	16	16	15	15	15	15	15	15	15	16	16	16	25.7	37.1	38.7	-1	-1	-1
1/17/2019	6:31:16 PM	811	380	16	16	16	16	16	15	15	15	16	15	16	16	25.7	37.1	38.7	-1	-1	-1
1/17/2019	6:31:17 PM	14	381	16	16	15	16	15	16	15	16	16	16	16	16	25.7	37.1	38.7	-1	-1	-1
1/17/2019	6:31:17 PM	202	382	16	16	16	16	15	15	15	15	16	15	16	15	25.7	37.1	38.7	-1	-1	-1
1/17/2019	6:31:17 PM	405	383	16	16	15	16	15	15	15	15	16	16	16	16	25.7	37.1	38.7	-1	-1	-1
1/17/2019	6:31:17 PM	608	384	16	15	16	15	15	15	15	15	15	16	16	16	25.7	37.1	38.7	-1	-1	-1
1/17/2019	6:31:17 PM	811	385	16	16	16	15	15	15	15	15	16	15	16	16	25.7	37.1	38.7	-1	-1	-1
1/17/2019	6:31:18 PM	14	386	16	16	16	16	15	15	15	15	15	16	16	16	25.7	37.1	38.7	-1	-1	-1
1/17/2019	6:31:18 PM	202	387	16	16	16	16	15	16	16	15	16	16	16	16	25.7	37.1	38.7	-1	-1	-1
1/17/2019	6:31:18 PM	405	388	16	16	15	16	15	16	16	15	16	16	16	16	25.7	37.1	38.7	-1	-1	-1
1/17/2019	6:31:18 PM	608	389	16	15	15	16	15	15	15	15	15	16	16	16	25.7	37.1	38.7	-1	-1	-1
1/17/2019	6:31:18 PM	811	390	16	16	16	16	15	16	15	16	15	16	16	16	25.7	37.1	38.7	-1	-1	-1
1/17/2019	6:31:19 PM	14	391	15	16	16	16	15	15	16	15	16	15	16	16	25.7	37.1	38.7	-1	-1	-1
1/17/2019	6:31:19 PM	202	392	16	16	16	16	15	16	16	15	16	15	16	16	25.7	37.1	38.5	-1	-1	-1
1/17/2019	6:31:19 PM	405	393	15	16	16	16	15	15	16	15	15	16	16	16	25.7	37.1	38.5	-1	-1	-1
1/17/2019	6:31:19 PM	608	394	15	16	15	16	15	15	16	15	16	15	16	15	25.7	37.1	38.5	-1	-1	-1
1/17/2019	6:31:19 PM	811	395	16	16	16	15	15	15	16	15	16	15	16	16	25.7	37.1	38.5	-1	-1	-1
1/17/2019	6:31:20 PM	14	396	16	16	16	16	15	15	15	15	15	16	16	16	25.7	37.1	38.5	-1	-1	-1
1/17/2019	6:31:20 PM	202	397	16	16	15	16	15	15	16	15	16	16	16	16	25.7	37.1	38.5	-1	-1	-1
1/17/2019	6:31:20 PM	405	398	16	16	16	15	15	15	16	15	16	15	16	16	25.7	37.1	38.5	-1	-1	-1
1/17/2019	6:31:20 PM	608	399	16	16	16	15	15	15	15	15	15	16	16	16	25.7	37.1	38.5	-1	-1	-1
1/17/2019	6:31:20 PM	811	400	15	16	15	16	15	15	15	15	16	16	16	16	25.7	37.1	38.5	-1	-1	-1
1/17/2019	6:31:21 PM	14	401	16	16	16	15	15	15	16	15	16	16	16	16	25.7	37.1	38.5	-1	-1	-1
1/17/2019	6:31:21 PM	202	402	16	16	16	16	15	15	16	16	15	16	16	16	25.7	37.1	38.5	-1	-1	-1
1/17/2019	6:31:21 PM	405	403	16	16	15	16	15	15	16	15	16	16	16	16	25.7	37.1	38.5	-1	-1	-1
1/17/2019	6:31:21 PM	608	404	16	16	16	15	15	15	15	15	16	16	16	16	25.7	37.1	38.5	-1	-1	-1
1/17/2019	6:31:21 PM	811	405	15	16	16	16	15	16	15	15	15	15	16	16	25.7	37.1	38.5	-1	-1	-1
1/17/2019	6:31:22 PM	14	406	16	16	16	15	15	15	16	15	16	15	16	16	25.7	37.1	38.5	-1	-1	-1
1/17/2019	6:31:22 PM	202	407	16	16	16	15	16	15	16	15	16	16	16	16	25.7	37.1	38.5	-1	-1	-1
1/17/2019	6:31:22 PM	405	408	16	16	15	16	15	15	15	15	15	15	16	16	25.7	37.1	38.5	-1	-1	-1
1/17/2019	6:31:22 PM	608	409	15	16	16	16	15	15	16	15	16	15	16	15	25.7	37.1	38.5	-1	-1	-1
1/17/2019	6:31:22 PM	811	410	16	16	16	16	15	15	15	16	15	16	16	16	25.7	37.1	38.5	-1	-1	-1
1/17/2019	6:31:23 PM	11	411	15	16	15	16	15	15	16	15	16	15	16	15	25.7	37.1	38.5	-1	-1	-1
1/17/2019	6:31:23 PM	214	412	16	16	16	16	15	15	16	15	15	16	16	16	25.7	37.1	38.5	-1	-1	-1
1/17/2019	6:31:23 PM	401	413	16	16	16	16	15	16	15	16	16	16	16	16	25.7	37.1	38.5	-1	-1	-1
1/17/2019	6:31:23 PM	605	414	16	16	16	16	15	16	16	15	16	15	16	16	25.7	37.1	38.5	-1	-1	-1
1/17/2019	6:31:23 PM	808	415	16	16	16	16	15	16	15	15	15	16	16	16	25.7	37.1	38.5	-1	-1	-1
1/17/2019	6:31:24 PM	11	416	15	16	15	16	15	15	15	15	16	15	16	16	25.7	37.1	38.5	-1	-1	-1
1/17/2019	6:31:24 PM	214	417	16	16	16	16	15	16	15	16	15	16	16	16	25.7	37.1	38.5	-1	-1	-1
1/17/2019	6:31:24 PM	401	418	16	16	16	16	15	16	15	16	15	16	16	16	25.7	37.1	38.5	-1	-1	-1
1/17/2019	6:31:24 PM	605	419	16	16	16	16	15	15	15	15	16	16	16	16	25.7	37.1	38.5	-1	-1	-1
1/17/2019	6:31:24 PM	808	420	15	16	15	16	15	16	15	16	16	15	16	16	25.7	37.1	38.5	-1	-1	-1
1/17/2019	6:31:25 PM	11	421	16	16	16	15	15	15	15	15	16	15	16	16	25.7	37.1	38.5	-1	-1	-1
1/17/2019	6:31:25 PM	214	422	16	16	16	16	15	15	15	15	16	16	16	16	25.7	37.1	38.5	-1	-1	-1
1/17/2019	6:31:25 PM	401	423	15	16	15	16	15	16	16	15	16	16	16	16	25.7	37.1	38.5	-1	-1	-1
1/17/2019	6:31:25 PM	605	424	16	16	16	16	15	15	15	15	15	16	16	16	25.7	37.1	38.5	-1	-1	-1
1/17/2019	6:31:25 PM	808	425	16	16	15	16	15	16	15	15	15	16	16	16	25.7	37.1	38.5	-1	-1	-1
1/17/2019	6:31:26 PM	11	426	15	16	15	16	15	15	16	15	16	15	16	15	25.7	37.1	38.5	-1	-1	-1
1/17/2019	6:31:26 PM	201	427	16	16	16	16	15	15	15	15	16	15	16	16	25.7	37.1	38.5	-1	-1	-1
1/17/2019	6:31:26 PM	405	428	16	16	16	16	15	15	15	15	16	16	16	16	25.7	37.1	38.5	-1	-1	-1
1/17/2019	6:31:26 PM	608	429	16	16	16	15	15	15	15	15	16	15	16	16	25.7	37.1	38.5	-1	-1	-1
1/17/2019	6:31:26 PM	811	430	16	16	15	16	15	16	15	16	15	16	16	16	25.7	37.1	38.5	-1	-1	-1
1/17/2019	6:31:27 PM	9	431	16	16	15	15	15	15	16	15	16	15	16	16	25.7	37.1	38.5	-1	-1	-1
1/17/2019	6:31:27 PM	212	432	16	16	15	16	15	15	15	16	15	16	16	16	25.7	37.1	38.5	-1	-1	-1
1/17/2019	6:31:27 PM	415	433	16	16	16	16	15	16	16	15	16	15	16	16	25.7	37.1	38.5	-1	-1	-1
1/17/2019	6:31:27 PM	603	434	16	16	16	16	15	16	16	15	16	16	16	16	25.7	37.1	38.7	-1	-1	-1
1/17/2019	6:31:27 PM	806	435	15	16	15	16	15	15	16	15	16	15	16	16	25.7	37.1	38.7	-1	-1	-1
1/17/2019	6:31:28 PM	9	436	16	16	16	15	15	15	15	15	15	16	16	16	25.7	37.1	38.7	-1	-1	-1
1/17/2019	6:31:28 PM	212	437	16	16	16	16	15	15	16	15	16	15	16	15	25.7	37.1	38.7	-1	-1	-1
1/17/2019	6:31:28 PM	415	438	16	16	16	16	15	15	16	15	15	16	16	16	25.7	37.1	38.7	-1	-1	-1
1/17/2019	6:31:28 PM	603	439	16	16	16	16	15	16	15	16	15	16	16	16	25.7	37.1	38.7	-1	-1	-1
1/17/2019	6:31:28 PM	806	440	16	16	16	16	15	16	16	15	16	15	16	16	25.7	37.1	38.7	-1	-1	-1
1/17/2019	6:31:29 PM	9	441	16	16	16	16	15	15	16	15	16	16	16	16	25.7	37.1	38.7	-1	-1	-1
1/17/2019	6:31:29 PM	212	442	15	16	15	16	15	16	16	15	16	15	16	16	25.7	37.1	38.7	-1	-1	-1
1/17/2019	6:31:29 PM	415	443	16	16	16	15	16	15	16	15	16	15	16	16	25.7	37.1	38.7	-1	-1	-1
1/17/2019	6:31:29 PM	603	444	16	16	16	16	15	16	15	15	15	15	16	16	25.7	37.1	38.7	-1	-1	-1
1/17/2019	6:31:29 PM	806	445	16	16	16	15	15	15	16	15	15	15	16	16	25.7	37.1	38.7	-1	-1	-1
1/17/2019	6:31:30 PM	9	446	15	16	15	16	15	16	15	15	15	16	16	16	25.7	37.1	38.7	-1	-1	-1
1/17/2019	6:31:30 PM	212	447	16	16	15	15	15	16	16	15	16	16	16	16	25.7	37.1	38.7	-1	-1	-1
1/17/2019	6:31:30 PM	415	448	16	16	15	16	15	16	15	16	16	16	16	16	25.7	37.1	38.7	-1	-1	-1
1/17/2019	6:31:30 PM	603	449	16	16	16	16	15	15	16	15	16	15	16	15	25.7	37.1	38.7	-1	-1	-1
1/17/2019	6:31:30 PM	806	450	16	16	15	16	15	15	16	15	15	16	16	16	25.7	37.1	38.7	-1	-1	-1
1/17/2019	6:31:31 PM	9	451	16	16	16	15	15	15	16	15	16	15	16	15	25.7	37.1	38.7	-1	-1	-1
1/17/2019	6:31:31 PM	212	452	15	16	15	16	15	15	16	15	16	16	16	16	25.7	37.1	38.7	-1	-1	-1
1/17/2019	6:31:31 PM	415	453	16	16	16	15	15	15	16	15	16	16	16	16	25.7	37.1	38.7	-1	-1	-1
1/17/2019	6:31:31 PM	603	454	16	16	16	15	15	16	15	15	16	16	16	16	25.7	37.1	38.7	-1	-1	-1
1/17/2019	6:31:31 PM	806	455	15	16	16	16	15	16	16	15	16	16	16	15	25.7	37.1	38.7	-1	-1	-1
1/17/2019	6:31:32 PM	9	456	16	16	15	15	15	15	16	15	16	15	16	15	25.7	37.1	38.7	-1	-1	-1
1/17/2019	6:31:32 PM	212	457	16	16	15	16	15	16	15	16	16	16	16	16	25.7	37.1	38.7	-1	-1	-1
1/17/2019	6:31:32 PM	415	458	16	16	16	15	15	15	16	15	16	15	16	15	25.7	37.1	38.7	-1	-1	-1
1/17/2019	6:31:32 PM	603	459	16	16	15	15	15	15	15	15	15	16	16	16	25.7	37.1	38.7	-1	-1	-1
1/17/2019	6:31:32 PM	806	460	15	16	15	16	15	15	15	15	16	15	16	16	25.7	37.1	38.7	-1	-1	-1
1/17/2019	6:31:33 PM	9	461	16	16	16	15	15	16	15	15	16	16	16	16	25.7	37.1	38.7	-1	-1	-1
1/17/2019	6:31:33 PM	212	462	16	16	15	16	15	15	15	15	16	16	16	16	25.7	37.1	38.7	-1	-1	-1
1/17/2019	6:31:33 PM	415	463	16	16	16	16	15	15	16	15	16	15	16	16	25.7	37.1	38.7	-1	-1	-1
1/17/2019	6:31:33 PM	603	464	16	16	16	16	15	15	15	15	15	16	16	16	25.7	37.1	38.7	-1	-1	-1
1/17/2019	6:31:33 PM	806	465	15	16	15	16	15	15	16	15	16	16	16	16	25.7	37.1	38.7	-1	-1	-1
1/17/2019	6:31:34 PM	9	466	16	16	16	15	15	15	16	15	15	16	16	16	25.7	37.1	38.7	-1	-1	-1
1/17/2019	6:31:34 PM	212	467	15	16	15	16	15	15	16	15	16	16	16	16	25.7	37.1	38.7	-1	-1	-1
1/17/2019	6:31:34 PM	415	468	16	16	16	16	15	15	15	15	15	16	16	16	25.7	37.1	38.7	-1	-1	-1
1/17/2019	6:31:34 PM	603	469	15	16	16	16	15	15	15	16	15	15	16	16	25.7	37.1	38.7	-1	-1	-1
1/17/2019	6:31:34 PM	806	470	15	16	16	16	15	15	15	15	16	15	16	15	25.7	37.1	38.7	-1	-1	-1
1/17/2019	6:31:35 PM	9	471	16	16	15	16	15	16	15	16	15	16	16	16	25.7	37.1	38.7	-1	-1	-1
1/17/2019	6:31:35 PM	212	472	16	16	16	15	16	15	16	15	16	15	16	16	25.7	37.1	38.7	-1	-1	-1
1/17/2019	6:31:35 PM	415	473	16	16	16	16	15	16	15	15	15	16	16	16	25.7	37.1	38.7	-1	-1	-1
1/17/2019	6:31:35 PM	603	474	15	16	15	16	15	16	15	15	16	15	16	16	25.7	37.1	38.7	-1	-1	-1
1/17/2019	6:31:35 PM	806	475	16	16	16	15	15	15	15	15	16	16	16	16	25.7	37.1	38.7	-1	-1	-1
1/17/2019	6:31:36 PM	9	476	15	16	16	16	15	16	15	15	15	15	16	16	25.7	37.1	34.1	-1	-1	-1
1/17/2019	6:31:36 PM	212	477	16	16	16	15	16	15	16	15	16	16	16	16	25.7	37.1	34.1	-1	-1	-1
1/17/2019	6:31:36 PM	415	478	16	16	16	16	15	16	15	16	16	16	16	16	25.7	37.1	34.1	-1	-1	-1
1/17/2019	6:31:36 PM	603	479	15	16	15	15	15	15	15	15	16	15	16	15	25.7	37.1	34.1	-1	-1	-1
1/17/2019	6:31:36 PM	806	480	16	16	16	16	15	16	15	16	15	16	16	16	25.7	37.1	34.1	-1	-1	-1
1/17/2019	6:31:37 PM	9	481	15	16	15	15	15	15	16	15	16	15	16	16	25.7	37.1	34.1	-1	-1	-1
1/17/2019	6:31:37 PM	212	482	16	16	16	16	15	16	15	16	16	16	16	16	25.7	37.1	34.1	-1	-1	-1
1/17/2019	6:31:37 PM	415	483	16	16	16	15	15	15	16	15	16	15	16	16	25.7	37.1	34.1	-1	-1	-1
1/17/2019	6:31:37 PM	603	484	15	16	15	16	15	16	15	15	15	15	16	16	25.7	37.1	34.1	-1	-1	-1
1/17/2019	6:31:37 PM	806	485	16	16	16	16	15	15	16	15	16	15	16	16	25.7	37.1	34.1	-1	-1	-1
1/17/2019	6:31:38 PM	9	486	16	16	16	16	15	16	16	15	15	16	16	16	25.7	37.1	34.1	-1	-1	-1
1/17/2019	6:31:38 PM	212	487	16	16	16	16	15	15	16	15	16	16	16	16	25.7	37.1	34.1	-1	-1	-1
1/17/2019	6:31:38 PM	415	488	16	16	16	15	15	15	15	15	16	16	16	16	25.7	37.1	34.1	-1	-1	-1
1/17/2019	6:31:38 PM	603	489	15	16	16	16	15	16	15	15	15	15	16	16	25.7	37.1	34.1	-1	-1	-1
1/17/2019	6:31:38 PM	806	490	16	16	16	16	15	15	16	15	16	16	16	16	25.7	37.1	34.1	-1	-1	-1
1/17/2019	6:31:39 PM	9	491	16	16	15	16	15	15	15	15	16	16	16	16	25.7	37.1	34.1	-1	-1	-1
1/17/2019	6:31:39 PM	212	492	16	16	16	15	15	15	16	15	16	16	16	16	25.7	37.1	34.1	-1	-1	-1
1/17/2019	6:31:39 PM	415	493	16	16	15	16	15	16	15	15	16	16	16	16	25.7	37.1	34.1	-1	-1	-1
1/17/2019	6:31:39 PM	603	494	15	16	16	16	15	15	16	15	16	15	16	15	25.7	37.1	34.1	-1	-1	-1
1/17/2019	6:31:39 PM	806	495	16	16	16	16	15	16	15	15	15	16	16	16	25.7	37.1	34.1	-1	-1	-1
1/17/2019	6:31:40 PM	9	496	16	16	15	15	15	15	15	15	16	15	16	16	25.7	37.1	34.1	-1	-1	-1
1/17/2019	6:31:40 PM	212	497	15	16	15	16	15	16	15	16	16	16	16	16	25.7	37.1	34.1	-1	-1	-1
1/17/2019	6:31:40 PM	415	498	16	16	16	16	15	15	16	15	16	16	16	16	25.7	37.1	34.1	-1	-1	-1
1/17/2019	6:31:40 PM	603	499	16	16	15	16	15	15	15	15	15	16	16	16	25.7	37.1	34.1	-1	-1	-1
1/17/2019	6:31:40 PM	806	500	16	16	16	15	16	15	16	15	16	16	16	16	25.7	37.1	34.1	-1	-1	-1
1/17/2019	6:31:41 PM	9	501	16	16	15	16	15	15	15	16	16	16	16	16	25.7	37.1	34.1	-1	-1	-1
1/17/2019	6:31:41 PM	212	502	16	16	16	16	15	15	16	15	16	16	16	16	25.7	37.1	34.1	-1	-1	-1
1/17/2019	6:31:41 PM	415	503	16	16	16	16	15	15	15	15	15	16	16	16	25.7	37.1	34.1	-1	-1	-1
1/17/2019	6:31:41 PM	603	504	15	16	15	16	15	16	15	15	16	15	16	15	25.7	37.1	34.1	-1	-1	-1
1/17/2019	6:31:41 PM	806	505	16	16	15	15	15	16	15	15	15	16	16	16	25.7	37.1	34.1	-1	-1	-1
1/17/2019	6:31:42 PM	9	506	16	16	16	16	16	15	16	15	16	15	16	16	25.7	37.1	34.1	-1	-1	-1
1/17/2019	6:31:42 PM	212	507	16	16	16	16	15	16	15	15	15	16	16	16	25.7	37.1	34.1	-1	-1	-1
1/17/2019	6:31:42 PM	415	508	16	16	16	16	16	15	16	15	16	15	16	16	25.7	37.1	34.1	-1	-1	-1
1/17/2019	6:31:42 PM	603	509	16	16	16	16	15	15	15	15	15	16	16	16	25.7	37.1	34.1	-1	-1	-1
1/17/2019	6:31:42 PM	806	510	15	16	15	16	15	15	16	15	16	15	16	16	25.7	37.1	34.1	-1	-1	-1
1/17/2019	6:31:43 PM	9	511	16	16	15	16	15	15	16	15	15	16	16	16	25.7	37.1	34.1	-1	-1	-1
1/17/2019	6:31:43 PM	212	512	16	16	16	16	15	15	15	15	16	16	16	16	25.7	37.1	34.1	-1	-1	-1
1/17/2019	6:31:43 PM	415	513	15	16	15	16	15	16	15	16	16	16	16	16	25.7	37.1	34.1	-1	-1	-1
1/17/2019	6:31:43 PM	603	514	16	16	16	15	15	15	15	15	15	15	16	16	25.7	37.1	34.1	-1	-1	-1
1/17/2019	6:31:43 PM	806	515	15	16	15	16	15	15	15	15	16	15	16	15	25.7	37.1	34.1	-1	-1	-1
1/17/2019	6:31:44 PM	9	516	16	16	16	16	15	16	15	15	15	16	16	16	25.7	37.1	34.1	-1	-1	-1
1/17/2019	6:31:44 PM	212	517	16	16	16	16	15	15	16	15	16	15	16	15	25.7	37.1	34.1	-1	-1	-1
1/17/2019	6:31:44 PM	415	518	16	16	16	15	15	16	16	15	16	16	16	16	25.8	37.2	37.9	-1	-1	-1
1/17/2019	6:31:44 PM	603	519	16	16	16	16	15	16	16	15	15	16	16	16	25.8	37.2	37.9	-1	-1	-1
1/17/2019	6:31:44 PM	806	520	16	16	15	16	15	15	16	15	16	15	16	16	25.8	37.2	37.9	-1	-1	-1
1/17/2019	6:31:45 PM	9	521	16	16	16	15	15	16	16	15	16	16	16	16	25.8	37.2	37.9	-1	-1	-1
1/17/2019	6:31:45 PM	212	522	16	16	16	16	15	16	15	16	16	16	16	16	25.8	37.2	37.9	-1	-1	-1
1/17/2019	6:31:45 PM	415	523	16	16	16	16	16	15	15	15	16	15	16	16	25.8	37.2	37.9	-1	-1	-1
1/17/2019	6:31:45 PM	603	524	16	16	16	15	15	15	16	15	15	15	16	16	25.8	37.2	37.9	-1	-1	-1
1/17/2019	6:31:45 PM	806	525	15	16	15	16	15	16	15	15	16	16	16	16	25.8	37.2	37.9	-1	-1	-1
1/17/2019	6:31:46 PM	9	526	16	16	16	16	15	15	16	15	16	16	16	16	25.8	37.2	37.9	-1	-1	-1
1/17/2019	6:31:46 PM	212	527	16	16	16	16	15	16	15	16	15	16	16	16	25.8	37.2	37.9	-1	-1	-1
1/17/2019	6:31:46 PM	415	528	16	16	16	16	15	15	16	15	16	15	16	16	25.8	37.2	37.9	-1	-1	-1
1/17/2019	6:31:46 PM	603	529	16	16	16	15	15	15	16	15	15	16	16	16	25.8	37.2	37.9	-1	-1	-1
1/17/2019	6:31:46 PM	806	530	16	16	15	16	15	16	15	15	16	16	16	15	25.8	37.2	37.9	-1	-1	-1
1/17/2019	6:31:47 PM	9	531	16	16	16	15	15	15	15	15	16	16	16	16	25.8	37.2	37.9	-1	-1	-1
1/17/2019	6:31:47 PM	212	532	15	16	15	16	15	16	15	15	16	16	16	16	25.8	37.2	37.9	-1	-1	-1
1/17/2019	6:31:47 PM	415	533	16	16	16	15	15	15	16	15	16	16	16	16	25.8	37.2	37.9	-1	-1	-1
1/17/2019	6:31:47 PM	603	534	16	16	16	16	15	15	15	15	15	16	16	16	25.8	37.2	37.9	-1	-1	-1
1/17/2019	6:31:47 PM	806	535	15	16	15	16	15	15	15	15	16	15	16	15	25.8	37.2	37.9	-1	-1	-1
1/17/2019	6:31:48 PM	9	536	16	16	15	16	15	15	15	15	15	16	16	16	25.8	37.2	37.9	-1	-1	-1
1/17/2019	6:31:48 PM	212	537	15	16	16	16	15	15	16	15	16	15	16	16	25.8	37.2	37.9	-1	-1	-1
1/17/2019	6:31:48 PM	415	538	16	16	16	16	15	15	15	15	16	16	16	16	25.8	37.2	37.9	-1	-1	-1
1/17/2019	6:31:48 PM	603	539	15	16	15	16	15	16	15	16	16	16	16	16	25.8	37.2	37.9	-1	-1	-1
1/17/2019	6:31:48 PM	806	540	16	16	16	15	15	15	15	15	16	15	16	16	25.8	37.2	37.9	-1	-1	-1
1/17/2019	6:31:49 PM	9	541	15	16	15	16	15	15	16	16	16	15	16	16	25.8	37.2	37.9	-1	-1	-1
1/17/2019	6:31:49 PM	212	542	16	16	16	15	16	15	16	15	16	16	16	16	25.8	37.2	37.9	-1	-1	-1
1/17/2019	6:31:49 PM	415	543	16	16	15	16	15	16	15	15	16	16	16	16	25.8	37.2	37.9	-1	-1	-1
1/17/2019	6:31:49 PM	603	544	16	16	16	15	15	15	16	15	16	15	16	16	25.8	37.2	37.9	-1	-1	-1
1/17/2019	6:31:49 PM	806	545	16	16	15	16	15	16	15	16	15	16	16	16	25.8	37.2	37.9	-1	-1	-1
1/17/2019	6:31:50 PM	9	546	16	16	16	15	15	15	15	15	16	16	16	16	25.8	37.2	37.9	-1	-1	-1
1/17/2019	6:31:50 PM	212	547	15	16	15	16	15	16	16	15	16	16	16	16	25.8	37.2	37.9	-1	-1	-1
1/17/2019	6:31:50 PM	415	548	16	16	15	16	15	15	15	15	15	16	16	16	25.8	37.2	37.9	-1	-1	-1
1/17/2019	6:31:50 PM	603	549	15	16	15	16	15	15	15	15	16	16	16	16	25.8	37.2	37.9	-1	-1	-1
1/17/2019	6:31:50 PM	806	550	16	16	16	15	15	15	15	15	16	15	16	16	25.8	37.2	37.9	-1	-1	-1
1/17/2019	6:31:51 PM	9	551	15	16	15	16	15	16	15	16	16	16	16	16	25.8	37.2	37.9	-1	-1	-1
1/17/2019	6:31:51 PM	212	552	16	16	16	16	16	15	16	15	16	16	16	16	25.8	37.2	37.9	-1	-1	-1
1/17/2019	6:31:51 PM	415	553	16	16	16	16	15	16	15	15	15	16	16	16	25.8	37.2	37.9	-1	-1	-1
1/17/2019	6:31:51 PM	603	554	15	16	16	16	15	15	15	15	16	15	16	16	25.8	37.2	37.9	-1	-1	-1
1/17/2019	6:31:51 PM	806	555	16	16	16	15	15	15	15	15	15	16	16	16	25.8	37.2	37.9	-1	-1	-1
1/17/2019	6:31:52 PM	9	556	16	16	16	16	16	15	16	15	16	15	16	16	25.8	37.2	37.9	-1	-1	-1
1/17/2019	6:31:52 PM	212	557	16	16	16	16	15	16	15	16	15	16	16	16	25.8	37.2	37.9	-1	-1	-1
1/17/2019	6:31:52 PM	415	558	15	16	16	16	15	15	15	15	16	16	16	16	25.8	37.2	37.9	-1	-1	-1
1/17/2019	6:31:52 PM	603	559	16	16	16	15	15	15	16	15	16	15	16	16	25.8	37.2	37.9	-1	-1	-1
1/17/2019	6:31:52 PM	806	560	15	16	16	16	15	16	16	15	15	15	16	16	25.7	37.2	39.0	-1	-1	-1
1/17/2019	6:31:53 PM	9	561	16	15	16	15	15	15	15	15	16	16	16	16	25.7	37.2	39.0	-1	-1	-1
1/17/2019	6:31:53 PM	212	562	16	16	16	16	15	16	16	15	16	15	16	16	25.7	37.2	39.0	-1	-1	-1
1/17/2019	6:31:53 PM	415	563	16	16	16	16	15	16	15	15	15	16	16	16	25.7	37.2	39.0	-1	-1	-1
1/17/2019	6:31:53 PM	603	564	15	16	15	16	15	16	16	15	16	15	16	16	25.7	37.2	39.0	-1	-1	-1
1/17/2019	6:31:53 PM	806	565	16	16	16	15	15	16	15	15	16	16	16	16	25.7	37.2	39.0	-1	-1	-1
1/17/2019	6:31:54 PM	9	566	15	16	15	16	15	15	16	15	16	15	16	15	25.7	37.2	39.0	-1	-1	-1
1/17/2019	6:31:54 PM	212	567	16	16	15	15	15	16	16	15	15	16	16	16	25.7	37.2	39.0	-1	-1	-1
1/17/2019	6:31:54 PM	415	568	16	16	15	16	15	15	16	15	16	15	16	16	25.7	37.2	39.0	-1	-1	-1
1/17/2019	6:31:54 PM	603	569	16	16	16	15	15	15	16	15	16	15	16	16	25.7	37.2	39.0	-1	-1	-1
1/17/2019	6:31:54 PM	806	570	16	16	15	16	15	16	16	15	15	16	16	16	25.7	37.2	39.0	-1	-1	-1
1/17/2019	6:31:55 PM	9	571	16	15	16	15	15	15	15	15	15	16	16	16	25.7	37.2	39.0	-1	-1	-1
1/17/2019	6:31:55 PM	212	572	16	16	16	16	15	15	16	15	16	15	16	16	25.7	37.2	39.0	-1	-1	-1
1/17/2019	6:31:55 PM	415	573	16	16	15	16	15	16	15	15	15	16	16	16	25.7	37.2	39.0	-1	-1	-1
1/17/2019	6:31:55 PM	603	574	15	16	16	16	15	15	15	15	16	15	16	16	25.7	37.2	39.0	-1	-1	-1
1/17/2019	6:31:55 PM	806	575	16	16	15	16	15	15	15	15	16	16	16	16	25.7	37.2	39.0	-1	-1	-1
1/17/2019	6:31:56 PM	9	576	16	15	16	15	15	15	16	15	15	15	16	16	25.7	37.2	39.0	-1	-1	-1
1/17/2019	6:31:56 PM	212	577	16	16	16	16	15	16	16	15	16	15	16	15	25.7	37.2	39.0	-1	-1	-1
1/17/2019	6:31:56 PM	415	578	16	16	16	16	15	16	15	15	15	16	16	16	25.7	37.2	39.0	-1	-1	-1
1/17/2019	6:31:56 PM	603	579	15	16	15	16	15	16	16	15	16	15	16	16	25.7	37.2	39.0	-1	-1	-1
1/17/2019	6:31:56 PM	806	580	16	16	16	15	15	16	15	15	15	16	16	16	25.7	37.2	39.0	-1	-1	-1
1/17/2019	6:31:57 PM	9	581	16	16	16	15	16	15	15	15	16	15	16	15	25.7	37.2	39.0	-1	-1	-1
1/17/2019	6:31:57 PM	212	582	16	16	16	16	15	16	15	16	15	16	16	16	25.7	37.2	39.0	-1	-1	-1
1/17/2019	6:31:57 PM	415	583	15	16	15	16	15	15	15	15	16	15	16	15	25.7	37.2	39.0	-1	-1	-1
1/17/2019	6:31:57 PM	603	584	16	16	16	15	15	15	16	15	16	16	16	16	25.7	37.2	39.0	-1	-1	-1
1/17/2019	6:31:57 PM	806	585	16	16	15	16	15	16	15	16	16	16	16	16	25.7	37.2	39.0	-1	-1	-1
1/17/2019	6:31:58 PM	9	586	16	16	16	15	15	15	16	15	16	16	16	16	25.7	37.2	39.0	-1	-1	-1
1/17/2019	6:31:58 PM	212	587	16	16	16	16	15	16	15	16	16	16	16	16	25.7	37.2	39.0	-1	-1	-1
1/17/2019	6:31:58 PM	415	588	16	16	16	15	15	15	15	15	15	15	16	16	25.7	37.2	39.0	-1	-1	-1
1/17/2019	6:31:58 PM	603	589	16	16	16	15	15	16	15	15	15	16	16	16	25.7	37.2	39.0	-1	-1	-1
1/17/2019	6:31:58 PM	806	590	16	16	16	16	15	15	16	15	16	15	16	15	25.7	37.2	39.0	-1	-1	-1
1/17/2019	6:31:59 PM	9	591	16	16	16	16	15	15	15	16	15	16	16	16	25.7	37.2	39.0	-1	-1	-1
1/17/2019	6:31:59 PM	212	592	16	16	16	16	16	15	16	15	16	15	16	16	25.7	37.2	39.0	-1	-1	-1
1/17/2019	6:31:59 PM	415	593	16	16	15	16	15	16	15	15	15	16	16	16	25.7	37.2	39.0	-1	-1	-1
1/17/2019	6:31:59 PM	603	594	15	16	16	16	15	16	16	15	16	15	16	16	25.7	37.2	39.0	-1	-1	-1
1/17/2019	6:31:59 PM	806	595	16	16	16	16	15	16	15	15	15	16	16	16	25.7	37.2	39.0	-1	-1	-1
1/17/2019	6:32:00 PM	9	596	16	16	16	16	15	15	16	15	16	15	16	16	25.7	37.2	39.0	-1	-1	-1
1/17/2019	6:32:00 PM	212	597	16	16	15	16	15	16	15	15	15	16	16	16	25.7	37.2	39.0	-1	-1	-1
1/17/2019	6:32:00 PM	415	598	16	16	16	15	15	15	16	15	16	15	16	15	25.7	37.2	39.0	-1	-1	-1
1/17/2019	6:32:00 PM	603	599	16	16	16	15	15	15	15	15	15	16	16	16	25.7	37.2	39.0	-1	-1	-1
1/17/2019	6:32:00 PM	806	600	16	16	16	16	15	15	16	15	16	15	16	15	25.7	37.2	39.0	-1	-1	-1
1/17/2019	6:32:01 PM	9	601	16	16	16	16	15	15	15	15	15	16	16	16	25.7	37.2	39.0	-1	-1	-1
1/17/2019	6:32:01 PM	212	602	16	16	16	16	15	15	16	15	16	15	16	16	25.7	37.3	39.4	-1	-1	-1
1/17/2019	6:32:01 PM	415	603	16	16	15	16	15	15	15	15	15	16	16	16	25.7	37.3	39.4	-1	-1	-1
1/17/2019	6:32:01 PM	603	604	16	16	16	16	16	15	16	15	16	16	16	16	25.7	37.3	39.4	-1	-1	-1
1/17/2019	6:32:01 PM	806	605	16	16	16	16	15	16	15	15	15	16	16	16	25.7	37.3	39.4	-1	-1	-1
1/17/2019	6:32:02 PM	9	606	16	16	16	16	15	15	16	15	16	15	16	16	25.7	37.3	39.4	-1	-1	-1
1/17/2019	6:32:02 PM	212	607	16	16	16	16	15	15	15	15	15	16	16	16	25.7	37.3	39.4	-1	-1	-1
1/17/2019	6:32:02 PM	415	608	16	16	16	15	16	15	15	15	15	15	16	16	25.7	37.3	39.4	-1	-1	-1
1/17/2019	6:32:02 PM	603	609	16	16	16	16	15	15	15	15	15	16	16	16	25.7	37.3	39.4	-1	-1	-1
1/17/2019	6:32:02 PM	806	610	16	16	16	15	15	15	16	15	16	16	16	16	25.7	37.3	39.4	-1	-1	-1
1/17/2019	6:32:03 PM	9	611	15	16	15	16	15	15	15	15	16	16	16	16	25.7	37.3	39.4	-1	-1	-1
1/17/2019	6:32:03 PM	212	612	16	16	16	16	15	16	16	15	15	16	16	16	25.7	37.3	39.4	-1	-1	-1
1/17/2019	6:32:03 PM	415	613	15	16	15	16	15	15	15	15	16	15	16	15	25.7	37.3	39.4	-1	-1	-1
1/17/2019	6:32:03 PM	603	614	16	16	16	15	15	16	16	15	16	16	16	16	25.7	37.3	39.4	-1	-1	-1
1/17/2019	6:32:03 PM	806	615	16	16	16	16	15	16	15	16	16	16	16	16	25.7	37.3	39.4	-1	-1	-1
1/17/2019	6:32:04 PM	9	616	16	16	16	15	16	15	16	15	16	16	16	16	25.7	37.3	39.4	-1	-1	-1
1/17/2019	6:32:04 PM	212	617	16	16	16	16	15	16	15	15	16	16	16	16	25.7	37.3	39.4	-1	-1	-1
1/17/2019	6:32:04 PM	415	618	16	16	16	15	15	15	15	15	15	15	16	16	25.7	37.3	39.4	-1	-1	-1
1/17/2019	6:32:04 PM	603	619	16	16	15	16	15	16	15	16	15	15	16	16	25.7	37.3	39.4	-1	-1	-1
1/17/2019	6:32:04 PM	806	620	16	16	16	15	15	15	16	15	15	16	16	16	25.7	37.3	39.4	-1	-1	-1
1/17/2019	6:32:05 PM	9	621	16	16	15	16	15	16	15	15	16	16	16	16	25.7	37.3	39.4	-1	-1	-1
1/17/2019	6:32:05 PM	212	622	16	16	16	15	15	16	16	15	16	16	16	16	25.7	37.3	39.4	-1	-1	-1
1/17/2019	6:32:05 PM	415	623	15	16	15	16	15	15	15	15	15	15	16	15	25.7	37.3	39.4	-1	-1	-1
1/17/2019	6:32:05 PM	602	624	16	16	16	15	15	16	15	15	15	16	16	16	25.7	37.3	39.4	-1	-1	-1
1/17/2019	6:32:05 PM	805	625	16	16	16	16	15	16	16	15	16	15	16	16	25.7	37.3	39.4	-1	-1	-1
1/17/2019	6:32:06 PM	8	626	16	16	16	16	15	16	15	16	15	16	16	16	25.7	37.3	39.4	-1	-1	-1
1/17/2019	6:32:06 PM	212	627	16	16	16	16	16	15	16	15	16	15	16	16	25.7	37.3	39.4	-1	-1	-1
1/17/2019	6:32:06 PM	415	628	15	16	15	16	15	15	16	15	16	15	16	15	25.7	37.3	39.4	-1	-1	-1
1/17/2019	6:32:06 PM	602	629	16	16	16	15	15	15	16	15	16	15	16	16	25.7	37.3	39.4	-1	-1	-1
1/17/2019	6:32:06 PM	805	630	15	16	15	16	15	16	15	16	16	16	16	16	25.7	37.3	39.4	-1	-1	-1
1/17/2019	6:32:07 PM	8	631	16	16	16	15	16	15	15	15	15	16	16	16	25.7	37.3	39.4	-1	-1	-1
1/17/2019	6:32:07 PM	212	632	15	16	16	16	15	15	16	15	16	16	16	16	25.7	37.3	39.4	-1	-1	-1
1/17/2019	6:32:07 PM	415	633	16	16	15	16	15	16	15	15	15	16	16	16	25.7	37.3	39.4	-1	-1	-1
1/17/2019	6:32:07 PM	607	634	16	16	16	16	15	16	16	15	16	15	16	15	25.7	37.3	39.4	-1	-1	-1
1/17/2019	6:32:07 PM	810	635	16	16	16	16	15	15	15	15	15	16	16	16	25.7	37.3	39.4	-1	-1	-1
1/17/2019	6:32:08 PM	13	636	16	16	16	15	15	15	15	15	15	16	16	16	25.7	37.3	39.4	-1	-1	-1
1/17/2019	6:32:08 PM	201	637	16	16	15	16	15	16	15	16	16	15	16	16	25.7	37.3	39.4	-1	-1	-1
1/17/2019	6:32:08 PM	404	638	16	15	16	16	15	15	15	15	15	16	16	16	25.7	37.3	39.4	-1	-1	-1
1/17/2019	6:32:08 PM	607	639	16	16	16	16	15	15	16	15	16	15	16	15	25.7	37.3	39.4	-1	-1	-1
1/17/2019	6:32:08 PM	802	640	16	16	15	16	15	15	15	15	16	16	16	16	25.7	37.3	39.4	-1	-1	-1
1/17/2019	6:32:09 PM	5	641	16	16	16	15	15	15	15	15	15	16	16	16	25.7	37.3	39.4	-1	-1	-1
1/17/2019	6:32:09 PM	208	642	16	16	16	16	15	15	16	15	16	15	16	15	25.7	37.3	39.4	-1	-1	-1
1/17/2019	6:32:09 PM	411	643	16	16	15	16	15	16	15	15	15	15	16	16	25.7	37.3	39.4	-1	-1	-1
1/17/2019	6:32:09 PM	645	644	15	16	15	16	15	16	15	15	15	15	16	15	25.7	37.2	37.9	-1	-1	-1
1/17/2019	6:32:09 PM	802	645	16	16	15	16	15	16	15	16	15	16	16	16	25.7	37.2	37.9	-1	-1	-1
1/17/2019	6:32:10 PM	5	646	15	16	16	16	15	15	16	15	16	15	16	16	25.7	37.2	37.9	-1	-1	-1
1/17/2019	6:32:10 PM	208	647	16	16	16	16	15	16	16	15	16	16	16	16	25.7	37.2	37.9	-1	-1	-1
1/17/2019	6:32:10 PM	411	648	16	16	15	16	15	16	15	15	16	15	16	16	25.7	37.2	37.9	-1	-1	-1
1/17/2019	6:32:10 PM	614	649	16	16	16	15	15	15	16	15	16	15	16	16	25.7	37.2	37.9	-1	-1	-1
1/17/2019	6:32:10 PM	802	650	16	16	16	15	15	15	15	15	15	16	16	16	25.7	37.2	37.9	-1	-1	-1
1/17/2019	6:32:11 PM	5	651	16	16	16	16	15	15	16	15	16	15	16	16	25.7	37.2	37.9	-1	-1	-1
1/17/2019	6:32:11 PM	208	652	16	16	16	16	15	15	16	15	16	16	16	16	25.7	37.2	37.9	-1	-1	-1
1/17/2019	6:32:11 PM	411	653	16	16	15	16	15	15	15	15	16	15	16	15	25.7	37.2	37.9	-1	-1	-1
1/17/2019	6:32:11 PM	614	654	16	16	16	16	15	15	15	15	15	16	16	16	25.7	37.2	37.9	-1	-1	-1
1/17/2019	6:32:11 PM	802	655	16	16	16	15	15	15	15	15	15	16	16	16	25.7	37.2	37.9	-1	-1	-1
1/17/2019	6:32:12 PM	5	656	16	16	16	16	15	16	16	15	16	15	16	16	25.7	37.2	37.9	-1	-1	-1
1/17/2019	6:32:12 PM	208	657	16	16	16	16	15	15	16	15	16	16	16	16	25.7	37.2	37.9	-1	-1	-1
1/17/2019	6:32:12 PM	411	658	15	16	15	16	15	15	16	15	16	15	16	16	25.7	37.2	37.9	-1	-1	-1
1/17/2019	6:32:12 PM	630	659	15	16	15	16	15	16	15	15	15	16	16	16	25.7	37.2	37.9	-1	-1	-1
1/17/2019	6:32:12 PM	802	660	15	16	16	16	15	16	16	15	15	16	16	15	25.7	37.2	37.9	-1	-1	-1
1/17/2019	6:32:13 PM	5	661	16	16	16	16	15	15	16	15	16	16	16	16	25.7	37.2	37.9	-1	-1	-1
1/17/2019	6:32:13 PM	208	662	16	16	16	16	15	16	15	15	16	16	16	16	25.7	37.2	37.9	-1	-1	-1
1/17/2019	6:32:13 PM	411	663	16	16	16	15	15	15	16	15	16	15	16	16	25.7	37.2	37.9	-1	-1	-1
1/17/2019	6:32:13 PM	614	664	16	16	15	16	15	16	15	16	15	16	16	16	25.7	37.2	37.9	-1	-1	-1
1/17/2019	6:32:13 PM	802	665	15	16	15	16	15	16	15	15	16	15	16	15	25.7	37.2	37.9	-1	-1	-1
1/17/2019	6:32:14 PM	5	666	16	16	16	16	15	16	16	15	15	16	16	16	25.7	37.2	37.9	-1	-1	-1
1/17/2019	6:32:14 PM	208	667	15	16	16	16	15	16	16	15	16	16	16	16	25.7	37.2	37.9	-1	-1	-1
1/17/2019	6:32:14 PM	411	668	16	16	16	16	15	16	15	15	15	16	16	16	25.7	37.2	37.9	-1	-1	-1
1/17/2019	6:32:14 PM	614	669	16	16	15	16	15	15	15	15	16	15	16	15	25.7	37.2	37.9	-1	-1	-1
1/17/2019	6:32:14 PM	802	670	16	16	16	15	15	15	15	15	15	16	16	16	25.7	37.2	37.9	-1	-1	-1
1/17/2019	6:32:15 PM	5	671	15	16	15	16	15	16	16	15	16	15	16	16	25.7	37.2	37.9	-1	-1	-1
1/17/2019	6:32:15 PM	208	672	16	16	16	16	15	16	16	15	15	16	16	16	25.7	37.2	37.9	-1	-1	-1
1/17/2019	6:32:15 PM	411	673	15	16	15	16	15	15	15	15	16	15	16	15	25.7	37.2	37.9	-1	-1	-1
1/17/2019	6:32:15 PM	614	674	16	16	16	15	15	15	15	15	15	16	16	16	25.7	37.2	37.9	-1	-1	-1
1/17/2019	6:32:15 PM	802	675	15	16	15	16	15	16	15	15	16	15	16	16	25.7	37.2	37.9	-1	-1	-1
1/17/2019	6:32:16 PM	5	676	16	16	15	16	15	16	15	15	15	16	16	16	25.7	37.2	37.9	-1	-1	-1
1/17/2019	6:32:16 PM	208	677	16	16	15	16	15	16	15	15	16	16	16	16	25.7	37.2	37.9	-1	-1	-1
1/17/2019	6:32:16 PM	411	678	16	16	15	15	15	15	15	15	15	16	16	16	25.7	37.2	37.9	-1	-1	-1
1/17/2019	6:32:16 PM	614	679	15	16	15	16	15	16	16	15	16	15	16	16	25.7	37.2	37.9	-1	-1	-1
1/17/2019	6:32:16 PM	802	680	16	16	16	16	15	15	16	15	16	15	16	16	25.7	37.2	37.9	-1	-1	-1
1/17/2019	6:32:17 PM	5	681	16	16	16	16	15	16	15	16	15	16	16	16	25.7	37.2	37.9	-1	-1	-1
1/17/2019	6:32:17 PM	208	682	16	16	16	16	15	15	16	15	16	16	16	16	25.7	37.2	37.9	-1	-1	-1
1/17/2019	6:32:17 PM	411	683	16	16	16	16	15	16	15	15	15	16	16	16	25.7	37.2	37.9	-1	-1	-1
1/17/2019	6:32:17 PM	614	684	15	16	16	15	15	15	16	15	16	15	16	15	25.7	37.2	37.9	-1	-1	-1
1/17/2019	6:32:17 PM	802	685	16	16	16	16	15	15	16	15	15	16	15	16	25.7	37.2	37.9	-1	-1	-1
1/17/2019	6:32:18 PM	5	686	16	16	16	16	15	15	16	15	16	15	16	16	25.7	37.2	37.9	-1	-1	-1
1/17/2019	6:32:18 PM	208	687	16	16	16	16	15	16	15	16	15	16	16	16	25.7	37.2	37.9	-1	-1	-1
1/17/2019	6:32:18 PM	411	688	15	16	16	16	15	15	16	15	16	15	16	15	25.7	37.2	37.9	-1	-1	-1
1/17/2019	6:32:18 PM	614	689	15	16	16	16	15	16	15	15	15	16	16	16	25.7	37.2	37.9	-1	-1	-1
1/17/2019	6:32:18 PM	802	690	16	16	16	16	15	15	16	15	16	15	16	16	25.7	37.2	37.9	-1	-1	-1
1/17/2019	6:32:19 PM	5	691	16	16	16	16	15	16	16	15	15	16	16	16	25.7	37.2	37.9	-1	-1	-1
1/17/2019	6:32:19 PM	208	692	16	16	16	16	16	15	16	15	16	15	16	16	25.7	37.2	37.9	-1	-1	-1
1/17/2019	6:32:19 PM	411	693	15	16	16	16	15	15	15	15	15	16	16	16	25.7	37.2	37.9	-1	-1	-1
1/17/2019	6:32:19 PM	614	694	15	16	15	16	15	15	16	15	16	16	16	15	25.7	37.2	37.9	-1	-1	-1
1/17/2019	6:32:19 PM	802	695	16	16	16	16	15	16	15	15	16	16	16	16	25.7	37.2	37.9	-1	-1	-1
1/17/2019	6:32:20 PM	5	696	15	16	16	16	15	15	16	15	16	15	16	15	25.7	37.2	37.9	-1	-1	-1
1/17/2019	6:32:20 PM	208	697	16	16	16	16	15	16	15	15	15	16	16	16	25.7	37.2	37.9	-1	-1	-1
1/17/2019	6:32:20 PM	411	698	16	16	15	16	15	15	16	15	16	15	16	16	25.7	37.2	37.9	-1	-1	-1
1/17/2019	6:32:20 PM	614	699	16	16	16	16	15	16	15	15	15	16	16	16	25.7	37.2	37.9	-1	-1	-1
1/17/2019	6:32:20 PM	802	700	16	16	16	16	15	15	16	15	16	15	16	16	25.7	37.2	37.9	-1	-1	-1
1/17/2019	6:32:21 PM	5	701	16	16	16	16	15	16	16	16	15	16	16	16	25.7	37.2	37.9	-1	-1	-1
1/17/2019	6:32:21 PM	208	702	16	16	16	16	15	15	16	15	16	15	16	16	25.7	37.2	37.9	-1	-1	-1
1/17/2019	6:32:21 PM	411	703	16	16	15	16	15	15	15	15	15	16	16	16	25.7	37.2	37.9	-1	-1	-1
1/17/2019	6:32:21 PM	614	704	16	16	16	15	15	15	16	15	16	16	16	16	25.7	37.2	37.9	-1	-1	-1
1/17/2019	6:32:21 PM	802	705	16	16	15	16	15	16	16	16	16	16	16	16	25.7	37.2	37.9	-1	-1	-1
1/17/2019	6:32:22 PM	5	706	16	16	16	15	15	15	16	15	16	16	16	16	25.7	37.2	37.9	-1	-1	-1
1/17/2019	6:32:22 PM	208	707	16	16	15	16	15	15	16	15	16	15	16	16	25.7	37.2	37.9	-1	-1	-1
1/17/2019	6:32:22 PM	411	708	16	16	16	16	15	16	15	15	15	16	16	16	25.7	37.2	37.9	-1	-1	-1
1/17/2019	6:32:22 PM	614	709	16	16	15	16	15	15	15	15	16	16	16	16	25.7	37.2	37.9	-1	-1	-1
1/17/2019	6:32:22 PM	802	710	16	16	16	16	15	15	16	15	16	16	16	16	25.7	37.2	37.9	-1	-1	-1
1/17/2019	6:32:23 PM	5	711	16	16	16	16	15	15	15	16	15	16	16	16	25.7	37.2	37.9	-1	-1	-1
1/17/2019	6:32:23 PM	208	712	16	16	16	15	15	15	16	15	16	15	16	16	25.7	37.2	37.9	-1	-1	-1
1/17/2019	6:32:23 PM	411	713	16	16	16	16	15	16	15	16	15	16	16	16	25.7	37.2	37.9	-1	-1	-1
1/17/2019	6:32:23 PM	614	714	15	16	16	15	15	15	16	15	16	15	16	16	25.7	37.2	37.9	-1	-1	-1
1/17/2019	6:32:23 PM	802	715	16	16	16	16	15	15	15	15	16	16	16	16	25.7	37.2	37.9	-1	-1	-1
1/17/2019	6:32:24 PM	5	716	15	16	16	16	15	15	16	15	16	15	16	16	25.7	37.2	37.9	-1	-1	-1
1/17/2019	6:32:24 PM	208	717	16	16	15	15	15	15	15	15	15	16	16	16	25.7	37.2	37.9	-1	-1	-1
1/17/2019	6:32:24 PM	411	718	16	16	15	16	15	15	16	15	16	15	16	15	25.7	37.2	37.9	-1	-1	-1
1/17/2019	6:32:24 PM	614	719	16	16	16	16	15	16	15	15	15	16	16	16	25.7	37.2	37.9	-1	-1	-1
1/17/2019	6:32:24 PM	802	720	15	16	15	16	15	16	16	15	16	16	16	15	25.7	37.2	37.9	-1	-1	-1
1/17/2019	6:32:25 PM	5	721	16	16	16	15	15	16	15	15	16	16	16	16	25.7	37.2	37.9	-1	-1	-1
1/17/2019	6:32:25 PM	208	722	15	16	16	15	15	16	16	15	16	15	16	15	25.7	37.2	37.9	-1	-1	-1
1/17/2019	6:32:25 PM	411	723	16	16	16	16	15	16	15	15	15	16	16	16	25.7	37.2	37.9	-1	-1	-1
1/17/2019	6:32:25 PM	614	724	16	16	16	16	15	15	16	15	16	16	16	16	25.7	37.2	37.9	-1	-1	-1
1/17/2019	6:32:25 PM	802	725	16	16	16	15	15	15	16	15	16	16	16	16	25.7	37.2	37.9	-1	-1	-1
1/17/2019	6:32:26 PM	5	726	16	16	15	16	15	16	15	15	16	16	16	16	25.7	37.2	37.9	-1	-1	-1
1/17/2019	6:32:26 PM	208	727	16	16	16	15	15	15	15	15	15	16	16	16	25.7	37.2	37.9	-1	-1	-1
1/17/2019	6:32:26 PM	411	728	16	16	15	16	15	16	15	15	16	15	16	15	25.7	37.2	38.2	-1	-1	-1
1/17/2019	6:32:26 PM	614	729	16	16	16	16	15	16	15	16	15	16	16	16	25.7	37.2	38.2	-1	-1	-1
1/17/2019	6:32:26 PM	802	730	16	16	15	16	15	16	15	16	16	16	16	16	25.7	37.2	38.2	-1	-1	-1
1/17/2019	6:32:27 PM	5	731	16	16	16	15	15	15	16	15	15	16	16	16	25.7	37.2	38.2	-1	-1	-1
1/17/2019	6:32:27 PM	208	732	15	16	15	16	15	15	16	15	16	15	16	15	25.7	37.2	38.2	-1	-1	-1
1/17/2019	6:32:27 PM	411	733	16	16	16	16	15	15	15	15	15	16	16	16	25.7	37.2	38.2	-1	-1	-1
1/17/2019	6:32:27 PM	614	734	16	16	16	16	16	15	16	15	16	15	16	16	25.7	37.2	38.2	-1	-1	-1
1/17/2019	6:32:27 PM	802	735	16	16	16	16	15	15	16	15	15	16	16	16	25.7	37.2	38.2	-1	-1	-1
1/17/2019	6:32:28 PM	5	736	15	16	16	16	15	15	16	15	16	15	16	15	25.7	37.2	38.2	-1	-1	-1
1/17/2019	6:32:28 PM	208	737	15	16	15	16	15	16	15	16	15	16	16	16	25.7	37.2	38.2	-1	-1	-1
1/17/2019	6:32:28 PM	411	738	16	15	16	15	15	15	15	15	16	15	16	16	25.7	37.2	38.2	-1	-1	-1
1/17/2019	6:32:28 PM	614	739	16	16	16	16	16	15	16	15	16	15	16	16	25.7	37.2	38.2	-1	-1	-1
1/17/2019	6:32:28 PM	802	740	16	16	16	15	16	15	16	15	16	16	16	16	25.7	37.2	38.2	-1	-1	-1
1/17/2019	6:32:29 PM	5	741	16	16	16	16	15	15	15	15	16	16	16	16	25.7	37.2	38.2	-1	-1	-1
1/17/2019	6:32:29 PM	208	742	16	16	16	16	15	15	15	15	16	16	16	16	25.7	37.2	38.2	-1	-1	-1
1/17/2019	6:32:29 PM	411	743	15	16	15	16	15	16	15	15	16	16	16	15	25.7	37.2	38.2	-1	-1	-1
1/17/2019	6:32:29 PM	614	744	16	16	16	16	15	15	15	16	15	16	16	16	25.7	37.2	38.2	-1	-1	-1
1/17/2019	6:32:29 PM	802	745	16	16	15	16	15	16	15	15	16	16	16	16	25.7	37.2	38.2	-1	-1	-1
1/17/2019	6:32:30 PM	5	746	16	16	16	15	15	15	15	16	15	16	16	16	25.7	37.2	38.2	-1	-1	-1
1/17/2019	6:32:30 PM	208	747	15	16	15	16	15	15	15	15	16	15	16	16	25.7	37.2	38.2	-1	-1	-1
1/17/2019	6:32:30 PM	411	748	16	15	16	16	15	15	15	15	15	16	16	16	25.7	37.2	38.2	-1	-1	-1
1/17/2019	6:32:30 PM	614	749	16	16	16	16	15	15	16	15	16	16	16	16	25.7	37.2	38.2	-1	-1	-1
1/17/2019	6:32:30 PM	802	750	16	16	16	16	15	16	15	15	15	16	16	16	25.7	37.2	38.2	-1	-1	-1
1/17/2019	6:32:31 PM	5	751	16	16	16	15	15	16	16	15	16	15	16	16	25.7	37.2	38.2	-1	-1	-1
1/17/2019	6:32:31 PM	208	752	15	16	15	16	15	16	15	16	15	16	16	16	25.7	37.2	38.2	-1	-1	-1
1/17/2019	6:32:31 PM	411	753	16	16	16	15	15	15	16	15	15	15	16	16	25.7	37.2	38.2	-1	-1	-1
1/17/2019	6:32:31 PM	614	754	16	16	16	16	15	16	16	15	16	15	16	16	25.7	37.2	38.2	-1	-1	-1
1/17/2019	6:32:31 PM	802	755	16	16	16	15	16	15	16	15	16	16	16	16	25.7	37.2	38.2	-1	-1	-1
1/17/2019	6:32:32 PM	5	756	15	16	16	16	15	15	16	15	16	15	16	16	25.7	37.2	38.2	-1	-1	-1
1/17/2019	6:32:32 PM	208	757	16	16	15	16	15	16	16	15	15	16	16	16	25.7	37.2	38.2	-1	-1	-1
1/17/2019	6:32:32 PM	411	758	15	16	16	16	15	15	16	15	16	16	16	15	25.7	37.2	38.2	-1	-1	-1
1/17/2019	6:32:32 PM	614	759	16	16	15	16	15	16	15	16	16	16	16	16	25.7	37.2	38.2	-1	-1	-1
1/17/2019	6:32:32 PM	802	760	16	16	16	16	16	15	16	15	16	15	16	16	25.7	37.2	38.2	-1	-1	-1
1/17/2019	6:32:33 PM	5	761	15	16	15	16	15	15	15	15	16	15	16	16	25.7	37.2	38.2	-1	-1	-1
1/17/2019	6:32:33 PM	208	762	16	16	16	15	15	15	15	15	15	16	16	16	25.7	37.2	38.2	-1	-1	-1
1/17/2019	6:32:33 PM	411	763	16	16	16	16	15	16	15	15	16	15	16	15	25.7	37.2	38.2	-1	-1	-1
1/17/2019	6:32:33 PM	614	764	16	16	16	16	15	16	15	15	16	16	16	16	25.7	37.2	38.2	-1	-1	-1
1/17/2019	6:32:33 PM	802	765	16	16	15	16	15	15	16	15	16	16	16	15	25.7	37.2	38.2	-1	-1	-1
1/17/2019	6:32:34 PM	5	766	16	16	16	16	15	15	15	16	15	16	16	16	25.7	37.2	38.2	-1	-1	-1
1/17/2019	6:32:34 PM	208	767	16	16	16	15	15	15	16	15	15	15	16	16	25.7	37.2	38.2	-1	-1	-1
1/17/2019	6:32:34 PM	411	768	16	16	16	16	15	16	16	15	16	15	16	15	25.7	37.2	38.2	-1	-1	-1
1/17/2019	6:32:34 PM	614	769	16	16	16	16	15	15	16	16	15	16	16	16	25.7	37.2	38.2	-1	-1	-1
1/17/2019	6:32:34 PM	802	770	16	16	16	16	15	15	16	15	15	15	16	16	25.7	37.2	36.3	-1	-1	-1
1/17/2019	6:32:35 PM	5	771	15	16	15	16	15	15	16	15	16	15	16	15	25.7	37.2	36.3	-1	-1	-1
1/17/2019	6:32:35 PM	208	772	16	16	16	16	15	16	15	15	15	16	16	16	25.7	37.2	36.3	-1	-1	-1
1/17/2019	6:32:35 PM	411	773	16	16	16	16	15	15	16	15	16	16	16	15	25.7	37.2	36.3	-1	-1	-1
1/17/2019	6:32:35 PM	614	774	16	16	16	15	15	15	16	15	15	16	16	16	25.7	37.2	36.3	-1	-1	-1
1/17/2019	6:32:35 PM	802	775	16	16	16	16	15	16	16	15	15	16	16	16	25.7	37.2	36.3	-1	-1	-1
1/17/2019	6:32:36 PM	5	776	16	16	16	15	15	15	16	15	16	15	16	16	25.7	37.2	36.3	-1	-1	-1
1/17/2019	6:32:36 PM	208	777	16	16	15	16	15	15	15	16	15	16	16	16	25.7	37.2	36.3	-1	-1	-1
1/17/2019	6:32:36 PM	411	778	16	16	16	16	15	15	16	15	16	15	16	16	25.7	37.2	36.3	-1	-1	-1
1/17/2019	6:32:36 PM	614	779	16	16	16	16	15	15	15	16	15	16	16	16	25.7	37.2	36.3	-1	-1	-1
1/17/2019	6:32:36 PM	802	780	15	16	15	16	15	15	16	15	16	16	16	16	25.7	37.2	36.3	-1	-1	-1
1/17/2019	6:32:37 PM	5	781	16	16	16	15	15	15	16	15	15	16	16	16	25.7	37.2	36.3	-1	-1	-1
1/17/2019	6:32:37 PM	208	782	16	16	15	16	15	16	15	15	16	16	16	16	25.7	37.2	36.3	-1	-1	-1
1/17/2019	6:32:37 PM	411	783	16	16	16	16	15	15	16	15	15	16	16	16	25.7	37.2	36.3	-1	-1	-1
1/17/2019	6:32:37 PM	614	784	15	16	15	16	15	15	15	15	16	15	16	16	25.7	37.2	36.3	-1	-1	-1
1/17/2019	6:32:37 PM	802	785	16	16	16	16	15	15	15	15	16	16	16	16	25.7	37.2	36.3	-1	-1	-1
1/17/2019	6:32:38 PM	5	786	15	16	15	16	15	15	15	15	16	16	16	16	25.7	37.2	36.3	-1	-1	-1
1/17/2019	6:32:38 PM	208	787	16	16	16	15	15	15	15	15	15	16	16	16	25.7	37.2	36.3	-1	-1	-1
1/17/2019	6:32:38 PM	411	788	16	16	16	16	15	15	16	15	16	15	16	15	25.7	37.2	36.3	-1	-1	-1
1/17/2019	6:32:38 PM	614	789	16	16	16	16	15	16	16	15	15	16	16	16	25.7	37.2	36.3	-1	-1	-1
1/17/2019	6:32:38 PM	802	790	16	16	15	16	15	16	16	15	15	16	16	16	25.7	37.2	36.3	-1	-1	-1
1/17/2019	6:32:39 PM	5	791	16	16	16	16	15	15	15	15	16	15	16	16	25.7	37.2	36.3	-1	-1	-1
1/17/2019	6:32:39 PM	208	792	15	16	15	16	15	15	15	15	15	16	16	15	25.7	37.2	36.3	-1	-1	-1
1/17/2019	6:32:39 PM	411	793	16	16	16	15	15	15	15	15	16	16	16	16	25.7	37.2	36.3	-1	-1	-1
1/17/2019	6:32:39 PM	614	794	16	16	15	16	15	16	16	15	16	16	16	16	25.7	37.2	36.3	-1	-1	-1
1/17/2019	6:32:39 PM	802	795	16	16	16	15	15	15	15	15	16	16	16	16	25.7	37.2	36.3	-1	-1	-1
1/17/2019	6:32:40 PM	5	796	16	16	15	16	15	15	16	15	15	16	16	16	25.7	37.2	36.3	-1	-1	-1
1/17/2019	6:32:40 PM	208	797	16	16	16	15	15	16	15	15	16	16	16	16	25.7	37.2	36.3	-1	-1	-1
1/17/2019	6:32:40 PM	411	798	15	16	15	16	15	16	15	15	16	16	16	16	25.7	37.2	36.3	-1	-1	-1
1/17/2019	6:32:40 PM	614	799	16	16	16	16	15	15	16	15	15	16	16	16	25.7	37.2	36.3	-1	-1	-1
1/17/2019	6:32:40 PM	802	800	16	16	16	16	15	15	16	15	16	15	16	16	25.7	37.2	36.3	-1	-1	-1
1/17/2019	6:32:41 PM	5	801	16	16	16	16	15	15	15	15	15	16	16	16	25.7	37.2	36.3	-1	-1	-1
1/17/2019	6:32:41 PM	208	802	16	16	16	15	15	15	16	15	16	15	16	16	25.7	37.2	36.3	-1	-1	-1
1/17/2019	6:32:41 PM	411	803	15	16	15	16	15	16	16	15	16	16	16	16	25.7	37.2	36.3	-1	-1	-1
1/17/2019	6:32:41 PM	614	804	16	16	16	15	15	15	16	15	15	16	16	16	25.7	37.2	36.3	-1	-1	-1
1/17/2019	6:32:41 PM	802	805	16	16	15	16	15	15	15	15	15	16	16	16	25.7	37.2	36.3	-1	-1	-1
1/17/2019	6:32:42 PM	5	806	16	16	16	16	15	15	16	15	16	15	16	16	25.7	37.2	36.3	-1	-1	-1
1/17/2019	6:32:42 PM	208	807	15	16	16	16	15	16	15	15	15	16	16	16	25.7	37.2	36.3	-1	-1	-1
1/17/2019	6:32:42 PM	411	808	16	16	16	16	16	15	16	15	16	15	16	16	25.7	37.2	36.3	-1	-1	-1
1/17/2019	6:32:42 PM	614	809	16	16	16	16	15	16	15	15	15	16	16	16	25.7	37.2	36.3	-1	-1	-1
1/17/2019	6:32:42 PM	802	810	15	16	16	16	15	15	16	15	16	15	16	15	25.7	37.2	36.3	-1	-1	-1
1/17/2019	6:32:43 PM	5	811	16	16	15	16	15	15	15	16	15	16	16	16	25.7	37.2	36.3	-1	-1	-1
1/17/2019	6:32:43 PM	208	812	16	16	16	15	16	15	15	15	16	16	16	16	25.7	37.2	39.8	-1	-1	-1
1/17/2019	6:32:43 PM	411	813	15	16	15	16	15	16	16	15	16	16	16	16	25.7	37.2	39.8	-1	-1	-1
1/17/2019	6:32:43 PM	645	814	15	16	16	16	15	16	15	15	15	16	16	16	25.7	37.2	39.8	-1	-1	-1
1/17/2019	6:32:43 PM	802	815	15	16	15	16	15	16	15	15	15	16	16	16	25.7	37.2	39.8	-1	-1	-1
1/17/2019	6:32:44 PM	5	816	16	16	16	16	15	15	16	15	16	15	16	16	25.7	37.2	39.8	-1	-1	-1
1/17/2019	6:32:44 PM	208	817	15	16	16	16	15	16	15	15	16	15	16	16	25.7	37.2	39.8	-1	-1	-1
1/17/2019	6:32:44 PM	411	818	16	16	16	16	15	16	16	16	15	16	16	16	25.7	37.2	39.8	-1	-1	-1
1/17/2019	6:32:44 PM	614	819	16	16	16	16	15	16	15	15	16	15	16	16	25.7	37.2	39.8	-1	-1	-1
1/17/2019	6:32:44 PM	802	820	16	15	16	16	15	16	16	15	15	16	16	16	25.7	37.2	39.8	-1	-1	-1
1/17/2019	6:32:45 PM	2	821	16	16	16	16	15	15	16	15	16	15	16	16	25.7	37.2	39.8	-1	-1	-1
1/17/2019	6:32:45 PM	205	822	16	16	15	15	15	16	15	15	15	16	16	16	25.7	37.2	39.8	-1	-1	-1
1/17/2019	6:32:45 PM	408	823	16	16	16	16	15	15	16	15	16	15	16	16	25.7	37.2	39.8	-1	-1	-1
1/17/2019	6:32:45 PM	611	824	16	16	16	16	15	16	15	16	15	16	16	16	25.7	37.2	39.8	-1	-1	-1
1/17/2019	6:32:45 PM	814	825	16	16	16	15	15	15	16	15	16	15	16	16	25.7	37.2	39.8	-1	-1	-1
1/17/2019	6:32:46 PM	2	826	16	16	15	16	15	16	15	15	15	16	16	16	25.7	37.2	39.8	-1	-1	-1
1/17/2019	6:32:46 PM	205	827	16	16	16	15	15	15	16	15	16	15	16	16	25.7	37.2	39.8	-1	-1	-1
1/17/2019	6:32:46 PM	408	828	16	16	16	16	15	15	16	15	16	15	16	15	25.7	37.2	39.8	-1	-1	-1
1/17/2019	6:32:46 PM	608	829	16	16	16	16	15	16	15	16	15	16	16	16	25.7	37.2	39.8	-1	-1	-1
1/17/2019	6:32:46 PM	812	830	16	16	16	15	15	15	16	15	16	16	16	16	25.7	37.2	39.8	-1	-1	-1
1/17/2019	6:32:47 PM	15	831	15	16	15	16	15	15	16	15	16	15	16	16	25.7	37.2	39.8	-1	-1	-1
1/17/2019	6:32:47 PM	202	832	16	16	15	16	15	15	15	15	15	16	16	16	25.7	37.2	39.8	-1	-1	-1
1/17/2019	6:32:47 PM	405	833	16	16	16	16	15	15	15	15	16	16	16	16	25.7	37.2	39.8	-1	-1	-1
1/17/2019	6:32:47 PM	608	834	15	16	15	16	15	16	15	15	16	16	16	16	25.7	37.2	39.8	-1	-1	-1
1/17/2019	6:32:47 PM	812	835	16	16	16	16	15	16	15	16	15	16	16	16	25.7	37.2	39.8	-1	-1	-1
1/17/2019	6:32:48 PM	15	836	16	16	16	15	15	15	16	15	16	15	16	16	25.7	37.2	39.8	-1	-1	-1
1/17/2019	6:32:48 PM	207	837	16	16	16	16	15	15	16	16	15	16	16	16	25.7	37.2	39.8	-1	-1	-1
1/17/2019	6:32:48 PM	410	838	16	16	16	16	15	15	16	15	16	15	16	16	25.7	37.2	39.8	-1	-1	-1
1/17/2019	6:32:48 PM	613	839	16	16	16	16	15	16	15	16	15	16	16	16	25.7	37.2	39.8	-1	-1	-1
1/17/2019	6:32:48 PM	801	840	15	16	15	16	15	15	15	15	16	16	16	15	25.7	37.2	39.8	-1	-1	-1
1/17/2019	6:32:49 PM	4	841	16	16	16	15	15	15	15	15	15	16	16	16	25.7	37.2	39.8	-1	-1	-1
1/17/2019	6:32:49 PM	207	842	16	16	16	16	15	15	16	15	16	15	16	16	25.7	37.2	39.8	-1	-1	-1
1/17/2019	6:32:49 PM	410	843	16	16	16	16	15	16	15	16	15	16	16	16	25.7	37.2	39.8	-1	-1	-1
1/17/2019	6:32:49 PM	613	844	16	16	16	16	15	15	16	15	16	15	16	16	25.7	37.2	39.8	-1	-1	-1
1/17/2019	6:32:49 PM	801	845	16	16	15	15	15	15	16	15	15	16	16	16	25.7	37.2	39.8	-1	-1	-1
1/17/2019	6:32:50 PM	4	846	15	16	16	16	15	15	16	15	16	15	16	16	25.7	37.2	39.8	-1	-1	-1
1/17/2019	6:32:50 PM	207	847	16	16	15	16	15	16	15	15	16	15	16	16	25.7	37.2	39.8	-1	-1	-1
1/17/2019	6:32:50 PM	410	848	16	16	16	15	15	15	15	15	16	16	16	16	25.7	37.2	39.8	-1	-1	-1
1/17/2019	6:32:50 PM	613	849	15	16	15	15	15	15	15	15	16	15	16	16	25.7	37.2	39.8	-1	-1	-1
1/17/2019	6:32:50 PM	801	850	16	16	15	15	15	15	15	15	15	15	16	16	25.7	37.2	39.8	-1	-1	-1
1/17/2019	6:32:51 PM	4	851	16	16	16	16	15	15	16	15	16	15	16	15	25.7	37.2	39.8	-1	-1	-1
1/17/2019	6:32:51 PM	207	852	16	16	15	16	15	16	16	15	16	16	16	16	25.7	37.2	39.8	-1	-1	-1
1/17/2019	6:32:51 PM	410	853	16	16	16	16	15	15	16	15	16	16	16	16	25.7	37.2	39.8	-1	-1	-1
1/17/2019	6:32:51 PM	613	854	16	16	16	16	15	15	16	15	16	15	16	15	25.7	37.2	38.5	-1	-1	-1
1/17/2019	6:32:51 PM	801	855	16	16	16	15	15	16	15	15	15	15	16	16	25.7	37.2	38.5	-1	-1	-1
1/17/2019	6:32:52 PM	4	856	15	16	15	16	15	16	15	15	16	15	16	16	25.7	37.2	38.5	-1	-1	-1
1/17/2019	6:32:52 PM	207	857	16	16	16	16	15	15	15	16	15	16	16	16	25.7	37.2	38.5	-1	-1	-1
1/17/2019	6:32:52 PM	410	858	16	16	16	16	16	15	16	15	16	15	16	16	25.7	37.2	38.5	-1	-1	-1
1/17/2019	6:32:52 PM	613	859	16	16	16	16	15	15	16	15	16	16	16	15	25.7	37.2	38.5	-1	-1	-1
1/17/2019	6:32:52 PM	801	860	16	16	16	15	15	15	16	15	15	15	16	16	25.7	37.2	38.5	-1	-1	-1
1/17/2019	6:32:53 PM	4	861	15	16	15	16	15	16	15	15	15	15	16	15	25.7	37.2	38.5	-1	-1	-1
1/17/2019	6:32:53 PM	207	862	16	16	16	15	15	15	16	15	15	16	16	16	25.7	37.2	38.5	-1	-1	-1
1/17/2019	6:32:53 PM	410	863	16	16	16	16	15	16	16	15	16	16	16	15	25.7	37.2	38.5	-1	-1	-1
1/17/2019	6:32:53 PM	613	864	16	16	15	16	15	16	16	15	15	16	16	16	25.7	37.2	38.5	-1	-1	-1
1/17/2019	6:32:53 PM	801	865	15	16	16	16	15	15	15	15	16	15	16	16	25.7	37.2	38.5	-1	-1	-1
1/17/2019	6:32:54 PM	4	866	15	16	15	16	15	16	15	15	15	15	16	16	25.7	37.2	38.5	-1	-1	-1
1/17/2019	6:32:54 PM	207	867	16	16	15	16	15	16	15	15	15	16	16	16	25.7	37.2	38.5	-1	-1	-1
1/17/2019	6:32:54 PM	410	868	16	16	16	16	16	15	15	15	15	16	16	16	25.7	37.2	38.5	-1	-1	-1
1/17/2019	6:32:54 PM	613	869	15	16	15	16	15	16	15	15	15	16	16	16	25.7	37.2	38.5	-1	-1	-1
1/17/2019	6:32:54 PM	801	870	15	16	15	15	15	15	15	15	16	15	16	15	25.7	37.2	38.5	-1	-1	-1
1/17/2019	6:32:55 PM	4	871	16	16	16	16	15	16	15	15	16	16	16	16	25.7	37.2	38.5	-1	-1	-1
1/17/2019	6:32:55 PM	207	872	16	16	16	15	16	15	16	15	16	16	16	16	25.7	37.2	38.5	-1	-1	-1
1/17/2019	6:32:55 PM	410	873	16	16	16	16	15	16	16	15	16	16	16	16	25.7	37.2	38.5	-1	-1	-1
1/17/2019	6:32:55 PM	613	874	16	16	16	15	15	16	15	15	15	16	16	16	25.7	37.2	38.5	-1	-1	-1
1/17/2019	6:32:55 PM	801	875	15	16	15	16	15	15	15	15	16	15	16	15	25.7	37.2	38.5	-1	-1	-1
1/17/2019	6:32:56 PM	4	876	16	16	15	16	15	16	15	15	15	16	16	16	25.7	37.2	38.5	-1	-1	-1
1/17/2019	6:32:56 PM	207	877	16	16	16	16	15	15	16	15	16	15	16	16	25.7	37.2	38.5	-1	-1	-1
1/17/2019	6:32:56 PM	410	878	15	16	15	16	15	15	16	15	16	16	16	16	25.7	37.2	38.5	-1	-1	-1
1/17/2019	6:32:56 PM	613	879	16	16	15	16	15	16	15	15	15	16	16	16	25.7	37.2	38.5	-1	-1	-1
1/17/2019	6:32:56 PM	801	880	15	16	15	16	15	16	16	15	16	16	16	16	25.7	37.2	38.5	-1	-1	-1
1/17/2019	6:32:57 PM	4	881	16	16	16	16	15	16	16	15	15	16	16	16	25.7	37.2	38.5	-1	-1	-1
1/17/2019	6:32:57 PM	207	882	16	16	16	16	15	15	16	15	16	15	16	16	25.7	37.2	38.5	-1	-1	-1
1/17/2019	6:32:57 PM	410	883	15	16	15	16	15	16	16	15	16	16	16	16	25.7	37.2	38.5	-1	-1	-1
1/17/2019	6:32:57 PM	613	884	16	16	16	16	15	15	15	15	15	16	16	16	25.7	37.2	38.5	-1	-1	-1
1/17/2019	6:32:57 PM	801	885	15	16	15	16	15	15	15	15	16	15	16	16	25.7	37.2	38.5	-1	-1	-1
1/17/2019	6:32:58 PM	4	886	16	16	15	16	15	16	15	15	15	16	16	16	25.7	37.2	38.5	-1	-1	-1
1/17/2019	6:32:58 PM	207	887	16	15	16	16	15	15	15	15	15	16	16	16	25.7	37.2	38.5	-1	-1	-1
1/17/2019	6:32:58 PM	410	888	16	16	16	15	15	15	16	15	16	15	16	15	25.7	37.2	38.5	-1	-1	-1
1/17/2019	6:32:58 PM	613	889	15	16	15	16	15	15	15	15	16	16	16	16	25.7	37.2	38.5	-1	-1	-1
1/17/2019	6:32:58 PM	801	890	16	16	16	15	15	15	16	15	15	15	16	16	25.7	37.2	38.5	-1	-1	-1
1/17/2019	6:32:59 PM	4	891	16	16	16	16	15	15	16	15	16	15	16	16	25.7	37.2	38.5	-1	-1	-1
1/17/2019	6:32:59 PM	207	892	16	16	15	16	15	16	15	15	16	16	16	15	25.7	37.2	38.5	-1	-1	-1
1/17/2019	6:32:59 PM	410	893	16	16	16	15	15	15	15	15	16	16	16	16	25.7	37.2	38.5	-1	-1	-1
1/17/2019	6:32:59 PM	613	894	16	16	16	15	15	15	16	15	16	16	16	16	25.7	37.2	38.5	-1	-1	-1
1/17/2019	6:32:59 PM	801	895	15	16	16	16	15	16	15	15	15	16	16	16	25.7	37.2	38.5	-1	-1	-1
1/17/2019	6:33:00 PM	4	896	16	16	16	15	16	15	15	15	16	16	16	16	25.7	37.2	22.9	-1	-1	-1
1/17/2019	6:33:00 PM	207	897	16	16	16	15	15	15	16	15	16	15	16	16	25.7	37.2	22.9	-1	-1	-1
1/17/2019	6:33:00 PM	410	898	15	16	15	16	15	15	15	15	16	15	16	16	25.7	37.2	22.9	-1	-1	-1
1/17/2019	6:33:00 PM	613	899	15	16	15	16	15	15	15	15	15	16	16	16	25.7	37.2	22.9	-1	-1	-1
1/17/2019	6:33:00 PM	801	900	15	16	15	16	15	15	15	15	16	15	16	15	25.7	37.2	22.9	-1	-1	-1
1/17/2019	6:33:01 PM	4	901	16	16	16	16	15	15	16	15	15	16	16	16	25.7	37.2	22.9	-1	-1	-1
1/17/2019	6:33:01 PM	207	902	16	16	16	16	15	15	15	16	15	16	16	16	25.7	37.2	22.9	-1	-1	-1
1/17/2019	6:33:01 PM	410	903	15	16	16	16	15	15	15	15	16	15	16	16	25.7	37.2	22.9	-1	-1	-1
1/17/2019	6:33:01 PM	613	904	16	16	16	16	15	15	16	15	15	16	16	16	25.7	37.2	22.9	-1	-1	-1
1/17/2019	6:33:01 PM	801	905	16	16	16	15	15	15	15	16	15	16	16	16	25.7	37.2	22.9	-1	-1	-1
1/17/2019	6:33:02 PM	4	906	16	16	16	16	15	15	15	15	16	15	16	15	25.7	37.2	22.9	-1	-1	-1
1/17/2019	6:33:02 PM	207	907	16	16	16	16	15	16	15	15	15	16	16	16	25.7	37.2	22.9	-1	-1	-1
1/17/2019	6:33:02 PM	410	908	16	16	15	16	15	16	15	15	16	16	16	16	25.7	37.2	22.9	-1	-1	-1
1/17/2019	6:33:02 PM	613	909	15	16	16	16	15	15	16	15	16	15	16	15	25.7	37.2	22.9	-1	-1	-1
1/17/2019	6:33:02 PM	801	910	16	16	16	15	15	15	16	15	16	16	16	16	25.7	37.2	22.9	-1	-1	-1
1/17/2019	6:33:03 PM	4	911	16	16	15	16	15	16	15	16	16	16	16	16	25.7	37.2	22.9	-1	-1	-1
1/17/2019	6:33:03 PM	207	912	16	16	16	16	15	16	15	15	16	15	16	15	25.7	37.2	22.9	-1	-1	-1
1/17/2019	6:33:03 PM	410	913	16	16	16	16	15	16	15	16	15	16	16	16	25.7	37.2	22.9	-1	-1	-1
1/17/2019	6:33:03 PM	613	914	15	16	16	16	15	15	16	15	16	15	16	16	25.7	37.2	22.9	-1	-1	-1
1/17/2019	6:33:03 PM	801	915	16	16	16	16	15	15	16	15	15	16	16	16	25.7	37.2	22.9	-1	-1	-1
1/17/2019	6:33:04 PM	4	916	16	16	16	16	15	16	15	16	16	16	16	16	25.7	37.2	22.9	-1	-1	-1
1/17/2019	6:33:04 PM	207	917	16	16	16	16	15	15	16	15	16	15	16	15	25.7	37.2	22.9	-1	-1	-1
1/17/2019	6:33:04 PM	410	918	16	16	16	16	15	15	16	15	15	16	16	16	25.7	37.2	22.9	-1	-1	-1
1/17/2019	6:33:04 PM	613	919	15	16	16	16	15	15	16	15	16	15	16	15	25.7	37.2	22.9	-1	-1	-1
1/17/2019	6:33:04 PM	801	920	16	16	16	16	15	15	16	15	16	15	16	16	25.7	37.2	22.9	-1	-1	-1
1/17/2019	6:33:05 PM	4	921	16	16	15	16	15	16	16	16	16	15	16	16	25.7	37.2	22.9	-1	-1	-1
1/17/2019	6:33:05 PM	207	922	16	16	16	15	16	15	15	15	16	16	16	16	25.7	37.2	22.9	-1	-1	-1
1/17/2019	6:33:05 PM	410	923	16	16	15	16	15	15	15	15	16	15	16	16	25.7	37.2	22.9	-1	-1	-1
1/17/2019	6:33:05 PM	613	924	16	16	16	15	15	16	15	15	16	15	16	15	25.7	37.2	22.9	-1	-1	-1
1/17/2019	6:33:05 PM	801	925	16	16	16	16	15	15	15	15	15	16	16	16	25.7	37.2	22.9	-1	-1	-1
1/17/2019	6:33:06 PM	4	926	15	16	16	16	15	16	15	15	16	15	16	16	25.7	37.2	22.9	-1	-1	-1
1/17/2019	6:33:06 PM	207	927	16	16	16	15	15	15	15	15	16	16	16	16	25.7	37.2	22.9	-1	-1	-1
1/17/2019	6:33:06 PM	410	928	16	16	15	16	15	15	15	15	16	15	16	16	25.7	37.2	22.9	-1	-1	-1
1/17/2019	6:33:06 PM	613	929	16	16	16	15	15	15	15	15	16	15	16	16	25.7	37.2	22.9	-1	-1	-1
1/17/2019	6:33:06 PM	801	930	16	16	16	16	15	16	15	16	16	16	16	16	25.7	37.2	22.9	-1	-1	-1
1/17/2019	6:33:07 PM	4	931	16	16	16	16	16	16	16	15	16	15	16	16	25.7	37.2	22.9	-1	-1	-1
1/17/2019	6:33:07 PM	207	932	16	16	16	16	15	15	15	15	15	16	16	16	25.7	37.2	22.9	-1	-1	-1
1/17/2019	6:33:07 PM	410	933	15	16	15	16	15	15	16	15	16	15	16	15	25.7	37.2	22.9	-1	-1	-1
1/17/2019	6:33:07 PM	613	934	16	15	16	16	15	15	16	15	15	15	16	16	25.7	37.2	22.9	-1	-1	-1
1/17/2019	6:33:07 PM	801	935	16	16	16	16	15	15	15	15	15	16	16	16	25.7	37.2	22.9	-1	-1	-1
1/17/2019	6:33:08 PM	4	936	15	16	15	16	15	16	16	15	16	16	16	16	25.7	37.2	22.9	-1	-1	-1
1/17/2019	6:33:08 PM	207	937	16	16	16	15	16	16	16	15	16	16	16	16	25.7	37.2	22.9	-1	-1	-1
1/17/2019	6:33:08 PM	410	938	16	16	15	16	15	15	15	15	15	15	16	16	25.7	37.3	24.7	-1	-1	-1
1/17/2019	6:33:08 PM	613	939	16	16	16	15	15	15	16	15	15	15	16	16	25.7	37.3	24.7	-1	-1	-1
1/17/2019	6:33:08 PM	801	940	16	16	16	16	15	15	16	15	15	16	16	16	25.7	37.3	24.7	-1	-1	-1
1/17/2019	6:33:09 PM	4	941	16	16	16	16	15	15	15	15	16	15	16	16	25.7	37.3	24.7	-1	-1	-1
1/17/2019	6:33:09 PM	207	942	16	16	16	16	15	16	15	15	15	16	16	16	25.7	37.3	24.7	-1	-1	-1
1/17/2019	6:33:09 PM	410	943	15	16	16	16	15	15	16	15	16	15	16	15	25.7	37.3	24.7	-1	-1	-1
1/17/2019	6:33:09 PM	613	944	16	15	16	16	15	15	15	15	15	16	16	16	25.7	37.3	24.7	-1	-1	-1
1/17/2019	6:33:09 PM	801	945	16	16	15	16	15	16	16	15	16	15	16	16	25.7	37.3	24.7	-1	-1	-1
1/17/2019	6:33:10 PM	4	946	16	16	16	16	15	16	16	15	16	16	16	16	25.7	37.3	24.7	-1	-1	-1
1/17/2019	6:33:10 PM	207	947	15	16	15	16	15	16	15	16	16	16	16	16	25.7	37.3	24.7	-1	-1	-1
1/17/2019	6:33:10 PM	410	948	16	16	16	15	16	15	16	15	16	15	16	16	25.7	37.3	24.7	-1	-1	-1
1/17/2019	6:33:10 PM	613	949	16	16	15	16	15	16	15	15	15	16	16	16	25.7	37.3	24.7	-1	-1	-1
1/17/2019	6:33:10 PM	801	950	16	16	16	16	15	16	16	15	16	15	16	16	25.7	37.3	24.7	-1	-1	-1
1/17/2019	6:33:11 PM	4	951	16	16	16	15	16	15	16	15	16	16	16	16	25.7	37.3	24.7	-1	-1	-1
1/17/2019	6:33:11 PM	207	952	16	16	16	16	15	16	15	16	15	16	16	16	25.7	37.3	24.7	-1	-1	-1
1/17/2019	6:33:11 PM	410	953	16	16	16	15	15	15	16	15	16	15	16	16	25.7	37.3	24.7	-1	-1	-1
1/17/2019	6:33:11 PM	613	954	16	16	15	16	15	16	15	15	15	16	16	16	25.7	37.3	24.7	-1	-1	-1
1/17/2019	6:33:11 PM	801	955	16	16	16	16	15	15	16	15	16	15	16	16	25.7	37.3	24.7	-1	-1	-1
1/17/2019	6:33:12 PM	4	956	16	16	16	16	15	15	15	16	15	16	16	16	25.7	37.3	24.7	-1	-1	-1
1/17/2019	6:33:12 PM	207	957	16	16	16	16	15	15	16	15	16	15	16	16	25.7	37.3	24.7	-1	-1	-1
1/17/2019	6:33:12 PM	410	958	16	16	15	16	15	16	15	16	15	16	16	16	25.7	37.3	24.7	-1	-1	-1
1/17/2019	6:33:12 PM	613	959	16	16	16	15	15	15	16	15	15	15	16	16	25.7	37.3	24.7	-1	-1	-1
1/17/2019	6:33:12 PM	801	960	16	16	16	16	15	16	15	16	15	16	16	16	25.7	37.3	24.7	-1	-1	-1
1/17/2019	6:33:13 PM	4	961	16	16	16	16	15	15	16	15	16	15	16	15	25.7	37.3	24.7	-1	-1	-1
1/17/2019	6:33:13 PM	207	962	16	16	16	16	15	15	16	15	15	16	16	16	25.7	37.3	24.7	-1	-1	-1
1/17/2019	6:33:13 PM	410	963	16	16	16	15	15	15	16	15	16	15	16	16	25.7	37.3	24.7	-1	-1	-1
1/17/2019	6:33:13 PM	613	964	16	16	16	15	15	16	15	15	15	16	16	16	25.7	37.3	24.7	-1	-1	-1
1/17/2019	6:33:13 PM	801	965	16	16	15	16	15	16	16	15	16	16	16	16	25.7	37.3	24.7	-1	-1	-1
1/17/2019	6:33:14 PM	4	966	16	16	16	16	15	15	16	15	16	15	16	16	25.7	37.3	24.7	-1	-1	-1
1/17/2019	6:33:14 PM	207	967	16	16	16	16	15	16	15	15	15	16	16	16	25.7	37.3	24.7	-1	-1	-1
1/17/2019	6:33:14 PM	410	968	15	16	15	16	15	16	15	15	16	16	16	15	25.7	37.3	24.7	-1	-1	-1
1/17/2019	6:33:14 PM	613	969	16	16	16	15	15	15	16	15	16	15	16	16	25.7	37.3	24.7	-1	-1	-1
1/17/2019	6:33:14 PM	801	970	16	16	16	16	15	15	15	16	15	16	16	16	25.7	37.3	24.7	-1	-1	-1
1/17/2019	6:33:15 PM	4	971	15	16	16	16	15	16	16	15	16	15	16	16	25.7	37.3	24.7	-1	-1	-1
1/17/2019	6:33:15 PM	207	972	16	16	16	15	15	15	16	15	15	16	16	16	25.7	37.3	24.7	-1	-1	-1
1/17/2019	6:33:15 PM	410	973	15	16	15	16	15	16	15	15	15	16	16	16	25.7	37.3	24.7	-1	-1	-1
1/17/2019	6:33:15 PM	613	974	16	16	16	16	15	15	16	15	16	15	16	15	25.7	37.3	24.7	-1	-1	-1
1/17/2019	6:33:15 PM	801	975	16	16	16	16	15	15	16	16	15	16	16	16	25.7	37.3	24.7	-1	-1	-1
1/17/2019	6:33:16 PM	4	976	15	16	16	16	15	15	16	15	16	16	16	16	25.7	37.3	24.7	-1	-1	-1
1/17/2019	6:33:16 PM	207	977	15	16	15	16	15	16	15	15	15	16	16	16	25.7	37.3	24.7	-1	-1	-1
1/17/2019	6:33:16 PM	410	978	15	16	16	16	15	15	15	15	16	15	16	15	25.7	37.3	24.7	-1	-1	-1
1/17/2019	6:33:16 PM	613	979	16	16	15	16	15	15	15	15	15	16	16	16	25.7	37.3	24.7	-1	-1	-1
1/17/2019	6:33:16 PM	801	980	15	16	15	16	15	15	16	16	16	15	16	16	25.7	37.3	24.4	-1	-1	-1
1/17/2019	6:33:17 PM	4	981	16	16	16	15	15	15	16	15	16	16	16	16	25.7	37.3	24.4	-1	-1	-1
1/17/2019	6:33:17 PM	207	982	16	16	16	16	15	16	15	15	15	15	16	16	25.7	37.3	24.4	-1	-1	-1
1/17/2019	6:33:17 PM	410	983	16	16	16	16	15	15	16	15	16	15	16	16	25.7	37.3	24.4	-1	-1	-1
1/17/2019	6:33:17 PM	613	984	16	16	16	16	15	16	15	15	15	16	16	16	25.7	37.3	24.4	-1	-1	-1
1/17/2019	6:33:17 PM	801	985	16	16	16	16	15	15	16	15	16	16	16	16	25.7	37.3	24.4	-1	-1	-1
1/17/2019	6:33:18 PM	4	986	16	16	16	16	15	15	15	15	16	16	16	16	25.7	37.3	24.4	-1	-1	-1
1/17/2019	6:33:18 PM	207	987	15	16	15	16	15	15	15	15	16	16	16	16	25.7	37.3	24.4	-1	-1	-1
1/17/2019	6:33:18 PM	410	988	16	16	16	15	15	15	16	15	16	16	16	16	25.7	37.3	24.4	-1	-1	-1
1/17/2019	6:33:18 PM	613	989	15	16	15	16	15	15	15	15	16	15	16	15	25.7	37.3	24.4	-1	-1	-1
1/17/2019	6:33:18 PM	801	990	16	16	16	15	15	15	15	15	16	16	16	16	25.7	37.3	24.4	-1	-1	-1
1/17/2019	6:33:19 PM	4	991	15	16	15	16	15	16	16	16	16	15	16	16	25.7	37.3	24.4	-1	-1	-1
1/17/2019	6:33:19 PM	207	992	16	16	16	16	15	15	15	15	15	16	16	16	25.7	37.3	24.4	-1	-1	-1
1/17/2019	6:33:19 PM	410	993	15	16	15	16	15	15	16	15	15	15	16	16	25.7	37.3	24.4	-1	-1	-1
1/17/2019	6:33:19 PM	613	994	16	16	16	16	15	15	15	15	15	16	16	16	25.7	37.3	24.4	-1	-1	-1
1/17/2019	6:33:19 PM	801	995	15	16	16	16	15	16	16	15	16	16	16	16	25.7	37.3	24.4	-1	-1	-1
1/17/2019	6:33:20 PM	4	996	16	16	16	16	15	15	16	15	16	15	16	16	25.7	37.3	24.4	-1	-1	-1
1/17/2019	6:33:20 PM	207	997	15	16	15	16	15	15	15	15	16	16	16	16	25.7	37.3	24.4	-1	-1	-1
1/17/2019	6:33:20 PM	410	998	15	16	16	16	15	15	16	15	16	15	16	16	25.7	37.3	24.4	-1	-1	-1
1/17/2019	6:33:20 PM	613	999	16	16	15	15	15	15	15	15	15	16	16	16	25.7	37.3	24.4	-1	-1	-1
1/17/2019	6:33:20 PM	801	1000	15	16	15	16	15	15	16	15	16	15	16	16	25.7	37.3	24.4	-1	-1	-1
1/17/2019	6:33:21 PM	4	1001	16	16	16	15	15	15	16	15	16	16	16	16	25.7	37.3	24.4	-1	-1	-1
1/17/2019	6:33:21 PM	207	1002	15	16	16	16	15	15	16	15	16	16	16	16	25.7	37.3	24.4	-1	-1	-1
1/17/2019	6:33:21 PM	410	1003	16	16	16	15	16	15	15	15	16	16	16	16	25.7	37.3	24.4	-1	-1	-1
1/17/2019	6:33:21 PM	613	1004	15	16	15	16	15	16	15	16	15	16	16	16	25.7	37.3	24.4	-1	-1	-1
1/17/2019	6:33:21 PM	801	1005	16	16	16	16	15	16	16	15	16	15	16	16	25.7	37.3	24.4	-1	-1	-1
1/17/2019	6:33:22 PM	6	1006	16	16	16	16	15	16	15	16	15	16	16	16	25.7	37.3	24.4	-1	-1	-1
1/17/2019	6:33:22 PM	209	1007	16	16	16	15	15	15	16	15	16	15	16	15	25.7	37.3	24.4	-1	-1	-1
1/17/2019	6:33:22 PM	412	1008	16	16	15	16	15	16	15	15	15	16	16	16	25.7	37.3	24.4	-1	-1	-1
1/17/2019	6:33:22 PM	615	1009	16	16	16	15	15	15	16	15	16	16	16	16	25.7	37.3	24.4	-1	-1	-1
1/17/2019	6:33:22 PM	803	1010	16	16	16	16	15	15	15	16	15	16	16	16	25.7	37.3	24.4	-1	-1	-1
1/17/2019	6:33:23 PM	6	1011	16	16	16	15	15	15	15	15	16	16	16	16	25.7	37.3	24.4	-1	-1	-1
1/17/2019	6:33:23 PM	209	1012	16	16	15	16	15	16	15	15	15	15	16	16	25.7	37.3	24.4	-1	-1	-1
1/17/2019	6:33:23 PM	412	1013	16	16	16	16	15	15	16	15	16	15	16	16	25.7	37.3	24.4	-1	-1	-1
1/17/2019	6:33:23 PM	615	1014	16	16	16	16	15	16	15	15	16	16	16	16	25.7	37.3	24.4	-1	-1	-1
1/17/2019	6:33:23 PM	803	1015	15	16	16	16	15	16	16	15	16	15	16	16	25.7	37.3	24.4	-1	-1	-1
1/17/2019	6:33:24 PM	6	1016	16	16	15	16	15	16	15	15	15	16	16	16	25.7	37.3	24.4	-1	-1	-1
1/17/2019	6:33:24 PM	209	1017	16	15	16	15	15	15	15	15	16	15	16	16	25.7	37.3	24.4	-1	-1	-1
1/17/2019	6:33:24 PM	412	1018	16	16	16	16	15	16	15	16	15	15	16	16	25.7	37.3	24.4	-1	-1	-1
1/17/2019	6:33:24 PM	615	1019	16	16	16	16	15	16	15	15	15	16	16	16	25.7	37.3	24.4	-1	-1	-1
1/17/2019	6:33:24 PM	803	1020	16	16	16	16	15	15	15	16	16	16	16	16	25.7	37.3	24.4	-1	-1	-1
1/17/2019	6:33:25 PM	6	1021	16	16	16	15	15	15	15	15	15	16	16	16	25.7	37.3	24.4	-1	-1	-1
1/17/2019	6:33:25 PM	209	1022	15	16	15	16	15	15	15	15	16	15	16	15	25.7	37.3	26.2	-1	-1	-1
1/17/2019	6:33:25 PM	412	1023	16	16	16	16	15	16	15	15	15	16	16	16	25.7	37.3	26.2	-1	-1	-1
1/17/2019	6:33:25 PM	615	1024	16	16	16	16	15	15	16	15	16	15	16	16	25.7	37.3	26.2	-1	-1	-1
1/17/2019	6:33:25 PM	803	1025	16	16	16	16	15	16	15	15	15	16	16	16	25.7	37.3	26.2	-1	-1	-1
1/17/2019	6:33:26 PM	6	1026	16	15	16	15	16	15	15	15	16	15	16	16	25.7	37.3	26.2	-1	-1	-1
1/17/2019	6:33:26 PM	209	1027	15	16	15	16	15	15	15	15	16	15	16	15	25.7	37.3	26.2	-1	-1	-1
1/17/2019	6:33:26 PM	412	1028	16	16	15	15	16	15	16	15	16	16	16	16	25.7	37.3	26.2	-1	-1	-1
1/17/2019	6:33:26 PM	615	1029	16	16	15	16	15	16	15	16	15	16	16	16	25.7	37.3	26.2	-1	-1	-1
1/17/2019	6:33:26 PM	803	1030	15	16	15	16	15	16	16	15	16	16	16	16	25.7	37.3	26.2	-1	-1	-1
1/17/2019	6:33:27 PM	6	1031	16	16	16	16	15	15	16	15	16	15	16	16	25.7	37.3	26.2	-1	-1	-1
1/17/2019	6:33:27 PM	209	1032	16	16	15	16	15	16	15	15	15	15	16	16	25.7	37.3	26.2	-1	-1	-1
1/17/2019	6:33:27 PM	412	1033	16	16	16	16	15	16	16	15	16	15	16	16	25.7	37.3	26.2	-1	-1	-1
1/17/2019	6:33:27 PM	615	1034	16	16	16	16	15	16	15	15	15	16	16	16	25.7	37.3	26.2	-1	-1	-1
1/17/2019	6:33:27 PM	803	1035	16	16	15	16	15	16	16	15	16	16	16	16	25.7	37.3	26.2	-1	-1	-1
1/17/2019	6:33:28 PM	6	1036	16	16	15	15	15	16	15	15	16	15	16	15	25.7	37.3	26.2	-1	-1	-1
1/17/2019	6:33:28 PM	209	1037	15	16	15	16	15	15	15	15	15	16	16	16	25.7	37.3	26.2	-1	-1	-1
1/17/2019	6:33:28 PM	412	1038	16	16	15	15	15	15	16	15	16	15	16	16	25.7	37.3	26.2	-1	-1	-1
1/17/2019	6:33:28 PM	615	1039	16	16	16	16	15	15	15	15	15	16	16	16	25.7	37.3	26.2	-1	-1	-1
1/17/2019	6:33:28 PM	803	1040	15	16	15	16	15	16	15	15	16	16	16	16	25.7	37.3	26.2	-1	-1	-1
1/17/2019	6:33:29 PM	6	1041	16	16	16	16	15	15	15	15	15	16	16	16	25.7	37.3	26.2	-1	-1	-1
1/17/2019	6:33:29 PM	209	1042	15	16	15	16	15	15	15	15	16	15	16	15	25.7	37.3	26.2	-1	-1	-1
1/17/2019	6:33:29 PM	412	1043	16	16	16	15	15	15	16	15	16	16	16	16	25.7	37.3	26.2	-1	-1	-1
1/17/2019	6:33:29 PM	615	1044	16	16	16	16	15	16	15	15	16	16	16	16	25.7	37.3	26.2	-1	-1	-1
1/17/2019	6:33:29 PM	803	1045	16	16	15	16	15	16	15	16	16	16	16	16	25.7	37.3	26.2	-1	-1	-1
1/17/2019	6:33:30 PM	6	1046	16	16	16	15	15	16	15	15	16	16	16	16	25.7	37.3	26.2	-1	-1	-1
1/17/2019	6:33:30 PM	209	1047	15	16	15	16	15	16	15	15	15	16	16	16	25.7	37.3	26.2	-1	-1	-1
1/17/2019	6:33:30 PM	412	1048	16	16	16	16	15	15	16	15	16	16	16	16	25.7	37.3	26.2	-1	-1	-1
1/17/2019	6:33:30 PM	615	1049	16	16	16	16	15	16	15	15	16	16	16	16	25.7	37.3	26.2	-1	-1	-1
1/17/2019	6:33:30 PM	803	1050	15	16	16	16	15	16	16	15	16	16	16	16	25.7	37.3	26.2	-1	-1	-1
1/17/2019	6:33:31 PM	6	1051	16	16	16	15	15	15	16	15	15	16	16	16	25.7	37.3	26.2	-1	-1	-1
1/17/2019	6:33:31 PM	209	1052	15	16	15	16	15	16	16	15	16	15	16	16	25.7	37.3	26.2	-1	-1	-1
1/17/2019	6:33:31 PM	412	1053	16	16	16	15	15	15	16	15	16	16	16	16	25.7	37.3	26.2	-1	-1	-1
1/17/2019	6:33:31 PM	615	1054	15	16	15	16	15	15	16	15	16	15	16	16	25.7	37.3	26.2	-1	-1	-1
1/17/2019	6:33:31 PM	803	1055	16	16	16	16	15	15	16	15	16	16	16	16	25.7	37.3	26.2	-1	-1	-1
1/17/2019	6:33:32 PM	6	1056	15	16	15	16	15	15	15	15	15	16	16	16	25.7	37.3	26.2	-1	-1	-1
1/17/2019	6:33:32 PM	209	1057	16	16	16	15	15	15	16	15	16	15	16	16	25.7	37.3	26.2	-1	-1	-1
1/17/2019	6:33:32 PM	412	1058	16	16	15	16	15	16	16	15	16	16	16	16	25.7	37.3	26.2	-1	-1	-1
1/17/2019	6:33:32 PM	615	1059	16	16	16	16	15	15	16	15	16	16	16	16	25.7	37.3	26.2	-1	-1	-1
1/17/2019	6:33:32 PM	803	1060	16	16	16	16	15	15	15	16	15	16	16	16	25.7	37.3	26.2	-1	-1	-1
1/17/2019	6:33:33 PM	6	1061	15	16	15	15	15	15	16	15	16	15	16	15	25.7	37.3	26.2	-1	-1	-1
1/17/2019	6:33:33 PM	209	1062	16	16	16	15	15	15	15	15	15	16	16	16	25.7	37.3	26.2	-1	-1	-1
1/17/2019	6:33:33 PM	412	1063	16	16	16	16	15	15	16	15	16	15	16	15	25.7	37.3	26.2	-1	-1	-1
1/17/2019	6:33:33 PM	615	1064	16	16	16	16	15	15	15	16	15	16	16	16	25.7	37.4	23.7	-1	-1	-1
1/17/2019	6:33:33 PM	803	1065	16	16	16	16	15	16	15	15	16	16	16	16	25.7	37.4	23.7	-1	-1	-1
1/17/2019	6:33:34 PM	6	1066	16	16	16	15	15	16	16	15	16	15	16	16	25.7	37.4	23.7	-1	-1	-1
1/17/2019	6:33:34 PM	209	1067	16	16	15	16	15	16	15	16	15	16	16	16	25.7	37.4	23.7	-1	-1	-1
1/17/2019	6:33:34 PM	412	1068	16	16	16	15	16	15	16	15	16	15	16	16	25.7	37.4	23.7	-1	-1	-1
1/17/2019	6:33:34 PM	615	1069	16	16	15	16	15	16	15	15	16	16	16	16	25.7	37.4	23.7	-1	-1	-1
1/17/2019	6:33:34 PM	803	1070	16	16	16	16	15	15	16	15	16	15	16	16	25.7	37.4	23.7	-1	-1	-1
1/17/2019	6:33:35 PM	6	1071	16	16	16	16	15	16	15	15	15	16	16	16	25.7	37.4	23.7	-1	-1	-1
1/17/2019	6:33:35 PM	209	1072	16	16	16	15	15	15	16	15	16	15	16	15	25.7	37.4	23.7	-1	-1	-1
1/17/2019	6:33:35 PM	412	1073	16	16	15	16	15	15	15	15	16	16	16	16	25.7	37.4	23.7	-1	-1	-1
1/17/2019	6:33:35 PM	615	1074	16	16	16	15	16	16	16	15	16	16	16	16	25.7	37.4	23.7	-1	-1	-1
1/17/2019	6:33:35 PM	803	1075	16	16	16	16	15	15	15	16	15	16	16	16	25.7	37.4	23.7	-1	-1	-1
1/17/2019	6:33:36 PM	6	1076	16	16	16	15	15	15	16	15	16	15	16	16	25.7	37.4	23.7	-1	-1	-1
1/17/2019	6:33:36 PM	209	1077	15	16	15	16	15	16	15	15	15	16	16	16	25.7	37.4	23.7	-1	-1	-1
1/17/2019	6:33:36 PM	412	1078	16	16	16	16	15	15	16	15	16	15	16	16	25.7	37.4	23.7	-1	-1	-1
1/17/2019	6:33:36 PM	615	1079	16	16	15	16	15	16	15	16	16	16	16	16	25.7	37.4	23.7	-1	-1	-1
1/17/2019	6:33:36 PM	803	1080	16	16	16	16	15	15	15	15	16	15	16	16	25.7	37.4	23.7	-1	-1	-1
1/17/2019	6:33:37 PM	6	1081	15	16	16	16	15	15	15	16	15	16	16	16	25.7	37.4	23.7	-1	-1	-1
1/17/2019	6:33:37 PM	209	1082	16	16	16	15	15	15	16	15	15	15	16	16	25.7	37.4	23.7	-1	-1	-1
1/17/2019	6:33:37 PM	412	1083	16	16	16	16	15	15	16	16	16	15	16	16	25.7	37.4	23.7	-1	-1	-1
1/17/2019	6:33:37 PM	615	1084	16	16	16	16	15	15	16	15	16	16	16	16	25.7	37.4	23.7	-1	-1	-1
1/17/2019	6:33:37 PM	803	1085	16	16	16	16	15	16	15	15	15	16	16	16	25.7	37.4	23.7	-1	-1	-1
1/17/2019	6:33:38 PM	6	1086	15	16	16	16	15	15	16	15	16	16	16	16	25.7	37.4	23.7	-1	-1	-1
1/17/2019	6:33:38 PM	209	1087	15	16	16	16	15	16	15	16	15	16	16	16	25.7	37.4	23.7	-1	-1	-1
1/17/2019	6:33:38 PM	412	1088	16	16	16	15	15	15	16	15	16	16	16	16	25.7	37.4	23.7	-1	-1	-1
1/17/2019	6:33:38 PM	615	1089	15	16	15	16	15	16	15	15	16	15	16	15	25.7	37.4	23.7	-1	-1	-1
1/17/2019	6:33:38 PM	803	1090	16	16	16	15	15	15	15	15	15	16	16	16	25.7	37.4	23.7	-1	-1	-1
1/17/2019	6:33:39 PM	6	1091	15	16	15	16	15	15	16	15	16	15	16	15	25.7	37.4	23.7	-1	-1	-1
1/17/2019	6:33:39 PM	209	1092	16	16	16	15	15	15	16	15	16	16	16	16	25.7	37.4	23.7	-1	-1	-1
1/17/2019	6:33:39 PM	412	1093	16	16	15	16	15	16	15	16	16	16	16	16	25.7	37.4	23.7	-1	-1	-1
1/17/2019	6:33:39 PM	615	1094	16	16	16	16	16	15	16	15	16	16	16	16	25.7	37.4	23.7	-1	-1	-1
1/17/2019	6:33:39 PM	803	1095	16	16	15	16	15	15	15	15	15	16	16	16	25.7	37.4	23.7	-1	-1	-1
1/17/2019	6:33:40 PM	6	1096	15	16	15	16	15	15	16	15	16	15	16	15	25.7	37.4	23.7	-1	-1	-1
1/17/2019	6:33:40 PM	209	1097	16	16	16	16	15	15	15	15	15	16	16	16	25.7	37.4	23.7	-1	-1	-1
1/17/2019	6:33:40 PM	412	1098	16	16	16	16	15	15	16	15	16	15	16	16	25.7	37.4	23.7	-1	-1	-1
1/17/2019	6:33:40 PM	615	1099	16	16	15	16	15	15	15	15	15	16	16	16	25.7	37.4	23.7	-1	-1	-1
1/17/2019	6:33:40 PM	803	1100	15	16	15	16	15	15	16	15	16	15	16	15	25.7	37.4	23.7	-1	-1	-1
1/17/2019	6:33:41 PM	6	1101	16	16	16	15	15	15	16	15	15	16	16	16	25.7	37.4	23.7	-1	-1	-1
1/17/2019	6:33:41 PM	209	1102	16	16	16	16	15	15	16	15	16	15	16	16	25.7	37.4	23.7	-1	-1	-1
1/17/2019	6:33:41 PM	412	1103	16	16	16	16	15	16	16	15	15	16	16	16	25.7	37.4	23.7	-1	-1	-1
1/17/2019	6:33:41 PM	615	1104	15	16	15	16	15	16	16	15	16	15	16	16	25.7	37.4	23.7	-1	-1	-1
1/17/2019	6:33:41 PM	803	1105	16	16	16	15	15	15	16	15	16	15	16	16	25.7	37.4	23.7	-1	-1	-1
1/17/2019	6:33:42 PM	6	1106	15	16	15	16	15	15	15	15	16	16	16	16	25.7	37.4	38.2	-1	-1	-1
1/17/2019	6:33:42 PM	209	1107	16	16	16	15	16	16	15	15	15	16	16	16	25.7	37.4	38.2	-1	-1	-1
1/17/2019	6:33:42 PM	412	1108	16	16	16	16	15	16	16	15	16	16	16	16	25.7	37.4	38.2	-1	-1	-1
1/17/2019	6:33:42 PM	615	1109	16	16	16	16	15	15	16	15	16	16	16	16	25.7	37.4	38.2	-1	-1	-1
1/17/2019	6:33:42 PM	803	1110	16	16	16	16	15	15	15	15	15	16	16	16	25.7	37.4	38.2	-1	-1	-1
1/17/2019	6:33:43 PM	6	1111	16	16	16	16	15	15	16	15	16	15	16	16	25.7	37.4	38.2	-1	-1	-1
1/17/2019	6:33:43 PM	209	1112	16	16	16	16	15	15	15	16	16	16	16	16	25.7	37.4	38.2	-1	-1	-1
1/17/2019	6:33:43 PM	412	1113	16	16	16	15	16	15	16	15	16	16	16	16	25.7	37.4	38.2	-1	-1	-1
1/17/2019	6:33:43 PM	615	1114	16	16	15	16	15	16	16	15	16	16	16	16	25.7	37.4	38.2	-1	-1	-1
1/17/2019	6:33:43 PM	803	1115	16	16	16	15	15	15	15	15	16	15	16	16	25.7	37.4	38.2	-1	-1	-1
1/17/2019	6:33:44 PM	6	1116	15	16	15	16	15	16	15	15	15	15	16	16	25.7	37.4	38.2	-1	-1	-1
1/17/2019	6:33:44 PM	209	1117	16	16	16	16	15	15	15	15	16	16	16	16	25.7	37.4	38.2	-1	-1	-1
1/17/2019	6:33:44 PM	412	1118	15	16	16	16	15	15	16	15	16	15	16	15	25.7	37.4	38.2	-1	-1	-1
1/17/2019	6:33:44 PM	615	1119	16	16	16	16	15	16	15	16	15	16	16	16	25.7	37.4	38.2	-1	-1	-1
1/17/2019	6:33:44 PM	803	1120	15	16	15	16	15	16	16	15	15	15	16	16	25.7	37.4	38.2	-1	-1	-1
1/17/2019	6:33:45 PM	6	1121	16	16	15	16	15	16	15	15	15	16	16	16	25.7	37.4	38.2	-1	-1	-1
1/17/2019	6:33:45 PM	209	1122	16	16	16	15	15	15	16	15	16	16	16	16	25.7	37.4	38.2	-1	-1	-1
1/17/2019	6:33:45 PM	412	1123	16	16	16	16	15	16	15	16	16	16	16	16	25.7	37.4	38.2	-1	-1	-1
1/17/2019	6:33:45 PM	615	1124	16	16	16	15	15	15	16	15	16	15	16	16	25.7	37.4	38.2	-1	-1	-1
1/17/2019	6:33:45 PM	803	1125	16	16	16	16	15	16	15	15	15	16	16	16	25.7	37.4	38.2	-1	-1	-1
1/17/2019	6:33:46 PM	6	1126	15	16	15	16	15	15	16	15	16	15	16	16	25.7	37.4	38.2	-1	-1	-1
1/17/2019	6:33:46 PM	209	1127	16	16	16	16	15	16	15	15	15	16	16	16	25.7	37.4	38.2	-1	-1	-1
1/17/2019	6:33:46 PM	412	1128	16	16	16	16	15	15	15	15	16	15	16	15	25.7	37.4	38.2	-1	-1	-1
1/17/2019	6:33:46 PM	615	1129	16	16	16	16	15	16	15	16	16	16	16	16	25.7	37.4	38.2	-1	-1	-1
1/17/2019	6:33:46 PM	803	1130	16	16	16	16	15	15	16	15	16	15	16	15	25.7	37.4	38.2	-1	-1	-1
1/17/2019	6:33:47 PM	6	1131	16	16	15	16	15	15	15	16	15	16	16	16	25.7	37.4	38.2	-1	-1	-1
1/17/2019	6:33:47 PM	209	1132	16	16	16	16	15	15	16	15	16	16	16	16	25.7	37.4	38.2	-1	-1	-1
1/17/2019	6:33:47 PM	412	1133	16	16	16	16	15	16	16	15	16	16	16	16	25.7	37.4	38.2	-1	-1	-1
1/17/2019	6:33:47 PM	615	1134	16	16	16	15	15	15	16	15	16	16	16	16	25.7	37.4	38.2	-1	-1	-1
1/17/2019	6:33:47 PM	803	1135	16	16	15	16	15	16	15	15	15	16	16	16	25.7	37.4	38.2	-1	-1	-1
1/17/2019	6:33:48 PM	6	1136	16	16	16	15	15	15	16	15	16	15	16	16	25.7	37.4	38.2	-1	-1	-1
1/17/2019	6:33:48 PM	209	1137	16	16	16	16	15	16	16	15	16	15	16	16	25.7	37.4	38.2	-1	-1	-1
1/17/2019	6:33:48 PM	412	1138	16	16	15	16	15	16	15	16	15	16	16	16	25.7	37.4	38.2	-1	-1	-1
1/17/2019	6:33:48 PM	615	1139	16	16	16	15	15	15	16	15	15	15	16	16	25.7	37.4	38.2	-1	-1	-1
1/17/2019	6:33:48 PM	803	1140	16	16	16	16	15	15	16	15	15	16	16	16	25.7	37.4	38.2	-1	-1	-1
1/17/2019	6:33:49 PM	6	1141	15	16	16	16	15	15	16	15	16	15	16	15	25.7	37.4	38.2	-1	-1	-1
1/17/2019	6:33:49 PM	209	1142	16	16	15	16	15	16	16	16	16	16	16	16	25.7	37.4	38.2	-1	-1	-1
1/17/2019	6:33:49 PM	412	1143	16	16	16	15	16	15	15	15	16	16	16	16	25.7	37.4	38.2	-1	-1	-1
1/17/2019	6:33:49 PM	615	1144	15	16	15	16	15	15	15	15	16	15	16	16	25.7	37.4	38.2	-1	-1	-1
1/17/2019	6:33:49 PM	803	1145	16	16	16	15	15	16	15	15	15	16	16	16	25.7	37.4	38.2	-1	-1	-1
1/17/2019	6:33:50 PM	6	1146	15	16	16	15	15	15	16	15	16	15	16	16	25.7	37.4	38.2	-1	-1	-1
1/17/2019	6:33:50 PM	209	1147	16	16	15	16	15	15	16	16	16	15	16	16	25.7	37.4	38.2	-1	-1	-1
1/17/2019	6:33:50 PM	412	1148	16	16	16	16	15	15	16	15	15	16	16	16	25.7	37.4	32.7	-1	-1	-1
1/17/2019	6:33:50 PM	615	1149	16	16	16	16	15	15	16	15	16	15	16	15	25.7	37.4	32.7	-1	-1	-1
1/17/2019	6:33:50 PM	803	1150	16	16	16	16	15	15	15	15	15	16	16	16	25.7	37.4	32.7	-1	-1	-1
1/17/2019	6:33:51 PM	6	1151	16	16	16	15	15	15	15	15	16	15	16	16	25.7	37.4	32.7	-1	-1	-1
1/17/2019	6:33:51 PM	209	1152	16	16	16	16	15	15	16	15	16	15	16	16	25.7	37.4	32.7	-1	-1	-1
1/17/2019	6:33:51 PM	412	1153	16	16	16	16	15	16	15	16	15	16	16	16	25.7	37.4	32.7	-1	-1	-1
1/17/2019	6:33:51 PM	615	1154	16	16	16	15	15	15	15	15	16	16	16	16	25.7	37.4	32.7	-1	-1	-1
1/17/2019	6:33:51 PM	803	1155	16	16	16	16	15	16	15	16	15	16	16	16	25.7	37.4	32.7	-1	-1	-1
1/17/2019	6:33:52 PM	6	1156	15	16	15	16	15	16	15	15	16	15	16	16	25.7	37.4	32.7	-1	-1	-1
1/17/2019	6:33:52 PM	209	1157	16	16	16	15	16	15	15	15	16	16	16	16	25.7	37.4	32.7	-1	-1	-1
1/17/2019	6:33:52 PM	412	1158	16	16	16	16	15	16	15	15	15	16	16	16	25.7	37.4	32.7	-1	-1	-1
1/17/2019	6:33:52 PM	615	1159	16	16	16	16	15	16	16	15	16	15	16	16	25.7	37.4	32.7	-1	-1	-1
1/17/2019	6:33:52 PM	803	1160	16	16	16	15	15	15	15	15	15	16	16	16	25.7	37.4	32.7	-1	-1	-1
1/17/2019	6:33:53 PM	6	1161	15	16	16	16	15	15	15	15	15	15	16	15	25.7	37.4	32.7	-1	-1	-1
1/17/2019	6:33:53 PM	209	1162	16	16	16	16	15	16	15	15	16	16	16	16	25.7	37.4	32.7	-1	-1	-1
1/17/2019	6:33:53 PM	412	1163	16	16	15	16	15	16	15	16	16	16	16	16	25.7	37.4	32.7	-1	-1	-1
1/17/2019	6:33:53 PM	615	1164	16	16	16	16	15	15	16	15	16	15	16	16	25.7	37.4	32.7	-1	-1	-1
1/17/2019	6:33:53 PM	803	1165	16	16	16	15	15	15	15	15	15	16	16	16	25.7	37.4	32.7	-1	-1	-1
1/17/2019	6:33:54 PM	6	1166	16	16	15	16	15	15	16	15	16	15	16	16	25.7	37.4	32.7	-1	-1	-1
1/17/2019	6:33:54 PM	209	1167	16	16	16	16	15	16	16	15	15	16	16	16	25.7	37.4	32.7	-1	-1	-1
1/17/2019	6:33:54 PM	412	1168	16	16	16	16	15	16	16	15	16	16	16	16	25.7	37.4	32.7	-1	-1	-1
1/17/2019	6:33:54 PM	615	1169	16	16	16	15	15	15	15	15	15	16	16	16	25.7	37.4	32.7	-1	-1	-1
1/17/2019	6:33:54 PM	803	1170	16	16	16	16	15	16	16	15	15	16	16	16	25.7	37.4	32.7	-1	-1	-1
1/17/2019	6:33:55 PM	6	1171	15	16	16	16	15	15	16	15	16	15	16	15	25.7	37.4	32.7	-1	-1	-1
1/17/2019	6:33:55 PM	209	1172	16	16	16	16	15	16	15	15	15	16	16	16	25.7	37.4	32.7	-1	-1	-1
1/17/2019	6:33:55 PM	412	1173	15	16	16	16	15	15	16	15	16	15	16	16	25.7	37.4	32.7	-1	-1	-1
1/17/2019	6:33:55 PM	615	1174	16	16	15	16	15	16	16	16	15	16	16	16	25.7	37.4	32.7	-1	-1	-1
1/17/2019	6:33:55 PM	803	1175	15	16	15	16	15	15	15	15	15	16	16	16	25.7	37.4	32.7	-1	-1	-1
1/17/2019	6:33:56 PM	6	1176	16	16	16	15	15	15	15	15	15	15	16	16	25.7	37.4	32.7	-1	-1	-1
1/17/2019	6:33:56 PM	209	1177	15	16	15	16	15	16	16	16	16	15	16	16	25.7	37.4	32.7	-1	-1	-1
1/17/2019	6:33:56 PM	412	1178	16	16	16	15	15	15	16	15	16	16	16	16	25.7	37.4	32.7	-1	-1	-1
1/17/2019	6:33:56 PM	615	1179	16	16	15	16	15	15	15	15	16	16	16	16	25.7	37.4	32.7	-1	-1	-1
1/17/2019	6:33:56 PM	803	1180	16	16	16	16	15	15	16	15	16	15	16	16	25.7	37.4	32.7	-1	-1	-1
1/17/2019	6:33:57 PM	6	1181	16	16	16	16	15	15	15	15	15	16	16	16	25.7	37.4	32.7	-1	-1	-1
1/17/2019	6:33:57 PM	209	1182	16	16	16	16	15	15	16	15	16	15	16	16	25.7	37.4	32.7	-1	-1	-1
1/17/2019	6:33:57 PM	412	1183	16	16	16	16	15	16	15	16	15	16	16	16	25.7	37.4	32.7	-1	-1	-1
1/17/2019	6:33:57 PM	615	1184	16	16	16	16	15	15	15	15	15	16	16	16	25.7	37.4	32.7	-1	-1	-1
1/17/2019	6:33:57 PM	803	1185	16	16	16	15	15	16	15	15	15	16	16	16	25.7	37.4	32.7	-1	-1	-1
1/17/2019	6:33:58 PM	6	1186	16	16	16	15	15	15	16	15	16	16	16	16	25.7	37.4	32.7	-1	-1	-1
1/17/2019	6:33:58 PM	209	1187	15	16	16	16	15	16	15	16	16	16	16	16	25.7	37.4	32.7	-1	-1	-1
1/17/2019	6:33:58 PM	412	1188	15	16	16	16	15	16	16	15	16	15	16	16	25.7	37.4	32.7	-1	-1	-1
1/17/2019	6:33:58 PM	615	1189	16	16	16	15	15	16	15	15	15	16	16	16	25.7	37.4	32.7	-1	-1	-1
1/17/2019	6:33:58 PM	803	1190	16	16	15	16	15	16	15	15	15	16	16	16	25.7	37.5	24.2	-1	-1	-1
1/17/2019	6:33:59 PM	6	1191	16	16	16	15	15	15	15	15	15	15	16	16	25.7	37.5	24.2	-1	-1	-1
1/17/2019	6:33:59 PM	209	1192	15	16	15	16	15	15	16	16	16	15	16	16	25.7	37.5	24.2	-1	-1	-1
1/17/2019	6:33:59 PM	412	1193	16	16	16	16	15	16	16	15	16	16	16	16	25.7	37.5	24.2	-1	-1	-1
1/17/2019	6:33:59 PM	615	1194	15	16	15	16	15	15	16	15	16	15	16	16	25.7	37.5	24.2	-1	-1	-1
1/17/2019	6:33:59 PM	803	1195	16	16	16	16	15	15	16	15	16	15	16	16	25.7	37.5	24.2	-1	-1	-1
1/17/2019	6:34:00 PM	6	1196	16	16	15	16	15	15	15	16	16	16	16	16	25.7	37.5	24.2	-1	-1	-1
1/17/2019	6:34:00 PM	209	1197	16	16	16	16	15	15	16	15	16	16	16	16	25.7	37.5	24.2	-1	-1	-1
1/17/2019	6:34:00 PM	412	1198	16	16	16	16	15	16	15	16	16	16	16	16	25.7	37.5	24.2	-1	-1	-1
1/17/2019	6:34:00 PM	615	1199	16	16	16	15	16	15	16	15	16	15	16	16	25.7	37.5	24.2	-1	-1	-1
1/17/2019	6:34:00 PM	803	1200	16	16	16	15	15	15	15	15	15	16	16	16	25.7	37.5	24.2	-1	-1	-1
1/17/2019	6:34:01 PM	6	1201	16	16	16	16	15	15	16	15	16	15	16	15	25.7	37.5	24.2	-1	-1	-1
1/17/2019	6:34:01 PM	209	1202	16	16	16	16	15	16	15	15	16	16	16	16	25.7	37.5	24.2	-1	-1	-1
1/17/2019	6:34:01 PM	412	1203	16	16	16	16	15	15	16	15	16	15	16	16	25.7	37.5	24.2	-1	-1	-1
1/17/2019	6:34:01 PM	615	1204	15	16	15	16	15	16	15	15	15	15	16	16	25.7	37.5	24.2	-1	-1	-1
1/17/2019	6:34:01 PM	803	1205	15	16	15	16	15	16	15	15	16	15	16	16	25.7	37.5	24.2	-1	-1	-1
1/17/2019	6:34:02 PM	6	1206	16	16	16	15	16	15	15	15	16	15	16	16	25.7	37.5	24.2	-1	-1	-1
1/17/2019	6:34:02 PM	209	1207	16	16	16	16	16	15	15	15	16	15	16	16	25.7	37.5	24.2	-1	-1	-1
1/17/2019	6:34:02 PM	412	1208	16	16	16	16	15	15	15	16	16	16	16	16	25.7	37.5	24.2	-1	-1	-1
1/17/2019	6:34:02 PM	615	1209	16	16	16	15	15	15	16	15	16	15	16	16	25.7	37.5	24.2	-1	-1	-1
1/17/2019	6:34:02 PM	803	1210	16	16	16	16	15	15	15	16	15	16	16	16	25.7	37.5	24.2	-1	-1	-1
1/17/2019	6:34:03 PM	6	1211	16	16	16	15	15	15	16	15	16	16	16	16	25.7	37.5	24.2	-1	-1	-1
1/17/2019	6:34:03 PM	209	1212	15	16	15	16	15	15	16	15	16	15	16	16	25.7	37.5	24.2	-1	-1	-1
1/17/2019	6:34:03 PM	412	1213	16	16	16	16	15	15	15	15	15	16	16	16	25.7	37.5	24.2	-1	-1	-1
1/17/2019	6:34:03 PM	615	1214	16	16	16	16	15	15	16	15	16	15	16	15	25.7	37.5	24.2	-1	-1	-1
1/17/2019	6:34:03 PM	803	1215	16	16	16	16	15	15	16	15	15	16	16	16	25.7	37.5	24.2	-1	-1	-1
1/17/2019	6:34:04 PM	6	1216	16	16	16	16	15	15	16	15	16	15	16	16	25.7	37.5	24.2	-1	-1	-1
1/17/2019	6:34:04 PM	209	1217	16	16	16	16	15	16	15	16	16	16	16	16	25.7	37.5	24.2	-1	-1	-1
1/17/2019	6:34:04 PM	412	1218	16	15	16	15	15	15	15	16	15	16	16	16	25.7	37.5	24.2	-1	-1	-1
1/17/2019	6:34:04 PM	612	1219	16	16	16	16	15	15	15	15	16	16	16	16	25.7	37.5	24.2	-1	-1	-1
1/17/2019	6:34:04 PM	815	1220	16	16	16	16	15	15	16	15	16	15	16	16	25.7	37.5	24.2	-1	-1	-1
1/17/2019	6:34:05 PM	3	1221	16	16	16	15	15	15	15	15	15	15	16	16	25.7	37.5	24.2	-1	-1	-1
1/17/2019	6:34:05 PM	206	1222	16	16	16	16	15	15	16	15	16	15	16	16	25.7	37.5	24.2	-1	-1	-1
1/17/2019	6:34:05 PM	409	1223	16	16	16	16	15	15	15	15	15	16	16	16	25.7	37.5	24.2	-1	-1	-1
1/17/2019	6:34:05 PM	612	1224	16	16	16	16	15	15	16	15	16	15	16	16	25.7	37.5	24.2	-1	-1	-1
1/17/2019	6:34:05 PM	815	1225	16	16	16	16	15	16	15	16	15	16	16	16	25.7	37.5	24.2	-1	-1	-1
1/17/2019	6:34:06 PM	3	1226	15	16	15	16	15	15	16	15	16	15	16	15	25.7	37.5	24.2	-1	-1	-1
1/17/2019	6:34:06 PM	206	1227	16	16	16	16	15	15	15	16	15	16	16	16	25.7	37.5	24.2	-1	-1	-1
1/17/2019	6:34:06 PM	409	1228	16	16	16	16	15	15	16	15	16	15	16	16	25.7	37.5	24.2	-1	-1	-1
1/17/2019	6:34:06 PM	612	1229	16	16	16	16	15	16	15	15	15	16	16	16	25.7	37.5	24.2	-1	-1	-1
1/17/2019	6:34:06 PM	815	1230	16	16	15	16	15	16	16	15	16	15	16	16	25.7	37.5	24.2	-1	-1	-1
1/17/2019	6:34:07 PM	3	1231	16	16	16	15	15	15	15	15	16	15	16	16	25.7	37.5	24.2	-1	-1	-1
1/17/2019	6:34:07 PM	206	1232	15	16	16	16	15	16	16	15	16	16	16	15	25.7	37.5	34.7	-1	-1	-1
1/17/2019	6:34:07 PM	409	1233	16	16	16	16	15	16	16	16	15	16	16	16	25.7	37.5	34.7	-1	-1	-1
1/17/2019	6:34:07 PM	612	1234	15	16	16	16	15	16	16	15	16	15	16	15	25.7	37.5	34.7	-1	-1	-1
1/17/2019	6:34:07 PM	815	1235	16	16	16	16	15	16	15	15	15	16	16	16	25.7	37.5	34.7	-1	-1	-1
1/17/2019	6:34:08 PM	3	1236	15	16	15	16	15	16	15	15	15	16	16	16	25.7	37.5	34.7	-1	-1	-1
1/17/2019	6:34:08 PM	206	1237	16	16	16	15	15	15	15	15	16	16	16	16	25.7	37.5	34.7	-1	-1	-1
1/17/2019	6:34:08 PM	409	1238	15	16	16	16	15	15	16	15	16	15	16	16	25.7	37.5	34.7	-1	-1	-1
1/17/2019	6:34:08 PM	612	1239	16	16	16	16	15	15	16	15	16	16	16	16	25.7	37.5	34.7	-1	-1	-1
1/17/2019	6:34:08 PM	815	1240	16	16	15	16	15	15	16	15	16	15	16	15	25.7	37.5	34.7	-1	-1	-1
1/17/2019	6:34:09 PM	3	1241	16	16	16	16	15	15	16	15	16	16	16	16	25.7	37.5	34.7	-1	-1	-1
1/17/2019	6:34:09 PM	206	1242	16	16	16	16	15	15	16	15	16	16	16	16	25.7	37.5	34.7	-1	-1	-1
1/17/2019	6:34:09 PM	407	1243	16	16	16	16	15	15	15	15	15	16	16	16	25.7	37.5	34.7	-1	-1	-1
1/17/2019	6:34:09 PM	610	1244	16	16	16	16	15	15	16	15	16	15	16	15	25.7	37.5	34.7	-1	-1	-1
1/17/2019	6:34:09 PM	813	1245	16	16	16	16	15	15	15	16	15	16	16	16	25.7	37.5	34.7	-1	-1	-1
1/17/2019	6:34:10 PM	0	1246	16	16	16	15	15	15	15	15	16	15	16	16	25.7	37.5	34.7	-1	-1	-1
1/17/2019	6:34:10 PM	204	1247	16	16	16	16	15	15	15	15	15	16	16	16	25.7	37.5	34.7	-1	-1	-1
1/17/2019	6:34:10 PM	407	1248	16	16	16	16	15	15	16	15	16	15	16	16	25.7	37.5	34.7	-1	-1	-1
1/17/2019	6:34:10 PM	610	1249	16	16	15	16	15	16	15	15	16	16	16	16	25.7	37.5	34.7	-1	-1	-1
1/17/2019	6:34:10 PM	813	1250	16	16	16	15	15	16	15	15	15	16	16	16	25.7	37.5	34.7	-1	-1	-1
1/17/2019	6:34:11 PM	0	1251	16	16	16	16	15	15	15	15	15	16	16	16	25.7	37.5	34.7	-1	-1	-1
1/17/2019	6:34:11 PM	204	1252	16	16	16	15	15	15	16	15	16	16	16	16	25.7	37.5	34.7	-1	-1	-1
1/17/2019	6:34:11 PM	407	1253	16	16	15	16	15	16	15	15	16	16	16	16	25.7	37.5	34.7	-1	-1	-1
1/17/2019	6:34:11 PM	610	1254	16	16	16	15	15	15	16	15	16	16	16	16	25.7	37.5	34.7	-1	-1	-1
1/17/2019	6:34:11 PM	813	1255	15	16	15	16	15	15	15	15	16	16	16	16	25.7	37.5	34.7	-1	-1	-1
1/17/2019	6:34:12 PM	0	1256	16	16	16	15	16	15	16	15	16	16	16	16	25.7	37.5	34.7	-1	-1	-1
1/17/2019	6:34:12 PM	204	1257	16	16	15	16	15	15	15	15	16	16	16	16	25.7	37.5	34.7	-1	-1	-1
1/17/2019	6:34:12 PM	407	1258	16	16	16	16	15	15	16	15	15	16	16	16	25.7	37.5	34.7	-1	-1	-1
1/17/2019	6:34:12 PM	610	1259	16	16	15	16	15	16	16	15	16	16	16	16	25.7	37.5	34.7	-1	-1	-1
1/17/2019	6:34:12 PM	813	1260	16	16	16	15	15	15	15	15	15	16	16	16	25.7	37.5	34.7	-1	-1	-1
1/17/2019	6:34:13 PM	0	1261	15	16	15	16	15	15	15	15	15	15	16	16	25.7	37.5	34.7	-1	-1	-1
1/17/2019	6:34:13 PM	204	1262	16	16	16	16	15	15	16	16	15	16	16	16	25.7	37.5	34.7	-1	-1	-1
1/17/2019	6:34:13 PM	407	1263	15	16	16	16	15	15	16	15	16	15	16	15	25.7	37.5	34.7	-1	-1	-1
1/17/2019	6:34:13 PM	610	1264	16	16	16	16	15	16	15	15	15	15	16	16	25.7	37.5	34.7	-1	-1	-1
1/17/2019	6:34:13 PM	813	1265	16	15	16	15	15	15	16	15	16	15	16	16	25.7	37.5	34.7	-1	-1	-1
1/17/2019	6:34:14 PM	0	1266	15	16	15	16	15	15	15	15	15	15	16	16	25.7	37.5	34.7	-1	-1	-1
1/17/2019	6:34:14 PM	202	1267	16	16	16	16	15	15	15	15	15	16	16	16	25.7	37.5	34.7	-1	-1	-1
1/17/2019	6:34:14 PM	405	1268	16	16	15	16	15	16	16	15	16	15	16	16	25.7	37.5	34.7	-1	-1	-1
1/17/2019	6:34:14 PM	608	1269	16	16	16	16	15	16	16	15	16	16	16	16	25.7	37.5	34.7	-1	-1	-1
1/17/2019	6:34:14 PM	811	1270	15	16	16	16	15	15	16	15	16	15	16	16	25.7	37.5	34.7	-1	-1	-1
1/17/2019	6:34:15 PM	15	1271	15	16	15	16	15	16	15	16	15	16	16	16	25.7	37.5	34.7	-1	-1	-1
1/17/2019	6:34:15 PM	202	1272	16	16	16	16	15	16	16	15	16	15	16	16	25.7	37.5	34.7	-1	-1	-1
1/17/2019	6:34:15 PM	405	1273	16	16	16	16	15	16	15	15	16	16	16	16	25.7	37.5	34.7	-1	-1	-1
1/17/2019	6:34:15 PM	608	1274	16	15	16	16	15	16	15	15	16	16	16	16	25.7	37.4	23.6	-1	-1	-1
1/17/2019	6:34:15 PM	811	1275	15	16	16	15	15	15	15	15	16	15	16	16	25.7	37.4	23.6	-1	-1	-1
1/17/2019	6:34:16 PM	15	1276	15	16	15	16	15	16	15	16	15	16	16	16	25.7	37.4	23.6	-1	-1	-1
1/17/2019	6:34:16 PM	202	1277	16	16	16	16	16	16	16	15	16	15	16	16	25.7	37.4	23.6	-1	-1	-1
1/17/2019	6:34:16 PM	405	1278	16	16	16	16	15	16	15	15	16	16	16	16	25.7	37.4	23.6	-1	-1	-1
1/17/2019	6:34:16 PM	608	1279	16	16	16	15	15	15	15	15	15	16	16	16	25.7	37.4	23.6	-1	-1	-1
1/17/2019	6:34:16 PM	811	1280	16	16	16	15	15	15	16	15	16	15	16	16	25.7	37.4	23.6	-1	-1	-1
1/17/2019	6:34:17 PM	15	1281	15	16	15	16	15	16	15	15	16	16	16	15	25.7	37.4	23.6	-1	-1	-1
1/17/2019	6:34:17 PM	202	1282	16	16	16	15	15	15	15	15	15	16	16	16	25.7	37.4	23.6	-1	-1	-1
1/17/2019	6:34:17 PM	405	1283	16	16	15	16	15	15	15	16	16	16	16	16	25.7	37.4	23.6	-1	-1	-1
1/17/2019	6:34:17 PM	608	1284	16	16	16	15	15	15	16	15	16	15	16	16	25.7	37.4	23.6	-1	-1	-1
1/17/2019	6:34:17 PM	811	1285	16	16	16	16	15	16	15	16	15	16	16	16	25.7	37.4	23.6	-1	-1	-1
1/17/2019	6:34:18 PM	15	1286	15	16	16	15	15	15	16	15	16	15	16	15	25.7	37.4	23.6	-1	-1	-1
1/17/2019	6:34:18 PM	202	1287	16	16	16	16	15	15	15	15	16	16	16	16	25.7	37.4	23.6	-1	-1	-1
1/17/2019	6:34:18 PM	405	1288	16	16	15	16	15	16	16	15	16	16	16	16	25.7	37.4	23.6	-1	-1	-1
1/17/2019	6:34:18 PM	608	1289	16	16	16	15	15	15	16	15	16	16	16	16	25.7	37.4	23.6	-1	-1	-1
1/17/2019	6:34:18 PM	811	1290	15	16	15	16	15	16	16	15	16	15	16	16	25.7	37.4	23.6	-1	-1	-1
1/17/2019	6:34:19 PM	8	1291	16	15	16	15	15	15	15	15	15	16	16	16	25.7	37.4	23.6	-1	-1	-1
1/17/2019	6:34:19 PM	211	1292	15	16	15	16	15	15	16	15	16	15	16	16	25.7	37.4	23.6	-1	-1	-1
1/17/2019	6:34:19 PM	414	1293	16	16	16	16	15	16	15	16	15	16	16	16	25.7	37.4	23.6	-1	-1	-1
1/17/2019	6:34:19 PM	602	1294	16	16	16	16	15	16	15	16	16	16	16	16	25.7	37.4	23.6	-1	-1	-1
1/17/2019	6:34:19 PM	805	1295	16	16	16	16	15	16	16	15	16	15	16	16	25.7	37.4	23.6	-1	-1	-1
1/17/2019	6:34:20 PM	8	1296	16	16	15	16	15	16	15	15	16	16	16	16	25.7	37.4	23.6	-1	-1	-1
1/17/2019	6:34:20 PM	211	1297	16	16	16	15	15	15	15	15	16	16	16	16	25.7	37.4	23.6	-1	-1	-1
1/17/2019	6:34:20 PM	414	1298	15	16	15	16	15	15	15	15	16	15	16	15	25.7	37.4	23.6	-1	-1	-1
1/17/2019	6:34:20 PM	602	1299	16	16	16	16	15	15	16	15	16	16	16	16	25.7	37.4	23.6	-1	-1	-1
1/17/2019	6:34:20 PM	805	1300	16	16	15	16	15	16	15	16	16	16	16	16	25.7	37.4	23.6	-1	-1	-1
1/17/2019	6:34:21 PM	8	1301	16	16	16	16	15	15	16	15	16	15	16	16	25.7	37.4	23.6	-1	-1	-1
1/17/2019	6:34:21 PM	211	1302	15	16	15	16	15	16	15	15	16	15	16	16	25.7	37.4	23.6	-1	-1	-1
1/17/2019	6:34:21 PM	414	1303	16	16	16	15	15	15	16	15	16	16	16	16	25.7	37.4	23.6	-1	-1	-1
1/17/2019	6:34:21 PM	602	1304	16	16	16	16	15	16	15	16	15	16	16	16	25.7	37.4	23.6	-1	-1	-1
1/17/2019	6:34:21 PM	805	1305	16	16	16	15	15	15	16	15	16	16	16	16	25.7	37.4	23.6	-1	-1	-1
1/17/2019	6:34:22 PM	8	1306	16	16	15	16	15	15	15	15	16	16	16	16	25.7	37.4	23.6	-1	-1	-1
1/17/2019	6:34:22 PM	211	1307	16	16	16	15	15	15	16	15	15	16	16	16	25.7	37.4	23.6	-1	-1	-1
1/17/2019	6:34:22 PM	414	1308	15	16	15	15	15	15	16	15	16	15	16	15	25.7	37.4	23.6	-1	-1	-1
1/17/2019	6:34:22 PM	602	1309	16	16	16	16	15	16	16	15	15	16	16	16	25.7	37.4	23.6	-1	-1	-1
1/17/2019	6:34:22 PM	805	1310	16	16	16	16	15	15	16	15	16	15	16	15	25.7	37.4	23.6	-1	-1	-1
1/17/2019	6:34:23 PM	8	1311	16	16	15	16	15	16	15	15	15	16	16	16	25.7	37.4	23.6	-1	-1	-1
1/17/2019	6:34:23 PM	211	1312	16	16	16	15	15	15	15	15	16	15	16	16	25.7	37.4	23.6	-1	-1	-1
1/17/2019	6:34:23 PM	414	1313	15	16	15	16	15	15	16	15	16	15	16	15	25.7	37.4	23.6	-1	-1	-1
1/17/2019	6:34:23 PM	602	1314	16	16	16	16	15	16	16	15	16	16	16	16	25.7	37.4	23.6	-1	-1	-1
1/17/2019	6:34:23 PM	805	1315	16	16	15	16	15	16	15	15	16	16	16	16	25.7	37.4	23.6	-1	-1	-1
1/17/2019	6:34:24 PM	8	1316	16	16	16	15	15	15	15	15	15	16	16	16	25.7	37.4	36.7	-1	-1	-1
1/17/2019	6:34:24 PM	211	1317	15	16	15	16	15	16	15	15	16	16	16	15	25.7	37.4	36.7	-1	-1	-1
1/17/2019	6:34:24 PM	414	1318	16	15	16	15	15	15	15	15	15	16	16	16	25.7	37.4	36.7	-1	-1	-1
1/17/2019	6:34:24 PM	602	1319	16	16	15	16	15	15	16	16	16	16	16	16	25.7	37.4	36.7	-1	-1	-1
1/17/2019	6:34:24 PM	805	1320	16	16	16	15	15	15	15	15	16	15	16	16	25.7	37.4	36.7	-1	-1	-1
1/17/2019	6:34:25 PM	8	1321	15	16	15	16	15	15	15	15	16	15	16	16	25.7	37.4	36.7	-1	-1	-1
1/17/2019	6:34:25 PM	211	1322	16	16	16	15	15	15	15	16	15	16	16	16	25.7	37.4	36.7	-1	-1	-1
1/17/2019	6:34:25 PM	414	1323	15	16	15	16	15	15	16	15	16	15	16	15	25.7	37.4	36.7	-1	-1	-1
1/17/2019	6:34:25 PM	602	1324	16	16	16	16	15	16	16	15	15	16	16	16	25.7	37.4	36.7	-1	-1	-1
1/17/2019	6:34:25 PM	805	1325	16	16	15	16	15	16	15	16	16	15	16	16	25.7	37.4	36.7	-1	-1	-1
1/17/2019	6:34:26 PM	8	1326	16	16	16	16	15	16	15	15	15	16	16	16	25.7	37.4	36.7	-1	-1	-1
1/17/2019	6:34:26 PM	211	1327	16	16	16	16	15	15	16	15	16	15	16	16	25.7	37.4	36.7	-1	-1	-1
1/17/2019	6:34:26 PM	414	1328	16	16	15	16	15	16	15	15	15	16	16	16	25.7	37.4	36.7	-1	-1	-1
1/17/2019	6:34:26 PM	602	1329	16	16	16	16	16	15	16	15	16	16	16	16	25.7	37.4	36.7	-1	-1	-1
1/17/2019	6:34:26 PM	805	1330	16	16	15	16	15	16	15	15	16	16	16	16	25.7	37.4	36.7	-1	-1	-1
1/17/2019	6:34:27 PM	8	1331	16	16	16	15	15	15	16	15	15	16	16	16	25.7	37.4	36.7	-1	-1	-1
1/17/2019	6:34:27 PM	211	1332	15	16	15	16	15	16	15	15	16	15	16	16	25.7	37.4	36.7	-1	-1	-1
1/17/2019	6:34:27 PM	414	1333	16	16	16	16	15	16	15	15	15	15	16	16	25.7	37.4	36.7	-1	-1	-1
1/17/2019	6:34:27 PM	602	1334	16	16	15	16	15	16	15	15	16	16	16	16	25.7	37.4	36.7	-1	-1	-1
1/17/2019	6:34:27 PM	805	1335	16	16	16	16	15	15	16	15	16	16	16	16	25.7	37.4	36.7	-1	-1	-1
1/17/2019	6:34:28 PM	8	1336	16	16	15	16	15	15	15	15	16	15	16	15	25.7	37.4	36.7	-1	-1	-1
1/17/2019	6:34:28 PM	211	1337	16	16	16	15	15	15	16	15	15	16	16	16	25.7	37.4	36.7	-1	-1	-1
1/17/2019	6:34:28 PM	414	1338	15	16	16	15	15	15	16	15	16	15	16	15	25.7	37.4	36.7	-1	-1	-1
1/17/2019	6:34:28 PM	602	1339	16	16	16	16	15	16	15	15	16	16	16	16	25.7	37.4	36.7	-1	-1	-1
1/17/2019	6:34:28 PM	805	1340	16	16	16	16	15	15	16	15	16	15	16	16	25.7	37.4	36.7	-1	-1	-1
1/17/2019	6:34:29 PM	8	1341	16	16	15	16	15	16	15	15	15	15	16	16	25.7	37.4	36.7	-1	-1	-1
1/17/2019	6:34:29 PM	211	1342	16	15	16	16	15	15	16	15	16	16	16	16	25.7	37.4	36.7	-1	-1	-1
1/17/2019	6:34:29 PM	414	1343	16	16	15	16	15	15	16	15	16	15	16	15	25.7	37.4	36.7	-1	-1	-1
1/17/2019	6:34:29 PM	602	1344	16	16	16	16	15	15	16	15	15	16	16	16	25.7	37.4	36.7	-1	-1	-1
1/17/2019	6:34:29 PM	805	1345	16	16	16	16	15	15	16	15	16	15	16	15	25.7	37.4	36.7	-1	-1	-1
1/17/2019	6:34:30 PM	8	1346	15	16	15	16	15	16	15	15	16	15	16	15	25.7	37.4	36.7	-1	-1	-1
1/17/2019	6:34:30 PM	211	1347	16	16	16	15	15	15	16	15	16	15	16	16	25.7	37.4	36.7	-1	-1	-1
1/17/2019	6:34:30 PM	414	1348	15	16	15	16	15	15	15	15	15	15	16	15	25.7	37.4	36.7	-1	-1	-1
1/17/2019	6:34:30 PM	602	1349	16	16	16	16	15	15	16	15	16	16	16	16	25.7	37.4	36.7	-1	-1	-1
1/17/2019	6:34:30 PM	805	1350	16	16	15	16	15	16	16	16	16	16	16	16	25.7	37.4	36.7	-1	-1	-1
1/17/2019	6:34:31 PM	8	1351	16	16	16	15	15	16	16	15	16	15	16	15	25.7	37.4	36.7	-1	-1	-1
1/17/2019	6:34:31 PM	211	1352	16	16	15	16	15	16	15	15	15	16	16	16	25.7	37.4	36.7	-1	-1	-1
1/17/2019	6:34:31 PM	414	1353	16	16	16	15	15	15	16	15	16	15	16	16	25.7	37.4	36.7	-1	-1	-1
1/17/2019	6:34:31 PM	602	1354	16	16	16	16	15	16	15	15	16	16	16	16	25.7	37.4	36.7	-1	-1	-1
1/17/2019	6:34:31 PM	805	1355	16	16	16	15	15	15	16	15	16	16	16	16	25.7	37.4	36.7	-1	-1	-1
1/17/2019	6:34:32 PM	8	1356	15	16	15	16	15	15	15	15	15	16	16	16	25.7	37.4	36.7	-1	-1	-1
1/17/2019	6:34:32 PM	211	1357	16	16	16	15	15	15	15	15	16	16	16	16	25.7	37.4	36.7	-1	-1	-1
1/17/2019	6:34:32 PM	414	1358	16	16	16	16	15	16	16	15	16	15	16	15	25.7	37.4	15.8	-1	-1	-1
1/17/2019	6:34:32 PM	602	1359	16	16	16	16	15	15	16	15	16	16	16	16	25.7	37.4	15.8	-1	-1	-1
1/17/2019	6:34:32 PM	805	1360	16	16	16	16	15	15	16	15	16	15	16	15	25.7	37.4	15.8	-1	-1	-1
1/17/2019	6:34:33 PM	8	1361	15	16	15	16	15	15	15	15	15	16	16	16	25.7	37.4	15.8	-1	-1	-1
1/17/2019	6:34:33 PM	211	1362	16	16	16	15	15	15	16	15	16	15	16	16	25.7	37.4	15.8	-1	-1	-1
1/17/2019	6:34:33 PM	414	1363	16	16	15	16	15	16	15	15	16	16	16	16	25.7	37.4	15.8	-1	-1	-1
1/17/2019	6:34:33 PM	602	1364	16	16	16	16	15	16	16	15	16	15	16	16	25.7	37.4	15.8	-1	-1	-1
1/17/2019	6:34:33 PM	805	1365	16	16	16	16	15	16	16	16	15	16	16	16	25.7	37.4	15.8	-1	-1	-1
1/17/2019	6:34:34 PM	8	1366	15	16	16	16	15	15	16	15	16	15	16	15	25.7	37.4	15.8	-1	-1	-1
1/17/2019	6:34:34 PM	211	1367	16	16	15	16	15	16	15	15	15	16	16	16	25.7	37.4	15.8	-1	-1	-1
1/17/2019	6:34:34 PM	414	1368	16	16	16	15	16	15	16	15	16	15	16	16	25.7	37.4	15.8	-1	-1	-1
1/17/2019	6:34:34 PM	602	1369	16	16	15	16	15	16	15	15	16	16	16	16	25.7	37.4	15.8	-1	-1	-1
1/17/2019	6:34:34 PM	805	1370	16	16	16	15	15	15	16	15	16	16	16	16	25.7	37.4	15.8	-1	-1	-1
1/17/2019	6:34:35 PM	8	1371	16	16	16	16	15	15	16	15	16	16	16	16	25.7	37.4	15.8	-1	-1	-1
1/17/2019	6:34:35 PM	211	1372	16	16	16	16	15	15	15	15	15	16	16	16	25.7	37.4	15.8	-1	-1	-1
1/17/2019	6:34:35 PM	414	1373	16	16	15	16	15	16	15	15	16	15	16	16	25.7	37.4	15.8	-1	-1	-1
1/17/2019	6:34:35 PM	602	1374	16	16	16	16	15	16	15	16	15	16	16	16	25.7	37.4	15.8	-1	-1	-1
1/17/2019	6:34:35 PM	805	1375	16	16	16	16	15	15	15	15	16	15	16	16	25.7	37.4	15.8	-1	-1	-1
1/17/2019	6:34:36 PM	8	1376	15	16	15	16	15	15	16	15	16	15	16	15	25.7	37.4	15.8	-1	-1	-1
1/17/2019	6:34:36 PM	211	1377	16	16	16	16	15	16	15	15	15	16	16	16	25.7	37.4	15.8	-1	-1	-1
1/17/2019	6:34:36 PM	414	1378	16	16	16	15	15	15	16	15	16	16	16	15	25.7	37.4	15.8	-1	-1	-1
1/17/2019	6:34:36 PM	602	1379	16	16	16	16	15	16	15	16	15	16	16	16	25.7	37.4	15.8	-1	-1	-1
1/17/2019	6:34:36 PM	805	1380	16	16	16	16	15	15	16	15	16	15	16	16	25.7	37.4	15.8	-1	-1	-1
1/17/2019	6:34:37 PM	8	1381	15	16	15	16	15	16	15	15	16	16	16	16	25.7	37.4	15.8	-1	-1	-1
1/17/2019	6:34:37 PM	211	1382	16	16	16	15	15	15	15	15	15	15	16	16	25.7	37.4	15.8	-1	-1	-1
1/17/2019	6:34:37 PM	414	1383	15	16	16	16	15	16	15	15	16	15	16	15	25.7	37.4	15.8	-1	-1	-1
1/17/2019	6:34:37 PM	602	1384	16	16	16	15	16	16	15	15	16	15	16	16	25.7	37.4	15.8	-1	-1	-1
1/17/2019	6:34:37 PM	805	1385	16	16	16	16	15	15	16	15	16	15	16	16	25.7	37.4	15.8	-1	-1	-1
1/17/2019	6:34:38 PM	8	1386	16	16	15	16	15	16	15	16	15	16	16	16	25.7	37.4	15.8	-1	-1	-1
1/17/2019	6:34:38 PM	211	1387	16	16	16	16	15	15	16	15	16	15	16	15	25.7	37.4	15.8	-1	-1	-1
1/17/2019	6:34:38 PM	414	1388	16	16	15	16	15	16	15	16	15	16	16	15	25.7	37.4	15.8	-1	-1	-1
1/17/2019	6:34:38 PM	602	1389	16	16	16	16	15	15	16	15	16	16	16	16	25.7	37.4	15.8	-1	-1	-1
1/17/2019	6:34:38 PM	805	1390	16	16	15	16	15	16	16	15	16	16	16	16	25.7	37.4	15.8	-1	-1	-1
1/17/2019	6:34:39 PM	8	1391	16	16	15	15	15	16	15	15	15	16	16	16	25.7	37.4	15.8	-1	-1	-1
1/17/2019	6:34:39 PM	211	1392	16	16	16	15	15	15	16	15	16	15	16	16	25.7	37.4	15.8	-1	-1	-1
1/17/2019	6:34:39 PM	414	1393	15	16	15	16	15	16	15	15	15	16	16	16	25.7	37.4	15.8	-1	-1	-1
1/17/2019	6:34:39 PM	602	1394	16	16	16	15	15	16	16	15	16	16	16	16	25.7	37.4	15.8	-1	-1	-1
1/17/2019	6:34:39 PM	805	1395	15	16	15	16	15	16	16	15	16	16	16	16	25.7	37.4	15.8	-1	-1	-1
1/17/2019	6:34:40 PM	8	1396	16	16	16	16	15	15	15	15	15	16	16	16	25.7	37.4	15.8	-1	-1	-1
1/17/2019	6:34:40 PM	211	1397	15	16	16	16	15	15	16	15	16	15	16	16	25.7	37.4	15.8	-1	-1	-1
1/17/2019	6:34:40 PM	414	1398	16	16	15	16	15	15	15	15	15	16	16	16	25.7	37.4	15.8	-1	-1	-1
1/17/2019	6:34:40 PM	602	1399	16	16	16	16	15	15	16	15	16	15	16	16	25.7	37.4	15.8	-1	-1	-1
1/17/2019	6:34:40 PM	805	1400	15	16	15	16	15	16	15	15	16	16	16	16	25.7	37.4	15.3	-1	-1	-1
1/17/2019	6:34:41 PM	8	1401	16	16	15	16	15	16	15	16	15	16	16	16	25.7	37.4	15.3	-1	-1	-1
1/17/2019	6:34:41 PM	211	1402	16	16	16	15	15	15	16	15	16	15	16	16	25.7	37.4	15.3	-1	-1	-1
1/17/2019	6:34:41 PM	414	1403	15	16	15	16	15	15	15	15	16	15	16	16	25.7	37.4	15.3	-1	-1	-1
1/17/2019	6:34:41 PM	602	1404	16	16	16	16	16	16	15	15	16	16	16	16	25.7	37.4	15.3	-1	-1	-1
1/17/2019	6:34:41 PM	805	1405	16	16	16	16	15	15	16	15	16	15	16	15	25.7	37.4	15.3	-1	-1	-1
1/17/2019	6:34:42 PM	8	1406	15	16	15	16	15	15	15	15	16	16	16	15	25.7	37.4	15.3	-1	-1	-1
1/17/2019	6:34:42 PM	211	1407	16	16	16	16	15	16	15	15	15	16	16	16	25.7	37.4	15.3	-1	-1	-1
1/17/2019	6:34:42 PM	414	1408	16	16	16	15	15	15	16	15	16	16	16	16	25.7	37.4	15.3	-1	-1	-1
1/17/2019	6:34:42 PM	602	1409	15	16	15	16	15	16	15	15	16	16	16	16	25.7	37.4	15.3	-1	-1	-1
1/17/2019	6:34:42 PM	805	1410	16	16	16	15	15	15	16	15	15	16	16	16	25.7	37.4	15.3	-1	-1	-1
1/17/2019	6:34:43 PM	8	1411	15	16	15	16	15	16	15	15	16	15	16	16	25.7	37.4	15.3	-1	-1	-1
1/17/2019	6:34:43 PM	211	1412	15	16	16	16	15	15	16	15	16	15	16	16	25.7	37.4	15.3	-1	-1	-1
1/17/2019	6:34:43 PM	414	1413	16	16	15	16	15	16	15	15	15	16	16	16	25.7	37.4	15.3	-1	-1	-1
1/17/2019	6:34:43 PM	602	1414	15	16	15	16	15	16	16	15	15	16	16	16	25.7	37.4	15.3	-1	-1	-1
1/17/2019	6:34:43 PM	805	1415	16	16	16	16	15	15	16	15	16	15	16	16	25.7	37.4	15.3	-1	-1	-1
1/17/2019	6:34:44 PM	8	1416	15	16	15	16	15	15	15	15	16	15	16	15	25.7	37.4	15.3	-1	-1	-1
1/17/2019	6:34:44 PM	211	1417	16	16	16	15	15	15	15	15	16	15	16	16	25.7	37.4	15.3	-1	-1	-1
1/17/2019	6:34:44 PM	414	1418	16	16	15	16	15	15	15	15	16	16	16	16	25.7	37.4	15.3	-1	-1	-1
1/17/2019	6:34:44 PM	602	1419	15	16	15	16	15	15	16	15	16	15	16	16	25.7	37.4	15.3	-1	-1	-1
1/17/2019	6:34:44 PM	805	1420	16	16	16	15	16	15	16	15	16	16	16	16	25.7	37.4	15.3	-1	-1	-1
1/17/2019	6:34:45 PM	8	1421	15	16	15	16	15	15	15	15	16	16	16	15	25.7	37.4	15.3	-1	-1	-1
1/17/2019	6:34:45 PM	203	1422	16	16	16	15	15	15	16	15	16	16	16	16	25.7	37.4	15.3	-1	-1	-1
1/17/2019	6:34:45 PM	406	1423	16	16	16	16	15	16	15	15	16	16	16	16	25.7	37.4	15.3	-1	-1	-1
1/17/2019	6:34:45 PM	609	1424	16	16	16	15	16	15	16	15	15	15	16	16	25.7	37.4	15.3	-1	-1	-1
1/17/2019	6:34:45 PM	813	1425	16	16	15	16	15	16	15	15	15	16	16	16	25.7	37.4	15.3	-1	-1	-1
1/17/2019	6:34:46 PM	16	1426	16	16	16	15	15	15	16	15	16	16	16	16	25.7	37.4	15.3	-1	-1	-1
1/17/2019	6:34:46 PM	203	1427	16	16	16	16	15	16	15	15	15	16	16	16	25.7	37.4	15.3	-1	-1	-1
1/17/2019	6:34:46 PM	406	1428	15	16	16	16	15	16	15	15	16	16	16	16	25.7	37.4	15.3	-1	-1	-1
1/17/2019	6:34:46 PM	609	1429	16	16	16	15	15	15	16	15	15	16	16	16	25.7	37.4	15.3	-1	-1	-1
1/17/2019	6:34:46 PM	813	1430	15	16	15	16	15	16	15	15	15	15	16	16	25.7	37.4	15.3	-1	-1	-1
1/17/2019	6:34:47 PM	16	1431	16	16	16	15	15	15	15	15	15	16	16	16	25.7	37.4	15.3	-1	-1	-1
1/17/2019	6:34:47 PM	203	1432	16	16	16	16	15	16	15	15	15	16	16	16	25.7	37.4	15.3	-1	-1	-1
1/17/2019	6:34:47 PM	406	1433	16	16	16	16	15	16	16	15	16	15	16	16	25.7	37.4	15.3	-1	-1	-1
1/17/2019	6:34:47 PM	609	1434	16	16	16	16	15	15	16	15	15	16	16	16	25.7	37.4	15.3	-1	-1	-1
1/17/2019	6:34:47 PM	813	1435	16	16	15	16	15	15	16	15	16	15	16	16	25.7	37.4	15.3	-1	-1	-1
1/17/2019	6:34:48 PM	5	1436	16	16	16	15	15	15	16	15	16	16	16	16	25.7	37.4	15.3	-1	-1	-1
1/17/2019	6:34:48 PM	208	1437	16	16	15	16	15	15	16	15	16	15	16	16	25.7	37.4	15.3	-1	-1	-1
1/17/2019	6:34:48 PM	411	1438	16	16	16	15	15	15	15	15	15	15	16	16	25.7	37.4	15.3	-1	-1	-1
1/17/2019	6:34:48 PM	614	1439	16	16	16	16	15	15	16	15	16	15	16	16	25.7	37.4	15.3	-1	-1	-1
1/17/2019	6:34:48 PM	801	1440	16	16	16	15	15	15	15	15	16	16	16	16	25.7	37.4	15.3	-1	-1	-1
1/17/2019	6:34:49 PM	5	1441	15	16	16	16	15	15	16	15	16	15	16	16	25.7	37.4	15.3	-1	-1	-1
1/17/2019	6:34:49 PM	208	1442	16	16	15	15	15	15	15	15	15	16	16	16	25.7	37.4	14.8	-1	-1	-1
1/17/2019	6:34:49 PM	411	1443	16	16	16	16	15	15	16	15	16	15	16	16	25.7	37.4	14.8	-1	-1	-1
1/17/2019	6:34:49 PM	614	1444	16	16	16	16	15	15	16	15	16	16	16	16	25.7	37.4	14.8	-1	-1	-1
1/17/2019	6:34:49 PM	801	1445	16	16	16	16	15	15	16	15	15	16	16	16	25.7	37.4	14.8	-1	-1	-1
1/17/2019	6:34:50 PM	36	1446	16	16	16	16	15	16	15	16	15	16	16	16	25.7	37.4	14.8	-1	-1	-1
1/17/2019	6:34:50 PM	208	1447	16	16	15	16	15	16	15	15	15	16	16	16	25.7	37.4	14.8	-1	-1	-1
1/17/2019	6:34:50 PM	411	1448	16	16	16	15	16	15	16	15	15	15	16	16	25.7	37.4	14.8	-1	-1	-1
1/17/2019	6:34:50 PM	614	1449	16	16	15	16	15	16	16	16	15	16	16	16	25.7	37.4	14.8	-1	-1	-1
1/17/2019	6:34:50 PM	801	1450	15	16	16	16	15	15	15	15	16	15	16	16	25.7	37.4	14.8	-1	-1	-1
1/17/2019	6:34:51 PM	5	1451	16	16	16	16	15	15	16	16	15	16	16	16	25.7	37.4	14.8	-1	-1	-1
1/17/2019	6:34:51 PM	208	1452	15	16	15	16	15	15	16	15	16	15	16	15	25.7	37.4	14.8	-1	-1	-1
1/17/2019	6:34:51 PM	411	1453	16	16	16	16	15	16	15	15	15	16	16	16	25.7	37.4	14.8	-1	-1	-1
1/17/2019	6:34:51 PM	614	1454	16	16	16	16	15	15	15	15	16	15	16	16	25.7	37.4	14.8	-1	-1	-1
1/17/2019	6:34:51 PM	801	1455	16	16	16	15	15	15	16	15	16	16	16	16	25.7	37.4	14.8	-1	-1	-1
1/17/2019	6:34:52 PM	5	1456	15	16	16	16	15	15	16	15	16	15	16	16	25.7	37.4	14.8	-1	-1	-1
1/17/2019	6:34:52 PM	208	1457	15	16	15	16	15	16	15	16	15	16	16	16	25.7	37.4	14.8	-1	-1	-1
1/17/2019	6:34:52 PM	411	1458	15	16	16	16	15	15	16	15	16	15	16	15	25.7	37.4	14.8	-1	-1	-1
1/17/2019	6:34:52 PM	614	1459	16	16	16	16	15	16	15	15	16	16	16	16	25.7	37.4	14.8	-1	-1	-1
1/17/2019	6:34:52 PM	801	1460	15	16	15	16	15	16	15	15	16	16	16	16	25.7	37.4	14.8	-1	-1	-1
1/17/2019	6:34:53 PM	5	1461	16	15	16	15	15	16	15	15	15	16	16	16	25.7	37.4	14.8	-1	-1	-1
1/17/2019	6:34:53 PM	208	1462	15	16	15	16	15	15	16	15	16	15	16	16	25.7	37.4	14.8	-1	-1	-1
1/17/2019	6:34:53 PM	411	1463	16	16	15	15	15	15	15	15	15	16	16	16	25.7	37.4	14.8	-1	-1	-1
1/17/2019	6:34:53 PM	614	1464	16	16	16	16	15	15	15	15	16	16	16	16	25.7	37.4	14.8	-1	-1	-1
1/17/2019	6:34:53 PM	801	1465	16	16	16	16	15	15	16	15	15	16	16	16	25.7	37.4	14.8	-1	-1	-1
1/17/2019	6:34:54 PM	5	1466	16	16	16	16	15	15	15	15	16	16	16	16	25.7	37.4	14.8	-1	-1	-1
1/17/2019	6:34:54 PM	208	1467	16	16	15	16	15	15	15	16	15	16	16	16	25.7	37.4	14.8	-1	-1	-1
1/17/2019	6:34:54 PM	411	1468	16	16	16	15	15	15	16	15	16	15	16	15	25.7	37.4	14.8	-1	-1	-1
1/17/2019	6:34:54 PM	614	1469	16	16	15	16	15	16	16	16	16	16	16	16	25.7	37.4	14.8	-1	-1	-1
1/17/2019	6:34:54 PM	801	1470	16	16	16	16	15	15	16	15	16	15	16	16	25.7	37.4	14.8	-1	-1	-1
1/17/2019	6:34:55 PM	5	1471	16	16	15	16	15	16	15	15	16	16	16	16	25.7	37.4	14.8	-1	-1	-1
1/17/2019	6:34:55 PM	208	1472	16	16	16	16	15	16	15	15	15	16	16	16	25.7	37.4	14.8	-1	-1	-1
1/17/2019	6:34:55 PM	411	1473	15	16	16	16	15	15	16	15	16	15	16	15	25.7	37.4	14.8	-1	-1	-1
1/17/2019	6:34:55 PM	614	1474	16	16	16	16	15	15	15	15	15	16	16	16	25.7	37.4	14.8	-1	-1	-1
1/17/2019	6:34:55 PM	801	1475	16	16	15	16	15	16	15	15	16	16	16	16	25.7	37.4	14.8	-1	-1	-1
1/17/2019	6:34:56 PM	5	1476	16	16	16	16	15	16	16	15	16	16	16	16	25.7	37.4	14.8	-1	-1	-1
1/17/2019	6:34:56 PM	208	1477	16	16	15	16	15	15	15	15	15	16	16	16	25.7	37.4	14.8	-1	-1	-1
1/17/2019	6:34:56 PM	411	1478	16	16	16	15	15	15	16	15	16	15	16	15	25.7	37.4	14.8	-1	-1	-1
1/17/2019	6:34:56 PM	614	1479	16	16	16	16	15	16	15	16	16	16	16	16	25.7	37.4	14.8	-1	-1	-1
1/17/2019	6:34:56 PM	801	1480	15	16	15	16	15	15	15	15	16	16	16	15	25.7	37.4	14.8	-1	-1	-1
1/17/2019	6:34:57 PM	5	1481	16	16	16	16	15	16	15	16	15	16	16	16	25.7	37.4	14.8	-1	-1	-1
1/17/2019	6:34:57 PM	208	1482	15	16	15	16	15	16	15	15	16	15	16	15	25.7	37.4	14.8	-1	-1	-1
1/17/2019	6:34:57 PM	411	1483	16	16	15	15	15	15	15	15	15	16	16	16	25.7	37.4	14.8	-1	-1	-1
1/17/2019	6:34:57 PM	614	1484	16	16	16	15	15	15	16	15	16	15	16	16	25.7	37.3	36.1	-1	-1	-1
1/17/2019	6:34:57 PM	801	1485	16	16	16	16	15	15	15	15	15	16	16	16	25.7	37.3	36.1	-1	-1	-1
1/17/2019	6:34:58 PM	5	1486	16	16	16	16	16	15	16	15	16	15	16	16	25.7	37.3	36.1	-1	-1	-1
1/17/2019	6:34:58 PM	208	1487	16	16	16	16	15	16	15	15	15	16	16	16	25.7	37.3	36.1	-1	-1	-1
1/17/2019	6:34:58 PM	411	1488	16	16	16	15	15	15	16	15	16	15	16	16	25.7	37.3	36.1	-1	-1	-1
1/17/2019	6:34:58 PM	614	1489	16	16	15	16	15	16	16	16	16	16	16	16	25.7	37.3	36.1	-1	-1	-1
1/17/2019	6:34:58 PM	801	1490	15	16	15	16	15	16	16	15	16	15	16	15	25.7	37.3	36.1	-1	-1	-1
1/17/2019	6:34:59 PM	5	1491	16	16	15	16	15	16	16	15	15	16	16	16	25.7	37.3	36.1	-1	-1	-1
1/17/2019	6:34:59 PM	211	1492	15	16	15	16	15	15	16	15	16	15	16	15	25.7	37.3	36.1	-1	-1	-1
1/17/2019	6:34:59 PM	414	1493	16	16	15	16	15	16	15	15	15	16	16	16	25.7	37.3	36.1	-1	-1	-1
1/17/2019	6:34:59 PM	601	1494	15	16	16	16	15	16	16	15	16	16	16	16	25.7	37.3	36.1	-1	-1	-1
1/17/2019	6:34:59 PM	805	1495	16	16	16	16	15	15	16	15	15	16	16	16	25.7	37.3	36.1	-1	-1	-1
1/17/2019	6:35:00 PM	8	1496	15	16	15	16	15	15	16	15	16	15	16	16	25.7	37.3	36.1	-1	-1	-1
1/17/2019	6:35:00 PM	211	1497	16	16	15	16	15	15	15	15	15	16	16	16	25.7	37.3	36.1	-1	-1	-1
1/17/2019	6:35:00 PM	414	1498	16	16	16	15	15	15	16	15	16	16	16	16	25.7	37.3	36.1	-1	-1	-1
1/17/2019	6:35:00 PM	601	1499	16	16	16	16	15	16	16	15	15	16	16	16	25.7	37.3	36.1	-1	-1	-1
1/17/2019	6:35:00 PM	805	1500	16	16	16	15	15	15	16	15	16	15	16	15	25.7	37.3	36.1	-1	-1	-1
1/17/2019	6:35:01 PM	8	1501	16	16	15	16	15	16	15	15	15	16	16	16	25.7	37.3	36.1	-1	-1	-1
1/17/2019	6:35:01 PM	211	1502	16	16	16	15	15	15	16	15	15	15	16	16	25.7	37.3	36.1	-1	-1	-1
1/17/2019	6:35:01 PM	414	1503	16	16	16	16	15	15	16	15	16	15	16	15	25.7	37.3	36.1	-1	-1	-1
1/17/2019	6:35:01 PM	601	1504	16	16	16	16	15	16	16	15	16	16	16	16	25.7	37.3	36.1	-1	-1	-1
1/17/2019	6:35:01 PM	805	1505	16	16	16	16	15	15	16	15	16	15	16	15	25.7	37.3	36.1	-1	-1	-1
1/17/2019	6:35:02 PM	8	1506	16	16	16	16	15	15	16	15	15	16	16	16	25.7	37.3	36.1	-1	-1	-1
1/17/2019	6:35:02 PM	211	1507	15	16	15	16	15	15	16	15	16	15	16	15	25.7	37.3	36.1	-1	-1	-1
1/17/2019	6:35:02 PM	414	1508	16	16	16	16	15	15	15	16	15	16	16	16	25.7	37.3	36.1	-1	-1	-1
1/17/2019	6:35:02 PM	601	1509	16	16	15	16	15	16	16	15	16	16	16	16	25.7	37.3	36.1	-1	-1	-1
1/17/2019	6:35:02 PM	805	1510	16	16	16	16	15	15	16	15	15	16	16	16	25.7	37.3	36.1	-1	-1	-1
1/17/2019	6:35:03 PM	8	1511	15	16	15	16	15	15	15	15	16	15	16	16	25.7	37.3	36.1	-1	-1	-1
1/17/2019	6:35:03 PM	211	1512	16	16	16	15	15	15	15	15	15	16	16	16	25.7	37.3	36.1	-1	-1	-1
1/17/2019	6:35:03 PM	414	1513	16	16	16	16	16	15	16	15	16	15	16	16	25.7	37.3	36.1	-1	-1	-1
1/17/2019	6:35:03 PM	601	1514	16	16	16	16	15	15	15	15	16	16	16	16	25.7	37.3	36.1	-1	-1	-1
1/17/2019	6:35:03 PM	805	1515	15	16	15	16	15	15	16	15	16	15	16	15	25.7	37.3	36.1	-1	-1	-1
1/17/2019	6:35:04 PM	8	1516	16	16	16	16	15	15	15	15	15	16	16	16	25.7	37.3	36.1	-1	-1	-1
1/17/2019	6:35:04 PM	211	1517	15	16	15	16	15	15	16	15	15	15	16	15	25.7	37.3	36.1	-1	-1	-1
1/17/2019	6:35:04 PM	414	1518	16	16	15	16	15	16	15	16	15	16	16	16	25.7	37.3	36.1	-1	-1	-1
1/17/2019	6:35:04 PM	601	1519	16	16	16	16	15	15	16	15	16	16	16	15	25.7	37.3	36.1	-1	-1	-1
1/17/2019	6:35:04 PM	805	1520	16	16	15	16	15	15	15	15	15	16	16	15	25.7	37.3	36.1	-1	-1	-1
1/17/2019	6:35:05 PM	8	1521	16	16	16	15	15	15	16	15	16	16	16	16	25.7	37.3	36.1	-1	-1	-1
1/17/2019	6:35:05 PM	211	1522	15	16	16	16	15	15	16	15	16	15	16	15	25.7	37.3	36.1	-1	-1	-1
1/17/2019	6:35:05 PM	414	1523	16	16	16	16	15	16	16	16	15	16	16	16	25.7	37.3	36.1	-1	-1	-1
1/17/2019	6:35:05 PM	601	1524	15	16	15	16	15	16	15	15	16	16	16	16	25.7	37.3	36.1	-1	-1	-1
1/17/2019	6:35:05 PM	805	1525	16	16	16	15	15	15	15	15	15	16	16	16	25.7	37.3	36.1	-1	-1	-1
1/17/2019	6:35:06 PM	8	1526	15	16	16	16	15	15	16	15	16	15	16	16	25.7	37.3	16.4	-1	-1	-1
1/17/2019	6:35:06 PM	211	1527	15	16	15	16	15	16	16	16	15	16	16	16	25.7	37.3	16.4	-1	-1	-1
1/17/2019	6:35:06 PM	414	1528	16	16	16	15	15	15	15	15	16	16	16	16	25.7	37.3	16.4	-1	-1	-1
1/17/2019	6:35:06 PM	601	1529	16	16	16	16	15	15	16	16	16	16	16	16	25.7	37.3	16.4	-1	-1	-1
1/17/2019	6:35:06 PM	805	1530	16	16	16	15	15	15	15	15	15	16	16	16	25.7	37.3	16.4	-1	-1	-1
1/17/2019	6:35:07 PM	8	1531	16	16	15	16	15	15	15	15	16	15	16	16	25.7	37.3	16.4	-1	-1	-1
1/17/2019	6:35:07 PM	211	1532	16	16	16	16	15	15	16	15	15	16	16	16	25.7	37.3	16.4	-1	-1	-1
1/17/2019	6:35:07 PM	414	1533	16	16	16	15	15	15	16	15	15	16	16	16	25.7	37.3	16.4	-1	-1	-1
1/17/2019	6:35:07 PM	601	1534	16	16	16	16	15	16	15	16	16	16	16	16	25.7	37.3	16.4	-1	-1	-1
1/17/2019	6:35:07 PM	805	1535	16	15	15	15	15	16	15	15	15	16	16	16	25.7	37.3	16.4	-1	-1	-1
1/17/2019	6:35:08 PM	8	1536	16	16	16	15	16	15	16	15	16	15	16	16	25.7	37.3	16.4	-1	-1	-1
1/17/2019	6:35:08 PM	211	1537	15	16	15	16	15	16	16	15	15	16	16	16	25.7	37.3	16.4	-1	-1	-1
1/17/2019	6:35:08 PM	414	1538	16	16	16	16	15	15	16	15	16	16	16	16	25.7	37.3	16.4	-1	-1	-1
1/17/2019	6:35:08 PM	601	1539	16	16	16	16	15	15	15	15	16	16	16	16	25.7	37.3	16.4	-1	-1	-1
1/17/2019	6:35:08 PM	805	1540	15	16	15	16	15	16	15	15	16	15	16	16	25.7	37.3	16.4	-1	-1	-1
1/17/2019	6:35:09 PM	8	1541	16	16	16	15	15	15	15	15	15	16	16	16	25.7	37.3	16.4	-1	-1	-1
1/17/2019	6:35:09 PM	211	1542	16	16	16	16	15	16	16	15	16	15	16	16	25.7	37.3	16.4	-1	-1	-1
1/17/2019	6:35:09 PM	414	1543	16	16	16	15	16	15	16	15	16	16	16	16	25.7	37.3	16.4	-1	-1	-1
1/17/2019	6:35:09 PM	601	1544	16	16	16	16	15	16	15	16	15	16	16	16	25.7	37.3	16.4	-1	-1	-1
1/17/2019	6:35:09 PM	805	1545	16	16	16	16	15	15	16	15	16	15	16	15	25.7	37.3	16.4	-1	-1	-1
1/17/2019	6:35:10 PM	8	1546	16	16	15	16	15	16	15	15	15	16	16	16	25.7	37.3	16.4	-1	-1	-1
1/17/2019	6:35:10 PM	211	1547	16	16	16	16	15	15	15	15	16	15	16	16	25.7	37.3	16.4	-1	-1	-1
1/17/2019	6:35:10 PM	414	1548	16	16	15	16	15	16	15	16	16	16	16	16	25.7	37.3	16.4	-1	-1	-1
1/17/2019	6:35:10 PM	601	1549	16	16	16	16	15	15	16	15	16	15	16	16	25.7	37.3	16.4	-1	-1	-1
1/17/2019	6:35:10 PM	805	1550	16	16	15	16	15	15	15	15	15	16	16	16	25.7	37.3	16.4	-1	-1	-1
1/17/2019	6:35:11 PM	8	1551	16	16	16	15	15	15	16	15	16	15	16	15	25.7	37.3	16.4	-1	-1	-1
1/17/2019	6:35:11 PM	211	1552	16	16	15	16	15	15	15	16	16	16	16	16	25.7	37.3	16.4	-1	-1	-1
1/17/2019	6:35:11 PM	414	1553	16	16	16	15	15	16	15	15	15	16	16	16	25.7	37.3	16.4	-1	-1	-1
1/17/2019	6:35:11 PM	601	1554	16	16	16	16	15	16	15	15	15	16	16	16	25.7	37.3	16.4	-1	-1	-1
1/17/2019	6:35:11 PM	805	1555	16	16	16	15	15	15	16	15	16	15	16	15	25.7	37.3	16.4	-1	-1	-1
1/17/2019	6:35:12 PM	8	1556	16	16	16	16	15	16	15	15	15	16	16	16	25.7	37.3	16.4	-1	-1	-1
1/17/2019	6:35:12 PM	211	1557	16	16	16	16	15	16	16	15	16	16	16	16	25.7	37.3	16.4	-1	-1	-1
1/17/2019	6:35:12 PM	414	1558	16	16	16	16	15	16	15	16	15	16	16	16	25.7	37.3	16.4	-1	-1	-1
1/17/2019	6:35:12 PM	601	1559	16	16	16	16	15	15	15	15	16	15	16	16	25.7	37.3	16.4	-1	-1	-1
1/17/2019	6:35:12 PM	805	1560	16	16	15	16	15	16	15	15	15	16	16	16	25.7	37.3	16.4	-1	-1	-1
1/17/2019	6:35:13 PM	8	1561	16	16	16	15	15	15	16	15	16	15	16	16	25.7	37.3	16.4	-1	-1	-1
1/17/2019	6:35:13 PM	211	1562	16	16	15	16	15	16	15	15	16	16	16	16	25.7	37.3	16.4	-1	-1	-1
1/17/2019	6:35:13 PM	414	1563	16	16	16	15	16	15	16	15	16	16	16	16	25.7	37.3	16.4	-1	-1	-1
1/17/2019	6:35:13 PM	601	1564	16	16	16	16	15	16	15	15	15	16	16	16	25.7	37.3	16.4	-1	-1	-1
1/17/2019	6:35:13 PM	805	1565	16	15	16	15	15	15	15	15	15	15	16	16	25.7	37.3	16.4	-1	-1	-1
1/17/2019	6:35:14 PM	8	1566	15	16	15	16	15	16	15	15	16	15	16	16	25.7	37.3	16.4	-1	-1	-1
1/17/2019	6:35:14 PM	211	1567	16	16	16	16	15	15	15	15	15	16	16	16	25.7	37.3	16.4	-1	-1	-1
1/17/2019	6:35:14 PM	414	1568	16	16	16	16	15	15	16	15	16	15	16	16	25.7	37.2	15.4	-1	-1	-1
1/17/2019	6:35:14 PM	601	1569	16	16	15	16	15	16	15	15	15	16	16	16	25.7	37.2	15.4	-1	-1	-1
1/17/2019	6:35:14 PM	805	1570	15	16	15	16	15	16	16	15	16	15	16	16	25.7	37.2	15.4	-1	-1	-1
1/17/2019	6:35:15 PM	8	1571	16	16	16	16	15	16	15	15	15	16	16	16	25.7	37.2	15.4	-1	-1	-1
1/17/2019	6:35:15 PM	211	1572	16	16	16	15	16	15	15	15	16	16	16	16	25.7	37.2	15.4	-1	-1	-1
1/17/2019	6:35:15 PM	414	1573	16	16	16	16	15	15	15	15	15	16	16	16	25.7	37.2	15.4	-1	-1	-1
1/17/2019	6:35:15 PM	601	1574	16	16	15	16	15	15	16	15	16	16	16	16	25.7	37.2	15.4	-1	-1	-1
1/17/2019	6:35:15 PM	805	1575	16	16	15	16	15	16	15	15	15	16	16	16	25.7	37.2	15.4	-1	-1	-1
1/17/2019	6:35:16 PM	8	1576	15	16	16	16	15	15	16	15	16	15	16	15	25.7	37.2	15.4	-1	-1	-1
1/17/2019	6:35:16 PM	211	1577	15	16	15	16	15	16	16	15	16	15	16	15	25.7	37.2	15.4	-1	-1	-1
1/17/2019	6:35:16 PM	414	1578	16	16	16	15	15	15	16	15	15	16	16	16	25.7	37.2	15.4	-1	-1	-1
1/17/2019	6:35:16 PM	601	1579	16	16	16	16	15	15	15	15	16	16	16	15	25.7	37.2	15.4	-1	-1	-1
1/17/2019	6:35:16 PM	805	1580	16	16	16	15	15	15	15	15	15	16	16	16	25.7	37.2	15.4	-1	-1	-1
1/17/2019	6:35:17 PM	8	1581	15	16	15	16	15	15	16	15	16	15	16	15	25.7	37.2	15.4	-1	-1	-1
1/17/2019	6:35:17 PM	211	1582	16	16	16	16	15	16	15	15	15	16	16	16	25.7	37.2	15.4	-1	-1	-1
1/17/2019	6:35:17 PM	414	1583	16	16	16	16	16	15	16	15	16	16	16	16	25.7	37.2	15.4	-1	-1	-1
1/17/2019	6:35:17 PM	601	1584	16	16	15	16	15	16	15	15	15	15	16	16	25.7	37.2	15.4	-1	-1	-1
1/17/2019	6:35:17 PM	805	1585	16	15	16	15	15	15	15	15	15	16	16	16	25.7	37.2	15.4	-1	-1	-1
1/17/2019	6:35:18 PM	8	1586	15	16	16	16	15	16	15	15	15	16	16	16	25.7	37.2	15.4	-1	-1	-1
1/17/2019	6:35:18 PM	211	1587	16	16	16	16	15	15	15	16	15	16	16	16	25.7	37.2	15.4	-1	-1	-1
1/17/2019	6:35:18 PM	414	1588	16	16	16	15	16	15	16	15	16	15	16	16	25.7	37.2	15.4	-1	-1	-1
1/17/2019	6:35:18 PM	601	1589	16	16	16	16	15	15	16	15	15	16	16	16	25.7	37.2	15.4	-1	-1	-1
1/17/2019	6:35:18 PM	805	1590	16	16	16	15	15	15	16	15	16	15	16	16	25.7	37.2	15.4	-1	-1	-1
1/17/2019	6:35:19 PM	8	1591	16	16	15	16	15	16	16	15	15	16	16	16	25.7	37.2	15.4	-1	-1	-1
1/17/2019	6:35:19 PM	211	1592	16	16	16	15	16	15	16	15	15	16	16	16	25.7	37.2	15.4	-1	-1	-1
1/17/2019	6:35:19 PM	414	1593	16	16	16	16	15	16	15	15	16	15	16	15	25.7	37.2	15.4	-1	-1	-1
1/17/2019	6:35:19 PM	601	1594	16	16	16	15	15	15	16	15	16	15	16	16	25.7	37.2	15.4	-1	-1	-1
1/17/2019	6:35:19 PM	805	1595	15	16	15	16	15	15	15	15	16	15	16	15	25.7	37.2	15.4	-1	-1	-1
1/17/2019	6:35:20 PM	8	1596	16	16	16	16	15	15	15	15	15	16	16	16	25.7	37.2	15.4	-1	-1	-1
1/17/2019	6:35:20 PM	211	1597	16	16	16	15	15	15	16	15	15	16	16	16	25.7	37.2	15.4	-1	-1	-1
1/17/2019	6:35:20 PM	414	1598	15	16	15	16	15	15	15	15	16	16	16	16	25.7	37.2	15.4	-1	-1	-1
1/17/2019	6:35:20 PM	601	1599	16	16	16	16	15	15	15	15	15	16	16	16	25.7	37.2	15.4	-1	-1	-1
1/17/2019	6:35:20 PM	805	1600	16	16	16	15	15	15	15	15	16	15	16	16	25.7	37.2	15.4	-1	-1	-1
1/17/2019	6:35:21 PM	8	1601	15	16	15	16	15	16	15	15	16	16	16	16	25.7	37.2	15.4	-1	-1	-1
1/17/2019	6:35:21 PM	211	1602	16	16	16	16	15	15	16	15	15	16	16	16	25.7	37.2	15.4	-1	-1	-1
1/17/2019	6:35:21 PM	414	1603	16	16	16	16	15	16	15	16	15	16	16	16	25.7	37.2	15.4	-1	-1	-1
1/17/2019	6:35:21 PM	601	1604	15	16	16	16	15	16	16	15	16	15	16	16	25.7	37.2	15.4	-1	-1	-1
1/17/2019	6:35:21 PM	805	1605	16	16	16	15	15	15	16	15	16	16	16	16	25.7	37.2	15.4	-1	-1	-1
1/17/2019	6:35:22 PM	8	1606	16	16	15	16	15	16	15	15	16	15	16	16	25.7	37.2	15.4	-1	-1	-1
1/17/2019	6:35:22 PM	211	1607	16	16	16	16	15	16	15	15	15	16	16	16	25.7	37.2	15.4	-1	-1	-1
1/17/2019	6:35:22 PM	414	1608	16	16	16	16	15	16	15	15	16	15	16	16	25.7	37.2	15.4	-1	-1	-1
1/17/2019	6:35:22 PM	607	1609	16	16	16	16	15	15	15	15	15	16	16	16	25.7	37.2	15.4	-1	-1	-1
1/17/2019	6:35:22 PM	810	1610	16	16	16	16	15	15	16	15	16	16	16	16	25.7	37.2	15.4	-1	-1	-1
1/17/2019	6:35:23 PM	13	1611	16	16	16	16	15	16	15	16	15	16	16	16	25.7	37.2	15.4	-1	-1	-1
1/17/2019	6:35:23 PM	216	1612	16	16	16	16	15	15	16	15	16	15	16	15	25.7	37.2	15.4	-1	-1	-1
1/17/2019	6:35:23 PM	403	1613	16	16	16	15	15	15	16	15	15	16	16	16	25.7	37.2	15.4	-1	-1	-1
1/17/2019	6:35:23 PM	607	1614	16	16	16	16	15	15	16	15	16	15	16	16	25.7	37.2	15.4	-1	-1	-1
1/17/2019	6:35:23 PM	810	1615	16	16	16	16	15	15	15	15	16	16	16	16	25.7	37.2	15.4	-1	-1	-1
1/17/2019	6:35:24 PM	13	1616	16	16	16	15	16	15	16	15	15	16	16	16	25.7	37.2	15.4	-1	-1	-1
1/17/2019	6:35:24 PM	216	1617	15	16	16	16	15	15	16	15	16	15	16	15	25.7	37.2	15.4	-1	-1	-1
1/17/2019	6:35:24 PM	403	1618	16	16	16	15	15	15	15	15	15	16	16	16	25.7	37.2	15.4	-1	-1	-1
1/17/2019	6:35:24 PM	607	1619	16	16	15	16	15	15	16	15	16	15	16	15	25.7	37.2	15.4	-1	-1	-1
1/17/2019	6:35:24 PM	810	1620	16	16	15	16	15	16	15	16	15	16	16	16	25.7	37.2	15.4	-1	-1	-1
1/17/2019	6:35:25 PM	13	1621	16	16	16	16	16	15	16	15	16	15	16	16	25.7	37.2	15.4	-1	-1	-1
1/17/2019	6:35:25 PM	216	1622	15	16	15	16	15	16	15	15	16	15	16	16	25.7	37.2	15.4	-1	-1	-1
1/17/2019	6:35:25 PM	403	1623	15	16	16	16	15	15	16	15	16	15	16	16	25.7	37.2	15.4	-1	-1	-1
1/17/2019	6:35:25 PM	607	1624	15	16	15	16	15	16	16	15	16	16	16	16	25.7	37.2	15.4	-1	-1	-1
1/17/2019	6:35:25 PM	804	1625	16	16	16	15	15	15	16	15	16	15	16	16	25.7	37.2	15.4	-1	-1	-1
1/17/2019	6:35:26 PM	7	1626	16	16	15	16	15	16	16	15	16	15	16	16	25.7	37.2	15.4	-1	-1	-1
1/17/2019	6:35:26 PM	211	1627	16	16	16	16	15	15	16	15	15	16	16	16	25.7	37.2	15.4	-1	-1	-1
1/17/2019	6:35:26 PM	414	1628	16	16	16	16	16	15	16	15	16	15	16	15	25.7	37.2	15.4	-1	-1	-1
1/17/2019	6:35:26 PM	601	1629	16	16	16	16	15	16	15	15	15	16	16	16	25.7	37.2	15.4	-1	-1	-1
1/17/2019	6:35:26 PM	804	1630	16	16	16	16	15	15	16	15	16	15	16	16	25.7	37.2	15.4	-1	-1	-1
1/17/2019	6:35:27 PM	7	1631	15	16	15	16	15	16	16	15	16	16	16	16	25.7	37.2	15.4	-1	-1	-1
1/17/2019	6:35:27 PM	211	1632	16	16	16	16	15	15	16	15	15	16	16	16	25.7	37.2	15.4	-1	-1	-1
1/17/2019	6:35:27 PM	414	1633	16	16	16	16	15	15	16	15	16	15	16	16	25.7	37.2	15.4	-1	-1	-1
1/17/2019	6:35:27 PM	601	1634	16	16	16	15	15	16	15	15	15	16	16	16	25.7	37.2	15.4	-1	-1	-1
1/17/2019	6:35:27 PM	804	1635	16	16	16	16	15	15	16	15	16	15	16	16	25.7	37.2	15.4	-1	-1	-1
1/17/2019	6:35:28 PM	7	1636	16	16	16	16	15	16	15	16	15	16	16	16	25.7	37.2	15.4	-1	-1	-1
1/17/2019	6:35:28 PM	211	1637	16	16	16	16	15	15	16	15	16	16	16	16	25.7	37.2	15.4	-1	-1	-1
1/17/2019	6:35:28 PM	414	1638	15	16	15	16	15	16	16	15	16	16	16	16	25.7	37.2	15.4	-1	-1	-1
1/17/2019	6:35:28 PM	601	1639	16	16	16	15	15	15	16	15	15	16	16	16	25.7	37.2	15.4	-1	-1	-1
1/17/2019	6:35:28 PM	804	1640	15	16	15	16	15	15	16	15	16	15	16	16	25.7	37.2	15.4	-1	-1	-1
1/17/2019	6:35:29 PM	7	1641	16	16	16	16	15	16	15	15	15	16	16	16	25.7	37.2	15.4	-1	-1	-1
1/17/2019	6:35:29 PM	211	1642	16	16	16	16	15	16	16	15	16	15	16	16	25.7	37.2	15.4	-1	-1	-1
1/17/2019	6:35:29 PM	414	1643	16	16	16	16	15	16	15	15	15	16	16	16	25.7	37.2	15.4	-1	-1	-1
1/17/2019	6:35:29 PM	601	1644	15	16	16	16	15	15	16	15	16	15	16	16	25.7	37.2	15.4	-1	-1	-1
1/17/2019	6:35:29 PM	804	1645	16	16	15	16	15	16	15	15	15	16	16	16	25.7	37.2	15.4	-1	-1	-1
1/17/2019	6:35:30 PM	7	1646	16	16	16	16	15	15	16	15	15	16	16	16	25.7	37.2	15.4	-1	-1	-1
1/17/2019	6:35:30 PM	211	1647	16	16	16	16	15	15	16	15	16	15	16	15	25.7	37.2	15.4	-1	-1	-1
1/17/2019	6:35:30 PM	414	1648	16	16	15	16	15	15	15	16	16	16	16	16	25.7	37.2	15.4	-1	-1	-1
1/17/2019	6:35:30 PM	601	1649	16	16	16	15	15	15	15	15	16	15	16	16	25.7	37.2	15.4	-1	-1	-1
1/17/2019	6:35:30 PM	804	1650	15	16	15	16	15	15	16	15	16	15	16	15	25.7	37.2	15.4	-1	-1	-1
1/17/2019	6:35:31 PM	7	1651	16	16	16	16	15	16	15	15	15	16	16	16	25.7	37.2	15.4	-1	-1	-1
1/17/2019	6:35:31 PM	211	1652	16	16	16	16	16	15	16	15	16	16	16	16	25.7	37.1	15.9	-1	-1	-1
1/17/2019	6:35:31 PM	414	1653	16	16	15	16	15	16	16	15	16	16	16	16	25.7	37.1	15.9	-1	-1	-1
1/17/2019	6:35:31 PM	601	1654	16	16	16	15	15	15	16	15	15	15	16	16	25.7	37.1	15.9	-1	-1	-1
1/17/2019	6:35:31 PM	804	1655	15	16	15	16	15	15	16	15	16	15	16	15	25.7	37.1	15.9	-1	-1	-1
1/17/2019	6:35:32 PM	7	1656	16	16	15	16	15	16	15	16	16	16	16	16	25.7	37.1	15.9	-1	-1	-1
1/17/2019	6:35:32 PM	211	1657	16	16	16	15	15	15	16	15	16	16	16	16	25.7	37.1	15.9	-1	-1	-1
1/17/2019	6:35:32 PM	414	1658	15	16	16	16	15	15	16	15	16	16	16	16	25.7	37.1	15.9	-1	-1	-1
1/17/2019	6:35:32 PM	601	1659	16	16	16	15	15	16	15	15	15	16	16	16	25.7	37.1	15.9	-1	-1	-1
1/17/2019	6:35:32 PM	804	1660	16	16	16	15	15	15	16	15	16	15	16	15	25.7	37.1	15.9	-1	-1	-1
1/17/2019	6:35:33 PM	7	1661	15	16	16	16	15	16	16	15	16	16	16	16	25.7	37.1	15.9	-1	-1	-1
1/17/2019	6:35:33 PM	211	1662	16	16	16	16	15	15	15	15	15	16	16	16	25.7	37.1	15.9	-1	-1	-1
1/17/2019	6:35:33 PM	414	1663	16	16	16	16	15	15	16	15	16	16	16	16	25.7	37.1	15.9	-1	-1	-1
1/17/2019	6:35:33 PM	601	1664	15	16	15	16	15	15	15	15	15	15	16	16	25.7	37.1	15.9	-1	-1	-1
1/17/2019	6:35:33 PM	804	1665	16	16	16	15	15	15	16	15	15	15	16	16	25.7	37.1	15.9	-1	-1	-1
1/17/2019	6:35:34 PM	7	1666	16	16	15	16	15	16	16	15	16	16	16	16	25.7	37.1	15.9	-1	-1	-1
1/17/2019	6:35:34 PM	211	1667	16	16	16	16	15	15	16	15	16	15	16	16	25.7	37.1	15.9	-1	-1	-1
1/17/2019	6:35:34 PM	414	1668	16	16	16	16	15	16	15	16	15	16	16	16	25.7	37.1	15.9	-1	-1	-1
1/17/2019	6:35:34 PM	601	1669	15	16	15	16	15	16	15	15	16	15	16	15	25.7	37.1	15.9	-1	-1	-1
1/17/2019	6:35:34 PM	804	1670	16	16	16	15	15	15	15	15	16	16	16	16	25.7	37.1	15.9	-1	-1	-1
1/17/2019	6:35:35 PM	7	1671	15	16	16	16	15	16	16	15	16	16	16	16	25.7	37.1	15.9	-1	-1	-1
1/17/2019	6:35:35 PM	211	1672	16	16	16	15	15	15	16	15	16	16	16	16	25.7	37.1	15.9	-1	-1	-1
1/17/2019	6:35:35 PM	414	1673	16	16	15	16	15	15	15	15	16	15	16	16	25.7	37.1	15.9	-1	-1	-1
1/17/2019	6:35:35 PM	601	1674	15	16	16	16	15	15	16	15	16	15	16	15	25.7	37.1	15.9	-1	-1	-1
1/17/2019	6:35:35 PM	804	1675	16	16	16	16	15	16	15	15	15	16	16	16	25.7	37.1	15.9	-1	-1	-1
1/17/2019	6:35:36 PM	7	1676	16	16	16	16	15	16	16	15	16	15	16	16	25.7	37.1	15.9	-1	-1	-1
1/17/2019	6:35:36 PM	211	1677	16	16	16	16	15	16	15	15	15	16	16	16	25.7	37.1	15.9	-1	-1	-1
1/17/2019	6:35:36 PM	414	1678	16	16	16	16	15	15	16	15	16	15	16	16	25.7	37.1	15.9	-1	-1	-1
1/17/2019	6:35:36 PM	601	1679	16	16	16	16	15	16	15	15	15	16	16	16	25.7	37.1	15.9	-1	-1	-1
1/17/2019	6:35:36 PM	804	1680	15	16	16	15	15	15	16	15	16	15	16	16	25.7	37.1	15.9	-1	-1	-1
1/17/2019	6:35:37 PM	7	1681	16	16	16	16	15	16	15	15	15	16	16	16	25.7	37.1	15.9	-1	-1	-1
1/17/2019	6:35:37 PM	211	1682	15	16	16	16	15	15	15	15	16	15	16	16	25.7	37.1	15.9	-1	-1	-1
1/17/2019	6:35:37 PM	414	1683	16	16	15	16	15	16	15	15	15	16	16	16	25.7	37.1	15.9	-1	-1	-1
1/17/2019	6:35:37 PM	601	1684	15	16	15	16	15	16	15	15	15	16	16	16	25.7	37.1	15.9	-1	-1	-1
1/17/2019	6:35:37 PM	804	1685	16	16	16	16	15	15	15	15	15	15	16	16	25.7	37.1	15.9	-1	-1	-1
1/17/2019	6:35:38 PM	7	1686	16	16	15	16	15	16	16	16	16	16	16	16	25.7	37.1	15.9	-1	-1	-1
1/17/2019	6:35:38 PM	211	1687	16	16	16	15	16	15	16	15	16	16	16	16	25.7	37.1	15.9	-1	-1	-1
1/17/2019	6:35:38 PM	414	1688	16	16	15	16	15	15	15	15	16	16	16	16	25.7	37.1	15.9	-1	-1	-1
1/17/2019	6:35:38 PM	601	1689	16	16	16	15	15	15	16	15	16	15	16	16	25.7	37.1	15.9	-1	-1	-1
1/17/2019	6:35:38 PM	804	1690	16	16	15	16	15	16	15	15	15	15	16	16	25.7	37.1	15.9	-1	-1	-1
1/17/2019	6:35:39 PM	7	1691	16	16	16	15	15	15	16	16	16	16	16	16	25.7	37.1	15.9	-1	-1	-1
1/17/2019	6:35:39 PM	211	1692	15	16	15	16	15	15	15	15	16	15	16	16	25.7	37.1	15.9	-1	-1	-1
1/17/2019	6:35:39 PM	414	1693	16	16	16	16	15	15	15	16	15	16	16	16	25.7	37.1	15.9	-1	-1	-1
1/17/2019	6:35:39 PM	601	1694	15	16	15	15	15	15	15	15	16	15	16	16	25.7	37.0	10.8	-1	-1	-1
1/17/2019	6:35:39 PM	804	1695	16	16	16	16	15	16	15	15	15	16	16	16	25.7	37.0	10.8	-1	-1	-1
1/17/2019	6:35:40 PM	7	1696	16	16	16	15	15	15	16	15	16	16	16	16	25.7	37.0	10.8	-1	-1	-1
1/17/2019	6:35:40 PM	211	1697	16	16	15	16	15	16	15	15	16	16	16	16	25.7	37.0	10.8	-1	-1	-1
1/17/2019	6:35:40 PM	414	1698	16	16	16	15	15	16	16	15	16	15	16	16	25.7	37.0	10.8	-1	-1	-1
1/17/2019	6:35:40 PM	601	1699	16	16	16	15	15	15	15	15	15	15	16	16	25.7	37.0	10.8	-1	-1	-1
1/17/2019	6:35:40 PM	804	1700	15	16	15	16	15	15	15	15	16	15	16	15	25.7	37.0	10.8	-1	-1	-1
1/17/2019	6:35:41 PM	7	1701	16	16	16	16	15	16	15	15	15	16	16	16	25.7	37.0	10.8	-1	-1	-1
1/17/2019	6:35:41 PM	211	1702	16	16	16	16	15	15	16	15	16	16	16	16	25.7	37.0	10.8	-1	-1	-1
1/17/2019	6:35:41 PM	414	1703	16	16	16	16	15	15	15	15	16	16	16	16	25.7	37.0	10.8	-1	-1	-1
1/17/2019	6:35:41 PM	601	1704	16	16	16	16	15	15	16	15	16	15	16	15	25.7	37.0	10.8	-1	-1	-1
1/17/2019	6:35:41 PM	804	1705	15	16	15	16	15	16	15	15	16	16	16	15	25.7	37.0	10.8	-1	-1	-1
1/17/2019	6:35:42 PM	7	1706	16	16	16	16	15	16	15	15	16	16	16	16	25.7	37.0	10.8	-1	-1	-1
1/17/2019	6:35:42 PM	211	1707	15	16	15	16	15	16	16	15	16	16	16	16	25.7	37.0	10.8	-1	-1	-1
1/17/2019	6:35:42 PM	414	1708	16	16	16	15	16	16	16	15	16	16	16	16	25.7	37.0	10.8	-1	-1	-1
1/17/2019	6:35:42 PM	601	1709	15	16	15	16	15	15	15	15	16	15	16	16	25.7	37.0	10.8	-1	-1	-1
1/17/2019	6:35:42 PM	804	1710	16	16	16	15	15	15	15	15	15	16	16	16	25.7	37.0	10.8	-1	-1	-1
1/17/2019	6:35:43 PM	7	1711	16	16	16	16	16	15	16	15	16	15	16	15	25.7	37.0	10.8	-1	-1	-1
1/17/2019	6:35:43 PM	211	1712	16	16	16	16	15	16	15	15	16	16	16	16	25.7	37.0	10.8	-1	-1	-1
1/17/2019	6:35:43 PM	414	1713	16	16	16	16	16	15	16	15	16	15	16	16	25.7	37.0	10.8	-1	-1	-1
1/17/2019	6:35:43 PM	601	1714	16	16	16	15	15	15	16	15	15	16	16	16	25.7	37.0	10.8	-1	-1	-1
1/17/2019	6:35:43 PM	804	1715	15	16	15	16	15	15	16	15	16	15	16	16	25.7	37.0	10.8	-1	-1	-1
1/17/2019	6:35:44 PM	7	1716	16	16	16	16	15	16	15	15	15	16	16	16	25.7	37.0	10.8	-1	-1	-1
1/17/2019	6:35:44 PM	211	1717	16	16	16	15	16	15	16	15	16	15	16	16	25.7	37.0	10.8	-1	-1	-1
1/17/2019	6:35:44 PM	414	1718	16	16	16	16	15	16	15	16	15	16	16	16	25.7	37.0	10.8	-1	-1	-1
1/17/2019	6:35:44 PM	601	1719	15	16	16	16	15	15	15	15	16	15	16	16	25.7	37.0	10.8	-1	-1	-1
1/17/2019	6:35:44 PM	804	1720	15	16	15	16	15	15	15	15	15	16	16	16	25.7	37.0	10.8	-1	-1	-1
1/17/2019	6:35:45 PM	7	1721	16	16	16	15	15	16	16	15	15	16	16	16	25.7	37.0	10.8	-1	-1	-1
1/17/2019	6:35:45 PM	211	1722	15	16	15	16	15	16	16	15	16	15	16	15	25.7	37.0	10.8	-1	-1	-1
1/17/2019	6:35:45 PM	414	1723	16	16	16	16	15	16	16	16	15	16	16	16	25.7	37.0	10.8	-1	-1	-1
1/17/2019	6:35:45 PM	601	1724	15	16	15	16	15	15	15	15	16	16	16	16	25.7	37.0	10.8	-1	-1	-1
1/17/2019	6:35:45 PM	804	1725	16	16	16	15	15	15	15	15	15	16	16	16	25.7	37.0	10.8	-1	-1	-1
1/17/2019	6:35:46 PM	7	1726	16	16	16	16	15	15	16	15	16	15	16	16	25.7	37.0	10.8	-1	-1	-1
1/17/2019	6:35:46 PM	211	1727	16	16	15	16	15	16	15	16	16	16	16	16	25.7	37.0	10.8	-1	-1	-1
1/17/2019	6:35:46 PM	414	1728	16	16	16	16	15	16	15	15	16	16	16	16	25.7	37.0	10.8	-1	-1	-1
1/17/2019	6:35:46 PM	601	1729	15	16	15	16	15	16	15	15	15	16	16	16	25.7	37.0	10.8	-1	-1	-1
1/17/2019	6:35:46 PM	804	1730	16	16	16	15	15	15	16	15	16	15	16	16	25.7	37.0	10.8	-1	-1	-1
1/17/2019	6:35:47 PM	7	1731	16	16	16	16	15	16	15	16	16	16	16	16	25.7	37.0	10.8	-1	-1	-1
1/17/2019	6:35:47 PM	211	1732	16	16	16	15	15	15	16	15	16	16	16	16	25.7	37.0	10.8	-1	-1	-1
1/17/2019	6:35:47 PM	414	1733	16	16	16	16	15	16	15	15	15	16	16	16	25.7	37.0	10.8	-1	-1	-1
1/17/2019	6:35:47 PM	601	1734	15	16	16	16	15	15	15	15	16	15	16	15	25.7	37.0	10.8	-1	-1	-1
1/17/2019	6:35:47 PM	804	1735	16	16	15	16	15	15	15	16	15	16	16	16	25.7	37.0	10.8	-1	-1	-1
1/17/2019	6:35:48 PM	7	1736	16	16	16	15	15	15	16	15	16	16	16	16	25.7	36.9	13.2	-1	-1	-1
1/17/2019	6:35:48 PM	211	1737	16	16	15	16	15	16	15	15	16	16	16	16	25.7	36.9	13.2	-1	-1	-1
1/17/2019	6:35:48 PM	414	1738	16	16	16	16	15	15	16	15	16	16	16	16	25.7	36.9	13.2	-1	-1	-1
1/17/2019	6:35:48 PM	601	1739	16	16	15	16	15	15	15	15	15	16	16	16	25.7	36.9	13.2	-1	-1	-1
1/17/2019	6:35:48 PM	804	1740	16	16	16	15	15	15	16	15	16	15	16	16	25.7	36.9	13.2	-1	-1	-1
1/17/2019	6:35:49 PM	7	1741	15	16	15	16	15	16	15	15	16	16	16	16	25.7	36.9	13.2	-1	-1	-1
1/17/2019	6:35:49 PM	211	1742	16	16	16	16	15	15	15	16	15	16	16	16	25.7	36.9	13.2	-1	-1	-1
1/17/2019	6:35:49 PM	414	1743	16	16	16	16	16	15	16	15	15	15	16	16	25.7	36.9	13.2	-1	-1	-1
1/17/2019	6:35:49 PM	601	1744	16	16	16	16	15	16	15	15	15	16	16	16	25.7	36.9	13.2	-1	-1	-1
1/17/2019	6:35:49 PM	804	1745	16	16	16	15	15	15	16	15	16	15	16	16	25.7	36.9	13.2	-1	-1	-1
1/17/2019	6:35:50 PM	7	1746	16	16	15	16	15	16	16	15	16	16	16	16	25.7	36.9	13.2	-1	-1	-1
1/17/2019	6:35:50 PM	211	1747	16	16	16	15	15	16	16	15	16	16	16	16	25.7	36.9	13.2	-1	-1	-1
1/17/2019	6:35:50 PM	414	1748	16	16	15	16	15	16	16	15	16	15	16	16	25.7	36.9	13.2	-1	-1	-1
1/17/2019	6:35:50 PM	601	1749	16	16	16	15	15	15	15	15	16	15	16	16	25.7	36.9	13.2	-1	-1	-1
1/17/2019	6:35:50 PM	804	1750	16	16	15	16	15	16	15	15	16	16	16	16	25.7	36.9	13.2	-1	-1	-1
1/17/2019	6:35:51 PM	7	1751	16	16	16	16	15	16	16	15	15	16	16	16	25.7	36.9	13.2	-1	-1	-1
1/17/2019	6:35:51 PM	211	1752	16	16	16	15	16	15	16	15	16	15	16	16	25.7	36.9	13.2	-1	-1	-1
1/17/2019	6:35:51 PM	414	1753	16	16	16	16	15	16	16	15	15	16	16	16	25.7	36.9	13.2	-1	-1	-1
1/17/2019	6:35:51 PM	601	1754	16	16	16	16	15	15	16	15	16	15	16	15	25.7	36.9	13.2	-1	-1	-1
1/17/2019	6:35:51 PM	804	1755	16	16	15	16	15	16	15	15	15	16	16	16	25.7	36.9	13.2	-1	-1	-1
1/17/2019	6:35:52 PM	7	1756	16	15	16	16	15	16	16	15	16	16	16	16	25.7	36.9	13.2	-1	-1	-1
1/17/2019	6:35:52 PM	211	1757	15	16	15	16	15	15	16	15	16	15	16	16	25.7	36.9	13.2	-1	-1	-1
1/17/2019	6:35:52 PM	414	1758	16	16	15	16	15	16	15	15	15	16	16	16	25.7	36.9	13.2	-1	-1	-1
1/17/2019	6:35:52 PM	601	1759	15	16	16	16	15	15	16	15	16	15	16	15	25.7	36.9	13.2	-1	-1	-1
1/17/2019	6:35:52 PM	804	1760	15	16	15	16	15	16	15	15	16	15	16	16	25.7	36.9	13.2	-1	-1	-1
1/17/2019	6:35:53 PM	7	1761	16	16	16	16	15	15	16	15	16	16	16	16	25.7	36.9	13.2	-1	-1	-1
1/17/2019	6:35:53 PM	211	1762	15	16	15	16	15	16	16	15	16	15	16	15	25.7	36.9	13.2	-1	-1	-1
1/17/2019	6:35:53 PM	414	1763	16	16	16	16	16	16	16	15	16	16	16	16	25.7	36.9	13.2	-1	-1	-1
1/17/2019	6:35:53 PM	601	1764	15	16	15	16	15	16	15	15	15	15	16	16	25.7	36.9	13.2	-1	-1	-1
1/17/2019	6:35:53 PM	804	1765	16	16	16	15	15	15	16	15	16	15	16	16	25.7	36.9	13.2	-1	-1	-1
1/17/2019	6:35:54 PM	7	1766	15	16	15	16	15	16	16	15	16	16	16	15	25.7	36.9	13.2	-1	-1	-1
1/17/2019	6:35:54 PM	211	1767	16	16	16	16	15	16	15	15	16	16	16	16	25.7	36.9	13.2	-1	-1	-1
1/17/2019	6:35:54 PM	414	1768	16	16	16	16	15	15	16	15	16	15	16	16	25.7	36.9	13.2	-1	-1	-1
1/17/2019	6:35:54 PM	601	1769	16	16	16	15	15	15	15	15	15	16	16	16	25.7	36.9	13.2	-1	-1	-1
1/17/2019	6:35:54 PM	804	1770	15	16	16	16	15	15	16	15	16	15	16	15	25.7	36.9	13.2	-1	-1	-1
1/17/2019	6:35:55 PM	7	1771	16	16	16	16	15	15	15	15	15	16	16	16	25.7	36.9	13.2	-1	-1	-1
1/17/2019	6:35:55 PM	211	1772	16	16	16	15	15	15	16	15	15	16	16	16	25.7	36.9	13.2	-1	-1	-1
1/17/2019	6:35:55 PM	414	1773	16	16	15	16	15	16	16	15	16	15	16	16	25.7	36.9	13.2	-1	-1	-1
1/17/2019	6:35:55 PM	601	1774	16	16	16	15	15	15	16	15	15	16	16	16	25.7	36.9	13.2	-1	-1	-1
1/17/2019	6:35:55 PM	804	1775	15	16	16	16	15	15	16	15	16	15	16	16	25.7	36.9	13.2	-1	-1	-1
1/17/2019	6:35:56 PM	7	1776	16	16	15	16	15	16	16	16	16	16	16	16	25.7	36.9	13.2	-1	-1	-1
1/17/2019	6:35:56 PM	211	1777	16	16	16	15	15	15	16	15	16	15	16	16	25.7	36.9	13.2	-1	-1	-1
1/17/2019	6:35:56 PM	414	1778	15	16	16	16	15	15	16	15	16	16	16	16	25.7	36.9	11.1	-1	-1	-1
1/17/2019	6:35:56 PM	601	1779	16	16	16	15	15	15	15	15	15	15	16	16	25.7	36.9	11.1	-1	-1	-1
1/17/2019	6:35:56 PM	804	1780	16	16	16	16	15	15	16	15	16	15	16	16	25.7	36.9	11.1	-1	-1	-1
1/17/2019	6:35:57 PM	7	1781	16	16	15	16	15	16	16	16	16	16	16	16	25.7	36.9	11.1	-1	-1	-1
1/17/2019	6:35:57 PM	211	1782	16	16	16	15	15	15	16	15	16	16	16	16	25.7	36.9	11.1	-1	-1	-1
1/17/2019	6:35:57 PM	414	1783	16	16	16	16	15	15	16	15	16	15	16	15	25.7	36.9	11.1	-1	-1	-1
1/17/2019	6:35:57 PM	601	1784	15	16	15	16	15	15	15	15	15	16	16	16	25.7	36.9	11.1	-1	-1	-1
1/17/2019	6:35:57 PM	804	1785	16	16	16	15	16	15	16	15	15	15	16	16	25.7	36.9	11.1	-1	-1	-1
1/17/2019	6:35:58 PM	7	1786	15	16	16	16	15	15	16	15	16	15	16	15	25.7	36.9	11.1	-1	-1	-1
1/17/2019	6:35:58 PM	211	1787	16	16	15	16	15	16	15	16	15	16	16	16	25.7	36.9	11.1	-1	-1	-1
1/17/2019	6:35:58 PM	414	1788	16	16	16	15	16	15	16	15	15	16	16	16	25.7	36.9	11.1	-1	-1	-1
1/17/2019	6:35:58 PM	601	1789	15	16	15	16	15	15	15	15	16	15	16	15	25.7	36.9	11.1	-1	-1	-1
1/17/2019	6:35:58 PM	804	1790	16	16	16	16	15	16	15	15	15	16	16	16	25.7	36.9	11.1	-1	-1	-1
1/17/2019	6:35:59 PM	7	1791	16	16	16	15	15	15	16	15	16	16	16	16	25.7	36.9	11.1	-1	-1	-1
1/17/2019	6:35:59 PM	211	1792	16	16	16	16	15	15	16	15	16	15	16	16	25.7	36.9	11.1	-1	-1	-1
1/17/2019	6:35:59 PM	414	1793	16	16	16	16	15	15	16	15	15	16	16	16	25.7	36.9	11.1	-1	-1	-1
1/17/2019	6:35:59 PM	601	1794	15	16	15	16	15	15	15	15	16	15	16	15	25.7	36.9	11.1	-1	-1	-1
1/17/2019	6:35:59 PM	804	1795	16	16	16	16	15	15	16	15	16	16	16	16	25.7	36.9	11.1	-1	-1	-1
1/17/2019	6:36:00 PM	7	1796	15	16	15	16	15	16	16	15	16	15	16	16	25.7	36.9	11.1	-1	-1	-1
1/17/2019	6:36:00 PM	211	1797	16	16	16	16	15	15	16	15	16	15	16	16	25.7	36.9	11.1	-1	-1	-1
1/17/2019	6:36:00 PM	414	1798	15	16	15	16	15	16	16	15	16	15	16	16	25.7	36.9	11.1	-1	-1	-1
1/17/2019	6:36:00 PM	601	1799	16	16	16	16	15	15	15	15	15	15	16	16	25.7	36.9	11.1	-1	-1	-1
1/17/2019	6:36:00 PM	804	1800	15	16	15	16	15	15	15	15	16	15	16	15	25.7	36.9	11.1	-1	-1	-1
1/17/2019	6:36:01 PM	7	1801	16	16	16	15	15	16	15	15	16	16	16	16	25.7	36.9	11.1	-1	-1	-1
1/17/2019	6:36:01 PM	211	1802	15	16	15	16	15	15	15	15	16	16	16	16	25.7	36.9	11.1	-1	-1	-1
1/17/2019	6:36:01 PM	414	1803	16	16	16	16	15	15	16	15	15	16	16	16	25.7	36.9	11.1	-1	-1	-1
1/17/2019	6:36:01 PM	601	1804	15	16	15	15	15	15	16	15	16	15	16	15	25.7	36.9	11.1	-1	-1	-1
1/17/2019	6:36:01 PM	804	1805	16	16	16	15	15	16	15	15	15	16	16	16	25.7	36.9	11.1	-1	-1	-1
1/17/2019	6:36:02 PM	7	1806	16	16	16	16	16	16	16	15	16	15	16	16	25.7	36.9	11.1	-1	-1	-1
1/17/2019	6:36:02 PM	211	1807	16	16	16	16	15	16	15	15	15	16	16	16	25.7	36.9	11.1	-1	-1	-1
1/17/2019	6:36:02 PM	414	1808	16	16	16	15	16	15	16	15	16	16	16	16	25.7	36.9	11.1	-1	-1	-1
1/17/2019	6:36:02 PM	601	1809	16	16	15	16	15	15	15	15	15	16	16	16	25.7	36.9	11.1	-1	-1	-1
1/17/2019	6:36:02 PM	804	1810	16	16	16	16	15	15	16	15	16	15	16	16	25.7	36.9	11.1	-1	-1	-1
1/17/2019	6:36:03 PM	7	1811	16	16	15	16	15	15	15	15	16	16	16	16	25.7	36.9	11.1	-1	-1	-1
1/17/2019	6:36:03 PM	211	1812	16	16	16	15	16	15	16	15	15	16	16	16	25.7	36.9	11.1	-1	-1	-1
1/17/2019	6:36:03 PM	414	1813	16	16	15	16	15	16	16	16	16	15	16	16	25.7	36.9	11.1	-1	-1	-1
1/17/2019	6:36:03 PM	601	1814	16	16	16	15	15	15	16	15	15	15	16	16	25.7	36.9	11.1	-1	-1	-1
1/17/2019	6:36:03 PM	804	1815	15	16	15	16	15	16	15	15	16	15	16	16	25.7	36.9	11.1	-1	-1	-1
1/17/2019	6:36:04 PM	7	1816	16	16	15	16	15	16	15	15	15	16	16	16	25.7	36.9	11.1	-1	-1	-1
1/17/2019	6:36:04 PM	211	1817	16	16	16	16	16	15	16	15	16	15	16	16	25.7	36.9	11.1	-1	-1	-1
1/17/2019	6:36:04 PM	414	1818	16	16	16	16	15	16	15	15	16	16	16	16	25.7	36.9	11.1	-1	-1	-1
1/17/2019	6:36:04 PM	601	1819	16	16	16	15	15	15	15	15	15	15	16	16	25.7	36.9	11.1	-1	-1	-1
1/17/2019	6:36:04 PM	804	1820	15	16	15	16	15	15	16	15	16	15	16	15	25.7	36.9	31.7	-1	-1	-1
1/17/2019	6:36:05 PM	7	1821	16	16	16	16	15	15	15	15	15	16	16	16	25.7	36.9	31.7	-1	-1	-1
1/17/2019	6:36:05 PM	211	1822	16	16	16	15	15	15	16	15	16	16	16	16	25.7	36.9	31.7	-1	-1	-1
1/17/2019	6:36:05 PM	414	1823	15	16	15	16	15	16	16	15	16	15	16	16	25.7	36.9	31.7	-1	-1	-1
1/17/2019	6:36:05 PM	601	1824	16	15	16	16	15	15	15	15	15	16	16	16	25.7	36.9	31.7	-1	-1	-1
1/17/2019	6:36:05 PM	804	1825	15	16	15	16	15	15	15	15	16	15	16	16	25.7	36.9	31.7	-1	-1	-1
1/17/2019	6:36:06 PM	7	1826	16	16	16	16	15	15	16	15	15	16	16	16	25.7	36.9	31.7	-1	-1	-1
1/17/2019	6:36:06 PM	211	1827	16	16	16	16	15	15	16	15	16	15	16	16	25.7	36.9	31.7	-1	-1	-1
1/17/2019	6:36:06 PM	414	1828	16	16	16	16	15	16	15	16	15	16	16	16	25.7	36.9	31.7	-1	-1	-1
1/17/2019	6:36:06 PM	601	1829	15	16	15	15	15	15	16	15	16	15	16	16	25.7	36.9	31.7	-1	-1	-1
1/17/2019	6:36:06 PM	804	1830	16	16	15	16	15	16	16	16	15	16	16	16	25.7	36.9	31.7	-1	-1	-1
1/17/2019	6:36:07 PM	7	1831	16	16	16	15	15	16	16	15	16	16	16	15	25.7	36.9	31.7	-1	-1	-1
1/17/2019	6:36:07 PM	211	1832	16	16	15	16	15	16	16	15	16	16	16	16	25.7	36.9	31.7	-1	-1	-1
1/17/2019	6:36:07 PM	414	1833	16	16	16	16	15	15	16	15	16	16	16	16	25.7	36.9	31.7	-1	-1	-1
1/17/2019	6:36:07 PM	601	1834	15	16	15	16	15	15	15	15	15	15	16	15	25.7	36.9	31.7	-1	-1	-1
1/17/2019	6:36:07 PM	804	1835	16	16	16	16	15	16	15	15	15	16	16	16	25.7	36.9	31.7	-1	-1	-1
1/17/2019	6:36:08 PM	7	1836	16	16	16	16	15	15	16	15	16	15	16	16	25.7	36.9	31.7	-1	-1	-1
1/17/2019	6:36:08 PM	211	1837	16	16	16	16	15	16	15	16	16	16	16	16	25.7	36.9	31.7	-1	-1	-1
1/17/2019	6:36:08 PM	414	1838	16	16	16	15	15	15	16	15	16	16	16	16	25.7	36.9	31.7	-1	-1	-1
1/17/2019	6:36:08 PM	601	1839	15	16	16	16	15	16	15	15	16	16	16	15	25.7	36.9	31.7	-1	-1	-1
1/17/2019	6:36:08 PM	804	1840	16	16	16	15	15	16	15	15	15	16	16	16	25.7	36.9	31.7	-1	-1	-1
1/17/2019	6:36:09 PM	7	1841	16	16	15	16	15	15	16	15	16	15	16	15	25.7	36.9	31.7	-1	-1	-1
1/17/2019	6:36:09 PM	211	1842	16	16	16	16	15	16	15	16	16	16	16	16	25.7	36.9	31.7	-1	-1	-1
1/17/2019	6:36:09 PM	414	1843	16	16	16	15	15	15	16	15	16	16	16	16	25.7	36.9	31.7	-1	-1	-1
1/17/2019	6:36:09 PM	601	1844	15	16	15	16	15	15	15	15	15	16	16	16	25.7	36.9	31.7	-1	-1	-1
1/17/2019	6:36:09 PM	804	1845	16	16	16	15	15	15	16	15	16	16	16	16	25.7	36.9	31.7	-1	-1	-1
1/17/2019	6:36:10 PM	7	1846	16	16	15	16	15	15	15	15	16	15	16	15	25.7	36.9	31.7	-1	-1	-1
1/17/2019	6:36:10 PM	211	1847	16	16	15	16	15	16	15	16	16	16	16	16	25.7	36.9	31.7	-1	-1	-1
1/17/2019	6:36:10 PM	414	1848	16	16	16	15	16	15	16	15	15	16	16	16	25.7	36.9	31.7	-1	-1	-1
1/17/2019	6:36:10 PM	601	1849	16	16	15	16	15	15	15	15	16	15	16	15	25.7	36.9	31.7	-1	-1	-1
1/17/2019	6:36:10 PM	804	1850	16	16	16	16	15	16	15	15	15	16	16	16	25.7	36.9	31.7	-1	-1	-1
1/17/2019	6:36:11 PM	7	1851	15	16	15	16	15	15	16	15	16	15	16	15	25.7	36.9	31.7	-1	-1	-1
1/17/2019	6:36:11 PM	211	1852	15	16	16	16	15	15	15	15	16	15	16	15	25.7	36.9	31.7	-1	-1	-1
1/17/2019	6:36:11 PM	414	1853	16	16	16	16	15	16	15	16	15	16	16	16	25.7	36.9	31.7	-1	-1	-1
1/17/2019	6:36:11 PM	601	1854	16	16	16	15	15	15	16	15	15	15	16	16	25.7	36.9	31.7	-1	-1	-1
1/17/2019	6:36:11 PM	804	1855	15	16	15	16	15	16	16	15	16	15	16	15	25.7	36.9	31.7	-1	-1	-1
1/17/2019	6:36:12 PM	7	1856	16	16	16	15	15	15	15	15	15	16	16	16	25.7	36.9	31.7	-1	-1	-1
1/17/2019	6:36:12 PM	211	1857	16	16	15	16	15	16	15	16	15	16	16	16	25.7	36.9	31.7	-1	-1	-1
1/17/2019	6:36:12 PM	414	1858	16	16	16	16	15	16	15	16	15	16	16	16	25.7	36.9	31.7	-1	-1	-1
1/17/2019	6:36:12 PM	601	1859	15	16	15	16	15	15	16	15	16	15	16	16	25.7	36.9	31.7	-1	-1	-1
1/17/2019	6:36:12 PM	804	1860	16	16	16	16	15	16	15	16	15	16	16	16	25.7	36.9	31.7	-1	-1	-1
1/17/2019	6:36:13 PM	7	1861	15	16	15	16	15	15	15	15	16	15	16	16	25.7	36.9	31.7	-1	-1	-1
1/17/2019	6:36:13 PM	211	1862	16	16	15	16	15	16	15	16	16	16	16	16	25.7	36.8	36.7	-1	-1	-1
1/17/2019	6:36:13 PM	414	1863	16	16	16	16	16	15	16	15	16	16	16	16	25.7	36.8	36.7	-1	-1	-1
1/17/2019	6:36:13 PM	601	1864	15	16	16	16	15	15	15	15	15	15	16	15	25.7	36.8	36.7	-1	-1	-1
1/17/2019	6:36:13 PM	804	1865	16	16	16	16	15	15	16	15	15	15	16	16	25.7	36.8	36.7	-1	-1	-1
1/17/2019	6:36:14 PM	7	1866	15	16	15	16	15	16	15	15	16	15	16	15	25.7	36.8	36.7	-1	-1	-1
1/17/2019	6:36:14 PM	211	1867	16	16	16	16	15	16	15	15	15	16	16	16	25.7	36.8	36.7	-1	-1	-1
1/17/2019	6:36:14 PM	414	1868	16	16	16	15	15	15	16	15	16	16	16	16	25.7	36.8	36.7	-1	-1	-1
1/17/2019	6:36:14 PM	601	1869	15	16	16	16	15	16	15	15	15	15	16	16	25.7	36.8	36.7	-1	-1	-1
1/17/2019	6:36:14 PM	804	1870	16	16	16	15	15	15	16	15	15	16	16	16	25.7	36.8	36.7	-1	-1	-1
1/17/2019	6:36:15 PM	7	1871	15	16	15	16	15	15	16	15	16	15	16	16	25.7	36.8	36.7	-1	-1	-1
1/17/2019	6:36:15 PM	211	1872	15	16	15	16	15	15	16	15	16	16	16	16	25.7	36.8	36.7	-1	-1	-1
1/17/2019	6:36:15 PM	414	1873	16	16	16	15	15	15	16	15	15	16	16	16	25.7	36.8	36.7	-1	-1	-1
1/17/2019	6:36:15 PM	601	1874	16	16	16	16	15	16	15	15	16	15	16	16	25.7	36.8	36.7	-1	-1	-1
1/17/2019	6:36:15 PM	804	1875	16	16	16	15	15	15	16	15	15	16	16	16	25.7	36.8	36.7	-1	-1	-1
1/17/2019	6:36:16 PM	7	1876	15	16	15	16	15	15	16	15	16	15	16	15	25.7	36.8	36.7	-1	-1	-1
1/17/2019	6:36:16 PM	211	1877	16	16	15	16	15	15	15	16	16	16	16	16	25.7	36.8	36.7	-1	-1	-1
1/17/2019	6:36:16 PM	414	1878	16	16	16	15	15	15	15	15	16	16	16	16	25.7	36.8	36.7	-1	-1	-1
1/17/2019	6:36:16 PM	601	1879	15	16	16	15	15	15	16	15	16	15	16	15	25.7	36.8	36.7	-1	-1	-1
1/17/2019	6:36:16 PM	804	1880	16	16	16	16	15	15	15	15	15	16	16	16	25.7	36.8	36.7	-1	-1	-1
1/17/2019	6:36:17 PM	7	1881	16	16	16	15	15	15	15	15	15	15	16	16	25.7	36.8	36.7	-1	-1	-1
1/17/2019	6:36:17 PM	215	1882	15	16	16	16	15	16	16	15	16	16	16	15	25.7	36.8	36.7	-1	-1	-1
1/17/2019	6:36:17 PM	403	1883	16	16	16	16	15	16	15	15	15	16	16	16	25.7	36.8	36.7	-1	-1	-1
1/17/2019	6:36:17 PM	606	1884	16	16	16	15	15	15	16	15	16	15	16	15	25.7	36.8	36.7	-1	-1	-1
1/17/2019	6:36:17 PM	809	1885	15	16	15	16	15	16	15	15	15	16	16	16	25.7	36.8	36.7	-1	-1	-1
1/17/2019	6:36:18 PM	12	1886	16	16	15	16	15	15	15	16	15	16	16	16	25.7	36.8	36.7	-1	-1	-1
1/17/2019	6:36:18 PM	215	1887	16	16	16	15	16	15	15	15	15	16	16	16	25.7	36.8	36.7	-1	-1	-1
1/17/2019	6:36:18 PM	403	1888	15	16	15	16	15	15	15	15	16	15	16	15	25.7	36.8	36.7	-1	-1	-1
1/17/2019	6:36:18 PM	606	1889	16	16	16	15	15	15	15	15	15	16	16	16	25.7	36.8	36.7	-1	-1	-1
1/17/2019	6:36:18 PM	809	1890	16	16	15	16	15	16	15	15	16	15	16	16	25.7	36.8	36.7	-1	-1	-1
1/17/2019	6:36:19 PM	12	1891	16	16	16	16	15	16	15	15	15	16	16	16	25.7	36.8	36.7	-1	-1	-1
1/17/2019	6:36:19 PM	215	1892	16	16	16	15	15	15	16	15	16	16	16	16	25.7	36.8	36.7	-1	-1	-1
1/17/2019	6:36:19 PM	403	1893	16	16	15	16	15	16	15	15	16	16	16	16	25.7	36.8	36.7	-1	-1	-1
1/17/2019	6:36:19 PM	606	1894	16	15	16	15	15	15	15	15	15	16	16	16	25.7	36.8	36.7	-1	-1	-1
1/17/2019	6:36:19 PM	809	1895	15	16	16	16	15	15	16	15	16	15	16	16	25.7	36.8	36.7	-1	-1	-1
1/17/2019	6:36:20 PM	12	1896	15	16	15	16	15	16	15	15	16	15	16	16	25.7	36.8	36.7	-1	-1	-1
1/17/2019	6:36:20 PM	215	1897	16	16	16	16	15	15	16	15	15	16	16	16	25.7	36.8	36.7	-1	-1	-1
1/17/2019	6:36:20 PM	403	1898	15	16	16	16	15	15	15	15	16	15	16	16	25.7	36.8	36.7	-1	-1	-1
1/17/2019	6:36:20 PM	606	1899	16	16	15	16	15	16	15	15	15	16	16	16	25.7	36.8	36.7	-1	-1	-1
1/17/2019	6:36:20 PM	809	1900	16	16	16	16	16	15	15	15	16	15	16	16	25.7	36.8	36.7	-1	-1	-1
1/17/2019	6:36:21 PM	12	1901	16	16	16	16	15	16	16	15	16	15	16	15	25.7	36.8	36.7	-1	-1	-1
1/17/2019	6:36:21 PM	215	1902	16	16	15	16	15	16	15	16	16	16	16	16	25.7	36.8	36.7	-1	-1	-1
1/17/2019	6:36:21 PM	403	1903	16	16	16	15	15	15	16	15	16	15	16	16	25.7	36.8	36.7	-1	-1	-1
1/17/2019	6:36:21 PM	606	1904	15	16	15	16	15	15	16	15	16	15	16	15	25.7	36.7	33.7	-1	-1	-1
1/17/2019	6:36:21 PM	809	1905	16	16	16	16	15	15	15	16	16	16	16	16	25.7	36.7	33.7	-1	-1	-1
1/17/2019	6:36:22 PM	12	1906	16	16	16	16	15	15	16	15	16	16	16	16	25.7	36.7	33.7	-1	-1	-1
1/17/2019	6:36:22 PM	215	1907	15	16	16	16	15	16	16	15	16	16	16	16	25.7	36.7	33.7	-1	-1	-1
1/17/2019	6:36:22 PM	403	1908	16	16	16	16	15	16	15	15	15	16	16	16	25.7	36.7	33.7	-1	-1	-1
1/17/2019	6:36:22 PM	606	1909	16	16	16	15	15	15	16	15	16	15	16	15	25.7	36.7	33.7	-1	-1	-1
1/17/2019	6:36:22 PM	809	1910	16	16	16	16	15	15	16	15	16	16	16	16	25.7	36.7	33.7	-1	-1	-1
1/17/2019	6:36:23 PM	12	1911	16	16	16	16	15	16	15	15	15	16	16	16	25.7	36.7	33.7	-1	-1	-1
1/17/2019	6:36:23 PM	215	1912	16	16	16	15	15	16	16	16	15	16	16	16	25.7	36.7	33.7	-1	-1	-1
1/17/2019	6:36:23 PM	403	1913	15	16	16	16	15	16	16	15	16	15	16	16	25.7	36.7	33.7	-1	-1	-1
1/17/2019	6:36:23 PM	606	1914	16	16	15	15	15	15	15	15	15	16	16	16	25.7	36.7	33.7	-1	-1	-1
1/17/2019	6:36:23 PM	809	1915	16	16	16	16	16	15	16	15	15	16	16	16	25.7	36.7	33.7	-1	-1	-1
1/17/2019	6:36:24 PM	12	1916	16	16	16	16	15	15	16	15	16	15	16	15	25.7	36.7	33.7	-1	-1	-1
1/17/2019	6:36:24 PM	215	1917	15	16	15	16	15	16	16	15	16	16	16	16	25.7	36.7	33.7	-1	-1	-1
1/17/2019	6:36:24 PM	403	1918	16	16	16	16	15	15	15	15	15	16	16	16	25.7	36.7	33.7	-1	-1	-1
1/17/2019	6:36:24 PM	606	1919	16	16	16	15	16	15	16	15	15	15	16	16	25.7	36.7	33.7	-1	-1	-1
1/17/2019	6:36:24 PM	809	1920	16	16	16	16	15	16	16	15	16	16	16	16	25.7	36.7	33.7	-1	-1	-1
1/17/2019	6:36:25 PM	12	1921	15	16	15	16	15	16	16	15	16	15	16	15	25.7	36.7	33.7	-1	-1	-1
1/17/2019	6:36:25 PM	215	1922	16	16	16	16	15	16	16	15	16	15	16	16	25.7	36.7	33.7	-1	-1	-1
1/17/2019	6:36:25 PM	403	1923	15	16	16	16	16	15	16	15	15	15	16	16	25.7	36.7	33.7	-1	-1	-1
1/17/2019	6:36:25 PM	606	1924	16	15	16	15	15	15	15	15	15	16	16	16	25.7	36.7	33.7	-1	-1	-1
1/17/2019	6:36:25 PM	809	1925	16	16	16	16	15	15	15	16	16	16	16	16	25.7	36.7	33.7	-1	-1	-1
1/17/2019	6:36:26 PM	12	1926	16	16	15	16	15	16	15	15	16	15	16	15	25.7	36.7	33.7	-1	-1	-1
1/17/2019	6:36:26 PM	215	1927	16	16	16	16	16	16	16	15	16	16	16	16	25.7	36.7	33.7	-1	-1	-1
1/17/2019	6:36:26 PM	403	1928	16	16	16	16	15	15	16	15	15	16	16	16	25.7	36.7	33.7	-1	-1	-1
1/17/2019	6:36:26 PM	606	1929	16	15	16	15	15	15	16	15	15	16	16	16	25.7	36.7	33.7	-1	-1	-1
1/17/2019	6:36:26 PM	809	1930	16	16	15	16	15	16	15	15	15	16	16	16	25.7	36.7	33.7	-1	-1	-1
1/17/2019	6:36:27 PM	12	1931	16	16	16	16	15	16	16	15	16	15	16	15	25.7	36.7	33.7	-1	-1	-1
1/17/2019	6:36:27 PM	215	1932	16	16	16	15	16	15	16	15	16	16	16	16	25.7	36.7	33.7	-1	-1	-1
1/17/2019	6:36:27 PM	403	1933	16	16	16	15	15	15	15	15	15	16	16	16	25.7	36.7	33.7	-1	-1	-1
1/17/2019	6:36:27 PM	606	1934	16	16	15	16	15	15	15	15	16	16	16	16	25.7	36.7	33.7	-1	-1	-1
1/17/2019	6:36:27 PM	809	1935	16	16	16	16	15	15	16	15	16	15	16	15	25.7	36.7	33.7	-1	-1	-1
1/17/2019	6:36:28 PM	6	1936	16	16	16	15	15	15	15	15	15	15	16	16	25.7	36.7	33.7	-1	-1	-1
1/17/2019	6:36:28 PM	209	1937	16	16	15	16	15	15	15	15	16	16	16	16	25.7	36.7	33.7	-1	-1	-1
1/17/2019	6:36:28 PM	412	1938	16	16	15	16	15	16	16	15	16	16	16	15	25.7	36.7	33.7	-1	-1	-1
1/17/2019	6:36:28 PM	615	1939	16	16	16	16	16	15	16	15	16	15	16	16	25.7	36.7	33.7	-1	-1	-1
1/17/2019	6:36:28 PM	803	1940	16	16	16	16	16	15	16	15	16	16	16	16	25.7	36.7	33.7	-1	-1	-1
1/17/2019	6:36:29 PM	6	1941	16	16	16	16	15	15	15	16	15	16	16	16	25.7	36.7	33.7	-1	-1	-1
1/17/2019	6:36:29 PM	209	1942	16	16	15	16	15	16	15	15	16	16	16	16	25.7	36.7	33.7	-1	-1	-1
1/17/2019	6:36:29 PM	412	1943	16	16	16	16	15	15	16	15	16	15	16	16	25.7	36.7	33.7	-1	-1	-1
1/17/2019	6:36:29 PM	615	1944	16	16	16	16	15	16	15	15	15	16	16	16	25.7	36.7	33.7	-1	-1	-1
1/17/2019	6:36:29 PM	803	1945	16	16	16	16	15	16	15	16	15	16	16	16	25.7	36.7	33.7	-1	-1	-1
1/17/2019	6:36:30 PM	6	1946	15	16	16	16	15	16	16	15	15	15	16	16	25.7	36.7	38.8	-1	-1	-1
1/17/2019	6:36:30 PM	209	1947	16	16	16	15	15	15	16	16	16	15	16	16	25.7	36.7	38.8	-1	-1	-1
1/17/2019	6:36:30 PM	412	1948	16	16	16	16	15	16	15	16	15	16	16	16	25.7	36.7	38.8	-1	-1	-1
1/17/2019	6:36:30 PM	615	1949	15	16	16	16	15	15	16	15	16	15	16	16	25.7	36.7	38.8	-1	-1	-1
1/17/2019	6:36:30 PM	803	1950	16	16	16	15	15	16	16	15	16	15	16	16	25.7	36.7	38.8	-1	-1	-1
1/17/2019	6:36:31 PM	6	1951	16	16	16	15	15	16	15	15	15	16	16	16	25.7	36.7	38.8	-1	-1	-1
1/17/2019	6:36:31 PM	209	1952	16	16	15	16	15	16	15	15	15	16	16	16	25.7	36.7	38.8	-1	-1	-1
1/17/2019	6:36:31 PM	412	1953	16	16	16	16	15	16	16	15	16	15	16	16	25.7	36.7	38.8	-1	-1	-1
1/17/2019	6:36:31 PM	615	1954	16	16	16	15	15	15	16	15	16	15	16	16	25.7	36.7	38.8	-1	-1	-1
1/17/2019	6:36:31 PM	803	1955	16	16	16	15	15	15	15	16	15	16	16	16	25.7	36.7	38.8	-1	-1	-1
1/17/2019	6:36:32 PM	6	1956	15	16	15	16	15	16	16	16	15	15	16	16	25.7	36.7	38.8	-1	-1	-1
1/17/2019	6:36:32 PM	209	1957	16	16	15	16	15	15	16	15	16	15	16	15	25.7	36.7	38.8	-1	-1	-1
1/17/2019	6:36:32 PM	412	1958	16	16	16	16	15	15	16	15	15	16	16	16	25.7	36.7	38.8	-1	-1	-1
1/17/2019	6:36:32 PM	615	1959	16	16	16	16	15	16	15	15	16	16	16	16	25.7	36.7	38.8	-1	-1	-1
1/17/2019	6:36:32 PM	803	1960	15	16	15	16	15	16	15	15	16	15	16	16	25.7	36.7	38.8	-1	-1	-1
1/17/2019	6:36:33 PM	6	1961	15	16	15	16	15	15	16	15	16	15	16	16	25.7	36.7	38.8	-1	-1	-1
1/17/2019	6:36:33 PM	209	1962	16	16	16	16	15	15	16	15	15	16	16	16	25.7	36.7	38.8	-1	-1	-1
1/17/2019	6:36:33 PM	412	1963	16	16	16	16	15	16	15	16	16	16	16	16	25.7	36.7	38.8	-1	-1	-1
1/17/2019	6:36:33 PM	615	1964	15	16	16	16	15	16	16	15	16	15	16	16	25.7	36.7	38.8	-1	-1	-1
1/17/2019	6:36:33 PM	803	1965	16	16	15	16	15	15	16	15	16	15	16	15	25.7	36.7	38.8	-1	-1	-1
1/17/2019	6:36:34 PM	6	1966	16	16	16	16	15	16	16	15	15	16	16	16	25.7	36.7	38.8	-1	-1	-1
1/17/2019	6:36:34 PM	209	1967	16	16	16	16	15	16	15	15	16	16	16	16	25.7	36.7	38.8	-1	-1	-1
1/17/2019	6:36:34 PM	412	1968	16	16	16	16	15	15	16	15	16	16	16	16	25.7	36.7	38.8	-1	-1	-1
1/17/2019	6:36:34 PM	615	1969	16	16	16	16	15	15	15	15	15	16	16	16	25.7	36.7	38.8	-1	-1	-1
1/17/2019	6:36:34 PM	803	1970	16	16	15	16	15	16	15	15	15	16	16	16	25.7	36.7	38.8	-1	-1	-1
1/17/2019	6:36:35 PM	6	1971	15	16	15	16	15	15	15	15	16	15	16	15	25.7	36.7	38.8	-1	-1	-1
1/17/2019	6:36:35 PM	209	1972	16	16	16	15	15	15	15	15	15	16	16	16	25.7	36.7	38.8	-1	-1	-1
1/17/2019	6:36:35 PM	412	1973	16	16	16	16	15	16	15	16	15	16	16	16	25.7	36.7	38.8	-1	-1	-1
1/17/2019	6:36:35 PM	615	1974	15	16	16	16	15	16	16	15	16	15	16	15	25.7	36.7	38.8	-1	-1	-1
1/17/2019	6:36:35 PM	803	1975	16	16	16	15	15	15	16	15	15	16	16	16	25.7	36.7	38.8	-1	-1	-1
1/17/2019	6:36:36 PM	6	1976	15	16	15	16	15	16	15	15	15	16	16	16	25.7	36.7	38.8	-1	-1	-1
1/17/2019	6:36:36 PM	209	1977	16	16	15	16	15	16	16	15	16	15	16	16	25.7	36.7	38.8	-1	-1	-1
1/17/2019	6:36:36 PM	412	1978	16	16	16	16	15	16	15	15	16	16	16	16	25.7	36.7	38.8	-1	-1	-1
1/17/2019	6:36:36 PM	615	1979	16	16	15	16	15	16	15	15	16	16	16	16	25.7	36.7	38.8	-1	-1	-1
1/17/2019	6:36:36 PM	803	1980	16	16	15	16	15	16	15	15	16	16	16	15	25.7	36.7	38.8	-1	-1	-1
1/17/2019	6:36:37 PM	6	1981	16	16	16	15	15	15	15	15	16	15	16	16	25.7	36.7	38.8	-1	-1	-1
1/17/2019	6:36:37 PM	209	1982	16	16	15	16	15	15	15	15	15	15	16	16	25.7	36.7	38.8	-1	-1	-1
1/17/2019	6:36:37 PM	412	1983	16	16	16	15	15	15	16	15	16	16	16	16	25.7	36.7	38.8	-1	-1	-1
1/17/2019	6:36:37 PM	615	1984	16	16	16	16	15	15	15	15	15	16	16	16	25.7	36.7	38.8	-1	-1	-1
1/17/2019	6:36:37 PM	803	1985	16	16	15	16	15	16	15	15	15	16	16	16	25.7	36.7	38.8	-1	-1	-1
1/17/2019	6:36:38 PM	6	1986	15	16	15	16	15	15	16	15	16	15	16	15	25.7	36.7	38.8	-1	-1	-1
1/17/2019	6:36:38 PM	209	1987	16	16	15	15	15	16	16	15	16	15	16	15	25.7	36.7	38.8	-1	-1	-1
1/17/2019	6:36:38 PM	412	1988	16	16	16	16	15	15	16	15	15	16	16	16	25.7	36.6	38.6	-1	-1	-1
1/17/2019	6:36:38 PM	615	1989	16	16	16	16	15	16	15	15	16	16	16	16	25.7	36.6	38.6	-1	-1	-1
1/17/2019	6:36:38 PM	803	1990	15	16	15	16	15	16	15	15	15	15	16	16	25.7	36.6	38.6	-1	-1	-1
1/17/2019	6:36:39 PM	6	1991	16	16	16	15	15	15	16	15	16	15	16	16	25.7	36.6	38.6	-1	-1	-1
1/17/2019	6:36:39 PM	209	1992	16	16	16	15	15	16	16	15	15	16	16	16	25.7	36.6	38.6	-1	-1	-1
1/17/2019	6:36:39 PM	412	1993	16	16	16	16	15	16	15	15	16	16	16	16	25.7	36.6	38.6	-1	-1	-1
1/17/2019	6:36:39 PM	615	1994	15	16	16	16	15	16	15	15	16	16	16	16	25.7	36.6	38.6	-1	-1	-1
1/17/2019	6:36:39 PM	803	1995	16	16	15	16	15	15	16	15	16	15	16	15	25.7	36.6	38.6	-1	-1	-1
1/17/2019	6:36:40 PM	6	1996	16	16	16	15	15	15	15	15	15	16	16	16	25.7	36.6	38.6	-1	-1	-1
1/17/2019	6:36:40 PM	209	1997	15	16	15	16	15	16	15	15	15	16	16	16	25.7	36.6	38.6	-1	-1	-1
1/17/2019	6:36:40 PM	412	1998	16	16	16	16	15	15	16	15	16	15	16	16	25.7	36.6	38.6	-1	-1	-1
1/17/2019	6:36:40 PM	615	1999	16	16	16	16	15	16	15	16	15	16	16	16	25.7	36.6	38.6	-1	-1	-1
[truncated: 51,997 more rows]
