# Supplementary material for: Rapid metabolic shifts occur during the transition between hunger and satiety in Drosophila melanogaster
Source: Nat Commun. 2019 Sep 6;10:4052. doi: 10.1038/s41467-019-11933-z (PMC6731244; doi:10.1038/s41467-019-11933-z)
Supplement: Supplementary file 7 — Supplementary Data 4 [file 41467_2019_11933_MOESM7_ESM.zip › Fig5DFM_122.csv]

Date	Time	MSec	Sample	W1	W2	W3	W4	W5	W6	W7	W8	W9	W10	W11	W12	Temp	Humid	LUX	Dark	OptoCol1	OptoCol2
1/18/2019	3:03:01 PM	205	2	20	20	20	19	22	21	22	22	21	21	21	21	27.4	33.9	78.2	-1	-1	-1
1/18/2019	3:03:01 PM	408	3	19	20	19	19	21	22	22	22	21	21	22	21	27.4	33.9	78.2	-1	-1	-1
1/18/2019	3:03:01 PM	612	4	19	19	20	19	22	22	21	22	21	21	21	21	27.4	33.9	78.2	-1	-1	-1
1/18/2019	3:03:01 PM	815	5	19	19	20	19	22	22	22	21	21	21	21	21	27.4	33.9	78.2	-1	-1	-1
1/18/2019	3:03:02 PM	3	6	20	19	20	19	21	22	22	22	21	21	21	21	27.4	33.9	78.2	-1	-1	-1
1/18/2019	3:03:02 PM	206	7	19	20	20	19	22	22	22	21	21	21	21	21	27.4	33.9	78.2	-1	-1	-1
1/18/2019	3:03:02 PM	409	8	19	20	19	19	21	22	21	22	21	21	21	21	27.4	33.9	78.2	-1	-1	-1
1/18/2019	3:03:02 PM	612	9	20	19	20	19	22	22	21	22	21	21	21	21	27.4	33.9	78.2	-1	-1	-1
1/18/2019	3:03:02 PM	815	10	19	20	20	19	21	22	21	21	21	21	21	21	27.4	33.9	78.2	-1	-1	-1
1/18/2019	3:03:03 PM	3	11	20	19	20	19	22	22	21	22	21	21	21	21	27.4	33.9	78.2	-1	-1	-1
1/18/2019	3:03:03 PM	206	12	19	20	20	19	22	22	22	21	22	21	21	21	27.4	33.9	78.2	-1	-1	-1
1/18/2019	3:03:03 PM	409	13	19	20	19	19	21	22	21	22	21	21	21	21	27.4	33.9	78.2	-1	-1	-1
1/18/2019	3:03:03 PM	612	14	20	20	20	19	22	22	22	21	21	21	21	21	27.4	33.9	78.2	-1	-1	-1
1/18/2019	3:03:03 PM	815	15	19	19	19	19	21	22	21	22	21	21	21	21	27.4	33.9	78.2	-1	-1	-1
1/18/2019	3:03:04 PM	3	16	19	20	20	19	22	21	22	22	21	21	21	21	27.4	33.9	78.2	-1	-1	-1
1/18/2019	3:03:04 PM	206	17	20	19	20	19	22	22	21	22	21	21	21	21	27.4	33.9	78.2	-1	-1	-1
1/18/2019	3:03:04 PM	409	18	19	20	19	19	21	22	21	22	21	21	21	21	27.4	33.9	78.2	-1	-1	-1
1/18/2019	3:03:04 PM	612	19	20	19	20	19	21	22	21	22	21	21	21	21	27.4	33.9	78.2	-1	-1	-1
1/18/2019	3:03:04 PM	815	20	19	20	20	19	21	22	22	22	21	21	21	21	27.4	33.9	78.2	-1	-1	-1
1/18/2019	3:03:05 PM	3	21	20	20	20	19	22	22	22	22	21	21	21	21	27.4	33.9	78.2	-1	-1	-1
1/18/2019	3:03:05 PM	206	22	19	20	20	19	21	22	22	22	21	21	21	21	27.4	33.9	78.2	-1	-1	-1
1/18/2019	3:03:05 PM	409	23	20	19	20	19	22	22	21	22	21	21	21	21	27.4	33.9	78.2	-1	-1	-1
1/18/2019	3:03:05 PM	612	24	19	20	20	19	21	22	22	22	21	21	21	21	27.4	33.9	78.2	-1	-1	-1
1/18/2019	3:03:05 PM	815	25	19	20	20	19	21	22	21	21	21	21	21	21	27.4	33.9	78.2	-1	-1	-1
1/18/2019	3:03:06 PM	3	26	19	20	19	20	22	22	21	22	21	21	21	21	27.4	33.9	78.2	-1	-1	-1
1/18/2019	3:03:06 PM	206	27	19	20	19	19	22	22	21	22	21	21	21	21	27.4	33.9	78.2	-1	-1	-1
1/18/2019	3:03:06 PM	409	28	19	20	20	19	22	22	22	21	22	21	21	21	27.4	33.9	78.2	-1	-1	-1
1/18/2019	3:03:06 PM	612	29	19	20	19	19	21	22	21	22	21	21	21	21	27.4	33.9	78.2	-1	-1	-1
1/18/2019	3:03:06 PM	815	30	19	19	20	19	22	22	22	21	21	21	21	21	27.4	33.9	78.2	-1	-1	-1
1/18/2019	3:03:07 PM	3	31	19	20	20	19	21	22	21	22	21	21	21	21	27.4	33.9	78.2	-1	-1	-1
1/18/2019	3:03:07 PM	206	32	19	20	20	19	22	22	22	21	21	21	21	21	27.4	33.9	78.2	-1	-1	-1
1/18/2019	3:03:07 PM	409	33	19	20	19	19	21	22	21	22	21	21	21	21	27.4	33.9	78.2	-1	-1	-1
1/18/2019	3:03:07 PM	612	34	19	19	20	19	22	22	22	21	21	21	21	21	27.4	33.9	78.2	-1	-1	-1
1/18/2019	3:03:07 PM	815	35	19	20	19	19	21	22	22	22	21	21	21	21	27.4	33.9	78.2	-1	-1	-1
1/18/2019	3:03:08 PM	3	36	20	20	20	19	22	22	22	22	21	21	21	21	27.4	33.9	78.2	-1	-1	-1
1/18/2019	3:03:08 PM	206	37	19	20	19	19	21	22	22	22	21	21	21	21	27.4	33.9	78.2	-1	-1	-1
1/18/2019	3:03:08 PM	409	38	20	19	20	19	21	21	22	22	21	21	21	21	27.4	33.9	78.2	-1	-1	-1
1/18/2019	3:03:08 PM	612	39	19	20	19	19	22	21	22	21	21	21	22	21	27.4	33.9	78.2	-1	-1	-1
1/18/2019	3:03:08 PM	815	40	19	20	19	19	21	22	21	22	21	21	21	21	27.4	33.9	78.2	-1	-1	-1
1/18/2019	3:03:09 PM	3	41	19	20	20	19	22	22	22	22	21	21	21	21	27.4	33.9	78.2	-1	-1	-1
1/18/2019	3:03:09 PM	206	42	19	20	19	19	21	22	21	22	21	21	21	21	27.4	33.9	78.2	-1	-1	-1
1/18/2019	3:03:09 PM	409	43	20	19	20	19	22	22	21	22	21	21	21	21	27.4	33.9	78.2	-1	-1	-1
1/18/2019	3:03:09 PM	612	44	19	20	19	19	21	22	22	21	21	21	21	21	27.4	33.3	79.0	-1	-1	-1
1/18/2019	3:03:09 PM	815	45	19	20	19	20	21	22	21	22	21	21	21	21	27.4	33.3	79.0	-1	-1	-1
1/18/2019	3:03:10 PM	3	46	19	20	19	19	21	22	22	22	21	21	21	21	27.4	33.3	79.0	-1	-1	-1
1/18/2019	3:03:10 PM	206	47	19	19	20	19	21	22	21	22	21	21	21	21	27.4	33.3	79.0	-1	-1	-1
1/18/2019	3:03:10 PM	409	48	19	20	20	19	22	22	22	21	21	21	21	21	27.4	33.3	79.0	-1	-1	-1
1/18/2019	3:03:10 PM	612	49	19	20	19	19	21	22	21	22	21	21	21	21	27.4	33.3	79.0	-1	-1	-1
1/18/2019	3:03:10 PM	815	50	20	19	20	19	22	22	22	21	21	21	21	21	27.4	33.3	79.0	-1	-1	-1
1/18/2019	3:03:11 PM	3	51	19	20	20	19	22	22	21	22	21	21	21	21	27.4	33.3	79.0	-1	-1	-1
1/18/2019	3:03:11 PM	206	52	19	19	20	19	22	22	21	21	21	21	21	21	27.4	33.3	79.0	-1	-1	-1
1/18/2019	3:03:11 PM	409	53	19	20	19	19	21	22	21	22	21	21	21	21	27.4	33.3	79.0	-1	-1	-1
1/18/2019	3:03:11 PM	612	54	20	19	20	19	22	22	22	22	21	21	21	21	27.4	33.3	79.0	-1	-1	-1
1/18/2019	3:03:11 PM	815	55	19	20	20	19	22	22	22	21	21	21	21	21	27.4	33.3	79.0	-1	-1	-1
1/18/2019	3:03:12 PM	3	56	20	19	20	19	22	22	22	22	21	21	21	21	27.4	33.3	79.0	-1	-1	-1
1/18/2019	3:03:12 PM	206	57	19	19	20	19	22	22	22	22	22	21	21	21	27.4	33.3	79.0	-1	-1	-1
1/18/2019	3:03:12 PM	409	58	19	20	19	19	21	22	21	22	21	21	21	21	27.4	33.3	79.0	-1	-1	-1
1/18/2019	3:03:12 PM	612	59	19	20	20	19	22	22	21	22	21	21	21	21	27.4	33.3	79.0	-1	-1	-1
1/18/2019	3:03:12 PM	815	60	19	20	20	19	22	22	22	21	21	21	21	21	27.4	33.3	79.0	-1	-1	-1
1/18/2019	3:03:13 PM	3	61	20	19	20	19	22	22	21	22	21	21	21	21	27.4	33.3	79.0	-1	-1	-1
1/18/2019	3:03:13 PM	206	62	19	20	19	19	22	22	22	21	22	21	21	21	27.4	33.3	79.0	-1	-1	-1
1/18/2019	3:03:13 PM	409	63	19	19	20	19	21	22	21	22	21	21	21	21	27.4	33.3	79.0	-1	-1	-1
1/18/2019	3:03:13 PM	612	64	19	20	20	19	22	22	22	22	21	21	21	21	27.4	33.3	79.0	-1	-1	-1
1/18/2019	3:03:13 PM	815	65	19	20	19	19	22	22	22	22	21	21	22	21	27.4	33.3	79.0	-1	-1	-1
1/18/2019	3:03:14 PM	3	66	20	20	20	19	22	22	22	22	22	21	21	21	27.4	33.3	79.0	-1	-1	-1
1/18/2019	3:03:14 PM	206	67	19	20	19	19	21	22	22	22	21	21	21	21	27.4	33.3	79.0	-1	-1	-1
1/18/2019	3:03:14 PM	409	68	19	19	19	19	21	22	21	22	21	21	21	21	27.4	33.3	79.0	-1	-1	-1
1/18/2019	3:03:14 PM	612	69	20	20	20	19	22	22	22	22	21	21	21	21	27.4	33.3	79.0	-1	-1	-1
1/18/2019	3:03:14 PM	815	70	19	20	19	20	21	22	22	22	21	21	21	21	27.4	33.3	79.0	-1	-1	-1
1/18/2019	3:03:15 PM	3	71	20	20	20	19	22	22	22	21	21	21	21	21	27.4	33.3	79.0	-1	-1	-1
1/18/2019	3:03:15 PM	206	72	19	20	19	19	21	22	22	22	21	21	22	21	27.4	33.3	79.0	-1	-1	-1
1/18/2019	3:03:15 PM	409	73	19	20	19	19	21	22	21	22	21	21	21	21	27.4	33.3	79.0	-1	-1	-1
1/18/2019	3:03:15 PM	612	74	20	20	20	19	22	22	22	22	21	21	21	21	27.4	33.3	79.0	-1	-1	-1
1/18/2019	3:03:15 PM	815	75	19	20	20	20	22	22	22	21	22	21	21	21	27.4	33.3	79.0	-1	-1	-1
1/18/2019	3:03:16 PM	3	76	20	20	20	19	22	22	21	22	21	21	21	21	27.4	33.3	79.0	-1	-1	-1
1/18/2019	3:03:16 PM	206	77	19	19	20	19	22	22	22	21	21	21	21	21	27.4	33.3	79.0	-1	-1	-1
1/18/2019	3:03:16 PM	409	78	19	19	20	19	21	22	21	22	21	21	21	21	27.4	33.3	79.0	-1	-1	-1
1/18/2019	3:03:16 PM	612	79	19	20	20	19	22	22	22	22	22	21	21	21	27.4	33.3	79.0	-1	-1	-1
1/18/2019	3:03:16 PM	815	80	20	20	20	19	22	22	22	22	21	21	21	21	27.4	33.3	79.0	-1	-1	-1
1/18/2019	3:03:17 PM	3	81	19	20	20	19	22	22	21	22	21	21	21	21	27.4	33.3	79.0	-1	-1	-1
1/18/2019	3:03:17 PM	206	82	20	19	20	19	21	22	21	22	21	21	21	21	27.4	33.3	79.0	-1	-1	-1
1/18/2019	3:03:17 PM	409	83	19	20	19	19	21	22	21	22	21	21	21	21	27.4	33.3	79.0	-1	-1	-1
1/18/2019	3:03:17 PM	612	84	20	20	20	19	21	22	21	22	21	21	21	21	27.4	33.3	79.0	-1	-1	-1
1/18/2019	3:03:17 PM	815	85	19	20	20	19	22	22	22	22	21	21	22	21	27.4	33.3	79.0	-1	-1	-1
1/18/2019	3:03:18 PM	3	86	20	20	20	19	21	22	22	22	21	21	21	21	27.4	32.7	72.8	-1	-1	-1
1/18/2019	3:03:18 PM	206	87	19	20	19	19	21	22	22	22	21	21	21	21	27.4	32.7	72.8	-1	-1	-1
1/18/2019	3:03:18 PM	409	88	20	19	20	19	22	22	22	22	21	21	21	21	27.4	32.7	72.8	-1	-1	-1
1/18/2019	3:03:18 PM	612	89	19	20	20	19	22	22	22	22	22	21	22	21	27.4	32.7	72.8	-1	-1	-1
1/18/2019	3:03:18 PM	815	90	20	20	20	19	21	22	21	22	21	21	21	21	27.4	32.7	72.8	-1	-1	-1
1/18/2019	3:03:19 PM	3	91	19	20	19	19	21	22	22	22	21	21	22	21	27.4	32.7	72.8	-1	-1	-1
1/18/2019	3:03:19 PM	206	92	19	19	19	19	21	22	21	22	21	21	21	21	27.4	32.7	72.8	-1	-1	-1
1/18/2019	3:03:19 PM	409	93	19	20	20	19	22	22	22	21	21	21	21	21	27.4	32.7	72.8	-1	-1	-1
1/18/2019	3:03:19 PM	612	94	19	20	20	19	21	22	21	22	21	21	21	21	27.4	32.7	72.8	-1	-1	-1
1/18/2019	3:03:19 PM	815	95	19	20	20	19	22	22	22	21	22	21	22	21	27.4	32.7	72.8	-1	-1	-1
1/18/2019	3:03:20 PM	3	96	20	20	20	19	21	22	22	22	21	21	21	21	27.4	32.7	72.8	-1	-1	-1
1/18/2019	3:03:20 PM	206	97	19	20	20	19	22	22	22	21	22	21	21	21	27.4	32.7	72.8	-1	-1	-1
1/18/2019	3:03:20 PM	409	98	19	19	19	19	21	22	21	22	21	21	21	21	27.4	32.7	72.8	-1	-1	-1
1/18/2019	3:03:20 PM	612	99	19	20	20	19	22	22	22	21	21	21	21	21	27.4	32.7	72.8	-1	-1	-1
1/18/2019	3:03:20 PM	815	100	19	20	20	20	21	22	21	22	21	21	21	21	27.4	32.7	72.8	-1	-1	-1
1/18/2019	3:03:21 PM	3	101	19	20	20	19	22	22	22	22	21	21	21	21	27.4	32.7	72.8	-1	-1	-1
1/18/2019	3:03:21 PM	206	102	19	20	19	19	21	22	21	22	21	21	21	21	27.4	32.7	72.8	-1	-1	-1
1/18/2019	3:03:21 PM	409	103	19	20	20	19	22	22	22	21	21	21	21	21	27.4	32.7	72.8	-1	-1	-1
1/18/2019	3:03:21 PM	612	104	19	20	19	20	22	22	22	22	21	21	21	21	27.4	32.7	72.8	-1	-1	-1
1/18/2019	3:03:21 PM	815	105	20	20	20	20	21	22	21	22	21	21	21	21	27.4	32.7	72.8	-1	-1	-1
1/18/2019	3:03:22 PM	3	106	19	20	20	19	22	22	22	21	21	21	21	21	27.4	32.7	72.8	-1	-1	-1
1/18/2019	3:03:22 PM	206	107	19	20	19	19	21	22	21	22	21	21	21	21	27.4	32.7	72.8	-1	-1	-1
1/18/2019	3:03:22 PM	409	108	19	20	20	19	22	22	22	21	21	21	21	21	27.4	32.7	72.8	-1	-1	-1
1/18/2019	3:03:22 PM	612	109	19	20	20	19	22	22	22	21	22	21	21	21	27.4	32.7	72.8	-1	-1	-1
1/18/2019	3:03:22 PM	815	110	20	20	20	19	22	22	21	22	21	21	21	21	27.4	32.7	72.8	-1	-1	-1
1/18/2019	3:03:23 PM	3	111	19	20	20	20	21	22	21	22	21	21	21	21	27.4	32.7	72.8	-1	-1	-1
1/18/2019	3:03:23 PM	206	112	19	19	20	19	22	22	22	21	21	21	21	21	27.4	32.7	72.8	-1	-1	-1
1/18/2019	3:03:23 PM	409	113	19	20	19	20	21	22	22	22	21	21	21	21	27.4	32.7	72.8	-1	-1	-1
1/18/2019	3:03:23 PM	612	114	20	19	20	19	22	22	22	22	21	21	21	21	27.4	32.7	72.8	-1	-1	-1
1/18/2019	3:03:23 PM	815	115	19	20	20	20	22	22	22	22	22	21	21	21	27.4	32.7	72.8	-1	-1	-1
1/18/2019	3:03:24 PM	3	116	20	19	20	19	22	22	22	22	21	21	21	21	27.4	32.7	72.8	-1	-1	-1
1/18/2019	3:03:24 PM	206	117	19	20	19	19	22	22	22	21	21	21	21	21	27.4	32.7	72.8	-1	-1	-1
1/18/2019	3:03:24 PM	409	118	20	19	20	19	21	22	21	22	21	21	21	21	27.4	32.7	72.8	-1	-1	-1
1/18/2019	3:03:24 PM	612	119	19	20	20	19	22	22	22	21	22	21	21	21	27.4	32.7	72.8	-1	-1	-1
1/18/2019	3:03:24 PM	815	120	19	20	20	20	21	22	21	22	21	21	21	21	27.4	32.7	72.8	-1	-1	-1
1/18/2019	3:03:25 PM	3	121	20	20	20	19	22	22	22	21	21	21	21	21	27.4	32.7	72.8	-1	-1	-1
1/18/2019	3:03:25 PM	206	122	19	20	19	19	21	22	21	22	21	21	21	21	27.4	32.7	72.8	-1	-1	-1
1/18/2019	3:03:25 PM	409	123	19	19	20	19	22	22	22	22	21	21	21	21	27.4	32.7	72.8	-1	-1	-1
1/18/2019	3:03:25 PM	612	124	19	20	20	20	22	22	22	22	22	21	21	21	27.4	32.7	72.8	-1	-1	-1
1/18/2019	3:03:25 PM	815	125	19	20	20	20	21	22	21	22	21	21	21	21	27.4	32.7	72.8	-1	-1	-1
1/18/2019	3:03:26 PM	3	126	19	20	20	19	22	22	22	22	22	21	22	21	27.4	32.7	72.8	-1	-1	-1
1/18/2019	3:03:26 PM	206	127	19	19	19	19	21	22	21	22	21	21	21	21	27.4	32.7	72.8	-1	-1	-1
1/18/2019	3:03:26 PM	409	128	20	19	20	19	22	22	22	21	21	21	21	21	27.4	32.3	76.4	-1	-1	-1
1/18/2019	3:03:26 PM	612	129	19	20	19	19	21	22	22	22	21	21	21	21	27.4	32.3	76.4	-1	-1	-1
1/18/2019	3:03:26 PM	815	130	20	19	20	19	22	22	22	22	21	21	21	21	27.4	32.3	76.4	-1	-1	-1
1/18/2019	3:03:27 PM	3	131	19	20	19	20	21	22	21	22	21	21	21	21	27.4	32.3	76.4	-1	-1	-1
1/18/2019	3:03:27 PM	206	132	20	19	20	19	21	22	21	22	21	21	21	21	27.4	32.3	76.4	-1	-1	-1
1/18/2019	3:03:27 PM	409	133	19	20	20	19	22	22	22	21	21	21	21	21	27.4	32.3	76.4	-1	-1	-1
1/18/2019	3:03:27 PM	612	134	19	20	19	19	21	22	21	22	21	21	21	21	27.4	32.3	76.4	-1	-1	-1
1/18/2019	3:03:27 PM	815	135	20	19	20	19	22	22	22	22	21	21	21	21	27.4	32.3	76.4	-1	-1	-1
1/18/2019	3:03:28 PM	3	136	19	20	19	20	21	22	22	22	21	21	21	21	27.4	32.3	76.4	-1	-1	-1
1/18/2019	3:03:28 PM	206	137	19	19	19	19	21	22	21	22	21	21	21	21	27.4	32.3	76.4	-1	-1	-1
1/18/2019	3:03:28 PM	409	138	19	20	20	19	22	22	22	22	21	21	21	21	27.4	32.3	76.4	-1	-1	-1
1/18/2019	3:03:28 PM	612	139	19	20	20	20	22	22	22	21	22	21	22	21	27.4	32.3	76.4	-1	-1	-1
1/18/2019	3:03:28 PM	815	140	19	20	19	19	21	22	21	22	21	21	21	21	27.4	32.3	76.4	-1	-1	-1
1/18/2019	3:03:29 PM	3	141	20	19	20	19	22	22	22	21	21	21	21	21	27.4	32.3	76.4	-1	-1	-1
1/18/2019	3:03:29 PM	206	142	19	20	19	19	21	22	21	22	21	21	21	21	27.4	32.3	76.4	-1	-1	-1
1/18/2019	3:03:29 PM	409	143	19	20	19	19	22	22	22	22	21	21	21	21	27.4	32.3	76.4	-1	-1	-1
1/18/2019	3:03:29 PM	612	144	19	20	19	19	21	22	22	22	21	21	21	21	27.4	32.3	76.4	-1	-1	-1
1/18/2019	3:03:29 PM	815	145	20	19	20	19	22	22	22	22	21	21	21	21	27.4	32.3	76.4	-1	-1	-1
1/18/2019	3:03:30 PM	3	146	19	20	19	20	21	22	21	22	21	21	21	21	27.4	32.3	76.4	-1	-1	-1
1/18/2019	3:03:30 PM	206	147	20	20	20	19	22	22	21	21	21	21	21	21	27.4	32.3	76.4	-1	-1	-1
1/18/2019	3:03:30 PM	409	148	19	20	20	19	22	22	22	22	21	21	21	21	27.4	32.3	76.4	-1	-1	-1
1/18/2019	3:03:30 PM	612	149	20	20	20	19	21	22	21	22	21	21	21	21	27.4	32.3	76.4	-1	-1	-1
1/18/2019	3:03:30 PM	815	150	19	20	20	19	22	22	22	21	21	21	21	21	27.4	32.3	76.4	-1	-1	-1
1/18/2019	3:03:31 PM	3	151	19	19	20	19	21	22	21	22	21	21	21	21	27.4	32.3	76.4	-1	-1	-1
1/18/2019	3:03:31 PM	206	152	19	20	20	19	22	22	22	21	21	21	21	21	27.4	32.3	76.4	-1	-1	-1
1/18/2019	3:03:31 PM	409	153	19	20	19	19	22	22	22	22	21	21	21	21	27.4	32.3	76.4	-1	-1	-1
1/18/2019	3:03:31 PM	612	154	20	19	20	19	22	22	22	22	21	21	21	21	27.4	32.3	76.4	-1	-1	-1
1/18/2019	3:03:31 PM	815	155	19	20	20	19	22	22	22	22	21	21	21	21	27.4	32.3	76.4	-1	-1	-1
1/18/2019	3:03:32 PM	3	156	19	19	19	19	21	22	21	22	21	21	21	21	27.4	32.3	76.4	-1	-1	-1
1/18/2019	3:03:32 PM	206	157	19	20	20	19	22	22	22	22	22	21	21	21	27.4	32.3	76.4	-1	-1	-1
1/18/2019	3:03:32 PM	409	158	19	20	19	20	21	22	21	22	21	21	21	21	27.4	32.3	76.4	-1	-1	-1
1/18/2019	3:03:32 PM	612	159	20	20	20	19	22	22	22	22	21	21	21	21	27.4	32.3	76.4	-1	-1	-1
1/18/2019	3:03:32 PM	815	160	19	20	19	20	21	22	22	22	21	21	21	21	27.4	32.3	76.4	-1	-1	-1
1/18/2019	3:03:33 PM	3	161	20	20	20	19	22	22	21	22	21	21	21	21	27.4	32.3	76.4	-1	-1	-1
1/18/2019	3:03:33 PM	206	162	19	20	19	19	21	22	21	22	21	21	21	21	27.4	32.3	76.4	-1	-1	-1
1/18/2019	3:03:33 PM	409	163	20	20	20	19	22	22	21	22	21	21	21	21	27.4	32.3	76.4	-1	-1	-1
1/18/2019	3:03:33 PM	612	164	20	20	20	19	22	22	22	21	21	21	21	21	27.4	32.3	76.4	-1	-1	-1
1/18/2019	3:03:33 PM	815	165	19	20	19	19	21	22	22	22	21	21	22	21	27.4	32.3	76.4	-1	-1	-1
1/18/2019	3:03:34 PM	3	166	19	19	20	19	22	22	22	22	21	21	21	21	27.4	32.3	76.4	-1	-1	-1
1/18/2019	3:03:34 PM	206	167	19	20	19	19	21	22	21	22	21	21	21	21	27.4	32.3	76.4	-1	-1	-1
1/18/2019	3:03:34 PM	409	168	19	20	20	19	21	22	21	22	21	21	21	21	27.4	32.3	76.4	-1	-1	-1
1/18/2019	3:03:34 PM	612	169	20	20	20	19	22	22	22	21	21	21	21	21	27.4	32.3	76.4	-1	-1	-1
1/18/2019	3:03:34 PM	815	170	19	20	19	19	21	22	22	22	21	21	21	21	27.4	32.0	77.2	-1	-1	-1
1/18/2019	3:03:35 PM	3	171	20	19	20	19	21	22	22	22	21	21	21	21	27.4	32.0	77.2	-1	-1	-1
1/18/2019	3:03:35 PM	206	172	19	19	20	19	22	22	22	21	22	21	21	21	27.4	32.0	77.2	-1	-1	-1
1/18/2019	3:03:35 PM	409	173	19	20	19	20	22	22	22	22	22	21	22	21	27.4	32.0	77.2	-1	-1	-1
1/18/2019	3:03:35 PM	612	174	20	20	20	19	22	22	21	22	21	21	21	21	27.4	32.0	77.2	-1	-1	-1
1/18/2019	3:03:35 PM	815	175	19	20	20	20	22	22	22	22	22	21	21	21	27.4	32.0	77.2	-1	-1	-1
1/18/2019	3:03:36 PM	3	176	20	19	20	19	22	22	22	22	21	21	21	21	27.4	32.0	77.2	-1	-1	-1
1/18/2019	3:03:36 PM	206	177	19	20	20	19	22	22	21	21	21	21	21	21	27.4	32.0	77.2	-1	-1	-1
1/18/2019	3:03:36 PM	409	178	19	20	20	19	21	22	21	22	21	21	21	21	27.4	32.0	77.2	-1	-1	-1
1/18/2019	3:03:36 PM	612	179	20	20	20	19	22	22	22	22	21	21	21	21	27.4	32.0	77.2	-1	-1	-1
1/18/2019	3:03:36 PM	815	180	19	20	19	19	21	22	22	22	21	21	21	21	27.4	32.0	77.2	-1	-1	-1
1/18/2019	3:03:37 PM	3	181	20	19	20	19	21	22	22	22	21	21	21	21	27.4	32.0	77.2	-1	-1	-1
1/18/2019	3:03:37 PM	206	182	19	20	19	19	21	22	22	21	21	21	21	21	27.4	32.0	77.2	-1	-1	-1
1/18/2019	3:03:37 PM	409	183	19	20	20	19	21	23	21	22	21	21	21	21	27.4	32.0	77.2	-1	-1	-1
1/18/2019	3:03:37 PM	612	184	20	20	20	19	22	22	22	22	22	21	21	21	27.4	32.0	77.2	-1	-1	-1
1/18/2019	3:03:37 PM	815	185	19	20	19	19	21	22	21	22	21	21	22	21	27.4	32.0	77.2	-1	-1	-1
1/18/2019	3:03:38 PM	3	186	20	19	20	19	21	22	22	22	21	21	21	21	27.4	32.0	77.2	-1	-1	-1
1/18/2019	3:03:38 PM	206	187	19	20	20	19	22	22	22	21	22	21	21	21	27.4	32.0	77.2	-1	-1	-1
1/18/2019	3:03:38 PM	409	188	19	20	19	20	21	22	22	22	21	21	22	21	27.4	32.0	77.2	-1	-1	-1
1/18/2019	3:03:38 PM	612	189	20	20	20	19	21	22	21	22	21	21	21	21	27.4	32.0	77.2	-1	-1	-1
1/18/2019	3:03:38 PM	815	190	19	20	20	19	22	22	22	21	21	21	21	21	27.4	32.0	77.2	-1	-1	-1
1/18/2019	3:03:39 PM	3	191	19	20	20	19	21	22	21	22	21	21	21	21	27.4	32.0	77.2	-1	-1	-1
1/18/2019	3:03:39 PM	206	192	19	20	20	19	22	22	22	21	21	21	21	21	27.4	32.0	77.2	-1	-1	-1
1/18/2019	3:03:39 PM	409	193	19	20	20	20	21	22	22	22	22	21	22	21	27.4	32.0	77.2	-1	-1	-1
1/18/2019	3:03:39 PM	612	194	20	20	20	20	21	22	21	22	21	21	21	21	27.4	32.0	77.2	-1	-1	-1
1/18/2019	3:03:39 PM	815	195	19	20	20	19	22	22	21	22	21	21	21	21	27.4	32.0	77.2	-1	-1	-1
1/18/2019	3:03:40 PM	3	196	19	20	19	20	21	22	21	22	21	21	21	21	27.4	32.0	77.2	-1	-1	-1
1/18/2019	3:03:40 PM	206	197	20	19	20	19	21	22	21	22	21	21	21	21	27.4	32.0	77.2	-1	-1	-1
1/18/2019	3:03:40 PM	409	198	20	20	20	19	22	22	22	22	22	21	21	21	27.4	32.0	77.2	-1	-1	-1
1/18/2019	3:03:40 PM	612	199	19	20	19	20	21	22	22	22	21	21	21	21	27.4	32.0	77.2	-1	-1	-1
1/18/2019	3:03:40 PM	815	200	19	20	19	19	21	22	21	22	21	21	21	21	27.4	32.0	77.2	-1	-1	-1
1/18/2019	3:03:41 PM	3	201	19	20	20	19	22	22	21	21	21	21	21	21	27.4	32.0	77.2	-1	-1	-1
1/18/2019	3:03:41 PM	206	202	19	20	19	20	22	22	21	22	21	21	22	21	27.4	32.0	77.2	-1	-1	-1
1/18/2019	3:03:41 PM	409	203	20	20	20	20	22	22	21	22	21	21	21	21	27.4	32.0	77.2	-1	-1	-1
1/18/2019	3:03:41 PM	612	204	20	20	20	19	22	22	22	22	21	21	21	21	27.4	32.0	77.2	-1	-1	-1
1/18/2019	3:03:41 PM	815	205	19	20	20	19	22	22	22	22	21	21	21	21	27.4	32.0	77.2	-1	-1	-1
1/18/2019	3:03:42 PM	3	206	20	20	20	19	22	22	22	21	21	21	21	21	27.4	32.0	77.2	-1	-1	-1
1/18/2019	3:03:42 PM	204	207	19	20	19	19	21	22	21	21	21	21	21	21	27.4	32.0	77.2	-1	-1	-1
1/18/2019	3:03:42 PM	407	208	20	20	20	19	22	22	22	22	21	21	21	21	27.4	32.0	77.2	-1	-1	-1
1/18/2019	3:03:42 PM	610	209	19	20	20	19	21	22	22	22	21	21	21	21	27.4	32.0	77.2	-1	-1	-1
1/18/2019	3:03:42 PM	814	210	20	20	20	19	22	22	22	21	21	21	21	21	27.4	32.0	77.2	-1	-1	-1
1/18/2019	3:03:43 PM	5	211	19	20	20	19	21	22	21	22	21	21	21	21	27.4	32.0	77.2	-1	-1	-1
1/18/2019	3:03:43 PM	208	212	19	20	20	19	22	22	22	21	21	21	21	21	27.4	31.7	75.0	-1	-1	-1
1/18/2019	3:03:43 PM	411	213	19	20	19	20	21	22	22	22	21	21	21	21	27.4	31.7	75.0	-1	-1	-1
1/18/2019	3:03:43 PM	614	214	20	20	20	19	22	22	22	21	21	21	21	21	27.4	31.7	75.0	-1	-1	-1
1/18/2019	3:03:43 PM	802	215	19	19	20	19	21	22	21	22	21	21	21	21	27.4	31.7	75.0	-1	-1	-1
1/18/2019	3:03:44 PM	5	216	19	20	20	19	22	22	22	21	21	21	21	21	27.4	31.7	75.0	-1	-1	-1
1/18/2019	3:03:44 PM	208	217	19	20	20	20	21	22	21	22	21	21	21	21	27.4	31.7	75.0	-1	-1	-1
1/18/2019	3:03:44 PM	411	218	19	20	20	19	22	22	22	21	21	21	21	21	27.4	31.7	75.0	-1	-1	-1
1/18/2019	3:03:44 PM	614	219	19	20	20	20	21	22	21	22	21	21	21	21	27.4	31.7	75.0	-1	-1	-1
1/18/2019	3:03:44 PM	802	220	19	20	20	19	22	22	22	21	21	21	21	21	27.4	31.7	75.0	-1	-1	-1
1/18/2019	3:03:45 PM	5	221	19	20	19	20	21	22	21	22	21	21	21	21	27.4	31.7	75.0	-1	-1	-1
1/18/2019	3:03:45 PM	208	222	20	20	20	19	22	22	22	22	21	21	21	21	27.4	31.7	75.0	-1	-1	-1
1/18/2019	3:03:45 PM	411	223	19	20	19	19	21	22	21	22	21	21	21	21	27.4	31.7	75.0	-1	-1	-1
1/18/2019	3:03:45 PM	614	224	20	20	20	19	22	22	21	22	21	21	21	21	27.4	31.7	75.0	-1	-1	-1
1/18/2019	3:03:45 PM	802	225	19	20	19	19	21	22	21	22	21	21	21	21	27.4	31.7	75.0	-1	-1	-1
1/18/2019	3:03:46 PM	5	226	20	20	20	19	22	22	22	22	21	21	21	21	27.4	31.7	75.0	-1	-1	-1
1/18/2019	3:03:46 PM	208	227	19	20	19	19	21	22	21	22	21	21	22	21	27.4	31.7	75.0	-1	-1	-1
1/18/2019	3:03:46 PM	411	228	20	19	20	19	22	22	21	22	21	21	21	21	27.4	31.7	75.0	-1	-1	-1
1/18/2019	3:03:46 PM	614	229	19	20	20	19	22	22	22	22	22	21	21	21	27.4	31.7	75.0	-1	-1	-1
1/18/2019	3:03:46 PM	802	230	20	19	20	19	21	22	22	22	21	21	21	21	27.4	31.7	75.0	-1	-1	-1
1/18/2019	3:03:47 PM	5	231	19	20	20	19	22	22	22	21	22	21	21	21	27.4	31.7	75.0	-1	-1	-1
1/18/2019	3:03:47 PM	208	232	19	20	20	19	21	22	21	22	21	21	21	21	27.4	31.7	75.0	-1	-1	-1
1/18/2019	3:03:47 PM	411	233	20	20	20	19	22	22	22	21	21	21	21	21	27.4	31.7	75.0	-1	-1	-1
1/18/2019	3:03:47 PM	614	234	19	20	19	20	21	22	22	22	22	21	22	21	27.4	31.7	75.0	-1	-1	-1
1/18/2019	3:03:47 PM	802	235	19	19	20	19	22	22	22	21	21	21	21	21	27.4	31.7	75.0	-1	-1	-1
1/18/2019	3:03:48 PM	5	236	19	20	20	19	22	22	22	22	21	21	21	21	27.4	31.7	75.0	-1	-1	-1
1/18/2019	3:03:48 PM	208	237	19	20	20	20	21	22	21	22	21	21	21	21	27.4	31.7	75.0	-1	-1	-1
1/18/2019	3:03:48 PM	411	238	19	20	20	19	22	22	22	22	22	21	22	21	27.4	31.7	75.0	-1	-1	-1
1/18/2019	3:03:48 PM	614	239	19	20	19	19	21	22	22	22	21	21	21	21	27.4	31.7	75.0	-1	-1	-1
1/18/2019	3:03:48 PM	802	240	19	20	19	19	21	22	22	22	21	21	21	21	27.4	31.7	75.0	-1	-1	-1
1/18/2019	3:03:49 PM	5	241	20	20	20	20	21	22	21	22	21	21	21	21	27.4	31.7	75.0	-1	-1	-1
1/18/2019	3:03:49 PM	208	242	19	20	20	19	22	22	22	21	22	21	21	21	27.4	31.7	75.0	-1	-1	-1
1/18/2019	3:03:49 PM	411	243	19	20	20	19	21	22	21	22	21	21	21	21	27.4	31.7	75.0	-1	-1	-1
1/18/2019	3:03:49 PM	614	244	20	20	20	19	22	22	22	22	21	21	21	21	27.4	31.7	75.0	-1	-1	-1
1/18/2019	3:03:49 PM	802	245	19	20	20	19	21	22	21	22	21	21	21	21	27.4	31.7	75.0	-1	-1	-1
1/18/2019	3:03:50 PM	5	246	20	20	20	19	22	22	22	22	22	21	21	21	27.4	31.7	75.0	-1	-1	-1
1/18/2019	3:03:50 PM	208	247	19	20	19	20	21	22	21	22	21	21	21	21	27.4	31.7	75.0	-1	-1	-1
1/18/2019	3:03:50 PM	411	248	20	20	20	19	22	22	22	22	21	21	21	21	27.4	31.7	75.0	-1	-1	-1
1/18/2019	3:03:50 PM	614	249	19	20	20	19	22	22	22	21	22	21	22	21	27.4	31.7	75.0	-1	-1	-1
1/18/2019	3:03:50 PM	802	250	20	19	20	19	21	22	22	22	21	21	21	21	27.4	31.7	75.0	-1	-1	-1
1/18/2019	3:03:51 PM	5	251	19	20	20	19	22	22	22	22	21	21	21	21	27.4	31.7	75.0	-1	-1	-1
1/18/2019	3:03:51 PM	208	252	19	20	20	20	21	22	21	22	21	21	21	21	27.4	31.7	75.0	-1	-1	-1
1/18/2019	3:03:51 PM	411	253	20	19	20	19	22	22	22	22	21	21	21	21	27.4	31.7	75.0	-1	-1	-1
1/18/2019	3:03:51 PM	614	254	19	20	19	19	21	22	22	22	21	21	21	21	27.4	31.5	73.6	-1	-1	-1
1/18/2019	3:03:51 PM	802	255	19	20	20	19	22	22	21	21	21	21	21	21	27.4	31.5	73.6	-1	-1	-1
1/18/2019	3:03:52 PM	5	256	19	20	20	19	22	22	21	22	21	21	22	21	27.4	31.5	73.6	-1	-1	-1
1/18/2019	3:03:52 PM	208	257	20	19	20	19	22	22	21	22	21	21	21	21	27.4	31.5	73.6	-1	-1	-1
1/18/2019	3:03:52 PM	411	258	19	20	20	19	22	22	22	22	22	21	21	21	27.4	31.5	73.6	-1	-1	-1
1/18/2019	3:03:52 PM	614	259	19	20	19	19	21	22	21	22	21	21	21	21	27.4	31.5	73.6	-1	-1	-1
1/18/2019	3:03:52 PM	802	260	19	19	20	19	22	22	22	21	21	21	21	21	27.4	31.5	73.6	-1	-1	-1
1/18/2019	3:03:53 PM	5	261	19	20	19	20	21	21	22	22	21	21	22	21	27.4	31.5	73.6	-1	-1	-1
1/18/2019	3:03:53 PM	208	262	20	19	20	19	22	22	22	22	21	21	21	21	27.4	31.5	73.6	-1	-1	-1
1/18/2019	3:03:53 PM	411	263	19	20	20	19	22	22	22	22	21	21	21	21	27.4	31.5	73.6	-1	-1	-1
1/18/2019	3:03:53 PM	614	264	19	20	19	20	21	22	21	22	21	21	21	21	27.4	31.5	73.6	-1	-1	-1
1/18/2019	3:03:53 PM	802	265	19	20	20	19	22	22	22	21	21	21	21	21	27.4	31.5	73.6	-1	-1	-1
1/18/2019	3:03:54 PM	5	266	19	20	20	20	22	22	22	22	22	21	22	21	27.4	31.5	73.6	-1	-1	-1
1/18/2019	3:03:54 PM	208	267	19	20	20	19	21	22	21	22	21	21	21	21	27.4	31.5	73.6	-1	-1	-1
1/18/2019	3:03:54 PM	411	268	20	20	20	19	22	22	22	21	22	21	21	21	27.4	31.5	73.6	-1	-1	-1
1/18/2019	3:03:54 PM	614	269	19	20	20	19	22	22	22	21	22	21	21	21	27.4	31.5	73.6	-1	-1	-1
1/18/2019	3:03:54 PM	802	270	20	19	20	19	22	22	22	22	21	21	21	21	27.4	31.5	73.6	-1	-1	-1
1/18/2019	3:03:55 PM	5	271	19	20	19	20	21	22	22	22	22	21	22	21	27.4	31.5	73.6	-1	-1	-1
1/18/2019	3:03:55 PM	208	272	19	19	20	19	21	22	22	21	21	21	21	22	27.4	31.5	73.6	-1	-1	-1
1/18/2019	3:03:55 PM	411	273	19	19	19	19	22	22	22	21	22	21	22	21	27.4	31.5	73.6	-1	-1	-1
1/18/2019	3:03:55 PM	614	274	19	19	19	19	21	22	21	22	21	22	21	21	27.4	31.5	73.6	-1	-1	-1
1/18/2019	3:03:55 PM	802	275	19	20	19	19	21	22	22	21	22	21	22	21	27.4	31.5	73.6	-1	-1	-1
1/18/2019	3:03:56 PM	5	276	20	20	20	20	21	23	21	22	21	21	21	21	27.4	31.5	73.6	-1	-1	-1
1/18/2019	3:03:56 PM	208	277	20	20	20	19	22	22	22	21	21	21	21	21	27.4	31.5	73.6	-1	-1	-1
1/18/2019	3:03:56 PM	411	278	19	20	19	19	21	22	21	22	21	21	21	21	27.4	31.5	73.6	-1	-1	-1
1/18/2019	3:03:56 PM	614	279	19	19	20	19	22	22	21	22	21	21	21	21	27.4	31.5	73.6	-1	-1	-1
1/18/2019	3:03:56 PM	802	280	19	20	19	19	21	22	21	22	21	21	21	21	27.4	31.5	73.6	-1	-1	-1
1/18/2019	3:03:57 PM	5	281	20	19	20	19	22	22	22	22	21	22	21	22	27.4	31.5	73.6	-1	-1	-1
1/18/2019	3:03:57 PM	208	282	20	20	20	19	22	22	22	21	22	21	21	21	27.4	31.5	73.6	-1	-1	-1
1/18/2019	3:03:57 PM	411	283	20	20	20	20	21	22	21	22	21	21	21	21	27.4	31.5	73.6	-1	-1	-1
1/18/2019	3:03:57 PM	614	284	20	19	20	19	22	22	22	21	21	21	21	21	27.4	31.5	73.6	-1	-1	-1
1/18/2019	3:03:57 PM	802	285	19	20	19	19	21	22	22	21	21	21	21	21	27.4	31.5	73.6	-1	-1	-1
1/18/2019	3:03:58 PM	5	286	20	20	20	19	22	22	22	22	21	21	21	21	27.4	31.5	73.6	-1	-1	-1
1/18/2019	3:03:58 PM	208	287	19	20	20	20	22	22	22	21	21	21	21	21	27.4	31.5	73.6	-1	-1	-1
1/18/2019	3:03:58 PM	411	288	19	19	20	19	22	22	22	22	21	21	21	21	27.4	31.5	73.6	-1	-1	-1
1/18/2019	3:03:58 PM	614	289	19	20	20	19	22	22	22	21	21	21	21	21	27.4	31.5	73.6	-1	-1	-1
1/18/2019	3:03:58 PM	802	290	19	19	19	19	21	22	21	22	21	21	21	21	27.4	31.5	73.6	-1	-1	-1
1/18/2019	3:03:59 PM	5	291	20	20	20	19	22	22	22	22	22	21	21	21	27.4	31.5	73.6	-1	-1	-1
1/18/2019	3:03:59 PM	208	292	19	20	19	20	21	22	21	22	21	21	21	21	27.4	31.5	73.6	-1	-1	-1
1/18/2019	3:03:59 PM	411	293	19	19	20	19	22	22	21	22	21	21	21	21	27.4	31.5	73.6	-1	-1	-1
1/18/2019	3:03:59 PM	614	294	19	20	20	19	22	22	22	21	22	21	21	21	27.4	31.5	73.6	-1	-1	-1
1/18/2019	3:03:59 PM	802	295	19	19	19	19	21	22	21	22	21	21	21	21	27.4	31.5	73.6	-1	-1	-1
1/18/2019	3:04:00 PM	5	296	20	20	20	19	22	22	22	22	21	21	21	21	27.4	31.4	70.7	-1	-1	-1
1/18/2019	3:04:00 PM	208	297	19	20	19	19	22	22	22	22	22	21	22	21	27.4	31.4	70.7	-1	-1	-1
1/18/2019	3:04:00 PM	411	298	19	20	19	19	21	22	21	22	21	21	21	21	27.4	31.4	70.7	-1	-1	-1
1/18/2019	3:04:00 PM	614	299	20	19	20	19	22	22	21	21	21	21	21	21	27.4	31.4	70.7	-1	-1	-1
1/18/2019	3:04:00 PM	802	300	19	20	19	19	22	22	21	22	21	21	21	21	27.4	31.4	70.7	-1	-1	-1
1/18/2019	3:04:01 PM	5	301	20	20	20	20	22	22	22	22	21	21	21	21	27.4	31.4	70.7	-1	-1	-1
1/18/2019	3:04:01 PM	208	302	19	20	20	19	22	22	22	22	21	21	21	21	27.4	31.4	70.7	-1	-1	-1
1/18/2019	3:04:01 PM	411	303	19	20	19	19	21	22	21	22	21	21	21	21	27.4	31.4	70.7	-1	-1	-1
1/18/2019	3:04:01 PM	614	304	20	20	20	19	22	21	22	22	21	21	21	21	27.4	31.4	70.7	-1	-1	-1
1/18/2019	3:04:01 PM	802	305	19	19	19	19	21	22	21	22	21	21	21	21	27.4	31.4	70.7	-1	-1	-1
1/18/2019	3:04:02 PM	5	306	20	20	20	19	22	22	22	22	22	21	21	21	27.4	31.4	70.7	-1	-1	-1
1/18/2019	3:04:02 PM	208	307	19	20	19	19	21	22	22	22	22	21	22	21	27.4	31.4	70.7	-1	-1	-1
1/18/2019	3:04:02 PM	411	308	19	19	19	19	21	22	21	22	21	22	21	21	27.4	31.4	70.7	-1	-1	-1
1/18/2019	3:04:02 PM	614	309	20	20	20	19	22	22	22	21	21	21	21	21	27.4	31.4	70.7	-1	-1	-1
1/18/2019	3:04:02 PM	802	310	19	19	20	19	21	22	21	22	21	21	21	21	27.4	31.4	70.7	-1	-1	-1
1/18/2019	3:04:03 PM	5	311	20	20	20	19	22	22	22	22	21	21	21	21	27.4	31.4	70.7	-1	-1	-1
1/18/2019	3:04:03 PM	208	312	19	20	19	19	22	22	22	22	21	21	22	21	27.4	31.4	70.7	-1	-1	-1
1/18/2019	3:04:03 PM	411	313	19	20	19	19	21	22	21	22	21	21	21	21	27.4	31.4	70.7	-1	-1	-1
1/18/2019	3:04:03 PM	614	314	20	19	20	19	22	22	21	21	21	21	21	21	27.4	31.4	70.7	-1	-1	-1
1/18/2019	3:04:03 PM	802	315	19	20	20	19	21	22	22	22	21	21	21	21	27.4	31.4	70.7	-1	-1	-1
1/18/2019	3:04:04 PM	5	316	20	19	20	19	22	22	21	22	21	21	21	22	27.4	31.4	70.7	-1	-1	-1
1/18/2019	3:04:04 PM	208	317	20	20	20	19	22	22	22	21	22	21	21	21	27.4	31.4	70.7	-1	-1	-1
1/18/2019	3:04:04 PM	411	318	19	20	20	20	21	22	21	22	21	21	21	21	27.4	31.4	70.7	-1	-1	-1
1/18/2019	3:04:04 PM	614	319	20	20	20	19	21	22	22	22	21	21	21	22	27.4	31.4	70.7	-1	-1	-1
1/18/2019	3:04:04 PM	802	320	19	20	20	19	21	22	21	21	21	21	21	21	27.4	31.4	70.7	-1	-1	-1
1/18/2019	3:04:05 PM	5	321	20	20	20	20	21	22	21	22	21	21	21	21	27.4	31.4	70.7	-1	-1	-1
1/18/2019	3:04:05 PM	208	322	20	20	20	19	22	22	22	22	22	21	21	21	27.4	31.4	70.7	-1	-1	-1
1/18/2019	3:04:05 PM	411	323	19	20	19	19	21	22	21	22	21	21	21	21	27.4	31.4	70.7	-1	-1	-1
1/18/2019	3:04:05 PM	614	324	19	20	20	19	21	22	21	22	21	22	21	21	27.4	31.4	70.7	-1	-1	-1
1/18/2019	3:04:05 PM	802	325	19	19	20	19	21	21	22	21	21	21	21	21	27.4	31.4	70.7	-1	-1	-1
1/18/2019	3:04:06 PM	5	326	19	20	19	20	21	22	22	22	21	21	21	21	27.4	31.4	70.7	-1	-1	-1
1/18/2019	3:04:06 PM	208	327	19	19	20	19	21	22	21	22	21	21	21	21	27.4	31.4	70.7	-1	-1	-1
1/18/2019	3:04:06 PM	411	328	19	19	20	19	22	22	22	21	21	21	21	21	27.4	31.4	70.7	-1	-1	-1
1/18/2019	3:04:06 PM	614	329	19	20	20	19	22	22	21	22	22	21	22	21	27.4	31.4	70.7	-1	-1	-1
1/18/2019	3:04:06 PM	802	330	19	20	20	19	21	22	21	22	21	21	21	21	27.4	31.4	70.7	-1	-1	-1
1/18/2019	3:04:07 PM	5	331	20	20	20	19	22	22	22	21	22	21	21	21	27.4	31.4	70.7	-1	-1	-1
1/18/2019	3:04:07 PM	208	332	19	20	20	20	22	22	22	22	22	21	21	21	27.4	31.4	70.7	-1	-1	-1
1/18/2019	3:04:07 PM	411	333	19	20	19	20	21	22	21	22	21	21	21	21	27.4	31.4	70.7	-1	-1	-1
1/18/2019	3:04:07 PM	614	334	20	20	20	19	22	22	22	21	21	21	21	21	27.4	31.4	70.7	-1	-1	-1
1/18/2019	3:04:07 PM	802	335	19	20	19	19	21	22	21	22	21	21	21	21	27.4	31.4	70.7	-1	-1	-1
1/18/2019	3:04:08 PM	5	336	20	20	20	19	22	22	21	21	22	21	22	21	27.4	31.4	70.7	-1	-1	-1
1/18/2019	3:04:08 PM	208	337	19	20	19	20	21	22	21	22	21	22	22	22	27.4	31.4	70.7	-1	-1	-1
1/18/2019	3:04:08 PM	411	338	19	20	20	19	22	22	22	21	21	21	21	21	27.4	31.3	41.5	-1	-1	-1
1/18/2019	3:04:08 PM	614	339	19	20	19	20	21	22	22	22	21	21	21	21	27.4	31.3	41.5	-1	-1	-1
1/18/2019	3:04:08 PM	802	340	19	19	20	19	21	22	22	21	21	21	21	21	27.4	31.3	41.5	-1	-1	-1
1/18/2019	3:04:09 PM	5	341	19	20	19	20	21	22	22	21	22	21	22	21	27.4	31.3	41.5	-1	-1	-1
1/18/2019	3:04:09 PM	208	342	20	19	20	19	22	22	22	22	21	21	21	21	27.4	31.3	41.5	-1	-1	-1
1/18/2019	3:04:09 PM	411	343	19	20	19	19	23	22	22	22	22	21	21	21	27.4	31.3	41.5	-1	-1	-1
1/18/2019	3:04:09 PM	614	344	19	20	20	19	21	22	21	22	21	22	21	21	27.4	31.3	41.5	-1	-1	-1
1/18/2019	3:04:09 PM	802	345	19	20	20	19	22	22	21	21	21	21	21	21	27.4	31.3	41.5	-1	-1	-1
1/18/2019	3:04:10 PM	5	346	19	20	20	20	21	22	22	22	21	21	21	21	27.4	31.3	41.5	-1	-1	-1
1/18/2019	3:04:10 PM	208	347	20	20	20	19	22	22	22	22	21	21	21	21	27.4	31.3	41.5	-1	-1	-1
1/18/2019	3:04:10 PM	411	348	19	20	20	19	21	22	21	21	21	21	22	21	27.4	31.3	41.5	-1	-1	-1
1/18/2019	3:04:10 PM	614	349	19	20	20	19	21	22	21	22	21	22	21	21	27.4	31.3	41.5	-1	-1	-1
1/18/2019	3:04:10 PM	802	350	19	20	20	19	21	22	22	22	21	21	21	21	27.4	31.3	41.5	-1	-1	-1
1/18/2019	3:04:11 PM	5	351	20	20	20	19	21	22	21	22	21	21	21	21	27.4	31.3	41.5	-1	-1	-1
1/18/2019	3:04:11 PM	208	352	19	20	20	19	22	22	21	21	21	21	21	21	27.4	31.3	41.5	-1	-1	-1
1/18/2019	3:04:11 PM	411	353	19	20	19	20	21	22	21	22	21	21	21	21	27.4	31.3	41.5	-1	-1	-1
1/18/2019	3:04:11 PM	614	354	20	20	20	19	22	22	21	22	21	21	21	21	27.4	31.3	41.5	-1	-1	-1
1/18/2019	3:04:11 PM	802	355	19	20	19	19	21	22	21	22	21	21	21	21	27.4	31.3	41.5	-1	-1	-1
1/18/2019	3:04:12 PM	5	356	20	19	20	19	22	22	21	22	21	21	21	21	27.4	31.3	41.5	-1	-1	-1
1/18/2019	3:04:12 PM	208	357	19	20	20	19	22	22	22	21	22	21	21	21	27.4	31.3	41.5	-1	-1	-1
1/18/2019	3:04:12 PM	411	358	19	20	19	20	21	22	21	22	21	21	21	21	27.4	31.3	41.5	-1	-1	-1
1/18/2019	3:04:12 PM	614	359	20	20	20	19	21	22	22	22	21	21	21	21	27.4	31.3	41.5	-1	-1	-1
1/18/2019	3:04:12 PM	802	360	19	20	19	19	21	22	22	21	21	21	21	21	27.4	31.3	41.5	-1	-1	-1
1/18/2019	3:04:13 PM	5	361	20	20	20	19	22	22	21	22	21	21	21	21	27.4	31.3	41.5	-1	-1	-1
1/18/2019	3:04:13 PM	208	362	19	20	20	19	22	22	22	22	21	21	22	21	27.4	31.3	41.5	-1	-1	-1
1/18/2019	3:04:13 PM	411	363	19	20	19	20	21	22	21	22	21	21	21	21	27.4	31.3	41.5	-1	-1	-1
1/18/2019	3:04:13 PM	614	364	20	20	20	19	22	22	21	22	21	21	21	22	27.4	31.3	41.5	-1	-1	-1
1/18/2019	3:04:13 PM	802	365	19	20	20	19	22	22	21	21	21	21	22	21	27.4	31.3	41.5	-1	-1	-1
1/18/2019	3:04:14 PM	5	366	20	20	20	19	21	22	21	22	21	21	21	22	27.4	31.3	41.5	-1	-1	-1
1/18/2019	3:04:14 PM	208	367	19	20	20	19	22	22	21	21	21	21	22	21	27.4	31.3	41.5	-1	-1	-1
1/18/2019	3:04:14 PM	411	368	19	20	19	19	21	22	21	22	21	21	21	21	27.4	31.3	41.5	-1	-1	-1
1/18/2019	3:04:14 PM	614	369	20	19	20	19	22	22	22	22	21	21	21	21	27.4	31.3	41.5	-1	-1	-1
1/18/2019	3:04:14 PM	802	370	19	20	19	19	21	22	21	22	21	21	21	21	27.4	31.3	41.5	-1	-1	-1
1/18/2019	3:04:15 PM	5	371	20	20	20	19	22	22	22	22	21	21	21	21	27.4	31.3	41.5	-1	-1	-1
1/18/2019	3:04:15 PM	208	372	19	19	20	19	22	22	22	21	22	21	22	21	27.4	31.3	41.5	-1	-1	-1
1/18/2019	3:04:15 PM	411	373	19	20	19	19	21	22	21	22	21	21	21	21	27.4	31.3	41.5	-1	-1	-1
1/18/2019	3:04:15 PM	614	374	20	20	20	19	22	22	22	22	21	21	21	21	27.4	31.3	41.5	-1	-1	-1
1/18/2019	3:04:15 PM	802	375	19	20	19	19	21	22	22	22	21	21	21	21	27.4	31.3	41.5	-1	-1	-1
1/18/2019	3:04:16 PM	5	376	20	19	20	19	22	22	21	22	21	22	21	22	27.4	31.3	41.5	-1	-1	-1
1/18/2019	3:04:16 PM	208	377	20	20	20	19	22	22	22	21	22	21	21	21	27.4	31.3	41.5	-1	-1	-1
1/18/2019	3:04:16 PM	411	378	19	20	19	20	21	22	22	22	21	21	21	21	27.4	31.3	41.5	-1	-1	-1
1/18/2019	3:04:16 PM	614	379	19	19	20	19	22	22	22	22	21	21	21	22	27.4	31.3	41.5	-1	-1	-1
1/18/2019	3:04:16 PM	802	380	19	20	20	19	22	22	22	22	22	21	22	21	27.4	31.2	46.7	-1	-1	-1
1/18/2019	3:04:17 PM	21	381	19	20	20	20	22	22	22	22	22	21	22	21	27.4	31.2	46.7	-1	-1	-1
1/18/2019	3:04:17 PM	208	382	20	19	20	19	21	22	22	22	21	21	21	21	27.4	31.2	46.7	-1	-1	-1
1/18/2019	3:04:17 PM	411	383	19	20	20	19	22	22	22	21	22	21	22	21	27.4	31.2	46.7	-1	-1	-1
1/18/2019	3:04:17 PM	614	384	20	20	20	20	21	22	21	22	21	21	21	21	27.4	31.2	46.7	-1	-1	-1
1/18/2019	3:04:17 PM	802	385	20	19	20	19	22	22	22	21	22	21	21	21	27.4	31.2	46.7	-1	-1	-1
1/18/2019	3:04:18 PM	5	386	19	20	19	20	22	22	22	22	22	21	22	21	27.4	31.2	46.7	-1	-1	-1
1/18/2019	3:04:18 PM	208	387	20	20	20	19	21	22	21	22	21	21	21	21	27.4	31.2	46.7	-1	-1	-1
1/18/2019	3:04:18 PM	411	388	19	19	20	19	21	21	22	21	21	21	21	21	27.4	31.2	46.7	-1	-1	-1
1/18/2019	3:04:18 PM	614	389	20	20	20	19	22	22	22	21	22	21	22	21	27.4	31.2	46.7	-1	-1	-1
1/18/2019	3:04:18 PM	802	390	20	20	20	19	21	22	22	22	21	21	21	21	27.4	31.2	46.7	-1	-1	-1
1/18/2019	3:04:19 PM	5	391	20	20	20	19	22	22	22	21	22	21	21	21	27.4	31.2	46.7	-1	-1	-1
1/18/2019	3:04:19 PM	208	392	19	20	19	19	21	22	22	22	22	21	21	21	27.4	31.2	46.7	-1	-1	-1
1/18/2019	3:04:19 PM	411	393	19	20	19	19	21	22	21	22	21	21	21	21	27.4	31.2	46.7	-1	-1	-1
1/18/2019	3:04:19 PM	614	394	20	20	20	19	22	22	22	22	21	21	21	21	27.4	31.2	46.7	-1	-1	-1
1/18/2019	3:04:19 PM	802	395	19	20	20	19	22	22	22	22	22	21	21	21	27.4	31.2	46.7	-1	-1	-1
1/18/2019	3:04:20 PM	5	396	19	20	20	20	21	22	21	22	21	21	21	21	27.4	31.2	46.7	-1	-1	-1
1/18/2019	3:04:20 PM	208	397	19	19	20	19	21	22	21	22	21	21	21	21	27.4	31.2	46.7	-1	-1	-1
1/18/2019	3:04:20 PM	411	398	19	20	20	19	21	22	22	21	21	21	21	21	27.4	31.2	46.7	-1	-1	-1
1/18/2019	3:04:20 PM	614	399	19	20	20	20	21	22	22	22	21	22	21	21	27.4	31.2	46.7	-1	-1	-1
1/18/2019	3:04:20 PM	802	400	19	20	20	19	22	22	22	21	21	21	21	21	27.4	31.2	46.7	-1	-1	-1
1/18/2019	3:04:21 PM	5	401	19	20	20	20	21	22	21	22	21	21	21	21	27.4	31.2	46.7	-1	-1	-1
1/18/2019	3:04:21 PM	208	402	19	20	20	19	22	22	22	21	21	21	21	21	27.4	31.2	46.7	-1	-1	-1
1/18/2019	3:04:21 PM	411	403	19	20	19	19	21	22	22	22	21	21	21	21	27.4	31.2	46.7	-1	-1	-1
1/18/2019	3:04:21 PM	614	404	20	20	20	19	22	22	21	22	21	21	21	22	27.4	31.2	46.7	-1	-1	-1
1/18/2019	3:04:21 PM	802	405	22	20	20	19	22	22	21	22	21	21	21	21	27.4	31.2	46.7	-1	-1	-1
1/18/2019	3:04:22 PM	5	406	23	20	20	19	21	22	21	22	21	21	21	21	27.4	31.2	46.7	-1	-1	-1
1/18/2019	3:04:22 PM	208	407	20	19	20	19	22	22	22	22	21	21	21	21	27.4	31.2	46.7	-1	-1	-1
1/18/2019	3:04:22 PM	411	408	19	20	19	19	21	22	21	22	21	21	21	21	27.4	31.2	46.7	-1	-1	-1
1/18/2019	3:04:22 PM	614	409	19	20	20	19	21	22	21	22	21	22	21	21	27.4	31.2	46.7	-1	-1	-1
1/18/2019	3:04:22 PM	802	410	20	20	20	19	22	22	22	22	21	21	21	21	27.4	31.2	46.7	-1	-1	-1
1/18/2019	3:04:23 PM	5	411	19	20	20	20	21	22	21	22	21	21	21	21	27.4	31.2	46.7	-1	-1	-1
1/18/2019	3:04:23 PM	208	412	19	19	20	19	21	22	21	22	21	21	21	21	27.4	31.2	46.7	-1	-1	-1
1/18/2019	3:04:23 PM	411	413	19	19	20	19	22	22	22	21	21	21	21	21	27.4	31.2	46.7	-1	-1	-1
1/18/2019	3:04:23 PM	614	414	19	20	20	20	21	22	21	22	21	21	21	21	27.4	31.2	46.7	-1	-1	-1
1/18/2019	3:04:23 PM	802	415	19	20	20	19	22	22	22	21	21	21	21	21	27.4	31.2	46.7	-1	-1	-1
1/18/2019	3:04:24 PM	5	416	19	20	19	20	22	22	21	22	21	21	22	21	27.4	31.2	46.7	-1	-1	-1
1/18/2019	3:04:24 PM	208	417	19	20	20	19	21	22	21	22	21	21	21	21	27.4	31.2	46.7	-1	-1	-1
1/18/2019	3:04:24 PM	411	418	19	19	20	19	22	22	22	21	21	21	21	21	27.4	31.2	46.7	-1	-1	-1
1/18/2019	3:04:24 PM	614	419	19	20	19	20	21	22	22	22	21	21	22	21	27.4	31.2	46.7	-1	-1	-1
1/18/2019	3:04:24 PM	805	420	20	19	20	19	22	22	22	22	22	22	22	22	27.4	31.2	46.7	-1	-1	-1
1/18/2019	3:04:25 PM	8	421	20	20	20	19	22	22	21	21	22	21	21	21	27.4	31.2	46.7	-1	-1	-1
1/18/2019	3:04:25 PM	211	422	19	20	19	20	21	22	22	22	22	21	22	21	27.4	31.1	47.6	-1	-1	-1
1/18/2019	3:04:25 PM	414	423	19	19	20	19	21	22	21	22	20	21	20	21	27.4	31.1	47.6	-1	-1	-1
1/18/2019	3:04:25 PM	604	424	20	20	20	19	22	22	22	22	22	21	21	21	27.4	31.1	47.6	-1	-1	-1
1/18/2019	3:04:25 PM	807	425	19	20	19	19	21	22	22	22	21	21	21	21	27.4	31.1	47.6	-1	-1	-1
1/18/2019	3:04:26 PM	10	426	19	20	20	19	21	22	21	22	21	22	21	21	27.4	31.1	47.6	-1	-1	-1
1/18/2019	3:04:26 PM	213	427	19	19	20	19	22	22	22	21	21	21	21	21	27.4	31.1	47.6	-1	-1	-1
1/18/2019	3:04:26 PM	401	428	19	20	20	19	21	22	22	21	21	21	21	21	27.4	31.1	47.6	-1	-1	-1
1/18/2019	3:04:26 PM	604	429	19	20	19	20	21	22	20	22	21	21	21	21	27.4	31.1	47.6	-1	-1	-1
1/18/2019	3:04:26 PM	807	430	20	19	19	19	21	22	21	21	21	21	21	21	27.4	31.1	47.6	-1	-1	-1
1/18/2019	3:04:27 PM	10	431	44	20	20	19	22	22	22	21	22	21	22	21	27.4	31.1	47.6	-1	-1	-1
1/18/2019	3:04:27 PM	213	432	31	20	19	19	21	22	21	22	21	21	21	21	27.4	31.1	47.6	-1	-1	-1
1/18/2019	3:04:27 PM	401	433	28	19	20	19	22	22	22	21	21	21	21	21	27.4	31.1	47.6	-1	-1	-1
1/18/2019	3:04:27 PM	604	434	35	20	20	20	22	22	22	22	21	21	22	21	27.4	31.1	47.6	-1	-1	-1
1/18/2019	3:04:27 PM	807	435	38	19	19	19	21	22	21	22	21	21	21	21	27.4	31.1	47.6	-1	-1	-1
1/18/2019	3:04:28 PM	10	436	40	20	20	19	22	22	22	22	21	21	21	21	27.4	31.1	47.6	-1	-1	-1
1/18/2019	3:04:28 PM	213	437	40	20	19	19	21	22	22	22	21	21	21	21	27.4	31.1	47.6	-1	-1	-1
1/18/2019	3:04:28 PM	401	438	42	19	20	19	21	22	21	22	21	21	21	21	27.4	31.1	47.6	-1	-1	-1
1/18/2019	3:04:28 PM	604	439	43	20	20	19	22	22	22	22	22	21	21	21	27.4	31.1	47.6	-1	-1	-1
1/18/2019	3:04:28 PM	807	440	44	20	19	19	21	22	21	22	21	21	21	20	27.4	31.1	47.6	-1	-1	-1
1/18/2019	3:04:29 PM	10	441	44	20	20	19	22	22	21	22	21	21	21	21	27.4	31.1	47.6	-1	-1	-1
1/18/2019	3:04:29 PM	213	442	44	20	20	19	22	22	22	21	21	21	21	21	27.4	31.1	47.6	-1	-1	-1
1/18/2019	3:04:29 PM	401	443	44	20	19	19	21	22	21	22	21	21	21	21	27.4	31.1	47.6	-1	-1	-1
1/18/2019	3:04:29 PM	604	444	45	20	20	20	22	22	21	22	21	22	20	21	27.4	31.1	47.6	-1	-1	-1
1/18/2019	3:04:29 PM	807	445	26	19	20	19	21	22	22	22	21	21	22	22	27.4	31.1	47.6	-1	-1	-1
1/18/2019	3:04:30 PM	10	446	20	20	20	19	22	22	22	21	22	21	22	21	27.4	31.1	47.6	-1	-1	-1
1/18/2019	3:04:30 PM	213	447	19	20	19	19	21	22	22	22	21	21	21	21	27.4	31.1	47.6	-1	-1	-1
1/18/2019	3:04:30 PM	401	448	20	20	20	19	22	22	22	21	22	21	21	21	27.4	31.1	47.6	-1	-1	-1
1/18/2019	3:04:30 PM	604	449	19	20	20	20	22	22	22	22	22	21	22	21	27.4	31.1	47.6	-1	-1	-1
1/18/2019	3:04:30 PM	807	450	19	20	19	19	21	22	21	22	21	21	21	21	27.4	31.1	47.6	-1	-1	-1
1/18/2019	3:04:31 PM	10	451	20	19	20	19	21	22	22	22	21	21	21	21	27.4	31.1	47.6	-1	-1	-1
1/18/2019	3:04:31 PM	213	452	20	20	20	19	22	22	22	22	21	21	21	21	27.4	31.1	47.6	-1	-1	-1
1/18/2019	3:04:31 PM	401	453	19	20	19	19	22	22	22	22	21	21	22	21	27.4	31.1	47.6	-1	-1	-1
1/18/2019	3:04:31 PM	604	454	20	20	20	19	21	22	22	22	21	22	21	22	27.4	31.1	47.6	-1	-1	-1
1/18/2019	3:04:31 PM	807	455	20	19	20	19	21	22	22	22	21	21	21	21	27.4	31.1	47.6	-1	-1	-1
1/18/2019	3:04:32 PM	10	456	20	20	20	19	22	22	22	21	21	21	21	21	27.4	31.1	47.6	-1	-1	-1
1/18/2019	3:04:32 PM	213	457	19	20	20	19	22	22	22	22	21	21	21	21	27.4	31.1	47.6	-1	-1	-1
1/18/2019	3:04:32 PM	401	458	20	20	20	19	21	22	21	22	21	21	21	21	27.4	31.1	47.6	-1	-1	-1
1/18/2019	3:04:32 PM	604	459	20	20	20	19	22	22	22	22	21	21	21	22	27.4	31.1	47.6	-1	-1	-1
1/18/2019	3:04:32 PM	807	460	19	19	20	19	22	22	22	21	21	21	21	21	27.4	31.1	47.6	-1	-1	-1
1/18/2019	3:04:33 PM	10	461	19	20	20	19	22	22	22	21	22	21	22	21	27.4	31.1	47.6	-1	-1	-1
1/18/2019	3:04:33 PM	213	462	20	20	20	19	21	22	22	22	21	21	21	21	27.4	31.1	47.6	-1	-1	-1
1/18/2019	3:04:33 PM	401	463	19	20	19	19	21	22	21	22	21	21	21	21	27.4	31.1	47.6	-1	-1	-1
1/18/2019	3:04:33 PM	604	464	20	20	20	19	22	22	21	22	21	21	21	21	27.5	31.0	70.5	-1	-1	-1
1/18/2019	3:04:33 PM	807	465	19	20	19	19	21	22	21	21	21	21	21	21	27.5	31.0	70.5	-1	-1	-1
1/18/2019	3:04:34 PM	10	466	20	19	20	19	22	22	22	21	21	21	21	21	27.5	31.0	70.5	-1	-1	-1
1/18/2019	3:04:34 PM	213	467	19	20	20	20	21	22	22	22	21	21	22	21	27.5	31.0	70.5	-1	-1	-1
1/18/2019	3:04:34 PM	401	468	19	20	20	19	22	22	22	21	21	21	21	21	27.5	31.0	70.5	-1	-1	-1
1/18/2019	3:04:34 PM	604	469	20	20	20	20	22	22	21	22	21	21	21	21	27.5	31.0	70.5	-1	-1	-1
1/18/2019	3:04:34 PM	807	470	19	19	20	19	22	21	22	21	21	21	21	21	27.5	31.0	70.5	-1	-1	-1
1/18/2019	3:04:35 PM	26	471	19	20	19	20	21	21	21	22	21	21	22	21	27.5	31.0	70.5	-1	-1	-1
1/18/2019	3:04:35 PM	213	472	20	20	20	19	22	22	22	22	21	21	21	21	27.5	31.0	70.5	-1	-1	-1
1/18/2019	3:04:35 PM	401	473	19	20	20	19	21	22	21	22	21	21	21	21	27.5	31.0	70.5	-1	-1	-1
1/18/2019	3:04:35 PM	604	474	20	20	20	19	22	22	22	22	21	21	21	21	27.5	31.0	70.5	-1	-1	-1
1/18/2019	3:04:35 PM	807	475	19	20	19	19	21	22	21	22	21	21	21	21	27.5	31.0	70.5	-1	-1	-1
1/18/2019	3:04:36 PM	10	476	20	19	20	19	22	22	22	22	21	21	21	21	27.5	31.0	70.5	-1	-1	-1
1/18/2019	3:04:36 PM	213	477	19	20	20	19	22	22	22	21	22	21	21	21	27.5	31.0	70.5	-1	-1	-1
1/18/2019	3:04:36 PM	401	478	20	20	20	19	22	22	21	22	22	21	21	21	27.5	31.0	70.5	-1	-1	-1
1/18/2019	3:04:36 PM	604	479	19	20	19	20	21	22	22	22	23	21	23	21	27.5	31.0	70.5	-1	-1	-1
1/18/2019	3:04:36 PM	807	480	19	19	20	19	21	22	22	22	21	21	20	22	27.5	31.0	70.5	-1	-1	-1
1/18/2019	3:04:37 PM	10	481	19	20	19	19	22	22	22	21	22	21	22	21	27.5	31.0	70.5	-1	-1	-1
1/18/2019	3:04:37 PM	213	482	19	20	19	19	21	22	21	22	21	21	21	22	27.5	31.0	70.5	-1	-1	-1
1/18/2019	3:04:37 PM	401	483	19	20	19	20	22	22	21	22	21	21	21	21	27.5	31.0	70.5	-1	-1	-1
1/18/2019	3:04:37 PM	604	484	19	20	20	20	21	22	22	22	21	22	21	21	27.5	31.0	70.5	-1	-1	-1
1/18/2019	3:04:37 PM	807	485	20	19	20	19	22	22	22	21	21	21	21	21	27.5	31.0	70.5	-1	-1	-1
1/18/2019	3:04:38 PM	10	486	19	20	19	20	21	22	21	22	21	21	21	21	27.5	31.0	70.5	-1	-1	-1
1/18/2019	3:04:38 PM	213	487	20	20	20	19	22	22	22	22	21	21	21	22	27.5	31.0	70.5	-1	-1	-1
1/18/2019	3:04:38 PM	401	488	19	20	20	20	21	22	21	22	21	21	21	21	27.5	31.0	70.5	-1	-1	-1
1/18/2019	3:04:38 PM	604	489	20	19	20	19	21	22	21	22	21	21	21	22	27.5	31.0	70.5	-1	-1	-1
1/18/2019	3:04:38 PM	807	490	19	20	19	19	21	22	22	21	21	21	21	21	27.5	31.0	70.5	-1	-1	-1
1/18/2019	3:04:39 PM	10	491	19	19	20	19	21	22	21	22	21	21	21	21	27.5	31.0	70.5	-1	-1	-1
1/18/2019	3:04:39 PM	213	492	20	20	20	19	22	22	22	22	22	21	21	21	27.5	31.0	70.5	-1	-1	-1
1/18/2019	3:04:39 PM	401	493	19	20	20	20	21	22	21	22	21	21	21	21	27.5	31.0	70.5	-1	-1	-1
1/18/2019	3:04:39 PM	604	494	20	20	20	19	22	22	22	22	21	21	21	21	27.5	31.0	70.5	-1	-1	-1
1/18/2019	3:04:39 PM	807	495	19	20	19	20	21	22	21	22	21	21	21	21	27.5	31.0	70.5	-1	-1	-1
1/18/2019	3:04:40 PM	10	496	19	19	20	19	22	22	22	22	21	21	21	21	27.5	31.0	70.5	-1	-1	-1
1/18/2019	3:04:40 PM	213	497	19	20	20	20	22	22	22	22	22	21	21	21	27.5	31.0	70.5	-1	-1	-1
1/18/2019	3:04:40 PM	401	498	20	20	20	19	22	22	22	21	22	21	21	21	27.5	31.0	70.5	-1	-1	-1
1/18/2019	3:04:40 PM	604	499	19	20	19	20	22	22	22	22	22	21	22	21	27.5	31.0	70.5	-1	-1	-1
1/18/2019	3:04:40 PM	807	500	20	19	20	19	21	22	21	22	21	21	21	21	27.5	31.0	70.5	-1	-1	-1
1/18/2019	3:04:41 PM	10	501	20	19	20	19	22	22	22	21	22	21	21	21	27.5	31.0	70.5	-1	-1	-1
1/18/2019	3:04:41 PM	213	502	19	20	19	20	21	22	22	22	21	21	21	21	27.5	31.0	70.5	-1	-1	-1
1/18/2019	3:04:41 PM	401	503	20	20	20	19	22	22	22	21	21	21	22	21	27.5	31.0	70.5	-1	-1	-1
1/18/2019	3:04:41 PM	604	504	19	20	19	20	21	23	21	22	22	21	22	21	27.5	31.0	70.5	-1	-1	-1
1/18/2019	3:04:41 PM	807	505	20	19	20	19	22	22	21	21	21	21	21	21	27.5	31.0	70.5	-1	-1	-1
1/18/2019	3:04:42 PM	10	506	20	20	20	19	22	22	22	21	22	21	22	21	27.5	30.9	33.9	-1	-1	-1
1/18/2019	3:04:42 PM	213	507	19	20	19	20	21	22	22	22	22	21	21	21	27.5	30.9	33.9	-1	-1	-1
1/18/2019	3:04:42 PM	401	508	19	19	20	19	22	22	21	21	21	21	21	21	27.5	30.9	33.9	-1	-1	-1
1/18/2019	3:04:42 PM	604	509	19	20	19	19	22	22	22	22	21	21	21	21	27.5	30.9	33.9	-1	-1	-1
1/18/2019	3:04:42 PM	807	510	20	20	20	19	21	22	22	22	21	21	21	21	27.5	30.9	33.9	-1	-1	-1
1/18/2019	3:04:43 PM	10	511	20	20	20	19	22	22	21	21	21	21	22	21	27.5	30.9	33.9	-1	-1	-1
1/18/2019	3:04:43 PM	213	512	19	20	19	19	21	22	21	22	21	21	21	21	27.5	30.9	33.9	-1	-1	-1
1/18/2019	3:04:43 PM	401	513	20	20	20	19	21	22	22	22	21	21	21	21	27.5	30.9	33.9	-1	-1	-1
1/18/2019	3:04:43 PM	604	514	20	20	19	20	22	23	22	22	22	21	22	21	27.5	30.9	33.9	-1	-1	-1
1/18/2019	3:04:43 PM	807	515	19	19	20	19	22	22	21	21	21	21	21	21	27.5	30.9	33.9	-1	-1	-1
1/18/2019	3:04:44 PM	10	516	19	20	20	19	22	22	22	22	22	21	21	21	27.5	30.9	33.9	-1	-1	-1
1/18/2019	3:04:44 PM	213	517	19	20	20	20	21	22	21	22	21	21	21	21	27.5	30.9	33.9	-1	-1	-1
1/18/2019	3:04:44 PM	401	518	19	19	20	19	22	22	22	22	21	21	21	21	27.5	30.9	33.9	-1	-1	-1
1/18/2019	3:04:44 PM	604	519	19	20	19	19	21	22	21	22	21	21	21	21	27.5	30.9	33.9	-1	-1	-1
1/18/2019	3:04:44 PM	807	520	20	19	20	19	21	22	21	22	21	21	21	21	27.5	30.9	33.9	-1	-1	-1
1/18/2019	3:04:45 PM	10	521	19	20	20	19	22	22	22	21	22	21	21	21	27.5	30.9	33.9	-1	-1	-1
1/18/2019	3:04:45 PM	213	522	19	20	19	20	21	22	22	22	21	21	21	21	27.5	30.9	33.9	-1	-1	-1
1/18/2019	3:04:45 PM	401	523	19	19	20	19	22	22	21	21	21	21	21	21	27.5	30.9	33.9	-1	-1	-1
1/18/2019	3:04:45 PM	604	524	19	20	20	19	22	22	22	22	22	21	22	21	27.5	30.9	33.9	-1	-1	-1
1/18/2019	3:04:45 PM	807	525	19	20	19	19	21	22	21	22	21	21	21	21	27.5	30.9	33.9	-1	-1	-1
1/18/2019	3:04:46 PM	10	526	20	20	20	19	22	22	22	22	22	21	21	21	27.5	30.9	33.9	-1	-1	-1
1/18/2019	3:04:46 PM	213	527	19	20	20	19	21	22	21	22	21	21	21	21	27.5	30.9	33.9	-1	-1	-1
1/18/2019	3:04:46 PM	401	528	19	20	20	19	21	22	25	21	21	21	21	21	27.5	30.9	33.9	-1	-1	-1
1/18/2019	3:04:46 PM	604	529	19	20	20	20	21	22	22	22	21	21	21	21	27.5	30.9	33.9	-1	-1	-1
1/18/2019	3:04:46 PM	807	530	19	20	20	19	22	22	22	22	22	21	21	21	27.5	30.9	33.9	-1	-1	-1
1/18/2019	3:04:47 PM	10	531	19	20	20	20	21	22	21	22	21	21	21	21	27.5	30.9	33.9	-1	-1	-1
1/18/2019	3:04:47 PM	213	532	20	19	20	19	22	22	22	22	21	21	21	21	27.5	30.9	33.9	-1	-1	-1
1/18/2019	3:04:47 PM	401	533	19	20	19	19	21	22	21	22	21	21	21	21	27.5	30.9	33.9	-1	-1	-1
1/18/2019	3:04:47 PM	604	534	20	20	20	19	22	22	22	22	21	21	21	21	27.5	30.9	33.9	-1	-1	-1
1/18/2019	3:04:47 PM	807	535	19	20	20	19	21	22	22	22	21	21	21	21	27.5	30.9	33.9	-1	-1	-1
1/18/2019	3:04:48 PM	10	536	20	20	20	20	21	22	21	22	21	21	21	21	27.5	30.9	33.9	-1	-1	-1
1/18/2019	3:04:48 PM	213	537	20	20	20	19	22	22	22	22	21	21	21	21	27.5	30.9	33.9	-1	-1	-1
1/18/2019	3:04:48 PM	401	538	19	20	20	19	21	22	21	22	21	21	21	21	27.5	30.9	33.9	-1	-1	-1
1/18/2019	3:04:48 PM	604	539	20	19	20	19	22	22	22	21	21	21	21	21	27.5	30.9	33.9	-1	-1	-1
1/18/2019	3:04:48 PM	807	540	19	20	20	19	22	22	22	22	22	21	22	21	27.5	30.9	33.9	-1	-1	-1
1/18/2019	3:04:49 PM	10	541	20	20	20	19	22	22	21	22	21	21	21	21	27.5	30.9	33.9	-1	-1	-1
1/18/2019	3:04:49 PM	213	542	19	20	20	19	22	22	22	21	22	21	21	21	27.5	30.9	33.9	-1	-1	-1
1/18/2019	3:04:49 PM	401	543	19	19	19	19	21	22	21	21	21	21	21	21	27.5	30.9	33.9	-1	-1	-1
1/18/2019	3:04:49 PM	604	544	19	20	19	19	22	22	22	21	22	21	22	21	27.5	30.9	33.9	-1	-1	-1
1/18/2019	3:04:49 PM	807	545	19	20	19	19	21	22	22	22	22	21	22	21	27.5	30.9	33.9	-1	-1	-1
1/18/2019	3:04:50 PM	10	546	20	19	20	19	22	22	22	22	21	22	21	22	27.5	30.9	33.9	-1	-1	-1
1/18/2019	3:04:50 PM	213	547	19	20	20	19	22	22	22	21	22	21	22	21	27.5	30.9	33.9	-1	-1	-1
1/18/2019	3:04:50 PM	401	548	19	20	19	19	21	22	21	22	21	21	20	21	27.4	30.9	45.8	-1	-1	-1
1/18/2019	3:04:50 PM	604	549	20	19	20	18	22	22	22	22	21	21	21	21	27.4	30.9	45.8	-1	-1	-1
1/18/2019	3:04:50 PM	807	550	19	20	20	19	22	22	22	21	22	21	21	21	27.4	30.9	45.8	-1	-1	-1
1/18/2019	3:04:51 PM	10	551	20	20	20	19	21	22	22	22	21	22	21	22	27.4	30.9	45.8	-1	-1	-1
1/18/2019	3:04:51 PM	213	552	20	19	21	20	22	22	21	21	22	21	21	21	27.4	30.9	45.8	-1	-1	-1
1/18/2019	3:04:51 PM	401	553	19	20	20	20	21	22	21	22	21	21	21	21	27.4	30.9	45.8	-1	-1	-1
1/18/2019	3:04:51 PM	604	554	20	19	20	19	22	22	22	22	21	21	21	21	27.4	30.9	45.8	-1	-1	-1
1/18/2019	3:04:51 PM	807	555	20	20	20	19	22	21	22	21	21	21	21	21	27.4	30.9	45.8	-1	-1	-1
1/18/2019	3:04:52 PM	10	556	19	20	20	20	22	22	22	22	22	21	22	21	27.4	30.9	45.8	-1	-1	-1
1/18/2019	3:04:52 PM	213	557	19	20	20	19	21	22	21	22	21	21	21	21	27.4	30.9	45.8	-1	-1	-1
1/18/2019	3:04:52 PM	401	558	19	20	19	19	21	22	21	22	21	21	21	21	27.4	30.9	45.8	-1	-1	-1
1/18/2019	3:04:52 PM	604	559	20	20	20	19	21	22	21	22	21	21	21	21	27.4	30.9	45.8	-1	-1	-1
1/18/2019	3:04:52 PM	807	560	19	20	20	19	22	22	22	21	21	21	21	21	27.4	30.9	45.8	-1	-1	-1
1/18/2019	3:04:53 PM	10	561	19	20	19	20	21	22	22	22	21	21	21	21	27.4	30.9	45.8	-1	-1	-1
1/18/2019	3:04:53 PM	213	562	19	19	19	19	21	22	21	22	21	21	21	21	27.4	30.9	45.8	-1	-1	-1
1/18/2019	3:04:53 PM	401	563	19	20	19	19	21	22	21	22	21	21	21	21	27.4	30.9	45.8	-1	-1	-1
1/18/2019	3:04:53 PM	604	564	20	20	20	19	21	22	21	22	21	21	21	21	27.4	30.9	45.8	-1	-1	-1
1/18/2019	3:04:53 PM	807	565	20	19	20	19	22	22	22	22	21	21	21	21	27.4	30.9	45.8	-1	-1	-1
1/18/2019	3:04:54 PM	10	566	19	20	20	20	22	22	22	22	22	21	22	21	27.4	30.9	45.8	-1	-1	-1
1/18/2019	3:04:54 PM	213	567	19	19	20	19	21	22	21	22	21	21	21	21	27.4	30.9	45.8	-1	-1	-1
1/18/2019	3:04:54 PM	401	568	19	20	19	19	22	22	22	22	21	21	21	21	27.4	30.9	45.8	-1	-1	-1
1/18/2019	3:04:54 PM	604	569	19	20	19	20	21	22	21	22	21	21	21	21	27.4	30.9	45.8	-1	-1	-1
1/18/2019	3:04:54 PM	807	570	20	19	20	19	22	22	22	22	21	21	21	21	27.4	30.9	45.8	-1	-1	-1
1/18/2019	3:04:55 PM	10	571	19	20	20	19	22	22	22	21	22	21	22	21	27.4	30.9	45.8	-1	-1	-1
1/18/2019	3:04:55 PM	213	572	19	20	19	20	21	22	21	22	21	21	21	21	27.4	30.9	45.8	-1	-1	-1
1/18/2019	3:04:55 PM	401	573	20	19	20	19	22	22	21	21	21	21	21	21	27.4	30.9	45.8	-1	-1	-1
1/18/2019	3:04:55 PM	604	574	19	20	20	20	22	22	21	22	21	21	21	21	27.4	30.9	45.8	-1	-1	-1
1/18/2019	3:04:55 PM	807	575	20	20	20	19	21	22	25	22	21	21	21	22	27.4	30.9	45.8	-1	-1	-1
1/18/2019	3:04:56 PM	10	576	20	20	20	19	22	22	50	21	22	21	22	21	27.4	30.9	45.8	-1	-1	-1
1/18/2019	3:04:56 PM	213	577	19	20	19	19	21	22	56	21	21	21	25	21	27.4	30.9	45.8	-1	-1	-1
1/18/2019	3:04:56 PM	401	578	20	19	20	19	21	22	65	22	21	21	22	21	27.4	30.9	45.8	-1	-1	-1
1/18/2019	3:04:56 PM	604	579	20	20	20	19	22	21	74	21	22	21	25	21	27.4	30.9	45.8	-1	-1	-1
1/18/2019	3:04:56 PM	807	580	20	20	19	19	21	22	72	22	21	22	24	21	27.4	30.9	45.8	-1	-1	-1
1/18/2019	3:04:57 PM	10	581	20	19	20	19	22	22	77	22	21	22	22	22	27.4	30.9	45.8	-1	-1	-1
1/18/2019	3:04:57 PM	213	582	19	19	20	19	22	23	83	22	22	21	21	21	27.4	30.9	45.8	-1	-1	-1
1/18/2019	3:04:57 PM	401	583	19	19	20	19	21	23	82	22	21	22	21	21	27.4	30.9	45.8	-1	-1	-1
1/18/2019	3:04:57 PM	604	584	20	20	20	19	22	23	84	22	21	21	21	21	27.4	30.9	45.8	-1	-1	-1
1/18/2019	3:04:57 PM	807	585	19	20	20	19	22	22	85	22	21	21	21	21	27.4	30.9	45.8	-1	-1	-1
1/18/2019	3:04:58 PM	10	586	19	20	20	20	21	22	83	22	21	21	21	21	27.4	30.9	45.8	-1	-1	-1
1/18/2019	3:04:58 PM	213	587	19	19	20	19	21	22	49	22	21	21	21	21	27.4	30.9	45.8	-1	-1	-1
1/18/2019	3:04:58 PM	401	588	19	20	20	19	22	22	27	22	21	21	21	21	27.4	30.9	45.8	-1	-1	-1
1/18/2019	3:04:58 PM	604	589	19	20	20	20	22	22	23	22	22	21	22	21	27.4	30.9	45.8	-1	-1	-1
1/18/2019	3:04:58 PM	807	590	20	19	20	19	22	22	22	22	21	21	21	21	27.5	30.8	70.0	-1	-1	-1
1/18/2019	3:04:59 PM	10	591	19	20	20	20	22	22	22	22	22	21	22	21	27.5	30.8	70.0	-1	-1	-1
1/18/2019	3:04:59 PM	213	592	19	19	19	19	21	22	21	22	21	21	21	21	27.5	30.8	70.0	-1	-1	-1
1/18/2019	3:04:59 PM	401	593	19	20	19	19	21	22	22	22	21	21	21	21	27.5	30.8	70.0	-1	-1	-1
1/18/2019	3:04:59 PM	604	594	20	20	20	19	21	22	22	22	21	21	21	21	27.5	30.8	70.0	-1	-1	-1
1/18/2019	3:04:59 PM	807	595	19	20	20	19	22	22	22	22	22	21	21	21	27.5	30.8	70.0	-1	-1	-1
1/18/2019	3:05:00 PM	10	596	19	20	19	19	21	22	21	22	21	21	21	21	27.5	30.8	70.0	-1	-1	-1
1/18/2019	3:05:00 PM	213	597	20	19	20	19	22	22	21	21	21	21	21	21	27.5	30.8	70.0	-1	-1	-1
1/18/2019	3:05:00 PM	401	598	19	20	20	19	22	22	22	22	21	21	21	21	27.5	30.8	70.0	-1	-1	-1
1/18/2019	3:05:00 PM	604	599	20	20	20	19	22	22	22	22	21	21	21	21	27.5	30.8	70.0	-1	-1	-1
1/18/2019	3:05:00 PM	807	600	19	20	19	19	21	22	22	22	21	21	21	21	27.5	30.8	70.0	-1	-1	-1
1/18/2019	3:05:01 PM	10	601	19	20	20	19	21	22	21	22	21	21	21	21	27.5	30.8	70.0	-1	-1	-1
1/18/2019	3:05:01 PM	213	602	19	19	20	19	21	21	22	21	21	21	21	21	27.5	30.8	70.0	-1	-1	-1
1/18/2019	3:05:01 PM	401	603	19	20	20	19	21	22	21	22	21	21	21	21	27.5	30.8	70.0	-1	-1	-1
1/18/2019	3:05:01 PM	604	604	20	20	20	19	23	22	22	22	21	21	21	21	27.5	30.8	70.0	-1	-1	-1
1/18/2019	3:05:01 PM	807	605	19	20	19	19	25	22	22	22	21	21	22	21	27.5	30.8	70.0	-1	-1	-1
1/18/2019	3:05:02 PM	10	606	20	19	20	19	22	22	22	22	21	21	21	21	27.5	30.8	70.0	-1	-1	-1
1/18/2019	3:05:02 PM	213	607	19	19	20	19	22	22	22	21	22	21	21	21	27.5	30.8	70.0	-1	-1	-1
1/18/2019	3:05:02 PM	401	608	20	20	20	20	34	22	22	22	21	22	21	21	27.5	30.8	70.0	-1	-1	-1
1/18/2019	3:05:02 PM	604	609	20	20	20	19	31	22	23	22	22	21	22	21	27.5	30.8	70.0	-1	-1	-1
1/18/2019	3:05:02 PM	807	610	19	20	19	20	23	22	21	22	22	21	21	21	27.5	30.8	70.0	-1	-1	-1
1/18/2019	3:05:03 PM	10	611	20	20	20	19	22	22	22	22	21	22	21	22	27.5	30.8	70.0	-1	-1	-1
1/18/2019	3:05:03 PM	213	612	19	20	19	19	22	22	22	21	21	21	21	21	27.5	30.8	70.0	-1	-1	-1
1/18/2019	3:05:03 PM	401	613	19	20	20	19	22	22	22	22	21	21	21	21	27.5	30.8	70.0	-1	-1	-1
1/18/2019	3:05:03 PM	604	614	20	20	20	19	22	22	22	22	22	21	21	21	27.5	30.8	70.0	-1	-1	-1
1/18/2019	3:05:03 PM	807	615	19	20	19	19	21	22	22	22	21	21	21	21	27.5	30.8	70.0	-1	-1	-1
1/18/2019	3:05:04 PM	10	616	19	19	20	19	21	22	21	22	21	21	21	21	27.5	30.8	70.0	-1	-1	-1
1/18/2019	3:05:04 PM	207	617	19	19	20	19	22	22	22	21	21	21	21	21	27.5	30.8	70.0	-1	-1	-1
1/18/2019	3:05:04 PM	410	618	19	20	19	20	21	22	21	22	21	21	21	21	27.5	30.8	70.0	-1	-1	-1
1/18/2019	3:05:04 PM	613	619	20	19	20	19	22	22	21	22	21	21	21	21	27.5	30.8	70.0	-1	-1	-1
1/18/2019	3:05:04 PM	801	620	19	20	20	19	22	22	22	22	21	21	21	21	27.5	30.8	70.0	-1	-1	-1
1/18/2019	3:05:05 PM	4	621	19	20	20	20	21	22	22	22	22	21	21	21	27.5	30.8	70.0	-1	-1	-1
1/18/2019	3:05:05 PM	207	622	20	20	20	19	22	22	22	21	21	21	21	21	27.5	30.8	70.0	-1	-1	-1
1/18/2019	3:05:05 PM	410	623	19	20	19	20	21	22	21	21	21	21	21	21	27.5	30.8	70.0	-1	-1	-1
1/18/2019	3:05:05 PM	613	624	20	20	20	19	22	22	22	22	21	21	21	21	27.5	30.8	70.0	-1	-1	-1
1/18/2019	3:05:05 PM	801	625	19	20	19	19	22	22	22	22	21	21	22	21	27.5	30.8	70.0	-1	-1	-1
1/18/2019	3:05:06 PM	4	626	20	19	20	19	22	22	22	22	21	21	21	21	27.5	30.8	70.0	-1	-1	-1
1/18/2019	3:05:06 PM	207	627	19	20	20	19	22	22	22	21	21	21	21	21	27.5	30.8	70.0	-1	-1	-1
1/18/2019	3:05:06 PM	410	628	19	20	19	20	21	22	22	22	21	21	21	21	27.5	30.8	70.0	-1	-1	-1
1/18/2019	3:05:06 PM	600	629	20	20	20	19	22	22	22	22	21	21	21	21	27.5	30.8	70.0	-1	-1	-1
1/18/2019	3:05:06 PM	803	630	19	20	20	19	22	22	22	21	22	21	22	21	27.5	30.8	70.0	-1	-1	-1
1/18/2019	3:05:07 PM	6	631	19	20	20	20	21	22	21	22	21	21	21	21	27.5	30.8	70.0	-1	-1	-1
1/18/2019	3:05:07 PM	210	632	20	19	20	19	21	22	22	22	22	21	22	22	27.5	30.8	39.4	-1	-1	-1
1/18/2019	3:05:07 PM	413	633	19	19	20	19	22	22	22	21	22	21	22	21	27.5	30.8	39.4	-1	-1	-1
1/18/2019	3:05:07 PM	616	634	19	20	19	20	22	22	22	22	22	22	22	21	27.5	30.8	39.4	-1	-1	-1
1/18/2019	3:05:07 PM	803	635	20	20	20	19	21	22	22	22	22	21	21	21	27.5	30.8	39.4	-1	-1	-1
1/18/2019	3:05:08 PM	6	636	19	20	20	19	22	22	22	22	21	21	21	21	27.5	30.8	39.4	-1	-1	-1
1/18/2019	3:05:08 PM	210	637	19	20	19	19	21	22	21	22	21	21	21	21	27.5	30.8	39.4	-1	-1	-1
1/18/2019	3:05:08 PM	413	638	19	19	20	19	22	22	22	22	21	21	21	21	27.5	30.8	39.4	-1	-1	-1
1/18/2019	3:05:08 PM	616	639	19	20	20	20	22	22	22	22	22	21	22	21	27.5	30.8	39.4	-1	-1	-1
1/18/2019	3:05:08 PM	803	640	20	19	20	19	22	22	22	22	21	21	21	21	27.5	30.8	39.4	-1	-1	-1
1/18/2019	3:05:09 PM	6	641	19	20	20	19	22	22	22	21	22	21	21	21	27.5	30.8	39.4	-1	-1	-1
1/18/2019	3:05:09 PM	210	642	19	20	19	19	21	21	21	22	21	21	21	21	27.5	30.8	39.4	-1	-1	-1
1/18/2019	3:05:09 PM	413	643	20	19	20	19	22	21	22	22	21	21	21	21	27.5	30.8	39.4	-1	-1	-1
1/18/2019	3:05:09 PM	616	644	20	20	20	19	22	22	22	22	22	21	22	21	27.5	30.8	39.4	-1	-1	-1
1/18/2019	3:05:09 PM	803	645	20	20	20	19	21	22	21	22	21	21	33	21	27.5	30.8	39.4	-1	-1	-1
1/18/2019	3:05:10 PM	6	646	20	19	20	19	22	22	22	22	21	21	67	21	27.5	30.8	39.4	-1	-1	-1
1/18/2019	3:05:10 PM	210	647	19	20	19	19	21	22	22	22	21	21	86	21	27.5	30.8	39.4	-1	-1	-1
1/18/2019	3:05:10 PM	413	648	19	19	20	19	21	22	21	22	21	21	93	21	27.5	30.8	39.4	-1	-1	-1
1/18/2019	3:05:10 PM	616	649	20	20	20	19	22	22	22	22	21	21	94	22	27.5	30.8	39.4	-1	-1	-1
1/18/2019	3:05:10 PM	803	650	19	20	19	19	22	22	22	22	21	21	96	21	27.5	30.8	39.4	-1	-1	-1
1/18/2019	3:05:11 PM	6	651	19	20	20	20	21	22	21	22	21	21	90	21	27.5	30.8	39.4	-1	-1	-1
1/18/2019	3:05:11 PM	210	652	20	19	21	19	21	22	21	22	21	21	96	21	27.5	30.8	39.4	-1	-1	-1
1/18/2019	3:05:11 PM	413	653	19	20	51	19	22	22	22	22	21	21	79	21	27.5	30.8	39.4	-1	-1	-1
1/18/2019	3:05:11 PM	616	654	19	20	56	19	21	22	22	22	21	21	80	21	27.5	30.8	39.4	-1	-1	-1
1/18/2019	3:05:11 PM	803	655	19	20	94	19	22	22	22	21	21	21	71	21	27.5	30.8	39.4	-1	-1	-1
1/18/2019	3:05:12 PM	6	656	19	20	104	19	21	22	22	22	21	21	68	21	27.5	30.8	39.4	-1	-1	-1
1/18/2019	3:05:12 PM	210	657	19	19	102	19	22	22	22	21	22	21	68	21	27.5	30.8	39.4	-1	-1	-1
1/18/2019	3:05:12 PM	413	658	19	20	112	19	22	22	21	22	21	21	64	22	27.5	30.8	39.4	-1	-1	-1
1/18/2019	3:05:12 PM	616	659	20	19	137	19	22	22	21	22	21	22	35	22	27.5	30.8	39.4	-1	-1	-1
1/18/2019	3:05:12 PM	803	660	19	20	150	20	22	22	22	22	21	21	24	21	27.5	30.8	39.4	-1	-1	-1
1/18/2019	3:05:13 PM	6	661	19	20	147	20	21	22	21	22	21	22	21	21	27.5	30.8	39.4	-1	-1	-1
1/18/2019	3:05:13 PM	210	662	19	29	146	19	22	22	22	21	22	21	21	21	27.5	30.8	39.4	-1	-1	-1
1/18/2019	3:05:13 PM	413	663	19	49	145	19	21	22	22	22	22	21	21	21	27.5	30.8	39.4	-1	-1	-1
1/18/2019	3:05:13 PM	616	664	20	28	160	19	22	22	22	22	21	21	21	22	27.5	30.8	39.4	-1	-1	-1
1/18/2019	3:05:13 PM	803	665	19	21	172	19	21	22	22	22	21	21	22	21	27.5	30.8	39.4	-1	-1	-1
1/18/2019	3:05:14 PM	6	666	19	20	182	19	22	22	52	22	21	22	21	21	27.5	30.8	39.4	-1	-1	-1
1/18/2019	3:05:14 PM	210	667	19	19	180	19	22	22	75	21	21	21	21	21	27.5	30.8	39.4	-1	-1	-1
1/18/2019	3:05:14 PM	413	668	19	20	207	20	22	22	83	22	22	21	22	21	27.5	30.8	39.4	-1	-1	-1
1/18/2019	3:05:14 PM	616	669	19	20	208	20	21	22	47	22	21	21	22	21	27.5	30.8	39.4	-1	-1	-1
1/18/2019	3:05:14 PM	803	670	19	20	201	19	22	22	27	21	21	21	22	20	27.5	30.8	39.4	-1	-1	-1
1/18/2019	3:05:15 PM	6	671	19	20	227	20	21	22	31	22	22	21	22	22	27.5	30.8	39.4	-1	-1	-1
1/18/2019	3:05:15 PM	210	672	20	19	225	19	21	22	53	22	21	21	20	22	27.5	30.8	39.4	-1	-1	-1
1/18/2019	3:05:15 PM	413	673	20	20	237	19	22	22	58	22	21	21	21	21	27.5	30.8	39.4	-1	-1	-1
1/18/2019	3:05:15 PM	616	674	19	20	262	20	21	22	55	22	21	21	22	21	27.5	30.7	40.3	-1	-1	-1
1/18/2019	3:05:15 PM	803	675	19	19	257	19	21	22	30	22	21	21	21	21	27.5	30.7	40.3	-1	-1	-1
1/18/2019	3:05:16 PM	6	676	19	20	285	19	22	22	23	22	22	21	21	21	27.5	30.7	40.3	-1	-1	-1
1/18/2019	3:05:16 PM	210	677	19	20	266	19	21	22	21	21	21	21	21	21	27.5	30.7	40.3	-1	-1	-1
1/18/2019	3:05:16 PM	413	678	20	20	282	19	22	22	22	22	21	21	21	21	27.5	30.7	40.3	-1	-1	-1
1/18/2019	3:05:16 PM	616	679	20	20	197	19	22	22	22	21	21	21	21	21	27.5	30.7	40.3	-1	-1	-1
1/18/2019	3:05:16 PM	803	680	19	20	266	19	21	22	50	22	21	21	21	21	27.5	30.7	40.3	-1	-1	-1
1/18/2019	3:05:17 PM	6	681	20	20	199	19	22	23	56	22	21	21	21	22	27.5	30.7	40.3	-1	-1	-1
1/18/2019	3:05:17 PM	210	682	20	20	220	19	22	22	53	21	21	21	21	21	27.5	30.7	40.3	-1	-1	-1
1/18/2019	3:05:17 PM	413	683	19	20	198	20	22	22	57	22	22	21	22	21	27.5	30.7	40.3	-1	-1	-1
1/18/2019	3:05:17 PM	616	684	19	20	183	20	21	22	101	22	21	22	21	21	27.5	30.7	40.3	-1	-1	-1
1/18/2019	3:05:17 PM	803	685	19	20	107	19	21	22	100	22	21	21	21	21	27.5	30.7	40.3	-1	-1	-1
1/18/2019	3:05:18 PM	6	686	19	20	90	19	21	22	86	22	21	21	22	21	27.5	30.7	40.3	-1	-1	-1
1/18/2019	3:05:18 PM	210	687	19	19	90	19	21	22	130	22	21	21	21	21	27.5	30.7	40.3	-1	-1	-1
1/18/2019	3:05:18 PM	413	688	19	20	156	19	22	22	143	22	22	21	21	21	27.5	30.7	40.3	-1	-1	-1
1/18/2019	3:05:18 PM	616	689	19	20	93	20	22	22	97	22	22	21	22	21	27.5	30.7	40.3	-1	-1	-1
1/18/2019	3:05:18 PM	803	690	20	19	89	19	21	22	75	22	21	21	21	21	27.5	30.7	40.3	-1	-1	-1
1/18/2019	3:05:19 PM	6	691	19	20	184	19	22	22	56	22	22	21	22	21	27.5	30.7	40.3	-1	-1	-1
1/18/2019	3:05:19 PM	210	692	19	20	203	19	21	22	79	22	21	21	21	21	27.5	30.7	40.3	-1	-1	-1
1/18/2019	3:05:19 PM	413	693	19	20	126	19	22	22	36	22	21	22	21	22	27.5	30.7	40.3	-1	-1	-1
1/18/2019	3:05:19 PM	616	694	20	20	115	19	22	22	71	22	21	21	21	21	27.5	30.7	40.3	-1	-1	-1
1/18/2019	3:05:19 PM	803	695	19	20	90	19	21	22	47	21	21	21	21	21	27.5	30.7	40.3	-1	-1	-1
1/18/2019	3:05:20 PM	6	696	20	20	77	19	22	22	27	22	21	21	21	21	27.5	30.7	40.3	-1	-1	-1
1/18/2019	3:05:20 PM	210	697	19	19	32	19	22	22	36	22	21	21	21	21	27.5	30.7	40.3	-1	-1	-1
1/18/2019	3:05:20 PM	413	698	19	20	22	19	22	22	73	22	22	21	21	21	27.5	30.7	40.3	-1	-1	-1
1/18/2019	3:05:20 PM	616	699	19	20	38	20	21	22	36	22	21	21	21	21	27.5	30.7	40.3	-1	-1	-1
1/18/2019	3:05:20 PM	803	700	20	20	109	19	21	22	24	21	21	21	21	21	27.5	30.7	40.3	-1	-1	-1
1/18/2019	3:05:21 PM	6	701	20	20	173	19	22	22	142	21	21	21	21	21	27.5	30.7	40.3	-1	-1	-1
1/18/2019	3:05:21 PM	210	702	19	20	198	19	21	22	163	22	21	21	21	21	27.5	30.7	40.3	-1	-1	-1
1/18/2019	3:05:21 PM	413	703	20	20	159	19	22	22	166	22	21	21	21	21	27.5	30.7	40.3	-1	-1	-1
1/18/2019	3:05:21 PM	616	704	20	20	236	19	22	22	198	22	22	21	22	21	27.5	30.7	40.3	-1	-1	-1
1/18/2019	3:05:21 PM	803	705	19	20	161	19	21	22	202	22	21	21	21	21	27.5	30.7	40.3	-1	-1	-1
1/18/2019	3:05:22 PM	6	706	20	19	67	19	22	22	188	22	21	21	21	21	27.5	30.7	40.3	-1	-1	-1
1/18/2019	3:05:22 PM	210	707	20	20	83	19	22	21	111	21	21	21	21	21	27.5	30.7	40.3	-1	-1	-1
1/18/2019	3:05:22 PM	413	708	19	20	173	20	22	22	75	22	21	21	22	21	27.5	30.7	40.3	-1	-1	-1
1/18/2019	3:05:22 PM	616	709	19	20	97	19	21	22	80	22	21	22	21	21	27.5	30.7	40.3	-1	-1	-1
1/18/2019	3:05:22 PM	803	710	19	19	93	19	22	22	84	21	21	21	21	21	27.5	30.7	40.3	-1	-1	-1
1/18/2019	3:05:23 PM	6	711	19	20	116	19	22	22	92	22	21	21	22	21	27.5	30.7	40.3	-1	-1	-1
1/18/2019	3:05:23 PM	210	712	19	20	187	20	21	22	178	22	21	21	21	21	27.5	30.7	40.3	-1	-1	-1
1/18/2019	3:05:23 PM	413	713	20	20	227	20	21	22	203	22	21	21	21	21	27.5	30.7	40.3	-1	-1	-1
1/18/2019	3:05:23 PM	616	714	20	20	175	19	22	22	133	22	21	21	21	21	27.5	30.7	40.3	-1	-1	-1
1/18/2019	3:05:23 PM	803	715	19	20	257	19	22	22	84	21	21	21	21	21	27.5	30.7	40.3	-1	-1	-1
1/18/2019	3:05:24 PM	6	716	19	20	163	20	21	22	66	22	21	21	21	21	27.5	30.7	67.0	-1	-1	-1
1/18/2019	3:05:24 PM	210	717	19	20	131	20	21	22	100	22	21	21	21	21	27.5	30.7	67.0	-1	-1	-1
1/18/2019	3:05:24 PM	413	718	20	20	128	19	22	22	148	22	22	21	21	21	27.5	30.7	67.0	-1	-1	-1
1/18/2019	3:05:24 PM	616	719	19	20	129	19	22	22	205	22	21	21	21	21	27.5	30.7	67.0	-1	-1	-1
1/18/2019	3:05:24 PM	803	720	19	20	130	19	21	22	110	21	21	21	21	21	27.5	30.7	67.0	-1	-1	-1
1/18/2019	3:05:25 PM	6	721	20	20	132	19	22	22	37	22	21	21	21	22	27.5	30.7	67.0	-1	-1	-1
1/18/2019	3:05:25 PM	210	722	19	20	134	19	22	22	25	22	21	21	22	21	27.5	30.7	67.0	-1	-1	-1
1/18/2019	3:05:25 PM	413	723	20	20	134	19	21	22	22	22	21	21	21	21	27.5	30.7	67.0	-1	-1	-1
1/18/2019	3:05:25 PM	616	724	19	20	122	19	22	22	22	22	21	21	21	21	27.5	30.7	67.0	-1	-1	-1
1/18/2019	3:05:25 PM	803	725	19	19	98	19	21	22	21	21	21	21	21	21	27.5	30.7	67.0	-1	-1	-1
1/18/2019	3:05:26 PM	6	726	19	20	35	19	22	22	22	21	22	21	21	21	27.5	30.7	67.0	-1	-1	-1
1/18/2019	3:05:26 PM	210	727	19	20	22	19	21	22	21	22	21	21	21	21	27.5	30.7	67.0	-1	-1	-1
1/18/2019	3:05:26 PM	413	728	20	20	21	19	22	22	22	22	21	21	21	21	27.5	30.7	67.0	-1	-1	-1
1/18/2019	3:05:26 PM	616	729	19	20	20	19	22	22	22	21	22	21	22	21	27.5	30.7	67.0	-1	-1	-1
1/18/2019	3:05:26 PM	803	730	19	19	20	19	21	22	22	21	21	21	21	21	27.5	30.7	67.0	-1	-1	-1
1/18/2019	3:05:27 PM	6	731	19	20	20	19	22	22	22	22	22	21	22	21	27.5	30.7	67.0	-1	-1	-1
1/18/2019	3:05:27 PM	210	732	19	20	19	19	21	22	21	22	21	21	21	21	27.5	30.7	67.0	-1	-1	-1
1/18/2019	3:05:27 PM	413	733	20	20	20	19	22	22	22	22	21	21	21	22	27.5	30.7	67.0	-1	-1	-1
1/18/2019	3:05:27 PM	616	734	19	20	20	19	21	22	22	22	21	21	21	21	27.5	30.7	67.0	-1	-1	-1
1/18/2019	3:05:27 PM	803	735	19	19	20	19	22	22	21	21	21	21	21	21	27.5	30.7	67.0	-1	-1	-1
1/18/2019	3:05:28 PM	6	736	19	20	20	20	22	22	22	22	21	21	21	21	27.5	30.7	67.0	-1	-1	-1
1/18/2019	3:05:28 PM	210	737	19	20	19	19	21	22	21	22	21	21	21	21	27.5	30.7	67.0	-1	-1	-1
1/18/2019	3:05:28 PM	413	738	20	20	20	19	22	22	22	21	22	21	22	21	27.5	30.7	67.0	-1	-1	-1
1/18/2019	3:05:28 PM	616	739	19	20	19	19	21	22	22	22	21	21	22	21	27.5	30.7	67.0	-1	-1	-1
1/18/2019	3:05:28 PM	803	740	19	19	20	19	22	22	21	21	21	21	21	21	27.5	30.7	67.0	-1	-1	-1
1/18/2019	3:05:29 PM	6	741	20	20	20	19	22	22	22	22	22	21	22	21	27.5	30.7	67.0	-1	-1	-1
1/18/2019	3:05:29 PM	210	742	20	20	19	19	21	22	21	22	21	21	21	21	27.5	30.7	67.0	-1	-1	-1
1/18/2019	3:05:29 PM	413	743	20	20	20	19	22	22	22	22	21	21	21	22	27.5	30.7	67.0	-1	-1	-1
1/18/2019	3:05:29 PM	600	744	19	20	20	19	21	22	21	22	21	21	21	21	27.5	30.7	67.0	-1	-1	-1
1/18/2019	3:05:29 PM	803	745	19	19	20	19	22	22	21	21	21	21	21	21	27.5	30.7	67.0	-1	-1	-1
1/18/2019	3:05:30 PM	6	746	20	20	20	20	22	22	22	22	21	21	22	21	27.5	30.7	67.0	-1	-1	-1
1/18/2019	3:05:30 PM	210	747	19	20	19	20	21	22	21	22	21	21	21	21	27.5	30.7	67.0	-1	-1	-1
1/18/2019	3:05:30 PM	413	748	20	19	20	19	22	22	22	22	21	21	21	21	27.5	30.7	67.0	-1	-1	-1
1/18/2019	3:05:30 PM	616	749	20	20	20	19	22	22	22	21	22	21	21	21	27.5	30.7	67.0	-1	-1	-1
1/18/2019	3:05:30 PM	803	750	19	19	19	19	21	22	21	21	21	21	21	23	27.5	30.7	67.0	-1	-1	-1
1/18/2019	3:05:31 PM	6	751	19	20	20	19	22	22	22	22	22	21	22	22	27.5	30.7	67.0	-1	-1	-1
1/18/2019	3:05:31 PM	210	752	19	20	20	20	21	22	21	22	21	21	21	21	27.5	30.7	67.0	-1	-1	-1
1/18/2019	3:05:31 PM	413	753	20	20	20	19	22	22	22	22	21	21	21	21	27.5	30.7	67.0	-1	-1	-1
1/18/2019	3:05:31 PM	616	754	19	20	20	19	22	22	22	22	21	21	22	21	27.5	30.7	67.0	-1	-1	-1
1/18/2019	3:05:31 PM	803	755	20	19	20	19	21	22	22	21	21	21	21	21	27.5	30.7	67.0	-1	-1	-1
1/18/2019	3:05:32 PM	6	756	19	20	20	20	22	22	22	22	22	21	22	21	27.5	30.7	67.0	-1	-1	-1
1/18/2019	3:05:32 PM	210	757	19	20	20	19	21	22	21	22	21	21	21	21	27.5	30.7	67.0	-1	-1	-1
1/18/2019	3:05:32 PM	413	758	20	20	20	19	21	22	22	22	21	21	21	21	27.5	30.6	43.7	-1	-1	-1
1/18/2019	3:05:32 PM	616	759	19	20	20	19	22	22	22	22	22	21	21	21	27.5	30.6	43.7	-1	-1	-1
1/18/2019	3:05:32 PM	803	760	19	19	20	19	21	22	22	21	21	21	21	21	27.5	30.6	43.7	-1	-1	-1
1/18/2019	3:05:33 PM	6	761	20	20	20	19	22	22	22	22	22	21	21	21	27.5	30.6	43.7	-1	-1	-1
1/18/2019	3:05:33 PM	210	762	19	20	19	20	21	22	21	22	21	21	21	21	27.5	30.6	43.7	-1	-1	-1
1/18/2019	3:05:33 PM	413	763	20	19	20	19	22	22	22	22	21	21	21	21	27.5	30.6	43.7	-1	-1	-1
1/18/2019	3:05:33 PM	616	764	20	20	20	19	22	22	22	22	21	21	21	21	27.5	30.6	43.7	-1	-1	-1
1/18/2019	3:05:33 PM	803	765	19	20	19	19	21	22	21	22	21	21	21	21	27.5	30.6	43.7	-1	-1	-1
1/18/2019	3:05:34 PM	6	766	20	20	20	19	22	22	22	22	21	21	21	21	27.5	30.6	43.7	-1	-1	-1
1/18/2019	3:05:34 PM	210	767	19	20	19	19	21	22	22	22	21	21	21	21	27.5	30.6	43.7	-1	-1	-1
1/18/2019	3:05:34 PM	413	768	19	20	20	20	22	22	22	22	21	21	21	21	27.5	30.6	43.7	-1	-1	-1
1/18/2019	3:05:34 PM	616	769	20	20	20	19	22	22	22	22	21	21	21	21	27.5	30.6	43.7	-1	-1	-1
1/18/2019	3:05:34 PM	803	770	19	20	19	19	22	22	22	22	21	21	21	21	27.5	30.6	43.7	-1	-1	-1
1/18/2019	3:05:35 PM	22	771	19	20	20	20	21	23	21	22	21	22	21	21	27.5	30.6	43.7	-1	-1	-1
1/18/2019	3:05:35 PM	210	772	19	20	20	19	22	22	21	22	21	21	21	21	27.5	30.6	43.7	-1	-1	-1
1/18/2019	3:05:35 PM	413	773	19	20	20	19	22	22	22	22	21	21	22	21	27.5	30.6	43.7	-1	-1	-1
1/18/2019	3:05:35 PM	616	774	19	20	20	19	21	22	21	22	21	21	21	21	27.5	30.6	43.7	-1	-1	-1
1/18/2019	3:05:35 PM	803	775	19	19	20	19	22	22	22	21	21	21	21	21	27.5	30.6	43.7	-1	-1	-1
1/18/2019	3:05:36 PM	6	776	19	20	20	20	22	22	22	22	21	21	22	21	27.5	30.6	43.7	-1	-1	-1
1/18/2019	3:05:36 PM	210	777	20	20	20	19	21	22	21	22	21	21	21	21	27.5	30.6	43.7	-1	-1	-1
1/18/2019	3:05:36 PM	413	778	20	19	20	19	22	22	22	22	21	21	21	21	27.5	30.6	43.7	-1	-1	-1
1/18/2019	3:05:36 PM	616	779	19	20	20	19	22	22	22	22	22	21	21	21	27.5	30.6	43.7	-1	-1	-1
1/18/2019	3:05:36 PM	803	780	19	20	19	19	21	22	22	22	21	21	21	21	27.5	30.6	43.7	-1	-1	-1
1/18/2019	3:05:37 PM	6	781	20	20	20	19	22	22	21	22	21	21	21	21	27.5	30.6	43.7	-1	-1	-1
1/18/2019	3:05:37 PM	210	782	19	20	20	19	22	22	22	21	21	21	21	21	27.5	30.6	43.7	-1	-1	-1
1/18/2019	3:05:37 PM	413	783	19	20	19	19	21	22	21	22	21	21	21	21	27.5	30.6	43.7	-1	-1	-1
1/18/2019	3:05:37 PM	616	784	20	19	20	19	22	22	22	21	21	21	21	21	27.5	30.6	43.7	-1	-1	-1
1/18/2019	3:05:37 PM	803	785	19	20	19	19	21	22	21	22	21	21	21	21	27.5	30.6	43.7	-1	-1	-1
1/18/2019	3:05:38 PM	6	786	20	20	20	19	22	22	22	22	22	21	21	21	27.5	30.6	43.7	-1	-1	-1
1/18/2019	3:05:38 PM	210	787	19	20	19	19	21	22	21	22	21	21	21	21	27.5	30.6	43.7	-1	-1	-1
1/18/2019	3:05:38 PM	413	788	19	20	20	19	21	22	22	22	21	21	21	21	27.5	30.6	43.7	-1	-1	-1
1/18/2019	3:05:38 PM	616	789	20	20	20	19	22	22	22	22	21	21	21	21	27.5	30.6	43.7	-1	-1	-1
1/18/2019	3:05:38 PM	803	790	19	20	20	19	21	22	21	22	21	21	21	21	27.5	30.6	43.7	-1	-1	-1
1/18/2019	3:05:39 PM	6	791	20	20	20	19	22	22	22	22	22	21	21	21	27.5	30.6	43.7	-1	-1	-1
1/18/2019	3:05:39 PM	210	792	19	20	19	19	21	22	22	21	21	21	21	21	27.5	30.6	43.7	-1	-1	-1
1/18/2019	3:05:39 PM	413	793	19	20	19	19	21	22	21	22	21	21	21	21	27.5	30.6	43.7	-1	-1	-1
1/18/2019	3:05:39 PM	616	794	19	19	20	19	22	22	22	21	21	21	21	21	27.5	30.6	43.7	-1	-1	-1
1/18/2019	3:05:39 PM	803	795	19	20	19	19	21	22	21	22	21	21	22	21	27.5	30.6	43.7	-1	-1	-1
1/18/2019	3:05:40 PM	6	796	20	20	93	19	22	22	21	22	21	22	21	22	27.5	30.6	43.7	-1	-1	-1
1/18/2019	3:05:40 PM	210	797	19	19	112	19	22	22	21	21	21	21	21	21	27.5	30.6	43.7	-1	-1	-1
1/18/2019	3:05:40 PM	413	798	19	20	123	20	21	22	21	22	21	21	21	21	27.5	30.6	43.7	-1	-1	-1
1/18/2019	3:05:40 PM	616	799	20	20	83	19	21	22	22	22	21	21	21	22	27.5	30.6	43.7	-1	-1	-1
1/18/2019	3:05:40 PM	803	800	19	20	83	19	22	22	22	22	21	21	21	21	27.5	30.5	46.7	-1	-1	-1
1/18/2019	3:05:41 PM	6	801	19	20	90	20	21	22	21	22	21	21	21	21	27.5	30.5	46.7	-1	-1	-1
1/18/2019	3:05:41 PM	210	802	20	19	36	19	21	22	21	22	21	21	21	21	27.5	30.5	46.7	-1	-1	-1
1/18/2019	3:05:41 PM	413	803	19	20	23	19	22	22	22	21	22	21	21	21	27.5	30.5	46.7	-1	-1	-1
1/18/2019	3:05:41 PM	616	804	19	20	20	20	21	22	21	22	21	21	21	21	27.5	30.5	46.7	-1	-1	-1
1/18/2019	3:05:41 PM	803	805	19	19	20	19	22	22	21	22	21	21	21	21	27.5	30.5	46.7	-1	-1	-1
1/18/2019	3:05:42 PM	6	806	19	20	20	19	22	22	22	22	22	21	22	21	27.5	30.5	46.7	-1	-1	-1
1/18/2019	3:05:42 PM	210	807	19	20	19	20	21	22	21	21	21	21	21	21	27.5	30.5	46.7	-1	-1	-1
1/18/2019	3:05:42 PM	413	808	20	20	20	19	22	22	21	22	21	21	21	21	27.5	30.5	46.7	-1	-1	-1
1/18/2019	3:05:42 PM	616	809	20	20	20	19	22	22	22	21	21	21	21	21	27.5	30.5	46.7	-1	-1	-1
1/18/2019	3:05:42 PM	803	810	19	20	19	19	21	23	21	22	21	21	21	21	27.5	30.5	46.7	-1	-1	-1
1/18/2019	3:05:43 PM	6	811	20	20	20	19	22	22	21	22	21	22	21	22	27.5	30.5	46.7	-1	-1	-1
1/18/2019	3:05:43 PM	210	812	19	19	20	19	22	22	22	21	21	21	21	21	27.5	30.5	46.7	-1	-1	-1
1/18/2019	3:05:43 PM	413	813	19	20	20	19	22	22	22	21	22	21	22	21	27.5	30.5	46.7	-1	-1	-1
1/18/2019	3:05:43 PM	616	814	19	20	20	20	21	22	22	22	21	21	21	21	27.5	30.5	46.7	-1	-1	-1
1/18/2019	3:05:43 PM	803	815	19	20	20	19	22	22	22	21	22	21	21	23	27.5	30.5	46.7	-1	-1	-1
1/18/2019	3:05:44 PM	6	816	19	20	19	20	21	22	22	22	21	21	21	51	27.5	30.5	46.7	-1	-1	-1
1/18/2019	3:05:44 PM	210	817	19	19	19	19	21	22	21	22	21	21	21	59	27.5	30.5	46.7	-1	-1	-1
1/18/2019	3:05:44 PM	413	818	20	20	20	37	22	22	22	21	21	21	21	50	27.5	30.5	46.7	-1	-1	-1
1/18/2019	3:05:44 PM	616	819	19	20	20	74	22	22	21	22	21	21	21	48	27.5	30.5	46.7	-1	-1	-1
1/18/2019	3:05:44 PM	803	820	20	19	20	96	22	22	22	22	21	21	21	48	27.5	30.5	46.7	-1	-1	-1
1/18/2019	3:05:45 PM	6	821	20	20	20	129	22	22	22	22	21	21	21	53	27.5	30.5	46.7	-1	-1	-1
1/18/2019	3:05:45 PM	210	822	19	20	19	148	21	22	21	22	21	21	21	56	27.5	30.5	46.7	-1	-1	-1
1/18/2019	3:05:45 PM	413	823	19	19	20	172	21	22	21	22	21	21	21	47	27.5	30.5	46.7	-1	-1	-1
1/18/2019	3:05:45 PM	616	824	20	20	20	202	22	22	22	22	21	21	21	26	27.5	30.5	46.7	-1	-1	-1
1/18/2019	3:05:45 PM	803	825	19	20	19	193	21	22	21	22	21	21	21	22	27.5	30.5	46.7	-1	-1	-1
1/18/2019	3:05:46 PM	6	826	20	20	20	205	22	23	21	22	21	21	21	22	27.5	30.5	46.7	-1	-1	-1
1/18/2019	3:05:46 PM	210	827	19	19	20	189	22	21	22	22	21	21	21	21	27.5	30.5	46.7	-1	-1	-1
1/18/2019	3:05:46 PM	413	828	19	20	19	177	21	22	22	22	21	21	22	21	27.5	30.5	46.7	-1	-1	-1
1/18/2019	3:05:46 PM	616	829	19	20	19	172	21	23	22	22	21	21	21	21	27.5	30.5	46.7	-1	-1	-1
1/18/2019	3:05:46 PM	803	830	20	20	20	193	22	22	22	21	21	21	21	21	27.5	30.5	46.7	-1	-1	-1
1/18/2019	3:05:47 PM	6	831	19	20	20	197	22	22	22	22	22	21	22	21	27.5	30.5	46.7	-1	-1	-1
1/18/2019	3:05:47 PM	209	832	19	20	19	239	21	22	21	22	21	21	21	21	27.5	30.5	46.7	-1	-1	-1
1/18/2019	3:05:47 PM	413	833	20	19	20	196	21	22	22	22	21	21	21	21	27.5	30.5	46.7	-1	-1	-1
1/18/2019	3:05:47 PM	616	834	19	20	20	244	22	22	22	21	22	21	22	21	27.5	30.5	46.7	-1	-1	-1
1/18/2019	3:05:47 PM	803	835	19	20	19	226	21	22	21	22	21	21	21	21	27.5	30.5	46.7	-1	-1	-1
1/18/2019	3:05:48 PM	6	836	20	20	20	272	22	22	22	22	21	21	21	21	27.5	30.5	46.7	-1	-1	-1
1/18/2019	3:05:48 PM	209	837	19	19	20	213	22	22	22	21	21	21	21	21	27.5	30.5	46.7	-1	-1	-1
1/18/2019	3:05:48 PM	413	838	19	20	19	204	21	22	21	22	21	21	21	66	27.5	30.5	46.7	-1	-1	-1
1/18/2019	3:05:48 PM	616	839	19	20	20	269	21	22	21	22	21	21	21	62	27.5	30.5	46.7	-1	-1	-1
1/18/2019	3:05:48 PM	803	840	19	20	20	234	22	22	22	21	21	21	21	69	27.5	30.5	46.7	-1	-1	-1
1/18/2019	3:05:49 PM	6	841	19	20	20	267	22	22	22	22	22	21	22	51	27.5	30.5	46.7	-1	-1	-1
1/18/2019	3:05:49 PM	209	842	19	20	19	285	21	22	21	22	21	21	21	50	27.5	30.5	54.7	-1	-1	-1
1/18/2019	3:05:49 PM	413	843	20	19	20	318	21	22	21	22	21	21	21	34	27.5	30.5	54.7	-1	-1	-1
1/18/2019	3:05:49 PM	616	844	20	20	20	322	22	22	21	22	21	22	21	24	27.5	30.5	54.7	-1	-1	-1
1/18/2019	3:05:49 PM	803	845	19	20	20	322	22	22	22	21	21	21	21	42	27.5	30.5	54.7	-1	-1	-1
1/18/2019	3:05:50 PM	0	846	19	20	20	339	21	22	21	22	21	22	21	27	27.5	30.5	54.7	-1	-1	-1
1/18/2019	3:05:50 PM	204	847	19	20	20	352	22	22	22	22	21	21	21	22	27.5	30.5	54.7	-1	-1	-1
1/18/2019	3:05:50 PM	407	848	19	20	19	361	21	22	21	22	21	21	21	21	27.5	30.5	54.7	-1	-1	-1
1/18/2019	3:05:50 PM	610	849	20	20	20	365	22	21	22	22	21	21	21	21	27.5	30.5	54.7	-1	-1	-1
1/18/2019	3:05:50 PM	813	850	19	20	19	369	21	22	22	22	21	21	21	21	27.5	30.5	54.7	-1	-1	-1
1/18/2019	3:05:51 PM	0	851	20	20	20	371	22	22	21	22	22	21	22	21	27.5	30.5	54.7	-1	-1	-1
1/18/2019	3:05:51 PM	204	852	19	20	19	376	21	22	21	22	21	21	22	21	27.5	30.5	54.7	-1	-1	-1
1/18/2019	3:05:51 PM	407	853	19	19	20	378	21	22	21	22	21	21	21	21	27.5	30.5	54.7	-1	-1	-1
1/18/2019	3:05:51 PM	605	854	19	20	20	379	22	22	22	22	22	21	21	21	27.5	30.5	54.7	-1	-1	-1
1/18/2019	3:05:51 PM	808	855	19	20	19	383	21	22	21	22	21	21	21	21	27.5	30.5	54.7	-1	-1	-1
1/18/2019	3:05:52 PM	11	856	20	19	20	383	21	22	22	22	21	21	21	21	27.5	30.5	54.7	-1	-1	-1
1/18/2019	3:05:52 PM	214	857	19	20	20	384	22	22	22	21	22	21	21	21	27.5	30.5	54.7	-1	-1	-1
1/18/2019	3:05:52 PM	401	858	19	20	19	373	21	22	22	22	21	44	21	21	27.5	30.5	54.7	-1	-1	-1
1/18/2019	3:05:52 PM	605	859	20	19	20	366	22	22	22	22	21	57	21	21	27.5	30.5	54.7	-1	-1	-1
1/18/2019	3:05:52 PM	808	860	19	20	19	176	21	22	22	21	21	67	21	21	27.5	30.5	54.7	-1	-1	-1
1/18/2019	3:05:53 PM	11	861	19	20	20	250	21	22	22	22	21	81	21	21	27.5	30.5	54.7	-1	-1	-1
1/18/2019	3:05:53 PM	214	862	20	20	20	266	22	22	22	22	21	84	21	21	27.5	30.5	54.7	-1	-1	-1
1/18/2019	3:05:53 PM	401	863	19	20	20	183	21	22	21	22	21	92	21	21	27.5	30.5	54.7	-1	-1	-1
1/18/2019	3:05:53 PM	605	864	20	20	20	265	22	22	21	22	21	118	21	21	27.5	30.5	54.7	-1	-1	-1
1/18/2019	3:05:53 PM	808	865	19	20	19	188	21	22	22	21	21	163	22	21	27.5	30.5	54.7	-1	-1	-1
1/18/2019	3:05:54 PM	11	866	19	20	20	112	21	22	22	22	21	151	21	21	27.5	30.5	54.7	-1	-1	-1
1/18/2019	3:05:54 PM	214	867	20	19	20	100	22	22	22	22	21	161	21	21	27.5	30.5	54.7	-1	-1	-1
1/18/2019	3:05:54 PM	401	868	19	20	19	102	21	22	22	22	21	184	21	21	27.5	30.5	54.7	-1	-1	-1
1/18/2019	3:05:54 PM	605	869	19	20	20	111	21	22	21	22	21	209	21	21	27.5	30.5	54.7	-1	-1	-1
1/18/2019	3:05:54 PM	808	870	19	20	20	241	22	22	22	21	21	181	21	21	27.5	30.5	54.7	-1	-1	-1
1/18/2019	3:05:55 PM	11	871	19	20	19	271	22	22	22	22	21	149	21	21	27.5	30.5	54.7	-1	-1	-1
1/18/2019	3:05:55 PM	214	872	20	20	20	298	21	22	22	22	21	107	21	21	27.5	30.5	54.7	-1	-1	-1
1/18/2019	3:05:55 PM	401	873	19	20	20	164	22	22	22	22	21	83	21	21	27.5	30.5	54.7	-1	-1	-1
1/18/2019	3:05:55 PM	605	874	19	20	20	57	21	22	22	22	21	72	21	21	27.5	30.5	54.7	-1	-1	-1
1/18/2019	3:05:55 PM	808	875	19	19	19	26	21	22	21	22	21	178	21	21	27.5	30.5	54.7	-1	-1	-1
1/18/2019	3:05:56 PM	11	876	19	20	20	20	22	22	22	22	21	190	21	21	27.5	30.5	54.7	-1	-1	-1
1/18/2019	3:05:56 PM	214	877	19	20	20	19	22	22	22	21	22	206	21	21	27.5	30.5	54.7	-1	-1	-1
1/18/2019	3:05:56 PM	401	878	19	19	20	19	21	22	21	22	21	233	21	21	27.5	30.5	54.7	-1	-1	-1
1/18/2019	3:05:56 PM	605	879	20	20	20	19	22	21	22	21	21	237	21	21	27.5	30.5	54.7	-1	-1	-1
1/18/2019	3:05:56 PM	808	880	19	20	19	19	21	22	21	22	21	259	21	21	27.5	30.5	54.7	-1	-1	-1
1/18/2019	3:05:57 PM	11	881	20	20	20	19	22	21	22	22	21	233	21	21	27.5	30.5	54.7	-1	-1	-1
1/18/2019	3:05:57 PM	214	882	19	20	20	19	22	22	22	21	21	264	22	21	27.5	30.5	54.7	-1	-1	-1
1/18/2019	3:05:57 PM	401	883	19	20	19	19	21	22	22	22	21	231	21	21	27.5	30.5	54.7	-1	-1	-1
1/18/2019	3:05:57 PM	605	884	20	20	20	19	22	22	21	22	21	266	21	21	27.5	30.5	46.3	-1	-1	-1
1/18/2019	3:05:57 PM	808	885	19	20	20	19	22	22	22	21	21	291	21	21	27.5	30.5	46.3	-1	-1	-1
1/18/2019	3:05:58 PM	11	886	19	20	20	20	21	22	21	22	21	294	21	21	27.5	30.5	46.3	-1	-1	-1
1/18/2019	3:05:58 PM	214	887	20	19	20	19	22	22	22	22	21	277	21	21	27.5	30.5	46.3	-1	-1	-1
1/18/2019	3:05:58 PM	401	888	19	20	20	19	22	22	22	22	22	284	22	21	27.5	30.5	46.3	-1	-1	-1
1/18/2019	3:05:58 PM	605	889	19	20	19	20	21	22	21	22	21	306	21	21	27.5	30.5	46.3	-1	-1	-1
1/18/2019	3:05:58 PM	808	890	19	19	20	19	22	22	21	21	21	289	21	21	27.5	30.5	46.3	-1	-1	-1
1/18/2019	3:05:59 PM	11	891	20	20	20	19	22	22	22	22	22	286	21	21	27.5	30.5	46.3	-1	-1	-1
1/18/2019	3:05:59 PM	214	892	19	20	19	20	21	22	21	22	21	272	21	21	27.5	30.5	46.3	-1	-1	-1
1/18/2019	3:05:59 PM	401	893	19	20	19	19	22	22	21	22	21	153	21	21	27.5	30.5	46.3	-1	-1	-1
1/18/2019	3:05:59 PM	605	894	19	20	20	19	22	22	22	21	22	72	21	21	27.5	30.5	46.3	-1	-1	-1
1/18/2019	3:05:59 PM	808	895	19	20	19	19	22	22	22	22	21	54	21	21	27.5	30.5	46.3	-1	-1	-1
1/18/2019	3:06:00 PM	11	896	20	20	20	19	21	22	21	22	21	45	21	21	27.5	30.5	46.3	-1	-1	-1
1/18/2019	3:06:00 PM	214	897	20	20	20	19	22	22	22	22	21	143	21	21	27.5	30.5	46.3	-1	-1	-1
1/18/2019	3:06:00 PM	401	898	19	20	19	20	21	22	21	22	21	223	21	21	27.5	30.5	46.3	-1	-1	-1
1/18/2019	3:06:00 PM	605	899	20	20	20	19	22	22	22	22	21	278	21	22	27.5	30.5	46.3	-1	-1	-1
1/18/2019	3:06:00 PM	808	900	19	19	20	19	22	22	22	22	21	91	21	21	27.5	30.5	46.3	-1	-1	-1
1/18/2019	3:06:01 PM	11	901	20	20	20	19	22	22	22	21	22	34	22	21	27.5	30.5	46.3	-1	-1	-1
1/18/2019	3:06:01 PM	214	902	19	20	19	20	21	22	22	22	21	23	21	21	27.5	30.5	46.3	-1	-1	-1
1/18/2019	3:06:01 PM	401	903	19	19	19	19	21	22	21	22	21	22	21	21	27.5	30.5	46.3	-1	-1	-1
1/18/2019	3:06:01 PM	605	904	20	20	20	19	22	22	22	21	21	21	21	21	27.5	30.5	46.3	-1	-1	-1
1/18/2019	3:06:01 PM	808	905	19	20	20	19	22	22	22	21	21	21	21	21	27.5	30.5	46.3	-1	-1	-1
1/18/2019	3:06:02 PM	11	906	19	20	19	20	22	22	22	22	21	21	21	21	27.5	30.5	46.3	-1	-1	-1
1/18/2019	3:06:02 PM	214	907	19	20	19	19	21	22	21	22	21	21	21	21	27.5	30.5	46.3	-1	-1	-1
1/18/2019	3:06:02 PM	401	908	20	19	20	19	21	22	21	22	21	21	21	21	27.5	30.5	46.3	-1	-1	-1
1/18/2019	3:06:02 PM	605	909	20	20	20	19	22	22	22	21	21	21	21	21	27.5	30.5	46.3	-1	-1	-1
1/18/2019	3:06:02 PM	808	910	19	20	19	19	22	22	22	22	21	21	21	21	27.5	30.5	46.3	-1	-1	-1
1/18/2019	3:06:03 PM	11	911	20	20	20	19	21	22	22	22	21	22	21	21	27.5	30.5	46.3	-1	-1	-1
1/18/2019	3:06:03 PM	214	912	19	20	20	19	22	22	22	21	21	21	21	21	27.5	30.5	46.3	-1	-1	-1
1/18/2019	3:06:03 PM	401	913	19	20	19	19	21	22	21	22	21	21	21	21	27.5	30.5	46.3	-1	-1	-1
1/18/2019	3:06:03 PM	605	914	20	19	20	19	22	22	22	22	21	21	21	21	27.5	30.5	46.3	-1	-1	-1
1/18/2019	3:06:03 PM	808	915	19	20	20	19	22	22	22	21	21	21	21	21	27.5	30.5	46.3	-1	-1	-1
1/18/2019	3:06:04 PM	11	916	19	20	20	20	21	22	22	22	22	21	21	21	27.5	30.5	46.3	-1	-1	-1
1/18/2019	3:06:04 PM	214	917	19	19	20	19	21	22	22	22	21	21	21	21	27.5	30.5	46.3	-1	-1	-1
1/18/2019	3:06:04 PM	401	918	19	20	19	19	21	22	21	22	21	21	21	21	27.5	30.5	46.3	-1	-1	-1
1/18/2019	3:06:04 PM	605	919	19	20	19	20	21	22	22	22	21	21	21	21	27.5	30.5	46.3	-1	-1	-1
1/18/2019	3:06:04 PM	808	920	20	19	20	19	21	22	21	22	21	21	21	21	27.5	30.5	46.3	-1	-1	-1
1/18/2019	3:06:05 PM	11	921	20	20	20	19	22	22	22	22	22	21	21	21	27.5	30.5	46.3	-1	-1	-1
1/18/2019	3:06:05 PM	214	922	19	20	19	19	22	22	22	21	21	21	21	21	27.5	30.5	46.3	-1	-1	-1
1/18/2019	3:06:05 PM	401	923	19	20	19	19	21	22	21	22	21	21	21	21	27.5	30.5	46.3	-1	-1	-1
1/18/2019	3:06:05 PM	605	924	20	20	20	19	22	22	22	22	21	21	21	21	27.5	30.5	46.3	-1	-1	-1
1/18/2019	3:06:05 PM	808	925	19	19	20	19	22	22	22	21	22	21	21	21	27.5	30.5	46.3	-1	-1	-1
1/18/2019	3:06:06 PM	11	926	19	20	19	20	21	22	22	22	21	21	21	21	27.5	30.4	43.3	-1	-1	-1
1/18/2019	3:06:06 PM	214	927	19	20	20	19	21	22	21	22	21	21	21	21	27.5	30.4	43.3	-1	-1	-1
1/18/2019	3:06:06 PM	401	928	19	20	20	19	21	22	21	21	22	21	21	21	27.5	30.4	43.3	-1	-1	-1
1/18/2019	3:06:06 PM	605	929	19	20	20	20	22	22	22	22	21	21	21	21	27.5	30.4	43.3	-1	-1	-1
1/18/2019	3:06:06 PM	808	930	19	20	19	19	21	22	21	22	21	21	21	21	27.5	30.4	43.3	-1	-1	-1
1/18/2019	3:06:07 PM	11	931	20	20	20	19	22	22	22	22	21	21	21	21	27.5	30.4	43.3	-1	-1	-1
1/18/2019	3:06:07 PM	214	932	19	20	20	19	22	22	22	21	21	21	21	21	27.5	30.4	43.3	-1	-1	-1
1/18/2019	3:06:07 PM	401	933	19	20	19	20	21	22	21	21	21	21	21	21	27.5	30.4	43.3	-1	-1	-1
1/18/2019	3:06:07 PM	605	934	20	20	20	19	22	22	22	22	21	21	21	21	27.5	30.4	43.3	-1	-1	-1
1/18/2019	3:06:07 PM	808	935	20	19	20	19	22	22	22	22	21	21	21	21	27.5	30.4	43.3	-1	-1	-1
1/18/2019	3:06:08 PM	11	936	19	20	20	19	22	22	22	21	22	21	22	21	27.5	30.4	43.3	-1	-1	-1
1/18/2019	3:06:08 PM	214	937	19	20	20	19	22	22	22	21	21	21	22	21	27.5	30.4	43.3	-1	-1	-1
1/18/2019	3:06:08 PM	401	938	19	19	20	19	21	22	21	22	21	21	21	21	27.5	30.4	43.3	-1	-1	-1
1/18/2019	3:06:08 PM	605	939	20	20	20	19	22	22	21	22	21	22	21	22	27.5	30.4	43.3	-1	-1	-1
1/18/2019	3:06:08 PM	808	940	20	19	20	19	22	22	22	21	22	21	21	21	27.5	30.4	43.3	-1	-1	-1
1/18/2019	3:06:09 PM	11	941	19	20	20	19	22	22	22	22	21	21	22	21	27.5	30.4	43.3	-1	-1	-1
1/18/2019	3:06:09 PM	214	942	19	20	19	19	21	22	21	22	21	21	21	21	27.5	30.4	43.3	-1	-1	-1
1/18/2019	3:06:09 PM	401	943	19	20	20	19	22	21	22	21	21	21	21	21	27.5	30.4	43.3	-1	-1	-1
1/18/2019	3:06:09 PM	605	944	19	20	20	20	22	22	22	22	22	21	22	21	27.5	30.4	43.3	-1	-1	-1
1/18/2019	3:06:09 PM	808	945	19	20	19	20	21	22	21	22	21	21	21	21	27.5	30.4	43.3	-1	-1	-1
1/18/2019	3:06:10 PM	11	946	20	20	20	19	22	22	22	22	21	21	21	21	27.5	30.4	43.3	-1	-1	-1
1/18/2019	3:06:10 PM	214	947	19	20	20	19	22	22	22	21	21	21	21	21	27.5	30.4	43.3	-1	-1	-1
1/18/2019	3:06:10 PM	401	948	19	20	19	19	21	22	21	22	21	21	21	21	27.5	30.4	43.3	-1	-1	-1
1/18/2019	3:06:10 PM	605	949	19	20	20	19	21	22	21	22	21	21	21	21	27.5	30.4	43.3	-1	-1	-1
1/18/2019	3:06:10 PM	808	950	20	20	20	19	22	22	22	22	21	21	21	21	27.5	30.4	43.3	-1	-1	-1
1/18/2019	3:06:11 PM	11	951	19	20	20	19	22	22	21	22	21	21	21	21	27.5	30.4	43.3	-1	-1	-1
1/18/2019	3:06:11 PM	214	952	19	20	19	20	21	22	21	22	21	21	21	21	27.5	30.4	43.3	-1	-1	-1
1/18/2019	3:06:11 PM	401	953	19	19	20	19	22	22	21	22	21	21	21	21	27.5	30.4	43.3	-1	-1	-1
1/18/2019	3:06:11 PM	605	954	20	20	20	19	22	22	22	22	21	21	21	21	27.5	30.4	43.3	-1	-1	-1
1/18/2019	3:06:11 PM	808	955	19	20	20	19	22	22	22	21	21	21	22	21	27.5	30.4	43.3	-1	-1	-1
1/18/2019	3:06:12 PM	11	956	19	20	20	19	22	22	22	21	21	21	22	21	27.5	30.4	43.3	-1	-1	-1
1/18/2019	3:06:12 PM	214	957	19	20	19	20	21	22	21	21	21	21	21	21	27.5	30.4	43.3	-1	-1	-1
1/18/2019	3:06:12 PM	401	958	19	19	20	19	22	22	21	22	21	21	21	21	27.5	30.4	43.3	-1	-1	-1
1/18/2019	3:06:12 PM	605	959	19	20	20	19	22	22	22	22	22	21	22	21	27.5	30.4	43.3	-1	-1	-1
1/18/2019	3:06:12 PM	808	960	19	20	19	19	21	22	22	22	21	21	21	21	27.5	30.4	43.3	-1	-1	-1
1/18/2019	3:06:13 PM	11	961	19	20	19	20	21	22	21	22	21	21	21	21	27.5	30.4	43.3	-1	-1	-1
1/18/2019	3:06:13 PM	214	962	20	19	20	19	21	22	22	22	21	21	21	21	27.5	30.4	43.3	-1	-1	-1
1/18/2019	3:06:13 PM	401	963	19	20	20	19	22	22	22	21	21	21	21	21	27.5	30.4	43.3	-1	-1	-1
1/18/2019	3:06:13 PM	605	964	19	20	19	20	22	22	22	22	22	21	22	21	27.5	30.4	43.3	-1	-1	-1
1/18/2019	3:06:13 PM	808	965	19	20	19	20	21	22	21	22	21	21	21	21	27.5	30.4	43.3	-1	-1	-1
1/18/2019	3:06:14 PM	11	966	19	20	20	19	21	22	21	22	21	21	21	21	27.5	30.4	43.3	-1	-1	-1
1/18/2019	3:06:14 PM	214	967	20	19	20	19	22	22	22	22	21	21	21	21	27.5	30.4	43.3	-1	-1	-1
1/18/2019	3:06:14 PM	401	968	19	20	20	19	22	22	22	21	21	21	21	21	27.5	30.4	41.4	-1	-1	-1
1/18/2019	3:06:14 PM	605	969	19	20	20	20	22	22	22	22	22	21	22	21	27.5	30.4	41.4	-1	-1	-1
1/18/2019	3:06:14 PM	808	970	19	20	19	20	21	22	21	22	21	21	21	21	27.5	30.4	41.4	-1	-1	-1
1/18/2019	3:06:15 PM	11	971	19	20	19	20	21	22	21	22	21	21	21	21	27.5	30.4	41.4	-1	-1	-1
1/18/2019	3:06:15 PM	214	972	19	19	20	19	21	22	21	22	21	21	21	21	27.5	30.4	41.4	-1	-1	-1
1/18/2019	3:06:15 PM	401	973	20	19	20	19	22	22	22	22	21	21	21	21	27.5	30.4	41.4	-1	-1	-1
1/18/2019	3:06:15 PM	605	974	19	20	20	19	21	22	21	22	22	21	21	21	27.5	30.4	41.4	-1	-1	-1
1/18/2019	3:06:15 PM	808	975	19	20	20	19	22	22	22	21	21	21	21	21	27.5	30.4	41.4	-1	-1	-1
1/18/2019	3:06:16 PM	11	976	19	20	19	19	21	22	21	22	21	21	21	21	27.5	30.4	41.4	-1	-1	-1
1/18/2019	3:06:16 PM	214	977	19	20	20	19	22	21	21	22	21	21	22	21	27.5	30.4	41.4	-1	-1	-1
1/18/2019	3:06:16 PM	401	978	20	20	20	19	22	22	22	22	21	21	21	21	27.5	30.4	41.4	-1	-1	-1
1/18/2019	3:06:16 PM	605	979	19	20	20	20	21	22	22	22	21	21	21	21	27.5	30.4	41.4	-1	-1	-1
1/18/2019	3:06:16 PM	808	980	19	19	20	19	22	22	22	21	21	21	21	21	27.5	30.4	41.4	-1	-1	-1
1/18/2019	3:06:17 PM	11	981	19	20	19	20	21	22	21	22	21	21	21	21	27.5	30.4	41.4	-1	-1	-1
1/18/2019	3:06:17 PM	214	982	19	20	20	19	22	22	22	22	21	24	21	21	27.5	30.4	41.4	-1	-1	-1
1/18/2019	3:06:17 PM	401	983	20	19	20	19	22	22	22	22	21	61	21	21	27.5	30.4	41.4	-1	-1	-1
1/18/2019	3:06:17 PM	605	984	19	20	19	20	21	22	22	22	21	109	21	21	27.5	30.4	41.4	-1	-1	-1
1/18/2019	3:06:17 PM	808	985	20	20	20	19	21	22	21	22	21	108	21	21	27.5	30.4	41.4	-1	-1	-1
1/18/2019	3:06:18 PM	11	986	19	20	19	20	21	22	21	22	21	127	21	21	27.5	30.4	41.4	-1	-1	-1
1/18/2019	3:06:18 PM	214	987	20	19	20	19	22	22	22	22	21	127	21	21	27.5	30.4	41.4	-1	-1	-1
1/18/2019	3:06:18 PM	401	988	19	20	20	20	21	22	22	22	21	145	21	21	27.5	30.4	41.4	-1	-1	-1
1/18/2019	3:06:18 PM	605	989	20	20	20	19	22	22	22	22	21	139	21	21	27.5	30.4	41.4	-1	-1	-1
1/18/2019	3:06:18 PM	808	990	19	20	19	19	21	22	21	22	21	173	21	21	27.5	30.4	41.4	-1	-1	-1
1/18/2019	3:06:19 PM	11	991	19	20	20	19	22	22	22	21	21	162	21	21	27.5	30.4	41.4	-1	-1	-1
1/18/2019	3:06:19 PM	214	992	20	19	20	19	21	22	22	22	21	159	21	21	27.5	30.4	41.4	-1	-1	-1
1/18/2019	3:06:19 PM	401	993	19	20	19	20	21	22	22	22	21	192	21	21	27.5	30.4	41.4	-1	-1	-1
1/18/2019	3:06:19 PM	605	994	20	20	20	19	22	22	22	22	21	104	21	21	27.5	30.4	41.4	-1	-1	-1
1/18/2019	3:06:19 PM	808	995	19	20	19	19	21	22	22	21	21	100	21	21	27.5	30.4	41.4	-1	-1	-1
1/18/2019	3:06:20 PM	11	996	20	19	20	19	22	22	21	21	21	120	21	21	27.5	30.4	41.4	-1	-1	-1
1/18/2019	3:06:20 PM	214	997	19	20	20	19	22	22	22	22	21	111	21	21	27.5	30.4	41.4	-1	-1	-1
1/18/2019	3:06:20 PM	401	998	20	20	20	19	22	22	22	21	21	116	21	21	27.5	30.4	41.4	-1	-1	-1
1/18/2019	3:06:20 PM	605	999	19	20	20	20	21	22	21	22	21	183	21	21	27.5	30.4	41.4	-1	-1	-1
1/18/2019	3:06:20 PM	808	1000	19	19	20	19	22	22	22	22	21	128	21	21	27.5	30.4	41.4	-1	-1	-1
1/18/2019	3:06:21 PM	11	1001	19	20	19	20	21	22	21	22	21	129	21	21	27.5	30.4	41.4	-1	-1	-1
1/18/2019	3:06:21 PM	214	1002	19	19	20	19	22	22	22	22	21	136	21	21	27.5	30.4	41.4	-1	-1	-1
1/18/2019	3:06:21 PM	401	1003	19	20	19	20	21	22	22	22	21	113	21	21	27.5	30.4	41.4	-1	-1	-1
1/18/2019	3:06:21 PM	605	1004	20	20	20	19	22	22	22	22	21	120	21	21	27.5	30.4	41.4	-1	-1	-1
1/18/2019	3:06:21 PM	808	1005	19	20	19	19	22	22	22	21	21	118	22	21	27.5	30.4	41.4	-1	-1	-1
1/18/2019	3:06:22 PM	11	1006	20	20	20	19	22	22	22	22	21	123	21	21	27.5	30.4	41.4	-1	-1	-1
1/18/2019	3:06:22 PM	214	1007	19	20	19	20	22	22	22	22	21	133	21	21	27.5	30.4	41.4	-1	-1	-1
1/18/2019	3:06:22 PM	401	1008	19	20	20	19	22	22	22	21	22	138	21	21	27.5	30.4	41.4	-1	-1	-1
1/18/2019	3:06:22 PM	605	1009	20	20	20	19	22	22	21	22	21	144	21	21	27.5	30.4	41.4	-1	-1	-1
1/18/2019	3:06:22 PM	808	1010	19	20	20	19	22	22	22	21	21	79	21	21	27.5	30.4	74.9	-1	-1	-1
1/18/2019	3:06:23 PM	11	1011	19	20	20	20	21	22	21	22	21	69	21	21	27.5	30.4	74.9	-1	-1	-1
1/18/2019	3:06:23 PM	214	1012	20	20	20	19	22	22	21	21	21	98	21	21	27.5	30.4	74.9	-1	-1	-1
1/18/2019	3:06:23 PM	401	1013	20	20	20	19	21	22	22	22	21	92	21	21	27.5	30.4	74.9	-1	-1	-1
1/18/2019	3:06:23 PM	605	1014	19	20	20	19	22	22	22	22	22	110	21	21	27.5	30.4	74.9	-1	-1	-1
1/18/2019	3:06:23 PM	808	1015	19	19	20	19	21	22	21	21	21	70	21	21	27.5	30.4	74.9	-1	-1	-1
1/18/2019	3:06:24 PM	11	1016	19	20	20	19	22	22	22	21	22	90	21	21	27.5	30.4	74.9	-1	-1	-1
1/18/2019	3:06:24 PM	214	1017	19	20	20	19	21	22	22	22	21	55	21	21	27.5	30.4	74.9	-1	-1	-1
1/18/2019	3:06:24 PM	401	1018	19	20	19	19	21	22	22	21	22	61	21	21	27.5	30.4	74.9	-1	-1	-1
1/18/2019	3:06:24 PM	605	1019	19	20	20	19	22	22	22	22	21	57	21	21	27.5	30.4	74.9	-1	-1	-1
1/18/2019	3:06:24 PM	808	1020	19	20	20	19	21	21	22	21	21	71	21	21	27.5	30.4	74.9	-1	-1	-1
1/18/2019	3:06:25 PM	11	1021	19	20	19	19	21	22	21	22	21	80	21	21	27.5	30.4	74.9	-1	-1	-1
1/18/2019	3:06:25 PM	214	1022	20	20	20	19	22	22	22	22	21	82	21	21	27.5	30.4	74.9	-1	-1	-1
1/18/2019	3:06:25 PM	401	1023	20	20	20	19	21	26	21	22	21	71	21	21	27.5	30.4	74.9	-1	-1	-1
1/18/2019	3:06:25 PM	605	1024	19	20	20	19	22	59	22	22	22	57	21	21	27.5	30.4	74.9	-1	-1	-1
1/18/2019	3:06:25 PM	808	1025	19	20	19	19	21	73	21	22	21	51	21	21	27.5	30.4	74.9	-1	-1	-1
1/18/2019	3:06:26 PM	11	1026	20	20	20	19	22	76	22	21	21	50	21	21	27.5	30.4	74.9	-1	-1	-1
1/18/2019	3:06:26 PM	214	1027	19	20	19	19	21	80	22	22	21	51	21	21	27.5	30.4	74.9	-1	-1	-1
1/18/2019	3:06:26 PM	401	1028	19	20	20	19	22	77	22	22	22	52	22	21	27.5	30.4	74.9	-1	-1	-1
1/18/2019	3:06:26 PM	605	1029	19	20	19	20	21	74	21	22	22	52	21	21	27.5	30.4	74.9	-1	-1	-1
1/18/2019	3:06:26 PM	808	1030	19	19	20	19	22	80	22	21	21	52	21	21	27.5	30.4	74.9	-1	-1	-1
1/18/2019	3:06:27 PM	11	1031	19	20	20	20	22	85	21	22	21	53	21	21	27.5	30.4	74.9	-1	-1	-1
1/18/2019	3:06:27 PM	214	1032	20	19	20	19	22	34	22	22	21	50	21	21	27.5	30.4	74.9	-1	-1	-1
1/18/2019	3:06:27 PM	401	1033	19	20	19	20	22	25	22	22	21	37	22	21	27.5	30.4	74.9	-1	-1	-1
1/18/2019	3:06:27 PM	605	1034	19	19	20	19	21	60	21	22	21	34	21	21	27.5	30.4	74.9	-1	-1	-1
1/18/2019	3:06:27 PM	808	1035	19	20	20	19	22	81	22	21	21	31	21	21	27.5	30.4	74.9	-1	-1	-1
1/18/2019	3:06:28 PM	11	1036	19	20	19	20	21	102	22	22	21	32	21	21	27.5	30.4	74.9	-1	-1	-1
1/18/2019	3:06:28 PM	214	1037	20	20	20	19	21	111	21	22	21	28	21	21	27.5	30.4	74.9	-1	-1	-1
1/18/2019	3:06:28 PM	401	1038	19	20	19	19	21	113	22	22	21	28	21	21	27.5	30.4	74.9	-1	-1	-1
1/18/2019	3:06:28 PM	605	1039	20	19	20	19	21	114	22	22	21	33	21	21	27.5	30.4	74.9	-1	-1	-1
1/18/2019	3:06:28 PM	808	1040	19	20	19	20	21	104	21	22	21	47	21	21	27.5	30.4	74.9	-1	-1	-1
1/18/2019	3:06:29 PM	11	1041	19	19	20	19	22	84	22	22	21	77	21	21	27.5	30.4	74.9	-1	-1	-1
1/18/2019	3:06:29 PM	214	1042	19	20	19	20	21	68	22	22	21	91	21	21	27.5	30.4	74.9	-1	-1	-1
1/18/2019	3:06:29 PM	401	1043	19	20	20	19	22	31	22	21	22	125	21	21	27.5	30.4	74.9	-1	-1	-1
1/18/2019	3:06:29 PM	605	1044	19	20	19	19	21	71	21	22	21	166	21	21	27.5	30.4	74.9	-1	-1	-1
1/18/2019	3:06:29 PM	808	1045	19	20	20	19	22	93	22	21	21	129	21	21	27.5	30.4	74.9	-1	-1	-1
1/18/2019	3:06:30 PM	11	1046	19	20	20	20	21	120	21	22	21	140	21	21	27.5	30.4	74.9	-1	-1	-1
1/18/2019	3:06:30 PM	214	1047	20	20	20	19	22	108	22	22	21	136	21	21	27.5	30.4	74.9	-1	-1	-1
1/18/2019	3:06:30 PM	401	1048	19	20	20	19	22	112	22	22	21	153	21	21	27.5	30.4	74.9	-1	-1	-1
1/18/2019	3:06:30 PM	605	1049	20	20	20	19	22	115	22	22	21	101	21	21	27.5	30.4	74.9	-1	-1	-1
1/18/2019	3:06:30 PM	808	1050	19	20	19	19	21	109	21	22	21	112	21	21	27.5	30.4	74.9	-1	-1	-1
1/18/2019	3:06:31 PM	11	1051	20	20	20	19	22	85	22	22	21	117	21	21	27.5	30.4	74.9	-1	-1	-1
1/18/2019	3:06:31 PM	214	1052	19	20	19	20	21	74	22	22	21	166	22	21	27.5	30.4	76.8	-1	-1	-1
1/18/2019	3:06:31 PM	401	1053	20	20	20	19	21	82	21	21	21	95	21	21	27.5	30.4	76.8	-1	-1	-1
1/18/2019	3:06:31 PM	605	1054	19	20	19	20	21	36	21	22	21	130	21	21	27.5	30.4	76.8	-1	-1	-1
1/18/2019	3:06:31 PM	808	1055	19	20	20	19	21	24	21	22	21	89	21	21	27.5	30.4	76.8	-1	-1	-1
1/18/2019	3:06:32 PM	11	1056	19	20	20	20	22	23	22	21	22	91	21	21	27.5	30.4	76.8	-1	-1	-1
1/18/2019	3:06:32 PM	214	1057	20	19	20	19	21	22	21	22	21	177	21	21	27.5	30.4	76.8	-1	-1	-1
1/18/2019	3:06:32 PM	401	1058	19	20	20	20	21	22	21	22	21	197	21	21	27.5	30.4	76.8	-1	-1	-1
1/18/2019	3:06:32 PM	605	1059	20	20	20	19	22	22	21	21	21	210	21	21	27.5	30.4	76.8	-1	-1	-1
1/18/2019	3:06:32 PM	808	1060	19	20	20	20	21	22	21	22	21	177	21	21	27.5	30.4	76.8	-1	-1	-1
1/18/2019	3:06:33 PM	11	1061	20	20	20	19	21	22	22	22	21	175	21	21	27.5	30.4	76.8	-1	-1	-1
1/18/2019	3:06:33 PM	214	1062	19	20	20	19	22	25	22	22	21	151	21	21	27.5	30.4	76.8	-1	-1	-1
1/18/2019	3:06:33 PM	401	1063	19	19	19	19	21	75	21	22	21	163	21	21	27.5	30.4	76.8	-1	-1	-1
1/18/2019	3:06:33 PM	605	1064	19	20	19	19	22	85	22	21	22	131	22	21	27.5	30.4	76.8	-1	-1	-1
1/18/2019	3:06:33 PM	808	1065	19	20	20	19	21	98	21	22	21	106	21	21	27.5	30.4	76.8	-1	-1	-1
1/18/2019	3:06:34 PM	11	1066	20	20	20	19	22	70	22	22	22	102	21	21	27.5	30.4	76.8	-1	-1	-1
1/18/2019	3:06:34 PM	214	1067	19	20	19	20	22	94	22	22	21	106	21	21	27.5	30.4	76.8	-1	-1	-1
1/18/2019	3:06:34 PM	401	1068	20	19	20	19	22	177	21	22	21	117	21	21	27.5	30.4	76.8	-1	-1	-1
1/18/2019	3:06:34 PM	605	1069	19	20	20	19	22	181	22	21	22	121	22	21	27.5	30.4	76.8	-1	-1	-1
1/18/2019	3:06:34 PM	808	1070	20	20	20	19	21	180	21	22	21	139	21	21	27.5	30.4	76.8	-1	-1	-1
1/18/2019	3:06:35 PM	11	1071	20	20	20	19	22	153	22	22	22	147	22	21	27.5	30.4	76.8	-1	-1	-1
1/18/2019	3:06:35 PM	214	1072	20	20	20	19	21	160	22	22	21	114	21	21	27.5	30.4	76.8	-1	-1	-1
1/18/2019	3:06:35 PM	401	1073	19	20	19	19	21	207	22	22	21	193	21	21	27.5	30.4	76.8	-1	-1	-1
1/18/2019	3:06:35 PM	605	1074	20	20	20	19	21	191	22	22	21	197	21	21	27.5	30.4	76.8	-1	-1	-1
1/18/2019	3:06:35 PM	808	1075	19	20	20	19	22	185	22	22	21	209	21	21	27.5	30.4	76.8	-1	-1	-1
1/18/2019	3:06:36 PM	11	1076	20	20	20	20	21	230	22	22	21	124	21	21	27.5	30.4	76.8	-1	-1	-1
1/18/2019	3:06:36 PM	214	1077	19	20	20	19	22	167	22	21	21	103	21	21	27.5	30.4	76.8	-1	-1	-1
1/18/2019	3:06:36 PM	401	1078	19	20	20	19	21	206	21	22	21	144	21	21	27.5	30.4	76.8	-1	-1	-1
1/18/2019	3:06:36 PM	605	1079	19	20	20	19	22	187	22	21	22	188	21	21	27.5	30.4	76.8	-1	-1	-1
1/18/2019	3:06:36 PM	808	1080	19	20	20	20	21	168	21	22	21	126	21	21	27.5	30.4	76.8	-1	-1	-1
1/18/2019	3:06:37 PM	11	1081	20	20	20	19	22	161	22	22	21	106	21	21	27.5	30.4	76.8	-1	-1	-1
1/18/2019	3:06:37 PM	214	1082	19	20	19	19	21	164	22	22	21	65	21	21	27.5	30.4	76.8	-1	-1	-1
1/18/2019	3:06:37 PM	401	1083	20	19	20	19	22	168	22	21	21	31	21	21	27.5	30.4	76.8	-1	-1	-1
1/18/2019	3:06:37 PM	605	1084	19	20	19	19	21	203	22	22	21	24	21	21	27.5	30.4	76.8	-1	-1	-1
1/18/2019	3:06:37 PM	808	1085	19	20	19	19	21	211	21	22	21	22	21	21	27.5	30.4	76.8	-1	-1	-1
1/18/2019	3:06:38 PM	11	1086	20	20	20	19	22	165	22	22	22	21	22	21	27.5	30.4	76.8	-1	-1	-1
1/18/2019	3:06:38 PM	214	1087	19	20	20	19	21	168	21	22	21	21	21	21	27.5	30.4	76.8	-1	-1	-1
1/18/2019	3:06:38 PM	401	1088	19	20	20	19	22	175	22	21	21	21	21	21	27.5	30.4	76.8	-1	-1	-1
1/18/2019	3:06:38 PM	605	1089	19	20	20	20	21	223	21	22	21	21	21	21	27.5	30.4	76.8	-1	-1	-1
1/18/2019	3:06:38 PM	808	1090	20	20	20	19	22	199	22	22	21	21	21	21	27.5	30.4	76.8	-1	-1	-1
1/18/2019	3:06:39 PM	11	1091	19	20	19	20	22	265	22	22	21	21	21	21	27.5	30.4	76.8	-1	-1	-1
1/18/2019	3:06:39 PM	214	1092	19	19	20	19	22	210	22	22	21	21	21	21	27.5	30.4	76.8	-1	-1	-1
1/18/2019	3:06:39 PM	401	1093	19	20	20	19	22	214	22	22	22	21	21	21	27.5	30.4	76.8	-1	-1	-1
1/18/2019	3:06:39 PM	605	1094	19	20	20	19	21	229	21	22	21	22	22	21	27.5	30.4	76.5	-1	-1	-1
1/18/2019	3:06:39 PM	808	1095	20	20	20	19	22	197	22	21	21	21	21	21	27.5	30.4	76.5	-1	-1	-1
1/18/2019	3:06:40 PM	11	1096	19	20	19	20	21	191	22	22	21	21	21	21	27.5	30.4	76.5	-1	-1	-1
1/18/2019	3:06:40 PM	214	1097	19	19	20	19	21	151	22	22	21	21	21	21	27.5	30.4	76.5	-1	-1	-1
1/18/2019	3:06:40 PM	401	1098	19	20	19	19	21	195	22	22	21	21	21	21	27.5	30.4	76.5	-1	-1	-1
1/18/2019	3:06:40 PM	605	1099	19	20	20	19	21	176	21	22	21	22	21	21	27.5	30.4	76.5	-1	-1	-1
1/18/2019	3:06:40 PM	808	1100	20	19	20	19	22	143	22	22	21	21	21	21	27.5	30.4	76.5	-1	-1	-1
1/18/2019	3:06:41 PM	11	1101	19	20	20	19	22	141	22	21	22	21	22	21	27.5	30.4	76.5	-1	-1	-1
1/18/2019	3:06:41 PM	214	1102	19	20	20	19	21	131	21	22	21	21	21	21	27.5	30.4	76.5	-1	-1	-1
1/18/2019	3:06:41 PM	401	1103	19	20	20	19	21	134	21	22	21	53	21	21	27.5	30.4	76.5	-1	-1	-1
1/18/2019	3:06:41 PM	605	1104	20	20	20	19	22	137	22	22	22	52	21	21	27.5	30.4	76.5	-1	-1	-1
1/18/2019	3:06:41 PM	808	1105	19	20	20	20	21	118	21	22	21	36	21	21	27.5	30.4	76.5	-1	-1	-1
1/18/2019	3:06:42 PM	11	1106	20	20	20	19	22	123	22	22	22	54	21	21	27.5	30.4	76.5	-1	-1	-1
1/18/2019	3:06:42 PM	214	1107	19	20	19	19	21	120	21	22	21	63	21	21	27.5	30.4	76.5	-1	-1	-1
1/18/2019	3:06:42 PM	401	1108	19	20	20	19	22	62	21	21	21	35	21	21	27.5	30.4	76.5	-1	-1	-1
1/18/2019	3:06:42 PM	605	1109	19	20	20	20	21	29	21	22	21	26	21	21	27.5	30.4	76.5	-1	-1	-1
1/18/2019	3:06:42 PM	808	1110	19	20	20	19	22	79	22	21	21	145	21	21	27.5	30.4	76.5	-1	-1	-1
1/18/2019	3:06:43 PM	11	1111	20	20	20	19	22	100	22	22	21	107	21	21	27.5	30.4	76.5	-1	-1	-1
1/18/2019	3:06:43 PM	214	1112	19	20	20	19	22	77	22	21	21	85	21	21	27.5	30.4	76.5	-1	-1	-1
1/18/2019	3:06:43 PM	401	1113	19	19	20	19	21	34	21	22	21	85	21	21	27.5	30.4	76.5	-1	-1	-1
1/18/2019	3:06:43 PM	605	1114	20	20	20	19	22	24	22	21	22	85	22	21	27.5	30.4	76.5	-1	-1	-1
1/18/2019	3:06:43 PM	808	1115	19	20	19	19	21	23	21	22	21	49	21	21	27.5	30.4	76.5	-1	-1	-1
1/18/2019	3:06:44 PM	11	1116	20	20	20	19	22	22	22	22	22	26	21	21	27.5	30.4	76.5	-1	-1	-1
1/18/2019	3:06:44 PM	214	1117	19	20	19	19	21	22	21	21	21	22	21	21	27.5	30.4	76.5	-1	-1	-1
1/18/2019	3:06:44 PM	401	1118	20	20	20	19	22	22	22	22	21	22	21	21	27.5	30.4	76.5	-1	-1	-1
1/18/2019	3:06:44 PM	605	1119	19	20	20	20	21	22	21	22	21	21	21	21	27.5	30.4	76.5	-1	-1	-1
1/18/2019	3:06:44 PM	808	1120	19	19	20	19	22	22	22	21	21	21	21	21	27.5	30.4	76.5	-1	-1	-1
1/18/2019	3:06:45 PM	11	1121	19	20	19	19	21	22	22	22	21	21	21	21	27.5	30.4	76.5	-1	-1	-1
1/18/2019	3:06:45 PM	214	1122	20	19	20	19	21	22	21	22	21	21	21	21	27.5	30.4	76.5	-1	-1	-1
1/18/2019	3:06:45 PM	401	1123	19	20	20	20	21	22	21	21	21	21	21	21	27.5	30.4	76.5	-1	-1	-1
1/18/2019	3:06:45 PM	605	1124	20	20	20	19	21	22	21	22	21	21	21	21	27.5	30.4	76.5	-1	-1	-1
1/18/2019	3:06:45 PM	808	1125	19	20	20	19	22	22	22	21	21	21	21	21	27.5	30.4	76.5	-1	-1	-1
1/18/2019	3:06:46 PM	11	1126	19	20	20	19	21	22	21	22	21	21	21	21	27.5	30.4	76.5	-1	-1	-1
1/18/2019	3:06:46 PM	214	1127	19	19	20	19	22	22	21	21	21	21	21	21	27.5	30.4	76.5	-1	-1	-1
1/18/2019	3:06:46 PM	401	1128	19	20	20	19	21	22	22	22	21	21	21	21	27.5	30.4	76.5	-1	-1	-1
1/18/2019	3:06:46 PM	605	1129	20	20	20	19	22	22	22	22	21	21	21	21	27.5	30.4	76.5	-1	-1	-1
1/18/2019	3:06:46 PM	808	1130	19	20	19	19	22	22	22	22	21	21	21	21	27.5	30.4	76.5	-1	-1	-1
1/18/2019	3:06:47 PM	11	1131	19	20	20	19	21	22	21	22	21	21	21	21	27.5	30.4	76.5	-1	-1	-1
1/18/2019	3:06:47 PM	214	1132	19	19	20	19	22	22	22	21	21	21	21	21	27.5	30.4	76.5	-1	-1	-1
1/18/2019	3:06:47 PM	401	1133	19	20	19	19	21	22	21	22	21	21	21	21	27.5	30.4	76.5	-1	-1	-1
1/18/2019	3:06:47 PM	605	1134	20	20	20	19	22	22	22	22	21	21	21	21	27.5	30.4	76.5	-1	-1	-1
1/18/2019	3:06:47 PM	808	1135	19	20	20	20	21	22	21	22	21	21	21	21	27.5	30.4	76.5	-1	-1	-1
1/18/2019	3:06:48 PM	11	1136	20	19	20	19	22	22	21	22	21	21	21	21	27.5	30.4	75.9	-1	-1	-1
1/18/2019	3:06:48 PM	214	1137	19	20	19	19	21	22	22	21	21	21	22	21	27.5	30.4	75.9	-1	-1	-1
1/18/2019	3:06:48 PM	401	1138	19	19	20	19	22	22	22	22	21	21	21	21	27.5	30.4	75.9	-1	-1	-1
1/18/2019	3:06:48 PM	605	1139	19	20	20	20	22	22	22	22	22	21	21	21	27.5	30.4	75.9	-1	-1	-1
1/18/2019	3:06:48 PM	808	1140	19	20	20	19	21	22	21	22	21	21	21	21	27.5	30.4	75.9	-1	-1	-1
1/18/2019	3:06:49 PM	11	1141	20	19	20	19	22	22	22	22	21	21	21	21	27.5	30.4	75.9	-1	-1	-1
1/18/2019	3:06:49 PM	214	1142	19	20	19	19	21	22	21	22	21	21	21	21	27.5	30.4	75.9	-1	-1	-1
1/18/2019	3:06:49 PM	401	1143	20	20	20	19	22	22	22	22	21	21	21	21	27.5	30.4	75.9	-1	-1	-1
1/18/2019	3:06:49 PM	605	1144	19	20	20	20	22	22	22	22	22	21	22	21	27.5	30.4	75.9	-1	-1	-1
1/18/2019	3:06:49 PM	808	1145	19	19	20	19	22	22	22	22	21	21	21	21	27.5	30.4	75.9	-1	-1	-1
1/18/2019	3:06:50 PM	11	1146	19	20	20	19	22	22	22	22	22	21	22	21	27.5	30.4	75.9	-1	-1	-1
1/18/2019	3:06:50 PM	214	1147	19	20	19	19	21	22	21	22	21	21	21	21	27.5	30.4	75.9	-1	-1	-1
1/18/2019	3:06:50 PM	401	1148	19	20	20	19	22	22	22	21	22	21	21	21	27.5	30.4	75.9	-1	-1	-1
1/18/2019	3:06:50 PM	605	1149	19	20	19	20	22	22	22	22	22	21	21	21	27.5	30.4	75.9	-1	-1	-1
1/18/2019	3:06:50 PM	808	1150	20	20	20	19	21	22	22	21	21	21	21	21	27.5	30.4	75.9	-1	-1	-1
1/18/2019	3:06:51 PM	11	1151	19	20	19	19	22	22	22	22	21	21	22	21	27.5	30.4	75.9	-1	-1	-1
1/18/2019	3:06:51 PM	214	1152	19	19	19	19	21	22	21	22	21	21	21	21	27.5	30.4	75.9	-1	-1	-1
1/18/2019	3:06:51 PM	401	1153	19	20	20	19	22	22	22	22	22	21	21	21	27.5	30.4	75.9	-1	-1	-1
1/18/2019	3:06:51 PM	605	1154	20	20	20	20	22	23	22	22	21	22	21	21	27.5	30.4	75.9	-1	-1	-1
1/18/2019	3:06:51 PM	808	1155	19	19	20	19	22	22	22	21	21	21	21	21	27.5	30.4	75.9	-1	-1	-1
1/18/2019	3:06:52 PM	11	1156	19	20	19	19	21	22	22	22	21	21	21	21	27.5	30.4	75.9	-1	-1	-1
1/18/2019	3:06:52 PM	214	1157	19	20	19	19	21	22	20	22	21	21	21	21	27.5	30.4	75.9	-1	-1	-1
1/18/2019	3:06:52 PM	401	1158	19	20	20	19	22	22	22	22	21	21	22	21	27.5	30.4	75.9	-1	-1	-1
1/18/2019	3:06:52 PM	605	1159	19	20	20	20	21	22	21	22	21	22	21	21	27.5	30.4	75.9	-1	-1	-1
1/18/2019	3:06:52 PM	808	1160	20	20	20	19	21	22	21	22	21	21	21	21	27.5	30.4	75.9	-1	-1	-1
1/18/2019	3:06:53 PM	11	1161	19	20	20	19	22	22	22	21	22	21	21	21	27.5	30.4	75.9	-1	-1	-1
1/18/2019	3:06:53 PM	214	1162	19	20	19	19	21	22	21	22	21	21	21	21	27.5	30.4	75.9	-1	-1	-1
1/18/2019	3:06:53 PM	401	1163	20	20	20	19	22	22	22	22	21	21	21	21	27.5	30.4	75.9	-1	-1	-1
1/18/2019	3:06:53 PM	605	1164	19	20	20	20	22	22	22	22	22	21	21	21	27.5	30.4	75.9	-1	-1	-1
1/18/2019	3:06:53 PM	808	1165	19	20	19	19	21	22	21	22	21	21	21	21	27.5	30.4	75.9	-1	-1	-1
1/18/2019	3:06:54 PM	11	1166	20	20	20	19	22	22	22	21	21	21	21	21	27.5	30.4	75.9	-1	-1	-1
1/18/2019	3:06:54 PM	214	1167	19	20	19	19	21	22	21	22	21	21	21	21	27.5	30.4	75.9	-1	-1	-1
1/18/2019	3:06:54 PM	401	1168	19	20	20	19	22	22	22	21	22	21	21	21	27.5	30.4	75.9	-1	-1	-1
1/18/2019	3:06:54 PM	605	1169	19	20	20	20	21	22	21	22	21	21	21	21	27.5	30.4	75.9	-1	-1	-1
1/18/2019	3:06:54 PM	808	1170	19	19	20	19	22	22	22	22	21	21	21	21	27.5	30.4	75.9	-1	-1	-1
1/18/2019	3:06:55 PM	11	1171	19	20	19	20	21	22	21	22	21	21	21	21	27.5	30.4	75.9	-1	-1	-1
1/18/2019	3:06:55 PM	214	1172	20	20	20	19	21	22	21	22	21	21	21	21	27.5	30.4	75.9	-1	-1	-1
1/18/2019	3:06:55 PM	401	1173	19	20	19	20	22	22	22	22	21	21	21	21	27.5	30.4	75.9	-1	-1	-1
1/18/2019	3:06:55 PM	605	1174	20	20	20	19	22	22	22	22	21	21	21	21	27.5	30.4	75.9	-1	-1	-1
1/18/2019	3:06:55 PM	808	1175	19	19	20	19	22	22	22	21	22	21	21	21	27.5	30.4	75.9	-1	-1	-1
1/18/2019	3:06:56 PM	11	1176	19	20	20	20	21	22	21	22	21	21	21	21	27.5	30.4	75.9	-1	-1	-1
1/18/2019	3:06:56 PM	214	1177	19	19	20	19	22	22	22	22	21	21	21	21	27.5	30.4	75.9	-1	-1	-1
1/18/2019	3:06:56 PM	401	1178	19	20	20	20	21	22	21	22	21	22	21	21	27.5	30.4	73.1	-1	-1	-1
1/18/2019	3:06:56 PM	605	1179	20	20	20	19	22	22	22	22	21	22	21	21	27.5	30.4	73.1	-1	-1	-1
1/18/2019	3:06:56 PM	808	1180	19	20	20	19	22	22	22	21	22	57	21	21	27.5	30.4	73.1	-1	-1	-1
1/18/2019	3:06:57 PM	11	1181	19	20	19	20	21	22	21	22	21	49	21	21	27.5	30.4	73.1	-1	-1	-1
1/18/2019	3:06:57 PM	214	1182	19	20	20	19	22	22	22	22	21	26	21	21	27.5	30.4	73.1	-1	-1	-1
1/18/2019	3:06:57 PM	401	1183	19	20	20	20	21	22	21	22	21	22	21	21	27.5	30.4	73.1	-1	-1	-1
1/18/2019	3:06:57 PM	605	1184	20	20	20	19	22	22	22	22	22	21	21	21	27.5	30.4	73.1	-1	-1	-1
1/18/2019	3:06:57 PM	808	1185	19	20	19	19	21	22	22	21	21	21	21	21	27.5	30.4	73.1	-1	-1	-1
1/18/2019	3:06:58 PM	11	1186	20	20	20	19	21	22	22	22	21	31	21	21	27.5	30.4	73.1	-1	-1	-1
1/18/2019	3:06:58 PM	214	1187	19	20	20	19	22	22	21	21	21	75	21	21	27.5	30.4	73.1	-1	-1	-1
1/18/2019	3:06:58 PM	401	1188	20	20	20	19	21	22	22	22	21	79	21	21	27.5	30.4	73.1	-1	-1	-1
1/18/2019	3:06:58 PM	605	1189	20	20	20	19	22	22	22	22	21	85	21	21	27.5	30.4	73.1	-1	-1	-1
1/18/2019	3:06:58 PM	808	1190	19	20	19	19	21	22	21	21	21	83	21	21	27.5	30.4	73.1	-1	-1	-1
1/18/2019	3:06:59 PM	11	1191	20	19	20	19	22	22	22	22	21	83	21	22	27.5	30.4	73.1	-1	-1	-1
1/18/2019	3:06:59 PM	214	1192	19	20	20	19	22	22	22	21	21	109	21	21	27.5	30.4	73.1	-1	-1	-1
1/18/2019	3:06:59 PM	401	1193	20	20	20	19	21	22	22	22	21	96	21	21	27.5	30.4	73.1	-1	-1	-1
1/18/2019	3:06:59 PM	605	1194	20	20	20	19	22	22	22	21	21	177	21	21	27.5	30.4	73.1	-1	-1	-1
1/18/2019	3:06:59 PM	808	1195	19	20	19	19	21	32	22	21	21	154	21	21	27.5	30.4	73.1	-1	-1	-1
1/18/2019	3:07:00 PM	11	1196	20	20	20	19	21	39	21	22	21	144	21	22	27.5	30.4	73.1	-1	-1	-1
1/18/2019	3:07:00 PM	214	1197	20	19	20	19	22	60	21	22	21	126	21	21	27.5	30.4	73.1	-1	-1	-1
1/18/2019	3:07:00 PM	401	1198	19	20	20	20	21	54	21	22	21	149	21	21	27.5	30.4	73.1	-1	-1	-1
1/18/2019	3:07:00 PM	605	1199	20	19	20	19	22	59	22	22	21	106	21	21	27.5	30.4	73.1	-1	-1	-1
1/18/2019	3:07:00 PM	808	1200	19	20	19	20	21	83	21	21	21	108	21	21	27.5	30.4	73.1	-1	-1	-1
1/18/2019	3:07:01 PM	11	1201	20	20	20	20	22	93	22	22	21	101	21	22	27.5	30.4	73.1	-1	-1	-1
1/18/2019	3:07:01 PM	214	1202	20	20	20	19	22	93	22	21	21	83	21	21	27.5	30.4	73.1	-1	-1	-1
1/18/2019	3:07:01 PM	401	1203	20	20	20	19	22	98	22	22	21	69	21	21	27.5	30.4	73.1	-1	-1	-1
1/18/2019	3:07:01 PM	605	1204	19	20	20	19	22	116	22	22	22	123	21	21	27.5	30.4	73.1	-1	-1	-1
1/18/2019	3:07:01 PM	808	1205	19	20	19	19	21	150	21	21	21	111	21	21	27.5	30.4	73.1	-1	-1	-1
1/18/2019	3:07:02 PM	11	1206	20	20	20	19	22	156	22	22	21	199	21	21	27.5	30.4	73.1	-1	-1	-1
1/18/2019	3:07:02 PM	214	1207	19	20	20	19	22	142	22	22	22	142	22	21	27.5	30.4	73.1	-1	-1	-1
1/18/2019	3:07:02 PM	401	1208	19	19	20	19	22	124	22	22	21	231	21	21	27.5	30.4	73.1	-1	-1	-1
1/18/2019	3:07:02 PM	605	1209	20	20	20	19	22	112	22	22	21	110	21	21	27.5	30.4	73.1	-1	-1	-1
1/18/2019	3:07:02 PM	808	1210	19	20	19	19	21	106	21	22	21	171	21	21	27.5	30.4	73.1	-1	-1	-1
1/18/2019	3:07:03 PM	11	1211	20	20	20	20	21	102	22	22	21	254	21	21	27.5	30.4	73.1	-1	-1	-1
1/18/2019	3:07:03 PM	214	1212	19	20	20	19	22	107	22	21	22	205	21	21	27.5	30.4	73.1	-1	-1	-1
1/18/2019	3:07:03 PM	401	1213	19	20	20	20	21	118	21	22	21	109	21	21	27.5	30.4	73.1	-1	-1	-1
1/18/2019	3:07:03 PM	605	1214	20	19	20	19	22	129	22	21	21	212	21	21	27.5	30.4	73.1	-1	-1	-1
1/18/2019	3:07:03 PM	808	1215	19	20	19	19	21	136	22	21	21	238	21	21	27.5	30.4	73.1	-1	-1	-1
1/18/2019	3:07:04 PM	11	1216	19	20	20	20	21	129	21	22	21	94	21	21	27.5	30.4	73.1	-1	-1	-1
1/18/2019	3:07:04 PM	214	1217	20	19	20	19	22	133	22	22	21	58	21	21	27.5	30.4	73.1	-1	-1	-1
1/18/2019	3:07:04 PM	401	1218	19	20	20	19	21	135	21	22	21	28	21	21	27.5	30.4	73.1	-1	-1	-1
1/18/2019	3:07:04 PM	605	1219	20	19	20	19	22	127	21	22	21	23	21	22	27.5	30.4	73.1	-1	-1	-1
1/18/2019	3:07:04 PM	803	1220	19	19	20	19	22	114	21	21	21	21	21	21	27.5	30.4	33.3	-1	-1	-1
1/18/2019	3:07:05 PM	6	1221	19	20	20	19	22	99	22	22	22	21	22	21	27.5	30.4	33.3	-1	-1	-1
1/18/2019	3:07:05 PM	209	1222	19	20	19	20	21	112	21	22	21	21	21	21	27.5	30.4	33.3	-1	-1	-1
1/18/2019	3:07:05 PM	413	1223	20	20	20	19	22	90	21	22	21	21	21	21	27.5	30.4	33.3	-1	-1	-1
1/18/2019	3:07:05 PM	616	1224	20	20	20	19	22	35	22	22	22	21	21	21	27.5	30.4	33.3	-1	-1	-1
1/18/2019	3:07:05 PM	803	1225	19	20	19	19	21	35	21	21	21	21	21	21	27.5	30.4	33.3	-1	-1	-1
1/18/2019	3:07:06 PM	6	1226	20	20	20	19	22	168	21	22	21	21	21	21	27.5	30.4	33.3	-1	-1	-1
1/18/2019	3:07:06 PM	209	1227	20	19	20	19	22	162	21	22	21	21	21	21	27.5	30.4	33.3	-1	-1	-1
1/18/2019	3:07:06 PM	413	1228	19	20	20	19	22	189	22	22	22	21	22	21	27.5	30.4	33.3	-1	-1	-1
1/18/2019	3:07:06 PM	616	1229	19	20	19	20	21	162	22	22	21	21	22	21	27.5	30.4	33.3	-1	-1	-1
1/18/2019	3:07:06 PM	803	1230	19	20	20	19	21	213	22	21	21	21	21	21	27.5	30.4	33.3	-1	-1	-1
1/18/2019	3:07:07 PM	6	1231	20	20	20	19	22	224	22	22	21	21	21	22	27.5	30.4	33.3	-1	-1	-1
1/18/2019	3:07:07 PM	209	1232	19	20	20	19	21	232	22	22	21	21	21	21	27.5	30.4	33.3	-1	-1	-1
1/18/2019	3:07:07 PM	413	1233	20	20	20	19	22	247	21	22	21	21	21	21	27.5	30.4	33.3	-1	-1	-1
1/18/2019	3:07:07 PM	616	1234	19	20	20	20	22	237	22	22	21	21	22	21	27.5	30.4	33.3	-1	-1	-1
1/18/2019	3:07:07 PM	803	1235	19	19	20	19	22	264	22	21	21	21	21	21	27.5	30.4	33.3	-1	-1	-1
1/18/2019	3:07:08 PM	6	1236	19	20	20	19	21	235	21	22	21	21	21	21	27.5	30.4	33.3	-1	-1	-1
1/18/2019	3:07:08 PM	209	1237	20	19	20	19	22	251	22	22	21	21	21	21	27.5	30.4	33.3	-1	-1	-1
1/18/2019	3:07:08 PM	413	1238	19	20	19	20	21	245	22	22	21	21	21	21	27.5	30.4	33.3	-1	-1	-1
1/18/2019	3:07:08 PM	616	1239	20	20	20	19	22	267	22	22	22	21	21	21	27.5	30.4	33.3	-1	-1	-1
1/18/2019	3:07:08 PM	803	1240	19	20	19	19	21	264	21	22	21	21	21	21	27.5	30.4	33.3	-1	-1	-1
1/18/2019	3:07:09 PM	6	1241	20	20	20	19	22	167	22	22	21	21	21	21	27.5	30.4	33.3	-1	-1	-1
1/18/2019	3:07:09 PM	209	1242	19	20	19	19	21	121	21	22	21	21	21	21	27.5	30.4	33.3	-1	-1	-1
1/18/2019	3:07:09 PM	413	1243	20	20	20	19	22	103	22	22	21	21	21	21	27.5	30.4	33.3	-1	-1	-1
1/18/2019	3:07:09 PM	616	1244	19	20	19	19	22	94	22	22	22	21	22	21	27.5	30.4	33.3	-1	-1	-1
1/18/2019	3:07:09 PM	803	1245	20	19	20	19	21	94	22	21	21	21	21	21	27.5	30.4	33.3	-1	-1	-1
1/18/2019	3:07:10 PM	6	1246	19	20	20	20	21	101	22	22	21	21	21	21	27.5	30.4	33.3	-1	-1	-1
1/18/2019	3:07:10 PM	209	1247	20	19	20	19	22	97	22	22	21	21	21	21	27.5	30.4	33.3	-1	-1	-1
1/18/2019	3:07:10 PM	413	1248	19	20	20	19	22	37	22	21	22	21	21	21	27.5	30.4	33.3	-1	-1	-1
1/18/2019	3:07:10 PM	616	1249	19	20	20	20	21	25	21	22	21	21	21	21	27.5	30.4	33.3	-1	-1	-1
1/18/2019	3:07:10 PM	803	1250	19	20	19	19	21	23	22	21	21	21	21	21	27.5	30.4	33.3	-1	-1	-1
1/18/2019	3:07:11 PM	6	1251	19	20	20	19	21	23	21	22	21	22	21	22	27.5	30.4	33.3	-1	-1	-1
1/18/2019	3:07:11 PM	209	1252	20	20	20	19	22	22	21	21	21	21	21	21	27.5	30.4	33.3	-1	-1	-1
1/18/2019	3:07:11 PM	413	1253	19	20	19	20	22	22	22	22	21	21	22	21	27.5	30.4	33.3	-1	-1	-1
1/18/2019	3:07:11 PM	616	1254	20	20	20	19	22	22	22	22	21	21	21	21	27.5	30.4	33.3	-1	-1	-1
1/18/2019	3:07:11 PM	803	1255	19	19	19	19	21	22	21	21	21	21	21	21	27.5	30.4	33.3	-1	-1	-1
1/18/2019	3:07:12 PM	6	1256	20	20	20	19	22	22	22	22	21	21	21	21	27.5	30.4	33.3	-1	-1	-1
1/18/2019	3:07:12 PM	209	1257	19	20	20	19	22	22	22	22	22	21	22	21	27.5	30.4	33.3	-1	-1	-1
1/18/2019	3:07:12 PM	412	1258	20	20	20	19	22	27	21	22	21	21	21	21	27.5	30.4	33.3	-1	-1	-1
1/18/2019	3:07:12 PM	615	1259	19	19	20	19	22	86	22	21	21	21	21	21	27.5	30.4	33.3	-1	-1	-1
1/18/2019	3:07:12 PM	803	1260	19	20	19	19	21	90	21	22	21	21	21	21	27.5	30.4	33.3	-1	-1	-1
1/18/2019	3:07:13 PM	6	1261	20	20	20	19	22	108	22	22	21	21	21	21	27.5	30.4	33.3	-1	-1	-1
1/18/2019	3:07:13 PM	209	1262	19	20	20	19	22	116	21	22	21	21	22	21	27.5	30.4	36.2	-1	-1	-1
1/18/2019	3:07:13 PM	412	1263	20	20	20	19	22	106	21	22	21	21	21	21	27.5	30.4	36.2	-1	-1	-1
1/18/2019	3:07:13 PM	615	1264	19	20	20	19	22	101	22	21	22	21	22	21	27.5	30.4	36.2	-1	-1	-1
1/18/2019	3:07:13 PM	803	1265	19	19	20	19	22	79	22	22	21	21	21	21	27.5	30.4	36.2	-1	-1	-1
1/18/2019	3:07:14 PM	6	1266	19	20	20	20	22	92	22	22	22	21	22	21	27.5	30.4	36.2	-1	-1	-1
1/18/2019	3:07:14 PM	209	1267	20	19	20	19	22	78	22	22	21	21	21	21	27.5	30.4	36.2	-1	-1	-1
1/18/2019	3:07:14 PM	412	1268	19	20	20	19	22	85	22	22	21	21	21	21	27.5	30.4	36.2	-1	-1	-1
1/18/2019	3:07:14 PM	615	1269	19	20	20	20	21	53	22	22	21	21	21	21	27.5	30.4	36.2	-1	-1	-1
1/18/2019	3:07:14 PM	803	1270	19	20	20	19	21	28	22	21	21	21	21	21	27.5	30.4	36.2	-1	-1	-1
1/18/2019	3:07:15 PM	6	1271	19	20	20	20	21	35	22	22	22	22	21	21	27.5	30.4	36.2	-1	-1	-1
1/18/2019	3:07:15 PM	209	1272	20	20	20	19	22	112	22	22	21	21	21	21	27.5	30.4	36.2	-1	-1	-1
1/18/2019	3:07:15 PM	412	1273	19	20	19	19	21	171	22	22	21	21	22	21	27.5	30.4	36.2	-1	-1	-1
1/18/2019	3:07:15 PM	615	1274	20	20	20	19	22	229	22	22	21	21	21	22	27.5	30.4	36.2	-1	-1	-1
1/18/2019	3:07:15 PM	803	1275	19	20	19	19	21	231	21	22	21	21	21	21	27.5	30.4	36.2	-1	-1	-1
1/18/2019	3:07:16 PM	6	1276	20	20	20	19	22	251	22	22	21	21	21	21	27.5	30.4	36.2	-1	-1	-1
1/18/2019	3:07:16 PM	209	1277	20	20	20	19	22	199	22	22	21	21	21	21	27.5	30.4	36.2	-1	-1	-1
1/18/2019	3:07:16 PM	412	1278	19	20	20	19	21	226	22	21	21	21	21	21	27.5	30.4	36.2	-1	-1	-1
1/18/2019	3:07:16 PM	615	1279	20	20	20	19	22	229	22	22	21	21	21	21	27.5	30.4	36.2	-1	-1	-1
1/18/2019	3:07:16 PM	803	1280	19	20	19	19	21	264	21	22	21	21	21	21	27.5	30.4	36.2	-1	-1	-1
1/18/2019	3:07:17 PM	6	1281	20	19	20	19	22	259	22	22	21	22	21	22	27.5	30.4	36.2	-1	-1	-1
1/18/2019	3:07:17 PM	209	1282	19	20	20	19	22	204	22	22	22	21	22	21	27.5	30.4	36.2	-1	-1	-1
1/18/2019	3:07:17 PM	412	1283	19	20	19	19	22	256	22	22	21	21	21	21	27.5	30.4	36.2	-1	-1	-1
1/18/2019	3:07:17 PM	615	1284	20	20	20	19	22	221	21	22	21	21	21	21	27.5	30.4	36.2	-1	-1	-1
1/18/2019	3:07:17 PM	803	1285	19	20	19	19	22	277	21	22	21	21	21	21	27.5	30.4	36.2	-1	-1	-1
1/18/2019	3:07:18 PM	6	1286	20	20	20	19	22	279	22	22	21	22	21	21	27.5	30.4	36.2	-1	-1	-1
1/18/2019	3:07:18 PM	209	1287	19	20	20	19	22	225	22	21	22	21	21	21	27.5	30.4	36.2	-1	-1	-1
1/18/2019	3:07:18 PM	412	1288	19	20	20	20	21	278	64	22	21	21	21	21	27.5	30.4	36.2	-1	-1	-1
1/18/2019	3:07:18 PM	615	1289	20	20	20	19	22	273	82	22	21	21	21	22	27.5	30.4	36.2	-1	-1	-1
1/18/2019	3:07:18 PM	803	1290	19	20	19	19	22	216	74	22	21	21	21	21	27.5	30.4	36.2	-1	-1	-1
1/18/2019	3:07:19 PM	6	1291	20	20	20	20	22	222	74	22	21	22	21	22	27.5	30.4	36.2	-1	-1	-1
1/18/2019	3:07:19 PM	209	1292	19	19	20	19	22	197	72	21	21	21	21	21	27.5	30.4	36.2	-1	-1	-1
1/18/2019	3:07:19 PM	412	1293	19	20	19	19	21	233	88	21	21	21	22	21	27.5	30.4	36.2	-1	-1	-1
1/18/2019	3:07:19 PM	615	1294	20	20	20	19	22	214	93	22	21	21	21	22	27.5	30.4	36.2	-1	-1	-1
1/18/2019	3:07:19 PM	803	1295	19	20	19	19	21	223	102	22	21	21	21	21	27.5	30.4	36.2	-1	-1	-1
1/18/2019	3:07:20 PM	6	1296	20	20	20	19	22	192	108	22	21	21	21	22	27.5	30.4	36.2	-1	-1	-1
1/18/2019	3:07:20 PM	209	1297	19	20	20	19	22	192	121	22	21	21	22	21	27.5	30.4	36.2	-1	-1	-1
1/18/2019	3:07:20 PM	412	1298	19	19	20	19	21	244	161	22	21	21	21	21	27.5	30.4	36.2	-1	-1	-1
1/18/2019	3:07:20 PM	615	1299	19	20	20	19	22	195	188	22	22	21	22	21	27.5	30.4	36.2	-1	-1	-1
1/18/2019	3:07:20 PM	803	1300	20	19	20	19	22	218	171	22	21	21	21	21	27.5	30.4	36.2	-1	-1	-1
1/18/2019	3:07:21 PM	6	1301	20	20	20	19	22	199	215	22	22	21	22	21	27.5	30.4	36.2	-1	-1	-1
1/18/2019	3:07:21 PM	209	1302	20	20	20	19	21	237	219	22	21	21	21	21	27.5	30.4	36.2	-1	-1	-1
1/18/2019	3:07:21 PM	412	1303	19	20	20	19	22	227	193	21	21	21	21	21	27.5	30.4	36.2	-1	-1	-1
1/18/2019	3:07:21 PM	615	1304	19	20	19	19	21	215	198	22	21	21	21	21	27.5	30.4	61.1	-1	-1	-1
1/18/2019	3:07:21 PM	803	1305	19	20	20	19	22	176	211	21	21	21	21	21	27.5	30.4	61.1	-1	-1	-1
1/18/2019	3:07:22 PM	6	1306	19	20	20	20	21	162	214	22	21	22	21	21	27.5	30.4	61.1	-1	-1	-1
1/18/2019	3:07:22 PM	209	1307	20	20	20	19	22	148	208	21	21	21	21	21	27.5	30.4	61.1	-1	-1	-1
1/18/2019	3:07:22 PM	412	1308	19	20	19	19	21	131	214	22	21	21	21	21	27.5	30.4	61.1	-1	-1	-1
1/18/2019	3:07:22 PM	615	1309	19	20	19	20	21	60	237	22	21	21	21	21	27.5	30.4	61.1	-1	-1	-1
1/18/2019	3:07:22 PM	803	1310	19	20	20	19	22	69	236	21	22	21	22	21	27.5	30.4	61.1	-1	-1	-1
1/18/2019	3:07:23 PM	6	1311	20	20	20	20	22	75	228	22	21	22	21	22	27.5	30.4	61.1	-1	-1	-1
1/18/2019	3:07:23 PM	209	1312	19	20	20	19	22	31	238	21	21	21	21	21	27.5	30.4	61.1	-1	-1	-1
1/18/2019	3:07:23 PM	412	1313	19	20	19	19	21	58	245	22	21	21	21	21	27.5	30.4	61.1	-1	-1	-1
1/18/2019	3:07:23 PM	615	1314	20	20	20	19	21	72	240	22	21	21	21	22	27.5	30.4	61.1	-1	-1	-1
1/18/2019	3:07:23 PM	803	1315	19	19	20	19	22	94	248	21	22	21	21	21	27.5	30.4	61.1	-1	-1	-1
1/18/2019	3:07:24 PM	6	1316	20	20	20	20	22	114	209	22	21	22	21	22	27.5	30.4	61.1	-1	-1	-1
1/18/2019	3:07:24 PM	209	1317	20	20	20	19	22	107	235	21	21	21	21	21	27.5	30.4	61.1	-1	-1	-1
1/18/2019	3:07:24 PM	412	1318	19	20	19	19	21	103	246	22	21	21	21	21	27.5	30.4	61.1	-1	-1	-1
1/18/2019	3:07:24 PM	615	1319	20	20	20	19	21	108	261	22	21	21	21	22	27.5	30.4	61.1	-1	-1	-1
1/18/2019	3:07:24 PM	803	1320	19	20	19	19	21	107	264	21	21	21	22	21	27.5	30.4	61.1	-1	-1	-1
1/18/2019	3:07:25 PM	6	1321	20	20	20	20	21	116	214	22	21	22	21	22	27.5	30.4	61.1	-1	-1	-1
1/18/2019	3:07:25 PM	209	1322	20	20	20	19	22	222	211	22	21	21	21	21	27.5	30.4	61.1	-1	-1	-1
1/18/2019	3:07:25 PM	412	1323	19	20	19	20	21	221	242	22	21	21	21	21	27.5	30.4	61.1	-1	-1	-1
1/18/2019	3:07:25 PM	615	1324	20	20	20	19	22	143	221	22	21	21	21	22	27.5	30.4	61.1	-1	-1	-1
1/18/2019	3:07:25 PM	803	1325	20	20	20	19	22	176	255	21	21	21	21	21	27.5	30.4	61.1	-1	-1	-1
1/18/2019	3:07:26 PM	6	1326	20	20	20	19	22	105	174	22	21	22	21	21	27.5	30.4	61.1	-1	-1	-1
1/18/2019	3:07:26 PM	209	1327	19	20	20	19	22	86	197	21	22	21	21	21	27.5	30.4	61.1	-1	-1	-1
1/18/2019	3:07:26 PM	412	1328	19	20	19	19	21	210	169	22	21	21	21	21	27.5	30.4	61.1	-1	-1	-1
1/18/2019	3:07:26 PM	615	1329	20	20	20	19	22	130	171	22	21	21	21	21	27.5	30.4	61.1	-1	-1	-1
1/18/2019	3:07:26 PM	803	1330	19	20	19	19	21	44	174	22	21	21	21	21	27.5	30.4	61.1	-1	-1	-1
1/18/2019	3:07:27 PM	6	1331	20	20	20	19	22	67	145	22	21	21	21	22	27.5	30.4	61.1	-1	-1	-1
1/18/2019	3:07:27 PM	209	1332	19	20	19	19	22	43	136	22	21	21	21	21	27.5	30.4	61.1	-1	-1	-1
1/18/2019	3:07:27 PM	412	1333	19	20	19	19	21	26	233	22	21	21	21	21	27.5	30.4	61.1	-1	-1	-1
1/18/2019	3:07:27 PM	615	1334	20	20	20	19	22	23	241	22	21	21	21	21	27.5	30.4	61.1	-1	-1	-1
1/18/2019	3:07:27 PM	803	1335	19	20	19	19	21	22	236	22	21	21	21	21	27.5	30.4	61.1	-1	-1	-1
1/18/2019	3:07:28 PM	6	1336	20	20	20	19	22	22	197	22	21	21	21	22	27.5	30.4	61.1	-1	-1	-1
1/18/2019	3:07:28 PM	209	1337	19	20	20	19	22	62	238	21	21	21	21	21	27.5	30.4	61.1	-1	-1	-1
1/18/2019	3:07:28 PM	412	1338	19	20	19	19	21	30	179	22	21	21	21	21	27.5	30.4	61.1	-1	-1	-1
1/18/2019	3:07:28 PM	615	1339	20	20	20	20	22	117	180	22	21	21	21	22	27.5	30.4	61.1	-1	-1	-1
1/18/2019	3:07:28 PM	803	1340	19	20	20	19	22	56	213	21	21	21	21	21	27.5	30.4	61.1	-1	-1	-1
1/18/2019	3:07:29 PM	6	1341	19	20	20	20	21	28	154	22	22	21	22	21	27.5	30.4	61.1	-1	-1	-1
1/18/2019	3:07:29 PM	209	1342	20	19	20	19	21	23	244	22	21	21	21	21	27.5	30.4	61.1	-1	-1	-1
1/18/2019	3:07:29 PM	412	1343	19	20	20	19	22	22	164	21	22	21	21	21	27.5	30.4	61.1	-1	-1	-1
1/18/2019	3:07:29 PM	615	1344	19	20	20	20	21	22	139	22	21	21	22	21	27.5	30.4	61.1	-1	-1	-1
1/18/2019	3:07:29 PM	803	1345	19	19	20	19	22	22	102	21	21	21	21	21	27.5	30.4	61.1	-1	-1	-1
1/18/2019	3:07:30 PM	6	1346	19	20	19	20	21	43	130	22	22	21	22	21	27.5	30.4	41.1	-1	-1	-1
1/18/2019	3:07:30 PM	209	1347	19	19	20	19	21	68	223	22	21	21	21	21	27.5	30.4	41.1	-1	-1	-1
1/18/2019	3:07:30 PM	412	1348	19	20	20	19	22	116	131	21	22	21	21	21	27.5	30.4	41.1	-1	-1	-1
1/18/2019	3:07:30 PM	615	1349	19	20	20	20	22	129	105	22	22	21	21	21	27.5	30.4	41.1	-1	-1	-1
1/18/2019	3:07:30 PM	803	1350	20	19	20	19	22	108	52	22	21	21	21	21	27.5	30.4	41.1	-1	-1	-1
1/18/2019	3:07:31 PM	6	1351	19	20	20	19	22	93	28	22	21	21	21	21	27.5	30.4	41.1	-1	-1	-1
1/18/2019	3:07:31 PM	209	1352	19	20	19	19	21	75	22	22	21	21	21	21	27.5	30.4	41.1	-1	-1	-1
1/18/2019	3:07:31 PM	412	1353	19	19	20	19	21	56	21	22	21	21	21	21	27.5	30.4	41.1	-1	-1	-1
1/18/2019	3:07:31 PM	615	1354	20	20	20	19	22	73	22	22	21	21	21	22	27.5	30.4	41.1	-1	-1	-1
1/18/2019	3:07:31 PM	803	1355	19	20	19	19	21	84	22	22	21	21	21	21	27.5	30.4	41.1	-1	-1	-1
1/18/2019	3:07:32 PM	6	1356	19	20	20	19	22	89	22	22	21	21	21	21	27.5	30.4	41.1	-1	-1	-1
1/18/2019	3:07:32 PM	209	1357	20	19	20	19	21	124	22	22	21	21	21	21	27.5	30.4	41.1	-1	-1	-1
1/18/2019	3:07:32 PM	412	1358	19	20	19	19	21	132	21	22	21	21	21	21	27.5	30.4	41.1	-1	-1	-1
1/18/2019	3:07:32 PM	615	1359	20	20	20	19	22	121	39	22	21	22	21	21	27.5	30.4	41.1	-1	-1	-1
1/18/2019	3:07:32 PM	803	1360	19	20	19	19	21	139	65	22	21	21	21	21	27.5	30.4	41.1	-1	-1	-1
1/18/2019	3:07:33 PM	6	1361	20	20	20	19	21	117	98	22	21	21	21	21	27.5	30.4	41.1	-1	-1	-1
1/18/2019	3:07:33 PM	209	1362	19	20	19	19	21	136	102	22	21	21	21	21	27.5	30.4	41.1	-1	-1	-1
1/18/2019	3:07:33 PM	412	1363	20	19	20	19	21	107	152	22	21	21	21	21	27.5	30.4	41.1	-1	-1	-1
1/18/2019	3:07:33 PM	615	1364	19	20	20	19	22	142	171	22	22	21	22	21	27.5	30.4	41.1	-1	-1	-1
1/18/2019	3:07:33 PM	803	1365	19	19	20	19	21	136	126	22	21	21	21	21	27.5	30.4	41.1	-1	-1	-1
1/18/2019	3:07:34 PM	6	1366	19	20	19	19	22	99	137	22	22	21	22	21	27.5	30.4	41.1	-1	-1	-1
1/18/2019	3:07:34 PM	209	1367	19	20	20	19	21	104	164	22	21	21	21	21	27.5	30.4	41.1	-1	-1	-1
1/18/2019	3:07:34 PM	412	1368	19	20	20	19	22	133	117	21	22	21	21	21	27.5	30.4	41.1	-1	-1	-1
1/18/2019	3:07:34 PM	615	1369	19	20	20	20	21	126	163	22	22	21	21	21	27.5	30.4	41.1	-1	-1	-1
1/18/2019	3:07:34 PM	803	1370	19	20	20	19	21	133	122	22	21	21	21	21	27.5	30.4	41.1	-1	-1	-1
1/18/2019	3:07:35 PM	6	1371	19	20	19	20	21	142	120	22	21	21	21	21	27.5	30.4	41.1	-1	-1	-1
1/18/2019	3:07:35 PM	209	1372	20	20	20	19	22	146	181	21	21	21	21	21	27.5	30.4	41.1	-1	-1	-1
1/18/2019	3:07:35 PM	412	1373	19	20	20	20	22	154	143	22	21	21	21	21	27.5	30.4	41.1	-1	-1	-1
1/18/2019	3:07:35 PM	615	1374	20	20	20	19	22	127	171	22	21	21	21	21	27.5	30.4	41.1	-1	-1	-1
1/18/2019	3:07:35 PM	803	1375	19	20	19	19	21	123	134	22	21	21	21	21	27.5	30.4	41.1	-1	-1	-1
1/18/2019	3:07:36 PM	6	1376	20	20	20	19	22	119	118	22	21	21	21	21	27.5	30.4	41.1	-1	-1	-1
1/18/2019	3:07:36 PM	209	1377	19	20	19	19	21	177	68	21	21	21	22	21	27.5	30.4	41.1	-1	-1	-1
1/18/2019	3:07:36 PM	412	1378	19	20	19	19	21	224	31	22	21	21	21	21	27.5	30.4	41.1	-1	-1	-1
1/18/2019	3:07:36 PM	615	1379	20	20	20	19	22	172	23	22	22	21	22	21	27.5	30.4	41.1	-1	-1	-1
1/18/2019	3:07:36 PM	803	1380	19	20	20	19	21	123	21	22	21	21	21	21	27.5	30.4	41.1	-1	-1	-1
1/18/2019	3:07:37 PM	6	1381	20	20	20	19	22	148	21	22	21	21	21	21	27.5	30.4	41.1	-1	-1	-1
1/18/2019	3:07:37 PM	209	1382	19	20	19	19	21	171	21	22	21	21	21	21	27.5	30.4	41.1	-1	-1	-1
1/18/2019	3:07:37 PM	412	1383	19	20	19	19	22	154	21	22	21	21	21	21	27.5	30.4	41.1	-1	-1	-1
1/18/2019	3:07:37 PM	615	1384	20	20	20	19	22	114	22	22	22	21	21	21	27.5	30.4	41.1	-1	-1	-1
1/18/2019	3:07:37 PM	803	1385	19	20	19	19	21	122	21	22	21	21	21	21	27.5	30.4	41.1	-1	-1	-1
1/18/2019	3:07:38 PM	6	1386	20	20	20	19	22	162	22	22	21	21	21	21	27.5	30.4	41.1	-1	-1	-1
1/18/2019	3:07:38 PM	209	1387	19	20	20	19	22	141	22	21	22	21	21	21	27.5	30.4	41.1	-1	-1	-1
1/18/2019	3:07:38 PM	412	1388	19	20	19	20	21	136	22	22	21	21	21	21	27.5	30.4	35.2	-1	-1	-1
1/18/2019	3:07:38 PM	615	1389	20	20	20	20	21	94	22	22	21	22	21	21	27.5	30.4	35.2	-1	-1	-1
1/18/2019	3:07:38 PM	803	1390	19	20	19	19	21	64	22	22	21	21	21	21	27.5	30.4	35.2	-1	-1	-1
1/18/2019	3:07:39 PM	6	1391	20	20	20	19	22	43	21	22	21	21	21	22	27.5	30.4	35.2	-1	-1	-1
1/18/2019	3:07:39 PM	209	1392	19	20	20	19	22	26	22	21	21	21	21	21	27.5	30.4	35.2	-1	-1	-1
1/18/2019	3:07:39 PM	412	1393	19	20	19	20	21	23	22	22	21	21	21	21	27.5	30.4	35.2	-1	-1	-1
1/18/2019	3:07:39 PM	615	1394	20	19	20	19	22	22	22	22	21	22	21	22	27.5	30.4	35.2	-1	-1	-1
1/18/2019	3:07:39 PM	803	1395	19	20	19	19	21	22	22	22	21	21	21	21	27.5	30.4	35.2	-1	-1	-1
1/18/2019	3:07:40 PM	6	1396	20	20	20	19	21	22	48	22	21	21	21	21	27.5	30.4	35.2	-1	-1	-1
1/18/2019	3:07:40 PM	209	1397	19	20	20	19	22	22	79	21	21	21	21	21	27.5	30.4	35.2	-1	-1	-1
1/18/2019	3:07:40 PM	412	1398	19	20	19	20	21	22	125	22	21	21	21	21	27.5	30.4	35.2	-1	-1	-1
1/18/2019	3:07:40 PM	615	1399	20	20	20	19	22	22	144	22	21	21	21	21	27.5	30.4	35.2	-1	-1	-1
1/18/2019	3:07:40 PM	803	1400	19	20	20	20	21	22	132	21	21	21	21	21	27.5	30.4	35.2	-1	-1	-1
1/18/2019	3:07:41 PM	6	1401	20	20	20	19	22	22	175	22	21	21	21	22	27.5	30.4	35.2	-1	-1	-1
1/18/2019	3:07:41 PM	209	1402	19	20	20	19	22	22	194	21	21	21	21	21	27.5	30.4	35.2	-1	-1	-1
1/18/2019	3:07:41 PM	412	1403	19	20	19	20	21	22	193	22	21	21	21	21	27.5	30.4	35.2	-1	-1	-1
1/18/2019	3:07:41 PM	615	1404	20	19	20	19	22	23	151	22	21	21	21	22	27.5	30.4	35.2	-1	-1	-1
1/18/2019	3:07:41 PM	803	1405	19	19	20	19	22	22	160	21	21	21	21	21	27.5	30.4	35.2	-1	-1	-1
1/18/2019	3:07:42 PM	6	1406	19	20	19	19	21	22	173	22	21	22	21	21	27.5	30.4	35.2	-1	-1	-1
1/18/2019	3:07:42 PM	209	1407	19	20	20	19	22	22	154	22	21	21	21	21	27.5	30.4	35.2	-1	-1	-1
1/18/2019	3:07:42 PM	412	1408	19	20	20	20	22	22	168	22	22	21	22	21	27.5	30.4	35.2	-1	-1	-1
1/18/2019	3:07:42 PM	603	1409	20	20	20	19	22	22	168	22	21	22	21	22	27.5	30.4	35.2	-1	-1	-1
1/18/2019	3:07:42 PM	806	1410	19	19	20	19	22	22	114	21	21	21	21	21	27.5	30.4	35.2	-1	-1	-1
1/18/2019	3:07:43 PM	9	1411	19	20	19	20	22	22	155	22	21	21	21	21	27.5	30.4	35.2	-1	-1	-1
1/18/2019	3:07:43 PM	213	1412	20	20	20	19	21	22	114	22	21	22	21	21	27.5	30.4	35.2	-1	-1	-1
1/18/2019	3:07:43 PM	416	1413	20	19	20	19	22	22	96	22	21	21	21	21	27.5	30.4	35.2	-1	-1	-1
1/18/2019	3:07:43 PM	603	1414	19	20	19	20	21	22	95	22	21	21	22	21	27.5	30.4	35.2	-1	-1	-1
1/18/2019	3:07:43 PM	806	1415	20	19	20	19	21	22	96	22	21	21	21	21	27.5	30.4	35.2	-1	-1	-1
1/18/2019	3:07:44 PM	9	1416	20	20	20	19	22	36	90	22	22	21	21	21	27.5	30.4	35.2	-1	-1	-1
1/18/2019	3:07:44 PM	213	1417	19	20	20	20	22	55	105	22	22	21	22	21	27.5	30.4	35.2	-1	-1	-1
1/18/2019	3:07:44 PM	416	1418	20	20	20	19	21	70	107	22	21	21	21	22	27.5	30.4	35.2	-1	-1	-1
1/18/2019	3:07:44 PM	603	1419	20	20	20	19	22	118	107	22	22	21	21	21	27.5	30.4	35.2	-1	-1	-1
1/18/2019	3:07:44 PM	806	1420	19	20	19	19	21	139	105	22	21	21	21	21	27.5	30.4	35.2	-1	-1	-1
1/18/2019	3:07:45 PM	9	1421	19	20	20	20	21	146	92	22	21	22	21	21	27.5	30.4	35.2	-1	-1	-1
1/18/2019	3:07:45 PM	213	1422	19	20	20	19	22	107	94	21	22	21	22	21	27.5	30.4	35.2	-1	-1	-1
1/18/2019	3:07:45 PM	406	1423	19	20	20	19	21	56	97	22	21	21	21	21	27.5	30.4	35.2	-1	-1	-1
1/18/2019	3:07:45 PM	609	1424	20	20	20	19	22	28	76	22	21	21	21	21	27.5	30.4	35.2	-1	-1	-1
1/18/2019	3:07:45 PM	812	1425	19	20	19	19	22	23	58	21	21	21	22	21	27.5	30.4	35.2	-1	-1	-1
1/18/2019	3:07:46 PM	15	1426	19	20	20	19	22	22	45	22	21	22	21	21	27.5	30.4	35.2	-1	-1	-1
1/18/2019	3:07:46 PM	203	1427	19	20	19	19	21	22	34	22	21	21	21	21	27.5	30.4	35.2	-1	-1	-1
1/18/2019	3:07:46 PM	406	1428	19	20	19	19	21	22	24	22	21	21	21	21	27.5	30.4	35.2	-1	-1	-1
1/18/2019	3:07:46 PM	609	1429	20	20	20	19	22	22	38	22	21	21	21	21	27.5	30.4	35.2	-1	-1	-1
1/18/2019	3:07:46 PM	812	1430	19	20	20	19	22	22	29	22	21	21	21	21	27.5	30.4	64.2	-1	-1	-1
1/18/2019	3:07:47 PM	15	1431	20	20	20	19	22	22	68	22	21	21	21	22	27.5	30.4	64.2	-1	-1	-1
1/18/2019	3:07:47 PM	203	1432	19	20	20	19	22	22	97	22	21	21	21	21	27.5	30.4	64.2	-1	-1	-1
1/18/2019	3:07:47 PM	406	1433	19	20	19	20	21	22	113	21	21	21	21	21	27.5	30.4	64.2	-1	-1	-1
1/18/2019	3:07:47 PM	609	1434	20	20	20	19	21	22	189	22	21	21	21	21	27.5	30.4	64.2	-1	-1	-1
1/18/2019	3:07:47 PM	812	1435	19	20	20	19	22	22	243	21	22	21	21	21	27.5	30.4	64.2	-1	-1	-1
1/18/2019	3:07:48 PM	15	1436	19	20	19	20	21	22	273	22	22	21	21	21	27.5	30.4	64.2	-1	-1	-1
1/18/2019	3:07:48 PM	203	1437	20	19	20	19	21	22	238	22	21	21	21	21	27.5	30.4	64.2	-1	-1	-1
1/18/2019	3:07:48 PM	406	1438	19	20	19	19	21	22	241	22	21	21	22	21	27.5	30.4	64.2	-1	-1	-1
1/18/2019	3:07:48 PM	609	1439	19	20	20	20	21	22	149	22	21	22	21	21	27.5	30.4	64.2	-1	-1	-1
1/18/2019	3:07:48 PM	812	1440	20	19	20	19	22	22	158	22	21	21	21	21	27.5	30.4	64.2	-1	-1	-1
1/18/2019	3:07:49 PM	15	1441	19	20	20	19	22	22	225	21	22	21	22	21	27.5	30.4	64.2	-1	-1	-1
1/18/2019	3:07:49 PM	203	1442	20	19	20	19	22	22	258	22	21	21	21	21	27.5	30.4	64.2	-1	-1	-1
1/18/2019	3:07:49 PM	406	1443	19	20	20	19	22	22	141	22	21	21	21	21	27.5	30.4	64.2	-1	-1	-1
1/18/2019	3:07:49 PM	609	1444	19	20	20	20	22	22	77	22	22	21	22	21	27.5	30.4	64.2	-1	-1	-1
1/18/2019	3:07:49 PM	812	1445	19	20	19	20	21	22	34	22	21	21	21	21	27.5	30.4	64.2	-1	-1	-1
1/18/2019	3:07:50 PM	15	1446	19	20	20	19	21	22	27	22	21	22	21	21	27.5	30.4	64.2	-1	-1	-1
1/18/2019	3:07:50 PM	203	1447	19	20	19	19	21	22	45	21	21	21	21	21	27.5	30.4	64.2	-1	-1	-1
1/18/2019	3:07:50 PM	406	1448	19	20	20	19	21	22	201	22	21	21	21	21	27.5	30.4	64.2	-1	-1	-1
1/18/2019	3:07:50 PM	609	1449	20	20	20	19	22	22	198	22	21	22	21	21	27.5	30.4	64.2	-1	-1	-1
1/18/2019	3:07:50 PM	812	1450	19	19	20	19	22	22	187	21	21	21	21	21	27.5	30.4	64.2	-1	-1	-1
1/18/2019	3:07:51 PM	15	1451	19	20	19	19	21	22	223	22	22	21	22	21	27.5	30.4	64.2	-1	-1	-1
1/18/2019	3:07:51 PM	203	1452	20	19	20	19	21	22	104	22	21	21	21	21	27.5	30.4	64.2	-1	-1	-1
1/18/2019	3:07:51 PM	406	1453	19	19	20	19	22	21	98	22	21	21	21	21	27.5	30.4	64.2	-1	-1	-1
1/18/2019	3:07:51 PM	609	1454	19	20	19	20	22	22	114	22	22	21	22	21	27.5	30.4	64.2	-1	-1	-1
1/18/2019	3:07:51 PM	812	1455	20	19	20	19	21	22	147	22	21	21	21	21	27.5	30.4	64.2	-1	-1	-1
1/18/2019	3:07:52 PM	15	1456	19	20	20	19	22	22	255	22	22	21	21	21	27.5	30.4	64.2	-1	-1	-1
1/18/2019	3:07:52 PM	203	1457	19	19	20	19	21	22	288	22	21	21	21	21	27.5	30.4	64.2	-1	-1	-1
1/18/2019	3:07:52 PM	406	1458	20	20	20	19	22	22	302	22	21	21	21	21	27.5	30.4	64.2	-1	-1	-1
1/18/2019	3:07:52 PM	609	1459	19	20	20	20	22	22	153	22	22	21	22	21	27.5	30.4	64.2	-1	-1	-1
1/18/2019	3:07:52 PM	812	1460	19	20	19	19	21	22	185	22	21	21	21	21	27.5	30.4	64.2	-1	-1	-1
1/18/2019	3:07:53 PM	15	1461	20	19	20	19	22	22	192	22	21	22	21	22	27.5	30.4	64.2	-1	-1	-1
1/18/2019	3:07:53 PM	203	1462	19	20	19	19	21	22	202	22	21	21	21	21	27.5	30.4	64.2	-1	-1	-1
1/18/2019	3:07:53 PM	406	1463	19	20	20	20	21	22	200	22	21	21	21	21	27.5	30.4	64.2	-1	-1	-1
1/18/2019	3:07:53 PM	609	1464	20	20	20	19	22	22	137	22	21	21	21	22	27.5	30.4	64.2	-1	-1	-1
1/18/2019	3:07:53 PM	812	1465	19	20	20	19	22	22	173	21	21	21	21	21	27.5	30.4	64.2	-1	-1	-1
1/18/2019	3:07:54 PM	15	1466	19	20	19	20	21	22	143	22	21	21	22	21	27.5	30.4	64.2	-1	-1	-1
1/18/2019	3:07:54 PM	203	1467	19	19	20	19	22	22	173	21	21	21	21	21	27.5	30.4	64.2	-1	-1	-1
1/18/2019	3:07:54 PM	406	1468	20	20	20	19	22	22	217	21	22	21	22	21	27.5	30.4	64.2	-1	-1	-1
1/18/2019	3:07:54 PM	609	1469	19	20	19	20	22	22	134	22	22	21	22	21	27.5	30.4	64.2	-1	-1	-1
1/18/2019	3:07:54 PM	812	1470	19	19	20	19	21	22	218	22	21	21	21	21	27.5	30.4	64.2	-1	-1	-1
1/18/2019	3:07:55 PM	15	1471	20	19	20	19	22	22	152	21	21	21	21	21	27.5	30.4	64.2	-1	-1	-1
1/18/2019	3:07:55 PM	203	1472	19	20	19	19	21	33	119	22	21	21	21	21	27.5	30.4	53.1	-1	-1	-1
1/18/2019	3:07:55 PM	406	1473	20	20	20	19	21	62	116	22	21	21	21	21	27.5	30.4	53.1	-1	-1	-1
1/18/2019	3:07:55 PM	609	1474	20	20	20	19	22	66	113	22	22	21	21	21	27.5	30.4	53.1	-1	-1	-1
1/18/2019	3:07:55 PM	812	1475	19	20	19	19	21	81	140	22	21	21	21	21	27.5	30.4	53.1	-1	-1	-1
1/18/2019	3:07:56 PM	15	1476	19	20	19	20	21	91	103	22	21	21	21	21	27.5	30.4	53.1	-1	-1	-1
1/18/2019	3:07:56 PM	203	1477	19	20	20	19	22	96	147	21	21	21	21	21	27.5	30.4	53.1	-1	-1	-1
1/18/2019	3:07:56 PM	406	1478	19	20	20	19	22	92	128	22	22	21	22	21	27.5	30.4	53.1	-1	-1	-1
1/18/2019	3:07:56 PM	612	1479	19	20	20	20	21	98	106	22	22	21	21	21	27.5	30.4	53.1	-1	-1	-1
1/18/2019	3:07:56 PM	816	1480	19	19	20	19	21	145	100	22	21	21	21	21	27.5	30.4	53.1	-1	-1	-1
1/18/2019	3:07:57 PM	3	1481	19	20	20	19	22	185	73	22	22	21	21	21	27.5	30.4	53.1	-1	-1	-1
1/18/2019	3:07:57 PM	206	1482	19	20	20	20	22	176	31	21	22	21	22	21	27.5	30.4	53.1	-1	-1	-1
1/18/2019	3:07:57 PM	409	1483	19	20	19	20	21	218	23	22	21	22	21	21	27.5	30.4	53.1	-1	-1	-1
1/18/2019	3:07:57 PM	612	1484	19	20	19	19	21	164	22	22	21	21	21	21	27.5	30.4	53.1	-1	-1	-1
1/18/2019	3:07:57 PM	816	1485	19	19	19	19	21	134	21	22	21	21	21	21	27.5	30.4	53.1	-1	-1	-1
1/18/2019	3:07:58 PM	3	1486	20	20	19	19	21	203	21	22	21	22	21	21	27.5	30.4	53.1	-1	-1	-1
1/18/2019	3:07:58 PM	206	1487	20	20	20	19	22	162	22	22	21	21	21	21	27.5	30.4	53.1	-1	-1	-1
1/18/2019	3:07:58 PM	409	1488	19	20	20	20	21	127	21	22	21	21	21	21	27.5	30.4	53.1	-1	-1	-1
1/18/2019	3:07:58 PM	612	1489	19	20	20	19	22	175	21	22	21	21	21	21	27.5	30.4	53.1	-1	-1	-1
1/18/2019	3:07:58 PM	816	1490	19	20	19	19	21	168	21	22	21	21	21	21	27.5	30.4	53.1	-1	-1	-1
1/18/2019	3:07:59 PM	3	1491	19	20	20	20	22	140	22	22	21	21	21	21	27.5	30.4	53.1	-1	-1	-1
1/18/2019	3:07:59 PM	206	1492	20	20	20	19	22	146	22	22	21	21	21	21	27.5	30.4	53.1	-1	-1	-1
1/18/2019	3:07:59 PM	409	1493	19	20	20	20	22	114	105	22	22	21	21	21	27.5	30.4	53.1	-1	-1	-1
1/18/2019	3:07:59 PM	612	1494	20	20	20	19	22	160	136	22	21	21	21	21	27.5	30.4	53.1	-1	-1	-1
1/18/2019	3:07:59 PM	816	1495	19	20	19	19	21	159	180	21	21	21	21	21	27.5	30.4	53.1	-1	-1	-1
1/18/2019	3:08:00 PM	3	1496	20	20	20	19	22	179	193	22	22	21	21	21	27.5	30.4	53.1	-1	-1	-1
1/18/2019	3:08:00 PM	206	1497	19	20	19	20	21	169	183	22	21	21	21	21	27.5	30.4	53.1	-1	-1	-1
1/18/2019	3:08:00 PM	409	1498	20	20	20	19	22	165	150	22	22	21	21	21	27.5	30.4	53.1	-1	-1	-1
1/18/2019	3:08:00 PM	612	1499	19	20	20	20	21	170	149	22	21	21	21	21	27.5	30.4	53.1	-1	-1	-1
1/18/2019	3:08:00 PM	816	1500	19	19	20	19	22	156	149	21	21	21	21	21	27.5	30.4	53.1	-1	-1	-1
1/18/2019	3:08:01 PM	3	1501	19	20	19	20	21	183	149	22	21	21	21	21	27.5	30.4	53.1	-1	-1	-1
1/18/2019	3:08:01 PM	206	1502	19	20	20	19	22	129	149	22	22	21	21	21	27.5	30.4	53.1	-1	-1	-1
1/18/2019	3:08:01 PM	409	1503	20	20	20	20	21	101	181	22	21	21	21	21	27.5	30.4	53.1	-1	-1	-1
1/18/2019	3:08:01 PM	612	1504	20	20	20	19	22	113	138	22	21	21	21	21	27.5	30.4	53.1	-1	-1	-1
1/18/2019	3:08:01 PM	816	1505	19	20	19	19	21	97	149	22	21	21	21	21	27.5	30.4	53.1	-1	-1	-1
1/18/2019	3:08:02 PM	3	1506	19	20	20	19	22	102	159	22	22	21	22	21	27.5	30.4	53.1	-1	-1	-1
1/18/2019	3:08:02 PM	200	1507	19	19	19	19	21	103	154	22	21	21	21	21	27.5	30.4	53.1	-1	-1	-1
1/18/2019	3:08:02 PM	403	1508	20	20	20	19	22	100	145	22	22	21	22	21	27.5	30.4	53.1	-1	-1	-1
1/18/2019	3:08:02 PM	607	1509	20	20	20	20	21	132	132	22	21	21	21	21	27.5	30.4	53.1	-1	-1	-1
1/18/2019	3:08:02 PM	810	1510	20	20	20	19	22	110	140	21	21	21	21	21	27.5	30.4	53.1	-1	-1	-1
1/18/2019	3:08:03 PM	13	1511	19	20	19	20	21	110	152	22	21	21	21	21	27.5	30.4	53.1	-1	-1	-1
1/18/2019	3:08:03 PM	216	1512	19	19	20	19	22	122	153	21	21	21	21	21	27.5	30.4	53.1	-1	-1	-1
1/18/2019	3:08:03 PM	403	1513	19	20	19	20	21	56	172	22	21	21	21	21	27.5	30.4	53.1	-1	-1	-1
1/18/2019	3:08:03 PM	607	1514	20	20	20	19	22	28	188	22	21	21	21	22	27.5	30.4	51.3	-1	-1	-1
1/18/2019	3:08:03 PM	810	1515	19	20	20	19	22	23	205	22	22	21	21	21	27.5	30.4	51.3	-1	-1	-1
1/18/2019	3:08:04 PM	13	1516	19	20	19	19	21	22	125	22	21	21	21	21	27.5	30.4	51.3	-1	-1	-1
1/18/2019	3:08:04 PM	216	1517	20	19	20	19	22	22	192	21	21	21	21	21	27.5	30.4	51.3	-1	-1	-1
1/18/2019	3:08:04 PM	403	1518	19	20	20	20	22	22	96	22	21	22	21	21	27.5	30.4	51.3	-1	-1	-1
1/18/2019	3:08:04 PM	607	1519	20	20	20	19	22	22	118	22	22	21	21	21	27.5	30.4	51.3	-1	-1	-1
1/18/2019	3:08:04 PM	810	1520	19	20	20	20	21	22	63	22	21	21	21	21	27.5	30.4	51.3	-1	-1	-1
1/18/2019	3:08:05 PM	13	1521	20	20	20	19	22	22	31	21	21	21	21	21	27.5	30.4	51.3	-1	-1	-1
1/18/2019	3:08:05 PM	216	1522	19	20	19	19	21	22	23	22	21	21	21	21	27.5	30.4	51.3	-1	-1	-1
1/18/2019	3:08:05 PM	403	1523	20	20	20	19	22	22	22	22	21	21	21	21	27.5	30.4	51.3	-1	-1	-1
1/18/2019	3:08:05 PM	607	1524	19	20	19	20	21	22	22	22	21	21	21	21	27.5	30.4	51.3	-1	-1	-1
1/18/2019	3:08:05 PM	810	1525	19	19	19	19	21	22	21	22	21	21	21	21	27.5	30.4	51.3	-1	-1	-1
1/18/2019	3:08:06 PM	13	1526	19	20	20	19	22	22	22	21	22	21	21	21	27.5	30.4	51.3	-1	-1	-1
1/18/2019	3:08:06 PM	216	1527	19	20	19	19	21	22	21	22	21	21	21	21	27.5	30.4	51.3	-1	-1	-1
1/18/2019	3:08:06 PM	403	1528	19	20	20	19	22	22	22	21	22	21	22	21	27.5	30.4	51.3	-1	-1	-1
1/18/2019	3:08:06 PM	607	1529	19	20	20	20	21	22	21	22	21	21	21	21	27.5	30.4	51.3	-1	-1	-1
1/18/2019	3:08:06 PM	810	1530	20	19	20	19	21	22	22	22	21	21	21	21	27.5	30.4	51.3	-1	-1	-1
1/18/2019	3:08:07 PM	13	1531	19	20	19	19	22	22	22	21	21	21	22	21	27.5	30.4	51.3	-1	-1	-1
1/18/2019	3:08:07 PM	216	1532	19	20	19	19	21	22	21	22	21	21	21	21	27.5	30.4	51.3	-1	-1	-1
1/18/2019	3:08:07 PM	403	1533	19	20	20	19	22	22	22	21	22	21	21	21	27.5	30.4	51.3	-1	-1	-1
1/18/2019	3:08:07 PM	607	1534	19	20	20	20	21	22	21	22	21	21	21	21	27.5	30.4	51.3	-1	-1	-1
1/18/2019	3:08:07 PM	810	1535	19	19	20	19	22	22	22	21	21	21	21	21	27.5	30.4	51.3	-1	-1	-1
1/18/2019	3:08:08 PM	13	1536	19	20	19	20	21	22	21	22	21	21	21	21	27.5	30.4	51.3	-1	-1	-1
1/18/2019	3:08:08 PM	216	1537	20	20	20	19	21	22	21	22	21	21	21	21	27.5	30.4	51.3	-1	-1	-1
1/18/2019	3:08:08 PM	403	1538	19	20	20	20	22	22	22	22	21	21	21	21	27.5	30.4	51.3	-1	-1	-1
1/18/2019	3:08:08 PM	607	1539	19	20	20	19	22	22	22	22	21	21	21	21	27.5	30.4	51.3	-1	-1	-1
1/18/2019	3:08:08 PM	810	1540	19	20	20	19	22	22	22	21	21	21	21	21	27.5	30.4	51.3	-1	-1	-1
1/18/2019	3:08:09 PM	13	1541	19	20	19	20	21	22	21	22	21	21	21	21	27.5	30.4	51.3	-1	-1	-1
1/18/2019	3:08:09 PM	216	1542	19	19	20	19	22	22	22	22	21	21	21	21	27.5	30.4	51.3	-1	-1	-1
1/18/2019	3:08:09 PM	403	1543	19	20	19	20	21	22	22	22	21	21	21	21	27.5	30.4	51.3	-1	-1	-1
1/18/2019	3:08:09 PM	607	1544	19	20	20	19	22	23	22	22	21	21	21	21	27.5	30.4	51.3	-1	-1	-1
1/18/2019	3:08:09 PM	810	1545	19	19	20	19	22	22	22	21	21	21	21	21	27.5	30.4	51.3	-1	-1	-1
1/18/2019	3:08:10 PM	13	1546	19	20	19	20	21	22	21	22	21	21	21	21	27.5	30.4	51.3	-1	-1	-1
1/18/2019	3:08:10 PM	216	1547	19	20	19	19	21	22	21	22	21	21	21	21	27.5	30.4	51.3	-1	-1	-1
1/18/2019	3:08:10 PM	403	1548	19	20	20	19	22	22	22	21	21	21	22	21	27.5	30.4	51.3	-1	-1	-1
1/18/2019	3:08:10 PM	607	1549	19	20	19	20	21	22	22	22	21	21	21	21	27.5	30.4	51.3	-1	-1	-1
1/18/2019	3:08:10 PM	810	1550	19	19	20	19	22	22	22	21	21	21	21	21	27.5	30.4	51.3	-1	-1	-1
1/18/2019	3:08:11 PM	13	1551	19	20	20	20	21	22	21	22	21	21	21	21	27.5	30.4	51.3	-1	-1	-1
1/18/2019	3:08:11 PM	216	1552	19	19	20	19	22	22	22	22	21	21	21	21	27.5	30.4	51.3	-1	-1	-1
1/18/2019	3:08:11 PM	403	1553	19	20	20	20	21	22	21	22	21	21	21	21	27.5	30.4	51.3	-1	-1	-1
1/18/2019	3:08:11 PM	607	1554	20	20	20	19	22	22	22	21	21	21	21	21	27.5	30.4	51.3	-1	-1	-1
1/18/2019	3:08:11 PM	810	1555	19	20	19	20	21	22	22	22	21	21	21	21	27.5	30.4	51.3	-1	-1	-1
1/18/2019	3:08:12 PM	13	1556	20	20	20	19	22	22	22	22	21	21	21	21	27.5	30.4	63.2	-1	-1	-1
1/18/2019	3:08:12 PM	216	1557	19	20	20	19	22	22	22	21	21	21	21	21	27.5	30.4	63.2	-1	-1	-1
1/18/2019	3:08:12 PM	403	1558	20	20	20	19	22	21	22	22	21	21	21	21	27.5	30.4	63.2	-1	-1	-1
1/18/2019	3:08:12 PM	607	1559	19	20	20	19	22	22	22	22	21	21	22	21	27.5	30.4	63.2	-1	-1	-1
1/18/2019	3:08:12 PM	810	1560	19	19	19	19	21	22	21	22	21	21	21	21	27.5	30.4	63.2	-1	-1	-1
1/18/2019	3:08:13 PM	13	1561	19	20	20	19	22	44	22	22	22	21	21	21	27.5	30.4	63.2	-1	-1	-1
1/18/2019	3:08:13 PM	216	1562	19	20	19	19	21	73	22	22	21	21	21	21	27.5	30.4	63.2	-1	-1	-1
1/18/2019	3:08:13 PM	403	1563	20	20	20	19	22	73	22	22	22	21	21	21	27.5	30.4	63.2	-1	-1	-1
1/18/2019	3:08:13 PM	607	1564	19	20	20	20	21	77	21	22	21	21	21	21	27.5	30.4	63.2	-1	-1	-1
1/18/2019	3:08:13 PM	810	1565	20	19	20	19	21	94	21	22	21	21	21	21	27.5	30.4	63.2	-1	-1	-1
1/18/2019	3:08:14 PM	13	1566	19	20	19	20	21	107	22	22	22	21	21	21	27.5	30.4	63.2	-1	-1	-1
1/18/2019	3:08:14 PM	216	1567	19	20	19	19	21	119	21	22	21	21	21	21	27.5	30.4	63.2	-1	-1	-1
1/18/2019	3:08:14 PM	403	1568	19	20	20	20	22	67	22	22	22	21	22	21	27.5	30.4	63.2	-1	-1	-1
1/18/2019	3:08:14 PM	607	1569	19	20	19	19	22	30	22	22	21	21	21	21	27.5	30.4	63.2	-1	-1	-1
1/18/2019	3:08:14 PM	810	1570	19	19	20	19	22	23	21	22	21	21	21	21	27.5	30.4	63.2	-1	-1	-1
1/18/2019	3:08:15 PM	13	1571	19	20	20	19	21	22	22	22	21	21	22	21	27.5	30.4	63.2	-1	-1	-1
1/18/2019	3:08:15 PM	216	1572	19	20	20	19	21	27	21	22	21	21	21	21	27.5	30.4	63.2	-1	-1	-1
1/18/2019	3:08:15 PM	403	1573	20	20	20	19	22	23	22	21	22	21	21	21	27.5	30.4	63.2	-1	-1	-1
1/18/2019	3:08:15 PM	607	1574	19	20	19	20	21	45	21	22	21	21	21	21	27.5	30.4	63.2	-1	-1	-1
1/18/2019	3:08:15 PM	810	1575	20	20	20	19	21	26	21	22	21	21	21	21	27.5	30.4	63.2	-1	-1	-1
1/18/2019	3:08:16 PM	13	1576	19	20	20	19	22	40	22	21	22	21	21	21	27.5	30.4	63.2	-1	-1	-1
1/18/2019	3:08:16 PM	216	1577	19	20	19	19	21	50	30	22	21	21	21	21	27.5	30.4	63.2	-1	-1	-1
1/18/2019	3:08:16 PM	403	1578	20	20	20	19	22	53	48	22	21	21	21	21	27.5	30.4	63.2	-1	-1	-1
1/18/2019	3:08:16 PM	607	1579	19	20	20	19	22	48	61	21	21	21	22	21	27.5	30.4	63.2	-1	-1	-1
1/18/2019	3:08:16 PM	810	1580	19	20	19	19	21	88	65	22	21	21	21	21	27.5	30.4	63.2	-1	-1	-1
1/18/2019	3:08:17 PM	13	1581	20	20	20	20	22	117	30	22	21	21	21	22	27.5	30.4	63.2	-1	-1	-1
1/18/2019	3:08:17 PM	216	1582	20	20	20	19	22	101	33	22	21	21	22	21	27.5	30.4	63.2	-1	-1	-1
1/18/2019	3:08:17 PM	403	1583	20	20	20	19	22	100	57	22	21	21	21	21	27.5	30.4	63.2	-1	-1	-1
1/18/2019	3:08:17 PM	607	1584	19	20	20	19	22	104	71	21	22	21	22	21	27.5	30.4	63.2	-1	-1	-1
1/18/2019	3:08:17 PM	810	1585	19	20	19	19	21	84	44	22	21	21	21	21	27.5	30.4	63.2	-1	-1	-1
1/18/2019	3:08:18 PM	13	1586	19	20	20	19	22	95	26	22	21	21	21	21	27.5	30.4	63.2	-1	-1	-1
1/18/2019	3:08:18 PM	216	1587	19	20	20	19	22	101	22	44	21	21	22	21	27.5	30.4	63.2	-1	-1	-1
1/18/2019	3:08:18 PM	403	1588	20	20	20	19	22	94	22	106	21	21	21	21	27.5	30.4	63.2	-1	-1	-1
1/18/2019	3:08:18 PM	607	1589	19	20	20	19	22	64	22	129	22	21	22	21	27.5	30.4	63.2	-1	-1	-1
1/18/2019	3:08:18 PM	810	1590	19	20	19	19	21	30	22	102	21	21	21	21	27.5	30.4	63.2	-1	-1	-1
1/18/2019	3:08:19 PM	13	1591	20	20	20	19	22	24	22	97	21	21	21	21	27.5	30.4	63.2	-1	-1	-1
1/18/2019	3:08:19 PM	216	1592	19	20	20	19	21	22	22	80	22	21	21	21	27.5	30.4	63.2	-1	-1	-1
1/18/2019	3:08:19 PM	403	1593	20	20	20	19	22	22	22	106	21	21	21	21	27.5	30.4	63.2	-1	-1	-1
1/18/2019	3:08:19 PM	607	1594	20	20	20	19	22	22	22	93	21	21	21	21	27.5	30.4	63.2	-1	-1	-1
1/18/2019	3:08:19 PM	810	1595	19	20	19	20	21	22	21	95	21	21	21	21	27.5	30.4	63.2	-1	-1	-1
1/18/2019	3:08:20 PM	13	1596	20	20	20	20	22	22	22	110	21	22	21	21	27.5	30.4	63.2	-1	-1	-1
1/18/2019	3:08:20 PM	216	1597	20	19	20	19	22	22	22	116	21	21	21	21	27.5	30.4	63.2	-1	-1	-1
1/18/2019	3:08:20 PM	403	1598	19	20	20	19	22	23	21	114	21	21	21	21	27.5	30.4	60.0	-1	-1	-1
1/18/2019	3:08:20 PM	607	1599	20	20	20	19	22	22	22	105	21	21	21	21	27.5	30.4	60.0	-1	-1	-1
1/18/2019	3:08:20 PM	810	1600	19	20	19	19	22	22	22	118	21	21	21	21	27.5	30.4	60.0	-1	-1	-1
1/18/2019	3:08:21 PM	13	1601	19	20	20	20	21	23	22	125	22	21	21	21	27.5	30.4	60.0	-1	-1	-1
1/18/2019	3:08:21 PM	216	1602	20	19	20	19	22	22	22	134	21	21	21	21	27.5	30.4	60.0	-1	-1	-1
1/18/2019	3:08:21 PM	403	1603	19	20	20	19	22	22	22	156	21	21	22	21	27.5	30.4	60.0	-1	-1	-1
1/18/2019	3:08:21 PM	607	1604	19	20	19	19	21	22	21	167	21	21	21	21	27.5	30.4	60.0	-1	-1	-1
1/18/2019	3:08:21 PM	810	1605	20	19	20	19	21	22	21	169	21	21	21	21	27.5	30.4	60.0	-1	-1	-1
1/18/2019	3:08:22 PM	13	1606	20	20	20	19	22	22	22	158	22	21	21	21	27.5	30.4	60.0	-1	-1	-1
1/18/2019	3:08:22 PM	216	1607	19	20	19	20	21	22	21	165	21	21	21	21	27.5	30.4	60.0	-1	-1	-1
1/18/2019	3:08:22 PM	403	1608	20	20	20	19	22	22	22	141	21	21	21	21	27.5	30.4	60.0	-1	-1	-1
1/18/2019	3:08:22 PM	607	1609	20	20	20	19	22	22	22	138	22	21	21	21	27.5	30.4	60.0	-1	-1	-1
1/18/2019	3:08:22 PM	810	1610	19	20	19	19	21	22	22	138	21	21	21	21	27.5	30.4	60.0	-1	-1	-1
1/18/2019	3:08:23 PM	13	1611	20	20	20	19	22	22	22	165	21	22	21	21	27.5	30.4	60.0	-1	-1	-1
1/18/2019	3:08:23 PM	216	1612	20	19	20	19	22	22	22	188	21	21	21	21	27.5	30.4	60.0	-1	-1	-1
1/18/2019	3:08:23 PM	403	1613	19	20	20	20	21	22	22	174	21	21	21	21	27.5	30.4	60.0	-1	-1	-1
1/18/2019	3:08:23 PM	607	1614	20	20	20	19	22	22	21	168	21	21	21	21	27.5	30.4	60.0	-1	-1	-1
1/18/2019	3:08:23 PM	810	1615	19	20	19	19	21	22	21	196	21	21	21	21	27.5	30.4	60.0	-1	-1	-1
1/18/2019	3:08:24 PM	13	1616	20	20	20	19	22	22	22	238	21	22	21	21	27.5	30.4	60.0	-1	-1	-1
1/18/2019	3:08:24 PM	216	1617	19	20	19	19	22	22	22	196	21	21	22	21	27.5	30.4	60.0	-1	-1	-1
1/18/2019	3:08:24 PM	403	1618	20	20	20	19	22	22	22	215	21	21	21	21	27.5	30.4	60.0	-1	-1	-1
1/18/2019	3:08:24 PM	607	1619	19	20	19	20	21	22	21	239	21	21	21	21	27.5	30.4	60.0	-1	-1	-1
1/18/2019	3:08:24 PM	810	1620	20	20	20	19	21	22	22	206	21	21	21	21	27.5	30.4	60.0	-1	-1	-1
1/18/2019	3:08:25 PM	13	1621	20	20	20	19	22	22	22	216	22	21	22	21	27.5	30.4	60.0	-1	-1	-1
1/18/2019	3:08:25 PM	216	1622	20	20	20	19	22	22	21	193	21	21	21	21	27.5	30.4	60.0	-1	-1	-1
1/18/2019	3:08:25 PM	403	1623	19	20	20	19	22	22	22	198	22	21	21	21	27.5	30.4	60.0	-1	-1	-1
1/18/2019	3:08:25 PM	607	1624	19	20	20	19	21	22	21	176	21	22	21	21	27.5	30.4	60.0	-1	-1	-1
1/18/2019	3:08:25 PM	810	1625	20	20	20	19	22	21	22	131	21	21	21	21	27.5	30.4	60.0	-1	-1	-1
1/18/2019	3:08:26 PM	8	1626	19	20	19	20	21	69	21	186	21	21	21	21	27.5	30.4	60.0	-1	-1	-1
1/18/2019	3:08:26 PM	211	1627	20	19	20	19	22	66	21	204	21	21	21	21	27.5	30.4	60.0	-1	-1	-1
1/18/2019	3:08:26 PM	414	1628	20	20	20	19	22	30	22	184	22	21	22	21	27.5	30.4	60.0	-1	-1	-1
1/18/2019	3:08:26 PM	601	1629	19	20	20	19	21	24	22	195	21	21	21	21	27.5	30.4	60.0	-1	-1	-1
1/18/2019	3:08:26 PM	804	1630	19	20	20	19	22	22	22	223	21	21	21	21	27.5	30.4	60.0	-1	-1	-1
1/18/2019	3:08:27 PM	8	1631	19	20	19	20	21	22	21	224	21	21	21	21	27.5	30.4	60.0	-1	-1	-1
1/18/2019	3:08:27 PM	211	1632	20	20	20	19	22	22	22	196	21	21	21	21	27.5	30.4	60.0	-1	-1	-1
1/18/2019	3:08:27 PM	414	1633	19	20	20	20	22	22	22	199	22	21	22	21	27.5	30.4	60.0	-1	-1	-1
1/18/2019	3:08:27 PM	601	1634	19	20	20	19	22	22	22	230	21	21	21	21	27.5	30.4	60.0	-1	-1	-1
1/18/2019	3:08:27 PM	804	1635	19	20	19	19	21	22	22	215	21	21	21	21	27.5	30.4	60.0	-1	-1	-1
1/18/2019	3:08:28 PM	8	1636	20	20	20	19	21	22	21	213	21	21	21	21	27.5	30.4	60.0	-1	-1	-1
1/18/2019	3:08:28 PM	211	1637	20	20	20	19	22	22	22	247	21	21	21	21	27.5	30.4	60.0	-1	-1	-1
1/18/2019	3:08:28 PM	414	1638	19	20	19	20	21	22	22	263	21	21	21	21	27.5	30.4	60.0	-1	-1	-1
1/18/2019	3:08:28 PM	601	1639	19	20	20	19	22	22	22	285	21	21	21	21	27.5	30.4	60.0	-1	-1	-1
1/18/2019	3:08:28 PM	804	1640	19	20	19	20	21	22	21	310	21	21	21	21	27.5	30.3	61.9	-1	-1	-1
1/18/2019	3:08:29 PM	8	1641	20	20	20	20	21	22	22	294	21	22	21	21	27.5	30.3	61.9	-1	-1	-1
1/18/2019	3:08:29 PM	211	1642	19	20	20	19	22	43	22	288	21	21	21	21	27.5	30.3	61.9	-1	-1	-1
1/18/2019	3:08:29 PM	414	1643	19	20	20	20	21	31	22	297	21	21	21	21	27.5	30.3	61.9	-1	-1	-1
1/18/2019	3:08:29 PM	601	1644	20	19	20	19	22	24	22	287	21	21	21	21	27.5	30.3	61.9	-1	-1	-1
1/18/2019	3:08:29 PM	804	1645	19	20	19	19	21	22	22	305	21	21	22	21	27.5	30.3	61.9	-1	-1	-1
1/18/2019	3:08:30 PM	8	1646	20	20	20	19	22	45	22	319	21	21	21	21	27.5	30.3	61.9	-1	-1	-1
1/18/2019	3:08:30 PM	211	1647	19	20	20	19	22	46	22	309	21	21	21	21	27.5	30.3	61.9	-1	-1	-1
1/18/2019	3:08:30 PM	414	1648	19	20	20	20	21	27	21	292	21	22	21	21	27.5	30.3	61.9	-1	-1	-1
1/18/2019	3:08:30 PM	601	1649	20	20	20	19	22	23	22	284	21	21	21	21	27.5	30.3	61.9	-1	-1	-1
1/18/2019	3:08:30 PM	804	1650	19	20	19	19	21	22	21	286	21	21	21	21	27.5	30.3	61.9	-1	-1	-1
1/18/2019	3:08:31 PM	8	1651	20	20	20	19	22	22	22	316	21	21	21	21	27.5	30.3	61.9	-1	-1	-1
1/18/2019	3:08:31 PM	211	1652	19	20	20	19	22	22	22	308	21	21	21	21	27.5	30.3	61.9	-1	-1	-1
1/18/2019	3:08:31 PM	414	1653	20	20	20	19	22	22	22	323	21	21	21	21	27.5	30.3	61.9	-1	-1	-1
1/18/2019	3:08:31 PM	601	1654	19	20	19	19	22	22	22	350	22	21	22	21	27.5	30.3	61.9	-1	-1	-1
1/18/2019	3:08:31 PM	804	1655	19	19	19	19	21	22	21	337	21	21	21	21	27.5	30.3	61.9	-1	-1	-1
1/18/2019	3:08:32 PM	8	1656	19	20	20	19	22	22	22	333	22	21	21	21	27.5	30.3	61.9	-1	-1	-1
1/18/2019	3:08:32 PM	211	1657	19	20	19	19	21	22	22	341	21	21	22	21	27.5	30.3	61.9	-1	-1	-1
1/18/2019	3:08:32 PM	414	1658	20	20	20	19	22	22	21	358	21	22	21	21	27.5	30.3	61.9	-1	-1	-1
1/18/2019	3:08:32 PM	601	1659	19	20	20	19	22	22	22	369	21	21	22	21	27.5	30.3	61.9	-1	-1	-1
1/18/2019	3:08:32 PM	804	1660	19	20	19	19	21	22	21	352	21	21	21	21	27.5	30.3	61.9	-1	-1	-1
1/18/2019	3:08:33 PM	8	1661	20	20	20	19	22	22	21	331	21	21	21	21	27.5	30.3	61.9	-1	-1	-1
1/18/2019	3:08:33 PM	211	1662	19	20	20	19	21	22	22	348	21	21	21	21	27.5	30.3	61.9	-1	-1	-1
1/18/2019	3:08:33 PM	414	1663	20	20	20	19	22	22	22	367	21	21	21	21	27.5	30.3	61.9	-1	-1	-1
1/18/2019	3:08:33 PM	601	1664	19	20	20	19	22	22	22	351	22	21	21	21	27.5	30.3	61.9	-1	-1	-1
1/18/2019	3:08:33 PM	804	1665	19	20	19	19	21	22	21	362	21	21	21	21	27.5	30.3	61.9	-1	-1	-1
1/18/2019	3:08:34 PM	8	1666	20	20	20	19	22	22	22	375	21	21	21	21	27.5	30.3	61.9	-1	-1	-1
1/18/2019	3:08:34 PM	211	1667	19	20	20	19	22	22	22	384	21	21	21	21	27.5	30.3	61.9	-1	-1	-1
1/18/2019	3:08:34 PM	414	1668	19	20	20	20	21	22	21	391	21	21	21	21	27.5	30.3	61.9	-1	-1	-1
1/18/2019	3:08:34 PM	601	1669	20	20	20	19	22	24	22	397	21	21	21	21	27.5	30.3	61.9	-1	-1	-1
1/18/2019	3:08:34 PM	804	1670	19	20	19	19	21	45	21	394	21	21	21	21	27.5	30.3	61.9	-1	-1	-1
1/18/2019	3:08:35 PM	8	1671	20	20	20	19	22	30	22	398	21	22	21	21	27.5	30.3	61.9	-1	-1	-1
1/18/2019	3:08:35 PM	211	1672	20	20	20	19	22	56	22	405	21	21	21	21	27.5	30.3	61.9	-1	-1	-1
1/18/2019	3:08:35 PM	414	1673	19	20	19	20	22	71	22	409	22	21	22	21	27.5	30.3	61.9	-1	-1	-1
1/18/2019	3:08:35 PM	602	1674	20	20	20	19	22	56	22	413	21	21	21	21	27.5	30.3	61.9	-1	-1	-1
1/18/2019	3:08:35 PM	805	1675	19	20	20	19	22	66	22	421	21	21	21	21	27.5	30.3	61.9	-1	-1	-1
1/18/2019	3:08:36 PM	8	1676	19	20	20	20	22	50	22	426	22	21	21	21	27.5	30.3	61.9	-1	-1	-1
1/18/2019	3:08:36 PM	211	1677	19	20	19	20	21	67	21	433	21	21	21	21	27.5	30.3	61.9	-1	-1	-1
1/18/2019	3:08:36 PM	414	1678	20	20	20	19	22	75	22	435	22	21	21	21	27.5	30.3	61.9	-1	-1	-1
1/18/2019	3:08:36 PM	602	1679	20	20	20	19	21	77	22	437	21	21	21	21	27.5	30.3	61.9	-1	-1	-1
1/18/2019	3:08:36 PM	805	1680	20	19	20	19	22	75	22	440	21	21	21	21	27.5	30.3	61.9	-1	-1	-1
1/18/2019	3:08:37 PM	8	1681	19	20	20	20	22	85	22	440	22	21	22	21	27.5	30.3	61.9	-1	-1	-1
1/18/2019	3:08:37 PM	211	1682	20	19	20	19	22	89	21	442	21	21	21	21	27.5	30.3	55.3	-1	-1	-1
1/18/2019	3:08:37 PM	414	1683	20	20	20	19	22	95	22	442	21	21	21	21	27.5	30.3	55.3	-1	-1	-1
1/18/2019	3:08:37 PM	602	1684	19	20	20	19	21	105	22	441	21	22	21	21	27.5	30.3	55.3	-1	-1	-1
1/18/2019	3:08:37 PM	805	1685	19	19	20	19	22	103	21	441	21	21	21	21	27.5	30.3	55.3	-1	-1	-1
1/18/2019	3:08:38 PM	8	1686	19	20	20	20	22	112	22	440	22	21	22	21	27.5	30.3	55.3	-1	-1	-1
1/18/2019	3:08:38 PM	211	1687	20	20	20	19	21	120	21	441	21	21	21	21	27.5	30.3	55.3	-1	-1	-1
1/18/2019	3:08:38 PM	414	1688	20	20	20	19	22	118	22	439	21	21	21	21	27.5	30.3	55.3	-1	-1	-1
1/18/2019	3:08:38 PM	602	1689	19	20	19	20	21	177	21	439	21	21	21	21	27.5	30.3	55.3	-1	-1	-1
1/18/2019	3:08:38 PM	805	1690	20	20	20	19	21	198	21	439	21	21	21	21	27.5	30.3	55.3	-1	-1	-1
1/18/2019	3:08:39 PM	8	1691	20	20	20	19	22	234	22	438	22	21	21	21	27.5	30.3	55.3	-1	-1	-1
1/18/2019	3:08:39 PM	211	1692	19	20	19	19	21	248	22	439	21	21	21	21	27.5	30.3	55.3	-1	-1	-1
1/18/2019	3:08:39 PM	414	1693	19	20	20	19	22	163	21	441	21	21	21	21	27.5	30.3	55.3	-1	-1	-1
1/18/2019	3:08:39 PM	602	1694	19	20	20	19	22	139	22	441	22	21	21	21	27.5	30.3	55.3	-1	-1	-1
1/18/2019	3:08:39 PM	805	1695	19	20	19	19	21	152	21	441	21	21	21	21	27.5	30.3	55.3	-1	-1	-1
1/18/2019	3:08:40 PM	8	1696	20	20	20	19	22	171	22	440	21	21	21	22	27.5	30.3	55.3	-1	-1	-1
1/18/2019	3:08:40 PM	211	1697	19	20	20	19	22	166	22	441	22	21	22	21	27.5	30.3	55.3	-1	-1	-1
1/18/2019	3:08:40 PM	414	1698	19	20	20	20	21	181	22	440	21	21	21	21	27.5	30.3	55.3	-1	-1	-1
1/18/2019	3:08:40 PM	602	1699	20	20	20	19	22	174	22	440	21	21	21	21	27.5	30.3	55.3	-1	-1	-1
1/18/2019	3:08:40 PM	805	1700	19	20	20	20	22	149	21	442	21	21	21	21	27.5	30.3	55.3	-1	-1	-1
1/18/2019	3:08:41 PM	8	1701	19	20	20	20	21	151	22	441	21	22	21	21	27.5	30.3	55.3	-1	-1	-1
1/18/2019	3:08:41 PM	211	1702	20	20	20	19	22	153	22	441	21	21	21	21	27.5	30.3	55.3	-1	-1	-1
1/18/2019	3:08:41 PM	414	1703	19	20	20	19	22	165	22	440	22	21	21	21	27.5	30.3	55.3	-1	-1	-1
1/18/2019	3:08:41 PM	602	1704	19	20	20	19	21	156	22	440	21	21	21	21	27.5	30.3	55.3	-1	-1	-1
1/18/2019	3:08:41 PM	805	1705	19	19	20	19	22	187	21	438	21	21	21	21	27.5	30.3	55.3	-1	-1	-1
1/18/2019	3:08:42 PM	8	1706	20	20	20	19	22	181	22	437	22	21	22	21	27.5	30.3	55.3	-1	-1	-1
1/18/2019	3:08:42 PM	211	1707	19	20	19	19	21	153	21	438	21	21	21	21	27.5	30.3	55.3	-1	-1	-1
1/18/2019	3:08:42 PM	414	1708	19	20	19	19	21	159	21	437	21	21	21	21	27.5	30.3	55.3	-1	-1	-1
1/18/2019	3:08:42 PM	602	1709	20	20	20	19	22	127	22	435	21	21	21	21	27.5	30.3	55.3	-1	-1	-1
1/18/2019	3:08:42 PM	805	1710	19	20	19	19	21	191	22	434	21	21	21	21	27.5	30.3	55.3	-1	-1	-1
1/18/2019	3:08:43 PM	8	1711	20	20	20	20	22	139	22	432	21	22	21	22	27.5	30.3	55.3	-1	-1	-1
1/18/2019	3:08:43 PM	211	1712	19	20	20	19	22	147	22	431	22	21	21	21	27.5	30.3	55.3	-1	-1	-1
1/18/2019	3:08:43 PM	414	1713	19	20	19	20	21	174	22	429	21	21	21	21	27.5	30.3	55.3	-1	-1	-1
1/18/2019	3:08:43 PM	602	1714	20	20	20	19	22	129	23	427	21	21	21	21	27.5	30.3	55.3	-1	-1	-1
1/18/2019	3:08:43 PM	805	1715	19	20	19	20	22	123	22	428	22	21	22	21	27.5	30.3	55.3	-1	-1	-1
1/18/2019	3:08:44 PM	8	1716	20	20	20	20	22	120	21	426	21	22	21	22	27.5	30.3	55.3	-1	-1	-1
1/18/2019	3:08:44 PM	211	1717	20	20	20	19	22	111	21	426	21	21	21	21	27.5	30.3	55.3	-1	-1	-1
1/18/2019	3:08:44 PM	414	1718	19	20	20	19	22	103	22	424	21	21	22	21	27.5	30.3	55.3	-1	-1	-1
1/18/2019	3:08:44 PM	602	1719	20	20	20	19	22	109	22	424	21	21	21	21	27.5	30.3	55.3	-1	-1	-1
1/18/2019	3:08:44 PM	805	1720	19	20	20	19	22	108	22	423	21	21	21	21	27.5	30.3	55.3	-1	-1	-1
1/18/2019	3:08:45 PM	24	1721	20	20	20	19	22	37	22	422	22	21	22	21	27.5	30.3	55.3	-1	-1	-1
1/18/2019	3:08:45 PM	211	1722	20	20	20	19	21	25	21	422	21	21	21	21	27.5	30.3	55.3	-1	-1	-1
1/18/2019	3:08:45 PM	414	1723	20	19	20	19	22	75	21	421	21	21	21	21	27.5	30.3	55.3	-1	-1	-1
1/18/2019	3:08:45 PM	602	1724	19	20	20	20	21	126	21	420	21	21	21	21	27.5	30.3	47.1	-1	-1	-1
1/18/2019	3:08:45 PM	805	1725	19	20	19	20	21	112	21	419	21	21	21	21	27.5	30.3	47.1	-1	-1	-1
1/18/2019	3:08:46 PM	8	1726	20	20	20	19	22	94	21	414	21	21	21	21	27.5	30.3	47.1	-1	-1	-1
1/18/2019	3:08:46 PM	211	1727	19	20	20	19	22	107	22	412	21	21	22	21	27.5	30.3	47.1	-1	-1	-1
1/18/2019	3:08:46 PM	414	1728	19	20	20	19	21	103	22	410	21	21	21	21	27.5	30.3	47.1	-1	-1	-1
1/18/2019	3:08:46 PM	602	1729	19	20	20	19	22	81	22	410	22	21	21	21	27.5	30.3	47.1	-1	-1	-1
1/18/2019	3:08:46 PM	805	1730	19	20	19	19	22	33	22	411	21	21	21	21	27.5	30.3	47.1	-1	-1	-1
1/18/2019	3:08:47 PM	8	1731	19	20	20	20	21	24	21	410	21	22	22	21	27.5	30.3	47.1	-1	-1	-1
1/18/2019	3:08:47 PM	211	1732	20	19	20	19	22	22	22	410	21	21	21	21	27.5	30.3	47.1	-1	-1	-1
1/18/2019	3:08:47 PM	414	1733	20	20	20	19	22	22	22	408	21	21	21	21	27.5	30.3	47.1	-1	-1	-1
1/18/2019	3:08:47 PM	602	1734	19	20	20	19	21	43	22	411	21	21	21	21	27.5	30.3	47.1	-1	-1	-1
1/18/2019	3:08:47 PM	805	1735	20	19	20	19	21	51	22	321	21	21	21	21	27.5	30.3	47.1	-1	-1	-1
1/18/2019	3:08:48 PM	8	1736	20	20	20	19	22	67	22	299	22	39	22	21	27.5	30.3	47.1	-1	-1	-1
1/18/2019	3:08:48 PM	211	1737	19	20	19	19	21	61	22	393	21	32	22	21	27.5	30.3	47.1	-1	-1	-1
1/18/2019	3:08:48 PM	414	1738	19	20	19	19	21	36	21	409	21	34	21	21	27.5	30.3	47.1	-1	-1	-1
1/18/2019	3:08:48 PM	602	1739	20	20	20	19	22	58	22	239	21	25	21	21	27.5	30.3	47.1	-1	-1	-1
1/18/2019	3:08:48 PM	805	1740	19	20	20	19	22	39	22	349	22	22	22	21	27.5	30.3	47.1	-1	-1	-1
1/18/2019	3:08:49 PM	8	1741	19	20	20	20	22	25	22	414	22	21	22	21	27.5	30.3	47.1	-1	-1	-1
1/18/2019	3:08:49 PM	211	1742	20	20	20	19	22	23	22	394	21	21	21	21	27.5	30.3	47.1	-1	-1	-1
1/18/2019	3:08:49 PM	414	1743	19	20	19	19	21	22	22	259	21	21	21	21	27.5	30.3	47.1	-1	-1	-1
1/18/2019	3:08:49 PM	602	1744	19	20	20	19	22	22	22	393	21	21	21	21	27.5	30.3	47.1	-1	-1	-1
1/18/2019	3:08:49 PM	805	1745	19	20	19	19	21	22	22	278	21	21	21	21	27.5	30.3	47.1	-1	-1	-1
1/18/2019	3:08:50 PM	8	1746	20	20	20	19	22	22	22	191	22	21	21	21	27.5	30.3	47.1	-1	-1	-1
1/18/2019	3:08:50 PM	211	1747	19	20	19	19	21	22	21	365	21	21	21	21	27.5	30.3	47.1	-1	-1	-1
1/18/2019	3:08:50 PM	414	1748	20	19	20	19	21	22	22	402	21	21	21	21	27.5	30.3	47.1	-1	-1	-1
1/18/2019	3:08:50 PM	602	1749	19	20	20	20	21	22	22	223	22	21	21	21	27.5	30.3	47.1	-1	-1	-1
1/18/2019	3:08:50 PM	805	1750	20	19	20	19	22	22	22	358	21	21	21	21	27.5	30.3	47.1	-1	-1	-1
1/18/2019	3:08:51 PM	8	1751	19	20	20	20	22	22	21	409	21	21	22	21	27.5	30.3	47.1	-1	-1	-1
1/18/2019	3:08:51 PM	211	1752	20	19	20	19	21	22	21	345	21	21	21	21	27.5	30.3	47.1	-1	-1	-1
1/18/2019	3:08:51 PM	414	1753	19	20	20	19	22	22	22	202	22	21	21	21	27.5	30.3	47.1	-1	-1	-1
1/18/2019	3:08:51 PM	602	1754	20	20	20	19	22	22	22	351	21	21	21	21	27.5	30.3	47.1	-1	-1	-1
1/18/2019	3:08:51 PM	805	1755	20	20	20	19	22	22	22	281	21	21	22	21	27.5	30.3	47.1	-1	-1	-1
1/18/2019	3:08:52 PM	8	1756	19	20	20	20	21	22	22	194	21	22	21	21	27.5	30.3	47.1	-1	-1	-1
1/18/2019	3:08:52 PM	211	1757	20	19	20	19	21	22	21	181	21	21	21	21	27.5	30.3	47.1	-1	-1	-1
1/18/2019	3:08:52 PM	414	1758	19	20	19	19	21	22	22	180	21	21	21	21	27.5	30.3	47.1	-1	-1	-1
1/18/2019	3:08:52 PM	602	1759	19	20	20	19	22	22	22	183	21	21	21	21	27.5	30.3	47.1	-1	-1	-1
1/18/2019	3:08:52 PM	805	1760	19	20	19	19	21	22	22	249	21	21	22	21	27.5	30.3	47.1	-1	-1	-1
1/18/2019	3:08:53 PM	8	1761	20	20	20	19	22	22	22	350	21	22	21	21	27.5	30.3	47.1	-1	-1	-1
1/18/2019	3:08:53 PM	211	1762	19	20	20	19	22	22	22	214	21	21	21	21	27.5	30.3	47.1	-1	-1	-1
1/18/2019	3:08:53 PM	414	1763	19	20	19	19	21	22	21	251	21	21	21	21	27.5	30.3	47.1	-1	-1	-1
1/18/2019	3:08:53 PM	602	1764	20	20	20	19	22	22	22	328	22	21	21	21	27.5	30.3	47.1	-1	-1	-1
1/18/2019	3:08:53 PM	805	1765	19	20	19	19	21	22	22	202	21	21	21	21	27.5	30.3	47.1	-1	-1	-1
1/18/2019	3:08:54 PM	8	1766	20	19	20	19	22	22	22	181	21	21	21	22	27.5	30.2	43.7	-1	-1	-1
1/18/2019	3:08:54 PM	211	1767	19	20	20	19	22	22	22	176	22	21	21	21	27.5	30.2	43.7	-1	-1	-1
1/18/2019	3:08:54 PM	414	1768	19	20	19	20	21	22	22	176	21	21	21	21	27.5	30.2	43.7	-1	-1	-1
1/18/2019	3:08:54 PM	602	1769	20	20	20	19	22	22	22	175	22	21	21	21	27.5	30.2	43.7	-1	-1	-1
1/18/2019	3:08:54 PM	805	1770	19	20	19	19	21	22	21	174	21	21	21	21	27.5	30.2	43.7	-1	-1	-1
1/18/2019	3:08:55 PM	8	1771	20	20	20	19	22	24	22	175	21	22	21	22	27.5	30.2	43.7	-1	-1	-1
1/18/2019	3:08:55 PM	211	1772	19	20	20	19	22	48	22	276	21	21	21	21	27.5	30.2	43.7	-1	-1	-1
1/18/2019	3:08:55 PM	414	1773	19	20	19	20	21	32	22	332	21	21	21	21	27.5	30.2	43.7	-1	-1	-1
1/18/2019	3:08:55 PM	602	1774	20	20	20	19	22	24	22	201	21	21	21	21	27.5	30.2	43.7	-1	-1	-1
1/18/2019	3:08:55 PM	805	1775	19	20	19	19	21	23	22	283	21	21	22	21	27.5	30.2	43.7	-1	-1	-1
1/18/2019	3:08:56 PM	8	1776	20	20	20	19	22	22	22	181	21	21	21	22	27.5	30.2	43.7	-1	-1	-1
1/18/2019	3:08:56 PM	211	1777	19	20	20	19	22	22	22	150	21	21	21	21	27.5	30.2	43.7	-1	-1	-1
1/18/2019	3:08:56 PM	414	1778	19	20	20	19	21	22	22	263	21	21	21	21	27.5	30.2	43.7	-1	-1	-1
1/18/2019	3:08:56 PM	602	1779	20	20	20	19	22	61	22	179	22	21	22	21	27.5	30.2	43.7	-1	-1	-1
1/18/2019	3:08:56 PM	805	1780	19	20	19	19	21	99	21	159	21	21	21	21	27.5	30.2	43.7	-1	-1	-1
1/18/2019	3:08:57 PM	8	1781	20	20	20	19	22	134	22	156	21	21	21	21	27.5	30.2	43.7	-1	-1	-1
1/18/2019	3:08:57 PM	211	1782	19	20	19	19	21	187	22	156	21	21	21	21	27.5	30.2	43.7	-1	-1	-1
1/18/2019	3:08:57 PM	414	1783	20	20	20	19	22	186	22	157	21	21	21	21	27.5	30.2	43.7	-1	-1	-1
1/18/2019	3:08:57 PM	602	1784	19	20	20	20	22	224	22	158	22	21	22	21	27.5	30.2	43.7	-1	-1	-1
1/18/2019	3:08:57 PM	805	1785	19	20	19	19	21	223	21	158	21	21	21	21	27.5	30.2	43.7	-1	-1	-1
1/18/2019	3:08:58 PM	8	1786	20	20	20	19	22	200	22	159	22	21	21	21	27.5	30.2	43.7	-1	-1	-1
1/18/2019	3:08:58 PM	211	1787	19	20	19	19	21	189	22	220	21	21	21	21	27.5	30.2	43.7	-1	-1	-1
1/18/2019	3:08:58 PM	414	1788	20	20	20	19	21	202	21	185	21	21	21	21	27.5	30.2	43.7	-1	-1	-1
1/18/2019	3:08:58 PM	602	1789	20	20	20	19	22	185	22	153	22	21	22	21	27.5	30.2	43.7	-1	-1	-1
1/18/2019	3:08:58 PM	805	1790	19	20	19	19	21	216	21	150	21	21	21	21	27.5	30.2	43.7	-1	-1	-1
1/18/2019	3:08:59 PM	8	1791	20	20	20	19	22	180	22	151	22	21	21	21	27.5	30.2	43.7	-1	-1	-1
1/18/2019	3:08:59 PM	211	1792	19	20	19	19	21	188	21	153	21	21	21	21	27.5	30.2	43.7	-1	-1	-1
1/18/2019	3:08:59 PM	414	1793	20	19	20	19	21	199	22	187	21	21	21	21	27.5	30.2	43.7	-1	-1	-1
1/18/2019	3:08:59 PM	602	1794	19	20	20	20	22	197	22	277	22	21	22	21	27.5	30.2	43.7	-1	-1	-1
1/18/2019	3:08:59 PM	805	1795	20	20	20	19	21	199	21	174	21	21	21	21	27.5	30.2	43.7	-1	-1	-1
1/18/2019	3:09:00 PM	8	1796	20	20	20	19	22	179	22	265	21	21	21	21	27.5	30.2	43.7	-1	-1	-1
1/18/2019	3:09:00 PM	211	1797	19	20	19	19	21	181	22	221	21	21	21	21	27.5	30.2	43.7	-1	-1	-1
1/18/2019	3:09:00 PM	414	1798	19	20	20	19	21	236	21	162	21	21	21	21	27.5	30.2	43.7	-1	-1	-1
1/18/2019	3:09:00 PM	602	1799	20	20	20	19	22	238	22	152	22	21	22	21	27.5	30.2	43.7	-1	-1	-1
1/18/2019	3:09:00 PM	805	1800	19	20	19	20	21	212	21	152	21	21	21	21	27.5	30.2	43.7	-1	-1	-1
1/18/2019	3:09:01 PM	8	1801	20	20	20	19	22	243	22	152	21	22	21	22	27.5	30.2	43.7	-1	-1	-1
1/18/2019	3:09:01 PM	211	1802	19	20	20	19	22	223	22	152	21	21	21	21	27.5	30.2	43.7	-1	-1	-1
1/18/2019	3:09:01 PM	414	1803	19	20	19	20	21	213	21	152	21	21	22	21	27.5	30.2	43.7	-1	-1	-1
1/18/2019	3:09:01 PM	602	1804	20	20	20	19	22	191	22	153	21	21	21	22	27.5	30.2	43.7	-1	-1	-1
1/18/2019	3:09:01 PM	805	1805	19	20	20	19	22	207	22	154	21	21	21	21	27.5	30.2	43.7	-1	-1	-1
1/18/2019	3:09:02 PM	8	1806	19	20	20	19	22	198	22	265	21	21	21	21	27.5	30.2	43.7	-1	-1	-1
1/18/2019	3:09:02 PM	211	1807	20	19	20	19	22	204	22	241	21	21	21	21	27.5	30.2	43.7	-1	-1	-1
1/18/2019	3:09:02 PM	414	1808	19	20	19	19	21	183	22	162	21	21	21	21	27.5	30.2	75.1	-1	-1	-1
1/18/2019	3:09:02 PM	602	1809	20	20	20	19	22	188	22	150	22	21	22	21	27.5	30.2	75.1	-1	-1	-1
1/18/2019	3:09:02 PM	805	1810	19	20	19	19	21	208	21	149	21	21	21	21	27.5	30.2	75.1	-1	-1	-1
1/18/2019	3:09:03 PM	8	1811	20	20	20	19	22	192	22	150	21	21	21	21	27.5	30.2	75.1	-1	-1	-1
1/18/2019	3:09:03 PM	211	1812	19	20	19	19	21	176	21	151	21	21	21	21	27.5	30.2	75.1	-1	-1	-1
1/18/2019	3:09:03 PM	414	1813	20	20	20	19	21	213	21	153	21	21	20	21	27.5	30.2	75.1	-1	-1	-1
1/18/2019	3:09:03 PM	602	1814	20	20	20	20	21	215	22	154	22	21	21	21	27.5	30.2	75.1	-1	-1	-1
1/18/2019	3:09:03 PM	805	1815	20	19	20	19	22	187	21	155	21	21	21	21	27.5	30.2	75.1	-1	-1	-1
1/18/2019	3:09:04 PM	8	1816	19	20	20	19	22	213	22	156	22	21	22	21	27.5	30.2	75.1	-1	-1	-1
1/18/2019	3:09:04 PM	211	1817	19	20	19	19	21	229	21	157	21	21	21	21	27.5	30.2	75.1	-1	-1	-1
1/18/2019	3:09:04 PM	414	1818	19	19	20	19	22	240	22	149	21	21	21	21	27.5	30.2	75.1	-1	-1	-1
1/18/2019	3:09:04 PM	602	1819	19	20	20	20	21	238	22	249	21	21	21	21	27.5	30.2	75.1	-1	-1	-1
1/18/2019	3:09:04 PM	805	1820	20	20	20	19	21	210	21	230	21	21	21	21	27.5	30.2	75.1	-1	-1	-1
1/18/2019	3:09:05 PM	8	1821	20	20	20	19	22	208	22	160	21	21	21	21	27.5	30.2	75.1	-1	-1	-1
1/18/2019	3:09:05 PM	211	1822	19	20	19	19	21	225	21	202	21	21	21	21	27.5	30.2	75.1	-1	-1	-1
1/18/2019	3:09:05 PM	414	1823	20	20	20	19	21	184	22	146	21	21	21	21	27.5	30.2	75.1	-1	-1	-1
1/18/2019	3:09:05 PM	602	1824	19	20	20	20	22	173	22	205	21	21	22	21	27.5	30.2	75.1	-1	-1	-1
1/18/2019	3:09:05 PM	805	1825	20	19	20	19	22	179	22	242	21	21	21	21	27.5	30.2	75.1	-1	-1	-1
1/18/2019	3:09:06 PM	8	1826	20	20	20	19	22	174	22	157	22	21	21	21	27.5	30.2	75.1	-1	-1	-1
1/18/2019	3:09:06 PM	211	1827	19	20	19	19	21	208	21	260	21	21	21	21	27.5	30.2	75.1	-1	-1	-1
1/18/2019	3:09:06 PM	414	1828	20	20	20	20	22	244	21	191	21	21	21	21	27.5	30.2	75.1	-1	-1	-1
1/18/2019	3:09:06 PM	602	1829	19	20	20	20	22	234	22	186	22	21	22	21	27.5	30.2	75.1	-1	-1	-1
1/18/2019	3:09:06 PM	805	1830	20	20	20	19	21	215	21	282	21	21	21	21	27.5	30.2	75.1	-1	-1	-1
1/18/2019	3:09:07 PM	8	1831	19	20	20	19	22	194	22	172	21	21	21	21	27.5	30.2	75.1	-1	-1	-1
1/18/2019	3:09:07 PM	211	1832	19	20	19	19	21	170	22	257	21	21	21	21	27.5	30.2	75.1	-1	-1	-1
1/18/2019	3:09:07 PM	414	1833	19	20	20	19	21	160	21	310	21	21	21	21	27.5	30.2	75.1	-1	-1	-1
1/18/2019	3:09:07 PM	602	1834	20	20	20	19	22	172	22	256	22	21	22	21	27.5	30.2	75.1	-1	-1	-1
1/18/2019	3:09:07 PM	805	1835	19	20	20	20	21	227	21	239	21	21	21	21	27.5	30.2	75.1	-1	-1	-1
1/18/2019	3:09:08 PM	8	1836	20	20	20	19	22	251	22	319	21	21	21	21	27.5	30.2	75.1	-1	-1	-1
1/18/2019	3:09:08 PM	211	1837	20	19	20	19	22	256	22	227	21	21	21	21	27.5	30.2	75.1	-1	-1	-1
1/18/2019	3:09:08 PM	414	1838	19	20	19	20	21	198	22	254	21	21	21	21	27.5	30.2	75.1	-1	-1	-1
1/18/2019	3:09:08 PM	602	1839	20	20	20	20	22	183	22	327	22	21	22	21	27.5	30.2	75.1	-1	-1	-1
1/18/2019	3:09:08 PM	805	1840	19	20	19	20	21	176	22	198	21	21	21	21	27.5	30.2	75.1	-1	-1	-1
1/18/2019	3:09:09 PM	8	1841	20	20	20	19	22	209	22	317	21	22	21	22	27.5	30.2	75.1	-1	-1	-1
1/18/2019	3:09:09 PM	211	1842	19	20	19	19	22	217	22	275	21	21	21	21	27.5	30.2	75.1	-1	-1	-1
1/18/2019	3:09:09 PM	414	1843	19	20	19	19	21	211	22	163	21	21	21	21	27.5	30.2	75.1	-1	-1	-1
1/18/2019	3:09:09 PM	602	1844	20	20	20	19	22	160	26	274	22	21	21	21	27.5	30.2	75.1	-1	-1	-1
1/18/2019	3:09:09 PM	805	1845	19	20	19	19	21	170	52	201	21	21	22	21	27.5	30.2	75.1	-1	-1	-1
1/18/2019	3:09:10 PM	8	1846	19	20	20	19	21	159	74	259	21	22	21	22	27.5	30.2	75.1	-1	-1	-1
1/18/2019	3:09:10 PM	211	1847	19	20	20	19	22	78	69	315	21	21	21	21	27.5	30.2	75.1	-1	-1	-1
1/18/2019	3:09:10 PM	414	1848	19	20	20	20	22	45	99	192	22	21	21	21	27.5	30.2	75.1	-1	-1	-1
1/18/2019	3:09:10 PM	602	1849	20	20	20	19	22	42	99	299	21	22	21	22	27.5	30.2	75.1	-1	-1	-1
1/18/2019	3:09:10 PM	805	1850	19	20	20	19	22	25	91	345	21	21	21	21	27.5	30.3	75.3	-1	-1	-1
1/18/2019	3:09:11 PM	8	1851	19	20	20	19	22	23	108	178	22	21	22	21	27.5	30.3	75.3	-1	-1	-1
1/18/2019	3:09:11 PM	211	1852	19	20	19	19	21	22	150	259	21	21	21	21	27.5	30.3	75.3	-1	-1	-1
1/18/2019	3:09:11 PM	414	1853	20	19	20	19	21	22	176	317	21	21	21	21	27.5	30.3	75.3	-1	-1	-1
1/18/2019	3:09:11 PM	602	1854	19	20	20	20	22	22	205	213	21	21	22	21	27.5	30.3	75.3	-1	-1	-1
1/18/2019	3:09:11 PM	805	1855	19	20	20	19	21	22	124	118	21	21	21	21	27.5	30.3	75.3	-1	-1	-1
1/18/2019	3:09:12 PM	8	1856	20	20	20	19	22	21	63	104	21	21	21	21	27.5	30.3	75.3	-1	-1	-1
1/18/2019	3:09:12 PM	211	1857	19	20	20	19	22	22	29	101	22	21	21	21	27.5	30.3	75.3	-1	-1	-1
1/18/2019	3:09:12 PM	414	1858	19	20	19	19	21	22	23	100	21	21	21	21	27.5	30.3	75.3	-1	-1	-1
1/18/2019	3:09:12 PM	602	1859	20	20	20	19	22	22	22	100	21	21	21	21	27.5	30.3	75.3	-1	-1	-1
1/18/2019	3:09:12 PM	805	1860	20	20	20	19	22	22	22	103	21	21	21	21	27.5	30.3	75.3	-1	-1	-1
1/18/2019	3:09:13 PM	8	1861	19	20	20	19	22	23	22	105	22	21	22	21	27.5	30.3	75.3	-1	-1	-1
1/18/2019	3:09:13 PM	211	1862	19	20	19	19	21	22	21	110	21	21	21	21	27.5	30.3	75.3	-1	-1	-1
1/18/2019	3:09:13 PM	414	1863	20	20	20	19	21	22	22	110	21	21	21	21	27.5	30.3	75.3	-1	-1	-1
1/18/2019	3:09:13 PM	602	1864	20	20	20	19	22	22	22	95	22	21	21	21	27.5	30.3	75.3	-1	-1	-1
1/18/2019	3:09:13 PM	805	1865	19	20	19	19	22	22	21	95	21	21	22	21	27.5	30.3	75.3	-1	-1	-1
1/18/2019	3:09:14 PM	8	1866	19	20	19	20	22	22	21	71	21	21	21	21	27.5	30.3	75.3	-1	-1	-1
1/18/2019	3:09:14 PM	211	1867	19	19	20	19	21	22	21	61	21	21	21	21	27.5	30.3	75.3	-1	-1	-1
1/18/2019	3:09:14 PM	414	1868	20	19	20	19	22	21	22	33	21	21	21	21	27.5	30.3	75.3	-1	-1	-1
1/18/2019	3:09:14 PM	602	1869	20	20	20	19	22	22	22	24	22	21	22	21	27.5	30.3	75.3	-1	-1	-1
1/18/2019	3:09:14 PM	805	1870	19	20	19	19	21	22	21	77	21	21	21	21	27.5	30.3	75.3	-1	-1	-1
1/18/2019	3:09:15 PM	8	1871	20	20	20	19	22	22	22	74	21	21	21	21	27.5	30.3	75.3	-1	-1	-1
1/18/2019	3:09:15 PM	211	1872	19	20	19	19	21	22	21	119	21	21	21	21	27.5	30.3	75.3	-1	-1	-1
1/18/2019	3:09:15 PM	414	1873	20	19	20	19	22	22	21	132	21	21	21	21	27.5	30.3	75.3	-1	-1	-1
1/18/2019	3:09:15 PM	602	1874	20	20	20	20	21	22	22	139	22	21	21	21	27.5	30.3	75.3	-1	-1	-1
1/18/2019	3:09:15 PM	805	1875	20	20	20	19	21	22	22	144	21	21	21	21	27.5	30.3	75.3	-1	-1	-1
1/18/2019	3:09:16 PM	8	1876	19	20	20	19	22	22	22	145	22	21	22	21	27.5	30.3	75.3	-1	-1	-1
1/18/2019	3:09:16 PM	211	1877	19	20	19	19	21	22	21	157	21	21	21	21	27.5	30.3	75.3	-1	-1	-1
1/18/2019	3:09:16 PM	414	1878	20	20	20	19	22	22	22	118	21	21	21	21	27.5	30.3	75.3	-1	-1	-1
1/18/2019	3:09:16 PM	602	1879	19	20	20	20	21	22	21	53	22	22	21	21	27.5	30.3	75.3	-1	-1	-1
1/18/2019	3:09:16 PM	805	1880	20	19	20	19	21	22	21	27	21	21	21	21	27.5	30.3	75.3	-1	-1	-1
1/18/2019	3:09:17 PM	8	1881	20	20	20	19	22	22	22	23	21	21	21	21	27.5	30.3	75.3	-1	-1	-1
1/18/2019	3:09:17 PM	211	1882	19	20	19	20	22	22	22	39	21	21	22	21	27.5	30.3	75.3	-1	-1	-1
1/18/2019	3:09:17 PM	414	1883	20	20	20	19	22	22	21	65	21	21	21	21	27.5	30.3	75.3	-1	-1	-1
1/18/2019	3:09:17 PM	602	1884	20	20	20	19	22	22	22	41	22	21	22	21	27.5	30.3	75.3	-1	-1	-1
1/18/2019	3:09:17 PM	805	1885	19	20	19	19	21	22	22	26	21	21	21	21	27.5	30.3	75.3	-1	-1	-1
1/18/2019	3:09:18 PM	8	1886	20	20	20	19	21	22	22	42	21	21	21	21	27.5	30.3	75.3	-1	-1	-1
1/18/2019	3:09:18 PM	211	1887	19	20	20	19	22	22	22	43	21	21	21	21	27.5	30.3	75.3	-1	-1	-1
1/18/2019	3:09:18 PM	414	1888	19	20	19	19	21	22	22	92	21	21	21	21	27.5	30.3	75.3	-1	-1	-1
1/18/2019	3:09:18 PM	602	1889	20	20	20	19	22	22	22	107	21	21	21	21	27.5	30.3	75.3	-1	-1	-1
1/18/2019	3:09:18 PM	805	1890	19	20	19	19	21	22	22	195	21	21	21	21	27.5	30.3	75.3	-1	-1	-1
1/18/2019	3:09:19 PM	8	1891	19	20	20	19	21	22	21	239	21	22	21	21	27.5	30.3	75.3	-1	-1	-1
1/18/2019	3:09:19 PM	211	1892	19	19	20	19	22	22	22	194	21	21	21	21	27.5	30.4	74.7	-1	-1	-1
1/18/2019	3:09:19 PM	414	1893	20	20	20	19	22	22	22	193	22	21	22	21	27.5	30.4	74.7	-1	-1	-1
1/18/2019	3:09:19 PM	602	1894	20	20	20	20	22	23	22	265	21	21	21	22	27.5	30.4	74.7	-1	-1	-1
1/18/2019	3:09:19 PM	805	1895	19	19	20	19	22	22	22	132	21	21	21	21	27.5	30.4	74.7	-1	-1	-1
1/18/2019	3:09:20 PM	8	1896	19	20	20	19	21	22	22	110	21	21	21	21	27.5	30.4	74.7	-1	-1	-1
1/18/2019	3:09:20 PM	211	1897	19	20	19	20	21	22	22	100	21	21	21	21	27.5	30.4	74.7	-1	-1	-1
1/18/2019	3:09:20 PM	414	1898	20	20	20	19	22	22	21	73	21	21	21	21	27.5	30.4	74.7	-1	-1	-1
1/18/2019	3:09:20 PM	602	1899	19	20	20	20	22	22	48	83	21	21	22	21	27.5	30.4	74.7	-1	-1	-1
1/18/2019	3:09:20 PM	805	1900	19	20	19	19	21	22	52	86	21	21	21	21	27.5	30.4	74.7	-1	-1	-1
1/18/2019	3:09:21 PM	12	1901	19	20	20	20	21	22	42	89	21	22	21	22	27.5	30.4	74.7	-1	-1	-1
1/18/2019	3:09:21 PM	215	1902	19	20	20	19	22	42	40	91	21	21	21	21	27.5	30.4	74.7	-1	-1	-1
1/18/2019	3:09:21 PM	403	1903	19	20	20	19	21	86	72	106	21	21	21	21	27.5	30.4	74.7	-1	-1	-1
1/18/2019	3:09:21 PM	606	1904	20	20	20	19	22	80	112	115	21	21	21	21	27.5	30.4	74.7	-1	-1	-1
1/18/2019	3:09:21 PM	809	1905	19	20	19	19	21	83	158	111	21	21	21	21	27.5	30.4	74.7	-1	-1	-1
1/18/2019	3:09:22 PM	12	1906	20	20	20	20	22	102	119	127	21	21	21	21	27.5	30.4	74.7	-1	-1	-1
1/18/2019	3:09:22 PM	215	1907	19	20	20	19	22	101	126	275	21	21	21	21	27.5	30.4	74.7	-1	-1	-1
1/18/2019	3:09:22 PM	403	1908	19	20	19	20	22	135	122	294	21	21	21	21	27.5	30.4	74.7	-1	-1	-1
1/18/2019	3:09:22 PM	606	1909	20	20	20	19	22	170	131	312	21	21	21	21	27.5	30.4	74.7	-1	-1	-1
1/18/2019	3:09:22 PM	809	1910	19	20	19	19	21	135	118	288	21	21	21	21	27.5	30.4	74.7	-1	-1	-1
1/18/2019	3:09:23 PM	12	1911	19	20	20	20	21	148	103	195	21	21	21	21	27.5	30.4	74.7	-1	-1	-1
1/18/2019	3:09:23 PM	215	1912	20	19	20	19	22	141	80	131	21	21	21	21	27.5	30.4	74.7	-1	-1	-1
1/18/2019	3:09:23 PM	403	1913	19	20	19	19	21	121	83	120	21	21	22	21	27.5	30.4	74.7	-1	-1	-1
1/18/2019	3:09:23 PM	606	1914	19	20	19	20	21	153	81	118	21	21	21	21	27.5	30.4	74.7	-1	-1	-1
1/18/2019	3:09:23 PM	809	1915	20	19	20	19	21	128	45	118	21	21	21	21	27.5	30.4	74.7	-1	-1	-1
1/18/2019	3:09:24 PM	12	1916	20	20	20	19	22	161	32	118	21	21	21	21	27.5	30.4	74.7	-1	-1	-1
1/18/2019	3:09:24 PM	215	1917	19	20	20	19	22	176	24	118	22	21	21	21	27.5	30.4	74.7	-1	-1	-1
1/18/2019	3:09:24 PM	403	1918	20	20	19	19	21	140	22	142	21	21	21	21	27.5	30.4	74.7	-1	-1	-1
1/18/2019	3:09:24 PM	606	1919	20	20	20	19	22	165	22	302	21	21	21	21	27.5	30.4	74.7	-1	-1	-1
1/18/2019	3:09:24 PM	809	1920	19	20	19	19	21	182	21	195	21	21	21	21	27.5	30.4	74.7	-1	-1	-1
1/18/2019	3:09:25 PM	12	1921	19	20	20	20	21	185	22	112	21	21	21	21	27.5	30.4	74.7	-1	-1	-1
1/18/2019	3:09:25 PM	215	1922	20	20	20	19	22	158	22	263	21	21	21	21	27.5	30.4	74.7	-1	-1	-1
1/18/2019	3:09:25 PM	403	1923	19	20	19	19	21	139	21	252	21	21	21	21	27.5	30.4	74.7	-1	-1	-1
1/18/2019	3:09:25 PM	606	1924	19	20	20	20	21	174	21	129	21	21	21	21	27.5	30.4	74.7	-1	-1	-1
1/18/2019	3:09:25 PM	809	1925	20	19	20	19	21	150	21	111	21	21	21	21	27.5	30.4	74.7	-1	-1	-1
1/18/2019	3:09:26 PM	12	1926	19	20	20	19	22	177	22	116	22	21	21	21	27.5	30.4	74.7	-1	-1	-1
1/18/2019	3:09:26 PM	215	1927	19	20	19	20	22	140	22	110	21	21	22	21	27.5	30.4	74.7	-1	-1	-1
1/18/2019	3:09:26 PM	403	1928	19	19	20	19	21	176	21	105	21	21	21	21	27.5	30.4	74.7	-1	-1	-1
1/18/2019	3:09:26 PM	606	1929	20	19	20	19	22	138	22	107	21	21	21	21	27.5	30.4	74.7	-1	-1	-1
1/18/2019	3:09:26 PM	809	1930	19	20	19	19	22	153	22	98	21	21	21	21	27.5	30.4	74.7	-1	-1	-1
1/18/2019	3:09:27 PM	12	1931	19	20	19	20	21	168	22	86	21	21	22	21	27.5	30.4	74.7	-1	-1	-1
1/18/2019	3:09:27 PM	215	1932	19	20	20	19	21	142	21	252	21	21	21	21	27.5	30.4	74.7	-1	-1	-1
1/18/2019	3:09:27 PM	403	1933	20	19	20	19	22	160	21	301	21	21	21	21	27.5	30.4	74.7	-1	-1	-1
1/18/2019	3:09:27 PM	606	1934	19	20	20	20	21	170	22	253	21	21	21	21	27.4	30.4	65.2	-1	-1	-1
1/18/2019	3:09:27 PM	809	1935	20	19	20	19	21	191	21	111	21	21	21	21	27.4	30.4	65.2	-1	-1	-1
1/18/2019	3:09:28 PM	12	1936	20	20	20	19	22	197	22	89	21	21	22	21	27.4	30.4	65.2	-1	-1	-1
1/18/2019	3:09:28 PM	215	1937	19	20	19	20	21	184	21	84	21	21	21	21	27.4	30.4	65.2	-1	-1	-1
1/18/2019	3:09:28 PM	403	1938	19	20	20	19	22	188	22	83	21	21	21	21	27.4	30.4	65.2	-1	-1	-1
1/18/2019	3:09:28 PM	606	1939	19	20	19	20	21	119	22	83	21	21	21	21	27.4	30.4	65.2	-1	-1	-1
1/18/2019	3:09:28 PM	809	1940	20	19	20	19	21	151	21	82	21	21	21	21	27.4	30.4	65.2	-1	-1	-1
1/18/2019	3:09:29 PM	12	1941	20	20	20	19	22	131	22	82	22	21	21	21	27.4	30.4	65.2	-1	-1	-1
1/18/2019	3:09:29 PM	215	1942	19	20	19	19	21	164	21	82	21	21	21	21	27.4	30.4	65.2	-1	-1	-1
1/18/2019	3:09:29 PM	403	1943	20	19	20	19	22	173	21	81	21	21	21	21	27.4	30.4	65.2	-1	-1	-1
1/18/2019	3:09:29 PM	606	1944	19	20	19	19	21	152	22	80	22	21	22	21	27.4	30.4	65.2	-1	-1	-1
1/18/2019	3:09:29 PM	809	1945	19	19	20	19	21	165	21	80	21	21	21	21	27.4	30.4	65.2	-1	-1	-1
1/18/2019	3:09:30 PM	12	1946	20	20	20	19	22	137	22	79	22	21	21	21	27.4	30.4	65.2	-1	-1	-1
1/18/2019	3:09:30 PM	215	1947	19	20	20	20	22	106	22	80	22	21	22	21	27.4	30.4	65.2	-1	-1	-1
1/18/2019	3:09:30 PM	403	1948	19	20	19	19	21	39	21	80	21	21	21	21	27.4	30.4	65.2	-1	-1	-1
1/18/2019	3:09:30 PM	606	1949	20	19	20	19	22	25	22	81	21	21	21	21	27.4	30.4	65.2	-1	-1	-1
1/18/2019	3:09:30 PM	809	1950	19	20	19	19	21	23	22	82	21	21	21	21	27.4	30.4	65.2	-1	-1	-1
1/18/2019	3:09:31 PM	12	1951	19	20	19	20	21	22	22	67	22	21	21	21	27.4	30.4	65.2	-1	-1	-1
1/18/2019	3:09:31 PM	215	1952	20	19	20	19	22	22	22	82	21	21	21	21	27.4	30.4	65.2	-1	-1	-1
1/18/2019	3:09:31 PM	403	1953	19	19	20	19	22	22	22	105	22	21	21	21	27.4	30.4	65.2	-1	-1	-1
1/18/2019	3:09:31 PM	606	1954	19	20	19	20	21	23	21	119	21	21	21	21	27.4	30.4	65.2	-1	-1	-1
1/18/2019	3:09:31 PM	809	1955	20	20	20	19	21	22	22	126	21	21	21	21	27.4	30.4	65.2	-1	-1	-1
1/18/2019	3:09:32 PM	12	1956	20	20	20	19	22	21	22	243	21	21	21	21	27.4	30.4	65.2	-1	-1	-1
1/18/2019	3:09:32 PM	215	1957	19	20	20	19	22	22	22	304	22	21	21	21	27.4	30.4	65.2	-1	-1	-1
1/18/2019	3:09:32 PM	403	1958	19	20	20	19	21	22	21	237	21	21	21	21	27.4	30.4	65.2	-1	-1	-1
1/18/2019	3:09:32 PM	606	1959	20	19	20	19	22	26	21	197	21	21	21	21	27.4	30.4	65.2	-1	-1	-1
1/18/2019	3:09:32 PM	809	1960	20	20	19	19	22	23	22	292	21	21	22	21	27.4	30.4	65.2	-1	-1	-1
1/18/2019	3:09:33 PM	12	1961	19	20	20	20	22	22	22	203	21	21	22	21	27.4	30.4	65.2	-1	-1	-1
1/18/2019	3:09:33 PM	215	1962	20	20	20	19	21	22	22	267	21	21	21	21	27.4	30.4	65.2	-1	-1	-1
1/18/2019	3:09:33 PM	403	1963	20	20	20	19	22	22	22	298	21	21	21	21	27.4	30.4	65.2	-1	-1	-1
1/18/2019	3:09:33 PM	606	1964	19	20	19	19	22	22	22	194	22	21	22	21	27.4	30.4	65.2	-1	-1	-1
1/18/2019	3:09:33 PM	809	1965	19	20	19	19	21	22	22	326	21	21	21	21	27.4	30.4	65.2	-1	-1	-1
1/18/2019	3:09:34 PM	12	1966	20	20	20	19	22	22	21	205	21	21	21	21	27.4	30.4	65.2	-1	-1	-1
1/18/2019	3:09:34 PM	215	1967	19	20	20	19	22	22	22	302	21	21	22	21	27.4	30.4	65.2	-1	-1	-1
1/18/2019	3:09:34 PM	403	1968	19	20	20	19	21	22	21	358	21	21	21	21	27.4	30.4	65.2	-1	-1	-1
1/18/2019	3:09:34 PM	606	1969	20	20	20	19	22	22	22	245	21	21	21	21	27.4	30.4	65.2	-1	-1	-1
1/18/2019	3:09:34 PM	809	1970	20	20	20	19	22	22	22	368	21	21	22	21	27.4	30.4	65.2	-1	-1	-1
1/18/2019	3:09:35 PM	12	1971	19	20	20	20	21	22	22	247	21	21	21	21	27.4	30.4	65.2	-1	-1	-1
1/18/2019	3:09:35 PM	215	1972	20	19	20	19	22	22	21	379	21	21	21	21	27.4	30.4	65.2	-1	-1	-1
1/18/2019	3:09:35 PM	403	1973	19	20	20	19	22	22	22	273	22	21	21	21	27.4	30.4	65.2	-1	-1	-1
1/18/2019	3:09:35 PM	606	1974	19	20	19	20	21	22	21	330	21	21	21	21	27.4	30.4	65.2	-1	-1	-1
1/18/2019	3:09:35 PM	809	1975	20	20	20	20	21	22	22	371	21	21	21	21	27.4	30.4	65.2	-1	-1	-1
1/18/2019	3:09:36 PM	12	1976	20	20	20	19	22	22	22	255	21	21	21	21	27.5	30.5	49.5	-1	-1	-1
1/18/2019	3:09:36 PM	215	1977	19	20	20	19	22	22	22	368	22	21	21	21	27.5	30.5	49.5	-1	-1	-1
1/18/2019	3:09:36 PM	403	1978	19	20	19	19	21	22	21	394	21	21	21	21	27.5	30.5	49.5	-1	-1	-1
1/18/2019	3:09:36 PM	606	1979	20	19	20	19	22	22	22	229	21	21	21	21	27.5	30.5	49.5	-1	-1	-1
1/18/2019	3:09:36 PM	809	1980	20	20	20	19	22	22	22	369	21	21	21	21	27.5	30.5	49.5	-1	-1	-1
1/18/2019	3:09:37 PM	12	1981	19	20	20	19	22	21	22	397	22	21	22	21	27.5	30.5	49.5	-1	-1	-1
1/18/2019	3:09:37 PM	215	1982	19	20	20	20	21	22	21	239	21	21	21	21	27.5	30.5	49.5	-1	-1	-1
1/18/2019	3:09:37 PM	403	1983	19	19	20	19	22	22	22	347	21	21	21	21	27.5	30.5	49.5	-1	-1	-1
1/18/2019	3:09:37 PM	606	1984	19	20	20	19	21	22	22	382	21	21	21	21	27.5	30.5	49.5	-1	-1	-1
1/18/2019	3:09:37 PM	809	1985	19	20	19	19	21	22	22	260	21	21	21	21	27.5	30.5	49.5	-1	-1	-1
1/18/2019	3:09:38 PM	12	1986	20	20	20	19	21	22	22	369	21	22	21	21	27.5	30.5	49.5	-1	-1	-1
1/18/2019	3:09:38 PM	215	1987	20	20	20	19	22	22	22	393	21	21	21	21	27.5	30.5	49.5	-1	-1	-1
1/18/2019	3:09:38 PM	403	1988	19	20	20	19	22	22	22	251	21	21	21	21	27.5	30.5	49.5	-1	-1	-1
1/18/2019	3:09:38 PM	606	1989	19	20	19	20	21	22	21	301	21	21	22	21	27.5	30.5	49.5	-1	-1	-1
1/18/2019	3:09:38 PM	809	1990	19	20	19	19	21	22	21	378	21	21	21	21	27.5	30.5	49.5	-1	-1	-1
1/18/2019	3:09:39 PM	12	1991	20	20	20	19	22	22	22	375	21	21	21	21	27.5	30.5	49.5	-1	-1	-1
1/18/2019	3:09:39 PM	215	1992	19	20	20	19	22	22	22	216	21	21	22	21	27.5	30.5	49.5	-1	-1	-1
1/18/2019	3:09:39 PM	403	1993	19	20	19	20	21	22	21	358	21	21	21	21	27.5	30.5	49.5	-1	-1	-1
1/18/2019	3:09:39 PM	606	1994	20	20	20	19	21	22	21	384	21	21	21	21	27.5	30.5	49.5	-1	-1	-1
1/18/2019	3:09:39 PM	809	1995	20	19	20	19	22	22	21	216	21	21	21	21	27.5	30.5	49.5	-1	-1	-1
1/18/2019	3:09:40 PM	12	1996	20	20	20	19	22	22	22	226	22	21	21	21	27.5	30.5	49.5	-1	-1	-1
1/18/2019	3:09:40 PM	215	1997	19	20	20	19	22	22	22	239	22	21	22	21	27.5	30.5	49.5	-1	-1	-1
1/18/2019	3:09:40 PM	403	1998	20	20	20	19	22	22	22	234	21	21	21	21	27.5	30.5	49.5	-1	-1	-1
1/18/2019	3:09:40 PM	606	1999	19	20	20	19	21	22	22	228	21	21	21	21	27.5	30.5	49.5	-1	-1	-1
1/18/2019	3:09:40 PM	809	2000	20	19	20	19	22	22	21	232	21	21	21	21	27.5	30.5	49.5	-1	-1	-1
[truncated: 39,695 more rows]
