# Supplementary material for: Rapid metabolic shifts occur during the transition between hunger and satiety in Drosophila melanogaster
Source: Nat Commun. 2019 Sep 6;10:4052. doi: 10.1038/s41467-019-11933-z (PMC6731244; doi:10.1038/s41467-019-11933-z)
Supplement: Supplementary file 7 — Supplementary Data 4 [file 41467_2019_11933_MOESM7_ESM.zip › Fig5DFM_13.csv]

Date	Time	MSec	Sample	W1	W2	W3	W4	W5	W6	W7	W8	W9	W10	W11	W12	Temp	Humid	LUX	Dark	OptoCol1	OptoCol2
1/17/2019	6:30:01 PM	14	1	23	18	18	44	17	17	16	17	17	17	17	21	25.8	37.0	29.5	-1	-1	-1
1/17/2019	6:30:01 PM	202	2	22	17	17	43	17	16	17	17	16	17	16	21	25.8	37.0	29.5	-1	-1	-1
1/17/2019	6:30:01 PM	405	3	22	18	17	43	17	16	17	16	17	17	17	21	25.8	37.0	29.5	-1	-1	-1
1/17/2019	6:30:01 PM	608	4	23	17	18	43	16	16	16	17	16	17	16	21	25.8	37.0	29.5	-1	-1	-1
1/17/2019	6:30:01 PM	811	5	22	18	18	44	17	16	17	17	16	17	17	21	25.8	37.0	29.5	-1	-1	-1
1/17/2019	6:30:02 PM	14	6	23	18	18	44	16	17	17	17	16	17	16	21	25.8	37.0	29.5	-1	-1	-1
1/17/2019	6:30:02 PM	202	7	22	17	18	44	16	17	16	17	16	17	16	21	25.8	37.0	29.5	-1	-1	-1
1/17/2019	6:30:02 PM	405	8	22	18	17	44	16	17	16	17	16	17	17	21	25.8	37.0	29.5	-1	-1	-1
1/17/2019	6:30:02 PM	608	9	22	18	17	43	17	16	17	16	17	17	16	21	25.8	37.0	29.5	-1	-1	-1
1/17/2019	6:30:02 PM	811	10	22	17	18	43	16	16	17	17	16	17	16	21	25.8	37.0	29.5	-1	-1	-1
1/17/2019	6:30:03 PM	14	11	22	18	17	44	16	17	16	17	16	18	16	21	25.8	37.0	29.5	-1	-1	-1
1/17/2019	6:30:03 PM	202	12	22	18	17	44	16	17	17	17	16	17	17	21	25.8	37.0	29.5	-1	-1	-1
1/17/2019	6:30:03 PM	405	13	22	18	17	43	17	16	17	16	16	17	16	21	25.8	37.0	29.5	-1	-1	-1
1/17/2019	6:30:03 PM	608	14	23	17	17	43	17	17	16	17	16	17	16	21	25.8	37.0	38.3	-1	-1	-1
1/17/2019	6:30:03 PM	811	15	22	18	17	43	17	17	17	16	16	17	16	21	25.8	37.0	38.3	-1	-1	-1
1/17/2019	6:30:04 PM	14	16	22	18	18	44	17	16	17	17	17	17	17	21	25.8	37.0	38.3	-1	-1	-1
1/17/2019	6:30:04 PM	202	17	23	18	18	43	17	16	16	16	16	17	16	21	25.8	37.0	38.3	-1	-1	-1
1/17/2019	6:30:04 PM	405	18	23	17	17	44	16	17	16	17	16	17	16	21	25.8	37.0	38.3	-1	-1	-1
1/17/2019	6:30:04 PM	608	19	22	18	17	44	16	16	17	17	16	17	17	21	25.8	37.0	38.3	-1	-1	-1
1/17/2019	6:30:04 PM	811	20	22	17	18	44	17	16	17	17	16	17	16	21	25.8	37.0	38.3	-1	-1	-1
1/17/2019	6:30:05 PM	14	21	22	18	17	44	16	17	16	17	16	17	16	21	25.8	37.0	38.3	-1	-1	-1
1/17/2019	6:30:05 PM	202	22	22	18	17	44	16	17	16	17	16	17	17	21	25.8	37.0	38.3	-1	-1	-1
1/17/2019	6:30:05 PM	405	23	22	17	18	44	17	16	17	16	16	17	16	21	25.8	37.0	38.3	-1	-1	-1
1/17/2019	6:30:05 PM	608	24	22	17	18	44	16	17	16	17	16	17	16	21	25.8	37.0	38.3	-1	-1	-1
1/17/2019	6:30:05 PM	811	25	22	18	17	44	16	17	17	17	17	17	17	21	25.8	37.0	38.3	-1	-1	-1
1/17/2019	6:30:06 PM	14	26	23	18	18	44	17	16	17	16	17	17	16	21	25.8	37.0	38.3	-1	-1	-1
1/17/2019	6:30:06 PM	202	27	23	17	17	44	17	17	16	17	16	17	16	21	25.8	37.0	38.3	-1	-1	-1
1/17/2019	6:30:06 PM	405	28	22	18	17	44	16	17	16	17	16	17	16	21	25.8	37.0	38.3	-1	-1	-1
1/17/2019	6:30:06 PM	608	29	22	18	17	44	17	16	17	16	16	17	16	21	25.8	37.0	38.3	-1	-1	-1
1/17/2019	6:30:06 PM	811	30	22	18	18	44	16	17	16	17	16	17	16	21	25.8	37.0	38.3	-1	-1	-1
1/17/2019	6:30:07 PM	14	31	22	18	17	44	16	17	17	17	17	17	17	21	25.8	37.0	38.3	-1	-1	-1
1/17/2019	6:30:07 PM	202	32	22	18	17	44	16	17	17	17	17	17	17	21	25.8	37.0	38.3	-1	-1	-1
1/17/2019	6:30:07 PM	405	33	22	17	17	44	16	17	16	17	16	17	16	22	25.8	37.0	38.3	-1	-1	-1
1/17/2019	6:30:07 PM	608	34	22	18	17	44	16	16	17	17	16	17	16	21	25.8	37.0	38.3	-1	-1	-1
1/17/2019	6:30:07 PM	811	35	23	17	18	43	17	16	17	17	16	17	16	22	25.8	37.0	38.3	-1	-1	-1
1/17/2019	6:30:08 PM	14	36	22	18	17	44	16	17	16	17	16	18	17	21	25.8	37.0	38.3	-1	-1	-1
1/17/2019	6:30:08 PM	202	37	22	17	17	44	16	16	17	17	17	17	16	21	25.8	37.0	38.3	-1	-1	-1
1/17/2019	6:30:08 PM	405	38	22	17	17	44	16	17	16	17	16	18	16	22	25.8	37.0	38.3	-1	-1	-1
1/17/2019	6:30:08 PM	608	39	22	18	17	44	16	17	16	17	16	17	16	21	25.8	37.0	38.3	-1	-1	-1
1/17/2019	6:30:08 PM	811	40	22	17	18	44	17	16	17	17	16	17	17	21	25.8	37.0	38.3	-1	-1	-1
1/17/2019	6:30:09 PM	14	41	23	17	18	44	17	17	17	17	17	17	16	21	25.8	37.0	38.3	-1	-1	-1
1/17/2019	6:30:09 PM	202	42	22	17	17	44	17	17	16	17	16	17	16	21	25.8	37.0	38.3	-1	-1	-1
1/17/2019	6:30:09 PM	405	43	22	18	17	44	16	16	17	17	16	17	16	21	25.8	37.0	38.3	-1	-1	-1
1/17/2019	6:30:09 PM	608	44	22	17	17	44	17	16	17	16	17	17	16	21	25.8	37.0	38.3	-1	-1	-1
1/17/2019	6:30:09 PM	811	45	23	17	17	44	16	17	16	17	16	18	16	21	25.8	37.0	38.3	-1	-1	-1
1/17/2019	6:30:10 PM	14	46	22	18	18	44	17	17	17	17	17	17	17	21	25.8	37.0	38.3	-1	-1	-1
1/17/2019	6:30:10 PM	202	47	22	17	18	44	17	17	17	17	16	17	16	21	25.8	37.0	38.3	-1	-1	-1
1/17/2019	6:30:10 PM	405	48	22	17	18	44	16	17	16	17	16	18	16	22	25.8	37.0	38.3	-1	-1	-1
1/17/2019	6:30:10 PM	608	49	22	18	17	44	16	16	17	17	16	17	17	21	25.8	37.0	38.3	-1	-1	-1
1/17/2019	6:30:10 PM	811	50	23	17	18	44	17	17	16	17	16	18	16	22	25.8	37.0	38.3	-1	-1	-1
1/17/2019	6:30:11 PM	14	51	23	18	17	44	16	17	16	17	16	18	16	21	25.8	37.0	38.3	-1	-1	-1
1/17/2019	6:30:11 PM	202	52	22	17	17	44	16	16	17	17	17	17	16	21	25.8	37.0	38.3	-1	-1	-1
1/17/2019	6:30:11 PM	405	53	23	17	18	44	16	16	16	17	16	18	16	22	25.8	37.0	38.3	-1	-1	-1
1/17/2019	6:30:11 PM	608	54	22	18	17	44	16	16	17	17	16	17	17	21	25.8	37.0	38.3	-1	-1	-1
1/17/2019	6:30:11 PM	811	55	23	17	18	44	16	16	17	17	16	17	16	22	25.8	37.0	38.3	-1	-1	-1
1/17/2019	6:30:12 PM	14	56	22	18	18	44	16	17	17	17	16	18	17	22	25.8	37.1	38.6	-1	-1	-1
1/17/2019	6:30:12 PM	202	57	22	18	17	44	16	16	17	17	16	17	17	22	25.8	37.1	38.6	-1	-1	-1
1/17/2019	6:30:12 PM	405	58	23	17	17	44	16	17	16	17	16	18	16	22	25.8	37.1	38.6	-1	-1	-1
1/17/2019	6:30:12 PM	608	59	23	17	17	44	16	17	16	17	16	18	16	22	25.8	37.1	38.6	-1	-1	-1
1/17/2019	6:30:12 PM	811	60	23	18	17	44	17	17	17	16	17	17	16	21	25.8	37.1	38.6	-1	-1	-1
1/17/2019	6:30:13 PM	14	61	22	17	18	44	16	17	17	17	16	18	16	22	25.8	37.1	38.6	-1	-1	-1
1/17/2019	6:30:13 PM	202	62	22	18	17	44	16	17	16	17	16	17	16	21	25.8	37.1	38.6	-1	-1	-1
1/17/2019	6:30:13 PM	405	63	22	17	18	44	17	16	17	17	16	17	16	21	25.8	37.1	38.6	-1	-1	-1
1/17/2019	6:30:13 PM	608	64	22	17	17	44	16	17	16	17	16	17	16	21	25.8	37.1	38.6	-1	-1	-1
1/17/2019	6:30:13 PM	811	65	23	18	18	44	17	16	17	17	17	17	17	21	25.8	37.1	38.6	-1	-1	-1
1/17/2019	6:30:14 PM	14	66	23	18	18	44	16	17	16	17	16	18	16	21	25.8	37.1	38.6	-1	-1	-1
1/17/2019	6:30:14 PM	202	67	23	18	17	44	16	17	16	17	16	17	16	21	25.8	37.1	38.6	-1	-1	-1
1/17/2019	6:30:14 PM	405	68	23	17	18	44	17	17	16	17	16	18	16	22	25.8	37.1	38.6	-1	-1	-1
1/17/2019	6:30:14 PM	608	69	22	18	17	44	16	17	17	17	16	17	16	21	25.8	37.1	38.6	-1	-1	-1
1/17/2019	6:30:14 PM	811	70	23	17	18	44	17	16	17	17	16	17	16	22	25.8	37.1	38.6	-1	-1	-1
1/17/2019	6:30:15 PM	14	71	23	17	18	44	16	17	16	17	16	18	16	22	25.8	37.1	38.6	-1	-1	-1
1/17/2019	6:30:15 PM	202	72	22	17	17	44	16	17	16	17	16	17	16	21	25.8	37.1	38.6	-1	-1	-1
1/17/2019	6:30:15 PM	405	73	22	18	17	44	16	17	17	16	16	17	17	21	25.8	37.1	38.6	-1	-1	-1
1/17/2019	6:30:15 PM	608	74	23	17	18	44	17	16	16	17	16	17	16	21	25.8	37.1	38.6	-1	-1	-1
1/17/2019	6:30:15 PM	811	75	23	18	17	44	16	17	16	17	16	17	16	21	25.8	37.1	38.6	-1	-1	-1
1/17/2019	6:30:16 PM	14	76	22	18	18	44	17	17	17	17	17	17	17	21	25.8	37.1	38.6	-1	-1	-1
1/17/2019	6:30:16 PM	202	77	22	18	18	44	17	16	17	16	16	17	16	21	25.8	37.1	38.6	-1	-1	-1
1/17/2019	6:30:16 PM	405	78	22	18	17	44	16	17	16	17	16	17	16	21	25.8	37.1	38.6	-1	-1	-1
1/17/2019	6:30:16 PM	608	79	22	18	17	44	16	17	16	16	17	17	16	21	25.8	37.1	38.6	-1	-1	-1
1/17/2019	6:30:16 PM	811	80	23	17	18	44	17	16	17	16	16	17	16	21	25.8	37.1	38.6	-1	-1	-1
1/17/2019	6:30:17 PM	14	81	23	18	17	44	16	17	16	17	16	17	16	21	25.8	37.1	38.6	-1	-1	-1
1/17/2019	6:30:17 PM	202	82	22	17	17	44	16	16	17	17	17	17	17	21	25.8	37.1	38.6	-1	-1	-1
1/17/2019	6:30:17 PM	405	83	23	17	18	44	16	16	16	17	16	17	16	21	25.8	37.1	38.6	-1	-1	-1
1/17/2019	6:30:17 PM	608	84	22	18	17	44	17	17	16	17	17	17	17	21	25.8	37.1	38.6	-1	-1	-1
1/17/2019	6:30:17 PM	811	85	23	17	18	44	17	16	17	17	16	17	16	21	25.8	37.1	38.6	-1	-1	-1
1/17/2019	6:30:18 PM	14	86	22	18	17	44	16	17	16	17	16	17	17	21	25.8	37.1	38.6	-1	-1	-1
1/17/2019	6:30:18 PM	202	87	22	18	17	44	16	17	16	17	17	17	17	21	25.8	37.1	38.6	-1	-1	-1
1/17/2019	6:30:18 PM	405	88	23	17	18	44	17	16	17	16	16	17	16	21	25.8	37.1	38.6	-1	-1	-1
1/17/2019	6:30:18 PM	608	89	23	18	17	44	16	17	16	17	16	17	16	21	25.8	37.1	38.6	-1	-1	-1
1/17/2019	6:30:18 PM	811	90	22	17	18	44	17	16	17	17	17	17	16	21	25.8	37.1	38.6	-1	-1	-1
1/17/2019	6:30:19 PM	14	91	23	18	18	44	16	17	17	17	16	18	16	22	25.8	37.1	38.6	-1	-1	-1
1/17/2019	6:30:19 PM	202	92	22	18	17	44	16	17	16	17	16	17	16	21	25.8	37.1	38.6	-1	-1	-1
1/17/2019	6:30:19 PM	405	93	22	17	18	44	17	16	17	16	16	17	16	21	25.8	37.1	38.6	-1	-1	-1
1/17/2019	6:30:19 PM	608	94	22	18	17	44	16	17	16	17	16	17	17	21	25.8	37.1	38.6	-1	-1	-1
1/17/2019	6:30:19 PM	811	95	22	18	17	44	17	17	17	16	17	17	17	21	25.8	37.1	38.6	-1	-1	-1
1/17/2019	6:30:20 PM	14	96	23	17	18	44	17	16	17	17	16	17	16	21	25.8	37.1	38.6	-1	-1	-1
1/17/2019	6:30:20 PM	202	97	22	18	17	44	16	17	16	17	16	17	16	21	25.8	37.1	38.6	-1	-1	-1
1/17/2019	6:30:20 PM	405	98	22	17	18	44	17	16	17	17	16	17	16	21	25.8	37.0	37.9	-1	-1	-1
1/17/2019	6:30:20 PM	608	99	22	17	17	44	16	17	16	17	16	18	16	21	25.8	37.0	37.9	-1	-1	-1
1/17/2019	6:30:20 PM	811	100	23	17	18	44	17	16	17	17	17	17	17	21	25.8	37.0	37.9	-1	-1	-1
1/17/2019	6:30:21 PM	14	101	23	18	18	44	16	17	16	17	16	18	16	22	25.8	37.0	37.9	-1	-1	-1
1/17/2019	6:30:21 PM	202	102	22	18	17	44	16	16	17	17	16	17	17	21	25.8	37.0	37.9	-1	-1	-1
1/17/2019	6:30:21 PM	405	103	23	17	18	44	17	16	17	17	16	17	16	21	25.8	37.0	37.9	-1	-1	-1
1/17/2019	6:30:21 PM	608	104	22	17	17	44	16	17	16	17	16	17	16	21	25.8	37.0	37.9	-1	-1	-1
1/17/2019	6:30:21 PM	811	105	22	18	18	44	17	16	17	17	17	17	17	21	25.8	37.0	37.9	-1	-1	-1
1/17/2019	6:30:22 PM	14	106	23	17	18	44	17	16	17	17	16	18	16	22	25.8	37.0	37.9	-1	-1	-1
1/17/2019	6:30:22 PM	202	107	22	17	17	44	16	17	16	17	16	17	16	21	25.8	37.0	37.9	-1	-1	-1
1/17/2019	6:30:22 PM	405	108	22	17	18	44	17	16	17	16	17	17	17	21	25.8	37.0	37.9	-1	-1	-1
1/17/2019	6:30:22 PM	608	109	22	17	17	44	16	16	16	17	16	17	16	21	25.8	37.0	37.9	-1	-1	-1
1/17/2019	6:30:22 PM	811	110	22	18	17	44	17	16	17	16	17	17	17	21	25.8	37.0	37.9	-1	-1	-1
1/17/2019	6:30:23 PM	14	111	23	17	18	44	17	17	16	17	16	18	16	21	25.8	37.0	37.9	-1	-1	-1
1/17/2019	6:30:23 PM	202	112	23	17	18	44	16	17	16	17	16	17	16	21	25.8	37.0	37.9	-1	-1	-1
1/17/2019	6:30:23 PM	405	113	22	18	17	45	17	16	17	16	17	17	16	21	25.8	37.0	37.9	-1	-1	-1
1/17/2019	6:30:23 PM	608	114	22	17	17	45	16	17	17	17	16	17	16	21	25.8	37.0	37.9	-1	-1	-1
1/17/2019	6:30:23 PM	811	115	23	18	17	45	17	17	17	17	17	17	17	21	25.8	37.0	37.9	-1	-1	-1
1/17/2019	6:30:24 PM	14	116	23	18	18	45	16	17	16	17	16	18	16	22	25.8	37.0	37.9	-1	-1	-1
1/17/2019	6:30:24 PM	202	117	22	18	17	45	16	16	16	17	16	17	17	21	25.8	37.0	37.9	-1	-1	-1
1/17/2019	6:30:24 PM	405	118	23	17	18	45	16	16	16	17	16	17	16	22	25.8	37.0	37.9	-1	-1	-1
1/17/2019	6:30:24 PM	608	119	22	18	17	46	16	16	17	17	16	17	16	21	25.8	37.0	37.9	-1	-1	-1
1/17/2019	6:30:24 PM	811	120	23	17	18	45	17	17	17	17	16	17	16	21	25.8	37.0	37.9	-1	-1	-1
1/17/2019	6:30:25 PM	14	121	22	18	17	46	16	17	17	17	16	18	17	21	25.8	37.0	37.9	-1	-1	-1
1/17/2019	6:30:25 PM	202	122	22	17	17	45	16	17	17	17	16	17	16	21	25.8	37.0	37.9	-1	-1	-1
1/17/2019	6:30:25 PM	405	123	22	17	17	45	16	17	16	17	16	18	16	21	25.8	37.0	37.9	-1	-1	-1
1/17/2019	6:30:25 PM	608	124	22	18	17	45	17	16	17	16	16	17	17	21	25.8	37.0	37.9	-1	-1	-1
1/17/2019	6:30:25 PM	811	125	23	18	17	45	16	17	16	17	16	17	16	22	25.8	37.0	37.9	-1	-1	-1
1/17/2019	6:30:26 PM	14	126	23	18	18	45	17	17	17	17	17	17	17	21	25.8	37.0	37.9	-1	-1	-1
1/17/2019	6:30:26 PM	202	127	23	17	17	45	17	16	17	17	16	17	16	22	25.8	37.0	37.9	-1	-1	-1
1/17/2019	6:30:26 PM	405	128	22	18	17	45	16	16	17	16	17	17	17	21	25.8	37.0	37.9	-1	-1	-1
1/17/2019	6:30:26 PM	608	129	23	17	18	45	16	16	16	17	16	17	16	21	25.8	37.0	37.9	-1	-1	-1
1/17/2019	6:30:26 PM	811	130	22	18	18	46	17	16	17	16	16	17	17	21	25.8	37.0	37.9	-1	-1	-1
1/17/2019	6:30:27 PM	14	131	23	17	18	46	16	17	16	17	16	17	16	21	25.8	37.0	37.9	-1	-1	-1
1/17/2019	6:30:27 PM	202	132	22	17	17	45	17	16	17	16	16	17	17	21	25.8	37.0	37.9	-1	-1	-1
1/17/2019	6:30:27 PM	405	133	22	17	18	45	16	17	16	17	16	18	16	21	25.8	37.0	37.9	-1	-1	-1
1/17/2019	6:30:27 PM	608	134	22	17	18	45	17	16	17	16	17	17	17	21	25.8	37.0	37.9	-1	-1	-1
1/17/2019	6:30:27 PM	811	135	23	17	18	45	17	16	17	17	16	17	16	21	25.8	37.0	37.9	-1	-1	-1
1/17/2019	6:30:28 PM	14	136	23	17	18	45	17	17	16	17	16	18	16	21	25.8	37.0	37.9	-1	-1	-1
1/17/2019	6:30:28 PM	202	137	22	17	17	46	16	17	15	17	16	17	16	21	25.8	37.0	37.9	-1	-1	-1
1/17/2019	6:30:28 PM	405	138	22	18	17	46	16	17	17	17	17	17	17	21	25.8	37.0	37.9	-1	-1	-1
1/17/2019	6:30:28 PM	608	139	22	17	18	45	17	16	17	17	16	17	17	21	25.8	37.0	37.9	-1	-1	-1
1/17/2019	6:30:28 PM	811	140	22	17	18	45	16	17	16	17	16	18	16	21	25.8	37.0	38.4	-1	-1	-1
1/17/2019	6:30:29 PM	14	141	22	18	17	45	17	16	17	17	17	17	17	21	25.8	37.0	38.4	-1	-1	-1
1/17/2019	6:30:29 PM	202	142	22	18	17	45	17	17	17	17	17	17	16	21	25.8	37.0	38.4	-1	-1	-1
1/17/2019	6:30:29 PM	405	143	23	17	18	45	16	16	17	17	16	17	16	21	25.8	37.0	38.4	-1	-1	-1
1/17/2019	6:30:29 PM	608	144	22	17	17	46	16	17	16	17	16	17	16	21	25.8	37.0	38.4	-1	-1	-1
1/17/2019	6:30:29 PM	811	145	22	18	18	45	17	16	17	17	16	17	17	21	25.8	37.0	38.4	-1	-1	-1
1/17/2019	6:30:30 PM	14	146	23	17	18	45	17	17	17	17	16	18	16	22	25.8	37.0	38.4	-1	-1	-1
1/17/2019	6:30:30 PM	202	147	23	17	18	45	17	17	16	17	16	17	16	21	25.8	37.0	38.4	-1	-1	-1
1/17/2019	6:30:30 PM	405	148	22	18	17	45	17	17	16	17	17	17	17	21	25.8	37.0	38.4	-1	-1	-1
1/17/2019	6:30:30 PM	608	149	22	17	18	45	17	16	16	16	16	17	16	21	25.8	37.0	38.4	-1	-1	-1
1/17/2019	6:30:30 PM	811	150	22	18	17	45	16	17	16	17	16	17	17	21	25.8	37.0	38.4	-1	-1	-1
1/17/2019	6:30:31 PM	14	151	22	18	18	46	16	16	17	17	17	17	17	21	25.8	37.0	38.4	-1	-1	-1
1/17/2019	6:30:31 PM	202	152	22	17	18	45	17	16	17	17	16	17	16	21	25.8	37.0	38.4	-1	-1	-1
1/17/2019	6:30:31 PM	405	153	23	17	18	45	17	17	16	17	16	18	16	21	25.8	37.0	38.4	-1	-1	-1
1/17/2019	6:30:31 PM	608	154	22	18	17	46	16	17	16	17	16	17	16	21	25.8	37.0	38.4	-1	-1	-1
1/17/2019	6:30:31 PM	811	155	23	17	17	45	16	16	17	16	17	17	16	21	25.8	37.0	38.4	-1	-1	-1
1/17/2019	6:30:32 PM	14	156	23	17	18	46	16	16	17	17	16	18	16	21	25.8	37.0	38.4	-1	-1	-1
1/17/2019	6:30:32 PM	202	157	22	18	18	46	16	17	16	17	16	17	16	21	25.8	37.0	38.4	-1	-1	-1
1/17/2019	6:30:32 PM	405	158	22	18	18	45	17	16	17	16	17	17	16	21	25.8	37.0	38.4	-1	-1	-1
1/17/2019	6:30:32 PM	608	159	23	17	17	45	16	16	16	17	16	17	16	21	25.8	37.0	38.4	-1	-1	-1
1/17/2019	6:30:32 PM	811	160	22	18	17	46	17	16	17	16	17	17	16	21	25.8	37.0	38.4	-1	-1	-1
1/17/2019	6:30:33 PM	14	161	23	17	18	45	17	16	17	17	17	17	16	21	25.8	37.0	38.4	-1	-1	-1
1/17/2019	6:30:33 PM	202	162	22	17	17	45	16	17	16	17	16	17	16	21	25.8	37.0	38.4	-1	-1	-1
1/17/2019	6:30:33 PM	405	163	22	18	17	45	16	17	17	17	16	17	17	21	25.8	37.0	38.4	-1	-1	-1
1/17/2019	6:30:33 PM	608	164	23	17	18	45	16	16	16	17	16	17	16	21	25.8	37.0	38.4	-1	-1	-1
1/17/2019	6:30:33 PM	811	165	22	18	17	46	16	17	17	17	16	17	16	21	25.8	37.0	38.4	-1	-1	-1
1/17/2019	6:30:34 PM	14	166	23	18	18	45	17	17	17	16	17	17	17	21	25.8	37.0	38.4	-1	-1	-1
1/17/2019	6:30:34 PM	202	167	23	17	18	45	17	16	17	17	17	17	17	21	25.8	37.0	38.4	-1	-1	-1
1/17/2019	6:30:34 PM	405	168	23	18	17	45	16	17	16	17	16	17	16	21	25.8	37.0	38.4	-1	-1	-1
1/17/2019	6:30:34 PM	608	169	22	18	17	45	16	17	17	17	16	17	17	21	25.8	37.0	38.4	-1	-1	-1
1/17/2019	6:30:34 PM	811	170	23	17	18	45	17	17	16	17	16	17	16	21	25.8	37.0	38.4	-1	-1	-1
1/17/2019	6:30:35 PM	14	171	23	18	17	46	16	17	16	17	16	18	16	21	25.8	37.0	38.4	-1	-1	-1
1/17/2019	6:30:35 PM	202	172	22	18	17	45	16	17	16	17	17	17	16	21	25.8	37.0	38.4	-1	-1	-1
1/17/2019	6:30:35 PM	405	173	23	17	18	45	17	16	17	17	17	18	16	21	25.8	37.0	38.4	-1	-1	-1
1/17/2019	6:30:35 PM	608	174	22	17	17	45	16	17	16	17	16	17	16	21	25.8	37.0	38.4	-1	-1	-1
1/17/2019	6:30:35 PM	811	175	22	18	18	45	16	17	17	17	17	17	17	21	25.8	37.0	38.4	-1	-1	-1
1/17/2019	6:30:36 PM	14	176	23	17	18	45	17	16	17	17	16	18	16	22	25.8	37.0	38.4	-1	-1	-1
1/17/2019	6:30:36 PM	202	177	23	17	17	45	16	16	17	17	16	18	16	21	25.8	37.0	38.4	-1	-1	-1
1/17/2019	6:30:36 PM	405	178	23	18	18	45	17	17	17	17	17	17	16	21	25.8	37.0	38.4	-1	-1	-1
1/17/2019	6:30:36 PM	608	179	22	17	17	45	16	17	16	17	16	17	16	21	25.8	37.0	38.4	-1	-1	-1
1/17/2019	6:30:36 PM	811	180	22	18	18	45	16	16	17	17	16	17	16	21	25.8	37.0	38.4	-1	-1	-1
1/17/2019	6:30:37 PM	14	181	23	17	18	45	17	17	17	17	16	18	16	21	25.8	37.0	38.4	-1	-1	-1
1/17/2019	6:30:37 PM	202	182	23	17	18	45	16	17	16	17	16	17	16	22	25.8	37.0	37.2	-1	-1	-1
1/17/2019	6:30:37 PM	405	183	22	17	18	46	16	16	17	17	17	17	17	21	25.8	37.0	37.2	-1	-1	-1
1/17/2019	6:30:37 PM	608	184	23	17	18	45	16	16	17	17	16	17	16	22	25.8	37.0	37.2	-1	-1	-1
1/17/2019	6:30:37 PM	811	185	22	18	17	46	17	17	16	17	16	17	16	21	25.8	37.0	37.2	-1	-1	-1
1/17/2019	6:30:38 PM	14	186	23	17	18	45	17	16	17	17	17	17	17	22	25.8	37.0	37.2	-1	-1	-1
1/17/2019	6:30:38 PM	202	187	23	17	18	45	17	17	16	17	16	17	16	22	25.8	37.0	37.2	-1	-1	-1
1/17/2019	6:30:38 PM	405	188	23	18	18	45	17	17	17	17	17	17	17	21	25.8	37.0	37.2	-1	-1	-1
1/17/2019	6:30:38 PM	608	189	23	17	18	45	17	16	17	16	16	17	16	21	25.8	37.0	37.2	-1	-1	-1
1/17/2019	6:30:38 PM	811	190	22	18	17	45	16	17	16	17	16	17	16	21	25.8	37.0	37.2	-1	-1	-1
1/17/2019	6:30:39 PM	14	191	23	18	18	45	17	17	17	17	17	17	16	21	25.8	37.0	37.2	-1	-1	-1
1/17/2019	6:30:39 PM	202	192	23	17	18	45	17	16	17	17	16	17	16	21	25.8	37.0	37.2	-1	-1	-1
1/17/2019	6:30:39 PM	405	193	22	18	17	45	16	16	16	17	17	17	17	21	25.8	37.0	37.2	-1	-1	-1
1/17/2019	6:30:39 PM	608	194	23	17	18	45	16	16	16	17	16	17	16	21	25.8	37.0	37.2	-1	-1	-1
1/17/2019	6:30:39 PM	811	195	22	18	18	45	16	17	16	17	16	17	16	21	25.8	37.0	37.2	-1	-1	-1
1/17/2019	6:30:40 PM	14	196	23	17	18	45	17	17	16	17	16	18	16	22	25.8	37.0	37.2	-1	-1	-1
1/17/2019	6:30:40 PM	202	197	22	18	17	45	16	17	17	17	16	17	16	21	25.8	37.0	37.2	-1	-1	-1
1/17/2019	6:30:40 PM	405	198	23	17	18	45	17	17	17	17	16	17	16	21	25.8	37.0	37.2	-1	-1	-1
1/17/2019	6:30:40 PM	608	199	22	17	18	45	16	16	16	17	16	17	16	21	25.8	37.0	37.2	-1	-1	-1
1/17/2019	6:30:40 PM	811	200	22	18	17	45	16	17	16	17	16	17	16	21	25.8	37.0	37.2	-1	-1	-1
1/17/2019	6:30:41 PM	14	201	22	17	18	45	17	16	17	16	17	17	17	21	25.8	37.0	37.2	-1	-1	-1
1/17/2019	6:30:41 PM	210	202	22	17	18	45	17	16	17	17	16	17	16	21	25.8	37.0	37.2	-1	-1	-1
1/17/2019	6:30:41 PM	413	203	23	17	18	45	17	16	17	17	16	17	16	21	25.8	37.0	37.2	-1	-1	-1
1/17/2019	6:30:41 PM	616	204	22	18	18	45	17	16	17	16	16	17	17	21	25.8	37.0	37.2	-1	-1	-1
1/17/2019	6:30:41 PM	803	205	23	17	18	45	17	16	17	16	17	17	16	21	25.8	37.0	37.2	-1	-1	-1
1/17/2019	6:30:42 PM	6	206	22	17	17	45	16	17	16	17	16	17	16	21	25.8	37.0	37.2	-1	-1	-1
1/17/2019	6:30:42 PM	210	207	22	17	17	45	16	16	17	16	17	17	16	21	25.8	37.0	37.2	-1	-1	-1
1/17/2019	6:30:42 PM	415	208	23	17	18	45	16	17	17	17	16	17	16	21	25.8	37.0	37.2	-1	-1	-1
1/17/2019	6:30:42 PM	602	209	22	18	17	45	16	17	16	17	16	17	16	21	25.8	37.0	37.2	-1	-1	-1
1/17/2019	6:30:42 PM	805	210	22	17	18	45	17	16	17	17	16	17	16	21	25.8	37.0	37.2	-1	-1	-1
1/17/2019	6:30:43 PM	9	211	22	17	17	45	16	17	16	17	16	18	16	21	25.8	37.0	37.2	-1	-1	-1
1/17/2019	6:30:43 PM	202	212	22	18	17	45	16	17	17	17	17	17	17	21	25.8	37.0	37.2	-1	-1	-1
1/17/2019	6:30:43 PM	405	213	23	17	17	45	17	16	16	17	16	18	16	21	25.8	37.0	37.2	-1	-1	-1
1/17/2019	6:30:43 PM	608	214	22	18	17	45	16	16	16	17	16	17	17	21	25.8	37.0	37.2	-1	-1	-1
1/17/2019	6:30:43 PM	811	215	22	18	17	45	17	16	17	16	17	17	16	21	25.8	37.0	37.2	-1	-1	-1
1/17/2019	6:30:44 PM	14	216	23	18	17	45	16	17	16	17	16	17	16	21	25.8	37.0	37.2	-1	-1	-1
1/17/2019	6:30:44 PM	202	217	22	18	17	45	16	17	16	17	16	17	17	21	25.8	37.0	37.2	-1	-1	-1
1/17/2019	6:30:44 PM	405	218	23	17	18	45	17	16	17	17	16	17	16	21	25.8	37.0	37.2	-1	-1	-1
1/17/2019	6:30:44 PM	608	219	22	17	17	45	16	17	16	17	16	17	16	21	25.8	37.0	37.2	-1	-1	-1
1/17/2019	6:30:44 PM	811	220	22	17	18	45	16	16	17	17	16	17	16	21	25.8	37.0	37.2	-1	-1	-1
1/17/2019	6:30:45 PM	14	221	23	18	17	45	16	17	16	17	16	18	16	21	25.8	37.0	37.2	-1	-1	-1
1/17/2019	6:30:45 PM	202	222	22	18	17	46	16	17	17	17	16	17	17	21	25.8	37.0	37.2	-1	-1	-1
1/17/2019	6:30:45 PM	405	223	23	17	18	45	17	16	17	17	16	17	16	21	25.8	37.0	37.2	-1	-1	-1
1/17/2019	6:30:45 PM	608	224	22	18	17	45	16	17	16	17	16	17	16	21	25.8	37.0	37.2	-1	-1	-1
1/17/2019	6:30:45 PM	811	225	22	17	18	45	17	16	16	17	17	17	16	21	25.8	37.0	37.2	-1	-1	-1
1/17/2019	6:30:46 PM	14	226	23	18	18	45	16	17	16	17	16	18	17	21	25.8	37.0	37.2	-1	-1	-1
1/17/2019	6:30:46 PM	202	227	22	18	17	46	16	17	16	17	16	17	17	21	25.8	37.0	37.2	-1	-1	-1
1/17/2019	6:30:46 PM	405	228	23	17	18	45	16	16	16	17	16	18	16	22	25.8	37.0	37.2	-1	-1	-1
1/17/2019	6:30:46 PM	608	229	22	18	18	45	17	16	17	16	16	17	17	21	25.8	37.0	37.2	-1	-1	-1
1/17/2019	6:30:46 PM	811	230	23	17	18	45	17	16	17	17	16	17	16	21	25.8	37.0	37.2	-1	-1	-1
1/17/2019	6:30:47 PM	14	231	23	18	17	45	16	17	16	17	16	18	16	21	25.8	37.0	37.2	-1	-1	-1
1/17/2019	6:30:47 PM	202	232	22	18	17	45	16	17	16	17	16	18	16	21	25.8	37.0	37.2	-1	-1	-1
1/17/2019	6:30:47 PM	405	233	23	17	18	45	16	16	16	17	16	18	16	21	25.8	37.0	37.2	-1	-1	-1
1/17/2019	6:30:47 PM	608	234	22	17	17	45	16	17	16	17	16	17	16	21	25.8	37.0	37.2	-1	-1	-1
1/17/2019	6:30:47 PM	811	235	22	17	18	45	16	17	17	17	17	17	17	21	25.8	37.0	37.2	-1	-1	-1
1/17/2019	6:30:48 PM	14	236	23	18	17	45	16	16	16	17	16	18	16	22	25.8	37.0	37.2	-1	-1	-1
1/17/2019	6:30:48 PM	202	237	22	18	17	45	16	17	17	17	16	17	16	21	25.8	37.0	37.2	-1	-1	-1
1/17/2019	6:30:48 PM	405	238	23	17	18	45	17	16	17	17	16	17	16	21	25.8	37.0	37.2	-1	-1	-1
1/17/2019	6:30:48 PM	608	239	22	17	17	45	16	17	16	17	16	17	16	21	25.8	37.0	37.2	-1	-1	-1
1/17/2019	6:30:48 PM	811	240	22	18	17	45	16	17	17	17	17	17	17	21	25.8	37.0	37.2	-1	-1	-1
1/17/2019	6:30:49 PM	14	241	23	17	18	45	16	17	16	17	16	18	16	22	25.8	37.0	37.2	-1	-1	-1
1/17/2019	6:30:49 PM	202	242	22	18	17	46	16	17	17	17	16	17	16	21	25.8	37.0	37.2	-1	-1	-1
1/17/2019	6:30:49 PM	405	243	23	17	18	45	17	16	16	17	16	18	16	21	25.8	37.0	37.2	-1	-1	-1
1/17/2019	6:30:49 PM	608	244	22	18	17	46	16	17	16	16	16	17	16	21	25.8	37.0	37.2	-1	-1	-1
1/17/2019	6:30:49 PM	811	245	23	17	18	45	17	16	16	17	16	18	16	21	25.8	37.0	37.2	-1	-1	-1
1/17/2019	6:30:50 PM	14	246	22	18	17	45	17	17	16	17	16	17	17	21	25.8	37.0	37.2	-1	-1	-1
1/17/2019	6:30:50 PM	202	247	23	18	18	45	17	17	17	17	17	17	17	21	25.8	37.0	37.2	-1	-1	-1
1/17/2019	6:30:50 PM	405	248	22	17	17	45	17	17	17	17	16	18	16	21	25.8	37.0	37.2	-1	-1	-1
1/17/2019	6:30:50 PM	608	249	22	18	17	45	16	16	16	17	17	17	17	21	25.8	37.0	37.2	-1	-1	-1
1/17/2019	6:30:50 PM	811	250	23	17	18	45	16	16	17	17	16	17	16	22	25.8	37.0	37.2	-1	-1	-1
1/17/2019	6:30:51 PM	14	251	22	18	17	45	17	17	17	17	17	17	17	21	25.8	37.0	37.2	-1	-1	-1
1/17/2019	6:30:51 PM	202	252	23	18	18	45	17	17	17	17	16	17	16	21	25.8	37.0	37.2	-1	-1	-1
1/17/2019	6:30:51 PM	405	253	22	18	17	46	16	17	16	17	17	17	16	21	25.8	37.0	37.2	-1	-1	-1
1/17/2019	6:30:51 PM	608	254	23	17	18	45	16	16	16	16	16	17	16	21	25.8	37.0	37.2	-1	-1	-1
1/17/2019	6:30:51 PM	811	255	22	18	17	46	16	17	16	17	16	17	16	21	25.8	37.0	37.2	-1	-1	-1
1/17/2019	6:30:52 PM	14	256	23	17	18	45	17	16	17	17	17	17	16	21	25.8	37.0	37.2	-1	-1	-1
1/17/2019	6:30:52 PM	202	257	23	17	17	45	16	17	16	17	16	18	16	21	25.8	37.0	37.2	-1	-1	-1
1/17/2019	6:30:52 PM	405	258	23	17	18	45	17	17	17	17	16	17	16	21	25.8	37.0	37.2	-1	-1	-1
1/17/2019	6:30:52 PM	608	259	22	17	17	45	16	17	15	17	16	17	16	21	25.8	37.0	37.2	-1	-1	-1
1/17/2019	6:30:52 PM	811	260	23	17	18	45	17	17	16	17	16	17	16	21	25.8	37.0	37.2	-1	-1	-1
1/17/2019	6:30:53 PM	14	261	22	17	17	45	16	17	17	17	17	17	17	21	25.8	37.0	37.2	-1	-1	-1
1/17/2019	6:30:53 PM	202	262	22	18	17	45	17	17	17	16	17	17	16	21	25.8	37.0	37.2	-1	-1	-1
1/17/2019	6:30:53 PM	405	263	23	17	18	45	17	16	16	17	16	17	16	22	25.8	37.0	37.2	-1	-1	-1
1/17/2019	6:30:53 PM	608	264	22	17	17	45	16	17	16	17	16	17	16	21	25.8	37.0	37.2	-1	-1	-1
1/17/2019	6:30:53 PM	811	265	22	17	18	45	16	16	17	17	17	17	17	21	25.8	37.0	37.2	-1	-1	-1
1/17/2019	6:30:54 PM	14	266	23	17	18	45	17	16	17	17	16	18	16	22	25.8	37.0	37.5	-1	-1	-1
1/17/2019	6:30:54 PM	202	267	23	17	18	45	16	17	16	17	16	18	16	22	25.8	37.0	37.5	-1	-1	-1
1/17/2019	6:30:54 PM	405	268	22	18	17	45	17	17	17	17	17	17	17	21	25.8	37.0	37.5	-1	-1	-1
1/17/2019	6:30:54 PM	608	269	23	17	18	45	16	16	16	17	16	17	16	21	25.8	37.0	37.5	-1	-1	-1
1/17/2019	6:30:54 PM	811	270	22	17	17	46	16	17	16	17	16	17	16	21	25.8	37.0	37.5	-1	-1	-1
1/17/2019	6:30:55 PM	14	271	22	17	18	45	16	16	17	17	16	17	17	21	25.8	37.0	37.5	-1	-1	-1
1/17/2019	6:30:55 PM	202	272	23	17	18	45	17	16	17	17	16	17	17	22	25.8	37.0	37.5	-1	-1	-1
1/17/2019	6:30:55 PM	405	273	22	18	17	45	16	17	17	17	16	17	17	21	25.8	37.0	37.5	-1	-1	-1
1/17/2019	6:30:55 PM	608	274	22	17	18	45	16	16	17	17	16	17	16	21	25.8	37.0	37.5	-1	-1	-1
1/17/2019	6:30:55 PM	811	275	22	17	17	45	16	16	16	17	16	18	16	22	25.8	37.0	37.5	-1	-1	-1
1/17/2019	6:30:56 PM	14	276	22	18	18	45	17	16	17	17	17	17	17	21	25.8	37.0	37.5	-1	-1	-1
1/17/2019	6:30:56 PM	202	277	23	17	18	45	17	16	17	17	16	17	16	22	25.8	37.0	37.5	-1	-1	-1
1/17/2019	6:30:56 PM	405	278	22	18	17	46	16	17	17	17	17	17	16	21	25.8	37.0	37.5	-1	-1	-1
1/17/2019	6:30:56 PM	608	279	23	18	17	45	17	16	16	16	16	17	16	21	25.8	37.0	37.5	-1	-1	-1
1/17/2019	6:30:56 PM	811	280	22	17	17	45	16	17	16	17	16	18	16	21	25.8	37.0	37.5	-1	-1	-1
1/17/2019	6:30:57 PM	14	281	23	18	18	45	17	17	17	17	16	17	17	21	25.8	37.0	37.5	-1	-1	-1
1/17/2019	6:30:57 PM	202	282	23	17	18	45	17	16	17	16	17	17	16	21	25.8	37.0	37.5	-1	-1	-1
1/17/2019	6:30:57 PM	405	283	22	18	17	45	16	17	17	17	16	17	17	21	25.8	37.0	37.5	-1	-1	-1
1/17/2019	6:30:57 PM	608	284	22	17	17	45	17	16	17	16	16	17	16	21	25.8	37.0	37.5	-1	-1	-1
1/17/2019	6:30:57 PM	811	285	22	17	17	45	16	17	16	17	16	18	16	21	25.8	37.0	37.5	-1	-1	-1
1/17/2019	6:30:58 PM	14	286	23	18	17	45	17	17	16	17	17	17	17	21	25.8	37.0	37.5	-1	-1	-1
1/17/2019	6:30:58 PM	202	287	23	18	18	45	17	16	17	16	17	17	17	21	25.8	37.0	37.5	-1	-1	-1
1/17/2019	6:30:58 PM	405	288	22	18	17	45	16	16	16	17	16	17	16	21	25.8	37.0	37.5	-1	-1	-1
1/17/2019	6:30:58 PM	608	289	22	17	17	45	17	16	17	16	16	17	16	21	25.8	37.0	37.5	-1	-1	-1
1/17/2019	6:30:58 PM	811	290	23	17	17	45	16	16	16	17	16	18	16	21	25.8	37.0	37.5	-1	-1	-1
1/17/2019	6:30:59 PM	14	291	23	18	18	45	17	16	17	17	17	17	17	21	25.8	37.0	37.5	-1	-1	-1
1/17/2019	6:30:59 PM	202	292	23	17	18	45	17	17	17	17	16	17	16	21	25.8	37.0	37.5	-1	-1	-1
1/17/2019	6:30:59 PM	405	293	22	18	17	45	17	17	17	17	17	17	17	21	25.8	37.0	37.5	-1	-1	-1
1/17/2019	6:30:59 PM	608	294	23	17	18	45	17	16	16	16	16	17	16	21	25.8	37.0	37.5	-1	-1	-1
1/17/2019	6:30:59 PM	811	295	23	18	17	45	16	17	15	17	16	18	16	21	25.8	37.0	37.5	-1	-1	-1
1/17/2019	6:31:00 PM	14	296	23	18	18	45	17	17	17	17	16	17	17	21	25.8	37.0	37.5	-1	-1	-1
1/17/2019	6:31:00 PM	217	297	23	17	18	45	16	17	17	17	16	18	16	21	25.8	37.0	37.5	-1	-1	-1
1/17/2019	6:31:00 PM	405	298	23	18	17	46	16	17	17	17	16	18	16	21	25.8	37.0	37.5	-1	-1	-1
1/17/2019	6:31:00 PM	608	299	22	17	18	45	17	16	17	16	16	17	16	21	25.8	37.0	37.5	-1	-1	-1
1/17/2019	6:31:00 PM	811	300	22	17	17	45	16	17	16	17	16	17	16	21	25.8	37.0	37.5	-1	-1	-1
1/17/2019	6:31:01 PM	14	301	23	17	17	45	17	16	17	17	17	17	16	21	25.8	37.0	37.5	-1	-1	-1
1/17/2019	6:31:01 PM	202	302	23	17	18	45	17	17	17	17	16	17	16	21	25.8	37.0	37.5	-1	-1	-1
1/17/2019	6:31:01 PM	405	303	22	18	17	45	16	17	17	17	17	17	17	21	25.8	37.0	37.5	-1	-1	-1
1/17/2019	6:31:01 PM	608	304	23	17	18	45	17	16	16	16	16	17	16	21	25.8	37.0	37.5	-1	-1	-1
1/17/2019	6:31:01 PM	811	305	22	18	17	45	16	17	16	17	16	17	17	21	25.8	37.0	37.5	-1	-1	-1
1/17/2019	6:31:02 PM	14	306	23	17	18	45	17	16	17	17	16	17	16	21	25.8	37.0	37.5	-1	-1	-1
1/17/2019	6:31:02 PM	202	307	23	17	17	45	16	17	16	17	16	17	16	21	25.8	37.0	37.5	-1	-1	-1
1/17/2019	6:31:02 PM	405	308	23	17	18	45	17	16	17	17	16	17	16	21	25.8	37.0	38.2	-1	-1	-1
1/17/2019	6:31:02 PM	608	309	22	17	17	45	16	17	16	17	16	17	16	21	25.8	37.0	38.2	-1	-1	-1
1/17/2019	6:31:02 PM	811	310	22	17	18	45	17	16	17	16	17	17	16	21	25.8	37.0	38.2	-1	-1	-1
1/17/2019	6:31:03 PM	14	311	22	18	17	45	16	16	16	17	16	17	16	21	25.8	37.0	38.2	-1	-1	-1
1/17/2019	6:31:03 PM	202	312	22	18	17	45	16	17	17	17	16	17	17	21	25.8	37.0	38.2	-1	-1	-1
1/17/2019	6:31:03 PM	405	313	23	17	18	45	16	17	16	17	16	17	16	21	25.8	37.0	38.2	-1	-1	-1
1/17/2019	6:31:03 PM	608	314	22	18	17	45	16	17	16	17	16	17	16	20	25.8	37.0	38.2	-1	-1	-1
1/17/2019	6:31:03 PM	811	315	23	17	18	45	17	16	16	16	16	17	16	21	25.8	37.0	38.2	-1	-1	-1
1/17/2019	6:31:04 PM	14	316	22	18	17	45	16	17	17	17	16	17	16	21	25.8	37.0	38.2	-1	-1	-1
1/17/2019	6:31:04 PM	202	317	23	17	18	45	17	16	17	16	17	17	16	21	25.8	37.0	38.2	-1	-1	-1
1/17/2019	6:31:04 PM	405	318	22	18	17	45	16	16	16	17	16	17	16	21	25.8	37.0	38.2	-1	-1	-1
1/17/2019	6:31:04 PM	608	319	23	18	18	45	17	16	17	16	16	17	16	21	25.8	37.0	38.2	-1	-1	-1
1/17/2019	6:31:04 PM	811	320	22	18	17	45	16	17	16	17	16	17	16	21	25.8	37.0	38.2	-1	-1	-1
1/17/2019	6:31:05 PM	14	321	22	17	18	45	17	16	17	17	16	17	16	21	25.8	37.0	38.2	-1	-1	-1
1/17/2019	6:31:05 PM	202	322	23	17	18	45	17	17	17	17	16	17	16	21	25.8	37.0	38.2	-1	-1	-1
1/17/2019	6:31:05 PM	405	323	23	18	18	45	17	17	17	17	16	17	16	21	25.8	37.0	38.2	-1	-1	-1
1/17/2019	6:31:05 PM	608	324	22	18	17	45	16	17	16	17	16	17	16	21	25.8	37.0	38.2	-1	-1	-1
1/17/2019	6:31:05 PM	811	325	23	17	18	45	17	16	17	17	16	17	16	21	25.8	37.0	38.2	-1	-1	-1
1/17/2019	6:31:06 PM	14	326	23	18	17	45	16	17	16	17	16	18	16	21	25.8	37.0	38.2	-1	-1	-1
1/17/2019	6:31:06 PM	202	327	22	18	17	45	16	17	17	17	16	17	17	21	25.8	37.0	38.2	-1	-1	-1
1/17/2019	6:31:06 PM	405	328	23	17	18	45	17	16	17	17	16	17	16	21	25.8	37.0	38.2	-1	-1	-1
1/17/2019	6:31:06 PM	608	329	22	17	17	45	16	17	16	17	16	17	16	21	25.8	37.0	38.2	-1	-1	-1
1/17/2019	6:31:06 PM	811	330	22	18	17	45	16	17	16	17	17	17	17	21	25.8	37.0	38.2	-1	-1	-1
1/17/2019	6:31:07 PM	14	331	23	17	18	45	17	17	17	17	16	17	16	21	25.8	37.0	38.2	-1	-1	-1
1/17/2019	6:31:07 PM	202	332	22	17	18	45	16	17	16	17	16	17	16	21	25.8	37.0	38.2	-1	-1	-1
1/17/2019	6:31:07 PM	405	333	23	17	18	45	17	17	17	17	16	17	16	21	25.8	37.0	38.2	-1	-1	-1
1/17/2019	6:31:07 PM	608	334	22	17	17	45	16	16	16	17	16	17	16	21	25.8	37.0	38.2	-1	-1	-1
1/17/2019	6:31:07 PM	811	335	22	18	17	45	17	17	17	17	17	17	17	21	25.8	37.0	38.2	-1	-1	-1
1/17/2019	6:31:08 PM	14	336	23	18	17	45	16	17	16	17	16	17	16	21	25.8	37.0	38.2	-1	-1	-1
1/17/2019	6:31:08 PM	202	337	22	18	17	45	16	17	17	17	16	17	17	21	25.8	37.0	38.2	-1	-1	-1
1/17/2019	6:31:08 PM	405	338	23	17	18	45	16	16	17	17	16	17	17	21	25.8	37.0	38.2	-1	-1	-1
1/17/2019	6:31:08 PM	608	339	22	18	17	45	16	17	17	17	16	17	17	21	25.8	37.0	38.2	-1	-1	-1
1/17/2019	6:31:08 PM	811	340	23	17	18	45	17	16	17	16	16	17	16	21	25.8	37.0	38.2	-1	-1	-1
1/17/2019	6:31:09 PM	14	341	22	18	17	45	17	17	17	16	17	17	16	21	25.8	37.0	38.2	-1	-1	-1
1/17/2019	6:31:09 PM	202	342	22	18	18	45	17	16	17	16	17	17	17	21	25.8	37.0	38.2	-1	-1	-1
1/17/2019	6:31:09 PM	405	343	22	17	18	45	17	16	17	17	16	17	16	21	25.8	37.0	38.2	-1	-1	-1
1/17/2019	6:31:09 PM	608	344	22	17	17	45	17	16	17	16	16	17	17	20	25.8	37.0	38.2	-1	-1	-1
1/17/2019	6:31:09 PM	811	345	23	17	17	45	16	17	17	17	16	17	16	21	25.8	37.0	38.2	-1	-1	-1
1/17/2019	6:31:10 PM	14	346	22	18	18	45	17	17	17	16	16	17	17	21	25.8	37.0	38.2	-1	-1	-1
1/17/2019	6:31:10 PM	202	347	23	17	18	45	17	16	17	17	16	17	16	21	25.8	37.0	38.2	-1	-1	-1
1/17/2019	6:31:10 PM	405	348	22	18	17	45	16	17	17	17	16	17	17	21	25.8	37.0	38.2	-1	-1	-1
1/17/2019	6:31:10 PM	608	349	23	17	18	45	16	16	16	17	16	17	16	21	25.8	37.0	38.2	-1	-1	-1
1/17/2019	6:31:10 PM	811	350	22	18	17	45	16	17	16	17	16	17	17	21	25.7	37.1	38.7	-1	-1	-1
1/17/2019	6:31:11 PM	14	351	23	17	18	45	16	17	16	17	16	18	16	21	25.7	37.1	38.7	-1	-1	-1
1/17/2019	6:31:11 PM	202	352	22	18	17	45	16	17	17	17	16	17	16	21	25.7	37.1	38.7	-1	-1	-1
1/17/2019	6:31:11 PM	405	353	23	17	17	45	16	16	16	17	16	17	16	21	25.7	37.1	38.7	-1	-1	-1
1/17/2019	6:31:11 PM	608	354	22	18	17	45	16	16	17	16	16	17	17	21	25.7	37.1	38.7	-1	-1	-1
1/17/2019	6:31:11 PM	811	355	22	18	17	45	16	17	16	17	16	17	16	21	25.7	37.1	38.7	-1	-1	-1
1/17/2019	6:31:12 PM	14	356	22	17	18	45	17	16	17	16	17	17	17	21	25.7	37.1	38.7	-1	-1	-1
1/17/2019	6:31:12 PM	202	357	23	18	18	45	17	17	17	17	16	17	16	21	25.7	37.1	38.7	-1	-1	-1
1/17/2019	6:31:12 PM	405	358	22	18	17	45	17	17	17	16	17	17	17	21	25.7	37.1	38.7	-1	-1	-1
1/17/2019	6:31:12 PM	608	359	23	17	18	45	16	16	17	17	16	17	16	21	25.7	37.1	38.7	-1	-1	-1
1/17/2019	6:31:12 PM	811	360	22	18	17	45	16	17	16	17	16	17	16	21	25.7	37.1	38.7	-1	-1	-1
1/17/2019	6:31:13 PM	14	361	23	17	18	45	17	17	17	17	16	17	16	21	25.7	37.1	38.7	-1	-1	-1
1/17/2019	6:31:13 PM	202	362	23	17	18	45	16	17	16	17	16	17	16	21	25.7	37.1	38.7	-1	-1	-1
1/17/2019	6:31:13 PM	405	363	23	17	18	45	17	16	17	16	16	16	16	20	25.7	37.1	38.7	-1	-1	-1
1/17/2019	6:31:13 PM	608	364	22	17	17	45	16	17	16	17	16	17	16	20	25.7	37.1	38.7	-1	-1	-1
1/17/2019	6:31:13 PM	811	365	23	17	18	45	16	17	17	16	17	17	17	21	25.7	37.1	38.7	-1	-1	-1
1/17/2019	6:31:14 PM	14	366	23	18	17	45	16	17	16	17	16	17	16	21	25.7	37.1	38.7	-1	-1	-1
1/17/2019	6:31:14 PM	202	367	22	18	17	45	16	17	17	17	16	17	17	20	25.7	37.1	38.7	-1	-1	-1
1/17/2019	6:31:14 PM	405	368	23	17	18	45	17	16	16	17	16	17	16	21	25.7	37.1	38.7	-1	-1	-1
1/17/2019	6:31:14 PM	608	369	22	18	17	45	16	16	17	17	16	17	16	20	25.7	37.1	38.7	-1	-1	-1
1/17/2019	6:31:14 PM	811	370	23	17	18	45	17	16	16	16	16	17	16	20	25.7	37.1	38.7	-1	-1	-1
1/17/2019	6:31:15 PM	14	371	22	18	17	45	17	17	17	17	17	17	17	20	25.7	37.1	38.7	-1	-1	-1
1/17/2019	6:31:15 PM	202	372	23	18	18	45	17	17	17	16	17	17	17	20	25.7	37.1	38.7	-1	-1	-1
1/17/2019	6:31:15 PM	405	373	22	18	17	45	16	17	17	17	17	17	17	20	25.7	37.1	38.7	-1	-1	-1
1/17/2019	6:31:15 PM	608	374	23	17	18	45	17	17	16	16	16	17	16	20	25.7	37.1	38.7	-1	-1	-1
1/17/2019	6:31:15 PM	811	375	22	18	17	45	16	17	16	17	16	17	16	20	25.7	37.1	38.7	-1	-1	-1
1/17/2019	6:31:16 PM	14	376	23	17	18	45	17	16	17	17	16	17	16	21	25.7	37.1	38.7	-1	-1	-1
1/17/2019	6:31:16 PM	202	377	23	17	18	45	16	17	16	17	16	17	16	21	25.7	37.1	38.7	-1	-1	-1
1/17/2019	6:31:16 PM	405	378	23	17	18	45	17	16	17	17	16	17	16	20	25.7	37.1	38.7	-1	-1	-1
1/17/2019	6:31:16 PM	608	379	22	18	17	45	16	17	16	17	16	17	16	20	25.7	37.1	38.7	-1	-1	-1
1/17/2019	6:31:16 PM	811	380	23	17	18	45	17	17	17	17	16	17	16	21	25.7	37.1	38.7	-1	-1	-1
1/17/2019	6:31:17 PM	14	381	22	18	17	45	16	17	17	17	17	17	17	20	25.7	37.1	38.7	-1	-1	-1
1/17/2019	6:31:17 PM	202	382	23	18	18	45	17	16	17	16	17	17	17	20	25.7	37.1	38.7	-1	-1	-1
1/17/2019	6:31:17 PM	405	383	22	18	17	45	16	17	16	17	16	17	17	20	25.7	37.1	38.7	-1	-1	-1
1/17/2019	6:31:17 PM	608	384	23	17	18	44	17	16	16	16	16	17	16	21	25.7	37.1	38.7	-1	-1	-1
1/17/2019	6:31:17 PM	811	385	22	18	17	45	16	16	17	17	16	17	17	20	25.7	37.1	38.7	-1	-1	-1
1/17/2019	6:31:18 PM	14	386	23	17	18	45	16	16	17	17	16	17	16	21	25.7	37.1	38.7	-1	-1	-1
1/17/2019	6:31:18 PM	202	387	22	18	17	45	17	17	17	17	16	17	17	21	25.7	37.1	38.7	-1	-1	-1
1/17/2019	6:31:18 PM	405	388	22	18	17	45	16	17	16	17	16	17	16	21	25.7	37.1	38.7	-1	-1	-1
1/17/2019	6:31:18 PM	608	389	23	17	18	44	17	16	16	17	16	17	16	21	25.7	37.1	38.7	-1	-1	-1
1/17/2019	6:31:18 PM	811	390	23	17	18	45	16	17	16	17	16	17	16	21	25.7	37.1	38.7	-1	-1	-1
1/17/2019	6:31:19 PM	14	391	22	18	17	45	16	17	17	17	16	17	17	21	25.7	37.1	38.7	-1	-1	-1
1/17/2019	6:31:19 PM	202	392	22	18	17	45	16	17	17	17	17	17	17	20	25.7	37.1	38.5	-1	-1	-1
1/17/2019	6:31:19 PM	405	393	23	17	18	45	17	16	16	16	16	17	16	21	25.7	37.1	38.5	-1	-1	-1
1/17/2019	6:31:19 PM	608	394	23	17	18	45	16	16	17	17	16	17	16	21	25.7	37.1	38.5	-1	-1	-1
1/17/2019	6:31:19 PM	811	395	22	18	17	45	17	17	16	17	16	17	16	21	25.7	37.1	38.5	-1	-1	-1
1/17/2019	6:31:20 PM	14	396	22	17	18	45	17	17	17	16	17	17	17	21	25.7	37.1	38.5	-1	-1	-1
1/17/2019	6:31:20 PM	202	397	23	17	18	45	17	16	17	17	16	17	17	21	25.7	37.1	38.5	-1	-1	-1
1/17/2019	6:31:20 PM	405	398	23	17	17	45	16	17	16	17	16	17	16	21	25.7	37.1	38.5	-1	-1	-1
1/17/2019	6:31:20 PM	608	399	22	18	17	45	16	17	17	17	16	17	16	20	25.7	37.1	38.5	-1	-1	-1
1/17/2019	6:31:20 PM	811	400	22	17	18	45	17	16	17	17	16	17	16	21	25.7	37.1	38.5	-1	-1	-1
1/17/2019	6:31:21 PM	14	401	22	18	17	45	16	17	16	17	16	17	16	21	25.7	37.1	38.5	-1	-1	-1
1/17/2019	6:31:21 PM	202	402	22	18	17	45	16	16	16	17	16	17	17	21	25.7	37.1	38.5	-1	-1	-1
1/17/2019	6:31:21 PM	405	403	22	17	18	45	17	16	17	16	16	17	17	21	25.7	37.1	38.5	-1	-1	-1
1/17/2019	6:31:21 PM	608	404	22	17	17	45	16	16	16	17	16	17	16	21	25.7	37.1	38.5	-1	-1	-1
1/17/2019	6:31:21 PM	811	405	23	18	18	45	16	17	17	17	17	17	17	21	25.7	37.1	38.5	-1	-1	-1
1/17/2019	6:31:22 PM	14	406	23	17	18	45	17	16	17	17	16	17	16	21	25.7	37.1	38.5	-1	-1	-1
1/17/2019	6:31:22 PM	202	407	23	17	18	45	17	16	17	17	16	18	16	21	25.7	37.1	38.5	-1	-1	-1
1/17/2019	6:31:22 PM	405	408	22	18	17	45	16	16	17	17	16	17	17	21	25.7	37.1	38.5	-1	-1	-1
1/17/2019	6:31:22 PM	608	409	23	17	18	45	17	16	17	16	16	17	16	21	25.7	37.1	38.5	-1	-1	-1
1/17/2019	6:31:22 PM	811	410	22	18	18	45	16	17	16	17	16	18	16	21	25.7	37.1	38.5	-1	-1	-1
1/17/2019	6:31:23 PM	11	411	22	18	18	45	16	17	16	17	16	17	17	20	25.7	37.1	38.5	-1	-1	-1
1/17/2019	6:31:23 PM	214	412	23	17	18	45	17	16	17	17	16	17	17	21	25.7	37.1	38.5	-1	-1	-1
1/17/2019	6:31:23 PM	401	413	23	17	18	45	17	16	16	17	16	17	16	21	25.7	37.1	38.5	-1	-1	-1
1/17/2019	6:31:23 PM	605	414	22	18	17	45	16	17	17	16	16	17	17	20	25.7	37.1	38.5	-1	-1	-1
1/17/2019	6:31:23 PM	808	415	23	17	18	45	17	16	16	17	16	17	16	21	25.7	37.1	38.5	-1	-1	-1
1/17/2019	6:31:24 PM	11	416	22	17	17	45	16	17	17	17	16	17	17	21	25.7	37.1	38.5	-1	-1	-1
1/17/2019	6:31:24 PM	214	417	23	18	18	45	17	16	17	16	17	17	16	21	25.7	37.1	38.5	-1	-1	-1
1/17/2019	6:31:24 PM	401	418	23	17	18	45	17	16	17	17	16	17	16	21	25.7	37.1	38.5	-1	-1	-1
1/17/2019	6:31:24 PM	605	419	22	18	17	45	16	17	17	17	16	17	16	20	25.7	37.1	38.5	-1	-1	-1
1/17/2019	6:31:24 PM	808	420	23	17	18	45	17	16	17	16	16	17	16	21	25.7	37.1	38.5	-1	-1	-1
1/17/2019	6:31:25 PM	11	421	22	18	17	45	16	17	16	17	16	17	17	21	25.7	37.1	38.5	-1	-1	-1
1/17/2019	6:31:25 PM	214	422	22	18	17	45	16	17	17	17	17	17	17	20	25.7	37.1	38.5	-1	-1	-1
1/17/2019	6:31:25 PM	401	423	22	18	17	45	17	17	16	16	17	17	16	20	25.7	37.1	38.5	-1	-1	-1
1/17/2019	6:31:25 PM	605	424	23	17	18	44	16	17	16	16	16	17	16	21	25.7	37.1	38.5	-1	-1	-1
1/17/2019	6:31:25 PM	808	425	22	18	17	45	16	17	16	17	16	17	16	21	25.7	37.1	38.5	-1	-1	-1
1/17/2019	6:31:26 PM	11	426	23	18	18	45	17	16	17	16	17	17	16	21	25.7	37.1	38.5	-1	-1	-1
1/17/2019	6:31:26 PM	201	427	23	17	17	45	17	17	17	17	16	17	16	21	25.7	37.1	38.5	-1	-1	-1
1/17/2019	6:31:26 PM	405	428	22	18	17	45	16	17	16	16	16	17	16	21	25.7	37.1	38.5	-1	-1	-1
1/17/2019	6:31:26 PM	608	429	22	17	18	45	16	16	17	16	16	17	16	21	25.7	37.1	38.5	-1	-1	-1
1/17/2019	6:31:26 PM	811	430	23	17	17	45	17	17	16	17	16	17	16	21	25.7	37.1	38.5	-1	-1	-1
1/17/2019	6:31:27 PM	9	431	22	18	17	45	17	17	16	17	16	17	16	20	25.7	37.1	38.5	-1	-1	-1
1/17/2019	6:31:27 PM	212	432	23	17	18	45	17	16	17	17	17	17	16	21	25.7	37.1	38.5	-1	-1	-1
1/17/2019	6:31:27 PM	415	433	22	18	17	45	16	17	17	17	16	17	17	21	25.7	37.1	38.5	-1	-1	-1
1/17/2019	6:31:27 PM	603	434	22	18	17	45	16	17	17	17	16	17	17	21	25.7	37.1	38.7	-1	-1	-1
1/17/2019	6:31:27 PM	806	435	23	17	18	44	17	16	17	17	16	17	16	21	25.7	37.1	38.7	-1	-1	-1
1/17/2019	6:31:28 PM	9	436	22	18	17	45	16	17	16	16	16	17	16	21	25.7	37.1	38.7	-1	-1	-1
1/17/2019	6:31:28 PM	212	437	23	17	18	45	17	16	17	16	16	17	16	21	25.7	37.1	38.7	-1	-1	-1
1/17/2019	6:31:28 PM	415	438	23	18	18	45	16	17	16	17	16	17	16	20	25.7	37.1	38.7	-1	-1	-1
1/17/2019	6:31:28 PM	603	439	22	18	17	45	16	17	16	17	16	17	16	20	25.7	37.1	38.7	-1	-1	-1
1/17/2019	6:31:28 PM	806	440	23	17	18	45	17	17	17	16	16	17	16	21	25.7	37.1	38.7	-1	-1	-1
1/17/2019	6:31:29 PM	9	441	22	17	17	45	16	17	16	17	16	17	16	21	25.7	37.1	38.7	-1	-1	-1
1/17/2019	6:31:29 PM	212	442	22	18	17	45	17	17	17	17	17	17	17	20	25.7	37.1	38.7	-1	-1	-1
1/17/2019	6:31:29 PM	415	443	23	17	18	45	16	17	17	17	16	17	16	21	25.7	37.1	38.7	-1	-1	-1
1/17/2019	6:31:29 PM	603	444	22	17	17	45	16	17	16	17	16	17	16	20	25.7	37.1	38.7	-1	-1	-1
1/17/2019	6:31:29 PM	806	445	23	17	18	44	17	16	17	16	16	17	16	21	25.7	37.1	38.7	-1	-1	-1
1/17/2019	6:31:30 PM	9	446	22	17	17	45	16	16	16	17	16	17	16	20	25.7	37.1	38.7	-1	-1	-1
1/17/2019	6:31:30 PM	212	447	22	18	18	45	17	16	17	16	17	17	17	20	25.7	37.1	38.7	-1	-1	-1
1/17/2019	6:31:30 PM	415	448	23	18	17	45	16	17	16	17	16	17	16	21	25.7	37.1	38.7	-1	-1	-1
1/17/2019	6:31:30 PM	603	449	22	18	17	45	16	17	17	17	16	17	17	20	25.7	37.1	38.7	-1	-1	-1
1/17/2019	6:31:30 PM	806	450	23	17	18	44	17	16	16	16	16	17	16	20	25.7	37.1	38.7	-1	-1	-1
1/17/2019	6:31:31 PM	9	451	22	18	17	45	16	17	16	17	16	17	16	20	25.7	37.1	38.7	-1	-1	-1
1/17/2019	6:31:31 PM	212	452	23	17	18	44	17	16	17	17	16	17	16	21	25.7	37.1	38.7	-1	-1	-1
1/17/2019	6:31:31 PM	415	453	22	18	17	45	16	17	17	17	16	17	17	20	25.7	37.1	38.7	-1	-1	-1
1/17/2019	6:31:31 PM	603	454	22	18	17	45	16	17	16	16	16	17	17	20	25.7	37.1	38.7	-1	-1	-1
1/17/2019	6:31:31 PM	806	455	23	17	18	45	17	16	17	17	16	17	17	21	25.7	37.1	38.7	-1	-1	-1
1/17/2019	6:31:32 PM	9	456	23	17	18	45	16	17	16	17	16	17	16	21	25.7	37.1	38.7	-1	-1	-1
1/17/2019	6:31:32 PM	212	457	22	18	17	45	16	17	17	17	17	17	17	20	25.7	37.1	38.7	-1	-1	-1
1/17/2019	6:31:32 PM	415	458	23	18	18	44	17	16	17	16	17	17	16	20	25.7	37.1	38.7	-1	-1	-1
1/17/2019	6:31:32 PM	603	459	23	17	17	44	16	17	16	17	16	17	16	21	25.7	37.1	38.7	-1	-1	-1
1/17/2019	6:31:32 PM	806	460	22	18	17	45	16	17	16	17	16	17	16	20	25.7	37.1	38.7	-1	-1	-1
1/17/2019	6:31:33 PM	9	461	23	17	18	44	17	16	17	17	16	17	16	21	25.7	37.1	38.7	-1	-1	-1
1/17/2019	6:31:33 PM	212	462	23	17	18	45	16	17	16	17	16	17	16	21	25.7	37.1	38.7	-1	-1	-1
1/17/2019	6:31:33 PM	415	463	22	18	18	45	16	17	17	17	16	17	16	20	25.7	37.1	38.7	-1	-1	-1
1/17/2019	6:31:33 PM	603	464	22	17	18	44	17	16	17	16	16	17	16	20	25.7	37.1	38.7	-1	-1	-1
1/17/2019	6:31:33 PM	806	465	22	17	17	45	16	17	16	17	16	17	16	20	25.7	37.1	38.7	-1	-1	-1
1/17/2019	6:31:34 PM	9	466	22	18	18	44	17	17	17	16	17	17	17	20	25.7	37.1	38.7	-1	-1	-1
1/17/2019	6:31:34 PM	212	467	23	17	18	45	16	17	17	17	16	17	16	21	25.7	37.1	38.7	-1	-1	-1
1/17/2019	6:31:34 PM	415	468	22	17	17	45	17	17	17	17	17	17	17	20	25.7	37.1	38.7	-1	-1	-1
1/17/2019	6:31:34 PM	603	469	22	17	17	44	17	17	17	16	17	17	16	20	25.7	37.1	38.7	-1	-1	-1
1/17/2019	6:31:34 PM	806	470	23	17	17	44	17	17	16	17	16	17	16	21	25.7	37.1	38.7	-1	-1	-1
1/17/2019	6:31:35 PM	9	471	22	18	17	45	16	17	17	17	17	17	17	20	25.7	37.1	38.7	-1	-1	-1
1/17/2019	6:31:35 PM	212	472	23	17	18	44	17	16	17	17	17	17	16	21	25.7	37.1	38.7	-1	-1	-1
1/17/2019	6:31:35 PM	415	473	22	18	18	45	16	16	16	17	16	17	16	21	25.7	37.1	38.7	-1	-1	-1
1/17/2019	6:31:35 PM	603	474	22	18	17	45	16	16	16	17	16	17	16	20	25.7	37.1	38.7	-1	-1	-1
1/17/2019	6:31:35 PM	806	475	22	17	18	44	17	16	17	16	16	17	16	20	25.7	37.1	38.7	-1	-1	-1
1/17/2019	6:31:36 PM	9	476	22	18	17	45	16	17	17	17	16	17	16	20	25.7	37.1	34.1	-1	-1	-1
1/17/2019	6:31:36 PM	212	477	23	18	18	44	17	16	17	16	17	17	16	20	25.7	37.1	34.1	-1	-1	-1
1/17/2019	6:31:36 PM	415	478	23	17	17	45	16	16	16	17	16	17	16	20	25.7	37.1	34.1	-1	-1	-1
1/17/2019	6:31:36 PM	603	479	22	18	17	45	16	17	17	16	16	17	16	20	25.7	37.1	34.1	-1	-1	-1
1/17/2019	6:31:36 PM	806	480	23	17	18	44	17	16	16	17	16	17	16	20	25.7	37.1	34.1	-1	-1	-1
1/17/2019	6:31:37 PM	9	481	22	18	17	45	16	17	17	17	17	17	17	20	25.7	37.1	34.1	-1	-1	-1
1/17/2019	6:31:37 PM	212	482	23	17	18	44	17	16	17	17	16	17	16	20	25.7	37.1	34.1	-1	-1	-1
1/17/2019	6:31:37 PM	415	483	22	18	17	45	16	16	17	17	16	17	17	20	25.7	37.1	34.1	-1	-1	-1
1/17/2019	6:31:37 PM	603	484	22	17	17	44	17	16	17	16	16	17	16	20	25.7	37.1	34.1	-1	-1	-1
1/17/2019	6:31:37 PM	806	485	23	17	17	45	16	17	16	17	16	17	16	20	25.7	37.1	34.1	-1	-1	-1
1/17/2019	6:31:38 PM	9	486	22	18	18	45	16	16	17	17	17	17	17	20	25.7	37.1	34.1	-1	-1	-1
1/17/2019	6:31:38 PM	212	487	22	17	18	44	17	16	17	17	16	17	17	21	25.7	37.1	34.1	-1	-1	-1
1/17/2019	6:31:38 PM	415	488	22	17	18	45	16	17	17	17	16	17	16	20	25.7	37.1	34.1	-1	-1	-1
1/17/2019	6:31:38 PM	603	489	22	18	17	45	16	17	17	17	16	17	17	20	25.7	37.1	34.1	-1	-1	-1
1/17/2019	6:31:38 PM	806	490	23	17	18	44	17	17	17	17	16	17	16	21	25.7	37.1	34.1	-1	-1	-1
1/17/2019	6:31:39 PM	9	491	22	18	17	45	16	17	17	17	16	17	17	20	25.7	37.1	34.1	-1	-1	-1
1/17/2019	6:31:39 PM	212	492	22	17	18	44	17	16	17	17	17	17	17	20	25.7	37.1	34.1	-1	-1	-1
1/17/2019	6:31:39 PM	415	493	22	18	17	45	16	17	16	17	16	17	16	20	25.7	37.1	34.1	-1	-1	-1
1/17/2019	6:31:39 PM	603	494	22	18	17	45	16	17	16	17	16	17	16	20	25.7	37.1	34.1	-1	-1	-1
1/17/2019	6:31:39 PM	806	495	22	17	18	44	17	16	17	17	16	17	16	20	25.7	37.1	34.1	-1	-1	-1
1/17/2019	6:31:40 PM	9	496	22	18	17	45	16	17	16	17	17	17	16	20	25.7	37.1	34.1	-1	-1	-1
1/17/2019	6:31:40 PM	212	497	23	18	18	44	17	16	16	16	17	17	17	20	25.7	37.1	34.1	-1	-1	-1
1/17/2019	6:31:40 PM	415	498	22	18	18	45	16	17	16	17	16	17	16	20	25.7	37.1	34.1	-1	-1	-1
1/17/2019	6:31:40 PM	603	499	22	18	17	45	16	16	17	16	17	17	17	20	25.7	37.1	34.1	-1	-1	-1
1/17/2019	6:31:40 PM	806	500	23	18	17	45	16	17	16	17	16	17	16	21	25.7	37.1	34.1	-1	-1	-1
1/17/2019	6:31:41 PM	9	501	22	18	18	45	17	17	17	16	17	17	17	20	25.7	37.1	34.1	-1	-1	-1
1/17/2019	6:31:41 PM	212	502	23	17	18	44	17	17	17	17	16	17	17	21	25.7	37.1	34.1	-1	-1	-1
1/17/2019	6:31:41 PM	415	503	22	18	17	45	16	17	16	16	16	17	16	20	25.7	37.1	34.1	-1	-1	-1
1/17/2019	6:31:41 PM	603	504	22	17	17	44	17	16	17	16	17	17	16	20	25.7	37.1	34.1	-1	-1	-1
1/17/2019	6:31:41 PM	806	505	22	18	17	44	16	17	16	17	16	17	16	20	25.7	37.1	34.1	-1	-1	-1
1/17/2019	6:31:42 PM	9	506	22	18	18	45	17	17	17	17	16	17	17	20	25.7	37.1	34.1	-1	-1	-1
1/17/2019	6:31:42 PM	212	507	23	17	18	45	16	17	17	17	16	17	16	21	25.7	37.1	34.1	-1	-1	-1
1/17/2019	6:31:42 PM	415	508	22	17	17	44	16	16	17	17	17	17	16	20	25.7	37.1	34.1	-1	-1	-1
1/17/2019	6:31:42 PM	603	509	23	17	18	44	16	16	17	17	16	17	16	20	25.7	37.1	34.1	-1	-1	-1
1/17/2019	6:31:42 PM	806	510	22	18	17	45	17	17	16	17	16	17	16	20	25.7	37.1	34.1	-1	-1	-1
1/17/2019	6:31:43 PM	9	511	23	17	18	44	17	16	17	17	16	17	16	21	25.7	37.1	34.1	-1	-1	-1
1/17/2019	6:31:43 PM	212	512	22	18	17	45	16	17	17	17	16	17	17	20	25.7	37.1	34.1	-1	-1	-1
1/17/2019	6:31:43 PM	415	513	23	17	18	44	16	17	17	17	16	17	16	21	25.7	37.1	34.1	-1	-1	-1
1/17/2019	6:31:43 PM	603	514	22	18	17	45	16	17	16	17	16	17	16	20	25.7	37.1	34.1	-1	-1	-1
1/17/2019	6:31:43 PM	806	515	23	17	18	44	17	16	17	17	16	17	16	21	25.7	37.1	34.1	-1	-1	-1
1/17/2019	6:31:44 PM	9	516	22	18	17	45	16	17	17	17	16	17	17	20	25.7	37.1	34.1	-1	-1	-1
1/17/2019	6:31:44 PM	212	517	23	18	18	44	17	17	17	17	17	17	16	21	25.7	37.1	34.1	-1	-1	-1
1/17/2019	6:31:44 PM	415	518	22	17	18	45	16	16	17	17	16	17	16	21	25.8	37.2	37.9	-1	-1	-1
1/17/2019	6:31:44 PM	603	519	22	17	17	45	16	17	16	17	16	17	16	21	25.8	37.2	37.9	-1	-1	-1
1/17/2019	6:31:44 PM	806	520	22	18	18	45	17	16	17	17	16	17	17	20	25.8	37.2	37.9	-1	-1	-1
1/17/2019	6:31:45 PM	9	521	23	17	17	44	17	17	17	17	16	17	16	21	25.8	37.2	37.9	-1	-1	-1
1/17/2019	6:31:45 PM	212	522	23	18	17	45	16	17	16	17	16	18	16	21	25.8	37.2	37.9	-1	-1	-1
1/17/2019	6:31:45 PM	415	523	22	18	17	44	17	16	17	16	17	17	16	20	25.8	37.2	37.9	-1	-1	-1
1/17/2019	6:31:45 PM	603	524	23	17	18	44	17	16	17	16	16	17	16	21	25.8	37.2	37.9	-1	-1	-1
1/17/2019	6:31:45 PM	806	525	22	17	17	45	16	17	17	17	16	17	17	21	25.8	37.2	37.9	-1	-1	-1
1/17/2019	6:31:46 PM	9	526	22	17	18	45	17	16	17	17	17	17	17	21	25.8	37.2	37.9	-1	-1	-1
1/17/2019	6:31:46 PM	212	527	23	17	18	45	16	16	17	17	16	17	16	21	25.8	37.2	37.9	-1	-1	-1
1/17/2019	6:31:46 PM	415	528	22	18	17	45	16	16	17	17	16	17	17	20	25.8	37.2	37.9	-1	-1	-1
1/17/2019	6:31:46 PM	603	529	22	18	17	44	17	16	17	16	17	17	16	20	25.8	37.2	37.9	-1	-1	-1
1/17/2019	6:31:46 PM	806	530	23	18	17	45	17	17	17	17	16	17	16	21	25.8	37.2	37.9	-1	-1	-1
1/17/2019	6:31:47 PM	9	531	22	18	18	45	16	16	17	17	17	17	17	21	25.8	37.2	37.9	-1	-1	-1
1/17/2019	6:31:47 PM	212	532	23	17	18	45	17	17	17	17	16	17	16	21	25.8	37.2	37.9	-1	-1	-1
1/17/2019	6:31:47 PM	415	533	22	18	17	45	16	17	17	17	16	17	16	20	25.8	37.2	37.9	-1	-1	-1
1/17/2019	6:31:47 PM	603	534	22	18	17	45	16	17	16	17	16	17	16	20	25.8	37.2	37.9	-1	-1	-1
1/17/2019	6:31:47 PM	806	535	23	17	18	45	16	17	16	17	16	17	16	21	25.8	37.2	37.9	-1	-1	-1
1/17/2019	6:31:48 PM	9	536	22	18	17	45	16	17	17	17	16	17	17	21	25.8	37.2	37.9	-1	-1	-1
1/17/2019	6:31:48 PM	212	537	23	18	18	45	17	16	17	16	17	17	16	21	25.8	37.2	37.9	-1	-1	-1
1/17/2019	6:31:48 PM	415	538	22	18	17	45	16	17	16	17	16	17	16	21	25.8	37.2	37.9	-1	-1	-1
1/17/2019	6:31:48 PM	603	539	22	18	17	45	16	17	16	17	16	17	16	20	25.8	37.2	37.9	-1	-1	-1
1/17/2019	6:31:48 PM	806	540	23	17	18	45	17	17	16	17	16	18	16	21	25.8	37.2	37.9	-1	-1	-1
1/17/2019	6:31:49 PM	9	541	22	18	17	45	16	17	17	17	16	17	17	21	25.8	37.2	37.9	-1	-1	-1
1/17/2019	6:31:49 PM	212	542	22	18	18	45	17	16	17	17	17	17	17	21	25.8	37.2	37.9	-1	-1	-1
1/17/2019	6:31:49 PM	415	543	22	17	17	45	16	16	16	17	16	17	16	21	25.8	37.2	37.9	-1	-1	-1
1/17/2019	6:31:49 PM	603	544	22	18	17	45	16	16	16	17	16	17	16	21	25.8	37.2	37.9	-1	-1	-1
1/17/2019	6:31:49 PM	806	545	23	17	18	45	17	17	17	17	16	18	16	21	25.8	37.2	37.9	-1	-1	-1
1/17/2019	6:31:50 PM	9	546	22	18	17	45	16	17	17	17	16	17	17	21	25.8	37.2	37.9	-1	-1	-1
1/17/2019	6:31:50 PM	212	547	23	17	18	45	17	16	17	17	16	17	16	21	25.8	37.2	37.9	-1	-1	-1
1/17/2019	6:31:50 PM	415	548	22	18	17	45	16	16	17	16	17	17	17	21	25.8	37.2	37.9	-1	-1	-1
1/17/2019	6:31:50 PM	603	549	22	18	17	44	17	16	17	16	17	17	17	20	25.8	37.2	37.9	-1	-1	-1
1/17/2019	6:31:50 PM	806	550	23	18	17	45	16	17	16	17	16	17	16	21	25.8	37.2	37.9	-1	-1	-1
1/17/2019	6:31:51 PM	9	551	22	18	17	45	16	17	15	17	16	17	16	21	25.8	37.2	37.9	-1	-1	-1
1/17/2019	6:31:51 PM	212	552	23	18	18	44	17	16	16	16	16	17	16	21	25.8	37.2	37.9	-1	-1	-1
1/17/2019	6:31:51 PM	415	553	22	17	17	45	16	17	16	17	16	17	16	21	25.8	37.2	37.9	-1	-1	-1
1/17/2019	6:31:51 PM	603	554	22	18	17	45	16	16	16	17	16	17	17	21	25.8	37.2	37.9	-1	-1	-1
1/17/2019	6:31:51 PM	806	555	23	17	18	45	17	16	16	17	16	17	16	21	25.8	37.2	37.9	-1	-1	-1
1/17/2019	6:31:52 PM	9	556	22	18	17	45	17	17	17	17	17	17	17	21	25.8	37.2	37.9	-1	-1	-1
1/17/2019	6:31:52 PM	212	557	23	18	18	44	17	17	17	17	17	17	16	21	25.8	37.2	37.9	-1	-1	-1
1/17/2019	6:31:52 PM	415	558	22	17	17	45	16	17	16	17	16	17	16	21	25.8	37.2	37.9	-1	-1	-1
1/17/2019	6:31:52 PM	603	559	22	18	17	45	16	17	17	17	16	17	17	21	25.8	37.2	37.9	-1	-1	-1
1/17/2019	6:31:52 PM	806	560	23	18	17	45	16	17	16	17	16	17	16	21	25.7	37.2	39.0	-1	-1	-1
1/17/2019	6:31:53 PM	9	561	22	18	17	45	17	16	17	17	17	17	17	21	25.7	37.2	39.0	-1	-1	-1
1/17/2019	6:31:53 PM	212	562	22	17	18	45	16	17	16	17	16	18	16	21	25.7	37.2	39.0	-1	-1	-1
1/17/2019	6:31:53 PM	415	563	22	17	17	45	16	16	17	16	17	17	17	20	25.7	37.2	39.0	-1	-1	-1
1/17/2019	6:31:53 PM	603	564	23	17	18	44	17	16	16	17	16	17	16	21	25.7	37.2	39.0	-1	-1	-1
1/17/2019	6:31:53 PM	806	565	22	18	17	45	16	16	17	17	16	17	17	21	25.7	37.2	39.0	-1	-1	-1
1/17/2019	6:31:54 PM	9	566	23	17	18	45	17	16	17	16	16	17	16	21	25.7	37.2	39.0	-1	-1	-1
1/17/2019	6:31:54 PM	212	567	22	17	17	45	16	17	16	17	16	17	16	21	25.7	37.2	39.0	-1	-1	-1
1/17/2019	6:31:54 PM	415	568	22	17	18	44	17	16	17	17	16	17	16	21	25.7	37.2	39.0	-1	-1	-1
1/17/2019	6:31:54 PM	603	569	23	17	18	44	16	16	17	17	16	17	16	21	25.7	37.2	39.0	-1	-1	-1
1/17/2019	6:31:54 PM	806	570	22	18	17	45	16	16	17	17	17	17	17	21	25.7	37.2	39.0	-1	-1	-1
1/17/2019	6:31:55 PM	9	571	23	17	18	45	17	17	17	17	16	17	16	21	25.7	37.2	39.0	-1	-1	-1
1/17/2019	6:31:55 PM	212	572	22	17	18	45	17	17	17	17	17	17	17	21	25.7	37.2	39.0	-1	-1	-1
1/17/2019	6:31:55 PM	415	573	23	17	17	45	16	17	16	17	16	18	16	21	25.7	37.2	39.0	-1	-1	-1
1/17/2019	6:31:55 PM	603	574	22	18	17	45	16	17	17	17	16	17	16	21	25.7	37.2	39.0	-1	-1	-1
1/17/2019	6:31:55 PM	806	575	23	17	18	45	17	17	17	17	16	17	16	21	25.7	37.2	39.0	-1	-1	-1
1/17/2019	6:31:56 PM	9	576	22	18	17	45	17	17	17	17	16	17	17	21	25.7	37.2	39.0	-1	-1	-1
1/17/2019	6:31:56 PM	212	577	23	17	17	45	16	16	17	17	16	18	16	21	25.7	37.2	39.0	-1	-1	-1
1/17/2019	6:31:56 PM	415	578	22	17	17	45	16	16	17	17	17	17	17	21	25.7	37.2	39.0	-1	-1	-1
1/17/2019	6:31:56 PM	603	579	23	17	18	45	16	17	16	17	16	17	16	21	25.7	37.2	39.0	-1	-1	-1
1/17/2019	6:31:56 PM	806	580	23	18	18	45	17	16	17	17	17	17	17	21	25.7	37.2	39.0	-1	-1	-1
1/17/2019	6:31:57 PM	9	581	23	17	18	45	17	17	16	17	16	17	16	21	25.7	37.2	39.0	-1	-1	-1
1/17/2019	6:31:57 PM	212	582	23	18	17	45	17	17	16	17	17	17	16	21	25.7	37.2	39.0	-1	-1	-1
1/17/2019	6:31:57 PM	415	583	23	17	17	45	17	16	17	16	16	17	16	21	25.7	37.2	39.0	-1	-1	-1
1/17/2019	6:31:57 PM	603	584	23	17	18	45	17	16	16	17	16	17	16	21	25.7	37.2	39.0	-1	-1	-1
1/17/2019	6:31:57 PM	806	585	22	18	17	45	17	16	17	17	17	17	17	21	25.7	37.2	39.0	-1	-1	-1
1/17/2019	6:31:58 PM	9	586	23	17	18	45	17	17	17	17	16	17	16	21	25.7	37.2	39.0	-1	-1	-1
1/17/2019	6:31:58 PM	212	587	22	18	17	45	16	17	16	17	16	17	17	21	25.7	37.2	39.0	-1	-1	-1
1/17/2019	6:31:58 PM	415	588	23	17	18	44	17	16	16	17	16	17	16	21	25.7	37.2	39.0	-1	-1	-1
1/17/2019	6:31:58 PM	603	589	23	17	17	44	17	17	16	17	16	17	16	21	25.7	37.2	39.0	-1	-1	-1
1/17/2019	6:31:58 PM	806	590	23	18	18	45	17	16	17	17	17	17	17	21	25.7	37.2	39.0	-1	-1	-1
1/17/2019	6:31:59 PM	9	591	23	17	18	45	17	16	17	17	16	18	16	21	25.7	37.2	39.0	-1	-1	-1
1/17/2019	6:31:59 PM	212	592	22	17	18	45	17	16	16	17	17	17	17	21	25.7	37.2	39.0	-1	-1	-1
1/17/2019	6:31:59 PM	415	593	23	17	18	44	16	16	16	17	16	17	16	21	25.7	37.2	39.0	-1	-1	-1
1/17/2019	6:31:59 PM	603	594	22	17	17	45	16	17	17	17	16	17	16	21	25.7	37.2	39.0	-1	-1	-1
1/17/2019	6:31:59 PM	806	595	23	17	18	44	17	16	17	17	16	17	16	21	25.7	37.2	39.0	-1	-1	-1
1/17/2019	6:32:00 PM	9	596	22	18	17	45	16	16	16	17	16	17	17	21	25.7	37.2	39.0	-1	-1	-1
1/17/2019	6:32:00 PM	212	597	22	17	18	45	17	16	16	16	16	17	16	21	25.7	37.2	39.0	-1	-1	-1
1/17/2019	6:32:00 PM	415	598	22	18	17	45	16	17	16	17	16	17	16	21	25.7	37.2	39.0	-1	-1	-1
1/17/2019	6:32:00 PM	603	599	22	18	18	45	16	17	17	17	16	17	16	20	25.7	37.2	39.0	-1	-1	-1
1/17/2019	6:32:00 PM	806	600	23	17	18	45	16	17	16	17	16	17	16	21	25.7	37.2	39.0	-1	-1	-1
1/17/2019	6:32:01 PM	9	601	22	18	18	45	16	17	17	17	17	17	17	20	25.7	37.2	39.0	-1	-1	-1
1/17/2019	6:32:01 PM	212	602	22	17	17	45	16	17	16	17	16	17	16	21	25.7	37.3	39.4	-1	-1	-1
1/17/2019	6:32:01 PM	415	603	22	17	17	45	16	17	17	16	16	17	17	20	25.7	37.3	39.4	-1	-1	-1
1/17/2019	6:32:01 PM	603	604	23	17	18	45	17	17	17	17	16	17	16	21	25.7	37.3	39.4	-1	-1	-1
1/17/2019	6:32:01 PM	806	605	22	18	17	45	17	17	17	17	16	17	17	20	25.7	37.3	39.4	-1	-1	-1
1/17/2019	6:32:02 PM	9	606	23	17	18	44	17	17	17	17	16	17	16	21	25.7	37.3	39.4	-1	-1	-1
1/17/2019	6:32:02 PM	212	607	22	18	17	45	16	16	16	17	16	17	17	20	25.7	37.3	39.4	-1	-1	-1
1/17/2019	6:32:02 PM	415	608	23	17	18	44	16	16	17	17	16	17	16	21	25.7	37.3	39.4	-1	-1	-1
1/17/2019	6:32:02 PM	603	609	22	18	17	45	16	17	17	17	16	17	17	21	25.7	37.3	39.4	-1	-1	-1
1/17/2019	6:32:02 PM	806	610	23	17	18	44	17	17	17	17	16	17	16	21	25.7	37.3	39.4	-1	-1	-1
1/17/2019	6:32:03 PM	9	611	22	18	17	45	16	17	17	17	16	17	17	20	25.7	37.3	39.4	-1	-1	-1
1/17/2019	6:32:03 PM	212	612	22	17	17	45	16	16	16	17	16	18	16	21	25.7	37.3	39.4	-1	-1	-1
1/17/2019	6:32:03 PM	415	613	22	18	17	45	16	16	16	17	16	17	16	21	25.7	37.3	39.4	-1	-1	-1
1/17/2019	6:32:03 PM	603	614	22	17	18	45	17	16	17	17	16	17	16	21	25.7	37.3	39.4	-1	-1	-1
1/17/2019	6:32:03 PM	806	615	22	17	18	45	17	16	17	16	16	17	16	21	25.7	37.3	39.4	-1	-1	-1
1/17/2019	6:32:04 PM	9	616	22	18	18	45	17	16	17	17	17	17	17	20	25.7	37.3	39.4	-1	-1	-1
1/17/2019	6:32:04 PM	212	617	22	17	17	45	16	17	16	17	16	17	16	21	25.7	37.3	39.4	-1	-1	-1
1/17/2019	6:32:04 PM	415	618	22	17	17	44	16	16	17	16	17	17	17	20	25.7	37.3	39.4	-1	-1	-1
1/17/2019	6:32:04 PM	603	619	23	17	18	44	17	17	17	17	16	17	16	21	25.7	37.3	39.4	-1	-1	-1
1/17/2019	6:32:04 PM	806	620	22	18	17	45	16	17	17	17	17	17	17	21	25.7	37.3	39.4	-1	-1	-1
1/17/2019	6:32:05 PM	9	621	23	17	18	45	17	16	17	17	16	17	16	21	25.7	37.3	39.4	-1	-1	-1
1/17/2019	6:32:05 PM	212	622	22	18	17	45	16	17	17	17	17	17	17	21	25.7	37.3	39.4	-1	-1	-1
1/17/2019	6:32:05 PM	415	623	23	17	18	44	17	16	17	16	16	17	16	21	25.7	37.3	39.4	-1	-1	-1
1/17/2019	6:32:05 PM	602	624	22	18	17	45	16	17	17	17	16	17	17	21	25.7	37.3	39.4	-1	-1	-1
1/17/2019	6:32:05 PM	805	625	23	17	18	45	17	16	17	16	17	17	16	21	25.7	37.3	39.4	-1	-1	-1
1/17/2019	6:32:06 PM	8	626	22	18	17	45	16	17	17	17	16	18	16	21	25.7	37.3	39.4	-1	-1	-1
1/17/2019	6:32:06 PM	212	627	23	17	18	44	16	16	17	17	16	17	16	21	25.7	37.3	39.4	-1	-1	-1
1/17/2019	6:32:06 PM	415	628	22	18	17	45	16	16	17	16	17	17	17	20	25.7	37.3	39.4	-1	-1	-1
1/17/2019	6:32:06 PM	602	629	23	17	18	44	17	16	17	17	16	17	16	21	25.7	37.3	39.4	-1	-1	-1
1/17/2019	6:32:06 PM	805	630	22	18	17	45	16	17	17	17	16	17	17	21	25.7	37.3	39.4	-1	-1	-1
1/17/2019	6:32:07 PM	8	631	23	17	18	45	16	16	17	17	16	17	16	21	25.7	37.3	39.4	-1	-1	-1
1/17/2019	6:32:07 PM	212	632	22	18	17	45	16	17	17	17	16	17	17	21	25.7	37.3	39.4	-1	-1	-1
1/17/2019	6:32:07 PM	415	633	23	17	18	44	16	16	16	17	16	17	16	21	25.7	37.3	39.4	-1	-1	-1
1/17/2019	6:32:07 PM	607	634	22	18	17	45	16	17	17	17	16	17	16	21	25.7	37.3	39.4	-1	-1	-1
1/17/2019	6:32:07 PM	810	635	23	17	18	45	16	16	17	17	16	18	16	21	25.7	37.3	39.4	-1	-1	-1
1/17/2019	6:32:08 PM	13	636	22	18	17	45	16	17	17	17	17	17	17	21	25.7	37.3	39.4	-1	-1	-1
1/17/2019	6:32:08 PM	201	637	22	17	18	44	17	17	17	17	16	17	16	21	25.7	37.3	39.4	-1	-1	-1
1/17/2019	6:32:08 PM	404	638	22	18	17	45	16	17	17	17	16	17	17	21	25.7	37.3	39.4	-1	-1	-1
1/17/2019	6:32:08 PM	607	639	23	17	18	45	17	17	16	17	16	18	16	21	25.7	37.3	39.4	-1	-1	-1
1/17/2019	6:32:08 PM	802	640	22	18	17	45	16	16	17	17	17	17	17	21	25.7	37.3	39.4	-1	-1	-1
1/17/2019	6:32:09 PM	5	641	23	17	18	45	16	17	16	17	16	18	16	21	25.7	37.3	39.4	-1	-1	-1
1/17/2019	6:32:09 PM	208	642	23	17	18	45	17	16	17	17	16	17	17	21	25.7	37.3	39.4	-1	-1	-1
1/17/2019	6:32:09 PM	411	643	22	18	17	45	16	17	16	17	16	17	16	21	25.7	37.3	39.4	-1	-1	-1
1/17/2019	6:32:09 PM	645	644	22	18	17	45	16	17	16	17	16	17	16	21	25.7	37.2	37.9	-1	-1	-1
1/17/2019	6:32:09 PM	802	645	23	17	17	45	16	17	16	17	16	18	16	21	25.7	37.2	37.9	-1	-1	-1
1/17/2019	6:32:10 PM	5	646	22	18	17	45	16	17	16	17	16	17	17	21	25.7	37.2	37.9	-1	-1	-1
1/17/2019	6:32:10 PM	208	647	22	17	18	45	17	17	17	17	16	17	17	21	25.7	37.2	37.9	-1	-1	-1
1/17/2019	6:32:10 PM	411	648	22	17	18	45	16	16	16	17	16	18	16	21	25.7	37.2	37.9	-1	-1	-1
1/17/2019	6:32:10 PM	614	649	22	18	17	45	16	16	16	17	16	17	17	21	25.7	37.2	37.9	-1	-1	-1
1/17/2019	6:32:10 PM	802	650	22	17	18	45	17	16	17	17	17	17	17	21	25.7	37.2	37.9	-1	-1	-1
1/17/2019	6:32:11 PM	5	651	23	17	18	45	16	17	17	17	16	18	16	21	25.7	37.2	37.9	-1	-1	-1
1/17/2019	6:32:11 PM	208	652	22	17	17	45	16	17	17	17	17	17	16	21	25.7	37.2	37.9	-1	-1	-1
1/17/2019	6:32:11 PM	411	653	23	17	18	44	17	16	16	17	16	17	16	21	25.7	37.2	37.9	-1	-1	-1
1/17/2019	6:32:11 PM	614	654	22	18	17	45	16	17	16	17	16	17	17	21	25.7	37.2	37.9	-1	-1	-1
1/17/2019	6:32:11 PM	802	655	22	18	17	45	16	17	17	17	17	17	17	21	25.7	37.2	37.9	-1	-1	-1
1/17/2019	6:32:12 PM	5	656	23	17	18	45	17	17	17	17	16	18	16	21	25.7	37.2	37.9	-1	-1	-1
1/17/2019	6:32:12 PM	208	657	23	18	17	45	16	17	16	17	16	17	17	21	25.7	37.2	37.9	-1	-1	-1
1/17/2019	6:32:12 PM	411	658	23	17	18	45	17	16	16	17	16	17	16	21	25.7	37.2	37.9	-1	-1	-1
1/17/2019	6:32:12 PM	630	659	22	18	17	45	16	17	17	17	16	17	17	21	25.7	37.2	37.9	-1	-1	-1
1/17/2019	6:32:12 PM	802	660	22	18	17	45	17	17	17	17	17	17	17	21	25.7	37.2	37.9	-1	-1	-1
1/17/2019	6:32:13 PM	5	661	23	17	18	45	16	16	17	17	16	17	16	21	25.7	37.2	37.9	-1	-1	-1
1/17/2019	6:32:13 PM	208	662	23	18	18	45	16	17	16	17	16	17	16	21	25.7	37.2	37.9	-1	-1	-1
1/17/2019	6:32:13 PM	411	663	22	17	18	45	17	16	17	17	16	17	16	21	25.7	37.2	37.9	-1	-1	-1
1/17/2019	6:32:13 PM	614	664	22	17	17	45	16	17	16	17	16	18	16	21	25.7	37.2	37.9	-1	-1	-1
1/17/2019	6:32:13 PM	802	665	22	18	17	45	16	17	16	17	16	17	16	21	25.7	37.2	37.9	-1	-1	-1
1/17/2019	6:32:14 PM	5	666	23	18	18	45	17	17	16	17	16	17	16	21	25.7	37.2	37.9	-1	-1	-1
1/17/2019	6:32:14 PM	208	667	22	17	18	45	16	17	16	17	16	17	16	21	25.7	37.2	37.9	-1	-1	-1
1/17/2019	6:32:14 PM	411	668	23	17	18	45	17	16	16	16	16	17	16	21	25.7	37.2	37.9	-1	-1	-1
1/17/2019	6:32:14 PM	614	669	22	17	18	45	16	17	16	17	16	17	16	21	25.7	37.2	37.9	-1	-1	-1
1/17/2019	6:32:14 PM	802	670	22	18	17	45	16	17	16	17	17	17	17	21	25.7	37.2	37.9	-1	-1	-1
1/17/2019	6:32:15 PM	5	671	23	17	18	45	17	17	17	17	16	18	16	21	25.7	37.2	37.9	-1	-1	-1
1/17/2019	6:32:15 PM	208	672	22	18	17	45	16	17	17	17	16	17	17	21	25.7	37.2	37.9	-1	-1	-1
1/17/2019	6:32:15 PM	411	673	23	17	18	44	16	16	17	17	16	17	16	21	25.7	37.2	37.9	-1	-1	-1
1/17/2019	6:32:15 PM	614	674	22	18	17	45	16	17	16	17	16	17	16	20	25.7	37.2	37.9	-1	-1	-1
1/17/2019	6:32:15 PM	802	675	22	17	18	45	17	17	17	16	17	17	17	21	25.7	37.2	37.9	-1	-1	-1
1/17/2019	6:32:16 PM	5	676	22	18	17	45	16	17	16	17	16	17	17	20	25.7	37.2	37.9	-1	-1	-1
1/17/2019	6:32:16 PM	208	677	22	17	18	45	16	16	17	17	17	17	17	20	25.7	37.2	37.9	-1	-1	-1
1/17/2019	6:32:16 PM	411	678	23	17	18	44	16	16	17	17	16	17	16	21	25.7	37.2	37.9	-1	-1	-1
1/17/2019	6:32:16 PM	614	679	22	17	17	45	16	17	16	17	16	17	16	21	25.7	37.2	37.9	-1	-1	-1
1/17/2019	6:32:16 PM	802	680	23	18	17	45	17	17	17	17	17	17	17	20	25.7	37.2	37.9	-1	-1	-1
1/17/2019	6:32:17 PM	5	681	23	17	18	44	17	17	17	17	16	18	16	21	25.7	37.2	37.9	-1	-1	-1
1/17/2019	6:32:17 PM	208	682	22	18	17	45	16	16	17	17	16	17	17	20	25.7	37.2	37.9	-1	-1	-1
1/17/2019	6:32:17 PM	411	683	22	17	18	44	17	16	17	17	16	17	16	21	25.7	37.2	37.9	-1	-1	-1
1/17/2019	6:32:17 PM	614	684	22	17	17	45	16	17	16	17	16	17	16	21	25.7	37.2	37.9	-1	-1	-1
1/17/2019	6:32:17 PM	802	685	22	18	17	45	16	17	17	17	17	17	17	20	25.7	37.2	37.9	-1	-1	-1
1/17/2019	6:32:18 PM	5	686	23	18	17	44	17	17	17	17	16	17	16	21	25.7	37.2	37.9	-1	-1	-1
1/17/2019	6:32:18 PM	208	687	22	18	17	45	16	16	17	17	17	17	17	21	25.7	37.2	37.9	-1	-1	-1
1/17/2019	6:32:18 PM	411	688	23	17	18	44	17	16	16	16	16	17	16	21	25.7	37.2	37.9	-1	-1	-1
1/17/2019	6:32:18 PM	614	689	22	17	17	45	16	17	16	17	16	17	16	21	25.7	37.2	37.9	-1	-1	-1
1/17/2019	6:32:18 PM	802	690	23	17	18	45	17	17	17	17	17	17	17	21	25.7	37.2	37.9	-1	-1	-1
1/17/2019	6:32:19 PM	5	691	23	18	17	45	16	17	16	17	16	18	16	21	25.7	37.2	37.9	-1	-1	-1
1/17/2019	6:32:19 PM	208	692	23	17	18	44	17	16	17	16	16	17	16	21	25.7	37.2	37.9	-1	-1	-1
1/17/2019	6:32:19 PM	411	693	22	17	17	44	16	16	16	17	16	18	16	21	25.7	37.2	37.9	-1	-1	-1
1/17/2019	6:32:19 PM	614	694	22	18	18	45	17	17	17	17	16	17	17	21	25.7	37.2	37.9	-1	-1	-1
1/17/2019	6:32:19 PM	802	695	23	17	18	44	17	17	17	17	17	17	16	21	25.7	37.2	37.9	-1	-1	-1
1/17/2019	6:32:20 PM	5	696	23	18	17	45	16	17	16	17	16	17	16	21	25.7	37.2	37.9	-1	-1	-1
1/17/2019	6:32:20 PM	208	697	22	17	17	44	17	17	16	16	17	17	16	20	25.7	37.2	37.9	-1	-1	-1
1/17/2019	6:32:20 PM	411	698	22	18	17	45	16	17	16	17	16	17	16	21	25.7	37.2	37.9	-1	-1	-1
1/17/2019	6:32:20 PM	614	699	23	17	17	44	17	16	17	17	16	17	16	21	25.7	37.2	37.9	-1	-1	-1
1/17/2019	6:32:20 PM	802	700	23	18	18	44	16	17	16	17	16	18	16	21	25.7	37.2	37.9	-1	-1	-1
1/17/2019	6:32:21 PM	5	701	22	18	17	45	16	17	17	17	17	17	17	20	25.7	37.2	37.9	-1	-1	-1
1/17/2019	6:32:21 PM	208	702	23	17	17	44	16	17	16	17	16	18	16	21	25.7	37.2	37.9	-1	-1	-1
1/17/2019	6:32:21 PM	411	703	22	18	17	44	16	17	17	17	16	17	16	20	25.7	37.2	37.9	-1	-1	-1
1/17/2019	6:32:21 PM	614	704	23	18	17	45	16	17	16	17	16	18	16	21	25.7	37.2	37.9	-1	-1	-1
1/17/2019	6:32:21 PM	802	705	22	18	17	45	16	17	16	17	16	17	17	21	25.7	37.2	37.9	-1	-1	-1
1/17/2019	6:32:22 PM	5	706	23	17	17	44	17	17	17	17	16	17	16	21	25.7	37.2	37.9	-1	-1	-1
1/17/2019	6:32:22 PM	208	707	22	17	17	44	17	17	17	16	17	17	17	20	25.7	37.2	37.9	-1	-1	-1
1/17/2019	6:32:22 PM	411	708	22	17	17	45	16	17	16	17	16	18	16	21	25.7	37.2	37.9	-1	-1	-1
1/17/2019	6:32:22 PM	614	709	22	18	18	45	16	17	17	17	17	17	17	21	25.7	37.2	37.9	-1	-1	-1
1/17/2019	6:32:22 PM	802	710	22	18	18	44	17	17	17	17	17	17	17	21	25.7	37.2	37.9	-1	-1	-1
1/17/2019	6:32:23 PM	5	711	22	17	18	44	16	17	16	17	16	17	16	21	25.7	37.2	37.9	-1	-1	-1
1/17/2019	6:32:23 PM	208	712	22	17	17	44	16	16	17	17	16	17	17	20	25.7	37.2	37.9	-1	-1	-1
1/17/2019	6:32:23 PM	411	713	23	17	18	44	16	16	17	17	16	17	16	21	25.7	37.2	37.9	-1	-1	-1
1/17/2019	6:32:23 PM	614	714	22	18	17	45	17	16	17	17	17	17	17	20	25.7	37.2	37.9	-1	-1	-1
1/17/2019	6:32:23 PM	802	715	23	18	18	44	17	16	17	17	17	17	17	21	25.7	37.2	37.9	-1	-1	-1
1/17/2019	6:32:24 PM	5	716	22	17	17	45	16	17	16	17	16	17	16	21	25.7	37.2	37.9	-1	-1	-1
1/17/2019	6:32:24 PM	208	717	22	17	18	44	16	17	17	16	17	17	16	20	25.7	37.2	37.9	-1	-1	-1
1/17/2019	6:32:24 PM	411	718	23	17	18	44	17	17	16	17	16	18	16	21	25.7	37.2	37.9	-1	-1	-1
1/17/2019	6:32:24 PM	614	719	22	18	17	45	17	17	17	17	17	17	17	21	25.7	37.2	37.9	-1	-1	-1
1/17/2019	6:32:24 PM	802	720	23	18	18	44	17	16	17	17	17	17	17	21	25.7	37.2	37.9	-1	-1	-1
1/17/2019	6:32:25 PM	5	721	22	18	17	45	16	17	16	17	16	17	17	21	25.7	37.2	37.9	-1	-1	-1
1/17/2019	6:32:25 PM	208	722	22	17	18	44	17	16	17	16	16	17	16	21	25.7	37.2	37.9	-1	-1	-1
1/17/2019	6:32:25 PM	411	723	22	18	17	45	16	17	17	17	16	17	16	21	25.7	37.2	37.9	-1	-1	-1
1/17/2019	6:32:25 PM	614	724	23	17	18	44	17	17	17	17	16	17	16	21	25.7	37.2	37.9	-1	-1	-1
1/17/2019	6:32:25 PM	802	725	23	17	18	44	17	16	17	17	16	17	16	21	25.7	37.2	37.9	-1	-1	-1
1/17/2019	6:32:26 PM	5	726	22	18	17	44	17	16	17	16	16	17	16	20	25.7	37.2	37.9	-1	-1	-1
1/17/2019	6:32:26 PM	208	727	23	17	18	44	16	16	17	17	16	17	16	21	25.7	37.2	37.9	-1	-1	-1
1/17/2019	6:32:26 PM	411	728	22	18	18	45	16	17	17	17	16	17	17	21	25.7	37.2	38.2	-1	-1	-1
1/17/2019	6:32:26 PM	614	729	23	17	18	44	17	17	16	17	16	17	16	21	25.7	37.2	38.2	-1	-1	-1
1/17/2019	6:32:26 PM	802	730	22	17	17	45	16	17	16	17	16	17	16	21	25.7	37.2	38.2	-1	-1	-1
1/17/2019	6:32:27 PM	5	731	23	17	18	44	17	16	17	17	16	17	16	21	25.7	37.2	38.2	-1	-1	-1
1/17/2019	6:32:27 PM	208	732	22	17	17	45	16	17	16	17	16	17	16	21	25.7	37.2	38.2	-1	-1	-1
1/17/2019	6:32:27 PM	411	733	23	17	18	44	17	16	17	17	16	17	16	21	25.7	37.2	38.2	-1	-1	-1
1/17/2019	6:32:27 PM	614	734	22	18	17	45	16	17	16	17	16	18	16	21	25.7	37.2	38.2	-1	-1	-1
1/17/2019	6:32:27 PM	802	735	22	18	17	44	16	17	17	17	16	17	17	21	25.7	37.2	38.2	-1	-1	-1
1/17/2019	6:32:28 PM	5	736	22	17	17	45	16	17	16	17	16	18	16	21	25.7	37.2	38.2	-1	-1	-1
1/17/2019	6:32:28 PM	208	737	22	17	18	44	16	16	17	17	17	17	16	20	25.7	37.2	38.2	-1	-1	-1
1/17/2019	6:32:28 PM	411	738	22	18	17	45	16	16	16	17	16	18	16	21	25.7	37.2	38.2	-1	-1	-1
1/17/2019	6:32:28 PM	614	739	23	17	18	44	17	16	17	16	17	17	17	21	25.7	37.2	38.2	-1	-1	-1
1/17/2019	6:32:28 PM	802	740	23	18	18	44	17	17	16	17	16	17	16	21	25.7	37.2	38.2	-1	-1	-1
1/17/2019	6:32:29 PM	5	741	22	18	17	44	17	17	17	17	17	17	17	20	25.7	37.2	38.2	-1	-1	-1
1/17/2019	6:32:29 PM	208	742	23	17	18	44	16	16	17	17	16	17	16	21	25.7	37.2	38.2	-1	-1	-1
1/17/2019	6:32:29 PM	411	743	22	18	17	45	16	17	17	17	17	17	17	20	25.7	37.2	38.2	-1	-1	-1
1/17/2019	6:32:29 PM	614	744	23	17	18	44	17	17	17	17	16	18	16	21	25.7	37.2	38.2	-1	-1	-1
1/17/2019	6:32:29 PM	802	745	23	17	18	45	16	17	16	17	16	17	16	21	25.7	37.2	38.2	-1	-1	-1
1/17/2019	6:32:30 PM	5	746	23	17	18	44	17	16	17	17	16	17	16	21	25.7	37.2	38.2	-1	-1	-1
1/17/2019	6:32:30 PM	208	747	22	18	17	44	16	17	17	17	16	17	16	21	25.7	37.2	38.2	-1	-1	-1
1/17/2019	6:32:30 PM	411	748	23	17	18	44	17	16	17	17	16	17	16	21	25.7	37.2	38.2	-1	-1	-1
1/17/2019	6:32:30 PM	614	749	23	18	17	45	16	17	16	17	17	18	16	21	25.7	37.2	38.2	-1	-1	-1
1/17/2019	6:32:30 PM	802	750	22	17	17	44	17	16	17	17	17	17	16	20	25.7	37.2	38.2	-1	-1	-1
1/17/2019	6:32:31 PM	5	751	22	17	17	45	16	17	16	17	16	18	16	21	25.7	37.2	38.2	-1	-1	-1
1/17/2019	6:32:31 PM	208	752	22	17	18	44	16	16	17	16	17	17	17	21	25.7	37.2	38.2	-1	-1	-1
1/17/2019	6:32:31 PM	411	753	22	18	17	45	16	17	17	17	16	18	16	21	25.7	37.2	38.2	-1	-1	-1
1/17/2019	6:32:31 PM	614	754	23	17	18	44	17	16	17	17	16	17	16	21	25.7	37.2	38.2	-1	-1	-1
1/17/2019	6:32:31 PM	802	755	22	18	17	44	17	17	16	17	16	17	16	21	25.7	37.2	38.2	-1	-1	-1
1/17/2019	6:32:32 PM	5	756	22	18	17	44	17	17	17	17	17	17	16	20	25.7	37.2	38.2	-1	-1	-1
1/17/2019	6:32:32 PM	208	757	23	17	17	44	16	17	16	17	16	18	16	21	25.7	37.2	38.2	-1	-1	-1
1/17/2019	6:32:32 PM	411	758	23	18	18	44	17	16	17	17	17	17	17	21	25.7	37.2	38.2	-1	-1	-1
1/17/2019	6:32:32 PM	614	759	23	18	17	44	16	17	16	17	16	18	16	21	25.7	37.2	38.2	-1	-1	-1
1/17/2019	6:32:32 PM	802	760	22	18	17	44	16	17	16	17	17	17	17	20	25.7	37.2	38.2	-1	-1	-1
1/17/2019	6:32:33 PM	5	761	23	17	17	44	16	17	16	17	16	17	16	21	25.7	37.2	38.2	-1	-1	-1
1/17/2019	6:32:33 PM	208	762	22	18	17	44	17	16	17	16	17	17	17	21	25.7	37.2	38.2	-1	-1	-1
1/17/2019	6:32:33 PM	411	763	22	18	17	45	16	17	16	17	16	18	16	21	25.7	37.2	38.2	-1	-1	-1
1/17/2019	6:32:33 PM	614	764	23	18	18	45	17	17	17	17	17	17	17	21	25.7	37.2	38.2	-1	-1	-1
1/17/2019	6:32:33 PM	802	765	23	17	17	44	17	16	17	17	16	17	16	21	25.7	37.2	38.2	-1	-1	-1
1/17/2019	6:32:34 PM	5	766	22	18	17	44	17	17	17	16	17	17	17	20	25.7	37.2	38.2	-1	-1	-1
1/17/2019	6:32:34 PM	208	767	23	17	17	44	16	17	16	17	16	17	16	21	25.7	37.2	38.2	-1	-1	-1
1/17/2019	6:32:34 PM	411	768	23	17	18	44	17	16	17	16	17	17	17	21	25.7	37.2	38.2	-1	-1	-1
1/17/2019	6:32:34 PM	614	769	22	18	17	45	16	17	17	17	16	17	17	20	25.7	37.2	38.2	-1	-1	-1
1/17/2019	6:32:34 PM	802	770	22	17	18	44	17	16	16	16	16	17	16	21	25.7	37.2	36.3	-1	-1	-1
1/17/2019	6:32:35 PM	5	771	22	18	17	45	16	16	17	17	16	17	17	20	25.7	37.2	36.3	-1	-1	-1
1/17/2019	6:32:35 PM	208	772	23	17	18	44	16	16	17	16	16	17	16	21	25.7	37.2	36.3	-1	-1	-1
1/17/2019	6:32:35 PM	411	773	23	18	17	45	16	16	16	17	16	17	16	20	25.7	37.2	36.3	-1	-1	-1
1/17/2019	6:32:35 PM	614	774	23	18	17	44	17	17	17	17	17	17	17	20	25.7	37.2	36.3	-1	-1	-1
1/17/2019	6:32:35 PM	802	775	23	17	18	44	17	16	17	17	16	17	16	21	25.7	37.2	36.3	-1	-1	-1
1/17/2019	6:32:36 PM	5	776	22	17	17	45	16	17	16	17	16	17	16	20	25.7	37.2	36.3	-1	-1	-1
1/17/2019	6:32:36 PM	208	777	23	17	18	44	17	16	17	16	17	17	16	20	25.7	37.2	36.3	-1	-1	-1
1/17/2019	6:32:36 PM	411	778	22	18	17	45	16	17	16	17	16	17	16	20	25.7	37.2	36.3	-1	-1	-1
1/17/2019	6:32:36 PM	614	779	22	18	18	44	17	17	17	17	17	17	17	20	25.7	37.2	36.3	-1	-1	-1
1/17/2019	6:32:36 PM	802	780	23	17	18	44	17	17	17	17	16	17	16	21	25.7	37.2	36.3	-1	-1	-1
1/17/2019	6:32:37 PM	5	781	22	18	17	45	16	17	17	16	16	17	17	20	25.7	37.2	36.3	-1	-1	-1
1/17/2019	6:32:37 PM	208	782	22	17	18	44	17	16	17	17	16	17	16	21	25.7	37.2	36.3	-1	-1	-1
1/17/2019	6:32:37 PM	411	783	22	18	17	45	16	17	16	17	16	17	17	20	25.7	37.2	36.3	-1	-1	-1
1/17/2019	6:32:37 PM	614	784	23	17	18	44	17	16	17	17	17	17	16	21	25.7	37.2	36.3	-1	-1	-1
1/17/2019	6:32:37 PM	802	785	23	17	18	44	16	17	16	17	16	17	16	21	25.7	37.2	36.3	-1	-1	-1
1/17/2019	6:32:38 PM	5	786	22	18	17	44	16	16	17	16	17	17	17	20	25.7	37.2	36.3	-1	-1	-1
1/17/2019	6:32:38 PM	208	787	23	18	17	44	16	16	16	17	16	17	16	21	25.7	37.2	36.3	-1	-1	-1
1/17/2019	6:32:38 PM	411	788	22	18	18	44	16	16	17	17	16	17	17	20	25.7	37.2	36.3	-1	-1	-1
1/17/2019	6:32:38 PM	614	789	23	17	18	44	17	16	17	17	16	17	16	21	25.7	37.2	36.3	-1	-1	-1
1/17/2019	6:32:38 PM	802	790	22	17	17	44	16	17	16	17	16	17	16	21	25.7	37.2	36.3	-1	-1	-1
1/17/2019	6:32:39 PM	5	791	22	17	18	44	17	16	17	16	16	17	16	20	25.7	37.2	36.3	-1	-1	-1
1/17/2019	6:32:39 PM	208	792	22	18	17	45	16	17	16	17	16	18	16	21	25.7	37.2	36.3	-1	-1	-1
1/17/2019	6:32:39 PM	411	793	23	18	18	44	17	17	17	17	17	17	17	21	25.7	37.2	36.3	-1	-1	-1
1/17/2019	6:32:39 PM	614	794	23	18	17	44	17	17	16	17	16	17	16	20	25.7	37.2	36.3	-1	-1	-1
1/17/2019	6:32:39 PM	802	795	22	18	17	44	16	17	16	17	16	17	17	20	25.7	37.2	36.3	-1	-1	-1
1/17/2019	6:32:40 PM	5	796	23	17	18	44	16	16	16	17	16	17	16	21	25.7	37.2	36.3	-1	-1	-1
1/17/2019	6:32:40 PM	208	797	22	18	18	44	16	17	17	17	17	17	17	20	25.7	37.2	36.3	-1	-1	-1
1/17/2019	6:32:40 PM	411	798	23	17	18	44	17	17	17	17	16	18	16	21	25.7	37.2	36.3	-1	-1	-1
1/17/2019	6:32:40 PM	614	799	22	18	17	44	17	17	17	17	17	17	17	20	25.7	37.2	36.3	-1	-1	-1
1/17/2019	6:32:40 PM	802	800	23	17	18	44	17	16	17	17	16	17	16	21	25.7	37.2	36.3	-1	-1	-1
1/17/2019	6:32:41 PM	5	801	22	18	17	45	16	17	17	17	16	17	17	21	25.7	37.2	36.3	-1	-1	-1
1/17/2019	6:32:41 PM	208	802	23	17	18	44	16	17	17	17	16	18	16	21	25.7	37.2	36.3	-1	-1	-1
1/17/2019	6:32:41 PM	411	803	22	18	18	44	17	16	17	16	17	17	17	21	25.7	37.2	36.3	-1	-1	-1
1/17/2019	6:32:41 PM	614	804	22	17	17	44	16	16	16	17	16	18	16	21	25.7	37.2	36.3	-1	-1	-1
1/17/2019	6:32:41 PM	802	805	22	18	17	45	16	17	16	17	16	17	16	20	25.7	37.2	36.3	-1	-1	-1
1/17/2019	6:32:42 PM	5	806	23	17	18	44	17	16	17	17	16	17	16	21	25.7	37.2	36.3	-1	-1	-1
1/17/2019	6:32:42 PM	208	807	22	18	17	45	16	17	16	17	16	17	16	21	25.7	37.2	36.3	-1	-1	-1
1/17/2019	6:32:42 PM	411	808	23	17	18	44	17	16	17	16	17	17	17	21	25.7	37.2	36.3	-1	-1	-1
1/17/2019	6:32:42 PM	614	809	22	17	18	45	16	17	16	17	16	17	16	21	25.7	37.2	36.3	-1	-1	-1
1/17/2019	6:32:42 PM	802	810	22	18	17	44	16	17	16	16	16	17	17	20	25.7	37.2	36.3	-1	-1	-1
1/17/2019	6:32:43 PM	5	811	22	18	17	44	16	17	16	17	16	18	16	21	25.7	37.2	36.3	-1	-1	-1
1/17/2019	6:32:43 PM	208	812	22	18	17	45	16	17	16	17	16	17	16	20	25.7	37.2	39.8	-1	-1	-1
1/17/2019	6:32:43 PM	411	813	23	17	18	44	16	17	16	17	16	18	16	21	25.7	37.2	39.8	-1	-1	-1
1/17/2019	6:32:43 PM	645	814	23	17	18	44	17	16	16	17	16	18	16	21	25.7	37.2	39.8	-1	-1	-1
1/17/2019	6:32:43 PM	802	815	23	17	18	44	17	16	17	17	16	17	16	21	25.7	37.2	39.8	-1	-1	-1
1/17/2019	6:32:44 PM	5	816	22	18	18	44	17	16	17	17	16	17	17	21	25.7	37.2	39.8	-1	-1	-1
1/17/2019	6:32:44 PM	208	817	23	18	18	44	16	17	17	17	16	18	16	21	25.7	37.2	39.8	-1	-1	-1
1/17/2019	6:32:44 PM	411	818	23	18	18	44	17	17	17	17	17	17	17	21	25.7	37.2	39.8	-1	-1	-1
1/17/2019	6:32:44 PM	614	819	22	18	17	45	16	17	16	17	16	17	16	20	25.7	37.2	39.8	-1	-1	-1
1/17/2019	6:32:44 PM	802	820	22	18	17	44	16	17	17	16	16	17	17	20	25.7	37.2	39.8	-1	-1	-1
1/17/2019	6:32:45 PM	2	821	23	18	18	45	16	17	16	17	16	18	16	21	25.7	37.2	39.8	-1	-1	-1
1/17/2019	6:32:45 PM	205	822	22	18	18	45	17	17	17	17	16	17	17	20	25.7	37.2	39.8	-1	-1	-1
1/17/2019	6:32:45 PM	408	823	23	18	18	45	16	17	17	17	16	18	16	21	25.7	37.2	39.8	-1	-1	-1
1/17/2019	6:32:45 PM	611	824	22	18	18	45	17	16	17	17	17	17	17	20	25.7	37.2	39.8	-1	-1	-1
1/17/2019	6:32:45 PM	814	825	22	17	17	45	16	17	17	17	16	18	16	21	25.7	37.2	39.8	-1	-1	-1
1/17/2019	6:32:46 PM	2	826	22	18	17	45	16	16	17	17	16	17	17	20	25.7	37.2	39.8	-1	-1	-1
1/17/2019	6:32:46 PM	205	827	22	18	17	45	16	17	16	17	16	18	16	21	25.7	37.2	39.8	-1	-1	-1
1/17/2019	6:32:46 PM	408	828	22	18	18	45	17	17	17	17	17	17	17	21	25.7	37.2	39.8	-1	-1	-1
1/17/2019	6:32:46 PM	608	829	23	18	17	45	16	17	16	17	16	18	16	21	25.7	37.2	39.8	-1	-1	-1
1/17/2019	6:32:46 PM	812	830	23	18	18	44	17	16	17	17	16	17	17	21	25.7	37.2	39.8	-1	-1	-1
1/17/2019	6:32:47 PM	15	831	22	18	17	45	16	17	16	17	16	17	17	21	25.7	37.2	39.8	-1	-1	-1
1/17/2019	6:32:47 PM	202	832	22	17	18	45	17	16	16	16	16	17	17	21	25.7	37.2	39.8	-1	-1	-1
1/17/2019	6:32:47 PM	405	833	22	18	17	45	16	17	16	17	16	17	17	21	25.7	37.2	39.8	-1	-1	-1
1/17/2019	6:32:47 PM	608	834	23	17	18	44	17	17	17	17	16	17	16	21	25.7	37.2	39.8	-1	-1	-1
1/17/2019	6:32:47 PM	812	835	22	17	17	45	16	17	17	17	17	17	16	20	25.7	37.2	39.8	-1	-1	-1
1/17/2019	6:32:48 PM	15	836	23	17	17	44	16	17	16	17	16	18	16	21	25.7	37.2	39.8	-1	-1	-1
1/17/2019	6:32:48 PM	207	837	22	18	17	45	16	16	16	17	16	18	16	21	25.7	37.2	39.8	-1	-1	-1
1/17/2019	6:32:48 PM	410	838	23	18	18	44	17	16	17	16	17	17	17	21	25.7	37.2	39.8	-1	-1	-1
1/17/2019	6:32:48 PM	613	839	22	18	17	45	16	17	16	17	16	17	16	20	25.7	37.2	39.8	-1	-1	-1
1/17/2019	6:32:48 PM	801	840	22	18	17	44	16	17	17	16	17	17	17	20	25.7	37.2	39.8	-1	-1	-1
1/17/2019	6:32:49 PM	4	841	23	18	17	44	16	17	16	17	16	17	16	21	25.7	37.2	39.8	-1	-1	-1
1/17/2019	6:32:49 PM	207	842	22	18	17	44	17	16	17	17	17	17	17	20	25.7	37.2	39.8	-1	-1	-1
1/17/2019	6:32:49 PM	410	843	23	18	18	44	16	17	17	17	16	17	16	21	25.7	37.2	39.8	-1	-1	-1
1/17/2019	6:32:49 PM	613	844	22	17	18	44	17	16	17	17	16	17	16	21	25.7	37.2	39.8	-1	-1	-1
1/17/2019	6:32:49 PM	801	845	23	17	18	44	16	16	17	17	16	17	16	21	25.7	37.2	39.8	-1	-1	-1
1/17/2019	6:32:50 PM	4	846	22	18	17	45	17	17	17	17	17	17	16	20	25.7	37.2	39.8	-1	-1	-1
1/17/2019	6:32:50 PM	207	847	22	17	17	44	16	17	16	17	16	18	16	21	25.7	37.2	39.8	-1	-1	-1
1/17/2019	6:32:50 PM	410	848	22	17	17	45	16	17	17	17	17	17	16	20	25.7	37.2	39.8	-1	-1	-1
1/17/2019	6:32:50 PM	613	849	22	17	17	44	16	17	17	17	16	18	16	21	25.7	37.2	39.8	-1	-1	-1
1/17/2019	6:32:50 PM	801	850	22	18	17	44	16	17	17	17	16	17	16	20	25.7	37.2	39.8	-1	-1	-1
1/17/2019	6:32:51 PM	4	851	23	18	18	44	16	17	16	17	16	18	16	21	25.7	37.2	39.8	-1	-1	-1
1/17/2019	6:32:51 PM	207	852	22	18	18	44	16	16	17	17	16	17	17	21	25.7	37.2	39.8	-1	-1	-1
1/17/2019	6:32:51 PM	410	853	22	17	17	45	17	17	17	17	16	18	16	21	25.7	37.2	39.8	-1	-1	-1
1/17/2019	6:32:51 PM	613	854	22	17	17	44	16	16	17	16	17	17	17	20	25.7	37.2	38.5	-1	-1	-1
1/17/2019	6:32:51 PM	801	855	23	17	18	44	17	17	17	17	16	17	16	21	25.7	37.2	38.5	-1	-1	-1
1/17/2019	6:32:52 PM	4	856	22	18	17	45	17	16	17	17	17	17	16	20	25.7	37.2	38.5	-1	-1	-1
1/17/2019	6:32:52 PM	207	857	23	17	18	44	17	16	17	17	16	18	16	21	25.7	37.2	38.5	-1	-1	-1
1/17/2019	6:32:52 PM	410	858	22	17	18	44	17	17	17	17	17	17	17	20	25.7	37.2	38.5	-1	-1	-1
1/17/2019	6:32:52 PM	613	859	22	17	17	45	16	16	16	17	16	18	16	21	25.7	37.2	38.5	-1	-1	-1
1/17/2019	6:32:52 PM	801	860	22	18	17	45	16	16	17	17	16	17	17	20	25.7	37.2	38.5	-1	-1	-1
1/17/2019	6:32:53 PM	4	861	23	17	18	45	17	17	17	17	16	18	16	21	25.7	37.2	38.5	-1	-1	-1
1/17/2019	6:32:53 PM	207	862	23	18	18	44	17	17	17	16	17	17	17	21	25.7	37.2	38.5	-1	-1	-1
1/17/2019	6:32:53 PM	410	863	23	18	17	45	16	17	16	17	16	17	16	21	25.7	37.2	38.5	-1	-1	-1
1/17/2019	6:32:53 PM	613	864	23	17	18	44	17	16	16	16	16	17	16	21	25.7	37.2	38.5	-1	-1	-1
1/17/2019	6:32:53 PM	801	865	22	17	17	44	16	17	16	17	16	17	16	21	25.7	37.2	38.5	-1	-1	-1
1/17/2019	6:32:54 PM	4	866	23	17	18	44	17	17	16	17	16	18	16	21	25.7	37.2	38.5	-1	-1	-1
1/17/2019	6:32:54 PM	207	867	22	18	18	45	17	17	17	17	17	17	17	20	25.7	37.2	38.5	-1	-1	-1
1/17/2019	6:32:54 PM	410	868	23	17	17	44	16	17	16	17	16	18	16	21	25.7	37.2	38.5	-1	-1	-1
1/17/2019	6:32:54 PM	613	869	22	18	17	44	16	16	17	17	16	17	17	20	25.7	37.2	38.5	-1	-1	-1
1/17/2019	6:32:54 PM	801	870	22	17	17	44	17	17	17	16	16	17	16	20	25.7	37.2	38.5	-1	-1	-1
1/17/2019	6:32:55 PM	4	871	22	18	17	45	16	17	17	17	17	17	17	21	25.7	37.2	38.5	-1	-1	-1
1/17/2019	6:32:55 PM	207	872	23	17	18	44	17	16	17	17	16	17	16	21	25.7	37.2	38.5	-1	-1	-1
1/17/2019	6:32:55 PM	410	873	22	18	17	45	16	17	17	17	17	17	17	20	25.7	37.2	38.5	-1	-1	-1
1/17/2019	6:32:55 PM	613	874	23	17	18	44	16	16	16	17	16	17	16	21	25.7	37.2	38.5	-1	-1	-1
1/17/2019	6:32:55 PM	801	875	22	17	17	45	16	17	17	17	16	17	16	21	25.7	37.2	38.5	-1	-1	-1
1/17/2019	6:32:56 PM	4	876	23	17	18	44	17	16	17	17	16	17	16	21	25.7	37.2	38.5	-1	-1	-1
1/17/2019	6:32:56 PM	207	877	22	18	17	45	16	17	17	17	16	17	17	20	25.7	37.2	38.5	-1	-1	-1
1/17/2019	6:32:56 PM	410	878	23	17	18	44	16	17	16	17	16	18	16	21	25.7	37.2	38.5	-1	-1	-1
1/17/2019	6:32:56 PM	613	879	22	17	17	45	17	16	17	16	17	17	17	20	25.7	37.2	38.5	-1	-1	-1
1/17/2019	6:32:56 PM	801	880	23	17	18	45	16	16	17	17	16	17	16	21	25.7	37.2	38.5	-1	-1	-1
1/17/2019	6:32:57 PM	4	881	23	18	18	45	17	16	17	17	17	17	17	21	25.7	37.2	38.5	-1	-1	-1
1/17/2019	6:32:57 PM	207	882	22	18	17	45	16	17	16	17	16	17	16	21	25.7	37.2	38.5	-1	-1	-1
1/17/2019	6:32:57 PM	410	883	23	17	18	44	16	16	16	17	16	17	16	21	25.7	37.2	38.5	-1	-1	-1
1/17/2019	6:32:57 PM	613	884	22	18	17	45	16	16	16	17	16	17	17	20	25.7	37.2	38.5	-1	-1	-1
1/17/2019	6:32:57 PM	801	885	22	17	18	44	17	16	17	17	16	17	16	20	25.7	37.2	38.5	-1	-1	-1
1/17/2019	6:32:58 PM	4	886	22	18	17	45	16	17	17	17	17	17	17	20	25.7	37.2	38.5	-1	-1	-1
1/17/2019	6:32:58 PM	207	887	23	17	18	45	16	17	16	17	16	18	16	21	25.7	37.2	38.5	-1	-1	-1
1/17/2019	6:32:58 PM	410	888	22	17	18	45	17	16	17	16	17	17	16	20	25.7	37.2	38.5	-1	-1	-1
1/17/2019	6:32:58 PM	613	889	22	18	17	45	16	17	16	17	16	17	16	20	25.7	37.2	38.5	-1	-1	-1
1/17/2019	6:32:58 PM	801	890	22	18	18	44	17	17	16	16	16	17	17	21	25.7	37.2	38.5	-1	-1	-1
1/17/2019	6:32:59 PM	4	891	22	18	17	45	16	17	16	17	16	17	17	20	25.7	37.2	38.5	-1	-1	-1
1/17/2019	6:32:59 PM	207	892	23	17	18	44	17	16	17	17	16	17	16	21	25.7	37.2	38.5	-1	-1	-1
1/17/2019	6:32:59 PM	410	893	22	18	17	45	16	17	17	17	17	17	17	20	25.7	37.2	38.5	-1	-1	-1
1/17/2019	6:32:59 PM	613	894	22	17	17	45	16	17	16	17	16	18	16	21	25.7	37.2	38.5	-1	-1	-1
1/17/2019	6:32:59 PM	801	895	23	18	18	44	17	16	17	17	16	17	17	21	25.7	37.2	38.5	-1	-1	-1
1/17/2019	6:33:00 PM	4	896	23	18	17	45	17	17	16	17	16	18	16	21	25.7	37.2	22.9	-1	-1	-1
1/17/2019	6:33:00 PM	207	897	23	17	18	44	17	16	16	17	17	17	16	21	25.7	37.2	22.9	-1	-1	-1
1/17/2019	6:33:00 PM	410	898	22	18	17	44	16	16	16	16	17	17	17	20	25.7	37.2	22.9	-1	-1	-1
1/17/2019	6:33:00 PM	613	899	22	18	17	44	16	17	17	17	16	17	17	20	25.7	37.2	22.9	-1	-1	-1
1/17/2019	6:33:00 PM	801	900	22	18	17	45	16	17	16	17	16	18	16	21	25.7	37.2	22.9	-1	-1	-1
1/17/2019	6:33:01 PM	4	901	22	18	17	45	16	17	17	17	17	17	17	20	25.7	37.2	22.9	-1	-1	-1
1/17/2019	6:33:01 PM	207	902	23	18	18	44	17	16	17	17	17	17	16	21	25.7	37.2	22.9	-1	-1	-1
1/17/2019	6:33:01 PM	410	903	23	18	17	44	16	17	16	17	16	18	16	21	25.7	37.2	22.9	-1	-1	-1
1/17/2019	6:33:01 PM	613	904	22	18	17	45	16	17	16	17	16	17	17	20	25.7	37.2	22.9	-1	-1	-1
1/17/2019	6:33:01 PM	801	905	22	18	18	45	17	17	17	17	17	17	17	21	25.7	37.2	22.9	-1	-1	-1
1/17/2019	6:33:02 PM	4	906	23	17	18	44	17	17	17	17	17	17	16	21	25.7	37.2	22.9	-1	-1	-1
1/17/2019	6:33:02 PM	207	907	22	18	17	45	16	17	17	17	16	17	16	20	25.7	37.2	22.9	-1	-1	-1
1/17/2019	6:33:02 PM	410	908	22	18	17	45	17	16	17	16	17	17	17	20	25.7	37.2	22.9	-1	-1	-1
1/17/2019	6:33:02 PM	613	909	23	17	18	44	17	16	17	16	16	17	16	21	25.7	37.2	22.9	-1	-1	-1
1/17/2019	6:33:02 PM	801	910	23	17	18	44	17	17	17	17	16	18	16	21	25.7	37.2	22.9	-1	-1	-1
1/17/2019	6:33:03 PM	4	911	22	18	17	45	17	17	17	17	16	17	17	20	25.7	37.2	22.9	-1	-1	-1
1/17/2019	6:33:03 PM	207	912	22	18	18	44	17	16	17	16	17	17	17	20	25.7	37.2	22.9	-1	-1	-1
1/17/2019	6:33:03 PM	410	913	22	18	17	45	16	17	16	17	16	17	16	20	25.7	37.2	22.9	-1	-1	-1
1/17/2019	6:33:03 PM	613	914	22	18	17	44	16	17	16	16	16	17	16	20	25.7	37.2	22.9	-1	-1	-1
1/17/2019	6:33:03 PM	801	915	23	18	18	44	17	17	17	17	17	17	16	21	25.7	37.2	22.9	-1	-1	-1
1/17/2019	6:33:04 PM	4	916	23	17	18	44	17	17	16	17	16	18	16	21	25.7	37.2	22.9	-1	-1	-1
1/17/2019	6:33:04 PM	207	917	22	18	17	45	16	17	16	17	16	17	17	21	25.7	37.2	22.9	-1	-1	-1
1/17/2019	6:33:04 PM	410	918	22	17	17	44	17	16	17	17	16	17	16	21	25.7	37.2	22.9	-1	-1	-1
1/17/2019	6:33:04 PM	613	919	22	17	17	44	16	16	16	17	16	17	16	21	25.7	37.2	22.9	-1	-1	-1
1/17/2019	6:33:04 PM	801	920	22	18	17	45	16	17	16	17	16	17	16	21	25.7	37.2	22.9	-1	-1	-1
1/17/2019	6:33:05 PM	4	921	23	18	17	44	17	17	17	17	17	17	17	21	25.7	37.2	22.9	-1	-1	-1
1/17/2019	6:33:05 PM	207	922	22	17	18	44	17	17	17	17	16	18	16	21	25.7	37.2	22.9	-1	-1	-1
1/17/2019	6:33:05 PM	410	923	22	18	17	45	16	17	17	17	16	17	17	20	25.7	37.2	22.9	-1	-1	-1
1/17/2019	6:33:05 PM	613	924	22	17	18	44	17	16	17	16	16	17	16	21	25.7	37.2	22.9	-1	-1	-1
1/17/2019	6:33:05 PM	801	925	23	17	18	45	16	16	17	17	16	17	16	21	25.7	37.2	22.9	-1	-1	-1
1/17/2019	6:33:06 PM	4	926	22	18	17	45	16	17	17	17	16	17	17	21	25.7	37.2	22.9	-1	-1	-1
1/17/2019	6:33:06 PM	207	927	23	17	18	44	16	16	17	17	16	17	16	21	25.7	37.2	22.9	-1	-1	-1
1/17/2019	6:33:06 PM	410	928	22	17	17	45	16	17	16	17	16	17	16	21	25.7	37.2	22.9	-1	-1	-1
1/17/2019	6:33:06 PM	613	929	22	17	18	44	16	16	17	16	17	17	16	20	25.7	37.2	22.9	-1	-1	-1
1/17/2019	6:33:06 PM	801	930	23	17	18	44	17	17	17	17	16	18	16	21	25.7	37.2	22.9	-1	-1	-1
1/17/2019	6:33:07 PM	4	931	22	18	17	45	17	17	17	17	17	17	17	21	25.7	37.2	22.9	-1	-1	-1
1/17/2019	6:33:07 PM	207	932	22	18	18	45	17	17	17	17	16	17	16	20	25.7	37.2	22.9	-1	-1	-1
1/17/2019	6:33:07 PM	410	933	23	17	17	44	16	17	17	17	16	18	16	21	25.7	37.2	22.9	-1	-1	-1
1/17/2019	6:33:07 PM	613	934	22	17	17	45	16	17	16	17	16	17	16	21	25.7	37.2	22.9	-1	-1	-1
1/17/2019	6:33:07 PM	801	935	22	18	17	45	16	16	17	17	17	17	17	20	25.7	37.2	22.9	-1	-1	-1
1/17/2019	6:33:08 PM	4	936	23	17	18	44	17	16	17	17	16	17	17	21	25.7	37.2	22.9	-1	-1	-1
1/17/2019	6:33:08 PM	207	937	22	18	18	45	16	17	16	17	16	17	17	21	25.7	37.2	22.9	-1	-1	-1
1/17/2019	6:33:08 PM	410	938	22	18	18	45	16	16	17	17	17	17	17	21	25.7	37.3	24.7	-1	-1	-1
1/17/2019	6:33:08 PM	613	939	22	17	17	44	16	17	16	17	16	18	16	21	25.7	37.3	24.7	-1	-1	-1
1/17/2019	6:33:08 PM	801	940	23	18	17	45	16	17	16	17	16	18	16	21	25.7	37.3	24.7	-1	-1	-1
1/17/2019	6:33:09 PM	4	941	22	18	17	45	17	16	17	17	17	17	17	20	25.7	37.3	24.7	-1	-1	-1
1/17/2019	6:33:09 PM	207	942	23	17	17	44	16	17	16	17	16	18	16	21	25.7	37.3	24.7	-1	-1	-1
1/17/2019	6:33:09 PM	410	943	22	18	17	45	16	17	16	17	16	17	17	20	25.7	37.3	24.7	-1	-1	-1
1/17/2019	6:33:09 PM	613	944	22	17	18	44	17	16	17	16	16	17	16	21	25.7	37.3	24.7	-1	-1	-1
1/17/2019	6:33:09 PM	801	945	23	18	18	44	17	16	17	17	16	18	16	21	25.7	37.3	24.7	-1	-1	-1
1/17/2019	6:33:10 PM	4	946	22	18	18	45	17	17	17	17	17	17	17	20	25.7	37.3	24.7	-1	-1	-1
1/17/2019	6:33:10 PM	207	947	22	17	17	45	16	17	17	17	16	18	16	21	25.7	37.3	24.7	-1	-1	-1
1/17/2019	6:33:10 PM	410	948	22	18	17	45	16	16	17	17	16	17	16	20	25.7	37.3	24.7	-1	-1	-1
1/17/2019	6:33:10 PM	613	949	22	18	17	44	17	16	17	17	16	17	16	20	25.7	37.3	24.7	-1	-1	-1
1/17/2019	6:33:10 PM	801	950	23	17	18	45	17	17	17	17	16	18	16	21	25.7	37.3	24.7	-1	-1	-1
1/17/2019	6:33:11 PM	4	951	22	18	17	45	16	17	17	17	16	17	17	20	25.7	37.3	24.7	-1	-1	-1
1/17/2019	6:33:11 PM	207	952	22	17	18	45	17	16	17	17	16	17	16	21	25.7	37.3	24.7	-1	-1	-1
1/17/2019	6:33:11 PM	410	953	22	18	17	45	16	17	16	17	16	17	16	20	25.7	37.3	24.7	-1	-1	-1
1/17/2019	6:33:11 PM	613	954	22	17	18	44	16	16	17	17	17	17	16	20	25.7	37.3	24.7	-1	-1	-1
1/17/2019	6:33:11 PM	801	955	23	17	18	45	17	17	17	17	16	17	16	21	25.7	37.3	24.7	-1	-1	-1
1/17/2019	6:33:12 PM	4	956	22	18	17	45	16	17	17	17	16	18	16	21	25.7	37.3	24.7	-1	-1	-1
1/17/2019	6:33:12 PM	207	957	23	17	18	44	17	16	17	17	16	17	16	21	25.7	37.3	24.7	-1	-1	-1
1/17/2019	6:33:12 PM	410	958	22	18	17	45	16	17	16	17	16	17	16	21	25.7	37.3	24.7	-1	-1	-1
1/17/2019	6:33:12 PM	613	959	22	18	17	44	17	16	17	17	16	17	16	20	25.7	37.3	24.7	-1	-1	-1
1/17/2019	6:33:12 PM	801	960	23	18	18	45	16	17	17	17	16	18	16	21	25.7	37.3	24.7	-1	-1	-1
1/17/2019	6:33:13 PM	4	961	22	18	18	45	16	16	17	17	17	17	16	20	25.7	37.3	24.7	-1	-1	-1
1/17/2019	6:33:13 PM	207	962	22	17	17	45	16	17	16	17	16	18	16	21	25.7	37.3	24.7	-1	-1	-1
1/17/2019	6:33:13 PM	410	963	22	18	17	45	16	16	17	16	17	17	17	20	25.7	37.3	24.7	-1	-1	-1
1/17/2019	6:33:13 PM	613	964	22	17	18	44	17	16	17	17	16	17	16	21	25.7	37.3	24.7	-1	-1	-1
1/17/2019	6:33:13 PM	801	965	23	17	18	45	17	16	17	17	16	18	16	21	25.7	37.3	24.7	-1	-1	-1
1/17/2019	6:33:14 PM	4	966	22	18	17	45	16	17	16	17	16	17	16	20	25.7	37.3	24.7	-1	-1	-1
1/17/2019	6:33:14 PM	207	967	23	18	17	44	17	16	17	16	17	17	16	20	25.7	37.3	24.7	-1	-1	-1
1/17/2019	6:33:14 PM	410	968	23	17	18	44	16	17	16	17	16	17	16	21	25.7	37.3	24.7	-1	-1	-1
1/17/2019	6:33:14 PM	613	969	22	18	17	45	17	17	16	17	16	17	16	21	25.7	37.3	24.7	-1	-1	-1
1/17/2019	6:33:14 PM	801	970	22	18	17	45	17	17	17	17	17	17	17	20	25.7	37.3	24.7	-1	-1	-1
1/17/2019	6:33:15 PM	4	971	22	17	18	45	17	17	17	17	16	18	16	21	25.7	37.3	24.7	-1	-1	-1
1/17/2019	6:33:15 PM	207	972	22	18	17	45	16	17	16	17	16	17	16	20	25.7	37.3	24.7	-1	-1	-1
1/17/2019	6:33:15 PM	410	973	22	18	18	44	17	16	17	16	16	17	16	21	25.7	37.3	24.7	-1	-1	-1
1/17/2019	6:33:15 PM	613	974	22	17	17	45	16	16	16	17	16	18	16	21	25.7	37.3	24.7	-1	-1	-1
1/17/2019	6:33:15 PM	801	975	22	18	17	45	16	17	16	17	16	17	16	21	25.7	37.3	24.7	-1	-1	-1
1/17/2019	6:33:16 PM	4	976	22	17	18	45	17	17	17	17	17	17	16	21	25.7	37.3	24.7	-1	-1	-1
1/17/2019	6:33:16 PM	207	977	22	18	17	45	16	17	16	17	16	17	16	21	25.7	37.3	24.7	-1	-1	-1
1/17/2019	6:33:16 PM	410	978	22	18	18	45	17	16	17	16	17	17	16	20	25.7	37.3	24.7	-1	-1	-1
1/17/2019	6:33:16 PM	613	979	22	17	17	45	16	16	16	17	16	18	16	21	25.7	37.3	24.7	-1	-1	-1
1/17/2019	6:33:16 PM	801	980	23	18	17	45	16	17	16	17	16	18	16	21	25.7	37.3	24.4	-1	-1	-1
1/17/2019	6:33:17 PM	4	981	22	18	18	45	17	17	17	17	17	17	16	20	25.7	37.3	24.4	-1	-1	-1
1/17/2019	6:33:17 PM	207	982	23	17	17	45	16	17	16	17	16	18	16	21	25.7	37.3	24.4	-1	-1	-1
1/17/2019	6:33:17 PM	410	983	22	18	17	45	16	16	17	17	16	17	17	20	25.7	37.3	24.4	-1	-1	-1
1/17/2019	6:33:17 PM	613	984	22	17	18	44	17	16	17	17	16	17	16	21	25.7	37.3	24.4	-1	-1	-1
1/17/2019	6:33:17 PM	801	985	23	18	18	45	16	17	16	17	16	18	16	21	25.7	37.3	24.4	-1	-1	-1
1/17/2019	6:33:18 PM	4	986	22	18	18	45	17	17	17	17	16	17	16	21	25.7	37.3	24.4	-1	-1	-1
1/17/2019	6:33:18 PM	207	987	22	17	17	45	16	16	16	17	16	18	16	21	25.7	37.3	24.4	-1	-1	-1
1/17/2019	6:33:18 PM	410	988	22	18	17	45	16	17	17	17	16	17	17	20	25.7	37.3	24.4	-1	-1	-1
1/17/2019	6:33:18 PM	613	989	23	17	18	44	17	16	16	17	16	18	16	21	25.7	37.3	24.4	-1	-1	-1
1/17/2019	6:33:18 PM	801	990	23	17	18	45	16	17	16	17	16	18	16	21	25.7	37.3	24.4	-1	-1	-1
1/17/2019	6:33:19 PM	4	991	23	18	18	45	17	16	17	17	16	17	16	21	25.7	37.3	24.4	-1	-1	-1
1/17/2019	6:33:19 PM	207	992	22	17	17	45	16	17	17	17	16	18	16	21	25.7	37.3	24.4	-1	-1	-1
1/17/2019	6:33:19 PM	410	993	22	17	18	45	16	16	17	16	17	17	17	21	25.7	37.3	24.4	-1	-1	-1
1/17/2019	6:33:19 PM	613	994	22	18	17	45	16	16	16	17	16	18	16	21	25.7	37.3	24.4	-1	-1	-1
1/17/2019	6:33:19 PM	801	995	23	18	17	45	17	17	17	17	17	17	17	21	25.7	37.3	24.4	-1	-1	-1
1/17/2019	6:33:20 PM	4	996	23	17	18	45	16	16	16	17	16	17	17	21	25.7	37.3	24.4	-1	-1	-1
1/17/2019	6:33:20 PM	207	997	22	18	17	45	16	17	16	17	16	17	16	21	25.7	37.3	24.4	-1	-1	-1
1/17/2019	6:33:20 PM	410	998	22	17	17	45	17	16	17	16	16	17	16	21	25.7	37.3	24.4	-1	-1	-1
1/17/2019	6:33:20 PM	613	999	22	18	17	45	16	17	16	17	16	18	16	21	25.7	37.3	24.4	-1	-1	-1
1/17/2019	6:33:20 PM	801	1000	22	18	17	45	16	17	16	17	16	17	17	21	25.7	37.3	24.4	-1	-1	-1
1/17/2019	6:33:21 PM	4	1001	23	17	18	45	17	16	16	17	16	18	16	21	25.7	37.3	24.4	-1	-1	-1
1/17/2019	6:33:21 PM	207	1002	22	18	17	45	16	17	17	17	16	17	17	21	25.7	37.3	24.4	-1	-1	-1
1/17/2019	6:33:21 PM	410	1003	22	17	18	45	17	16	17	17	16	17	16	21	25.7	37.3	24.4	-1	-1	-1
1/17/2019	6:33:21 PM	613	1004	22	17	17	45	16	17	16	17	16	18	16	21	25.7	37.3	24.4	-1	-1	-1
1/17/2019	6:33:21 PM	801	1005	22	18	17	45	17	17	16	17	17	17	17	21	25.7	37.3	24.4	-1	-1	-1
1/17/2019	6:33:22 PM	6	1006	23	17	18	45	16	17	16	17	16	17	16	21	25.7	37.3	24.4	-1	-1	-1
1/17/2019	6:33:22 PM	209	1007	22	18	17	45	16	16	17	17	16	17	17	20	25.7	37.3	24.4	-1	-1	-1
1/17/2019	6:33:22 PM	412	1008	23	17	18	45	17	17	16	17	16	18	16	21	25.7	37.3	24.4	-1	-1	-1
1/17/2019	6:33:22 PM	615	1009	22	18	17	45	17	17	17	17	17	17	17	20	25.7	37.3	24.4	-1	-1	-1
1/17/2019	6:33:22 PM	803	1010	23	18	18	45	17	16	16	17	17	17	16	21	25.7	37.3	24.4	-1	-1	-1
1/17/2019	6:33:23 PM	6	1011	22	18	17	45	16	17	16	17	16	17	16	20	25.7	37.3	24.4	-1	-1	-1
1/17/2019	6:33:23 PM	209	1012	23	17	17	45	17	17	17	16	16	17	16	20	25.7	37.3	24.4	-1	-1	-1
1/17/2019	6:33:23 PM	412	1013	22	18	17	45	16	17	16	17	16	18	17	21	25.7	37.3	24.4	-1	-1	-1
1/17/2019	6:33:23 PM	615	1014	23	18	18	45	17	16	17	17	17	17	17	21	25.7	37.3	24.4	-1	-1	-1
1/17/2019	6:33:23 PM	803	1015	23	17	17	45	17	16	17	17	16	18	16	21	25.7	37.3	24.4	-1	-1	-1
1/17/2019	6:33:24 PM	6	1016	22	18	17	45	16	16	17	17	16	17	17	21	25.7	37.3	24.4	-1	-1	-1
1/17/2019	6:33:24 PM	209	1017	23	17	18	45	16	16	16	17	16	17	16	21	25.7	37.3	24.4	-1	-1	-1
1/17/2019	6:33:24 PM	412	1018	22	18	18	45	17	17	17	17	17	17	17	21	25.7	37.3	24.4	-1	-1	-1
1/17/2019	6:33:24 PM	615	1019	23	17	18	45	17	17	16	17	16	18	16	21	25.7	37.3	24.4	-1	-1	-1
1/17/2019	6:33:24 PM	803	1020	23	17	18	45	16	17	16	17	16	17	16	21	25.7	37.3	24.4	-1	-1	-1
1/17/2019	6:33:25 PM	6	1021	22	17	18	45	17	16	17	16	16	17	16	21	25.7	37.3	24.4	-1	-1	-1
1/17/2019	6:33:25 PM	209	1022	22	18	17	45	16	17	17	17	16	17	16	21	25.7	37.3	26.2	-1	-1	-1
1/17/2019	6:33:25 PM	412	1023	23	17	18	45	17	17	17	17	16	17	16	21	25.7	37.3	26.2	-1	-1	-1
1/17/2019	6:33:25 PM	615	1024	22	18	17	45	16	17	17	17	16	17	17	21	25.7	37.3	26.2	-1	-1	-1
1/17/2019	6:33:25 PM	803	1025	22	17	18	45	17	17	17	17	16	17	16	21	25.7	37.3	26.2	-1	-1	-1
1/17/2019	6:33:26 PM	6	1026	22	18	17	45	16	17	16	17	16	17	16	20	25.7	37.3	26.2	-1	-1	-1
1/17/2019	6:33:26 PM	209	1027	23	17	18	45	17	16	17	16	16	17	16	21	25.7	37.3	26.2	-1	-1	-1
1/17/2019	6:33:26 PM	412	1028	23	17	18	45	16	17	16	17	16	18	16	21	25.7	37.3	26.2	-1	-1	-1
1/17/2019	6:33:26 PM	615	1029	22	18	17	45	16	17	16	17	17	17	17	20	25.7	37.3	26.2	-1	-1	-1
1/17/2019	6:33:26 PM	803	1030	22	18	17	45	17	17	17	17	17	17	16	20	25.7	37.3	26.2	-1	-1	-1
1/17/2019	6:33:27 PM	6	1031	23	17	18	44	16	16	16	17	16	17	16	21	25.7	37.3	26.2	-1	-1	-1
1/17/2019	6:33:27 PM	209	1032	22	17	17	45	16	17	16	17	16	17	17	21	25.7	37.3	26.2	-1	-1	-1
1/17/2019	6:33:27 PM	412	1033	22	17	18	45	17	16	17	17	17	17	17	21	25.7	37.3	26.2	-1	-1	-1
1/17/2019	6:33:27 PM	615	1034	23	17	18	45	16	17	16	17	16	18	16	21	25.7	37.3	26.2	-1	-1	-1
1/17/2019	6:33:27 PM	803	1035	22	18	17	45	16	17	17	17	16	17	16	20	25.7	37.3	26.2	-1	-1	-1
1/17/2019	6:33:28 PM	6	1036	22	18	17	45	17	17	17	16	17	17	16	20	25.7	37.3	26.2	-1	-1	-1
1/17/2019	6:33:28 PM	209	1037	23	17	17	44	16	16	16	17	16	18	16	21	25.7	37.3	26.2	-1	-1	-1
1/17/2019	6:33:28 PM	412	1038	22	18	17	45	17	17	17	17	17	17	17	20	25.7	37.3	26.2	-1	-1	-1
1/17/2019	6:33:28 PM	615	1039	23	17	18	45	17	16	17	17	16	17	16	21	25.7	37.3	26.2	-1	-1	-1
1/17/2019	6:33:28 PM	803	1040	23	17	17	45	16	17	16	17	16	18	16	21	25.7	37.3	26.2	-1	-1	-1
1/17/2019	6:33:29 PM	6	1041	22	18	17	45	17	17	16	16	17	17	17	20	25.7	37.3	26.2	-1	-1	-1
1/17/2019	6:33:29 PM	209	1042	23	17	18	44	16	16	17	17	16	17	16	21	25.7	37.3	26.2	-1	-1	-1
1/17/2019	6:33:29 PM	412	1043	22	18	17	45	17	17	17	17	17	17	17	20	25.7	37.3	26.2	-1	-1	-1
1/17/2019	6:33:29 PM	615	1044	23	18	18	45	17	17	17	17	17	18	16	21	25.7	37.3	26.2	-1	-1	-1
1/17/2019	6:33:29 PM	803	1045	23	17	17	44	17	17	16	17	16	18	16	21	25.7	37.3	26.2	-1	-1	-1
1/17/2019	6:33:30 PM	6	1046	22	18	17	45	16	17	16	17	16	17	16	20	25.7	37.3	26.2	-1	-1	-1
1/17/2019	6:33:30 PM	209	1047	22	17	17	44	17	16	17	17	16	18	16	21	25.7	37.3	26.2	-1	-1	-1
1/17/2019	6:33:30 PM	412	1048	23	17	17	45	16	17	16	17	16	18	16	21	25.7	37.3	26.2	-1	-1	-1
1/17/2019	6:33:30 PM	615	1049	23	18	18	45	17	17	17	17	16	17	16	20	25.7	37.3	26.2	-1	-1	-1
1/17/2019	6:33:30 PM	803	1050	23	17	18	44	16	17	17	17	16	18	16	21	25.7	37.3	26.2	-1	-1	-1
1/17/2019	6:33:31 PM	6	1051	22	18	17	45	16	17	17	17	16	17	16	20	25.7	37.3	26.2	-1	-1	-1
1/17/2019	6:33:31 PM	209	1052	22	17	17	44	17	16	17	16	17	18	16	20	25.7	37.3	26.2	-1	-1	-1
1/17/2019	6:33:31 PM	412	1053	23	18	17	45	16	17	16	17	16	18	16	21	25.7	37.3	26.2	-1	-1	-1
1/17/2019	6:33:31 PM	615	1054	23	18	18	45	17	17	17	17	17	17	17	21	25.7	37.3	26.2	-1	-1	-1
1/17/2019	6:33:31 PM	803	1055	23	17	18	45	16	17	16	17	16	18	16	21	25.7	37.3	26.2	-1	-1	-1
1/17/2019	6:33:32 PM	6	1056	22	18	17	45	16	17	17	17	16	17	16	20	25.7	37.3	26.2	-1	-1	-1
1/17/2019	6:33:32 PM	209	1057	23	17	18	45	16	17	16	17	16	17	16	21	25.7	37.3	26.2	-1	-1	-1
1/17/2019	6:33:32 PM	412	1058	22	18	17	45	17	17	17	17	17	17	17	20	25.7	37.3	26.2	-1	-1	-1
1/17/2019	6:33:32 PM	615	1059	23	17	17	45	16	17	17	17	16	18	16	21	25.7	37.3	26.2	-1	-1	-1
1/17/2019	6:33:32 PM	803	1060	23	17	18	45	16	17	16	17	16	18	16	21	25.7	37.3	26.2	-1	-1	-1
1/17/2019	6:33:33 PM	6	1061	22	18	17	45	16	17	17	17	16	17	17	20	25.7	37.3	26.2	-1	-1	-1
1/17/2019	6:33:33 PM	209	1062	23	17	18	45	17	16	17	17	16	17	16	21	25.7	37.3	26.2	-1	-1	-1
1/17/2019	6:33:33 PM	412	1063	23	18	17	45	16	17	16	17	16	18	16	21	25.7	37.3	26.2	-1	-1	-1
1/17/2019	6:33:33 PM	615	1064	22	17	18	45	17	17	17	16	16	17	16	21	25.7	37.4	23.7	-1	-1	-1
1/17/2019	6:33:33 PM	803	1065	23	17	18	45	16	17	17	17	16	17	16	21	25.7	37.4	23.7	-1	-1	-1
1/17/2019	6:33:34 PM	6	1066	22	18	17	45	16	17	17	17	16	17	16	20	25.7	37.4	23.7	-1	-1	-1
1/17/2019	6:33:34 PM	209	1067	23	17	18	45	17	17	16	17	16	17	16	21	25.7	37.4	23.7	-1	-1	-1
1/17/2019	6:33:34 PM	412	1068	22	18	17	45	16	17	17	17	17	17	17	21	25.7	37.4	23.7	-1	-1	-1
1/17/2019	6:33:34 PM	615	1069	23	17	18	45	17	16	17	16	17	17	17	21	25.7	37.4	23.7	-1	-1	-1
1/17/2019	6:33:34 PM	803	1070	23	17	18	45	16	17	16	17	16	18	16	21	25.7	37.4	23.7	-1	-1	-1
1/17/2019	6:33:35 PM	6	1071	22	18	17	45	16	17	17	17	16	17	16	20	25.7	37.4	23.7	-1	-1	-1
1/17/2019	6:33:35 PM	209	1072	23	17	18	45	16	17	16	17	16	18	16	21	25.7	37.4	23.7	-1	-1	-1
1/17/2019	6:33:35 PM	412	1073	22	18	18	45	16	16	17	17	17	17	17	20	25.7	37.4	23.7	-1	-1	-1
1/17/2019	6:33:35 PM	615	1074	23	17	18	45	16	17	17	17	16	18	16	21	25.7	37.4	23.7	-1	-1	-1
1/17/2019	6:33:35 PM	803	1075	22	18	17	45	16	17	16	17	16	18	16	21	25.7	37.4	23.7	-1	-1	-1
1/17/2019	6:33:36 PM	6	1076	23	18	17	45	17	16	17	16	16	17	16	20	25.7	37.4	23.7	-1	-1	-1
1/17/2019	6:33:36 PM	209	1077	22	18	17	45	16	17	16	17	16	18	16	21	25.7	37.4	23.7	-1	-1	-1
1/17/2019	6:33:36 PM	412	1078	23	18	18	45	17	17	17	17	17	17	17	21	25.7	37.4	23.7	-1	-1	-1
1/17/2019	6:33:36 PM	615	1079	23	18	17	45	16	17	16	17	16	18	16	21	25.7	37.4	23.7	-1	-1	-1
1/17/2019	6:33:36 PM	803	1080	22	18	17	45	16	17	17	17	16	17	17	21	25.7	37.4	23.7	-1	-1	-1
1/17/2019	6:33:37 PM	6	1081	23	17	18	45	16	16	17	17	16	17	16	21	25.7	37.4	23.7	-1	-1	-1
1/17/2019	6:33:37 PM	209	1082	22	18	18	45	17	16	17	17	17	17	16	21	25.7	37.4	23.7	-1	-1	-1
1/17/2019	6:33:37 PM	412	1083	23	17	18	45	17	16	16	17	16	18	16	21	25.7	37.4	23.7	-1	-1	-1
1/17/2019	6:33:37 PM	615	1084	22	17	17	45	17	16	17	17	16	17	17	20	25.7	37.4	23.7	-1	-1	-1
1/17/2019	6:33:37 PM	803	1085	23	17	18	45	17	16	17	17	16	17	16	21	25.7	37.4	23.7	-1	-1	-1
1/17/2019	6:33:38 PM	6	1086	22	18	17	45	16	17	17	16	17	17	17	20	25.7	37.4	23.7	-1	-1	-1
1/17/2019	6:33:38 PM	209	1087	23	17	18	45	16	17	16	17	16	18	16	21	25.7	37.4	23.7	-1	-1	-1
1/17/2019	6:33:38 PM	412	1088	22	18	17	45	17	17	17	17	17	17	17	21	25.7	37.4	23.7	-1	-1	-1
1/17/2019	6:33:38 PM	615	1089	22	17	17	45	17	17	17	17	16	18	16	21	25.7	37.4	23.7	-1	-1	-1
1/17/2019	6:33:38 PM	803	1090	22	18	17	45	16	17	17	17	16	17	17	21	25.7	37.4	23.7	-1	-1	-1
1/17/2019	6:33:39 PM	6	1091	23	17	18	45	17	16	16	17	16	17	16	21	25.7	37.4	23.7	-1	-1	-1
1/17/2019	6:33:39 PM	209	1092	23	18	17	45	16	17	16	17	16	17	16	21	25.7	37.4	23.7	-1	-1	-1
1/17/2019	6:33:39 PM	412	1093	23	18	18	45	17	17	17	17	17	17	17	21	25.7	37.4	23.7	-1	-1	-1
1/17/2019	6:33:39 PM	615	1094	22	17	17	45	17	16	16	17	16	18	16	21	25.7	37.4	23.7	-1	-1	-1
1/17/2019	6:33:39 PM	803	1095	22	17	17	45	16	17	17	17	16	17	16	21	25.7	37.4	23.7	-1	-1	-1
1/17/2019	6:33:40 PM	6	1096	23	17	18	45	17	17	17	17	16	17	16	21	25.7	37.4	23.7	-1	-1	-1
1/17/2019	6:33:40 PM	209	1097	22	18	17	45	16	17	16	17	16	18	16	21	25.7	37.4	23.7	-1	-1	-1
1/17/2019	6:33:40 PM	412	1098	23	18	18	45	17	17	17	17	17	17	17	21	25.7	37.4	23.7	-1	-1	-1
1/17/2019	6:33:40 PM	615	1099	22	17	17	45	16	17	17	17	16	18	16	21	25.7	37.4	23.7	-1	-1	-1
1/17/2019	6:33:40 PM	803	1100	22	18	17	45	16	17	16	17	16	17	16	21	25.7	37.4	23.7	-1	-1	-1
1/17/2019	6:33:41 PM	6	1101	22	17	18	45	16	16	17	17	16	17	16	21	25.7	37.4	23.7	-1	-1	-1
1/17/2019	6:33:41 PM	209	1102	22	18	17	45	16	17	16	17	16	18	16	21	25.7	37.4	23.7	-1	-1	-1
1/17/2019	6:33:41 PM	412	1103	23	18	17	45	17	16	17	16	17	17	17	21	25.7	37.4	23.7	-1	-1	-1
1/17/2019	6:33:41 PM	615	1104	22	17	17	45	16	17	16	17	16	18	16	21	25.7	37.4	23.7	-1	-1	-1
1/17/2019	6:33:41 PM	803	1105	22	18	17	45	16	17	17	17	16	17	16	20	25.7	37.4	23.7	-1	-1	-1
1/17/2019	6:33:42 PM	6	1106	23	17	18	45	16	17	17	17	16	17	16	21	25.7	37.4	38.2	-1	-1	-1
1/17/2019	6:33:42 PM	209	1107	22	18	17	45	17	17	17	17	17	17	17	20	25.7	37.4	38.2	-1	-1	-1
1/17/2019	6:33:42 PM	412	1108	23	17	18	45	17	16	17	17	16	17	16	21	25.7	37.4	38.2	-1	-1	-1
1/17/2019	6:33:42 PM	615	1109	22	18	17	45	16	17	16	17	16	17	16	20	25.7	37.4	38.2	-1	-1	-1
1/17/2019	6:33:42 PM	803	1110	22	18	17	45	16	16	17	16	16	17	16	20	25.7	37.4	38.2	-1	-1	-1
1/17/2019	6:33:43 PM	6	1111	22	18	17	45	16	17	16	17	16	18	16	21	25.7	37.4	38.2	-1	-1	-1
1/17/2019	6:33:43 PM	209	1112	23	18	18	45	17	17	17	17	17	17	17	21	25.7	37.4	38.2	-1	-1	-1
1/17/2019	6:33:43 PM	412	1113	23	18	17	45	16	17	16	17	16	18	16	21	25.7	37.4	38.2	-1	-1	-1
1/17/2019	6:33:43 PM	615	1114	23	17	17	44	17	17	17	17	16	17	16	21	25.7	37.4	38.2	-1	-1	-1
1/17/2019	6:33:43 PM	803	1115	23	17	18	45	16	16	16	17	16	17	16	21	25.7	37.4	38.2	-1	-1	-1
1/17/2019	6:33:44 PM	6	1116	22	18	17	45	17	17	17	17	16	17	16	21	25.7	37.4	38.2	-1	-1	-1
1/17/2019	6:33:44 PM	209	1117	23	17	18	45	17	17	16	17	16	18	16	21	25.7	37.4	38.2	-1	-1	-1
1/17/2019	6:33:44 PM	412	1118	22	18	18	45	17	17	16	17	17	17	17	21	25.7	37.4	38.2	-1	-1	-1
1/17/2019	6:33:44 PM	615	1119	22	17	17	45	16	17	16	17	16	18	16	21	25.7	37.4	38.2	-1	-1	-1
1/17/2019	6:33:44 PM	803	1120	22	18	17	45	16	17	17	17	16	17	16	21	25.7	37.4	38.2	-1	-1	-1
1/17/2019	6:33:45 PM	6	1121	23	17	18	45	16	16	17	17	16	18	16	21	25.7	37.4	38.2	-1	-1	-1
1/17/2019	6:33:45 PM	209	1122	22	18	18	45	17	16	17	17	17	17	17	21	25.7	37.4	38.2	-1	-1	-1
1/17/2019	6:33:45 PM	412	1123	23	17	18	45	17	17	17	17	16	18	16	21	25.7	37.4	38.2	-1	-1	-1
1/17/2019	6:33:45 PM	615	1124	22	18	17	45	16	17	16	16	16	18	16	21	25.7	37.4	38.2	-1	-1	-1
1/17/2019	6:33:45 PM	803	1125	22	17	17	45	16	17	17	17	17	17	16	21	25.7	37.4	38.2	-1	-1	-1
1/17/2019	6:33:46 PM	6	1126	23	18	17	45	16	17	16	17	16	18	16	21	25.7	37.4	38.2	-1	-1	-1
1/17/2019	6:33:46 PM	209	1127	22	18	18	45	16	17	17	17	17	17	17	21	25.7	37.4	38.2	-1	-1	-1
1/17/2019	6:33:46 PM	412	1128	23	17	18	45	17	17	17	17	16	18	16	21	25.7	37.4	38.2	-1	-1	-1
1/17/2019	6:33:46 PM	615	1129	22	17	17	45	16	16	17	16	17	17	17	20	25.7	37.4	38.2	-1	-1	-1
1/17/2019	6:33:46 PM	803	1130	23	17	18	45	17	16	16	17	16	18	16	21	25.7	37.4	38.2	-1	-1	-1
1/17/2019	6:33:47 PM	6	1131	22	17	17	45	16	17	17	17	16	17	16	21	25.7	37.4	38.2	-1	-1	-1
1/17/2019	6:33:47 PM	209	1132	23	17	18	45	17	16	17	17	16	18	16	21	25.7	37.4	38.2	-1	-1	-1
1/17/2019	6:33:47 PM	412	1133	22	18	17	45	16	17	16	17	16	17	17	21	25.7	37.4	38.2	-1	-1	-1
1/17/2019	6:33:47 PM	615	1134	23	17	18	45	17	16	16	17	16	17	16	21	25.7	37.4	38.2	-1	-1	-1
1/17/2019	6:33:47 PM	803	1135	23	18	17	45	16	17	16	17	16	17	16	21	25.7	37.4	38.2	-1	-1	-1
1/17/2019	6:33:48 PM	6	1136	23	17	18	45	17	16	17	16	16	17	16	21	25.7	37.4	38.2	-1	-1	-1
1/17/2019	6:33:48 PM	209	1137	22	18	17	45	16	17	17	17	16	17	17	21	25.7	37.4	38.2	-1	-1	-1
1/17/2019	6:33:48 PM	412	1138	23	17	18	45	17	16	17	17	16	18	16	21	25.7	37.4	38.2	-1	-1	-1
1/17/2019	6:33:48 PM	615	1139	22	18	17	45	16	17	16	17	16	17	16	20	25.7	37.4	38.2	-1	-1	-1
1/17/2019	6:33:48 PM	803	1140	22	18	17	45	17	17	17	17	16	17	16	20	25.7	37.4	38.2	-1	-1	-1
1/17/2019	6:33:49 PM	6	1141	22	18	17	45	16	17	17	17	16	17	16	21	25.7	37.4	38.2	-1	-1	-1
1/17/2019	6:33:49 PM	209	1142	23	17	18	45	17	16	17	16	17	17	17	21	25.7	37.4	38.2	-1	-1	-1
1/17/2019	6:33:49 PM	412	1143	22	18	17	45	16	16	17	17	16	18	16	20	25.7	37.4	38.2	-1	-1	-1
1/17/2019	6:33:49 PM	615	1144	23	17	18	45	16	17	16	16	16	17	16	21	25.7	37.4	38.2	-1	-1	-1
1/17/2019	6:33:49 PM	803	1145	23	17	17	45	16	17	16	17	16	17	16	21	25.7	37.4	38.2	-1	-1	-1
1/17/2019	6:33:50 PM	6	1146	23	17	18	45	17	16	17	17	16	17	16	21	25.7	37.4	38.2	-1	-1	-1
1/17/2019	6:33:50 PM	209	1147	22	18	17	45	16	17	17	17	16	17	17	21	25.7	37.4	38.2	-1	-1	-1
1/17/2019	6:33:50 PM	412	1148	23	17	17	45	16	17	16	17	16	18	16	21	25.7	37.4	32.7	-1	-1	-1
1/17/2019	6:33:50 PM	615	1149	22	17	17	45	16	17	17	16	16	17	17	20	25.7	37.4	32.7	-1	-1	-1
1/17/2019	6:33:50 PM	803	1150	23	17	18	45	16	16	17	17	16	17	16	21	25.7	37.4	32.7	-1	-1	-1
1/17/2019	6:33:51 PM	6	1151	22	18	17	45	16	17	17	17	17	17	16	20	25.7	37.4	32.7	-1	-1	-1
1/17/2019	6:33:51 PM	209	1152	23	18	17	45	16	17	17	17	16	18	16	21	25.7	37.4	32.7	-1	-1	-1
1/17/2019	6:33:51 PM	412	1153	23	17	18	45	17	16	17	17	16	17	16	21	25.7	37.4	32.7	-1	-1	-1
1/17/2019	6:33:51 PM	615	1154	22	18	17	45	16	16	16	17	16	17	17	20	25.7	37.4	32.7	-1	-1	-1
1/17/2019	6:33:51 PM	803	1155	22	17	17	45	16	16	17	16	17	17	17	20	25.7	37.4	32.7	-1	-1	-1
1/17/2019	6:33:52 PM	6	1156	23	17	18	45	17	17	16	17	16	18	16	21	25.7	37.4	32.7	-1	-1	-1
1/17/2019	6:33:52 PM	209	1157	23	18	17	45	16	17	16	17	16	18	16	21	25.7	37.4	32.7	-1	-1	-1
1/17/2019	6:33:52 PM	412	1158	22	17	18	45	16	17	17	17	17	17	17	20	25.7	37.4	32.7	-1	-1	-1
1/17/2019	6:33:52 PM	615	1159	22	17	18	44	16	16	17	17	16	17	16	21	25.7	37.4	32.7	-1	-1	-1
1/17/2019	6:33:52 PM	803	1160	22	17	18	45	16	16	16	17	16	17	16	21	25.7	37.4	32.7	-1	-1	-1
1/17/2019	6:33:53 PM	6	1161	22	18	18	45	16	16	17	16	16	17	17	20	25.7	37.4	32.7	-1	-1	-1
1/17/2019	6:33:53 PM	209	1162	23	17	18	45	17	16	17	17	16	18	16	21	25.7	37.4	32.7	-1	-1	-1
1/17/2019	6:33:53 PM	412	1163	23	18	17	45	16	17	17	17	16	17	16	20	25.7	37.4	32.7	-1	-1	-1
1/17/2019	6:33:53 PM	615	1164	22	17	18	45	17	16	17	16	16	17	16	20	25.7	37.4	32.7	-1	-1	-1
1/17/2019	6:33:53 PM	803	1165	22	17	18	44	17	16	17	16	17	17	16	20	25.7	37.4	32.7	-1	-1	-1
1/17/2019	6:33:54 PM	6	1166	22	18	17	45	16	17	16	17	16	17	17	20	25.7	37.4	32.7	-1	-1	-1
1/17/2019	6:33:54 PM	209	1167	22	17	18	45	17	16	17	17	17	17	17	21	25.7	37.4	32.7	-1	-1	-1
1/17/2019	6:33:54 PM	412	1168	22	18	17	45	16	17	16	17	16	17	16	20	25.7	37.4	32.7	-1	-1	-1
1/17/2019	6:33:54 PM	615	1169	22	17	18	45	17	16	17	16	17	17	16	20	25.7	37.4	32.7	-1	-1	-1
1/17/2019	6:33:54 PM	803	1170	23	17	18	44	17	16	17	16	16	17	16	21	25.7	37.4	32.7	-1	-1	-1
1/17/2019	6:33:55 PM	6	1171	22	18	17	45	16	17	16	17	16	18	16	20	25.7	37.4	32.7	-1	-1	-1
1/17/2019	6:33:55 PM	209	1172	23	18	17	45	17	17	17	16	17	17	17	20	25.7	37.4	32.7	-1	-1	-1
1/17/2019	6:33:55 PM	412	1173	22	17	18	45	16	16	16	17	16	18	16	21	25.7	37.4	32.7	-1	-1	-1
1/17/2019	6:33:55 PM	615	1174	22	18	17	45	16	16	17	17	16	17	17	20	25.7	37.4	32.7	-1	-1	-1
1/17/2019	6:33:55 PM	803	1175	22	17	18	45	16	16	17	17	17	17	17	20	25.7	37.4	32.7	-1	-1	-1
1/17/2019	6:33:56 PM	6	1176	22	17	17	45	16	17	16	17	16	18	16	21	25.7	37.4	32.7	-1	-1	-1
1/17/2019	6:33:56 PM	209	1177	22	18	18	45	17	17	17	17	17	17	17	20	25.7	37.4	32.7	-1	-1	-1
1/17/2019	6:33:56 PM	412	1178	22	17	17	45	16	17	16	17	16	18	16	21	25.7	37.4	32.7	-1	-1	-1
1/17/2019	6:33:56 PM	615	1179	22	18	17	45	16	17	17	17	16	17	16	20	25.7	37.4	32.7	-1	-1	-1
1/17/2019	6:33:56 PM	803	1180	22	17	17	45	16	17	17	16	17	17	16	20	25.7	37.4	32.7	-1	-1	-1
1/17/2019	6:33:57 PM	6	1181	22	18	17	45	16	17	16	17	16	18	16	21	25.7	37.4	32.7	-1	-1	-1
1/17/2019	6:33:57 PM	209	1182	22	18	18	45	16	17	17	17	17	17	17	20	25.7	37.4	32.7	-1	-1	-1
1/17/2019	6:33:57 PM	412	1183	23	17	17	45	16	17	17	17	16	18	16	21	25.7	37.4	32.7	-1	-1	-1
1/17/2019	6:33:57 PM	615	1184	22	18	17	45	16	16	17	16	16	17	17	20	25.7	37.4	32.7	-1	-1	-1
1/17/2019	6:33:57 PM	803	1185	23	17	18	45	17	16	17	16	16	17	16	20	25.7	37.4	32.7	-1	-1	-1
1/17/2019	6:33:58 PM	6	1186	22	18	17	45	16	17	17	17	16	17	17	21	25.7	37.4	32.7	-1	-1	-1
1/17/2019	6:33:58 PM	209	1187	22	18	17	45	17	17	17	16	17	17	17	21	25.7	37.4	32.7	-1	-1	-1
1/17/2019	6:33:58 PM	412	1188	23	17	17	44	16	17	16	17	16	17	16	21	25.7	37.4	32.7	-1	-1	-1
1/17/2019	6:33:58 PM	615	1189	22	18	17	45	16	16	16	17	16	17	16	20	25.7	37.4	32.7	-1	-1	-1
1/17/2019	6:33:58 PM	803	1190	22	18	17	45	16	17	17	16	17	17	16	21	25.7	37.5	24.2	-1	-1	-1
1/17/2019	6:33:59 PM	6	1191	23	17	18	45	16	17	17	17	16	18	16	21	25.7	37.5	24.2	-1	-1	-1
1/17/2019	6:33:59 PM	209	1192	22	18	17	45	16	17	17	17	17	17	17	20	25.7	37.5	24.2	-1	-1	-1
1/17/2019	6:33:59 PM	412	1193	23	18	18	44	16	16	17	17	16	17	16	21	25.7	37.5	24.2	-1	-1	-1
1/17/2019	6:33:59 PM	615	1194	22	18	17	45	16	17	16	17	16	17	17	20	25.7	37.5	24.2	-1	-1	-1
1/17/2019	6:33:59 PM	803	1195	23	18	17	45	16	17	16	16	17	17	17	21	25.7	37.5	24.2	-1	-1	-1
1/17/2019	6:34:00 PM	6	1196	23	17	18	45	17	16	16	17	16	18	16	21	25.7	37.5	24.2	-1	-1	-1
1/17/2019	6:34:00 PM	209	1197	22	18	17	45	17	17	16	17	17	17	17	20	25.7	37.5	24.2	-1	-1	-1
1/17/2019	6:34:00 PM	412	1198	23	17	17	45	16	17	16	17	16	18	16	21	25.7	37.5	24.2	-1	-1	-1
1/17/2019	6:34:00 PM	615	1199	22	18	17	45	16	17	16	17	16	17	16	21	25.7	37.5	24.2	-1	-1	-1
1/17/2019	6:34:00 PM	803	1200	22	17	17	45	16	16	17	17	17	17	17	21	25.7	37.5	24.2	-1	-1	-1
1/17/2019	6:34:01 PM	6	1201	22	17	17	45	16	17	16	17	16	18	16	21	25.7	37.5	24.2	-1	-1	-1
1/17/2019	6:34:01 PM	209	1202	22	17	18	45	17	16	17	16	17	17	17	21	25.7	37.5	24.2	-1	-1	-1
1/17/2019	6:34:01 PM	412	1203	22	17	17	45	16	17	17	17	16	18	16	21	25.7	37.5	24.2	-1	-1	-1
1/17/2019	6:34:01 PM	615	1204	22	18	17	45	16	17	17	16	17	17	17	20	25.7	37.5	24.2	-1	-1	-1
1/17/2019	6:34:01 PM	803	1205	22	17	18	45	17	17	17	17	16	18	16	21	25.7	37.5	24.2	-1	-1	-1
1/17/2019	6:34:02 PM	6	1206	23	17	18	44	16	17	16	17	16	17	16	21	25.7	37.5	24.2	-1	-1	-1
1/17/2019	6:34:02 PM	209	1207	23	17	18	44	17	16	16	17	17	18	16	21	25.7	37.5	24.2	-1	-1	-1
1/17/2019	6:34:02 PM	412	1208	22	18	17	45	16	17	16	17	16	17	17	21	25.7	37.5	24.2	-1	-1	-1
1/17/2019	6:34:02 PM	615	1209	22	17	18	45	17	16	17	17	16	17	16	21	25.7	37.5	24.2	-1	-1	-1
1/17/2019	6:34:02 PM	803	1210	22	18	17	45	16	16	16	17	16	18	16	21	25.7	37.5	24.2	-1	-1	-1
1/17/2019	6:34:03 PM	6	1211	22	18	18	45	17	17	17	17	17	17	17	21	25.7	37.5	24.2	-1	-1	-1
1/17/2019	6:34:03 PM	209	1212	23	17	18	45	16	17	16	17	16	18	16	21	25.7	37.5	24.2	-1	-1	-1
1/17/2019	6:34:03 PM	412	1213	22	17	18	45	17	16	17	17	17	17	16	21	25.7	37.5	24.2	-1	-1	-1
1/17/2019	6:34:03 PM	615	1214	22	17	17	45	16	17	16	17	16	18	16	21	25.7	37.5	24.2	-1	-1	-1
1/17/2019	6:34:03 PM	803	1215	22	18	18	45	16	17	17	17	16	18	17	21	25.7	37.5	24.2	-1	-1	-1
1/17/2019	6:34:04 PM	6	1216	23	17	18	45	16	17	17	17	16	18	16	21	25.7	37.5	24.2	-1	-1	-1
1/17/2019	6:34:04 PM	209	1217	22	18	18	45	17	17	17	17	17	17	17	21	25.7	37.5	24.2	-1	-1	-1
1/17/2019	6:34:04 PM	412	1218	22	17	17	45	16	17	16	17	16	17	16	21	25.7	37.5	24.2	-1	-1	-1
1/17/2019	6:34:04 PM	612	1219	22	17	17	45	16	16	17	17	17	17	17	21	25.7	37.5	24.2	-1	-1	-1
1/17/2019	6:34:04 PM	815	1220	23	17	18	45	16	16	17	17	16	18	16	21	25.7	37.5	24.2	-1	-1	-1
1/17/2019	6:34:05 PM	3	1221	22	17	18	45	16	17	16	17	16	18	16	21	25.7	37.5	24.2	-1	-1	-1
1/17/2019	6:34:05 PM	206	1222	23	18	18	45	17	17	17	17	17	17	17	21	25.7	37.5	24.2	-1	-1	-1
1/17/2019	6:34:05 PM	409	1223	23	17	18	45	17	17	17	17	16	18	16	21	25.7	37.5	24.2	-1	-1	-1
1/17/2019	6:34:05 PM	612	1224	22	18	17	45	16	16	17	17	16	17	17	20	25.7	37.5	24.2	-1	-1	-1
1/17/2019	6:34:05 PM	815	1225	23	17	18	45	17	17	17	17	16	18	16	21	25.7	37.5	24.2	-1	-1	-1
1/17/2019	6:34:06 PM	3	1226	22	18	17	45	16	17	16	17	16	18	16	21	25.7	37.5	24.2	-1	-1	-1
1/17/2019	6:34:06 PM	206	1227	23	18	18	45	17	17	17	17	17	17	17	21	25.7	37.5	24.2	-1	-1	-1
1/17/2019	6:34:06 PM	409	1228	23	17	18	45	17	17	16	17	16	18	16	21	25.7	37.5	24.2	-1	-1	-1
1/17/2019	6:34:06 PM	612	1229	22	17	17	45	16	16	16	17	17	17	17	21	25.7	37.5	24.2	-1	-1	-1
1/17/2019	6:34:06 PM	815	1230	23	17	18	45	16	16	16	17	16	18	16	21	25.7	37.5	24.2	-1	-1	-1
1/17/2019	6:34:07 PM	3	1231	22	18	17	45	16	17	16	17	16	18	16	21	25.7	37.5	24.2	-1	-1	-1
1/17/2019	6:34:07 PM	206	1232	23	17	18	45	17	16	17	17	17	18	16	21	25.7	37.5	34.7	-1	-1	-1
1/17/2019	6:34:07 PM	409	1233	23	18	17	45	16	17	17	17	17	18	16	21	25.7	37.5	34.7	-1	-1	-1
1/17/2019	6:34:07 PM	612	1234	23	17	18	45	17	16	16	17	16	18	16	21	25.7	37.5	34.7	-1	-1	-1
1/17/2019	6:34:07 PM	815	1235	23	18	17	45	16	17	16	17	16	18	16	21	25.7	37.5	34.7	-1	-1	-1
1/17/2019	6:34:08 PM	3	1236	22	18	17	45	16	17	17	17	17	17	17	21	25.7	37.5	34.7	-1	-1	-1
1/17/2019	6:34:08 PM	206	1237	23	17	18	45	17	17	17	17	16	18	16	21	25.7	37.5	34.7	-1	-1	-1
1/17/2019	6:34:08 PM	409	1238	22	18	17	45	16	16	16	17	17	17	17	21	25.7	37.5	34.7	-1	-1	-1
1/17/2019	6:34:08 PM	612	1239	23	17	18	45	16	16	16	17	16	18	16	21	25.7	37.5	34.7	-1	-1	-1
1/17/2019	6:34:08 PM	815	1240	22	18	17	45	16	17	17	17	16	17	17	21	25.7	37.5	34.7	-1	-1	-1
1/17/2019	6:34:09 PM	3	1241	23	17	18	45	17	16	17	17	17	17	16	21	25.7	37.5	34.7	-1	-1	-1
1/17/2019	6:34:09 PM	206	1242	22	18	17	45	16	17	17	17	16	17	17	21	25.7	37.5	34.7	-1	-1	-1
1/17/2019	6:34:09 PM	407	1243	23	17	18	45	17	16	17	17	17	18	16	21	25.7	37.5	34.7	-1	-1	-1
1/17/2019	6:34:09 PM	610	1244	22	18	17	45	16	17	16	17	16	17	16	21	25.7	37.5	34.7	-1	-1	-1
1/17/2019	6:34:09 PM	813	1245	23	17	18	45	17	16	16	17	16	18	16	21	25.7	37.5	34.7	-1	-1	-1
1/17/2019	6:34:10 PM	0	1246	22	18	17	45	16	17	16	17	16	17	16	21	25.7	37.5	34.7	-1	-1	-1
1/17/2019	6:34:10 PM	204	1247	23	17	18	45	17	17	17	16	17	18	16	21	25.7	37.5	34.7	-1	-1	-1
1/17/2019	6:34:10 PM	407	1248	22	18	17	45	16	17	15	17	16	18	16	21	25.7	37.5	34.7	-1	-1	-1
1/17/2019	6:34:10 PM	610	1249	23	17	18	45	16	17	16	16	16	17	16	21	25.7	37.5	34.7	-1	-1	-1
1/17/2019	6:34:10 PM	813	1250	22	18	17	45	16	16	17	17	17	17	17	20	25.7	37.5	34.7	-1	-1	-1
1/17/2019	6:34:11 PM	0	1251	23	18	18	45	17	17	17	16	17	17	17	21	25.7	37.5	34.7	-1	-1	-1
1/17/2019	6:34:11 PM	204	1252	23	18	18	45	16	17	16	17	16	18	16	21	25.7	37.5	34.7	-1	-1	-1
1/17/2019	6:34:11 PM	407	1253	22	18	18	45	17	16	17	17	16	17	17	20	25.7	37.5	34.7	-1	-1	-1
1/17/2019	6:34:11 PM	610	1254	22	17	17	45	16	16	17	17	16	18	16	21	25.7	37.5	34.7	-1	-1	-1
1/17/2019	6:34:11 PM	813	1255	22	18	17	45	17	16	16	16	17	17	17	20	25.7	37.5	34.7	-1	-1	-1
1/17/2019	6:34:12 PM	0	1256	23	17	17	45	16	17	16	17	16	18	16	21	25.7	37.5	34.7	-1	-1	-1
1/17/2019	6:34:12 PM	204	1257	22	18	17	45	17	17	17	17	17	18	17	21	25.7	37.5	34.7	-1	-1	-1
1/17/2019	6:34:12 PM	407	1258	23	17	18	45	17	16	17	17	16	18	16	21	25.7	37.5	34.7	-1	-1	-1
1/17/2019	6:34:12 PM	610	1259	22	18	17	45	16	17	16	17	16	17	16	20	25.7	37.5	34.7	-1	-1	-1
1/17/2019	6:34:12 PM	813	1260	23	17	18	45	17	16	17	17	16	18	16	21	25.7	37.5	34.7	-1	-1	-1
1/17/2019	6:34:13 PM	0	1261	23	18	17	45	16	17	17	17	16	18	16	21	25.7	37.5	34.7	-1	-1	-1
1/17/2019	6:34:13 PM	204	1262	23	17	18	45	17	16	17	17	17	18	16	21	25.7	37.5	34.7	-1	-1	-1
1/17/2019	6:34:13 PM	407	1263	22	18	17	45	16	17	16	17	16	18	16	21	25.7	37.5	34.7	-1	-1	-1
1/17/2019	6:34:13 PM	610	1264	23	17	18	45	17	16	16	17	16	18	16	21	25.7	37.5	34.7	-1	-1	-1
1/17/2019	6:34:13 PM	813	1265	22	18	17	45	16	16	16	17	16	17	17	20	25.7	37.5	34.7	-1	-1	-1
1/17/2019	6:34:14 PM	0	1266	22	17	18	45	17	16	17	17	16	18	16	21	25.7	37.5	34.7	-1	-1	-1
1/17/2019	6:34:14 PM	202	1267	22	18	17	45	16	17	17	17	17	18	17	21	25.7	37.5	34.7	-1	-1	-1
1/17/2019	6:34:14 PM	405	1268	23	17	18	45	17	17	17	16	17	17	17	21	25.7	37.5	34.7	-1	-1	-1
1/17/2019	6:34:14 PM	608	1269	22	18	17	45	16	17	17	17	16	17	17	21	25.7	37.5	34.7	-1	-1	-1
1/17/2019	6:34:14 PM	811	1270	23	17	18	45	17	16	16	17	16	18	16	21	25.7	37.5	34.7	-1	-1	-1
1/17/2019	6:34:15 PM	15	1271	22	18	17	45	16	17	16	17	16	18	16	21	25.7	37.5	34.7	-1	-1	-1
1/17/2019	6:34:15 PM	202	1272	23	17	18	45	17	17	17	17	17	17	17	21	25.7	37.5	34.7	-1	-1	-1
1/17/2019	6:34:15 PM	405	1273	22	18	17	45	16	17	16	17	16	18	16	21	25.7	37.5	34.7	-1	-1	-1
1/17/2019	6:34:15 PM	608	1274	23	17	18	45	16	16	16	17	16	18	16	21	25.7	37.4	23.6	-1	-1	-1
1/17/2019	6:34:15 PM	811	1275	22	18	17	45	16	16	17	16	16	17	17	21	25.7	37.4	23.6	-1	-1	-1
1/17/2019	6:34:16 PM	15	1276	23	17	18	44	16	16	16	17	16	18	16	21	25.7	37.4	23.6	-1	-1	-1
1/17/2019	6:34:16 PM	202	1277	22	18	17	45	16	17	16	17	17	17	17	20	25.7	37.4	23.6	-1	-1	-1
1/17/2019	6:34:16 PM	405	1278	23	17	18	45	17	17	17	17	16	18	16	21	25.7	37.4	23.6	-1	-1	-1
1/17/2019	6:34:16 PM	608	1279	22	17	17	45	17	16	17	16	17	17	16	20	25.7	37.4	23.6	-1	-1	-1
1/17/2019	6:34:16 PM	811	1280	22	17	17	45	16	17	16	17	16	18	16	21	25.7	37.4	23.6	-1	-1	-1
1/17/2019	6:34:17 PM	15	1281	22	17	18	44	17	16	17	17	16	17	16	21	25.7	37.4	23.6	-1	-1	-1
1/17/2019	6:34:17 PM	202	1282	22	18	17	45	16	17	16	17	16	18	16	21	25.7	37.4	23.6	-1	-1	-1
1/17/2019	6:34:17 PM	405	1283	22	18	18	45	17	16	17	17	17	17	17	20	25.7	37.4	23.6	-1	-1	-1
1/17/2019	6:34:17 PM	608	1284	23	17	18	44	16	16	17	17	16	18	16	21	25.7	37.4	23.6	-1	-1	-1
1/17/2019	6:34:17 PM	811	1285	22	17	17	45	16	17	17	17	16	18	16	21	25.7	37.4	23.6	-1	-1	-1
1/17/2019	6:34:18 PM	15	1286	22	17	18	45	17	16	17	17	16	17	16	20	25.7	37.4	23.6	-1	-1	-1
1/17/2019	6:34:18 PM	202	1287	23	17	18	44	17	16	17	17	16	18	16	21	25.7	37.4	23.6	-1	-1	-1
1/17/2019	6:34:18 PM	405	1288	22	18	17	45	16	17	17	16	17	17	17	20	25.7	37.4	23.6	-1	-1	-1
1/17/2019	6:34:18 PM	608	1289	23	17	18	44	16	16	16	17	16	18	16	21	25.7	37.4	23.6	-1	-1	-1
1/17/2019	6:34:18 PM	811	1290	22	18	17	45	16	17	16	17	16	17	16	20	25.7	37.4	23.6	-1	-1	-1
1/17/2019	6:34:19 PM	8	1291	22	17	18	44	17	16	17	17	16	17	16	21	25.7	37.4	23.6	-1	-1	-1
1/17/2019	6:34:19 PM	211	1292	22	17	17	45	16	17	17	17	16	18	16	21	25.7	37.4	23.6	-1	-1	-1
1/17/2019	6:34:19 PM	414	1293	23	18	18	45	17	17	17	17	17	17	17	21	25.7	37.4	23.6	-1	-1	-1
1/17/2019	6:34:19 PM	602	1294	23	17	18	44	17	16	17	17	16	18	16	21	25.7	37.4	23.6	-1	-1	-1
1/17/2019	6:34:19 PM	805	1295	22	18	17	45	16	17	17	17	16	17	16	21	25.7	37.4	23.6	-1	-1	-1
1/17/2019	6:34:20 PM	8	1296	23	17	18	44	17	16	16	17	16	18	16	21	25.7	37.4	23.6	-1	-1	-1
1/17/2019	6:34:20 PM	211	1297	22	18	17	45	16	17	17	17	16	17	16	20	25.7	37.4	23.6	-1	-1	-1
1/17/2019	6:34:20 PM	414	1298	22	17	18	44	17	17	17	17	16	17	16	21	25.7	37.4	23.6	-1	-1	-1
1/17/2019	6:34:20 PM	602	1299	23	17	18	45	17	17	17	17	16	18	16	21	25.7	37.4	23.6	-1	-1	-1
1/17/2019	6:34:20 PM	805	1300	22	18	18	45	17	16	17	17	17	17	17	21	25.7	37.4	23.6	-1	-1	-1
1/17/2019	6:34:21 PM	8	1301	23	17	17	45	16	17	16	17	16	17	16	21	25.7	37.4	23.6	-1	-1	-1
1/17/2019	6:34:21 PM	211	1302	22	18	17	45	16	17	17	17	16	17	17	20	25.7	37.4	23.6	-1	-1	-1
1/17/2019	6:34:21 PM	414	1303	23	17	17	44	16	17	16	17	16	17	16	21	25.7	37.4	23.6	-1	-1	-1
1/17/2019	6:34:21 PM	602	1304	22	18	18	45	16	17	16	17	16	18	17	21	25.7	37.4	23.6	-1	-1	-1
1/17/2019	6:34:21 PM	805	1305	22	17	18	45	17	17	17	16	17	17	17	21	25.7	37.4	23.6	-1	-1	-1
1/17/2019	6:34:22 PM	8	1306	22	17	17	45	16	17	16	17	16	17	16	21	25.7	37.4	23.6	-1	-1	-1
1/17/2019	6:34:22 PM	211	1307	22	17	17	44	17	16	17	16	16	17	16	20	25.7	37.4	23.6	-1	-1	-1
1/17/2019	6:34:22 PM	414	1308	22	17	17	45	16	17	16	17	16	17	17	20	25.7	37.4	23.6	-1	-1	-1
1/17/2019	6:34:22 PM	602	1309	22	18	18	45	16	16	17	17	17	17	17	20	25.7	37.4	23.6	-1	-1	-1
1/17/2019	6:34:22 PM	805	1310	23	17	18	45	16	17	17	17	16	18	16	21	25.7	37.4	23.6	-1	-1	-1
1/17/2019	6:34:23 PM	8	1311	22	17	18	44	17	16	17	16	17	17	16	20	25.7	37.4	23.6	-1	-1	-1
1/17/2019	6:34:23 PM	211	1312	22	17	17	45	16	17	16	17	16	18	16	20	25.7	37.4	23.6	-1	-1	-1
1/17/2019	6:34:23 PM	414	1313	22	17	17	44	17	16	17	17	16	18	16	21	25.7	37.4	23.6	-1	-1	-1
1/17/2019	6:34:23 PM	602	1314	23	17	18	45	17	17	16	17	16	18	16	21	25.7	37.4	23.6	-1	-1	-1
1/17/2019	6:34:23 PM	805	1315	22	18	17	45	17	16	16	17	17	17	17	20	25.7	37.4	23.6	-1	-1	-1
1/17/2019	6:34:24 PM	8	1316	23	17	18	44	16	16	16	17	16	17	16	21	25.7	37.4	36.7	-1	-1	-1
1/17/2019	6:34:24 PM	211	1317	22	18	17	45	16	17	17	17	16	17	17	20	25.7	37.4	36.7	-1	-1	-1
1/17/2019	6:34:24 PM	414	1318	23	17	18	44	17	17	17	17	16	17	16	20	25.7	37.4	36.7	-1	-1	-1
1/17/2019	6:34:24 PM	602	1319	23	18	18	45	17	17	16	17	16	18	16	21	25.7	37.4	36.7	-1	-1	-1
1/17/2019	6:34:24 PM	805	1320	23	18	18	45	17	16	17	17	16	17	16	20	25.7	37.4	36.7	-1	-1	-1
1/17/2019	6:34:25 PM	8	1321	22	18	17	45	16	17	16	17	16	17	16	20	25.7	37.4	36.7	-1	-1	-1
1/17/2019	6:34:25 PM	211	1322	23	17	17	44	17	16	17	16	17	17	16	20	25.7	37.4	36.7	-1	-1	-1
1/17/2019	6:34:25 PM	414	1323	22	17	17	45	16	16	16	17	16	18	16	21	25.7	37.4	36.7	-1	-1	-1
1/17/2019	6:34:25 PM	602	1324	22	17	18	45	17	16	17	17	17	17	17	20	25.7	37.4	36.7	-1	-1	-1
1/17/2019	6:34:25 PM	805	1325	22	17	17	45	17	17	17	17	16	18	16	21	25.7	37.4	36.7	-1	-1	-1
1/17/2019	6:34:26 PM	8	1326	22	18	17	44	17	17	17	16	16	17	17	20	25.7	37.4	36.7	-1	-1	-1
1/17/2019	6:34:26 PM	211	1327	23	17	17	44	16	17	16	17	16	18	16	21	25.7	37.4	36.7	-1	-1	-1
1/17/2019	6:34:26 PM	414	1328	22	18	18	44	17	17	17	17	16	17	17	20	25.7	37.4	36.7	-1	-1	-1
1/17/2019	6:34:26 PM	602	1329	23	17	18	45	17	17	17	17	16	18	16	21	25.7	37.4	36.7	-1	-1	-1
1/17/2019	6:34:26 PM	805	1330	22	18	17	45	16	17	17	17	17	17	17	20	25.7	37.4	36.7	-1	-1	-1
1/17/2019	6:34:27 PM	8	1331	23	17	18	44	16	17	17	17	16	17	16	21	25.7	37.4	36.7	-1	-1	-1
1/17/2019	6:34:27 PM	211	1332	22	18	17	45	16	17	17	17	16	17	17	20	25.7	37.4	36.7	-1	-1	-1
1/17/2019	6:34:27 PM	414	1333	23	17	18	45	16	16	16	17	16	18	16	21	25.7	37.4	36.7	-1	-1	-1
1/17/2019	6:34:27 PM	602	1334	22	18	17	45	16	17	17	17	16	17	17	21	25.7	37.4	36.7	-1	-1	-1
1/17/2019	6:34:27 PM	805	1335	23	17	18	44	17	16	17	17	16	18	16	21	25.7	37.4	36.7	-1	-1	-1
1/17/2019	6:34:28 PM	8	1336	22	18	17	45	16	16	17	17	16	17	17	21	25.7	37.4	36.7	-1	-1	-1
1/17/2019	6:34:28 PM	211	1337	23	17	17	44	16	16	16	17	16	18	16	21	25.7	37.4	36.7	-1	-1	-1
1/17/2019	6:34:28 PM	414	1338	23	18	18	44	17	16	17	17	17	17	17	20	25.7	37.4	36.7	-1	-1	-1
1/17/2019	6:34:28 PM	602	1339	23	17	18	45	17	17	17	17	16	18	16	21	25.7	37.4	36.7	-1	-1	-1
1/17/2019	6:34:28 PM	805	1340	22	18	17	45	17	17	17	17	17	17	17	21	25.7	37.4	36.7	-1	-1	-1
1/17/2019	6:34:29 PM	8	1341	23	17	17	44	16	16	16	17	16	18	16	21	25.7	37.4	36.7	-1	-1	-1
1/17/2019	6:34:29 PM	211	1342	22	18	17	44	16	17	17	17	17	17	17	20	25.7	37.4	36.7	-1	-1	-1
1/17/2019	6:34:29 PM	414	1343	22	17	17	45	16	17	16	17	16	18	16	21	25.7	37.4	36.7	-1	-1	-1
1/17/2019	6:34:29 PM	602	1344	22	18	18	45	16	16	17	17	17	17	17	20	25.7	37.4	36.7	-1	-1	-1
1/17/2019	6:34:29 PM	805	1345	22	18	17	45	16	17	16	17	16	18	16	21	25.7	37.4	36.7	-1	-1	-1
1/17/2019	6:34:30 PM	8	1346	22	17	17	44	17	16	17	16	16	17	16	20	25.7	37.4	36.7	-1	-1	-1
1/17/2019	6:34:30 PM	211	1347	22	17	17	45	16	17	16	17	16	18	16	21	25.7	37.4	36.7	-1	-1	-1
1/17/2019	6:34:30 PM	414	1348	22	18	18	45	17	16	17	17	17	17	17	20	25.7	37.4	36.7	-1	-1	-1
1/17/2019	6:34:30 PM	602	1349	23	17	18	44	17	16	17	17	16	17	16	21	25.7	37.4	36.7	-1	-1	-1
1/17/2019	6:34:30 PM	805	1350	22	18	17	45	16	16	17	17	16	17	16	20	25.7	37.4	36.7	-1	-1	-1
1/17/2019	6:34:31 PM	8	1351	22	17	18	44	17	16	17	16	16	17	16	21	25.7	37.4	36.7	-1	-1	-1
1/17/2019	6:34:31 PM	211	1352	22	18	17	45	16	17	16	17	16	17	16	21	25.7	37.4	36.7	-1	-1	-1
1/17/2019	6:34:31 PM	414	1353	23	17	18	44	17	17	16	17	16	17	16	21	25.7	37.4	36.7	-1	-1	-1
1/17/2019	6:34:31 PM	602	1354	23	17	18	45	16	17	16	17	16	18	16	21	25.7	37.4	36.7	-1	-1	-1
1/17/2019	6:34:31 PM	805	1355	23	17	18	44	17	17	17	17	17	18	16	21	25.7	37.4	36.7	-1	-1	-1
1/17/2019	6:34:32 PM	8	1356	22	17	17	44	16	17	16	17	16	17	16	21	25.7	37.4	36.7	-1	-1	-1
1/17/2019	6:34:32 PM	211	1357	22	17	18	44	17	16	17	16	17	17	16	20	25.7	37.4	36.7	-1	-1	-1
1/17/2019	6:34:32 PM	414	1358	22	18	17	45	16	17	17	17	17	18	16	21	25.7	37.4	15.8	-1	-1	-1
1/17/2019	6:34:32 PM	602	1359	22	18	18	45	17	17	17	17	17	17	17	20	25.7	37.4	15.8	-1	-1	-1
1/17/2019	6:34:32 PM	805	1360	22	17	17	45	16	17	17	17	16	18	16	21	25.7	37.4	15.8	-1	-1	-1
1/17/2019	6:34:33 PM	8	1361	22	17	18	44	17	16	17	16	16	17	16	21	25.7	37.4	15.8	-1	-1	-1
1/17/2019	6:34:33 PM	211	1362	22	18	17	45	16	17	16	17	16	18	16	21	25.7	37.4	15.8	-1	-1	-1
1/17/2019	6:34:33 PM	414	1363	23	17	18	44	17	16	17	16	17	17	16	21	25.7	37.4	15.8	-1	-1	-1
1/17/2019	6:34:33 PM	602	1364	23	17	18	44	17	16	17	17	16	18	16	21	25.7	37.4	15.8	-1	-1	-1
1/17/2019	6:34:33 PM	805	1365	22	17	18	44	16	16	17	17	17	17	17	20	25.7	37.4	15.8	-1	-1	-1
1/17/2019	6:34:34 PM	8	1366	22	17	17	45	16	17	16	17	16	17	16	21	25.7	37.4	15.8	-1	-1	-1
1/17/2019	6:34:34 PM	211	1367	22	17	17	45	16	16	17	16	17	17	17	20	25.7	37.4	15.8	-1	-1	-1
1/17/2019	6:34:34 PM	414	1368	22	17	17	45	16	17	16	17	16	18	16	21	25.7	37.4	15.8	-1	-1	-1
1/17/2019	6:34:34 PM	602	1369	22	18	18	45	16	17	17	17	17	17	17	20	25.7	37.4	15.8	-1	-1	-1
1/17/2019	6:34:34 PM	805	1370	22	17	17	45	16	17	17	17	16	17	16	21	25.7	37.4	15.8	-1	-1	-1
1/17/2019	6:34:35 PM	8	1371	22	17	18	45	16	17	17	16	17	17	17	20	25.7	37.4	15.8	-1	-1	-1
1/17/2019	6:34:35 PM	211	1372	22	17	17	45	16	17	16	17	16	17	16	21	25.7	37.4	15.8	-1	-1	-1
1/17/2019	6:34:35 PM	414	1373	23	17	18	44	17	16	17	16	17	17	16	21	25.7	37.4	15.8	-1	-1	-1
1/17/2019	6:34:35 PM	602	1374	23	18	18	45	16	17	16	17	16	18	16	21	25.7	37.4	15.8	-1	-1	-1
1/17/2019	6:34:35 PM	805	1375	23	17	18	44	17	17	17	16	16	17	16	20	25.7	37.4	15.8	-1	-1	-1
1/17/2019	6:34:36 PM	8	1376	22	18	17	45	16	17	16	17	16	17	16	21	25.7	37.4	15.8	-1	-1	-1
1/17/2019	6:34:36 PM	211	1377	23	17	18	44	17	16	17	17	16	17	16	21	25.7	37.4	15.8	-1	-1	-1
1/17/2019	6:34:36 PM	414	1378	22	18	18	45	16	17	17	17	17	17	17	20	25.7	37.4	15.8	-1	-1	-1
1/17/2019	6:34:36 PM	602	1379	22	18	18	45	17	16	17	17	17	17	17	21	25.7	37.4	15.8	-1	-1	-1
1/17/2019	6:34:36 PM	805	1380	22	18	18	45	16	17	16	17	16	17	16	20	25.7	37.4	15.8	-1	-1	-1
1/17/2019	6:34:37 PM	8	1381	22	17	18	44	17	16	17	16	16	17	16	21	25.7	37.4	15.8	-1	-1	-1
1/17/2019	6:34:37 PM	211	1382	22	18	17	45	16	17	16	17	16	18	16	20	25.7	37.4	15.8	-1	-1	-1
1/17/2019	6:34:37 PM	414	1383	23	17	18	44	17	16	17	17	16	18	16	21	25.7	37.4	15.8	-1	-1	-1
1/17/2019	6:34:37 PM	602	1384	23	18	17	45	17	17	16	17	16	18	16	21	25.7	37.4	15.8	-1	-1	-1
1/17/2019	6:34:37 PM	805	1385	23	17	18	44	17	17	17	17	16	17	16	21	25.7	37.4	15.8	-1	-1	-1
1/17/2019	6:34:38 PM	8	1386	22	18	17	45	16	17	16	17	16	18	16	20	25.7	37.4	15.8	-1	-1	-1
1/17/2019	6:34:38 PM	211	1387	22	18	17	44	17	16	17	17	16	17	16	20	25.7	37.4	15.8	-1	-1	-1
1/17/2019	6:34:38 PM	414	1388	22	18	17	45	16	17	16	17	16	17	17	20	25.7	37.4	15.8	-1	-1	-1
1/17/2019	6:34:38 PM	602	1389	22	18	18	45	17	16	17	17	17	17	17	21	25.7	37.4	15.8	-1	-1	-1
1/17/2019	6:34:38 PM	805	1390	22	17	18	45	16	17	16	17	16	17	17	21	25.7	37.4	15.8	-1	-1	-1
1/17/2019	6:34:39 PM	8	1391	23	17	18	44	17	16	16	16	16	17	16	21	25.7	37.4	15.8	-1	-1	-1
1/17/2019	6:34:39 PM	211	1392	22	18	17	45	16	17	16	17	17	17	17	20	25.7	37.4	15.8	-1	-1	-1
1/17/2019	6:34:39 PM	414	1393	23	18	18	45	16	17	16	17	16	17	16	21	25.7	37.4	15.8	-1	-1	-1
1/17/2019	6:34:39 PM	602	1394	22	18	17	45	16	17	17	17	16	17	17	20	25.7	37.4	15.8	-1	-1	-1
1/17/2019	6:34:39 PM	805	1395	23	17	17	44	17	16	16	17	16	18	16	21	25.7	37.4	15.8	-1	-1	-1
1/17/2019	6:34:40 PM	8	1396	22	18	17	45	17	16	17	16	17	17	17	20	25.7	37.4	15.8	-1	-1	-1
1/17/2019	6:34:40 PM	211	1397	22	17	17	45	16	17	16	17	16	18	16	21	25.7	37.4	15.8	-1	-1	-1
1/17/2019	6:34:40 PM	414	1398	22	17	18	44	17	16	17	16	17	17	16	21	25.7	37.4	15.8	-1	-1	-1
1/17/2019	6:34:40 PM	602	1399	23	18	18	45	17	17	17	17	16	18	16	21	25.7	37.4	15.8	-1	-1	-1
1/17/2019	6:34:40 PM	805	1400	22	17	18	44	17	17	17	16	16	17	16	21	25.7	37.4	15.3	-1	-1	-1
1/17/2019	6:34:41 PM	8	1401	22	18	17	45	16	16	17	17	16	17	17	20	25.7	37.4	15.3	-1	-1	-1
1/17/2019	6:34:41 PM	211	1402	23	17	17	44	16	17	16	17	16	17	16	21	25.7	37.4	15.3	-1	-1	-1
1/17/2019	6:34:41 PM	414	1403	22	17	18	44	17	16	17	16	16	17	16	21	25.7	37.4	15.3	-1	-1	-1
1/17/2019	6:34:41 PM	602	1404	23	17	18	44	17	17	17	17	16	18	16	21	25.7	37.4	15.3	-1	-1	-1
1/17/2019	6:34:41 PM	805	1405	23	17	18	44	17	16	16	16	16	17	16	21	25.7	37.4	15.3	-1	-1	-1
1/17/2019	6:34:42 PM	8	1406	22	18	17	44	16	17	17	16	16	17	17	20	25.7	37.4	15.3	-1	-1	-1
1/17/2019	6:34:42 PM	211	1407	22	17	17	44	16	17	16	17	16	17	16	21	25.7	37.4	15.3	-1	-1	-1
1/17/2019	6:34:42 PM	414	1408	23	17	18	44	17	16	17	17	16	17	16	21	25.7	37.4	15.3	-1	-1	-1
1/17/2019	6:34:42 PM	602	1409	22	18	17	45	16	17	17	17	16	17	17	21	25.7	37.4	15.3	-1	-1	-1
1/17/2019	6:34:42 PM	805	1410	23	17	18	44	17	16	16	16	16	17	16	21	25.7	37.4	15.3	-1	-1	-1
1/17/2019	6:34:43 PM	8	1411	22	17	18	44	16	16	16	17	16	17	16	21	25.7	37.4	15.3	-1	-1	-1
1/17/2019	6:34:43 PM	211	1412	22	18	17	44	17	17	16	17	16	18	16	20	25.7	37.4	15.3	-1	-1	-1
1/17/2019	6:34:43 PM	414	1413	22	17	18	44	17	17	17	16	16	17	16	20	25.7	37.4	15.3	-1	-1	-1
1/17/2019	6:34:43 PM	602	1414	23	17	18	44	17	16	17	17	16	17	16	21	25.7	37.4	15.3	-1	-1	-1
1/17/2019	6:34:43 PM	805	1415	22	17	17	44	16	17	16	17	16	17	16	21	25.7	37.4	15.3	-1	-1	-1
1/17/2019	6:34:44 PM	8	1416	22	18	17	44	16	17	16	17	17	17	17	20	25.7	37.4	15.3	-1	-1	-1
1/17/2019	6:34:44 PM	211	1417	23	17	18	44	16	17	16	17	16	17	16	21	25.7	37.4	15.3	-1	-1	-1
1/17/2019	6:34:44 PM	414	1418	22	18	17	45	16	17	17	17	16	17	17	20	25.7	37.4	15.3	-1	-1	-1
1/17/2019	6:34:44 PM	602	1419	22	18	17	45	16	17	17	17	17	17	17	20	25.7	37.4	15.3	-1	-1	-1
1/17/2019	6:34:44 PM	805	1420	23	17	18	44	16	16	17	17	16	17	16	21	25.7	37.4	15.3	-1	-1	-1
1/17/2019	6:34:45 PM	8	1421	22	18	17	45	16	16	16	17	16	17	16	20	25.7	37.4	15.3	-1	-1	-1
1/17/2019	6:34:45 PM	203	1422	22	17	18	44	16	17	16	17	17	17	16	20	25.7	37.4	15.3	-1	-1	-1
1/17/2019	6:34:45 PM	406	1423	23	17	17	44	16	17	16	16	16	17	16	21	25.7	37.4	15.3	-1	-1	-1
1/17/2019	6:34:45 PM	609	1424	22	18	17	45	16	17	16	17	16	17	17	20	25.7	37.4	15.3	-1	-1	-1
1/17/2019	6:34:45 PM	813	1425	22	17	18	44	17	17	16	17	16	17	16	20	25.7	37.4	15.3	-1	-1	-1
1/17/2019	6:34:46 PM	16	1426	23	18	17	45	16	17	16	17	16	18	16	21	25.7	37.4	15.3	-1	-1	-1
1/17/2019	6:34:46 PM	203	1427	22	18	17	44	16	17	17	17	16	18	17	20	25.7	37.4	15.3	-1	-1	-1
1/17/2019	6:34:46 PM	406	1428	23	17	18	44	17	17	16	17	16	17	16	20	25.7	37.4	15.3	-1	-1	-1
1/17/2019	6:34:46 PM	609	1429	22	17	17	45	16	17	16	17	16	17	16	20	25.7	37.4	15.3	-1	-1	-1
1/17/2019	6:34:46 PM	813	1430	22	17	18	44	16	17	16	16	17	17	17	20	25.7	37.4	15.3	-1	-1	-1
1/17/2019	6:34:47 PM	16	1431	23	17	18	44	16	17	17	17	16	18	16	21	25.7	37.4	15.3	-1	-1	-1
1/17/2019	6:34:47 PM	203	1432	22	18	17	45	16	17	17	17	16	18	16	21	25.7	37.4	15.3	-1	-1	-1
1/17/2019	6:34:47 PM	406	1433	23	17	18	44	16	17	17	17	16	17	16	21	25.7	37.4	15.3	-1	-1	-1
1/17/2019	6:34:47 PM	609	1434	22	18	17	45	16	17	16	17	16	17	16	20	25.7	37.4	15.3	-1	-1	-1
1/17/2019	6:34:47 PM	813	1435	23	17	18	44	17	16	17	16	17	17	16	21	25.7	37.4	15.3	-1	-1	-1
1/17/2019	6:34:48 PM	5	1436	23	17	17	44	16	17	16	17	16	18	16	21	25.7	37.4	15.3	-1	-1	-1
1/17/2019	6:34:48 PM	208	1437	22	18	17	44	16	17	17	17	17	17	17	20	25.7	37.4	15.3	-1	-1	-1
1/17/2019	6:34:48 PM	411	1438	23	17	18	44	16	16	17	17	16	17	16	21	25.7	37.4	15.3	-1	-1	-1
1/17/2019	6:34:48 PM	614	1439	22	18	17	45	17	17	17	17	17	17	17	20	25.7	37.4	15.3	-1	-1	-1
1/17/2019	6:34:48 PM	801	1440	22	18	18	44	17	16	17	16	17	17	17	20	25.7	37.4	15.3	-1	-1	-1
1/17/2019	6:34:49 PM	5	1441	22	18	18	45	16	17	16	17	16	17	17	20	25.7	37.4	15.3	-1	-1	-1
1/17/2019	6:34:49 PM	208	1442	22	18	17	44	16	16	17	16	17	17	16	20	25.7	37.4	14.8	-1	-1	-1
1/17/2019	6:34:49 PM	411	1443	23	18	17	44	16	17	16	17	16	18	16	21	25.7	37.4	14.8	-1	-1	-1
1/17/2019	6:34:49 PM	614	1444	22	18	17	45	17	17	16	17	17	17	17	20	25.7	37.4	14.8	-1	-1	-1
1/17/2019	6:34:49 PM	801	1445	22	18	18	44	17	17	17	16	17	17	17	20	25.7	37.4	14.8	-1	-1	-1
1/17/2019	6:34:50 PM	36	1446	22	18	17	45	16	17	17	17	16	17	17	20	25.7	37.4	14.8	-1	-1	-1
1/17/2019	6:34:50 PM	208	1447	22	18	17	44	16	16	17	16	17	17	17	20	25.7	37.4	14.8	-1	-1	-1
1/17/2019	6:34:50 PM	411	1448	23	18	18	44	16	16	17	17	16	17	16	21	25.7	37.4	14.8	-1	-1	-1
1/17/2019	6:34:50 PM	614	1449	22	18	18	45	17	16	17	17	17	17	17	20	25.7	37.4	14.8	-1	-1	-1
1/17/2019	6:34:50 PM	801	1450	22	18	18	44	17	16	17	17	17	17	17	20	25.7	37.4	14.8	-1	-1	-1
1/17/2019	6:34:51 PM	5	1451	22	17	17	44	16	16	16	17	16	17	16	21	25.7	37.4	14.8	-1	-1	-1
1/17/2019	6:34:51 PM	208	1452	22	18	17	44	16	17	17	17	16	17	17	20	25.7	37.4	14.8	-1	-1	-1
1/17/2019	6:34:51 PM	411	1453	22	18	18	44	16	17	16	17	16	17	16	21	25.7	37.4	14.8	-1	-1	-1
1/17/2019	6:34:51 PM	614	1454	22	18	17	45	17	17	17	17	17	17	17	20	25.7	37.4	14.8	-1	-1	-1
1/17/2019	6:34:51 PM	801	1455	22	18	18	44	17	16	17	17	16	17	16	21	25.7	37.4	14.8	-1	-1	-1
1/17/2019	6:34:52 PM	5	1456	22	18	17	45	16	17	16	17	16	17	16	20	25.7	37.4	14.8	-1	-1	-1
1/17/2019	6:34:52 PM	208	1457	23	17	18	44	17	16	16	16	16	17	16	21	25.7	37.4	14.8	-1	-1	-1
1/17/2019	6:34:52 PM	411	1458	22	18	17	44	16	17	16	17	16	18	16	20	25.7	37.4	14.8	-1	-1	-1
1/17/2019	6:34:52 PM	614	1459	23	18	18	44	17	17	17	16	17	17	17	21	25.7	37.4	14.8	-1	-1	-1
1/17/2019	6:34:52 PM	801	1460	23	17	18	44	17	16	17	17	16	17	16	21	25.7	37.4	14.8	-1	-1	-1
1/17/2019	6:34:53 PM	5	1461	22	18	17	44	16	16	17	16	17	17	17	20	25.7	37.4	14.8	-1	-1	-1
1/17/2019	6:34:53 PM	208	1462	23	17	18	44	17	16	17	17	16	18	16	21	25.7	37.4	14.8	-1	-1	-1
1/17/2019	6:34:53 PM	411	1463	22	18	18	45	17	16	16	17	16	17	16	20	25.7	37.4	14.8	-1	-1	-1
1/17/2019	6:34:53 PM	614	1464	23	17	18	44	17	17	16	17	16	18	16	21	25.7	37.4	14.8	-1	-1	-1
1/17/2019	6:34:53 PM	801	1465	22	18	17	45	16	17	16	17	16	18	16	20	25.7	37.4	14.8	-1	-1	-1
1/17/2019	6:34:54 PM	5	1466	23	17	18	44	17	16	17	16	16	17	16	21	25.7	37.4	14.8	-1	-1	-1
1/17/2019	6:34:54 PM	208	1467	22	17	17	45	16	17	16	17	16	17	16	20	25.7	37.4	14.8	-1	-1	-1
1/17/2019	6:34:54 PM	411	1468	22	17	18	44	17	16	17	17	16	17	16	20	25.7	37.4	14.8	-1	-1	-1
1/17/2019	6:34:54 PM	614	1469	22	18	17	45	16	17	17	17	17	17	17	21	25.7	37.4	14.8	-1	-1	-1
1/17/2019	6:34:54 PM	801	1470	22	18	17	44	17	17	17	16	17	17	17	20	25.7	37.4	14.8	-1	-1	-1
1/17/2019	6:34:55 PM	5	1471	22	18	17	45	16	17	16	17	16	17	16	20	25.7	37.4	14.8	-1	-1	-1
1/17/2019	6:34:55 PM	208	1472	22	17	18	44	17	16	17	16	16	17	16	21	25.7	37.4	14.8	-1	-1	-1
1/17/2019	6:34:55 PM	411	1473	22	18	17	45	16	16	16	16	16	17	16	20	25.7	37.4	14.8	-1	-1	-1
1/17/2019	6:34:55 PM	614	1474	23	18	18	44	17	17	17	16	17	17	16	20	25.7	37.4	14.8	-1	-1	-1
1/17/2019	6:34:55 PM	801	1475	23	17	18	44	17	17	17	17	16	17	16	21	25.7	37.4	14.8	-1	-1	-1
1/17/2019	6:34:56 PM	5	1476	22	18	17	45	16	17	16	17	16	17	16	20	25.7	37.4	14.8	-1	-1	-1
1/17/2019	6:34:56 PM	208	1477	22	17	17	44	17	16	17	16	16	17	16	20	25.7	37.4	14.8	-1	-1	-1
1/17/2019	6:34:56 PM	411	1478	23	18	17	45	16	17	16	17	16	18	16	21	25.7	37.4	14.8	-1	-1	-1
1/17/2019	6:34:56 PM	614	1479	22	18	18	45	17	17	17	17	17	17	17	21	25.7	37.4	14.8	-1	-1	-1
1/17/2019	6:34:56 PM	801	1480	23	18	18	44	17	16	17	16	17	17	17	21	25.7	37.4	14.8	-1	-1	-1
1/17/2019	6:34:57 PM	5	1481	22	18	17	45	16	17	16	17	16	17	16	20	25.7	37.4	14.8	-1	-1	-1
1/17/2019	6:34:57 PM	208	1482	22	17	18	45	16	16	17	16	17	17	17	20	25.7	37.4	14.8	-1	-1	-1
1/17/2019	6:34:57 PM	411	1483	23	18	18	44	16	16	16	17	16	17	16	21	25.7	37.4	14.8	-1	-1	-1
1/17/2019	6:34:57 PM	614	1484	22	18	18	45	17	17	17	17	17	17	17	20	25.7	37.3	36.1	-1	-1	-1
1/17/2019	6:34:57 PM	801	1485	23	17	18	44	17	17	17	17	17	17	16	21	25.7	37.3	36.1	-1	-1	-1
1/17/2019	6:34:58 PM	5	1486	22	18	17	45	16	17	16	17	16	17	16	20	25.7	37.3	36.1	-1	-1	-1
1/17/2019	6:34:58 PM	208	1487	22	17	18	44	17	16	17	16	16	17	16	21	25.7	37.3	36.1	-1	-1	-1
1/17/2019	6:34:58 PM	411	1488	22	17	17	44	16	17	17	17	16	17	17	21	25.7	37.3	36.1	-1	-1	-1
1/17/2019	6:34:58 PM	614	1489	23	17	18	44	17	17	17	17	16	17	16	21	25.7	37.3	36.1	-1	-1	-1
1/17/2019	6:34:58 PM	801	1490	23	17	18	44	17	17	17	17	16	18	16	21	25.7	37.3	36.1	-1	-1	-1
1/17/2019	6:34:59 PM	5	1491	22	18	17	44	17	17	17	16	17	17	17	20	25.7	37.3	36.1	-1	-1	-1
1/17/2019	6:34:59 PM	211	1492	23	17	18	45	16	17	16	17	16	17	16	21	25.7	37.3	36.1	-1	-1	-1
1/17/2019	6:34:59 PM	414	1493	22	18	18	45	16	17	17	17	17	17	17	20	25.7	37.3	36.1	-1	-1	-1
1/17/2019	6:34:59 PM	601	1494	22	18	18	44	17	16	17	17	17	17	17	20	25.7	37.3	36.1	-1	-1	-1
1/17/2019	6:34:59 PM	805	1495	22	18	17	45	16	17	16	17	16	17	16	20	25.7	37.3	36.1	-1	-1	-1
1/17/2019	6:35:00 PM	8	1496	23	17	18	44	17	16	17	17	16	17	16	21	25.7	37.3	36.1	-1	-1	-1
1/17/2019	6:35:00 PM	211	1497	22	18	17	45	16	17	17	17	17	17	17	20	25.7	37.3	36.1	-1	-1	-1
1/17/2019	6:35:00 PM	414	1498	22	17	18	44	17	16	17	16	17	17	16	20	25.7	37.3	36.1	-1	-1	-1
1/17/2019	6:35:00 PM	601	1499	22	17	18	44	17	17	17	17	16	18	16	21	25.7	37.3	36.1	-1	-1	-1
1/17/2019	6:35:00 PM	805	1500	22	18	17	44	16	16	17	16	17	17	17	20	25.7	37.3	36.1	-1	-1	-1
1/17/2019	6:35:01 PM	8	1501	22	17	17	44	16	17	16	17	16	18	16	21	25.7	37.3	36.1	-1	-1	-1
1/17/2019	6:35:01 PM	211	1502	22	18	18	44	17	17	17	16	17	17	17	20	25.7	37.3	36.1	-1	-1	-1
1/17/2019	6:35:01 PM	414	1503	23	17	17	45	16	17	16	17	16	18	16	21	25.7	37.3	36.1	-1	-1	-1
1/17/2019	6:35:01 PM	601	1504	22	18	17	45	16	17	16	17	17	18	17	20	25.7	37.3	36.1	-1	-1	-1
1/17/2019	6:35:01 PM	805	1505	22	17	17	44	16	16	16	17	16	18	16	21	25.7	37.3	36.1	-1	-1	-1
1/17/2019	6:35:02 PM	8	1506	22	18	17	45	16	16	16	17	16	17	16	20	25.7	37.3	36.1	-1	-1	-1
1/17/2019	6:35:02 PM	211	1507	23	17	18	44	17	17	17	17	16	17	16	21	25.7	37.3	36.1	-1	-1	-1
1/17/2019	6:35:02 PM	414	1508	22	18	17	45	16	17	16	17	16	17	17	20	25.7	37.3	36.1	-1	-1	-1
1/17/2019	6:35:02 PM	601	1509	22	18	17	44	17	17	17	17	17	17	16	20	25.7	37.3	36.1	-1	-1	-1
1/17/2019	6:35:02 PM	805	1510	23	17	17	44	16	17	16	17	16	18	16	21	25.7	37.3	36.1	-1	-1	-1
1/17/2019	6:35:03 PM	8	1511	22	18	17	44	16	16	17	17	16	17	17	20	25.7	37.3	36.1	-1	-1	-1
1/17/2019	6:35:03 PM	211	1512	23	18	18	45	16	17	16	17	16	18	16	21	25.7	37.3	36.1	-1	-1	-1
1/17/2019	6:35:03 PM	414	1513	22	18	18	45	17	17	17	17	17	17	17	20	25.7	37.3	36.1	-1	-1	-1
1/17/2019	6:35:03 PM	601	1514	23	17	18	44	17	16	16	17	16	17	17	20	25.7	37.3	36.1	-1	-1	-1
1/17/2019	6:35:03 PM	805	1515	22	18	17	45	16	17	16	16	17	17	16	20	25.7	37.3	36.1	-1	-1	-1
1/17/2019	6:35:04 PM	8	1516	23	17	18	44	17	16	16	17	16	17	16	20	25.7	37.3	36.1	-1	-1	-1
1/17/2019	6:35:04 PM	211	1517	22	18	17	45	16	17	17	17	17	17	17	20	25.7	37.3	36.1	-1	-1	-1
1/17/2019	6:35:04 PM	414	1518	23	17	18	44	17	16	17	17	16	18	16	21	25.7	37.3	36.1	-1	-1	-1
1/17/2019	6:35:04 PM	601	1519	22	18	17	44	16	16	17	17	16	17	17	21	25.7	37.3	36.1	-1	-1	-1
1/17/2019	6:35:04 PM	805	1520	23	17	17	44	16	16	16	17	16	18	16	21	25.7	37.3	36.1	-1	-1	-1
1/17/2019	6:35:05 PM	8	1521	22	17	18	44	17	16	17	16	17	17	17	20	25.7	37.3	36.1	-1	-1	-1
1/17/2019	6:35:05 PM	211	1522	23	17	18	44	16	16	17	17	16	18	16	21	25.7	37.3	36.1	-1	-1	-1
1/17/2019	6:35:05 PM	414	1523	22	18	18	45	16	16	17	17	17	17	17	20	25.7	37.3	36.1	-1	-1	-1
1/17/2019	6:35:05 PM	601	1524	23	18	18	44	16	16	17	17	16	17	16	21	25.7	37.3	36.1	-1	-1	-1
1/17/2019	6:35:05 PM	805	1525	22	18	17	45	16	16	16	17	16	17	16	20	25.7	37.3	36.1	-1	-1	-1
1/17/2019	6:35:06 PM	8	1526	23	17	18	44	16	17	16	16	16	18	16	20	25.7	37.3	16.4	-1	-1	-1
1/17/2019	6:35:06 PM	211	1527	22	18	18	45	17	17	17	17	17	17	17	20	25.7	37.3	16.4	-1	-1	-1
1/17/2019	6:35:06 PM	414	1528	23	17	18	44	17	17	17	17	16	18	16	21	25.7	37.3	16.4	-1	-1	-1
1/17/2019	6:35:06 PM	601	1529	22	18	17	44	16	16	17	17	16	17	17	20	25.7	37.3	16.4	-1	-1	-1
1/17/2019	6:35:06 PM	805	1530	23	17	18	44	16	16	16	17	16	17	16	21	25.7	37.3	16.4	-1	-1	-1
1/17/2019	6:35:07 PM	8	1531	22	18	18	45	16	16	17	17	16	17	17	20	25.7	37.3	16.4	-1	-1	-1
1/17/2019	6:35:07 PM	211	1532	23	17	18	45	16	17	16	17	16	18	16	21	25.7	37.3	16.4	-1	-1	-1
1/17/2019	6:35:07 PM	414	1533	22	18	18	44	17	16	17	17	17	17	17	21	25.7	37.3	16.4	-1	-1	-1
1/17/2019	6:35:07 PM	601	1534	22	17	18	44	16	16	16	17	16	18	16	21	25.7	37.3	16.4	-1	-1	-1
1/17/2019	6:35:07 PM	805	1535	22	17	18	44	17	16	17	16	16	17	16	21	25.7	37.3	16.4	-1	-1	-1
1/17/2019	6:35:08 PM	8	1536	22	18	17	45	16	17	17	17	17	17	16	21	25.7	37.3	16.4	-1	-1	-1
1/17/2019	6:35:08 PM	211	1537	23	17	18	44	17	17	16	17	16	18	16	21	25.7	37.3	16.4	-1	-1	-1
1/17/2019	6:35:08 PM	414	1538	23	18	17	45	16	17	16	17	16	18	16	21	25.7	37.3	16.4	-1	-1	-1
1/17/2019	6:35:08 PM	601	1539	22	18	17	45	16	17	17	17	16	17	17	20	25.7	37.3	16.4	-1	-1	-1
1/17/2019	6:35:08 PM	805	1540	22	17	18	44	17	16	17	16	16	17	16	21	25.7	37.3	16.4	-1	-1	-1
1/17/2019	6:35:09 PM	8	1541	22	18	17	45	16	17	16	17	16	18	16	21	25.7	37.3	16.4	-1	-1	-1
1/17/2019	6:35:09 PM	211	1542	22	18	18	44	17	17	17	17	17	17	17	21	25.7	37.3	16.4	-1	-1	-1
1/17/2019	6:35:09 PM	414	1543	23	17	18	44	16	17	17	17	16	18	16	21	25.7	37.3	16.4	-1	-1	-1
1/17/2019	6:35:09 PM	601	1544	22	18	17	45	16	16	17	17	16	17	17	21	25.7	37.3	16.4	-1	-1	-1
1/17/2019	6:35:09 PM	805	1545	23	17	18	44	17	16	17	17	16	18	16	21	25.7	37.3	16.4	-1	-1	-1
1/17/2019	6:35:10 PM	8	1546	23	18	17	44	16	17	17	17	16	18	16	20	25.7	37.3	16.4	-1	-1	-1
1/17/2019	6:35:10 PM	211	1547	22	18	18	44	17	17	17	16	17	18	17	21	25.7	37.3	16.4	-1	-1	-1
1/17/2019	6:35:10 PM	414	1548	23	18	18	44	17	17	16	17	16	18	16	21	25.7	37.3	16.4	-1	-1	-1
1/17/2019	6:35:10 PM	601	1549	22	18	17	45	16	17	16	17	16	17	16	20	25.7	37.3	16.4	-1	-1	-1
1/17/2019	6:35:10 PM	805	1550	22	17	18	44	17	16	16	16	16	17	16	21	25.7	37.3	16.4	-1	-1	-1
1/17/2019	6:35:11 PM	8	1551	22	18	17	45	16	16	17	17	16	17	16	21	25.7	37.3	16.4	-1	-1	-1
1/17/2019	6:35:11 PM	211	1552	23	17	18	44	17	16	17	17	17	18	16	21	25.7	37.3	16.4	-1	-1	-1
1/17/2019	6:35:11 PM	414	1553	22	18	17	45	16	17	17	17	16	18	17	21	25.7	37.3	16.4	-1	-1	-1
1/17/2019	6:35:11 PM	601	1554	22	18	17	44	16	17	17	16	17	17	17	20	25.7	37.3	16.4	-1	-1	-1
1/17/2019	6:35:11 PM	805	1555	23	17	18	44	16	16	17	17	16	18	16	21	25.7	37.3	16.4	-1	-1	-1
1/17/2019	6:35:12 PM	8	1556	22	18	17	45	17	17	16	17	16	17	16	20	25.7	37.3	16.4	-1	-1	-1
1/17/2019	6:35:12 PM	211	1557	23	17	18	44	17	17	17	17	16	18	16	21	25.7	37.3	16.4	-1	-1	-1
1/17/2019	6:35:12 PM	414	1558	22	18	17	45	16	17	17	17	17	17	17	21	25.7	37.3	16.4	-1	-1	-1
1/17/2019	6:35:12 PM	601	1559	22	17	18	44	17	16	17	17	16	17	16	21	25.7	37.3	16.4	-1	-1	-1
1/17/2019	6:35:12 PM	805	1560	22	18	17	44	16	17	16	17	16	17	16	20	25.7	37.3	16.4	-1	-1	-1
1/17/2019	6:35:13 PM	8	1561	23	17	18	44	17	16	17	17	16	18	16	21	25.7	37.3	16.4	-1	-1	-1
1/17/2019	6:35:13 PM	211	1562	22	18	17	45	16	17	16	17	16	17	16	20	25.7	37.3	16.4	-1	-1	-1
1/17/2019	6:35:13 PM	414	1563	23	18	18	44	17	16	17	16	17	18	17	21	25.7	37.3	16.4	-1	-1	-1
1/17/2019	6:35:13 PM	601	1564	23	17	18	44	16	17	16	17	16	18	16	21	25.7	37.3	16.4	-1	-1	-1
1/17/2019	6:35:13 PM	805	1565	22	17	17	44	17	16	17	16	17	17	17	20	25.7	37.3	16.4	-1	-1	-1
1/17/2019	6:35:14 PM	8	1566	23	18	17	45	16	17	16	17	16	18	16	21	25.7	37.3	16.4	-1	-1	-1
1/17/2019	6:35:14 PM	211	1567	22	18	18	44	17	16	17	16	17	17	17	21	25.7	37.3	16.4	-1	-1	-1
1/17/2019	6:35:14 PM	414	1568	22	18	18	45	16	17	16	17	16	17	17	21	25.7	37.2	15.4	-1	-1	-1
1/17/2019	6:35:14 PM	601	1569	22	18	18	44	17	17	17	16	17	17	16	20	25.7	37.2	15.4	-1	-1	-1
1/17/2019	6:35:14 PM	805	1570	23	17	18	44	16	16	17	17	16	17	16	21	25.7	37.2	15.4	-1	-1	-1
1/17/2019	6:35:15 PM	8	1571	22	18	17	45	16	17	17	17	17	17	17	21	25.7	37.2	15.4	-1	-1	-1
1/17/2019	6:35:15 PM	211	1572	23	17	18	44	17	17	17	17	16	18	16	21	25.7	37.2	15.4	-1	-1	-1
1/17/2019	6:35:15 PM	414	1573	22	18	17	44	16	17	17	17	16	18	17	21	25.7	37.2	15.4	-1	-1	-1
1/17/2019	6:35:15 PM	601	1574	22	18	17	44	16	16	17	17	17	17	16	20	25.7	37.2	15.4	-1	-1	-1
1/17/2019	6:35:15 PM	805	1575	22	17	17	44	16	16	16	17	16	18	16	21	25.7	37.2	15.4	-1	-1	-1
1/17/2019	6:35:16 PM	8	1576	22	18	18	44	17	17	17	17	17	17	16	21	25.7	37.2	15.4	-1	-1	-1
1/17/2019	6:35:16 PM	211	1577	22	18	17	45	16	16	16	17	16	18	16	21	25.7	37.2	15.4	-1	-1	-1
1/17/2019	6:35:16 PM	414	1578	23	18	18	44	17	17	17	17	17	17	17	20	25.7	37.2	15.4	-1	-1	-1
1/17/2019	6:35:16 PM	601	1579	23	17	18	44	16	16	17	17	16	17	16	21	25.7	37.2	15.4	-1	-1	-1
1/17/2019	6:35:16 PM	805	1580	22	18	17	44	16	17	16	17	16	17	17	20	25.7	37.2	15.4	-1	-1	-1
1/17/2019	6:35:17 PM	8	1581	23	17	18	44	16	17	16	17	16	18	16	21	25.7	37.2	15.4	-1	-1	-1
1/17/2019	6:35:17 PM	211	1582	22	18	18	44	16	16	17	17	17	17	17	20	25.7	37.2	15.4	-1	-1	-1
1/17/2019	6:35:17 PM	414	1583	23	17	18	44	16	17	16	17	16	18	16	21	25.7	37.2	15.4	-1	-1	-1
1/17/2019	6:35:17 PM	601	1584	22	18	17	44	16	17	17	17	16	17	17	20	25.7	37.2	15.4	-1	-1	-1
1/17/2019	6:35:17 PM	805	1585	22	17	17	44	16	17	17	17	16	18	16	21	25.7	37.2	15.4	-1	-1	-1
1/17/2019	6:35:18 PM	8	1586	22	18	18	45	17	16	17	17	17	17	17	20	25.7	37.2	15.4	-1	-1	-1
1/17/2019	6:35:18 PM	211	1587	23	17	18	44	16	16	17	17	16	18	16	21	25.7	37.2	15.4	-1	-1	-1
1/17/2019	6:35:18 PM	414	1588	22	17	17	44	17	17	17	17	17	17	17	20	25.7	37.2	15.4	-1	-1	-1
1/17/2019	6:35:18 PM	601	1589	23	17	18	44	17	16	16	17	16	18	16	21	25.7	37.2	15.4	-1	-1	-1
1/17/2019	6:35:18 PM	805	1590	22	18	17	44	16	16	16	17	16	18	16	20	25.7	37.2	15.4	-1	-1	-1
1/17/2019	6:35:19 PM	8	1591	23	17	18	44	17	16	16	17	16	18	16	21	25.7	37.2	15.4	-1	-1	-1
1/17/2019	6:35:19 PM	211	1592	22	18	18	44	17	16	17	17	17	17	17	20	25.7	37.2	15.4	-1	-1	-1
1/17/2019	6:35:19 PM	414	1593	22	18	17	44	16	17	16	17	16	18	16	20	25.7	37.2	15.4	-1	-1	-1
1/17/2019	6:35:19 PM	601	1594	22	18	17	44	16	16	16	17	16	17	17	20	25.7	37.2	15.4	-1	-1	-1
1/17/2019	6:35:19 PM	805	1595	23	17	17	44	16	16	16	17	16	17	16	21	25.7	37.2	15.4	-1	-1	-1
1/17/2019	6:35:20 PM	8	1596	23	18	18	44	17	16	17	17	17	17	17	21	25.7	37.2	15.4	-1	-1	-1
1/17/2019	6:35:20 PM	211	1597	23	18	17	44	16	17	16	17	16	18	16	21	25.7	37.2	15.4	-1	-1	-1
1/17/2019	6:35:20 PM	414	1598	23	17	18	44	17	16	17	17	16	17	16	21	25.7	37.2	15.4	-1	-1	-1
1/17/2019	6:35:20 PM	601	1599	22	17	17	44	16	17	16	17	16	18	16	21	25.7	37.2	15.4	-1	-1	-1
1/17/2019	6:35:20 PM	805	1600	22	17	18	44	17	16	17	16	16	17	16	20	25.7	37.2	15.4	-1	-1	-1
1/17/2019	6:35:21 PM	8	1601	22	18	17	45	16	17	17	17	17	18	17	21	25.7	37.2	15.4	-1	-1	-1
1/17/2019	6:35:21 PM	211	1602	22	18	18	44	17	16	17	16	17	17	17	21	25.7	37.2	15.4	-1	-1	-1
1/17/2019	6:35:21 PM	414	1603	22	18	18	44	16	17	16	17	16	17	17	21	25.7	37.2	15.4	-1	-1	-1
1/17/2019	6:35:21 PM	601	1604	22	18	17	44	16	17	17	17	17	17	17	21	25.7	37.2	15.4	-1	-1	-1
1/17/2019	6:35:21 PM	805	1605	23	17	18	44	16	16	17	17	16	17	16	21	25.7	37.2	15.4	-1	-1	-1
1/17/2019	6:35:22 PM	8	1606	22	18	17	45	17	17	16	17	17	18	17	21	25.7	37.2	15.4	-1	-1	-1
1/17/2019	6:35:22 PM	211	1607	23	17	18	44	17	17	17	17	16	18	16	21	25.7	37.2	15.4	-1	-1	-1
1/17/2019	6:35:22 PM	414	1608	22	18	17	44	16	16	17	17	16	17	17	20	25.7	37.2	15.4	-1	-1	-1
1/17/2019	6:35:22 PM	607	1609	23	17	18	44	17	16	17	17	17	18	16	21	25.7	37.2	15.4	-1	-1	-1
1/17/2019	6:35:22 PM	810	1610	22	18	17	44	16	17	16	17	16	18	16	21	25.7	37.2	15.4	-1	-1	-1
1/17/2019	6:35:23 PM	13	1611	22	18	18	44	17	17	17	17	16	17	17	21	25.7	37.2	15.4	-1	-1	-1
1/17/2019	6:35:23 PM	216	1612	22	18	17	44	16	17	16	17	16	18	16	20	25.7	37.2	15.4	-1	-1	-1
1/17/2019	6:35:23 PM	403	1613	22	18	17	44	16	17	17	17	17	17	17	20	25.7	37.2	15.4	-1	-1	-1
1/17/2019	6:35:23 PM	607	1614	23	18	17	44	16	17	16	17	16	18	16	21	25.7	37.2	15.4	-1	-1	-1
1/17/2019	6:35:23 PM	810	1615	22	18	18	44	17	17	17	17	17	17	17	21	25.7	37.2	15.4	-1	-1	-1
1/17/2019	6:35:24 PM	13	1616	22	18	18	44	16	17	16	17	16	17	17	21	25.7	37.2	15.4	-1	-1	-1
1/17/2019	6:35:24 PM	216	1617	22	17	18	44	17	16	17	17	16	17	16	21	25.7	37.2	15.4	-1	-1	-1
1/17/2019	6:35:24 PM	403	1618	23	17	18	44	17	16	17	17	16	18	16	21	25.7	37.2	15.4	-1	-1	-1
1/17/2019	6:35:24 PM	607	1619	22	18	18	44	16	16	17	17	17	17	17	20	25.7	37.2	15.4	-1	-1	-1
1/17/2019	6:35:24 PM	810	1620	23	17	18	44	17	16	16	17	16	18	16	21	25.7	37.2	15.4	-1	-1	-1
1/17/2019	6:35:25 PM	13	1621	22	18	18	44	17	17	17	17	17	17	17	20	25.7	37.2	15.4	-1	-1	-1
1/17/2019	6:35:25 PM	216	1622	22	17	17	44	16	17	16	17	16	18	16	21	25.7	37.2	15.4	-1	-1	-1
1/17/2019	6:35:25 PM	403	1623	22	18	17	44	16	17	16	17	16	18	16	20	25.7	37.2	15.4	-1	-1	-1
1/17/2019	6:35:25 PM	607	1624	23	17	18	44	16	17	17	17	16	18	16	21	25.7	37.2	15.4	-1	-1	-1
1/17/2019	6:35:25 PM	804	1625	22	18	18	44	16	17	16	17	16	17	17	20	25.7	37.2	15.4	-1	-1	-1
1/17/2019	6:35:26 PM	7	1626	23	17	18	44	17	17	17	17	16	18	16	21	25.7	37.2	15.4	-1	-1	-1
1/17/2019	6:35:26 PM	211	1627	22	18	18	44	16	17	17	17	17	17	17	20	25.7	37.2	15.4	-1	-1	-1
1/17/2019	6:35:26 PM	414	1628	22	18	17	44	16	17	16	17	16	18	16	21	25.7	37.2	15.4	-1	-1	-1
1/17/2019	6:35:26 PM	601	1629	22	18	17	44	16	17	17	16	17	17	16	20	25.7	37.2	15.4	-1	-1	-1
1/17/2019	6:35:26 PM	804	1630	22	18	17	44	16	16	16	17	16	18	16	21	25.7	37.2	15.4	-1	-1	-1
1/17/2019	6:35:27 PM	7	1631	22	18	18	44	17	17	17	17	17	17	17	21	25.7	37.2	15.4	-1	-1	-1
1/17/2019	6:35:27 PM	211	1632	22	18	17	44	16	17	17	17	16	18	17	21	25.7	37.2	15.4	-1	-1	-1
1/17/2019	6:35:27 PM	414	1633	23	17	18	44	16	16	17	17	16	18	16	21	25.7	37.2	15.4	-1	-1	-1
1/17/2019	6:35:27 PM	601	1634	22	17	17	44	16	17	16	17	16	18	16	21	25.7	37.2	15.4	-1	-1	-1
1/17/2019	6:35:27 PM	804	1635	23	17	18	44	17	16	17	17	17	18	16	21	25.7	37.2	15.4	-1	-1	-1
1/17/2019	6:35:28 PM	7	1636	22	18	17	44	16	17	16	17	16	18	17	21	25.7	37.2	15.4	-1	-1	-1
1/17/2019	6:35:28 PM	211	1637	23	17	18	44	17	16	17	17	17	18	16	21	25.7	37.2	15.4	-1	-1	-1
1/17/2019	6:35:28 PM	414	1638	22	18	17	44	16	17	16	17	16	18	16	21	25.7	37.2	15.4	-1	-1	-1
1/17/2019	6:35:28 PM	601	1639	22	18	18	44	17	16	17	17	17	17	16	20	25.7	37.2	15.4	-1	-1	-1
1/17/2019	6:35:28 PM	804	1640	22	18	17	44	16	17	16	17	16	18	16	21	25.7	37.2	15.4	-1	-1	-1
1/17/2019	6:35:29 PM	7	1641	23	18	18	44	17	17	17	17	17	18	16	21	25.7	37.2	15.4	-1	-1	-1
1/17/2019	6:35:29 PM	211	1642	22	18	17	44	16	17	17	17	16	18	16	21	25.7	37.2	15.4	-1	-1	-1
1/17/2019	6:35:29 PM	414	1643	23	17	18	44	17	16	16	17	16	18	16	21	25.7	37.2	15.4	-1	-1	-1
1/17/2019	6:35:29 PM	601	1644	22	18	17	44	16	17	16	17	16	18	16	20	25.7	37.2	15.4	-1	-1	-1
1/17/2019	6:35:29 PM	804	1645	23	17	18	44	17	17	16	17	16	18	16	21	25.7	37.2	15.4	-1	-1	-1
1/17/2019	6:35:30 PM	7	1646	22	18	18	44	16	16	17	17	17	17	17	20	25.7	37.2	15.4	-1	-1	-1
1/17/2019	6:35:30 PM	211	1647	23	18	17	44	16	17	16	17	16	18	16	21	25.7	37.2	15.4	-1	-1	-1
1/17/2019	6:35:30 PM	414	1648	22	17	18	44	17	17	17	17	16	18	16	21	25.7	37.2	15.4	-1	-1	-1
1/17/2019	6:35:30 PM	601	1649	22	17	17	44	16	16	16	17	16	18	16	21	25.7	37.2	15.4	-1	-1	-1
1/17/2019	6:35:30 PM	804	1650	23	17	18	44	17	16	17	17	17	18	16	21	25.7	37.2	15.4	-1	-1	-1
1/17/2019	6:35:31 PM	7	1651	22	18	17	44	16	17	16	17	16	18	16	21	25.7	37.2	15.4	-1	-1	-1
1/17/2019	6:35:31 PM	211	1652	23	17	17	44	16	16	17	17	16	18	16	21	25.7	37.1	15.9	-1	-1	-1
1/17/2019	6:35:31 PM	414	1653	22	18	17	44	16	17	16	17	16	17	17	20	25.7	37.1	15.9	-1	-1	-1
1/17/2019	6:35:31 PM	601	1654	22	17	18	44	17	16	17	17	16	17	16	21	25.7	37.1	15.9	-1	-1	-1
1/17/2019	6:35:31 PM	804	1655	22	18	17	44	17	17	17	17	17	18	16	20	25.7	37.1	15.9	-1	-1	-1
1/17/2019	6:35:32 PM	7	1656	23	17	18	44	16	17	17	17	16	18	16	21	25.7	37.1	15.9	-1	-1	-1
1/17/2019	6:35:32 PM	211	1657	22	18	18	44	17	17	17	17	16	17	17	20	25.7	37.1	15.9	-1	-1	-1
1/17/2019	6:35:32 PM	414	1658	22	18	17	44	16	17	16	17	16	18	16	20	25.7	37.1	15.9	-1	-1	-1
1/17/2019	6:35:32 PM	601	1659	22	18	17	44	16	16	16	17	17	17	17	20	25.7	37.1	15.9	-1	-1	-1
1/17/2019	6:35:32 PM	804	1660	22	18	17	44	16	17	16	17	16	18	16	21	25.7	37.1	15.9	-1	-1	-1
1/17/2019	6:35:33 PM	7	1661	23	17	18	44	17	16	17	17	16	18	16	21	25.7	37.1	15.9	-1	-1	-1
1/17/2019	6:35:33 PM	211	1662	22	18	17	44	16	16	17	17	17	18	17	20	25.7	37.1	15.9	-1	-1	-1
1/17/2019	6:35:33 PM	414	1663	22	18	17	44	16	17	16	17	16	18	16	21	25.7	37.1	15.9	-1	-1	-1
1/17/2019	6:35:33 PM	601	1664	22	17	18	44	16	17	16	17	17	17	16	20	25.7	37.1	15.9	-1	-1	-1
1/17/2019	6:35:33 PM	804	1665	22	18	17	44	16	17	16	17	16	18	16	21	25.7	37.1	15.9	-1	-1	-1
1/17/2019	6:35:34 PM	7	1666	22	18	17	44	17	17	16	17	16	18	17	21	25.7	37.1	15.9	-1	-1	-1
1/17/2019	6:35:34 PM	211	1667	22	18	18	44	17	17	17	17	17	17	16	21	25.7	37.1	15.9	-1	-1	-1
1/17/2019	6:35:34 PM	414	1668	22	18	17	44	16	17	16	17	16	18	16	21	25.7	37.1	15.9	-1	-1	-1
1/17/2019	6:35:34 PM	601	1669	22	18	17	44	16	17	16	17	16	18	16	20	25.7	37.1	15.9	-1	-1	-1
1/17/2019	6:35:34 PM	804	1670	22	17	18	44	17	16	17	17	16	18	16	21	25.7	37.1	15.9	-1	-1	-1
1/17/2019	6:35:35 PM	7	1671	22	18	17	44	16	17	16	17	16	18	16	21	25.7	37.1	15.9	-1	-1	-1
1/17/2019	6:35:35 PM	211	1672	22	18	18	44	17	16	17	16	17	17	17	21	25.7	37.1	15.9	-1	-1	-1
1/17/2019	6:35:35 PM	414	1673	22	17	18	44	16	17	16	17	16	18	16	21	25.7	37.1	15.9	-1	-1	-1
1/17/2019	6:35:35 PM	601	1674	22	17	17	44	16	17	16	17	16	18	16	21	25.7	37.1	15.9	-1	-1	-1
1/17/2019	6:35:35 PM	804	1675	23	17	18	44	17	16	17	17	16	18	16	21	25.7	37.1	15.9	-1	-1	-1
1/17/2019	6:35:36 PM	7	1676	22	18	17	44	16	17	16	17	16	18	16	21	25.7	37.1	15.9	-1	-1	-1
1/17/2019	6:35:36 PM	211	1677	23	17	18	44	17	16	16	17	17	17	17	21	25.7	37.1	15.9	-1	-1	-1
1/17/2019	6:35:36 PM	414	1678	22	18	17	44	16	17	16	17	16	17	16	20	25.7	37.1	15.9	-1	-1	-1
1/17/2019	6:35:36 PM	601	1679	22	18	17	44	16	17	17	17	16	17	16	20	25.7	37.1	15.9	-1	-1	-1
1/17/2019	6:35:36 PM	804	1680	23	17	18	44	16	17	17	17	16	18	16	21	25.7	37.1	15.9	-1	-1	-1
1/17/2019	6:35:37 PM	7	1681	22	18	17	44	16	17	17	17	16	17	17	21	25.7	37.1	15.9	-1	-1	-1
1/17/2019	6:35:37 PM	211	1682	22	17	18	44	17	16	17	16	17	17	17	21	25.7	37.1	15.9	-1	-1	-1
1/17/2019	6:35:37 PM	414	1683	23	18	17	44	16	17	16	17	16	18	16	21	25.7	37.1	15.9	-1	-1	-1
1/17/2019	6:35:37 PM	601	1684	22	18	17	44	16	17	17	17	16	17	16	20	25.7	37.1	15.9	-1	-1	-1
1/17/2019	6:35:37 PM	804	1685	22	17	18	44	17	17	17	17	16	18	16	21	25.7	37.1	15.9	-1	-1	-1
1/17/2019	6:35:38 PM	7	1686	22	18	17	44	16	17	17	17	16	18	16	21	25.7	37.1	15.9	-1	-1	-1
1/17/2019	6:35:38 PM	211	1687	23	18	18	44	17	16	16	17	17	18	16	21	25.7	37.1	15.9	-1	-1	-1
1/17/2019	6:35:38 PM	414	1688	22	18	17	44	16	17	17	17	17	17	16	20	25.7	37.1	15.9	-1	-1	-1
1/17/2019	6:35:38 PM	601	1689	22	17	17	44	16	16	17	17	17	17	17	20	25.7	37.1	15.9	-1	-1	-1
1/17/2019	6:35:38 PM	804	1690	23	18	17	44	16	17	16	17	16	18	16	21	25.7	37.1	15.9	-1	-1	-1
1/17/2019	6:35:39 PM	7	1691	22	18	18	44	17	17	17	17	17	17	17	20	25.7	37.1	15.9	-1	-1	-1
1/17/2019	6:35:39 PM	211	1692	22	18	18	44	16	17	16	17	16	18	16	21	25.7	37.1	15.9	-1	-1	-1
1/17/2019	6:35:39 PM	414	1693	22	17	18	44	17	17	17	17	17	17	16	20	25.7	37.1	15.9	-1	-1	-1
1/17/2019	6:35:39 PM	601	1694	23	17	18	44	16	16	17	17	16	18	16	21	25.7	37.0	10.8	-1	-1	-1
1/17/2019	6:35:39 PM	804	1695	22	18	18	44	17	16	17	17	16	17	17	20	25.7	37.0	10.8	-1	-1	-1
1/17/2019	6:35:40 PM	7	1696	22	18	17	44	16	17	16	17	16	18	16	21	25.7	37.0	10.8	-1	-1	-1
1/17/2019	6:35:40 PM	211	1697	22	17	18	44	16	16	17	17	17	17	16	20	25.7	37.0	10.8	-1	-1	-1
1/17/2019	6:35:40 PM	414	1698	23	17	17	44	17	17	16	17	16	18	16	21	25.7	37.0	10.8	-1	-1	-1
1/17/2019	6:35:40 PM	601	1699	22	17	17	44	16	17	16	17	16	18	16	21	25.7	37.0	10.8	-1	-1	-1
1/17/2019	6:35:40 PM	804	1700	23	17	18	44	17	16	17	17	17	18	16	21	25.7	37.0	10.8	-1	-1	-1
1/17/2019	6:35:41 PM	7	1701	22	18	17	44	16	17	16	17	16	18	17	21	25.7	37.0	10.8	-1	-1	-1
1/17/2019	6:35:41 PM	211	1702	22	18	18	44	17	16	17	16	17	17	17	20	25.7	37.0	10.8	-1	-1	-1
1/17/2019	6:35:41 PM	414	1703	22	18	17	44	16	17	16	17	16	17	16	21	25.7	37.0	10.8	-1	-1	-1
1/17/2019	6:35:41 PM	601	1704	22	18	18	44	16	17	17	17	17	17	16	20	25.7	37.0	10.8	-1	-1	-1
1/17/2019	6:35:41 PM	804	1705	22	17	18	44	17	17	17	17	16	18	16	21	25.7	37.0	10.8	-1	-1	-1
1/17/2019	6:35:42 PM	7	1706	22	18	17	44	16	17	17	17	16	18	16	21	25.7	37.0	10.8	-1	-1	-1
1/17/2019	6:35:42 PM	211	1707	22	17	18	44	17	16	17	16	17	17	16	21	25.7	37.0	10.8	-1	-1	-1
1/17/2019	6:35:42 PM	414	1708	22	18	17	44	16	17	16	17	16	17	17	21	25.7	37.0	10.8	-1	-1	-1
1/17/2019	6:35:42 PM	601	1709	22	18	17	44	16	17	17	17	16	17	17	20	25.7	37.0	10.8	-1	-1	-1
1/17/2019	6:35:42 PM	804	1710	22	18	17	44	16	17	16	17	16	18	17	21	25.7	37.0	10.8	-1	-1	-1
1/17/2019	6:35:43 PM	7	1711	22	18	18	44	17	16	17	17	17	17	17	21	25.7	37.0	10.8	-1	-1	-1
1/17/2019	6:35:43 PM	211	1712	22	18	17	44	16	17	16	17	16	18	16	21	25.7	37.0	10.8	-1	-1	-1
1/17/2019	6:35:43 PM	414	1713	22	17	18	44	17	17	17	17	17	17	16	20	25.7	37.0	10.8	-1	-1	-1
1/17/2019	6:35:43 PM	601	1714	22	17	18	44	16	16	17	17	16	17	16	21	25.7	37.0	10.8	-1	-1	-1
1/17/2019	6:35:43 PM	804	1715	22	18	17	44	16	17	17	17	16	17	17	21	25.7	37.0	10.8	-1	-1	-1
1/17/2019	6:35:44 PM	7	1716	23	17	18	44	17	16	17	17	16	18	16	21	25.7	37.0	10.8	-1	-1	-1
1/17/2019	6:35:44 PM	211	1717	22	18	17	44	16	17	17	17	16	17	17	20	25.7	37.0	10.8	-1	-1	-1
1/17/2019	6:35:44 PM	414	1718	22	17	18	44	16	17	17	17	16	18	16	21	25.7	37.0	10.8	-1	-1	-1
1/17/2019	6:35:44 PM	601	1719	22	18	17	44	16	17	17	17	16	17	17	21	25.7	37.0	10.8	-1	-1	-1
1/17/2019	6:35:44 PM	804	1720	23	17	18	44	16	17	17	17	16	17	16	21	25.7	37.0	10.8	-1	-1	-1
1/17/2019	6:35:45 PM	7	1721	22	18	18	44	16	17	17	17	17	17	17	20	25.7	37.0	10.8	-1	-1	-1
1/17/2019	6:35:45 PM	211	1722	23	17	18	44	16	16	16	17	16	18	16	21	25.7	37.0	10.8	-1	-1	-1
1/17/2019	6:35:45 PM	414	1723	22	18	17	44	17	16	17	16	17	17	17	20	25.7	37.0	10.8	-1	-1	-1
1/17/2019	6:35:45 PM	601	1724	22	17	18	43	16	16	17	17	16	17	16	21	25.7	37.0	10.8	-1	-1	-1
1/17/2019	6:35:45 PM	804	1725	22	18	18	44	17	17	17	16	17	17	17	20	25.7	37.0	10.8	-1	-1	-1
1/17/2019	6:35:46 PM	7	1726	23	18	18	44	17	17	16	17	16	18	16	21	25.7	37.0	10.8	-1	-1	-1
1/17/2019	6:35:46 PM	211	1727	22	17	18	44	17	16	17	16	17	17	17	20	25.7	37.0	10.8	-1	-1	-1
1/17/2019	6:35:46 PM	414	1728	22	18	18	44	17	16	17	17	17	17	17	20	25.7	37.0	10.8	-1	-1	-1
1/17/2019	6:35:46 PM	601	1729	22	17	18	44	16	16	17	16	17	17	17	20	25.7	37.0	10.8	-1	-1	-1
1/17/2019	6:35:46 PM	804	1730	23	18	18	44	16	17	16	17	16	17	16	21	25.7	37.0	10.8	-1	-1	-1
1/17/2019	6:35:47 PM	7	1731	22	18	17	44	17	17	16	16	17	17	17	20	25.7	37.0	10.8	-1	-1	-1
1/17/2019	6:35:47 PM	211	1732	22	17	18	44	17	17	17	17	16	17	16	21	25.7	37.0	10.8	-1	-1	-1
1/17/2019	6:35:47 PM	414	1733	22	18	17	44	16	17	16	17	16	17	17	20	25.7	37.0	10.8	-1	-1	-1
1/17/2019	6:35:47 PM	601	1734	22	18	17	44	16	16	17	16	16	17	16	20	25.7	37.0	10.8	-1	-1	-1
1/17/2019	6:35:47 PM	804	1735	22	18	17	44	16	16	16	17	16	17	16	20	25.7	37.0	10.8	-1	-1	-1
1/17/2019	6:35:48 PM	7	1736	22	17	18	44	17	16	17	16	17	17	16	21	25.7	36.9	13.2	-1	-1	-1
1/17/2019	6:35:48 PM	211	1737	23	18	17	44	16	17	16	17	16	18	16	21	25.7	36.9	13.2	-1	-1	-1
1/17/2019	6:35:48 PM	414	1738	23	18	18	44	17	17	16	16	16	17	16	20	25.7	36.9	13.2	-1	-1	-1
1/17/2019	6:35:48 PM	601	1739	23	17	18	44	16	17	16	17	16	18	16	21	25.7	36.9	13.2	-1	-1	-1
1/17/2019	6:35:48 PM	804	1740	22	18	18	44	17	16	17	16	17	17	17	20	25.7	36.9	13.2	-1	-1	-1
1/17/2019	6:35:49 PM	7	1741	23	17	18	44	17	16	16	17	16	18	16	21	25.7	36.9	13.2	-1	-1	-1
1/17/2019	6:35:49 PM	211	1742	22	18	18	44	16	16	17	17	17	17	17	20	25.7	36.9	13.2	-1	-1	-1
1/17/2019	6:35:49 PM	414	1743	22	18	17	44	16	17	16	17	16	17	16	20	25.7	36.9	13.2	-1	-1	-1
1/17/2019	6:35:49 PM	601	1744	22	18	17	44	16	17	17	16	16	17	17	20	25.7	36.9	13.2	-1	-1	-1
1/17/2019	6:35:49 PM	804	1745	23	17	18	44	16	17	16	17	16	17	16	21	25.7	36.9	13.2	-1	-1	-1
1/17/2019	6:35:50 PM	7	1746	22	18	17	44	16	17	17	16	16	17	17	20	25.7	36.9	13.2	-1	-1	-1
1/17/2019	6:35:50 PM	211	1747	22	17	18	44	17	17	17	17	16	17	16	21	25.7	36.9	13.2	-1	-1	-1
1/17/2019	6:35:50 PM	414	1748	22	18	17	44	16	17	17	17	17	17	17	20	25.7	36.9	13.2	-1	-1	-1
1/17/2019	6:35:50 PM	601	1749	22	17	18	44	17	16	17	16	16	17	17	20	25.7	36.9	13.2	-1	-1	-1
1/17/2019	6:35:50 PM	804	1750	22	18	17	44	16	17	17	17	16	17	17	20	25.7	36.9	13.2	-1	-1	-1
1/17/2019	6:35:51 PM	7	1751	23	17	18	44	17	17	17	17	16	17	16	21	25.7	36.9	13.2	-1	-1	-1
1/17/2019	6:35:51 PM	211	1752	22	18	17	44	17	17	17	17	17	17	17	20	25.7	36.9	13.2	-1	-1	-1
1/17/2019	6:35:51 PM	414	1753	22	17	17	44	16	17	16	17	16	18	16	21	25.7	36.9	13.2	-1	-1	-1
1/17/2019	6:35:51 PM	601	1754	22	18	17	44	16	17	16	17	16	17	16	20	25.7	36.9	13.2	-1	-1	-1
1/17/2019	6:35:51 PM	804	1755	22	17	18	44	17	17	17	17	16	18	16	20	25.7	36.9	13.2	-1	-1	-1
1/17/2019	6:35:52 PM	7	1756	22	18	18	44	16	16	17	17	17	17	17	20	25.7	36.9	13.2	-1	-1	-1
1/17/2019	6:35:52 PM	211	1757	23	17	18	44	16	17	16	17	16	18	16	21	25.7	36.9	13.2	-1	-1	-1
1/17/2019	6:35:52 PM	414	1758	22	17	18	44	17	16	17	16	16	17	16	20	25.7	36.9	13.2	-1	-1	-1
1/17/2019	6:35:52 PM	601	1759	22	17	18	44	16	17	16	17	16	18	16	20	25.7	36.9	13.2	-1	-1	-1
1/17/2019	6:35:52 PM	804	1760	23	17	18	44	17	16	17	17	17	17	16	21	25.7	36.9	13.2	-1	-1	-1
1/17/2019	6:35:53 PM	7	1761	22	18	17	44	16	17	16	17	16	18	16	21	25.7	36.9	13.2	-1	-1	-1
1/17/2019	6:35:53 PM	211	1762	22	18	18	44	17	16	17	17	17	17	17	20	25.7	36.9	13.2	-1	-1	-1
1/17/2019	6:35:53 PM	414	1763	22	17	18	44	16	17	16	17	16	18	16	20	25.7	36.9	13.2	-1	-1	-1
1/17/2019	6:35:53 PM	601	1764	22	18	17	44	16	16	17	16	16	17	17	20	25.7	36.9	13.2	-1	-1	-1
1/17/2019	6:35:53 PM	804	1765	23	17	18	44	17	17	16	17	16	17	16	20	25.7	36.9	13.2	-1	-1	-1
1/17/2019	6:35:54 PM	7	1766	22	18	18	44	17	17	17	16	17	17	17	20	25.7	36.9	13.2	-1	-1	-1
1/17/2019	6:35:54 PM	211	1767	23	17	18	44	16	16	17	17	16	18	16	21	25.7	36.9	13.2	-1	-1	-1
1/17/2019	6:35:54 PM	414	1768	22	17	18	43	17	16	17	16	16	17	16	21	25.7	36.9	13.2	-1	-1	-1
1/17/2019	6:35:54 PM	601	1769	22	17	17	43	17	16	16	17	16	17	16	20	25.7	36.9	13.2	-1	-1	-1
1/17/2019	6:35:54 PM	804	1770	22	18	18	44	17	17	17	16	17	17	17	20	25.7	36.9	13.2	-1	-1	-1
1/17/2019	6:35:55 PM	7	1771	22	18	17	44	16	17	16	17	16	18	16	21	25.7	36.9	13.2	-1	-1	-1
1/17/2019	6:35:55 PM	211	1772	22	17	18	44	17	16	17	16	17	17	17	21	25.7	36.9	13.2	-1	-1	-1
1/17/2019	6:35:55 PM	414	1773	22	18	17	44	16	17	16	17	16	17	17	20	25.7	36.9	13.2	-1	-1	-1
1/17/2019	6:35:55 PM	601	1774	22	17	17	44	16	17	17	16	16	17	16	20	25.7	36.9	13.2	-1	-1	-1
1/17/2019	6:35:55 PM	804	1775	22	18	17	44	16	17	17	17	16	17	17	20	25.7	36.9	13.2	-1	-1	-1
1/17/2019	6:35:56 PM	7	1776	23	17	18	44	17	17	16	17	16	18	16	21	25.7	36.9	13.2	-1	-1	-1
1/17/2019	6:35:56 PM	211	1777	22	18	18	44	17	17	17	16	17	17	17	20	25.7	36.9	13.2	-1	-1	-1
1/17/2019	6:35:56 PM	414	1778	22	17	17	44	16	17	17	17	16	18	16	20	25.7	36.9	11.1	-1	-1	-1
1/17/2019	6:35:56 PM	601	1779	22	18	17	44	16	16	16	16	16	17	17	20	25.7	36.9	11.1	-1	-1	-1
1/17/2019	6:35:56 PM	804	1780	22	18	17	44	17	17	16	17	16	18	16	21	25.7	36.9	11.1	-1	-1	-1
1/17/2019	6:35:57 PM	7	1781	22	18	18	44	17	16	17	16	17	17	17	20	25.7	36.9	11.1	-1	-1	-1
1/17/2019	6:35:57 PM	211	1782	22	18	17	44	16	17	16	17	16	17	16	20	25.7	36.9	11.1	-1	-1	-1
1/17/2019	6:35:57 PM	414	1783	23	17	18	43	16	17	17	17	16	18	16	21	25.7	36.9	11.1	-1	-1	-1
1/17/2019	6:35:57 PM	601	1784	22	18	17	44	16	16	16	16	16	17	16	20	25.7	36.9	11.1	-1	-1	-1
1/17/2019	6:35:57 PM	804	1785	23	17	18	44	17	17	17	17	16	18	16	20	25.7	36.9	11.1	-1	-1	-1
1/17/2019	6:35:58 PM	7	1786	22	18	18	44	17	17	17	16	17	17	17	20	25.7	36.9	11.1	-1	-1	-1
1/17/2019	6:35:58 PM	211	1787	23	17	18	44	17	17	17	17	16	18	16	21	25.7	36.9	11.1	-1	-1	-1
1/17/2019	6:35:58 PM	414	1788	23	17	18	44	17	16	17	17	16	17	16	21	25.7	36.9	11.1	-1	-1	-1
1/17/2019	6:35:58 PM	601	1789	22	18	17	44	16	17	16	17	16	17	16	20	25.7	36.9	11.1	-1	-1	-1
1/17/2019	6:35:58 PM	804	1790	22	17	18	43	17	17	17	17	16	17	16	20	25.7	36.9	11.1	-1	-1	-1
1/17/2019	6:35:59 PM	7	1791	22	18	18	44	17	16	17	16	17	17	17	20	25.7	36.9	11.1	-1	-1	-1
1/17/2019	6:35:59 PM	211	1792	22	18	17	44	16	17	17	17	16	17	17	20	25.7	36.9	11.1	-1	-1	-1
1/17/2019	6:35:59 PM	414	1793	22	18	17	44	17	16	17	16	17	17	16	20	25.7	36.9	11.1	-1	-1	-1
1/17/2019	6:35:59 PM	601	1794	22	17	18	43	17	16	17	16	16	17	16	20	25.7	36.9	11.1	-1	-1	-1
1/17/2019	6:35:59 PM	804	1795	22	18	17	44	17	17	17	17	16	17	16	20	25.7	36.9	11.1	-1	-1	-1
1/17/2019	6:36:00 PM	7	1796	23	17	18	43	16	16	17	17	16	17	16	21	25.7	36.9	11.1	-1	-1	-1
1/17/2019	6:36:00 PM	211	1797	22	18	17	44	16	17	16	17	16	17	16	20	25.7	36.9	11.1	-1	-1	-1
1/17/2019	6:36:00 PM	414	1798	23	17	18	43	17	17	17	16	16	17	16	21	25.7	36.9	11.1	-1	-1	-1
1/17/2019	6:36:00 PM	601	1799	22	17	17	43	16	17	16	17	16	17	16	20	25.7	36.9	11.1	-1	-1	-1
1/17/2019	6:36:00 PM	804	1800	22	18	17	44	17	16	17	16	17	17	17	20	25.7	36.9	11.1	-1	-1	-1
1/17/2019	6:36:01 PM	7	1801	23	17	18	44	16	17	16	17	16	18	16	21	25.7	36.9	11.1	-1	-1	-1
1/17/2019	6:36:01 PM	211	1802	22	18	18	44	16	17	17	17	17	17	17	20	25.7	36.9	11.1	-1	-1	-1
1/17/2019	6:36:01 PM	414	1803	22	17	17	44	16	17	16	17	16	17	16	20	25.7	36.9	11.1	-1	-1	-1
1/17/2019	6:36:01 PM	601	1804	22	18	17	44	16	17	16	17	16	17	16	20	25.7	36.9	11.1	-1	-1	-1
1/17/2019	6:36:01 PM	804	1805	22	17	18	43	17	17	17	16	16	17	16	20	25.7	36.9	11.1	-1	-1	-1
1/17/2019	6:36:02 PM	7	1806	22	18	17	44	17	17	17	17	17	17	17	20	25.7	36.9	11.1	-1	-1	-1
1/17/2019	6:36:02 PM	211	1807	23	17	18	44	17	17	16	17	16	18	16	21	25.7	36.9	11.1	-1	-1	-1
1/17/2019	6:36:02 PM	414	1808	22	17	18	44	17	16	17	16	17	17	17	20	25.7	36.9	11.1	-1	-1	-1
1/17/2019	6:36:02 PM	601	1809	22	17	18	44	17	17	17	16	16	17	16	20	25.7	36.9	11.1	-1	-1	-1
1/17/2019	6:36:02 PM	804	1810	22	18	17	44	17	17	17	17	16	17	16	20	25.7	36.9	11.1	-1	-1	-1
1/17/2019	6:36:03 PM	7	1811	22	17	18	43	16	16	16	17	16	17	16	21	25.7	36.9	11.1	-1	-1	-1
1/17/2019	6:36:03 PM	211	1812	22	18	17	44	16	17	17	17	16	17	17	20	25.7	36.9	11.1	-1	-1	-1
1/17/2019	6:36:03 PM	414	1813	23	17	18	44	16	17	16	17	16	17	16	21	25.7	36.9	11.1	-1	-1	-1
1/17/2019	6:36:03 PM	601	1814	22	17	17	44	16	17	16	17	16	17	16	20	25.7	36.9	11.1	-1	-1	-1
1/17/2019	6:36:03 PM	804	1815	22	17	18	43	17	16	17	17	16	17	16	20	25.7	36.9	11.1	-1	-1	-1
1/17/2019	6:36:04 PM	7	1816	22	18	17	44	16	16	17	17	17	17	17	20	25.7	36.9	11.1	-1	-1	-1
1/17/2019	6:36:04 PM	211	1817	23	17	18	43	17	17	17	17	16	17	16	20	25.7	36.9	11.1	-1	-1	-1
1/17/2019	6:36:04 PM	414	1818	22	18	17	44	16	17	17	16	16	17	17	20	25.7	36.9	11.1	-1	-1	-1
1/17/2019	6:36:04 PM	601	1819	22	17	18	43	17	16	17	16	16	17	16	20	25.7	36.9	11.1	-1	-1	-1
1/17/2019	6:36:04 PM	804	1820	22	18	17	44	17	17	17	17	16	17	16	20	25.7	36.9	31.7	-1	-1	-1
1/17/2019	6:36:05 PM	7	1821	23	17	18	44	17	17	16	17	16	18	16	20	25.7	36.9	31.7	-1	-1	-1
1/17/2019	6:36:05 PM	211	1822	22	18	18	44	17	17	17	17	17	17	17	20	25.7	36.9	31.7	-1	-1	-1
1/17/2019	6:36:05 PM	414	1823	22	17	17	44	17	17	17	17	16	17	16	20	25.7	36.9	31.7	-1	-1	-1
1/17/2019	6:36:05 PM	601	1824	22	17	18	44	17	16	17	16	16	17	17	20	25.7	36.9	31.7	-1	-1	-1
1/17/2019	6:36:05 PM	804	1825	22	17	17	44	17	17	17	17	16	17	16	21	25.7	36.9	31.7	-1	-1	-1
1/17/2019	6:36:06 PM	7	1826	22	18	18	44	17	17	17	17	17	17	17	20	25.7	36.9	31.7	-1	-1	-1
1/17/2019	6:36:06 PM	211	1827	23	17	18	44	17	17	17	17	16	18	16	21	25.7	36.9	31.7	-1	-1	-1
1/17/2019	6:36:06 PM	414	1828	22	18	17	44	17	16	17	16	17	17	17	20	25.7	36.9	31.7	-1	-1	-1
1/17/2019	6:36:06 PM	601	1829	22	17	18	43	17	16	16	16	16	17	16	20	25.7	36.9	31.7	-1	-1	-1
1/17/2019	6:36:06 PM	804	1830	22	18	17	44	16	17	16	17	16	17	17	20	25.7	36.9	31.7	-1	-1	-1
1/17/2019	6:36:07 PM	7	1831	22	17	18	44	17	16	17	17	16	17	16	21	25.7	36.9	31.7	-1	-1	-1
1/17/2019	6:36:07 PM	211	1832	22	18	17	44	17	17	17	17	17	17	17	20	25.7	36.9	31.7	-1	-1	-1
1/17/2019	6:36:07 PM	414	1833	23	17	17	44	17	17	17	17	16	18	16	21	25.7	36.9	31.7	-1	-1	-1
1/17/2019	6:36:07 PM	601	1834	22	18	17	44	16	17	16	17	16	17	16	20	25.7	36.9	31.7	-1	-1	-1
1/17/2019	6:36:07 PM	804	1835	23	17	18	43	17	16	17	16	16	17	16	20	25.7	36.9	31.7	-1	-1	-1
1/17/2019	6:36:08 PM	7	1836	22	18	17	44	17	16	16	16	17	17	17	20	25.7	36.9	31.7	-1	-1	-1
1/17/2019	6:36:08 PM	211	1837	23	17	18	44	16	17	16	17	16	18	16	21	25.7	36.9	31.7	-1	-1	-1
1/17/2019	6:36:08 PM	414	1838	22	18	18	44	17	17	17	16	17	17	16	20	25.7	36.9	31.7	-1	-1	-1
1/17/2019	6:36:08 PM	601	1839	22	17	17	43	16	16	16	16	16	18	16	21	25.7	36.9	31.7	-1	-1	-1
1/17/2019	6:36:08 PM	804	1840	22	18	18	44	17	17	17	16	17	17	17	20	25.7	36.9	31.7	-1	-1	-1
1/17/2019	6:36:09 PM	7	1841	22	18	17	44	16	17	17	17	16	18	16	20	25.7	36.9	31.7	-1	-1	-1
1/17/2019	6:36:09 PM	211	1842	22	18	18	44	17	16	17	17	17	17	17	20	25.7	36.9	31.7	-1	-1	-1
1/17/2019	6:36:09 PM	414	1843	22	18	17	44	16	16	16	17	16	17	16	20	25.7	36.9	31.7	-1	-1	-1
1/17/2019	6:36:09 PM	601	1844	22	17	18	43	17	16	17	16	17	17	16	20	25.7	36.9	31.7	-1	-1	-1
1/17/2019	6:36:09 PM	804	1845	22	18	17	44	16	17	16	17	16	17	16	20	25.7	36.9	31.7	-1	-1	-1
1/17/2019	6:36:10 PM	7	1846	23	17	18	43	17	17	17	17	16	18	16	21	25.7	36.9	31.7	-1	-1	-1
1/17/2019	6:36:10 PM	211	1847	22	18	18	44	17	17	17	17	17	17	17	20	25.7	36.9	31.7	-1	-1	-1
1/17/2019	6:36:10 PM	414	1848	22	17	18	44	17	17	17	17	16	18	16	20	25.7	36.9	31.7	-1	-1	-1
1/17/2019	6:36:10 PM	601	1849	22	18	17	44	16	17	17	16	16	17	17	20	25.7	36.9	31.7	-1	-1	-1
1/17/2019	6:36:10 PM	804	1850	22	17	17	43	16	17	16	17	16	18	16	21	25.7	36.9	31.7	-1	-1	-1
1/17/2019	6:36:11 PM	7	1851	23	17	18	44	17	16	17	16	17	18	16	21	25.7	36.9	31.7	-1	-1	-1
1/17/2019	6:36:11 PM	211	1852	22	18	17	44	16	17	16	17	17	17	17	20	25.7	36.9	31.7	-1	-1	-1
1/17/2019	6:36:11 PM	414	1853	23	17	17	44	16	17	17	17	16	18	16	21	25.7	36.9	31.7	-1	-1	-1
1/17/2019	6:36:11 PM	601	1854	22	18	17	44	16	16	16	17	16	17	17	20	25.7	36.9	31.7	-1	-1	-1
1/17/2019	6:36:11 PM	804	1855	22	17	17	44	16	17	17	17	16	18	16	21	25.7	36.9	31.7	-1	-1	-1
1/17/2019	6:36:12 PM	7	1856	22	17	18	43	17	16	17	16	17	17	16	20	25.7	36.9	31.7	-1	-1	-1
1/17/2019	6:36:12 PM	211	1857	22	18	18	44	17	16	17	16	16	17	16	20	25.7	36.9	31.7	-1	-1	-1
1/17/2019	6:36:12 PM	414	1858	22	18	18	44	17	16	17	17	17	17	16	20	25.7	36.9	31.7	-1	-1	-1
1/17/2019	6:36:12 PM	601	1859	22	17	17	43	16	16	17	17	16	17	16	20	25.7	36.9	31.7	-1	-1	-1
1/17/2019	6:36:12 PM	804	1860	22	18	17	44	16	16	17	16	16	17	17	20	25.7	36.9	31.7	-1	-1	-1
1/17/2019	6:36:13 PM	7	1861	22	17	18	44	17	16	17	17	16	17	16	20	25.7	36.9	31.7	-1	-1	-1
1/17/2019	6:36:13 PM	211	1862	22	18	18	44	16	16	17	17	17	17	16	20	25.7	36.8	36.7	-1	-1	-1
1/17/2019	6:36:13 PM	414	1863	23	18	18	44	16	17	16	17	16	17	16	20	25.7	36.8	36.7	-1	-1	-1
1/17/2019	6:36:13 PM	601	1864	22	18	17	44	16	17	16	16	17	17	17	20	25.7	36.8	36.7	-1	-1	-1
1/17/2019	6:36:13 PM	804	1865	22	17	17	43	16	17	16	17	16	18	16	21	25.7	36.8	36.7	-1	-1	-1
1/17/2019	6:36:14 PM	7	1866	22	18	17	43	17	17	17	17	16	17	17	20	25.7	36.8	36.7	-1	-1	-1
1/17/2019	6:36:14 PM	211	1867	22	18	17	44	16	17	16	17	16	17	16	21	25.7	36.8	36.7	-1	-1	-1
1/17/2019	6:36:14 PM	414	1868	22	17	18	43	17	16	17	16	16	17	16	20	25.7	36.8	36.7	-1	-1	-1
1/17/2019	6:36:14 PM	601	1869	22	17	18	44	16	16	16	17	16	17	16	21	25.7	36.8	36.7	-1	-1	-1
1/17/2019	6:36:14 PM	804	1870	22	17	18	44	17	16	17	16	17	17	16	20	25.7	36.8	36.7	-1	-1	-1
1/17/2019	6:36:15 PM	7	1871	22	18	17	44	16	17	17	17	16	17	17	20	25.7	36.8	36.7	-1	-1	-1
1/17/2019	6:36:15 PM	211	1872	23	17	18	44	17	17	17	17	16	18	16	21	25.7	36.8	36.7	-1	-1	-1
1/17/2019	6:36:15 PM	414	1873	22	18	17	43	16	16	16	17	17	17	17	20	25.7	36.8	36.7	-1	-1	-1
1/17/2019	6:36:15 PM	601	1874	22	17	18	43	17	16	16	17	16	17	16	20	25.7	36.8	36.7	-1	-1	-1
1/17/2019	6:36:15 PM	804	1875	22	18	17	44	16	17	17	17	17	17	17	20	25.7	36.8	36.7	-1	-1	-1
1/17/2019	6:36:16 PM	7	1876	22	18	18	44	16	16	17	17	16	17	16	21	25.7	36.8	36.7	-1	-1	-1
1/17/2019	6:36:16 PM	211	1877	22	18	18	44	17	16	17	17	17	17	17	20	25.7	36.8	36.7	-1	-1	-1
1/17/2019	6:36:16 PM	414	1878	22	18	18	44	16	17	16	17	16	18	16	21	25.7	36.8	36.7	-1	-1	-1
1/17/2019	6:36:16 PM	601	1879	22	18	18	43	17	16	17	16	17	17	16	20	25.7	36.8	36.7	-1	-1	-1
1/17/2019	6:36:16 PM	804	1880	22	18	17	44	16	17	16	17	16	17	16	20	25.7	36.8	36.7	-1	-1	-1
1/17/2019	6:36:17 PM	7	1881	22	17	18	43	17	17	17	17	16	18	16	20	25.7	36.8	36.7	-1	-1	-1
1/17/2019	6:36:17 PM	215	1882	22	17	17	43	17	17	17	17	17	17	17	20	25.7	36.8	36.7	-1	-1	-1
1/17/2019	6:36:17 PM	403	1883	22	17	17	43	16	16	16	17	16	17	16	21	25.7	36.8	36.7	-1	-1	-1
1/17/2019	6:36:17 PM	606	1884	22	17	18	43	17	16	17	16	17	17	16	20	25.7	36.8	36.7	-1	-1	-1
1/17/2019	6:36:17 PM	809	1885	22	18	17	44	16	17	17	17	17	17	17	20	25.7	36.8	36.7	-1	-1	-1
1/17/2019	6:36:18 PM	12	1886	22	17	18	44	17	17	17	17	16	18	16	21	25.7	36.8	36.7	-1	-1	-1
1/17/2019	6:36:18 PM	215	1887	22	18	18	44	17	16	17	17	16	17	16	20	25.7	36.8	36.7	-1	-1	-1
1/17/2019	6:36:18 PM	403	1888	22	17	17	44	16	16	16	17	16	17	16	21	25.7	36.8	36.7	-1	-1	-1
1/17/2019	6:36:18 PM	606	1889	22	17	18	44	16	16	17	16	16	17	17	20	25.7	36.8	36.7	-1	-1	-1
1/17/2019	6:36:18 PM	809	1890	22	18	18	44	16	17	16	17	16	18	16	21	25.7	36.8	36.7	-1	-1	-1
1/17/2019	6:36:19 PM	12	1891	22	17	18	44	17	16	17	16	17	17	17	21	25.7	36.8	36.7	-1	-1	-1
1/17/2019	6:36:19 PM	215	1892	22	18	17	44	16	17	16	16	16	18	16	21	25.7	36.8	36.7	-1	-1	-1
1/17/2019	6:36:19 PM	403	1893	22	18	17	43	17	17	17	16	17	17	16	20	25.7	36.8	36.7	-1	-1	-1
1/17/2019	6:36:19 PM	606	1894	22	18	17	44	16	17	16	17	16	17	16	20	25.7	36.8	36.7	-1	-1	-1
1/17/2019	6:36:19 PM	809	1895	23	17	18	44	16	17	17	17	16	18	16	21	25.7	36.8	36.7	-1	-1	-1
1/17/2019	6:36:20 PM	12	1896	22	18	18	44	17	16	17	17	17	17	17	20	25.7	36.8	36.7	-1	-1	-1
1/17/2019	6:36:20 PM	215	1897	23	18	18	44	16	17	16	17	16	17	16	20	25.7	36.8	36.7	-1	-1	-1
1/17/2019	6:36:20 PM	403	1898	22	18	17	44	16	17	17	16	17	17	17	20	25.7	36.8	36.7	-1	-1	-1
1/17/2019	6:36:20 PM	606	1899	22	17	17	44	16	17	16	17	16	17	16	20	25.7	36.8	36.7	-1	-1	-1
1/17/2019	6:36:20 PM	809	1900	23	17	18	43	17	17	17	17	16	17	16	21	25.7	36.8	36.7	-1	-1	-1
1/17/2019	6:36:21 PM	12	1901	22	18	18	44	17	16	17	17	17	17	17	20	25.7	36.8	36.7	-1	-1	-1
1/17/2019	6:36:21 PM	215	1902	22	18	18	44	17	17	16	17	16	17	16	20	25.7	36.8	36.7	-1	-1	-1
1/17/2019	6:36:21 PM	403	1903	22	17	18	44	17	16	17	16	16	17	16	20	25.7	36.8	36.7	-1	-1	-1
1/17/2019	6:36:21 PM	606	1904	22	18	17	44	16	17	16	17	16	17	16	20	25.7	36.7	33.7	-1	-1	-1
1/17/2019	6:36:21 PM	809	1905	23	17	18	44	17	17	17	17	16	18	16	21	25.7	36.7	33.7	-1	-1	-1
1/17/2019	6:36:22 PM	12	1906	22	17	17	44	16	17	17	17	17	17	16	20	25.7	36.7	33.7	-1	-1	-1
1/17/2019	6:36:22 PM	215	1907	22	18	17	44	16	17	16	17	16	17	16	21	25.7	36.7	33.7	-1	-1	-1
1/17/2019	6:36:22 PM	403	1908	22	17	17	44	16	17	17	17	17	17	16	20	25.7	36.7	33.7	-1	-1	-1
1/17/2019	6:36:22 PM	606	1909	22	17	17	44	16	17	16	17	16	18	16	20	25.7	36.7	33.7	-1	-1	-1
1/17/2019	6:36:22 PM	809	1910	23	17	18	43	17	17	17	17	16	18	16	21	25.7	36.7	33.7	-1	-1	-1
1/17/2019	6:36:23 PM	12	1911	22	18	18	44	17	17	17	17	17	17	17	20	25.7	36.7	33.7	-1	-1	-1
1/17/2019	6:36:23 PM	215	1912	22	18	17	44	16	17	16	17	16	17	16	21	25.7	36.7	33.7	-1	-1	-1
1/17/2019	6:36:23 PM	403	1913	22	18	18	44	17	16	17	16	16	17	16	20	25.7	36.7	33.7	-1	-1	-1
1/17/2019	6:36:23 PM	606	1914	22	18	17	44	16	17	16	17	16	17	16	20	25.7	36.7	33.7	-1	-1	-1
1/17/2019	6:36:23 PM	809	1915	23	17	18	44	17	17	17	17	16	18	16	21	25.7	36.7	33.7	-1	-1	-1
1/17/2019	6:36:24 PM	12	1916	22	17	18	44	17	16	17	17	17	17	17	20	25.7	36.7	33.7	-1	-1	-1
1/17/2019	6:36:24 PM	215	1917	22	18	17	44	16	17	16	17	16	17	16	20	25.7	36.7	33.7	-1	-1	-1
1/17/2019	6:36:24 PM	403	1918	23	17	18	43	17	16	16	16	16	17	16	20	25.7	36.7	33.7	-1	-1	-1
1/17/2019	6:36:24 PM	606	1919	22	17	17	44	17	16	17	16	17	17	16	20	25.7	36.7	33.7	-1	-1	-1
1/17/2019	6:36:24 PM	809	1920	23	18	18	44	16	17	16	17	16	18	16	21	25.7	36.7	33.7	-1	-1	-1
1/17/2019	6:36:25 PM	12	1921	23	17	18	44	16	17	16	17	16	18	16	21	25.7	36.7	33.7	-1	-1	-1
1/17/2019	6:36:25 PM	215	1922	22	18	17	44	16	17	16	17	16	17	17	20	25.7	36.7	33.7	-1	-1	-1
1/17/2019	6:36:25 PM	403	1923	22	18	17	44	16	17	16	17	16	17	16	20	25.7	36.7	33.7	-1	-1	-1
1/17/2019	6:36:25 PM	606	1924	22	18	17	44	16	17	16	17	16	17	17	20	25.7	36.7	33.7	-1	-1	-1
1/17/2019	6:36:25 PM	809	1925	22	18	18	44	17	17	17	16	17	17	17	20	25.7	36.7	33.7	-1	-1	-1
1/17/2019	6:36:26 PM	12	1926	23	17	18	43	17	16	17	17	16	17	16	20	25.7	36.7	33.7	-1	-1	-1
1/17/2019	6:36:26 PM	215	1927	23	17	18	44	17	17	17	17	16	18	16	20	25.7	36.7	33.7	-1	-1	-1
1/17/2019	6:36:26 PM	403	1928	22	17	18	44	16	17	16	17	16	18	16	20	25.7	36.7	33.7	-1	-1	-1
1/17/2019	6:36:26 PM	606	1929	22	18	17	44	16	17	16	17	16	17	16	20	25.7	36.7	33.7	-1	-1	-1
1/17/2019	6:36:26 PM	809	1930	22	18	17	44	16	17	17	17	17	17	17	20	25.7	36.7	33.7	-1	-1	-1
1/17/2019	6:36:27 PM	12	1931	22	18	18	44	17	16	17	16	17	17	17	20	25.7	36.7	33.7	-1	-1	-1
1/17/2019	6:36:27 PM	215	1932	23	17	17	43	17	17	17	16	17	17	16	20	25.7	36.7	33.7	-1	-1	-1
1/17/2019	6:36:27 PM	403	1933	23	17	18	44	16	16	17	17	16	17	16	20	25.7	36.7	33.7	-1	-1	-1
1/17/2019	6:36:27 PM	606	1934	22	18	17	44	16	17	16	17	16	17	16	20	25.7	36.7	33.7	-1	-1	-1
1/17/2019	6:36:27 PM	809	1935	22	18	17	44	17	16	17	17	17	17	17	20	25.7	36.7	33.7	-1	-1	-1
1/17/2019	6:36:28 PM	6	1936	22	18	17	44	17	16	17	16	17	17	16	20	25.7	36.7	33.7	-1	-1	-1
1/17/2019	6:36:28 PM	209	1937	23	17	18	44	17	17	17	17	16	17	16	20	25.7	36.7	33.7	-1	-1	-1
1/17/2019	6:36:28 PM	412	1938	23	17	18	44	17	17	17	17	16	18	16	20	25.7	36.7	33.7	-1	-1	-1
1/17/2019	6:36:28 PM	615	1939	22	18	17	44	16	16	17	17	16	17	16	20	25.7	36.7	33.7	-1	-1	-1
1/17/2019	6:36:28 PM	803	1940	22	18	17	44	16	17	17	17	16	17	17	20	25.7	36.7	33.7	-1	-1	-1
1/17/2019	6:36:29 PM	6	1941	22	18	17	44	16	17	17	17	17	17	17	20	25.7	36.7	33.7	-1	-1	-1
1/17/2019	6:36:29 PM	209	1942	23	17	18	44	17	17	17	17	16	18	16	21	25.7	36.7	33.7	-1	-1	-1
1/17/2019	6:36:29 PM	412	1943	23	17	18	44	16	17	16	17	16	18	16	21	25.7	36.7	33.7	-1	-1	-1
1/17/2019	6:36:29 PM	615	1944	22	18	17	44	16	17	16	17	16	17	17	20	25.7	36.7	33.7	-1	-1	-1
1/17/2019	6:36:29 PM	803	1945	22	18	17	44	16	17	16	17	16	17	17	20	25.7	36.7	33.7	-1	-1	-1
1/17/2019	6:36:30 PM	6	1946	22	18	17	43	17	16	17	16	17	17	16	20	25.7	36.7	38.8	-1	-1	-1
1/17/2019	6:36:30 PM	209	1947	23	17	18	44	17	16	17	17	16	17	16	21	25.7	36.7	38.8	-1	-1	-1
1/17/2019	6:36:30 PM	412	1948	22	18	17	44	16	17	16	17	16	18	16	20	25.7	36.7	38.8	-1	-1	-1
1/17/2019	6:36:30 PM	615	1949	22	17	18	44	16	17	17	17	17	17	16	20	25.7	36.7	38.8	-1	-1	-1
1/17/2019	6:36:30 PM	803	1950	22	17	18	44	17	17	17	16	17	17	16	20	25.7	36.7	38.8	-1	-1	-1
1/17/2019	6:36:31 PM	6	1951	22	17	17	43	16	17	16	16	16	17	16	20	25.7	36.7	38.8	-1	-1	-1
1/17/2019	6:36:31 PM	209	1952	22	18	17	44	16	17	17	17	17	17	17	20	25.7	36.7	38.8	-1	-1	-1
1/17/2019	6:36:31 PM	412	1953	22	18	17	44	16	17	16	17	16	17	17	20	25.7	36.7	38.8	-1	-1	-1
1/17/2019	6:36:31 PM	615	1954	22	18	17	44	17	16	17	16	16	17	17	20	25.7	36.7	38.8	-1	-1	-1
1/17/2019	6:36:31 PM	803	1955	22	17	18	43	17	16	17	16	16	17	17	20	25.7	36.7	38.8	-1	-1	-1
1/17/2019	6:36:32 PM	6	1956	22	17	18	43	17	16	17	16	16	17	16	20	25.7	36.7	38.8	-1	-1	-1
1/17/2019	6:36:32 PM	209	1957	22	18	18	44	16	17	16	17	16	18	16	20	25.7	36.7	38.8	-1	-1	-1
1/17/2019	6:36:32 PM	412	1958	22	18	17	44	16	17	16	17	16	17	17	20	25.7	36.7	38.8	-1	-1	-1
1/17/2019	6:36:32 PM	615	1959	22	17	18	44	17	17	17	17	16	17	16	20	25.7	36.7	38.8	-1	-1	-1
1/17/2019	6:36:32 PM	803	1960	22	17	18	43	17	16	17	16	16	17	16	20	25.7	36.7	38.8	-1	-1	-1
1/17/2019	6:36:33 PM	6	1961	22	17	17	43	17	17	16	16	16	17	16	20	25.7	36.7	38.8	-1	-1	-1
1/17/2019	6:36:33 PM	209	1962	22	18	17	44	16	16	17	17	16	17	17	20	25.7	36.7	38.8	-1	-1	-1
1/17/2019	6:36:33 PM	412	1963	22	18	17	44	17	17	17	17	17	17	17	20	25.7	36.7	38.8	-1	-1	-1
1/17/2019	6:36:33 PM	615	1964	22	17	18	43	16	16	17	17	16	17	17	21	25.7	36.7	38.8	-1	-1	-1
1/17/2019	6:36:33 PM	803	1965	23	17	18	43	17	16	17	17	16	17	16	21	25.7	36.7	38.8	-1	-1	-1
1/17/2019	6:36:34 PM	6	1966	22	17	17	44	16	17	16	17	16	17	16	20	25.7	36.7	38.8	-1	-1	-1
1/17/2019	6:36:34 PM	209	1967	22	17	18	44	17	17	17	17	17	17	17	20	25.7	36.7	38.8	-1	-1	-1
1/17/2019	6:36:34 PM	412	1968	23	17	18	43	17	17	17	17	16	17	16	20	25.7	36.7	38.8	-1	-1	-1
1/17/2019	6:36:34 PM	615	1969	22	18	18	43	17	17	17	17	16	17	16	20	25.7	36.7	38.8	-1	-1	-1
1/17/2019	6:36:34 PM	803	1970	22	17	17	44	16	17	16	17	16	17	16	20	25.7	36.7	38.8	-1	-1	-1
1/17/2019	6:36:35 PM	6	1971	22	18	17	44	16	16	16	17	16	17	16	20	25.7	36.7	38.8	-1	-1	-1
1/17/2019	6:36:35 PM	209	1972	23	18	18	43	17	16	17	17	17	17	17	20	25.7	36.7	38.8	-1	-1	-1
1/17/2019	6:36:35 PM	412	1973	23	17	18	43	17	16	17	17	16	17	16	21	25.7	36.7	38.8	-1	-1	-1
1/17/2019	6:36:35 PM	615	1974	22	18	17	44	16	17	17	17	16	17	16	20	25.7	36.7	38.8	-1	-1	-1
1/17/2019	6:36:35 PM	803	1975	22	18	17	43	17	17	17	17	16	17	17	20	25.7	36.7	38.8	-1	-1	-1
1/17/2019	6:36:36 PM	6	1976	22	17	18	43	17	16	17	16	16	17	16	20	25.7	36.7	38.8	-1	-1	-1
1/17/2019	6:36:36 PM	209	1977	22	17	18	43	16	17	16	17	16	18	16	20	25.7	36.7	38.8	-1	-1	-1
1/17/2019	6:36:36 PM	412	1978	22	18	17	44	17	17	17	17	17	17	16	20	25.7	36.7	38.8	-1	-1	-1
1/17/2019	6:36:36 PM	615	1979	22	18	18	43	17	16	16	17	16	18	16	20	25.7	36.7	38.8	-1	-1	-1
1/17/2019	6:36:36 PM	803	1980	23	17	18	43	17	16	17	17	16	17	16	20	25.7	36.7	38.8	-1	-1	-1
1/17/2019	6:36:37 PM	6	1981	22	18	17	43	16	17	16	17	16	17	16	20	25.7	36.7	38.8	-1	-1	-1
1/17/2019	6:36:37 PM	209	1982	23	18	18	43	17	17	17	17	17	17	16	20	25.7	36.7	38.8	-1	-1	-1
1/17/2019	6:36:37 PM	412	1983	22	18	17	44	16	17	16	17	16	18	16	20	25.7	36.7	38.8	-1	-1	-1
1/17/2019	6:36:37 PM	615	1984	22	18	17	44	16	17	17	17	17	17	17	20	25.7	36.7	38.8	-1	-1	-1
1/17/2019	6:36:37 PM	803	1985	22	18	17	44	16	17	16	17	16	17	17	20	25.7	36.7	38.8	-1	-1	-1
1/17/2019	6:36:38 PM	6	1986	22	17	17	43	16	16	17	16	17	17	17	20	25.7	36.7	38.8	-1	-1	-1
1/17/2019	6:36:38 PM	209	1987	23	17	18	43	17	16	17	17	17	17	16	20	25.7	36.7	38.8	-1	-1	-1
1/17/2019	6:36:38 PM	412	1988	23	17	18	43	17	17	16	17	16	18	16	20	25.7	36.6	38.6	-1	-1	-1
1/17/2019	6:36:38 PM	615	1989	22	18	17	43	16	16	17	17	16	17	17	20	25.7	36.6	38.6	-1	-1	-1
1/17/2019	6:36:38 PM	803	1990	21	18	17	44	16	16	17	17	16	17	17	20	25.7	36.6	38.6	-1	-1	-1
1/17/2019	6:36:39 PM	6	1991	22	18	17	43	17	16	17	16	17	17	16	20	25.7	36.6	38.6	-1	-1	-1
1/17/2019	6:36:39 PM	209	1992	22	17	18	43	17	16	17	17	16	17	16	21	25.7	36.6	38.6	-1	-1	-1
1/17/2019	6:36:39 PM	412	1993	22	18	17	43	16	17	16	17	16	18	16	20	25.7	36.6	38.6	-1	-1	-1
1/17/2019	6:36:39 PM	615	1994	22	18	17	43	16	16	17	17	17	17	17	20	25.7	36.6	38.6	-1	-1	-1
1/17/2019	6:36:39 PM	803	1995	22	18	17	43	16	16	17	17	17	17	17	20	25.7	36.6	38.6	-1	-1	-1
1/17/2019	6:36:40 PM	6	1996	22	17	18	43	17	16	17	16	16	17	16	20	25.7	36.6	38.6	-1	-1	-1
1/17/2019	6:36:40 PM	209	1997	22	17	18	43	16	17	16	17	16	18	17	20	25.7	36.6	38.6	-1	-1	-1
1/17/2019	6:36:40 PM	412	1998	22	18	17	43	17	17	17	17	17	17	17	20	25.7	36.6	38.6	-1	-1	-1
1/17/2019	6:36:40 PM	615	1999	22	18	18	43	17	17	17	16	16	17	16	20	25.7	36.6	38.6	-1	-1	-1
[truncated: 51,997 more rows]
