# Supplementary material for: Rapid metabolic shifts occur during the transition between hunger and satiety in Drosophila melanogaster
Source: Nat Commun. 2019 Sep 6;10:4052. doi: 10.1038/s41467-019-11933-z (PMC6731244; doi:10.1038/s41467-019-11933-z)
Supplement: Supplementary file 7 — Supplementary Data 4 [file 41467_2019_11933_MOESM7_ESM.zip › Fig5DFM_14.csv]

Date	Time	MSec	Sample	W1	W2	W3	W4	W5	W6	W7	W8	W9	W10	W11	W12	Temp	Humid	LUX	Dark	OptoCol1	OptoCol2
1/18/2019	3:03:02 PM	606	2	82	66	32	30	42	39	35	55	20	57	36	21	27.7	35.7	73.9	-1	-1	-1
1/18/2019	3:03:02 PM	809	3	83	68	32	31	43	39	35	57	20	58	36	20	27.7	35.7	73.9	-1	-1	-1
1/18/2019	3:03:03 PM	14	4	85	69	32	31	43	40	35	58	20	59	36	21	27.7	35.7	73.9	-1	-1	-1
1/18/2019	3:03:03 PM	201	5	86	70	32	31	43	40	36	58	20	59	36	20	27.7	35.7	73.9	-1	-1	-1
1/18/2019	3:03:03 PM	404	6	88	71	32	31	44	41	36	59	20	60	36	21	27.7	35.7	73.9	-1	-1	-1
1/18/2019	3:03:03 PM	639	7	89	72	32	31	45	41	37	60	20	61	36	20	27.7	35.7	73.9	-1	-1	-1
1/18/2019	3:03:03 PM	810	8	90	73	33	31	45	41	37	61	20	62	36	20	27.7	35.7	73.9	-1	-1	-1
1/18/2019	3:03:04 PM	14	9	92	74	33	32	45	41	37	62	20	63	36	21	27.7	35.7	73.9	-1	-1	-1
1/18/2019	3:03:04 PM	201	10	93	75	32	32	46	42	37	63	20	63	36	20	27.7	35.7	73.9	-1	-1	-1
1/18/2019	3:03:04 PM	404	11	94	76	32	32	46	42	38	64	20	65	37	20	27.7	35.7	73.9	-1	-1	-1
1/18/2019	3:03:04 PM	607	12	95	77	33	32	47	42	39	65	20	65	37	20	27.7	35.7	73.9	-1	-1	-1
1/18/2019	3:03:04 PM	810	13	97	78	33	32	47	43	39	65	20	66	37	21	27.7	35.7	73.9	-1	-1	-1
1/18/2019	3:03:05 PM	14	14	98	79	33	32	47	43	40	66	20	67	37	21	27.7	35.7	73.9	-1	-1	-1
1/18/2019	3:03:05 PM	201	15	99	80	33	32	48	43	39	67	20	68	36	21	27.7	35.7	73.9	-1	-1	-1
1/18/2019	3:03:05 PM	404	16	100	81	33	33	48	44	40	68	20	69	37	21	27.7	35.7	73.9	-1	-1	-1
1/18/2019	3:03:05 PM	607	17	101	82	33	33	48	44	40	69	20	69	37	21	27.7	35.7	73.9	-1	-1	-1
1/18/2019	3:03:05 PM	810	18	102	83	33	33	49	44	41	69	20	70	37	20	27.7	35.7	73.9	-1	-1	-1
1/18/2019	3:03:06 PM	14	19	103	83	33	33	49	44	41	70	20	71	37	21	27.7	35.7	73.9	-1	-1	-1
1/18/2019	3:03:06 PM	201	20	104	84	33	32	49	44	41	71	20	72	36	21	27.7	35.7	73.9	-1	-1	-1
1/18/2019	3:03:06 PM	404	21	105	85	33	33	49	45	41	72	20	73	37	21	27.7	35.7	73.9	-1	-1	-1
1/18/2019	3:03:06 PM	607	22	106	86	33	33	50	45	42	73	20	74	37	21	27.7	35.7	73.9	-1	-1	-1
1/18/2019	3:03:06 PM	810	23	107	87	33	33	50	45	43	74	20	74	37	21	27.7	35.7	73.9	-1	-1	-1
1/18/2019	3:03:07 PM	14	24	108	87	33	33	50	46	43	75	20	76	37	21	27.7	35.7	73.9	-1	-1	-1
1/18/2019	3:03:07 PM	201	25	109	88	33	33	50	45	43	75	20	76	37	21	27.7	35.7	73.9	-1	-1	-1
1/18/2019	3:03:07 PM	404	26	110	89	34	33	51	46	43	76	20	77	37	21	27.7	35.7	73.9	-1	-1	-1
1/18/2019	3:03:07 PM	607	27	111	89	34	34	51	46	43	77	20	78	37	21	27.7	35.7	73.9	-1	-1	-1
1/18/2019	3:03:07 PM	810	28	111	90	33	34	51	46	44	77	21	78	37	20	27.7	35.7	73.9	-1	-1	-1
1/18/2019	3:03:08 PM	14	29	113	91	34	34	52	46	44	78	20	79	37	21	27.7	35.7	73.9	-1	-1	-1
1/18/2019	3:03:08 PM	201	30	113	91	34	33	52	46	44	79	20	80	37	21	27.7	35.7	73.9	-1	-1	-1
1/18/2019	3:03:08 PM	404	31	114	92	33	34	52	47	44	80	20	81	37	21	27.7	35.7	73.9	-1	-1	-1
1/18/2019	3:03:08 PM	607	32	115	93	34	34	52	47	45	80	21	81	38	21	27.7	35.7	73.9	-1	-1	-1
1/18/2019	3:03:08 PM	810	33	116	94	34	34	53	47	45	81	20	82	37	21	27.7	35.7	73.9	-1	-1	-1
1/18/2019	3:03:09 PM	14	34	116	94	34	34	53	48	45	81	20	83	38	21	27.7	35.7	73.9	-1	-1	-1
1/18/2019	3:03:09 PM	201	35	117	95	33	34	53	48	45	82	20	83	38	21	27.7	35.7	73.9	-1	-1	-1
1/18/2019	3:03:09 PM	404	36	118	96	34	34	53	47	45	82	21	84	37	21	27.7	35.7	73.9	-1	-1	-1
1/18/2019	3:03:09 PM	607	37	118	96	34	34	53	47	45	83	20	84	37	21	27.7	35.7	73.9	-1	-1	-1
1/18/2019	3:03:09 PM	810	38	119	97	34	34	53	48	46	83	21	84	38	21	27.7	34.9	117.3	-1	-1	-1
1/18/2019	3:03:10 PM	14	39	120	97	34	34	54	48	46	83	21	85	38	21	27.7	34.9	117.3	-1	-1	-1
1/18/2019	3:03:10 PM	201	40	120	98	34	34	54	48	46	84	20	85	37	21	27.7	34.9	117.3	-1	-1	-1
1/18/2019	3:03:10 PM	404	41	120	98	34	34	54	48	46	84	21	85	38	21	27.7	34.9	117.3	-1	-1	-1
1/18/2019	3:03:10 PM	607	42	121	99	34	34	54	48	46	85	20	86	38	21	27.7	34.9	117.3	-1	-1	-1
1/18/2019	3:03:10 PM	810	43	122	99	34	34	54	48	46	85	20	87	38	21	27.7	34.9	117.3	-1	-1	-1
1/18/2019	3:03:11 PM	14	44	122	100	34	34	55	48	47	85	21	87	38	21	27.7	34.9	117.3	-1	-1	-1
1/18/2019	3:03:11 PM	201	45	123	100	34	34	55	48	47	86	21	87	37	21	27.7	34.9	117.3	-1	-1	-1
1/18/2019	3:03:11 PM	404	46	124	101	34	34	55	49	47	86	20	88	38	21	27.7	34.9	117.3	-1	-1	-1
1/18/2019	3:03:11 PM	607	47	124	101	34	35	55	48	47	86	21	88	38	21	27.7	34.9	117.3	-1	-1	-1
1/18/2019	3:03:11 PM	810	48	125	102	34	35	55	49	47	87	20	88	38	21	27.7	34.9	117.3	-1	-1	-1
1/18/2019	3:03:12 PM	14	49	126	102	34	35	55	49	48	87	21	88	38	21	27.7	34.9	117.3	-1	-1	-1
1/18/2019	3:03:12 PM	201	50	127	102	34	34	55	49	48	88	20	88	37	21	27.7	34.9	117.3	-1	-1	-1
1/18/2019	3:03:12 PM	404	51	127	103	34	35	55	49	48	88	20	88	38	21	27.7	34.9	117.3	-1	-1	-1
1/18/2019	3:03:12 PM	607	52	128	103	34	34	56	49	48	88	21	89	38	21	27.7	34.9	117.3	-1	-1	-1
1/18/2019	3:03:12 PM	810	53	129	103	34	35	56	49	49	89	20	90	38	21	27.7	34.9	117.3	-1	-1	-1
1/18/2019	3:03:13 PM	14	54	129	104	34	35	56	50	49	89	21	90	38	21	27.7	34.9	117.3	-1	-1	-1
1/18/2019	3:03:13 PM	201	55	130	104	34	35	56	49	49	89	21	90	38	21	27.7	34.9	117.3	-1	-1	-1
1/18/2019	3:03:13 PM	404	56	130	104	34	35	56	49	49	90	20	91	38	21	27.7	34.9	117.3	-1	-1	-1
1/18/2019	3:03:13 PM	607	57	131	105	34	35	56	50	49	90	21	91	38	21	27.7	34.9	117.3	-1	-1	-1
1/18/2019	3:03:13 PM	810	58	131	105	34	35	56	50	49	91	20	92	38	21	27.7	34.9	117.3	-1	-1	-1
1/18/2019	3:03:14 PM	14	59	132	106	35	35	57	50	50	91	21	92	38	21	27.7	34.9	117.3	-1	-1	-1
1/18/2019	3:03:14 PM	201	60	132	106	34	35	56	50	49	91	20	92	38	21	27.7	34.9	117.3	-1	-1	-1
1/18/2019	3:03:14 PM	404	61	132	106	34	35	57	50	50	91	21	92	38	21	27.7	34.9	117.3	-1	-1	-1
1/18/2019	3:03:14 PM	607	62	133	107	35	35	57	50	50	92	21	93	38	21	27.7	34.9	117.3	-1	-1	-1
1/18/2019	3:03:14 PM	810	63	133	107	34	35	57	50	50	92	21	93	38	21	27.7	34.9	117.3	-1	-1	-1
1/18/2019	3:03:15 PM	14	64	133	107	34	35	57	50	51	92	21	92	38	21	27.7	34.9	117.3	-1	-1	-1
1/18/2019	3:03:15 PM	201	65	134	108	34	35	57	50	51	92	21	92	38	21	27.7	34.9	117.3	-1	-1	-1
1/18/2019	3:03:15 PM	404	66	134	108	34	35	57	50	50	92	21	93	38	21	27.7	34.9	117.3	-1	-1	-1
1/18/2019	3:03:15 PM	607	67	134	108	34	35	58	50	51	93	21	94	38	21	27.7	34.9	117.3	-1	-1	-1
1/18/2019	3:03:15 PM	810	68	135	108	34	35	58	50	51	93	21	94	38	21	27.7	34.9	117.3	-1	-1	-1
1/18/2019	3:03:16 PM	14	69	134	108	34	35	58	51	51	93	21	94	38	21	27.7	34.9	117.3	-1	-1	-1
1/18/2019	3:03:16 PM	201	70	135	109	34	35	58	50	51	93	21	94	38	21	27.7	34.9	117.3	-1	-1	-1
1/18/2019	3:03:16 PM	404	71	135	108	35	35	58	50	51	93	21	95	38	21	27.7	34.9	117.3	-1	-1	-1
1/18/2019	3:03:16 PM	607	72	135	109	34	35	58	50	51	94	21	95	38	21	27.7	34.9	117.3	-1	-1	-1
1/18/2019	3:03:16 PM	810	73	136	109	35	35	58	50	51	94	21	95	38	21	27.7	34.9	117.3	-1	-1	-1
1/18/2019	3:03:17 PM	14	74	136	109	34	35	58	51	51	94	21	95	38	21	27.7	34.9	117.3	-1	-1	-1
1/18/2019	3:03:17 PM	201	75	136	110	34	35	58	50	52	94	21	96	38	21	27.7	34.9	117.3	-1	-1	-1
1/18/2019	3:03:17 PM	404	76	136	110	35	35	58	51	51	94	21	96	38	21	27.7	34.9	117.3	-1	-1	-1
1/18/2019	3:03:17 PM	607	77	136	110	34	35	58	51	52	95	21	96	38	21	27.7	34.9	117.3	-1	-1	-1
1/18/2019	3:03:17 PM	810	78	136	110	35	35	58	51	52	95	21	97	38	21	27.7	34.9	117.3	-1	-1	-1
1/18/2019	3:03:18 PM	14	79	137	111	34	35	58	51	52	96	21	98	38	21	27.7	34.9	117.3	-1	-1	-1
1/18/2019	3:03:18 PM	201	80	137	111	34	35	58	51	52	96	21	98	38	21	27.7	34.3	132.7	-1	-1	-1
1/18/2019	3:03:18 PM	404	81	137	111	34	35	58	51	52	96	21	98	38	21	27.7	34.3	132.7	-1	-1	-1
1/18/2019	3:03:18 PM	607	82	137	111	34	35	58	51	52	97	21	98	38	21	27.7	34.3	132.7	-1	-1	-1
1/18/2019	3:03:18 PM	810	83	138	112	34	35	58	51	52	97	21	99	38	21	27.7	34.3	132.7	-1	-1	-1
1/18/2019	3:03:19 PM	14	84	138	111	34	35	58	51	52	97	21	99	38	21	27.7	34.3	132.7	-1	-1	-1
1/18/2019	3:03:19 PM	201	85	138	112	34	35	58	51	52	97	21	99	38	21	27.7	34.3	132.7	-1	-1	-1
1/18/2019	3:03:19 PM	404	86	138	112	35	35	59	51	52	98	21	100	38	21	27.7	34.3	132.7	-1	-1	-1
1/18/2019	3:03:19 PM	607	87	139	112	34	36	58	51	52	98	21	100	38	21	27.7	34.3	132.7	-1	-1	-1
1/18/2019	3:03:19 PM	810	88	139	112	35	35	59	51	53	98	21	100	38	21	27.7	34.3	132.7	-1	-1	-1
1/18/2019	3:03:20 PM	14	89	139	113	34	36	59	52	52	99	21	101	38	21	27.7	34.3	132.7	-1	-1	-1
1/18/2019	3:03:20 PM	201	90	140	113	35	35	59	51	53	99	21	100	38	21	27.7	34.3	132.7	-1	-1	-1
1/18/2019	3:03:20 PM	404	91	140	113	35	35	59	51	53	99	21	101	38	21	27.7	34.3	132.7	-1	-1	-1
1/18/2019	3:03:20 PM	607	92	140	113	35	35	59	52	52	99	21	101	38	21	27.7	34.3	132.7	-1	-1	-1
1/18/2019	3:03:20 PM	810	93	140	114	34	36	59	52	53	99	21	101	38	21	27.7	34.3	132.7	-1	-1	-1
1/18/2019	3:03:21 PM	14	94	141	114	35	35	59	51	52	100	21	101	38	22	27.7	34.3	132.7	-1	-1	-1
1/18/2019	3:03:21 PM	201	95	141	114	35	35	59	51	52	100	21	101	38	21	27.7	34.3	132.7	-1	-1	-1
1/18/2019	3:03:21 PM	404	96	141	114	35	36	59	52	53	100	21	101	38	21	27.7	34.3	132.7	-1	-1	-1
1/18/2019	3:03:21 PM	607	97	141	114	35	35	59	51	53	99	21	101	38	21	27.7	34.3	132.7	-1	-1	-1
1/18/2019	3:03:21 PM	810	98	141	115	34	36	59	52	53	100	21	101	38	21	27.7	34.3	132.7	-1	-1	-1
1/18/2019	3:03:22 PM	14	99	141	115	35	35	59	52	53	100	21	102	38	21	27.7	34.3	132.7	-1	-1	-1
1/18/2019	3:03:22 PM	201	100	142	115	35	35	59	51	53	100	21	102	38	21	27.7	34.3	132.7	-1	-1	-1
1/18/2019	3:03:22 PM	404	101	142	116	34	36	59	52	53	100	21	102	38	21	27.7	34.3	132.7	-1	-1	-1
1/18/2019	3:03:22 PM	607	102	142	115	35	35	59	52	53	100	21	102	38	21	27.7	34.3	132.7	-1	-1	-1
1/18/2019	3:03:22 PM	810	103	142	116	35	36	59	52	53	100	21	103	38	21	27.7	34.3	132.7	-1	-1	-1
1/18/2019	3:03:23 PM	14	104	143	116	35	35	59	52	53	100	21	103	38	21	27.7	34.3	132.7	-1	-1	-1
1/18/2019	3:03:23 PM	201	105	143	116	35	35	59	52	52	100	21	103	38	21	27.7	34.3	132.7	-1	-1	-1
1/18/2019	3:03:23 PM	404	106	143	116	35	36	60	52	53	100	21	103	38	21	27.7	34.3	132.7	-1	-1	-1
1/18/2019	3:03:23 PM	607	107	143	116	35	35	59	52	53	101	21	103	38	21	27.7	34.3	132.7	-1	-1	-1
1/18/2019	3:03:23 PM	810	108	143	117	34	36	59	52	53	101	21	103	38	21	27.7	34.3	132.7	-1	-1	-1
1/18/2019	3:03:24 PM	14	109	144	116	35	35	60	52	53	101	21	104	38	21	27.7	34.3	132.7	-1	-1	-1
1/18/2019	3:03:24 PM	201	110	144	116	35	35	59	52	53	101	21	104	37	21	27.7	34.3	132.7	-1	-1	-1
1/18/2019	3:03:24 PM	404	111	144	117	35	36	60	52	53	101	21	104	38	21	27.7	34.3	132.7	-1	-1	-1
1/18/2019	3:03:24 PM	607	112	144	117	35	36	60	52	53	101	21	104	38	21	27.7	34.3	132.7	-1	-1	-1
1/18/2019	3:03:24 PM	810	113	144	117	35	36	59	52	53	101	21	104	38	21	27.7	34.3	132.7	-1	-1	-1
1/18/2019	3:03:25 PM	14	114	144	117	35	36	60	52	53	101	21	103	38	21	27.7	34.3	132.7	-1	-1	-1
1/18/2019	3:03:25 PM	201	115	145	118	35	35	59	52	53	101	21	103	38	21	27.7	34.3	132.7	-1	-1	-1
1/18/2019	3:03:25 PM	404	116	144	118	35	36	60	52	53	101	21	103	38	21	27.7	34.3	132.7	-1	-1	-1
1/18/2019	3:03:25 PM	607	117	145	118	35	36	60	52	53	101	21	103	38	21	27.7	34.3	132.7	-1	-1	-1
1/18/2019	3:03:25 PM	810	118	145	118	35	36	60	52	53	101	21	104	38	21	27.7	34.3	132.7	-1	-1	-1
1/18/2019	3:03:26 PM	14	119	145	118	35	36	60	52	53	101	21	104	38	21	27.7	34.3	132.7	-1	-1	-1
1/18/2019	3:03:26 PM	201	120	145	119	34	36	60	52	53	102	21	104	38	21	27.7	34.3	132.7	-1	-1	-1
1/18/2019	3:03:26 PM	404	121	146	118	35	36	60	52	53	102	21	104	38	21	27.7	34.3	132.7	-1	-1	-1
1/18/2019	3:03:26 PM	607	122	146	119	35	36	60	53	53	102	21	104	38	21	27.7	33.8	105.2	-1	-1	-1
1/18/2019	3:03:26 PM	810	123	146	119	35	36	60	52	53	102	21	104	38	21	27.7	33.8	105.2	-1	-1	-1
1/18/2019	3:03:27 PM	14	124	147	119	35	36	60	52	53	102	21	104	38	21	27.7	33.8	105.2	-1	-1	-1
1/18/2019	3:03:27 PM	201	125	147	119	35	36	60	52	53	102	21	104	37	21	27.7	33.8	105.2	-1	-1	-1
1/18/2019	3:03:27 PM	404	126	147	120	35	36	60	53	53	102	21	104	38	21	27.7	33.8	105.2	-1	-1	-1
1/18/2019	3:03:27 PM	607	127	147	119	35	36	60	52	53	102	21	104	38	21	27.7	33.8	105.2	-1	-1	-1
1/18/2019	3:03:27 PM	810	128	147	119	35	36	60	53	53	102	21	105	38	21	27.7	33.8	105.2	-1	-1	-1
1/18/2019	3:03:28 PM	14	129	147	120	35	36	60	53	54	102	21	105	38	21	27.7	33.8	105.2	-1	-1	-1
1/18/2019	3:03:28 PM	201	130	147	119	35	36	60	52	54	102	21	105	38	21	27.7	33.8	105.2	-1	-1	-1
1/18/2019	3:03:28 PM	404	131	147	119	35	36	60	53	53	102	21	105	38	21	27.7	33.8	105.2	-1	-1	-1
1/18/2019	3:03:28 PM	607	132	147	120	35	36	60	52	54	102	21	105	38	21	27.7	33.8	105.2	-1	-1	-1
1/18/2019	3:03:28 PM	810	133	147	119	35	36	60	53	53	102	21	105	38	21	27.7	33.8	105.2	-1	-1	-1
1/18/2019	3:03:29 PM	14	134	147	120	35	36	60	53	53	102	21	105	38	21	27.7	33.8	105.2	-1	-1	-1
1/18/2019	3:03:29 PM	201	135	147	120	35	36	60	53	53	102	21	105	38	21	27.7	33.8	105.2	-1	-1	-1
1/18/2019	3:03:29 PM	404	136	148	119	35	36	61	53	53	102	21	104	38	21	27.7	33.8	105.2	-1	-1	-1
1/18/2019	3:03:29 PM	607	137	147	120	35	36	60	53	54	102	21	104	38	21	27.7	33.8	105.2	-1	-1	-1
1/18/2019	3:03:29 PM	810	138	148	120	35	36	60	52	53	101	21	104	37	21	27.7	33.8	105.2	-1	-1	-1
1/18/2019	3:03:30 PM	14	139	148	120	35	36	60	53	53	101	21	104	38	21	27.7	33.8	105.2	-1	-1	-1
1/18/2019	3:03:30 PM	201	140	148	120	35	36	60	53	53	101	21	104	37	21	27.7	33.8	105.2	-1	-1	-1
1/18/2019	3:03:30 PM	404	141	148	120	35	36	61	53	54	101	21	104	38	21	27.7	33.8	105.2	-1	-1	-1
1/18/2019	3:03:30 PM	607	142	148	120	35	36	60	53	53	101	21	104	38	21	27.7	33.8	105.2	-1	-1	-1
1/18/2019	3:03:30 PM	810	143	148	120	35	36	60	53	54	101	21	104	38	21	27.7	33.8	105.2	-1	-1	-1
1/18/2019	3:03:31 PM	14	144	148	120	35	36	61	53	54	101	21	104	37	21	27.7	33.8	105.2	-1	-1	-1
1/18/2019	3:03:31 PM	201	145	148	120	35	36	61	53	54	101	21	104	37	21	27.7	33.8	105.2	-1	-1	-1
1/18/2019	3:03:31 PM	404	146	148	120	35	36	61	53	54	101	21	104	38	21	27.7	33.8	105.2	-1	-1	-1
1/18/2019	3:03:31 PM	607	147	148	120	35	36	61	53	54	101	21	103	37	21	27.7	33.8	105.2	-1	-1	-1
1/18/2019	3:03:31 PM	810	148	148	120	35	36	61	53	54	101	21	103	37	21	27.7	33.8	105.2	-1	-1	-1
1/18/2019	3:03:32 PM	14	149	148	120	35	36	61	53	54	101	21	103	37	21	27.7	33.8	105.2	-1	-1	-1
1/18/2019	3:03:32 PM	201	150	147	121	35	36	61	53	54	101	21	103	37	21	27.7	33.8	105.2	-1	-1	-1
1/18/2019	3:03:32 PM	404	151	148	120	35	36	61	53	54	101	21	103	37	21	27.7	33.8	105.2	-1	-1	-1
1/18/2019	3:03:32 PM	607	152	147	121	35	36	61	53	54	101	21	102	37	21	27.7	33.8	105.2	-1	-1	-1
1/18/2019	3:03:32 PM	810	153	148	121	35	36	61	53	54	101	21	103	37	21	27.7	33.8	105.2	-1	-1	-1
1/18/2019	3:03:33 PM	14	154	147	121	35	36	61	53	54	101	21	102	38	21	27.7	33.8	105.2	-1	-1	-1
1/18/2019	3:03:33 PM	201	155	148	121	35	36	61	52	54	101	21	102	37	21	27.7	33.8	105.2	-1	-1	-1
1/18/2019	3:03:33 PM	404	156	148	121	35	36	61	53	54	101	21	103	37	21	27.7	33.8	105.2	-1	-1	-1
1/18/2019	3:03:33 PM	607	157	148	121	35	36	61	53	54	101	21	103	37	21	27.7	33.8	105.2	-1	-1	-1
1/18/2019	3:03:33 PM	810	158	148	121	35	36	61	53	54	102	21	104	37	21	27.7	33.8	105.2	-1	-1	-1
1/18/2019	3:03:34 PM	14	159	148	121	35	36	61	53	54	102	21	104	37	22	27.7	33.8	105.2	-1	-1	-1
1/18/2019	3:03:34 PM	201	160	148	121	35	36	61	53	54	102	21	104	37	22	27.7	33.8	105.2	-1	-1	-1
1/18/2019	3:03:34 PM	404	161	148	121	35	36	61	53	54	102	21	104	37	21	27.7	33.8	105.2	-1	-1	-1
1/18/2019	3:03:34 PM	607	162	148	121	35	36	61	53	54	102	21	104	37	21	27.7	33.8	105.2	-1	-1	-1
1/18/2019	3:03:34 PM	810	163	148	121	35	36	61	53	54	102	21	104	37	21	27.7	33.8	105.2	-1	-1	-1
1/18/2019	3:03:35 PM	14	164	148	121	35	36	61	53	55	102	21	104	37	21	27.8	33.2	129.1	-1	-1	-1
1/18/2019	3:03:35 PM	201	165	148	121	35	36	61	53	55	102	21	104	37	21	27.8	33.2	129.1	-1	-1	-1
1/18/2019	3:03:35 PM	404	166	148	121	35	36	61	53	55	102	21	104	38	21	27.8	33.2	129.1	-1	-1	-1
1/18/2019	3:03:35 PM	607	167	148	121	35	36	61	53	55	102	21	105	37	21	27.8	33.2	129.1	-1	-1	-1
1/18/2019	3:03:35 PM	810	168	148	121	35	36	61	53	55	102	21	104	38	21	27.8	33.2	129.1	-1	-1	-1
1/18/2019	3:03:36 PM	14	169	148	121	35	36	61	53	55	102	21	105	37	21	27.8	33.2	129.1	-1	-1	-1
1/18/2019	3:03:36 PM	201	170	148	121	35	36	61	53	55	102	21	104	37	21	27.8	33.2	129.1	-1	-1	-1
1/18/2019	3:03:36 PM	404	171	149	121	36	36	61	53	55	102	21	105	37	21	27.8	33.2	129.1	-1	-1	-1
1/18/2019	3:03:36 PM	607	172	148	121	35	36	61	53	55	102	21	105	37	21	27.8	33.2	129.1	-1	-1	-1
1/18/2019	3:03:36 PM	810	173	148	121	35	36	61	53	55	102	21	104	37	21	27.8	33.2	129.1	-1	-1	-1
1/18/2019	3:03:37 PM	14	174	148	121	35	36	61	53	55	102	21	104	37	21	27.8	33.2	129.1	-1	-1	-1
1/18/2019	3:03:37 PM	201	175	149	121	35	36	62	53	55	102	21	104	37	21	27.8	33.2	129.1	-1	-1	-1
1/18/2019	3:03:37 PM	404	176	148	121	35	36	61	53	55	102	21	104	37	21	27.8	33.2	129.1	-1	-1	-1
1/18/2019	3:03:37 PM	607	177	149	121	35	36	61	53	55	102	21	104	37	21	27.8	33.2	129.1	-1	-1	-1
1/18/2019	3:03:37 PM	810	178	149	121	35	36	61	53	56	102	21	104	38	21	27.8	33.2	129.1	-1	-1	-1
1/18/2019	3:03:38 PM	14	179	149	121	35	36	61	53	56	102	21	105	37	21	27.8	33.2	129.1	-1	-1	-1
1/18/2019	3:03:38 PM	201	180	149	121	35	36	61	53	56	102	21	105	37	21	27.8	33.2	129.1	-1	-1	-1
1/18/2019	3:03:38 PM	404	181	149	121	36	36	62	53	56	102	21	105	37	21	27.8	33.2	129.1	-1	-1	-1
1/18/2019	3:03:38 PM	607	182	149	121	35	36	62	53	56	102	21	105	37	21	27.8	33.2	129.1	-1	-1	-1
1/18/2019	3:03:38 PM	810	183	149	121	35	36	61	53	55	102	21	105	37	21	27.8	33.2	129.1	-1	-1	-1
1/18/2019	3:03:39 PM	14	184	149	121	36	36	62	53	56	102	21	106	37	21	27.8	33.2	129.1	-1	-1	-1
1/18/2019	3:03:39 PM	201	185	149	121	35	36	61	53	56	102	21	106	37	21	27.8	33.2	129.1	-1	-1	-1
1/18/2019	3:03:39 PM	404	186	149	121	36	36	62	53	56	102	21	106	37	21	27.8	33.2	129.1	-1	-1	-1
1/18/2019	3:03:39 PM	607	187	149	121	35	36	61	53	56	102	21	106	37	21	27.8	33.2	129.1	-1	-1	-1
1/18/2019	3:03:39 PM	810	188	149	121	35	36	62	53	56	101	21	105	37	21	27.8	33.2	129.1	-1	-1	-1
1/18/2019	3:03:40 PM	14	189	149	121	35	36	61	53	56	101	21	105	37	21	27.8	33.2	129.1	-1	-1	-1
1/18/2019	3:03:40 PM	201	190	149	121	35	36	62	53	56	101	21	105	37	21	27.8	33.2	129.1	-1	-1	-1
1/18/2019	3:03:40 PM	404	191	150	121	35	36	62	53	56	101	21	105	37	21	27.8	33.2	129.1	-1	-1	-1
1/18/2019	3:03:40 PM	607	192	150	121	35	36	62	53	56	101	21	105	37	21	27.8	33.2	129.1	-1	-1	-1
1/18/2019	3:03:40 PM	810	193	150	122	35	36	61	53	56	101	21	105	37	21	27.8	33.2	129.1	-1	-1	-1
1/18/2019	3:03:41 PM	14	194	150	121	35	36	61	53	56	101	21	105	37	21	27.8	33.2	129.1	-1	-1	-1
1/18/2019	3:03:41 PM	201	195	150	121	35	36	61	53	56	101	21	105	37	21	27.8	33.2	129.1	-1	-1	-1
1/18/2019	3:03:41 PM	404	196	150	122	35	37	62	53	56	101	21	106	38	21	27.8	33.2	129.1	-1	-1	-1
1/18/2019	3:03:41 PM	607	197	150	122	35	36	61	53	55	101	21	106	37	21	27.8	33.2	129.1	-1	-1	-1
1/18/2019	3:03:41 PM	810	198	150	122	35	36	61	53	56	101	21	105	37	21	27.8	33.2	129.1	-1	-1	-1
1/18/2019	3:03:42 PM	14	199	151	122	35	36	61	53	55	101	21	106	37	21	27.8	33.2	129.1	-1	-1	-1
1/18/2019	3:03:42 PM	201	200	151	122	35	36	61	53	56	101	21	106	37	21	27.8	33.2	129.1	-1	-1	-1
1/18/2019	3:03:42 PM	404	201	151	122	36	36	61	53	56	102	21	106	37	21	27.8	33.2	129.1	-1	-1	-1
1/18/2019	3:03:42 PM	607	202	151	122	35	36	61	53	56	102	21	106	37	21	27.8	33.2	129.1	-1	-1	-1
1/18/2019	3:03:42 PM	812	203	151	122	35	36	61	53	56	102	21	106	37	21	27.8	33.2	129.1	-1	-1	-1
1/18/2019	3:03:43 PM	15	204	151	122	36	36	61	53	56	102	21	106	37	21	27.8	33.2	129.1	-1	-1	-1
1/18/2019	3:03:43 PM	203	205	151	123	35	36	61	54	56	102	21	106	37	21	27.8	33.2	129.1	-1	-1	-1
1/18/2019	3:03:43 PM	406	206	152	122	35	36	62	53	56	102	21	106	37	21	27.8	32.7	129.1	-1	-1	-1
1/18/2019	3:03:43 PM	609	207	152	122	35	36	61	53	56	102	21	107	37	21	27.8	32.7	129.1	-1	-1	-1
1/18/2019	3:03:43 PM	812	208	152	123	36	36	62	53	56	102	21	107	37	21	27.8	32.7	129.1	-1	-1	-1
1/18/2019	3:03:44 PM	5	209	152	123	35	36	62	53	56	103	21	107	37	21	27.8	32.7	129.1	-1	-1	-1
1/18/2019	3:03:44 PM	208	210	152	122	36	36	62	53	56	102	21	106	37	21	27.8	32.7	129.1	-1	-1	-1
1/18/2019	3:03:44 PM	411	211	152	123	35	37	62	54	56	103	21	106	37	21	27.8	32.7	129.1	-1	-1	-1
1/18/2019	3:03:44 PM	614	212	152	123	35	36	62	53	56	103	21	106	37	21	27.8	32.7	129.1	-1	-1	-1
1/18/2019	3:03:44 PM	801	213	152	123	35	36	62	53	56	103	21	106	37	21	27.8	32.7	129.1	-1	-1	-1
1/18/2019	3:03:45 PM	5	214	153	123	36	36	62	53	56	103	21	107	37	21	27.8	32.7	129.1	-1	-1	-1
1/18/2019	3:03:45 PM	201	215	153	123	35	36	62	53	56	103	21	106	37	21	27.8	32.7	129.1	-1	-1	-1
1/18/2019	3:03:45 PM	404	216	153	123	36	36	62	54	56	103	21	107	37	21	27.8	32.7	129.1	-1	-1	-1
1/18/2019	3:03:45 PM	607	217	153	123	35	36	62	53	56	103	21	107	37	22	27.8	32.7	129.1	-1	-1	-1
1/18/2019	3:03:45 PM	810	218	152	123	35	37	62	54	56	104	21	107	37	22	27.8	32.7	129.1	-1	-1	-1
1/18/2019	3:03:46 PM	13	219	153	123	36	36	62	53	56	104	21	108	37	21	27.8	32.7	129.1	-1	-1	-1
1/18/2019	3:03:46 PM	201	220	153	123	36	36	62	54	56	104	21	108	37	21	27.8	32.7	129.1	-1	-1	-1
1/18/2019	3:03:46 PM	404	221	153	123	36	37	62	53	57	104	21	108	38	21	27.8	32.7	129.1	-1	-1	-1
1/18/2019	3:03:46 PM	607	222	153	123	35	37	62	54	56	104	21	107	37	21	27.8	32.7	129.1	-1	-1	-1
1/18/2019	3:03:46 PM	810	223	153	123	36	36	62	53	56	104	21	108	37	21	27.8	32.7	129.1	-1	-1	-1
1/18/2019	3:03:47 PM	13	224	153	123	35	37	62	54	56	104	21	107	37	21	27.8	32.7	129.1	-1	-1	-1
1/18/2019	3:03:47 PM	201	225	153	123	36	36	62	53	56	104	21	107	37	21	27.8	32.7	129.1	-1	-1	-1
1/18/2019	3:03:47 PM	404	226	153	123	36	37	62	54	57	104	21	107	38	21	27.8	32.7	129.1	-1	-1	-1
1/18/2019	3:03:47 PM	607	227	153	123	35	36	62	54	56	104	21	108	37	21	27.8	32.7	129.1	-1	-1	-1
1/18/2019	3:03:47 PM	810	228	153	123	36	36	62	53	56	104	21	107	37	21	27.8	32.7	129.1	-1	-1	-1
1/18/2019	3:03:48 PM	13	229	153	123	35	37	62	54	56	104	21	107	37	21	27.8	32.7	129.1	-1	-1	-1
1/18/2019	3:03:48 PM	201	230	153	123	36	36	62	53	56	104	21	107	37	21	27.8	32.7	129.1	-1	-1	-1
1/18/2019	3:03:48 PM	404	231	153	123	35	37	62	54	57	105	21	108	38	21	27.8	32.7	129.1	-1	-1	-1
1/18/2019	3:03:48 PM	607	232	153	123	35	36	62	54	56	105	21	108	37	21	27.8	32.7	129.1	-1	-1	-1
1/18/2019	3:03:48 PM	810	233	153	123	36	36	62	54	57	105	21	109	37	21	27.8	32.7	129.1	-1	-1	-1
1/18/2019	3:03:49 PM	13	234	153	124	35	37	62	54	57	105	21	109	37	21	27.8	32.7	129.1	-1	-1	-1
1/18/2019	3:03:49 PM	201	235	154	123	36	36	62	54	57	105	21	109	37	21	27.8	32.7	129.1	-1	-1	-1
1/18/2019	3:03:49 PM	404	236	153	124	35	37	62	54	57	106	22	109	38	21	27.8	32.7	129.1	-1	-1	-1
1/18/2019	3:03:49 PM	607	237	153	124	36	36	62	54	56	106	21	109	37	21	27.8	32.7	129.1	-1	-1	-1
1/18/2019	3:03:49 PM	810	238	153	123	36	36	62	54	56	106	21	109	37	21	27.8	32.7	129.1	-1	-1	-1
1/18/2019	3:03:50 PM	13	239	153	124	35	37	62	54	56	106	21	109	37	21	27.8	32.7	129.1	-1	-1	-1
1/18/2019	3:03:50 PM	201	240	154	124	36	36	62	54	56	106	21	109	37	21	27.8	32.7	129.1	-1	-1	-1
1/18/2019	3:03:50 PM	404	241	153	124	36	37	63	54	56	106	22	109	38	21	27.8	32.7	129.1	-1	-1	-1
1/18/2019	3:03:50 PM	607	242	153	124	35	37	62	54	56	106	21	109	37	21	27.8	32.7	129.1	-1	-1	-1
1/18/2019	3:03:50 PM	810	243	153	124	36	36	62	54	56	106	21	109	37	21	27.8	32.7	129.1	-1	-1	-1
1/18/2019	3:03:51 PM	13	244	153	124	36	37	62	54	56	106	21	109	37	21	27.8	32.7	129.1	-1	-1	-1
1/18/2019	3:03:51 PM	201	245	153	124	36	37	62	54	56	106	21	109	37	21	27.8	32.7	129.1	-1	-1	-1
1/18/2019	3:03:51 PM	404	246	153	124	36	36	62	54	56	106	21	109	37	21	27.8	32.7	129.1	-1	-1	-1
1/18/2019	3:03:51 PM	607	247	153	124	35	36	62	54	56	106	21	109	37	21	27.8	32.7	129.1	-1	-1	-1
1/18/2019	3:03:51 PM	810	248	153	124	35	37	62	54	56	106	21	109	37	21	27.8	32.4	109.4	-1	-1	-1
1/18/2019	3:03:52 PM	13	249	153	124	36	36	62	54	56	106	21	108	37	21	27.8	32.4	109.4	-1	-1	-1
1/18/2019	3:03:52 PM	201	250	153	124	35	37	62	54	56	106	21	108	37	21	27.8	32.4	109.4	-1	-1	-1
1/18/2019	3:03:52 PM	404	251	153	124	36	37	62	54	56	106	21	108	37	21	27.8	32.4	109.4	-1	-1	-1
1/18/2019	3:03:52 PM	607	252	153	124	35	37	62	54	56	106	21	108	37	21	27.8	32.4	109.4	-1	-1	-1
1/18/2019	3:03:52 PM	810	253	153	124	36	37	62	54	56	106	21	108	37	21	27.8	32.4	109.4	-1	-1	-1
1/18/2019	3:03:53 PM	13	254	153	124	35	37	62	54	56	106	21	108	37	21	27.8	32.4	109.4	-1	-1	-1
1/18/2019	3:03:53 PM	201	255	153	125	35	37	62	54	56	106	21	108	37	21	27.8	32.4	109.4	-1	-1	-1
1/18/2019	3:03:53 PM	404	256	153	124	36	36	62	54	56	106	21	108	37	21	27.8	32.4	109.4	-1	-1	-1
1/18/2019	3:03:53 PM	607	257	153	125	35	37	62	54	56	106	21	108	37	21	27.8	32.4	109.4	-1	-1	-1
1/18/2019	3:03:53 PM	810	258	153	124	36	36	62	54	56	106	21	108	37	21	27.8	32.4	109.4	-1	-1	-1
1/18/2019	3:03:54 PM	13	259	152	124	35	37	62	54	56	106	21	108	37	21	27.8	32.4	109.4	-1	-1	-1
1/18/2019	3:03:54 PM	201	260	153	125	36	37	62	54	56	106	21	108	37	21	27.8	32.4	109.4	-1	-1	-1
1/18/2019	3:03:54 PM	404	261	153	124	36	37	62	54	56	106	21	108	37	21	27.8	32.4	109.4	-1	-1	-1
1/18/2019	3:03:54 PM	607	262	152	124	36	37	62	53	56	106	21	107	37	21	27.8	32.4	109.4	-1	-1	-1
1/18/2019	3:03:54 PM	810	263	152	124	36	37	62	54	56	106	21	107	37	21	27.8	32.4	109.4	-1	-1	-1
1/18/2019	3:03:55 PM	13	264	152	124	36	37	62	54	56	106	21	107	37	21	27.8	32.4	109.4	-1	-1	-1
1/18/2019	3:03:55 PM	201	265	152	124	36	36	62	54	56	106	21	107	37	21	27.8	32.4	109.4	-1	-1	-1
1/18/2019	3:03:55 PM	404	266	152	124	36	37	62	54	56	106	21	107	37	21	27.8	32.4	109.4	-1	-1	-1
1/18/2019	3:03:55 PM	607	267	152	124	36	36	62	53	56	105	21	106	37	21	27.8	32.4	109.4	-1	-1	-1
1/18/2019	3:03:55 PM	810	268	152	124	35	37	62	54	56	106	21	106	37	21	27.8	32.4	109.4	-1	-1	-1
1/18/2019	3:03:56 PM	13	269	152	124	36	36	62	53	56	105	21	106	37	21	27.8	32.4	109.4	-1	-1	-1
1/18/2019	3:03:56 PM	201	270	152	124	36	36	62	54	56	106	21	106	37	21	27.8	32.4	109.4	-1	-1	-1
1/18/2019	3:03:56 PM	404	271	152	124	35	37	62	54	56	105	21	106	37	21	27.8	32.4	109.4	-1	-1	-1
1/18/2019	3:03:56 PM	607	272	152	124	35	36	62	54	56	106	21	106	37	21	27.8	32.4	109.4	-1	-1	-1
1/18/2019	3:03:56 PM	810	273	152	124	36	37	62	54	56	105	21	106	37	21	27.8	32.4	109.4	-1	-1	-1
1/18/2019	3:03:57 PM	13	274	152	124	36	37	62	54	56	106	21	106	37	21	27.8	32.4	109.4	-1	-1	-1
1/18/2019	3:03:57 PM	201	275	152	124	35	37	62	54	56	106	21	106	37	21	27.8	32.4	109.4	-1	-1	-1
1/18/2019	3:03:57 PM	404	276	152	124	36	37	62	54	56	106	21	106	37	21	27.8	32.4	109.4	-1	-1	-1
1/18/2019	3:03:57 PM	607	277	152	124	35	37	62	54	56	106	21	106	37	21	27.8	32.4	109.4	-1	-1	-1
1/18/2019	3:03:57 PM	810	278	153	124	36	36	63	54	56	105	21	106	37	21	27.8	32.4	109.4	-1	-1	-1
1/18/2019	3:03:58 PM	13	279	152	124	35	37	62	54	57	106	21	106	37	21	27.8	32.4	109.4	-1	-1	-1
1/18/2019	3:03:58 PM	201	280	153	124	36	37	62	54	57	105	21	106	37	21	27.8	32.4	109.4	-1	-1	-1
1/18/2019	3:03:58 PM	404	281	152	124	36	37	62	54	56	106	21	107	37	22	27.8	32.4	109.4	-1	-1	-1
1/18/2019	3:03:58 PM	607	282	153	124	36	36	62	53	57	106	21	106	37	22	27.8	32.4	109.4	-1	-1	-1
1/18/2019	3:03:58 PM	810	283	153	124	36	37	62	54	56	106	21	107	37	21	27.8	32.4	109.4	-1	-1	-1
1/18/2019	3:03:59 PM	13	284	153	124	36	37	63	54	57	106	21	107	37	21	27.8	32.4	109.4	-1	-1	-1
1/18/2019	3:03:59 PM	201	285	154	124	36	36	63	54	56	106	21	106	37	21	27.8	32.4	109.4	-1	-1	-1
1/18/2019	3:03:59 PM	404	286	153	124	35	37	62	54	56	106	21	106	37	21	27.8	32.4	109.4	-1	-1	-1
1/18/2019	3:03:59 PM	607	287	154	124	36	36	62	53	56	106	21	107	37	21	27.8	32.4	109.4	-1	-1	-1
1/18/2019	3:03:59 PM	810	288	153	124	36	37	62	54	56	106	21	107	37	21	27.8	32.4	109.4	-1	-1	-1
1/18/2019	3:04:00 PM	13	289	154	124	36	37	63	54	56	106	21	107	37	21	27.8	32.4	109.4	-1	-1	-1
1/18/2019	3:04:00 PM	201	290	154	124	36	37	62	54	56	106	21	107	37	21	27.8	32.1	106.1	-1	-1	-1
1/18/2019	3:04:00 PM	404	291	154	124	36	36	63	54	56	106	21	107	37	21	27.8	32.1	106.1	-1	-1	-1
1/18/2019	3:04:00 PM	607	292	154	124	35	37	62	54	56	106	21	107	37	21	27.8	32.1	106.1	-1	-1	-1
1/18/2019	3:04:00 PM	810	293	154	124	36	37	62	54	56	106	21	107	37	21	27.8	32.1	106.1	-1	-1	-1
1/18/2019	3:04:01 PM	13	294	154	124	35	37	62	54	56	106	21	108	37	21	27.8	32.1	106.1	-1	-1	-1
1/18/2019	3:04:01 PM	201	295	154	124	36	37	62	54	56	106	21	107	37	21	27.8	32.1	106.1	-1	-1	-1
1/18/2019	3:04:01 PM	404	296	153	124	35	37	62	54	56	106	21	108	37	21	27.8	32.1	106.1	-1	-1	-1
1/18/2019	3:04:01 PM	607	297	154	124	36	36	62	53	56	106	21	107	36	21	27.8	32.1	106.1	-1	-1	-1
1/18/2019	3:04:01 PM	810	298	153	124	36	37	62	54	56	106	21	108	37	21	27.8	32.1	106.1	-1	-1	-1
1/18/2019	3:04:02 PM	29	299	154	124	36	37	62	54	56	106	21	108	37	21	27.8	32.1	106.1	-1	-1	-1
1/18/2019	3:04:02 PM	201	300	154	124	36	37	62	54	56	106	21	108	37	21	27.8	32.1	106.1	-1	-1	-1
1/18/2019	3:04:02 PM	404	301	153	124	36	37	63	54	56	106	21	108	37	21	27.8	32.1	106.1	-1	-1	-1
1/18/2019	3:04:02 PM	607	302	153	124	36	37	62	54	56	106	21	108	36	21	27.8	32.1	106.1	-1	-1	-1
1/18/2019	3:04:02 PM	810	303	153	124	36	37	62	54	56	106	21	108	37	21	27.8	32.1	106.1	-1	-1	-1
1/18/2019	3:04:03 PM	13	304	153	124	35	37	62	54	56	106	21	107	37	21	27.8	32.1	106.1	-1	-1	-1
1/18/2019	3:04:03 PM	201	305	153	124	36	37	62	54	56	106	21	108	37	21	27.8	32.1	106.1	-1	-1	-1
1/18/2019	3:04:03 PM	404	306	153	124	36	37	62	54	56	106	21	108	37	21	27.8	32.1	106.1	-1	-1	-1
1/18/2019	3:04:03 PM	607	307	153	124	36	36	62	54	56	106	21	108	36	21	27.8	32.1	106.1	-1	-1	-1
1/18/2019	3:04:03 PM	810	308	153	124	36	37	62	54	56	106	21	107	37	21	27.8	32.1	106.1	-1	-1	-1
1/18/2019	3:04:04 PM	13	309	153	124	36	37	62	54	56	106	21	108	36	21	27.8	32.1	106.1	-1	-1	-1
1/18/2019	3:04:04 PM	201	310	153	124	35	37	62	54	56	106	21	107	37	21	27.8	32.1	106.1	-1	-1	-1
1/18/2019	3:04:04 PM	404	311	153	124	36	37	62	54	55	106	21	108	36	21	27.8	32.1	106.1	-1	-1	-1
1/18/2019	3:04:04 PM	607	312	153	124	36	36	62	53	56	106	21	107	36	21	27.8	32.1	106.1	-1	-1	-1
1/18/2019	3:04:04 PM	810	313	153	124	36	37	62	54	56	106	21	107	37	21	27.8	32.1	106.1	-1	-1	-1
1/18/2019	3:04:05 PM	13	314	153	124	36	37	62	54	56	106	21	108	36	21	27.8	32.1	106.1	-1	-1	-1
1/18/2019	3:04:05 PM	201	315	153	124	36	37	62	54	55	106	21	107	36	21	27.8	32.1	106.1	-1	-1	-1
1/18/2019	3:04:05 PM	404	316	153	124	36	37	62	54	56	106	21	107	37	21	27.8	32.1	106.1	-1	-1	-1
1/18/2019	3:04:05 PM	607	317	153	124	36	37	62	54	56	106	21	107	36	21	27.8	32.1	106.1	-1	-1	-1
1/18/2019	3:04:05 PM	810	318	153	124	36	37	62	54	56	105	21	106	37	21	27.8	32.1	106.1	-1	-1	-1
1/18/2019	3:04:06 PM	13	319	153	124	36	37	62	54	55	106	21	107	36	21	27.8	32.1	106.1	-1	-1	-1
1/18/2019	3:04:06 PM	201	320	153	124	36	37	62	54	55	106	21	106	37	21	27.8	32.1	106.1	-1	-1	-1
1/18/2019	3:04:06 PM	404	321	153	124	36	37	62	54	56	105	21	106	36	21	27.8	32.1	106.1	-1	-1	-1
1/18/2019	3:04:06 PM	607	322	152	124	36	37	62	54	55	105	21	106	36	21	27.8	32.1	106.1	-1	-1	-1
1/18/2019	3:04:06 PM	810	323	153	124	36	37	62	54	56	105	21	106	37	21	27.8	32.1	106.1	-1	-1	-1
1/18/2019	3:04:07 PM	13	324	152	125	35	37	62	54	56	105	21	106	37	21	27.8	32.1	106.1	-1	-1	-1
1/18/2019	3:04:07 PM	201	325	152	124	36	37	62	54	56	105	21	105	37	21	27.8	32.1	106.1	-1	-1	-1
1/18/2019	3:04:07 PM	404	326	152	124	36	37	62	54	56	105	21	105	36	21	27.8	32.1	106.1	-1	-1	-1
1/18/2019	3:04:07 PM	607	327	152	124	36	37	62	54	56	104	21	105	36	21	27.8	32.1	106.1	-1	-1	-1
1/18/2019	3:04:07 PM	810	328	152	124	36	37	62	54	56	104	21	105	37	21	27.8	32.1	106.1	-1	-1	-1
1/18/2019	3:04:08 PM	13	329	152	124	36	37	62	54	56	104	21	105	37	21	27.8	32.1	106.1	-1	-1	-1
1/18/2019	3:04:08 PM	201	330	152	124	36	36	62	54	56	104	21	105	37	21	27.8	32.1	106.1	-1	-1	-1
1/18/2019	3:04:08 PM	404	331	152	124	35	37	62	54	56	104	21	105	37	21	27.8	32.1	106.1	-1	-1	-1
1/18/2019	3:04:08 PM	607	332	152	123	36	36	62	53	56	104	21	105	36	21	27.8	31.8	102.6	-1	-1	-1
1/18/2019	3:04:08 PM	810	333	151	124	35	37	62	54	56	104	21	105	37	21	27.8	31.8	102.6	-1	-1	-1
1/18/2019	3:04:09 PM	13	334	152	123	36	37	62	54	56	103	21	105	36	21	27.8	31.8	102.6	-1	-1	-1
1/18/2019	3:04:09 PM	201	335	151	123	36	37	62	54	56	103	21	105	36	21	27.8	31.8	102.6	-1	-1	-1
1/18/2019	3:04:09 PM	404	336	151	123	36	37	62	53	56	103	21	104	37	21	27.8	31.8	102.6	-1	-1	-1
1/18/2019	3:04:09 PM	607	337	151	123	35	37	62	54	56	103	21	105	36	21	27.8	31.8	102.6	-1	-1	-1
1/18/2019	3:04:09 PM	810	338	151	123	36	37	62	54	56	103	21	104	36	21	27.8	31.8	102.6	-1	-1	-1
1/18/2019	3:04:10 PM	13	339	150	123	36	37	62	54	56	102	21	104	37	21	27.8	31.8	102.6	-1	-1	-1
1/18/2019	3:04:10 PM	201	340	150	123	36	37	62	53	56	102	21	104	37	21	27.8	31.8	102.6	-1	-1	-1
1/18/2019	3:04:10 PM	404	341	150	123	35	37	62	54	56	102	21	104	37	21	27.8	31.8	102.6	-1	-1	-1
1/18/2019	3:04:10 PM	607	342	150	122	36	36	61	53	55	102	21	104	36	21	27.8	31.8	102.6	-1	-1	-1
1/18/2019	3:04:10 PM	810	343	150	123	36	37	62	54	56	102	21	105	37	21	27.8	31.8	102.6	-1	-1	-1
1/18/2019	3:04:11 PM	13	344	150	123	36	37	61	54	55	101	21	104	36	21	27.8	31.8	102.6	-1	-1	-1
1/18/2019	3:04:11 PM	201	345	150	123	36	37	62	53	56	101	21	104	36	21	27.8	31.8	102.6	-1	-1	-1
1/18/2019	3:04:11 PM	404	346	150	122	36	37	61	53	55	101	21	104	36	21	27.8	31.8	102.6	-1	-1	-1
1/18/2019	3:04:11 PM	607	347	149	123	35	37	61	53	55	101	21	104	37	21	27.8	31.8	102.6	-1	-1	-1
1/18/2019	3:04:11 PM	810	348	150	123	36	37	61	54	55	101	21	104	36	22	27.8	31.8	102.6	-1	-1	-1
1/18/2019	3:04:12 PM	13	349	150	123	36	37	62	53	55	101	21	104	37	22	27.8	31.8	102.6	-1	-1	-1
1/18/2019	3:04:12 PM	201	350	150	122	36	37	61	53	55	101	21	105	36	21	27.8	31.8	102.6	-1	-1	-1
1/18/2019	3:04:12 PM	404	351	150	122	36	37	61	53	56	101	21	104	37	21	27.8	31.8	102.6	-1	-1	-1
1/18/2019	3:04:12 PM	607	352	150	123	36	37	61	53	55	101	21	105	36	21	27.8	31.8	102.6	-1	-1	-1
1/18/2019	3:04:12 PM	810	353	150	122	36	37	62	53	55	101	21	105	36	21	27.8	31.8	102.6	-1	-1	-1
1/18/2019	3:04:13 PM	13	354	150	123	35	37	61	53	55	101	21	104	37	21	27.8	31.8	102.6	-1	-1	-1
1/18/2019	3:04:13 PM	201	355	150	123	36	37	62	53	55	101	21	105	36	21	27.8	31.8	102.6	-1	-1	-1
1/18/2019	3:04:13 PM	404	356	149	123	36	37	61	53	55	101	21	105	37	21	27.8	31.8	102.6	-1	-1	-1
1/18/2019	3:04:13 PM	607	357	150	123	36	37	62	53	55	101	21	105	36	21	27.8	31.8	102.6	-1	-1	-1
1/18/2019	3:04:13 PM	810	358	150	123	36	37	62	53	56	101	21	105	37	21	27.8	31.8	102.6	-1	-1	-1
1/18/2019	3:04:14 PM	13	359	150	123	36	37	62	54	55	102	21	105	36	21	27.8	31.8	102.6	-1	-1	-1
1/18/2019	3:04:14 PM	201	360	150	123	36	37	62	53	56	101	21	105	36	21	27.8	31.8	102.6	-1	-1	-1
1/18/2019	3:04:14 PM	404	361	150	123	36	37	62	54	55	101	21	105	37	21	27.8	31.8	102.6	-1	-1	-1
1/18/2019	3:04:14 PM	607	362	150	123	36	37	62	53	56	101	21	105	36	21	27.8	31.8	102.6	-1	-1	-1
1/18/2019	3:04:14 PM	810	363	150	124	36	37	62	53	56	101	21	105	37	21	27.8	31.8	102.6	-1	-1	-1
1/18/2019	3:04:15 PM	13	364	151	123	36	37	62	54	56	101	21	105	36	21	27.8	31.8	102.6	-1	-1	-1
1/18/2019	3:04:15 PM	201	365	151	124	36	37	62	53	56	101	21	104	37	21	27.8	31.8	102.6	-1	-1	-1
1/18/2019	3:04:15 PM	404	366	151	123	36	37	62	53	56	101	21	104	36	21	27.8	31.8	102.6	-1	-1	-1
1/18/2019	3:04:15 PM	607	367	150	124	36	37	62	53	56	100	21	104	37	21	27.8	31.8	102.6	-1	-1	-1
1/18/2019	3:04:15 PM	810	368	151	124	36	37	62	54	55	101	21	103	37	21	27.8	31.8	102.6	-1	-1	-1
1/18/2019	3:04:16 PM	13	369	151	123	36	37	62	53	56	100	21	103	37	21	27.8	31.8	102.6	-1	-1	-1
1/18/2019	3:04:16 PM	201	370	151	123	36	37	62	54	56	100	21	103	37	21	27.8	31.8	102.6	-1	-1	-1
1/18/2019	3:04:16 PM	404	371	151	123	36	37	62	53	56	100	21	103	36	21	27.8	31.8	102.6	-1	-1	-1
1/18/2019	3:04:16 PM	607	372	150	124	36	37	62	53	56	100	21	103	37	21	27.8	31.8	102.6	-1	-1	-1
1/18/2019	3:04:16 PM	810	373	151	123	36	37	62	54	55	100	21	103	37	21	27.8	31.8	102.6	-1	-1	-1
1/18/2019	3:04:17 PM	13	374	151	123	36	37	62	53	56	100	21	102	36	21	27.9	31.6	91.9	-1	-1	-1
1/18/2019	3:04:17 PM	201	375	150	123	36	37	62	53	56	100	21	103	36	21	27.9	31.6	91.9	-1	-1	-1
1/18/2019	3:04:17 PM	404	376	151	123	36	37	62	53	55	100	21	103	36	21	27.9	31.6	91.9	-1	-1	-1
1/18/2019	3:04:17 PM	607	377	150	123	36	37	62	53	56	99	21	102	37	21	27.9	31.6	91.9	-1	-1	-1
1/18/2019	3:04:17 PM	810	378	150	123	36	37	62	54	55	100	21	102	36	21	27.9	31.6	91.9	-1	-1	-1
1/18/2019	3:04:18 PM	13	379	150	124	36	37	62	53	56	99	21	102	37	21	27.9	31.6	91.9	-1	-1	-1
1/18/2019	3:04:18 PM	201	380	150	123	36	37	62	53	56	99	21	102	36	21	27.9	31.6	91.9	-1	-1	-1
1/18/2019	3:04:18 PM	404	381	150	123	36	37	62	53	55	99	21	102	37	21	27.9	31.6	91.9	-1	-1	-1
1/18/2019	3:04:18 PM	607	382	150	123	36	37	62	53	56	99	21	101	36	21	27.9	31.6	91.9	-1	-1	-1
1/18/2019	3:04:18 PM	810	383	150	123	36	37	62	53	56	99	21	101	37	21	27.9	31.6	91.9	-1	-1	-1
1/18/2019	3:04:19 PM	13	384	151	123	36	37	62	53	55	99	21	101	36	21	27.9	31.6	91.9	-1	-1	-1
1/18/2019	3:04:19 PM	201	385	150	123	36	37	61	53	55	99	21	101	36	21	27.9	31.6	91.9	-1	-1	-1
1/18/2019	3:04:19 PM	404	386	150	123	36	37	62	53	56	99	21	101	36	21	27.9	31.6	91.9	-1	-1	-1
1/18/2019	3:04:19 PM	607	387	150	123	36	37	61	53	55	99	21	101	36	21	27.9	31.6	91.9	-1	-1	-1
1/18/2019	3:04:19 PM	810	388	151	123	36	37	62	53	56	98	21	101	36	21	27.9	31.6	91.9	-1	-1	-1
1/18/2019	3:04:20 PM	13	389	150	123	36	37	61	53	55	98	21	100	36	21	27.9	31.6	91.9	-1	-1	-1
1/18/2019	3:04:20 PM	201	390	150	123	36	37	62	53	56	98	21	100	36	21	27.9	31.6	91.9	-1	-1	-1
1/18/2019	3:04:20 PM	404	391	150	123	36	37	61	53	55	98	21	101	36	21	27.9	31.6	91.9	-1	-1	-1
1/18/2019	3:04:20 PM	607	392	150	123	36	37	62	53	56	98	21	101	36	21	27.9	31.6	91.9	-1	-1	-1
1/18/2019	3:04:20 PM	810	393	150	123	36	37	61	54	56	98	21	100	36	21	27.9	31.6	91.9	-1	-1	-1
1/18/2019	3:04:21 PM	13	394	150	123	36	37	62	53	56	98	21	100	36	21	27.9	31.6	91.9	-1	-1	-1
1/18/2019	3:04:21 PM	201	395	150	123	36	37	61	53	55	98	21	100	36	21	27.9	31.6	91.9	-1	-1	-1
1/18/2019	3:04:21 PM	404	396	150	123	36	37	61	53	56	98	21	100	36	21	27.9	31.6	91.9	-1	-1	-1
1/18/2019	3:04:21 PM	607	397	150	123	36	37	61	53	55	98	21	100	36	21	27.9	31.6	91.9	-1	-1	-1
1/18/2019	3:04:21 PM	810	398	150	123	36	37	61	53	56	97	21	100	36	21	27.9	31.6	91.9	-1	-1	-1
1/18/2019	3:04:22 PM	13	399	150	123	36	37	61	53	55	98	21	100	36	21	27.9	31.6	91.9	-1	-1	-1
1/18/2019	3:04:22 PM	201	400	150	123	36	37	61	53	55	97	21	99	36	21	27.9	31.6	91.9	-1	-1	-1
1/18/2019	3:04:22 PM	404	401	150	122	36	37	61	53	55	97	21	100	36	21	27.9	31.6	91.9	-1	-1	-1
1/18/2019	3:04:22 PM	607	402	150	123	36	37	61	53	55	97	21	100	36	21	27.9	31.6	91.9	-1	-1	-1
1/18/2019	3:04:22 PM	810	403	150	123	36	37	61	53	55	97	21	100	36	21	27.9	31.6	91.9	-1	-1	-1
1/18/2019	3:04:23 PM	13	404	150	123	36	37	61	53	55	97	21	100	36	21	27.9	31.6	91.9	-1	-1	-1
1/18/2019	3:04:23 PM	201	405	149	122	36	37	61	53	55	98	21	100	36	21	27.9	31.6	91.9	-1	-1	-1
1/18/2019	3:04:23 PM	404	406	149	122	36	37	61	53	56	97	21	100	36	21	27.9	31.6	91.9	-1	-1	-1
1/18/2019	3:04:23 PM	607	407	149	122	36	37	61	53	55	97	21	99	36	21	27.9	31.6	91.9	-1	-1	-1
1/18/2019	3:04:23 PM	810	408	149	122	36	37	61	53	55	97	21	99	36	21	27.9	31.6	91.9	-1	-1	-1
1/18/2019	3:04:24 PM	13	409	149	123	36	37	61	53	55	97	21	99	36	21	27.9	31.6	91.9	-1	-1	-1
1/18/2019	3:04:24 PM	201	410	149	122	36	37	61	53	55	97	21	99	36	21	27.9	31.6	91.9	-1	-1	-1
1/18/2019	3:04:24 PM	404	411	149	122	36	37	61	53	55	97	21	99	36	21	27.9	31.6	91.9	-1	-1	-1
1/18/2019	3:04:24 PM	607	412	149	122	36	37	61	53	55	97	21	98	36	21	27.9	31.6	91.9	-1	-1	-1
1/18/2019	3:04:24 PM	810	413	149	122	36	37	61	53	55	97	21	99	36	21	27.9	31.6	91.9	-1	-1	-1
1/18/2019	3:04:25 PM	13	414	149	122	36	37	61	53	55	96	21	98	36	21	27.9	31.6	91.9	-1	-1	-1
1/18/2019	3:04:25 PM	201	415	149	122	36	37	61	53	55	96	21	97	36	21	27.9	31.6	91.9	-1	-1	-1
1/18/2019	3:04:25 PM	402	416	149	122	36	37	61	53	55	96	21	97	36	21	27.9	31.4	61.3	-1	-1	-1
1/18/2019	3:04:25 PM	605	417	149	122	36	37	61	53	55	96	21	98	36	21	27.9	31.4	61.3	-1	-1	-1
1/18/2019	3:04:25 PM	808	418	149	122	36	37	61	53	55	96	21	98	36	21	27.9	31.4	61.3	-1	-1	-1
1/18/2019	3:04:26 PM	11	419	149	123	36	37	61	53	55	96	21	98	36	21	27.9	31.4	61.3	-1	-1	-1
1/18/2019	3:04:26 PM	200	420	149	123	36	37	61	53	55	96	21	98	36	21	27.9	31.4	61.3	-1	-1	-1
1/18/2019	3:04:26 PM	403	421	149	122	36	37	61	53	55	96	21	98	36	22	27.9	31.4	61.3	-1	-1	-1
1/18/2019	3:04:26 PM	606	422	149	123	36	37	61	53	55	96	21	98	36	22	27.9	31.4	61.3	-1	-1	-1
1/18/2019	3:04:26 PM	809	423	149	122	36	37	61	53	55	96	21	98	36	21	27.9	31.4	61.3	-1	-1	-1
1/18/2019	3:04:27 PM	12	424	149	123	36	37	61	53	55	96	21	98	36	21	27.9	31.4	61.3	-1	-1	-1
1/18/2019	3:04:27 PM	216	425	149	122	36	37	61	53	55	96	21	98	36	21	27.9	31.4	61.3	-1	-1	-1
1/18/2019	3:04:27 PM	403	426	148	122	36	37	61	53	55	96	21	98	36	21	27.9	31.4	61.3	-1	-1	-1
1/18/2019	3:04:27 PM	606	427	149	122	36	37	61	52	55	96	21	98	36	21	27.9	31.4	61.3	-1	-1	-1
1/18/2019	3:04:27 PM	815	428	148	122	36	37	61	53	56	95	21	97	36	21	27.9	31.4	61.3	-1	-1	-1
1/18/2019	3:04:28 PM	2	429	149	122	36	37	61	53	55	95	21	98	36	21	27.9	31.4	61.3	-1	-1	-1
1/18/2019	3:04:28 PM	205	430	148	122	36	37	61	53	55	95	21	98	36	21	27.9	31.4	61.3	-1	-1	-1
1/18/2019	3:04:28 PM	409	431	148	122	36	37	61	53	55	96	21	98	36	21	27.9	31.4	61.3	-1	-1	-1
1/18/2019	3:04:28 PM	614	432	148	122	36	37	61	53	56	95	21	98	36	21	27.9	31.4	61.3	-1	-1	-1
1/18/2019	3:04:28 PM	802	433	148	121	36	37	61	53	55	95	21	98	36	21	27.9	31.4	61.3	-1	-1	-1
1/18/2019	3:04:29 PM	5	434	148	121	36	37	61	53	56	95	21	98	36	21	27.9	31.4	61.3	-1	-1	-1
1/18/2019	3:04:29 PM	208	435	148	122	36	37	61	53	55	95	21	98	36	21	27.9	31.4	61.3	-1	-1	-1
1/18/2019	3:04:29 PM	411	436	148	121	36	37	61	53	55	95	21	98	36	21	27.9	31.4	61.3	-1	-1	-1
1/18/2019	3:04:29 PM	614	437	148	122	36	37	61	53	55	95	21	97	36	21	27.9	31.4	61.3	-1	-1	-1
1/18/2019	3:04:29 PM	802	438	148	121	36	37	61	53	55	95	21	98	36	21	27.9	31.4	61.3	-1	-1	-1
1/18/2019	3:04:30 PM	5	439	148	122	36	37	61	53	55	95	21	97	36	21	27.9	31.4	61.3	-1	-1	-1
1/18/2019	3:04:30 PM	208	440	148	122	36	37	61	53	55	95	21	98	36	21	27.9	31.4	61.3	-1	-1	-1
1/18/2019	3:04:30 PM	411	441	149	121	36	37	61	53	55	95	21	98	36	21	27.9	31.4	61.3	-1	-1	-1
1/18/2019	3:04:30 PM	614	442	148	121	36	37	61	53	55	94	21	98	36	21	27.9	31.4	61.3	-1	-1	-1
1/18/2019	3:04:30 PM	802	443	148	121	36	37	61	53	55	94	21	97	36	21	27.9	31.4	61.3	-1	-1	-1
1/18/2019	3:04:31 PM	5	444	148	121	36	37	60	53	54	94	21	98	36	21	27.9	31.4	61.3	-1	-1	-1
1/18/2019	3:04:31 PM	208	445	148	121	36	37	61	53	55	93	21	97	36	21	27.9	31.4	61.3	-1	-1	-1
1/18/2019	3:04:31 PM	411	446	148	121	36	37	61	53	54	93	21	97	36	21	27.9	31.4	61.3	-1	-1	-1
1/18/2019	3:04:31 PM	614	447	148	121	36	37	61	53	55	93	21	96	36	21	27.9	31.4	61.3	-1	-1	-1
1/18/2019	3:04:31 PM	802	448	148	120	36	37	61	53	54	93	21	96	36	21	27.9	31.4	61.3	-1	-1	-1
1/18/2019	3:04:32 PM	5	449	148	121	36	37	61	53	54	93	21	97	36	21	27.9	31.4	61.3	-1	-1	-1
1/18/2019	3:04:32 PM	208	450	148	120	36	37	61	53	54	93	21	96	36	21	27.9	31.4	61.3	-1	-1	-1
1/18/2019	3:04:32 PM	411	451	147	120	36	37	61	53	54	92	21	96	36	21	27.9	31.4	61.3	-1	-1	-1
1/18/2019	3:04:32 PM	614	452	148	120	36	37	60	53	54	92	21	96	36	21	27.9	31.4	61.3	-1	-1	-1
1/18/2019	3:04:32 PM	802	453	147	120	36	37	60	53	54	92	21	96	36	21	27.9	31.4	61.3	-1	-1	-1
1/18/2019	3:04:33 PM	5	454	147	120	36	37	60	53	54	92	21	96	36	21	27.9	31.4	61.3	-1	-1	-1
1/18/2019	3:04:33 PM	208	455	147	120	36	37	60	53	54	92	21	96	36	21	27.9	31.4	61.3	-1	-1	-1
1/18/2019	3:04:33 PM	411	456	147	119	36	37	60	53	54	92	21	95	36	21	27.9	31.4	61.3	-1	-1	-1
1/18/2019	3:04:33 PM	614	457	147	120	36	37	60	53	54	92	21	96	36	21	27.9	31.4	61.3	-1	-1	-1
1/18/2019	3:04:33 PM	802	458	147	120	36	37	60	52	54	92	21	96	36	21	27.9	31.2	60.7	-1	-1	-1
1/18/2019	3:04:34 PM	5	459	146	119	36	37	60	52	54	92	21	96	36	21	27.9	31.2	60.7	-1	-1	-1
1/18/2019	3:04:34 PM	208	460	147	119	36	37	60	52	54	92	21	96	36	21	27.9	31.2	60.7	-1	-1	-1
1/18/2019	3:04:34 PM	411	461	147	119	36	37	60	53	54	92	21	96	36	21	27.9	31.2	60.7	-1	-1	-1
1/18/2019	3:04:34 PM	614	462	147	119	36	37	60	52	54	92	21	96	36	21	27.9	31.2	60.7	-1	-1	-1
1/18/2019	3:04:34 PM	802	463	147	119	36	37	60	52	54	92	21	96	36	21	27.9	31.2	60.7	-1	-1	-1
1/18/2019	3:04:35 PM	5	464	146	119	36	37	60	52	54	91	21	96	36	21	27.9	31.2	60.7	-1	-1	-1
1/18/2019	3:04:35 PM	208	465	147	119	36	37	60	52	53	92	21	96	36	21	27.9	31.2	60.7	-1	-1	-1
1/18/2019	3:04:35 PM	411	466	147	120	36	37	60	52	54	91	21	96	36	21	27.9	31.2	60.7	-1	-1	-1
1/18/2019	3:04:35 PM	614	467	147	120	36	37	60	53	53	92	21	96	36	21	27.9	31.2	60.7	-1	-1	-1
1/18/2019	3:04:35 PM	802	468	147	120	36	37	60	52	54	91	21	96	36	21	27.9	31.2	60.7	-1	-1	-1
1/18/2019	3:04:36 PM	5	469	147	120	36	37	60	53	53	91	21	95	36	21	27.9	31.2	60.7	-1	-1	-1
1/18/2019	3:04:36 PM	208	470	147	120	36	37	60	52	54	91	21	95	36	21	27.9	31.2	60.7	-1	-1	-1
1/18/2019	3:04:36 PM	411	471	147	120	36	37	60	53	54	91	21	95	36	21	27.9	31.2	60.7	-1	-1	-1
1/18/2019	3:04:36 PM	614	472	147	119	36	37	60	52	53	90	21	94	36	21	27.9	31.2	60.7	-1	-1	-1
1/18/2019	3:04:36 PM	802	473	147	120	36	37	60	52	54	90	21	93	36	21	27.9	31.2	60.7	-1	-1	-1
1/18/2019	3:04:37 PM	5	474	147	119	36	37	60	53	54	90	21	93	36	21	27.9	31.2	60.7	-1	-1	-1
1/18/2019	3:04:37 PM	208	475	147	120	36	37	60	53	54	90	21	93	36	21	27.9	31.2	60.7	-1	-1	-1
1/18/2019	3:04:37 PM	411	476	147	120	36	37	60	52	54	90	21	93	36	21	27.9	31.2	60.7	-1	-1	-1
1/18/2019	3:04:37 PM	614	477	147	120	36	37	60	52	54	90	21	93	36	21	27.9	31.2	60.7	-1	-1	-1
1/18/2019	3:04:37 PM	802	478	147	120	36	37	60	52	54	90	21	93	36	21	27.9	31.2	60.7	-1	-1	-1
1/18/2019	3:04:38 PM	5	479	147	120	36	37	60	53	54	90	21	93	36	21	27.9	31.2	60.7	-1	-1	-1
1/18/2019	3:04:38 PM	208	480	147	120	36	37	60	53	54	90	21	93	36	21	27.9	31.2	60.7	-1	-1	-1
1/18/2019	3:04:38 PM	411	481	147	120	36	37	60	52	54	90	21	94	36	21	27.9	31.2	60.7	-1	-1	-1
1/18/2019	3:04:38 PM	614	482	147	120	36	37	60	52	54	90	21	94	36	21	27.9	31.2	60.7	-1	-1	-1
1/18/2019	3:04:38 PM	802	483	147	120	36	37	60	52	54	90	21	93	36	21	27.9	31.2	60.7	-1	-1	-1
1/18/2019	3:04:39 PM	5	484	147	120	36	37	60	52	54	91	21	94	36	21	27.9	31.2	60.7	-1	-1	-1
1/18/2019	3:04:39 PM	208	485	147	120	36	37	60	52	54	90	21	94	36	21	27.9	31.2	60.7	-1	-1	-1
1/18/2019	3:04:39 PM	411	486	147	120	36	37	60	53	54	91	21	94	36	21	27.9	31.2	60.7	-1	-1	-1
1/18/2019	3:04:39 PM	614	487	147	119	36	37	60	52	54	91	21	94	35	21	27.9	31.2	60.7	-1	-1	-1
1/18/2019	3:04:39 PM	802	488	146	120	36	37	60	52	54	91	21	94	36	21	27.9	31.2	60.7	-1	-1	-1
1/18/2019	3:04:40 PM	5	489	146	120	36	37	60	53	54	91	21	94	36	21	27.9	31.2	60.7	-1	-1	-1
1/18/2019	3:04:40 PM	208	490	147	119	36	37	60	52	54	91	21	94	36	21	27.9	31.2	60.7	-1	-1	-1
1/18/2019	3:04:40 PM	411	491	146	119	36	37	60	52	54	91	21	94	36	21	27.9	31.2	60.7	-1	-1	-1
1/18/2019	3:04:40 PM	614	492	146	119	36	37	60	52	54	91	21	94	35	21	27.9	31.2	60.7	-1	-1	-1
1/18/2019	3:04:40 PM	802	493	146	119	36	37	60	52	55	91	21	94	36	21	27.9	31.2	60.7	-1	-1	-1
1/18/2019	3:04:41 PM	5	494	146	119	36	37	60	53	54	91	21	94	36	21	27.9	31.2	60.7	-1	-1	-1
1/18/2019	3:04:41 PM	208	495	146	119	36	37	60	53	55	91	21	94	35	21	27.9	31.2	60.7	-1	-1	-1
1/18/2019	3:04:41 PM	411	496	146	119	36	37	61	52	55	91	21	94	36	21	27.9	31.2	60.7	-1	-1	-1
1/18/2019	3:04:41 PM	614	497	146	119	36	37	60	52	55	91	21	94	36	21	27.9	31.2	60.7	-1	-1	-1
1/18/2019	3:04:41 PM	802	498	146	119	36	37	61	52	55	91	21	95	35	21	27.9	31.2	60.7	-1	-1	-1
1/18/2019	3:04:42 PM	5	499	146	119	36	37	61	53	55	91	21	93	36	21	27.9	31.2	60.7	-1	-1	-1
1/18/2019	3:04:42 PM	208	500	145	119	36	37	60	53	54	91	21	94	36	21	27.9	30.9	110.0	-1	-1	-1
1/18/2019	3:04:42 PM	411	501	146	119	36	37	60	52	54	90	21	94	35	22	27.9	30.9	110.0	-1	-1	-1
1/18/2019	3:04:42 PM	614	502	145	119	36	37	61	52	55	90	21	94	36	21	27.9	30.9	110.0	-1	-1	-1
1/18/2019	3:04:42 PM	802	503	145	119	36	37	60	53	54	90	21	94	35	21	27.9	30.9	110.0	-1	-1	-1
1/18/2019	3:04:43 PM	5	504	146	119	36	37	61	53	54	90	21	94	35	21	27.9	30.9	110.0	-1	-1	-1
1/18/2019	3:04:43 PM	208	505	145	119	36	37	60	52	55	90	21	94	36	21	27.9	30.9	110.0	-1	-1	-1
1/18/2019	3:04:43 PM	411	506	145	119	36	37	60	52	54	90	21	94	36	21	27.9	30.9	110.0	-1	-1	-1
1/18/2019	3:04:43 PM	614	507	145	119	36	37	60	53	54	90	21	94	36	21	27.9	30.9	110.0	-1	-1	-1
1/18/2019	3:04:43 PM	802	508	145	119	36	37	60	53	54	90	21	94	36	21	27.9	30.9	110.0	-1	-1	-1
1/18/2019	3:04:44 PM	5	509	146	119	36	37	60	53	54	90	21	95	35	21	27.9	30.9	110.0	-1	-1	-1
1/18/2019	3:04:44 PM	208	510	145	119	36	37	60	53	54	90	21	95	36	21	27.9	30.9	110.0	-1	-1	-1
1/18/2019	3:04:44 PM	411	511	146	119	36	37	60	52	54	90	21	95	35	21	27.9	30.9	110.0	-1	-1	-1
1/18/2019	3:04:44 PM	614	512	145	119	36	37	60	53	54	91	21	95	36	21	27.9	30.9	110.0	-1	-1	-1
1/18/2019	3:04:44 PM	802	513	145	119	36	37	60	53	54	90	21	95	36	21	27.9	30.9	110.0	-1	-1	-1
1/18/2019	3:04:45 PM	5	514	146	119	36	37	61	52	54	91	21	95	35	21	27.9	30.9	110.0	-1	-1	-1
1/18/2019	3:04:45 PM	208	515	145	119	36	37	60	53	54	91	21	95	36	21	27.9	30.9	110.0	-1	-1	-1
1/18/2019	3:04:45 PM	411	516	146	119	36	37	60	52	53	91	21	95	35	21	27.9	30.9	110.0	-1	-1	-1
1/18/2019	3:04:45 PM	614	517	145	119	36	37	60	53	53	91	21	95	36	21	27.9	30.9	110.0	-1	-1	-1
1/18/2019	3:04:45 PM	802	518	146	119	37	37	60	53	54	92	21	96	36	21	27.9	30.9	110.0	-1	-1	-1
1/18/2019	3:04:46 PM	5	519	146	119	36	37	60	53	53	92	21	96	35	21	27.9	30.9	110.0	-1	-1	-1
1/18/2019	3:04:46 PM	208	520	146	119	36	37	60	53	54	92	21	96	36	21	27.9	30.9	110.0	-1	-1	-1
1/18/2019	3:04:46 PM	411	521	146	119	36	37	61	53	53	92	21	96	35	21	27.9	30.9	110.0	-1	-1	-1
1/18/2019	3:04:46 PM	614	522	146	119	36	37	60	53	53	92	21	96	36	21	27.9	30.9	110.0	-1	-1	-1
1/18/2019	3:04:46 PM	802	523	147	119	36	37	61	53	54	92	21	96	36	21	27.9	30.9	110.0	-1	-1	-1
1/18/2019	3:04:47 PM	5	524	147	119	37	37	61	53	54	93	21	96	35	21	27.9	30.9	110.0	-1	-1	-1
1/18/2019	3:04:47 PM	208	525	147	120	36	37	60	53	54	93	21	96	36	21	27.9	30.9	110.0	-1	-1	-1
1/18/2019	3:04:47 PM	411	526	147	120	37	37	61	52	53	93	21	96	35	21	27.9	30.9	110.0	-1	-1	-1
1/18/2019	3:04:47 PM	614	527	147	120	36	37	60	53	53	93	21	96	35	21	27.9	30.9	110.0	-1	-1	-1
1/18/2019	3:04:47 PM	802	528	147	120	36	37	61	52	54	93	21	96	36	21	27.9	30.9	110.0	-1	-1	-1
1/18/2019	3:04:48 PM	5	529	147	120	36	37	61	53	53	93	21	96	35	21	27.9	30.9	110.0	-1	-1	-1
1/18/2019	3:04:48 PM	208	530	147	120	36	37	61	53	54	93	21	95	35	21	27.9	30.9	110.0	-1	-1	-1
1/18/2019	3:04:48 PM	411	531	147	120	36	37	60	53	53	93	21	95	35	21	27.9	30.9	110.0	-1	-1	-1
1/18/2019	3:04:48 PM	614	532	147	120	36	37	61	53	54	93	21	96	35	21	27.9	30.9	110.0	-1	-1	-1
1/18/2019	3:04:48 PM	802	533	147	120	36	37	61	53	54	94	21	96	35	21	27.9	30.9	110.0	-1	-1	-1
1/18/2019	3:04:49 PM	5	534	147	121	36	37	61	53	54	94	21	96	36	21	27.9	30.9	110.0	-1	-1	-1
1/18/2019	3:04:49 PM	208	535	147	120	36	37	61	53	53	94	21	95	35	21	27.9	30.9	110.0	-1	-1	-1
1/18/2019	3:04:49 PM	411	536	147	121	36	37	61	53	54	93	21	95	36	21	27.9	30.9	110.0	-1	-1	-1
1/18/2019	3:04:49 PM	614	537	147	121	36	37	61	53	53	94	21	95	35	21	27.9	30.9	110.0	-1	-1	-1
1/18/2019	3:04:49 PM	802	538	147	121	36	37	61	53	53	94	21	95	36	21	27.9	30.9	110.0	-1	-1	-1
1/18/2019	3:04:50 PM	5	539	147	121	37	37	61	53	54	94	21	95	35	21	27.9	30.9	110.0	-1	-1	-1
1/18/2019	3:04:50 PM	208	540	147	121	36	37	60	53	53	94	21	95	36	21	27.9	30.9	110.0	-1	-1	-1
1/18/2019	3:04:50 PM	411	541	147	121	37	37	61	53	53	93	21	95	35	21	27.9	30.9	110.0	-1	-1	-1
1/18/2019	3:04:50 PM	614	542	147	121	36	37	61	53	54	94	21	95	36	21	27.9	30.7	60.5	-1	-1	-1
1/18/2019	3:04:50 PM	802	543	147	121	37	37	61	53	54	94	21	95	35	21	27.9	30.7	60.5	-1	-1	-1
1/18/2019	3:04:51 PM	5	544	147	121	36	37	60	53	53	94	21	95	36	21	27.9	30.7	60.5	-1	-1	-1
1/18/2019	3:04:51 PM	208	545	147	121	36	37	61	53	53	93	21	94	35	21	27.9	30.7	60.5	-1	-1	-1
1/18/2019	3:04:51 PM	411	546	147	121	36	37	60	53	53	93	21	94	35	21	27.9	30.7	60.5	-1	-1	-1
1/18/2019	3:04:51 PM	614	547	147	121	37	37	61	53	53	93	21	94	35	21	27.9	30.7	60.5	-1	-1	-1
1/18/2019	3:04:51 PM	802	548	147	121	36	37	61	53	53	93	21	94	35	21	27.9	30.7	60.5	-1	-1	-1
1/18/2019	3:04:52 PM	5	549	147	121	36	37	61	53	53	93	21	94	36	21	27.9	30.7	60.5	-1	-1	-1
1/18/2019	3:04:52 PM	208	550	147	121	36	37	60	53	53	93	21	94	36	21	27.9	30.7	60.5	-1	-1	-1
1/18/2019	3:04:52 PM	411	551	147	121	37	37	61	53	53	93	21	94	35	21	27.9	30.7	60.5	-1	-1	-1
1/18/2019	3:04:52 PM	614	552	146	121	36	37	61	53	53	93	21	94	36	21	27.9	30.7	60.5	-1	-1	-1
1/18/2019	3:04:52 PM	802	553	147	121	37	37	61	53	53	93	21	94	36	21	27.9	30.7	60.5	-1	-1	-1
1/18/2019	3:04:53 PM	5	554	147	121	36	37	60	53	53	93	21	94	35	21	27.9	30.7	60.5	-1	-1	-1
1/18/2019	3:04:53 PM	208	555	146	121	37	37	61	53	53	93	21	94	36	21	27.9	30.7	60.5	-1	-1	-1
1/18/2019	3:04:53 PM	411	556	146	120	36	37	60	53	53	93	21	94	35	21	27.9	30.7	60.5	-1	-1	-1
1/18/2019	3:04:53 PM	614	557	146	121	36	37	61	53	53	93	21	94	36	21	27.9	30.7	60.5	-1	-1	-1
1/18/2019	3:04:53 PM	802	558	147	120	37	37	61	53	53	93	21	94	35	21	27.9	30.7	60.5	-1	-1	-1
1/18/2019	3:04:54 PM	5	559	146	121	36	37	61	53	53	93	21	93	36	21	27.9	30.7	60.5	-1	-1	-1
1/18/2019	3:04:54 PM	208	560	147	121	36	37	61	53	53	93	21	94	35	21	27.9	30.7	60.5	-1	-1	-1
1/18/2019	3:04:54 PM	411	561	147	121	36	37	61	53	53	93	21	93	36	21	27.9	30.7	60.5	-1	-1	-1
1/18/2019	3:04:54 PM	614	562	147	121	36	37	60	53	53	93	21	93	35	21	27.9	30.7	60.5	-1	-1	-1
1/18/2019	3:04:54 PM	802	563	147	121	36	37	60	53	53	92	21	92	36	21	27.9	30.7	60.5	-1	-1	-1
1/18/2019	3:04:55 PM	5	564	147	121	37	37	61	53	53	92	21	91	35	21	27.9	30.7	60.5	-1	-1	-1
1/18/2019	3:04:55 PM	208	565	147	121	37	37	61	53	54	92	21	91	36	21	27.9	30.7	60.5	-1	-1	-1
1/18/2019	3:04:55 PM	411	566	147	121	36	37	60	53	53	92	21	91	35	21	27.9	30.7	60.5	-1	-1	-1
1/18/2019	3:04:55 PM	614	567	147	121	36	37	61	53	54	92	21	91	35	21	27.9	30.7	60.5	-1	-1	-1
1/18/2019	3:04:55 PM	802	568	147	121	36	37	60	53	54	92	21	91	35	21	27.9	30.7	60.5	-1	-1	-1
1/18/2019	3:04:56 PM	5	569	148	121	36	37	61	53	54	91	21	90	36	21	27.9	30.7	60.5	-1	-1	-1
1/18/2019	3:04:56 PM	208	570	148	121	37	37	60	53	54	91	21	91	35	21	27.9	30.7	60.5	-1	-1	-1
1/18/2019	3:04:56 PM	411	571	148	121	36	37	61	53	54	91	21	91	36	21	27.9	30.7	60.5	-1	-1	-1
1/18/2019	3:04:56 PM	614	572	148	121	37	37	61	53	54	92	21	91	35	21	27.9	30.7	60.5	-1	-1	-1
1/18/2019	3:04:56 PM	802	573	148	122	36	37	60	53	54	92	21	91	35	21	27.9	30.7	60.5	-1	-1	-1
1/18/2019	3:04:57 PM	5	574	148	121	37	37	61	53	54	91	21	91	35	21	27.9	30.7	60.5	-1	-1	-1
1/18/2019	3:04:57 PM	208	575	148	122	36	38	60	53	54	92	21	91	35	21	27.9	30.7	60.5	-1	-1	-1
1/18/2019	3:04:57 PM	411	576	149	121	37	37	61	53	54	91	21	91	35	21	27.9	30.7	60.5	-1	-1	-1
1/18/2019	3:04:57 PM	614	577	148	122	36	37	60	53	54	91	21	91	36	21	27.9	30.7	60.5	-1	-1	-1
1/18/2019	3:04:57 PM	802	578	149	122	37	37	61	53	54	91	21	91	36	21	27.9	30.7	60.5	-1	-1	-1
1/18/2019	3:04:58 PM	5	579	149	122	36	37	61	53	54	91	21	90	35	21	27.9	30.7	60.5	-1	-1	-1
1/18/2019	3:04:58 PM	208	580	149	121	37	37	61	53	54	90	21	90	35	21	27.9	30.7	60.5	-1	-1	-1
1/18/2019	3:04:58 PM	411	581	148	121	36	37	60	53	54	90	21	89	35	21	27.9	30.7	60.5	-1	-1	-1
1/18/2019	3:04:58 PM	614	582	149	121	37	37	61	53	54	89	21	89	35	21	27.9	30.7	60.5	-1	-1	-1
1/18/2019	3:04:58 PM	802	583	149	121	37	37	61	53	54	89	21	89	35	22	27.9	30.7	60.5	-1	-1	-1
1/18/2019	3:04:59 PM	5	584	148	121	37	37	61	53	54	88	21	88	35	21	28.0	30.6	77.1	-1	-1	-1
1/18/2019	3:04:59 PM	208	585	148	121	36	37	60	53	54	88	21	88	35	21	28.0	30.6	77.1	-1	-1	-1
1/18/2019	3:04:59 PM	411	586	148	121	36	37	61	52	54	88	21	88	35	21	28.0	30.6	77.1	-1	-1	-1
1/18/2019	3:04:59 PM	614	587	148	121	37	37	60	53	54	88	21	88	35	21	28.0	30.6	77.1	-1	-1	-1
1/18/2019	3:04:59 PM	802	588	148	121	36	37	60	53	54	88	21	88	35	21	28.0	30.6	77.1	-1	-1	-1
1/18/2019	3:05:00 PM	5	589	148	121	37	37	60	52	54	88	21	88	35	21	28.0	30.6	77.1	-1	-1	-1
1/18/2019	3:05:00 PM	208	590	147	121	36	37	60	53	53	88	21	88	35	21	28.0	30.6	77.1	-1	-1	-1
1/18/2019	3:05:00 PM	411	591	147	121	37	37	60	53	54	88	21	88	35	21	28.0	30.6	77.1	-1	-1	-1
1/18/2019	3:05:00 PM	614	592	147	121	36	38	60	53	54	88	21	88	35	21	28.0	30.6	77.1	-1	-1	-1
1/18/2019	3:05:00 PM	802	593	147	121	36	37	60	53	54	88	21	88	35	21	28.0	30.6	77.1	-1	-1	-1
1/18/2019	3:05:01 PM	5	594	147	120	36	37	60	53	53	88	21	89	35	21	28.0	30.6	77.1	-1	-1	-1
1/18/2019	3:05:01 PM	208	595	147	121	36	37	60	53	54	88	21	89	35	21	28.0	30.6	77.1	-1	-1	-1
1/18/2019	3:05:01 PM	411	596	147	120	36	37	60	53	53	88	21	89	35	21	28.0	30.6	77.1	-1	-1	-1
1/18/2019	3:05:01 PM	614	597	147	120	37	37	60	53	54	88	21	89	35	21	28.0	30.6	77.1	-1	-1	-1
1/18/2019	3:05:01 PM	802	598	147	120	37	37	60	52	54	88	21	89	35	21	28.0	30.6	77.1	-1	-1	-1
1/18/2019	3:05:02 PM	5	599	147	120	37	37	60	53	54	88	21	89	35	21	28.0	30.6	77.1	-1	-1	-1
1/18/2019	3:05:02 PM	208	600	147	121	36	38	60	53	53	88	21	89	35	21	28.0	30.6	77.1	-1	-1	-1
1/18/2019	3:05:02 PM	411	601	147	121	36	37	60	52	53	88	21	89	35	21	28.0	30.6	77.1	-1	-1	-1
1/18/2019	3:05:02 PM	614	602	147	121	36	38	60	53	53	89	21	90	35	21	28.0	30.6	77.1	-1	-1	-1
1/18/2019	3:05:02 PM	802	603	147	121	36	37	60	53	53	89	21	90	36	21	28.0	30.6	77.1	-1	-1	-1
1/18/2019	3:05:03 PM	5	604	147	120	36	37	60	53	53	89	21	90	35	21	28.0	30.6	77.1	-1	-1	-1
1/18/2019	3:05:03 PM	208	605	147	121	36	37	60	53	53	89	21	90	36	21	28.0	30.6	77.1	-1	-1	-1
1/18/2019	3:05:03 PM	411	606	147	120	36	37	60	53	53	89	21	90	35	21	28.0	30.6	77.1	-1	-1	-1
1/18/2019	3:05:03 PM	614	607	147	121	37	37	60	53	54	89	21	91	36	21	28.0	30.6	77.1	-1	-1	-1
1/18/2019	3:05:03 PM	802	608	147	120	37	37	60	53	53	90	21	91	35	21	28.0	30.6	77.1	-1	-1	-1
1/18/2019	3:05:04 PM	5	609	147	120	37	37	60	53	54	90	21	91	36	21	28.0	30.6	77.1	-1	-1	-1
1/18/2019	3:05:04 PM	208	610	147	120	36	37	60	53	53	90	21	91	35	21	28.0	30.6	77.1	-1	-1	-1
1/18/2019	3:05:04 PM	411	611	147	120	37	37	60	52	54	90	21	92	35	21	28.0	30.6	77.1	-1	-1	-1
1/18/2019	3:05:04 PM	614	612	147	120	36	38	60	53	54	91	21	92	35	21	28.0	30.6	77.1	-1	-1	-1
1/18/2019	3:05:04 PM	802	613	146	120	37	37	60	53	54	91	21	92	35	21	28.0	30.6	77.1	-1	-1	-1
1/18/2019	3:05:05 PM	5	614	146	120	36	37	60	53	53	91	21	92	35	21	28.0	30.6	77.1	-1	-1	-1
1/18/2019	3:05:05 PM	208	615	146	120	37	37	60	53	54	91	21	92	35	21	28.0	30.6	77.1	-1	-1	-1
1/18/2019	3:05:05 PM	411	616	146	120	37	38	60	53	54	92	21	92	36	21	28.0	30.6	77.1	-1	-1	-1
1/18/2019	3:05:05 PM	614	617	146	120	37	37	60	53	54	92	21	92	35	21	28.0	30.6	77.1	-1	-1	-1
1/18/2019	3:05:05 PM	802	618	146	120	36	37	60	53	54	92	21	92	35	21	28.0	30.6	77.1	-1	-1	-1
1/18/2019	3:05:06 PM	5	619	146	120	37	37	60	53	54	93	21	93	35	21	28.0	30.6	77.1	-1	-1	-1
1/18/2019	3:05:06 PM	208	620	146	120	36	37	60	53	54	93	21	93	36	21	28.0	30.6	77.1	-1	-1	-1
1/18/2019	3:05:06 PM	411	621	146	120	37	37	61	53	54	93	21	93	35	21	28.0	30.6	77.1	-1	-1	-1
1/18/2019	3:05:06 PM	614	622	146	120	37	37	61	53	54	93	21	93	36	21	28.0	30.6	77.1	-1	-1	-1
1/18/2019	3:05:06 PM	801	623	146	120	37	37	61	53	54	94	21	93	35	21	28.0	30.6	77.1	-1	-1	-1
1/18/2019	3:05:07 PM	4	624	146	120	37	37	61	53	54	93	21	93	35	21	28.0	30.6	77.1	-1	-1	-1
1/18/2019	3:05:07 PM	207	625	146	120	36	38	60	53	54	94	21	93	35	21	28.0	30.6	77.1	-1	-1	-1
1/18/2019	3:05:07 PM	410	626	146	120	37	38	60	53	54	94	21	93	35	21	28.0	30.4	70.1	-1	-1	-1
1/18/2019	3:05:07 PM	613	627	146	120	37	37	61	53	54	94	21	93	35	21	28.0	30.4	70.1	-1	-1	-1
1/18/2019	3:05:07 PM	801	628	147	121	36	38	61	53	54	94	21	93	35	21	28.0	30.4	70.1	-1	-1	-1
1/18/2019	3:05:08 PM	6	629	147	120	37	37	61	53	54	94	21	93	35	21	28.0	30.4	70.1	-1	-1	-1
1/18/2019	3:05:08 PM	209	630	147	121	37	37	61	53	54	94	21	93	35	21	28.0	30.4	70.1	-1	-1	-1
1/18/2019	3:05:08 PM	413	631	146	121	36	38	61	54	54	94	21	93	35	21	28.0	30.4	70.1	-1	-1	-1
1/18/2019	3:05:08 PM	616	632	147	121	37	38	60	53	54	94	21	93	35	21	28.0	30.4	70.1	-1	-1	-1
1/18/2019	3:05:08 PM	803	633	146	121	36	37	60	53	54	93	21	91	35	21	28.0	30.4	70.1	-1	-1	-1
1/18/2019	3:05:09 PM	6	634	146	121	37	37	61	53	54	92	21	91	35	21	28.0	30.4	70.1	-1	-1	-1
1/18/2019	3:05:09 PM	210	635	147	121	36	38	60	53	53	92	21	90	35	21	28.0	30.4	70.1	-1	-1	-1
1/18/2019	3:05:09 PM	413	636	147	121	37	37	61	53	54	91	21	90	35	21	28.0	30.4	70.1	-1	-1	-1
1/18/2019	3:05:09 PM	600	637	146	121	37	37	61	53	54	91	21	90	35	21	28.0	30.4	70.1	-1	-1	-1
1/18/2019	3:05:09 PM	804	638	146	121	36	37	60	53	54	91	21	89	35	21	28.0	30.4	70.1	-1	-1	-1
1/18/2019	3:05:10 PM	7	639	146	121	37	37	60	53	53	91	21	89	35	21	28.0	30.4	70.1	-1	-1	-1
1/18/2019	3:05:10 PM	210	640	146	121	36	37	60	53	54	91	21	89	35	21	28.0	30.4	70.1	-1	-1	-1
1/18/2019	3:05:10 PM	413	641	146	120	37	37	60	53	54	91	21	90	35	21	28.0	30.4	70.1	-1	-1	-1
1/18/2019	3:05:10 PM	600	642	146	121	37	38	60	53	53	91	21	89	35	21	28.0	30.4	70.1	-1	-1	-1
1/18/2019	3:05:10 PM	804	643	146	121	37	37	60	53	54	90	21	89	35	21	28.0	30.4	70.1	-1	-1	-1
1/18/2019	3:05:11 PM	7	644	145	121	36	38	60	53	53	91	21	90	35	21	28.0	30.4	70.1	-1	-1	-1
1/18/2019	3:05:11 PM	210	645	145	120	37	37	60	53	54	90	21	90	35	21	28.0	30.4	70.1	-1	-1	-1
1/18/2019	3:05:11 PM	413	646	145	120	37	38	60	53	53	91	21	90	35	21	28.0	30.4	70.1	-1	-1	-1
1/18/2019	3:05:11 PM	600	647	145	120	36	37	60	53	53	90	21	90	35	21	28.0	30.4	70.1	-1	-1	-1
1/18/2019	3:05:11 PM	804	648	144	120	36	37	60	53	53	90	21	90	35	21	28.0	30.4	70.1	-1	-1	-1
1/18/2019	3:05:12 PM	7	649	145	120	36	37	60	53	53	90	21	90	35	21	28.0	30.4	70.1	-1	-1	-1
1/18/2019	3:05:12 PM	210	650	144	120	37	37	60	53	53	90	21	90	35	21	28.0	30.4	70.1	-1	-1	-1
1/18/2019	3:05:12 PM	413	651	144	120	36	38	60	53	53	90	21	91	35	21	28.0	30.4	70.1	-1	-1	-1
1/18/2019	3:05:12 PM	600	652	144	119	37	37	60	53	53	90	21	90	35	21	28.0	30.4	70.1	-1	-1	-1
1/18/2019	3:05:12 PM	804	653	144	119	36	37	59	52	53	90	21	90	35	21	28.0	30.4	70.1	-1	-1	-1
1/18/2019	3:05:13 PM	7	654	144	119	37	37	60	52	54	89	21	90	35	21	28.0	30.4	70.1	-1	-1	-1
1/18/2019	3:05:13 PM	210	655	144	119	36	38	59	53	53	90	21	90	35	21	28.0	30.4	70.1	-1	-1	-1
1/18/2019	3:05:13 PM	413	656	144	119	37	37	60	53	53	89	21	90	35	21	28.0	30.4	70.1	-1	-1	-1
1/18/2019	3:05:13 PM	600	657	144	119	37	37	59	52	53	89	21	90	35	21	28.0	30.4	70.1	-1	-1	-1
1/18/2019	3:05:13 PM	804	658	143	119	36	37	60	53	53	89	21	90	35	21	28.0	30.4	70.1	-1	-1	-1
1/18/2019	3:05:14 PM	7	659	144	119	37	37	60	53	53	89	21	90	35	21	28.0	30.4	70.1	-1	-1	-1
1/18/2019	3:05:14 PM	210	660	144	119	37	37	60	52	53	89	21	90	35	21	28.0	30.4	70.1	-1	-1	-1
1/18/2019	3:05:14 PM	413	661	144	119	37	38	60	53	53	90	21	91	35	21	28.0	30.4	70.1	-1	-1	-1
1/18/2019	3:05:14 PM	600	662	144	119	36	37	60	53	53	90	21	91	35	21	28.0	30.4	70.1	-1	-1	-1
1/18/2019	3:05:14 PM	804	663	144	119	37	37	59	53	53	90	21	91	35	21	28.0	30.4	70.1	-1	-1	-1
1/18/2019	3:05:15 PM	7	664	144	119	37	37	60	52	53	90	21	91	35	21	28.0	30.4	70.1	-1	-1	-1
1/18/2019	3:05:15 PM	210	665	144	119	36	37	59	53	53	90	21	91	35	21	28.0	30.4	70.1	-1	-1	-1
1/18/2019	3:05:15 PM	413	666	144	119	37	37	60	52	53	90	21	91	35	21	28.0	30.4	70.1	-1	-1	-1
1/18/2019	3:05:15 PM	600	667	144	119	37	37	60	52	53	90	21	91	35	21	28.0	30.4	70.1	-1	-1	-1
1/18/2019	3:05:15 PM	804	668	144	120	36	38	59	53	53	90	21	91	35	21	28.0	30.3	93.8	-1	-1	-1
1/18/2019	3:05:16 PM	7	669	144	120	37	37	60	52	53	90	21	92	35	21	28.0	30.3	93.8	-1	-1	-1
1/18/2019	3:05:16 PM	210	670	144	120	36	38	59	53	53	90	21	91	35	21	28.0	30.3	93.8	-1	-1	-1
1/18/2019	3:05:16 PM	413	671	144	120	37	37	60	52	53	90	21	92	35	22	28.0	30.3	93.8	-1	-1	-1
1/18/2019	3:05:16 PM	600	672	144	120	37	37	60	53	53	90	21	92	35	22	28.0	30.3	93.8	-1	-1	-1
1/18/2019	3:05:16 PM	804	673	144	121	36	38	59	53	53	90	21	92	35	21	28.0	30.3	93.8	-1	-1	-1
1/18/2019	3:05:17 PM	7	674	144	120	37	38	60	53	53	91	21	92	35	21	28.0	30.3	93.8	-1	-1	-1
1/18/2019	3:05:17 PM	210	675	144	121	37	38	60	52	53	90	21	92	35	21	28.0	30.3	93.8	-1	-1	-1
1/18/2019	3:05:17 PM	413	676	144	121	37	37	60	53	53	91	21	92	35	21	28.0	30.3	93.8	-1	-1	-1
1/18/2019	3:05:17 PM	600	677	144	121	36	38	60	53	53	91	21	92	35	21	28.0	30.3	93.8	-1	-1	-1
1/18/2019	3:05:17 PM	804	678	145	121	37	37	60	52	53	91	21	92	35	21	28.0	30.3	93.8	-1	-1	-1
1/18/2019	3:05:18 PM	7	679	144	121	37	38	60	53	54	91	21	93	35	21	28.0	30.3	93.8	-1	-1	-1
1/18/2019	3:05:18 PM	210	680	145	121	37	37	60	53	53	92	21	93	35	21	28.0	30.3	93.8	-1	-1	-1
1/18/2019	3:05:18 PM	413	681	144	121	37	38	60	53	53	92	21	93	35	21	28.0	30.3	93.8	-1	-1	-1
1/18/2019	3:05:18 PM	600	682	145	121	37	37	60	53	53	92	21	93	35	21	28.0	30.3	93.8	-1	-1	-1
1/18/2019	3:05:18 PM	804	683	144	121	37	38	60	53	53	92	21	93	35	21	28.0	30.3	93.8	-1	-1	-1
1/18/2019	3:05:19 PM	7	684	145	121	37	38	60	53	54	93	21	94	35	21	28.0	30.3	93.8	-1	-1	-1
1/18/2019	3:05:19 PM	210	685	145	121	37	38	60	52	54	92	21	94	35	21	28.0	30.3	93.8	-1	-1	-1
1/18/2019	3:05:19 PM	413	686	145	121	37	38	60	53	53	93	21	94	35	21	28.0	30.3	93.8	-1	-1	-1
1/18/2019	3:05:19 PM	600	687	144	121	37	37	60	53	53	92	21	94	35	21	28.0	30.3	93.8	-1	-1	-1
1/18/2019	3:05:19 PM	804	688	145	121	36	37	60	53	53	93	21	94	35	21	28.0	30.3	93.8	-1	-1	-1
1/18/2019	3:05:20 PM	7	689	145	121	37	37	60	52	54	92	21	94	35	21	28.0	30.3	93.8	-1	-1	-1
1/18/2019	3:05:20 PM	210	690	144	121	36	38	60	53	53	93	21	95	35	21	28.0	30.3	93.8	-1	-1	-1
1/18/2019	3:05:20 PM	413	691	145	121	37	37	60	53	53	93	21	95	35	21	28.0	30.3	93.8	-1	-1	-1
1/18/2019	3:05:20 PM	600	692	145	121	37	38	60	53	54	93	21	95	35	21	28.0	30.3	93.8	-1	-1	-1
1/18/2019	3:05:20 PM	804	693	145	120	37	37	60	53	53	93	21	95	35	21	28.0	30.3	93.8	-1	-1	-1
1/18/2019	3:05:21 PM	7	694	145	121	37	37	60	53	54	93	21	95	35	21	28.0	30.3	93.8	-1	-1	-1
1/18/2019	3:05:21 PM	210	695	145	121	36	38	60	53	53	93	21	96	35	21	28.0	30.3	93.8	-1	-1	-1
1/18/2019	3:05:21 PM	413	696	145	120	37	37	60	52	53	93	21	96	35	21	28.0	30.3	93.8	-1	-1	-1
1/18/2019	3:05:21 PM	600	697	145	120	37	37	60	52	53	93	21	96	35	21	28.0	30.3	93.8	-1	-1	-1
1/18/2019	3:05:21 PM	804	698	145	120	37	38	60	53	53	93	21	96	35	21	28.0	30.3	93.8	-1	-1	-1
1/18/2019	3:05:22 PM	7	699	145	120	37	37	60	52	53	93	21	96	35	21	28.0	30.3	93.8	-1	-1	-1
1/18/2019	3:05:22 PM	210	700	145	120	37	38	59	53	53	94	21	96	35	21	28.0	30.3	93.8	-1	-1	-1
1/18/2019	3:05:22 PM	413	701	145	120	37	38	60	53	53	93	21	96	35	21	28.0	30.3	93.8	-1	-1	-1
1/18/2019	3:05:22 PM	600	702	145	120	37	37	60	53	52	94	21	96	35	21	28.0	30.3	93.8	-1	-1	-1
1/18/2019	3:05:22 PM	804	703	145	120	37	38	60	53	53	94	21	96	35	21	28.0	30.3	93.8	-1	-1	-1
1/18/2019	3:05:23 PM	7	704	146	120	37	37	60	52	53	94	21	96	35	21	28.0	30.3	93.8	-1	-1	-1
1/18/2019	3:05:23 PM	210	705	146	120	37	38	59	53	52	94	21	96	35	21	28.0	30.3	93.8	-1	-1	-1
1/18/2019	3:05:23 PM	413	706	146	120	37	37	60	52	53	94	21	95	35	21	28.0	30.3	93.8	-1	-1	-1
1/18/2019	3:05:23 PM	600	707	145	120	37	37	60	52	53	94	21	96	34	21	28.0	30.3	93.8	-1	-1	-1
1/18/2019	3:05:23 PM	804	708	146	120	37	37	60	52	53	93	21	95	35	21	28.0	30.3	93.8	-1	-1	-1
1/18/2019	3:05:24 PM	7	709	145	121	37	38	59	53	53	93	21	95	35	21	28.0	30.3	93.8	-1	-1	-1
1/18/2019	3:05:24 PM	210	710	146	120	37	37	60	52	53	93	21	95	35	21	28.1	30.2	59.6	-1	-1	-1
1/18/2019	3:05:24 PM	413	711	145	120	37	38	60	52	53	93	21	94	35	21	28.1	30.2	59.6	-1	-1	-1
1/18/2019	3:05:24 PM	600	712	146	120	37	37	60	52	53	93	21	94	34	21	28.1	30.2	59.6	-1	-1	-1
1/18/2019	3:05:24 PM	804	713	145	120	37	38	60	53	53	93	21	94	35	21	28.1	30.2	59.6	-1	-1	-1
1/18/2019	3:05:25 PM	7	714	146	120	37	37	60	52	53	92	21	94	35	21	28.1	30.2	59.6	-1	-1	-1
1/18/2019	3:05:25 PM	210	715	145	120	37	38	60	52	53	92	21	94	35	21	28.1	30.2	59.6	-1	-1	-1
1/18/2019	3:05:25 PM	413	716	146	120	37	37	60	53	53	92	21	94	35	21	28.1	30.2	59.6	-1	-1	-1
1/18/2019	3:05:25 PM	600	717	145	120	37	37	60	53	53	92	21	94	35	21	28.1	30.2	59.6	-1	-1	-1
1/18/2019	3:05:25 PM	804	718	146	120	37	37	60	52	53	91	21	94	35	21	28.1	30.2	59.6	-1	-1	-1
1/18/2019	3:05:26 PM	7	719	145	120	37	38	60	53	53	92	21	95	35	21	28.1	30.2	59.6	-1	-1	-1
1/18/2019	3:05:26 PM	210	720	146	120	37	37	60	53	53	91	21	93	35	21	28.1	30.2	59.6	-1	-1	-1
1/18/2019	3:05:26 PM	413	721	145	120	37	37	60	52	53	91	21	93	35	21	28.1	30.2	59.6	-1	-1	-1
1/18/2019	3:05:26 PM	600	722	146	120	37	37	60	52	53	91	21	93	35	21	28.1	30.2	59.6	-1	-1	-1
1/18/2019	3:05:26 PM	804	723	146	120	37	38	60	53	53	91	21	93	35	21	28.1	30.2	59.6	-1	-1	-1
1/18/2019	3:05:27 PM	7	724	146	120	37	38	60	53	53	91	21	93	35	21	28.1	30.2	59.6	-1	-1	-1
1/18/2019	3:05:27 PM	210	725	146	120	37	37	60	52	54	91	21	94	35	21	28.1	30.2	59.6	-1	-1	-1
1/18/2019	3:05:27 PM	413	726	145	120	37	38	60	53	53	91	21	94	35	21	28.1	30.2	59.6	-1	-1	-1
1/18/2019	3:05:27 PM	600	727	145	120	37	37	60	52	53	91	21	94	35	21	28.1	30.2	59.6	-1	-1	-1
1/18/2019	3:05:27 PM	804	728	145	120	37	38	60	52	53	91	21	94	35	20	28.1	30.2	59.6	-1	-1	-1
1/18/2019	3:05:28 PM	7	729	146	119	37	37	60	53	53	91	21	94	35	21	28.1	30.2	59.6	-1	-1	-1
1/18/2019	3:05:28 PM	210	730	145	120	37	37	60	52	53	91	21	94	35	21	28.1	30.2	59.6	-1	-1	-1
1/18/2019	3:05:28 PM	413	731	145	119	37	38	59	52	53	91	21	94	35	21	28.1	30.2	59.6	-1	-1	-1
1/18/2019	3:05:28 PM	600	732	145	119	37	37	60	52	53	91	21	94	35	21	28.1	30.2	59.6	-1	-1	-1
1/18/2019	3:05:28 PM	804	733	145	119	37	38	60	53	53	92	21	94	35	21	28.1	30.2	59.6	-1	-1	-1
1/18/2019	3:05:29 PM	7	734	145	119	37	38	60	53	53	91	21	94	35	21	28.1	30.2	59.6	-1	-1	-1
1/18/2019	3:05:29 PM	210	735	144	119	37	38	60	53	53	91	21	94	35	21	28.1	30.2	59.6	-1	-1	-1
1/18/2019	3:05:29 PM	413	736	145	119	37	37	60	52	53	91	21	94	35	21	28.1	30.2	59.6	-1	-1	-1
1/18/2019	3:05:29 PM	600	737	145	119	37	38	59	53	53	91	21	94	35	21	28.1	30.2	59.6	-1	-1	-1
1/18/2019	3:05:29 PM	804	738	145	119	37	37	60	52	53	91	21	94	35	21	28.1	30.2	59.6	-1	-1	-1
1/18/2019	3:05:30 PM	7	739	144	119	37	38	60	53	53	91	21	94	35	21	28.1	30.2	59.6	-1	-1	-1
1/18/2019	3:05:30 PM	210	740	145	119	37	38	60	52	53	92	21	94	34	21	28.1	30.2	59.6	-1	-1	-1
1/18/2019	3:05:30 PM	413	741	145	119	37	37	60	52	54	91	21	94	35	21	28.1	30.2	59.6	-1	-1	-1
1/18/2019	3:05:30 PM	600	742	145	119	37	38	60	53	53	92	21	94	35	21	28.1	30.2	59.6	-1	-1	-1
1/18/2019	3:05:30 PM	804	743	145	119	37	37	60	52	54	92	21	94	35	21	28.1	30.2	59.6	-1	-1	-1
1/18/2019	3:05:31 PM	7	744	144	119	37	38	60	53	54	92	21	94	35	21	28.1	30.2	59.6	-1	-1	-1
1/18/2019	3:05:31 PM	210	745	145	119	37	37	60	53	53	92	21	94	34	21	28.1	30.2	59.6	-1	-1	-1
1/18/2019	3:05:31 PM	413	746	144	119	37	38	60	52	54	92	21	94	35	21	28.1	30.2	59.6	-1	-1	-1
1/18/2019	3:05:31 PM	600	747	145	119	37	38	60	52	53	92	21	94	35	21	28.1	30.2	59.6	-1	-1	-1
1/18/2019	3:05:31 PM	804	748	145	119	37	38	60	52	54	92	21	93	35	21	28.1	30.2	59.6	-1	-1	-1
1/18/2019	3:05:32 PM	7	749	145	119	37	38	60	53	53	92	21	94	35	21	28.1	30.2	59.6	-1	-1	-1
1/18/2019	3:05:32 PM	210	750	145	119	37	37	60	52	54	92	21	94	34	21	28.1	30.2	59.6	-1	-1	-1
1/18/2019	3:05:32 PM	413	751	144	119	37	38	60	53	54	92	21	94	35	21	28.1	30.2	59.6	-1	-1	-1
1/18/2019	3:05:32 PM	600	752	145	119	37	37	60	53	54	92	21	94	35	21	28.1	30.1	66.5	-1	-1	-1
1/18/2019	3:05:32 PM	804	753	145	119	37	38	60	52	54	92	21	94	35	21	28.1	30.1	66.5	-1	-1	-1
1/18/2019	3:05:33 PM	7	754	145	119	37	38	60	53	53	92	21	94	35	21	28.1	30.1	66.5	-1	-1	-1
1/18/2019	3:05:33 PM	210	755	145	119	37	37	60	52	54	92	21	94	34	21	28.1	30.1	66.5	-1	-1	-1
1/18/2019	3:05:33 PM	413	756	144	119	37	38	60	53	54	92	21	93	35	21	28.1	30.1	66.5	-1	-1	-1
1/18/2019	3:05:33 PM	600	757	145	119	37	38	60	53	54	92	21	94	35	21	28.1	30.1	66.5	-1	-1	-1
1/18/2019	3:05:33 PM	804	758	144	119	37	38	61	52	54	92	21	94	35	21	28.1	30.1	66.5	-1	-1	-1
1/18/2019	3:05:34 PM	7	759	144	119	37	38	60	53	54	92	21	94	35	21	28.1	30.1	66.5	-1	-1	-1
1/18/2019	3:05:34 PM	210	760	144	119	37	38	60	53	54	93	21	94	35	21	28.1	30.1	66.5	-1	-1	-1
1/18/2019	3:05:34 PM	413	761	144	119	37	38	60	53	54	93	21	95	35	21	28.1	30.1	66.5	-1	-1	-1
1/18/2019	3:05:34 PM	600	762	145	119	37	37	61	52	54	93	21	95	35	22	28.1	30.1	66.5	-1	-1	-1
1/18/2019	3:05:34 PM	804	763	144	119	37	38	60	53	54	93	21	95	35	21	28.1	30.1	66.5	-1	-1	-1
1/18/2019	3:05:35 PM	7	764	145	119	37	37	61	53	54	93	21	95	35	21	28.1	30.1	66.5	-1	-1	-1
1/18/2019	3:05:35 PM	210	765	145	119	37	37	60	53	54	94	21	95	35	21	28.1	30.1	66.5	-1	-1	-1
1/18/2019	3:05:35 PM	413	766	145	119	37	38	61	53	54	94	21	94	35	21	28.1	30.1	66.5	-1	-1	-1
1/18/2019	3:05:35 PM	600	767	145	119	37	38	61	53	54	94	21	95	35	21	28.1	30.1	66.5	-1	-1	-1
1/18/2019	3:05:35 PM	804	768	144	119	37	38	61	53	54	94	21	94	35	21	28.1	30.1	66.5	-1	-1	-1
1/18/2019	3:05:36 PM	7	769	144	119	37	38	60	53	53	94	21	95	34	21	28.1	30.1	66.5	-1	-1	-1
1/18/2019	3:05:36 PM	210	770	144	119	37	38	61	53	54	94	21	94	35	21	28.1	30.1	66.5	-1	-1	-1
1/18/2019	3:05:36 PM	413	771	144	119	37	38	60	53	53	94	21	94	35	21	28.1	30.1	66.5	-1	-1	-1
1/18/2019	3:05:36 PM	600	772	144	119	37	38	60	53	54	94	21	94	35	21	28.1	30.1	66.5	-1	-1	-1
1/18/2019	3:05:36 PM	804	773	145	119	37	38	60	53	54	94	21	95	35	21	28.1	30.1	66.5	-1	-1	-1
1/18/2019	3:05:37 PM	7	774	145	119	37	38	61	53	54	94	21	95	35	21	28.1	30.1	66.5	-1	-1	-1
1/18/2019	3:05:37 PM	210	775	145	120	37	38	60	53	53	94	21	95	35	21	28.1	30.1	66.5	-1	-1	-1
1/18/2019	3:05:37 PM	413	776	145	119	37	38	61	53	54	94	21	95	35	21	28.1	30.1	66.5	-1	-1	-1
1/18/2019	3:05:37 PM	600	777	145	119	37	38	61	53	53	94	21	95	35	21	28.1	30.1	66.5	-1	-1	-1
1/18/2019	3:05:37 PM	804	778	145	120	37	38	61	53	54	95	21	95	35	21	28.1	30.1	66.5	-1	-1	-1
1/18/2019	3:05:38 PM	7	779	145	120	37	38	60	53	53	95	21	95	35	21	28.1	30.1	66.5	-1	-1	-1
1/18/2019	3:05:38 PM	210	780	146	120	37	37	61	53	54	95	21	95	35	21	28.1	30.1	66.5	-1	-1	-1
1/18/2019	3:05:38 PM	413	781	146	120	37	38	61	53	54	95	21	95	35	21	28.1	30.1	66.5	-1	-1	-1
1/18/2019	3:05:38 PM	600	782	146	120	37	38	61	53	54	95	21	95	35	21	28.1	30.1	66.5	-1	-1	-1
1/18/2019	3:05:38 PM	804	783	146	121	37	38	61	53	54	95	21	95	35	21	28.1	30.1	66.5	-1	-1	-1
1/18/2019	3:05:39 PM	7	784	147	121	37	38	61	53	54	95	21	95	35	21	28.1	30.1	66.5	-1	-1	-1
1/18/2019	3:05:39 PM	210	785	147	121	37	38	61	53	54	95	21	95	35	21	28.1	30.1	66.5	-1	-1	-1
1/18/2019	3:05:39 PM	413	786	147	121	37	38	61	54	54	96	21	95	35	21	28.1	30.1	66.5	-1	-1	-1
1/18/2019	3:05:39 PM	600	787	148	122	37	38	61	53	55	96	21	96	35	21	28.1	30.1	66.5	-1	-1	-1
1/18/2019	3:05:39 PM	804	788	148	122	37	38	61	54	54	96	21	96	35	21	28.1	30.1	66.5	-1	-1	-1
1/18/2019	3:05:40 PM	7	789	148	122	37	38	61	53	55	96	21	96	35	21	28.1	30.1	66.5	-1	-1	-1
1/18/2019	3:05:40 PM	210	790	148	122	37	38	61	53	54	96	21	96	35	20	28.1	30.1	66.5	-1	-1	-1
1/18/2019	3:05:40 PM	413	791	148	123	37	38	61	54	54	97	21	96	35	21	28.1	30.1	66.5	-1	-1	-1
1/18/2019	3:05:40 PM	600	792	148	123	37	38	61	54	55	97	21	96	35	21	28.1	30.1	66.5	-1	-1	-1
1/18/2019	3:05:40 PM	804	793	148	123	37	38	61	54	54	97	21	96	35	21	28.1	30.1	66.5	-1	-1	-1
1/18/2019	3:05:41 PM	7	794	148	123	37	38	61	54	55	97	21	96	35	21	28.1	30.0	67.2	-1	-1	-1
1/18/2019	3:05:41 PM	210	795	149	123	37	38	61	53	54	97	21	97	35	21	28.1	30.0	67.2	-1	-1	-1
1/18/2019	3:05:41 PM	413	796	149	123	37	38	62	53	55	97	21	97	35	21	28.1	30.0	67.2	-1	-1	-1
1/18/2019	3:05:41 PM	600	797	149	123	37	38	61	54	54	97	21	97	35	21	28.1	30.0	67.2	-1	-1	-1
1/18/2019	3:05:41 PM	804	798	149	123	37	38	62	54	55	97	21	97	35	21	28.1	30.0	67.2	-1	-1	-1
1/18/2019	3:05:42 PM	7	799	148	123	37	38	61	54	54	97	21	97	35	21	28.1	30.0	67.2	-1	-1	-1
1/18/2019	3:05:42 PM	210	800	149	123	37	38	61	53	55	97	21	97	35	21	28.1	30.0	67.2	-1	-1	-1
1/18/2019	3:05:42 PM	413	801	149	123	37	38	61	54	55	97	21	98	35	21	28.1	30.0	67.2	-1	-1	-1
1/18/2019	3:05:42 PM	600	802	149	123	37	38	62	53	55	97	21	98	35	21	28.1	30.0	67.2	-1	-1	-1
1/18/2019	3:05:42 PM	804	803	149	123	37	38	61	53	55	98	21	98	35	21	28.1	30.0	67.2	-1	-1	-1
1/18/2019	3:05:43 PM	7	804	149	123	37	38	61	53	55	98	21	98	35	21	28.1	30.0	67.2	-1	-1	-1
1/18/2019	3:05:43 PM	210	805	149	123	37	38	61	53	55	97	21	98	35	20	28.1	30.0	67.2	-1	-1	-1
1/18/2019	3:05:43 PM	414	806	150	124	37	38	61	54	55	98	21	98	35	21	28.1	30.0	67.2	-1	-1	-1
1/18/2019	3:05:43 PM	601	807	150	123	37	38	61	53	55	98	21	98	35	21	28.1	30.0	67.2	-1	-1	-1
1/18/2019	3:05:43 PM	804	808	150	124	37	38	61	54	55	98	21	98	35	21	28.1	30.0	67.2	-1	-1	-1
1/18/2019	3:05:44 PM	7	809	150	123	37	38	61	54	55	98	21	99	35	21	28.1	30.0	67.2	-1	-1	-1
1/18/2019	3:05:44 PM	210	810	150	124	37	38	61	54	55	98	21	98	35	21	28.1	30.0	67.2	-1	-1	-1
1/18/2019	3:05:44 PM	414	811	150	124	37	38	61	54	55	98	21	99	35	21	28.1	30.0	67.2	-1	-1	-1
1/18/2019	3:05:44 PM	601	812	150	124	37	38	61	54	55	98	21	99	35	21	28.1	30.0	67.2	-1	-1	-1
1/18/2019	3:05:44 PM	804	813	151	124	37	38	61	54	55	98	21	99	35	21	28.1	30.0	67.2	-1	-1	-1
1/18/2019	3:05:45 PM	15	814	151	124	38	38	62	54	55	98	21	99	35	21	28.1	30.0	67.2	-1	-1	-1
1/18/2019	3:05:45 PM	203	815	151	124	37	38	62	54	55	98	21	99	35	21	28.1	30.0	67.2	-1	-1	-1
1/18/2019	3:05:45 PM	406	816	151	124	37	38	61	54	55	99	21	100	35	21	28.1	30.0	67.2	-1	-1	-1
1/18/2019	3:05:45 PM	609	817	151	124	37	38	62	54	56	99	21	100	35	21	28.1	30.0	67.2	-1	-1	-1
1/18/2019	3:05:45 PM	812	818	151	124	37	38	62	54	56	99	21	100	35	21	28.1	30.0	67.2	-1	-1	-1
1/18/2019	3:05:46 PM	15	819	151	123	38	38	62	54	55	99	21	100	35	21	28.1	30.0	67.2	-1	-1	-1
1/18/2019	3:05:46 PM	203	820	151	124	37	38	62	54	56	99	21	100	35	21	28.1	30.0	67.2	-1	-1	-1
1/18/2019	3:05:46 PM	406	821	151	124	37	38	61	54	55	99	21	100	35	21	28.1	30.0	67.2	-1	-1	-1
1/18/2019	3:05:46 PM	609	822	151	124	37	38	62	54	55	100	21	100	35	21	28.1	30.0	67.2	-1	-1	-1
1/18/2019	3:05:46 PM	812	823	151	124	38	38	62	54	56	100	21	100	35	21	28.1	30.0	67.2	-1	-1	-1
1/18/2019	3:05:47 PM	15	824	151	124	37	38	62	55	56	100	21	101	35	21	28.1	30.0	67.2	-1	-1	-1
1/18/2019	3:05:47 PM	203	825	152	124	37	38	62	54	56	100	21	101	35	21	28.1	30.0	67.2	-1	-1	-1
1/18/2019	3:05:47 PM	406	826	152	124	37	38	62	54	56	100	21	101	35	21	28.1	30.0	67.2	-1	-1	-1
1/18/2019	3:05:47 PM	609	827	152	124	37	38	62	54	56	100	21	102	35	21	28.1	30.0	67.2	-1	-1	-1
1/18/2019	3:05:47 PM	812	828	151	124	37	38	62	54	56	100	21	100	35	21	28.1	30.0	67.2	-1	-1	-1
1/18/2019	3:05:48 PM	15	829	152	123	38	38	62	54	56	100	21	100	35	21	28.1	30.0	67.2	-1	-1	-1
1/18/2019	3:05:48 PM	203	830	151	124	37	38	62	54	56	100	21	101	35	21	28.1	30.0	67.2	-1	-1	-1
1/18/2019	3:05:48 PM	406	831	152	123	37	38	62	54	56	100	21	101	35	21	28.1	30.0	67.2	-1	-1	-1
1/18/2019	3:05:48 PM	609	832	151	124	38	38	62	54	56	100	21	102	35	21	28.1	30.0	67.2	-1	-1	-1
1/18/2019	3:05:48 PM	812	833	152	124	37	38	62	54	56	100	21	101	35	21	28.1	30.0	67.2	-1	-1	-1
1/18/2019	3:05:49 PM	15	834	152	124	38	38	62	54	56	100	21	101	35	21	28.1	30.0	67.2	-1	-1	-1
1/18/2019	3:05:49 PM	203	835	152	124	37	38	62	54	56	100	21	101	35	21	28.1	30.0	67.2	-1	-1	-1
1/18/2019	3:05:49 PM	406	836	152	123	37	38	62	54	56	100	21	101	35	21	28.1	30.0	77.5	-1	-1	-1
1/18/2019	3:05:49 PM	609	837	151	124	38	38	62	54	56	100	21	101	35	21	28.1	30.0	77.5	-1	-1	-1
1/18/2019	3:05:49 PM	812	838	152	124	37	38	62	54	56	100	21	101	35	21	28.1	30.0	77.5	-1	-1	-1
1/18/2019	3:05:50 PM	15	839	152	124	37	38	62	54	56	100	21	101	35	21	28.1	30.0	77.5	-1	-1	-1
1/18/2019	3:05:50 PM	203	840	152	124	37	38	62	54	56	100	21	101	35	21	28.1	30.0	77.5	-1	-1	-1
1/18/2019	3:05:50 PM	406	841	152	124	38	38	62	54	56	100	21	102	35	22	28.1	30.0	77.5	-1	-1	-1
1/18/2019	3:05:50 PM	609	842	152	124	37	38	62	54	56	100	21	101	36	21	28.1	30.0	77.5	-1	-1	-1
1/18/2019	3:05:50 PM	812	843	152	124	38	38	62	54	56	101	21	102	35	21	28.1	30.0	77.5	-1	-1	-1
1/18/2019	3:05:51 PM	15	844	152	124	37	38	62	54	56	101	21	102	35	21	28.1	30.0	77.5	-1	-1	-1
1/18/2019	3:05:51 PM	203	845	152	124	37	38	62	54	56	101	21	102	35	21	28.1	30.0	77.5	-1	-1	-1
1/18/2019	3:05:51 PM	406	846	152	124	38	38	62	54	56	101	21	102	35	21	28.1	30.0	77.5	-1	-1	-1
1/18/2019	3:05:51 PM	609	847	152	125	37	38	62	54	56	101	21	102	36	21	28.1	30.0	77.5	-1	-1	-1
1/18/2019	3:05:51 PM	812	848	153	124	38	38	62	54	56	101	21	103	35	21	28.1	30.0	77.5	-1	-1	-1
1/18/2019	3:05:52 PM	15	849	153	125	37	38	62	54	56	100	21	102	35	21	28.1	30.0	77.5	-1	-1	-1
1/18/2019	3:05:52 PM	203	850	153	125	37	38	62	54	55	101	21	103	35	21	28.1	30.0	77.5	-1	-1	-1
1/18/2019	3:05:52 PM	406	851	153	124	38	38	62	54	55	100	21	102	35	21	28.1	30.0	77.5	-1	-1	-1
1/18/2019	3:05:52 PM	609	852	153	125	37	38	62	54	55	100	21	102	36	21	28.1	30.0	77.5	-1	-1	-1
1/18/2019	3:05:52 PM	812	853	153	125	37	38	61	54	55	100	21	102	36	21	28.1	30.0	77.5	-1	-1	-1
1/18/2019	3:05:53 PM	15	854	153	125	37	38	62	54	55	101	21	102	35	21	28.1	30.0	77.5	-1	-1	-1
1/18/2019	3:05:53 PM	203	855	153	125	38	38	61	54	55	100	21	102	35	21	28.1	30.0	77.5	-1	-1	-1
1/18/2019	3:05:53 PM	406	856	153	125	38	38	62	54	55	101	21	102	36	21	28.1	30.0	77.5	-1	-1	-1
1/18/2019	3:05:53 PM	609	857	153	125	37	38	61	54	55	101	21	102	35	21	28.1	30.0	77.5	-1	-1	-1
1/18/2019	3:05:53 PM	812	858	153	125	38	38	62	54	55	101	21	102	35	21	28.1	30.0	77.5	-1	-1	-1
1/18/2019	3:05:54 PM	15	859	153	125	37	38	62	54	55	100	21	102	35	21	28.1	30.0	77.5	-1	-1	-1
1/18/2019	3:05:54 PM	203	860	153	125	37	38	61	54	55	101	21	102	35	21	28.1	30.0	77.5	-1	-1	-1
1/18/2019	3:05:54 PM	406	861	153	125	38	38	62	54	55	100	21	102	35	21	28.1	30.0	77.5	-1	-1	-1
1/18/2019	3:05:54 PM	601	862	153	125	37	38	61	54	55	101	21	102	35	21	28.1	30.0	77.5	-1	-1	-1
1/18/2019	3:05:54 PM	804	863	153	125	38	38	62	54	55	101	21	102	35	21	28.1	30.0	77.5	-1	-1	-1
1/18/2019	3:05:55 PM	8	864	153	125	38	38	62	54	55	101	21	102	35	21	28.1	30.0	77.5	-1	-1	-1
1/18/2019	3:05:55 PM	211	865	153	125	37	39	61	54	55	101	21	102	35	21	28.1	30.0	77.5	-1	-1	-1
1/18/2019	3:05:55 PM	414	866	153	125	37	38	61	54	55	101	21	102	35	21	28.1	30.0	77.5	-1	-1	-1
1/18/2019	3:05:55 PM	601	867	153	125	37	38	62	54	55	100	21	102	35	21	28.1	30.0	77.5	-1	-1	-1
1/18/2019	3:05:55 PM	804	868	153	125	37	39	61	54	55	100	21	102	35	21	28.1	30.0	77.5	-1	-1	-1
1/18/2019	3:05:56 PM	8	869	153	125	37	38	61	54	55	100	21	102	35	21	28.1	30.0	77.5	-1	-1	-1
1/18/2019	3:05:56 PM	211	870	153	125	38	38	62	54	55	100	21	102	35	21	28.1	30.0	77.5	-1	-1	-1
1/18/2019	3:05:56 PM	414	871	153	125	38	38	62	54	55	100	21	102	35	21	28.1	30.0	77.5	-1	-1	-1
1/18/2019	3:05:56 PM	601	872	153	125	37	38	61	54	55	101	21	102	35	21	28.1	30.0	77.5	-1	-1	-1
1/18/2019	3:05:56 PM	804	873	153	125	38	38	62	54	55	101	21	102	35	21	28.1	30.0	77.5	-1	-1	-1
1/18/2019	3:05:57 PM	8	874	153	125	38	38	62	54	55	100	21	102	35	21	28.1	30.0	77.5	-1	-1	-1
1/18/2019	3:05:57 PM	211	875	153	125	37	39	61	54	55	101	21	102	35	21	28.1	30.0	77.5	-1	-1	-1
1/18/2019	3:05:57 PM	414	876	153	125	38	38	62	55	55	100	21	102	35	21	28.1	30.0	77.5	-1	-1	-1
1/18/2019	3:05:57 PM	601	877	153	125	37	38	62	54	55	100	21	102	35	21	28.1	30.0	77.5	-1	-1	-1
1/18/2019	3:05:57 PM	804	878	153	125	37	39	62	54	55	100	21	102	36	21	28.1	29.9	67.2	-1	-1	-1
1/18/2019	3:05:58 PM	8	879	154	125	37	39	61	54	55	100	21	102	36	21	28.1	29.9	67.2	-1	-1	-1
1/18/2019	3:05:58 PM	211	880	154	125	38	38	62	54	56	100	21	102	35	21	28.1	29.9	67.2	-1	-1	-1
1/18/2019	3:05:58 PM	414	881	154	125	38	38	62	54	56	100	21	102	36	21	28.1	29.9	67.2	-1	-1	-1
1/18/2019	3:05:58 PM	601	882	154	125	38	38	62	54	55	100	21	102	35	21	28.1	29.9	67.2	-1	-1	-1
1/18/2019	3:05:58 PM	804	883	154	125	38	38	62	54	56	100	21	101	35	21	28.1	29.9	67.2	-1	-1	-1
1/18/2019	3:05:59 PM	8	884	154	125	38	39	62	54	56	100	21	102	36	21	28.1	29.9	67.2	-1	-1	-1
1/18/2019	3:05:59 PM	211	885	154	125	38	39	62	55	55	100	21	102	36	21	28.1	29.9	67.2	-1	-1	-1
1/18/2019	3:05:59 PM	414	886	154	125	38	38	62	54	55	100	21	102	35	21	28.1	29.9	67.2	-1	-1	-1
1/18/2019	3:05:59 PM	601	887	154	125	37	38	62	54	56	100	21	101	35	21	28.1	29.9	67.2	-1	-1	-1
1/18/2019	3:05:59 PM	804	888	154	125	38	39	62	55	55	100	21	102	36	21	28.1	29.9	67.2	-1	-1	-1
1/18/2019	3:06:00 PM	8	889	154	125	38	39	62	54	56	100	21	101	35	21	28.1	29.9	67.2	-1	-1	-1
1/18/2019	3:06:00 PM	211	890	154	125	38	38	62	54	56	100	21	102	35	21	28.1	29.9	67.2	-1	-1	-1
1/18/2019	3:06:00 PM	414	891	153	125	38	38	62	54	56	100	21	102	35	21	28.1	29.9	67.2	-1	-1	-1
1/18/2019	3:06:00 PM	601	892	153	124	38	38	62	54	56	100	21	102	35	21	28.1	29.9	67.2	-1	-1	-1
1/18/2019	3:06:00 PM	804	893	153	125	38	38	62	54	56	100	21	102	36	21	28.1	29.9	67.2	-1	-1	-1
1/18/2019	3:06:01 PM	8	894	153	124	37	38	62	54	56	100	21	102	35	21	28.1	29.9	67.2	-1	-1	-1
1/18/2019	3:06:01 PM	211	895	152	124	38	39	62	54	56	100	21	102	35	21	28.1	29.9	67.2	-1	-1	-1
1/18/2019	3:06:01 PM	414	896	152	124	38	39	62	54	55	100	21	102	35	21	28.1	29.9	67.2	-1	-1	-1
1/18/2019	3:06:01 PM	601	897	151	124	38	38	62	54	56	100	21	102	36	21	28.1	29.9	67.2	-1	-1	-1
1/18/2019	3:06:01 PM	804	898	151	124	38	38	62	54	55	100	21	102	35	21	28.1	29.9	67.2	-1	-1	-1
1/18/2019	3:06:02 PM	8	899	151	124	38	38	62	54	56	100	21	102	35	21	28.1	29.9	67.2	-1	-1	-1
1/18/2019	3:06:02 PM	211	900	151	124	37	39	62	54	56	100	21	102	35	21	28.1	29.9	67.2	-1	-1	-1
1/18/2019	3:06:02 PM	414	901	151	123	38	38	62	54	56	100	21	103	35	21	28.1	29.9	67.2	-1	-1	-1
1/18/2019	3:06:02 PM	601	902	151	124	38	39	62	54	56	100	21	102	35	21	28.1	29.9	67.2	-1	-1	-1
1/18/2019	3:06:02 PM	804	903	151	123	38	38	62	54	55	100	21	102	36	21	28.1	29.9	67.2	-1	-1	-1
1/18/2019	3:06:03 PM	8	904	151	123	38	38	62	54	56	100	21	102	36	21	28.1	29.9	67.2	-1	-1	-1
1/18/2019	3:06:03 PM	211	905	150	124	37	39	62	54	56	100	21	102	36	21	28.1	29.9	67.2	-1	-1	-1
1/18/2019	3:06:03 PM	414	906	151	123	38	38	62	54	56	100	21	102	35	21	28.1	29.9	67.2	-1	-1	-1
1/18/2019	3:06:03 PM	601	907	151	123	37	39	62	54	56	100	21	102	36	21	28.1	29.9	67.2	-1	-1	-1
1/18/2019	3:06:03 PM	804	908	151	123	38	38	62	55	56	99	21	102	35	21	28.1	29.9	67.2	-1	-1	-1
1/18/2019	3:06:04 PM	8	909	151	124	38	38	62	54	56	99	21	102	36	21	28.1	29.9	67.2	-1	-1	-1
1/18/2019	3:06:04 PM	211	910	151	123	38	39	62	55	56	99	21	101	36	21	28.1	29.9	67.2	-1	-1	-1
1/18/2019	3:06:04 PM	414	911	151	123	38	38	62	54	56	99	21	101	35	21	28.1	29.9	67.2	-1	-1	-1
1/18/2019	3:06:04 PM	601	912	151	123	38	39	62	54	56	99	21	101	36	21	28.1	29.9	67.2	-1	-1	-1
1/18/2019	3:06:04 PM	804	913	151	124	38	38	62	55	56	99	21	101	35	21	28.1	29.9	67.2	-1	-1	-1
1/18/2019	3:06:05 PM	8	914	152	124	38	38	62	54	56	99	21	101	35	21	28.1	29.9	67.2	-1	-1	-1
1/18/2019	3:06:05 PM	211	915	151	124	38	39	62	54	56	99	21	101	36	22	28.1	29.9	67.2	-1	-1	-1
1/18/2019	3:06:05 PM	414	916	152	124	38	39	62	55	56	100	21	102	35	21	28.1	29.9	67.2	-1	-1	-1
1/18/2019	3:06:05 PM	601	917	152	124	38	38	62	54	56	100	21	102	36	21	28.1	29.9	67.2	-1	-1	-1
1/18/2019	3:06:05 PM	804	918	152	124	38	39	62	54	56	100	21	102	36	21	28.1	29.9	67.2	-1	-1	-1
1/18/2019	3:06:06 PM	8	919	152	124	38	38	62	55	56	100	21	103	35	21	28.1	29.9	67.2	-1	-1	-1
1/18/2019	3:06:06 PM	211	920	151	124	38	39	62	54	56	100	21	102	36	21	28.2	29.8	76.6	-1	-1	-1
1/18/2019	3:06:06 PM	414	921	151	124	38	39	62	55	55	101	21	103	35	21	28.2	29.8	76.6	-1	-1	-1
1/18/2019	3:06:06 PM	601	922	151	124	38	39	62	54	56	100	21	102	36	21	28.2	29.8	76.6	-1	-1	-1
1/18/2019	3:06:06 PM	804	923	151	125	37	39	62	54	56	101	21	102	36	21	28.2	29.8	76.6	-1	-1	-1
1/18/2019	3:06:07 PM	8	924	151	124	37	38	62	54	55	101	21	102	35	21	28.2	29.8	76.6	-1	-1	-1
1/18/2019	3:06:07 PM	211	925	151	124	38	38	62	54	55	100	21	102	35	21	28.2	29.8	76.6	-1	-1	-1
1/18/2019	3:06:07 PM	414	926	151	124	38	39	61	54	55	101	21	102	35	21	28.2	29.8	76.6	-1	-1	-1
1/18/2019	3:06:07 PM	601	927	151	125	38	39	62	54	55	101	21	103	35	21	28.2	29.8	76.6	-1	-1	-1
1/18/2019	3:06:07 PM	804	928	151	125	38	39	62	54	55	100	21	102	36	21	28.2	29.8	76.6	-1	-1	-1
1/18/2019	3:06:08 PM	8	929	152	125	37	39	61	55	55	101	21	102	35	21	28.2	29.8	76.6	-1	-1	-1
1/18/2019	3:06:08 PM	211	930	152	124	38	38	62	55	55	101	21	103	35	21	28.2	29.8	76.6	-1	-1	-1
1/18/2019	3:06:08 PM	414	931	151	124	38	39	62	54	55	101	21	102	35	21	28.2	29.8	76.6	-1	-1	-1
1/18/2019	3:06:08 PM	601	932	152	125	38	39	61	55	55	101	21	103	35	21	28.2	29.8	76.6	-1	-1	-1
1/18/2019	3:06:08 PM	804	933	152	124	38	38	62	55	55	101	21	103	35	21	28.2	29.8	76.6	-1	-1	-1
1/18/2019	3:06:09 PM	8	934	152	124	38	38	62	54	55	101	21	103	35	21	28.2	29.8	76.6	-1	-1	-1
1/18/2019	3:06:09 PM	211	935	151	125	37	39	62	55	55	101	21	103	36	21	28.2	29.8	76.6	-1	-1	-1
1/18/2019	3:06:09 PM	414	936	152	124	38	39	62	55	55	101	21	103	35	21	28.2	29.8	76.6	-1	-1	-1
1/18/2019	3:06:09 PM	601	937	152	124	38	39	62	54	55	102	21	103	36	21	28.2	29.8	76.6	-1	-1	-1
1/18/2019	3:06:09 PM	804	938	152	124	38	39	62	55	55	102	21	104	35	21	28.2	29.8	76.6	-1	-1	-1
1/18/2019	3:06:10 PM	8	939	152	124	38	38	62	54	55	102	21	104	35	21	28.2	29.8	76.6	-1	-1	-1
1/18/2019	3:06:10 PM	211	940	152	124	38	39	62	55	55	102	21	104	36	21	28.2	29.8	76.6	-1	-1	-1
1/18/2019	3:06:10 PM	414	941	152	125	38	39	62	55	55	102	21	104	36	21	28.2	29.8	76.6	-1	-1	-1
1/18/2019	3:06:10 PM	601	942	152	124	38	39	62	55	56	102	21	104	36	21	28.2	29.8	76.6	-1	-1	-1
1/18/2019	3:06:10 PM	804	943	152	124	38	39	62	55	55	102	21	104	36	21	28.2	29.8	76.6	-1	-1	-1
1/18/2019	3:06:11 PM	8	944	152	125	38	39	62	55	55	102	21	104	35	21	28.2	29.8	76.6	-1	-1	-1
1/18/2019	3:06:11 PM	211	945	153	124	38	39	62	55	55	102	21	105	35	21	28.2	29.8	76.6	-1	-1	-1
1/18/2019	3:06:11 PM	414	946	153	125	38	39	63	55	56	103	21	104	36	21	28.2	29.8	76.6	-1	-1	-1
1/18/2019	3:06:11 PM	601	947	153	125	38	39	62	55	55	103	21	105	35	21	28.2	29.8	76.6	-1	-1	-1
1/18/2019	3:06:11 PM	804	948	153	125	38	39	63	55	56	103	21	105	36	21	28.2	29.8	76.6	-1	-1	-1
1/18/2019	3:06:12 PM	8	949	152	125	38	39	62	55	56	103	21	105	36	21	28.2	29.8	76.6	-1	-1	-1
1/18/2019	3:06:12 PM	211	950	152	125	38	39	62	55	56	103	21	105	36	21	28.2	29.8	76.6	-1	-1	-1
1/18/2019	3:06:12 PM	414	951	152	125	38	39	62	55	56	104	21	105	36	21	28.2	29.8	76.6	-1	-1	-1
1/18/2019	3:06:12 PM	601	952	152	125	38	39	62	55	56	103	21	105	36	21	28.2	29.8	76.6	-1	-1	-1
1/18/2019	3:06:12 PM	804	953	152	125	38	39	63	55	56	104	21	106	36	21	28.2	29.8	76.6	-1	-1	-1
1/18/2019	3:06:13 PM	8	954	152	125	38	39	63	55	57	104	21	105	36	21	28.2	29.8	76.6	-1	-1	-1
1/18/2019	3:06:13 PM	211	955	152	125	38	39	63	55	56	104	21	105	36	21	28.2	29.8	76.6	-1	-1	-1
1/18/2019	3:06:13 PM	414	956	152	125	38	39	63	55	56	104	21	106	35	21	28.2	29.8	76.6	-1	-1	-1
1/18/2019	3:06:13 PM	601	957	152	126	38	39	63	55	57	104	21	106	36	21	28.2	29.8	76.6	-1	-1	-1
1/18/2019	3:06:13 PM	804	958	152	125	38	39	63	55	56	104	21	106	36	21	28.2	29.8	76.6	-1	-1	-1
1/18/2019	3:06:14 PM	8	959	152	125	38	39	63	55	57	104	21	106	36	21	28.2	29.8	76.6	-1	-1	-1
1/18/2019	3:06:14 PM	211	960	152	126	38	39	63	55	57	104	21	106	36	21	28.2	29.8	76.6	-1	-1	-1
1/18/2019	3:06:14 PM	414	961	153	126	38	39	63	55	57	104	21	106	35	21	28.2	29.8	76.6	-1	-1	-1
1/18/2019	3:06:14 PM	601	962	152	126	38	39	63	55	57	104	21	106	36	21	28.2	29.7	70.3	-1	-1	-1
1/18/2019	3:06:14 PM	804	963	152	126	38	39	63	55	56	105	21	106	35	21	28.2	29.7	70.3	-1	-1	-1
1/18/2019	3:06:15 PM	8	964	153	126	38	39	63	55	57	104	21	106	35	21	28.2	29.7	70.3	-1	-1	-1
1/18/2019	3:06:15 PM	211	965	152	126	38	39	63	55	57	105	21	107	36	21	28.2	29.7	70.3	-1	-1	-1
1/18/2019	3:06:15 PM	414	966	152	126	38	39	63	55	57	105	21	107	36	21	28.2	29.7	70.3	-1	-1	-1
1/18/2019	3:06:15 PM	601	967	153	126	38	39	63	55	57	104	21	107	36	21	28.2	29.7	70.3	-1	-1	-1
1/18/2019	3:06:15 PM	804	968	152	126	38	39	63	55	57	105	21	107	36	21	28.2	29.7	70.3	-1	-1	-1
1/18/2019	3:06:16 PM	8	969	153	125	38	39	63	55	57	105	21	107	35	21	28.2	29.7	70.3	-1	-1	-1
1/18/2019	3:06:16 PM	211	970	153	126	38	39	63	55	57	105	21	107	36	21	28.2	29.7	70.3	-1	-1	-1
1/18/2019	3:06:16 PM	414	971	153	126	38	39	63	56	57	105	21	107	36	21	28.2	29.7	70.3	-1	-1	-1
1/18/2019	3:06:16 PM	601	972	153	126	38	39	64	55	57	105	21	108	36	21	28.2	29.7	70.3	-1	-1	-1
1/18/2019	3:06:16 PM	804	973	153	126	38	39	63	55	57	105	21	108	36	21	28.2	29.7	70.3	-1	-1	-1
1/18/2019	3:06:17 PM	8	974	153	126	38	39	63	56	57	105	21	108	36	21	28.2	29.7	70.3	-1	-1	-1
1/18/2019	3:06:17 PM	211	975	153	127	38	39	63	56	57	106	21	108	35	21	28.2	29.7	70.3	-1	-1	-1
1/18/2019	3:06:17 PM	414	976	154	127	38	39	63	55	57	106	21	108	35	21	28.2	29.7	70.3	-1	-1	-1
1/18/2019	3:06:17 PM	601	977	154	127	38	39	63	55	57	106	21	108	36	21	28.2	29.7	70.3	-1	-1	-1
1/18/2019	3:06:17 PM	804	978	154	127	38	39	63	56	57	106	21	108	35	21	28.2	29.7	70.3	-1	-1	-1
1/18/2019	3:06:18 PM	8	979	154	127	38	39	64	55	57	106	21	108	35	21	28.2	29.7	70.3	-1	-1	-1
1/18/2019	3:06:18 PM	211	980	155	128	38	39	64	56	57	106	21	108	36	21	28.2	29.7	70.3	-1	-1	-1
1/18/2019	3:06:18 PM	414	981	155	128	38	39	63	56	57	106	21	108	35	21	28.2	29.7	70.3	-1	-1	-1
1/18/2019	3:06:18 PM	601	982	155	128	38	39	64	56	57	106	21	108	35	21	28.2	29.7	70.3	-1	-1	-1
1/18/2019	3:06:18 PM	804	983	155	128	38	39	63	56	57	106	21	108	36	21	28.2	29.7	70.3	-1	-1	-1
1/18/2019	3:06:19 PM	8	984	156	128	38	39	64	56	57	106	21	108	35	21	28.2	29.7	70.3	-1	-1	-1
1/18/2019	3:06:19 PM	211	985	155	129	38	39	64	56	57	106	21	108	36	21	28.2	29.7	70.3	-1	-1	-1
1/18/2019	3:06:19 PM	414	986	156	129	38	39	63	56	57	106	21	108	35	21	28.2	29.7	70.3	-1	-1	-1
1/18/2019	3:06:19 PM	601	987	156	129	38	39	64	55	57	106	21	108	35	21	28.2	29.7	70.3	-1	-1	-1
1/18/2019	3:06:19 PM	804	988	156	129	38	39	63	56	57	106	21	109	35	22	28.2	29.7	70.3	-1	-1	-1
1/18/2019	3:06:20 PM	8	989	156	129	38	39	64	56	57	107	21	109	35	21	28.2	29.7	70.3	-1	-1	-1
1/18/2019	3:06:20 PM	211	990	156	129	38	39	64	56	57	106	21	109	36	21	28.2	29.7	70.3	-1	-1	-1
1/18/2019	3:06:20 PM	414	991	157	129	38	39	64	56	57	106	21	109	35	21	28.2	29.7	70.3	-1	-1	-1
1/18/2019	3:06:20 PM	601	992	156	129	38	39	64	56	57	106	21	109	36	21	28.2	29.7	70.3	-1	-1	-1
1/18/2019	3:06:20 PM	804	993	156	129	38	39	64	56	56	106	21	109	35	21	28.2	29.7	70.3	-1	-1	-1
1/18/2019	3:06:21 PM	8	994	156	129	38	39	64	56	57	106	21	109	35	21	28.2	29.7	70.3	-1	-1	-1
1/18/2019	3:06:21 PM	211	995	156	130	38	39	64	56	57	106	21	109	36	21	28.2	29.7	70.3	-1	-1	-1
1/18/2019	3:06:21 PM	414	996	157	129	38	39	64	56	57	106	21	109	35	21	28.2	29.7	70.3	-1	-1	-1
1/18/2019	3:06:21 PM	601	997	156	129	38	39	64	56	57	106	21	109	35	21	28.2	29.7	70.3	-1	-1	-1
1/18/2019	3:06:21 PM	804	998	156	129	38	39	64	56	57	106	21	109	35	21	28.2	29.7	70.3	-1	-1	-1
1/18/2019	3:06:22 PM	8	999	157	129	38	39	64	56	57	106	21	109	35	21	28.2	29.7	70.3	-1	-1	-1
1/18/2019	3:06:22 PM	211	1000	156	130	38	39	64	56	57	106	21	109	36	21	28.2	29.7	70.3	-1	-1	-1
1/18/2019	3:06:22 PM	414	1001	157	130	38	39	64	56	56	106	21	109	35	21	28.2	29.7	70.3	-1	-1	-1
1/18/2019	3:06:22 PM	601	1002	157	130	38	39	64	56	57	106	21	109	35	21	28.2	29.7	70.3	-1	-1	-1
1/18/2019	3:06:22 PM	805	1003	156	130	38	39	64	57	57	106	21	109	35	21	28.2	29.7	70.3	-1	-1	-1
1/18/2019	3:06:23 PM	8	1004	157	129	38	39	64	56	57	106	21	109	35	21	28.2	29.7	74.2	-1	-1	-1
1/18/2019	3:06:23 PM	211	1005	157	130	38	39	64	56	57	105	21	109	35	21	28.2	29.7	74.2	-1	-1	-1
1/18/2019	3:06:23 PM	414	1006	157	130	38	39	64	56	57	106	21	108	35	21	28.2	29.7	74.2	-1	-1	-1
1/18/2019	3:06:23 PM	601	1007	157	130	38	39	64	56	56	105	21	108	35	21	28.2	29.7	74.2	-1	-1	-1
1/18/2019	3:06:23 PM	804	1008	157	130	38	40	64	56	56	105	21	108	35	21	28.2	29.7	74.2	-1	-1	-1
1/18/2019	3:06:24 PM	8	1009	157	130	38	39	64	56	56	106	21	108	35	21	28.2	29.7	74.2	-1	-1	-1
1/18/2019	3:06:24 PM	211	1010	157	130	39	39	64	56	57	105	21	108	35	21	28.2	29.7	74.2	-1	-1	-1
1/18/2019	3:06:24 PM	414	1011	157	130	38	39	64	56	57	105	21	109	36	21	28.2	29.7	74.2	-1	-1	-1
1/18/2019	3:06:24 PM	601	1012	157	129	38	39	64	56	57	105	21	108	35	21	28.2	29.7	74.2	-1	-1	-1
1/18/2019	3:06:24 PM	820	1013	157	129	39	39	64	56	56	105	21	108	35	21	28.2	29.7	74.2	-1	-1	-1
1/18/2019	3:06:25 PM	8	1014	157	129	38	39	64	57	57	105	21	108	36	21	28.2	29.7	74.2	-1	-1	-1
1/18/2019	3:06:25 PM	211	1015	157	129	39	39	64	56	57	106	21	109	35	21	28.2	29.7	74.2	-1	-1	-1
1/18/2019	3:06:25 PM	414	1016	157	129	38	39	64	57	56	106	21	108	35	21	28.2	29.7	74.2	-1	-1	-1
1/18/2019	3:06:25 PM	611	1017	156	129	38	40	64	57	57	105	21	108	35	21	28.2	29.7	74.2	-1	-1	-1
1/18/2019	3:06:25 PM	814	1018	156	129	38	39	64	56	57	105	21	108	36	21	28.2	29.7	74.2	-1	-1	-1
1/18/2019	3:06:26 PM	2	1019	157	129	38	39	64	56	56	105	21	108	35	21	28.2	29.7	74.2	-1	-1	-1
1/18/2019	3:06:26 PM	205	1020	157	129	38	39	64	56	56	105	21	107	35	21	28.2	29.7	74.2	-1	-1	-1
1/18/2019	3:06:26 PM	408	1021	156	129	38	39	63	56	57	106	21	107	36	21	28.2	29.7	74.2	-1	-1	-1
1/18/2019	3:06:26 PM	611	1022	156	129	39	39	64	56	57	106	21	108	36	21	28.2	29.7	74.2	-1	-1	-1
1/18/2019	3:06:26 PM	814	1023	157	129	38	39	64	56	57	106	21	108	35	21	28.2	29.7	74.2	-1	-1	-1
1/18/2019	3:06:27 PM	2	1024	156	129	38	39	64	56	57	106	21	108	35	21	28.2	29.7	74.2	-1	-1	-1
1/18/2019	3:06:27 PM	205	1025	156	129	38	39	64	57	57	106	21	108	35	21	28.2	29.7	74.2	-1	-1	-1
1/18/2019	3:06:27 PM	408	1026	155	129	38	39	64	56	57	106	21	108	36	21	28.2	29.7	74.2	-1	-1	-1
1/18/2019	3:06:27 PM	607	1027	155	129	39	39	64	56	57	106	21	108	35	21	28.2	29.7	74.2	-1	-1	-1
1/18/2019	3:06:27 PM	810	1028	155	129	38	40	64	57	57	107	21	108	36	21	28.2	29.7	74.2	-1	-1	-1
1/18/2019	3:06:28 PM	13	1029	155	129	38	39	64	56	57	107	21	108	35	21	28.2	29.7	74.2	-1	-1	-1
1/18/2019	3:06:28 PM	201	1030	155	129	39	39	64	56	57	107	21	109	35	21	28.2	29.7	74.2	-1	-1	-1
1/18/2019	3:06:28 PM	404	1031	154	129	38	39	64	57	57	107	21	108	35	21	28.2	29.7	74.2	-1	-1	-1
1/18/2019	3:06:28 PM	607	1032	154	129	38	39	64	57	57	107	21	108	36	21	28.2	29.7	74.2	-1	-1	-1
1/18/2019	3:06:28 PM	810	1033	154	128	39	39	64	56	57	107	21	109	36	21	28.2	29.7	74.2	-1	-1	-1
1/18/2019	3:06:29 PM	13	1034	154	128	38	39	64	57	57	107	21	108	36	21	28.2	29.7	74.2	-1	-1	-1
1/18/2019	3:06:29 PM	201	1035	154	128	38	40	64	57	57	107	21	109	36	21	28.2	29.7	74.2	-1	-1	-1
1/18/2019	3:06:29 PM	404	1036	154	128	38	39	64	57	57	107	21	108	35	21	28.2	29.7	74.2	-1	-1	-1
1/18/2019	3:06:29 PM	610	1037	154	128	38	39	64	57	57	107	21	108	35	21	28.2	29.7	74.2	-1	-1	-1
1/18/2019	3:06:29 PM	813	1038	154	128	38	39	64	57	57	107	21	108	36	21	28.2	29.7	74.2	-1	-1	-1
1/18/2019	3:06:30 PM	16	1039	154	128	39	39	64	56	57	106	21	107	35	21	28.2	29.7	74.2	-1	-1	-1
1/18/2019	3:06:30 PM	203	1040	154	128	39	39	64	57	57	106	21	108	35	21	28.2	29.7	74.2	-1	-1	-1
1/18/2019	3:06:30 PM	407	1041	153	128	38	40	64	57	57	106	21	108	35	21	28.2	29.7	74.2	-1	-1	-1
1/18/2019	3:06:30 PM	610	1042	153	128	39	39	64	56	57	106	21	108	35	21	28.2	29.7	74.2	-1	-1	-1
1/18/2019	3:06:30 PM	813	1043	153	128	38	39	63	57	57	106	21	108	36	21	28.2	29.7	74.2	-1	-1	-1
1/18/2019	3:06:31 PM	16	1044	153	127	39	39	64	56	57	106	21	108	35	21	28.2	29.7	74.2	-1	-1	-1
1/18/2019	3:06:31 PM	203	1045	153	127	38	39	63	56	57	106	21	107	36	21	28.2	29.7	74.2	-1	-1	-1
1/18/2019	3:06:31 PM	407	1046	153	127	38	39	64	56	57	106	21	107	36	21	28.2	29.6	124.7	-1	-1	-1
1/18/2019	3:06:31 PM	612	1047	153	127	38	39	64	57	57	106	21	107	36	21	28.2	29.6	124.7	-1	-1	-1
1/18/2019	3:06:31 PM	815	1048	153	127	38	39	64	56	57	106	21	107	36	21	28.2	29.6	124.7	-1	-1	-1
1/18/2019	3:06:32 PM	3	1049	153	127	38	39	63	57	57	105	21	107	35	21	28.2	29.6	124.7	-1	-1	-1
1/18/2019	3:06:32 PM	206	1050	152	127	38	40	63	57	57	105	21	108	36	21	28.2	29.6	124.7	-1	-1	-1
1/18/2019	3:06:32 PM	409	1051	153	127	38	39	64	56	57	105	21	107	35	21	28.2	29.6	124.7	-1	-1	-1
1/18/2019	3:06:32 PM	612	1052	152	127	38	39	63	56	57	105	21	107	36	21	28.2	29.6	124.7	-1	-1	-1
1/18/2019	3:06:32 PM	815	1053	153	126	38	39	63	56	57	105	21	107	35	21	28.2	29.6	124.7	-1	-1	-1
1/18/2019	3:06:33 PM	3	1054	153	126	38	39	63	56	56	105	21	107	35	21	28.2	29.6	124.7	-1	-1	-1
1/18/2019	3:06:33 PM	206	1055	152	126	38	39	63	56	57	105	21	107	36	21	28.2	29.6	124.7	-1	-1	-1
1/18/2019	3:06:33 PM	409	1056	152	126	38	39	63	56	56	105	21	107	35	21	28.2	29.6	124.7	-1	-1	-1
1/18/2019	3:06:33 PM	612	1057	152	126	38	39	63	56	57	104	21	106	36	21	28.2	29.6	124.7	-1	-1	-1
1/18/2019	3:06:33 PM	815	1058	152	125	38	39	63	56	56	104	21	105	35	21	28.2	29.6	124.7	-1	-1	-1
1/18/2019	3:06:34 PM	3	1059	152	126	38	39	63	56	56	104	21	105	35	21	28.2	29.6	124.7	-1	-1	-1
1/18/2019	3:06:34 PM	206	1060	152	125	39	39	63	56	57	103	21	106	35	21	28.2	29.6	124.7	-1	-1	-1
1/18/2019	3:06:34 PM	409	1061	152	126	38	39	63	56	56	103	21	106	35	21	28.2	29.6	124.7	-1	-1	-1
1/18/2019	3:06:34 PM	612	1062	152	125	39	39	63	56	56	103	21	106	35	21	28.2	29.6	124.7	-1	-1	-1
1/18/2019	3:06:34 PM	815	1063	151	125	38	39	63	56	56	103	21	106	36	21	28.2	29.6	124.7	-1	-1	-1
1/18/2019	3:06:35 PM	3	1064	152	125	38	39	63	56	56	103	21	105	35	21	28.2	29.6	124.7	-1	-1	-1
1/18/2019	3:06:35 PM	206	1065	151	125	38	39	63	56	56	103	21	107	35	21	28.2	29.6	124.7	-1	-1	-1
1/18/2019	3:06:35 PM	409	1066	151	125	38	39	63	56	56	103	21	106	35	21	28.2	29.6	124.7	-1	-1	-1
1/18/2019	3:06:35 PM	612	1067	151	125	38	39	63	56	56	102	21	106	35	21	28.2	29.6	124.7	-1	-1	-1
1/18/2019	3:06:35 PM	815	1068	151	125	38	39	63	55	56	102	21	106	35	21	28.2	29.6	124.7	-1	-1	-1
1/18/2019	3:06:36 PM	3	1069	151	125	38	39	63	56	56	102	21	106	35	21	28.2	29.6	124.7	-1	-1	-1
1/18/2019	3:06:36 PM	206	1070	151	124	39	39	63	55	56	102	21	106	35	22	28.2	29.6	124.7	-1	-1	-1
1/18/2019	3:06:36 PM	409	1071	150	124	38	39	63	55	56	102	21	106	35	21	28.2	29.6	124.7	-1	-1	-1
1/18/2019	3:06:36 PM	612	1072	150	124	38	39	62	55	55	102	21	106	35	21	28.2	29.6	124.7	-1	-1	-1
1/18/2019	3:06:36 PM	815	1073	150	124	38	39	63	55	55	101	21	106	35	21	28.2	29.6	124.7	-1	-1	-1
1/18/2019	3:06:37 PM	3	1074	150	124	38	39	63	56	55	101	21	106	35	21	28.2	29.6	124.7	-1	-1	-1
1/18/2019	3:06:37 PM	206	1075	150	123	38	39	62	55	55	101	21	106	35	21	28.2	29.6	124.7	-1	-1	-1
1/18/2019	3:06:37 PM	409	1076	150	124	38	39	62	55	55	101	21	106	35	21	28.2	29.6	124.7	-1	-1	-1
1/18/2019	3:06:37 PM	612	1077	150	123	38	39	62	55	54	101	21	106	35	21	28.2	29.6	124.7	-1	-1	-1
1/18/2019	3:06:37 PM	815	1078	149	123	38	39	62	55	55	101	21	106	35	21	28.2	29.6	124.7	-1	-1	-1
1/18/2019	3:06:38 PM	3	1079	149	123	38	39	62	55	54	101	21	105	35	21	28.2	29.6	124.7	-1	-1	-1
1/18/2019	3:06:38 PM	206	1080	149	123	38	39	62	55	54	101	21	106	35	21	28.2	29.6	124.7	-1	-1	-1
1/18/2019	3:06:38 PM	409	1081	149	123	38	39	62	55	54	100	21	106	35	21	28.2	29.6	124.7	-1	-1	-1
1/18/2019	3:06:38 PM	612	1082	149	123	38	39	62	55	54	100	21	106	35	21	28.2	29.6	124.7	-1	-1	-1
1/18/2019	3:06:38 PM	815	1083	149	122	38	39	62	55	54	100	21	106	35	21	28.2	29.6	124.7	-1	-1	-1
1/18/2019	3:06:39 PM	3	1084	149	122	38	39	62	55	54	100	20	106	34	21	28.2	29.6	124.7	-1	-1	-1
1/18/2019	3:06:39 PM	206	1085	149	122	38	39	62	55	54	100	21	105	35	21	28.2	29.6	124.7	-1	-1	-1
1/18/2019	3:06:39 PM	409	1086	149	122	38	39	62	55	54	100	21	105	34	21	28.2	29.6	124.7	-1	-1	-1
1/18/2019	3:06:39 PM	612	1087	149	122	38	39	62	55	54	100	21	106	35	21	28.2	29.6	124.7	-1	-1	-1
1/18/2019	3:06:39 PM	815	1088	149	122	38	39	62	55	54	100	21	105	34	21	28.2	29.6	130.3	-1	-1	-1
1/18/2019	3:06:40 PM	3	1089	149	122	38	39	62	55	54	100	21	105	35	21	28.2	29.6	130.3	-1	-1	-1
1/18/2019	3:06:40 PM	206	1090	149	122	38	39	62	55	54	100	21	105	35	21	28.2	29.6	130.3	-1	-1	-1
1/18/2019	3:06:40 PM	409	1091	149	122	38	39	62	55	54	100	21	105	35	21	28.2	29.6	130.3	-1	-1	-1
1/18/2019	3:06:40 PM	612	1092	150	122	39	39	62	55	54	100	21	105	35	21	28.2	29.6	130.3	-1	-1	-1
1/18/2019	3:06:40 PM	815	1093	149	122	38	39	62	55	54	100	21	105	35	21	28.2	29.6	130.3	-1	-1	-1
1/18/2019	3:06:41 PM	3	1094	150	122	38	39	62	55	54	100	21	105	34	21	28.2	29.6	130.3	-1	-1	-1
1/18/2019	3:06:41 PM	206	1095	150	122	38	39	62	55	54	100	21	105	35	21	28.2	29.6	130.3	-1	-1	-1
1/18/2019	3:06:41 PM	409	1096	150	122	38	39	62	55	54	100	21	104	35	21	28.2	29.6	130.3	-1	-1	-1
1/18/2019	3:06:41 PM	612	1097	150	122	38	39	62	56	54	100	21	104	35	21	28.2	29.6	130.3	-1	-1	-1
1/18/2019	3:06:41 PM	815	1098	150	122	38	39	62	55	54	100	21	104	35	21	28.2	29.6	130.3	-1	-1	-1
1/18/2019	3:06:42 PM	3	1099	150	122	39	39	62	55	54	100	21	104	34	21	28.2	29.6	130.3	-1	-1	-1
1/18/2019	3:06:42 PM	206	1100	150	123	39	39	62	55	54	100	21	104	35	21	28.2	29.6	130.3	-1	-1	-1
1/18/2019	3:06:42 PM	409	1101	150	122	38	39	62	56	54	100	20	105	34	21	28.2	29.6	130.3	-1	-1	-1
1/18/2019	3:06:42 PM	612	1102	150	122	39	39	62	55	54	100	21	104	35	21	28.2	29.6	130.3	-1	-1	-1
1/18/2019	3:06:42 PM	815	1103	150	122	38	39	62	55	53	100	21	103	35	21	28.2	29.6	130.3	-1	-1	-1
1/18/2019	3:06:43 PM	3	1104	150	123	38	39	62	56	54	100	21	103	35	21	28.2	29.6	130.3	-1	-1	-1
1/18/2019	3:06:43 PM	206	1105	150	122	39	39	62	55	53	100	21	103	35	21	28.2	29.6	130.3	-1	-1	-1
1/18/2019	3:06:43 PM	409	1106	150	122	38	39	62	55	54	100	21	103	35	21	28.2	29.6	130.3	-1	-1	-1
1/18/2019	3:06:43 PM	612	1107	150	123	38	39	62	56	54	100	21	103	35	21	28.2	29.6	130.3	-1	-1	-1
1/18/2019	3:06:43 PM	815	1108	150	122	39	39	62	56	54	100	21	103	35	21	28.2	29.6	130.3	-1	-1	-1
1/18/2019	3:06:44 PM	3	1109	151	123	38	39	62	56	54	100	21	103	35	21	28.2	29.6	130.3	-1	-1	-1
1/18/2019	3:06:44 PM	206	1110	151	123	39	39	62	55	54	100	21	103	35	21	28.2	29.6	130.3	-1	-1	-1
1/18/2019	3:06:44 PM	409	1111	151	123	38	39	62	56	53	100	21	103	35	21	28.2	29.6	130.3	-1	-1	-1
1/18/2019	3:06:44 PM	612	1112	151	123	39	39	63	55	54	100	21	103	35	21	28.2	29.6	130.3	-1	-1	-1
1/18/2019	3:06:44 PM	815	1113	151	123	38	39	63	56	54	100	21	103	35	21	28.2	29.6	130.3	-1	-1	-1
1/18/2019	3:06:45 PM	3	1114	152	123	39	39	63	55	54	100	21	103	35	21	28.2	29.6	130.3	-1	-1	-1
1/18/2019	3:06:45 PM	206	1115	151	124	38	39	63	55	54	100	21	103	35	21	28.2	29.6	130.3	-1	-1	-1
1/18/2019	3:06:45 PM	409	1116	152	123	39	39	63	55	54	100	21	103	34	21	28.2	29.6	130.3	-1	-1	-1
1/18/2019	3:06:45 PM	612	1117	152	124	39	40	63	56	54	100	21	104	35	21	28.2	29.6	130.3	-1	-1	-1
1/18/2019	3:06:45 PM	815	1118	152	124	39	39	63	56	54	100	21	103	35	21	28.2	29.6	130.3	-1	-1	-1
1/18/2019	3:06:46 PM	3	1119	152	124	38	40	63	56	54	100	21	103	35	21	28.2	29.6	130.3	-1	-1	-1
1/18/2019	3:06:46 PM	206	1120	152	124	39	39	63	56	54	100	21	104	35	21	28.2	29.6	130.3	-1	-1	-1
1/18/2019	3:06:46 PM	409	1121	152	124	38	39	63	56	54	100	21	104	35	21	28.2	29.6	130.3	-1	-1	-1
1/18/2019	3:06:46 PM	612	1122	153	124	39	39	63	55	54	100	21	103	35	21	28.2	29.6	130.3	-1	-1	-1
1/18/2019	3:06:46 PM	815	1123	152	125	38	39	63	56	54	101	21	104	35	21	28.2	29.6	130.3	-1	-1	-1
1/18/2019	3:06:47 PM	3	1124	153	125	39	39	63	56	54	101	21	104	35	21	28.2	29.6	130.3	-1	-1	-1
1/18/2019	3:06:47 PM	206	1125	152	125	38	40	63	56	54	101	21	104	35	21	28.2	29.6	130.3	-1	-1	-1
1/18/2019	3:06:47 PM	409	1126	153	125	39	39	63	55	54	101	20	104	34	21	28.2	29.6	130.3	-1	-1	-1
1/18/2019	3:06:47 PM	612	1127	152	125	39	40	63	56	54	101	21	104	35	21	28.2	29.6	130.3	-1	-1	-1
1/18/2019	3:06:47 PM	815	1128	153	125	39	39	63	56	54	101	21	104	35	21	28.2	29.6	130.3	-1	-1	-1
1/18/2019	3:06:48 PM	3	1129	152	125	38	40	63	56	54	101	21	104	35	21	28.2	29.6	130.3	-1	-1	-1
1/18/2019	3:06:48 PM	206	1130	152	125	39	39	63	55	54	100	21	104	35	21	28.3	29.6	127.6	-1	-1	-1
1/18/2019	3:06:48 PM	409	1131	152	125	38	39	62	56	53	101	20	104	35	21	28.3	29.6	127.6	-1	-1	-1
1/18/2019	3:06:48 PM	612	1132	152	125	39	39	63	56	54	101	21	104	35	21	28.3	29.6	127.6	-1	-1	-1
1/18/2019	3:06:48 PM	815	1133	152	125	38	39	62	56	53	101	21	104	35	21	28.3	29.6	127.6	-1	-1	-1
1/18/2019	3:06:49 PM	3	1134	152	125	39	39	62	56	53	100	21	103	35	21	28.3	29.6	127.6	-1	-1	-1
1/18/2019	3:06:49 PM	206	1135	152	125	38	40	62	56	53	100	21	103	35	21	28.3	29.6	127.6	-1	-1	-1
1/18/2019	3:06:49 PM	409	1136	152	125	39	39	62	55	53	100	21	103	34	21	28.3	29.6	127.6	-1	-1	-1
1/18/2019	3:06:49 PM	643	1137	152	125	39	39	62	55	53	100	21	103	35	21	28.3	29.6	127.6	-1	-1	-1
1/18/2019	3:06:49 PM	815	1138	152	125	39	39	62	55	53	100	21	104	35	21	28.3	29.6	127.6	-1	-1	-1
1/18/2019	3:06:50 PM	3	1139	152	126	38	40	62	56	53	100	21	104	35	21	28.3	29.6	127.6	-1	-1	-1
1/18/2019	3:06:50 PM	206	1140	152	125	39	39	62	55	53	100	21	103	34	21	28.3	29.6	127.6	-1	-1	-1
1/18/2019	3:06:50 PM	409	1141	152	126	38	39	62	56	53	100	21	103	35	21	28.3	29.6	127.6	-1	-1	-1
1/18/2019	3:06:50 PM	612	1142	152	126	39	40	62	56	53	100	20	103	35	21	28.3	29.6	127.6	-1	-1	-1
1/18/2019	3:06:50 PM	815	1143	152	126	39	39	62	55	53	100	21	103	35	21	28.3	29.6	127.6	-1	-1	-1
1/18/2019	3:06:51 PM	3	1144	152	126	39	39	62	55	53	100	21	103	34	21	28.3	29.6	127.6	-1	-1	-1
1/18/2019	3:06:51 PM	206	1145	152	125	38	39	62	56	53	100	21	103	34	21	28.3	29.6	127.6	-1	-1	-1
1/18/2019	3:06:51 PM	409	1146	152	126	38	39	62	55	53	100	21	103	35	20	28.3	29.6	127.6	-1	-1	-1
1/18/2019	3:06:51 PM	643	1147	152	126	39	40	62	56	53	100	21	102	34	21	28.3	29.6	127.6	-1	-1	-1
1/18/2019	3:06:51 PM	815	1148	152	126	38	39	62	55	53	100	21	103	34	21	28.3	29.6	127.6	-1	-1	-1
1/18/2019	3:06:52 PM	3	1149	152	126	38	40	62	56	53	100	21	103	35	21	28.3	29.6	127.6	-1	-1	-1
1/18/2019	3:06:52 PM	206	1150	152	126	39	39	62	56	53	100	21	102	34	21	28.3	29.6	127.6	-1	-1	-1
1/18/2019	3:06:52 PM	409	1151	152	126	38	39	62	55	53	100	21	102	35	21	28.3	29.6	127.6	-1	-1	-1
1/18/2019	3:06:52 PM	643	1152	152	126	38	40	62	56	53	100	21	103	34	21	28.3	29.6	127.6	-1	-1	-1
1/18/2019	3:06:52 PM	815	1153	152	126	38	40	62	56	53	100	21	103	35	21	28.3	29.6	127.6	-1	-1	-1
1/18/2019	3:06:53 PM	3	1154	152	126	39	39	62	55	54	100	21	102	34	21	28.3	29.6	127.6	-1	-1	-1
1/18/2019	3:06:53 PM	206	1155	152	126	38	39	62	55	53	100	20	103	34	21	28.3	29.6	127.6	-1	-1	-1
1/18/2019	3:06:53 PM	409	1156	152	126	38	39	62	55	54	100	21	103	34	21	28.3	29.6	127.6	-1	-1	-1
1/18/2019	3:06:53 PM	643	1157	152	126	39	39	62	55	54	100	21	103	35	21	28.3	29.6	127.6	-1	-1	-1
1/18/2019	3:06:53 PM	815	1158	152	126	39	39	62	55	54	101	21	104	34	21	28.3	29.6	127.6	-1	-1	-1
1/18/2019	3:06:54 PM	3	1159	152	126	39	39	62	56	53	101	21	104	34	21	28.3	29.6	127.6	-1	-1	-1
1/18/2019	3:06:54 PM	206	1160	152	127	38	40	62	56	53	101	21	103	35	21	28.3	29.6	127.6	-1	-1	-1
1/18/2019	3:06:54 PM	409	1161	153	126	39	39	62	56	53	101	20	104	34	21	28.3	29.6	127.6	-1	-1	-1
1/18/2019	3:06:54 PM	612	1162	152	127	38	40	62	56	53	101	21	104	35	21	28.3	29.6	127.6	-1	-1	-1
1/18/2019	3:06:54 PM	815	1163	153	127	39	39	62	55	53	101	21	104	34	21	28.3	29.6	127.6	-1	-1	-1
1/18/2019	3:06:55 PM	3	1164	152	127	39	40	62	56	53	101	21	104	34	21	28.3	29.6	127.6	-1	-1	-1
1/18/2019	3:06:55 PM	206	1165	152	126	39	40	62	55	53	101	21	103	34	21	28.3	29.6	127.6	-1	-1	-1
1/18/2019	3:06:55 PM	409	1166	152	126	38	39	62	55	53	101	20	103	34	21	28.3	29.6	127.6	-1	-1	-1
1/18/2019	3:06:55 PM	612	1167	152	126	39	39	62	56	53	101	21	103	35	21	28.3	29.6	127.6	-1	-1	-1
1/18/2019	3:06:55 PM	815	1168	152	126	39	39	62	56	53	101	20	103	34	21	28.3	29.6	127.6	-1	-1	-1
1/18/2019	3:06:56 PM	3	1169	152	126	39	40	62	56	53	101	21	103	34	21	28.3	29.6	127.6	-1	-1	-1
1/18/2019	3:06:56 PM	206	1170	152	126	39	39	62	56	53	101	21	103	34	21	28.3	29.6	127.6	-1	-1	-1
1/18/2019	3:06:56 PM	409	1171	152	126	38	40	62	55	53	100	21	103	34	21	28.3	29.6	127.6	-1	-1	-1
1/18/2019	3:06:56 PM	612	1172	152	126	39	40	62	56	53	101	21	103	34	21	28.3	29.6	128.0	-1	-1	-1
1/18/2019	3:06:56 PM	815	1173	151	126	38	40	62	56	53	100	21	103	34	21	28.3	29.6	128.0	-1	-1	-1
1/18/2019	3:06:57 PM	3	1174	152	126	39	39	62	56	53	101	21	103	34	21	28.3	29.6	128.0	-1	-1	-1
1/18/2019	3:06:57 PM	206	1175	151	126	38	40	62	56	53	101	21	103	34	21	28.3	29.6	128.0	-1	-1	-1
1/18/2019	3:06:57 PM	409	1176	151	125	39	39	62	55	53	100	21	102	34	21	28.3	29.6	128.0	-1	-1	-1
1/18/2019	3:06:57 PM	612	1177	151	126	39	40	62	56	53	100	21	103	35	21	28.3	29.6	128.0	-1	-1	-1
1/18/2019	3:06:57 PM	815	1178	151	126	39	39	62	56	53	100	21	102	37	21	28.3	29.6	128.0	-1	-1	-1
1/18/2019	3:06:58 PM	3	1179	151	125	39	40	62	56	52	100	21	102	37	21	28.3	29.6	128.0	-1	-1	-1
1/18/2019	3:06:58 PM	206	1180	150	125	38	40	62	56	53	100	21	102	37	21	28.3	29.6	128.0	-1	-1	-1
1/18/2019	3:06:58 PM	409	1181	151	125	39	39	62	55	53	99	21	102	37	21	28.3	29.6	128.0	-1	-1	-1
1/18/2019	3:06:58 PM	612	1182	150	125	38	40	62	56	53	99	21	102	37	21	28.3	29.6	128.0	-1	-1	-1
1/18/2019	3:06:58 PM	815	1183	150	125	39	39	62	55	53	99	21	101	37	21	28.3	29.6	128.0	-1	-1	-1
1/18/2019	3:06:59 PM	3	1184	150	125	39	40	62	55	52	99	20	102	37	21	28.3	29.6	128.0	-1	-1	-1
1/18/2019	3:06:59 PM	206	1185	149	125	39	40	62	55	53	99	21	102	37	21	28.3	29.6	128.0	-1	-1	-1
1/18/2019	3:06:59 PM	409	1186	149	124	39	40	62	55	52	99	21	102	37	21	28.3	29.6	128.0	-1	-1	-1
1/18/2019	3:06:59 PM	612	1187	149	124	39	40	62	55	53	99	21	102	37	21	28.3	29.6	128.0	-1	-1	-1
1/18/2019	3:06:59 PM	815	1188	149	124	39	40	62	55	52	99	21	102	37	21	28.3	29.6	128.0	-1	-1	-1
1/18/2019	3:07:00 PM	3	1189	149	124	39	40	62	55	53	99	21	102	37	21	28.3	29.6	128.0	-1	-1	-1
1/18/2019	3:07:00 PM	206	1190	149	124	39	39	61	55	52	99	21	102	36	21	28.3	29.6	128.0	-1	-1	-1
1/18/2019	3:07:00 PM	409	1191	149	124	39	40	62	55	53	99	21	101	37	21	28.3	29.6	128.0	-1	-1	-1
1/18/2019	3:07:00 PM	612	1192	149	124	39	40	62	55	52	99	21	102	36	21	28.3	29.6	128.0	-1	-1	-1
1/18/2019	3:07:00 PM	815	1193	149	124	39	39	62	55	53	99	21	101	36	21	28.3	29.6	128.0	-1	-1	-1
1/18/2019	3:07:01 PM	3	1194	149	123	39	39	62	55	52	99	20	102	36	21	28.3	29.6	128.0	-1	-1	-1
1/18/2019	3:07:01 PM	206	1195	149	124	39	40	62	55	53	99	21	102	37	21	28.3	29.6	128.0	-1	-1	-1
1/18/2019	3:07:01 PM	409	1196	149	123	39	39	61	55	52	99	20	102	36	21	28.3	29.6	128.0	-1	-1	-1
1/18/2019	3:07:01 PM	612	1197	149	124	39	39	62	55	53	99	21	102	36	21	28.3	29.6	128.0	-1	-1	-1
1/18/2019	3:07:01 PM	815	1198	149	123	38	39	61	55	52	99	20	102	36	21	28.3	29.6	128.0	-1	-1	-1
1/18/2019	3:07:02 PM	3	1199	149	123	38	40	61	55	52	99	21	102	36	21	28.3	29.6	128.0	-1	-1	-1
1/18/2019	3:07:02 PM	206	1200	149	123	39	40	61	55	52	99	21	102	36	21	28.3	29.6	128.0	-1	-1	-1
1/18/2019	3:07:02 PM	409	1201	149	123	39	39	62	55	53	99	21	103	36	21	28.3	29.6	128.0	-1	-1	-1
1/18/2019	3:07:02 PM	612	1202	149	124	39	40	62	55	53	100	21	103	36	21	28.3	29.6	128.0	-1	-1	-1
1/18/2019	3:07:02 PM	815	1203	149	123	39	39	61	55	52	99	20	103	36	22	28.3	29.6	128.0	-1	-1	-1
1/18/2019	3:07:03 PM	3	1204	149	123	38	40	61	55	52	99	21	103	36	22	28.3	29.6	128.0	-1	-1	-1
1/18/2019	3:07:03 PM	206	1205	149	123	39	40	62	56	53	100	21	103	36	21	28.3	29.6	128.0	-1	-1	-1
1/18/2019	3:07:03 PM	409	1206	149	123	39	39	62	55	53	99	21	103	36	21	28.3	29.6	128.0	-1	-1	-1
1/18/2019	3:07:03 PM	612	1207	149	123	39	40	62	55	53	100	21	103	36	21	28.3	29.6	128.0	-1	-1	-1
1/18/2019	3:07:03 PM	805	1208	149	123	39	40	62	55	53	100	21	104	36	21	28.3	29.6	128.0	-1	-1	-1
1/18/2019	3:07:04 PM	8	1209	149	123	39	39	62	55	53	100	21	104	36	21	28.3	29.6	128.0	-1	-1	-1
1/18/2019	3:07:04 PM	211	1210	149	123	38	40	62	55	53	100	21	104	36	21	28.3	29.6	128.0	-1	-1	-1
1/18/2019	3:07:04 PM	414	1211	149	123	39	39	62	55	53	100	21	104	36	21	28.3	29.6	128.0	-1	-1	-1
1/18/2019	3:07:04 PM	602	1212	149	123	39	40	62	55	53	100	21	105	36	21	28.3	29.6	128.0	-1	-1	-1
1/18/2019	3:07:04 PM	805	1213	150	123	39	39	62	55	53	100	21	104	36	21	28.3	29.6	128.0	-1	-1	-1
1/18/2019	3:07:05 PM	8	1214	150	124	39	40	62	55	53	100	21	104	36	21	28.3	29.6	109.8	-1	-1	-1
1/18/2019	3:07:05 PM	211	1215	150	124	39	40	62	55	53	100	21	104	36	21	28.3	29.6	109.8	-1	-1	-1
1/18/2019	3:07:05 PM	414	1216	150	124	38	39	63	55	53	101	20	105	36	21	28.3	29.6	109.8	-1	-1	-1
1/18/2019	3:07:05 PM	602	1217	150	124	39	40	62	55	53	101	21	105	36	21	28.3	29.6	109.8	-1	-1	-1
1/18/2019	3:07:05 PM	805	1218	151	124	39	39	63	55	53	101	21	105	35	21	28.3	29.6	109.8	-1	-1	-1
1/18/2019	3:07:06 PM	8	1219	150	124	39	40	63	56	53	101	21	105	36	21	28.3	29.6	109.8	-1	-1	-1
1/18/2019	3:07:06 PM	211	1220	151	124	39	39	63	55	53	101	21	105	36	21	28.3	29.6	109.8	-1	-1	-1
1/18/2019	3:07:06 PM	414	1221	150	124	39	40	63	55	53	101	21	105	36	21	28.3	29.6	109.8	-1	-1	-1
1/18/2019	3:07:06 PM	602	1222	151	124	39	39	63	55	53	101	21	106	36	21	28.3	29.6	109.8	-1	-1	-1
1/18/2019	3:07:06 PM	805	1223	150	124	38	40	62	56	53	101	21	105	36	21	28.3	29.6	109.8	-1	-1	-1
1/18/2019	3:07:07 PM	8	1224	151	124	39	39	63	55	53	101	21	106	36	21	28.3	29.6	109.8	-1	-1	-1
1/18/2019	3:07:07 PM	211	1225	150	124	39	40	62	55	53	101	21	106	36	21	28.3	29.6	109.8	-1	-1	-1
1/18/2019	3:07:07 PM	414	1226	150	123	39	40	62	55	53	101	20	106	36	21	28.3	29.6	109.8	-1	-1	-1
1/18/2019	3:07:07 PM	618	1227	150	124	39	40	62	56	53	101	21	106	36	21	28.3	29.6	109.8	-1	-1	-1
1/18/2019	3:07:07 PM	805	1228	150	124	39	39	62	55	53	101	21	106	36	21	28.3	29.6	109.8	-1	-1	-1
1/18/2019	3:07:08 PM	8	1229	150	124	39	40	62	56	53	102	21	106	36	21	28.3	29.6	109.8	-1	-1	-1
1/18/2019	3:07:08 PM	211	1230	150	123	39	39	62	56	53	101	21	107	36	21	28.3	29.6	109.8	-1	-1	-1
1/18/2019	3:07:08 PM	414	1231	149	123	38	40	62	56	53	101	21	106	36	21	28.3	29.6	109.8	-1	-1	-1
1/18/2019	3:07:08 PM	602	1232	149	123	39	40	62	56	53	102	21	107	36	21	28.3	29.6	109.8	-1	-1	-1
1/18/2019	3:07:08 PM	805	1233	149	123	38	40	62	56	53	102	21	106	36	21	28.3	29.6	109.8	-1	-1	-1
1/18/2019	3:07:09 PM	8	1234	149	123	39	39	63	56	53	102	21	107	36	21	28.3	29.6	109.8	-1	-1	-1
1/18/2019	3:07:09 PM	211	1235	149	123	39	40	62	56	53	102	21	106	36	21	28.3	29.6	109.8	-1	-1	-1
1/18/2019	3:07:09 PM	414	1236	149	123	39	40	62	56	53	102	20	107	36	21	28.3	29.6	109.8	-1	-1	-1
1/18/2019	3:07:09 PM	602	1237	149	124	39	40	63	56	53	102	21	107	36	21	28.3	29.6	109.8	-1	-1	-1
1/18/2019	3:07:09 PM	805	1238	149	124	39	40	62	56	53	102	20	107	36	21	28.3	29.6	109.8	-1	-1	-1
1/18/2019	3:07:10 PM	8	1239	149	124	39	40	63	56	53	102	21	107	36	21	28.3	29.6	109.8	-1	-1	-1
1/18/2019	3:07:10 PM	211	1240	149	123	39	40	62	56	53	102	20	107	36	21	28.3	29.6	109.8	-1	-1	-1
1/18/2019	3:07:10 PM	414	1241	149	124	39	40	62	56	53	102	21	107	36	21	28.3	29.6	109.8	-1	-1	-1
1/18/2019	3:07:10 PM	602	1242	149	124	39	40	63	56	53	103	21	107	36	21	28.3	29.6	109.8	-1	-1	-1
1/18/2019	3:07:10 PM	805	1243	149	124	39	40	62	56	53	102	21	107	36	21	28.3	29.6	109.8	-1	-1	-1
1/18/2019	3:07:11 PM	8	1244	150	124	39	40	62	56	53	102	21	107	36	21	28.3	29.6	109.8	-1	-1	-1
1/18/2019	3:07:11 PM	211	1245	149	124	39	40	63	56	53	102	21	108	36	21	28.3	29.6	109.8	-1	-1	-1
1/18/2019	3:07:11 PM	414	1246	149	124	39	40	62	56	53	102	20	107	36	21	28.3	29.6	109.8	-1	-1	-1
1/18/2019	3:07:11 PM	602	1247	149	124	39	40	63	56	53	102	21	108	36	21	28.3	29.6	109.8	-1	-1	-1
1/18/2019	3:07:11 PM	805	1248	150	124	39	40	62	56	53	102	20	108	36	21	28.3	29.6	109.8	-1	-1	-1
1/18/2019	3:07:12 PM	8	1249	149	124	39	40	63	56	53	102	21	108	36	21	28.3	29.6	109.8	-1	-1	-1
1/18/2019	3:07:12 PM	211	1250	149	124	39	40	62	56	53	102	20	108	36	21	28.3	29.6	109.8	-1	-1	-1
1/18/2019	3:07:12 PM	414	1251	149	124	39	40	63	56	54	102	21	108	36	21	28.3	29.6	109.8	-1	-1	-1
1/18/2019	3:07:12 PM	602	1252	149	124	39	40	63	56	53	103	21	109	36	21	28.3	29.6	109.8	-1	-1	-1
1/18/2019	3:07:12 PM	805	1253	150	124	39	40	63	56	54	102	21	109	36	21	28.3	29.6	109.8	-1	-1	-1
1/18/2019	3:07:13 PM	8	1254	149	124	39	40	63	56	54	102	21	109	36	21	28.3	29.6	109.8	-1	-1	-1
1/18/2019	3:07:13 PM	211	1255	150	124	39	40	63	56	53	102	20	108	36	21	28.3	29.6	109.8	-1	-1	-1
1/18/2019	3:07:13 PM	416	1256	150	124	39	40	63	56	54	102	21	108	36	21	28.4	29.6	57.3	-1	-1	-1
1/18/2019	3:07:13 PM	603	1257	150	124	39	40	63	56	54	103	21	108	36	21	28.4	29.6	57.3	-1	-1	-1
1/18/2019	3:07:13 PM	806	1258	150	124	39	40	63	56	54	102	21	108	36	21	28.4	29.6	57.3	-1	-1	-1
1/18/2019	3:07:14 PM	9	1259	150	124	39	40	63	56	53	103	21	108	36	21	28.4	29.6	57.3	-1	-1	-1
1/18/2019	3:07:14 PM	212	1260	150	124	39	40	63	56	54	102	21	108	36	21	28.4	29.6	57.3	-1	-1	-1
1/18/2019	3:07:14 PM	416	1261	150	124	39	40	63	56	54	102	21	108	36	21	28.4	29.6	57.3	-1	-1	-1
1/18/2019	3:07:14 PM	603	1262	150	123	39	40	63	56	54	102	21	108	36	21	28.4	29.6	57.3	-1	-1	-1
1/18/2019	3:07:14 PM	806	1263	150	124	39	40	63	56	54	102	21	107	36	21	28.4	29.6	57.3	-1	-1	-1
1/18/2019	3:07:15 PM	9	1264	149	124	39	40	63	56	54	102	21	107	36	21	28.4	29.6	57.3	-1	-1	-1
1/18/2019	3:07:15 PM	212	1265	150	123	39	40	63	56	54	102	21	107	36	21	28.4	29.6	57.3	-1	-1	-1
1/18/2019	3:07:15 PM	416	1266	149	123	39	40	63	56	54	102	21	107	36	21	28.4	29.6	57.3	-1	-1	-1
1/18/2019	3:07:15 PM	603	1267	149	123	39	40	63	56	54	102	21	107	36	21	28.4	29.6	57.3	-1	-1	-1
1/18/2019	3:07:15 PM	806	1268	149	123	39	40	63	56	54	102	21	108	36	21	28.4	29.6	57.3	-1	-1	-1
1/18/2019	3:07:16 PM	9	1269	149	123	39	40	63	56	54	101	21	107	36	21	28.4	29.6	57.3	-1	-1	-1
1/18/2019	3:07:16 PM	212	1270	149	123	39	40	63	56	54	101	21	107	36	21	28.4	29.6	57.3	-1	-1	-1
1/18/2019	3:07:16 PM	416	1271	149	123	39	40	63	56	54	100	21	107	36	21	28.4	29.6	57.3	-1	-1	-1
1/18/2019	3:07:16 PM	603	1272	149	123	39	40	63	56	54	100	21	107	36	21	28.4	29.6	57.3	-1	-1	-1
1/18/2019	3:07:16 PM	806	1273	148	123	39	40	63	56	54	100	20	107	36	21	28.4	29.6	57.3	-1	-1	-1
1/18/2019	3:07:17 PM	9	1274	148	122	39	40	63	56	54	99	21	107	36	21	28.4	29.6	57.3	-1	-1	-1
1/18/2019	3:07:17 PM	212	1275	148	122	39	40	62	56	54	99	21	107	36	21	28.4	29.6	57.3	-1	-1	-1
1/18/2019	3:07:17 PM	416	1276	148	123	39	40	62	56	54	99	21	107	36	21	28.4	29.6	57.3	-1	-1	-1
1/18/2019	3:07:17 PM	603	1277	148	122	39	40	63	56	54	99	21	107	36	21	28.4	29.6	57.3	-1	-1	-1
1/18/2019	3:07:17 PM	806	1278	148	122	39	40	62	56	54	99	20	107	36	21	28.4	29.6	57.3	-1	-1	-1
1/18/2019	3:07:18 PM	9	1279	147	122	39	40	62	56	54	98	21	107	36	21	28.4	29.6	57.3	-1	-1	-1
1/18/2019	3:07:18 PM	204	1280	148	122	39	39	62	55	54	98	21	107	36	21	28.4	29.6	57.3	-1	-1	-1
1/18/2019	3:07:18 PM	407	1281	147	122	39	40	62	55	54	98	21	107	36	21	28.4	29.6	57.3	-1	-1	-1
1/18/2019	3:07:18 PM	610	1282	147	122	39	40	62	55	54	98	21	107	36	21	28.4	29.6	57.3	-1	-1	-1
1/18/2019	3:07:18 PM	814	1283	147	122	39	40	62	56	54	98	21	106	36	21	28.4	29.6	57.3	-1	-1	-1
1/18/2019	3:07:19 PM	1	1284	147	122	39	40	62	56	54	98	21	106	36	21	28.4	29.6	57.3	-1	-1	-1
1/18/2019	3:07:19 PM	204	1285	147	121	39	40	62	56	54	98	21	107	36	21	28.4	29.6	57.3	-1	-1	-1
1/18/2019	3:07:19 PM	407	1286	147	122	39	40	62	55	54	97	21	106	36	21	28.4	29.6	57.3	-1	-1	-1
1/18/2019	3:07:19 PM	610	1287	147	121	39	40	62	55	54	97	21	106	36	21	28.4	29.6	57.3	-1	-1	-1
1/18/2019	3:07:19 PM	814	1288	147	121	39	40	62	56	54	97	21	107	36	21	28.4	29.6	57.3	-1	-1	-1
1/18/2019	3:07:20 PM	1	1289	147	121	39	40	62	56	54	97	21	106	36	21	28.4	29.6	57.3	-1	-1	-1
1/18/2019	3:07:20 PM	204	1290	147	121	39	40	62	56	54	97	21	106	36	21	28.4	29.6	57.3	-1	-1	-1
1/18/2019	3:07:20 PM	407	1291	146	121	39	40	62	55	54	97	21	106	36	21	28.4	29.6	57.3	-1	-1	-1
1/18/2019	3:07:20 PM	610	1292	146	121	39	40	62	56	54	97	21	107	36	21	28.4	29.6	57.3	-1	-1	-1
1/18/2019	3:07:20 PM	814	1293	146	121	39	40	62	56	54	97	21	106	36	21	28.4	29.6	57.3	-1	-1	-1
1/18/2019	3:07:21 PM	1	1294	147	121	39	40	62	55	54	97	21	107	36	21	28.4	29.6	57.3	-1	-1	-1
1/18/2019	3:07:21 PM	204	1295	146	121	39	40	62	55	54	97	21	106	36	21	28.4	29.6	57.3	-1	-1	-1
1/18/2019	3:07:21 PM	407	1296	146	120	39	40	62	55	54	97	21	106	36	21	28.4	29.6	57.3	-1	-1	-1
1/18/2019	3:07:21 PM	610	1297	146	120	39	40	62	55	54	97	21	106	36	21	28.4	29.6	57.3	-1	-1	-1
1/18/2019	3:07:21 PM	814	1298	146	120	39	40	62	55	54	96	21	106	36	21	28.4	29.6	58.0	-1	-1	-1
1/18/2019	3:07:22 PM	1	1299	146	120	39	40	62	56	54	97	21	106	36	21	28.4	29.6	58.0	-1	-1	-1
1/18/2019	3:07:22 PM	204	1300	146	120	39	40	62	55	54	96	21	105	36	21	28.4	29.6	58.0	-1	-1	-1
1/18/2019	3:07:22 PM	407	1301	146	120	39	40	62	56	54	97	21	105	36	21	28.4	29.6	58.0	-1	-1	-1
1/18/2019	3:07:22 PM	610	1302	146	120	39	40	62	55	54	96	21	105	36	21	28.4	29.6	58.0	-1	-1	-1
1/18/2019	3:07:22 PM	814	1303	146	120	39	40	62	55	54	97	20	105	36	21	28.4	29.6	58.0	-1	-1	-1
1/18/2019	3:07:23 PM	1	1304	146	120	39	40	62	56	54	97	21	105	36	21	28.4	29.6	58.0	-1	-1	-1
1/18/2019	3:07:23 PM	204	1305	146	120	39	40	62	55	54	96	21	105	36	21	28.4	29.6	58.0	-1	-1	-1
1/18/2019	3:07:23 PM	407	1306	146	119	39	40	62	55	54	97	20	105	36	21	28.4	29.6	58.0	-1	-1	-1
1/18/2019	3:07:23 PM	610	1307	145	120	39	40	62	55	54	97	21	105	36	21	28.4	29.6	58.0	-1	-1	-1
1/18/2019	3:07:23 PM	814	1308	146	119	39	40	62	55	54	97	21	105	35	21	28.4	29.6	58.0	-1	-1	-1
1/18/2019	3:07:24 PM	1	1309	146	120	39	40	62	56	54	97	21	105	36	21	28.4	29.6	58.0	-1	-1	-1
1/18/2019	3:07:24 PM	204	1310	146	119	39	39	62	55	54	97	21	105	36	21	28.4	29.6	58.0	-1	-1	-1
1/18/2019	3:07:24 PM	407	1311	146	120	39	40	62	56	54	97	21	105	36	21	28.4	29.6	58.0	-1	-1	-1
1/18/2019	3:07:24 PM	610	1312	146	120	39	40	62	55	54	97	21	105	36	21	28.4	29.6	58.0	-1	-1	-1
1/18/2019	3:07:24 PM	814	1313	146	120	39	40	62	56	54	97	21	105	36	21	28.4	29.6	58.0	-1	-1	-1
1/18/2019	3:07:25 PM	1	1314	146	120	39	40	62	55	55	96	21	105	36	21	28.4	29.6	58.0	-1	-1	-1
1/18/2019	3:07:25 PM	204	1315	146	120	39	40	62	56	54	97	21	105	36	21	28.4	29.6	58.0	-1	-1	-1
1/18/2019	3:07:25 PM	407	1316	146	120	39	40	62	55	54	97	21	105	36	21	28.4	29.6	58.0	-1	-1	-1
1/18/2019	3:07:25 PM	610	1317	146	120	39	40	62	55	54	97	21	105	36	21	28.4	29.6	58.0	-1	-1	-1
1/18/2019	3:07:25 PM	814	1318	146	120	39	40	62	55	55	97	21	105	36	21	28.4	29.6	58.0	-1	-1	-1
1/18/2019	3:07:26 PM	1	1319	147	120	39	40	63	55	54	97	21	105	36	21	28.4	29.6	58.0	-1	-1	-1
1/18/2019	3:07:26 PM	204	1320	147	120	39	40	62	55	54	97	21	105	36	21	28.4	29.6	58.0	-1	-1	-1
1/18/2019	3:07:26 PM	407	1321	147	120	39	40	62	55	54	97	21	105	36	21	28.4	29.6	58.0	-1	-1	-1
1/18/2019	3:07:26 PM	610	1322	147	120	39	40	63	55	54	97	21	105	36	21	28.4	29.6	58.0	-1	-1	-1
1/18/2019	3:07:26 PM	814	1323	147	120	39	40	62	56	54	98	21	106	36	21	28.4	29.6	58.0	-1	-1	-1
1/18/2019	3:07:27 PM	1	1324	147	120	39	40	63	56	54	97	21	106	36	21	28.4	29.6	58.0	-1	-1	-1
1/18/2019	3:07:27 PM	204	1325	147	120	39	40	62	56	54	98	21	106	36	21	28.4	29.6	58.0	-1	-1	-1
1/18/2019	3:07:27 PM	407	1326	147	120	39	40	63	55	54	98	21	106	36	21	28.4	29.6	58.0	-1	-1	-1
1/18/2019	3:07:27 PM	610	1327	147	120	39	40	62	56	54	98	21	106	36	21	28.4	29.6	58.0	-1	-1	-1
1/18/2019	3:07:27 PM	814	1328	147	120	39	40	63	55	54	98	21	106	36	21	28.4	29.6	58.0	-1	-1	-1
1/18/2019	3:07:28 PM	1	1329	147	120	39	40	62	56	54	98	21	106	36	21	28.4	29.6	58.0	-1	-1	-1
1/18/2019	3:07:28 PM	204	1330	147	120	39	40	63	56	54	98	21	106	36	21	28.4	29.6	58.0	-1	-1	-1
1/18/2019	3:07:28 PM	407	1331	147	120	39	40	62	56	54	99	21	106	36	21	28.4	29.6	58.0	-1	-1	-1
1/18/2019	3:07:28 PM	610	1332	147	120	39	40	63	56	55	99	21	106	36	21	28.4	29.6	58.0	-1	-1	-1
1/18/2019	3:07:28 PM	814	1333	147	120	39	40	62	56	54	99	21	106	36	21	28.4	29.6	58.0	-1	-1	-1
1/18/2019	3:07:29 PM	1	1334	147	120	39	40	63	56	55	99	21	106	36	21	28.4	29.6	58.0	-1	-1	-1
1/18/2019	3:07:29 PM	204	1335	147	120	39	40	63	56	54	99	21	107	36	21	28.4	29.6	58.0	-1	-1	-1
1/18/2019	3:07:29 PM	407	1336	147	120	39	40	63	56	54	99	21	106	36	21	28.4	29.6	58.0	-1	-1	-1
1/18/2019	3:07:29 PM	610	1337	147	120	39	40	63	56	55	99	21	107	36	21	28.4	29.6	58.0	-1	-1	-1
1/18/2019	3:07:29 PM	814	1338	147	120	39	40	63	56	55	99	21	106	36	21	28.4	29.6	58.0	-1	-1	-1
1/18/2019	3:07:30 PM	1	1339	147	120	39	40	63	56	55	99	21	106	36	21	28.4	29.6	58.0	-1	-1	-1
1/18/2019	3:07:30 PM	204	1340	147	120	39	40	63	56	54	99	21	107	36	22	28.4	29.5	57.8	-1	-1	-1
1/18/2019	3:07:30 PM	407	1341	147	120	39	40	63	56	55	99	21	106	36	21	28.4	29.5	57.8	-1	-1	-1
1/18/2019	3:07:30 PM	610	1342	147	120	39	40	63	56	54	99	21	107	36	21	28.4	29.5	57.8	-1	-1	-1
1/18/2019	3:07:30 PM	814	1343	147	120	39	40	63	56	55	99	21	107	36	21	28.4	29.5	57.8	-1	-1	-1
1/18/2019	3:07:31 PM	1	1344	147	120	39	40	63	56	55	99	21	107	36	21	28.4	29.5	57.8	-1	-1	-1
1/18/2019	3:07:31 PM	204	1345	147	120	39	40	63	56	55	99	21	107	36	21	28.4	29.5	57.8	-1	-1	-1
1/18/2019	3:07:31 PM	407	1346	147	120	39	40	63	56	55	100	21	107	36	21	28.4	29.5	57.8	-1	-1	-1
1/18/2019	3:07:31 PM	610	1347	148	120	39	40	63	56	55	99	21	107	36	21	28.4	29.5	57.8	-1	-1	-1
1/18/2019	3:07:31 PM	814	1348	148	121	39	40	63	56	55	100	21	108	36	21	28.4	29.5	57.8	-1	-1	-1
1/18/2019	3:07:32 PM	1	1349	148	121	39	40	63	56	55	100	21	108	36	21	28.4	29.5	57.8	-1	-1	-1
1/18/2019	3:07:32 PM	204	1350	148	121	39	40	63	56	55	100	21	108	36	21	28.4	29.5	57.8	-1	-1	-1
1/18/2019	3:07:32 PM	407	1351	148	121	39	40	63	56	55	100	21	108	36	21	28.4	29.5	57.8	-1	-1	-1
1/18/2019	3:07:32 PM	610	1352	148	121	39	40	63	56	55	100	21	109	36	21	28.4	29.5	57.8	-1	-1	-1
1/18/2019	3:07:32 PM	814	1353	148	121	39	40	63	56	55	100	21	109	36	21	28.4	29.5	57.8	-1	-1	-1
1/18/2019	3:07:33 PM	1	1354	148	121	39	40	63	56	55	100	21	109	36	21	28.4	29.5	57.8	-1	-1	-1
1/18/2019	3:07:33 PM	204	1355	148	121	39	40	63	56	55	100	21	109	36	21	28.4	29.5	57.8	-1	-1	-1
1/18/2019	3:07:33 PM	407	1356	148	121	39	40	63	56	55	100	21	109	36	21	28.4	29.5	57.8	-1	-1	-1
1/18/2019	3:07:33 PM	610	1357	148	121	39	40	63	56	55	100	21	109	36	21	28.4	29.5	57.8	-1	-1	-1
1/18/2019	3:07:33 PM	814	1358	148	121	39	40	63	56	55	100	21	109	36	21	28.4	29.5	57.8	-1	-1	-1
1/18/2019	3:07:34 PM	1	1359	147	120	39	40	63	56	55	100	21	108	36	21	28.4	29.5	57.8	-1	-1	-1
1/18/2019	3:07:34 PM	204	1360	147	121	39	40	63	56	55	100	21	108	36	21	28.4	29.5	57.8	-1	-1	-1
1/18/2019	3:07:34 PM	407	1361	148	120	40	40	63	56	55	100	21	108	36	21	28.4	29.5	57.8	-1	-1	-1
1/18/2019	3:07:34 PM	610	1362	147	121	39	40	63	56	55	100	21	108	36	21	28.4	29.5	57.8	-1	-1	-1
1/18/2019	3:07:34 PM	814	1363	148	121	39	40	63	57	55	100	21	108	36	21	28.4	29.5	57.8	-1	-1	-1
1/18/2019	3:07:35 PM	1	1364	147	121	39	40	63	56	55	99	21	107	36	21	28.4	29.5	57.8	-1	-1	-1
1/18/2019	3:07:35 PM	204	1365	147	121	39	40	63	57	54	99	21	107	36	21	28.4	29.5	57.8	-1	-1	-1
1/18/2019	3:07:35 PM	407	1366	148	120	39	40	63	56	54	99	21	107	36	21	28.4	29.5	57.8	-1	-1	-1
1/18/2019	3:07:35 PM	610	1367	148	121	39	40	63	57	54	99	21	107	36	21	28.4	29.5	57.8	-1	-1	-1
1/18/2019	3:07:35 PM	814	1368	148	121	39	40	63	56	55	99	21	107	36	21	28.4	29.5	57.8	-1	-1	-1
1/18/2019	3:07:36 PM	1	1369	148	121	39	40	63	57	54	99	21	107	36	21	28.4	29.5	57.8	-1	-1	-1
1/18/2019	3:07:36 PM	204	1370	148	121	39	40	63	56	54	98	21	107	36	21	28.4	29.5	57.8	-1	-1	-1
1/18/2019	3:07:36 PM	407	1371	147	121	39	40	63	56	54	98	21	107	36	21	28.4	29.5	57.8	-1	-1	-1
1/18/2019	3:07:36 PM	610	1372	148	121	39	40	63	56	54	98	21	107	36	21	28.4	29.5	57.8	-1	-1	-1
1/18/2019	3:07:36 PM	814	1373	147	121	39	40	63	56	54	98	21	106	36	21	28.4	29.5	57.8	-1	-1	-1
1/18/2019	3:07:37 PM	1	1374	147	120	40	40	63	56	54	98	21	106	36	21	28.4	29.5	57.8	-1	-1	-1
1/18/2019	3:07:37 PM	204	1375	147	121	39	40	62	56	54	98	21	106	36	21	28.4	29.5	57.8	-1	-1	-1
1/18/2019	3:07:37 PM	407	1376	148	120	40	40	63	56	54	98	21	106	36	21	28.4	29.5	57.8	-1	-1	-1
1/18/2019	3:07:37 PM	610	1377	147	121	39	40	63	56	54	98	21	106	36	21	28.4	29.5	57.8	-1	-1	-1
1/18/2019	3:07:37 PM	814	1378	147	120	39	40	62	56	54	98	21	106	36	21	28.4	29.5	57.8	-1	-1	-1
1/18/2019	3:07:38 PM	1	1379	147	121	39	40	63	56	54	98	21	105	36	21	28.4	29.5	57.8	-1	-1	-1
1/18/2019	3:07:38 PM	204	1380	147	121	39	40	62	56	54	98	21	105	36	21	28.4	29.5	57.8	-1	-1	-1
1/18/2019	3:07:38 PM	407	1381	147	120	40	40	63	56	54	97	21	105	36	21	28.4	29.5	57.8	-1	-1	-1
1/18/2019	3:07:38 PM	610	1382	147	120	39	40	63	56	54	98	21	105	36	21	28.4	29.4	59.5	-1	-1	-1
1/18/2019	3:07:38 PM	814	1383	147	120	39	40	63	56	54	97	21	105	36	21	28.4	29.4	59.5	-1	-1	-1
1/18/2019	3:07:39 PM	1	1384	146	120	39	40	63	56	54	98	21	105	36	21	28.4	29.4	59.5	-1	-1	-1
1/18/2019	3:07:39 PM	204	1385	146	120	39	40	63	56	55	98	21	105	36	21	28.4	29.4	59.5	-1	-1	-1
1/18/2019	3:07:39 PM	407	1386	146	120	39	40	63	56	54	98	21	105	36	21	28.4	29.4	59.5	-1	-1	-1
1/18/2019	3:07:39 PM	610	1387	146	120	40	40	63	56	55	97	21	104	36	21	28.4	29.4	59.5	-1	-1	-1
1/18/2019	3:07:39 PM	814	1388	146	120	39	40	62	56	54	98	21	104	36	21	28.4	29.4	59.5	-1	-1	-1
1/18/2019	3:07:40 PM	1	1389	145	119	39	40	63	56	55	97	21	104	36	21	28.4	29.4	59.5	-1	-1	-1
1/18/2019	3:07:40 PM	204	1390	146	120	39	40	62	56	55	98	21	105	36	21	28.4	29.4	59.5	-1	-1	-1
1/18/2019	3:07:40 PM	407	1391	146	119	40	40	63	55	55	97	21	104	36	21	28.4	29.4	59.5	-1	-1	-1
1/18/2019	3:07:40 PM	610	1392	145	120	39	40	63	56	55	97	21	104	36	21	28.4	29.4	59.5	-1	-1	-1
1/18/2019	3:07:40 PM	814	1393	146	119	39	40	63	56	55	97	21	105	36	21	28.4	29.4	59.5	-1	-1	-1
1/18/2019	3:07:41 PM	1	1394	145	120	39	40	63	56	55	97	21	105	36	21	28.4	29.4	59.5	-1	-1	-1
1/18/2019	3:07:41 PM	204	1395	145	120	39	40	63	56	55	98	21	105	36	21	28.4	29.4	59.5	-1	-1	-1
1/18/2019	3:07:41 PM	407	1396	145	120	40	40	63	55	55	97	21	105	36	21	28.4	29.4	59.5	-1	-1	-1
1/18/2019	3:07:41 PM	610	1397	145	120	39	40	62	56	55	98	21	105	36	21	28.4	29.4	59.5	-1	-1	-1
1/18/2019	3:07:41 PM	814	1398	145	119	39	40	63	55	55	97	21	105	36	21	28.4	29.4	59.5	-1	-1	-1
1/18/2019	3:07:42 PM	1	1399	145	119	39	40	63	56	55	98	21	105	36	21	28.4	29.4	59.5	-1	-1	-1
1/18/2019	3:07:42 PM	204	1400	145	120	39	40	63	56	55	98	21	105	36	20	28.4	29.4	59.5	-1	-1	-1
1/18/2019	3:07:42 PM	407	1401	145	119	40	40	63	56	55	98	21	105	36	21	28.4	29.4	59.5	-1	-1	-1
1/18/2019	3:07:42 PM	610	1402	145	120	39	40	62	56	54	98	21	105	36	21	28.4	29.4	59.5	-1	-1	-1
1/18/2019	3:07:42 PM	814	1403	145	120	39	40	63	56	55	98	21	105	36	21	28.4	29.4	59.5	-1	-1	-1
1/18/2019	3:07:43 PM	1	1404	145	119	40	40	63	56	55	98	21	105	36	21	28.4	29.4	59.5	-1	-1	-1
1/18/2019	3:07:43 PM	204	1405	145	120	39	40	62	56	55	98	21	105	36	21	28.4	29.4	59.5	-1	-1	-1
1/18/2019	3:07:43 PM	407	1406	145	119	40	40	62	56	55	98	21	105	36	21	28.4	29.4	59.5	-1	-1	-1
1/18/2019	3:07:43 PM	610	1407	145	119	39	40	62	56	54	98	21	105	36	21	28.4	29.4	59.5	-1	-1	-1
1/18/2019	3:07:43 PM	814	1408	145	119	40	40	62	56	54	98	21	105	36	21	28.4	29.4	59.5	-1	-1	-1
1/18/2019	3:07:44 PM	1	1409	145	119	40	40	62	56	54	98	21	106	36	21	28.4	29.4	59.5	-1	-1	-1
1/18/2019	3:07:44 PM	204	1410	145	119	39	40	62	56	55	98	21	105	36	21	28.4	29.4	59.5	-1	-1	-1
1/18/2019	3:07:44 PM	407	1411	144	119	39	40	62	56	54	98	21	105	36	21	28.4	29.4	59.5	-1	-1	-1
1/18/2019	3:07:44 PM	610	1412	144	119	40	40	62	56	55	98	21	105	35	21	28.4	29.4	59.5	-1	-1	-1
1/18/2019	3:07:44 PM	814	1413	144	119	39	40	62	56	55	98	21	105	36	21	28.4	29.4	59.5	-1	-1	-1
1/18/2019	3:07:45 PM	1	1414	144	119	39	40	63	56	55	98	21	106	36	21	28.4	29.4	59.5	-1	-1	-1
1/18/2019	3:07:45 PM	204	1415	144	119	39	40	62	56	54	99	21	106	35	21	28.4	29.4	59.5	-1	-1	-1
1/18/2019	3:07:45 PM	407	1416	145	119	39	40	63	56	55	98	21	106	36	21	28.4	29.4	59.5	-1	-1	-1
1/18/2019	3:07:45 PM	610	1417	144	119	39	40	62	56	54	99	21	106	35	21	28.4	29.4	59.5	-1	-1	-1
1/18/2019	3:07:45 PM	814	1418	144	119	39	40	62	56	55	99	21	106	35	21	28.4	29.4	59.5	-1	-1	-1
1/18/2019	3:07:46 PM	1	1419	145	119	39	40	62	56	55	99	21	106	36	21	28.4	29.4	59.5	-1	-1	-1
1/18/2019	3:07:46 PM	204	1420	144	119	39	40	62	56	55	99	21	106	36	21	28.4	29.4	59.5	-1	-1	-1
1/18/2019	3:07:46 PM	407	1421	144	119	39	40	62	56	54	100	21	107	35	21	28.4	29.4	59.5	-1	-1	-1
1/18/2019	3:07:46 PM	610	1422	144	119	39	40	62	56	55	99	21	107	35	21	28.4	29.4	59.5	-1	-1	-1
1/18/2019	3:07:46 PM	814	1423	144	119	39	40	62	56	54	100	21	107	35	21	28.4	29.4	59.5	-1	-1	-1
1/18/2019	3:07:47 PM	1	1424	144	119	40	40	62	56	55	100	21	107	35	21	28.4	29.3	75.3	-1	-1	-1
1/18/2019	3:07:47 PM	204	1425	144	119	39	40	62	56	54	100	21	107	35	21	28.4	29.3	75.3	-1	-1	-1
1/18/2019	3:07:47 PM	407	1426	144	118	40	40	62	56	54	100	21	107	35	21	28.4	29.3	75.3	-1	-1	-1
1/18/2019	3:07:47 PM	610	1427	144	118	39	40	62	56	55	100	21	107	35	21	28.4	29.3	75.3	-1	-1	-1
1/18/2019	3:07:47 PM	814	1428	144	119	39	40	62	56	54	100	21	107	35	21	28.4	29.3	75.3	-1	-1	-1
1/18/2019	3:07:48 PM	1	1429	144	118	40	40	62	56	55	100	21	107	35	21	28.4	29.3	75.3	-1	-1	-1
1/18/2019	3:07:48 PM	204	1430	144	119	39	40	62	56	54	101	21	107	35	21	28.4	29.3	75.3	-1	-1	-1
1/18/2019	3:07:48 PM	407	1431	145	119	40	40	62	56	55	101	21	107	35	21	28.4	29.3	75.3	-1	-1	-1
1/18/2019	3:07:48 PM	610	1432	144	119	39	40	62	56	55	101	21	107	35	21	28.4	29.3	75.3	-1	-1	-1
1/18/2019	3:07:48 PM	814	1433	145	119	39	40	62	56	54	101	21	107	35	21	28.4	29.3	75.3	-1	-1	-1
1/18/2019	3:07:49 PM	1	1434	145	119	39	40	62	56	55	101	21	107	35	21	28.4	29.3	75.3	-1	-1	-1
1/18/2019	3:07:49 PM	204	1435	145	119	40	40	62	56	54	101	21	108	35	21	28.4	29.3	75.3	-1	-1	-1
1/18/2019	3:07:49 PM	407	1436	144	119	39	40	63	56	55	101	21	107	35	21	28.4	29.3	75.3	-1	-1	-1
1/18/2019	3:07:49 PM	606	1437	145	119	39	40	63	57	54	101	21	107	35	21	28.4	29.3	75.3	-1	-1	-1
1/18/2019	3:07:49 PM	809	1438	145	119	40	40	63	56	55	101	21	107	35	21	28.4	29.3	75.3	-1	-1	-1
1/18/2019	3:07:50 PM	12	1439	144	118	39	40	63	56	55	101	21	107	35	21	28.4	29.3	75.3	-1	-1	-1
1/18/2019	3:07:50 PM	216	1440	145	118	40	40	63	56	55	101	21	108	35	21	28.4	29.3	75.3	-1	-1	-1
1/18/2019	3:07:50 PM	419	1441	144	119	40	40	63	56	55	102	21	107	36	21	28.4	29.3	75.3	-1	-1	-1
1/18/2019	3:07:50 PM	606	1442	145	118	40	40	63	56	55	102	21	108	35	21	28.4	29.3	75.3	-1	-1	-1
1/18/2019	3:07:50 PM	809	1443	144	118	39	40	63	56	55	102	21	107	35	21	28.4	29.3	75.3	-1	-1	-1
1/18/2019	3:07:51 PM	12	1444	144	118	39	40	63	57	55	102	21	108	35	21	28.4	29.3	75.3	-1	-1	-1
1/18/2019	3:07:51 PM	216	1445	144	118	40	40	63	56	55	102	21	108	35	21	28.4	29.3	75.3	-1	-1	-1
1/18/2019	3:07:51 PM	403	1446	144	118	39	40	63	57	55	102	21	108	35	21	28.4	29.3	75.3	-1	-1	-1
1/18/2019	3:07:51 PM	606	1447	144	118	40	40	63	56	55	102	21	108	35	21	28.4	29.3	75.3	-1	-1	-1
1/18/2019	3:07:51 PM	809	1448	144	118	39	40	63	56	55	102	21	108	35	21	28.4	29.3	75.3	-1	-1	-1
1/18/2019	3:07:52 PM	12	1449	144	118	39	40	63	56	55	102	21	108	35	21	28.4	29.3	75.3	-1	-1	-1
1/18/2019	3:07:52 PM	216	1450	145	118	39	40	63	56	55	102	21	108	35	21	28.4	29.3	75.3	-1	-1	-1
1/18/2019	3:07:52 PM	403	1451	145	118	39	40	63	56	55	103	21	109	35	21	28.4	29.3	75.3	-1	-1	-1
1/18/2019	3:07:52 PM	606	1452	145	118	39	40	63	56	55	102	21	109	35	21	28.4	29.3	75.3	-1	-1	-1
1/18/2019	3:07:52 PM	809	1453	145	118	39	40	63	56	55	102	21	109	35	21	28.4	29.3	75.3	-1	-1	-1
1/18/2019	3:07:53 PM	12	1454	145	118	39	40	63	57	55	103	21	109	35	21	28.4	29.3	75.3	-1	-1	-1
1/18/2019	3:07:53 PM	216	1455	146	118	40	40	63	56	55	102	21	109	35	21	28.4	29.3	75.3	-1	-1	-1
1/18/2019	3:07:53 PM	403	1456	145	119	39	40	63	57	55	102	21	109	35	21	28.4	29.3	75.3	-1	-1	-1
1/18/2019	3:07:53 PM	606	1457	146	119	39	40	63	57	55	103	21	109	35	21	28.4	29.3	75.3	-1	-1	-1
1/18/2019	3:07:53 PM	809	1458	146	118	40	40	63	56	55	102	21	109	35	21	28.4	29.3	75.3	-1	-1	-1
1/18/2019	3:07:54 PM	12	1459	146	119	39	40	63	57	55	102	21	109	35	21	28.4	29.3	75.3	-1	-1	-1
1/18/2019	3:07:54 PM	216	1460	146	119	39	40	63	57	55	103	21	110	35	21	28.4	29.3	75.3	-1	-1	-1
1/18/2019	3:07:54 PM	403	1461	146	119	40	40	63	56	55	102	21	110	35	21	28.4	29.3	75.3	-1	-1	-1
1/18/2019	3:07:54 PM	606	1462	146	119	39	40	63	56	55	102	21	109	35	21	28.4	29.3	75.3	-1	-1	-1
1/18/2019	3:07:54 PM	809	1463	146	119	39	40	63	56	55	102	20	110	35	21	28.4	29.3	75.3	-1	-1	-1
1/18/2019	3:07:55 PM	12	1464	146	119	40	40	63	56	55	102	21	110	35	21	28.4	29.3	75.3	-1	-1	-1
1/18/2019	3:07:55 PM	203	1465	146	119	39	40	63	57	54	102	21	109	35	21	28.4	29.3	75.3	-1	-1	-1
1/18/2019	3:07:55 PM	407	1466	147	119	40	40	63	56	55	102	21	109	35	21	28.5	29.3	93.9	-1	-1	-1
1/18/2019	3:07:55 PM	610	1467	146	120	39	40	62	56	55	102	21	109	35	21	28.5	29.3	93.9	-1	-1	-1
1/18/2019	3:07:55 PM	813	1468	147	119	40	40	63	56	55	102	21	110	35	21	28.5	29.3	93.9	-1	-1	-1
1/18/2019	3:07:56 PM	16	1469	147	119	40	40	63	56	55	102	21	109	35	21	28.5	29.3	93.9	-1	-1	-1
1/18/2019	3:07:56 PM	203	1470	147	119	40	40	63	56	54	102	21	109	35	21	28.5	29.3	93.9	-1	-1	-1
1/18/2019	3:07:56 PM	407	1471	146	119	40	40	63	56	55	102	21	109	35	21	28.5	29.3	93.9	-1	-1	-1
1/18/2019	3:07:56 PM	610	1472	146	119	39	40	62	57	54	102	21	110	35	21	28.5	29.3	93.9	-1	-1	-1
1/18/2019	3:07:56 PM	813	1473	146	119	40	40	63	56	55	102	21	110	35	21	28.5	29.3	93.9	-1	-1	-1
1/18/2019	3:07:57 PM	16	1474	146	120	40	40	63	56	55	102	21	109	35	21	28.5	29.3	93.9	-1	-1	-1
1/18/2019	3:07:57 PM	203	1475	146	119	40	40	63	56	54	102	21	109	35	21	28.5	29.3	93.9	-1	-1	-1
1/18/2019	3:07:57 PM	407	1476	146	119	40	40	63	56	55	101	21	109	35	21	28.5	29.3	93.9	-1	-1	-1
1/18/2019	3:07:57 PM	610	1477	145	119	39	40	63	56	55	101	21	109	35	21	28.5	29.3	93.9	-1	-1	-1
1/18/2019	3:07:57 PM	813	1478	146	119	39	40	63	57	55	102	21	110	35	21	28.5	29.3	93.9	-1	-1	-1
1/18/2019	3:07:58 PM	36	1479	146	119	40	40	63	57	55	101	21	109	35	21	28.5	29.3	93.9	-1	-1	-1
1/18/2019	3:07:58 PM	208	1480	146	119	39	40	62	57	55	101	20	109	34	21	28.5	29.3	93.9	-1	-1	-1
1/18/2019	3:07:58 PM	411	1481	146	119	40	40	63	56	55	101	21	110	35	22	28.5	29.3	93.9	-1	-1	-1
1/18/2019	3:07:58 PM	614	1482	146	119	40	40	63	56	55	101	21	110	35	21	28.5	29.3	93.9	-1	-1	-1
1/18/2019	3:07:58 PM	802	1483	146	119	40	40	63	56	55	101	21	109	35	21	28.5	29.3	93.9	-1	-1	-1
1/18/2019	3:07:59 PM	5	1484	145	119	40	40	63	57	55	102	21	109	35	21	28.5	29.3	93.9	-1	-1	-1
1/18/2019	3:07:59 PM	208	1485	145	119	39	40	62	57	54	102	21	109	35	21	28.5	29.3	93.9	-1	-1	-1
1/18/2019	3:07:59 PM	411	1486	146	119	40	40	63	56	55	101	21	109	35	21	28.5	29.3	93.9	-1	-1	-1
1/18/2019	3:07:59 PM	614	1487	145	119	40	40	63	56	55	101	21	108	35	21	28.5	29.3	93.9	-1	-1	-1
1/18/2019	3:07:59 PM	802	1488	146	119	40	40	63	57	55	101	21	108	35	21	28.5	29.3	93.9	-1	-1	-1
1/18/2019	3:08:00 PM	5	1489	145	119	40	40	63	57	55	100	21	108	35	21	28.5	29.3	93.9	-1	-1	-1
1/18/2019	3:08:00 PM	208	1490	145	119	39	40	62	57	54	100	21	108	35	21	28.5	29.3	93.9	-1	-1	-1
1/18/2019	3:08:00 PM	411	1491	146	118	40	41	63	57	55	101	21	108	35	21	28.5	29.3	93.9	-1	-1	-1
1/18/2019	3:08:00 PM	614	1492	145	118	40	40	63	56	55	100	21	107	35	21	28.5	29.3	93.9	-1	-1	-1
1/18/2019	3:08:00 PM	802	1493	145	119	40	41	63	57	54	101	21	108	35	21	28.5	29.3	93.9	-1	-1	-1
1/18/2019	3:08:01 PM	5	1494	145	118	40	40	63	57	55	100	21	107	35	21	28.5	29.3	93.9	-1	-1	-1
1/18/2019	3:08:01 PM	208	1495	145	119	39	40	62	57	54	100	21	107	35	21	28.5	29.3	93.9	-1	-1	-1
1/18/2019	3:08:01 PM	411	1496	145	118	40	40	63	56	54	100	21	107	35	21	28.5	29.3	93.9	-1	-1	-1
1/18/2019	3:08:01 PM	614	1497	145	119	40	40	63	57	55	100	21	107	35	21	28.5	29.3	93.9	-1	-1	-1
1/18/2019	3:08:01 PM	802	1498	145	118	40	40	63	57	55	100	21	108	35	21	28.5	29.3	93.9	-1	-1	-1
1/18/2019	3:08:02 PM	5	1499	145	119	40	40	63	57	55	100	21	107	35	21	28.5	29.3	93.9	-1	-1	-1
1/18/2019	3:08:02 PM	208	1500	145	119	39	40	62	57	54	100	21	107	35	21	28.5	29.3	93.9	-1	-1	-1
1/18/2019	3:08:02 PM	411	1501	146	118	40	40	63	57	54	100	21	107	35	21	28.5	29.3	93.9	-1	-1	-1
1/18/2019	3:08:02 PM	614	1502	145	119	40	40	63	57	55	100	21	106	35	21	28.5	29.3	93.9	-1	-1	-1
1/18/2019	3:08:02 PM	802	1503	146	119	40	40	63	57	55	100	21	107	35	21	28.5	29.3	93.9	-1	-1	-1
1/18/2019	3:08:03 PM	5	1504	145	119	39	40	63	57	55	99	21	106	35	21	28.5	29.3	93.9	-1	-1	-1
1/18/2019	3:08:03 PM	208	1505	145	119	39	40	63	57	54	100	20	106	35	21	28.5	29.3	93.9	-1	-1	-1
1/18/2019	3:08:03 PM	411	1506	145	119	40	40	63	56	55	99	21	106	35	21	28.5	29.3	93.9	-1	-1	-1
1/18/2019	3:08:03 PM	607	1507	145	119	39	40	63	57	55	99	21	106	35	21	28.5	29.3	93.9	-1	-1	-1
1/18/2019	3:08:03 PM	810	1508	145	119	39	40	63	57	55	99	21	106	35	21	28.5	29.2	58.5	-1	-1	-1
1/18/2019	3:08:04 PM	13	1509	145	118	40	40	63	56	55	99	21	106	35	21	28.5	29.2	58.5	-1	-1	-1
1/18/2019	3:08:04 PM	216	1510	145	119	39	40	63	57	55	99	21	106	35	21	28.5	29.2	58.5	-1	-1	-1
1/18/2019	3:08:04 PM	403	1511	145	118	40	40	63	56	55	99	21	106	35	21	28.5	29.2	58.5	-1	-1	-1
1/18/2019	3:08:04 PM	607	1512	144	118	39	40	63	56	55	99	21	106	35	21	28.5	29.2	58.5	-1	-1	-1
1/18/2019	3:08:04 PM	810	1513	145	118	39	40	63	57	55	100	21	106	35	21	28.5	29.2	58.5	-1	-1	-1
1/18/2019	3:08:05 PM	13	1514	144	118	40	40	63	56	55	99	21	106	35	21	28.5	29.2	58.5	-1	-1	-1
1/18/2019	3:08:05 PM	216	1515	144	118	39	40	63	57	55	100	21	106	35	21	28.5	29.2	58.5	-1	-1	-1
1/18/2019	3:08:05 PM	403	1516	144	118	40	40	63	56	55	99	21	106	35	21	28.5	29.2	58.5	-1	-1	-1
1/18/2019	3:08:05 PM	607	1517	144	118	39	40	63	56	55	99	21	106	36	21	28.5	29.2	58.5	-1	-1	-1
1/18/2019	3:08:05 PM	810	1518	144	118	39	40	63	57	55	100	21	107	35	21	28.5	29.2	58.5	-1	-1	-1
1/18/2019	3:08:06 PM	13	1519	144	118	40	40	63	56	55	100	21	106	35	21	28.5	29.2	58.5	-1	-1	-1
1/18/2019	3:08:06 PM	216	1520	143	118	39	40	63	57	55	99	21	106	35	21	28.5	29.2	58.5	-1	-1	-1
1/18/2019	3:08:06 PM	403	1521	143	117	39	40	63	56	55	100	21	107	35	21	28.5	29.2	58.5	-1	-1	-1
1/18/2019	3:08:06 PM	607	1522	144	117	40	40	63	56	55	100	21	107	35	21	28.5	29.2	58.5	-1	-1	-1
1/18/2019	3:08:06 PM	810	1523	143	118	40	40	63	56	55	100	21	107	35	21	28.5	29.2	58.5	-1	-1	-1
1/18/2019	3:08:07 PM	13	1524	143	118	39	40	63	57	55	100	21	107	35	21	28.5	29.2	58.5	-1	-1	-1
1/18/2019	3:08:07 PM	216	1525	143	117	40	40	63	57	55	100	20	107	35	21	28.5	29.2	58.5	-1	-1	-1
1/18/2019	3:08:07 PM	403	1526	143	117	39	40	63	57	55	100	21	107	35	21	28.5	29.2	58.5	-1	-1	-1
1/18/2019	3:08:07 PM	607	1527	143	117	40	40	63	56	55	100	21	107	35	21	28.5	29.2	58.5	-1	-1	-1
1/18/2019	3:08:07 PM	810	1528	143	117	39	40	63	57	55	100	21	107	35	21	28.5	29.2	58.5	-1	-1	-1
1/18/2019	3:08:08 PM	13	1529	143	117	40	40	63	56	55	100	21	107	35	21	28.5	29.2	58.5	-1	-1	-1
1/18/2019	3:08:08 PM	216	1530	143	117	39	40	63	57	55	101	21	108	35	21	28.5	29.2	58.5	-1	-1	-1
1/18/2019	3:08:08 PM	403	1531	143	117	39	40	63	56	55	100	21	107	35	21	28.5	29.2	58.5	-1	-1	-1
1/18/2019	3:08:08 PM	607	1532	143	117	39	40	63	57	55	101	20	107	35	21	28.5	29.2	58.5	-1	-1	-1
1/18/2019	3:08:08 PM	810	1533	143	118	40	40	63	57	55	101	21	107	35	21	28.5	29.2	58.5	-1	-1	-1
1/18/2019	3:08:09 PM	13	1534	144	117	40	40	63	57	55	101	21	108	35	21	28.5	29.2	58.5	-1	-1	-1
1/18/2019	3:08:09 PM	216	1535	143	117	39	40	63	57	55	101	21	107	35	21	28.5	29.2	58.5	-1	-1	-1
1/18/2019	3:08:09 PM	403	1536	144	117	40	40	63	56	55	100	21	107	35	21	28.5	29.2	58.5	-1	-1	-1
1/18/2019	3:08:09 PM	607	1537	144	117	39	40	63	57	55	101	21	107	35	21	28.5	29.2	58.5	-1	-1	-1
1/18/2019	3:08:09 PM	810	1538	144	117	40	40	63	57	55	100	21	106	35	21	28.5	29.2	58.5	-1	-1	-1
1/18/2019	3:08:10 PM	13	1539	144	117	40	40	63	57	55	100	21	106	35	21	28.5	29.2	58.5	-1	-1	-1
1/18/2019	3:08:10 PM	216	1540	144	117	40	40	64	57	55	100	21	106	35	21	28.5	29.2	58.5	-1	-1	-1
1/18/2019	3:08:10 PM	403	1541	144	117	40	40	64	56	56	99	21	105	35	21	28.5	29.2	58.5	-1	-1	-1
1/18/2019	3:08:10 PM	607	1542	144	117	39	40	64	57	55	100	20	105	35	21	28.5	29.2	58.5	-1	-1	-1
1/18/2019	3:08:10 PM	810	1543	144	118	40	41	64	57	55	99	21	105	35	21	28.5	29.2	58.5	-1	-1	-1
1/18/2019	3:08:11 PM	13	1544	144	117	40	40	64	56	56	99	21	105	35	21	28.5	29.2	58.5	-1	-1	-1
1/18/2019	3:08:11 PM	216	1545	144	118	40	40	64	57	55	99	21	105	35	21	28.5	29.2	58.5	-1	-1	-1
1/18/2019	3:08:11 PM	403	1546	144	117	39	41	63	57	55	99	21	105	35	21	28.5	29.2	58.5	-1	-1	-1
1/18/2019	3:08:11 PM	607	1547	144	117	40	40	64	56	55	98	21	104	35	21	28.5	29.2	58.5	-1	-1	-1
1/18/2019	3:08:11 PM	810	1548	144	118	40	40	63	57	55	99	21	104	35	21	28.5	29.2	58.5	-1	-1	-1
1/18/2019	3:08:12 PM	13	1549	144	118	40	40	64	57	55	98	21	104	35	21	28.5	29.2	58.5	-1	-1	-1
1/18/2019	3:08:12 PM	216	1550	144	118	40	40	63	57	55	98	21	104	35	21	28.5	29.1	97.9	-1	-1	-1
1/18/2019	3:08:12 PM	403	1551	144	118	39	40	63	57	55	99	21	104	35	21	28.5	29.1	97.9	-1	-1	-1
1/18/2019	3:08:12 PM	607	1552	144	118	40	40	63	57	55	98	21	104	35	21	28.5	29.1	97.9	-1	-1	-1
1/18/2019	3:08:12 PM	810	1553	144	118	40	40	63	57	54	98	21	104	35	21	28.5	29.1	97.9	-1	-1	-1
1/18/2019	3:08:13 PM	13	1554	144	118	40	41	63	57	55	98	21	104	35	21	28.5	29.1	97.9	-1	-1	-1
1/18/2019	3:08:13 PM	216	1555	144	118	39	40	63	57	54	98	21	104	35	21	28.5	29.1	97.9	-1	-1	-1
1/18/2019	3:08:13 PM	403	1556	144	118	39	41	63	57	54	98	21	104	35	21	28.5	29.1	97.9	-1	-1	-1
1/18/2019	3:08:13 PM	607	1557	144	118	40	40	63	56	55	98	21	104	35	21	28.5	29.1	97.9	-1	-1	-1
1/18/2019	3:08:13 PM	810	1558	144	118	40	40	63	57	54	98	21	104	35	21	28.5	29.1	97.9	-1	-1	-1
1/18/2019	3:08:14 PM	13	1559	144	118	39	41	63	57	54	98	21	104	35	21	28.5	29.1	97.9	-1	-1	-1
1/18/2019	3:08:14 PM	216	1560	144	118	40	40	63	56	55	98	21	103	35	21	28.5	29.1	97.9	-1	-1	-1
1/18/2019	3:08:14 PM	403	1561	144	118	40	40	63	57	54	98	21	103	35	21	28.5	29.1	97.9	-1	-1	-1
1/18/2019	3:08:14 PM	607	1562	144	118	40	40	63	56	54	98	21	103	35	21	28.5	29.1	97.9	-1	-1	-1
1/18/2019	3:08:14 PM	810	1563	144	118	40	41	63	57	54	98	20	103	35	21	28.5	29.1	97.9	-1	-1	-1
1/18/2019	3:08:15 PM	13	1564	144	118	39	41	63	57	55	98	21	102	35	21	28.5	29.1	97.9	-1	-1	-1
1/18/2019	3:08:15 PM	216	1565	144	118	40	40	63	56	54	98	20	103	35	21	28.5	29.1	97.9	-1	-1	-1
1/18/2019	3:08:15 PM	403	1566	144	118	40	40	63	57	55	98	21	103	34	21	28.5	29.1	97.9	-1	-1	-1
1/18/2019	3:08:15 PM	607	1567	144	118	40	40	63	56	55	98	21	102	35	21	28.5	29.1	97.9	-1	-1	-1
1/18/2019	3:08:15 PM	810	1568	144	118	40	40	63	57	55	98	21	103	35	21	28.5	29.1	97.9	-1	-1	-1
1/18/2019	3:08:16 PM	13	1569	144	118	40	40	63	56	55	98	21	102	35	21	28.5	29.1	97.9	-1	-1	-1
1/18/2019	3:08:16 PM	216	1570	144	118	40	40	63	57	54	98	21	103	35	21	28.5	29.1	97.9	-1	-1	-1
1/18/2019	3:08:16 PM	403	1571	144	118	40	41	63	57	54	98	20	102	35	21	28.5	29.1	97.9	-1	-1	-1
1/18/2019	3:08:16 PM	607	1572	144	118	40	40	63	56	55	98	21	102	35	21	28.5	29.1	97.9	-1	-1	-1
1/18/2019	3:08:16 PM	810	1573	144	118	39	41	63	57	54	98	21	103	35	21	28.5	29.1	97.9	-1	-1	-1
1/18/2019	3:08:17 PM	13	1574	144	118	40	41	63	56	55	98	21	102	35	21	28.5	29.1	97.9	-1	-1	-1
1/18/2019	3:08:17 PM	216	1575	144	118	40	40	63	56	54	98	21	103	35	21	28.5	29.1	97.9	-1	-1	-1
1/18/2019	3:08:17 PM	403	1576	144	118	40	41	63	57	54	98	21	102	35	21	28.5	29.1	97.9	-1	-1	-1
1/18/2019	3:08:17 PM	607	1577	145	118	40	40	63	56	54	98	21	102	34	21	28.5	29.1	97.9	-1	-1	-1
1/18/2019	3:08:17 PM	810	1578	145	118	40	41	63	57	54	98	21	102	35	21	28.5	29.1	97.9	-1	-1	-1
1/18/2019	3:08:18 PM	13	1579	145	118	40	40	63	56	55	97	21	102	35	21	28.5	29.1	97.9	-1	-1	-1
1/18/2019	3:08:18 PM	216	1580	144	118	39	41	63	57	54	97	21	102	35	21	28.5	29.1	97.9	-1	-1	-1
1/18/2019	3:08:18 PM	403	1581	144	118	40	40	63	56	54	97	21	102	35	21	28.5	29.1	97.9	-1	-1	-1
1/18/2019	3:08:18 PM	607	1582	144	118	40	41	63	57	54	98	21	102	35	21	28.5	29.1	97.9	-1	-1	-1
1/18/2019	3:08:18 PM	810	1583	145	118	40	41	63	56	55	97	21	102	35	21	28.5	29.1	97.9	-1	-1	-1
1/18/2019	3:08:19 PM	13	1584	144	118	40	41	63	56	54	97	21	102	35	21	28.5	29.1	97.9	-1	-1	-1
1/18/2019	3:08:19 PM	216	1585	145	118	40	40	63	56	54	97	21	102	34	21	28.5	29.1	97.9	-1	-1	-1
1/18/2019	3:08:19 PM	403	1586	144	118	40	40	63	56	54	97	21	102	34	21	28.5	29.1	97.9	-1	-1	-1
1/18/2019	3:08:19 PM	607	1587	144	118	40	40	63	56	54	97	21	101	35	21	28.5	29.1	97.9	-1	-1	-1
1/18/2019	3:08:19 PM	810	1588	144	118	40	41	63	57	54	97	21	101	35	21	28.5	29.1	97.9	-1	-1	-1
1/18/2019	3:08:20 PM	13	1589	144	118	40	41	63	56	54	97	21	100	34	21	28.5	29.1	97.9	-1	-1	-1
1/18/2019	3:08:20 PM	216	1590	144	117	40	40	63	56	54	97	21	101	34	21	28.5	29.1	97.9	-1	-1	-1
1/18/2019	3:08:20 PM	403	1591	144	117	40	40	63	56	53	97	20	100	34	21	28.5	29.1	97.9	-1	-1	-1
1/18/2019	3:08:20 PM	607	1592	144	118	40	41	63	56	54	96	21	100	35	21	28.5	29.1	63.8	-1	-1	-1
1/18/2019	3:08:20 PM	810	1593	144	117	40	40	63	56	54	96	21	99	35	21	28.5	29.1	63.8	-1	-1	-1
1/18/2019	3:08:21 PM	13	1594	144	118	40	41	63	56	53	95	21	98	35	21	28.5	29.1	63.8	-1	-1	-1
1/18/2019	3:08:21 PM	216	1595	144	118	40	40	63	56	54	95	21	98	35	21	28.5	29.1	63.8	-1	-1	-1
1/18/2019	3:08:21 PM	403	1596	144	118	40	40	63	56	54	95	21	98	34	21	28.5	29.1	63.8	-1	-1	-1
1/18/2019	3:08:21 PM	607	1597	144	118	40	40	63	56	55	95	21	99	35	21	28.5	29.1	63.8	-1	-1	-1
1/18/2019	3:08:21 PM	810	1598	145	118	40	41	63	56	54	96	21	99	35	21	28.5	29.1	63.8	-1	-1	-1
1/18/2019	3:08:22 PM	13	1599	144	118	40	41	63	56	55	96	21	99	35	21	28.5	29.1	63.8	-1	-1	-1
1/18/2019	3:08:22 PM	216	1600	145	118	40	40	63	56	54	96	21	100	35	21	28.5	29.1	63.8	-1	-1	-1
1/18/2019	3:08:22 PM	403	1601	144	118	40	41	63	56	55	96	21	100	35	21	28.5	29.1	63.8	-1	-1	-1
1/18/2019	3:08:22 PM	607	1602	145	118	40	40	64	56	55	96	21	100	35	21	28.5	29.1	63.8	-1	-1	-1
1/18/2019	3:08:22 PM	810	1603	145	118	40	41	63	56	54	97	21	101	35	21	28.5	29.1	63.8	-1	-1	-1
1/18/2019	3:08:23 PM	13	1604	145	118	40	40	63	56	54	96	21	101	35	21	28.5	29.1	63.8	-1	-1	-1
1/18/2019	3:08:23 PM	216	1605	145	118	40	41	63	56	54	97	21	101	35	21	28.5	29.1	63.8	-1	-1	-1
1/18/2019	3:08:23 PM	403	1606	145	118	40	41	63	56	54	97	21	101	35	21	28.5	29.1	63.8	-1	-1	-1
1/18/2019	3:08:23 PM	607	1607	145	118	40	40	63	56	54	97	21	101	34	21	28.5	29.1	63.8	-1	-1	-1
1/18/2019	3:08:23 PM	810	1608	145	119	40	41	63	56	54	97	21	101	35	21	28.5	29.1	63.8	-1	-1	-1
1/18/2019	3:08:24 PM	13	1609	145	118	40	40	63	56	54	97	20	102	34	21	28.5	29.1	63.8	-1	-1	-1
1/18/2019	3:08:24 PM	203	1610	145	118	40	41	63	56	55	97	20	102	35	21	28.5	29.1	63.8	-1	-1	-1
1/18/2019	3:08:24 PM	406	1611	145	118	40	41	63	56	55	97	21	102	35	21	28.5	29.1	63.8	-1	-1	-1
1/18/2019	3:08:24 PM	609	1612	145	119	40	41	63	56	55	98	21	102	35	21	28.5	29.1	63.8	-1	-1	-1
1/18/2019	3:08:24 PM	812	1613	145	119	40	40	63	56	55	97	21	102	35	21	28.5	29.1	63.8	-1	-1	-1
1/18/2019	3:08:25 PM	16	1614	145	119	40	41	63	56	55	98	21	102	35	21	28.5	29.1	63.8	-1	-1	-1
1/18/2019	3:08:25 PM	203	1615	145	119	40	41	63	56	55	97	21	102	35	21	28.5	29.1	63.8	-1	-1	-1
1/18/2019	3:08:25 PM	406	1616	145	119	40	41	63	56	55	98	21	102	35	20	28.5	29.1	63.8	-1	-1	-1
1/18/2019	3:08:25 PM	609	1617	146	119	40	41	63	56	55	98	21	103	35	21	28.5	29.1	63.8	-1	-1	-1
1/18/2019	3:08:25 PM	812	1618	146	119	40	41	63	56	55	98	21	103	35	20	28.5	29.1	63.8	-1	-1	-1
1/18/2019	3:08:26 PM	16	1619	146	119	40	41	63	56	55	99	20	104	35	21	28.5	29.1	63.8	-1	-1	-1
1/18/2019	3:08:26 PM	203	1620	146	119	40	41	63	57	56	99	21	104	35	21	28.5	29.1	63.8	-1	-1	-1
1/18/2019	3:08:26 PM	406	1621	147	119	40	41	64	56	56	99	21	104	35	21	28.5	29.1	63.8	-1	-1	-1
1/18/2019	3:08:26 PM	609	1622	147	120	40	41	64	57	56	100	20	104	35	21	28.5	29.1	63.8	-1	-1	-1
1/18/2019	3:08:26 PM	812	1623	147	120	40	41	64	57	56	100	21	105	35	20	28.5	29.1	63.8	-1	-1	-1
1/18/2019	3:08:27 PM	16	1624	148	120	40	41	64	57	56	100	21	105	34	21	28.5	29.1	63.8	-1	-1	-1
1/18/2019	3:08:27 PM	203	1625	148	120	40	41	64	57	55	101	21	105	35	21	28.5	29.1	63.8	-1	-1	-1
1/18/2019	3:08:27 PM	406	1626	148	121	40	41	64	57	56	101	21	105	35	21	28.5	29.1	63.8	-1	-1	-1
1/18/2019	3:08:27 PM	609	1627	149	121	40	41	64	57	56	101	21	105	34	21	28.5	29.1	63.8	-1	-1	-1
1/18/2019	3:08:27 PM	812	1628	148	121	40	41	64	57	56	101	21	105	35	21	28.5	29.1	63.8	-1	-1	-1
1/18/2019	3:08:28 PM	16	1629	149	121	40	41	64	57	56	101	21	105	34	21	28.5	29.1	63.8	-1	-1	-1
1/18/2019	3:08:28 PM	203	1630	149	122	40	41	64	57	56	101	21	105	35	21	28.5	29.1	63.8	-1	-1	-1
1/18/2019	3:08:28 PM	406	1631	149	122	40	41	64	57	56	102	21	105	35	21	28.5	29.1	63.8	-1	-1	-1
1/18/2019	3:08:28 PM	609	1632	149	123	40	41	64	58	56	102	21	105	35	21	28.5	29.1	63.8	-1	-1	-1
1/18/2019	3:08:28 PM	812	1633	149	123	40	41	65	57	57	102	21	105	35	21	28.5	29.1	63.8	-1	-1	-1
1/18/2019	3:08:29 PM	16	1634	149	123	40	41	64	58	56	103	21	106	35	21	28.5	29.0	70.6	-1	-1	-1
1/18/2019	3:08:29 PM	203	1635	150	123	40	41	65	57	57	103	21	106	35	21	28.5	29.0	70.6	-1	-1	-1
1/18/2019	3:08:29 PM	406	1636	150	124	40	41	64	58	57	104	21	107	35	21	28.5	29.0	70.6	-1	-1	-1
1/18/2019	3:08:29 PM	609	1637	150	124	40	41	65	57	57	104	21	107	35	21	28.5	29.0	70.6	-1	-1	-1
1/18/2019	3:08:29 PM	812	1638	151	124	40	41	65	58	57	104	21	107	35	21	28.5	29.0	70.6	-1	-1	-1
1/18/2019	3:08:30 PM	16	1639	151	125	40	41	65	58	58	104	21	107	35	21	28.5	29.0	70.6	-1	-1	-1
1/18/2019	3:08:30 PM	203	1640	151	125	40	41	65	58	57	104	21	108	35	21	28.5	29.0	70.6	-1	-1	-1
1/18/2019	3:08:30 PM	406	1641	152	125	40	41	65	58	58	104	21	108	35	21	28.5	29.0	70.6	-1	-1	-1
1/18/2019	3:08:30 PM	609	1642	152	125	40	42	65	58	57	105	21	109	35	21	28.5	29.0	70.6	-1	-1	-1
1/18/2019	3:08:30 PM	812	1643	153	125	41	41	65	58	58	104	21	109	35	22	28.5	29.0	70.6	-1	-1	-1
1/18/2019	3:08:31 PM	16	1644	153	126	40	42	65	58	58	105	21	110	35	21	28.5	29.0	70.6	-1	-1	-1
1/18/2019	3:08:31 PM	203	1645	153	126	41	41	66	58	58	105	21	110	35	21	28.5	29.0	70.6	-1	-1	-1
1/18/2019	3:08:31 PM	406	1646	153	126	40	42	65	58	58	105	21	111	35	21	28.5	29.0	70.6	-1	-1	-1
1/18/2019	3:08:31 PM	609	1647	153	125	40	41	65	58	57	105	21	111	35	21	28.5	29.0	70.6	-1	-1	-1
1/18/2019	3:08:31 PM	812	1648	153	125	40	41	66	58	58	105	21	111	35	21	28.5	29.0	70.6	-1	-1	-1
1/18/2019	3:08:32 PM	16	1649	153	126	40	42	65	58	57	105	21	111	35	20	28.5	29.0	70.6	-1	-1	-1
1/18/2019	3:08:32 PM	203	1650	153	125	41	41	66	58	58	105	21	112	35	21	28.5	29.0	70.6	-1	-1	-1
1/18/2019	3:08:32 PM	406	1651	153	126	40	41	65	58	58	105	21	111	35	20	28.5	29.0	70.6	-1	-1	-1
1/18/2019	3:08:32 PM	609	1652	153	126	40	41	65	58	57	105	21	112	35	20	28.5	29.0	70.6	-1	-1	-1
1/18/2019	3:08:32 PM	812	1653	153	125	41	41	65	58	58	105	21	112	35	21	28.5	29.0	70.6	-1	-1	-1
1/18/2019	3:08:33 PM	16	1654	153	125	40	41	65	58	57	105	21	112	35	21	28.5	29.0	70.6	-1	-1	-1
1/18/2019	3:08:33 PM	203	1655	153	126	40	42	65	58	57	105	21	112	35	21	28.5	29.0	70.6	-1	-1	-1
1/18/2019	3:08:33 PM	406	1656	153	125	40	41	65	58	57	105	21	112	35	21	28.5	29.0	70.6	-1	-1	-1
1/18/2019	3:08:33 PM	609	1657	153	126	40	42	65	58	57	104	21	111	35	21	28.5	29.0	70.6	-1	-1	-1
1/18/2019	3:08:33 PM	814	1658	153	125	41	41	65	58	57	104	21	111	35	21	28.5	29.0	70.6	-1	-1	-1
1/18/2019	3:08:34 PM	2	1659	153	126	40	42	65	58	57	105	21	111	35	21	28.5	29.0	70.6	-1	-1	-1
1/18/2019	3:08:34 PM	205	1660	153	126	41	41	66	58	58	105	21	112	35	21	28.5	29.0	70.6	-1	-1	-1
1/18/2019	3:08:34 PM	408	1661	153	126	40	42	65	58	57	105	21	112	35	21	28.5	29.0	70.6	-1	-1	-1
1/18/2019	3:08:34 PM	611	1662	154	126	40	41	65	58	58	105	21	112	35	21	28.5	29.0	70.6	-1	-1	-1
1/18/2019	3:08:34 PM	814	1663	154	126	40	42	65	59	57	106	21	113	35	21	28.5	29.0	70.6	-1	-1	-1
1/18/2019	3:08:35 PM	2	1664	154	126	40	42	66	58	58	106	21	113	35	21	28.5	29.0	70.6	-1	-1	-1
1/18/2019	3:08:35 PM	205	1665	155	126	41	42	66	58	58	106	21	113	35	21	28.5	29.0	70.6	-1	-1	-1
1/18/2019	3:08:35 PM	408	1666	154	127	40	42	66	58	58	107	21	113	35	21	28.5	29.0	70.6	-1	-1	-1
1/18/2019	3:08:35 PM	611	1667	155	127	40	42	65	59	58	107	21	114	35	21	28.5	29.0	70.6	-1	-1	-1
1/18/2019	3:08:35 PM	814	1668	155	127	41	42	66	59	58	107	21	114	35	21	28.5	29.0	70.6	-1	-1	-1
1/18/2019	3:08:36 PM	2	1669	156	128	41	42	66	58	58	108	21	114	35	21	28.5	29.0	70.6	-1	-1	-1
1/18/2019	3:08:36 PM	205	1670	155	128	40	42	66	59	58	108	21	114	35	21	28.5	29.0	70.6	-1	-1	-1
1/18/2019	3:08:36 PM	408	1671	156	128	41	41	66	59	58	108	21	115	35	21	28.5	29.0	70.6	-1	-1	-1
1/18/2019	3:08:36 PM	611	1672	156	129	40	42	65	59	58	108	21	115	35	21	28.5	29.0	70.6	-1	-1	-1
1/18/2019	3:08:36 PM	814	1673	156	129	41	42	66	59	58	108	21	114	35	21	28.5	29.0	70.6	-1	-1	-1
1/18/2019	3:08:37 PM	2	1674	156	129	41	42	66	59	58	109	21	115	35	21	28.5	29.0	70.6	-1	-1	-1
1/18/2019	3:08:37 PM	205	1675	156	129	41	42	66	59	58	109	21	115	36	21	28.5	29.0	70.6	-1	-1	-1
1/18/2019	3:08:37 PM	408	1676	156	129	40	42	66	59	58	109	21	115	35	21	28.5	29.0	72.4	-1	-1	-1
1/18/2019	3:08:37 PM	611	1677	156	129	41	42	66	59	58	108	21	114	35	20	28.5	29.0	72.4	-1	-1	-1
1/18/2019	3:08:37 PM	814	1678	156	129	41	42	66	59	58	108	21	115	35	21	28.5	29.0	72.4	-1	-1	-1
1/18/2019	3:08:38 PM	2	1679	156	130	40	42	66	59	58	108	21	114	35	21	28.5	29.0	72.4	-1	-1	-1
1/18/2019	3:08:38 PM	205	1680	156	129	41	42	66	59	58	108	21	114	35	21	28.5	29.0	72.4	-1	-1	-1
1/18/2019	3:08:38 PM	408	1681	156	130	40	42	66	59	58	108	21	114	35	21	28.5	29.0	72.4	-1	-1	-1
1/18/2019	3:08:38 PM	611	1682	156	129	40	42	66	59	58	108	21	114	35	21	28.5	29.0	72.4	-1	-1	-1
1/18/2019	3:08:38 PM	814	1683	156	130	40	42	66	59	58	108	21	113	35	21	28.5	29.0	72.4	-1	-1	-1
1/18/2019	3:08:39 PM	2	1684	156	129	41	42	66	59	58	108	21	114	35	21	28.5	29.0	72.4	-1	-1	-1
1/18/2019	3:08:39 PM	205	1685	156	130	40	42	66	59	58	108	21	113	35	21	28.5	29.0	72.4	-1	-1	-1
1/18/2019	3:08:39 PM	408	1686	156	129	41	42	66	59	58	108	21	113	35	21	28.5	29.0	72.4	-1	-1	-1
1/18/2019	3:08:39 PM	611	1687	156	129	40	42	66	59	58	108	21	113	35	21	28.5	29.0	72.4	-1	-1	-1
1/18/2019	3:08:39 PM	814	1688	156	129	41	42	66	59	58	107	21	113	35	21	28.5	29.0	72.4	-1	-1	-1
1/18/2019	3:08:40 PM	2	1689	156	129	41	42	66	59	58	107	21	113	35	21	28.5	29.0	72.4	-1	-1	-1
1/18/2019	3:08:40 PM	205	1690	156	129	40	42	66	59	58	107	21	112	35	21	28.5	29.0	72.4	-1	-1	-1
1/18/2019	3:08:40 PM	408	1691	156	129	41	41	66	59	58	107	21	112	35	21	28.5	29.0	72.4	-1	-1	-1
1/18/2019	3:08:40 PM	611	1692	156	129	40	42	66	59	58	107	21	113	35	20	28.5	29.0	72.4	-1	-1	-1
1/18/2019	3:08:40 PM	814	1693	156	128	41	42	66	59	58	107	21	113	35	21	28.5	29.0	72.4	-1	-1	-1
1/18/2019	3:08:41 PM	2	1694	156	129	40	42	66	59	58	107	21	114	35	21	28.5	29.0	72.4	-1	-1	-1
1/18/2019	3:08:41 PM	205	1695	156	129	41	42	66	59	58	107	21	113	36	21	28.5	29.0	72.4	-1	-1	-1
1/18/2019	3:08:41 PM	408	1696	156	128	40	42	66	59	58	107	21	114	35	21	28.5	29.0	72.4	-1	-1	-1
1/18/2019	3:08:41 PM	611	1697	155	128	40	42	66	59	58	107	21	113	35	21	28.5	29.0	72.4	-1	-1	-1
1/18/2019	3:08:41 PM	814	1698	156	128	41	42	66	59	58	107	21	113	35	21	28.5	29.0	72.4	-1	-1	-1
1/18/2019	3:08:42 PM	2	1699	155	128	40	42	66	59	58	107	21	113	35	21	28.5	29.0	72.4	-1	-1	-1
1/18/2019	3:08:42 PM	205	1700	156	128	41	42	66	59	58	106	21	112	35	21	28.5	29.0	72.4	-1	-1	-1
1/18/2019	3:08:42 PM	408	1701	155	128	40	42	66	59	58	106	21	112	35	20	28.5	29.0	72.4	-1	-1	-1
1/18/2019	3:08:42 PM	611	1702	156	128	41	42	66	59	58	105	21	111	35	20	28.5	29.0	72.4	-1	-1	-1
1/18/2019	3:08:42 PM	814	1703	156	128	40	42	66	59	58	106	21	111	35	21	28.5	29.0	72.4	-1	-1	-1
1/18/2019	3:08:43 PM	2	1704	156	128	40	42	66	59	58	105	21	111	35	21	28.5	29.0	72.4	-1	-1	-1
1/18/2019	3:08:43 PM	205	1705	156	128	41	42	66	59	58	106	21	111	35	21	28.5	29.0	72.4	-1	-1	-1
1/18/2019	3:08:43 PM	408	1706	156	128	41	42	67	58	59	105	21	110	35	21	28.5	29.0	72.4	-1	-1	-1
1/18/2019	3:08:43 PM	611	1707	156	128	40	42	66	59	59	105	21	111	35	21	28.5	29.0	72.4	-1	-1	-1
1/18/2019	3:08:43 PM	814	1708	156	128	41	42	67	59	59	105	21	111	35	21	28.5	29.0	72.4	-1	-1	-1
1/18/2019	3:08:44 PM	2	1709	157	128	41	42	67	59	59	105	21	111	35	21	28.5	29.0	72.4	-1	-1	-1
1/18/2019	3:08:44 PM	205	1710	157	129	41	42	67	59	60	105	21	111	35	21	28.5	29.0	72.4	-1	-1	-1
1/18/2019	3:08:44 PM	408	1711	157	129	41	42	66	59	59	105	21	112	35	21	28.5	29.0	72.4	-1	-1	-1
1/18/2019	3:08:44 PM	611	1712	157	129	41	42	67	59	60	105	21	112	35	21	28.5	29.0	72.4	-1	-1	-1
1/18/2019	3:08:44 PM	814	1713	157	129	41	42	66	59	60	105	21	112	36	21	28.5	29.0	72.4	-1	-1	-1
1/18/2019	3:08:45 PM	2	1714	157	129	41	42	67	59	60	105	21	112	35	21	28.5	29.0	72.4	-1	-1	-1
1/18/2019	3:08:45 PM	205	1715	156	129	40	42	67	59	60	105	21	112	35	21	28.5	29.0	72.4	-1	-1	-1
1/18/2019	3:08:45 PM	408	1716	157	129	40	42	66	59	59	105	21	113	35	21	28.5	29.0	72.4	-1	-1	-1
1/18/2019	3:08:45 PM	611	1717	156	129	40	42	66	59	59	105	21	113	35	20	28.5	29.0	72.4	-1	-1	-1
1/18/2019	3:08:45 PM	814	1718	156	129	41	42	67	59	60	105	21	113	35	21	28.5	28.9	70.4	-1	-1	-1
1/18/2019	3:08:46 PM	2	1719	156	128	41	42	66	58	60	105	21	113	35	21	28.5	28.9	70.4	-1	-1	-1
1/18/2019	3:08:46 PM	205	1720	155	128	40	42	67	58	59	105	21	112	35	21	28.5	28.9	70.4	-1	-1	-1
1/18/2019	3:08:46 PM	408	1721	156	128	41	42	66	58	59	105	21	112	35	21	28.5	28.9	70.4	-1	-1	-1
1/18/2019	3:08:46 PM	611	1722	155	128	40	42	66	59	59	105	21	112	35	21	28.5	28.9	70.4	-1	-1	-1
1/18/2019	3:08:46 PM	814	1723	155	128	41	42	66	58	60	105	21	112	35	21	28.5	28.9	70.4	-1	-1	-1
1/18/2019	3:08:47 PM	2	1724	155	128	41	42	66	59	59	105	21	112	35	21	28.5	28.9	70.4	-1	-1	-1
1/18/2019	3:08:47 PM	205	1725	154	128	41	42	66	58	60	105	21	111	35	21	28.5	28.9	70.4	-1	-1	-1
1/18/2019	3:08:47 PM	408	1726	155	128	41	42	66	58	59	105	21	111	35	21	28.5	28.9	70.4	-1	-1	-1
1/18/2019	3:08:47 PM	611	1727	154	128	40	42	66	58	60	105	21	111	35	21	28.5	28.9	70.4	-1	-1	-1
1/18/2019	3:08:47 PM	814	1728	155	128	40	42	66	59	59	105	21	112	35	21	28.5	28.9	70.4	-1	-1	-1
1/18/2019	3:08:48 PM	2	1729	155	128	41	42	66	59	59	105	21	112	35	21	28.5	28.9	70.4	-1	-1	-1
1/18/2019	3:08:48 PM	205	1730	155	128	41	42	66	58	59	105	21	112	35	21	28.5	28.9	70.4	-1	-1	-1
1/18/2019	3:08:48 PM	408	1731	155	128	40	42	66	58	59	104	21	112	35	21	28.5	28.9	70.4	-1	-1	-1
1/18/2019	3:08:48 PM	611	1732	155	128	41	42	66	58	59	104	21	112	35	21	28.5	28.9	70.4	-1	-1	-1
1/18/2019	3:08:48 PM	814	1733	155	128	41	42	66	59	59	104	21	112	35	21	28.5	28.9	70.4	-1	-1	-1
1/18/2019	3:08:49 PM	2	1734	155	128	41	42	66	58	59	104	21	112	35	21	28.5	28.9	70.4	-1	-1	-1
1/18/2019	3:08:49 PM	205	1735	155	128	40	42	66	59	59	104	21	112	35	21	28.5	28.9	70.4	-1	-1	-1
1/18/2019	3:08:49 PM	408	1736	155	128	41	42	66	58	59	104	21	111	35	21	28.5	28.9	70.4	-1	-1	-1
1/18/2019	3:08:49 PM	611	1737	155	127	40	42	66	59	58	104	21	112	35	21	28.5	28.9	70.4	-1	-1	-1
1/18/2019	3:08:49 PM	814	1738	155	128	41	42	66	58	59	104	21	111	35	21	28.5	28.9	70.4	-1	-1	-1
1/18/2019	3:08:50 PM	2	1739	156	128	41	42	66	59	59	104	21	112	35	21	28.5	28.9	70.4	-1	-1	-1
1/18/2019	3:08:50 PM	205	1740	155	128	41	42	66	58	59	103	21	111	35	21	28.5	28.9	70.4	-1	-1	-1
1/18/2019	3:08:50 PM	455	1741	156	128	41	42	66	58	59	103	21	110	35	21	28.5	28.9	70.4	-1	-1	-1
1/18/2019	3:08:50 PM	611	1742	156	128	41	42	66	59	59	103	21	111	35	21	28.5	28.9	70.4	-1	-1	-1
1/18/2019	3:08:50 PM	814	1743	156	128	41	42	66	59	58	104	21	111	35	21	28.5	28.9	70.4	-1	-1	-1
1/18/2019	3:08:51 PM	2	1744	156	128	41	42	66	58	59	104	21	111	35	21	28.5	28.9	70.4	-1	-1	-1
1/18/2019	3:08:51 PM	205	1745	156	127	41	42	66	59	58	104	21	111	35	21	28.5	28.9	70.4	-1	-1	-1
1/18/2019	3:08:51 PM	408	1746	156	128	41	42	66	58	59	103	21	111	35	21	28.5	28.9	70.4	-1	-1	-1
1/18/2019	3:08:51 PM	611	1747	156	128	40	42	66	59	59	104	21	111	35	21	28.5	28.9	70.4	-1	-1	-1
1/18/2019	3:08:51 PM	814	1748	156	127	41	42	67	59	59	104	21	112	35	21	28.5	28.9	70.4	-1	-1	-1
1/18/2019	3:08:52 PM	2	1749	157	128	41	42	66	58	58	104	21	112	35	21	28.5	28.9	70.4	-1	-1	-1
1/18/2019	3:08:52 PM	205	1750	156	128	41	42	66	59	59	104	21	112	35	20	28.5	28.9	70.4	-1	-1	-1
1/18/2019	3:08:52 PM	408	1751	157	128	41	42	66	59	58	105	21	112	35	21	28.5	28.9	70.4	-1	-1	-1
1/18/2019	3:08:52 PM	611	1752	157	128	41	42	67	59	59	105	21	112	35	21	28.5	28.9	70.4	-1	-1	-1
1/18/2019	3:08:52 PM	814	1753	157	128	41	42	66	59	59	105	21	113	35	21	28.5	28.9	70.4	-1	-1	-1
1/18/2019	3:08:53 PM	2	1754	157	129	41	42	66	59	59	106	21	112	35	21	28.5	28.9	70.4	-1	-1	-1
1/18/2019	3:08:53 PM	205	1755	157	128	41	42	67	59	58	106	21	113	35	21	28.5	28.9	70.4	-1	-1	-1
1/18/2019	3:08:53 PM	408	1756	157	129	41	42	66	59	59	106	21	113	35	21	28.5	28.9	70.4	-1	-1	-1
1/18/2019	3:08:53 PM	611	1757	158	129	41	42	67	59	59	106	21	113	35	21	28.5	28.9	70.4	-1	-1	-1
1/18/2019	3:08:53 PM	814	1758	158	130	41	42	67	59	59	106	21	112	35	21	28.5	28.9	70.4	-1	-1	-1
1/18/2019	3:08:54 PM	2	1759	158	130	41	42	67	59	59	106	21	113	35	21	28.5	28.9	70.4	-1	-1	-1
1/18/2019	3:08:54 PM	205	1760	158	130	41	42	67	59	59	106	21	113	35	21	28.6	28.9	67.3	-1	-1	-1
1/18/2019	3:08:54 PM	408	1761	159	130	41	42	67	59	59	107	21	113	35	21	28.6	28.9	67.3	-1	-1	-1
1/18/2019	3:08:54 PM	611	1762	159	130	41	42	67	59	60	107	21	114	35	21	28.6	28.9	67.3	-1	-1	-1
1/18/2019	3:08:54 PM	814	1763	159	131	41	42	67	59	60	108	21	114	35	21	28.6	28.9	67.3	-1	-1	-1
1/18/2019	3:08:55 PM	2	1764	160	131	41	42	67	59	59	108	21	114	35	21	28.6	28.9	67.3	-1	-1	-1
1/18/2019	3:08:55 PM	205	1765	160	132	41	42	68	59	60	108	21	114	35	21	28.6	28.9	67.3	-1	-1	-1
1/18/2019	3:08:55 PM	408	1766	161	132	41	42	67	59	60	109	21	115	35	21	28.6	28.9	67.3	-1	-1	-1
1/18/2019	3:08:55 PM	611	1767	161	132	41	43	68	59	60	109	21	115	35	21	28.6	28.9	67.3	-1	-1	-1
1/18/2019	3:08:55 PM	814	1768	161	133	41	43	67	60	60	110	21	115	36	21	28.6	28.9	67.3	-1	-1	-1
1/18/2019	3:08:56 PM	2	1769	162	133	41	43	68	60	61	109	21	116	35	21	28.6	28.9	67.3	-1	-1	-1
1/18/2019	3:08:56 PM	205	1770	162	133	41	43	68	60	60	110	21	116	35	21	28.6	28.9	67.3	-1	-1	-1
1/18/2019	3:08:56 PM	408	1771	162	133	41	42	68	60	60	110	21	116	35	21	28.6	28.9	67.3	-1	-1	-1
1/18/2019	3:08:56 PM	611	1772	162	134	41	43	68	60	61	110	21	116	35	21	28.6	28.9	67.3	-1	-1	-1
1/18/2019	3:08:56 PM	814	1773	162	134	41	43	68	60	60	111	21	117	35	22	28.6	28.9	67.3	-1	-1	-1
1/18/2019	3:08:57 PM	2	1774	163	134	41	42	68	60	61	110	21	116	35	21	28.6	28.9	67.3	-1	-1	-1
1/18/2019	3:08:57 PM	205	1775	162	134	41	43	68	60	61	110	21	117	35	21	28.6	28.9	67.3	-1	-1	-1
1/18/2019	3:08:57 PM	408	1776	163	134	41	42	68	59	61	111	21	117	35	21	28.6	28.9	67.3	-1	-1	-1
1/18/2019	3:08:57 PM	611	1777	163	134	41	42	68	60	61	110	21	116	35	21	28.6	28.9	67.3	-1	-1	-1
1/18/2019	3:08:57 PM	814	1778	163	135	41	43	68	60	61	110	21	116	35	21	28.6	28.9	67.3	-1	-1	-1
1/18/2019	3:08:58 PM	2	1779	163	135	41	42	68	60	61	110	21	116	35	21	28.6	28.9	67.3	-1	-1	-1
1/18/2019	3:08:58 PM	205	1780	163	134	41	43	68	60	62	110	21	116	35	21	28.6	28.9	67.3	-1	-1	-1
1/18/2019	3:08:58 PM	408	1781	163	134	41	42	68	59	61	110	21	116	35	21	28.6	28.9	67.3	-1	-1	-1
1/18/2019	3:08:58 PM	611	1782	162	135	41	43	68	60	61	111	21	116	36	21	28.6	28.9	67.3	-1	-1	-1
1/18/2019	3:08:58 PM	814	1783	163	135	41	43	68	60	61	111	21	117	35	21	28.6	28.9	67.3	-1	-1	-1
1/18/2019	3:08:59 PM	2	1784	163	134	41	42	68	60	61	111	21	117	35	21	28.6	28.9	67.3	-1	-1	-1
1/18/2019	3:08:59 PM	205	1785	162	135	41	43	68	60	61	111	21	117	36	21	28.6	28.9	67.3	-1	-1	-1
1/18/2019	3:08:59 PM	408	1786	163	134	41	42	68	60	61	111	21	118	35	21	28.6	28.9	67.3	-1	-1	-1
1/18/2019	3:08:59 PM	611	1787	163	135	41	43	68	60	61	111	22	118	36	21	28.6	28.9	67.3	-1	-1	-1
1/18/2019	3:08:59 PM	814	1788	163	134	42	43	68	60	61	112	21	118	35	21	28.6	28.9	67.3	-1	-1	-1
1/18/2019	3:09:00 PM	2	1789	163	135	41	43	67	61	61	112	21	119	35	21	28.6	28.9	67.3	-1	-1	-1
1/18/2019	3:09:00 PM	205	1790	163	135	41	42	68	60	61	112	21	119	35	21	28.6	28.9	67.3	-1	-1	-1
1/18/2019	3:09:00 PM	408	1791	164	135	41	43	68	61	61	113	21	119	35	21	28.6	28.9	67.3	-1	-1	-1
1/18/2019	3:09:00 PM	611	1792	164	135	41	43	68	60	62	113	22	119	35	21	28.6	28.9	67.3	-1	-1	-1
1/18/2019	3:09:00 PM	814	1793	164	135	41	43	68	61	61	113	21	119	36	21	28.6	28.9	67.3	-1	-1	-1
1/18/2019	3:09:01 PM	2	1794	164	135	41	42	68	60	62	113	21	119	35	21	28.6	28.9	67.3	-1	-1	-1
1/18/2019	3:09:01 PM	205	1795	164	135	41	43	68	61	61	114	21	120	35	21	28.6	28.9	67.3	-1	-1	-1
1/18/2019	3:09:01 PM	408	1796	165	135	41	43	69	60	62	114	21	119	35	21	28.6	28.9	67.3	-1	-1	-1
1/18/2019	3:09:01 PM	611	1797	165	136	41	43	68	61	62	114	21	120	36	21	28.6	28.9	67.3	-1	-1	-1
1/18/2019	3:09:01 PM	814	1798	165	136	41	43	69	61	62	114	21	120	36	21	28.6	28.9	67.3	-1	-1	-1
1/18/2019	3:09:02 PM	2	1799	166	136	42	43	69	61	62	114	21	120	35	21	28.6	28.9	67.3	-1	-1	-1
1/18/2019	3:09:02 PM	205	1800	166	136	41	43	69	61	62	113	21	120	35	21	28.6	28.9	67.3	-1	-1	-1
1/18/2019	3:09:02 PM	408	1801	166	136	41	43	69	61	62	114	21	120	35	21	28.6	28.9	67.3	-1	-1	-1
1/18/2019	3:09:02 PM	611	1802	166	137	41	43	69	61	62	114	21	120	36	21	28.6	28.9	69.7	-1	-1	-1
1/18/2019	3:09:02 PM	814	1803	167	136	42	43	69	61	62	114	21	120	35	21	28.6	28.9	69.7	-1	-1	-1
1/18/2019	3:09:03 PM	2	1804	167	137	41	43	69	61	62	114	21	120	35	21	28.6	28.9	69.7	-1	-1	-1
1/18/2019	3:09:03 PM	205	1805	167	136	42	43	69	61	62	114	21	120	35	21	28.6	28.9	69.7	-1	-1	-1
1/18/2019	3:09:03 PM	408	1806	167	137	41	43	69	61	62	114	21	120	35	21	28.6	28.9	69.7	-1	-1	-1
1/18/2019	3:09:03 PM	611	1807	167	136	42	43	69	61	63	114	21	120	35	21	28.6	28.9	69.7	-1	-1	-1
1/18/2019	3:09:03 PM	814	1808	167	137	41	43	69	61	62	114	21	120	36	21	28.6	28.9	69.7	-1	-1	-1
1/18/2019	3:09:04 PM	2	1809	167	137	42	43	69	61	62	114	21	120	35	21	28.6	28.9	69.7	-1	-1	-1
1/18/2019	3:09:04 PM	205	1810	167	137	41	43	69	61	62	114	22	120	36	21	28.6	28.9	69.7	-1	-1	-1
1/18/2019	3:09:04 PM	408	1811	167	137	41	43	69	61	62	114	21	120	35	21	28.6	28.9	69.7	-1	-1	-1
1/18/2019	3:09:04 PM	611	1812	168	137	42	43	70	61	63	114	21	120	35	21	28.6	28.9	69.7	-1	-1	-1
1/18/2019	3:09:04 PM	830	1813	167	137	41	43	69	61	62	114	21	120	36	21	28.6	28.9	69.7	-1	-1	-1
1/18/2019	3:09:05 PM	2	1814	167	137	41	43	69	61	63	114	21	120	36	20	28.6	28.9	69.7	-1	-1	-1
1/18/2019	3:09:05 PM	205	1815	167	137	41	43	69	61	62	114	21	120	35	21	28.6	28.9	69.7	-1	-1	-1
1/18/2019	3:09:05 PM	408	1816	167	137	42	43	69	61	63	114	21	120	35	21	28.6	28.9	69.7	-1	-1	-1
1/18/2019	3:09:05 PM	611	1817	167	137	41	43	69	61	62	114	21	120	36	21	28.6	28.9	69.7	-1	-1	-1
1/18/2019	3:09:05 PM	814	1818	167	136	42	43	69	61	63	113	21	119	36	21	28.6	28.9	69.7	-1	-1	-1
1/18/2019	3:09:06 PM	2	1819	167	136	41	43	69	61	63	113	21	119	35	21	28.6	28.9	69.7	-1	-1	-1
1/18/2019	3:09:06 PM	205	1820	166	136	42	43	69	61	63	113	21	119	36	21	28.6	28.9	69.7	-1	-1	-1
1/18/2019	3:09:06 PM	408	1821	166	136	41	43	69	61	63	114	21	119	35	21	28.6	28.9	69.7	-1	-1	-1
1/18/2019	3:09:06 PM	611	1822	166	136	42	43	69	61	63	114	22	119	36	21	28.6	28.9	69.7	-1	-1	-1
1/18/2019	3:09:06 PM	814	1823	166	136	41	43	69	61	63	114	21	119	35	21	28.6	28.9	69.7	-1	-1	-1
1/18/2019	3:09:07 PM	2	1824	166	136	41	43	69	61	64	114	21	119	35	21	28.6	28.9	69.7	-1	-1	-1
1/18/2019	3:09:07 PM	205	1825	166	136	41	43	69	61	64	114	21	119	35	21	28.6	28.9	69.7	-1	-1	-1
1/18/2019	3:09:07 PM	408	1826	166	136	42	43	70	61	64	114	21	119	35	21	28.6	28.9	69.7	-1	-1	-1
1/18/2019	3:09:07 PM	611	1827	166	136	41	43	69	61	64	115	21	119	36	21	28.6	28.9	69.7	-1	-1	-1
1/18/2019	3:09:07 PM	814	1828	167	136	42	43	70	61	64	115	21	119	35	21	28.6	28.9	69.7	-1	-1	-1
1/18/2019	3:09:08 PM	14	1829	167	136	42	43	69	61	64	115	21	120	35	21	28.6	28.9	69.7	-1	-1	-1
1/18/2019	3:09:08 PM	202	1830	166	136	41	43	70	61	64	115	21	119	36	21	28.6	28.9	69.7	-1	-1	-1
1/18/2019	3:09:08 PM	405	1831	167	136	41	43	70	61	64	115	21	120	35	21	28.6	28.9	69.7	-1	-1	-1
1/18/2019	3:09:08 PM	608	1832	167	136	42	43	70	61	64	115	21	119	36	21	28.6	28.9	69.7	-1	-1	-1
1/18/2019	3:09:08 PM	811	1833	167	136	42	43	70	61	64	115	21	120	35	21	28.6	28.9	69.7	-1	-1	-1
1/18/2019	3:09:09 PM	14	1834	167	136	41	43	70	61	64	115	21	120	35	21	28.6	28.9	69.7	-1	-1	-1
1/18/2019	3:09:09 PM	202	1835	167	136	42	43	70	61	64	115	21	120	35	21	28.6	28.9	69.7	-1	-1	-1
1/18/2019	3:09:09 PM	405	1836	166	136	41	43	70	61	64	115	21	120	35	21	28.6	28.9	69.7	-1	-1	-1
1/18/2019	3:09:09 PM	608	1837	167	135	42	43	70	61	64	115	21	120	35	21	28.6	28.9	69.7	-1	-1	-1
1/18/2019	3:09:09 PM	811	1838	166	135	41	43	70	61	64	115	21	120	36	21	28.6	28.9	69.7	-1	-1	-1
1/18/2019	3:09:10 PM	14	1839	166	135	41	43	70	61	63	115	21	120	35	21	28.6	28.9	69.7	-1	-1	-1
1/18/2019	3:09:10 PM	202	1840	166	135	41	43	70	61	64	115	21	120	36	21	28.6	28.9	69.7	-1	-1	-1
1/18/2019	3:09:10 PM	405	1841	166	134	41	43	70	61	63	115	21	120	35	21	28.6	28.9	69.7	-1	-1	-1
1/18/2019	3:09:10 PM	608	1842	166	134	42	43	70	61	64	114	21	120	35	21	28.6	28.9	69.7	-1	-1	-1
1/18/2019	3:09:10 PM	811	1843	166	135	41	43	70	61	63	114	21	120	35	21	28.6	28.9	69.7	-1	-1	-1
1/18/2019	3:09:11 PM	14	1844	166	134	42	43	70	60	63	114	21	120	35	21	28.6	28.8	128.0	-1	-1	-1
1/18/2019	3:09:11 PM	202	1845	166	134	42	43	70	61	63	114	21	120	35	21	28.6	28.8	128.0	-1	-1	-1
1/18/2019	3:09:11 PM	405	1846	165	134	41	43	70	60	63	114	21	119	35	21	28.6	28.8	128.0	-1	-1	-1
1/18/2019	3:09:11 PM	608	1847	165	134	42	43	69	61	63	114	21	119	35	21	28.6	28.8	128.0	-1	-1	-1
1/18/2019	3:09:11 PM	811	1848	165	134	42	43	70	60	64	113	21	119	35	21	28.6	28.8	128.0	-1	-1	-1
1/18/2019	3:09:12 PM	14	1849	165	134	41	43	69	61	63	113	21	119	35	21	28.6	28.8	128.0	-1	-1	-1
1/18/2019	3:09:12 PM	202	1850	164	134	41	43	70	61	63	113	21	118	35	21	28.6	28.8	128.0	-1	-1	-1
1/18/2019	3:09:12 PM	405	1851	164	133	41	43	69	60	63	113	21	119	35	21	28.6	28.8	128.0	-1	-1	-1
1/18/2019	3:09:12 PM	608	1852	164	133	42	43	70	60	63	112	21	118	35	21	28.6	28.8	128.0	-1	-1	-1
1/18/2019	3:09:12 PM	811	1853	164	133	42	43	69	60	63	113	21	118	35	21	28.6	28.8	128.0	-1	-1	-1
1/18/2019	3:09:13 PM	14	1854	164	133	42	43	70	60	63	112	21	118	35	21	28.6	28.8	128.0	-1	-1	-1
1/18/2019	3:09:13 PM	202	1855	163	133	42	43	69	60	63	112	21	118	35	21	28.6	28.8	128.0	-1	-1	-1
1/18/2019	3:09:13 PM	405	1856	163	133	41	43	69	60	62	112	21	117	35	21	28.6	28.8	128.0	-1	-1	-1
1/18/2019	3:09:13 PM	608	1857	163	133	41	43	69	60	62	112	21	117	35	21	28.6	28.8	128.0	-1	-1	-1
1/18/2019	3:09:13 PM	811	1858	163	132	42	43	69	60	62	112	21	117	35	21	28.6	28.8	128.0	-1	-1	-1
1/18/2019	3:09:14 PM	14	1859	162	132	41	43	69	60	62	111	21	117	35	21	28.6	28.8	128.0	-1	-1	-1
1/18/2019	3:09:14 PM	202	1860	162	132	42	43	69	60	62	111	21	117	35	21	28.6	28.8	128.0	-1	-1	-1
1/18/2019	3:09:14 PM	405	1861	162	132	41	43	69	60	61	111	21	117	35	21	28.6	28.8	128.0	-1	-1	-1
1/18/2019	3:09:14 PM	608	1862	161	132	42	43	69	60	62	111	21	116	35	21	28.6	28.8	128.0	-1	-1	-1
1/18/2019	3:09:14 PM	811	1863	161	132	41	43	68	60	61	111	21	116	35	21	28.6	28.8	128.0	-1	-1	-1
1/18/2019	3:09:15 PM	14	1864	161	131	42	43	69	60	61	110	21	116	35	21	28.6	28.8	128.0	-1	-1	-1
1/18/2019	3:09:15 PM	202	1865	161	131	41	43	68	60	61	110	21	116	35	21	28.6	28.8	128.0	-1	-1	-1
1/18/2019	3:09:15 PM	405	1866	161	131	42	42	69	59	61	110	21	116	35	21	28.6	28.8	128.0	-1	-1	-1
1/18/2019	3:09:15 PM	608	1867	160	131	41	43	68	60	61	110	21	116	35	21	28.6	28.8	128.0	-1	-1	-1
1/18/2019	3:09:15 PM	811	1868	160	130	42	42	69	59	60	110	21	116	35	21	28.6	28.8	128.0	-1	-1	-1
1/18/2019	3:09:16 PM	14	1869	160	130	41	43	68	59	60	109	21	116	35	21	28.6	28.8	128.0	-1	-1	-1
1/18/2019	3:09:16 PM	202	1870	160	130	42	42	68	59	60	109	21	116	35	21	28.6	28.8	128.0	-1	-1	-1
1/18/2019	3:09:16 PM	405	1871	159	130	41	43	68	59	60	109	21	116	35	21	28.6	28.8	128.0	-1	-1	-1
1/18/2019	3:09:16 PM	608	1872	159	130	42	43	68	59	59	109	21	115	35	21	28.6	28.8	128.0	-1	-1	-1
1/18/2019	3:09:16 PM	811	1873	159	129	41	43	68	59	59	109	21	115	35	21	28.6	28.8	128.0	-1	-1	-1
1/18/2019	3:09:17 PM	14	1874	158	129	41	43	68	59	59	109	21	115	35	21	28.6	28.8	128.0	-1	-1	-1
1/18/2019	3:09:17 PM	202	1875	158	129	42	42	68	59	59	108	21	115	35	21	28.6	28.8	128.0	-1	-1	-1
1/18/2019	3:09:17 PM	405	1876	158	129	41	43	68	59	59	108	21	115	34	21	28.6	28.8	128.0	-1	-1	-1
1/18/2019	3:09:17 PM	608	1877	158	129	42	43	68	59	59	108	21	115	35	21	28.6	28.8	128.0	-1	-1	-1
1/18/2019	3:09:17 PM	811	1878	157	129	41	43	67	59	58	108	21	115	35	21	28.6	28.8	128.0	-1	-1	-1
1/18/2019	3:09:18 PM	14	1879	157	128	41	42	67	59	58	108	21	115	34	21	28.6	28.8	128.0	-1	-1	-1
1/18/2019	3:09:18 PM	202	1880	157	128	41	43	67	59	58	108	21	114	34	21	28.6	28.8	128.0	-1	-1	-1
1/18/2019	3:09:18 PM	405	1881	157	128	41	42	67	59	58	108	21	115	34	21	28.6	28.8	128.0	-1	-1	-1
1/18/2019	3:09:18 PM	608	1882	156	128	41	43	67	59	58	108	21	115	35	21	28.6	28.8	128.0	-1	-1	-1
1/18/2019	3:09:18 PM	811	1883	156	128	42	42	67	59	58	108	21	115	34	21	28.6	28.8	128.0	-1	-1	-1
1/18/2019	3:09:19 PM	14	1884	156	128	41	42	67	59	58	107	21	114	35	21	28.6	28.8	128.0	-1	-1	-1
1/18/2019	3:09:19 PM	202	1885	156	128	42	42	67	59	58	107	21	115	35	21	28.6	28.8	128.0	-1	-1	-1
1/18/2019	3:09:19 PM	405	1886	155	128	41	43	66	59	58	108	21	115	34	21	28.6	28.8	127.7	-1	-1	-1
1/18/2019	3:09:19 PM	608	1887	156	128	42	43	67	59	58	108	21	115	34	21	28.6	28.8	127.7	-1	-1	-1
1/18/2019	3:09:19 PM	811	1888	155	128	41	43	67	59	58	108	21	114	34	21	28.6	28.8	127.7	-1	-1	-1
1/18/2019	3:09:20 PM	14	1889	155	128	41	43	66	59	57	108	21	115	34	21	28.6	28.8	127.7	-1	-1	-1
1/18/2019	3:09:20 PM	202	1890	155	128	41	43	66	59	58	107	21	114	35	21	28.6	28.8	127.7	-1	-1	-1
1/18/2019	3:09:20 PM	405	1891	155	128	41	43	66	59	57	108	21	114	34	21	28.6	28.8	127.7	-1	-1	-1
1/18/2019	3:09:20 PM	608	1892	155	128	42	43	66	59	57	107	21	114	34	21	28.6	28.8	127.7	-1	-1	-1
1/18/2019	3:09:20 PM	811	1893	155	128	41	42	66	59	57	107	21	114	34	21	28.6	28.8	127.7	-1	-1	-1
1/18/2019	3:09:21 PM	14	1894	155	127	41	42	66	59	57	107	21	114	34	21	28.6	28.8	127.7	-1	-1	-1
1/18/2019	3:09:21 PM	202	1895	154	128	41	42	66	59	57	107	21	114	35	21	28.6	28.8	127.7	-1	-1	-1
1/18/2019	3:09:21 PM	405	1896	154	128	41	43	66	59	57	107	21	114	34	21	28.6	28.8	127.7	-1	-1	-1
1/18/2019	3:09:21 PM	608	1897	154	128	42	43	66	59	57	107	21	114	34	21	28.6	28.8	127.7	-1	-1	-1
1/18/2019	3:09:21 PM	811	1898	154	128	41	43	66	59	57	107	21	114	34	21	28.6	28.8	127.7	-1	-1	-1
1/18/2019	3:09:22 PM	14	1899	154	128	41	42	66	59	57	107	21	114	34	21	28.6	28.8	127.7	-1	-1	-1
1/18/2019	3:09:22 PM	202	1900	154	128	41	43	66	59	57	107	21	113	34	21	28.6	28.8	127.7	-1	-1	-1
1/18/2019	3:09:22 PM	405	1901	154	128	41	42	66	59	57	107	20	114	34	21	28.6	28.8	127.7	-1	-1	-1
1/18/2019	3:09:22 PM	608	1902	154	128	41	43	66	59	57	107	21	113	35	21	28.6	28.8	127.7	-1	-1	-1
1/18/2019	3:09:22 PM	811	1903	154	128	41	43	66	59	57	107	21	113	34	21	28.6	28.8	127.7	-1	-1	-1
1/18/2019	3:09:23 PM	14	1904	154	128	41	43	66	59	57	107	21	113	34	21	28.6	28.8	127.7	-1	-1	-1
1/18/2019	3:09:23 PM	202	1905	154	128	41	43	66	59	57	107	21	113	34	21	28.6	28.8	127.7	-1	-1	-1
1/18/2019	3:09:23 PM	405	1906	154	128	41	42	66	59	57	107	21	114	34	21	28.6	28.8	127.7	-1	-1	-1
1/18/2019	3:09:23 PM	608	1907	153	128	41	43	66	59	57	107	21	113	35	21	28.6	28.8	127.7	-1	-1	-1
1/18/2019	3:09:23 PM	811	1908	153	128	41	43	66	59	57	107	21	114	34	21	28.6	28.8	127.7	-1	-1	-1
1/18/2019	3:09:24 PM	14	1909	153	128	41	43	66	59	57	107	21	113	34	21	28.6	28.8	127.7	-1	-1	-1
1/18/2019	3:09:24 PM	202	1910	153	128	42	43	66	59	57	107	21	113	34	21	28.6	28.8	127.7	-1	-1	-1
1/18/2019	3:09:24 PM	405	1911	153	128	41	43	66	59	57	107	21	113	34	21	28.6	28.8	127.7	-1	-1	-1
1/18/2019	3:09:24 PM	608	1912	153	128	42	43	66	59	57	107	21	113	34	21	28.6	28.8	127.7	-1	-1	-1
1/18/2019	3:09:24 PM	811	1913	153	128	41	43	66	59	57	107	21	113	34	21	28.6	28.8	127.7	-1	-1	-1
1/18/2019	3:09:25 PM	14	1914	153	128	41	42	66	59	57	107	21	113	34	21	28.6	28.8	127.7	-1	-1	-1
1/18/2019	3:09:25 PM	202	1915	153	128	41	43	66	59	57	107	21	113	34	21	28.6	28.8	127.7	-1	-1	-1
1/18/2019	3:09:25 PM	405	1916	153	128	41	43	66	59	57	107	21	113	34	20	28.6	28.8	127.7	-1	-1	-1
1/18/2019	3:09:25 PM	608	1917	153	127	42	43	66	59	57	107	21	113	34	21	28.6	28.8	127.7	-1	-1	-1
1/18/2019	3:09:25 PM	811	1918	153	127	41	42	66	59	57	107	21	113	34	21	28.6	28.8	127.7	-1	-1	-1
1/18/2019	3:09:26 PM	14	1919	153	127	41	42	66	59	57	107	21	113	34	21	28.6	28.8	127.7	-1	-1	-1
1/18/2019	3:09:26 PM	202	1920	153	127	41	43	66	59	57	107	21	113	34	21	28.6	28.8	127.7	-1	-1	-1
1/18/2019	3:09:26 PM	405	1921	153	127	41	42	66	59	57	107	21	113	34	21	28.6	28.8	127.7	-1	-1	-1
1/18/2019	3:09:26 PM	608	1922	153	127	42	43	66	59	57	107	21	113	34	21	28.6	28.8	127.7	-1	-1	-1
1/18/2019	3:09:26 PM	811	1923	152	127	41	43	66	59	57	107	21	113	34	21	28.6	28.8	127.7	-1	-1	-1
1/18/2019	3:09:27 PM	14	1924	153	126	42	42	66	59	57	107	21	113	34	21	28.6	28.8	127.7	-1	-1	-1
1/18/2019	3:09:27 PM	202	1925	153	126	42	42	66	59	57	107	21	113	34	21	28.6	28.8	127.7	-1	-1	-1
1/18/2019	3:09:27 PM	405	1926	153	126	41	42	66	58	57	106	21	113	34	21	28.6	28.8	127.7	-1	-1	-1
1/18/2019	3:09:27 PM	608	1927	153	126	41	43	66	59	57	107	21	113	34	21	28.6	28.8	127.7	-1	-1	-1
1/18/2019	3:09:27 PM	811	1928	153	125	41	42	66	58	57	106	21	113	34	21	28.6	28.9	126.0	-1	-1	-1
1/18/2019	3:09:28 PM	14	1929	152	125	41	43	66	58	57	106	21	113	34	21	28.6	28.9	126.0	-1	-1	-1
1/18/2019	3:09:28 PM	202	1930	153	125	42	43	66	59	57	106	21	114	34	21	28.6	28.9	126.0	-1	-1	-1
1/18/2019	3:09:28 PM	405	1931	153	125	41	42	66	58	57	106	21	113	34	20	28.6	28.9	126.0	-1	-1	-1
1/18/2019	3:09:28 PM	608	1932	153	125	41	43	66	59	57	106	21	113	34	21	28.6	28.9	126.0	-1	-1	-1
1/18/2019	3:09:28 PM	811	1933	153	125	42	42	66	58	57	106	21	113	34	21	28.6	28.9	126.0	-1	-1	-1
1/18/2019	3:09:29 PM	14	1934	152	125	41	43	66	59	57	106	21	113	34	21	28.6	28.9	126.0	-1	-1	-1
1/18/2019	3:09:29 PM	202	1935	152	125	42	42	66	58	57	106	21	113	34	21	28.6	28.9	126.0	-1	-1	-1
1/18/2019	3:09:29 PM	405	1936	152	125	41	43	66	58	57	106	21	113	34	21	28.6	28.9	126.0	-1	-1	-1
1/18/2019	3:09:29 PM	606	1937	153	125	42	43	66	59	57	107	21	114	34	21	28.6	28.9	126.0	-1	-1	-1
1/18/2019	3:09:29 PM	809	1938	152	125	41	42	66	58	57	106	21	113	34	21	28.6	28.9	126.0	-1	-1	-1
1/18/2019	3:09:30 PM	12	1939	152	125	41	43	66	59	56	106	21	114	34	21	28.6	28.9	126.0	-1	-1	-1
1/18/2019	3:09:30 PM	215	1940	152	124	42	42	66	58	56	106	21	114	34	21	28.6	28.9	126.0	-1	-1	-1
1/18/2019	3:09:30 PM	402	1941	152	125	41	42	65	59	56	106	21	114	34	21	28.6	28.9	126.0	-1	-1	-1
1/18/2019	3:09:30 PM	606	1942	152	125	42	42	66	58	56	106	21	114	34	21	28.6	28.9	126.0	-1	-1	-1
1/18/2019	3:09:30 PM	809	1943	152	125	41	43	65	59	56	107	21	114	34	21	28.6	28.9	126.0	-1	-1	-1
1/18/2019	3:09:31 PM	12	1944	152	124	42	42	66	59	56	106	21	114	34	21	28.6	28.9	126.0	-1	-1	-1
1/18/2019	3:09:31 PM	215	1945	152	125	41	43	65	59	55	107	21	113	34	21	28.6	28.9	126.0	-1	-1	-1
1/18/2019	3:09:31 PM	402	1946	152	124	41	42	65	58	56	106	21	113	34	21	28.6	28.9	126.0	-1	-1	-1
1/18/2019	3:09:31 PM	606	1947	152	125	41	43	65	59	56	107	21	113	34	21	28.6	28.9	126.0	-1	-1	-1
1/18/2019	3:09:31 PM	809	1948	152	124	41	42	65	58	55	107	21	113	34	21	28.6	28.9	126.0	-1	-1	-1
1/18/2019	3:09:32 PM	12	1949	151	125	41	42	65	59	55	107	21	113	34	21	28.6	28.9	126.0	-1	-1	-1
1/18/2019	3:09:32 PM	215	1950	152	124	41	43	65	59	55	107	20	113	34	21	28.6	28.9	126.0	-1	-1	-1
1/18/2019	3:09:32 PM	402	1951	151	125	41	42	65	58	55	106	21	113	34	21	28.6	28.9	126.0	-1	-1	-1
1/18/2019	3:09:32 PM	606	1952	151	125	41	43	65	59	55	107	21	113	34	21	28.6	28.9	126.0	-1	-1	-1
1/18/2019	3:09:32 PM	809	1953	151	125	41	42	65	58	55	106	21	113	34	21	28.6	28.9	126.0	-1	-1	-1
1/18/2019	3:09:33 PM	12	1954	151	125	41	42	65	58	55	106	21	113	34	21	28.6	28.9	126.0	-1	-1	-1
1/18/2019	3:09:33 PM	215	1955	151	125	41	43	65	59	55	106	21	113	34	21	28.6	28.9	126.0	-1	-1	-1
1/18/2019	3:09:33 PM	402	1956	151	125	41	42	65	58	55	106	21	112	34	21	28.6	28.9	126.0	-1	-1	-1
1/18/2019	3:09:33 PM	606	1957	151	125	41	43	65	59	55	106	21	112	34	21	28.6	28.9	126.0	-1	-1	-1
1/18/2019	3:09:33 PM	809	1958	151	125	42	42	65	58	55	106	20	112	34	21	28.6	28.9	126.0	-1	-1	-1
1/18/2019	3:09:34 PM	12	1959	151	125	41	42	65	59	55	106	21	112	34	21	28.6	28.9	126.0	-1	-1	-1
1/18/2019	3:09:34 PM	215	1960	151	125	41	42	65	59	55	106	21	113	34	21	28.6	28.9	126.0	-1	-1	-1
1/18/2019	3:09:34 PM	402	1961	151	125	41	43	65	58	55	106	21	112	34	21	28.6	28.9	126.0	-1	-1	-1
1/18/2019	3:09:34 PM	606	1962	151	125	41	43	65	59	55	106	20	112	34	21	28.6	28.9	126.0	-1	-1	-1
1/18/2019	3:09:34 PM	809	1963	151	125	42	42	65	58	55	106	20	112	33	21	28.6	28.9	126.0	-1	-1	-1
1/18/2019	3:09:35 PM	12	1964	151	125	41	42	65	58	55	106	21	112	34	20	28.6	28.9	126.0	-1	-1	-1
1/18/2019	3:09:35 PM	215	1965	151	124	41	43	65	58	55	106	20	112	33	21	28.6	28.9	126.0	-1	-1	-1
1/18/2019	3:09:35 PM	402	1966	151	125	41	42	65	58	55	106	21	112	34	21	28.6	28.9	126.0	-1	-1	-1
1/18/2019	3:09:35 PM	606	1967	151	124	41	43	64	59	55	106	21	112	34	21	28.6	28.9	126.0	-1	-1	-1
1/18/2019	3:09:35 PM	809	1968	152	124	41	42	65	58	55	106	20	112	33	21	28.6	28.9	126.0	-1	-1	-1
1/18/2019	3:09:36 PM	12	1969	151	124	41	43	65	59	55	106	21	112	34	21	28.6	28.9	126.0	-1	-1	-1
1/18/2019	3:09:36 PM	215	1970	151	124	41	42	65	59	55	106	21	112	34	21	28.7	28.9	107.6	-1	-1	-1
1/18/2019	3:09:36 PM	402	1971	152	124	42	42	65	58	55	106	21	112	33	21	28.7	28.9	107.6	-1	-1	-1
1/18/2019	3:09:36 PM	606	1972	152	124	41	43	65	59	55	106	21	112	34	21	28.7	28.9	107.6	-1	-1	-1
1/18/2019	3:09:36 PM	809	1973	152	124	42	42	65	58	55	106	21	112	33	21	28.7	28.9	107.6	-1	-1	-1
1/18/2019	3:09:37 PM	12	1974	152	124	41	43	64	59	55	106	21	111	34	21	28.7	28.9	107.6	-1	-1	-1
1/18/2019	3:09:37 PM	215	1975	152	124	42	43	65	59	55	106	21	112	33	21	28.7	28.9	107.6	-1	-1	-1
1/18/2019	3:09:37 PM	402	1976	152	124	41	43	65	59	55	106	20	112	33	21	28.7	28.9	107.6	-1	-1	-1
1/18/2019	3:09:37 PM	606	1977	152	124	42	42	65	58	56	106	21	112	34	21	28.7	28.9	107.6	-1	-1	-1
1/18/2019	3:09:37 PM	809	1978	152	124	41	43	65	59	55	106	21	112	34	21	28.7	28.9	107.6	-1	-1	-1
1/18/2019	3:09:38 PM	12	1979	153	124	42	42	65	59	55	106	20	112	33	21	28.7	28.9	107.6	-1	-1	-1
1/18/2019	3:09:38 PM	215	1980	152	124	41	43	65	59	55	106	21	112	34	21	28.7	28.9	107.6	-1	-1	-1
1/18/2019	3:09:38 PM	402	1981	153	124	42	42	65	58	55	106	21	112	33	21	28.7	28.9	107.6	-1	-1	-1
1/18/2019	3:09:38 PM	606	1982	152	124	41	43	65	59	55	106	21	112	34	21	28.7	28.9	107.6	-1	-1	-1
1/18/2019	3:09:38 PM	809	1983	153	124	42	42	65	58	55	106	21	112	33	21	28.7	28.9	107.6	-1	-1	-1
1/18/2019	3:09:39 PM	12	1984	152	124	41	43	65	59	55	106	21	112	33	21	28.7	28.9	107.6	-1	-1	-1
1/18/2019	3:09:39 PM	215	1985	153	124	42	42	65	58	55	106	21	112	33	21	28.7	28.9	107.6	-1	-1	-1
1/18/2019	3:09:39 PM	402	1986	152	124	41	43	65	59	56	106	21	112	34	21	28.7	28.9	107.6	-1	-1	-1
1/18/2019	3:09:39 PM	606	1987	153	124	42	43	65	59	56	106	21	112	33	21	28.7	28.9	107.6	-1	-1	-1
1/18/2019	3:09:39 PM	809	1988	152	124	41	42	65	58	56	106	21	111	34	21	28.7	28.9	107.6	-1	-1	-1
1/18/2019	3:09:40 PM	12	1989	152	124	41	43	64	59	55	106	20	112	33	21	28.7	28.9	107.6	-1	-1	-1
1/18/2019	3:09:40 PM	215	1990	152	124	42	42	65	58	56	105	21	111	34	21	28.7	28.9	107.6	-1	-1	-1
1/18/2019	3:09:40 PM	402	1991	152	124	41	42	64	58	55	104	21	108	33	21	28.7	28.9	107.6	-1	-1	-1
1/18/2019	3:09:40 PM	606	1992	152	124	42	42	64	57	55	103	21	105	33	21	28.7	28.9	107.6	-1	-1	-1
1/18/2019	3:09:40 PM	809	1993	152	124	41	42	64	58	55	102	21	105	33	20	28.7	28.9	107.6	-1	-1	-1
1/18/2019	3:09:41 PM	12	1994	152	123	41	42	64	58	55	103	20	105	33	21	28.7	28.9	107.6	-1	-1	-1
1/18/2019	3:09:41 PM	215	1995	152	123	41	42	64	57	55	102	21	104	33	21	28.7	28.9	107.6	-1	-1	-1
1/18/2019	3:09:41 PM	402	1996	152	123	41	42	64	58	55	102	20	104	33	21	28.7	28.9	107.6	-1	-1	-1
1/18/2019	3:09:41 PM	606	1997	152	123	42	42	64	57	55	102	21	104	33	21	28.7	28.9	107.6	-1	-1	-1
1/18/2019	3:09:41 PM	809	1998	152	123	41	42	64	57	55	102	21	104	33	20	28.7	28.9	107.6	-1	-1	-1
1/18/2019	3:09:42 PM	12	1999	152	123	41	42	64	58	55	103	20	105	33	21	28.7	28.9	107.6	-1	-1	-1
1/18/2019	3:09:42 PM	215	2000	152	123	41	42	64	57	55	102	21	104	33	21	28.7	28.9	107.6	-1	-1	-1
[truncated: 39,748 more rows]
