# Supplementary material for: Rapid metabolic shifts occur during the transition between hunger and satiety in Drosophila melanogaster
Source: Nat Commun. 2019 Sep 6;10:4052. doi: 10.1038/s41467-019-11933-z (PMC6731244; doi:10.1038/s41467-019-11933-z)
Supplement: Supplementary file 7 — Supplementary Data 4 [file 41467_2019_11933_MOESM7_ESM.zip › Fig5DFM_15.csv]

Date	Time	MSec	Sample	W1	W2	W3	W4	W5	W6	W7	W8	W9	W10	W11	W12	Temp	Humid	LUX	Dark	OptoCol1	OptoCol2
1/17/2019	6:30:01 PM	14	1	18	18	18	18	22	22	22	22	21	21	21	21	25.8	37.0	29.5	-1	-1	-1
1/17/2019	6:30:01 PM	202	2	17	18	18	18	22	22	22	22	21	20	21	21	25.8	37.0	29.5	-1	-1	-1
1/17/2019	6:30:01 PM	405	3	18	18	18	18	22	22	22	22	20	21	20	21	25.8	37.0	29.5	-1	-1	-1
1/17/2019	6:30:01 PM	608	4	17	18	18	18	22	22	22	22	20	20	21	21	25.8	37.0	29.5	-1	-1	-1
1/17/2019	6:30:01 PM	811	5	18	18	18	18	22	22	22	22	20	21	20	21	25.8	37.0	29.5	-1	-1	-1
1/17/2019	6:30:02 PM	14	6	18	18	18	18	22	22	22	22	21	21	21	21	25.8	37.0	29.5	-1	-1	-1
1/17/2019	6:30:02 PM	202	7	18	18	18	18	22	22	22	22	20	21	20	21	25.8	37.0	29.5	-1	-1	-1
1/17/2019	6:30:02 PM	405	8	17	18	17	18	21	22	22	22	20	21	21	21	25.8	37.0	29.5	-1	-1	-1
1/17/2019	6:30:02 PM	608	9	18	18	18	18	21	22	22	22	20	21	20	21	25.8	37.0	29.5	-1	-1	-1
1/17/2019	6:30:02 PM	811	10	17	18	18	18	22	21	22	22	21	21	21	20	25.8	37.0	29.5	-1	-1	-1
1/17/2019	6:30:03 PM	14	11	18	18	18	18	22	22	22	22	20	21	20	21	25.8	37.0	29.5	-1	-1	-1
1/17/2019	6:30:03 PM	202	12	17	18	17	18	21	22	22	22	20	21	20	21	25.8	37.0	29.5	-1	-1	-1
1/17/2019	6:30:03 PM	405	13	18	18	18	18	22	22	22	22	20	21	20	21	25.8	37.0	29.5	-1	-1	-1
1/17/2019	6:30:03 PM	608	14	17	18	18	18	22	22	22	21	21	20	21	20	25.8	37.0	38.3	-1	-1	-1
1/17/2019	6:30:03 PM	811	15	18	18	18	18	22	22	22	22	20	21	21	21	25.8	37.0	38.3	-1	-1	-1
1/17/2019	6:30:04 PM	14	16	18	18	18	18	22	22	22	22	21	21	21	21	25.8	37.0	38.3	-1	-1	-1
1/17/2019	6:30:04 PM	202	17	18	18	18	18	22	22	22	22	20	21	20	21	25.8	37.0	38.3	-1	-1	-1
1/17/2019	6:30:04 PM	405	18	17	18	17	18	22	22	22	22	20	21	21	21	25.8	37.0	38.3	-1	-1	-1
1/17/2019	6:30:04 PM	608	19	18	18	18	18	22	22	22	22	20	21	20	21	25.8	37.0	38.3	-1	-1	-1
1/17/2019	6:30:04 PM	811	20	18	18	18	18	22	22	22	22	20	21	21	21	25.8	37.0	38.3	-1	-1	-1
1/17/2019	6:30:05 PM	14	21	17	18	18	18	22	22	22	21	21	21	21	21	25.8	37.0	38.3	-1	-1	-1
1/17/2019	6:30:05 PM	202	22	17	18	18	18	22	22	22	21	20	20	21	21	25.8	37.0	38.3	-1	-1	-1
1/17/2019	6:30:05 PM	405	23	17	18	18	18	21	22	22	22	20	21	20	21	25.8	37.0	38.3	-1	-1	-1
1/17/2019	6:30:05 PM	608	24	17	18	18	18	22	21	22	21	20	21	21	20	25.8	37.0	38.3	-1	-1	-1
1/17/2019	6:30:05 PM	811	25	18	17	18	18	22	22	22	22	20	21	20	21	25.8	37.0	38.3	-1	-1	-1
1/17/2019	6:30:06 PM	14	26	18	18	17	18	21	22	22	22	20	21	20	21	25.8	37.0	38.3	-1	-1	-1
1/17/2019	6:30:06 PM	202	27	17	18	17	18	22	22	22	21	21	20	21	21	25.8	37.0	38.3	-1	-1	-1
1/17/2019	6:30:06 PM	405	28	18	18	18	18	22	22	22	22	20	21	21	21	25.8	37.0	38.3	-1	-1	-1
1/17/2019	6:30:06 PM	608	29	17	18	17	18	22	22	22	22	20	21	21	21	25.8	37.0	38.3	-1	-1	-1
1/17/2019	6:30:06 PM	811	30	18	18	18	18	22	22	22	22	20	21	21	21	25.8	37.0	38.3	-1	-1	-1
1/17/2019	6:30:07 PM	14	31	18	18	18	18	22	22	22	22	20	21	21	21	25.8	37.0	38.3	-1	-1	-1
1/17/2019	6:30:07 PM	202	32	17	18	18	18	22	22	22	21	21	20	21	20	25.8	37.0	38.3	-1	-1	-1
1/17/2019	6:30:07 PM	405	33	18	18	18	18	22	22	22	22	20	21	21	21	25.8	37.0	38.3	-1	-1	-1
1/17/2019	6:30:07 PM	608	34	17	18	18	18	22	22	22	22	21	21	21	20	25.8	37.0	38.3	-1	-1	-1
1/17/2019	6:30:07 PM	811	35	18	18	18	18	22	22	22	22	21	21	21	21	25.8	37.0	38.3	-1	-1	-1
1/17/2019	6:30:08 PM	14	36	18	18	18	18	22	22	22	22	20	21	21	21	25.8	37.0	38.3	-1	-1	-1
1/17/2019	6:30:08 PM	202	37	17	18	17	18	22	22	22	21	20	20	21	20	25.8	37.0	38.3	-1	-1	-1
1/17/2019	6:30:08 PM	405	38	18	18	18	18	22	22	22	21	20	21	20	21	25.8	37.0	38.3	-1	-1	-1
1/17/2019	6:30:08 PM	608	39	17	18	17	18	22	22	22	22	20	21	21	20	25.8	37.0	38.3	-1	-1	-1
1/17/2019	6:30:08 PM	811	40	18	18	18	18	22	22	22	22	21	21	20	21	25.8	37.0	38.3	-1	-1	-1
1/17/2019	6:30:09 PM	14	41	17	18	18	18	21	22	22	22	20	21	21	21	25.8	37.0	38.3	-1	-1	-1
1/17/2019	6:30:09 PM	202	42	17	18	17	18	21	22	22	22	20	20	21	21	25.8	37.0	38.3	-1	-1	-1
1/17/2019	6:30:09 PM	405	43	18	18	18	18	22	22	22	22	20	21	20	21	25.8	37.0	38.3	-1	-1	-1
1/17/2019	6:30:09 PM	608	44	17	18	17	18	21	22	22	22	20	21	21	21	25.8	37.0	38.3	-1	-1	-1
1/17/2019	6:30:09 PM	811	45	18	18	18	18	22	21	22	22	20	21	21	21	25.8	37.0	38.3	-1	-1	-1
1/17/2019	6:30:10 PM	14	46	17	18	17	18	21	22	22	22	20	21	21	21	25.8	37.0	38.3	-1	-1	-1
1/17/2019	6:30:10 PM	202	47	17	18	18	18	22	22	22	22	20	20	21	20	25.8	37.0	38.3	-1	-1	-1
1/17/2019	6:30:10 PM	405	48	17	18	18	18	21	22	22	22	20	21	20	21	25.8	37.0	38.3	-1	-1	-1
1/17/2019	6:30:10 PM	608	49	18	18	18	18	22	22	22	21	20	21	20	21	25.8	37.0	38.3	-1	-1	-1
1/17/2019	6:30:10 PM	811	50	18	18	18	18	21	22	22	22	20	21	20	21	25.8	37.0	38.3	-1	-1	-1
1/17/2019	6:30:11 PM	14	51	17	18	18	18	22	22	22	22	20	21	21	20	25.8	37.0	38.3	-1	-1	-1
1/17/2019	6:30:11 PM	202	52	18	18	18	18	22	22	22	21	20	21	21	21	25.8	37.0	38.3	-1	-1	-1
1/17/2019	6:30:11 PM	405	53	17	18	17	18	21	22	22	22	20	21	21	21	25.8	37.0	38.3	-1	-1	-1
1/17/2019	6:30:11 PM	608	54	18	18	18	18	22	22	22	22	21	21	21	21	25.8	37.0	38.3	-1	-1	-1
1/17/2019	6:30:11 PM	811	55	18	18	18	18	22	22	22	22	20	21	20	21	25.8	37.0	38.3	-1	-1	-1
1/17/2019	6:30:12 PM	14	56	17	18	18	18	22	22	22	22	21	21	21	20	25.8	37.1	38.6	-1	-1	-1
1/17/2019	6:30:12 PM	202	57	18	18	18	18	22	22	22	22	20	21	20	21	25.8	37.1	38.6	-1	-1	-1
1/17/2019	6:30:12 PM	405	58	17	18	17	18	21	22	22	22	20	21	21	20	25.8	37.1	38.6	-1	-1	-1
1/17/2019	6:30:12 PM	608	59	18	18	18	18	22	22	22	21	21	21	21	21	25.8	37.1	38.6	-1	-1	-1
1/17/2019	6:30:12 PM	811	60	18	18	18	18	22	22	22	22	20	21	20	21	25.8	37.1	38.6	-1	-1	-1
1/17/2019	6:30:13 PM	14	61	18	18	18	18	22	22	22	21	20	21	21	21	25.8	37.1	38.6	-1	-1	-1
1/17/2019	6:30:13 PM	202	62	18	18	18	18	22	22	22	22	20	21	20	21	25.8	37.1	38.6	-1	-1	-1
1/17/2019	6:30:13 PM	405	63	17	18	17	18	22	22	22	22	21	21	21	20	25.8	37.1	38.6	-1	-1	-1
1/17/2019	6:30:13 PM	608	64	18	18	18	18	22	22	22	22	20	21	20	21	25.8	37.1	38.6	-1	-1	-1
1/17/2019	6:30:13 PM	811	65	17	18	18	18	22	22	22	21	21	21	21	20	25.8	37.1	38.6	-1	-1	-1
1/17/2019	6:30:14 PM	14	66	18	18	18	18	22	22	22	22	20	21	20	21	25.8	37.1	38.6	-1	-1	-1
1/17/2019	6:30:14 PM	202	67	17	18	17	18	21	22	21	22	20	21	20	21	25.8	37.1	38.6	-1	-1	-1
1/17/2019	6:30:14 PM	405	68	18	18	18	18	22	22	22	21	21	21	21	21	25.8	37.1	38.6	-1	-1	-1
1/17/2019	6:30:14 PM	608	69	17	18	18	18	22	22	21	22	20	21	21	21	25.8	37.1	38.6	-1	-1	-1
1/17/2019	6:30:14 PM	811	70	18	18	18	18	22	22	22	22	21	21	21	21	25.8	37.1	38.6	-1	-1	-1
1/17/2019	6:30:15 PM	14	71	18	18	18	18	22	22	22	22	20	21	21	21	25.8	37.1	38.6	-1	-1	-1
1/17/2019	6:30:15 PM	202	72	17	18	17	18	21	22	22	22	20	20	21	20	25.8	37.1	38.6	-1	-1	-1
1/17/2019	6:30:15 PM	405	73	18	18	18	18	22	22	22	22	20	21	20	21	25.8	37.1	38.6	-1	-1	-1
1/17/2019	6:30:15 PM	608	74	17	18	18	18	22	22	22	22	21	21	21	20	25.8	37.1	38.6	-1	-1	-1
1/17/2019	6:30:15 PM	811	75	18	18	18	18	22	22	22	22	20	21	21	21	25.8	37.1	38.6	-1	-1	-1
1/17/2019	6:30:16 PM	14	76	17	18	18	18	22	22	22	22	21	21	21	20	25.8	37.1	38.6	-1	-1	-1
1/17/2019	6:30:16 PM	202	77	18	18	18	18	21	22	22	22	20	21	20	21	25.8	37.1	38.6	-1	-1	-1
1/17/2019	6:30:16 PM	405	78	17	18	17	18	21	22	21	22	20	21	21	20	25.8	37.1	38.6	-1	-1	-1
1/17/2019	6:30:16 PM	608	79	18	18	18	18	22	22	22	22	20	21	20	21	25.8	37.1	38.6	-1	-1	-1
1/17/2019	6:30:16 PM	811	80	18	18	18	18	22	22	22	22	21	21	21	21	25.8	37.1	38.6	-1	-1	-1
1/17/2019	6:30:17 PM	14	81	18	18	18	18	22	22	22	22	20	21	21	21	25.8	37.1	38.6	-1	-1	-1
1/17/2019	6:30:17 PM	202	82	17	18	17	18	21	22	22	22	20	21	21	21	25.8	37.1	38.6	-1	-1	-1
1/17/2019	6:30:17 PM	405	83	18	18	18	18	22	22	21	22	20	21	20	21	25.8	37.1	38.6	-1	-1	-1
1/17/2019	6:30:17 PM	608	84	17	18	18	18	21	22	22	21	20	21	21	21	25.8	37.1	38.6	-1	-1	-1
1/17/2019	6:30:17 PM	811	85	18	18	18	18	22	22	22	22	20	21	21	21	25.8	37.1	38.6	-1	-1	-1
1/17/2019	6:30:18 PM	14	86	18	18	18	18	22	22	22	22	20	21	20	21	25.8	37.1	38.6	-1	-1	-1
1/17/2019	6:30:18 PM	202	87	17	18	17	18	21	22	22	22	20	21	21	20	25.8	37.1	38.6	-1	-1	-1
1/17/2019	6:30:18 PM	405	88	18	18	18	18	22	22	22	21	20	21	20	21	25.8	37.1	38.6	-1	-1	-1
1/17/2019	6:30:18 PM	608	89	17	18	17	18	22	22	22	22	21	21	21	21	25.8	37.1	38.6	-1	-1	-1
1/17/2019	6:30:18 PM	811	90	18	18	18	18	22	22	22	22	20	21	21	21	25.8	37.1	38.6	-1	-1	-1
1/17/2019	6:30:19 PM	14	91	18	18	18	18	21	22	22	22	20	21	21	21	25.8	37.1	38.6	-1	-1	-1
1/17/2019	6:30:19 PM	202	92	17	18	17	18	21	22	22	21	20	21	21	20	25.8	37.1	38.6	-1	-1	-1
1/17/2019	6:30:19 PM	405	93	18	17	18	18	22	22	22	22	20	21	20	21	25.8	37.1	38.6	-1	-1	-1
1/17/2019	6:30:19 PM	608	94	17	18	18	18	22	22	22	22	21	21	21	21	25.8	37.1	38.6	-1	-1	-1
1/17/2019	6:30:19 PM	811	95	18	18	18	18	22	22	22	22	21	21	21	21	25.8	37.1	38.6	-1	-1	-1
1/17/2019	6:30:20 PM	14	96	17	18	18	18	22	22	22	22	21	21	21	20	25.8	37.1	38.6	-1	-1	-1
1/17/2019	6:30:20 PM	202	97	18	18	18	18	22	22	22	22	20	21	20	21	25.8	37.1	38.6	-1	-1	-1
1/17/2019	6:30:20 PM	405	98	17	18	17	18	22	22	22	22	20	21	20	21	25.8	37.0	37.9	-1	-1	-1
1/17/2019	6:30:20 PM	608	99	18	18	18	18	22	22	22	22	20	21	20	21	25.8	37.0	37.9	-1	-1	-1
1/17/2019	6:30:20 PM	811	100	18	18	18	18	22	22	22	22	20	21	21	21	25.8	37.0	37.9	-1	-1	-1
1/17/2019	6:30:21 PM	14	101	18	18	18	18	22	22	22	22	21	21	21	21	25.8	37.0	37.9	-1	-1	-1
1/17/2019	6:30:21 PM	202	102	18	18	18	18	22	22	22	22	20	21	20	21	25.8	37.0	37.9	-1	-1	-1
1/17/2019	6:30:21 PM	405	103	17	18	18	18	22	22	22	22	21	21	21	20	25.8	37.0	37.9	-1	-1	-1
1/17/2019	6:30:21 PM	608	104	18	18	18	18	22	22	22	22	20	21	20	21	25.8	37.0	37.9	-1	-1	-1
1/17/2019	6:30:21 PM	811	105	17	18	18	18	22	22	22	22	21	21	21	21	25.8	37.0	37.9	-1	-1	-1
1/17/2019	6:30:22 PM	14	106	18	18	18	18	22	22	22	21	20	21	20	21	25.8	37.0	37.9	-1	-1	-1
1/17/2019	6:30:22 PM	202	107	17	18	17	18	21	22	22	22	20	21	20	21	25.8	37.0	37.9	-1	-1	-1
1/17/2019	6:30:22 PM	405	108	18	18	18	18	22	22	22	22	20	21	21	21	25.8	37.0	37.9	-1	-1	-1
1/17/2019	6:30:22 PM	608	109	17	18	18	18	22	22	22	22	20	21	21	20	25.8	37.0	37.9	-1	-1	-1
1/17/2019	6:30:22 PM	811	110	18	18	18	18	22	22	22	22	20	21	20	21	25.8	37.0	37.9	-1	-1	-1
1/17/2019	6:30:23 PM	14	111	17	18	18	18	22	22	22	22	21	21	21	20	25.8	37.0	37.9	-1	-1	-1
1/17/2019	6:30:23 PM	202	112	18	18	18	18	21	22	22	21	20	21	20	21	25.8	37.0	37.9	-1	-1	-1
1/17/2019	6:30:23 PM	405	113	17	18	17	18	22	22	22	22	21	20	21	20	25.8	37.0	37.9	-1	-1	-1
1/17/2019	6:30:23 PM	608	114	18	18	18	18	22	22	22	22	20	21	21	21	25.8	37.0	37.9	-1	-1	-1
1/17/2019	6:30:23 PM	811	115	17	18	18	18	22	22	22	22	21	21	21	20	25.8	37.0	37.9	-1	-1	-1
1/17/2019	6:30:24 PM	14	116	18	18	18	18	22	22	22	22	20	21	21	21	25.8	37.0	37.9	-1	-1	-1
1/17/2019	6:30:24 PM	202	117	18	18	17	18	22	22	22	22	20	21	20	21	25.8	37.0	37.9	-1	-1	-1
1/17/2019	6:30:24 PM	405	118	17	18	18	18	22	22	22	22	21	20	21	21	25.8	37.0	37.9	-1	-1	-1
1/17/2019	6:30:24 PM	608	119	18	18	18	18	21	22	22	22	20	21	20	21	25.8	37.0	37.9	-1	-1	-1
1/17/2019	6:30:24 PM	811	120	18	18	18	18	22	22	22	22	21	21	21	21	25.8	37.0	37.9	-1	-1	-1
1/17/2019	6:30:25 PM	14	121	18	18	18	18	22	22	22	22	20	21	21	21	25.8	37.0	37.9	-1	-1	-1
1/17/2019	6:30:25 PM	202	122	17	18	18	18	22	22	22	21	21	21	21	20	25.8	37.0	37.9	-1	-1	-1
1/17/2019	6:30:25 PM	405	123	18	18	18	18	22	22	22	22	20	21	20	21	25.8	37.0	37.9	-1	-1	-1
1/17/2019	6:30:25 PM	608	124	18	18	18	18	22	22	22	21	20	20	21	20	25.8	37.0	37.9	-1	-1	-1
1/17/2019	6:30:25 PM	811	125	18	18	18	18	22	22	22	22	20	21	21	21	25.8	37.0	37.9	-1	-1	-1
1/17/2019	6:30:26 PM	14	126	18	18	18	18	22	22	22	22	21	21	21	21	25.8	37.0	37.9	-1	-1	-1
1/17/2019	6:30:26 PM	202	127	18	18	18	18	21	22	22	22	20	21	20	21	25.8	37.0	37.9	-1	-1	-1
1/17/2019	6:30:26 PM	405	128	17	18	18	18	22	22	22	21	21	20	21	20	25.8	37.0	37.9	-1	-1	-1
1/17/2019	6:30:26 PM	608	129	17	18	17	18	21	22	22	21	20	21	21	20	25.8	37.0	37.9	-1	-1	-1
1/17/2019	6:30:26 PM	811	130	18	18	18	18	22	22	22	22	21	21	21	21	25.8	37.0	37.9	-1	-1	-1
1/17/2019	6:30:27 PM	14	131	18	18	18	18	22	22	22	22	20	21	21	21	25.8	37.0	37.9	-1	-1	-1
1/17/2019	6:30:27 PM	202	132	17	18	17	18	22	22	22	22	20	20	21	20	25.8	37.0	37.9	-1	-1	-1
1/17/2019	6:30:27 PM	405	133	18	18	18	18	22	22	22	22	20	21	20	21	25.8	37.0	37.9	-1	-1	-1
1/17/2019	6:30:27 PM	608	134	17	18	18	18	22	22	22	22	20	21	21	20	25.8	37.0	37.9	-1	-1	-1
1/17/2019	6:30:27 PM	811	135	18	18	18	18	22	22	22	22	20	21	20	21	25.8	37.0	37.9	-1	-1	-1
1/17/2019	6:30:28 PM	14	136	18	18	18	18	22	22	22	21	20	21	21	21	25.8	37.0	37.9	-1	-1	-1
1/17/2019	6:30:28 PM	202	137	17	18	18	18	21	22	22	22	20	21	20	21	25.8	37.0	37.9	-1	-1	-1
1/17/2019	6:30:28 PM	405	138	17	18	18	18	22	22	22	21	21	21	21	20	25.8	37.0	37.9	-1	-1	-1
1/17/2019	6:30:28 PM	608	139	17	18	18	18	21	22	22	22	20	21	21	21	25.8	37.0	37.9	-1	-1	-1
1/17/2019	6:30:28 PM	811	140	18	18	18	18	22	22	22	22	21	21	21	21	25.8	37.0	38.4	-1	-1	-1
1/17/2019	6:30:29 PM	14	141	17	18	18	18	22	22	22	21	21	21	21	21	25.8	37.0	38.4	-1	-1	-1
1/17/2019	6:30:29 PM	202	142	18	18	18	18	22	22	22	21	20	21	20	21	25.8	37.0	38.4	-1	-1	-1
1/17/2019	6:30:29 PM	405	143	17	18	17	18	22	22	22	21	21	21	21	21	25.8	37.0	38.4	-1	-1	-1
1/17/2019	6:30:29 PM	608	144	18	18	18	18	22	22	22	21	20	21	21	21	25.8	37.0	38.4	-1	-1	-1
1/17/2019	6:30:29 PM	811	145	18	18	18	18	22	22	22	21	21	21	21	21	25.8	37.0	38.4	-1	-1	-1
1/17/2019	6:30:30 PM	14	146	18	18	18	18	22	22	22	22	20	21	20	21	25.8	37.0	38.4	-1	-1	-1
1/17/2019	6:30:30 PM	202	147	18	18	18	18	22	22	22	22	20	21	21	21	25.8	37.0	38.4	-1	-1	-1
1/17/2019	6:30:30 PM	405	148	17	18	17	18	22	22	22	21	21	21	21	20	25.8	37.0	38.4	-1	-1	-1
1/17/2019	6:30:30 PM	608	149	18	18	18	18	22	22	22	22	20	21	20	21	25.8	37.0	38.4	-1	-1	-1
1/17/2019	6:30:30 PM	811	150	17	18	18	18	21	22	22	22	20	21	21	21	25.8	37.0	38.4	-1	-1	-1
1/17/2019	6:30:31 PM	14	151	17	18	18	18	22	22	22	22	20	20	21	20	25.8	37.0	38.4	-1	-1	-1
1/17/2019	6:30:31 PM	202	152	18	18	18	18	22	22	22	22	20	21	21	21	25.8	37.0	38.4	-1	-1	-1
1/17/2019	6:30:31 PM	405	153	17	18	17	18	21	22	22	22	20	21	21	21	25.8	37.0	38.4	-1	-1	-1
1/17/2019	6:30:31 PM	608	154	18	18	18	18	22	22	22	22	21	21	21	21	25.8	37.0	38.4	-1	-1	-1
1/17/2019	6:30:31 PM	811	155	18	18	18	18	22	22	22	22	20	21	20	21	25.8	37.0	38.4	-1	-1	-1
1/17/2019	6:30:32 PM	14	156	17	18	17	18	22	22	22	22	20	21	21	21	25.8	37.0	38.4	-1	-1	-1
1/17/2019	6:30:32 PM	202	157	17	18	18	18	22	22	22	22	21	21	21	20	25.8	37.0	38.4	-1	-1	-1
1/17/2019	6:30:32 PM	405	158	18	18	18	18	22	22	22	22	20	21	20	21	25.8	37.0	38.4	-1	-1	-1
1/17/2019	6:30:32 PM	608	159	18	18	18	18	21	22	22	21	20	20	21	20	25.8	37.0	38.4	-1	-1	-1
1/17/2019	6:30:32 PM	811	160	18	18	18	18	22	22	22	22	20	21	20	21	25.8	37.0	38.4	-1	-1	-1
1/17/2019	6:30:33 PM	14	161	17	18	18	18	22	22	22	22	21	21	21	20	25.8	37.0	38.4	-1	-1	-1
1/17/2019	6:30:33 PM	202	162	18	18	18	18	22	22	22	22	21	21	20	21	25.8	37.0	38.4	-1	-1	-1
1/17/2019	6:30:33 PM	405	163	18	18	18	18	21	22	22	22	20	21	20	21	25.8	37.0	38.4	-1	-1	-1
1/17/2019	6:30:33 PM	608	164	17	18	18	18	22	22	22	22	20	21	21	20	25.8	37.0	38.4	-1	-1	-1
1/17/2019	6:30:33 PM	811	165	18	18	18	18	22	22	22	22	20	21	20	21	25.8	37.0	38.4	-1	-1	-1
1/17/2019	6:30:34 PM	14	166	18	18	18	18	21	22	22	22	21	21	21	21	25.8	37.0	38.4	-1	-1	-1
1/17/2019	6:30:34 PM	202	167	17	18	18	18	22	22	22	21	20	20	21	20	25.8	37.0	38.4	-1	-1	-1
1/17/2019	6:30:34 PM	405	168	18	18	18	18	22	22	22	22	20	21	20	21	25.8	37.0	38.4	-1	-1	-1
1/17/2019	6:30:34 PM	608	169	18	18	17	18	22	22	22	22	20	21	21	21	25.8	37.0	38.4	-1	-1	-1
1/17/2019	6:30:34 PM	811	170	18	18	18	18	22	22	22	22	20	21	20	21	25.8	37.0	38.4	-1	-1	-1
1/17/2019	6:30:35 PM	14	171	17	18	17	18	22	22	22	22	21	21	21	21	25.8	37.0	38.4	-1	-1	-1
1/17/2019	6:30:35 PM	202	172	17	18	18	18	22	22	22	22	20	21	21	21	25.8	37.0	38.4	-1	-1	-1
1/17/2019	6:30:35 PM	405	173	18	18	18	18	22	22	22	22	20	21	21	21	25.8	37.0	38.4	-1	-1	-1
1/17/2019	6:30:35 PM	608	174	17	18	18	18	22	22	22	21	21	21	21	21	25.8	37.0	38.4	-1	-1	-1
1/17/2019	6:30:35 PM	811	175	18	18	18	18	22	22	22	22	20	21	21	21	25.8	37.0	38.4	-1	-1	-1
1/17/2019	6:30:36 PM	14	176	18	18	18	18	22	22	22	21	21	21	21	21	25.8	37.0	38.4	-1	-1	-1
1/17/2019	6:30:36 PM	202	177	18	18	18	18	22	22	22	22	20	21	20	21	25.8	37.0	38.4	-1	-1	-1
1/17/2019	6:30:36 PM	405	178	17	18	17	18	22	22	22	22	21	21	21	21	25.8	37.0	38.4	-1	-1	-1
1/17/2019	6:30:36 PM	608	179	18	18	18	18	22	22	22	21	21	21	20	20	25.8	37.0	38.4	-1	-1	-1
1/17/2019	6:30:36 PM	811	180	18	18	18	18	22	22	22	22	20	21	21	21	25.8	37.0	38.4	-1	-1	-1
1/17/2019	6:30:37 PM	14	181	18	18	18	18	22	22	22	22	20	21	21	21	25.8	37.0	38.4	-1	-1	-1
1/17/2019	6:30:37 PM	202	182	18	18	18	18	22	22	22	21	20	21	20	21	25.8	37.0	37.2	-1	-1	-1
1/17/2019	6:30:37 PM	405	183	17	18	18	18	21	22	22	22	20	21	21	21	25.8	37.0	37.2	-1	-1	-1
1/17/2019	6:30:37 PM	608	184	17	18	18	18	22	22	22	22	20	21	20	20	25.8	37.0	37.2	-1	-1	-1
1/17/2019	6:30:37 PM	811	185	17	18	18	18	22	22	22	22	21	21	21	21	25.8	37.0	37.2	-1	-1	-1
1/17/2019	6:30:38 PM	14	186	18	18	18	18	22	22	22	21	21	21	21	21	25.8	37.0	37.2	-1	-1	-1
1/17/2019	6:30:38 PM	202	187	18	18	18	18	22	22	22	22	20	21	20	21	25.8	37.0	37.2	-1	-1	-1
1/17/2019	6:30:38 PM	405	188	17	18	18	18	22	22	22	22	21	21	21	21	25.8	37.0	37.2	-1	-1	-1
1/17/2019	6:30:38 PM	608	189	18	18	18	18	22	22	22	21	20	21	20	21	25.8	37.0	37.2	-1	-1	-1
1/17/2019	6:30:38 PM	811	190	17	18	18	18	22	22	22	22	21	21	21	20	25.8	37.0	37.2	-1	-1	-1
1/17/2019	6:30:39 PM	14	191	18	18	18	18	22	21	22	22	20	21	20	21	25.8	37.0	37.2	-1	-1	-1
1/17/2019	6:30:39 PM	202	192	17	18	17	18	21	22	22	22	20	21	21	20	25.8	37.0	37.2	-1	-1	-1
1/17/2019	6:30:39 PM	405	193	18	18	18	18	22	22	22	22	20	21	20	21	25.8	37.0	37.2	-1	-1	-1
1/17/2019	6:30:39 PM	608	194	17	18	18	18	22	22	22	22	20	21	20	21	25.8	37.0	37.2	-1	-1	-1
1/17/2019	6:30:39 PM	811	195	18	18	18	18	22	22	22	22	21	21	21	21	25.8	37.0	37.2	-1	-1	-1
1/17/2019	6:30:40 PM	14	196	18	18	18	18	22	22	22	22	20	21	21	21	25.8	37.0	37.2	-1	-1	-1
1/17/2019	6:30:40 PM	202	197	17	18	18	18	22	22	22	22	21	21	21	20	25.8	37.0	37.2	-1	-1	-1
1/17/2019	6:30:40 PM	405	198	18	18	18	18	22	22	22	22	20	21	20	21	25.8	37.0	37.2	-1	-1	-1
1/17/2019	6:30:40 PM	608	199	17	18	18	18	22	22	22	22	21	20	20	20	25.8	37.0	37.2	-1	-1	-1
1/17/2019	6:30:40 PM	811	200	18	18	18	18	22	22	22	22	20	21	20	21	25.8	37.0	37.2	-1	-1	-1
1/17/2019	6:30:41 PM	14	201	18	18	18	18	22	22	22	21	21	21	21	21	25.8	37.0	37.2	-1	-1	-1
1/17/2019	6:30:41 PM	210	202	18	18	18	18	22	22	22	22	20	21	20	21	25.8	37.0	37.2	-1	-1	-1
1/17/2019	6:30:41 PM	413	203	18	18	18	18	21	22	22	22	20	21	20	21	25.8	37.0	37.2	-1	-1	-1
1/17/2019	6:30:41 PM	616	204	18	18	18	18	22	22	22	22	20	21	20	21	25.8	37.0	37.2	-1	-1	-1
1/17/2019	6:30:41 PM	803	205	17	18	18	18	22	22	22	22	20	21	21	20	25.8	37.0	37.2	-1	-1	-1
1/17/2019	6:30:42 PM	6	206	18	17	18	18	22	21	22	22	20	21	20	21	25.8	37.0	37.2	-1	-1	-1
1/17/2019	6:30:42 PM	210	207	17	18	18	18	21	21	22	22	20	21	21	20	25.8	37.0	37.2	-1	-1	-1
1/17/2019	6:30:42 PM	415	208	18	18	18	18	22	22	22	22	20	21	21	21	25.8	37.0	37.2	-1	-1	-1
1/17/2019	6:30:42 PM	602	209	17	18	18	18	22	22	22	21	20	21	21	20	25.8	37.0	37.2	-1	-1	-1
1/17/2019	6:30:42 PM	805	210	18	18	18	18	22	22	22	21	21	21	20	21	25.8	37.0	37.2	-1	-1	-1
1/17/2019	6:30:43 PM	9	211	17	18	18	18	21	22	22	22	20	21	20	21	25.8	37.0	37.2	-1	-1	-1
1/17/2019	6:30:43 PM	202	212	17	18	18	18	21	22	22	22	20	21	21	21	25.8	37.0	37.2	-1	-1	-1
1/17/2019	6:30:43 PM	405	213	18	18	18	18	22	22	22	22	20	21	21	21	25.8	37.0	37.2	-1	-1	-1
1/17/2019	6:30:43 PM	608	214	17	18	18	18	22	22	22	22	20	20	21	21	25.8	37.0	37.2	-1	-1	-1
1/17/2019	6:30:43 PM	811	215	18	18	18	18	22	22	22	22	20	21	21	21	25.8	37.0	37.2	-1	-1	-1
1/17/2019	6:30:44 PM	14	216	17	18	17	18	21	22	22	22	20	21	21	21	25.8	37.0	37.2	-1	-1	-1
1/17/2019	6:30:44 PM	202	217	17	18	18	18	22	22	22	22	21	21	21	20	25.8	37.0	37.2	-1	-1	-1
1/17/2019	6:30:44 PM	405	218	18	18	18	18	22	22	22	22	20	21	21	21	25.8	37.0	37.2	-1	-1	-1
1/17/2019	6:30:44 PM	608	219	17	18	17	18	21	22	22	22	20	21	21	20	25.8	37.0	37.2	-1	-1	-1
1/17/2019	6:30:44 PM	811	220	18	18	18	18	22	22	22	22	20	21	20	21	25.8	37.0	37.2	-1	-1	-1
1/17/2019	6:30:45 PM	14	221	17	18	17	18	22	22	22	22	21	21	21	21	25.8	37.0	37.2	-1	-1	-1
1/17/2019	6:30:45 PM	202	222	17	18	18	18	22	22	22	21	20	21	21	21	25.8	37.0	37.2	-1	-1	-1
1/17/2019	6:30:45 PM	405	223	18	18	18	18	21	22	22	22	20	21	20	21	25.8	37.0	37.2	-1	-1	-1
1/17/2019	6:30:45 PM	608	224	18	18	18	18	22	22	22	22	20	20	20	21	25.8	37.0	37.2	-1	-1	-1
1/17/2019	6:30:45 PM	811	225	18	18	18	18	22	22	22	22	21	21	21	21	25.8	37.0	37.2	-1	-1	-1
1/17/2019	6:30:46 PM	14	226	18	18	18	18	22	22	22	22	21	21	21	21	25.8	37.0	37.2	-1	-1	-1
1/17/2019	6:30:46 PM	202	227	18	18	18	18	22	22	22	22	20	21	20	21	25.8	37.0	37.2	-1	-1	-1
1/17/2019	6:30:46 PM	405	228	17	18	17	18	22	22	22	22	20	21	21	21	25.8	37.0	37.2	-1	-1	-1
1/17/2019	6:30:46 PM	608	229	18	18	18	18	22	22	22	21	20	21	20	21	25.8	37.0	37.2	-1	-1	-1
1/17/2019	6:30:46 PM	811	230	17	18	18	18	22	22	22	22	21	21	21	21	25.8	37.0	37.2	-1	-1	-1
1/17/2019	6:30:47 PM	14	231	18	18	18	18	22	22	22	22	20	21	21	21	25.8	37.0	37.2	-1	-1	-1
1/17/2019	6:30:47 PM	202	232	18	18	18	18	22	22	22	22	20	21	21	21	25.8	37.0	37.2	-1	-1	-1
1/17/2019	6:30:47 PM	405	233	18	18	18	18	22	22	22	21	20	21	21	21	25.8	37.0	37.2	-1	-1	-1
1/17/2019	6:30:47 PM	608	234	17	18	17	18	21	22	22	22	20	21	20	21	25.8	37.0	37.2	-1	-1	-1
1/17/2019	6:30:47 PM	811	235	18	18	18	18	22	22	22	22	21	21	21	21	25.8	37.0	37.2	-1	-1	-1
1/17/2019	6:30:48 PM	14	236	17	18	18	18	22	22	22	22	20	21	21	21	25.8	37.0	37.2	-1	-1	-1
1/17/2019	6:30:48 PM	202	237	17	18	18	18	22	22	22	22	20	21	21	21	25.8	37.0	37.2	-1	-1	-1
1/17/2019	6:30:48 PM	405	238	17	18	18	18	22	22	22	22	20	21	20	21	25.8	37.0	37.2	-1	-1	-1
1/17/2019	6:30:48 PM	608	239	17	18	18	18	22	22	22	22	20	20	21	20	25.8	37.0	37.2	-1	-1	-1
1/17/2019	6:30:48 PM	811	240	17	18	18	18	21	22	22	22	20	21	21	21	25.8	37.0	37.2	-1	-1	-1
1/17/2019	6:30:49 PM	14	241	18	18	18	18	22	22	22	21	20	21	21	21	25.8	37.0	37.2	-1	-1	-1
1/17/2019	6:30:49 PM	202	242	18	18	18	18	22	22	22	22	20	21	20	21	25.8	37.0	37.2	-1	-1	-1
1/17/2019	6:30:49 PM	405	243	17	18	17	18	22	22	22	22	20	20	21	20	25.8	37.0	37.2	-1	-1	-1
1/17/2019	6:30:49 PM	608	244	18	17	18	18	22	22	22	22	20	21	20	21	25.8	37.0	37.2	-1	-1	-1
1/17/2019	6:30:49 PM	811	245	17	18	18	18	22	22	22	22	21	21	21	21	25.8	37.0	37.2	-1	-1	-1
1/17/2019	6:30:50 PM	14	246	18	18	18	18	22	22	22	22	20	21	21	21	25.8	37.0	37.2	-1	-1	-1
1/17/2019	6:30:50 PM	202	247	18	18	18	18	22	22	22	22	20	21	20	21	25.8	37.0	37.2	-1	-1	-1
1/17/2019	6:30:50 PM	405	248	18	18	18	18	22	22	22	22	20	20	21	21	25.8	37.0	37.2	-1	-1	-1
1/17/2019	6:30:50 PM	608	249	17	18	17	18	21	22	22	22	20	21	20	21	25.8	37.0	37.2	-1	-1	-1
1/17/2019	6:30:50 PM	811	250	18	18	18	18	22	22	22	21	21	21	21	21	25.8	37.0	37.2	-1	-1	-1
1/17/2019	6:30:51 PM	14	251	18	18	18	18	21	22	22	22	20	21	21	21	25.8	37.0	37.2	-1	-1	-1
1/17/2019	6:30:51 PM	202	252	17	18	18	18	22	22	22	22	21	21	21	20	25.8	37.0	37.2	-1	-1	-1
1/17/2019	6:30:51 PM	405	253	18	18	18	18	21	22	22	22	20	21	20	21	25.8	37.0	37.2	-1	-1	-1
1/17/2019	6:30:51 PM	608	254	17	18	18	18	22	22	22	21	20	21	21	20	25.8	37.0	37.2	-1	-1	-1
1/17/2019	6:30:51 PM	811	255	17	18	18	18	21	22	22	22	20	21	21	21	25.8	37.0	37.2	-1	-1	-1
1/17/2019	6:30:52 PM	14	256	18	18	18	18	22	22	22	21	21	21	21	21	25.8	37.0	37.2	-1	-1	-1
1/17/2019	6:30:52 PM	202	257	18	18	18	18	22	22	22	22	20	21	20	21	25.8	37.0	37.2	-1	-1	-1
1/17/2019	6:30:52 PM	405	258	17	18	18	18	22	22	22	21	20	20	21	21	25.8	37.0	37.2	-1	-1	-1
1/17/2019	6:30:52 PM	608	259	17	18	17	18	21	22	22	22	20	21	20	21	25.8	37.0	37.2	-1	-1	-1
1/17/2019	6:30:52 PM	811	260	18	18	18	18	22	22	22	22	21	21	21	21	25.8	37.0	37.2	-1	-1	-1
1/17/2019	6:30:53 PM	14	261	17	18	18	18	21	23	22	22	21	21	21	21	25.8	37.0	37.2	-1	-1	-1
1/17/2019	6:30:53 PM	202	262	17	18	18	18	22	22	22	22	21	21	20	21	25.8	37.0	37.2	-1	-1	-1
1/17/2019	6:30:53 PM	405	263	17	18	17	18	21	22	22	22	20	21	20	21	25.8	37.0	37.2	-1	-1	-1
1/17/2019	6:30:53 PM	608	264	18	18	18	18	22	22	22	21	20	20	21	20	25.8	37.0	37.2	-1	-1	-1
1/17/2019	6:30:53 PM	811	265	17	18	17	18	22	22	22	22	21	21	21	21	25.8	37.0	37.2	-1	-1	-1
1/17/2019	6:30:54 PM	14	266	18	17	18	18	22	22	22	22	20	21	21	21	25.8	37.0	37.5	-1	-1	-1
1/17/2019	6:30:54 PM	202	267	18	18	18	18	22	22	22	22	20	21	21	21	25.8	37.0	37.5	-1	-1	-1
1/17/2019	6:30:54 PM	405	268	18	18	18	18	22	22	22	22	20	21	21	21	25.8	37.0	37.5	-1	-1	-1
1/17/2019	6:30:54 PM	608	269	17	18	17	18	21	22	22	22	20	21	21	20	25.8	37.0	37.5	-1	-1	-1
1/17/2019	6:30:54 PM	811	270	18	18	18	18	22	22	22	22	20	21	20	21	25.8	37.0	37.5	-1	-1	-1
1/17/2019	6:30:55 PM	14	271	18	18	18	18	22	22	22	22	20	21	21	21	25.8	37.0	37.5	-1	-1	-1
1/17/2019	6:30:55 PM	202	272	18	18	18	18	22	22	22	22	20	21	21	21	25.8	37.0	37.5	-1	-1	-1
1/17/2019	6:30:55 PM	405	273	18	17	18	18	22	22	22	22	20	21	21	21	25.8	37.0	37.5	-1	-1	-1
1/17/2019	6:30:55 PM	608	274	17	18	18	18	21	22	22	22	20	21	20	21	25.8	37.0	37.5	-1	-1	-1
1/17/2019	6:30:55 PM	811	275	18	18	18	18	22	22	22	22	21	21	21	21	25.8	37.0	37.5	-1	-1	-1
1/17/2019	6:30:56 PM	14	276	18	18	18	18	22	22	22	22	20	21	20	21	25.8	37.0	37.5	-1	-1	-1
1/17/2019	6:30:56 PM	202	277	18	18	18	18	22	22	22	22	20	21	21	21	25.8	37.0	37.5	-1	-1	-1
1/17/2019	6:30:56 PM	405	278	17	18	18	18	22	22	22	21	21	20	21	21	25.8	37.0	37.5	-1	-1	-1
1/17/2019	6:30:56 PM	608	279	17	17	18	18	21	22	21	22	20	21	20	21	25.8	37.0	37.5	-1	-1	-1
1/17/2019	6:30:56 PM	811	280	17	18	18	18	21	22	22	22	21	20	21	21	25.8	37.0	37.5	-1	-1	-1
1/17/2019	6:30:57 PM	14	281	18	18	18	18	21	22	22	22	20	21	20	21	25.8	37.0	37.5	-1	-1	-1
1/17/2019	6:30:57 PM	202	282	18	18	18	18	21	22	22	22	20	21	20	21	25.8	37.0	37.5	-1	-1	-1
1/17/2019	6:30:57 PM	405	283	18	18	18	18	22	22	22	22	20	21	20	21	25.8	37.0	37.5	-1	-1	-1
1/17/2019	6:30:57 PM	608	284	17	18	17	18	21	22	22	22	20	21	20	21	25.8	37.0	37.5	-1	-1	-1
1/17/2019	6:30:57 PM	811	285	17	18	18	18	22	22	22	22	21	21	21	21	25.8	37.0	37.5	-1	-1	-1
1/17/2019	6:30:58 PM	14	286	17	18	18	18	21	22	22	22	20	21	21	21	25.8	37.0	37.5	-1	-1	-1
1/17/2019	6:30:58 PM	202	287	17	18	18	18	22	22	22	22	21	21	21	21	25.8	37.0	37.5	-1	-1	-1
1/17/2019	6:30:58 PM	405	288	17	18	18	18	21	22	22	22	20	21	20	21	25.8	37.0	37.5	-1	-1	-1
1/17/2019	6:30:58 PM	608	289	17	18	18	18	22	22	22	22	21	20	21	20	25.8	37.0	37.5	-1	-1	-1
1/17/2019	6:30:58 PM	811	290	18	18	18	18	22	22	22	22	20	21	21	21	25.8	37.0	37.5	-1	-1	-1
1/17/2019	6:30:59 PM	14	291	17	18	18	18	22	22	22	22	21	20	21	20	25.8	37.0	37.5	-1	-1	-1
1/17/2019	6:30:59 PM	202	292	18	18	18	18	22	22	22	21	20	21	21	21	25.8	37.0	37.5	-1	-1	-1
1/17/2019	6:30:59 PM	405	293	17	18	18	18	21	22	22	22	20	21	21	21	25.8	37.0	37.5	-1	-1	-1
1/17/2019	6:30:59 PM	608	294	18	18	18	18	22	22	22	22	21	21	20	21	25.8	37.0	37.5	-1	-1	-1
1/17/2019	6:30:59 PM	811	295	17	18	18	18	22	22	22	22	21	21	21	21	25.8	37.0	37.5	-1	-1	-1
1/17/2019	6:31:00 PM	14	296	18	18	18	18	22	22	22	22	21	21	21	21	25.8	37.0	37.5	-1	-1	-1
1/17/2019	6:31:00 PM	217	297	17	18	18	18	22	22	22	22	20	21	21	21	25.8	37.0	37.5	-1	-1	-1
1/17/2019	6:31:00 PM	405	298	17	18	18	18	22	22	22	22	21	21	21	21	25.8	37.0	37.5	-1	-1	-1
1/17/2019	6:31:00 PM	608	299	18	18	18	18	22	22	22	22	20	21	20	21	25.8	37.0	37.5	-1	-1	-1
1/17/2019	6:31:00 PM	811	300	18	18	18	18	22	22	22	22	21	21	21	21	25.8	37.0	37.5	-1	-1	-1
1/17/2019	6:31:01 PM	14	301	17	18	18	18	22	22	22	22	20	21	21	21	25.8	37.0	37.5	-1	-1	-1
1/17/2019	6:31:01 PM	202	302	17	18	17	18	22	22	22	22	20	21	21	21	25.8	37.0	37.5	-1	-1	-1
1/17/2019	6:31:01 PM	405	303	18	18	18	18	22	22	22	22	20	21	21	21	25.8	37.0	37.5	-1	-1	-1
1/17/2019	6:31:01 PM	608	304	17	18	18	18	22	22	22	22	20	21	20	20	25.8	37.0	37.5	-1	-1	-1
1/17/2019	6:31:01 PM	811	305	18	18	18	18	22	22	22	22	20	21	21	21	25.8	37.0	37.5	-1	-1	-1
1/17/2019	6:31:02 PM	14	306	18	18	18	18	22	22	22	22	21	21	21	21	25.8	37.0	37.5	-1	-1	-1
1/17/2019	6:31:02 PM	202	307	18	18	18	18	22	22	22	21	20	21	21	21	25.8	37.0	37.5	-1	-1	-1
1/17/2019	6:31:02 PM	405	308	17	18	17	18	22	22	22	22	20	21	21	21	25.8	37.0	38.2	-1	-1	-1
1/17/2019	6:31:02 PM	608	309	18	18	18	18	22	22	22	22	20	21	21	21	25.8	37.0	38.2	-1	-1	-1
1/17/2019	6:31:02 PM	811	310	18	18	18	18	22	22	22	22	20	21	20	21	25.8	37.0	38.2	-1	-1	-1
1/17/2019	6:31:03 PM	14	311	18	18	18	18	22	22	22	22	20	21	21	21	25.8	37.0	38.2	-1	-1	-1
1/17/2019	6:31:03 PM	202	312	18	18	18	18	22	22	22	22	20	21	20	21	25.8	37.0	38.2	-1	-1	-1
1/17/2019	6:31:03 PM	405	313	18	18	18	18	22	22	22	21	21	21	21	21	25.8	37.0	38.2	-1	-1	-1
1/17/2019	6:31:03 PM	608	314	18	18	18	18	22	22	22	22	20	21	20	21	25.8	37.0	38.2	-1	-1	-1
1/17/2019	6:31:03 PM	811	315	18	18	18	18	22	22	22	22	21	20	21	21	25.8	37.0	38.2	-1	-1	-1
1/17/2019	6:31:04 PM	14	316	18	18	18	18	22	22	22	22	20	21	20	21	25.8	37.0	38.2	-1	-1	-1
1/17/2019	6:31:04 PM	202	317	17	18	18	18	22	22	22	22	21	21	21	20	25.8	37.0	38.2	-1	-1	-1
1/17/2019	6:31:04 PM	405	318	18	18	18	18	21	22	22	22	20	21	20	21	25.8	37.0	38.2	-1	-1	-1
1/17/2019	6:31:04 PM	608	319	17	18	18	18	22	22	22	21	21	20	21	20	25.8	37.0	38.2	-1	-1	-1
1/17/2019	6:31:04 PM	811	320	17	18	18	18	22	22	22	22	20	21	21	21	25.8	37.0	38.2	-1	-1	-1
1/17/2019	6:31:05 PM	14	321	18	17	18	18	22	22	22	22	20	21	21	21	25.8	37.0	38.2	-1	-1	-1
1/17/2019	6:31:05 PM	202	322	18	18	18	18	22	22	22	22	20	21	20	21	25.8	37.0	38.2	-1	-1	-1
1/17/2019	6:31:05 PM	405	323	18	18	18	18	22	22	22	21	20	20	20	21	25.8	37.0	38.2	-1	-1	-1
1/17/2019	6:31:05 PM	608	324	18	18	17	18	22	22	22	22	20	21	21	21	25.8	37.0	38.2	-1	-1	-1
1/17/2019	6:31:05 PM	811	325	18	18	18	18	22	22	22	22	21	21	21	21	25.8	37.0	38.2	-1	-1	-1
1/17/2019	6:31:06 PM	14	326	17	18	17	18	21	22	22	22	20	21	21	21	25.8	37.0	38.2	-1	-1	-1
1/17/2019	6:31:06 PM	202	327	17	18	18	18	22	22	22	22	21	21	21	21	25.8	37.0	38.2	-1	-1	-1
1/17/2019	6:31:06 PM	405	328	17	18	17	18	21	22	22	22	20	21	21	20	25.8	37.0	38.2	-1	-1	-1
1/17/2019	6:31:06 PM	608	329	18	18	18	18	22	22	22	22	20	21	20	21	25.8	37.0	38.2	-1	-1	-1
1/17/2019	6:31:06 PM	811	330	17	18	18	18	22	22	22	22	20	21	21	20	25.8	37.0	38.2	-1	-1	-1
1/17/2019	6:31:07 PM	14	331	18	18	18	18	22	22	22	22	20	21	20	21	25.8	37.0	38.2	-1	-1	-1
1/17/2019	6:31:07 PM	202	332	17	18	18	18	22	22	22	22	20	21	21	21	25.8	37.0	38.2	-1	-1	-1
1/17/2019	6:31:07 PM	405	333	17	18	18	18	21	22	22	22	20	21	21	21	25.8	37.0	38.2	-1	-1	-1
1/17/2019	6:31:07 PM	608	334	18	18	18	18	22	22	22	21	20	21	21	21	25.8	37.0	38.2	-1	-1	-1
1/17/2019	6:31:07 PM	811	335	17	18	18	18	22	22	22	22	21	21	21	21	25.8	37.0	38.2	-1	-1	-1
1/17/2019	6:31:08 PM	14	336	18	18	18	18	22	22	22	22	20	21	20	21	25.8	37.0	38.2	-1	-1	-1
1/17/2019	6:31:08 PM	202	337	17	18	18	18	22	22	22	22	21	21	21	20	25.8	37.0	38.2	-1	-1	-1
1/17/2019	6:31:08 PM	405	338	18	18	18	18	22	22	22	22	20	21	20	21	25.8	37.0	38.2	-1	-1	-1
1/17/2019	6:31:08 PM	608	339	17	18	17	18	21	22	22	22	21	21	21	20	25.8	37.0	38.2	-1	-1	-1
1/17/2019	6:31:08 PM	811	340	18	18	18	18	22	22	22	22	20	21	20	21	25.8	37.0	38.2	-1	-1	-1
1/17/2019	6:31:09 PM	14	341	17	18	17	18	22	22	22	21	21	21	21	20	25.8	37.0	38.2	-1	-1	-1
1/17/2019	6:31:09 PM	202	342	17	18	18	18	22	22	22	21	21	21	21	21	25.8	37.0	38.2	-1	-1	-1
1/17/2019	6:31:09 PM	405	343	17	18	17	18	21	22	22	22	20	21	21	21	25.8	37.0	38.2	-1	-1	-1
1/17/2019	6:31:09 PM	608	344	18	18	18	18	22	22	22	21	20	21	20	21	25.8	37.0	38.2	-1	-1	-1
1/17/2019	6:31:09 PM	811	345	17	18	17	18	22	22	22	22	21	21	21	21	25.8	37.0	38.2	-1	-1	-1
1/17/2019	6:31:10 PM	14	346	18	17	18	18	22	22	22	22	20	21	20	21	25.8	37.0	38.2	-1	-1	-1
1/17/2019	6:31:10 PM	202	347	18	18	18	18	21	22	22	22	20	21	21	21	25.8	37.0	38.2	-1	-1	-1
1/17/2019	6:31:10 PM	405	348	18	18	18	18	22	22	22	21	20	21	20	21	25.8	37.0	38.2	-1	-1	-1
1/17/2019	6:31:10 PM	608	349	17	18	17	18	21	22	22	22	20	21	21	20	25.8	37.0	38.2	-1	-1	-1
1/17/2019	6:31:10 PM	811	350	18	18	18	18	22	22	22	22	20	21	20	21	25.7	37.1	38.7	-1	-1	-1
1/17/2019	6:31:11 PM	14	351	17	18	18	18	22	22	22	22	21	21	21	20	25.7	37.1	38.7	-1	-1	-1
1/17/2019	6:31:11 PM	202	352	18	18	18	18	22	22	22	22	20	21	21	21	25.7	37.1	38.7	-1	-1	-1
1/17/2019	6:31:11 PM	405	353	17	18	18	18	22	22	22	21	21	20	21	20	25.7	37.1	38.7	-1	-1	-1
1/17/2019	6:31:11 PM	608	354	18	17	18	18	22	22	21	22	20	21	20	21	25.7	37.1	38.7	-1	-1	-1
1/17/2019	6:31:11 PM	811	355	18	18	18	18	22	22	22	22	21	21	21	21	25.7	37.1	38.7	-1	-1	-1
1/17/2019	6:31:12 PM	14	356	18	18	18	18	22	22	22	22	20	21	21	21	25.7	37.1	38.7	-1	-1	-1
1/17/2019	6:31:12 PM	202	357	17	18	18	18	22	22	22	22	21	21	21	21	25.7	37.1	38.7	-1	-1	-1
1/17/2019	6:31:12 PM	405	358	18	18	18	18	22	22	22	22	20	21	20	21	25.7	37.1	38.7	-1	-1	-1
1/17/2019	6:31:12 PM	608	359	17	18	18	18	22	22	22	22	20	20	21	20	25.7	37.1	38.7	-1	-1	-1
1/17/2019	6:31:12 PM	811	360	18	18	18	18	22	21	22	22	21	21	21	21	25.7	37.1	38.7	-1	-1	-1
1/17/2019	6:31:13 PM	14	361	18	18	18	18	22	22	22	22	21	21	20	21	25.7	37.1	38.7	-1	-1	-1
1/17/2019	6:31:13 PM	202	362	18	18	18	18	22	22	22	22	20	21	21	21	25.7	37.1	38.7	-1	-1	-1
1/17/2019	6:31:13 PM	405	363	18	18	18	18	22	22	22	22	20	21	21	21	25.7	37.1	38.7	-1	-1	-1
1/17/2019	6:31:13 PM	608	364	17	18	17	18	21	22	22	22	20	21	21	21	25.7	37.1	38.7	-1	-1	-1
1/17/2019	6:31:13 PM	811	365	18	18	18	18	22	22	22	22	20	21	20	21	25.7	37.1	38.7	-1	-1	-1
1/17/2019	6:31:14 PM	14	366	17	18	18	18	22	22	22	21	21	20	21	21	25.7	37.1	38.7	-1	-1	-1
1/17/2019	6:31:14 PM	202	367	18	18	18	18	22	22	22	22	20	21	21	21	25.7	37.1	38.7	-1	-1	-1
1/17/2019	6:31:14 PM	405	368	17	18	18	18	22	22	22	21	21	21	21	21	25.7	37.1	38.7	-1	-1	-1
1/17/2019	6:31:14 PM	608	369	17	18	17	18	21	21	22	22	20	21	20	21	25.7	37.1	38.7	-1	-1	-1
1/17/2019	6:31:14 PM	811	370	18	18	18	18	22	22	22	22	20	21	21	21	25.7	37.1	38.7	-1	-1	-1
1/17/2019	6:31:15 PM	14	371	18	18	18	18	21	22	22	22	20	21	21	21	25.7	37.1	38.7	-1	-1	-1
1/17/2019	6:31:15 PM	202	372	17	18	18	18	22	22	22	22	21	21	21	21	25.7	37.1	38.7	-1	-1	-1
1/17/2019	6:31:15 PM	405	373	17	18	18	18	21	22	22	22	20	21	20	21	25.7	37.1	38.7	-1	-1	-1
1/17/2019	6:31:15 PM	608	374	17	18	18	18	22	22	22	22	20	20	21	20	25.7	37.1	38.7	-1	-1	-1
1/17/2019	6:31:15 PM	811	375	18	18	17	18	21	22	22	21	21	21	21	21	25.7	37.1	38.7	-1	-1	-1
1/17/2019	6:31:16 PM	14	376	18	18	18	18	22	22	22	22	20	21	21	21	25.7	37.1	38.7	-1	-1	-1
1/17/2019	6:31:16 PM	202	377	17	18	18	18	21	22	22	22	21	21	21	20	25.7	37.1	38.7	-1	-1	-1
1/17/2019	6:31:16 PM	405	378	18	18	18	18	22	22	21	22	20	21	20	21	25.7	37.1	38.7	-1	-1	-1
1/17/2019	6:31:16 PM	608	379	17	18	17	18	21	22	22	22	20	21	21	20	25.7	37.1	38.7	-1	-1	-1
1/17/2019	6:31:16 PM	811	380	18	18	18	18	22	22	22	22	20	21	20	21	25.7	37.1	38.7	-1	-1	-1
1/17/2019	6:31:17 PM	14	381	18	18	18	18	22	22	22	22	21	21	21	20	25.7	37.1	38.7	-1	-1	-1
1/17/2019	6:31:17 PM	202	382	18	18	18	18	21	22	22	22	20	21	20	21	25.7	37.1	38.7	-1	-1	-1
1/17/2019	6:31:17 PM	405	383	17	18	18	18	22	22	22	21	21	20	21	21	25.7	37.1	38.7	-1	-1	-1
1/17/2019	6:31:17 PM	608	384	17	18	17	18	21	22	22	22	20	21	21	21	25.7	37.1	38.7	-1	-1	-1
1/17/2019	6:31:17 PM	811	385	18	18	18	18	22	21	22	22	20	21	20	21	25.7	37.1	38.7	-1	-1	-1
1/17/2019	6:31:18 PM	14	386	17	18	17	18	22	22	22	22	21	21	21	20	25.7	37.1	38.7	-1	-1	-1
1/17/2019	6:31:18 PM	202	387	18	18	18	18	22	22	22	22	20	21	20	21	25.7	37.1	38.7	-1	-1	-1
1/17/2019	6:31:18 PM	405	388	17	18	17	18	22	22	22	21	21	20	21	20	25.7	37.1	38.7	-1	-1	-1
1/17/2019	6:31:18 PM	608	389	17	18	18	18	21	22	22	22	20	21	20	21	25.7	37.1	38.7	-1	-1	-1
1/17/2019	6:31:18 PM	811	390	18	18	18	18	22	22	22	22	20	21	21	21	25.7	37.1	38.7	-1	-1	-1
1/17/2019	6:31:19 PM	14	391	17	18	17	18	22	22	21	22	20	21	21	21	25.7	37.1	38.7	-1	-1	-1
1/17/2019	6:31:19 PM	202	392	18	18	18	18	22	22	22	22	20	21	20	21	25.7	37.1	38.5	-1	-1	-1
1/17/2019	6:31:19 PM	405	393	17	18	17	18	22	22	22	21	21	21	21	20	25.7	37.1	38.5	-1	-1	-1
1/17/2019	6:31:19 PM	608	394	17	18	18	18	21	22	22	21	20	21	20	21	25.7	37.1	38.5	-1	-1	-1
1/17/2019	6:31:19 PM	811	395	18	18	18	18	22	22	22	21	21	21	21	21	25.7	37.1	38.5	-1	-1	-1
1/17/2019	6:31:20 PM	14	396	17	18	17	18	22	22	22	22	21	21	21	20	25.7	37.1	38.5	-1	-1	-1
1/17/2019	6:31:20 PM	202	397	18	18	18	18	22	22	22	22	20	21	20	21	25.7	37.1	38.5	-1	-1	-1
1/17/2019	6:31:20 PM	405	398	17	18	18	18	22	22	22	21	21	21	21	20	25.7	37.1	38.5	-1	-1	-1
1/17/2019	6:31:20 PM	608	399	17	18	17	18	22	22	22	22	20	21	20	21	25.7	37.1	38.5	-1	-1	-1
1/17/2019	6:31:20 PM	811	400	18	18	18	18	22	22	22	22	20	21	20	21	25.7	37.1	38.5	-1	-1	-1
1/17/2019	6:31:21 PM	14	401	18	18	18	18	22	22	22	22	20	20	21	21	25.7	37.1	38.5	-1	-1	-1
1/17/2019	6:31:21 PM	202	402	18	18	18	18	22	22	22	22	20	21	21	21	25.7	37.1	38.5	-1	-1	-1
1/17/2019	6:31:21 PM	405	403	18	17	18	18	22	22	22	22	20	21	20	21	25.7	37.1	38.5	-1	-1	-1
1/17/2019	6:31:21 PM	608	404	17	18	18	18	22	22	22	22	20	21	20	20	25.7	37.1	38.5	-1	-1	-1
1/17/2019	6:31:21 PM	811	405	18	18	18	18	22	22	22	22	20	21	20	21	25.7	37.1	38.5	-1	-1	-1
1/17/2019	6:31:22 PM	14	406	18	18	18	18	22	22	22	22	20	21	21	21	25.7	37.1	38.5	-1	-1	-1
1/17/2019	6:31:22 PM	202	407	17	18	17	18	21	22	22	22	20	21	21	20	25.7	37.1	38.5	-1	-1	-1
1/17/2019	6:31:22 PM	405	408	17	18	18	18	22	22	22	22	20	21	21	21	25.7	37.1	38.5	-1	-1	-1
1/17/2019	6:31:22 PM	608	409	17	18	17	18	21	22	22	22	20	21	20	21	25.7	37.1	38.5	-1	-1	-1
1/17/2019	6:31:22 PM	811	410	17	18	18	18	22	22	22	22	21	20	21	20	25.7	37.1	38.5	-1	-1	-1
1/17/2019	6:31:23 PM	11	411	18	18	18	18	22	22	22	21	20	21	20	21	25.7	37.1	38.5	-1	-1	-1
1/17/2019	6:31:23 PM	214	412	18	18	18	18	22	22	22	22	21	21	20	21	25.7	37.1	38.5	-1	-1	-1
1/17/2019	6:31:23 PM	401	413	17	18	18	18	22	22	22	21	21	21	21	21	25.7	37.1	38.5	-1	-1	-1
1/17/2019	6:31:23 PM	605	414	18	18	18	18	21	22	22	22	20	21	20	21	25.7	37.1	38.5	-1	-1	-1
1/17/2019	6:31:23 PM	808	415	18	18	18	18	22	22	22	21	20	21	21	21	25.7	37.1	38.5	-1	-1	-1
1/17/2019	6:31:24 PM	11	416	18	18	18	18	22	22	22	22	20	21	20	21	25.7	37.1	38.5	-1	-1	-1
1/17/2019	6:31:24 PM	214	417	17	18	18	18	22	22	22	22	21	21	21	21	25.7	37.1	38.5	-1	-1	-1
1/17/2019	6:31:24 PM	401	418	17	18	18	18	22	22	22	22	21	21	21	20	25.7	37.1	38.5	-1	-1	-1
1/17/2019	6:31:24 PM	605	419	18	17	18	18	22	22	22	22	20	21	20	21	25.7	37.1	38.5	-1	-1	-1
1/17/2019	6:31:24 PM	808	420	18	18	18	18	22	22	22	22	20	20	21	20	25.7	37.1	38.5	-1	-1	-1
1/17/2019	6:31:25 PM	11	421	18	18	18	18	22	22	22	22	20	21	20	21	25.7	37.1	38.5	-1	-1	-1
1/17/2019	6:31:25 PM	214	422	17	18	18	18	22	22	22	22	21	21	21	21	25.7	37.1	38.5	-1	-1	-1
1/17/2019	6:31:25 PM	401	423	18	18	18	18	22	22	21	22	20	21	20	21	25.7	37.1	38.5	-1	-1	-1
1/17/2019	6:31:25 PM	605	424	17	18	17	18	21	22	22	22	20	21	21	20	25.7	37.1	38.5	-1	-1	-1
1/17/2019	6:31:25 PM	808	425	18	18	18	18	22	22	22	22	21	21	21	21	25.7	37.1	38.5	-1	-1	-1
1/17/2019	6:31:26 PM	11	426	18	18	18	18	22	22	22	22	20	21	21	21	25.7	37.1	38.5	-1	-1	-1
1/17/2019	6:31:26 PM	201	427	17	18	17	18	22	22	22	22	20	21	21	20	25.7	37.1	38.5	-1	-1	-1
1/17/2019	6:31:26 PM	405	428	18	18	18	18	22	21	22	22	20	21	20	21	25.7	37.1	38.5	-1	-1	-1
1/17/2019	6:31:26 PM	608	429	17	18	18	18	22	22	22	22	21	21	21	20	25.7	37.1	38.5	-1	-1	-1
1/17/2019	6:31:26 PM	811	430	18	18	18	18	22	22	22	22	20	21	20	21	25.7	37.1	38.5	-1	-1	-1
1/17/2019	6:31:27 PM	9	431	17	18	17	18	22	22	22	22	20	21	21	20	25.7	37.1	38.5	-1	-1	-1
1/17/2019	6:31:27 PM	212	432	18	18	18	18	22	22	22	22	20	21	20	21	25.7	37.1	38.5	-1	-1	-1
1/17/2019	6:31:27 PM	415	433	17	18	17	18	22	22	22	21	21	21	21	20	25.7	37.1	38.5	-1	-1	-1
1/17/2019	6:31:27 PM	603	434	18	18	18	18	22	22	22	22	20	20	21	20	25.7	37.1	38.7	-1	-1	-1
1/17/2019	6:31:27 PM	806	435	18	18	18	18	21	22	22	22	20	21	20	21	25.7	37.1	38.7	-1	-1	-1
1/17/2019	6:31:28 PM	9	436	18	18	18	18	22	22	22	22	21	21	21	20	25.7	37.1	38.7	-1	-1	-1
1/17/2019	6:31:28 PM	212	437	18	18	18	18	22	22	22	22	20	21	21	21	25.7	37.1	38.7	-1	-1	-1
1/17/2019	6:31:28 PM	415	438	17	18	18	18	22	22	22	22	21	21	21	21	25.7	37.1	38.7	-1	-1	-1
1/17/2019	6:31:28 PM	603	439	18	18	18	18	22	22	22	22	21	21	21	21	25.7	37.1	38.7	-1	-1	-1
1/17/2019	6:31:28 PM	806	440	17	18	18	18	22	22	22	22	20	21	21	21	25.7	37.1	38.7	-1	-1	-1
1/17/2019	6:31:29 PM	9	441	18	18	18	18	22	22	22	21	21	21	21	21	25.7	37.1	38.7	-1	-1	-1
1/17/2019	6:31:29 PM	212	442	18	18	18	18	22	22	22	22	20	21	20	21	25.7	37.1	38.7	-1	-1	-1
1/17/2019	6:31:29 PM	415	443	17	18	18	18	22	22	22	21	21	21	21	20	25.7	37.1	38.7	-1	-1	-1
1/17/2019	6:31:29 PM	603	444	18	18	18	18	22	22	22	22	20	21	20	21	25.7	37.1	38.7	-1	-1	-1
1/17/2019	6:31:29 PM	806	445	17	18	18	18	22	22	22	22	21	20	21	21	25.7	37.1	38.7	-1	-1	-1
1/17/2019	6:31:30 PM	9	446	18	17	18	18	22	22	22	22	20	21	20	21	25.7	37.1	38.7	-1	-1	-1
1/17/2019	6:31:30 PM	212	447	17	18	18	18	22	22	22	22	21	21	21	21	25.7	37.1	38.7	-1	-1	-1
1/17/2019	6:31:30 PM	415	448	18	18	18	18	21	22	22	22	20	21	20	21	25.7	37.1	38.7	-1	-1	-1
1/17/2019	6:31:30 PM	603	449	17	18	17	18	21	22	21	22	20	21	21	21	25.7	37.1	38.7	-1	-1	-1
1/17/2019	6:31:30 PM	806	450	18	18	18	18	22	22	22	22	20	21	20	21	25.7	37.1	38.7	-1	-1	-1
1/17/2019	6:31:31 PM	9	451	17	18	17	18	21	22	22	22	20	21	20	20	25.7	37.1	38.7	-1	-1	-1
1/17/2019	6:31:31 PM	212	452	18	18	18	18	22	22	22	21	21	21	21	21	25.7	37.1	38.7	-1	-1	-1
1/17/2019	6:31:31 PM	415	453	17	18	18	18	21	22	22	21	20	21	21	20	25.7	37.1	38.7	-1	-1	-1
1/17/2019	6:31:31 PM	603	454	17	18	18	18	22	22	22	22	21	21	21	21	25.7	37.1	38.7	-1	-1	-1
1/17/2019	6:31:31 PM	806	455	17	18	18	18	21	22	22	22	20	21	21	21	25.7	37.1	38.7	-1	-1	-1
1/17/2019	6:31:32 PM	9	456	18	18	18	18	22	22	22	21	20	21	21	21	25.7	37.1	38.7	-1	-1	-1
1/17/2019	6:31:32 PM	212	457	17	18	18	18	21	22	22	22	20	21	21	21	25.7	37.1	38.7	-1	-1	-1
1/17/2019	6:31:32 PM	415	458	18	18	18	18	22	22	22	21	20	21	20	21	25.7	37.1	38.7	-1	-1	-1
1/17/2019	6:31:32 PM	603	459	18	18	18	18	22	22	22	22	20	21	21	21	25.7	37.1	38.7	-1	-1	-1
1/17/2019	6:31:32 PM	806	460	18	18	18	18	22	22	22	22	20	21	21	21	25.7	37.1	38.7	-1	-1	-1
1/17/2019	6:31:33 PM	9	461	17	18	17	18	21	22	22	22	20	21	21	20	25.7	37.1	38.7	-1	-1	-1
1/17/2019	6:31:33 PM	212	462	18	18	18	18	22	22	22	22	20	21	21	21	25.7	37.1	38.7	-1	-1	-1
1/17/2019	6:31:33 PM	415	463	17	18	17	18	21	22	22	21	20	20	21	20	25.7	37.1	38.7	-1	-1	-1
1/17/2019	6:31:33 PM	603	464	18	18	18	18	22	22	22	22	20	21	21	21	25.7	37.1	38.7	-1	-1	-1
1/17/2019	6:31:33 PM	806	465	17	18	17	18	22	22	22	22	21	21	21	21	25.7	37.1	38.7	-1	-1	-1
1/17/2019	6:31:34 PM	9	466	18	18	18	18	22	22	21	21	21	21	21	21	25.7	37.1	38.7	-1	-1	-1
1/17/2019	6:31:34 PM	212	467	18	18	18	18	22	22	22	22	20	21	21	21	25.7	37.1	38.7	-1	-1	-1
1/17/2019	6:31:34 PM	415	468	17	18	18	18	22	22	22	21	21	20	21	21	25.7	37.1	38.7	-1	-1	-1
1/17/2019	6:31:34 PM	603	469	18	18	18	18	22	22	22	21	20	21	20	21	25.7	37.1	38.7	-1	-1	-1
1/17/2019	6:31:34 PM	806	470	17	18	18	18	22	22	22	22	21	21	21	21	25.7	37.1	38.7	-1	-1	-1
1/17/2019	6:31:35 PM	9	471	18	18	18	18	22	22	22	21	21	21	20	21	25.7	37.1	38.7	-1	-1	-1
1/17/2019	6:31:35 PM	212	472	18	18	18	18	22	22	22	22	20	21	21	21	25.7	37.1	38.7	-1	-1	-1
1/17/2019	6:31:35 PM	415	473	18	18	18	18	22	22	22	21	20	20	21	21	25.7	37.1	38.7	-1	-1	-1
1/17/2019	6:31:35 PM	603	474	18	18	18	18	22	22	22	22	20	21	21	21	25.7	37.1	38.7	-1	-1	-1
1/17/2019	6:31:35 PM	806	475	17	18	18	18	22	22	22	22	21	21	21	21	25.7	37.1	38.7	-1	-1	-1
1/17/2019	6:31:36 PM	9	476	18	17	18	18	22	22	22	22	20	21	20	21	25.7	37.1	34.1	-1	-1	-1
1/17/2019	6:31:36 PM	212	477	17	18	17	18	22	22	22	22	21	21	21	21	25.7	37.1	34.1	-1	-1	-1
1/17/2019	6:31:36 PM	415	478	18	18	18	18	22	22	22	22	20	21	20	21	25.7	37.1	34.1	-1	-1	-1
1/17/2019	6:31:36 PM	603	479	18	18	18	18	21	22	22	22	20	21	20	21	25.7	37.1	34.1	-1	-1	-1
1/17/2019	6:31:36 PM	806	480	18	18	18	18	22	22	22	22	20	21	21	21	25.7	37.1	34.1	-1	-1	-1
1/17/2019	6:31:37 PM	9	481	17	18	18	18	21	22	22	22	20	21	21	21	25.7	37.1	34.1	-1	-1	-1
1/17/2019	6:31:37 PM	212	482	18	18	18	18	22	22	22	22	20	21	21	21	25.7	37.1	34.1	-1	-1	-1
1/17/2019	6:31:37 PM	415	483	18	18	18	18	21	22	22	22	20	21	20	21	25.7	37.1	34.1	-1	-1	-1
1/17/2019	6:31:37 PM	603	484	17	18	17	18	21	22	22	22	20	21	21	20	25.7	37.1	34.1	-1	-1	-1
1/17/2019	6:31:37 PM	806	485	18	18	18	18	22	22	22	22	21	21	21	21	25.7	37.1	34.1	-1	-1	-1
1/17/2019	6:31:38 PM	9	486	17	18	17	18	22	22	22	22	20	21	21	21	25.7	37.1	34.1	-1	-1	-1
1/17/2019	6:31:38 PM	212	487	18	18	18	18	22	22	22	22	20	21	21	21	25.7	37.1	34.1	-1	-1	-1
1/17/2019	6:31:38 PM	415	488	17	18	17	18	22	22	22	21	21	20	21	20	25.7	37.1	34.1	-1	-1	-1
1/17/2019	6:31:38 PM	603	489	18	18	18	18	22	22	22	21	20	21	21	21	25.7	37.1	34.1	-1	-1	-1
1/17/2019	6:31:38 PM	806	490	18	18	17	18	22	22	22	22	20	21	21	21	25.7	37.1	34.1	-1	-1	-1
1/17/2019	6:31:39 PM	9	491	18	18	18	18	22	22	22	22	20	21	20	21	25.7	37.1	34.1	-1	-1	-1
1/17/2019	6:31:39 PM	212	492	17	18	17	18	22	22	22	22	20	21	21	21	25.7	37.1	34.1	-1	-1	-1
1/17/2019	6:31:39 PM	415	493	18	17	18	18	22	22	21	22	20	21	20	21	25.7	37.1	34.1	-1	-1	-1
1/17/2019	6:31:39 PM	603	494	17	18	18	18	21	22	22	22	20	21	21	21	25.7	37.1	34.1	-1	-1	-1
1/17/2019	6:31:39 PM	806	495	18	18	18	18	22	22	22	22	20	21	20	21	25.7	37.1	34.1	-1	-1	-1
1/17/2019	6:31:40 PM	9	496	17	18	18	18	22	22	22	22	20	21	21	20	25.7	37.1	34.1	-1	-1	-1
1/17/2019	6:31:40 PM	212	497	18	18	18	18	22	22	22	22	20	21	20	21	25.7	37.1	34.1	-1	-1	-1
1/17/2019	6:31:40 PM	415	498	17	18	18	18	22	22	22	21	20	21	21	20	25.7	37.1	34.1	-1	-1	-1
1/17/2019	6:31:40 PM	603	499	18	18	18	18	22	22	22	22	21	21	21	21	25.7	37.1	34.1	-1	-1	-1
1/17/2019	6:31:40 PM	806	500	17	18	17	18	22	22	22	22	20	21	21	20	25.7	37.1	34.1	-1	-1	-1
1/17/2019	6:31:41 PM	9	501	18	18	18	18	22	22	22	21	20	21	21	21	25.7	37.1	34.1	-1	-1	-1
1/17/2019	6:31:41 PM	212	502	17	18	17	18	21	22	22	22	21	21	21	21	25.7	37.1	34.1	-1	-1	-1
1/17/2019	6:31:41 PM	415	503	18	18	18	18	22	22	22	21	20	21	20	21	25.7	37.1	34.1	-1	-1	-1
1/17/2019	6:31:41 PM	603	504	17	18	18	18	21	22	22	22	20	21	20	21	25.7	37.1	34.1	-1	-1	-1
1/17/2019	6:31:41 PM	806	505	18	18	18	18	22	22	22	22	21	21	21	21	25.7	37.1	34.1	-1	-1	-1
1/17/2019	6:31:42 PM	9	506	18	18	18	18	21	22	21	22	20	21	21	21	25.7	37.1	34.1	-1	-1	-1
1/17/2019	6:31:42 PM	212	507	18	18	18	18	22	22	22	22	20	21	21	21	25.7	37.1	34.1	-1	-1	-1
1/17/2019	6:31:42 PM	415	508	17	18	17	18	21	22	22	22	20	21	21	20	25.7	37.1	34.1	-1	-1	-1
1/17/2019	6:31:42 PM	603	509	17	18	18	18	22	22	22	22	21	21	21	20	25.7	37.1	34.1	-1	-1	-1
1/17/2019	6:31:42 PM	806	510	17	18	18	18	22	22	22	22	20	21	21	21	25.7	37.1	34.1	-1	-1	-1
1/17/2019	6:31:43 PM	9	511	18	18	18	18	22	22	22	22	21	21	21	21	25.7	37.1	34.1	-1	-1	-1
1/17/2019	6:31:43 PM	212	512	17	18	18	18	21	22	22	22	20	21	21	21	25.7	37.1	34.1	-1	-1	-1
1/17/2019	6:31:43 PM	415	513	18	17	18	18	22	22	22	21	20	21	20	21	25.7	37.1	34.1	-1	-1	-1
1/17/2019	6:31:43 PM	603	514	18	18	18	18	22	22	21	22	20	21	20	21	25.7	37.1	34.1	-1	-1	-1
1/17/2019	6:31:43 PM	806	515	18	18	18	18	22	22	22	21	21	21	21	21	25.7	37.1	34.1	-1	-1	-1
1/17/2019	6:31:44 PM	9	516	17	18	18	18	22	22	22	22	20	21	21	21	25.7	37.1	34.1	-1	-1	-1
1/17/2019	6:31:44 PM	212	517	18	17	18	18	22	21	22	22	20	21	21	21	25.7	37.1	34.1	-1	-1	-1
1/17/2019	6:31:44 PM	415	518	17	18	18	18	21	22	22	22	20	21	21	21	25.8	37.2	37.9	-1	-1	-1
1/17/2019	6:31:44 PM	603	519	17	18	18	18	22	22	22	21	20	21	21	20	25.8	37.2	37.9	-1	-1	-1
1/17/2019	6:31:44 PM	806	520	17	18	17	18	21	22	22	22	20	21	21	21	25.8	37.2	37.9	-1	-1	-1
1/17/2019	6:31:45 PM	9	521	18	18	17	18	22	22	22	22	20	21	20	21	25.8	37.2	37.9	-1	-1	-1
1/17/2019	6:31:45 PM	212	522	17	18	18	18	22	22	22	21	21	21	21	21	25.8	37.2	37.9	-1	-1	-1
1/17/2019	6:31:45 PM	415	523	17	18	18	18	21	22	22	22	20	21	20	21	25.8	37.2	37.9	-1	-1	-1
1/17/2019	6:31:45 PM	603	524	17	18	18	18	22	22	22	22	20	21	21	20	25.8	37.2	37.9	-1	-1	-1
1/17/2019	6:31:45 PM	806	525	18	18	18	18	22	22	22	22	20	21	21	21	25.8	37.2	37.9	-1	-1	-1
1/17/2019	6:31:46 PM	9	526	18	18	18	18	22	22	22	22	21	21	21	21	25.8	37.2	37.9	-1	-1	-1
1/17/2019	6:31:46 PM	212	527	17	18	18	18	22	22	22	22	20	21	21	20	25.8	37.2	37.9	-1	-1	-1
1/17/2019	6:31:46 PM	415	528	18	18	18	18	22	22	22	22	20	21	20	21	25.8	37.2	37.9	-1	-1	-1
1/17/2019	6:31:46 PM	603	529	17	18	17	18	22	22	22	21	20	21	21	20	25.8	37.2	37.9	-1	-1	-1
1/17/2019	6:31:46 PM	806	530	18	18	18	18	22	22	22	21	21	21	20	21	25.8	37.2	37.9	-1	-1	-1
1/17/2019	6:31:47 PM	9	531	18	18	18	18	22	22	22	22	20	21	20	21	25.8	37.2	37.9	-1	-1	-1
1/17/2019	6:31:47 PM	212	532	17	18	18	18	22	22	22	22	21	21	21	21	25.8	37.2	37.9	-1	-1	-1
1/17/2019	6:31:47 PM	415	533	18	17	18	18	22	22	22	22	20	21	20	21	25.8	37.2	37.9	-1	-1	-1
1/17/2019	6:31:47 PM	603	534	17	18	18	18	21	22	22	22	20	21	21	21	25.8	37.2	37.9	-1	-1	-1
1/17/2019	6:31:47 PM	806	535	18	18	18	18	22	22	22	21	20	21	21	21	25.8	37.2	37.9	-1	-1	-1
1/17/2019	6:31:48 PM	9	536	18	18	18	18	22	22	21	22	20	21	20	21	25.8	37.2	37.9	-1	-1	-1
1/17/2019	6:31:48 PM	212	537	18	18	18	18	22	22	22	21	21	21	21	21	25.8	37.2	37.9	-1	-1	-1
1/17/2019	6:31:48 PM	415	538	18	18	18	18	22	22	22	22	20	21	20	21	25.8	37.2	37.9	-1	-1	-1
1/17/2019	6:31:48 PM	603	539	17	18	18	18	22	22	22	22	20	21	21	21	25.8	37.2	37.9	-1	-1	-1
1/17/2019	6:31:48 PM	806	540	18	18	18	18	22	22	22	22	21	21	21	21	25.8	37.2	37.9	-1	-1	-1
1/17/2019	6:31:49 PM	9	541	17	18	17	18	22	22	22	22	20	21	20	21	25.8	37.2	37.9	-1	-1	-1
1/17/2019	6:31:49 PM	212	542	18	18	18	18	22	22	22	21	20	21	21	21	25.8	37.2	37.9	-1	-1	-1
1/17/2019	6:31:49 PM	415	543	17	18	17	18	21	22	22	22	20	21	21	21	25.8	37.2	37.9	-1	-1	-1
1/17/2019	6:31:49 PM	603	544	18	18	18	18	22	22	22	21	20	21	21	21	25.8	37.2	37.9	-1	-1	-1
1/17/2019	6:31:49 PM	806	545	18	18	18	18	22	22	22	22	20	21	21	21	25.8	37.2	37.9	-1	-1	-1
1/17/2019	6:31:50 PM	9	546	17	18	18	18	22	22	22	22	21	21	21	20	25.8	37.2	37.9	-1	-1	-1
1/17/2019	6:31:50 PM	212	547	18	18	18	18	22	22	22	22	20	21	20	21	25.8	37.2	37.9	-1	-1	-1
1/17/2019	6:31:50 PM	415	548	17	18	17	18	22	22	22	22	21	21	21	20	25.8	37.2	37.9	-1	-1	-1
1/17/2019	6:31:50 PM	603	549	18	18	18	18	22	22	22	22	20	21	21	21	25.8	37.2	37.9	-1	-1	-1
1/17/2019	6:31:50 PM	806	550	18	18	18	18	21	22	22	22	20	21	20	21	25.8	37.2	37.9	-1	-1	-1
1/17/2019	6:31:51 PM	9	551	18	18	18	18	22	22	22	21	21	21	21	21	25.8	37.2	37.9	-1	-1	-1
1/17/2019	6:31:51 PM	212	552	17	18	18	18	22	22	22	22	21	21	21	21	25.8	37.2	37.9	-1	-1	-1
1/17/2019	6:31:51 PM	415	553	18	18	18	18	22	22	22	22	20	21	20	21	25.8	37.2	37.9	-1	-1	-1
1/17/2019	6:31:51 PM	603	554	18	18	18	18	22	22	22	22	20	21	21	21	25.8	37.2	37.9	-1	-1	-1
1/17/2019	6:31:51 PM	806	555	18	18	18	18	22	22	22	21	21	21	21	21	25.8	37.2	37.9	-1	-1	-1
1/17/2019	6:31:52 PM	9	556	18	18	18	18	21	22	22	22	20	21	21	21	25.8	37.2	37.9	-1	-1	-1
1/17/2019	6:31:52 PM	212	557	18	18	18	18	22	22	22	22	20	21	20	21	25.8	37.2	37.9	-1	-1	-1
1/17/2019	6:31:52 PM	415	558	17	18	17	18	21	22	22	22	20	21	21	20	25.8	37.2	37.9	-1	-1	-1
1/17/2019	6:31:52 PM	603	559	18	18	18	18	22	22	22	22	20	21	21	21	25.8	37.2	37.9	-1	-1	-1
1/17/2019	6:31:52 PM	806	560	17	18	17	18	22	22	21	22	20	21	21	21	25.7	37.2	39.0	-1	-1	-1
1/17/2019	6:31:53 PM	9	561	18	17	18	18	22	22	22	22	21	21	21	21	25.7	37.2	39.0	-1	-1	-1
1/17/2019	6:31:53 PM	212	562	17	18	18	18	22	22	22	22	21	21	20	21	25.7	37.2	39.0	-1	-1	-1
1/17/2019	6:31:53 PM	415	563	18	17	18	18	22	22	22	22	20	21	20	21	25.7	37.2	39.0	-1	-1	-1
1/17/2019	6:31:53 PM	603	564	18	18	18	18	22	22	22	22	20	21	20	21	25.7	37.2	39.0	-1	-1	-1
1/17/2019	6:31:53 PM	806	565	17	18	18	18	22	22	22	21	21	21	21	21	25.7	37.2	39.0	-1	-1	-1
1/17/2019	6:31:54 PM	9	566	18	18	18	18	22	22	22	22	20	21	20	21	25.7	37.2	39.0	-1	-1	-1
1/17/2019	6:31:54 PM	212	567	18	18	18	18	22	22	22	21	21	21	21	21	25.7	37.2	39.0	-1	-1	-1
1/17/2019	6:31:54 PM	415	568	17	18	18	18	21	22	22	22	20	21	20	21	25.7	37.2	39.0	-1	-1	-1
1/17/2019	6:31:54 PM	603	569	17	18	18	18	22	22	22	22	21	21	21	21	25.7	37.2	39.0	-1	-1	-1
1/17/2019	6:31:54 PM	806	570	18	17	18	18	22	22	22	22	20	21	21	21	25.7	37.2	39.0	-1	-1	-1
1/17/2019	6:31:55 PM	9	571	17	18	18	18	22	22	22	22	20	21	21	21	25.7	37.2	39.0	-1	-1	-1
1/17/2019	6:31:55 PM	212	572	18	18	18	18	22	22	22	22	20	21	20	21	25.7	37.2	39.0	-1	-1	-1
1/17/2019	6:31:55 PM	415	573	17	18	17	18	22	22	22	22	21	21	21	20	25.7	37.2	39.0	-1	-1	-1
1/17/2019	6:31:55 PM	603	574	18	18	18	18	22	22	22	22	20	21	21	21	25.7	37.2	39.0	-1	-1	-1
1/17/2019	6:31:55 PM	806	575	17	18	18	18	22	22	22	21	21	20	21	20	25.7	37.2	39.0	-1	-1	-1
1/17/2019	6:31:56 PM	9	576	17	18	18	18	22	22	22	22	20	21	20	21	25.7	37.2	39.0	-1	-1	-1
1/17/2019	6:31:56 PM	212	577	17	18	18	18	22	22	22	22	20	21	20	20	25.7	37.2	39.0	-1	-1	-1
1/17/2019	6:31:56 PM	415	578	17	18	18	18	22	22	22	22	20	21	20	21	25.7	37.2	39.0	-1	-1	-1
1/17/2019	6:31:56 PM	603	579	17	18	18	18	22	22	22	22	21	21	21	20	25.7	37.2	39.0	-1	-1	-1
1/17/2019	6:31:56 PM	806	580	18	18	18	18	21	22	21	22	20	21	21	21	25.7	37.2	39.0	-1	-1	-1
1/17/2019	6:31:57 PM	9	581	17	18	18	18	22	21	22	22	20	20	21	20	25.7	37.2	39.0	-1	-1	-1
1/17/2019	6:31:57 PM	212	582	17	18	18	18	21	22	21	22	20	21	21	21	25.7	37.2	39.0	-1	-1	-1
1/17/2019	6:31:57 PM	415	583	17	18	18	18	22	22	22	21	21	21	21	21	25.7	37.2	39.0	-1	-1	-1
1/17/2019	6:31:57 PM	603	584	17	18	17	18	22	22	22	22	20	21	21	21	25.7	37.2	39.0	-1	-1	-1
1/17/2019	6:31:57 PM	806	585	18	18	18	18	22	22	22	21	21	21	21	21	25.7	37.2	39.0	-1	-1	-1
1/17/2019	6:31:58 PM	9	586	17	18	18	18	22	22	22	22	20	21	21	20	25.7	37.2	39.0	-1	-1	-1
1/17/2019	6:31:58 PM	212	587	18	18	18	18	22	22	22	22	20	21	21	21	25.7	37.2	39.0	-1	-1	-1
1/17/2019	6:31:58 PM	415	588	17	18	18	18	21	22	22	22	20	20	21	20	25.7	37.2	39.0	-1	-1	-1
1/17/2019	6:31:58 PM	603	589	18	18	18	18	22	22	22	22	20	21	21	21	25.7	37.2	39.0	-1	-1	-1
1/17/2019	6:31:58 PM	806	590	17	18	17	18	22	22	22	22	21	21	21	21	25.7	37.2	39.0	-1	-1	-1
1/17/2019	6:31:59 PM	9	591	17	18	18	18	22	22	22	22	20	21	20	21	25.7	37.2	39.0	-1	-1	-1
1/17/2019	6:31:59 PM	212	592	18	18	18	18	22	22	22	21	20	21	21	21	25.7	37.2	39.0	-1	-1	-1
1/17/2019	6:31:59 PM	415	593	17	18	17	18	21	22	22	22	20	21	21	21	25.7	37.2	39.0	-1	-1	-1
1/17/2019	6:31:59 PM	603	594	18	18	18	18	22	22	22	22	21	21	21	21	25.7	37.2	39.0	-1	-1	-1
1/17/2019	6:31:59 PM	806	595	18	18	18	18	22	22	22	22	20	21	20	21	25.7	37.2	39.0	-1	-1	-1
1/17/2019	6:32:00 PM	9	596	17	18	18	18	22	22	22	21	21	20	21	20	25.7	37.2	39.0	-1	-1	-1
1/17/2019	6:32:00 PM	212	597	18	18	18	18	22	22	22	22	20	21	20	21	25.7	37.2	39.0	-1	-1	-1
1/17/2019	6:32:00 PM	415	598	17	18	17	18	22	22	22	21	21	20	21	21	25.7	37.2	39.0	-1	-1	-1
1/17/2019	6:32:00 PM	603	599	18	18	18	18	22	22	22	22	20	21	21	21	25.7	37.2	39.0	-1	-1	-1
1/17/2019	6:32:00 PM	806	600	17	18	17	18	22	22	22	22	20	21	21	21	25.7	37.2	39.0	-1	-1	-1
1/17/2019	6:32:01 PM	9	601	18	18	18	18	22	22	22	22	20	21	20	21	25.7	37.2	39.0	-1	-1	-1
1/17/2019	6:32:01 PM	212	602	17	18	17	18	22	22	22	22	21	21	21	21	25.7	37.3	39.4	-1	-1	-1
1/17/2019	6:32:01 PM	415	603	18	18	18	18	22	22	22	22	20	21	20	21	25.7	37.3	39.4	-1	-1	-1
1/17/2019	6:32:01 PM	603	604	18	18	18	18	22	22	22	22	20	21	21	21	25.7	37.3	39.4	-1	-1	-1
1/17/2019	6:32:01 PM	806	605	18	18	18	18	22	22	22	21	20	21	21	21	25.7	37.3	39.4	-1	-1	-1
1/17/2019	6:32:02 PM	9	606	17	18	17	18	21	22	22	22	21	21	21	20	25.7	37.3	39.4	-1	-1	-1
1/17/2019	6:32:02 PM	212	607	18	18	18	18	22	22	22	22	20	21	20	21	25.7	37.3	39.4	-1	-1	-1
1/17/2019	6:32:02 PM	415	608	17	18	18	18	22	22	22	21	21	20	21	21	25.7	37.3	39.4	-1	-1	-1
1/17/2019	6:32:02 PM	603	609	18	18	18	18	22	22	22	22	20	21	21	21	25.7	37.3	39.4	-1	-1	-1
1/17/2019	6:32:02 PM	806	610	17	18	18	18	22	22	22	22	21	21	21	21	25.7	37.3	39.4	-1	-1	-1
1/17/2019	6:32:03 PM	9	611	18	18	18	18	22	22	22	22	20	21	20	21	25.7	37.3	39.4	-1	-1	-1
1/17/2019	6:32:03 PM	212	612	17	18	17	18	22	22	22	22	21	21	21	21	25.7	37.3	39.4	-1	-1	-1
1/17/2019	6:32:03 PM	415	613	18	18	17	18	21	22	22	22	20	21	21	21	25.7	37.3	39.4	-1	-1	-1
1/17/2019	6:32:03 PM	603	614	17	18	18	18	22	22	22	21	21	21	21	20	25.7	37.3	39.4	-1	-1	-1
1/17/2019	6:32:03 PM	806	615	18	18	18	18	22	22	22	22	20	21	21	21	25.7	37.3	39.4	-1	-1	-1
1/17/2019	6:32:04 PM	9	616	17	18	18	18	22	21	22	22	21	20	21	21	25.7	37.3	39.4	-1	-1	-1
1/17/2019	6:32:04 PM	212	617	17	18	17	18	21	22	22	22	20	21	21	21	25.7	37.3	39.4	-1	-1	-1
1/17/2019	6:32:04 PM	415	618	18	17	18	18	22	22	22	22	20	20	20	21	25.7	37.3	39.4	-1	-1	-1
1/17/2019	6:32:04 PM	603	619	18	18	18	18	21	22	22	22	20	21	21	21	25.7	37.3	39.4	-1	-1	-1
1/17/2019	6:32:04 PM	806	620	18	18	18	18	22	22	22	21	20	21	21	21	25.7	37.3	39.4	-1	-1	-1
1/17/2019	6:32:05 PM	9	621	17	18	18	18	22	22	22	21	20	21	21	21	25.7	37.3	39.4	-1	-1	-1
1/17/2019	6:32:05 PM	212	622	18	17	18	18	22	22	22	22	20	21	20	21	25.7	37.3	39.4	-1	-1	-1
1/17/2019	6:32:05 PM	415	623	17	18	18	18	22	22	22	21	21	21	21	21	25.7	37.3	39.4	-1	-1	-1
1/17/2019	6:32:05 PM	602	624	18	18	18	18	21	22	22	22	20	21	21	21	25.7	37.3	39.4	-1	-1	-1
1/17/2019	6:32:05 PM	805	625	18	18	18	18	22	22	22	22	21	21	20	21	25.7	37.3	39.4	-1	-1	-1
1/17/2019	6:32:06 PM	8	626	17	18	17	18	21	22	22	22	20	21	21	21	25.7	37.3	39.4	-1	-1	-1
1/17/2019	6:32:06 PM	212	627	18	18	18	18	22	22	22	22	20	21	21	21	25.7	37.3	39.4	-1	-1	-1
1/17/2019	6:32:06 PM	415	628	17	18	17	18	21	22	22	22	20	21	21	21	25.7	37.3	39.4	-1	-1	-1
1/17/2019	6:32:06 PM	602	629	18	18	18	18	22	22	22	22	21	21	21	21	25.7	37.3	39.4	-1	-1	-1
1/17/2019	6:32:06 PM	805	630	17	18	18	18	21	22	22	22	20	21	21	21	25.7	37.3	39.4	-1	-1	-1
1/17/2019	6:32:07 PM	8	631	18	18	18	18	22	22	22	22	20	21	20	21	25.7	37.3	39.4	-1	-1	-1
1/17/2019	6:32:07 PM	212	632	17	18	17	18	22	22	22	22	20	21	21	20	25.7	37.3	39.4	-1	-1	-1
1/17/2019	6:32:07 PM	415	633	18	18	18	18	22	22	22	22	20	21	21	21	25.7	37.3	39.4	-1	-1	-1
1/17/2019	6:32:07 PM	607	634	17	18	18	18	22	22	22	22	20	21	21	21	25.7	37.3	39.4	-1	-1	-1
1/17/2019	6:32:07 PM	810	635	18	18	18	18	22	22	22	22	20	21	20	21	25.7	37.3	39.4	-1	-1	-1
1/17/2019	6:32:08 PM	13	636	17	18	18	18	22	22	22	22	20	20	21	20	25.7	37.3	39.4	-1	-1	-1
1/17/2019	6:32:08 PM	201	637	18	18	18	18	22	22	22	22	20	21	21	21	25.7	37.3	39.4	-1	-1	-1
1/17/2019	6:32:08 PM	404	638	18	18	18	18	22	22	22	21	21	21	21	21	25.7	37.3	39.4	-1	-1	-1
1/17/2019	6:32:08 PM	607	639	17	18	17	18	22	22	22	21	21	21	21	20	25.7	37.3	39.4	-1	-1	-1
1/17/2019	6:32:08 PM	802	640	18	18	18	18	22	22	22	22	20	21	20	21	25.7	37.3	39.4	-1	-1	-1
1/17/2019	6:32:09 PM	5	641	17	18	18	18	22	22	22	22	21	21	21	21	25.7	37.3	39.4	-1	-1	-1
1/17/2019	6:32:09 PM	208	642	17	18	18	18	21	22	22	22	20	21	20	21	25.7	37.3	39.4	-1	-1	-1
1/17/2019	6:32:09 PM	411	643	18	18	18	18	22	22	22	21	20	21	20	20	25.7	37.3	39.4	-1	-1	-1
1/17/2019	6:32:09 PM	645	644	17	18	18	18	22	22	22	22	21	20	21	21	25.7	37.2	37.9	-1	-1	-1
1/17/2019	6:32:09 PM	802	645	18	18	18	18	22	22	22	21	21	21	21	21	25.7	37.2	37.9	-1	-1	-1
1/17/2019	6:32:10 PM	5	646	17	18	18	18	22	22	22	22	20	21	21	21	25.7	37.2	37.9	-1	-1	-1
1/17/2019	6:32:10 PM	208	647	18	18	18	18	22	22	22	22	20	21	20	21	25.7	37.2	37.9	-1	-1	-1
1/17/2019	6:32:10 PM	411	648	17	18	18	18	22	22	21	22	21	20	21	20	25.7	37.2	37.9	-1	-1	-1
1/17/2019	6:32:10 PM	614	649	17	18	17	18	22	22	22	22	21	21	21	21	25.7	37.2	37.9	-1	-1	-1
1/17/2019	6:32:10 PM	802	650	18	18	18	18	22	22	22	22	21	21	21	21	25.7	37.2	37.9	-1	-1	-1
1/17/2019	6:32:11 PM	5	651	18	18	18	18	22	22	22	22	21	21	21	21	25.7	37.2	37.9	-1	-1	-1
1/17/2019	6:32:11 PM	208	652	18	18	18	18	22	22	22	22	20	21	20	21	25.7	37.2	37.9	-1	-1	-1
1/17/2019	6:32:11 PM	411	653	18	18	18	18	22	22	22	21	21	20	20	21	25.7	37.2	37.9	-1	-1	-1
1/17/2019	6:32:11 PM	614	654	17	18	18	18	22	22	22	22	21	21	21	21	25.7	37.2	37.9	-1	-1	-1
1/17/2019	6:32:11 PM	802	655	18	18	18	18	22	22	22	22	20	21	21	21	25.7	37.2	37.9	-1	-1	-1
1/17/2019	6:32:12 PM	5	656	17	18	18	18	22	22	22	21	21	21	21	21	25.7	37.2	37.9	-1	-1	-1
1/17/2019	6:32:12 PM	208	657	17	18	18	18	21	22	22	22	20	21	21	21	25.7	37.2	37.9	-1	-1	-1
1/17/2019	6:32:12 PM	411	658	17	18	17	18	21	22	22	22	20	20	21	20	25.7	37.2	37.9	-1	-1	-1
1/17/2019	6:32:12 PM	630	659	18	18	18	18	22	22	22	22	20	21	21	21	25.7	37.2	37.9	-1	-1	-1
1/17/2019	6:32:12 PM	802	660	18	18	18	18	22	22	22	22	20	21	20	21	25.7	37.2	37.9	-1	-1	-1
1/17/2019	6:32:13 PM	5	661	17	18	18	18	22	22	22	22	21	20	21	21	25.7	37.2	37.9	-1	-1	-1
1/17/2019	6:32:13 PM	208	662	18	18	18	18	22	22	22	22	20	21	20	21	25.7	37.2	37.9	-1	-1	-1
1/17/2019	6:32:13 PM	411	663	17	18	17	18	21	22	22	22	20	21	21	20	25.7	37.2	37.9	-1	-1	-1
1/17/2019	6:32:13 PM	614	664	18	18	18	18	22	22	22	22	20	21	21	21	25.7	37.2	37.9	-1	-1	-1
1/17/2019	6:32:13 PM	802	665	18	18	18	18	21	22	22	22	20	21	21	21	25.7	37.2	37.9	-1	-1	-1
1/17/2019	6:32:14 PM	5	666	18	18	18	18	22	22	22	22	20	21	21	21	25.7	37.2	37.9	-1	-1	-1
1/17/2019	6:32:14 PM	208	667	17	18	18	18	21	22	22	22	20	21	20	21	25.7	37.2	37.9	-1	-1	-1
1/17/2019	6:32:14 PM	411	668	17	18	17	18	22	22	22	22	21	21	21	20	25.7	37.2	37.9	-1	-1	-1
1/17/2019	6:32:14 PM	614	669	18	18	18	18	21	22	22	22	20	21	20	21	25.7	37.2	37.9	-1	-1	-1
1/17/2019	6:32:14 PM	802	670	17	18	17	18	22	22	22	22	20	21	21	21	25.7	37.2	37.9	-1	-1	-1
1/17/2019	6:32:15 PM	5	671	18	18	18	18	22	22	22	22	20	21	20	21	25.7	37.2	37.9	-1	-1	-1
1/17/2019	6:32:15 PM	208	672	17	18	18	18	22	22	22	22	21	21	21	21	25.7	37.2	37.9	-1	-1	-1
1/17/2019	6:32:15 PM	411	673	18	18	18	18	22	22	22	22	20	21	20	21	25.7	37.2	37.9	-1	-1	-1
1/17/2019	6:32:15 PM	614	674	17	18	18	18	22	22	22	22	20	21	21	21	25.7	37.2	37.9	-1	-1	-1
1/17/2019	6:32:15 PM	802	675	18	18	18	18	22	22	22	22	21	21	21	21	25.7	37.2	37.9	-1	-1	-1
1/17/2019	6:32:16 PM	5	676	18	18	18	18	21	22	22	22	20	21	20	21	25.7	37.2	37.9	-1	-1	-1
1/17/2019	6:32:16 PM	208	677	17	18	18	18	22	22	22	22	21	21	21	21	25.7	37.2	37.9	-1	-1	-1
1/17/2019	6:32:16 PM	411	678	17	18	18	18	22	22	21	22	20	21	20	21	25.7	37.2	37.9	-1	-1	-1
1/17/2019	6:32:16 PM	614	679	18	18	18	18	22	22	22	21	21	21	21	21	25.7	37.2	37.9	-1	-1	-1
1/17/2019	6:32:16 PM	802	680	18	18	18	18	22	21	22	22	20	21	20	21	25.7	37.2	37.9	-1	-1	-1
1/17/2019	6:32:17 PM	5	681	17	18	18	18	22	22	22	22	21	21	21	21	25.7	37.2	37.9	-1	-1	-1
1/17/2019	6:32:17 PM	208	682	18	18	18	18	22	22	22	22	20	21	20	21	25.7	37.2	37.9	-1	-1	-1
1/17/2019	6:32:17 PM	411	683	17	18	17	18	22	22	22	21	21	21	20	21	25.7	37.2	37.9	-1	-1	-1
1/17/2019	6:32:17 PM	614	684	17	18	18	18	22	22	22	22	20	21	21	21	25.7	37.2	37.9	-1	-1	-1
1/17/2019	6:32:17 PM	802	685	17	18	18	18	22	22	22	22	20	21	21	20	25.7	37.2	37.9	-1	-1	-1
1/17/2019	6:32:18 PM	5	686	17	18	18	18	21	22	22	22	20	21	20	21	25.7	37.2	37.9	-1	-1	-1
1/17/2019	6:32:18 PM	208	687	18	18	18	18	22	22	22	21	21	21	21	21	25.7	37.2	37.9	-1	-1	-1
1/17/2019	6:32:18 PM	411	688	17	18	17	18	22	22	22	22	20	21	21	21	25.7	37.2	37.9	-1	-1	-1
1/17/2019	6:32:18 PM	614	689	18	18	18	18	22	22	22	22	20	21	21	21	25.7	37.2	37.9	-1	-1	-1
1/17/2019	6:32:18 PM	802	690	18	18	18	18	22	22	22	22	20	21	20	21	25.7	37.2	37.9	-1	-1	-1
1/17/2019	6:32:19 PM	5	691	17	18	18	18	22	22	22	21	21	21	21	20	25.7	37.2	37.9	-1	-1	-1
1/17/2019	6:32:19 PM	208	692	18	18	18	18	22	22	22	22	20	21	20	21	25.7	37.2	37.9	-1	-1	-1
1/17/2019	6:32:19 PM	411	693	17	18	18	18	22	22	22	22	20	21	21	21	25.7	37.2	37.9	-1	-1	-1
1/17/2019	6:32:19 PM	614	694	18	18	18	18	22	22	22	22	20	21	20	21	25.7	37.2	37.9	-1	-1	-1
1/17/2019	6:32:19 PM	802	695	18	18	17	18	21	22	22	22	20	21	21	21	25.7	37.2	37.9	-1	-1	-1
1/17/2019	6:32:20 PM	5	696	18	18	18	18	22	22	22	21	20	21	20	21	25.7	37.2	37.9	-1	-1	-1
1/17/2019	6:32:20 PM	208	697	17	18	17	18	22	22	22	22	21	21	21	21	25.7	37.2	37.9	-1	-1	-1
1/17/2019	6:32:20 PM	411	698	18	18	18	18	22	22	22	22	20	21	20	21	25.7	37.2	37.9	-1	-1	-1
1/17/2019	6:32:20 PM	614	699	17	18	17	18	22	22	22	22	21	21	21	21	25.7	37.2	37.9	-1	-1	-1
1/17/2019	6:32:20 PM	802	700	17	18	18	18	22	22	22	21	21	21	21	21	25.7	37.2	37.9	-1	-1	-1
1/17/2019	6:32:21 PM	5	701	17	18	17	18	21	22	22	22	20	21	21	21	25.7	37.2	37.9	-1	-1	-1
1/17/2019	6:32:21 PM	208	702	18	18	18	18	22	22	22	22	20	21	20	21	25.7	37.2	37.9	-1	-1	-1
1/17/2019	6:32:21 PM	411	703	17	18	18	18	22	22	22	22	21	21	21	20	25.7	37.2	37.9	-1	-1	-1
1/17/2019	6:32:21 PM	614	704	18	18	18	18	22	22	22	22	20	21	20	21	25.7	37.2	37.9	-1	-1	-1
1/17/2019	6:32:21 PM	802	705	18	18	18	18	21	22	22	22	20	21	21	21	25.7	37.2	37.9	-1	-1	-1
1/17/2019	6:32:22 PM	5	706	18	18	18	18	22	22	22	21	20	21	20	21	25.7	37.2	37.9	-1	-1	-1
1/17/2019	6:32:22 PM	208	707	17	18	17	18	21	22	22	22	21	21	21	21	25.7	37.2	37.9	-1	-1	-1
1/17/2019	6:32:22 PM	411	708	18	18	18	18	22	22	22	22	20	21	20	21	25.7	37.2	37.9	-1	-1	-1
1/17/2019	6:32:22 PM	614	709	17	18	18	18	22	22	22	22	21	21	21	21	25.7	37.2	37.9	-1	-1	-1
1/17/2019	6:32:22 PM	802	710	18	18	18	18	22	22	22	22	20	21	20	21	25.7	37.2	37.9	-1	-1	-1
1/17/2019	6:32:23 PM	5	711	17	18	17	18	21	22	22	21	20	20	21	21	25.7	37.2	37.9	-1	-1	-1
1/17/2019	6:32:23 PM	208	712	18	17	18	18	22	22	22	22	20	21	20	21	25.7	37.2	37.9	-1	-1	-1
1/17/2019	6:32:23 PM	411	713	18	18	18	18	22	22	22	21	21	20	21	21	25.7	37.2	37.9	-1	-1	-1
1/17/2019	6:32:23 PM	614	714	17	18	18	18	21	22	22	22	20	21	21	21	25.7	37.2	37.9	-1	-1	-1
1/17/2019	6:32:23 PM	802	715	17	18	18	18	22	22	22	22	20	20	21	20	25.7	37.2	37.9	-1	-1	-1
1/17/2019	6:32:24 PM	5	716	17	18	17	18	21	22	22	22	20	21	21	21	25.7	37.2	37.9	-1	-1	-1
1/17/2019	6:32:24 PM	208	717	18	18	18	18	22	22	22	22	20	21	20	21	25.7	37.2	37.9	-1	-1	-1
1/17/2019	6:32:24 PM	411	718	17	18	18	18	22	22	22	22	21	21	21	21	25.7	37.2	37.9	-1	-1	-1
1/17/2019	6:32:24 PM	614	719	18	18	18	18	22	22	22	22	20	21	21	21	25.7	37.2	37.9	-1	-1	-1
1/17/2019	6:32:24 PM	802	720	17	18	18	18	22	22	22	22	20	21	21	20	25.7	37.2	37.9	-1	-1	-1
1/17/2019	6:32:25 PM	5	721	17	17	18	18	22	22	22	22	20	21	21	21	25.7	37.2	37.9	-1	-1	-1
1/17/2019	6:32:25 PM	208	722	17	18	17	18	22	22	22	21	20	21	21	20	25.7	37.2	37.9	-1	-1	-1
1/17/2019	6:32:25 PM	411	723	18	18	18	18	22	22	22	22	20	21	20	21	25.7	37.2	37.9	-1	-1	-1
1/17/2019	6:32:25 PM	614	724	17	18	18	18	22	22	22	22	21	21	21	21	25.7	37.2	37.9	-1	-1	-1
1/17/2019	6:32:25 PM	802	725	18	18	18	18	22	22	22	22	20	21	20	21	25.7	37.2	37.9	-1	-1	-1
1/17/2019	6:32:26 PM	5	726	17	18	17	18	21	22	22	21	20	21	21	21	25.7	37.2	37.9	-1	-1	-1
1/17/2019	6:32:26 PM	208	727	18	18	18	18	22	22	22	21	20	21	20	21	25.7	37.2	37.9	-1	-1	-1
1/17/2019	6:32:26 PM	411	728	17	18	18	18	22	22	22	22	21	21	21	21	25.7	37.2	38.2	-1	-1	-1
1/17/2019	6:32:26 PM	614	729	18	18	18	18	22	22	22	22	21	21	21	21	25.7	37.2	38.2	-1	-1	-1
1/17/2019	6:32:26 PM	802	730	17	18	17	18	22	22	22	22	20	21	20	21	25.7	37.2	38.2	-1	-1	-1
1/17/2019	6:32:27 PM	5	731	18	18	18	18	22	22	22	22	20	21	20	21	25.7	37.2	38.2	-1	-1	-1
1/17/2019	6:32:27 PM	208	732	17	18	17	18	22	22	22	22	20	21	21	21	25.7	37.2	38.2	-1	-1	-1
1/17/2019	6:32:27 PM	411	733	18	18	18	18	22	22	22	22	20	21	21	21	25.7	37.2	38.2	-1	-1	-1
1/17/2019	6:32:27 PM	614	734	17	18	17	18	22	22	22	22	21	21	21	21	25.7	37.2	38.2	-1	-1	-1
1/17/2019	6:32:27 PM	802	735	18	17	18	18	22	22	22	21	20	21	20	21	25.7	37.2	38.2	-1	-1	-1
1/17/2019	6:32:28 PM	5	736	17	18	17	18	22	22	22	22	21	20	21	21	25.7	37.2	38.2	-1	-1	-1
1/17/2019	6:32:28 PM	208	737	18	18	18	18	22	22	22	22	20	21	20	21	25.7	37.2	38.2	-1	-1	-1
1/17/2019	6:32:28 PM	411	738	17	18	18	18	22	22	22	21	21	20	21	20	25.7	37.2	38.2	-1	-1	-1
1/17/2019	6:32:28 PM	614	739	18	18	18	18	22	22	22	22	20	21	20	21	25.7	37.2	38.2	-1	-1	-1
1/17/2019	6:32:28 PM	802	740	17	18	17	18	22	22	22	22	20	21	21	21	25.7	37.2	38.2	-1	-1	-1
1/17/2019	6:32:29 PM	5	741	18	18	18	18	22	22	22	22	20	21	20	21	25.7	37.2	38.2	-1	-1	-1
1/17/2019	6:32:29 PM	208	742	18	18	18	18	22	22	22	22	21	21	21	21	25.7	37.2	38.2	-1	-1	-1
1/17/2019	6:32:29 PM	411	743	18	18	18	18	22	22	22	22	20	21	21	21	25.7	37.2	38.2	-1	-1	-1
1/17/2019	6:32:29 PM	614	744	18	18	18	18	22	22	22	22	21	21	21	21	25.7	37.2	38.2	-1	-1	-1
1/17/2019	6:32:29 PM	802	745	18	18	18	18	21	22	22	22	20	21	20	21	25.7	37.2	38.2	-1	-1	-1
1/17/2019	6:32:30 PM	5	746	17	18	18	18	22	22	22	22	21	20	20	21	25.7	37.2	38.2	-1	-1	-1
1/17/2019	6:32:30 PM	208	747	17	18	17	18	22	22	22	22	21	21	21	21	25.7	37.2	38.2	-1	-1	-1
1/17/2019	6:32:30 PM	411	748	18	18	18	18	22	22	22	22	20	21	20	21	25.7	37.2	38.2	-1	-1	-1
1/17/2019	6:32:30 PM	614	749	18	18	18	18	22	22	22	22	21	21	21	21	25.7	37.2	38.2	-1	-1	-1
1/17/2019	6:32:30 PM	802	750	17	18	18	18	22	22	22	22	20	21	20	21	25.7	37.2	38.2	-1	-1	-1
1/17/2019	6:32:31 PM	5	751	18	18	18	18	22	22	22	21	21	21	21	21	25.7	37.2	38.2	-1	-1	-1
1/17/2019	6:32:31 PM	208	752	17	18	17	18	22	22	22	22	21	21	21	21	25.7	37.2	38.2	-1	-1	-1
1/17/2019	6:32:31 PM	411	753	18	18	18	18	22	22	22	22	20	21	20	21	25.7	37.2	38.2	-1	-1	-1
1/17/2019	6:32:31 PM	614	754	17	18	18	18	22	22	22	22	21	21	21	21	25.7	37.2	38.2	-1	-1	-1
1/17/2019	6:32:31 PM	802	755	18	17	18	18	22	22	22	22	20	21	21	21	25.7	37.2	38.2	-1	-1	-1
1/17/2019	6:32:32 PM	5	756	17	18	17	18	21	22	22	22	20	21	21	20	25.7	37.2	38.2	-1	-1	-1
1/17/2019	6:32:32 PM	208	757	18	18	18	18	22	22	22	22	20	21	20	21	25.7	37.2	38.2	-1	-1	-1
1/17/2019	6:32:32 PM	411	758	17	18	18	18	22	22	22	22	21	21	21	20	25.7	37.2	38.2	-1	-1	-1
1/17/2019	6:32:32 PM	614	759	18	18	18	18	22	22	22	22	20	21	20	21	25.7	37.2	38.2	-1	-1	-1
1/17/2019	6:32:32 PM	802	760	17	18	17	18	22	22	22	22	20	21	21	21	25.7	37.2	38.2	-1	-1	-1
1/17/2019	6:32:33 PM	5	761	18	17	18	18	22	22	22	22	20	21	20	21	25.7	37.2	38.2	-1	-1	-1
1/17/2019	6:32:33 PM	208	762	18	18	18	18	22	22	22	22	21	21	21	21	25.7	37.2	38.2	-1	-1	-1
1/17/2019	6:32:33 PM	411	763	18	18	18	18	22	22	22	22	20	21	21	21	25.7	37.2	38.2	-1	-1	-1
1/17/2019	6:32:33 PM	614	764	18	18	18	18	22	22	22	21	20	21	20	21	25.7	37.2	38.2	-1	-1	-1
1/17/2019	6:32:33 PM	802	765	17	18	18	18	22	22	22	22	20	21	20	21	25.7	37.2	38.2	-1	-1	-1
1/17/2019	6:32:34 PM	5	766	18	18	18	18	22	22	22	21	20	21	20	21	25.7	37.2	38.2	-1	-1	-1
1/17/2019	6:32:34 PM	208	767	17	18	18	18	22	22	22	22	21	21	21	20	25.7	37.2	38.2	-1	-1	-1
1/17/2019	6:32:34 PM	411	768	18	18	18	18	22	22	22	22	20	21	20	21	25.7	37.2	38.2	-1	-1	-1
1/17/2019	6:32:34 PM	614	769	18	18	18	18	22	22	22	21	21	21	21	21	25.7	37.2	38.2	-1	-1	-1
1/17/2019	6:32:34 PM	802	770	17	18	18	18	22	22	22	22	20	21	20	21	25.7	37.2	36.3	-1	-1	-1
1/17/2019	6:32:35 PM	5	771	17	18	18	18	22	22	22	21	21	21	21	21	25.7	37.2	36.3	-1	-1	-1
1/17/2019	6:32:35 PM	208	772	17	18	17	18	21	22	22	22	21	21	21	21	25.7	37.2	36.3	-1	-1	-1
1/17/2019	6:32:35 PM	411	773	18	17	18	18	22	21	22	22	20	21	20	21	25.7	37.2	36.3	-1	-1	-1
1/17/2019	6:32:35 PM	614	774	17	18	18	18	22	22	22	22	21	21	21	20	25.7	37.2	36.3	-1	-1	-1
1/17/2019	6:32:35 PM	802	775	18	18	18	18	22	22	22	22	20	21	20	21	25.7	37.2	36.3	-1	-1	-1
1/17/2019	6:32:36 PM	5	776	17	18	18	18	22	22	22	21	21	21	21	21	25.7	37.2	36.3	-1	-1	-1
1/17/2019	6:32:36 PM	208	777	17	18	17	18	21	22	22	22	20	21	21	21	25.7	37.2	36.3	-1	-1	-1
1/17/2019	6:32:36 PM	411	778	18	17	18	18	22	22	22	22	20	21	20	21	25.7	37.2	36.3	-1	-1	-1
1/17/2019	6:32:36 PM	614	779	18	18	18	18	22	22	21	22	21	21	21	21	25.7	37.2	36.3	-1	-1	-1
1/17/2019	6:32:36 PM	802	780	17	18	18	18	22	22	22	22	20	21	20	21	25.7	37.2	36.3	-1	-1	-1
1/17/2019	6:32:37 PM	5	781	18	18	18	18	22	22	22	22	21	21	21	21	25.7	37.2	36.3	-1	-1	-1
1/17/2019	6:32:37 PM	208	782	17	18	18	18	22	22	22	21	21	21	21	20	25.7	37.2	36.3	-1	-1	-1
1/17/2019	6:32:37 PM	411	783	18	18	18	18	22	22	21	22	20	21	21	21	25.7	37.2	36.3	-1	-1	-1
1/17/2019	6:32:37 PM	614	784	18	17	18	18	22	22	22	22	20	21	20	21	25.7	37.2	36.3	-1	-1	-1
1/17/2019	6:32:37 PM	802	785	18	18	17	18	21	22	22	22	20	21	21	21	25.7	37.2	36.3	-1	-1	-1
1/17/2019	6:32:38 PM	5	786	18	18	18	18	22	22	23	22	21	21	21	21	25.7	37.2	36.3	-1	-1	-1
1/17/2019	6:32:38 PM	208	787	17	18	18	18	21	22	22	22	20	21	21	21	25.7	37.2	36.3	-1	-1	-1
1/17/2019	6:32:38 PM	411	788	18	18	18	18	22	22	22	22	21	21	21	21	25.7	37.2	36.3	-1	-1	-1
1/17/2019	6:32:38 PM	614	789	17	18	17	18	21	22	22	22	20	21	21	21	25.7	37.2	36.3	-1	-1	-1
1/17/2019	6:32:38 PM	802	790	18	18	17	18	22	22	22	22	20	21	21	21	25.7	37.2	36.3	-1	-1	-1
1/17/2019	6:32:39 PM	5	791	18	18	18	18	22	22	22	22	20	21	20	21	25.7	37.2	36.3	-1	-1	-1
1/17/2019	6:32:39 PM	208	792	18	18	18	18	22	22	22	22	21	20	21	20	25.7	37.2	36.3	-1	-1	-1
1/17/2019	6:32:39 PM	411	793	18	18	18	18	22	22	22	22	20	21	20	21	25.7	37.2	36.3	-1	-1	-1
1/17/2019	6:32:39 PM	614	794	17	18	18	18	22	22	22	22	21	21	21	21	25.7	37.2	36.3	-1	-1	-1
1/17/2019	6:32:39 PM	802	795	18	18	18	18	22	22	22	22	20	21	21	21	25.7	37.2	36.3	-1	-1	-1
1/17/2019	6:32:40 PM	5	796	18	18	18	18	22	22	22	22	21	21	21	21	25.7	37.2	36.3	-1	-1	-1
1/17/2019	6:32:40 PM	208	797	18	18	18	18	22	22	22	22	20	21	20	21	25.7	37.2	36.3	-1	-1	-1
1/17/2019	6:32:40 PM	411	798	18	18	18	18	22	22	22	22	20	21	20	21	25.7	37.2	36.3	-1	-1	-1
1/17/2019	6:32:40 PM	614	799	17	18	17	18	21	22	22	22	20	21	20	21	25.7	37.2	36.3	-1	-1	-1
1/17/2019	6:32:40 PM	802	800	17	18	18	18	22	22	22	21	21	20	21	20	25.7	37.2	36.3	-1	-1	-1
1/17/2019	6:32:41 PM	5	801	17	18	18	18	21	22	22	22	20	21	21	21	25.7	37.2	36.3	-1	-1	-1
1/17/2019	6:32:41 PM	208	802	17	18	18	18	22	22	22	22	21	21	21	21	25.7	37.2	36.3	-1	-1	-1
1/17/2019	6:32:41 PM	411	803	18	18	18	18	22	22	22	22	20	21	20	21	25.7	37.2	36.3	-1	-1	-1
1/17/2019	6:32:41 PM	614	804	18	18	18	18	22	22	22	21	20	21	20	21	25.7	37.2	36.3	-1	-1	-1
1/17/2019	6:32:41 PM	802	805	18	17	18	18	22	22	22	22	20	21	20	21	25.7	37.2	36.3	-1	-1	-1
1/17/2019	6:32:42 PM	5	806	18	18	18	18	22	22	21	21	21	21	21	21	25.7	37.2	36.3	-1	-1	-1
1/17/2019	6:32:42 PM	208	807	18	18	17	18	21	22	22	22	20	21	20	21	25.7	37.2	36.3	-1	-1	-1
1/17/2019	6:32:42 PM	411	808	18	18	18	18	22	22	21	22	20	21	20	21	25.7	37.2	36.3	-1	-1	-1
1/17/2019	6:32:42 PM	614	809	17	18	17	18	22	22	22	22	20	20	21	20	25.7	37.2	36.3	-1	-1	-1
1/17/2019	6:32:42 PM	802	810	18	18	18	18	22	22	22	22	20	20	21	21	25.7	37.2	36.3	-1	-1	-1
1/17/2019	6:32:43 PM	5	811	17	18	18	18	22	22	22	22	21	21	21	21	25.7	37.2	36.3	-1	-1	-1
1/17/2019	6:32:43 PM	208	812	18	18	18	18	22	22	22	22	21	21	21	21	25.7	37.2	39.8	-1	-1	-1
1/17/2019	6:32:43 PM	411	813	17	18	18	18	22	22	22	21	21	20	21	20	25.7	37.2	39.8	-1	-1	-1
1/17/2019	6:32:43 PM	645	814	18	18	18	18	22	22	22	21	21	20	20	21	25.7	37.2	39.8	-1	-1	-1
1/17/2019	6:32:43 PM	802	815	17	18	18	18	22	22	22	21	21	20	21	20	25.7	37.2	39.8	-1	-1	-1
1/17/2019	6:32:44 PM	5	816	17	18	18	18	22	22	22	22	21	21	21	20	25.7	37.2	39.8	-1	-1	-1
1/17/2019	6:32:44 PM	208	817	18	18	18	18	22	22	22	22	20	21	20	21	25.7	37.2	39.8	-1	-1	-1
1/17/2019	6:32:44 PM	411	818	17	18	18	18	22	22	22	22	21	21	21	20	25.7	37.2	39.8	-1	-1	-1
1/17/2019	6:32:44 PM	614	819	18	18	18	18	22	22	22	22	20	21	20	21	25.7	37.2	39.8	-1	-1	-1
1/17/2019	6:32:44 PM	802	820	17	18	18	18	22	22	22	21	20	21	20	20	25.7	37.2	39.8	-1	-1	-1
1/17/2019	6:32:45 PM	2	821	17	18	18	18	22	22	22	22	20	21	20	21	25.7	37.2	39.8	-1	-1	-1
1/17/2019	6:32:45 PM	205	822	17	18	18	18	22	22	22	22	21	21	21	20	25.7	37.2	39.8	-1	-1	-1
1/17/2019	6:32:45 PM	408	823	18	18	18	18	22	22	22	22	20	21	20	21	25.7	37.2	39.8	-1	-1	-1
1/17/2019	6:32:45 PM	611	824	18	18	18	18	22	22	22	22	20	21	20	21	25.7	37.2	39.8	-1	-1	-1
1/17/2019	6:32:45 PM	814	825	17	18	17	18	21	22	22	22	20	21	20	21	25.7	37.2	39.8	-1	-1	-1
1/17/2019	6:32:46 PM	2	826	18	18	18	18	22	22	22	22	21	21	21	21	25.7	37.2	39.8	-1	-1	-1
1/17/2019	6:32:46 PM	205	827	18	18	18	18	22	22	22	22	20	21	21	21	25.7	37.2	39.8	-1	-1	-1
1/17/2019	6:32:46 PM	408	828	18	18	18	18	22	22	22	21	21	21	21	21	25.7	37.2	39.8	-1	-1	-1
1/17/2019	6:32:46 PM	608	829	17	18	17	18	22	22	22	22	21	21	21	21	25.7	37.2	39.8	-1	-1	-1
1/17/2019	6:32:46 PM	812	830	18	18	18	18	22	22	22	22	20	21	20	21	25.7	37.2	39.8	-1	-1	-1
1/17/2019	6:32:47 PM	15	831	17	18	18	18	22	22	22	21	21	20	21	21	25.7	37.2	39.8	-1	-1	-1
1/17/2019	6:32:47 PM	202	832	18	18	18	18	22	22	22	22	20	21	21	21	25.7	37.2	39.8	-1	-1	-1
1/17/2019	6:32:47 PM	405	833	18	18	18	18	22	22	22	21	21	21	21	21	25.7	37.2	39.8	-1	-1	-1
1/17/2019	6:32:47 PM	608	834	17	18	17	18	22	22	22	22	20	21	21	21	25.7	37.2	39.8	-1	-1	-1
1/17/2019	6:32:47 PM	812	835	18	18	18	18	22	22	22	22	20	21	20	21	25.7	37.2	39.8	-1	-1	-1
1/17/2019	6:32:48 PM	15	836	17	18	17	18	22	22	22	21	20	20	21	20	25.7	37.2	39.8	-1	-1	-1
1/17/2019	6:32:48 PM	207	837	17	18	18	18	21	22	22	22	20	21	20	21	25.7	37.2	39.8	-1	-1	-1
1/17/2019	6:32:48 PM	410	838	18	18	18	18	22	22	22	21	20	21	20	21	25.7	37.2	39.8	-1	-1	-1
1/17/2019	6:32:48 PM	613	839	17	18	17	18	21	22	22	22	20	21	21	21	25.7	37.2	39.8	-1	-1	-1
1/17/2019	6:32:48 PM	801	840	17	18	18	18	22	22	22	22	20	21	21	21	25.7	37.2	39.8	-1	-1	-1
1/17/2019	6:32:49 PM	4	841	17	18	18	18	22	22	22	22	21	21	21	20	25.7	37.2	39.8	-1	-1	-1
1/17/2019	6:32:49 PM	207	842	18	18	18	18	22	22	22	22	20	21	21	21	25.7	37.2	39.8	-1	-1	-1
1/17/2019	6:32:49 PM	410	843	18	18	18	18	22	22	22	21	20	21	21	21	25.7	37.2	39.8	-1	-1	-1
1/17/2019	6:32:49 PM	613	844	17	18	17	18	21	22	22	22	20	21	20	20	25.7	37.2	39.8	-1	-1	-1
1/17/2019	6:32:49 PM	801	845	17	18	18	18	22	22	22	22	20	21	21	21	25.7	37.2	39.8	-1	-1	-1
1/17/2019	6:32:50 PM	4	846	18	18	18	18	22	22	23	22	21	20	21	20	25.7	37.2	39.8	-1	-1	-1
1/17/2019	6:32:50 PM	207	847	17	18	17	18	21	22	22	22	20	21	21	21	25.7	37.2	39.8	-1	-1	-1
1/17/2019	6:32:50 PM	410	848	18	18	18	18	22	22	22	22	20	21	20	21	25.7	37.2	39.8	-1	-1	-1
1/17/2019	6:32:50 PM	613	849	17	18	17	18	22	22	22	21	21	21	21	21	25.7	37.2	39.8	-1	-1	-1
1/17/2019	6:32:50 PM	801	850	17	17	18	18	22	22	22	22	20	21	21	21	25.7	37.2	39.8	-1	-1	-1
1/17/2019	6:32:51 PM	4	851	17	18	17	18	22	22	22	22	21	21	21	21	25.7	37.2	39.8	-1	-1	-1
1/17/2019	6:32:51 PM	207	852	18	18	18	18	22	22	22	21	20	21	20	21	25.7	37.2	39.8	-1	-1	-1
1/17/2019	6:32:51 PM	410	853	17	18	17	18	22	22	22	21	20	20	21	21	25.7	37.2	39.8	-1	-1	-1
1/17/2019	6:32:51 PM	613	854	18	18	18	18	22	22	22	22	20	21	20	21	25.7	37.2	38.5	-1	-1	-1
1/17/2019	6:32:51 PM	801	855	17	18	18	18	22	22	22	22	21	21	21	20	25.7	37.2	38.5	-1	-1	-1
1/17/2019	6:32:52 PM	4	856	18	18	18	18	22	22	22	22	20	21	21	21	25.7	37.2	38.5	-1	-1	-1
1/17/2019	6:32:52 PM	207	857	17	18	18	18	22	22	22	21	21	20	21	21	25.7	37.2	38.5	-1	-1	-1
1/17/2019	6:32:52 PM	410	858	18	18	17	18	22	22	22	22	20	21	20	21	25.7	37.2	38.5	-1	-1	-1
1/17/2019	6:32:52 PM	613	859	18	18	18	18	22	22	22	21	20	20	21	21	25.7	37.2	38.5	-1	-1	-1
1/17/2019	6:32:52 PM	801	860	18	18	18	18	22	22	22	22	20	21	21	21	25.7	37.2	38.5	-1	-1	-1
1/17/2019	6:32:53 PM	4	861	18	18	18	18	22	22	22	22	20	21	20	21	25.7	37.2	38.5	-1	-1	-1
1/17/2019	6:32:53 PM	207	862	17	18	18	18	22	22	22	22	21	21	21	21	25.7	37.2	38.5	-1	-1	-1
1/17/2019	6:32:53 PM	410	863	17	18	18	18	22	22	22	22	20	21	20	21	25.7	37.2	38.5	-1	-1	-1
1/17/2019	6:32:53 PM	613	864	18	18	18	18	22	22	22	22	20	21	21	21	25.7	37.2	38.5	-1	-1	-1
1/17/2019	6:32:53 PM	801	865	18	18	18	18	22	22	22	22	20	21	21	21	25.7	37.2	38.5	-1	-1	-1
1/17/2019	6:32:54 PM	4	866	18	18	18	18	22	22	22	21	21	21	21	21	25.7	37.2	38.5	-1	-1	-1
1/17/2019	6:32:54 PM	207	867	18	18	17	18	21	22	22	22	21	21	21	21	25.7	37.2	38.5	-1	-1	-1
1/17/2019	6:32:54 PM	410	868	18	18	18	18	22	22	22	22	20	21	20	21	25.7	37.2	38.5	-1	-1	-1
1/17/2019	6:32:54 PM	613	869	17	18	17	18	22	22	22	22	21	21	21	21	25.7	37.2	38.5	-1	-1	-1
1/17/2019	6:32:54 PM	801	870	18	18	18	18	22	22	22	22	20	21	20	21	25.7	37.2	38.5	-1	-1	-1
1/17/2019	6:32:55 PM	4	871	18	18	18	18	22	22	22	21	21	20	21	20	25.7	37.2	38.5	-1	-1	-1
1/17/2019	6:32:55 PM	207	872	17	18	18	18	21	22	21	22	20	21	21	20	25.7	37.2	38.5	-1	-1	-1
1/17/2019	6:32:55 PM	410	873	18	18	18	18	22	22	22	22	20	21	20	21	25.7	37.2	38.5	-1	-1	-1
1/17/2019	6:32:55 PM	613	874	17	18	17	18	22	22	22	22	21	21	21	21	25.7	37.2	38.5	-1	-1	-1
1/17/2019	6:32:55 PM	801	875	18	18	18	18	22	22	22	22	20	21	20	21	25.7	37.2	38.5	-1	-1	-1
1/17/2019	6:32:56 PM	4	876	18	18	18	18	22	22	22	21	21	20	21	21	25.7	37.2	38.5	-1	-1	-1
1/17/2019	6:32:56 PM	207	877	17	18	17	18	21	21	22	22	20	21	21	21	25.7	37.2	38.5	-1	-1	-1
1/17/2019	6:32:56 PM	410	878	18	18	18	18	22	22	22	22	20	21	20	21	25.7	37.2	38.5	-1	-1	-1
1/17/2019	6:32:56 PM	613	879	18	18	18	18	22	22	22	21	21	20	21	21	25.7	37.2	38.5	-1	-1	-1
1/17/2019	6:32:56 PM	801	880	17	18	17	18	21	22	22	21	21	21	21	21	25.7	37.2	38.5	-1	-1	-1
1/17/2019	6:32:57 PM	4	881	18	18	18	18	22	22	22	22	20	21	21	21	25.7	37.2	38.5	-1	-1	-1
1/17/2019	6:32:57 PM	207	882	17	18	17	18	22	22	22	21	20	21	21	21	25.7	37.2	38.5	-1	-1	-1
1/17/2019	6:32:57 PM	410	883	18	18	17	18	22	22	22	22	20	21	20	21	25.7	37.2	38.5	-1	-1	-1
1/17/2019	6:32:57 PM	613	884	17	18	18	18	22	22	22	22	21	21	21	20	25.7	37.2	38.5	-1	-1	-1
1/17/2019	6:32:57 PM	801	885	18	18	18	18	22	22	22	22	20	21	20	21	25.7	37.2	38.5	-1	-1	-1
1/17/2019	6:32:58 PM	4	886	18	18	18	18	22	22	22	21	21	20	21	20	25.7	37.2	38.5	-1	-1	-1
1/17/2019	6:32:58 PM	207	887	17	18	18	18	22	22	22	22	20	21	21	21	25.7	37.2	38.5	-1	-1	-1
1/17/2019	6:32:58 PM	410	888	18	17	18	18	22	21	22	22	20	21	20	21	25.7	37.2	38.5	-1	-1	-1
1/17/2019	6:32:58 PM	613	889	17	18	18	18	22	22	22	22	20	21	21	21	25.7	37.2	38.5	-1	-1	-1
1/17/2019	6:32:58 PM	801	890	18	18	18	18	22	22	22	22	20	21	21	21	25.7	37.2	38.5	-1	-1	-1
1/17/2019	6:32:59 PM	4	891	17	18	18	18	22	22	22	22	21	21	21	20	25.7	37.2	38.5	-1	-1	-1
1/17/2019	6:32:59 PM	207	892	17	18	17	18	22	22	22	22	20	21	20	21	25.7	37.2	38.5	-1	-1	-1
1/17/2019	6:32:59 PM	410	893	18	17	18	18	22	22	22	21	20	21	20	21	25.7	37.2	38.5	-1	-1	-1
1/17/2019	6:32:59 PM	613	894	17	18	18	18	22	22	22	22	21	20	21	21	25.7	37.2	38.5	-1	-1	-1
1/17/2019	6:32:59 PM	801	895	18	18	18	18	22	22	22	22	20	21	20	21	25.7	37.2	38.5	-1	-1	-1
1/17/2019	6:33:00 PM	4	896	18	18	18	18	22	22	22	22	21	21	21	21	25.7	37.2	22.9	-1	-1	-1
1/17/2019	6:33:00 PM	207	897	17	18	17	18	21	22	22	22	20	20	21	20	25.7	37.2	22.9	-1	-1	-1
1/17/2019	6:33:00 PM	410	898	18	17	18	18	21	22	22	22	20	21	20	21	25.7	37.2	22.9	-1	-1	-1
1/17/2019	6:33:00 PM	613	899	18	18	18	18	22	22	22	21	21	21	21	21	25.7	37.2	22.9	-1	-1	-1
1/17/2019	6:33:00 PM	801	900	18	18	18	18	22	22	22	22	20	21	21	21	25.7	37.2	22.9	-1	-1	-1
1/17/2019	6:33:01 PM	4	901	18	18	18	18	22	22	22	22	21	21	21	21	25.7	37.2	22.9	-1	-1	-1
1/17/2019	6:33:01 PM	207	902	17	18	17	18	22	22	22	22	20	20	21	20	25.7	37.2	22.9	-1	-1	-1
1/17/2019	6:33:01 PM	410	903	17	18	17	18	21	22	22	22	20	21	20	21	25.7	37.2	22.9	-1	-1	-1
1/17/2019	6:33:01 PM	613	904	18	18	18	18	22	22	22	21	20	21	21	21	25.7	37.2	22.9	-1	-1	-1
1/17/2019	6:33:01 PM	801	905	17	18	17	18	22	22	22	22	20	21	21	21	25.7	37.2	22.9	-1	-1	-1
1/17/2019	6:33:02 PM	4	906	18	18	18	18	22	22	22	22	20	21	20	21	25.7	37.2	22.9	-1	-1	-1
1/17/2019	6:33:02 PM	207	907	18	18	18	18	22	22	22	21	20	20	21	21	25.7	37.2	22.9	-1	-1	-1
1/17/2019	6:33:02 PM	410	908	17	18	17	18	21	22	22	22	20	21	21	20	25.7	37.2	22.9	-1	-1	-1
1/17/2019	6:33:02 PM	613	909	17	18	18	18	21	22	22	22	20	21	21	21	25.7	37.2	22.9	-1	-1	-1
1/17/2019	6:33:02 PM	801	910	18	18	18	18	22	22	22	22	20	21	21	21	25.7	37.2	22.9	-1	-1	-1
1/17/2019	6:33:03 PM	4	911	17	18	18	18	22	22	22	22	21	20	21	20	25.7	37.2	22.9	-1	-1	-1
1/17/2019	6:33:03 PM	207	912	17	18	17	18	21	22	22	22	20	21	21	20	25.7	37.2	22.9	-1	-1	-1
1/17/2019	6:33:03 PM	410	913	17	18	18	18	22	22	22	21	20	20	21	21	25.7	37.2	22.9	-1	-1	-1
1/17/2019	6:33:03 PM	613	914	18	18	18	18	22	22	22	22	20	21	21	21	25.7	37.2	22.9	-1	-1	-1
1/17/2019	6:33:03 PM	801	915	18	18	18	18	21	22	22	22	21	21	21	21	25.7	37.2	22.9	-1	-1	-1
1/17/2019	6:33:04 PM	4	916	18	18	18	18	22	22	22	21	21	20	21	21	25.7	37.2	22.9	-1	-1	-1
1/17/2019	6:33:04 PM	207	917	18	18	18	18	22	22	22	22	20	21	20	21	25.7	37.2	22.9	-1	-1	-1
1/17/2019	6:33:04 PM	410	918	17	18	17	18	21	22	22	22	20	21	21	20	25.7	37.2	22.9	-1	-1	-1
1/17/2019	6:33:04 PM	613	919	18	18	18	18	22	22	22	22	20	21	21	21	25.7	37.2	22.9	-1	-1	-1
1/17/2019	6:33:04 PM	801	920	18	18	18	18	22	22	22	22	20	21	20	21	25.7	37.2	22.9	-1	-1	-1
1/17/2019	6:33:05 PM	4	921	17	18	17	18	22	22	22	22	20	21	21	21	25.7	37.2	22.9	-1	-1	-1
1/17/2019	6:33:05 PM	207	922	18	17	18	18	22	22	22	22	20	21	21	21	25.7	37.2	22.9	-1	-1	-1
1/17/2019	6:33:05 PM	410	923	18	18	18	18	21	22	22	22	20	21	20	21	25.7	37.2	22.9	-1	-1	-1
1/17/2019	6:33:05 PM	613	924	18	18	18	18	22	22	22	22	21	21	21	21	25.7	37.2	22.9	-1	-1	-1
1/17/2019	6:33:05 PM	801	925	18	18	18	18	22	22	22	22	21	21	20	21	25.7	37.2	22.9	-1	-1	-1
1/17/2019	6:33:06 PM	4	926	17	18	17	18	21	22	22	22	20	21	21	21	25.7	37.2	22.9	-1	-1	-1
1/17/2019	6:33:06 PM	207	927	18	18	18	18	22	22	22	22	20	21	20	21	25.7	37.2	22.9	-1	-1	-1
1/17/2019	6:33:06 PM	410	928	17	18	17	18	21	22	22	22	20	21	21	20	25.7	37.2	22.9	-1	-1	-1
1/17/2019	6:33:06 PM	613	929	18	18	18	18	22	22	21	22	21	21	21	21	25.7	37.2	22.9	-1	-1	-1
1/17/2019	6:33:06 PM	801	930	18	18	18	18	22	22	22	22	20	21	21	21	25.7	37.2	22.9	-1	-1	-1
1/17/2019	6:33:07 PM	4	931	18	18	17	18	21	22	22	22	20	21	21	21	25.7	37.2	22.9	-1	-1	-1
1/17/2019	6:33:07 PM	207	932	18	18	18	18	22	22	22	21	20	21	21	21	25.7	37.2	22.9	-1	-1	-1
1/17/2019	6:33:07 PM	410	933	17	18	17	18	21	22	22	22	20	21	20	21	25.7	37.2	22.9	-1	-1	-1
1/17/2019	6:33:07 PM	613	934	18	18	18	18	22	22	22	21	20	21	21	21	25.7	37.2	22.9	-1	-1	-1
1/17/2019	6:33:07 PM	801	935	18	18	18	18	22	22	22	22	20	21	21	21	25.7	37.2	22.9	-1	-1	-1
1/17/2019	6:33:08 PM	4	936	17	18	17	18	22	22	22	22	21	21	21	21	25.7	37.2	22.9	-1	-1	-1
1/17/2019	6:33:08 PM	207	937	18	18	18	18	22	22	22	21	20	21	21	21	25.7	37.2	22.9	-1	-1	-1
1/17/2019	6:33:08 PM	410	938	17	18	17	18	22	22	22	21	20	21	21	21	25.7	37.3	24.7	-1	-1	-1
1/17/2019	6:33:08 PM	613	939	18	18	18	18	22	22	22	22	21	21	21	21	25.7	37.3	24.7	-1	-1	-1
1/17/2019	6:33:08 PM	801	940	18	18	18	18	22	22	22	22	20	21	20	21	25.7	37.3	24.7	-1	-1	-1
1/17/2019	6:33:09 PM	4	941	17	18	18	18	22	22	22	22	21	21	20	21	25.7	37.3	24.7	-1	-1	-1
1/17/2019	6:33:09 PM	207	942	17	18	18	18	21	22	22	22	20	21	20	21	25.7	37.3	24.7	-1	-1	-1
1/17/2019	6:33:09 PM	410	943	17	18	18	18	22	22	22	21	21	21	21	20	25.7	37.3	24.7	-1	-1	-1
1/17/2019	6:33:09 PM	613	944	17	18	18	18	21	22	22	22	20	21	21	21	25.7	37.3	24.7	-1	-1	-1
1/17/2019	6:33:09 PM	801	945	17	18	17	18	21	22	22	22	20	21	21	21	25.7	37.3	24.7	-1	-1	-1
1/17/2019	6:33:10 PM	4	946	18	18	18	18	22	22	22	22	20	21	20	21	25.7	37.3	24.7	-1	-1	-1
1/17/2019	6:33:10 PM	207	947	17	18	17	18	21	22	22	22	20	21	20	21	25.7	37.3	24.7	-1	-1	-1
1/17/2019	6:33:10 PM	410	948	17	18	18	18	22	22	22	21	20	20	21	20	25.7	37.3	24.7	-1	-1	-1
1/17/2019	6:33:10 PM	613	949	18	18	18	18	22	22	22	22	20	21	20	21	25.7	37.3	24.7	-1	-1	-1
1/17/2019	6:33:10 PM	801	950	17	18	17	18	22	22	22	22	20	21	21	21	25.7	37.3	24.7	-1	-1	-1
1/17/2019	6:33:11 PM	4	951	18	18	18	18	22	22	22	22	20	21	21	21	25.7	37.3	24.7	-1	-1	-1
1/17/2019	6:33:11 PM	207	952	17	18	17	18	21	22	22	22	20	21	21	21	25.7	37.3	24.7	-1	-1	-1
1/17/2019	6:33:11 PM	410	953	17	18	18	18	22	22	22	22	20	20	21	21	25.7	37.3	24.7	-1	-1	-1
1/17/2019	6:33:11 PM	613	954	17	18	18	18	22	22	22	22	20	21	21	21	25.7	37.3	24.7	-1	-1	-1
1/17/2019	6:33:11 PM	801	955	17	18	18	18	22	22	22	22	21	21	21	21	25.7	37.3	24.7	-1	-1	-1
1/17/2019	6:33:12 PM	4	956	17	18	18	18	21	22	22	22	20	21	21	21	25.7	37.3	24.7	-1	-1	-1
1/17/2019	6:33:12 PM	207	957	17	18	18	18	22	22	22	22	20	21	21	21	25.7	37.3	24.7	-1	-1	-1
1/17/2019	6:33:12 PM	410	958	18	17	18	18	22	22	22	22	20	21	20	21	25.7	37.3	24.7	-1	-1	-1
1/17/2019	6:33:12 PM	613	959	17	18	18	18	22	22	22	22	21	20	21	21	25.7	37.3	24.7	-1	-1	-1
1/17/2019	6:33:12 PM	801	960	18	18	18	18	22	22	22	22	20	21	21	21	25.7	37.3	24.7	-1	-1	-1
1/17/2019	6:33:13 PM	4	961	17	18	17	18	22	22	22	22	20	21	21	21	25.7	37.3	24.7	-1	-1	-1
1/17/2019	6:33:13 PM	207	962	18	18	18	18	22	22	22	22	20	21	20	21	25.7	37.3	24.7	-1	-1	-1
1/17/2019	6:33:13 PM	410	963	18	18	18	18	22	22	22	22	20	21	20	21	25.7	37.3	24.7	-1	-1	-1
1/17/2019	6:33:13 PM	613	964	18	18	18	18	22	22	22	22	20	21	21	21	25.7	37.3	24.7	-1	-1	-1
1/17/2019	6:33:13 PM	801	965	18	18	18	18	22	22	22	22	20	21	21	21	25.7	37.3	24.7	-1	-1	-1
1/17/2019	6:33:14 PM	4	966	18	18	18	18	22	22	22	21	21	21	21	21	25.7	37.3	24.7	-1	-1	-1
1/17/2019	6:33:14 PM	207	967	17	18	18	18	21	22	22	22	20	21	20	21	25.7	37.3	24.7	-1	-1	-1
1/17/2019	6:33:14 PM	410	968	18	18	18	18	22	22	22	22	20	20	21	21	25.7	37.3	24.7	-1	-1	-1
1/17/2019	6:33:14 PM	613	969	18	18	17	18	22	22	22	22	21	21	20	21	25.7	37.3	24.7	-1	-1	-1
1/17/2019	6:33:14 PM	801	970	17	18	18	18	22	22	22	22	21	21	21	21	25.7	37.3	24.7	-1	-1	-1
1/17/2019	6:33:15 PM	4	971	17	18	18	18	21	22	22	22	20	21	20	21	25.7	37.3	24.7	-1	-1	-1
1/17/2019	6:33:15 PM	207	972	18	18	18	18	22	22	22	21	21	20	21	21	25.7	37.3	24.7	-1	-1	-1
1/17/2019	6:33:15 PM	410	973	17	18	17	18	21	22	22	22	20	21	20	21	25.7	37.3	24.7	-1	-1	-1
1/17/2019	6:33:15 PM	613	974	18	18	18	18	22	22	22	22	20	21	20	21	25.7	37.3	24.7	-1	-1	-1
1/17/2019	6:33:15 PM	801	975	18	18	18	18	22	21	22	22	20	21	21	21	25.7	37.3	24.7	-1	-1	-1
1/17/2019	6:33:16 PM	4	976	18	17	18	18	22	22	22	21	20	21	21	21	25.7	37.3	24.7	-1	-1	-1
1/17/2019	6:33:16 PM	207	977	17	18	18	18	22	22	22	22	20	21	21	21	25.7	37.3	24.7	-1	-1	-1
1/17/2019	6:33:16 PM	410	978	18	18	18	18	22	22	22	22	21	21	21	21	25.7	37.3	24.7	-1	-1	-1
1/17/2019	6:33:16 PM	613	979	18	18	18	18	22	22	22	22	20	21	20	21	25.7	37.3	24.7	-1	-1	-1
1/17/2019	6:33:16 PM	801	980	18	18	18	18	22	22	22	22	20	21	20	21	25.7	37.3	24.4	-1	-1	-1
1/17/2019	6:33:17 PM	4	981	17	18	18	18	22	22	22	22	21	20	21	21	25.7	37.3	24.4	-1	-1	-1
1/17/2019	6:33:17 PM	207	982	18	18	18	18	22	22	22	22	20	21	20	21	25.7	37.3	24.4	-1	-1	-1
1/17/2019	6:33:17 PM	410	983	18	18	18	18	22	22	22	21	20	20	21	20	25.7	37.3	24.4	-1	-1	-1
1/17/2019	6:33:17 PM	613	984	18	18	18	18	22	22	22	22	20	21	20	21	25.7	37.3	24.4	-1	-1	-1
1/17/2019	6:33:17 PM	801	985	18	18	18	18	21	22	22	22	20	21	21	21	25.7	37.3	24.4	-1	-1	-1
1/17/2019	6:33:18 PM	4	986	18	18	18	18	22	22	22	22	20	21	21	21	25.7	37.3	24.4	-1	-1	-1
1/17/2019	6:33:18 PM	207	987	17	18	18	18	22	22	22	22	20	21	21	21	25.7	37.3	24.4	-1	-1	-1
1/17/2019	6:33:18 PM	410	988	18	18	18	18	22	22	22	21	20	21	21	21	25.7	37.3	24.4	-1	-1	-1
1/17/2019	6:33:18 PM	613	989	17	18	17	18	21	22	22	22	20	21	21	21	25.7	37.3	24.4	-1	-1	-1
1/17/2019	6:33:18 PM	801	990	17	18	18	18	22	22	22	22	21	21	21	21	25.7	37.3	24.4	-1	-1	-1
1/17/2019	6:33:19 PM	4	991	17	18	18	18	21	22	22	22	20	21	20	21	25.7	37.3	24.4	-1	-1	-1
1/17/2019	6:33:19 PM	207	992	18	18	18	18	22	22	22	22	21	21	21	21	25.7	37.3	24.4	-1	-1	-1
1/17/2019	6:33:19 PM	410	993	18	18	18	18	22	22	22	22	20	21	20	21	25.7	37.3	24.4	-1	-1	-1
1/17/2019	6:33:19 PM	613	994	18	18	18	18	22	22	22	21	20	20	21	20	25.7	37.3	24.4	-1	-1	-1
1/17/2019	6:33:19 PM	801	995	18	18	18	18	22	22	22	21	21	21	21	21	25.7	37.3	24.4	-1	-1	-1
1/17/2019	6:33:20 PM	4	996	17	18	17	18	21	22	22	22	20	21	21	21	25.7	37.3	24.4	-1	-1	-1
1/17/2019	6:33:20 PM	207	997	18	18	18	18	22	22	22	21	20	21	21	21	25.7	37.3	24.4	-1	-1	-1
1/17/2019	6:33:20 PM	410	998	17	18	17	18	22	22	22	22	20	21	21	21	25.7	37.3	24.4	-1	-1	-1
1/17/2019	6:33:20 PM	613	999	18	18	18	18	22	22	22	22	20	21	20	21	25.7	37.3	24.4	-1	-1	-1
1/17/2019	6:33:20 PM	801	1000	18	18	18	18	22	22	22	22	20	21	20	21	25.7	37.3	24.4	-1	-1	-1
1/17/2019	6:33:21 PM	4	1001	17	18	18	18	22	22	22	21	21	20	21	21	25.7	37.3	24.4	-1	-1	-1
1/17/2019	6:33:21 PM	207	1002	18	18	18	18	22	22	22	22	21	21	21	21	25.7	37.3	24.4	-1	-1	-1
1/17/2019	6:33:21 PM	410	1003	18	18	18	18	22	22	22	22	21	21	21	21	25.7	37.3	24.4	-1	-1	-1
1/17/2019	6:33:21 PM	613	1004	17	18	18	18	22	22	22	22	21	21	21	21	25.7	37.3	24.4	-1	-1	-1
1/17/2019	6:33:21 PM	801	1005	17	18	18	18	22	22	22	22	21	21	21	20	25.7	37.3	24.4	-1	-1	-1
1/17/2019	6:33:22 PM	6	1006	17	18	17	18	21	22	22	22	20	21	21	21	25.7	37.3	24.4	-1	-1	-1
1/17/2019	6:33:22 PM	209	1007	18	18	18	18	22	22	22	22	20	21	21	21	25.7	37.3	24.4	-1	-1	-1
1/17/2019	6:33:22 PM	412	1008	17	18	18	18	22	22	22	22	21	21	21	21	25.7	37.3	24.4	-1	-1	-1
1/17/2019	6:33:22 PM	615	1009	18	18	18	18	22	22	22	21	20	21	21	21	25.7	37.3	24.4	-1	-1	-1
1/17/2019	6:33:22 PM	803	1010	17	18	18	18	21	22	22	22	20	21	20	21	25.7	37.3	24.4	-1	-1	-1
1/17/2019	6:33:23 PM	6	1011	17	18	18	18	22	22	22	21	21	20	21	20	25.7	37.3	24.4	-1	-1	-1
1/17/2019	6:33:23 PM	209	1012	18	18	18	18	22	22	22	22	20	21	20	21	25.7	37.3	24.4	-1	-1	-1
1/17/2019	6:33:23 PM	412	1013	18	18	18	18	22	22	22	22	21	20	21	20	25.7	37.3	24.4	-1	-1	-1
1/17/2019	6:33:23 PM	615	1014	18	18	18	18	22	22	21	22	20	21	21	21	25.7	37.3	24.4	-1	-1	-1
1/17/2019	6:33:23 PM	803	1015	17	18	17	18	21	22	22	22	21	21	21	21	25.7	37.3	24.4	-1	-1	-1
1/17/2019	6:33:24 PM	6	1016	18	18	18	18	22	22	22	22	20	21	20	21	25.7	37.3	24.4	-1	-1	-1
1/17/2019	6:33:24 PM	209	1017	17	18	18	18	22	22	22	22	20	21	21	20	25.7	37.3	24.4	-1	-1	-1
1/17/2019	6:33:24 PM	412	1018	18	18	18	18	22	22	22	22	20	21	20	21	25.7	37.3	24.4	-1	-1	-1
1/17/2019	6:33:24 PM	615	1019	17	18	18	18	22	22	22	22	21	21	20	21	25.7	37.3	24.4	-1	-1	-1
1/17/2019	6:33:24 PM	803	1020	18	18	18	18	22	22	22	21	20	21	20	21	25.7	37.3	24.4	-1	-1	-1
1/17/2019	6:33:25 PM	6	1021	17	18	17	18	22	22	22	21	20	21	20	20	25.7	37.3	24.4	-1	-1	-1
1/17/2019	6:33:25 PM	209	1022	18	18	18	18	22	22	22	22	20	21	20	21	25.7	37.3	26.2	-1	-1	-1
1/17/2019	6:33:25 PM	412	1023	18	18	18	18	22	22	22	22	21	20	21	21	25.7	37.3	26.2	-1	-1	-1
1/17/2019	6:33:25 PM	615	1024	18	18	18	18	22	22	22	22	20	21	21	21	25.7	37.3	26.2	-1	-1	-1
1/17/2019	6:33:25 PM	803	1025	17	18	17	18	22	22	22	22	21	21	21	21	25.7	37.3	26.2	-1	-1	-1
1/17/2019	6:33:26 PM	6	1026	18	17	18	18	21	22	22	22	20	21	20	21	25.7	37.3	26.2	-1	-1	-1
1/17/2019	6:33:26 PM	209	1027	18	18	18	18	22	22	22	22	21	21	21	21	25.7	37.3	26.2	-1	-1	-1
1/17/2019	6:33:26 PM	412	1028	18	18	18	18	22	22	22	22	20	21	21	21	25.7	37.3	26.2	-1	-1	-1
1/17/2019	6:33:26 PM	615	1029	18	18	18	18	22	22	22	22	20	21	21	21	25.7	37.3	26.2	-1	-1	-1
1/17/2019	6:33:26 PM	803	1030	18	18	18	18	22	22	22	22	20	21	20	21	25.7	37.3	26.2	-1	-1	-1
1/17/2019	6:33:27 PM	6	1031	17	18	18	18	22	22	22	21	21	21	21	20	25.7	37.3	26.2	-1	-1	-1
1/17/2019	6:33:27 PM	209	1032	17	18	17	18	21	22	22	22	21	21	21	21	25.7	37.3	26.2	-1	-1	-1
1/17/2019	6:33:27 PM	412	1033	18	18	18	18	22	22	22	21	20	21	20	21	25.7	37.3	26.2	-1	-1	-1
1/17/2019	6:33:27 PM	615	1034	17	18	18	18	22	22	22	22	21	21	21	21	25.7	37.3	26.2	-1	-1	-1
1/17/2019	6:33:27 PM	803	1035	18	18	18	18	22	22	22	21	20	21	21	21	25.7	37.3	26.2	-1	-1	-1
1/17/2019	6:33:28 PM	6	1036	17	18	17	18	21	22	22	22	20	21	21	20	25.7	37.3	26.2	-1	-1	-1
1/17/2019	6:33:28 PM	209	1037	18	18	18	18	22	22	22	22	20	21	20	21	25.7	37.3	26.2	-1	-1	-1
1/17/2019	6:33:28 PM	412	1038	18	18	18	18	22	22	22	21	20	20	21	21	25.7	37.3	26.2	-1	-1	-1
1/17/2019	6:33:28 PM	615	1039	18	18	18	18	22	22	22	22	21	21	21	21	25.7	37.3	26.2	-1	-1	-1
1/17/2019	6:33:28 PM	803	1040	18	18	18	18	22	22	22	22	20	21	21	21	25.7	37.3	26.2	-1	-1	-1
1/17/2019	6:33:29 PM	6	1041	18	18	18	18	21	22	22	22	20	21	20	21	25.7	37.3	26.2	-1	-1	-1
1/17/2019	6:33:29 PM	209	1042	18	18	18	18	22	22	22	22	21	21	21	21	25.7	37.3	26.2	-1	-1	-1
1/17/2019	6:33:29 PM	412	1043	18	18	18	18	22	22	22	22	20	21	20	21	25.7	37.3	26.2	-1	-1	-1
1/17/2019	6:33:29 PM	615	1044	17	18	18	18	22	22	22	22	21	21	21	21	25.7	37.3	26.2	-1	-1	-1
1/17/2019	6:33:29 PM	803	1045	17	18	18	18	22	22	22	22	20	21	21	21	25.7	37.3	26.2	-1	-1	-1
1/17/2019	6:33:30 PM	6	1046	17	18	18	18	21	22	22	22	20	21	21	21	25.7	37.3	26.2	-1	-1	-1
1/17/2019	6:33:30 PM	209	1047	18	18	18	18	22	22	22	22	21	21	21	21	25.7	37.3	26.2	-1	-1	-1
1/17/2019	6:33:30 PM	412	1048	18	18	18	18	22	22	22	22	20	21	20	21	25.7	37.3	26.2	-1	-1	-1
1/17/2019	6:33:30 PM	615	1049	17	18	18	18	22	22	22	22	21	21	21	21	25.7	37.3	26.2	-1	-1	-1
1/17/2019	6:33:30 PM	803	1050	18	18	18	18	22	22	22	21	20	21	21	21	25.7	37.3	26.2	-1	-1	-1
1/17/2019	6:33:31 PM	6	1051	17	18	17	18	22	22	22	22	20	21	20	20	25.7	37.3	26.2	-1	-1	-1
1/17/2019	6:33:31 PM	209	1052	18	18	18	18	22	22	22	22	21	21	21	21	25.7	37.3	26.2	-1	-1	-1
1/17/2019	6:33:31 PM	412	1053	18	18	18	18	22	22	22	22	20	21	21	21	25.7	37.3	26.2	-1	-1	-1
1/17/2019	6:33:31 PM	615	1054	18	18	18	18	22	22	22	22	21	21	21	21	25.7	37.3	26.2	-1	-1	-1
1/17/2019	6:33:31 PM	803	1055	18	18	18	18	22	22	22	22	20	21	20	21	25.7	37.3	26.2	-1	-1	-1
1/17/2019	6:33:32 PM	6	1056	18	18	18	18	22	22	22	22	21	20	21	20	25.7	37.3	26.2	-1	-1	-1
1/17/2019	6:33:32 PM	209	1057	18	18	18	18	22	22	22	22	20	21	20	21	25.7	37.3	26.2	-1	-1	-1
1/17/2019	6:33:32 PM	412	1058	17	18	18	18	22	22	22	21	21	20	21	21	25.7	37.3	26.2	-1	-1	-1
1/17/2019	6:33:32 PM	615	1059	18	18	18	18	22	22	22	22	20	21	21	21	25.7	37.3	26.2	-1	-1	-1
1/17/2019	6:33:32 PM	803	1060	18	18	18	18	22	22	22	22	20	21	20	21	25.7	37.3	26.2	-1	-1	-1
1/17/2019	6:33:33 PM	6	1061	17	18	18	18	22	22	22	21	21	21	20	21	25.7	37.3	26.2	-1	-1	-1
1/17/2019	6:33:33 PM	209	1062	17	18	18	18	22	22	22	22	21	21	21	21	25.7	37.3	26.2	-1	-1	-1
1/17/2019	6:33:33 PM	412	1063	18	18	18	18	22	22	22	22	21	21	21	21	25.7	37.3	26.2	-1	-1	-1
1/17/2019	6:33:33 PM	615	1064	17	18	17	18	22	22	22	22	20	21	21	21	25.7	37.4	23.7	-1	-1	-1
1/17/2019	6:33:33 PM	803	1065	17	18	18	18	22	22	22	22	21	21	21	21	25.7	37.4	23.7	-1	-1	-1
1/17/2019	6:33:34 PM	6	1066	18	18	18	18	22	22	22	22	20	21	21	21	25.7	37.4	23.7	-1	-1	-1
1/17/2019	6:33:34 PM	209	1067	18	18	18	18	22	22	22	22	21	21	21	21	25.7	37.4	23.7	-1	-1	-1
1/17/2019	6:33:34 PM	412	1068	17	18	17	18	21	22	22	22	20	21	21	21	25.7	37.4	23.7	-1	-1	-1
1/17/2019	6:33:34 PM	615	1069	18	18	18	18	22	22	22	22	20	21	21	21	25.7	37.4	23.7	-1	-1	-1
1/17/2019	6:33:34 PM	803	1070	17	18	18	18	22	22	22	22	20	21	20	21	25.7	37.4	23.7	-1	-1	-1
1/17/2019	6:33:35 PM	6	1071	17	18	18	18	22	22	22	21	21	21	20	21	25.7	37.4	23.7	-1	-1	-1
1/17/2019	6:33:35 PM	209	1072	17	18	17	18	22	22	22	22	21	21	21	21	25.7	37.4	23.7	-1	-1	-1
1/17/2019	6:33:35 PM	412	1073	18	18	18	18	22	22	22	22	20	21	20	21	25.7	37.4	23.7	-1	-1	-1
1/17/2019	6:33:35 PM	615	1074	17	18	17	18	22	22	22	22	20	21	21	20	25.7	37.4	23.7	-1	-1	-1
1/17/2019	6:33:35 PM	803	1075	17	18	18	18	22	22	22	22	21	21	21	21	25.7	37.4	23.7	-1	-1	-1
1/17/2019	6:33:36 PM	6	1076	17	18	18	18	21	22	22	22	20	21	21	21	25.7	37.4	23.7	-1	-1	-1
1/17/2019	6:33:36 PM	209	1077	18	18	18	18	22	22	22	22	21	21	21	21	25.7	37.4	23.7	-1	-1	-1
1/17/2019	6:33:36 PM	412	1078	18	18	18	18	22	22	22	22	20	21	21	21	25.7	37.4	23.7	-1	-1	-1
1/17/2019	6:33:36 PM	615	1079	18	18	18	18	22	22	22	21	20	21	21	21	25.7	37.4	23.7	-1	-1	-1
1/17/2019	6:33:36 PM	803	1080	18	18	18	18	22	22	22	22	20	21	21	21	25.7	37.4	23.7	-1	-1	-1
1/17/2019	6:33:37 PM	6	1081	18	18	18	18	22	22	22	21	21	21	21	21	25.7	37.4	23.7	-1	-1	-1
1/17/2019	6:33:37 PM	209	1082	18	18	18	18	22	22	22	22	20	21	21	21	25.7	37.4	23.7	-1	-1	-1
1/17/2019	6:33:37 PM	412	1083	17	18	18	18	22	22	22	22	20	20	21	21	25.7	37.4	23.7	-1	-1	-1
1/17/2019	6:33:37 PM	615	1084	18	18	17	18	22	23	22	22	20	21	20	21	25.7	37.4	23.7	-1	-1	-1
1/17/2019	6:33:37 PM	803	1085	17	18	18	18	22	22	22	22	20	20	21	21	25.7	37.4	23.7	-1	-1	-1
1/17/2019	6:33:38 PM	6	1086	18	18	18	18	21	22	22	22	20	21	21	21	25.7	37.4	23.7	-1	-1	-1
1/17/2019	6:33:38 PM	209	1087	18	18	18	18	22	22	22	22	21	21	21	21	25.7	37.4	23.7	-1	-1	-1
1/17/2019	6:33:38 PM	412	1088	18	18	18	18	21	22	22	22	20	21	21	21	25.7	37.4	23.7	-1	-1	-1
1/17/2019	6:33:38 PM	615	1089	18	18	18	18	22	22	22	22	20	21	21	21	25.7	37.4	23.7	-1	-1	-1
1/17/2019	6:33:38 PM	803	1090	18	18	18	18	22	22	22	22	20	21	21	21	25.7	37.4	23.7	-1	-1	-1
1/17/2019	6:33:39 PM	6	1091	18	18	18	18	22	22	22	22	21	21	21	21	25.7	37.4	23.7	-1	-1	-1
1/17/2019	6:33:39 PM	209	1092	17	18	18	18	21	22	22	22	20	21	21	21	25.7	37.4	23.7	-1	-1	-1
1/17/2019	6:33:39 PM	412	1093	18	18	18	18	22	22	22	22	20	21	21	21	25.7	37.4	23.7	-1	-1	-1
1/17/2019	6:33:39 PM	615	1094	17	18	17	18	21	22	22	22	20	21	21	21	25.7	37.4	23.7	-1	-1	-1
1/17/2019	6:33:39 PM	803	1095	17	18	18	18	22	22	22	22	21	21	21	20	25.7	37.4	23.7	-1	-1	-1
1/17/2019	6:33:40 PM	6	1096	17	18	17	18	22	22	22	22	21	21	21	21	25.7	37.4	23.7	-1	-1	-1
1/17/2019	6:33:40 PM	209	1097	18	18	18	18	22	22	22	22	20	21	21	21	25.7	37.4	23.7	-1	-1	-1
1/17/2019	6:33:40 PM	412	1098	17	18	17	18	22	22	22	22	20	21	21	21	25.7	37.4	23.7	-1	-1	-1
1/17/2019	6:33:40 PM	615	1099	18	18	18	18	22	22	22	22	20	21	20	21	25.7	37.4	23.7	-1	-1	-1
1/17/2019	6:33:40 PM	803	1100	17	18	17	18	21	22	22	22	21	20	21	20	25.7	37.4	23.7	-1	-1	-1
1/17/2019	6:33:41 PM	6	1101	18	18	18	18	22	22	22	22	20	21	21	21	25.7	37.4	23.7	-1	-1	-1
1/17/2019	6:33:41 PM	209	1102	18	18	18	18	22	22	22	22	21	21	21	21	25.7	37.4	23.7	-1	-1	-1
1/17/2019	6:33:41 PM	412	1103	17	18	17	18	22	22	22	22	20	21	21	21	25.7	37.4	23.7	-1	-1	-1
1/17/2019	6:33:41 PM	615	1104	18	18	18	18	21	22	22	22	20	21	20	21	25.7	37.4	23.7	-1	-1	-1
1/17/2019	6:33:41 PM	803	1105	17	18	18	18	21	22	22	22	20	21	21	21	25.7	37.4	23.7	-1	-1	-1
1/17/2019	6:33:42 PM	6	1106	18	18	18	18	22	22	22	22	20	21	21	21	25.7	37.4	38.2	-1	-1	-1
1/17/2019	6:33:42 PM	209	1107	18	18	18	18	22	22	22	22	21	21	21	21	25.7	37.4	38.2	-1	-1	-1
1/17/2019	6:33:42 PM	412	1108	18	18	18	18	22	22	22	21	20	21	21	21	25.7	37.4	38.2	-1	-1	-1
1/17/2019	6:33:42 PM	615	1109	17	18	18	18	22	22	22	22	20	21	21	21	25.7	37.4	38.2	-1	-1	-1
1/17/2019	6:33:42 PM	803	1110	17	18	18	18	22	22	22	21	21	21	21	21	25.7	37.4	38.2	-1	-1	-1
1/17/2019	6:33:43 PM	6	1111	18	18	18	18	22	22	22	22	20	21	21	21	25.7	37.4	38.2	-1	-1	-1
1/17/2019	6:33:43 PM	209	1112	18	18	18	18	22	22	22	21	21	21	21	21	25.7	37.4	38.2	-1	-1	-1
1/17/2019	6:33:43 PM	412	1113	17	18	18	18	21	22	22	22	20	21	21	21	25.7	37.4	38.2	-1	-1	-1
1/17/2019	6:33:43 PM	615	1114	18	18	18	18	22	22	22	22	20	21	21	21	25.7	37.4	38.2	-1	-1	-1
1/17/2019	6:33:43 PM	803	1115	18	18	18	18	22	22	22	22	20	21	21	21	25.7	37.4	38.2	-1	-1	-1
1/17/2019	6:33:44 PM	6	1116	18	18	18	18	22	22	23	22	21	21	21	21	25.7	37.4	38.2	-1	-1	-1
1/17/2019	6:33:44 PM	209	1117	18	18	18	18	22	22	22	22	20	21	21	21	25.7	37.4	38.2	-1	-1	-1
1/17/2019	6:33:44 PM	412	1118	18	18	18	18	22	22	22	22	20	21	21	21	25.7	37.4	38.2	-1	-1	-1
1/17/2019	6:33:44 PM	615	1119	17	18	17	18	22	22	22	22	20	21	21	21	25.7	37.4	38.2	-1	-1	-1
1/17/2019	6:33:44 PM	803	1120	18	18	18	18	22	22	22	22	21	21	21	21	25.7	37.4	38.2	-1	-1	-1
1/17/2019	6:33:45 PM	6	1121	18	18	18	18	22	22	22	22	20	21	21	21	25.7	37.4	38.2	-1	-1	-1
1/17/2019	6:33:45 PM	209	1122	18	18	18	18	22	22	22	21	21	21	21	21	25.7	37.4	38.2	-1	-1	-1
1/17/2019	6:33:45 PM	412	1123	17	18	18	18	21	22	22	22	20	21	21	21	25.7	37.4	38.2	-1	-1	-1
1/17/2019	6:33:45 PM	615	1124	18	17	18	18	22	22	22	22	20	21	20	21	25.7	37.4	38.2	-1	-1	-1
1/17/2019	6:33:45 PM	803	1125	18	18	18	18	22	22	22	22	20	21	21	21	25.7	37.4	38.2	-1	-1	-1
1/17/2019	6:33:46 PM	6	1126	18	18	18	18	22	22	22	21	20	21	20	21	25.7	37.4	38.2	-1	-1	-1
1/17/2019	6:33:46 PM	209	1127	17	18	17	18	22	22	22	22	21	21	21	21	25.7	37.4	38.2	-1	-1	-1
1/17/2019	6:33:46 PM	412	1128	18	18	18	18	22	22	22	22	20	21	20	21	25.7	37.4	38.2	-1	-1	-1
1/17/2019	6:33:46 PM	615	1129	17	18	18	18	22	22	22	21	21	21	21	20	25.7	37.4	38.2	-1	-1	-1
1/17/2019	6:33:46 PM	803	1130	18	18	18	18	22	22	22	22	20	21	20	21	25.7	37.4	38.2	-1	-1	-1
1/17/2019	6:33:47 PM	6	1131	17	18	18	18	22	22	22	21	21	20	21	21	25.7	37.4	38.2	-1	-1	-1
1/17/2019	6:33:47 PM	209	1132	17	18	18	18	22	23	22	22	20	21	21	21	25.7	37.4	38.2	-1	-1	-1
1/17/2019	6:33:47 PM	412	1133	18	18	18	18	22	22	22	22	20	21	20	21	25.7	37.4	38.2	-1	-1	-1
1/17/2019	6:33:47 PM	615	1134	17	18	17	18	22	22	22	22	21	21	21	20	25.7	37.4	38.2	-1	-1	-1
1/17/2019	6:33:47 PM	803	1135	18	18	18	18	22	22	22	22	20	21	20	21	25.7	37.4	38.2	-1	-1	-1
1/17/2019	6:33:48 PM	6	1136	18	18	18	18	22	22	22	21	21	21	21	20	25.7	37.4	38.2	-1	-1	-1
1/17/2019	6:33:48 PM	209	1137	18	18	18	18	22	22	22	22	20	21	21	21	25.7	37.4	38.2	-1	-1	-1
1/17/2019	6:33:48 PM	412	1138	17	18	18	18	22	22	22	21	21	20	21	20	25.7	37.4	38.2	-1	-1	-1
1/17/2019	6:33:48 PM	615	1139	18	18	18	18	22	22	22	22	20	21	21	21	25.7	37.4	38.2	-1	-1	-1
1/17/2019	6:33:48 PM	803	1140	18	18	18	18	22	22	22	21	20	21	21	21	25.7	37.4	38.2	-1	-1	-1
1/17/2019	6:33:49 PM	6	1141	18	18	18	18	22	22	22	22	20	21	20	21	25.7	37.4	38.2	-1	-1	-1
1/17/2019	6:33:49 PM	209	1142	18	18	18	18	22	22	22	22	21	21	21	21	25.7	37.4	38.2	-1	-1	-1
1/17/2019	6:33:49 PM	412	1143	17	18	17	18	22	22	22	22	20	21	21	21	25.7	37.4	38.2	-1	-1	-1
1/17/2019	6:33:49 PM	615	1144	18	18	18	18	22	22	22	22	20	21	20	21	25.7	37.4	38.2	-1	-1	-1
1/17/2019	6:33:49 PM	803	1145	17	18	18	18	21	22	22	22	21	21	21	21	25.7	37.4	38.2	-1	-1	-1
1/17/2019	6:33:50 PM	6	1146	18	18	18	18	22	22	22	22	20	21	21	21	25.7	37.4	38.2	-1	-1	-1
1/17/2019	6:33:50 PM	209	1147	17	18	18	18	22	22	22	22	21	21	21	21	25.7	37.4	38.2	-1	-1	-1
1/17/2019	6:33:50 PM	412	1148	18	18	18	18	22	22	22	22	20	21	20	21	25.7	37.4	32.7	-1	-1	-1
1/17/2019	6:33:50 PM	615	1149	17	18	18	18	22	22	22	21	21	21	21	20	25.7	37.4	32.7	-1	-1	-1
1/17/2019	6:33:50 PM	803	1150	18	18	18	18	22	22	22	22	20	21	21	21	25.7	37.4	32.7	-1	-1	-1
1/17/2019	6:33:51 PM	6	1151	18	18	18	18	22	22	22	21	21	21	21	21	25.7	37.4	32.7	-1	-1	-1
1/17/2019	6:33:51 PM	209	1152	17	18	17	18	22	22	22	22	21	21	21	21	25.7	37.4	32.7	-1	-1	-1
1/17/2019	6:33:51 PM	412	1153	18	18	18	18	22	22	22	22	20	21	20	21	25.7	37.4	32.7	-1	-1	-1
1/17/2019	6:33:51 PM	615	1154	17	18	17	18	22	22	22	22	21	21	21	21	25.7	37.4	32.7	-1	-1	-1
1/17/2019	6:33:51 PM	803	1155	18	18	18	18	22	22	22	22	20	21	20	21	25.7	37.4	32.7	-1	-1	-1
1/17/2019	6:33:52 PM	6	1156	17	18	18	18	22	22	22	22	21	21	21	20	25.7	37.4	32.7	-1	-1	-1
1/17/2019	6:33:52 PM	209	1157	18	18	18	18	22	22	22	22	20	21	20	21	25.7	37.4	32.7	-1	-1	-1
1/17/2019	6:33:52 PM	412	1158	18	18	18	18	22	22	22	22	20	20	21	21	25.7	37.4	32.7	-1	-1	-1
1/17/2019	6:33:52 PM	615	1159	17	18	17	18	21	22	22	22	20	21	21	20	25.7	37.4	32.7	-1	-1	-1
1/17/2019	6:33:52 PM	803	1160	18	18	18	18	22	22	22	22	20	21	20	21	25.7	37.4	32.7	-1	-1	-1
1/17/2019	6:33:53 PM	6	1161	17	18	18	18	22	22	22	22	21	21	21	20	25.7	37.4	32.7	-1	-1	-1
1/17/2019	6:33:53 PM	209	1162	18	18	18	18	22	22	22	22	20	21	21	21	25.7	37.4	32.7	-1	-1	-1
1/17/2019	6:33:53 PM	412	1163	18	18	18	18	22	22	22	22	20	21	21	21	25.7	37.4	32.7	-1	-1	-1
1/17/2019	6:33:53 PM	615	1164	17	18	18	18	22	22	22	22	21	20	21	20	25.7	37.4	32.7	-1	-1	-1
1/17/2019	6:33:53 PM	803	1165	18	17	18	18	22	22	22	22	20	21	20	21	25.7	37.4	32.7	-1	-1	-1
1/17/2019	6:33:54 PM	6	1166	18	18	18	18	22	22	22	22	21	20	21	21	25.7	37.4	32.7	-1	-1	-1
1/17/2019	6:33:54 PM	209	1167	17	18	17	18	21	22	22	22	20	21	21	21	25.7	37.4	32.7	-1	-1	-1
1/17/2019	6:33:54 PM	412	1168	18	18	18	18	21	22	21	22	20	21	20	21	25.7	37.4	32.7	-1	-1	-1
1/17/2019	6:33:54 PM	615	1169	17	18	17	18	21	22	22	22	20	21	21	21	25.7	37.4	32.7	-1	-1	-1
1/17/2019	6:33:54 PM	803	1170	18	18	18	18	22	22	22	21	21	20	21	21	25.7	37.4	32.7	-1	-1	-1
1/17/2019	6:33:55 PM	6	1171	18	18	18	18	22	22	22	22	20	21	20	21	25.7	37.4	32.7	-1	-1	-1
1/17/2019	6:33:55 PM	209	1172	17	18	18	18	22	22	22	22	21	21	21	21	25.7	37.4	32.7	-1	-1	-1
1/17/2019	6:33:55 PM	412	1173	18	18	18	18	22	22	22	22	20	21	21	21	25.7	37.4	32.7	-1	-1	-1
1/17/2019	6:33:55 PM	615	1174	17	18	17	18	22	22	22	22	21	21	21	21	25.7	37.4	32.7	-1	-1	-1
1/17/2019	6:33:55 PM	803	1175	18	18	18	18	22	22	22	21	20	21	21	21	25.7	37.4	32.7	-1	-1	-1
1/17/2019	6:33:56 PM	6	1176	18	18	18	18	21	22	21	22	20	21	21	21	25.7	37.4	32.7	-1	-1	-1
1/17/2019	6:33:56 PM	209	1177	18	18	18	18	22	22	22	22	20	21	21	21	25.7	37.4	32.7	-1	-1	-1
1/17/2019	6:33:56 PM	412	1178	17	18	17	18	21	22	21	22	20	21	20	21	25.7	37.4	32.7	-1	-1	-1
1/17/2019	6:33:56 PM	615	1179	17	18	18	18	22	22	22	22	21	21	21	20	25.7	37.4	32.7	-1	-1	-1
1/17/2019	6:33:56 PM	803	1180	18	18	18	18	22	22	22	22	20	21	20	21	25.7	37.4	32.7	-1	-1	-1
1/17/2019	6:33:57 PM	6	1181	17	18	18	18	22	22	22	22	21	21	21	21	25.7	37.4	32.7	-1	-1	-1
1/17/2019	6:33:57 PM	209	1182	18	18	18	18	22	22	22	22	20	21	21	21	25.7	37.4	32.7	-1	-1	-1
1/17/2019	6:33:57 PM	412	1183	17	18	17	18	22	22	22	22	21	20	21	21	25.7	37.4	32.7	-1	-1	-1
1/17/2019	6:33:57 PM	615	1184	18	18	18	18	22	22	22	22	20	21	21	21	25.7	37.4	32.7	-1	-1	-1
1/17/2019	6:33:57 PM	803	1185	18	18	17	18	22	22	22	22	20	21	20	21	25.7	37.4	32.7	-1	-1	-1
1/17/2019	6:33:58 PM	6	1186	18	18	18	18	22	22	22	21	21	21	21	21	25.7	37.4	32.7	-1	-1	-1
1/17/2019	6:33:58 PM	209	1187	18	18	18	18	22	22	22	22	20	21	21	21	25.7	37.4	32.7	-1	-1	-1
1/17/2019	6:33:58 PM	412	1188	18	18	18	18	22	22	22	21	20	20	21	21	25.7	37.4	32.7	-1	-1	-1
1/17/2019	6:33:58 PM	615	1189	18	18	18	18	22	22	22	22	20	21	20	21	25.7	37.4	32.7	-1	-1	-1
1/17/2019	6:33:58 PM	803	1190	18	18	18	18	22	22	22	21	20	21	21	21	25.7	37.5	24.2	-1	-1	-1
1/17/2019	6:33:59 PM	6	1191	18	18	18	18	22	22	22	22	20	21	21	21	25.7	37.5	24.2	-1	-1	-1
1/17/2019	6:33:59 PM	209	1192	18	18	18	18	22	22	22	22	20	21	21	21	25.7	37.5	24.2	-1	-1	-1
1/17/2019	6:33:59 PM	412	1193	18	18	17	18	21	22	22	22	20	21	20	21	25.7	37.5	24.2	-1	-1	-1
1/17/2019	6:33:59 PM	615	1194	18	18	18	18	22	22	22	22	21	21	20	21	25.7	37.5	24.2	-1	-1	-1
1/17/2019	6:33:59 PM	803	1195	18	18	18	18	22	22	22	22	20	21	20	21	25.7	37.5	24.2	-1	-1	-1
1/17/2019	6:34:00 PM	6	1196	18	18	18	18	22	22	22	22	21	21	21	21	25.7	37.5	24.2	-1	-1	-1
1/17/2019	6:34:00 PM	209	1197	18	18	18	18	22	22	22	22	20	21	21	21	25.7	37.5	24.2	-1	-1	-1
1/17/2019	6:34:00 PM	412	1198	18	17	18	18	22	22	22	22	20	21	21	21	25.7	37.5	24.2	-1	-1	-1
1/17/2019	6:34:00 PM	615	1199	17	18	18	18	22	22	22	22	20	21	21	21	25.7	37.5	24.2	-1	-1	-1
1/17/2019	6:34:00 PM	803	1200	18	18	18	18	22	22	22	22	20	21	20	21	25.7	37.5	24.2	-1	-1	-1
1/17/2019	6:34:01 PM	6	1201	17	18	18	18	22	22	22	22	20	21	21	21	25.7	37.5	24.2	-1	-1	-1
1/17/2019	6:34:01 PM	209	1202	18	18	18	18	22	22	22	22	20	21	21	21	25.7	37.5	24.2	-1	-1	-1
1/17/2019	6:34:01 PM	412	1203	17	18	17	18	21	22	21	22	20	21	20	20	25.7	37.5	24.2	-1	-1	-1
1/17/2019	6:34:01 PM	615	1204	18	18	18	18	22	22	22	22	20	21	21	21	25.7	37.5	24.2	-1	-1	-1
1/17/2019	6:34:01 PM	803	1205	18	18	18	18	22	22	22	22	20	21	20	21	25.7	37.5	24.2	-1	-1	-1
1/17/2019	6:34:02 PM	6	1206	18	18	18	18	22	22	22	22	21	21	21	21	25.7	37.5	24.2	-1	-1	-1
1/17/2019	6:34:02 PM	209	1207	18	18	18	18	21	22	22	22	20	21	20	21	25.7	37.5	24.2	-1	-1	-1
1/17/2019	6:34:02 PM	412	1208	18	18	18	18	22	22	22	21	21	20	21	21	25.7	37.5	24.2	-1	-1	-1
1/17/2019	6:34:02 PM	615	1209	18	18	18	18	22	22	22	22	20	21	21	21	25.7	37.5	24.2	-1	-1	-1
1/17/2019	6:34:02 PM	803	1210	17	18	17	18	22	22	22	22	21	21	21	21	25.7	37.5	24.2	-1	-1	-1
1/17/2019	6:34:03 PM	6	1211	18	18	18	18	22	22	22	22	20	21	20	21	25.7	37.5	24.2	-1	-1	-1
1/17/2019	6:34:03 PM	209	1212	17	18	18	18	22	22	22	22	21	21	21	20	25.7	37.5	24.2	-1	-1	-1
1/17/2019	6:34:03 PM	412	1213	17	17	17	18	22	22	22	22	20	21	20	21	25.7	37.5	24.2	-1	-1	-1
1/17/2019	6:34:03 PM	615	1214	17	18	18	18	22	22	22	22	21	20	21	20	25.7	37.5	24.2	-1	-1	-1
1/17/2019	6:34:03 PM	803	1215	18	18	18	18	22	22	22	22	20	21	21	21	25.7	37.5	24.2	-1	-1	-1
1/17/2019	6:34:04 PM	6	1216	18	18	18	18	22	22	22	21	21	21	21	21	25.7	37.5	24.2	-1	-1	-1
1/17/2019	6:34:04 PM	209	1217	17	18	17	18	22	22	22	22	20	21	21	21	25.7	37.5	24.2	-1	-1	-1
1/17/2019	6:34:04 PM	412	1218	18	18	18	18	22	22	22	21	20	20	20	21	25.7	37.5	24.2	-1	-1	-1
1/17/2019	6:34:04 PM	612	1219	18	18	18	18	22	22	22	22	20	21	20	21	25.7	37.5	24.2	-1	-1	-1
1/17/2019	6:34:04 PM	815	1220	18	18	18	18	22	22	22	21	21	21	21	21	25.7	37.5	24.2	-1	-1	-1
1/17/2019	6:34:05 PM	3	1221	18	18	18	18	22	22	22	22	20	21	21	21	25.7	37.5	24.2	-1	-1	-1
1/17/2019	6:34:05 PM	206	1222	18	18	18	18	22	22	22	21	21	20	21	21	25.7	37.5	24.2	-1	-1	-1
1/17/2019	6:34:05 PM	409	1223	17	18	17	18	21	22	22	22	20	21	21	21	25.7	37.5	24.2	-1	-1	-1
1/17/2019	6:34:05 PM	612	1224	18	17	18	18	22	22	22	22	20	21	21	21	25.7	37.5	24.2	-1	-1	-1
1/17/2019	6:34:05 PM	815	1225	17	18	18	18	22	22	22	22	21	21	21	21	25.7	37.5	24.2	-1	-1	-1
1/17/2019	6:34:06 PM	3	1226	18	18	18	18	22	22	22	22	20	21	21	21	25.7	37.5	24.2	-1	-1	-1
1/17/2019	6:34:06 PM	206	1227	17	18	17	18	22	22	22	22	20	21	21	21	25.7	37.5	24.2	-1	-1	-1
1/17/2019	6:34:06 PM	409	1228	17	18	17	18	22	22	22	22	20	21	20	21	25.7	37.5	24.2	-1	-1	-1
1/17/2019	6:34:06 PM	612	1229	17	18	18	18	22	22	22	21	21	21	21	21	25.7	37.5	24.2	-1	-1	-1
1/17/2019	6:34:06 PM	815	1230	18	17	18	18	22	22	22	22	20	21	21	21	25.7	37.5	24.2	-1	-1	-1
1/17/2019	6:34:07 PM	3	1231	18	18	18	18	22	22	22	21	21	21	21	21	25.7	37.5	24.2	-1	-1	-1
1/17/2019	6:34:07 PM	206	1232	17	18	17	18	22	22	22	22	21	21	21	21	25.7	37.5	34.7	-1	-1	-1
1/17/2019	6:34:07 PM	409	1233	18	17	18	18	22	22	22	21	20	21	20	21	25.7	37.5	34.7	-1	-1	-1
1/17/2019	6:34:07 PM	612	1234	17	18	17	18	21	22	22	22	20	21	21	21	25.7	37.5	34.7	-1	-1	-1
1/17/2019	6:34:07 PM	815	1235	18	18	18	18	22	22	22	22	20	21	21	21	25.7	37.5	34.7	-1	-1	-1
1/17/2019	6:34:08 PM	3	1236	18	18	18	18	22	22	22	22	20	21	21	21	25.7	37.5	34.7	-1	-1	-1
1/17/2019	6:34:08 PM	206	1237	17	18	18	18	22	21	22	22	21	20	21	21	25.7	37.5	34.7	-1	-1	-1
1/17/2019	6:34:08 PM	409	1238	18	18	18	18	22	22	22	22	20	21	20	21	25.7	37.5	34.7	-1	-1	-1
1/17/2019	6:34:08 PM	612	1239	17	18	18	18	22	22	22	21	21	21	21	21	25.7	37.5	34.7	-1	-1	-1
1/17/2019	6:34:08 PM	815	1240	17	18	17	18	21	22	22	22	20	21	21	21	25.7	37.5	34.7	-1	-1	-1
1/17/2019	6:34:09 PM	3	1241	17	18	18	18	22	22	22	22	21	21	21	21	25.7	37.5	34.7	-1	-1	-1
1/17/2019	6:34:09 PM	206	1242	18	18	18	18	22	22	22	22	20	21	20	21	25.7	37.5	34.7	-1	-1	-1
1/17/2019	6:34:09 PM	407	1243	17	18	17	18	22	22	22	21	21	20	21	21	25.7	37.5	34.7	-1	-1	-1
1/17/2019	6:34:09 PM	610	1244	18	18	18	18	22	22	22	22	20	21	20	21	25.7	37.5	34.7	-1	-1	-1
1/17/2019	6:34:09 PM	813	1245	17	18	18	18	22	22	22	22	21	21	21	20	25.7	37.5	34.7	-1	-1	-1
1/17/2019	6:34:10 PM	0	1246	17	18	18	18	22	22	22	22	20	21	21	21	25.7	37.5	34.7	-1	-1	-1
1/17/2019	6:34:10 PM	204	1247	18	18	18	18	22	22	22	22	21	21	21	21	25.7	37.5	34.7	-1	-1	-1
1/17/2019	6:34:10 PM	407	1248	17	18	17	18	22	22	22	21	20	21	21	20	25.7	37.5	34.7	-1	-1	-1
1/17/2019	6:34:10 PM	610	1249	18	18	18	18	22	22	22	21	20	21	21	21	25.7	37.5	34.7	-1	-1	-1
1/17/2019	6:34:10 PM	813	1250	17	18	17	18	21	22	22	22	20	21	20	21	25.7	37.5	34.7	-1	-1	-1
1/17/2019	6:34:11 PM	0	1251	18	18	18	18	22	22	22	22	21	21	21	21	25.7	37.5	34.7	-1	-1	-1
1/17/2019	6:34:11 PM	204	1252	18	18	18	18	22	22	22	22	20	21	21	21	25.7	37.5	34.7	-1	-1	-1
1/17/2019	6:34:11 PM	407	1253	18	18	18	18	22	22	22	21	20	20	21	20	25.7	37.5	34.7	-1	-1	-1
1/17/2019	6:34:11 PM	610	1254	17	18	17	18	22	22	22	22	20	21	21	21	25.7	37.5	34.7	-1	-1	-1
1/17/2019	6:34:11 PM	813	1255	18	18	18	18	22	22	22	21	20	21	20	21	25.7	37.5	34.7	-1	-1	-1
1/17/2019	6:34:12 PM	0	1256	17	18	18	18	22	22	22	22	20	21	21	21	25.7	37.5	34.7	-1	-1	-1
1/17/2019	6:34:12 PM	204	1257	18	18	18	18	22	22	22	22	20	21	21	21	25.7	37.5	34.7	-1	-1	-1
1/17/2019	6:34:12 PM	407	1258	17	18	17	18	22	22	22	22	21	20	21	20	25.7	37.5	34.7	-1	-1	-1
1/17/2019	6:34:12 PM	610	1259	18	18	18	18	22	22	22	22	20	21	20	21	25.7	37.5	34.7	-1	-1	-1
1/17/2019	6:34:12 PM	813	1260	17	18	18	18	22	22	22	21	20	20	20	21	25.7	37.5	34.7	-1	-1	-1
1/17/2019	6:34:13 PM	0	1261	18	18	18	18	22	22	22	22	20	21	20	21	25.7	37.5	34.7	-1	-1	-1
1/17/2019	6:34:13 PM	204	1262	18	18	18	18	22	22	22	22	20	21	21	21	25.7	37.5	34.7	-1	-1	-1
1/17/2019	6:34:13 PM	407	1263	17	18	17	18	22	22	21	22	20	20	21	20	25.7	37.5	34.7	-1	-1	-1
1/17/2019	6:34:13 PM	610	1264	17	18	18	18	21	22	22	22	20	21	20	21	25.7	37.5	34.7	-1	-1	-1
1/17/2019	6:34:13 PM	813	1265	17	18	18	18	22	22	22	21	21	21	21	21	25.7	37.5	34.7	-1	-1	-1
1/17/2019	6:34:14 PM	0	1266	18	18	18	18	22	22	22	22	20	21	20	21	25.7	37.5	34.7	-1	-1	-1
1/17/2019	6:34:14 PM	202	1267	17	18	18	18	22	22	22	22	21	21	21	21	25.7	37.5	34.7	-1	-1	-1
1/17/2019	6:34:14 PM	405	1268	17	18	18	18	22	22	22	22	20	21	20	21	25.7	37.5	34.7	-1	-1	-1
1/17/2019	6:34:14 PM	608	1269	17	18	18	18	22	22	22	22	21	21	21	21	25.7	37.5	34.7	-1	-1	-1
1/17/2019	6:34:14 PM	811	1270	17	18	17	18	21	22	21	22	20	21	20	21	25.7	37.5	34.7	-1	-1	-1
1/17/2019	6:34:15 PM	15	1271	18	18	18	18	22	22	22	22	20	21	20	21	25.7	37.5	34.7	-1	-1	-1
1/17/2019	6:34:15 PM	202	1272	17	18	18	18	22	21	22	22	20	21	21	21	25.7	37.5	34.7	-1	-1	-1
1/17/2019	6:34:15 PM	405	1273	18	18	18	18	22	21	22	21	20	21	20	21	25.7	37.5	34.7	-1	-1	-1
1/17/2019	6:34:15 PM	608	1274	17	18	17	18	22	22	22	22	21	21	21	20	25.7	37.4	23.6	-1	-1	-1
1/17/2019	6:34:15 PM	811	1275	18	18	18	18	22	22	22	22	20	21	20	21	25.7	37.4	23.6	-1	-1	-1
1/17/2019	6:34:16 PM	15	1276	18	18	18	18	22	22	22	22	21	20	21	21	25.7	37.4	23.6	-1	-1	-1
1/17/2019	6:34:16 PM	202	1277	17	18	18	18	22	22	22	22	20	21	20	21	25.7	37.4	23.6	-1	-1	-1
1/17/2019	6:34:16 PM	405	1278	18	18	18	18	22	22	22	21	20	21	21	21	25.7	37.4	23.6	-1	-1	-1
1/17/2019	6:34:16 PM	608	1279	17	18	17	18	22	22	22	22	20	21	21	21	25.7	37.4	23.6	-1	-1	-1
1/17/2019	6:34:16 PM	811	1280	18	18	18	18	22	22	22	22	20	21	20	21	25.7	37.4	23.6	-1	-1	-1
1/17/2019	6:34:17 PM	15	1281	18	18	18	18	22	22	22	22	21	21	21	21	25.7	37.4	23.6	-1	-1	-1
1/17/2019	6:34:17 PM	202	1282	18	18	18	18	22	22	22	22	20	21	21	21	25.7	37.4	23.6	-1	-1	-1
1/17/2019	6:34:17 PM	405	1283	17	18	18	18	22	22	22	21	20	20	21	21	25.7	37.4	23.6	-1	-1	-1
1/17/2019	6:34:17 PM	608	1284	17	18	18	18	22	22	22	22	20	21	20	21	25.7	37.4	23.6	-1	-1	-1
1/17/2019	6:34:17 PM	811	1285	17	18	18	18	22	21	22	21	20	20	21	21	25.7	37.4	23.6	-1	-1	-1
1/17/2019	6:34:18 PM	15	1286	17	18	17	18	22	22	22	22	21	21	21	21	25.7	37.4	23.6	-1	-1	-1
1/17/2019	6:34:18 PM	202	1287	18	18	18	18	22	22	22	21	21	21	21	21	25.7	37.4	23.6	-1	-1	-1
1/17/2019	6:34:18 PM	405	1288	17	18	17	18	22	22	22	22	21	20	21	21	25.7	37.4	23.6	-1	-1	-1
1/17/2019	6:34:18 PM	608	1289	18	18	18	18	22	23	22	22	20	21	20	21	25.7	37.4	23.6	-1	-1	-1
1/17/2019	6:34:18 PM	811	1290	17	18	18	18	22	22	22	21	21	21	21	20	25.7	37.4	23.6	-1	-1	-1
1/17/2019	6:34:19 PM	8	1291	17	18	17	18	21	22	22	22	20	21	21	21	25.7	37.4	23.6	-1	-1	-1
1/17/2019	6:34:19 PM	211	1292	18	18	18	18	22	22	22	22	20	21	20	21	25.7	37.4	23.6	-1	-1	-1
1/17/2019	6:34:19 PM	414	1293	18	18	18	18	22	22	22	22	21	21	21	21	25.7	37.4	23.6	-1	-1	-1
1/17/2019	6:34:19 PM	602	1294	18	18	18	18	22	22	22	22	20	21	21	21	25.7	37.4	23.6	-1	-1	-1
1/17/2019	6:34:19 PM	805	1295	18	17	18	18	22	22	22	21	20	21	20	21	25.7	37.4	23.6	-1	-1	-1
1/17/2019	6:34:20 PM	8	1296	17	18	18	18	22	22	22	21	21	20	21	20	25.7	37.4	23.6	-1	-1	-1
1/17/2019	6:34:20 PM	211	1297	18	18	18	18	22	22	22	21	20	21	21	21	25.7	37.4	23.6	-1	-1	-1
1/17/2019	6:34:20 PM	414	1298	17	18	18	18	22	22	22	22	21	20	21	21	25.7	37.4	23.6	-1	-1	-1
1/17/2019	6:34:20 PM	602	1299	18	18	18	18	22	22	22	22	21	21	21	21	25.7	37.4	23.6	-1	-1	-1
1/17/2019	6:34:20 PM	805	1300	17	18	17	18	21	22	21	22	20	21	21	21	25.7	37.4	23.6	-1	-1	-1
1/17/2019	6:34:21 PM	8	1301	18	18	18	18	22	22	22	22	20	21	21	21	25.7	37.4	23.6	-1	-1	-1
1/17/2019	6:34:21 PM	211	1302	17	18	17	18	22	22	22	22	20	21	20	21	25.7	37.4	23.6	-1	-1	-1
1/17/2019	6:34:21 PM	414	1303	18	18	18	18	22	22	21	22	20	21	20	21	25.7	37.4	23.6	-1	-1	-1
1/17/2019	6:34:21 PM	602	1304	18	18	18	18	22	22	22	22	20	21	21	21	25.7	37.4	23.6	-1	-1	-1
1/17/2019	6:34:21 PM	805	1305	17	18	18	18	22	22	22	21	21	20	21	21	25.7	37.4	23.6	-1	-1	-1
1/17/2019	6:34:22 PM	8	1306	17	18	18	18	21	22	22	22	20	21	20	21	25.7	37.4	23.6	-1	-1	-1
1/17/2019	6:34:22 PM	211	1307	17	18	18	18	22	22	22	21	21	21	21	21	25.7	37.4	23.6	-1	-1	-1
1/17/2019	6:34:22 PM	414	1308	17	18	17	18	21	22	22	22	20	21	21	21	25.7	37.4	23.6	-1	-1	-1
1/17/2019	6:34:22 PM	602	1309	18	18	18	18	22	22	22	22	21	21	21	21	25.7	37.4	23.6	-1	-1	-1
1/17/2019	6:34:22 PM	805	1310	17	18	17	18	21	22	22	22	20	21	20	21	25.7	37.4	23.6	-1	-1	-1
1/17/2019	6:34:23 PM	8	1311	18	18	18	18	22	22	22	22	20	21	21	21	25.7	37.4	23.6	-1	-1	-1
1/17/2019	6:34:23 PM	211	1312	17	18	17	18	22	22	22	22	20	21	21	20	25.7	37.4	23.6	-1	-1	-1
1/17/2019	6:34:23 PM	414	1313	18	18	18	18	22	22	22	21	20	21	20	21	25.7	37.4	23.6	-1	-1	-1
1/17/2019	6:34:23 PM	602	1314	18	18	18	18	22	22	22	22	20	21	20	21	25.7	37.4	23.6	-1	-1	-1
1/17/2019	6:34:23 PM	805	1315	18	18	18	18	22	22	22	21	20	21	20	21	25.7	37.4	23.6	-1	-1	-1
1/17/2019	6:34:24 PM	8	1316	17	18	17	18	21	22	22	22	20	21	21	21	25.7	37.4	36.7	-1	-1	-1
1/17/2019	6:34:24 PM	211	1317	18	18	18	18	22	22	22	22	20	21	20	21	25.7	37.4	36.7	-1	-1	-1
1/17/2019	6:34:24 PM	414	1318	17	18	18	18	22	22	22	22	21	21	21	20	25.7	37.4	36.7	-1	-1	-1
1/17/2019	6:34:24 PM	602	1319	18	18	18	18	22	22	22	22	21	21	21	21	25.7	37.4	36.7	-1	-1	-1
1/17/2019	6:34:24 PM	805	1320	17	18	18	18	22	22	22	21	21	20	21	20	25.7	37.4	36.7	-1	-1	-1
1/17/2019	6:34:25 PM	8	1321	18	18	18	18	22	22	22	22	20	21	20	21	25.7	37.4	36.7	-1	-1	-1
1/17/2019	6:34:25 PM	211	1322	18	18	18	18	22	22	22	21	21	21	21	21	25.7	37.4	36.7	-1	-1	-1
1/17/2019	6:34:25 PM	414	1323	18	18	18	18	22	22	22	22	20	21	20	21	25.7	37.4	36.7	-1	-1	-1
1/17/2019	6:34:25 PM	602	1324	18	18	18	18	22	22	22	22	21	21	21	21	25.7	37.4	36.7	-1	-1	-1
1/17/2019	6:34:25 PM	805	1325	18	18	17	18	21	22	22	22	20	21	20	21	25.7	37.4	36.7	-1	-1	-1
1/17/2019	6:34:26 PM	8	1326	18	18	18	18	22	22	22	22	20	21	20	21	25.7	37.4	36.7	-1	-1	-1
1/17/2019	6:34:26 PM	211	1327	17	18	18	18	22	22	22	21	21	21	21	21	25.7	37.4	36.7	-1	-1	-1
1/17/2019	6:34:26 PM	414	1328	18	18	18	18	22	22	22	22	20	21	20	21	25.7	37.4	36.7	-1	-1	-1
1/17/2019	6:34:26 PM	602	1329	18	18	18	18	22	22	22	22	20	21	21	21	25.7	37.4	36.7	-1	-1	-1
1/17/2019	6:34:26 PM	805	1330	18	18	18	18	22	22	21	22	20	21	20	21	25.7	37.4	36.7	-1	-1	-1
1/17/2019	6:34:27 PM	8	1331	17	18	17	18	22	22	22	22	20	21	21	21	25.7	37.4	36.7	-1	-1	-1
1/17/2019	6:34:27 PM	211	1332	18	18	18	18	22	22	22	22	20	21	20	21	25.7	37.4	36.7	-1	-1	-1
1/17/2019	6:34:27 PM	414	1333	17	18	18	18	22	22	22	22	21	21	21	20	25.7	37.4	36.7	-1	-1	-1
1/17/2019	6:34:27 PM	602	1334	18	18	18	18	22	22	22	22	20	21	21	21	25.7	37.4	36.7	-1	-1	-1
1/17/2019	6:34:27 PM	805	1335	17	18	17	18	22	22	22	22	20	20	21	20	25.7	37.4	36.7	-1	-1	-1
1/17/2019	6:34:28 PM	8	1336	18	18	18	18	21	22	22	22	20	21	20	21	25.7	37.4	36.7	-1	-1	-1
1/17/2019	6:34:28 PM	211	1337	18	18	18	18	22	22	22	21	21	21	21	21	25.7	37.4	36.7	-1	-1	-1
1/17/2019	6:34:28 PM	414	1338	17	18	17	18	21	22	22	22	20	21	21	21	25.7	37.4	36.7	-1	-1	-1
1/17/2019	6:34:28 PM	602	1339	17	18	18	18	22	22	22	22	21	21	21	21	25.7	37.4	36.7	-1	-1	-1
1/17/2019	6:34:28 PM	805	1340	17	18	18	18	21	22	22	22	20	21	21	21	25.7	37.4	36.7	-1	-1	-1
1/17/2019	6:34:29 PM	8	1341	18	18	18	18	22	22	22	22	20	21	21	21	25.7	37.4	36.7	-1	-1	-1
1/17/2019	6:34:29 PM	211	1342	17	18	18	18	22	22	22	22	21	21	21	21	25.7	37.4	36.7	-1	-1	-1
1/17/2019	6:34:29 PM	414	1343	18	18	18	18	21	22	22	22	20	21	21	21	25.7	37.4	36.7	-1	-1	-1
1/17/2019	6:34:29 PM	602	1344	17	18	18	18	22	22	22	22	21	21	21	21	25.7	37.4	36.7	-1	-1	-1
1/17/2019	6:34:29 PM	805	1345	17	18	18	18	21	22	22	22	20	21	20	21	25.7	37.4	36.7	-1	-1	-1
1/17/2019	6:34:30 PM	8	1346	17	18	18	18	22	22	22	21	21	21	21	21	25.7	37.4	36.7	-1	-1	-1
1/17/2019	6:34:30 PM	211	1347	18	18	17	18	21	22	22	22	20	21	21	21	25.7	37.4	36.7	-1	-1	-1
1/17/2019	6:34:30 PM	414	1348	18	18	18	18	22	22	22	22	20	21	20	21	25.7	37.4	36.7	-1	-1	-1
1/17/2019	6:34:30 PM	602	1349	18	18	18	18	22	22	22	22	20	21	21	21	25.7	37.4	36.7	-1	-1	-1
1/17/2019	6:34:30 PM	805	1350	18	17	18	18	22	22	22	22	20	21	20	21	25.7	37.4	36.7	-1	-1	-1
1/17/2019	6:34:31 PM	8	1351	17	18	18	18	22	22	22	21	21	21	21	21	25.7	37.4	36.7	-1	-1	-1
1/17/2019	6:34:31 PM	211	1352	17	18	17	18	21	22	22	22	20	21	21	21	25.7	37.4	36.7	-1	-1	-1
1/17/2019	6:34:31 PM	414	1353	18	18	18	18	22	22	22	22	20	21	21	21	25.7	37.4	36.7	-1	-1	-1
1/17/2019	6:34:31 PM	602	1354	17	18	18	18	22	22	22	22	20	21	21	21	25.7	37.4	36.7	-1	-1	-1
1/17/2019	6:34:31 PM	805	1355	18	18	18	18	22	22	22	22	20	21	20	21	25.7	37.4	36.7	-1	-1	-1
1/17/2019	6:34:32 PM	8	1356	17	18	17	18	22	22	22	22	21	21	21	21	25.7	37.4	36.7	-1	-1	-1
1/17/2019	6:34:32 PM	211	1357	18	18	18	18	22	22	22	22	20	21	21	21	25.7	37.4	36.7	-1	-1	-1
1/17/2019	6:34:32 PM	414	1358	18	18	18	18	22	22	22	21	20	21	20	21	25.7	37.4	15.8	-1	-1	-1
1/17/2019	6:34:32 PM	602	1359	18	18	18	18	22	22	22	22	20	21	21	21	25.7	37.4	15.8	-1	-1	-1
1/17/2019	6:34:32 PM	805	1360	18	17	18	18	22	22	22	22	20	21	20	21	25.7	37.4	15.8	-1	-1	-1
1/17/2019	6:34:33 PM	8	1361	17	18	17	18	21	22	22	22	20	21	21	21	25.7	37.4	15.8	-1	-1	-1
1/17/2019	6:34:33 PM	211	1362	18	18	18	18	22	22	22	22	20	21	21	21	25.7	37.4	15.8	-1	-1	-1
1/17/2019	6:34:33 PM	414	1363	17	18	18	18	22	22	22	22	21	20	21	20	25.7	37.4	15.8	-1	-1	-1
1/17/2019	6:34:33 PM	602	1364	18	18	18	18	22	22	22	22	21	21	21	21	25.7	37.4	15.8	-1	-1	-1
1/17/2019	6:34:33 PM	805	1365	17	18	17	18	22	21	22	22	20	21	21	21	25.7	37.4	15.8	-1	-1	-1
1/17/2019	6:34:34 PM	8	1366	18	18	18	18	22	22	22	22	20	21	20	21	25.7	37.4	15.8	-1	-1	-1
1/17/2019	6:34:34 PM	211	1367	18	18	18	18	22	22	22	21	20	21	21	21	25.7	37.4	15.8	-1	-1	-1
1/17/2019	6:34:34 PM	414	1368	17	18	17	18	21	22	22	22	20	21	21	21	25.7	37.4	15.8	-1	-1	-1
1/17/2019	6:34:34 PM	602	1369	18	18	18	18	22	22	22	22	21	21	21	21	25.7	37.4	15.8	-1	-1	-1
1/17/2019	6:34:34 PM	805	1370	17	18	17	18	21	22	22	22	20	21	20	21	25.7	37.4	15.8	-1	-1	-1
1/17/2019	6:34:35 PM	8	1371	18	18	18	18	22	22	23	22	21	21	21	21	25.7	37.4	15.8	-1	-1	-1
1/17/2019	6:34:35 PM	211	1372	17	18	17	18	22	22	22	22	21	21	21	21	25.7	37.4	15.8	-1	-1	-1
1/17/2019	6:34:35 PM	414	1373	18	18	18	18	22	22	21	22	20	21	20	21	25.7	37.4	15.8	-1	-1	-1
1/17/2019	6:34:35 PM	602	1374	17	18	18	18	22	22	22	22	21	21	21	21	25.7	37.4	15.8	-1	-1	-1
1/17/2019	6:34:35 PM	805	1375	18	17	18	18	22	22	22	22	20	21	20	21	25.7	37.4	15.8	-1	-1	-1
1/17/2019	6:34:36 PM	8	1376	17	18	18	18	22	22	22	22	21	21	21	21	25.7	37.4	15.8	-1	-1	-1
1/17/2019	6:34:36 PM	211	1377	17	18	18	18	22	22	22	22	20	21	21	21	25.7	37.4	15.8	-1	-1	-1
1/17/2019	6:34:36 PM	414	1378	18	18	18	18	22	22	22	22	21	21	21	21	25.7	37.4	15.8	-1	-1	-1
1/17/2019	6:34:36 PM	602	1379	17	18	18	18	22	22	22	22	20	21	21	21	25.7	37.4	15.8	-1	-1	-1
1/17/2019	6:34:36 PM	805	1380	18	17	18	18	22	22	22	21	20	21	20	21	25.7	37.4	15.8	-1	-1	-1
1/17/2019	6:34:37 PM	8	1381	17	18	18	18	22	22	22	22	21	21	21	21	25.7	37.4	15.8	-1	-1	-1
1/17/2019	6:34:37 PM	211	1382	18	18	18	18	22	22	22	22	20	21	20	21	25.7	37.4	15.8	-1	-1	-1
1/17/2019	6:34:37 PM	414	1383	18	18	18	18	22	22	22	22	21	21	21	21	25.7	37.4	15.8	-1	-1	-1
1/17/2019	6:34:37 PM	602	1384	17	18	18	18	22	22	22	22	20	21	21	21	25.7	37.4	15.8	-1	-1	-1
1/17/2019	6:34:37 PM	805	1385	18	18	18	18	22	21	22	22	20	20	21	20	25.7	37.4	15.8	-1	-1	-1
1/17/2019	6:34:38 PM	8	1386	17	18	17	18	22	22	22	22	20	21	21	21	25.7	37.4	15.8	-1	-1	-1
1/17/2019	6:34:38 PM	211	1387	18	18	18	18	22	22	22	22	20	21	20	21	25.7	37.4	15.8	-1	-1	-1
1/17/2019	6:34:38 PM	414	1388	18	18	18	18	22	22	22	21	21	21	21	21	25.7	37.4	15.8	-1	-1	-1
1/17/2019	6:34:38 PM	602	1389	17	18	18	18	22	22	22	22	20	21	21	21	25.7	37.4	15.8	-1	-1	-1
1/17/2019	6:34:38 PM	805	1390	17	18	18	18	22	22	22	21	20	20	21	21	25.7	37.4	15.8	-1	-1	-1
1/17/2019	6:34:39 PM	8	1391	17	18	18	18	22	22	22	22	21	21	21	21	25.7	37.4	15.8	-1	-1	-1
1/17/2019	6:34:39 PM	211	1392	18	18	18	18	22	22	22	22	20	21	21	21	25.7	37.4	15.8	-1	-1	-1
1/17/2019	6:34:39 PM	414	1393	18	18	18	18	22	22	22	22	20	21	21	21	25.7	37.4	15.8	-1	-1	-1
1/17/2019	6:34:39 PM	602	1394	18	18	18	18	22	22	22	22	20	21	21	21	25.7	37.4	15.8	-1	-1	-1
1/17/2019	6:34:39 PM	805	1395	17	18	18	18	22	22	22	21	20	20	21	20	25.7	37.4	15.8	-1	-1	-1
1/17/2019	6:34:40 PM	8	1396	17	18	17	18	21	22	22	22	20	21	21	21	25.7	37.4	15.8	-1	-1	-1
1/17/2019	6:34:40 PM	211	1397	18	18	18	18	22	22	22	22	20	21	20	21	25.7	37.4	15.8	-1	-1	-1
1/17/2019	6:34:40 PM	414	1398	17	18	18	18	22	22	22	22	21	21	21	20	25.7	37.4	15.8	-1	-1	-1
1/17/2019	6:34:40 PM	602	1399	18	18	18	18	22	22	22	22	20	21	21	21	25.7	37.4	15.8	-1	-1	-1
1/17/2019	6:34:40 PM	805	1400	17	18	18	18	22	22	22	21	21	20	21	20	25.7	37.4	15.3	-1	-1	-1
1/17/2019	6:34:41 PM	8	1401	17	18	18	18	21	22	22	22	20	21	20	21	25.7	37.4	15.3	-1	-1	-1
1/17/2019	6:34:41 PM	211	1402	18	17	18	18	22	22	22	22	20	21	20	21	25.7	37.4	15.3	-1	-1	-1
1/17/2019	6:34:41 PM	414	1403	17	18	18	18	22	22	22	22	21	21	21	20	25.7	37.4	15.3	-1	-1	-1
1/17/2019	6:34:41 PM	602	1404	18	18	18	18	22	22	22	22	21	21	21	21	25.7	37.4	15.3	-1	-1	-1
1/17/2019	6:34:41 PM	805	1405	17	18	18	18	22	22	22	21	21	20	21	20	25.7	37.4	15.3	-1	-1	-1
1/17/2019	6:34:42 PM	8	1406	17	18	17	18	21	22	22	22	20	21	21	21	25.7	37.4	15.3	-1	-1	-1
1/17/2019	6:34:42 PM	211	1407	18	18	18	18	22	22	22	22	20	21	20	21	25.7	37.4	15.3	-1	-1	-1
1/17/2019	6:34:42 PM	414	1408	18	18	18	18	22	22	22	21	21	20	21	21	25.7	37.4	15.3	-1	-1	-1
1/17/2019	6:34:42 PM	602	1409	17	18	18	18	22	22	21	22	20	21	20	21	25.7	37.4	15.3	-1	-1	-1
1/17/2019	6:34:42 PM	805	1410	17	18	18	18	22	22	22	21	20	20	20	21	25.7	37.4	15.3	-1	-1	-1
1/17/2019	6:34:43 PM	8	1411	17	18	17	18	21	22	22	22	20	21	21	21	25.7	37.4	15.3	-1	-1	-1
1/17/2019	6:34:43 PM	211	1412	18	18	18	18	22	22	22	22	20	21	20	21	25.7	37.4	15.3	-1	-1	-1
1/17/2019	6:34:43 PM	414	1413	18	18	18	18	22	22	22	21	20	20	21	21	25.7	37.4	15.3	-1	-1	-1
1/17/2019	6:34:43 PM	602	1414	17	18	17	18	22	22	22	22	20	21	21	21	25.7	37.4	15.3	-1	-1	-1
1/17/2019	6:34:43 PM	805	1415	18	17	18	18	22	22	22	22	20	21	20	21	25.7	37.4	15.3	-1	-1	-1
1/17/2019	6:34:44 PM	8	1416	17	18	18	18	22	22	22	21	21	21	21	20	25.7	37.4	15.3	-1	-1	-1
1/17/2019	6:34:44 PM	211	1417	17	18	18	18	21	22	22	22	20	21	21	21	25.7	37.4	15.3	-1	-1	-1
1/17/2019	6:34:44 PM	414	1418	18	18	18	18	22	22	22	21	20	21	20	21	25.7	37.4	15.3	-1	-1	-1
1/17/2019	6:34:44 PM	602	1419	17	18	18	18	22	22	22	21	21	21	21	21	25.7	37.4	15.3	-1	-1	-1
1/17/2019	6:34:44 PM	805	1420	17	18	17	18	21	22	22	22	20	21	21	21	25.7	37.4	15.3	-1	-1	-1
1/17/2019	6:34:45 PM	8	1421	18	18	18	18	22	22	22	22	20	21	20	21	25.7	37.4	15.3	-1	-1	-1
1/17/2019	6:34:45 PM	203	1422	17	18	18	18	22	22	22	22	21	20	21	20	25.7	37.4	15.3	-1	-1	-1
1/17/2019	6:34:45 PM	406	1423	17	18	17	18	21	22	21	22	20	21	21	21	25.7	37.4	15.3	-1	-1	-1
1/17/2019	6:34:45 PM	609	1424	18	18	18	18	22	22	21	22	20	21	20	21	25.7	37.4	15.3	-1	-1	-1
1/17/2019	6:34:45 PM	813	1425	17	18	17	18	21	22	22	22	20	21	21	21	25.7	37.4	15.3	-1	-1	-1
1/17/2019	6:34:46 PM	16	1426	18	18	18	18	22	22	22	22	21	21	21	21	25.7	37.4	15.3	-1	-1	-1
1/17/2019	6:34:46 PM	203	1427	18	18	17	18	22	22	22	22	20	21	20	21	25.7	37.4	15.3	-1	-1	-1
1/17/2019	6:34:46 PM	406	1428	17	18	17	18	22	22	22	22	21	20	21	20	25.7	37.4	15.3	-1	-1	-1
1/17/2019	6:34:46 PM	609	1429	18	18	18	18	22	22	21	22	21	21	21	21	25.7	37.4	15.3	-1	-1	-1
1/17/2019	6:34:46 PM	813	1430	17	18	17	18	21	22	21	22	20	21	21	21	25.7	37.4	15.3	-1	-1	-1
1/17/2019	6:34:47 PM	16	1431	18	18	18	18	22	22	22	22	21	21	21	21	25.7	37.4	15.3	-1	-1	-1
1/17/2019	6:34:47 PM	203	1432	17	18	18	18	21	22	21	21	20	21	20	21	25.7	37.4	15.3	-1	-1	-1
1/17/2019	6:34:47 PM	406	1433	17	18	18	18	22	22	22	22	21	21	21	21	25.7	37.4	15.3	-1	-1	-1
1/17/2019	6:34:47 PM	609	1434	18	18	18	18	22	22	22	22	20	21	20	21	25.7	37.4	15.3	-1	-1	-1
1/17/2019	6:34:47 PM	813	1435	17	18	18	18	22	22	22	21	21	20	21	20	25.7	37.4	15.3	-1	-1	-1
1/17/2019	6:34:48 PM	5	1436	18	18	18	18	22	22	22	22	20	21	20	21	25.7	37.4	15.3	-1	-1	-1
1/17/2019	6:34:48 PM	208	1437	17	18	17	18	21	22	22	22	20	21	21	21	25.7	37.4	15.3	-1	-1	-1
1/17/2019	6:34:48 PM	411	1438	18	18	18	18	22	22	22	22	20	21	21	21	25.7	37.4	15.3	-1	-1	-1
1/17/2019	6:34:48 PM	614	1439	17	18	17	18	22	22	22	22	21	21	21	21	25.7	37.4	15.3	-1	-1	-1
1/17/2019	6:34:48 PM	801	1440	18	18	18	18	22	22	22	22	20	21	21	21	25.7	37.4	15.3	-1	-1	-1
1/17/2019	6:34:49 PM	5	1441	18	18	18	18	21	22	22	22	20	21	21	21	25.7	37.4	15.3	-1	-1	-1
1/17/2019	6:34:49 PM	208	1442	17	18	18	18	22	22	22	22	21	21	21	20	25.7	37.4	14.8	-1	-1	-1
1/17/2019	6:34:49 PM	411	1443	18	18	18	18	22	22	22	22	20	21	21	21	25.7	37.4	14.8	-1	-1	-1
1/17/2019	6:34:49 PM	614	1444	18	18	18	18	22	22	22	21	21	21	21	21	25.7	37.4	14.8	-1	-1	-1
1/17/2019	6:34:49 PM	801	1445	18	18	18	18	22	22	22	22	20	21	21	21	25.7	37.4	14.8	-1	-1	-1
1/17/2019	6:34:50 PM	36	1446	18	18	18	18	22	22	22	22	20	21	21	21	25.7	37.4	14.8	-1	-1	-1
1/17/2019	6:34:50 PM	208	1447	18	18	18	18	22	22	22	21	20	21	21	21	25.7	37.4	14.8	-1	-1	-1
1/17/2019	6:34:50 PM	411	1448	17	18	18	18	22	22	22	21	21	21	21	21	25.7	37.4	14.8	-1	-1	-1
1/17/2019	6:34:50 PM	614	1449	17	18	18	18	22	22	22	22	21	21	21	21	25.7	37.4	14.8	-1	-1	-1
1/17/2019	6:34:50 PM	801	1450	17	18	17	18	21	22	22	22	20	21	20	20	25.7	37.4	14.8	-1	-1	-1
1/17/2019	6:34:51 PM	5	1451	18	18	18	18	22	22	22	22	20	21	20	21	25.7	37.4	14.8	-1	-1	-1
1/17/2019	6:34:51 PM	208	1452	17	18	17	18	21	22	22	21	20	21	21	21	25.7	37.4	14.8	-1	-1	-1
1/17/2019	6:34:51 PM	411	1453	18	18	18	18	22	22	22	22	20	21	20	21	25.7	37.4	14.8	-1	-1	-1
1/17/2019	6:34:51 PM	614	1454	18	18	18	18	22	22	22	22	21	21	21	21	25.7	37.4	14.8	-1	-1	-1
1/17/2019	6:34:51 PM	801	1455	18	17	18	18	22	21	22	22	20	21	20	21	25.7	37.4	14.8	-1	-1	-1
1/17/2019	6:34:52 PM	5	1456	17	18	18	18	22	22	22	21	21	21	21	20	25.7	37.4	14.8	-1	-1	-1
1/17/2019	6:34:52 PM	208	1457	18	17	18	18	22	22	22	22	20	21	20	21	25.7	37.4	14.8	-1	-1	-1
1/17/2019	6:34:52 PM	411	1458	17	18	17	18	22	22	22	22	21	21	21	21	25.7	37.4	14.8	-1	-1	-1
1/17/2019	6:34:52 PM	614	1459	18	18	18	18	22	22	22	22	20	21	21	21	25.7	37.4	14.8	-1	-1	-1
1/17/2019	6:34:52 PM	801	1460	17	18	17	18	22	22	22	22	20	21	21	21	25.7	37.4	14.8	-1	-1	-1
1/17/2019	6:34:53 PM	5	1461	17	18	18	18	22	22	22	21	21	21	21	21	25.7	37.4	14.8	-1	-1	-1
1/17/2019	6:34:53 PM	208	1462	17	18	18	18	21	21	22	22	20	21	20	21	25.7	37.4	14.8	-1	-1	-1
1/17/2019	6:34:53 PM	411	1463	18	18	18	18	22	22	22	21	21	21	21	21	25.7	37.4	14.8	-1	-1	-1
1/17/2019	6:34:53 PM	614	1464	18	18	18	18	22	22	22	22	21	21	21	21	25.7	37.4	14.8	-1	-1	-1
1/17/2019	6:34:53 PM	801	1465	17	18	18	18	22	22	22	21	21	21	21	20	25.7	37.4	14.8	-1	-1	-1
1/17/2019	6:34:54 PM	5	1466	18	18	18	18	21	22	22	22	20	21	21	21	25.7	37.4	14.8	-1	-1	-1
1/17/2019	6:34:54 PM	208	1467	17	18	18	18	22	22	22	22	21	20	21	20	25.7	37.4	14.8	-1	-1	-1
1/17/2019	6:34:54 PM	411	1468	18	18	18	18	21	22	22	22	21	21	21	21	25.7	37.4	14.8	-1	-1	-1
1/17/2019	6:34:54 PM	614	1469	18	18	18	18	22	22	22	22	21	21	21	21	25.7	37.4	14.8	-1	-1	-1
1/17/2019	6:34:54 PM	801	1470	17	18	17	18	21	22	22	22	20	21	21	21	25.7	37.4	14.8	-1	-1	-1
1/17/2019	6:34:55 PM	5	1471	18	18	18	18	22	22	22	22	21	21	21	21	25.7	37.4	14.8	-1	-1	-1
1/17/2019	6:34:55 PM	208	1472	17	18	17	18	22	22	22	22	20	21	21	21	25.7	37.4	14.8	-1	-1	-1
1/17/2019	6:34:55 PM	411	1473	18	18	18	18	22	22	22	22	21	21	21	21	25.7	37.4	14.8	-1	-1	-1
1/17/2019	6:34:55 PM	614	1474	18	18	18	18	22	22	22	22	21	21	21	21	25.7	37.4	14.8	-1	-1	-1
1/17/2019	6:34:55 PM	801	1475	18	18	18	18	22	22	22	22	20	20	21	20	25.7	37.4	14.8	-1	-1	-1
1/17/2019	6:34:56 PM	5	1476	17	18	18	18	21	22	22	22	20	21	20	21	25.7	37.4	14.8	-1	-1	-1
1/17/2019	6:34:56 PM	208	1477	18	18	18	18	22	22	22	21	20	21	20	21	25.7	37.4	14.8	-1	-1	-1
1/17/2019	6:34:56 PM	411	1478	17	18	17	18	22	22	22	22	21	21	21	21	25.7	37.4	14.8	-1	-1	-1
1/17/2019	6:34:56 PM	614	1479	18	18	18	18	22	22	22	22	20	21	20	21	25.7	37.4	14.8	-1	-1	-1
1/17/2019	6:34:56 PM	801	1480	17	18	17	18	22	22	22	22	20	20	21	20	25.7	37.4	14.8	-1	-1	-1
1/17/2019	6:34:57 PM	5	1481	18	18	18	18	22	22	22	22	20	21	20	21	25.7	37.4	14.8	-1	-1	-1
1/17/2019	6:34:57 PM	208	1482	17	18	18	18	21	22	22	22	20	21	21	20	25.7	37.4	14.8	-1	-1	-1
1/17/2019	6:34:57 PM	411	1483	18	18	18	18	22	22	22	22	20	21	21	21	25.7	37.4	14.8	-1	-1	-1
1/17/2019	6:34:57 PM	614	1484	18	18	18	18	22	22	22	22	21	21	21	21	25.7	37.3	36.1	-1	-1	-1
1/17/2019	6:34:57 PM	801	1485	17	18	18	18	21	22	22	22	20	21	20	21	25.7	37.3	36.1	-1	-1	-1
1/17/2019	6:34:58 PM	5	1486	18	18	18	18	22	22	22	22	20	21	21	21	25.7	37.3	36.1	-1	-1	-1
1/17/2019	6:34:58 PM	208	1487	17	18	18	18	22	22	22	22	20	21	21	20	25.7	37.3	36.1	-1	-1	-1
1/17/2019	6:34:58 PM	411	1488	18	18	18	18	22	22	22	22	20	21	21	21	25.7	37.3	36.1	-1	-1	-1
1/17/2019	6:34:58 PM	614	1489	17	18	18	18	22	22	22	22	20	21	21	21	25.7	37.3	36.1	-1	-1	-1
1/17/2019	6:34:58 PM	801	1490	18	18	18	18	22	22	22	21	20	21	20	21	25.7	37.3	36.1	-1	-1	-1
1/17/2019	6:34:59 PM	5	1491	17	18	17	18	22	22	22	22	20	21	20	21	25.7	37.3	36.1	-1	-1	-1
1/17/2019	6:34:59 PM	211	1492	18	18	18	18	22	22	22	21	21	21	21	21	25.7	37.3	36.1	-1	-1	-1
1/17/2019	6:34:59 PM	414	1493	18	18	18	18	22	22	22	22	20	21	21	21	25.7	37.3	36.1	-1	-1	-1
1/17/2019	6:34:59 PM	601	1494	17	18	18	18	22	23	22	21	21	21	21	20	25.7	37.3	36.1	-1	-1	-1
1/17/2019	6:34:59 PM	805	1495	18	18	18	18	22	22	22	22	20	21	20	21	25.7	37.3	36.1	-1	-1	-1
1/17/2019	6:35:00 PM	8	1496	18	18	18	18	22	22	22	21	21	21	21	21	25.7	37.3	36.1	-1	-1	-1
1/17/2019	6:35:00 PM	211	1497	18	18	18	18	21	22	22	22	20	21	20	21	25.7	37.3	36.1	-1	-1	-1
1/17/2019	6:35:00 PM	414	1498	17	18	18	18	22	22	22	22	21	21	21	21	25.7	37.3	36.1	-1	-1	-1
1/17/2019	6:35:00 PM	601	1499	18	18	18	18	22	22	22	22	20	21	21	21	25.7	37.3	36.1	-1	-1	-1
1/17/2019	6:35:00 PM	805	1500	17	18	17	18	21	22	22	22	20	21	21	20	25.7	37.3	36.1	-1	-1	-1
1/17/2019	6:35:01 PM	8	1501	18	18	18	18	22	22	22	22	20	21	20	21	25.7	37.3	36.1	-1	-1	-1
1/17/2019	6:35:01 PM	211	1502	17	18	18	18	22	22	22	21	21	20	21	21	25.7	37.3	36.1	-1	-1	-1
1/17/2019	6:35:01 PM	414	1503	18	18	18	18	22	22	22	22	20	21	20	21	25.7	37.3	36.1	-1	-1	-1
1/17/2019	6:35:01 PM	601	1504	17	18	18	18	22	22	22	22	21	21	21	20	25.7	37.3	36.1	-1	-1	-1
1/17/2019	6:35:01 PM	805	1505	18	18	18	18	22	22	22	22	20	21	20	21	25.7	37.3	36.1	-1	-1	-1
1/17/2019	6:35:02 PM	8	1506	18	18	18	18	22	22	22	22	21	21	21	21	25.7	37.3	36.1	-1	-1	-1
1/17/2019	6:35:02 PM	211	1507	18	18	18	18	22	22	22	22	20	21	21	21	25.7	37.3	36.1	-1	-1	-1
1/17/2019	6:35:02 PM	414	1508	18	18	18	18	22	22	22	21	21	21	21	21	25.7	37.3	36.1	-1	-1	-1
1/17/2019	6:35:02 PM	601	1509	18	18	18	18	22	22	22	22	20	21	20	21	25.7	37.3	36.1	-1	-1	-1
1/17/2019	6:35:02 PM	805	1510	17	18	18	18	22	21	22	21	20	20	21	20	25.7	37.3	36.1	-1	-1	-1
1/17/2019	6:35:03 PM	8	1511	17	18	17	18	22	22	22	22	21	21	21	21	25.7	37.3	36.1	-1	-1	-1
1/17/2019	6:35:03 PM	211	1512	18	17	18	18	22	22	22	22	20	21	21	21	25.7	37.3	36.1	-1	-1	-1
1/17/2019	6:35:03 PM	414	1513	17	18	17	18	22	22	22	22	21	21	21	21	25.7	37.3	36.1	-1	-1	-1
1/17/2019	6:35:03 PM	601	1514	18	18	18	18	22	22	22	21	20	21	20	21	25.7	37.3	36.1	-1	-1	-1
1/17/2019	6:35:03 PM	805	1515	17	18	17	18	21	22	22	22	20	21	21	20	25.7	37.3	36.1	-1	-1	-1
1/17/2019	6:35:04 PM	8	1516	18	18	18	18	22	22	22	22	20	21	20	21	25.7	37.3	36.1	-1	-1	-1
1/17/2019	6:35:04 PM	211	1517	18	18	18	18	22	22	22	21	21	20	21	21	25.7	37.3	36.1	-1	-1	-1
1/17/2019	6:35:04 PM	414	1518	17	18	18	18	21	22	22	21	20	21	21	21	25.7	37.3	36.1	-1	-1	-1
1/17/2019	6:35:04 PM	601	1519	18	18	18	18	22	22	22	22	20	21	20	21	25.7	37.3	36.1	-1	-1	-1
1/17/2019	6:35:04 PM	805	1520	17	18	17	18	22	22	22	22	20	20	21	20	25.7	37.3	36.1	-1	-1	-1
1/17/2019	6:35:05 PM	8	1521	18	18	18	18	22	23	22	22	20	21	20	21	25.7	37.3	36.1	-1	-1	-1
1/17/2019	6:35:05 PM	211	1522	17	18	17	18	22	22	22	22	20	21	21	20	25.7	37.3	36.1	-1	-1	-1
1/17/2019	6:35:05 PM	414	1523	18	18	18	18	22	22	22	22	20	21	21	21	25.7	37.3	36.1	-1	-1	-1
1/17/2019	6:35:05 PM	601	1524	17	18	17	18	21	22	22	22	20	21	21	21	25.7	37.3	36.1	-1	-1	-1
1/17/2019	6:35:05 PM	805	1525	18	17	18	18	22	22	22	21	20	21	20	21	25.7	37.3	36.1	-1	-1	-1
1/17/2019	6:35:06 PM	8	1526	17	18	18	18	22	22	22	22	21	21	21	21	25.7	37.3	16.4	-1	-1	-1
1/17/2019	6:35:06 PM	211	1527	18	18	18	18	22	22	22	22	20	21	20	21	25.7	37.3	16.4	-1	-1	-1
1/17/2019	6:35:06 PM	414	1528	18	18	18	18	22	22	22	21	21	21	21	21	25.7	37.3	16.4	-1	-1	-1
1/17/2019	6:35:06 PM	601	1529	18	18	18	18	22	22	22	22	20	21	20	21	25.7	37.3	16.4	-1	-1	-1
1/17/2019	6:35:06 PM	805	1530	17	18	17	18	22	22	22	21	21	21	21	20	25.7	37.3	16.4	-1	-1	-1
1/17/2019	6:35:07 PM	8	1531	18	18	18	18	22	22	22	22	20	21	21	21	25.7	37.3	16.4	-1	-1	-1
1/17/2019	6:35:07 PM	211	1532	18	18	18	18	22	22	22	21	20	21	20	21	25.7	37.3	16.4	-1	-1	-1
1/17/2019	6:35:07 PM	414	1533	17	18	18	18	22	22	22	22	21	21	21	21	25.7	37.3	16.4	-1	-1	-1
1/17/2019	6:35:07 PM	601	1534	18	18	18	18	22	22	22	21	20	21	20	21	25.7	37.3	16.4	-1	-1	-1
1/17/2019	6:35:07 PM	805	1535	17	18	18	18	22	22	22	21	21	21	21	20	25.7	37.3	16.4	-1	-1	-1
1/17/2019	6:35:08 PM	8	1536	17	18	18	18	22	22	22	22	21	21	21	21	25.7	37.3	16.4	-1	-1	-1
1/17/2019	6:35:08 PM	211	1537	18	18	18	18	22	22	22	22	21	21	21	21	25.7	37.3	16.4	-1	-1	-1
1/17/2019	6:35:08 PM	414	1538	18	18	18	18	22	22	22	22	21	21	21	21	25.7	37.3	16.4	-1	-1	-1
1/17/2019	6:35:08 PM	601	1539	18	18	18	18	22	22	22	22	20	21	21	21	25.7	37.3	16.4	-1	-1	-1
1/17/2019	6:35:08 PM	805	1540	17	18	17	18	21	22	21	22	20	21	21	20	25.7	37.3	16.4	-1	-1	-1
1/17/2019	6:35:09 PM	8	1541	18	18	18	18	22	22	22	22	20	21	20	21	25.7	37.3	16.4	-1	-1	-1
1/17/2019	6:35:09 PM	211	1542	17	18	18	18	22	22	22	22	21	20	21	21	25.7	37.3	16.4	-1	-1	-1
1/17/2019	6:35:09 PM	414	1543	17	18	18	18	22	22	22	22	20	21	21	21	25.7	37.3	16.4	-1	-1	-1
1/17/2019	6:35:09 PM	601	1544	17	18	18	18	22	22	22	21	20	21	21	21	25.7	37.3	16.4	-1	-1	-1
1/17/2019	6:35:09 PM	805	1545	17	18	17	18	22	22	22	22	20	21	20	21	25.7	37.3	16.4	-1	-1	-1
1/17/2019	6:35:10 PM	8	1546	18	18	18	18	22	22	22	22	20	21	21	21	25.7	37.3	16.4	-1	-1	-1
1/17/2019	6:35:10 PM	211	1547	17	18	18	18	22	22	22	22	21	21	21	20	25.7	37.3	16.4	-1	-1	-1
1/17/2019	6:35:10 PM	414	1548	17	18	18	18	22	22	22	22	20	21	21	21	25.7	37.3	16.4	-1	-1	-1
1/17/2019	6:35:10 PM	601	1549	17	18	18	18	22	22	22	22	20	20	21	21	25.7	37.3	16.4	-1	-1	-1
1/17/2019	6:35:10 PM	805	1550	17	18	18	18	21	22	22	21	20	21	21	21	25.7	37.3	16.4	-1	-1	-1
1/17/2019	6:35:11 PM	8	1551	18	18	18	18	22	22	22	22	20	21	20	21	25.7	37.3	16.4	-1	-1	-1
1/17/2019	6:35:11 PM	211	1552	18	18	18	18	22	22	22	22	21	20	21	21	25.7	37.3	16.4	-1	-1	-1
1/17/2019	6:35:11 PM	414	1553	18	18	18	18	22	22	22	22	20	21	20	21	25.7	37.3	16.4	-1	-1	-1
1/17/2019	6:35:11 PM	601	1554	17	18	17	18	21	22	22	22	20	21	21	21	25.7	37.3	16.4	-1	-1	-1
1/17/2019	6:35:11 PM	805	1555	18	18	18	18	22	22	22	22	20	21	20	21	25.7	37.3	16.4	-1	-1	-1
1/17/2019	6:35:12 PM	8	1556	17	18	18	18	22	22	22	22	20	21	21	21	25.7	37.3	16.4	-1	-1	-1
1/17/2019	6:35:12 PM	211	1557	18	18	18	18	22	22	22	22	20	21	21	21	25.7	37.3	16.4	-1	-1	-1
1/17/2019	6:35:12 PM	414	1558	17	18	18	18	22	22	22	22	20	21	21	21	25.7	37.3	16.4	-1	-1	-1
1/17/2019	6:35:12 PM	601	1559	17	18	18	18	22	22	22	21	20	21	21	21	25.7	37.3	16.4	-1	-1	-1
1/17/2019	6:35:12 PM	805	1560	17	18	18	18	21	22	22	22	20	21	21	21	25.7	37.3	16.4	-1	-1	-1
1/17/2019	6:35:13 PM	8	1561	18	18	18	18	22	22	22	21	21	21	21	21	25.7	37.3	16.4	-1	-1	-1
1/17/2019	6:35:13 PM	211	1562	17	18	17	18	22	22	22	22	20	21	21	21	25.7	37.3	16.4	-1	-1	-1
1/17/2019	6:35:13 PM	414	1563	18	18	18	18	22	22	22	21	20	21	21	21	25.7	37.3	16.4	-1	-1	-1
1/17/2019	6:35:13 PM	601	1564	18	17	18	18	22	22	22	22	20	21	20	21	25.7	37.3	16.4	-1	-1	-1
1/17/2019	6:35:13 PM	805	1565	18	18	18	18	22	22	22	22	21	21	21	21	25.7	37.3	16.4	-1	-1	-1
1/17/2019	6:35:14 PM	8	1566	18	18	17	18	21	22	22	22	21	21	21	21	25.7	37.3	16.4	-1	-1	-1
1/17/2019	6:35:14 PM	211	1567	18	18	18	18	22	22	22	21	21	21	21	21	25.7	37.3	16.4	-1	-1	-1
1/17/2019	6:35:14 PM	414	1568	17	18	18	18	22	22	22	22	21	20	21	21	25.7	37.2	15.4	-1	-1	-1
1/17/2019	6:35:14 PM	601	1569	17	18	18	18	22	22	22	22	20	20	21	21	25.7	37.2	15.4	-1	-1	-1
1/17/2019	6:35:14 PM	805	1570	18	18	17	18	22	22	22	22	20	21	21	21	25.7	37.2	15.4	-1	-1	-1
1/17/2019	6:35:15 PM	8	1571	18	18	18	18	22	22	22	21	21	21	21	21	25.7	37.2	15.4	-1	-1	-1
1/17/2019	6:35:15 PM	211	1572	17	18	17	18	21	22	21	22	20	21	21	21	25.7	37.2	15.4	-1	-1	-1
1/17/2019	6:35:15 PM	414	1573	18	18	18	18	22	22	22	22	21	21	20	21	25.7	37.2	15.4	-1	-1	-1
1/17/2019	6:35:15 PM	601	1574	18	18	18	18	21	22	22	22	20	21	20	21	25.7	37.2	15.4	-1	-1	-1
1/17/2019	6:35:15 PM	805	1575	18	18	18	18	22	22	22	22	20	21	21	21	25.7	37.2	15.4	-1	-1	-1
1/17/2019	6:35:16 PM	8	1576	17	18	18	18	22	22	22	22	21	21	21	21	25.7	37.2	15.4	-1	-1	-1
1/17/2019	6:35:16 PM	211	1577	18	18	18	18	22	22	22	21	20	21	20	21	25.7	37.2	15.4	-1	-1	-1
1/17/2019	6:35:16 PM	414	1578	17	18	18	18	22	22	22	22	21	21	21	21	25.7	37.2	15.4	-1	-1	-1
1/17/2019	6:35:16 PM	601	1579	18	17	18	18	22	22	22	21	20	21	20	21	25.7	37.2	15.4	-1	-1	-1
1/17/2019	6:35:16 PM	805	1580	18	18	18	18	22	22	22	21	21	21	21	21	25.7	37.2	15.4	-1	-1	-1
1/17/2019	6:35:17 PM	8	1581	17	18	18	18	22	22	22	22	20	21	21	21	25.7	37.2	15.4	-1	-1	-1
1/17/2019	6:35:17 PM	211	1582	18	18	18	18	22	22	22	21	20	21	20	21	25.7	37.2	15.4	-1	-1	-1
1/17/2019	6:35:17 PM	414	1583	17	18	18	18	22	22	22	22	21	21	21	21	25.7	37.2	15.4	-1	-1	-1
1/17/2019	6:35:17 PM	601	1584	18	18	18	18	22	22	22	22	20	21	20	21	25.7	37.2	15.4	-1	-1	-1
1/17/2019	6:35:17 PM	805	1585	17	18	17	18	22	22	22	22	20	21	21	21	25.7	37.2	15.4	-1	-1	-1
1/17/2019	6:35:18 PM	8	1586	18	18	18	18	22	22	22	22	20	21	21	21	25.7	37.2	15.4	-1	-1	-1
1/17/2019	6:35:18 PM	211	1587	17	18	17	18	21	22	22	22	20	21	21	21	25.7	37.2	15.4	-1	-1	-1
1/17/2019	6:35:18 PM	414	1588	18	18	18	18	22	22	22	22	20	21	20	21	25.7	37.2	15.4	-1	-1	-1
1/17/2019	6:35:18 PM	601	1589	17	18	17	18	21	22	22	22	20	21	21	21	25.7	37.2	15.4	-1	-1	-1
1/17/2019	6:35:18 PM	805	1590	18	18	18	18	22	22	22	22	20	21	20	21	25.7	37.2	15.4	-1	-1	-1
1/17/2019	6:35:19 PM	8	1591	18	18	18	18	22	22	22	22	21	21	21	21	25.7	37.2	15.4	-1	-1	-1
1/17/2019	6:35:19 PM	211	1592	18	18	18	18	22	22	22	22	20	21	20	21	25.7	37.2	15.4	-1	-1	-1
1/17/2019	6:35:19 PM	414	1593	18	18	18	18	22	22	22	21	21	21	21	21	25.7	37.2	15.4	-1	-1	-1
1/17/2019	6:35:19 PM	601	1594	18	18	18	18	22	22	22	22	20	21	20	21	25.7	37.2	15.4	-1	-1	-1
1/17/2019	6:35:19 PM	805	1595	18	18	18	18	22	22	22	21	20	21	21	21	25.7	37.2	15.4	-1	-1	-1
1/17/2019	6:35:20 PM	8	1596	18	18	18	18	22	22	22	22	21	21	21	21	25.7	37.2	15.4	-1	-1	-1
1/17/2019	6:35:20 PM	211	1597	18	18	18	18	22	22	22	21	20	21	21	21	25.7	37.2	15.4	-1	-1	-1
1/17/2019	6:35:20 PM	414	1598	17	18	18	18	22	22	22	22	21	21	21	21	25.7	37.2	15.4	-1	-1	-1
1/17/2019	6:35:20 PM	601	1599	18	18	18	18	22	22	22	22	20	21	20	21	25.7	37.2	15.4	-1	-1	-1
1/17/2019	6:35:20 PM	805	1600	18	18	18	18	22	22	22	21	21	21	21	21	25.7	37.2	15.4	-1	-1	-1
1/17/2019	6:35:21 PM	8	1601	18	18	18	18	22	22	22	22	20	21	21	21	25.7	37.2	15.4	-1	-1	-1
1/17/2019	6:35:21 PM	211	1602	17	18	18	18	22	22	22	21	20	20	21	21	25.7	37.2	15.4	-1	-1	-1
1/17/2019	6:35:21 PM	414	1603	17	18	17	18	22	22	22	22	20	21	21	20	25.7	37.2	15.4	-1	-1	-1
1/17/2019	6:35:21 PM	601	1604	18	18	18	18	22	22	22	22	20	21	21	21	25.7	37.2	15.4	-1	-1	-1
1/17/2019	6:35:21 PM	805	1605	17	18	18	18	22	22	22	22	21	21	21	21	25.7	37.2	15.4	-1	-1	-1
1/17/2019	6:35:22 PM	8	1606	18	18	18	18	22	22	22	22	20	21	20	21	25.7	37.2	15.4	-1	-1	-1
1/17/2019	6:35:22 PM	211	1607	17	18	18	18	22	22	22	22	21	20	20	20	25.7	37.2	15.4	-1	-1	-1
1/17/2019	6:35:22 PM	414	1608	17	18	17	18	22	22	22	22	20	21	21	21	25.7	37.2	15.4	-1	-1	-1
1/17/2019	6:35:22 PM	607	1609	18	18	18	18	22	22	22	22	21	21	21	21	25.7	37.2	15.4	-1	-1	-1
1/17/2019	6:35:22 PM	810	1610	17	18	17	18	21	22	21	22	20	21	21	21	25.7	37.2	15.4	-1	-1	-1
1/17/2019	6:35:23 PM	13	1611	18	18	18	18	22	22	22	22	20	21	21	21	25.7	37.2	15.4	-1	-1	-1
1/17/2019	6:35:23 PM	216	1612	17	18	18	18	22	22	22	21	20	20	21	20	25.7	37.2	15.4	-1	-1	-1
1/17/2019	6:35:23 PM	403	1613	18	18	18	18	22	22	22	22	20	21	21	21	25.7	37.2	15.4	-1	-1	-1
1/17/2019	6:35:23 PM	607	1614	18	18	18	18	22	22	22	21	21	21	21	21	25.7	37.2	15.4	-1	-1	-1
1/17/2019	6:35:23 PM	810	1615	17	18	17	18	22	22	22	22	21	21	21	21	25.7	37.2	15.4	-1	-1	-1
1/17/2019	6:35:24 PM	13	1616	18	18	18	18	22	22	22	22	20	21	20	21	25.7	37.2	15.4	-1	-1	-1
1/17/2019	6:35:24 PM	216	1617	17	18	18	18	22	22	22	22	20	21	21	20	25.7	37.2	15.4	-1	-1	-1
1/17/2019	6:35:24 PM	403	1618	18	18	18	18	22	22	22	22	20	21	21	21	25.7	37.2	15.4	-1	-1	-1
1/17/2019	6:35:24 PM	607	1619	17	18	18	18	22	22	22	21	21	21	21	21	25.7	37.2	15.4	-1	-1	-1
1/17/2019	6:35:24 PM	810	1620	18	18	18	18	22	22	22	22	20	21	20	21	25.7	37.2	15.4	-1	-1	-1
1/17/2019	6:35:25 PM	13	1621	17	18	18	18	22	22	22	22	21	21	21	21	25.7	37.2	15.4	-1	-1	-1
1/17/2019	6:35:25 PM	216	1622	17	18	17	18	22	22	22	22	20	21	20	21	25.7	37.2	15.4	-1	-1	-1
1/17/2019	6:35:25 PM	403	1623	17	18	18	18	22	22	22	22	21	21	21	21	25.7	37.2	15.4	-1	-1	-1
1/17/2019	6:35:25 PM	607	1624	17	18	18	18	22	22	22	22	20	21	20	21	25.7	37.2	15.4	-1	-1	-1
1/17/2019	6:35:25 PM	804	1625	17	18	18	18	22	22	22	22	21	21	21	21	25.7	37.2	15.4	-1	-1	-1
1/17/2019	6:35:26 PM	7	1626	18	18	18	18	22	22	22	22	20	21	20	21	25.7	37.2	15.4	-1	-1	-1
1/17/2019	6:35:26 PM	211	1627	18	18	18	18	22	22	22	21	20	20	21	20	25.7	37.2	15.4	-1	-1	-1
1/17/2019	6:35:26 PM	414	1628	17	18	17	18	22	22	21	22	20	21	21	21	25.7	37.2	15.4	-1	-1	-1
1/17/2019	6:35:26 PM	601	1629	17	18	18	18	22	22	22	21	21	21	21	21	25.7	37.2	15.4	-1	-1	-1
1/17/2019	6:35:26 PM	804	1630	18	18	17	18	22	22	22	22	21	21	21	21	25.7	37.2	15.4	-1	-1	-1
1/17/2019	6:35:27 PM	7	1631	18	18	18	18	22	22	22	22	20	21	21	21	25.7	37.2	15.4	-1	-1	-1
1/17/2019	6:35:27 PM	211	1632	17	18	18	18	22	22	22	22	21	21	21	21	25.7	37.2	15.4	-1	-1	-1
1/17/2019	6:35:27 PM	414	1633	18	18	18	18	22	22	22	22	20	21	20	21	25.7	37.2	15.4	-1	-1	-1
1/17/2019	6:35:27 PM	601	1634	17	18	18	18	22	22	22	22	21	21	21	20	25.7	37.2	15.4	-1	-1	-1
1/17/2019	6:35:27 PM	804	1635	18	18	18	18	22	22	22	22	20	21	20	21	25.7	37.2	15.4	-1	-1	-1
1/17/2019	6:35:28 PM	7	1636	18	18	18	18	22	22	22	22	21	21	21	21	25.7	37.2	15.4	-1	-1	-1
1/17/2019	6:35:28 PM	211	1637	17	18	18	18	22	22	22	22	20	21	21	21	25.7	37.2	15.4	-1	-1	-1
1/17/2019	6:35:28 PM	414	1638	18	18	18	18	22	22	22	22	20	21	20	21	25.7	37.2	15.4	-1	-1	-1
1/17/2019	6:35:28 PM	601	1639	17	18	17	18	22	22	22	22	20	21	21	21	25.7	37.2	15.4	-1	-1	-1
1/17/2019	6:35:28 PM	804	1640	18	18	18	18	22	22	22	22	21	21	21	21	25.7	37.2	15.4	-1	-1	-1
1/17/2019	6:35:29 PM	7	1641	18	18	18	18	22	22	22	22	21	21	21	21	25.7	37.2	15.4	-1	-1	-1
1/17/2019	6:35:29 PM	211	1642	17	18	17	18	22	22	22	22	20	21	21	21	25.7	37.2	15.4	-1	-1	-1
1/17/2019	6:35:29 PM	414	1643	18	18	18	18	22	22	22	22	20	21	20	21	25.7	37.2	15.4	-1	-1	-1
1/17/2019	6:35:29 PM	601	1644	17	18	18	18	22	22	22	22	20	21	21	20	25.7	37.2	15.4	-1	-1	-1
1/17/2019	6:35:29 PM	804	1645	18	18	18	18	22	22	22	22	20	21	20	21	25.7	37.2	15.4	-1	-1	-1
1/17/2019	6:35:30 PM	7	1646	18	18	18	18	22	22	22	22	21	21	21	21	25.7	37.2	15.4	-1	-1	-1
1/17/2019	6:35:30 PM	211	1647	17	18	18	18	22	22	22	21	21	21	21	21	25.7	37.2	15.4	-1	-1	-1
1/17/2019	6:35:30 PM	414	1648	17	18	18	18	22	22	22	22	20	21	21	21	25.7	37.2	15.4	-1	-1	-1
1/17/2019	6:35:30 PM	601	1649	17	18	18	18	22	22	22	22	20	21	21	21	25.7	37.2	15.4	-1	-1	-1
1/17/2019	6:35:30 PM	804	1650	18	18	18	18	22	22	22	22	20	21	20	21	25.7	37.2	15.4	-1	-1	-1
1/17/2019	6:35:31 PM	7	1651	18	18	18	18	22	22	22	22	21	21	21	21	25.7	37.2	15.4	-1	-1	-1
1/17/2019	6:35:31 PM	211	1652	17	18	17	18	21	22	22	21	20	21	21	21	25.7	37.1	15.9	-1	-1	-1
1/17/2019	6:35:31 PM	414	1653	18	18	18	18	22	22	22	22	20	21	21	21	25.7	37.1	15.9	-1	-1	-1
1/17/2019	6:35:31 PM	601	1654	17	18	17	18	22	22	22	22	21	21	21	21	25.7	37.1	15.9	-1	-1	-1
1/17/2019	6:35:31 PM	804	1655	18	18	18	18	22	22	22	22	20	21	20	21	25.7	37.1	15.9	-1	-1	-1
1/17/2019	6:35:32 PM	7	1656	18	18	18	18	22	22	22	22	21	21	21	21	25.7	37.1	15.9	-1	-1	-1
1/17/2019	6:35:32 PM	211	1657	17	18	17	18	21	22	22	22	20	21	21	20	25.7	37.1	15.9	-1	-1	-1
1/17/2019	6:35:32 PM	414	1658	18	18	18	18	22	22	22	22	20	21	20	21	25.7	37.1	15.9	-1	-1	-1
1/17/2019	6:35:32 PM	601	1659	17	18	18	18	22	22	22	22	20	21	21	21	25.7	37.1	15.9	-1	-1	-1
1/17/2019	6:35:32 PM	804	1660	18	18	18	18	22	22	22	22	20	21	20	21	25.7	37.1	15.9	-1	-1	-1
1/17/2019	6:35:33 PM	7	1661	18	18	18	18	22	22	22	22	21	21	21	21	25.7	37.1	15.9	-1	-1	-1
1/17/2019	6:35:33 PM	211	1662	17	18	17	18	22	22	22	21	20	20	21	20	25.7	37.1	15.9	-1	-1	-1
1/17/2019	6:35:33 PM	414	1663	17	18	18	18	22	22	22	22	20	21	20	21	25.7	37.1	15.9	-1	-1	-1
1/17/2019	6:35:33 PM	601	1664	18	18	18	18	22	21	22	21	20	21	21	21	25.7	37.1	15.9	-1	-1	-1
1/17/2019	6:35:33 PM	804	1665	18	18	18	18	22	22	21	22	20	21	21	21	25.7	37.1	15.9	-1	-1	-1
1/17/2019	6:35:34 PM	7	1666	18	18	18	18	22	22	22	22	21	21	20	21	25.7	37.1	15.9	-1	-1	-1
1/17/2019	6:35:34 PM	211	1667	17	18	17	18	22	22	22	21	21	20	21	21	25.7	37.1	15.9	-1	-1	-1
1/17/2019	6:35:34 PM	414	1668	17	18	18	18	22	22	22	22	20	21	20	21	25.7	37.1	15.9	-1	-1	-1
1/17/2019	6:35:34 PM	601	1669	18	18	18	18	22	22	22	21	20	21	21	21	25.7	37.1	15.9	-1	-1	-1
1/17/2019	6:35:34 PM	804	1670	17	18	17	18	21	22	22	22	20	21	21	21	25.7	37.1	15.9	-1	-1	-1
1/17/2019	6:35:35 PM	7	1671	18	18	18	18	22	22	22	22	20	21	20	21	25.7	37.1	15.9	-1	-1	-1
1/17/2019	6:35:35 PM	211	1672	18	18	18	18	22	22	22	22	20	20	20	21	25.7	37.1	15.9	-1	-1	-1
1/17/2019	6:35:35 PM	414	1673	17	18	18	18	22	22	22	22	21	21	21	21	25.7	37.1	15.9	-1	-1	-1
1/17/2019	6:35:35 PM	601	1674	17	18	18	18	22	22	22	22	20	21	21	21	25.7	37.1	15.9	-1	-1	-1
1/17/2019	6:35:35 PM	804	1675	17	18	18	18	22	22	22	22	21	20	21	20	25.7	37.1	15.9	-1	-1	-1
1/17/2019	6:35:36 PM	7	1676	17	18	18	18	22	22	22	22	21	21	21	21	25.7	37.1	15.9	-1	-1	-1
1/17/2019	6:35:36 PM	211	1677	18	17	18	18	22	22	22	22	20	21	20	21	25.7	37.1	15.9	-1	-1	-1
1/17/2019	6:35:36 PM	414	1678	18	18	18	18	22	22	22	22	21	21	20	21	25.7	37.1	15.9	-1	-1	-1
1/17/2019	6:35:36 PM	601	1679	17	18	17	18	21	22	22	22	20	21	21	21	25.7	37.1	15.9	-1	-1	-1
1/17/2019	6:35:36 PM	804	1680	18	18	18	18	22	22	22	22	20	21	21	21	25.7	37.1	15.9	-1	-1	-1
1/17/2019	6:35:37 PM	7	1681	18	18	18	18	22	22	22	22	20	21	21	21	25.7	37.1	15.9	-1	-1	-1
1/17/2019	6:35:37 PM	211	1682	18	18	18	18	22	22	22	21	20	20	21	21	25.7	37.1	15.9	-1	-1	-1
1/17/2019	6:35:37 PM	414	1683	18	18	18	18	22	22	22	22	20	21	21	21	25.7	37.1	15.9	-1	-1	-1
1/17/2019	6:35:37 PM	601	1684	17	18	18	18	22	22	22	22	20	21	21	20	25.7	37.1	15.9	-1	-1	-1
1/17/2019	6:35:37 PM	804	1685	18	18	18	18	22	22	22	22	20	21	21	21	25.7	37.1	15.9	-1	-1	-1
1/17/2019	6:35:38 PM	7	1686	17	18	17	18	22	22	22	22	21	21	21	21	25.7	37.1	15.9	-1	-1	-1
1/17/2019	6:35:38 PM	211	1687	18	18	18	18	22	22	22	22	20	21	20	21	25.7	37.1	15.9	-1	-1	-1
1/17/2019	6:35:38 PM	414	1688	17	18	18	18	22	22	22	22	21	21	21	21	25.7	37.1	15.9	-1	-1	-1
1/17/2019	6:35:38 PM	601	1689	18	18	18	18	22	22	22	21	21	21	21	21	25.7	37.1	15.9	-1	-1	-1
1/17/2019	6:35:38 PM	804	1690	18	18	18	18	21	22	22	22	21	21	21	21	25.7	37.1	15.9	-1	-1	-1
1/17/2019	6:35:39 PM	7	1691	18	18	18	18	22	22	22	22	21	21	21	21	25.7	37.1	15.9	-1	-1	-1
1/17/2019	6:35:39 PM	211	1692	17	18	18	18	21	22	22	22	20	21	21	21	25.7	37.1	15.9	-1	-1	-1
1/17/2019	6:35:39 PM	414	1693	18	18	18	18	22	22	22	22	20	21	21	21	25.7	37.1	15.9	-1	-1	-1
1/17/2019	6:35:39 PM	601	1694	18	18	18	18	21	22	22	22	20	21	21	21	25.7	37.0	10.8	-1	-1	-1
1/17/2019	6:35:39 PM	804	1695	18	18	18	18	22	22	22	22	20	21	21	21	25.7	37.0	10.8	-1	-1	-1
1/17/2019	6:35:40 PM	7	1696	17	18	17	18	22	22	22	22	20	21	21	21	25.7	37.0	10.8	-1	-1	-1
1/17/2019	6:35:40 PM	211	1697	18	18	18	18	22	22	22	22	20	21	21	21	25.7	37.0	10.8	-1	-1	-1
1/17/2019	6:35:40 PM	414	1698	17	18	17	18	21	22	22	22	20	21	21	21	25.7	37.0	10.8	-1	-1	-1
1/17/2019	6:35:40 PM	601	1699	18	18	18	18	22	22	22	21	20	21	21	21	25.7	37.0	10.8	-1	-1	-1
1/17/2019	6:35:40 PM	804	1700	17	18	18	18	21	22	22	22	21	21	21	21	25.7	37.0	10.8	-1	-1	-1
1/17/2019	6:35:41 PM	7	1701	18	18	18	18	22	22	22	22	20	21	20	21	25.7	37.0	10.8	-1	-1	-1
1/17/2019	6:35:41 PM	211	1702	17	18	17	18	21	22	22	22	20	21	21	20	25.7	37.0	10.8	-1	-1	-1
1/17/2019	6:35:41 PM	414	1703	18	18	18	18	22	22	22	22	20	21	20	21	25.7	37.0	10.8	-1	-1	-1
1/17/2019	6:35:41 PM	601	1704	17	18	17	18	22	22	22	22	20	21	21	21	25.7	37.0	10.8	-1	-1	-1
1/17/2019	6:35:41 PM	804	1705	18	18	18	18	22	22	22	22	21	21	21	21	25.7	37.0	10.8	-1	-1	-1
1/17/2019	6:35:42 PM	7	1706	18	18	17	18	22	22	22	22	21	21	21	21	25.7	37.0	10.8	-1	-1	-1
1/17/2019	6:35:42 PM	211	1707	18	17	18	18	22	22	22	22	20	21	20	21	25.7	37.0	10.8	-1	-1	-1
1/17/2019	6:35:42 PM	414	1708	17	18	18	18	22	22	22	22	21	21	21	20	25.7	37.0	10.8	-1	-1	-1
1/17/2019	6:35:42 PM	601	1709	18	18	18	18	22	22	22	22	20	21	20	21	25.7	37.0	10.8	-1	-1	-1
1/17/2019	6:35:42 PM	804	1710	18	18	18	18	22	22	22	22	21	21	21	21	25.7	37.0	10.8	-1	-1	-1
1/17/2019	6:35:43 PM	7	1711	17	18	18	18	21	22	22	22	20	21	21	21	25.7	37.0	10.8	-1	-1	-1
1/17/2019	6:35:43 PM	211	1712	18	18	18	18	22	22	22	22	20	21	20	21	25.7	37.0	10.8	-1	-1	-1
1/17/2019	6:35:43 PM	414	1713	17	18	18	18	22	22	22	22	20	21	21	21	25.7	37.0	10.8	-1	-1	-1
1/17/2019	6:35:43 PM	601	1714	18	18	18	18	22	22	22	22	21	20	21	21	25.7	37.0	10.8	-1	-1	-1
1/17/2019	6:35:43 PM	804	1715	18	18	18	18	22	22	22	22	20	21	21	21	25.7	37.0	10.8	-1	-1	-1
1/17/2019	6:35:44 PM	7	1716	18	18	18	18	22	22	22	21	21	21	21	21	25.7	37.0	10.8	-1	-1	-1
1/17/2019	6:35:44 PM	211	1717	17	18	17	18	22	22	22	22	20	20	21	21	25.7	37.0	10.8	-1	-1	-1
1/17/2019	6:35:44 PM	414	1718	18	18	18	18	22	22	22	22	20	21	21	21	25.7	37.0	10.8	-1	-1	-1
1/17/2019	6:35:44 PM	601	1719	17	18	18	18	22	22	22	22	20	21	21	21	25.7	37.0	10.8	-1	-1	-1
1/17/2019	6:35:44 PM	804	1720	18	18	18	18	22	22	22	22	20	21	21	21	25.7	37.0	10.8	-1	-1	-1
1/17/2019	6:35:45 PM	7	1721	17	18	18	18	22	22	22	22	21	21	21	21	25.7	37.0	10.8	-1	-1	-1
1/17/2019	6:35:45 PM	211	1722	18	18	18	18	22	22	22	22	20	21	20	21	25.7	37.0	10.8	-1	-1	-1
1/17/2019	6:35:45 PM	414	1723	17	18	18	18	22	22	22	22	21	21	21	21	25.7	37.0	10.8	-1	-1	-1
1/17/2019	6:35:45 PM	601	1724	18	18	18	18	22	22	22	22	20	21	21	21	25.7	37.0	10.8	-1	-1	-1
1/17/2019	6:35:45 PM	804	1725	17	18	18	18	22	22	22	22	21	21	21	21	25.7	37.0	10.8	-1	-1	-1
1/17/2019	6:35:46 PM	7	1726	18	18	18	18	22	22	22	22	20	21	20	21	25.7	37.0	10.8	-1	-1	-1
1/17/2019	6:35:46 PM	211	1727	18	17	18	18	22	22	22	22	20	20	21	21	25.7	37.0	10.8	-1	-1	-1
1/17/2019	6:35:46 PM	414	1728	17	18	18	18	22	22	22	22	21	21	21	21	25.7	37.0	10.8	-1	-1	-1
1/17/2019	6:35:46 PM	601	1729	18	18	18	18	22	21	22	21	21	21	21	21	25.7	37.0	10.8	-1	-1	-1
1/17/2019	6:35:46 PM	804	1730	18	18	18	18	21	22	22	22	21	21	21	21	25.7	37.0	10.8	-1	-1	-1
1/17/2019	6:35:47 PM	7	1731	18	18	18	18	22	22	22	22	21	21	21	21	25.7	37.0	10.8	-1	-1	-1
1/17/2019	6:35:47 PM	211	1732	17	18	17	18	22	22	22	22	21	20	21	20	25.7	37.0	10.8	-1	-1	-1
1/17/2019	6:35:47 PM	414	1733	18	18	18	18	22	22	22	22	20	21	20	21	25.7	37.0	10.8	-1	-1	-1
1/17/2019	6:35:47 PM	601	1734	17	18	18	18	22	22	22	22	20	21	21	21	25.7	37.0	10.8	-1	-1	-1
1/17/2019	6:35:47 PM	804	1735	18	18	18	18	22	22	22	22	20	21	21	21	25.7	37.0	10.8	-1	-1	-1
1/17/2019	6:35:48 PM	7	1736	18	18	18	18	22	22	22	22	21	21	21	21	25.7	36.9	13.2	-1	-1	-1
1/17/2019	6:35:48 PM	211	1737	17	18	18	18	21	22	22	22	20	21	21	21	25.7	36.9	13.2	-1	-1	-1
1/17/2019	6:35:48 PM	414	1738	18	18	18	18	22	22	22	22	20	21	20	21	25.7	36.9	13.2	-1	-1	-1
1/17/2019	6:35:48 PM	601	1739	17	18	18	18	22	22	22	22	20	21	21	21	25.7	36.9	13.2	-1	-1	-1
1/17/2019	6:35:48 PM	804	1740	18	18	18	18	22	22	22	22	20	21	20	21	25.7	36.9	13.2	-1	-1	-1
1/17/2019	6:35:49 PM	7	1741	18	18	18	18	22	22	22	22	21	21	21	21	25.7	36.9	13.2	-1	-1	-1
1/17/2019	6:35:49 PM	211	1742	17	18	17	18	22	22	22	21	20	20	21	20	25.7	36.9	13.2	-1	-1	-1
1/17/2019	6:35:49 PM	414	1743	17	18	18	18	21	22	22	22	20	21	20	21	25.7	36.9	13.2	-1	-1	-1
1/17/2019	6:35:49 PM	601	1744	17	18	18	18	22	22	22	22	20	20	21	21	25.7	36.9	13.2	-1	-1	-1
1/17/2019	6:35:49 PM	804	1745	18	18	18	18	21	22	22	22	20	21	21	21	25.7	36.9	13.2	-1	-1	-1
1/17/2019	6:35:50 PM	7	1746	17	18	18	18	22	22	22	22	20	21	21	21	25.7	36.9	13.2	-1	-1	-1
1/17/2019	6:35:50 PM	211	1747	17	18	18	18	21	22	22	22	20	21	20	21	25.7	36.9	13.2	-1	-1	-1
1/17/2019	6:35:50 PM	414	1748	18	18	18	18	22	22	22	22	21	21	21	21	25.7	36.9	13.2	-1	-1	-1
1/17/2019	6:35:50 PM	601	1749	18	18	18	18	22	22	21	22	20	21	20	21	25.7	36.9	13.2	-1	-1	-1
1/17/2019	6:35:50 PM	804	1750	18	18	18	18	22	22	22	22	21	21	21	21	25.7	36.9	13.2	-1	-1	-1
1/17/2019	6:35:51 PM	7	1751	18	18	18	18	22	22	22	22	20	21	20	21	25.7	36.9	13.2	-1	-1	-1
1/17/2019	6:35:51 PM	211	1752	18	18	18	18	22	22	22	22	20	21	20	20	25.7	36.9	13.2	-1	-1	-1
1/17/2019	6:35:51 PM	414	1753	17	18	18	18	22	22	22	22	20	21	21	21	25.7	36.9	13.2	-1	-1	-1
1/17/2019	6:35:51 PM	601	1754	18	18	18	18	22	22	22	22	21	21	21	21	25.7	36.9	13.2	-1	-1	-1
1/17/2019	6:35:51 PM	804	1755	17	18	18	18	21	22	22	22	20	21	21	21	25.7	36.9	13.2	-1	-1	-1
1/17/2019	6:35:52 PM	7	1756	18	18	18	18	22	22	22	22	21	21	21	21	25.7	36.9	13.2	-1	-1	-1
1/17/2019	6:35:52 PM	211	1757	17	18	17	18	21	22	22	21	20	21	21	21	25.7	36.9	13.2	-1	-1	-1
1/17/2019	6:35:52 PM	414	1758	18	18	18	18	22	22	22	22	20	21	20	21	25.7	36.9	13.2	-1	-1	-1
1/17/2019	6:35:52 PM	601	1759	17	18	18	18	22	22	22	22	20	21	21	21	25.7	36.9	13.2	-1	-1	-1
1/17/2019	6:35:52 PM	804	1760	18	18	18	18	22	22	22	22	20	21	20	21	25.7	36.9	13.2	-1	-1	-1
1/17/2019	6:35:53 PM	7	1761	18	18	18	18	22	22	22	22	21	21	21	21	25.7	36.9	13.2	-1	-1	-1
1/17/2019	6:35:53 PM	211	1762	18	18	17	18	21	22	22	22	20	21	20	21	25.7	36.9	13.2	-1	-1	-1
1/17/2019	6:35:53 PM	414	1763	18	18	18	18	22	22	22	21	21	21	20	21	25.7	36.9	13.2	-1	-1	-1
1/17/2019	6:35:53 PM	601	1764	17	18	18	18	22	22	22	22	20	21	21	21	25.7	36.9	13.2	-1	-1	-1
1/17/2019	6:35:53 PM	804	1765	18	18	18	18	22	22	22	22	21	21	21	21	25.7	36.9	13.2	-1	-1	-1
1/17/2019	6:35:54 PM	7	1766	17	18	17	18	21	22	22	22	21	21	21	21	25.7	36.9	13.2	-1	-1	-1
1/17/2019	6:35:54 PM	211	1767	17	18	18	18	21	22	22	22	20	21	20	21	25.7	36.9	13.2	-1	-1	-1
1/17/2019	6:35:54 PM	414	1768	17	18	18	18	22	22	22	22	21	21	21	21	25.7	36.9	13.2	-1	-1	-1
1/17/2019	6:35:54 PM	601	1769	18	18	18	18	21	22	22	22	20	21	20	21	25.7	36.9	13.2	-1	-1	-1
1/17/2019	6:35:54 PM	804	1770	18	18	18	18	22	22	22	21	21	21	21	21	25.7	36.9	13.2	-1	-1	-1
1/17/2019	6:35:55 PM	7	1771	17	18	17	18	22	22	22	22	20	21	21	21	25.7	36.9	13.2	-1	-1	-1
1/17/2019	6:35:55 PM	211	1772	18	17	18	18	22	22	22	22	20	21	20	21	25.7	36.9	13.2	-1	-1	-1
1/17/2019	6:35:55 PM	414	1773	17	18	18	18	22	22	22	22	21	20	21	21	25.7	36.9	13.2	-1	-1	-1
1/17/2019	6:35:55 PM	601	1774	18	18	18	18	22	22	22	22	20	21	21	21	25.7	36.9	13.2	-1	-1	-1
1/17/2019	6:35:55 PM	804	1775	18	18	18	18	22	22	22	22	21	21	21	21	25.7	36.9	13.2	-1	-1	-1
1/17/2019	6:35:56 PM	7	1776	17	18	18	18	22	22	22	22	21	21	21	21	25.7	36.9	13.2	-1	-1	-1
1/17/2019	6:35:56 PM	211	1777	18	18	18	18	21	22	22	22	20	21	21	21	25.7	36.9	13.2	-1	-1	-1
1/17/2019	6:35:56 PM	414	1778	17	18	18	18	22	22	22	21	20	20	21	21	25.7	36.9	11.1	-1	-1	-1
1/17/2019	6:35:56 PM	601	1779	18	18	18	18	22	22	22	22	20	21	20	21	25.7	36.9	11.1	-1	-1	-1
1/17/2019	6:35:56 PM	804	1780	17	18	18	18	22	22	22	22	21	21	21	21	25.7	36.9	11.1	-1	-1	-1
1/17/2019	6:35:57 PM	7	1781	18	18	18	18	22	22	22	22	20	21	20	21	25.7	36.9	11.1	-1	-1	-1
1/17/2019	6:35:57 PM	211	1782	18	18	18	18	22	22	22	21	20	21	21	21	25.7	36.9	11.1	-1	-1	-1
1/17/2019	6:35:57 PM	414	1783	17	18	17	18	22	22	22	22	20	21	21	20	25.7	36.9	11.1	-1	-1	-1
1/17/2019	6:35:57 PM	601	1784	18	18	18	18	22	21	22	22	20	20	21	21	25.7	36.9	11.1	-1	-1	-1
1/17/2019	6:35:57 PM	804	1785	17	18	18	18	22	22	22	22	21	21	21	21	25.7	36.9	11.1	-1	-1	-1
1/17/2019	6:35:58 PM	7	1786	18	18	18	18	22	22	22	22	20	21	20	21	25.7	36.9	11.1	-1	-1	-1
1/17/2019	6:35:58 PM	211	1787	18	17	18	18	22	22	22	22	20	21	20	21	25.7	36.9	11.1	-1	-1	-1
1/17/2019	6:35:58 PM	414	1788	17	18	17	18	22	22	22	22	20	21	21	21	25.7	36.9	11.1	-1	-1	-1
1/17/2019	6:35:58 PM	601	1789	18	18	18	18	22	22	22	21	20	21	20	21	25.7	36.9	11.1	-1	-1	-1
1/17/2019	6:35:58 PM	804	1790	18	18	18	18	22	22	22	21	21	20	21	21	25.7	36.9	11.1	-1	-1	-1
1/17/2019	6:35:59 PM	7	1791	18	18	18	18	21	22	22	22	20	21	21	21	25.7	36.9	11.1	-1	-1	-1
1/17/2019	6:35:59 PM	211	1792	18	18	18	18	22	22	22	22	20	21	21	21	25.7	36.9	11.1	-1	-1	-1
1/17/2019	6:35:59 PM	414	1793	17	18	18	18	22	22	22	22	21	21	21	21	25.7	36.9	11.1	-1	-1	-1
1/17/2019	6:35:59 PM	601	1794	18	18	18	18	22	22	22	22	20	21	20	21	25.7	36.9	11.1	-1	-1	-1
1/17/2019	6:35:59 PM	804	1795	18	18	18	18	22	22	22	22	21	21	21	21	25.7	36.9	11.1	-1	-1	-1
1/17/2019	6:36:00 PM	7	1796	17	18	17	18	21	22	21	22	20	21	21	20	25.7	36.9	11.1	-1	-1	-1
1/17/2019	6:36:00 PM	211	1797	18	18	18	18	22	22	22	22	20	21	21	21	25.7	36.9	11.1	-1	-1	-1
1/17/2019	6:36:00 PM	414	1798	17	18	18	18	22	22	22	22	21	21	21	21	25.7	36.9	11.1	-1	-1	-1
1/17/2019	6:36:00 PM	601	1799	17	17	18	18	22	22	22	22	20	21	21	21	25.7	36.9	11.1	-1	-1	-1
1/17/2019	6:36:00 PM	804	1800	18	18	18	18	22	22	22	22	20	21	21	21	25.7	36.9	11.1	-1	-1	-1
1/17/2019	6:36:01 PM	7	1801	17	18	18	18	22	22	22	22	21	21	21	21	25.7	36.9	11.1	-1	-1	-1
1/17/2019	6:36:01 PM	211	1802	17	18	18	18	22	22	22	22	20	21	20	21	25.7	36.9	11.1	-1	-1	-1
1/17/2019	6:36:01 PM	414	1803	18	18	18	18	22	22	22	22	20	21	20	21	25.7	36.9	11.1	-1	-1	-1
1/17/2019	6:36:01 PM	601	1804	17	18	18	18	21	22	22	21	20	20	21	20	25.7	36.9	11.1	-1	-1	-1
1/17/2019	6:36:01 PM	804	1805	18	18	18	18	22	22	22	22	20	21	21	21	25.7	36.9	11.1	-1	-1	-1
1/17/2019	6:36:02 PM	7	1806	18	18	18	18	22	22	22	22	21	21	21	21	25.7	36.9	11.1	-1	-1	-1
1/17/2019	6:36:02 PM	211	1807	18	18	18	18	22	22	22	22	21	21	21	20	25.7	36.9	11.1	-1	-1	-1
1/17/2019	6:36:02 PM	414	1808	18	18	18	18	21	22	22	22	20	21	20	21	25.7	36.9	11.1	-1	-1	-1
1/17/2019	6:36:02 PM	601	1809	17	18	18	18	22	22	22	22	20	21	21	20	25.7	36.9	11.1	-1	-1	-1
1/17/2019	6:36:02 PM	804	1810	18	18	18	18	22	22	22	22	20	21	21	21	25.7	36.9	11.1	-1	-1	-1
1/17/2019	6:36:03 PM	7	1811	17	18	18	18	22	22	22	21	21	21	21	20	25.7	36.9	11.1	-1	-1	-1
1/17/2019	6:36:03 PM	211	1812	17	18	18	18	22	22	22	22	20	21	20	21	25.7	36.9	11.1	-1	-1	-1
1/17/2019	6:36:03 PM	414	1813	17	18	18	18	22	22	22	21	21	21	21	21	25.7	36.9	11.1	-1	-1	-1
1/17/2019	6:36:03 PM	601	1814	18	18	18	18	22	22	22	22	20	21	20	21	25.7	36.9	11.1	-1	-1	-1
1/17/2019	6:36:03 PM	804	1815	18	18	18	18	22	22	22	21	21	21	21	21	25.7	36.9	11.1	-1	-1	-1
1/17/2019	6:36:04 PM	7	1816	17	18	18	18	22	22	22	22	20	21	21	21	25.7	36.9	11.1	-1	-1	-1
1/17/2019	6:36:04 PM	211	1817	18	18	18	18	22	22	22	21	20	21	21	21	25.7	36.9	11.1	-1	-1	-1
1/17/2019	6:36:04 PM	414	1818	17	18	17	18	21	22	22	21	20	21	21	21	25.7	36.9	11.1	-1	-1	-1
1/17/2019	6:36:04 PM	601	1819	18	18	18	18	22	22	22	21	20	20	21	21	25.7	36.9	11.1	-1	-1	-1
1/17/2019	6:36:04 PM	804	1820	17	18	17	18	22	22	22	22	20	21	21	21	25.7	36.9	31.7	-1	-1	-1
1/17/2019	6:36:05 PM	7	1821	18	18	18	18	22	22	22	22	20	21	20	21	25.7	36.9	31.7	-1	-1	-1
1/17/2019	6:36:05 PM	211	1822	17	18	18	18	22	22	21	22	21	21	21	21	25.7	36.9	31.7	-1	-1	-1
1/17/2019	6:36:05 PM	414	1823	18	18	17	18	22	21	22	22	20	21	20	21	25.7	36.9	31.7	-1	-1	-1
1/17/2019	6:36:05 PM	601	1824	17	18	17	18	22	22	22	22	20	21	21	20	25.7	36.9	31.7	-1	-1	-1
1/17/2019	6:36:05 PM	804	1825	17	18	18	18	22	22	22	22	20	21	21	21	25.7	36.9	31.7	-1	-1	-1
1/17/2019	6:36:06 PM	7	1826	18	18	18	18	22	22	22	22	21	21	21	21	25.7	36.9	31.7	-1	-1	-1
1/17/2019	6:36:06 PM	211	1827	18	18	18	18	22	22	22	22	20	21	21	21	25.7	36.9	31.7	-1	-1	-1
1/17/2019	6:36:06 PM	414	1828	18	18	18	18	22	22	22	22	20	21	20	21	25.7	36.9	31.7	-1	-1	-1
1/17/2019	6:36:06 PM	601	1829	17	18	18	18	21	22	22	22	20	21	20	21	25.7	36.9	31.7	-1	-1	-1
1/17/2019	6:36:06 PM	804	1830	18	18	18	18	22	22	22	22	21	21	21	21	25.7	36.9	31.7	-1	-1	-1
1/17/2019	6:36:07 PM	7	1831	17	18	18	18	22	22	22	21	21	21	21	20	25.7	36.9	31.7	-1	-1	-1
1/17/2019	6:36:07 PM	211	1832	18	18	18	18	22	22	22	22	20	21	21	21	25.7	36.9	31.7	-1	-1	-1
1/17/2019	6:36:07 PM	414	1833	18	18	18	18	22	22	22	22	20	21	21	21	25.7	36.9	31.7	-1	-1	-1
1/17/2019	6:36:07 PM	601	1834	18	18	18	18	22	22	22	22	20	21	20	21	25.7	36.9	31.7	-1	-1	-1
1/17/2019	6:36:07 PM	804	1835	18	18	18	18	22	21	22	22	21	21	20	21	25.7	36.9	31.7	-1	-1	-1
1/17/2019	6:36:08 PM	7	1836	17	18	18	18	22	22	22	22	21	21	21	20	25.7	36.9	31.7	-1	-1	-1
1/17/2019	6:36:08 PM	211	1837	17	18	18	18	22	22	22	22	20	21	21	21	25.7	36.9	31.7	-1	-1	-1
1/17/2019	6:36:08 PM	414	1838	18	18	18	18	22	22	22	22	20	21	20	21	25.7	36.9	31.7	-1	-1	-1
1/17/2019	6:36:08 PM	601	1839	17	18	18	18	22	22	22	22	20	21	21	21	25.7	36.9	31.7	-1	-1	-1
1/17/2019	6:36:08 PM	804	1840	18	18	18	18	22	22	22	22	20	21	20	21	25.7	36.9	31.7	-1	-1	-1
1/17/2019	6:36:09 PM	7	1841	17	18	18	18	22	22	22	22	21	21	21	20	25.7	36.9	31.7	-1	-1	-1
1/17/2019	6:36:09 PM	211	1842	17	18	18	18	22	22	22	22	20	21	20	21	25.7	36.9	31.7	-1	-1	-1
1/17/2019	6:36:09 PM	414	1843	18	18	18	18	22	22	22	22	20	21	21	21	25.7	36.9	31.7	-1	-1	-1
1/17/2019	6:36:09 PM	601	1844	17	18	18	18	22	22	22	22	20	21	20	21	25.7	36.9	31.7	-1	-1	-1
1/17/2019	6:36:09 PM	804	1845	18	18	18	18	22	22	22	22	21	21	21	21	25.7	36.9	31.7	-1	-1	-1
1/17/2019	6:36:10 PM	7	1846	17	18	17	18	22	22	22	22	20	21	21	21	25.7	36.9	31.7	-1	-1	-1
1/17/2019	6:36:10 PM	211	1847	18	18	18	18	22	22	22	22	20	21	20	21	25.7	36.9	31.7	-1	-1	-1
1/17/2019	6:36:10 PM	414	1848	18	18	18	18	22	22	22	21	21	21	21	21	25.7	36.9	31.7	-1	-1	-1
1/17/2019	6:36:10 PM	601	1849	18	17	17	18	22	22	22	22	20	21	20	21	25.7	36.9	31.7	-1	-1	-1
1/17/2019	6:36:10 PM	804	1850	18	18	18	18	22	22	22	22	21	21	21	21	25.7	36.9	31.7	-1	-1	-1
1/17/2019	6:36:11 PM	7	1851	17	18	17	18	21	22	22	22	20	21	21	20	25.7	36.9	31.7	-1	-1	-1
1/17/2019	6:36:11 PM	211	1852	18	18	18	18	22	22	22	22	20	21	21	21	25.7	36.9	31.7	-1	-1	-1
1/17/2019	6:36:11 PM	414	1853	17	18	18	18	22	22	22	22	21	21	21	21	25.7	36.9	31.7	-1	-1	-1
1/17/2019	6:36:11 PM	601	1854	18	17	18	18	22	22	22	22	20	21	20	21	25.7	36.9	31.7	-1	-1	-1
1/17/2019	6:36:11 PM	804	1855	18	18	18	18	22	22	22	22	21	21	21	21	25.7	36.9	31.7	-1	-1	-1
1/17/2019	6:36:12 PM	7	1856	17	18	17	18	22	22	22	22	21	21	21	21	25.7	36.9	31.7	-1	-1	-1
1/17/2019	6:36:12 PM	211	1857	17	18	18	18	22	22	22	22	21	20	21	21	25.7	36.9	31.7	-1	-1	-1
1/17/2019	6:36:12 PM	414	1858	17	18	18	18	22	22	22	22	21	21	21	21	25.7	36.9	31.7	-1	-1	-1
1/17/2019	6:36:12 PM	601	1859	17	17	18	18	22	22	22	22	20	21	21	21	25.7	36.9	31.7	-1	-1	-1
1/17/2019	6:36:12 PM	804	1860	18	18	18	18	22	22	22	22	21	21	20	21	25.7	36.9	31.7	-1	-1	-1
1/17/2019	6:36:13 PM	7	1861	17	18	17	18	22	22	22	22	21	21	21	21	25.7	36.9	31.7	-1	-1	-1
1/17/2019	6:36:13 PM	211	1862	18	18	18	18	21	22	21	22	20	21	20	21	25.7	36.8	36.7	-1	-1	-1
1/17/2019	6:36:13 PM	414	1863	18	18	18	18	22	22	22	22	21	21	20	21	25.7	36.8	36.7	-1	-1	-1
1/17/2019	6:36:13 PM	601	1864	17	18	17	18	21	22	22	22	20	21	21	21	25.7	36.8	36.7	-1	-1	-1
1/17/2019	6:36:13 PM	804	1865	18	18	18	18	22	22	22	22	20	21	21	21	25.7	36.8	36.7	-1	-1	-1
1/17/2019	6:36:14 PM	7	1866	18	18	18	18	22	22	22	21	21	21	21	21	25.7	36.8	36.7	-1	-1	-1
1/17/2019	6:36:14 PM	211	1867	18	18	17	18	21	22	22	22	20	21	21	21	25.7	36.8	36.7	-1	-1	-1
1/17/2019	6:36:14 PM	414	1868	18	18	18	18	22	22	22	22	20	21	20	21	25.7	36.8	36.7	-1	-1	-1
1/17/2019	6:36:14 PM	601	1869	17	18	17	18	22	22	22	21	20	21	21	21	25.7	36.8	36.7	-1	-1	-1
1/17/2019	6:36:14 PM	804	1870	17	18	17	18	22	22	22	22	21	21	21	21	25.7	36.8	36.7	-1	-1	-1
1/17/2019	6:36:15 PM	7	1871	18	18	18	18	22	22	22	22	20	21	21	21	25.7	36.8	36.7	-1	-1	-1
1/17/2019	6:36:15 PM	211	1872	17	18	18	18	22	22	22	22	21	21	21	21	25.7	36.8	36.7	-1	-1	-1
1/17/2019	6:36:15 PM	414	1873	17	18	18	18	22	22	22	22	20	21	21	21	25.7	36.8	36.7	-1	-1	-1
1/17/2019	6:36:15 PM	601	1874	17	18	18	18	22	22	22	22	20	21	21	21	25.7	36.8	36.7	-1	-1	-1
1/17/2019	6:36:15 PM	804	1875	17	18	17	18	22	22	22	22	20	21	21	21	25.7	36.8	36.7	-1	-1	-1
1/17/2019	6:36:16 PM	7	1876	18	18	18	18	22	22	22	22	20	21	20	21	25.7	36.8	36.7	-1	-1	-1
1/17/2019	6:36:16 PM	211	1877	17	18	18	18	22	22	22	21	21	21	21	20	25.7	36.8	36.7	-1	-1	-1
1/17/2019	6:36:16 PM	414	1878	18	18	18	18	21	22	22	22	20	21	20	21	25.7	36.8	36.7	-1	-1	-1
1/17/2019	6:36:16 PM	601	1879	17	18	18	18	22	22	22	22	21	21	21	20	25.7	36.8	36.7	-1	-1	-1
1/17/2019	6:36:16 PM	804	1880	18	18	18	18	22	22	22	22	21	21	21	21	25.7	36.8	36.7	-1	-1	-1
1/17/2019	6:36:17 PM	7	1881	18	18	18	18	22	22	22	22	20	21	21	21	25.7	36.8	36.7	-1	-1	-1
1/17/2019	6:36:17 PM	215	1882	17	18	18	18	22	22	22	21	20	20	21	20	25.7	36.8	36.7	-1	-1	-1
1/17/2019	6:36:17 PM	403	1883	18	18	18	18	22	22	22	22	20	21	20	21	25.7	36.8	36.7	-1	-1	-1
1/17/2019	6:36:17 PM	606	1884	18	18	18	18	22	22	22	21	21	20	21	21	25.7	36.8	36.7	-1	-1	-1
1/17/2019	6:36:17 PM	809	1885	17	18	18	18	21	22	22	22	20	21	21	21	25.7	36.8	36.7	-1	-1	-1
1/17/2019	6:36:18 PM	12	1886	18	17	18	18	22	22	22	22	20	21	20	21	25.7	36.8	36.7	-1	-1	-1
1/17/2019	6:36:18 PM	215	1887	18	18	18	18	22	21	22	21	20	21	20	21	25.7	36.8	36.7	-1	-1	-1
1/17/2019	6:36:18 PM	403	1888	18	18	18	18	21	21	22	22	20	21	20	21	25.7	36.8	36.7	-1	-1	-1
1/17/2019	6:36:18 PM	606	1889	18	18	18	18	22	22	22	22	20	21	21	21	25.7	36.8	36.7	-1	-1	-1
1/17/2019	6:36:18 PM	809	1890	17	18	18	18	22	22	22	22	21	21	21	21	25.7	36.8	36.7	-1	-1	-1
1/17/2019	6:36:19 PM	12	1891	18	18	18	18	22	22	22	22	20	21	21	21	25.7	36.8	36.7	-1	-1	-1
1/17/2019	6:36:19 PM	215	1892	18	18	18	18	22	22	22	21	20	21	21	21	25.7	36.8	36.7	-1	-1	-1
1/17/2019	6:36:19 PM	403	1893	18	18	17	18	22	22	22	22	20	21	21	20	25.7	36.8	36.7	-1	-1	-1
1/17/2019	6:36:19 PM	606	1894	18	18	18	18	22	22	22	22	20	21	20	21	25.7	36.8	36.7	-1	-1	-1
1/17/2019	6:36:19 PM	809	1895	18	18	18	18	22	22	22	21	21	21	21	21	25.7	36.8	36.7	-1	-1	-1
1/17/2019	6:36:20 PM	12	1896	18	18	17	18	21	22	22	22	20	21	21	21	25.7	36.8	36.7	-1	-1	-1
1/17/2019	6:36:20 PM	215	1897	18	17	18	18	22	22	22	22	20	21	20	21	25.7	36.8	36.7	-1	-1	-1
1/17/2019	6:36:20 PM	403	1898	17	18	18	18	22	22	22	21	21	21	21	21	25.7	36.8	36.7	-1	-1	-1
1/17/2019	6:36:20 PM	606	1899	17	18	17	18	21	22	22	22	20	21	21	21	25.7	36.8	36.7	-1	-1	-1
1/17/2019	6:36:20 PM	809	1900	18	18	18	18	22	22	22	22	20	21	20	21	25.7	36.8	36.7	-1	-1	-1
1/17/2019	6:36:21 PM	12	1901	18	18	18	18	22	22	22	22	21	21	21	21	25.7	36.8	36.7	-1	-1	-1
1/17/2019	6:36:21 PM	215	1902	17	18	18	18	22	22	22	22	21	21	21	20	25.7	36.8	36.7	-1	-1	-1
1/17/2019	6:36:21 PM	403	1903	17	18	18	18	22	22	22	22	20	21	21	21	25.7	36.8	36.7	-1	-1	-1
1/17/2019	6:36:21 PM	606	1904	18	18	18	18	22	22	22	22	21	21	21	21	25.7	36.7	33.7	-1	-1	-1
1/17/2019	6:36:21 PM	809	1905	17	18	18	18	22	22	22	22	21	21	21	21	25.7	36.7	33.7	-1	-1	-1
1/17/2019	6:36:22 PM	12	1906	18	18	18	18	22	22	22	22	20	21	20	21	25.7	36.7	33.7	-1	-1	-1
1/17/2019	6:36:22 PM	215	1907	18	18	18	18	22	21	22	21	21	20	21	20	25.7	36.7	33.7	-1	-1	-1
1/17/2019	6:36:22 PM	403	1908	18	18	18	18	22	22	22	22	20	21	20	21	25.7	36.7	33.7	-1	-1	-1
1/17/2019	6:36:22 PM	606	1909	18	18	18	18	22	22	22	22	20	21	21	21	25.7	36.7	33.7	-1	-1	-1
1/17/2019	6:36:22 PM	809	1910	17	18	18	18	22	22	22	22	21	21	21	21	25.7	36.7	33.7	-1	-1	-1
1/17/2019	6:36:23 PM	12	1911	18	18	18	18	22	22	22	22	20	21	20	21	25.7	36.7	33.7	-1	-1	-1
1/17/2019	6:36:23 PM	215	1912	18	17	18	18	22	22	21	22	20	21	21	21	25.7	36.7	33.7	-1	-1	-1
1/17/2019	6:36:23 PM	403	1913	17	18	17	18	22	22	22	22	20	21	21	21	25.7	36.7	33.7	-1	-1	-1
1/17/2019	6:36:23 PM	606	1914	18	17	18	18	22	22	22	22	20	21	20	21	25.7	36.7	33.7	-1	-1	-1
1/17/2019	6:36:23 PM	809	1915	18	18	18	18	22	22	22	21	21	21	21	21	25.7	36.7	33.7	-1	-1	-1
1/17/2019	6:36:24 PM	12	1916	17	18	17	18	21	22	22	22	21	21	21	21	25.7	36.7	33.7	-1	-1	-1
1/17/2019	6:36:24 PM	215	1917	17	18	18	18	22	22	21	22	20	21	20	21	25.7	36.7	33.7	-1	-1	-1
1/17/2019	6:36:24 PM	403	1918	17	18	18	18	22	22	22	21	21	21	21	20	25.7	36.7	33.7	-1	-1	-1
1/17/2019	6:36:24 PM	606	1919	17	18	18	18	22	22	22	22	21	21	21	20	25.7	36.7	33.7	-1	-1	-1
1/17/2019	6:36:24 PM	809	1920	18	18	18	18	22	22	22	22	20	21	21	21	25.7	36.7	33.7	-1	-1	-1
1/17/2019	6:36:25 PM	12	1921	18	18	18	18	22	22	22	22	21	21	21	21	25.7	36.7	33.7	-1	-1	-1
1/17/2019	6:36:25 PM	215	1922	17	18	17	18	22	22	22	22	21	20	21	21	25.7	36.7	33.7	-1	-1	-1
1/17/2019	6:36:25 PM	403	1923	18	18	18	18	22	22	22	22	20	21	21	21	25.7	36.7	33.7	-1	-1	-1
1/17/2019	6:36:25 PM	606	1924	18	18	18	18	22	22	22	21	21	21	21	21	25.7	36.7	33.7	-1	-1	-1
1/17/2019	6:36:25 PM	809	1925	17	18	18	18	22	22	22	22	21	21	21	21	25.7	36.7	33.7	-1	-1	-1
1/17/2019	6:36:26 PM	12	1926	17	18	18	18	22	22	22	22	20	21	21	21	25.7	36.7	33.7	-1	-1	-1
1/17/2019	6:36:26 PM	215	1927	18	18	18	18	22	22	22	22	20	21	20	21	25.7	36.7	33.7	-1	-1	-1
1/17/2019	6:36:26 PM	403	1928	17	18	17	18	22	22	22	22	20	21	21	21	25.7	36.7	33.7	-1	-1	-1
1/17/2019	6:36:26 PM	606	1929	17	18	17	18	21	22	22	22	20	21	21	21	25.7	36.7	33.7	-1	-1	-1
1/17/2019	6:36:26 PM	809	1930	18	18	18	18	22	22	22	22	20	21	20	21	25.7	36.7	33.7	-1	-1	-1
1/17/2019	6:36:27 PM	12	1931	18	18	18	18	22	22	22	21	21	21	21	21	25.7	36.7	33.7	-1	-1	-1
1/17/2019	6:36:27 PM	215	1932	17	18	18	18	22	22	22	21	21	21	21	20	25.7	36.7	33.7	-1	-1	-1
1/17/2019	6:36:27 PM	403	1933	17	18	18	18	22	22	22	22	20	21	20	21	25.7	36.7	33.7	-1	-1	-1
1/17/2019	6:36:27 PM	606	1934	18	17	18	18	22	22	22	22	20	21	21	21	25.7	36.7	33.7	-1	-1	-1
1/17/2019	6:36:27 PM	809	1935	18	18	18	18	22	22	22	22	21	21	21	21	25.7	36.7	33.7	-1	-1	-1
1/17/2019	6:36:28 PM	6	1936	18	18	18	18	22	22	22	22	20	21	20	21	25.7	36.7	33.7	-1	-1	-1
1/17/2019	6:36:28 PM	209	1937	18	18	18	18	21	22	22	22	20	21	20	21	25.7	36.7	33.7	-1	-1	-1
1/17/2019	6:36:28 PM	412	1938	17	18	17	18	22	22	22	22	21	21	21	21	25.7	36.7	33.7	-1	-1	-1
1/17/2019	6:36:28 PM	615	1939	18	18	18	18	22	22	22	21	21	21	21	20	25.7	36.7	33.7	-1	-1	-1
1/17/2019	6:36:28 PM	803	1940	17	18	18	18	22	22	22	22	21	20	21	21	25.7	36.7	33.7	-1	-1	-1
1/17/2019	6:36:29 PM	6	1941	18	18	18	18	22	22	22	22	20	21	21	21	25.7	36.7	33.7	-1	-1	-1
1/17/2019	6:36:29 PM	209	1942	18	18	18	18	22	23	22	22	20	21	21	21	25.7	36.7	33.7	-1	-1	-1
1/17/2019	6:36:29 PM	412	1943	18	18	18	18	22	22	22	22	21	21	21	21	25.7	36.7	33.7	-1	-1	-1
1/17/2019	6:36:29 PM	615	1944	18	17	18	18	22	22	22	22	20	21	20	21	25.7	36.7	33.7	-1	-1	-1
1/17/2019	6:36:29 PM	803	1945	18	17	18	18	22	22	22	22	20	21	21	21	25.7	36.7	33.7	-1	-1	-1
1/17/2019	6:36:30 PM	6	1946	18	18	18	18	22	22	22	22	20	21	21	21	25.7	36.7	38.8	-1	-1	-1
1/17/2019	6:36:30 PM	209	1947	18	18	18	18	22	22	22	21	21	21	21	21	25.7	36.7	38.8	-1	-1	-1
1/17/2019	6:36:30 PM	412	1948	18	18	18	18	22	22	22	22	21	21	21	21	25.7	36.7	38.8	-1	-1	-1
1/17/2019	6:36:30 PM	615	1949	18	18	17	18	21	22	21	22	20	21	21	21	25.7	36.7	38.8	-1	-1	-1
1/17/2019	6:36:30 PM	803	1950	17	18	17	18	21	22	22	21	20	21	21	21	25.7	36.7	38.8	-1	-1	-1
1/17/2019	6:36:31 PM	6	1951	18	18	18	18	22	22	22	22	20	21	20	21	25.7	36.7	38.8	-1	-1	-1
1/17/2019	6:36:31 PM	209	1952	18	18	18	18	22	22	22	22	20	21	20	21	25.7	36.7	38.8	-1	-1	-1
1/17/2019	6:36:31 PM	412	1953	18	18	18	18	22	22	22	22	20	21	21	21	25.7	36.7	38.8	-1	-1	-1
1/17/2019	6:36:31 PM	615	1954	17	18	18	18	22	22	22	22	20	20	21	20	25.7	36.7	38.8	-1	-1	-1
1/17/2019	6:36:31 PM	803	1955	17	18	18	18	22	22	22	21	21	20	21	20	25.7	36.7	38.8	-1	-1	-1
1/17/2019	6:36:32 PM	6	1956	18	18	18	18	22	22	22	22	20	21	21	21	25.7	36.7	38.8	-1	-1	-1
1/17/2019	6:36:32 PM	209	1957	17	18	18	18	22	22	22	22	20	21	21	21	25.7	36.7	38.8	-1	-1	-1
1/17/2019	6:36:32 PM	412	1958	18	18	18	18	22	22	22	22	20	21	21	21	25.7	36.7	38.8	-1	-1	-1
1/17/2019	6:36:32 PM	615	1959	17	18	18	18	22	22	22	22	20	21	20	21	25.7	36.7	38.8	-1	-1	-1
1/17/2019	6:36:32 PM	803	1960	18	18	18	18	22	22	22	22	20	21	20	21	25.7	36.7	38.8	-1	-1	-1
1/17/2019	6:36:33 PM	6	1961	17	18	18	18	22	22	22	22	21	21	21	20	25.7	36.7	38.8	-1	-1	-1
1/17/2019	6:36:33 PM	209	1962	18	18	18	18	22	22	22	22	20	20	21	21	25.7	36.7	38.8	-1	-1	-1
1/17/2019	6:36:33 PM	412	1963	18	18	18	18	22	22	22	22	20	21	21	21	25.7	36.7	38.8	-1	-1	-1
1/17/2019	6:36:33 PM	615	1964	17	18	18	18	22	21	22	21	20	20	21	20	25.7	36.7	38.8	-1	-1	-1
1/17/2019	6:36:33 PM	803	1965	17	18	18	18	22	22	22	21	20	21	21	21	25.7	36.7	38.8	-1	-1	-1
1/17/2019	6:36:34 PM	6	1966	17	18	18	18	21	22	22	22	20	21	21	21	25.7	36.7	38.8	-1	-1	-1
1/17/2019	6:36:34 PM	209	1967	18	18	18	18	22	22	22	22	21	21	21	21	25.7	36.7	38.8	-1	-1	-1
1/17/2019	6:36:34 PM	412	1968	18	18	18	18	22	22	22	22	20	21	21	21	25.7	36.7	38.8	-1	-1	-1
1/17/2019	6:36:34 PM	615	1969	18	18	17	18	21	22	22	22	20	21	20	21	25.7	36.7	38.8	-1	-1	-1
1/17/2019	6:36:34 PM	803	1970	17	18	18	18	21	22	22	22	20	21	21	21	25.7	36.7	38.8	-1	-1	-1
1/17/2019	6:36:35 PM	6	1971	18	18	18	18	22	22	22	21	21	20	21	21	25.7	36.7	38.8	-1	-1	-1
1/17/2019	6:36:35 PM	209	1972	18	18	18	18	22	22	22	22	20	21	20	21	25.7	36.7	38.8	-1	-1	-1
1/17/2019	6:36:35 PM	412	1973	18	18	18	18	22	22	22	22	20	21	21	21	25.7	36.7	38.8	-1	-1	-1
1/17/2019	6:36:35 PM	615	1974	17	18	18	18	22	22	22	21	20	20	21	21	25.7	36.7	38.8	-1	-1	-1
1/17/2019	6:36:35 PM	803	1975	18	18	18	18	22	22	22	22	20	21	21	21	25.7	36.7	38.8	-1	-1	-1
1/17/2019	6:36:36 PM	6	1976	18	18	18	18	22	22	21	22	20	21	21	21	25.7	36.7	38.8	-1	-1	-1
1/17/2019	6:36:36 PM	209	1977	17	18	18	18	22	22	22	22	21	21	21	20	25.7	36.7	38.8	-1	-1	-1
1/17/2019	6:36:36 PM	412	1978	18	18	18	18	22	22	22	22	20	21	21	21	25.7	36.7	38.8	-1	-1	-1
1/17/2019	6:36:36 PM	615	1979	17	18	17	18	21	22	22	22	20	21	21	21	25.7	36.7	38.8	-1	-1	-1
1/17/2019	6:36:36 PM	803	1980	17	18	17	18	21	22	22	22	20	21	21	21	25.7	36.7	38.8	-1	-1	-1
1/17/2019	6:36:37 PM	6	1981	18	18	18	18	22	22	22	22	20	21	21	21	25.7	36.7	38.8	-1	-1	-1
1/17/2019	6:36:37 PM	209	1982	17	18	18	18	21	22	22	22	20	21	21	21	25.7	36.7	38.8	-1	-1	-1
1/17/2019	6:36:37 PM	412	1983	18	18	18	18	22	22	22	22	20	21	21	21	25.7	36.7	38.8	-1	-1	-1
1/17/2019	6:36:37 PM	615	1984	18	17	18	18	22	22	22	22	20	21	20	21	25.7	36.7	38.8	-1	-1	-1
1/17/2019	6:36:37 PM	803	1985	18	17	18	18	21	22	22	22	20	21	20	21	25.7	36.7	38.8	-1	-1	-1
1/17/2019	6:36:38 PM	6	1986	17	18	18	18	22	22	22	22	20	21	21	21	25.7	36.7	38.8	-1	-1	-1
1/17/2019	6:36:38 PM	209	1987	18	18	18	18	22	22	22	22	20	21	21	21	25.7	36.7	38.8	-1	-1	-1
1/17/2019	6:36:38 PM	412	1988	17	18	17	18	22	22	22	22	20	21	21	21	25.7	36.6	38.6	-1	-1	-1
1/17/2019	6:36:38 PM	615	1989	17	18	18	18	22	22	22	21	21	20	21	21	25.7	36.6	38.6	-1	-1	-1
1/17/2019	6:36:38 PM	803	1990	18	18	18	18	22	22	22	21	20	21	21	21	25.7	36.6	38.6	-1	-1	-1
1/17/2019	6:36:39 PM	6	1991	17	18	17	18	21	22	22	22	20	21	21	21	25.7	36.6	38.6	-1	-1	-1
1/17/2019	6:36:39 PM	209	1992	18	18	18	18	22	22	22	21	21	21	21	21	25.7	36.6	38.6	-1	-1	-1
1/17/2019	6:36:39 PM	412	1993	17	18	18	18	22	22	22	22	20	21	20	21	25.7	36.6	38.6	-1	-1	-1
1/17/2019	6:36:39 PM	615	1994	17	18	17	18	21	22	22	22	20	20	21	20	25.7	36.6	38.6	-1	-1	-1
1/17/2019	6:36:39 PM	803	1995	18	18	18	18	22	22	22	21	21	20	21	21	25.7	36.6	38.6	-1	-1	-1
1/17/2019	6:36:40 PM	6	1996	18	18	18	18	22	22	22	22	20	21	20	21	25.7	36.6	38.6	-1	-1	-1
1/17/2019	6:36:40 PM	209	1997	18	18	18	18	22	22	22	22	20	21	21	20	25.7	36.6	38.6	-1	-1	-1
1/17/2019	6:36:40 PM	412	1998	18	18	18	18	22	22	22	22	20	21	21	21	25.7	36.6	38.6	-1	-1	-1
1/17/2019	6:36:40 PM	615	1999	17	18	18	18	22	22	22	22	21	21	21	21	25.7	36.6	38.6	-1	-1	-1
[truncated: 51,997 more rows]
