# Supplementary material for: Rapid metabolic shifts occur during the transition between hunger and satiety in Drosophila melanogaster
Source: Nat Commun. 2019 Sep 6;10:4052. doi: 10.1038/s41467-019-11933-z (PMC6731244; doi:10.1038/s41467-019-11933-z)
Supplement: Supplementary file 7 — Supplementary Data 4 [file 41467_2019_11933_MOESM7_ESM.zip › Fig5DFM_16.csv]

Date	Time	MSec	Sample	W1	W2	W3	W4	W5	W6	W7	W8	W9	W10	W11	W12	Temp	Humid	LUX	Dark	OptoCol1	OptoCol2
1/18/2019	3:03:02 PM	606	2	24	24	24	24	21	22	21	21	26	26	26	26	27.7	35.7	73.9	-1	-1	-1
1/18/2019	3:03:02 PM	809	3	24	24	24	24	21	22	22	21	26	26	26	26	27.7	35.7	73.9	-1	-1	-1
1/18/2019	3:03:03 PM	14	4	23	24	24	24	21	22	21	21	26	26	26	26	27.7	35.7	73.9	-1	-1	-1
1/18/2019	3:03:03 PM	201	5	23	24	24	24	21	22	21	21	26	26	26	26	27.7	35.7	73.9	-1	-1	-1
1/18/2019	3:03:03 PM	404	6	24	24	24	24	22	21	22	21	26	26	26	26	27.7	35.7	73.9	-1	-1	-1
1/18/2019	3:03:03 PM	639	7	24	24	24	24	22	21	21	21	26	26	26	26	27.7	35.7	73.9	-1	-1	-1
1/18/2019	3:03:03 PM	810	8	23	24	24	24	21	22	21	22	26	26	26	26	27.7	35.7	73.9	-1	-1	-1
1/18/2019	3:03:04 PM	14	9	24	24	24	24	21	22	21	22	26	26	26	26	27.7	35.7	73.9	-1	-1	-1
1/18/2019	3:03:04 PM	201	10	23	24	24	24	21	21	21	21	26	26	26	26	27.7	35.7	73.9	-1	-1	-1
1/18/2019	3:03:04 PM	404	11	23	24	24	24	21	22	21	21	26	26	26	26	27.7	35.7	73.9	-1	-1	-1
1/18/2019	3:03:04 PM	607	12	23	24	24	24	21	22	21	22	26	26	26	26	27.7	35.7	73.9	-1	-1	-1
1/18/2019	3:03:04 PM	810	13	24	24	24	24	21	22	21	22	26	26	26	26	27.7	35.7	73.9	-1	-1	-1
1/18/2019	3:03:05 PM	14	14	23	24	24	24	21	22	21	22	26	26	26	26	27.7	35.7	73.9	-1	-1	-1
1/18/2019	3:03:05 PM	201	15	23	24	24	24	21	21	22	21	26	26	26	26	27.7	35.7	73.9	-1	-1	-1
1/18/2019	3:03:05 PM	404	16	24	24	24	24	21	22	21	22	26	26	26	26	27.7	35.7	73.9	-1	-1	-1
1/18/2019	3:03:05 PM	607	17	23	24	24	24	21	22	21	21	26	26	26	26	27.7	35.7	73.9	-1	-1	-1
1/18/2019	3:03:05 PM	810	18	24	24	24	24	21	22	21	22	26	26	26	26	27.7	35.7	73.9	-1	-1	-1
1/18/2019	3:03:06 PM	14	19	23	24	24	24	21	22	21	21	26	26	26	26	27.7	35.7	73.9	-1	-1	-1
1/18/2019	3:03:06 PM	201	20	23	24	24	24	21	21	21	21	26	26	26	26	27.7	35.7	73.9	-1	-1	-1
1/18/2019	3:03:06 PM	404	21	23	24	24	24	21	22	21	22	26	26	26	26	27.7	35.7	73.9	-1	-1	-1
1/18/2019	3:03:06 PM	607	22	24	24	24	24	21	22	21	21	26	26	26	26	27.7	35.7	73.9	-1	-1	-1
1/18/2019	3:03:06 PM	810	23	24	24	24	24	21	22	21	22	26	26	26	26	27.7	35.7	73.9	-1	-1	-1
1/18/2019	3:03:07 PM	14	24	23	24	24	24	21	21	21	21	26	26	26	26	27.7	35.7	73.9	-1	-1	-1
1/18/2019	3:03:07 PM	201	25	24	24	24	24	21	21	21	21	26	26	26	26	27.7	35.7	73.9	-1	-1	-1
1/18/2019	3:03:07 PM	404	26	23	24	24	24	21	22	21	21	26	26	26	26	27.7	35.7	73.9	-1	-1	-1
1/18/2019	3:03:07 PM	607	27	24	24	24	24	21	21	21	21	26	26	26	26	27.7	35.7	73.9	-1	-1	-1
1/18/2019	3:03:07 PM	810	28	23	24	24	24	21	22	21	21	26	26	26	26	27.7	35.7	73.9	-1	-1	-1
1/18/2019	3:03:08 PM	14	29	24	24	24	24	21	22	21	22	25	26	26	26	27.7	35.7	73.9	-1	-1	-1
1/18/2019	3:03:08 PM	201	30	24	24	24	24	21	22	21	22	26	26	26	26	27.7	35.7	73.9	-1	-1	-1
1/18/2019	3:03:08 PM	404	31	23	24	24	24	21	22	21	21	26	26	26	26	27.7	35.7	73.9	-1	-1	-1
1/18/2019	3:03:08 PM	607	32	24	24	24	24	21	22	21	22	26	26	26	26	27.7	35.7	73.9	-1	-1	-1
1/18/2019	3:03:08 PM	810	33	24	24	24	24	21	22	21	21	26	26	26	26	27.7	35.7	73.9	-1	-1	-1
1/18/2019	3:03:09 PM	14	34	23	24	24	24	21	22	21	22	26	26	26	26	27.7	35.7	73.9	-1	-1	-1
1/18/2019	3:03:09 PM	201	35	23	24	24	24	21	22	21	22	26	26	26	26	27.7	35.7	73.9	-1	-1	-1
1/18/2019	3:03:09 PM	404	36	24	24	24	24	21	22	21	22	26	26	26	26	27.7	35.7	73.9	-1	-1	-1
1/18/2019	3:03:09 PM	607	37	24	24	24	24	21	22	21	21	26	26	26	26	27.7	35.7	73.9	-1	-1	-1
1/18/2019	3:03:09 PM	810	38	23	24	24	24	21	22	21	22	26	26	26	26	27.7	34.9	117.3	-1	-1	-1
1/18/2019	3:03:10 PM	14	39	23	24	24	24	21	21	21	21	26	26	26	26	27.7	34.9	117.3	-1	-1	-1
1/18/2019	3:03:10 PM	201	40	24	24	24	24	21	22	21	21	26	26	26	26	27.7	34.9	117.3	-1	-1	-1
1/18/2019	3:03:10 PM	404	41	23	24	24	24	21	22	21	21	26	26	26	25	27.7	34.9	117.3	-1	-1	-1
1/18/2019	3:03:10 PM	607	42	24	24	24	24	21	22	21	22	26	26	26	26	27.7	34.9	117.3	-1	-1	-1
1/18/2019	3:03:10 PM	810	43	24	24	24	24	21	21	22	21	26	26	26	26	27.7	34.9	117.3	-1	-1	-1
1/18/2019	3:03:11 PM	14	44	23	24	24	24	21	21	21	22	26	26	26	26	27.7	34.9	117.3	-1	-1	-1
1/18/2019	3:03:11 PM	201	45	23	24	24	24	21	22	21	21	26	26	26	26	27.7	34.9	117.3	-1	-1	-1
1/18/2019	3:03:11 PM	404	46	24	24	24	24	21	21	21	21	25	26	26	26	27.7	34.9	117.3	-1	-1	-1
1/18/2019	3:03:11 PM	607	47	23	24	24	24	21	21	21	21	26	26	26	26	27.7	34.9	117.3	-1	-1	-1
1/18/2019	3:03:11 PM	810	48	24	24	24	24	21	22	21	22	26	26	26	26	27.7	34.9	117.3	-1	-1	-1
1/18/2019	3:03:12 PM	14	49	23	24	24	24	21	21	21	21	26	26	26	26	27.7	34.9	117.3	-1	-1	-1
1/18/2019	3:03:12 PM	201	50	24	24	24	24	21	21	21	21	26	26	26	26	27.7	34.9	117.3	-1	-1	-1
1/18/2019	3:03:12 PM	404	51	23	24	24	24	21	22	21	22	26	26	26	26	27.7	34.9	117.3	-1	-1	-1
1/18/2019	3:03:12 PM	607	52	24	24	24	24	21	21	21	21	26	26	26	26	27.7	34.9	117.3	-1	-1	-1
1/18/2019	3:03:12 PM	810	53	24	24	24	24	21	22	21	22	26	26	26	26	27.7	34.9	117.3	-1	-1	-1
1/18/2019	3:03:13 PM	14	54	24	24	24	24	21	21	21	21	26	26	26	26	27.7	34.9	117.3	-1	-1	-1
1/18/2019	3:03:13 PM	201	55	24	24	24	24	21	22	21	22	26	26	26	26	27.7	34.9	117.3	-1	-1	-1
1/18/2019	3:03:13 PM	404	56	24	24	24	24	21	21	21	21	26	26	26	26	27.7	34.9	117.3	-1	-1	-1
1/18/2019	3:03:13 PM	607	57	23	24	24	24	21	22	21	22	26	26	26	26	27.7	34.9	117.3	-1	-1	-1
1/18/2019	3:03:13 PM	810	58	24	24	24	24	21	21	21	22	26	26	26	26	27.7	34.9	117.3	-1	-1	-1
1/18/2019	3:03:14 PM	14	59	23	24	24	24	21	21	21	21	26	26	26	26	27.7	34.9	117.3	-1	-1	-1
1/18/2019	3:03:14 PM	201	60	24	24	24	24	21	21	21	21	26	26	26	26	27.7	34.9	117.3	-1	-1	-1
1/18/2019	3:03:14 PM	404	61	23	24	24	24	21	22	21	21	26	26	26	26	27.7	34.9	117.3	-1	-1	-1
1/18/2019	3:03:14 PM	607	62	24	24	24	24	21	22	21	21	26	26	26	26	27.7	34.9	117.3	-1	-1	-1
1/18/2019	3:03:14 PM	810	63	23	24	24	24	21	22	21	22	26	26	26	26	27.7	34.9	117.3	-1	-1	-1
1/18/2019	3:03:15 PM	14	64	24	24	24	24	21	22	21	22	25	26	26	26	27.7	34.9	117.3	-1	-1	-1
1/18/2019	3:03:15 PM	201	65	23	24	24	24	21	22	21	21	26	26	26	26	27.7	34.9	117.3	-1	-1	-1
1/18/2019	3:03:15 PM	404	66	24	24	24	24	21	21	21	21	26	26	26	26	27.7	34.9	117.3	-1	-1	-1
1/18/2019	3:03:15 PM	607	67	23	24	24	24	21	22	21	22	26	26	26	26	27.7	34.9	117.3	-1	-1	-1
1/18/2019	3:03:15 PM	810	68	24	24	24	24	21	21	21	21	26	26	26	26	27.7	34.9	117.3	-1	-1	-1
1/18/2019	3:03:16 PM	14	69	23	24	24	24	21	21	21	21	26	26	26	26	27.7	34.9	117.3	-1	-1	-1
1/18/2019	3:03:16 PM	201	70	24	24	24	24	21	21	21	21	26	26	26	26	27.7	34.9	117.3	-1	-1	-1
1/18/2019	3:03:16 PM	404	71	23	24	24	24	21	22	21	21	26	26	26	26	27.7	34.9	117.3	-1	-1	-1
1/18/2019	3:03:16 PM	607	72	24	24	24	24	21	22	21	22	26	26	26	26	27.7	34.9	117.3	-1	-1	-1
1/18/2019	3:03:16 PM	810	73	24	24	24	24	21	22	21	21	26	26	26	26	27.7	34.9	117.3	-1	-1	-1
1/18/2019	3:03:17 PM	14	74	23	24	24	24	21	22	21	22	26	26	26	26	27.7	34.9	117.3	-1	-1	-1
1/18/2019	3:03:17 PM	201	75	23	24	24	24	21	22	21	21	26	26	26	26	27.7	34.9	117.3	-1	-1	-1
1/18/2019	3:03:17 PM	404	76	23	24	24	24	21	22	21	21	26	26	26	26	27.7	34.9	117.3	-1	-1	-1
1/18/2019	3:03:17 PM	607	77	24	24	24	24	21	22	21	21	26	26	26	26	27.7	34.9	117.3	-1	-1	-1
1/18/2019	3:03:17 PM	810	78	23	24	24	24	21	22	21	21	26	26	26	26	27.7	34.9	117.3	-1	-1	-1
1/18/2019	3:03:18 PM	14	79	24	24	24	24	21	21	21	21	26	26	26	26	27.7	34.9	117.3	-1	-1	-1
1/18/2019	3:03:18 PM	201	80	24	24	24	24	21	21	21	21	26	26	26	26	27.7	34.3	132.7	-1	-1	-1
1/18/2019	3:03:18 PM	404	81	24	24	24	24	21	21	21	21	26	26	26	26	27.7	34.3	132.7	-1	-1	-1
1/18/2019	3:03:18 PM	607	82	24	24	24	24	21	22	21	22	26	26	26	26	27.7	34.3	132.7	-1	-1	-1
1/18/2019	3:03:18 PM	810	83	24	24	24	24	21	22	21	21	26	26	26	26	27.7	34.3	132.7	-1	-1	-1
1/18/2019	3:03:19 PM	14	84	23	24	24	24	21	22	21	22	26	26	26	26	27.7	34.3	132.7	-1	-1	-1
1/18/2019	3:03:19 PM	201	85	24	24	24	24	21	22	21	21	26	26	26	26	27.7	34.3	132.7	-1	-1	-1
1/18/2019	3:03:19 PM	404	86	24	24	24	24	21	21	21	22	25	26	26	26	27.7	34.3	132.7	-1	-1	-1
1/18/2019	3:03:19 PM	607	87	23	24	24	24	21	21	21	21	26	26	26	26	27.7	34.3	132.7	-1	-1	-1
1/18/2019	3:03:19 PM	810	88	24	24	24	24	21	22	21	21	26	26	26	26	27.7	34.3	132.7	-1	-1	-1
1/18/2019	3:03:20 PM	14	89	23	24	24	24	21	21	21	21	26	26	26	26	27.7	34.3	132.7	-1	-1	-1
1/18/2019	3:03:20 PM	201	90	24	24	24	24	21	22	22	22	26	26	26	26	27.7	34.3	132.7	-1	-1	-1
1/18/2019	3:03:20 PM	404	91	23	24	24	24	21	22	22	21	26	26	26	26	27.7	34.3	132.7	-1	-1	-1
1/18/2019	3:03:20 PM	607	92	24	24	24	24	21	22	21	22	26	26	26	26	27.7	34.3	132.7	-1	-1	-1
1/18/2019	3:03:20 PM	810	93	24	24	24	24	21	22	21	21	26	26	26	26	27.7	34.3	132.7	-1	-1	-1
1/18/2019	3:03:21 PM	14	94	23	24	24	24	21	22	21	22	25	26	26	26	27.7	34.3	132.7	-1	-1	-1
1/18/2019	3:03:21 PM	201	95	24	24	24	24	21	22	21	22	26	26	26	26	27.7	34.3	132.7	-1	-1	-1
1/18/2019	3:03:21 PM	404	96	24	24	24	24	21	22	21	22	26	26	26	26	27.7	34.3	132.7	-1	-1	-1
1/18/2019	3:03:21 PM	607	97	23	24	24	24	21	21	21	21	26	26	26	25	27.7	34.3	132.7	-1	-1	-1
1/18/2019	3:03:21 PM	810	98	23	24	24	24	21	22	21	22	25	26	26	26	27.7	34.3	132.7	-1	-1	-1
1/18/2019	3:03:22 PM	14	99	24	24	24	24	21	21	21	21	26	26	26	26	27.7	34.3	132.7	-1	-1	-1
1/18/2019	3:03:22 PM	201	100	24	24	24	24	21	22	21	21	26	26	26	26	27.7	34.3	132.7	-1	-1	-1
1/18/2019	3:03:22 PM	404	101	24	24	24	24	21	21	22	21	26	26	26	26	27.7	34.3	132.7	-1	-1	-1
1/18/2019	3:03:22 PM	607	102	23	24	24	24	21	22	21	22	26	26	26	26	27.7	34.3	132.7	-1	-1	-1
1/18/2019	3:03:22 PM	810	103	24	24	24	24	21	21	21	21	26	26	26	26	27.7	34.3	132.7	-1	-1	-1
1/18/2019	3:03:23 PM	14	104	23	24	24	24	21	22	21	21	26	26	26	25	27.7	34.3	132.7	-1	-1	-1
1/18/2019	3:03:23 PM	201	105	23	24	24	24	22	22	21	22	25	26	26	26	27.7	34.3	132.7	-1	-1	-1
1/18/2019	3:03:23 PM	404	106	23	24	24	24	21	22	21	21	26	26	26	26	27.7	34.3	132.7	-1	-1	-1
1/18/2019	3:03:23 PM	607	107	24	24	24	24	21	22	21	22	26	26	26	26	27.7	34.3	132.7	-1	-1	-1
1/18/2019	3:03:23 PM	810	108	24	24	24	24	21	21	21	21	26	26	26	26	27.7	34.3	132.7	-1	-1	-1
1/18/2019	3:03:24 PM	14	109	23	24	24	24	21	22	21	21	26	26	26	25	27.7	34.3	132.7	-1	-1	-1
1/18/2019	3:03:24 PM	201	110	24	24	24	24	21	21	21	21	26	26	26	26	27.7	34.3	132.7	-1	-1	-1
1/18/2019	3:03:24 PM	404	111	23	24	24	24	21	22	21	22	26	26	26	26	27.7	34.3	132.7	-1	-1	-1
1/18/2019	3:03:24 PM	607	112	24	24	24	24	21	21	22	21	26	26	26	26	27.7	34.3	132.7	-1	-1	-1
1/18/2019	3:03:24 PM	810	113	23	24	24	24	21	22	21	21	26	26	26	25	27.7	34.3	132.7	-1	-1	-1
1/18/2019	3:03:25 PM	14	114	24	24	24	24	21	21	21	21	26	26	26	26	27.7	34.3	132.7	-1	-1	-1
1/18/2019	3:03:25 PM	201	115	24	24	24	24	21	22	21	22	26	26	26	26	27.7	34.3	132.7	-1	-1	-1
1/18/2019	3:03:25 PM	404	116	24	24	24	24	21	21	21	21	26	26	26	26	27.7	34.3	132.7	-1	-1	-1
1/18/2019	3:03:25 PM	607	117	23	24	24	24	21	22	21	21	26	26	26	26	27.7	34.3	132.7	-1	-1	-1
1/18/2019	3:03:25 PM	810	118	24	24	24	24	21	21	21	21	25	26	26	26	27.7	34.3	132.7	-1	-1	-1
1/18/2019	3:03:26 PM	14	119	23	24	24	24	21	21	21	21	26	26	26	26	27.7	34.3	132.7	-1	-1	-1
1/18/2019	3:03:26 PM	201	120	24	24	24	24	21	21	21	22	26	26	26	26	27.7	34.3	132.7	-1	-1	-1
1/18/2019	3:03:26 PM	404	121	23	24	24	24	21	22	21	21	26	26	26	26	27.7	34.3	132.7	-1	-1	-1
1/18/2019	3:03:26 PM	607	122	23	24	24	24	21	22	21	21	26	26	26	26	27.7	33.8	105.2	-1	-1	-1
1/18/2019	3:03:26 PM	810	123	24	24	24	24	21	21	22	21	26	26	26	26	27.7	33.8	105.2	-1	-1	-1
1/18/2019	3:03:27 PM	14	124	23	24	24	24	21	22	21	21	25	26	26	26	27.7	33.8	105.2	-1	-1	-1
1/18/2019	3:03:27 PM	201	125	24	24	24	24	21	21	21	21	26	26	26	26	27.7	33.8	105.2	-1	-1	-1
1/18/2019	3:03:27 PM	404	126	23	24	24	24	21	22	21	21	26	26	26	26	27.7	33.8	105.2	-1	-1	-1
1/18/2019	3:03:27 PM	607	127	24	24	24	24	21	22	21	22	26	26	26	26	27.7	33.8	105.2	-1	-1	-1
1/18/2019	3:03:27 PM	810	128	23	24	24	24	21	21	21	21	26	26	26	26	27.7	33.8	105.2	-1	-1	-1
1/18/2019	3:03:28 PM	14	129	23	24	24	24	21	22	21	22	25	26	26	26	27.7	33.8	105.2	-1	-1	-1
1/18/2019	3:03:28 PM	201	130	24	24	24	24	21	21	22	21	26	26	26	26	27.7	33.8	105.2	-1	-1	-1
1/18/2019	3:03:28 PM	404	131	23	24	24	24	21	22	21	22	26	26	26	26	27.7	33.8	105.2	-1	-1	-1
1/18/2019	3:03:28 PM	607	132	24	24	24	24	21	21	21	22	26	26	26	26	27.7	33.8	105.2	-1	-1	-1
1/18/2019	3:03:28 PM	810	133	23	24	24	24	21	21	21	21	26	26	26	26	27.7	33.8	105.2	-1	-1	-1
1/18/2019	3:03:29 PM	14	134	23	24	24	24	21	22	21	22	26	26	26	26	27.7	33.8	105.2	-1	-1	-1
1/18/2019	3:03:29 PM	201	135	24	24	24	24	21	21	21	21	26	26	26	26	27.7	33.8	105.2	-1	-1	-1
1/18/2019	3:03:29 PM	404	136	23	24	24	24	21	22	21	22	26	26	26	26	27.7	33.8	105.2	-1	-1	-1
1/18/2019	3:03:29 PM	607	137	24	24	24	24	21	21	21	22	26	26	26	26	27.7	33.8	105.2	-1	-1	-1
1/18/2019	3:03:29 PM	810	138	23	24	24	24	21	21	21	21	26	26	26	26	27.7	33.8	105.2	-1	-1	-1
1/18/2019	3:03:30 PM	14	139	23	24	24	24	21	22	21	22	26	26	26	26	27.7	33.8	105.2	-1	-1	-1
1/18/2019	3:03:30 PM	201	140	24	24	24	24	21	21	21	21	26	26	26	26	27.7	33.8	105.2	-1	-1	-1
1/18/2019	3:03:30 PM	404	141	23	24	24	24	21	21	21	21	26	26	26	25	27.7	33.8	105.2	-1	-1	-1
1/18/2019	3:03:30 PM	607	142	23	24	24	24	21	22	22	22	26	26	26	26	27.7	33.8	105.2	-1	-1	-1
1/18/2019	3:03:30 PM	810	143	23	24	24	24	21	21	21	21	26	26	26	26	27.7	33.8	105.2	-1	-1	-1
1/18/2019	3:03:31 PM	14	144	24	24	24	24	21	21	21	21	26	26	26	26	27.7	33.8	105.2	-1	-1	-1
1/18/2019	3:03:31 PM	201	145	24	24	24	24	21	22	21	22	26	26	26	26	27.7	33.8	105.2	-1	-1	-1
1/18/2019	3:03:31 PM	404	146	24	24	24	24	21	21	21	21	26	26	26	26	27.7	33.8	105.2	-1	-1	-1
1/18/2019	3:03:31 PM	607	147	23	24	24	24	21	22	21	21	26	26	26	26	27.7	33.8	105.2	-1	-1	-1
1/18/2019	3:03:31 PM	810	148	24	24	24	24	21	21	21	21	26	26	26	26	27.7	33.8	105.2	-1	-1	-1
1/18/2019	3:03:32 PM	14	149	23	24	24	24	21	22	21	21	26	26	26	26	27.7	33.8	105.2	-1	-1	-1
1/18/2019	3:03:32 PM	201	150	24	24	24	24	21	22	21	21	26	26	26	26	27.7	33.8	105.2	-1	-1	-1
1/18/2019	3:03:32 PM	404	151	24	24	24	24	21	22	21	22	25	26	26	26	27.7	33.8	105.2	-1	-1	-1
1/18/2019	3:03:32 PM	607	152	23	24	24	24	21	21	21	21	26	26	26	26	27.7	33.8	105.2	-1	-1	-1
1/18/2019	3:03:32 PM	810	153	24	24	24	24	21	22	21	22	26	26	26	26	27.7	33.8	105.2	-1	-1	-1
1/18/2019	3:03:33 PM	14	154	24	24	24	24	21	21	21	21	26	26	26	26	27.7	33.8	105.2	-1	-1	-1
1/18/2019	3:03:33 PM	201	155	24	24	24	24	21	22	21	21	26	26	26	26	27.7	33.8	105.2	-1	-1	-1
1/18/2019	3:03:33 PM	404	156	24	24	24	24	21	22	21	21	26	26	26	26	27.7	33.8	105.2	-1	-1	-1
1/18/2019	3:03:33 PM	607	157	23	24	24	24	21	22	21	21	26	26	26	25	27.7	33.8	105.2	-1	-1	-1
1/18/2019	3:03:33 PM	810	158	24	24	24	24	21	21	21	21	26	26	26	26	27.7	33.8	105.2	-1	-1	-1
1/18/2019	3:03:34 PM	14	159	23	24	24	24	21	22	21	21	26	26	26	26	27.7	33.8	105.2	-1	-1	-1
1/18/2019	3:03:34 PM	201	160	24	24	24	24	21	21	22	21	26	26	26	26	27.7	33.8	105.2	-1	-1	-1
1/18/2019	3:03:34 PM	404	161	23	24	24	24	21	22	21	22	26	26	26	26	27.7	33.8	105.2	-1	-1	-1
1/18/2019	3:03:34 PM	607	162	24	24	24	24	21	21	21	21	26	26	26	26	27.7	33.8	105.2	-1	-1	-1
1/18/2019	3:03:34 PM	810	163	23	24	24	24	21	22	21	21	26	26	26	26	27.7	33.8	105.2	-1	-1	-1
1/18/2019	3:03:35 PM	14	164	24	24	24	24	21	22	21	22	26	26	26	26	27.8	33.2	129.1	-1	-1	-1
1/18/2019	3:03:35 PM	201	165	23	24	24	24	21	22	21	22	26	26	26	26	27.8	33.2	129.1	-1	-1	-1
1/18/2019	3:03:35 PM	404	166	24	24	24	24	21	21	21	22	25	26	26	26	27.8	33.2	129.1	-1	-1	-1
1/18/2019	3:03:35 PM	607	167	23	24	24	24	21	21	21	21	26	26	26	26	27.8	33.2	129.1	-1	-1	-1
1/18/2019	3:03:35 PM	810	168	24	24	24	24	21	22	21	22	26	26	26	26	27.8	33.2	129.1	-1	-1	-1
1/18/2019	3:03:36 PM	14	169	24	24	24	24	21	21	21	21	26	26	26	26	27.8	33.2	129.1	-1	-1	-1
1/18/2019	3:03:36 PM	201	170	24	24	24	24	21	22	21	22	26	26	26	26	27.8	33.2	129.1	-1	-1	-1
1/18/2019	3:03:36 PM	404	171	24	24	24	24	21	21	21	21	26	26	26	26	27.8	33.2	129.1	-1	-1	-1
1/18/2019	3:03:36 PM	607	172	23	24	24	24	21	22	21	21	26	26	26	25	27.8	33.2	129.1	-1	-1	-1
1/18/2019	3:03:36 PM	810	173	24	24	24	24	21	22	21	22	26	26	26	26	27.8	33.2	129.1	-1	-1	-1
1/18/2019	3:03:37 PM	14	174	24	24	24	24	21	22	21	21	26	26	26	26	27.8	33.2	129.1	-1	-1	-1
1/18/2019	3:03:37 PM	201	175	24	24	24	24	21	21	21	22	26	26	26	26	27.8	33.2	129.1	-1	-1	-1
1/18/2019	3:03:37 PM	404	176	23	24	24	24	21	22	21	22	26	26	26	26	27.8	33.2	129.1	-1	-1	-1
1/18/2019	3:03:37 PM	607	177	24	24	24	24	21	21	21	21	25	26	26	26	27.8	33.2	129.1	-1	-1	-1
1/18/2019	3:03:37 PM	810	178	23	24	24	24	21	22	21	21	26	26	26	26	27.8	33.2	129.1	-1	-1	-1
1/18/2019	3:03:38 PM	14	179	24	24	24	24	21	22	21	22	26	26	26	26	27.8	33.2	129.1	-1	-1	-1
1/18/2019	3:03:38 PM	201	180	23	24	24	24	21	21	21	21	26	26	26	26	27.8	33.2	129.1	-1	-1	-1
1/18/2019	3:03:38 PM	404	181	24	24	24	24	21	22	21	22	25	26	26	26	27.8	33.2	129.1	-1	-1	-1
1/18/2019	3:03:38 PM	607	182	24	24	24	24	21	21	21	21	26	26	26	26	27.8	33.2	129.1	-1	-1	-1
1/18/2019	3:03:38 PM	810	183	23	24	24	24	21	22	21	21	26	26	26	26	27.8	33.2	129.1	-1	-1	-1
1/18/2019	3:03:39 PM	14	184	24	24	24	24	21	22	21	22	26	26	26	26	27.8	33.2	129.1	-1	-1	-1
1/18/2019	3:03:39 PM	201	185	23	24	24	24	21	22	21	22	26	26	26	26	27.8	33.2	129.1	-1	-1	-1
1/18/2019	3:03:39 PM	404	186	24	24	24	24	21	22	21	22	26	26	26	26	27.8	33.2	129.1	-1	-1	-1
1/18/2019	3:03:39 PM	607	187	23	24	24	24	21	21	21	21	26	26	26	25	27.8	33.2	129.1	-1	-1	-1
1/18/2019	3:03:39 PM	810	188	23	24	24	24	21	22	21	22	25	26	26	26	27.8	33.2	129.1	-1	-1	-1
1/18/2019	3:03:40 PM	14	189	24	24	24	24	22	22	21	22	26	26	26	26	27.8	33.2	129.1	-1	-1	-1
1/18/2019	3:03:40 PM	201	190	23	24	24	24	21	22	21	22	26	26	26	26	27.8	33.2	129.1	-1	-1	-1
1/18/2019	3:03:40 PM	404	191	24	24	24	24	21	21	21	21	26	26	26	26	27.8	33.2	129.1	-1	-1	-1
1/18/2019	3:03:40 PM	607	192	23	24	24	24	21	21	21	21	26	26	26	26	27.8	33.2	129.1	-1	-1	-1
1/18/2019	3:03:40 PM	810	193	23	24	24	24	21	21	21	22	25	26	26	26	27.8	33.2	129.1	-1	-1	-1
1/18/2019	3:03:41 PM	14	194	24	24	24	24	22	21	22	21	26	26	26	26	27.8	33.2	129.1	-1	-1	-1
1/18/2019	3:03:41 PM	201	195	24	24	24	24	21	22	21	22	26	26	26	26	27.8	33.2	129.1	-1	-1	-1
1/18/2019	3:03:41 PM	404	196	24	24	24	24	21	21	21	21	26	26	26	26	27.8	33.2	129.1	-1	-1	-1
1/18/2019	3:03:41 PM	607	197	23	24	24	24	21	22	21	21	26	26	26	25	27.8	33.2	129.1	-1	-1	-1
1/18/2019	3:03:41 PM	810	198	23	24	24	24	21	21	21	21	26	26	26	26	27.8	33.2	129.1	-1	-1	-1
1/18/2019	3:03:42 PM	14	199	24	24	24	24	21	21	21	21	26	26	26	26	27.8	33.2	129.1	-1	-1	-1
1/18/2019	3:03:42 PM	201	200	24	24	24	24	21	22	21	22	26	26	26	26	27.8	33.2	129.1	-1	-1	-1
1/18/2019	3:03:42 PM	404	201	24	24	24	24	21	21	21	21	26	26	26	26	27.8	33.2	129.1	-1	-1	-1
1/18/2019	3:03:42 PM	607	202	23	24	24	24	21	21	21	21	26	26	26	25	27.8	33.2	129.1	-1	-1	-1
1/18/2019	3:03:42 PM	812	203	23	24	24	24	21	22	21	22	26	26	26	26	27.8	33.2	129.1	-1	-1	-1
1/18/2019	3:03:43 PM	15	204	24	24	24	24	21	22	21	21	26	26	26	26	27.8	33.2	129.1	-1	-1	-1
1/18/2019	3:03:43 PM	203	205	24	24	24	24	21	22	21	21	26	26	26	26	27.8	33.2	129.1	-1	-1	-1
1/18/2019	3:03:43 PM	406	206	24	24	24	24	21	22	21	21	26	26	26	26	27.8	32.7	129.1	-1	-1	-1
1/18/2019	3:03:43 PM	609	207	23	24	24	24	21	21	21	21	26	26	26	26	27.8	32.7	129.1	-1	-1	-1
1/18/2019	3:03:43 PM	812	208	24	24	24	24	21	22	21	22	26	26	26	26	27.8	32.7	129.1	-1	-1	-1
1/18/2019	3:03:44 PM	5	209	23	24	24	24	21	21	21	21	26	26	26	26	27.8	32.7	129.1	-1	-1	-1
1/18/2019	3:03:44 PM	208	210	24	24	24	24	21	21	21	22	25	26	26	26	27.8	32.7	129.1	-1	-1	-1
1/18/2019	3:03:44 PM	411	211	24	24	24	24	21	22	21	22	26	26	26	26	27.8	32.7	129.1	-1	-1	-1
1/18/2019	3:03:44 PM	614	212	24	24	24	24	21	22	21	22	26	26	26	26	27.8	32.7	129.1	-1	-1	-1
1/18/2019	3:03:44 PM	801	213	23	24	24	24	21	22	21	22	26	26	26	26	27.8	32.7	129.1	-1	-1	-1
1/18/2019	3:03:45 PM	5	214	24	24	24	24	21	22	21	21	26	26	26	26	27.8	32.7	129.1	-1	-1	-1
1/18/2019	3:03:45 PM	201	215	23	24	24	24	21	21	21	21	26	26	26	26	27.8	32.7	129.1	-1	-1	-1
1/18/2019	3:03:45 PM	404	216	24	24	24	24	21	22	21	21	26	26	26	26	27.8	32.7	129.1	-1	-1	-1
1/18/2019	3:03:45 PM	607	217	23	24	24	24	21	21	21	21	26	26	26	26	27.8	32.7	129.1	-1	-1	-1
1/18/2019	3:03:45 PM	810	218	23	24	24	24	21	22	21	21	26	26	26	26	27.8	32.7	129.1	-1	-1	-1
1/18/2019	3:03:46 PM	13	219	24	24	24	24	22	21	21	21	26	26	26	26	27.8	32.7	129.1	-1	-1	-1
1/18/2019	3:03:46 PM	201	220	23	24	24	24	21	22	21	22	26	26	26	26	27.8	32.7	129.1	-1	-1	-1
1/18/2019	3:03:46 PM	404	221	24	24	24	24	21	22	21	22	26	26	26	26	27.8	32.7	129.1	-1	-1	-1
1/18/2019	3:03:46 PM	607	222	23	24	24	24	21	21	21	21	26	26	26	26	27.8	32.7	129.1	-1	-1	-1
1/18/2019	3:03:46 PM	810	223	23	24	24	24	21	22	21	22	26	26	26	26	27.8	32.7	129.1	-1	-1	-1
1/18/2019	3:03:47 PM	13	224	24	24	24	24	21	21	21	21	26	26	26	26	27.8	32.7	129.1	-1	-1	-1
1/18/2019	3:03:47 PM	201	225	24	24	24	24	21	22	21	22	26	26	26	26	27.8	32.7	129.1	-1	-1	-1
1/18/2019	3:03:47 PM	404	226	24	24	24	24	21	22	21	21	26	26	26	26	27.8	32.7	129.1	-1	-1	-1
1/18/2019	3:03:47 PM	607	227	23	24	24	24	21	22	21	21	26	26	26	25	27.8	32.7	129.1	-1	-1	-1
1/18/2019	3:03:47 PM	810	228	24	24	24	24	21	22	21	21	26	26	26	26	27.8	32.7	129.1	-1	-1	-1
1/18/2019	3:03:48 PM	13	229	24	24	24	24	22	21	22	21	26	26	26	26	27.8	32.7	129.1	-1	-1	-1
1/18/2019	3:03:48 PM	201	230	23	24	24	24	21	22	21	22	25	26	26	26	27.8	32.7	129.1	-1	-1	-1
1/18/2019	3:03:48 PM	404	231	24	24	24	24	21	21	21	21	26	26	26	26	27.8	32.7	129.1	-1	-1	-1
1/18/2019	3:03:48 PM	607	232	23	24	24	24	21	22	21	21	26	26	26	26	27.8	32.7	129.1	-1	-1	-1
1/18/2019	3:03:48 PM	810	233	24	24	24	24	21	21	21	21	26	26	26	26	27.8	32.7	129.1	-1	-1	-1
1/18/2019	3:03:49 PM	13	234	24	24	24	24	22	21	21	21	26	26	26	26	27.8	32.7	129.1	-1	-1	-1
1/18/2019	3:03:49 PM	201	235	24	24	24	24	21	22	21	21	25	26	26	26	27.8	32.7	129.1	-1	-1	-1
1/18/2019	3:03:49 PM	404	236	24	24	24	24	21	22	21	22	26	26	26	26	27.8	32.7	129.1	-1	-1	-1
1/18/2019	3:03:49 PM	607	237	24	24	24	24	21	21	21	21	26	26	26	26	27.8	32.7	129.1	-1	-1	-1
1/18/2019	3:03:49 PM	810	238	23	24	24	24	21	22	21	22	26	26	26	26	27.8	32.7	129.1	-1	-1	-1
1/18/2019	3:03:50 PM	13	239	24	24	24	24	21	21	21	21	26	26	26	26	27.8	32.7	129.1	-1	-1	-1
1/18/2019	3:03:50 PM	201	240	23	24	24	24	21	22	21	22	26	26	26	26	27.8	32.7	129.1	-1	-1	-1
1/18/2019	3:03:50 PM	404	241	24	24	24	24	21	21	21	21	26	26	26	26	27.8	32.7	129.1	-1	-1	-1
1/18/2019	3:03:50 PM	607	242	23	24	24	24	21	22	21	21	26	26	26	26	27.8	32.7	129.1	-1	-1	-1
1/18/2019	3:03:50 PM	810	243	24	24	24	24	21	22	21	21	26	26	26	26	27.8	32.7	129.1	-1	-1	-1
1/18/2019	3:03:51 PM	13	244	24	24	24	24	21	21	22	21	26	26	26	26	27.8	32.7	129.1	-1	-1	-1
1/18/2019	3:03:51 PM	201	245	24	24	24	24	21	22	21	22	25	26	26	26	27.8	32.7	129.1	-1	-1	-1
1/18/2019	3:03:51 PM	404	246	24	24	24	24	22	21	21	21	26	26	26	26	27.8	32.7	129.1	-1	-1	-1
1/18/2019	3:03:51 PM	607	247	23	24	24	24	21	22	21	21	26	26	26	26	27.8	32.7	129.1	-1	-1	-1
1/18/2019	3:03:51 PM	810	248	24	24	24	24	21	22	22	21	25	26	26	26	27.8	32.4	109.4	-1	-1	-1
1/18/2019	3:03:52 PM	13	249	24	24	24	24	22	21	22	21	26	26	26	26	27.8	32.4	109.4	-1	-1	-1
1/18/2019	3:03:52 PM	201	250	24	24	24	24	21	22	21	22	25	26	26	26	27.8	32.4	109.4	-1	-1	-1
1/18/2019	3:03:52 PM	404	251	24	24	24	24	22	21	21	21	26	26	26	26	27.8	32.4	109.4	-1	-1	-1
1/18/2019	3:03:52 PM	607	252	23	24	24	24	21	22	21	21	26	26	26	26	27.8	32.4	109.4	-1	-1	-1
1/18/2019	3:03:52 PM	810	253	23	24	24	24	21	22	21	22	26	26	26	26	27.8	32.4	109.4	-1	-1	-1
1/18/2019	3:03:53 PM	13	254	24	24	24	24	21	22	21	22	26	26	26	26	27.8	32.4	109.4	-1	-1	-1
1/18/2019	3:03:53 PM	201	255	23	24	24	24	21	22	21	21	26	26	26	26	27.8	32.4	109.4	-1	-1	-1
1/18/2019	3:03:53 PM	404	256	24	24	24	24	21	22	21	21	26	26	26	26	27.8	32.4	109.4	-1	-1	-1
1/18/2019	3:03:53 PM	607	257	23	24	24	24	21	21	22	21	26	26	26	26	27.8	32.4	109.4	-1	-1	-1
1/18/2019	3:03:53 PM	810	258	23	24	24	24	21	22	21	22	26	26	26	26	27.8	32.4	109.4	-1	-1	-1
1/18/2019	3:03:54 PM	13	259	24	24	24	24	21	22	21	22	26	26	26	26	27.8	32.4	109.4	-1	-1	-1
1/18/2019	3:03:54 PM	201	260	23	24	24	24	21	22	21	21	26	26	26	26	27.8	32.4	109.4	-1	-1	-1
1/18/2019	3:03:54 PM	404	261	23	24	24	24	21	22	21	22	26	26	26	26	27.8	32.4	109.4	-1	-1	-1
1/18/2019	3:03:54 PM	607	262	24	24	24	24	21	21	21	21	26	26	26	26	27.8	32.4	109.4	-1	-1	-1
1/18/2019	3:03:54 PM	810	263	23	24	24	24	21	22	21	21	26	26	26	26	27.8	32.4	109.4	-1	-1	-1
1/18/2019	3:03:55 PM	13	264	23	24	24	24	21	22	21	22	26	26	26	26	27.8	32.4	109.4	-1	-1	-1
1/18/2019	3:03:55 PM	201	265	24	24	24	24	21	21	21	21	26	26	26	26	27.8	32.4	109.4	-1	-1	-1
1/18/2019	3:03:55 PM	404	266	23	24	24	24	21	21	22	21	26	26	26	26	27.8	32.4	109.4	-1	-1	-1
1/18/2019	3:03:55 PM	607	267	23	24	24	24	21	22	21	22	25	26	26	26	27.8	32.4	109.4	-1	-1	-1
1/18/2019	3:03:55 PM	810	268	24	24	24	24	21	21	21	22	26	26	26	26	27.8	32.4	109.4	-1	-1	-1
1/18/2019	3:03:56 PM	13	269	24	24	24	24	22	21	22	21	26	26	26	26	27.8	32.4	109.4	-1	-1	-1
1/18/2019	3:03:56 PM	201	270	24	24	24	24	21	22	21	21	26	26	26	26	27.8	32.4	109.4	-1	-1	-1
1/18/2019	3:03:56 PM	404	271	23	24	24	24	21	22	21	21	26	26	26	26	27.8	32.4	109.4	-1	-1	-1
1/18/2019	3:03:56 PM	607	272	24	24	24	24	21	22	21	21	25	26	26	26	27.8	32.4	109.4	-1	-1	-1
1/18/2019	3:03:56 PM	810	273	23	24	24	24	21	22	21	21	26	26	26	26	27.8	32.4	109.4	-1	-1	-1
1/18/2019	3:03:57 PM	13	274	24	24	24	24	21	22	21	22	26	26	26	26	27.8	32.4	109.4	-1	-1	-1
1/18/2019	3:03:57 PM	201	275	24	24	24	24	21	22	21	21	25	26	26	26	27.8	32.4	109.4	-1	-1	-1
1/18/2019	3:03:57 PM	404	276	24	24	24	24	21	21	21	21	26	26	26	26	27.8	32.4	109.4	-1	-1	-1
1/18/2019	3:03:57 PM	607	277	23	24	24	24	21	21	21	21	26	26	26	26	27.8	32.4	109.4	-1	-1	-1
1/18/2019	3:03:57 PM	810	278	24	24	24	24	21	21	21	22	26	26	26	26	27.8	32.4	109.4	-1	-1	-1
1/18/2019	3:03:58 PM	13	279	23	24	24	24	21	22	21	22	26	26	26	26	27.8	32.4	109.4	-1	-1	-1
1/18/2019	3:03:58 PM	201	280	24	24	24	24	21	21	21	21	25	26	26	26	27.8	32.4	109.4	-1	-1	-1
1/18/2019	3:03:58 PM	404	281	23	24	24	24	21	22	21	22	26	26	26	26	27.8	32.4	109.4	-1	-1	-1
1/18/2019	3:03:58 PM	607	282	24	24	24	24	21	21	21	21	26	26	26	26	27.8	32.4	109.4	-1	-1	-1
1/18/2019	3:03:58 PM	810	283	23	24	24	24	21	22	21	22	26	26	26	26	27.8	32.4	109.4	-1	-1	-1
1/18/2019	3:03:59 PM	13	284	24	24	24	24	21	21	21	22	26	26	26	26	27.8	32.4	109.4	-1	-1	-1
1/18/2019	3:03:59 PM	201	285	23	24	24	24	21	22	21	21	26	26	26	26	27.8	32.4	109.4	-1	-1	-1
1/18/2019	3:03:59 PM	404	286	24	24	24	24	21	22	21	21	26	26	26	26	27.8	32.4	109.4	-1	-1	-1
1/18/2019	3:03:59 PM	607	287	23	24	24	24	21	22	21	21	25	26	26	26	27.8	32.4	109.4	-1	-1	-1
1/18/2019	3:03:59 PM	810	288	24	24	24	24	21	21	21	21	26	26	26	26	27.8	32.4	109.4	-1	-1	-1
1/18/2019	3:04:00 PM	13	289	23	24	24	24	21	22	21	22	26	26	26	26	27.8	32.4	109.4	-1	-1	-1
1/18/2019	3:04:00 PM	201	290	23	23	24	24	21	21	21	21	26	26	26	26	27.8	32.1	106.1	-1	-1	-1
1/18/2019	3:04:00 PM	404	291	23	24	24	24	21	22	21	21	26	26	26	26	27.8	32.1	106.1	-1	-1	-1
1/18/2019	3:04:00 PM	607	292	24	23	24	24	21	21	21	21	26	26	26	26	27.8	32.1	106.1	-1	-1	-1
1/18/2019	3:04:00 PM	810	293	24	24	24	24	21	21	22	21	26	26	26	26	27.8	32.1	106.1	-1	-1	-1
1/18/2019	3:04:01 PM	13	294	24	24	24	24	21	22	21	22	26	26	26	26	27.8	32.1	106.1	-1	-1	-1
1/18/2019	3:04:01 PM	201	295	23	24	24	24	21	22	21	21	26	26	26	26	27.8	32.1	106.1	-1	-1	-1
1/18/2019	3:04:01 PM	404	296	24	24	24	24	21	22	21	21	26	26	26	26	27.8	32.1	106.1	-1	-1	-1
1/18/2019	3:04:01 PM	607	297	23	24	24	24	21	21	21	21	26	26	26	26	27.8	32.1	106.1	-1	-1	-1
1/18/2019	3:04:01 PM	810	298	24	24	24	24	21	22	21	21	26	26	26	26	27.8	32.1	106.1	-1	-1	-1
1/18/2019	3:04:02 PM	29	299	24	24	24	24	21	22	21	22	26	26	26	26	27.8	32.1	106.1	-1	-1	-1
1/18/2019	3:04:02 PM	201	300	23	24	24	24	21	21	21	21	26	26	26	26	27.8	32.1	106.1	-1	-1	-1
1/18/2019	3:04:02 PM	404	301	24	24	24	24	21	22	21	22	26	26	26	26	27.8	32.1	106.1	-1	-1	-1
1/18/2019	3:04:02 PM	607	302	23	24	24	24	21	21	21	21	26	26	26	26	27.8	32.1	106.1	-1	-1	-1
1/18/2019	3:04:02 PM	810	303	24	24	24	24	21	22	21	22	25	26	26	26	27.8	32.1	106.1	-1	-1	-1
1/18/2019	3:04:03 PM	13	304	24	24	24	24	21	22	22	21	26	26	26	26	27.8	32.1	106.1	-1	-1	-1
1/18/2019	3:04:03 PM	201	305	24	24	24	24	21	21	21	21	25	26	26	26	27.8	32.1	106.1	-1	-1	-1
1/18/2019	3:04:03 PM	404	306	23	24	24	24	21	22	21	21	26	26	26	26	27.8	32.1	106.1	-1	-1	-1
1/18/2019	3:04:03 PM	607	307	24	24	24	24	21	21	21	21	25	26	26	26	27.8	32.1	106.1	-1	-1	-1
1/18/2019	3:04:03 PM	810	308	24	24	24	24	21	21	21	21	26	26	26	26	27.8	32.1	106.1	-1	-1	-1
1/18/2019	3:04:04 PM	13	309	24	24	24	24	21	22	21	22	26	26	26	26	27.8	32.1	106.1	-1	-1	-1
1/18/2019	3:04:04 PM	201	310	24	24	24	24	21	21	21	21	26	26	26	26	27.8	32.1	106.1	-1	-1	-1
1/18/2019	3:04:04 PM	404	311	24	24	24	24	21	22	21	22	26	26	26	26	27.8	32.1	106.1	-1	-1	-1
1/18/2019	3:04:04 PM	607	312	24	24	24	24	21	21	21	21	26	26	26	26	27.8	32.1	106.1	-1	-1	-1
1/18/2019	3:04:04 PM	810	313	23	24	24	24	21	22	21	21	26	26	26	26	27.8	32.1	106.1	-1	-1	-1
1/18/2019	3:04:05 PM	13	314	24	24	24	24	21	22	21	22	26	26	26	26	27.8	32.1	106.1	-1	-1	-1
1/18/2019	3:04:05 PM	201	315	23	24	24	24	21	21	21	21	26	26	26	26	27.8	32.1	106.1	-1	-1	-1
1/18/2019	3:04:05 PM	404	316	24	24	24	24	21	22	21	21	26	26	26	26	27.8	32.1	106.1	-1	-1	-1
1/18/2019	3:04:05 PM	607	317	23	24	24	24	21	21	21	21	26	26	26	26	27.8	32.1	106.1	-1	-1	-1
1/18/2019	3:04:05 PM	810	318	23	24	24	24	21	22	21	21	26	26	26	26	27.8	32.1	106.1	-1	-1	-1
1/18/2019	3:04:06 PM	13	319	24	24	24	24	21	22	21	21	26	26	26	26	27.8	32.1	106.1	-1	-1	-1
1/18/2019	3:04:06 PM	201	320	23	24	24	24	21	22	21	21	26	26	26	26	27.8	32.1	106.1	-1	-1	-1
1/18/2019	3:04:06 PM	404	321	24	24	24	24	21	22	21	22	26	26	26	26	27.8	32.1	106.1	-1	-1	-1
1/18/2019	3:04:06 PM	607	322	23	24	24	24	21	21	21	21	26	26	26	26	27.8	32.1	106.1	-1	-1	-1
1/18/2019	3:04:06 PM	810	323	24	24	24	24	21	22	21	22	26	26	26	26	27.8	32.1	106.1	-1	-1	-1
1/18/2019	3:04:07 PM	13	324	24	24	24	24	21	22	21	22	26	26	26	26	27.8	32.1	106.1	-1	-1	-1
1/18/2019	3:04:07 PM	201	325	23	24	24	24	21	21	21	21	26	26	26	26	27.8	32.1	106.1	-1	-1	-1
1/18/2019	3:04:07 PM	404	326	24	24	24	24	21	22	21	21	26	26	26	26	27.8	32.1	106.1	-1	-1	-1
1/18/2019	3:04:07 PM	607	327	23	24	24	24	21	21	21	21	26	26	26	26	27.8	32.1	106.1	-1	-1	-1
1/18/2019	3:04:07 PM	810	328	23	24	24	24	21	22	21	21	26	26	26	26	27.8	32.1	106.1	-1	-1	-1
1/18/2019	3:04:08 PM	13	329	24	24	24	24	21	21	21	21	26	26	26	26	27.8	32.1	106.1	-1	-1	-1
1/18/2019	3:04:08 PM	201	330	23	24	24	24	21	21	21	21	26	26	26	25	27.8	32.1	106.1	-1	-1	-1
1/18/2019	3:04:08 PM	404	331	23	24	24	24	21	22	21	22	26	26	26	26	27.8	32.1	106.1	-1	-1	-1
1/18/2019	3:04:08 PM	607	332	24	24	24	24	21	21	21	21	26	26	26	26	27.8	31.8	102.6	-1	-1	-1
1/18/2019	3:04:08 PM	810	333	24	24	24	24	21	22	22	21	26	26	26	26	27.8	31.8	102.6	-1	-1	-1
1/18/2019	3:04:09 PM	13	334	23	24	24	24	21	22	21	22	26	26	26	26	27.8	31.8	102.6	-1	-1	-1
1/18/2019	3:04:09 PM	201	335	23	24	24	24	21	22	21	21	26	26	26	26	27.8	31.8	102.6	-1	-1	-1
1/18/2019	3:04:09 PM	404	336	24	24	24	24	21	22	21	22	26	26	26	26	27.8	31.8	102.6	-1	-1	-1
1/18/2019	3:04:09 PM	607	337	23	24	24	24	21	21	21	21	26	26	26	26	27.8	31.8	102.6	-1	-1	-1
1/18/2019	3:04:09 PM	810	338	24	24	24	24	21	22	21	22	26	26	26	26	27.8	31.8	102.6	-1	-1	-1
1/18/2019	3:04:10 PM	13	339	24	24	24	24	21	22	21	21	26	26	26	26	27.8	31.8	102.6	-1	-1	-1
1/18/2019	3:04:10 PM	201	340	24	24	24	24	21	22	21	21	26	26	26	26	27.8	31.8	102.6	-1	-1	-1
1/18/2019	3:04:10 PM	404	341	24	24	24	24	21	21	22	21	26	26	26	26	27.8	31.8	102.6	-1	-1	-1
1/18/2019	3:04:10 PM	607	342	23	24	24	24	21	22	21	22	26	26	26	26	27.8	31.8	102.6	-1	-1	-1
1/18/2019	3:04:10 PM	810	343	24	24	24	24	22	21	21	21	26	26	26	26	27.8	31.8	102.6	-1	-1	-1
1/18/2019	3:04:11 PM	13	344	23	24	24	24	21	22	21	22	26	26	26	26	27.8	31.8	102.6	-1	-1	-1
1/18/2019	3:04:11 PM	201	345	24	24	24	24	21	21	21	21	26	26	26	26	27.8	31.8	102.6	-1	-1	-1
1/18/2019	3:04:11 PM	404	346	23	24	24	24	21	22	22	21	26	26	26	26	27.8	31.8	102.6	-1	-1	-1
1/18/2019	3:04:11 PM	607	347	24	24	24	24	21	22	21	21	25	26	26	26	27.8	31.8	102.6	-1	-1	-1
1/18/2019	3:04:11 PM	810	348	24	24	24	24	22	21	22	21	26	26	26	26	27.8	31.8	102.6	-1	-1	-1
1/18/2019	3:04:12 PM	13	349	23	24	24	24	21	22	21	22	26	26	26	26	27.8	31.8	102.6	-1	-1	-1
1/18/2019	3:04:12 PM	201	350	23	24	24	24	21	21	21	21	26	26	26	26	27.8	31.8	102.6	-1	-1	-1
1/18/2019	3:04:12 PM	404	351	23	24	24	24	21	22	21	21	26	26	26	26	27.8	31.8	102.6	-1	-1	-1
1/18/2019	3:04:12 PM	607	352	24	24	24	24	21	22	21	21	26	26	26	26	27.8	31.8	102.6	-1	-1	-1
1/18/2019	3:04:12 PM	810	353	24	24	24	24	21	22	22	21	26	26	26	26	27.8	31.8	102.6	-1	-1	-1
1/18/2019	3:04:13 PM	13	354	23	24	24	24	21	22	21	22	26	26	26	26	27.8	31.8	102.6	-1	-1	-1
1/18/2019	3:04:13 PM	201	355	23	24	24	24	21	21	21	21	26	26	26	25	27.8	31.8	102.6	-1	-1	-1
1/18/2019	3:04:13 PM	404	356	23	24	24	24	21	22	21	21	26	26	26	26	27.8	31.8	102.6	-1	-1	-1
1/18/2019	3:04:13 PM	607	357	24	24	24	24	21	21	21	22	25	26	26	26	27.8	31.8	102.6	-1	-1	-1
1/18/2019	3:04:13 PM	810	358	24	24	24	24	22	22	22	21	26	26	26	26	27.8	31.8	102.6	-1	-1	-1
1/18/2019	3:04:14 PM	13	359	24	24	24	24	21	22	21	22	26	26	26	26	27.8	31.8	102.6	-1	-1	-1
1/18/2019	3:04:14 PM	201	360	23	24	24	24	21	21	21	21	26	26	26	26	27.8	31.8	102.6	-1	-1	-1
1/18/2019	3:04:14 PM	404	361	23	24	24	24	21	22	21	22	26	26	26	26	27.8	31.8	102.6	-1	-1	-1
1/18/2019	3:04:14 PM	607	362	24	24	24	24	21	21	21	22	25	26	26	26	27.8	31.8	102.6	-1	-1	-1
1/18/2019	3:04:14 PM	810	363	24	24	24	24	22	21	22	21	26	26	26	26	27.8	31.8	102.6	-1	-1	-1
1/18/2019	3:04:15 PM	13	364	23	24	24	24	21	22	21	21	26	26	26	26	27.8	31.8	102.6	-1	-1	-1
1/18/2019	3:04:15 PM	201	365	24	23	24	24	21	22	21	21	26	26	26	26	27.8	31.8	102.6	-1	-1	-1
1/18/2019	3:04:15 PM	404	366	24	24	24	24	21	21	22	21	26	26	26	26	27.8	31.8	102.6	-1	-1	-1
1/18/2019	3:04:15 PM	607	367	23	24	24	24	21	22	21	22	26	26	26	26	27.8	31.8	102.6	-1	-1	-1
1/18/2019	3:04:15 PM	810	368	24	24	24	24	21	22	22	21	26	26	26	26	27.8	31.8	102.6	-1	-1	-1
1/18/2019	3:04:16 PM	13	369	23	24	24	24	21	22	21	21	26	26	26	26	27.8	31.8	102.6	-1	-1	-1
1/18/2019	3:04:16 PM	201	370	24	23	24	24	21	21	21	21	25	26	26	26	27.8	31.8	102.6	-1	-1	-1
1/18/2019	3:04:16 PM	404	371	23	24	24	24	21	22	21	21	26	26	26	26	27.8	31.8	102.6	-1	-1	-1
1/18/2019	3:04:16 PM	607	372	24	24	24	24	21	21	21	22	25	26	26	26	27.8	31.8	102.6	-1	-1	-1
1/18/2019	3:04:16 PM	810	373	24	24	24	24	21	22	22	21	26	26	26	26	27.8	31.8	102.6	-1	-1	-1
1/18/2019	3:04:17 PM	13	374	23	24	24	24	21	21	21	21	26	26	26	26	27.9	31.6	91.9	-1	-1	-1
1/18/2019	3:04:17 PM	201	375	23	24	24	24	21	21	21	21	26	26	26	26	27.9	31.6	91.9	-1	-1	-1
1/18/2019	3:04:17 PM	404	376	23	24	24	24	21	22	21	21	26	26	26	26	27.9	31.6	91.9	-1	-1	-1
1/18/2019	3:04:17 PM	607	377	24	24	24	24	21	21	21	22	26	26	26	26	27.9	31.6	91.9	-1	-1	-1
1/18/2019	3:04:17 PM	810	378	24	24	24	24	21	21	22	21	26	26	26	26	27.9	31.6	91.9	-1	-1	-1
1/18/2019	3:04:18 PM	13	379	23	24	24	24	21	22	21	22	26	26	26	26	27.9	31.6	91.9	-1	-1	-1
1/18/2019	3:04:18 PM	201	380	24	23	24	24	21	21	21	21	25	26	26	26	27.9	31.6	91.9	-1	-1	-1
1/18/2019	3:04:18 PM	404	381	24	24	24	24	21	21	22	21	26	26	26	26	27.9	31.6	91.9	-1	-1	-1
1/18/2019	3:04:18 PM	607	382	23	24	24	24	21	22	21	21	26	26	26	26	27.9	31.6	91.9	-1	-1	-1
1/18/2019	3:04:18 PM	810	383	24	24	24	24	21	22	21	21	26	26	26	26	27.9	31.6	91.9	-1	-1	-1
1/18/2019	3:04:19 PM	13	384	23	24	24	24	21	21	21	21	26	26	26	26	27.9	31.6	91.9	-1	-1	-1
1/18/2019	3:04:19 PM	201	385	23	24	24	24	21	21	21	22	25	26	26	26	27.9	31.6	91.9	-1	-1	-1
1/18/2019	3:04:19 PM	404	386	24	24	24	24	22	21	22	21	26	26	26	26	27.9	31.6	91.9	-1	-1	-1
1/18/2019	3:04:19 PM	607	387	23	24	24	24	21	22	21	21	26	26	26	26	27.9	31.6	91.9	-1	-1	-1
1/18/2019	3:04:19 PM	810	388	24	24	24	24	21	22	21	22	26	26	26	26	27.9	31.6	91.9	-1	-1	-1
1/18/2019	3:04:20 PM	13	389	24	24	24	24	21	21	21	21	26	26	26	26	27.9	31.6	91.9	-1	-1	-1
1/18/2019	3:04:20 PM	201	390	23	24	24	24	21	22	21	21	26	26	26	26	27.9	31.6	91.9	-1	-1	-1
1/18/2019	3:04:20 PM	404	391	24	24	24	24	21	21	21	22	26	26	26	26	27.9	31.6	91.9	-1	-1	-1
1/18/2019	3:04:20 PM	607	392	24	24	24	24	22	21	22	21	26	26	26	26	27.9	31.6	91.9	-1	-1	-1
1/18/2019	3:04:20 PM	810	393	23	24	24	24	21	22	22	22	26	26	26	26	27.9	31.6	91.9	-1	-1	-1
1/18/2019	3:04:21 PM	13	394	23	24	24	24	21	22	21	22	26	26	26	26	27.9	31.6	91.9	-1	-1	-1
1/18/2019	3:04:21 PM	201	395	23	24	24	24	21	21	21	21	26	26	26	25	27.9	31.6	91.9	-1	-1	-1
1/18/2019	3:04:21 PM	404	396	23	24	24	24	21	22	21	21	26	26	26	26	27.9	31.6	91.9	-1	-1	-1
1/18/2019	3:04:21 PM	607	397	23	24	24	24	21	22	21	22	26	26	26	26	27.9	31.6	91.9	-1	-1	-1
1/18/2019	3:04:21 PM	810	398	24	24	24	24	21	21	21	22	26	26	26	26	27.9	31.6	91.9	-1	-1	-1
1/18/2019	3:04:22 PM	13	399	24	24	24	24	21	22	21	21	26	26	26	26	27.9	31.6	91.9	-1	-1	-1
1/18/2019	3:04:22 PM	201	400	23	24	24	24	21	21	21	21	26	26	26	26	27.9	31.6	91.9	-1	-1	-1
1/18/2019	3:04:22 PM	404	401	24	24	24	24	21	22	21	22	26	26	26	26	27.9	31.6	91.9	-1	-1	-1
1/18/2019	3:04:22 PM	607	402	24	24	24	24	21	21	21	21	26	26	26	26	27.9	31.6	91.9	-1	-1	-1
1/18/2019	3:04:22 PM	810	403	23	24	24	24	21	22	21	22	26	26	26	26	27.9	31.6	91.9	-1	-1	-1
1/18/2019	3:04:23 PM	13	404	24	24	24	24	21	21	21	21	26	26	26	26	27.9	31.6	91.9	-1	-1	-1
1/18/2019	3:04:23 PM	201	405	23	24	24	24	21	22	21	22	26	26	26	26	27.9	31.6	91.9	-1	-1	-1
1/18/2019	3:04:23 PM	404	406	24	24	24	24	22	21	21	21	26	26	26	26	27.9	31.6	91.9	-1	-1	-1
1/18/2019	3:04:23 PM	607	407	23	24	24	24	21	22	21	22	26	26	26	25	27.9	31.6	91.9	-1	-1	-1
1/18/2019	3:04:23 PM	810	408	24	24	24	24	21	21	21	22	26	26	26	26	27.9	31.6	91.9	-1	-1	-1
1/18/2019	3:04:24 PM	13	409	23	24	24	24	21	22	21	21	26	26	26	26	27.9	31.6	91.9	-1	-1	-1
1/18/2019	3:04:24 PM	201	410	24	24	24	24	21	21	21	21	25	26	25	26	27.9	31.6	91.9	-1	-1	-1
1/18/2019	3:04:24 PM	404	411	23	24	24	24	21	22	21	21	26	26	26	26	27.9	31.6	91.9	-1	-1	-1
1/18/2019	3:04:24 PM	607	412	24	24	24	24	21	22	21	22	25	26	26	26	27.9	31.6	91.9	-1	-1	-1
1/18/2019	3:04:24 PM	810	413	24	24	24	24	21	22	22	21	26	26	26	26	27.9	31.6	91.9	-1	-1	-1
1/18/2019	3:04:25 PM	13	414	23	24	24	24	21	22	21	21	26	26	26	26	27.9	31.6	91.9	-1	-1	-1
1/18/2019	3:04:25 PM	201	415	23	24	24	24	21	21	21	21	26	26	26	25	27.9	31.6	91.9	-1	-1	-1
1/18/2019	3:04:25 PM	402	416	23	24	24	24	21	22	21	22	26	26	26	26	27.9	31.4	61.3	-1	-1	-1
1/18/2019	3:04:25 PM	605	417	23	24	24	24	21	21	21	21	25	26	26	26	27.9	31.4	61.3	-1	-1	-1
1/18/2019	3:04:25 PM	808	418	23	24	24	24	21	22	21	22	26	26	26	26	27.9	31.4	61.3	-1	-1	-1
1/18/2019	3:04:26 PM	11	419	24	24	24	24	21	22	21	21	26	26	26	26	27.9	31.4	61.3	-1	-1	-1
1/18/2019	3:04:26 PM	200	420	23	24	24	24	21	21	21	21	26	26	26	26	27.9	31.4	61.3	-1	-1	-1
1/18/2019	3:04:26 PM	403	421	23	24	24	24	21	22	21	22	26	26	26	26	27.9	31.4	61.3	-1	-1	-1
1/18/2019	3:04:26 PM	606	422	24	23	24	24	21	21	21	21	26	26	26	26	27.9	31.4	61.3	-1	-1	-1
1/18/2019	3:04:26 PM	809	423	23	24	24	24	21	22	21	21	26	26	26	26	27.9	31.4	61.3	-1	-1	-1
1/18/2019	3:04:27 PM	12	424	23	24	24	24	21	22	21	22	25	26	26	26	27.9	31.4	61.3	-1	-1	-1
1/18/2019	3:04:27 PM	216	425	24	24	24	24	21	21	21	21	26	26	26	26	27.9	31.4	61.3	-1	-1	-1
1/18/2019	3:04:27 PM	403	426	23	24	24	24	21	22	21	21	26	26	26	26	27.9	31.4	61.3	-1	-1	-1
1/18/2019	3:04:27 PM	606	427	24	24	24	24	21	21	21	21	25	26	25	26	27.9	31.4	61.3	-1	-1	-1
1/18/2019	3:04:27 PM	815	428	24	24	24	24	21	21	21	21	26	26	26	26	27.9	31.4	61.3	-1	-1	-1
1/18/2019	3:04:28 PM	2	429	23	24	24	24	21	22	21	21	26	26	26	26	27.9	31.4	61.3	-1	-1	-1
1/18/2019	3:04:28 PM	205	430	24	24	24	24	21	22	21	21	26	26	26	26	27.9	31.4	61.3	-1	-1	-1
1/18/2019	3:04:28 PM	409	431	23	24	24	24	21	22	21	21	26	26	26	26	27.9	31.4	61.3	-1	-1	-1
1/18/2019	3:04:28 PM	614	432	24	24	24	24	21	21	21	21	25	26	25	26	27.9	31.4	61.3	-1	-1	-1
1/18/2019	3:04:28 PM	802	433	23	24	24	24	21	22	21	21	26	26	26	26	27.9	31.4	61.3	-1	-1	-1
1/18/2019	3:04:29 PM	5	434	24	24	24	24	21	22	21	22	26	26	26	26	27.9	31.4	61.3	-1	-1	-1
1/18/2019	3:04:29 PM	208	435	24	24	24	24	21	22	22	21	26	26	26	26	27.9	31.4	61.3	-1	-1	-1
1/18/2019	3:04:29 PM	411	436	24	24	24	24	21	22	21	22	26	26	26	26	27.9	31.4	61.3	-1	-1	-1
1/18/2019	3:04:29 PM	614	437	24	23	24	24	21	21	21	21	26	26	26	26	27.9	31.4	61.3	-1	-1	-1
1/18/2019	3:04:29 PM	802	438	23	24	24	24	21	22	21	22	26	26	26	26	27.9	31.4	61.3	-1	-1	-1
1/18/2019	3:04:30 PM	5	439	24	24	24	24	21	22	21	22	26	26	26	26	27.9	31.4	61.3	-1	-1	-1
1/18/2019	3:04:30 PM	208	440	23	24	24	24	21	21	21	21	26	26	26	25	27.9	31.4	61.3	-1	-1	-1
1/18/2019	3:04:30 PM	411	441	23	24	24	24	21	22	21	22	26	26	26	26	27.9	31.4	61.3	-1	-1	-1
1/18/2019	3:04:30 PM	614	442	24	23	24	24	21	21	21	21	25	26	26	26	27.9	31.4	61.3	-1	-1	-1
1/18/2019	3:04:30 PM	802	443	23	24	24	24	21	22	21	21	26	26	26	26	27.9	31.4	61.3	-1	-1	-1
1/18/2019	3:04:31 PM	5	444	24	24	24	24	21	22	21	22	25	26	26	26	27.9	31.4	61.3	-1	-1	-1
1/18/2019	3:04:31 PM	208	445	24	24	24	24	21	21	21	21	26	26	26	26	27.9	31.4	61.3	-1	-1	-1
1/18/2019	3:04:31 PM	411	446	23	24	24	24	21	22	21	21	26	26	26	26	27.9	31.4	61.3	-1	-1	-1
1/18/2019	3:04:31 PM	614	447	23	24	24	24	21	22	21	22	25	26	26	26	27.9	31.4	61.3	-1	-1	-1
1/18/2019	3:04:31 PM	802	448	23	24	24	24	21	21	21	21	26	26	26	26	27.9	31.4	61.3	-1	-1	-1
1/18/2019	3:04:32 PM	5	449	23	24	24	24	21	22	21	22	26	26	26	26	27.9	31.4	61.3	-1	-1	-1
1/18/2019	3:04:32 PM	208	450	24	24	24	24	21	21	21	22	25	26	26	26	27.9	31.4	61.3	-1	-1	-1
1/18/2019	3:04:32 PM	411	451	23	24	24	24	21	22	21	21	26	26	26	26	27.9	31.4	61.3	-1	-1	-1
1/18/2019	3:04:32 PM	614	452	23	24	23	24	21	22	21	21	25	26	26	26	27.9	31.4	61.3	-1	-1	-1
1/18/2019	3:04:32 PM	802	453	24	24	24	24	21	21	21	21	26	26	26	26	27.9	31.4	61.3	-1	-1	-1
1/18/2019	3:04:33 PM	5	454	23	24	24	24	21	22	21	21	26	26	26	26	27.9	31.4	61.3	-1	-1	-1
1/18/2019	3:04:33 PM	208	455	23	24	24	24	21	22	21	22	25	26	26	26	27.9	31.4	61.3	-1	-1	-1
1/18/2019	3:04:33 PM	411	456	24	24	24	24	21	21	21	21	26	26	26	26	27.9	31.4	61.3	-1	-1	-1
1/18/2019	3:04:33 PM	614	457	23	24	24	24	21	21	21	21	26	26	26	25	27.9	31.4	61.3	-1	-1	-1
1/18/2019	3:04:33 PM	802	458	24	24	24	24	21	22	21	22	26	26	26	26	27.9	31.2	60.7	-1	-1	-1
1/18/2019	3:04:34 PM	5	459	24	24	24	24	21	21	21	22	26	26	26	26	27.9	31.2	60.7	-1	-1	-1
1/18/2019	3:04:34 PM	208	460	23	24	24	24	21	21	21	21	26	26	26	26	27.9	31.2	60.7	-1	-1	-1
1/18/2019	3:04:34 PM	411	461	23	24	24	24	21	22	21	21	26	26	26	26	27.9	31.2	60.7	-1	-1	-1
1/18/2019	3:04:34 PM	614	462	23	24	24	24	21	21	21	21	25	26	25	26	27.9	31.2	60.7	-1	-1	-1
1/18/2019	3:04:34 PM	802	463	23	24	24	24	21	22	21	21	26	26	26	26	27.9	31.2	60.7	-1	-1	-1
1/18/2019	3:04:35 PM	5	464	24	24	24	24	21	21	21	22	25	26	26	26	27.9	31.2	60.7	-1	-1	-1
1/18/2019	3:04:35 PM	208	465	24	24	24	24	21	21	21	21	26	26	26	26	27.9	31.2	60.7	-1	-1	-1
1/18/2019	3:04:35 PM	411	466	23	24	24	24	21	22	21	22	26	26	26	26	27.9	31.2	60.7	-1	-1	-1
1/18/2019	3:04:35 PM	614	467	24	23	24	24	21	21	21	21	26	26	26	26	27.9	31.2	60.7	-1	-1	-1
1/18/2019	3:04:35 PM	802	468	24	24	24	24	21	22	21	22	26	26	26	26	27.9	31.2	60.7	-1	-1	-1
1/18/2019	3:04:36 PM	5	469	24	24	24	24	21	22	21	21	26	26	26	26	27.9	31.2	60.7	-1	-1	-1
1/18/2019	3:04:36 PM	208	470	23	24	24	24	21	21	21	21	26	26	26	26	27.9	31.2	60.7	-1	-1	-1
1/18/2019	3:04:36 PM	411	471	23	24	24	24	21	22	21	21	26	26	26	26	27.9	31.2	60.7	-1	-1	-1
1/18/2019	3:04:36 PM	614	472	24	23	24	24	21	21	21	21	25	26	25	26	27.9	31.2	60.7	-1	-1	-1
1/18/2019	3:04:36 PM	802	473	23	24	24	24	21	22	21	21	26	26	26	26	27.9	31.2	60.7	-1	-1	-1
1/18/2019	3:04:37 PM	5	474	23	24	24	24	21	22	21	22	25	26	26	26	27.9	31.2	60.7	-1	-1	-1
1/18/2019	3:04:37 PM	208	475	24	24	24	24	21	21	21	21	26	26	26	26	27.9	31.2	60.7	-1	-1	-1
1/18/2019	3:04:37 PM	411	476	23	24	24	24	21	22	21	21	26	26	26	26	27.9	31.2	60.7	-1	-1	-1
1/18/2019	3:04:37 PM	614	477	23	24	23	24	21	22	21	21	26	26	26	26	27.9	31.2	60.7	-1	-1	-1
1/18/2019	3:04:37 PM	802	478	24	24	24	24	21	21	21	21	26	26	26	26	27.9	31.2	60.7	-1	-1	-1
1/18/2019	3:04:38 PM	5	479	23	24	24	24	21	22	21	21	26	26	26	26	27.9	31.2	60.7	-1	-1	-1
1/18/2019	3:04:38 PM	208	480	24	24	24	24	21	22	21	22	26	26	26	26	27.9	31.2	60.7	-1	-1	-1
1/18/2019	3:04:38 PM	411	481	24	24	24	24	21	22	22	21	26	26	26	26	27.9	31.2	60.7	-1	-1	-1
1/18/2019	3:04:38 PM	614	482	23	24	24	24	21	22	21	21	26	26	26	26	27.9	31.2	60.7	-1	-1	-1
1/18/2019	3:04:38 PM	802	483	24	24	24	24	21	21	21	22	26	26	26	26	27.9	31.2	60.7	-1	-1	-1
1/18/2019	3:04:39 PM	5	484	23	24	24	24	21	21	21	21	26	26	26	26	27.9	31.2	60.7	-1	-1	-1
1/18/2019	3:04:39 PM	208	485	24	24	24	24	21	22	21	21	26	26	26	26	27.9	31.2	60.7	-1	-1	-1
1/18/2019	3:04:39 PM	411	486	24	24	24	24	21	21	21	21	26	26	26	26	27.9	31.2	60.7	-1	-1	-1
1/18/2019	3:04:39 PM	614	487	23	24	24	24	21	21	21	21	26	26	26	25	27.9	31.2	60.7	-1	-1	-1
1/18/2019	3:04:39 PM	802	488	24	24	24	24	21	22	21	21	26	26	26	26	27.9	31.2	60.7	-1	-1	-1
1/18/2019	3:04:40 PM	5	489	24	24	24	24	21	21	21	21	26	26	26	26	27.9	31.2	60.7	-1	-1	-1
1/18/2019	3:04:40 PM	208	490	23	24	24	24	21	22	21	21	26	26	26	26	27.9	31.2	60.7	-1	-1	-1
1/18/2019	3:04:40 PM	411	491	23	24	24	24	21	22	21	22	26	26	26	26	27.9	31.2	60.7	-1	-1	-1
1/18/2019	3:04:40 PM	614	492	24	24	24	24	21	21	21	21	25	26	25	26	27.9	31.2	60.7	-1	-1	-1
1/18/2019	3:04:40 PM	802	493	24	24	24	24	21	21	22	21	26	26	26	26	27.9	31.2	60.7	-1	-1	-1
1/18/2019	3:04:41 PM	5	494	23	24	24	24	21	22	21	22	26	26	26	26	27.9	31.2	60.7	-1	-1	-1
1/18/2019	3:04:41 PM	208	495	24	24	24	24	21	21	21	21	26	26	26	26	27.9	31.2	60.7	-1	-1	-1
1/18/2019	3:04:41 PM	411	496	23	24	24	24	21	21	21	21	26	26	26	26	27.9	31.2	60.7	-1	-1	-1
1/18/2019	3:04:41 PM	614	497	23	24	24	24	21	22	21	22	25	26	26	26	27.9	31.2	60.7	-1	-1	-1
1/18/2019	3:04:41 PM	802	498	24	24	24	24	21	21	22	21	26	26	26	26	27.9	31.2	60.7	-1	-1	-1
1/18/2019	3:04:42 PM	5	499	23	24	24	24	21	22	21	21	26	26	26	26	27.9	31.2	60.7	-1	-1	-1
1/18/2019	3:04:42 PM	208	500	23	24	24	24	21	22	21	22	26	26	26	26	27.9	30.9	110.0	-1	-1	-1
1/18/2019	3:04:42 PM	411	501	24	24	24	24	22	21	21	21	26	26	26	26	27.9	30.9	110.0	-1	-1	-1
1/18/2019	3:04:42 PM	614	502	23	24	24	24	21	21	21	21	26	26	26	25	27.9	30.9	110.0	-1	-1	-1
1/18/2019	3:04:42 PM	802	503	24	24	24	24	21	22	21	22	26	26	26	26	27.9	30.9	110.0	-1	-1	-1
1/18/2019	3:04:43 PM	5	504	24	24	24	24	21	21	21	21	26	26	26	26	27.9	30.9	110.0	-1	-1	-1
1/18/2019	3:04:43 PM	208	505	23	24	24	24	21	21	21	21	26	26	26	26	27.9	30.9	110.0	-1	-1	-1
1/18/2019	3:04:43 PM	411	506	24	24	24	24	21	22	21	22	26	26	26	26	27.9	30.9	110.0	-1	-1	-1
1/18/2019	3:04:43 PM	614	507	24	23	24	24	21	21	21	21	26	26	26	26	27.9	30.9	110.0	-1	-1	-1
1/18/2019	3:04:43 PM	802	508	23	24	24	24	21	22	21	21	26	26	26	26	27.9	30.9	110.0	-1	-1	-1
1/18/2019	3:04:44 PM	5	509	23	24	24	24	21	22	21	22	26	26	26	26	27.9	30.9	110.0	-1	-1	-1
1/18/2019	3:04:44 PM	208	510	24	24	24	24	21	21	21	21	25	26	26	26	27.9	30.9	110.0	-1	-1	-1
1/18/2019	3:04:44 PM	411	511	24	24	24	24	21	21	22	21	26	26	26	26	27.9	30.9	110.0	-1	-1	-1
1/18/2019	3:04:44 PM	614	512	23	24	24	24	21	22	21	21	25	26	26	26	27.9	30.9	110.0	-1	-1	-1
1/18/2019	3:04:44 PM	802	513	24	24	24	24	21	22	21	22	26	26	26	26	27.9	30.9	110.0	-1	-1	-1
1/18/2019	3:04:45 PM	5	514	23	24	24	24	21	21	21	21	26	26	26	26	27.9	30.9	110.0	-1	-1	-1
1/18/2019	3:04:45 PM	208	515	23	24	24	24	21	22	21	21	26	26	26	25	27.9	30.9	110.0	-1	-1	-1
1/18/2019	3:04:45 PM	411	516	24	24	24	24	21	22	21	22	26	26	26	26	27.9	30.9	110.0	-1	-1	-1
1/18/2019	3:04:45 PM	614	517	24	24	24	24	21	21	21	21	26	26	26	26	27.9	30.9	110.0	-1	-1	-1
1/18/2019	3:04:45 PM	802	518	23	24	24	24	21	21	21	21	26	26	26	26	27.9	30.9	110.0	-1	-1	-1
1/18/2019	3:04:46 PM	5	519	24	24	24	24	21	22	21	22	25	26	26	26	27.9	30.9	110.0	-1	-1	-1
1/18/2019	3:04:46 PM	208	520	24	24	24	24	21	21	21	21	25	26	26	26	27.9	30.9	110.0	-1	-1	-1
1/18/2019	3:04:46 PM	411	521	24	24	24	24	21	21	21	21	26	26	26	26	27.9	30.9	110.0	-1	-1	-1
1/18/2019	3:04:46 PM	614	522	23	24	24	24	21	21	21	21	26	26	26	26	27.9	30.9	110.0	-1	-1	-1
1/18/2019	3:04:46 PM	802	523	24	24	24	24	21	22	21	22	26	26	26	26	27.9	30.9	110.0	-1	-1	-1
1/18/2019	3:04:47 PM	5	524	24	24	24	24	21	21	22	21	26	26	26	26	27.9	30.9	110.0	-1	-1	-1
1/18/2019	3:04:47 PM	208	525	24	24	24	24	21	21	21	21	26	26	26	26	27.9	30.9	110.0	-1	-1	-1
1/18/2019	3:04:47 PM	411	526	23	24	24	24	21	21	21	21	26	26	26	26	27.9	30.9	110.0	-1	-1	-1
1/18/2019	3:04:47 PM	614	527	24	24	24	24	21	22	21	21	26	26	26	26	27.9	30.9	110.0	-1	-1	-1
1/18/2019	3:04:47 PM	802	528	24	24	24	24	21	22	21	22	26	26	26	26	27.9	30.9	110.0	-1	-1	-1
1/18/2019	3:04:48 PM	5	529	24	24	24	24	21	21	21	21	26	26	26	26	27.9	30.9	110.0	-1	-1	-1
1/18/2019	3:04:48 PM	208	530	23	24	24	24	21	22	21	21	25	26	26	26	27.9	30.9	110.0	-1	-1	-1
1/18/2019	3:04:48 PM	411	531	24	24	24	24	21	21	22	21	26	26	26	26	27.9	30.9	110.0	-1	-1	-1
1/18/2019	3:04:48 PM	614	532	23	24	24	24	21	22	21	22	26	26	26	26	27.9	30.9	110.0	-1	-1	-1
1/18/2019	3:04:48 PM	802	533	23	24	24	24	21	21	22	21	26	26	26	26	27.9	30.9	110.0	-1	-1	-1
1/18/2019	3:04:49 PM	5	534	24	24	24	24	21	22	21	22	26	26	26	26	27.9	30.9	110.0	-1	-1	-1
1/18/2019	3:04:49 PM	208	535	23	24	24	24	21	21	21	21	26	26	26	25	27.9	30.9	110.0	-1	-1	-1
1/18/2019	3:04:49 PM	411	536	24	24	24	24	21	22	21	21	26	26	26	26	27.9	30.9	110.0	-1	-1	-1
1/18/2019	3:04:49 PM	614	537	24	24	24	24	21	22	21	21	26	26	26	26	27.9	30.9	110.0	-1	-1	-1
1/18/2019	3:04:49 PM	802	538	24	24	24	24	21	22	21	22	26	26	26	26	27.9	30.9	110.0	-1	-1	-1
1/18/2019	3:04:50 PM	5	539	23	24	24	24	21	22	21	21	26	26	26	26	27.9	30.9	110.0	-1	-1	-1
1/18/2019	3:04:50 PM	208	540	23	24	24	24	21	22	21	22	25	26	26	26	27.9	30.9	110.0	-1	-1	-1
1/18/2019	3:04:50 PM	411	541	23	24	24	24	21	22	21	21	26	26	26	26	27.9	30.9	110.0	-1	-1	-1
1/18/2019	3:04:50 PM	614	542	23	24	24	24	21	22	21	22	26	26	26	26	27.9	30.7	60.5	-1	-1	-1
1/18/2019	3:04:50 PM	802	543	23	24	24	24	21	22	22	21	26	26	26	26	27.9	30.7	60.5	-1	-1	-1
1/18/2019	3:04:51 PM	5	544	24	24	24	24	21	22	21	22	25	26	26	26	27.9	30.7	60.5	-1	-1	-1
1/18/2019	3:04:51 PM	208	545	23	24	24	24	21	21	21	21	26	26	26	26	27.9	30.7	60.5	-1	-1	-1
1/18/2019	3:04:51 PM	411	546	24	24	24	24	21	22	21	22	26	26	26	26	27.9	30.7	60.5	-1	-1	-1
1/18/2019	3:04:51 PM	614	547	24	24	24	24	21	21	21	21	26	26	26	26	27.9	30.7	60.5	-1	-1	-1
1/18/2019	3:04:51 PM	802	548	24	24	24	24	21	22	21	22	26	26	26	26	27.9	30.7	60.5	-1	-1	-1
1/18/2019	3:04:52 PM	5	549	24	24	24	24	21	21	21	21	26	26	26	26	27.9	30.7	60.5	-1	-1	-1
1/18/2019	3:04:52 PM	208	550	23	24	24	24	21	22	21	21	26	26	26	25	27.9	30.7	60.5	-1	-1	-1
1/18/2019	3:04:52 PM	411	551	24	24	24	24	21	21	21	21	26	26	26	26	27.9	30.7	60.5	-1	-1	-1
1/18/2019	3:04:52 PM	614	552	23	24	24	24	21	21	21	21	26	26	26	26	27.9	30.7	60.5	-1	-1	-1
1/18/2019	3:04:52 PM	802	553	24	24	24	24	22	21	21	21	26	26	26	26	27.9	30.7	60.5	-1	-1	-1
1/18/2019	3:04:53 PM	5	554	23	24	24	24	21	22	21	21	26	26	26	26	27.9	30.7	60.5	-1	-1	-1
1/18/2019	3:04:53 PM	208	555	23	24	24	24	21	22	21	22	25	26	26	26	27.9	30.7	60.5	-1	-1	-1
1/18/2019	3:04:53 PM	411	556	24	24	24	24	21	21	22	21	26	26	26	26	27.9	30.7	60.5	-1	-1	-1
1/18/2019	3:04:53 PM	614	557	23	24	24	24	21	22	21	22	26	26	26	26	27.9	30.7	60.5	-1	-1	-1
1/18/2019	3:04:53 PM	802	558	24	24	24	24	22	22	21	21	26	26	26	26	27.9	30.7	60.5	-1	-1	-1
1/18/2019	3:04:54 PM	5	559	23	24	24	24	21	22	21	21	26	26	26	26	27.9	30.7	60.5	-1	-1	-1
1/18/2019	3:04:54 PM	208	560	24	24	24	24	21	21	21	21	26	26	26	26	27.9	30.7	60.5	-1	-1	-1
1/18/2019	3:04:54 PM	411	561	23	24	24	24	21	22	21	21	26	26	26	26	27.9	30.7	60.5	-1	-1	-1
1/18/2019	3:04:54 PM	614	562	24	24	24	24	21	21	21	21	26	26	26	26	27.9	30.7	60.5	-1	-1	-1
1/18/2019	3:04:54 PM	802	563	24	24	24	24	21	22	21	22	26	26	26	26	27.9	30.7	60.5	-1	-1	-1
1/18/2019	3:04:55 PM	5	564	24	24	24	24	21	21	21	21	25	26	26	26	27.9	30.7	60.5	-1	-1	-1
1/18/2019	3:04:55 PM	208	565	23	24	24	24	21	21	21	21	26	26	26	26	27.9	30.7	60.5	-1	-1	-1
1/18/2019	3:04:55 PM	411	566	24	24	24	24	21	22	21	21	26	26	26	26	27.9	30.7	60.5	-1	-1	-1
1/18/2019	3:04:55 PM	614	567	24	24	24	24	21	21	21	21	26	26	26	26	27.9	30.7	60.5	-1	-1	-1
1/18/2019	3:04:55 PM	802	568	24	24	24	24	21	22	21	22	26	26	26	26	27.9	30.7	60.5	-1	-1	-1
1/18/2019	3:04:56 PM	5	569	24	24	24	24	21	21	21	21	26	26	26	26	27.9	30.7	60.5	-1	-1	-1
1/18/2019	3:04:56 PM	208	570	23	24	24	24	21	21	21	21	26	26	26	25	27.9	30.7	60.5	-1	-1	-1
1/18/2019	3:04:56 PM	411	571	24	24	24	24	21	21	21	21	26	26	26	26	27.9	30.7	60.5	-1	-1	-1
1/18/2019	3:04:56 PM	614	572	24	24	24	24	21	21	21	21	26	26	26	25	27.9	30.7	60.5	-1	-1	-1
1/18/2019	3:04:56 PM	802	573	24	24	24	24	21	22	21	22	26	26	26	26	27.9	30.7	60.5	-1	-1	-1
1/18/2019	3:04:57 PM	5	574	24	24	24	24	21	21	21	21	26	26	26	26	27.9	30.7	60.5	-1	-1	-1
1/18/2019	3:04:57 PM	208	575	23	24	24	24	21	22	21	22	26	26	26	26	27.9	30.7	60.5	-1	-1	-1
1/18/2019	3:04:57 PM	411	576	23	24	24	24	21	22	21	21	26	26	26	26	27.9	30.7	60.5	-1	-1	-1
1/18/2019	3:04:57 PM	614	577	23	24	24	24	21	22	21	21	26	26	26	26	27.9	30.7	60.5	-1	-1	-1
1/18/2019	3:04:57 PM	802	578	24	24	24	24	21	21	21	21	26	26	26	26	27.9	30.7	60.5	-1	-1	-1
1/18/2019	3:04:58 PM	5	579	23	24	24	24	21	22	21	21	26	26	26	26	27.9	30.7	60.5	-1	-1	-1
1/18/2019	3:04:58 PM	208	580	23	24	24	24	21	22	21	22	25	26	26	26	27.9	30.7	60.5	-1	-1	-1
1/18/2019	3:04:58 PM	411	581	24	24	24	24	21	21	21	21	26	26	26	26	27.9	30.7	60.5	-1	-1	-1
1/18/2019	3:04:58 PM	614	582	23	24	24	24	21	22	21	21	26	26	26	26	27.9	30.7	60.5	-1	-1	-1
1/18/2019	3:04:58 PM	802	583	24	24	24	24	21	22	21	21	26	26	26	26	27.9	30.7	60.5	-1	-1	-1
1/18/2019	3:04:59 PM	5	584	23	24	24	24	21	21	21	21	26	26	26	26	28.0	30.6	77.1	-1	-1	-1
1/18/2019	3:04:59 PM	208	585	23	24	24	24	21	22	21	21	26	26	26	26	28.0	30.6	77.1	-1	-1	-1
1/18/2019	3:04:59 PM	411	586	24	24	24	24	21	22	21	22	26	26	26	26	28.0	30.6	77.1	-1	-1	-1
1/18/2019	3:04:59 PM	614	587	24	24	24	24	21	21	21	21	26	26	26	25	28.0	30.6	77.1	-1	-1	-1
1/18/2019	3:04:59 PM	802	588	23	24	24	24	21	22	21	22	25	26	26	26	28.0	30.6	77.1	-1	-1	-1
1/18/2019	3:05:00 PM	5	589	24	24	24	24	21	21	21	21	26	26	26	26	28.0	30.6	77.1	-1	-1	-1
1/18/2019	3:05:00 PM	208	590	23	24	24	24	21	21	21	21	26	26	26	25	28.0	30.6	77.1	-1	-1	-1
1/18/2019	3:05:00 PM	411	591	24	24	24	24	21	22	21	22	26	26	26	26	28.0	30.6	77.1	-1	-1	-1
1/18/2019	3:05:00 PM	614	592	23	24	24	24	21	21	21	21	26	26	26	26	28.0	30.6	77.1	-1	-1	-1
1/18/2019	3:05:00 PM	802	593	24	24	24	24	21	21	22	21	26	26	26	26	28.0	30.6	77.1	-1	-1	-1
1/18/2019	3:05:01 PM	5	594	23	24	24	24	21	21	21	21	26	26	26	26	28.0	30.6	77.1	-1	-1	-1
1/18/2019	3:05:01 PM	208	595	24	24	24	24	21	22	21	21	26	26	26	26	28.0	30.6	77.1	-1	-1	-1
1/18/2019	3:05:01 PM	411	596	24	24	24	24	21	22	21	21	26	26	26	26	28.0	30.6	77.1	-1	-1	-1
1/18/2019	3:05:01 PM	614	597	24	24	24	24	21	22	21	22	26	26	26	26	28.0	30.6	77.1	-1	-1	-1
1/18/2019	3:05:01 PM	802	598	24	24	24	24	21	22	22	21	26	26	26	26	28.0	30.6	77.1	-1	-1	-1
1/18/2019	3:05:02 PM	5	599	23	24	24	24	21	22	21	22	26	26	26	26	28.0	30.6	77.1	-1	-1	-1
1/18/2019	3:05:02 PM	208	600	23	24	24	24	21	21	21	21	26	26	26	26	28.0	30.6	77.1	-1	-1	-1
1/18/2019	3:05:02 PM	411	601	23	24	24	24	21	22	21	21	26	26	26	26	28.0	30.6	77.1	-1	-1	-1
1/18/2019	3:05:02 PM	614	602	24	24	24	24	21	21	21	21	26	26	26	26	28.0	30.6	77.1	-1	-1	-1
1/18/2019	3:05:02 PM	802	603	23	24	24	24	21	22	21	21	26	26	26	26	28.0	30.6	77.1	-1	-1	-1
1/18/2019	3:05:03 PM	5	604	24	24	24	24	21	22	21	22	25	26	26	26	28.0	30.6	77.1	-1	-1	-1
1/18/2019	3:05:03 PM	208	605	23	24	24	24	21	21	21	21	26	26	26	26	28.0	30.6	77.1	-1	-1	-1
1/18/2019	3:05:03 PM	411	606	23	24	24	24	21	22	21	21	26	26	26	26	28.0	30.6	77.1	-1	-1	-1
1/18/2019	3:05:03 PM	614	607	24	24	24	24	21	22	21	22	26	26	26	26	28.0	30.6	77.1	-1	-1	-1
1/18/2019	3:05:03 PM	802	608	23	24	24	24	21	21	21	21	26	26	26	26	28.0	30.6	77.1	-1	-1	-1
1/18/2019	3:05:04 PM	5	609	24	24	24	24	21	21	21	21	26	26	26	26	28.0	30.6	77.1	-1	-1	-1
1/18/2019	3:05:04 PM	208	610	23	24	24	24	21	21	21	21	26	26	26	26	28.0	30.6	77.1	-1	-1	-1
1/18/2019	3:05:04 PM	411	611	24	24	24	24	21	22	21	22	26	26	26	26	28.0	30.6	77.1	-1	-1	-1
1/18/2019	3:05:04 PM	614	612	24	24	24	24	21	21	21	21	26	26	26	26	28.0	30.6	77.1	-1	-1	-1
1/18/2019	3:05:04 PM	802	613	23	24	24	24	21	22	21	22	25	26	26	26	28.0	30.6	77.1	-1	-1	-1
1/18/2019	3:05:05 PM	5	614	24	24	24	24	21	21	21	21	26	26	26	26	28.0	30.6	77.1	-1	-1	-1
1/18/2019	3:05:05 PM	208	615	23	24	24	24	21	21	21	21	26	26	26	26	28.0	30.6	77.1	-1	-1	-1
1/18/2019	3:05:05 PM	411	616	24	24	24	24	21	22	21	22	26	26	26	26	28.0	30.6	77.1	-1	-1	-1
1/18/2019	3:05:05 PM	614	617	24	24	24	24	21	21	21	21	26	26	26	26	28.0	30.6	77.1	-1	-1	-1
1/18/2019	3:05:05 PM	802	618	23	24	24	24	21	22	21	22	26	26	26	26	28.0	30.6	77.1	-1	-1	-1
1/18/2019	3:05:06 PM	5	619	24	24	24	24	21	22	21	21	26	26	26	26	28.0	30.6	77.1	-1	-1	-1
1/18/2019	3:05:06 PM	208	620	24	24	24	24	21	21	21	21	26	26	26	26	28.0	30.6	77.1	-1	-1	-1
1/18/2019	3:05:06 PM	411	621	23	24	24	24	21	22	21	21	26	26	26	26	28.0	30.6	77.1	-1	-1	-1
1/18/2019	3:05:06 PM	614	622	24	24	24	24	21	22	21	22	25	26	26	26	28.0	30.6	77.1	-1	-1	-1
1/18/2019	3:05:06 PM	801	623	23	24	24	24	21	21	21	21	26	26	26	26	28.0	30.6	77.1	-1	-1	-1
1/18/2019	3:05:07 PM	4	624	24	24	24	24	21	22	21	22	25	26	26	26	28.0	30.6	77.1	-1	-1	-1
1/18/2019	3:05:07 PM	207	625	24	24	24	24	21	21	21	21	26	26	26	26	28.0	30.6	77.1	-1	-1	-1
1/18/2019	3:05:07 PM	410	626	24	24	24	24	21	22	21	22	25	26	26	26	28.0	30.4	70.1	-1	-1	-1
1/18/2019	3:05:07 PM	613	627	24	24	24	24	21	21	21	21	26	26	26	26	28.0	30.4	70.1	-1	-1	-1
1/18/2019	3:05:07 PM	801	628	23	24	24	24	21	22	21	22	26	26	26	26	28.0	30.4	70.1	-1	-1	-1
1/18/2019	3:05:08 PM	6	629	24	24	24	24	21	22	21	21	26	26	26	26	28.0	30.4	70.1	-1	-1	-1
1/18/2019	3:05:08 PM	209	630	24	24	24	24	21	21	22	21	26	26	26	26	28.0	30.4	70.1	-1	-1	-1
1/18/2019	3:05:08 PM	413	631	24	24	24	24	21	22	21	22	26	26	26	26	28.0	30.4	70.1	-1	-1	-1
1/18/2019	3:05:08 PM	616	632	24	24	24	24	21	21	21	21	26	26	26	26	28.0	30.4	70.1	-1	-1	-1
1/18/2019	3:05:08 PM	803	633	23	24	24	24	21	22	21	22	25	26	26	26	28.0	30.4	70.1	-1	-1	-1
1/18/2019	3:05:09 PM	6	634	24	24	24	24	21	22	21	21	26	26	26	26	28.0	30.4	70.1	-1	-1	-1
1/18/2019	3:05:09 PM	210	635	24	24	24	24	21	21	22	21	26	26	26	26	28.0	30.4	70.1	-1	-1	-1
1/18/2019	3:05:09 PM	413	636	23	24	24	24	21	22	21	21	26	26	26	26	28.0	30.4	70.1	-1	-1	-1
1/18/2019	3:05:09 PM	600	637	24	24	24	24	21	22	21	21	26	26	26	26	28.0	30.4	70.1	-1	-1	-1
1/18/2019	3:05:09 PM	804	638	23	24	24	24	21	22	21	21	26	26	26	25	28.0	30.4	70.1	-1	-1	-1
1/18/2019	3:05:10 PM	7	639	24	24	24	24	21	21	21	22	25	26	26	26	28.0	30.4	70.1	-1	-1	-1
1/18/2019	3:05:10 PM	210	640	24	24	24	24	21	21	21	21	26	26	26	26	28.0	30.4	70.1	-1	-1	-1
1/18/2019	3:05:10 PM	413	641	23	24	24	24	21	21	21	21	26	26	26	26	28.0	30.4	70.1	-1	-1	-1
1/18/2019	3:05:10 PM	600	642	24	24	24	24	21	21	21	21	25	26	26	26	28.0	30.4	70.1	-1	-1	-1
1/18/2019	3:05:10 PM	804	643	23	24	24	24	21	21	21	21	26	26	26	26	28.0	30.4	70.1	-1	-1	-1
1/18/2019	3:05:11 PM	7	644	23	24	24	24	21	22	21	22	26	26	26	26	28.0	30.4	70.1	-1	-1	-1
1/18/2019	3:05:11 PM	210	645	24	24	24	24	21	21	21	21	26	26	26	26	28.0	30.4	70.1	-1	-1	-1
1/18/2019	3:05:11 PM	413	646	24	24	24	24	22	21	22	21	26	26	26	26	28.0	30.4	70.1	-1	-1	-1
1/18/2019	3:05:11 PM	600	647	23	24	24	24	21	22	21	22	25	26	26	26	28.0	30.4	70.1	-1	-1	-1
1/18/2019	3:05:11 PM	804	648	24	24	24	24	21	21	21	21	26	26	26	26	28.0	30.4	70.1	-1	-1	-1
1/18/2019	3:05:12 PM	7	649	24	24	24	24	21	21	22	21	26	26	26	26	28.0	30.4	70.1	-1	-1	-1
1/18/2019	3:05:12 PM	210	650	23	24	24	24	21	22	21	21	26	26	26	26	28.0	30.4	70.1	-1	-1	-1
1/18/2019	3:05:12 PM	413	651	23	24	24	24	21	22	21	22	26	26	26	26	28.0	30.4	70.1	-1	-1	-1
1/18/2019	3:05:12 PM	600	652	23	24	24	24	21	21	21	21	26	26	26	26	28.0	30.4	70.1	-1	-1	-1
1/18/2019	3:05:12 PM	804	653	23	24	24	24	21	22	21	21	26	26	26	26	28.0	30.4	70.1	-1	-1	-1
1/18/2019	3:05:13 PM	7	654	23	24	24	24	21	22	21	22	26	26	26	26	28.0	30.4	70.1	-1	-1	-1
1/18/2019	3:05:13 PM	210	655	24	24	24	24	21	21	21	21	26	26	26	26	28.0	30.4	70.1	-1	-1	-1
1/18/2019	3:05:13 PM	413	656	23	24	24	24	21	22	21	22	26	26	26	26	28.0	30.4	70.1	-1	-1	-1
1/18/2019	3:05:13 PM	600	657	23	24	24	24	21	21	21	21	26	26	26	26	28.0	30.4	70.1	-1	-1	-1
1/18/2019	3:05:13 PM	804	658	23	24	24	24	21	22	21	22	26	26	26	26	28.0	30.4	70.1	-1	-1	-1
1/18/2019	3:05:14 PM	7	659	24	24	24	24	21	21	21	21	26	26	26	26	28.0	30.4	70.1	-1	-1	-1
1/18/2019	3:05:14 PM	210	660	24	24	24	24	21	22	21	22	25	26	26	26	28.0	30.4	70.1	-1	-1	-1
1/18/2019	3:05:14 PM	413	661	24	24	24	24	21	21	21	21	26	26	26	26	28.0	30.4	70.1	-1	-1	-1
1/18/2019	3:05:14 PM	600	662	24	24	24	24	21	22	21	21	26	26	26	26	28.0	30.4	70.1	-1	-1	-1
1/18/2019	3:05:14 PM	804	663	24	24	24	24	21	21	21	21	26	26	26	26	28.0	30.4	70.1	-1	-1	-1
1/18/2019	3:05:15 PM	7	664	23	24	24	24	21	22	21	22	26	26	26	26	28.0	30.4	70.1	-1	-1	-1
1/18/2019	3:05:15 PM	210	665	24	24	24	24	21	21	21	21	26	26	26	26	28.0	30.4	70.1	-1	-1	-1
1/18/2019	3:05:15 PM	413	666	24	24	24	24	22	22	22	21	26	26	26	26	28.0	30.4	70.1	-1	-1	-1
1/18/2019	3:05:15 PM	600	667	24	24	24	24	21	21	21	21	26	26	26	26	28.0	30.4	70.1	-1	-1	-1
1/18/2019	3:05:15 PM	804	668	24	24	24	24	21	21	21	21	26	26	26	26	28.0	30.3	93.8	-1	-1	-1
1/18/2019	3:05:16 PM	7	669	23	24	24	24	21	22	21	22	26	26	26	26	28.0	30.3	93.8	-1	-1	-1
1/18/2019	3:05:16 PM	210	670	24	24	24	24	21	22	21	21	26	26	26	26	28.0	30.3	93.8	-1	-1	-1
1/18/2019	3:05:16 PM	413	671	23	24	24	24	21	22	21	21	26	26	26	26	28.0	30.3	93.8	-1	-1	-1
1/18/2019	3:05:16 PM	600	672	24	24	24	24	21	21	21	21	26	26	26	26	28.0	30.3	93.8	-1	-1	-1
1/18/2019	3:05:16 PM	804	673	23	24	24	24	21	21	21	21	26	26	26	25	28.0	30.3	93.8	-1	-1	-1
1/18/2019	3:05:17 PM	7	674	24	24	24	24	21	22	21	22	26	26	26	26	28.0	30.3	93.8	-1	-1	-1
1/18/2019	3:05:17 PM	210	675	24	24	24	24	21	21	21	21	26	26	26	26	28.0	30.3	93.8	-1	-1	-1
1/18/2019	3:05:17 PM	413	676	23	24	24	24	21	22	21	21	26	26	26	25	28.0	30.3	93.8	-1	-1	-1
1/18/2019	3:05:17 PM	600	677	24	24	24	24	21	22	21	21	26	26	26	26	28.0	30.3	93.8	-1	-1	-1
1/18/2019	3:05:17 PM	804	678	23	24	24	24	21	21	22	21	26	26	26	26	28.0	30.3	93.8	-1	-1	-1
1/18/2019	3:05:18 PM	7	679	24	24	24	24	21	22	21	22	26	26	26	26	28.0	30.3	93.8	-1	-1	-1
1/18/2019	3:05:18 PM	210	680	23	24	24	24	21	21	21	21	26	26	26	26	28.0	30.3	93.8	-1	-1	-1
1/18/2019	3:05:18 PM	413	681	23	24	24	24	21	21	21	21	26	26	26	26	28.0	30.3	93.8	-1	-1	-1
1/18/2019	3:05:18 PM	600	682	24	24	24	24	21	21	21	21	26	26	26	26	28.0	30.3	93.8	-1	-1	-1
1/18/2019	3:05:18 PM	804	683	24	24	24	24	21	21	21	21	26	26	26	26	28.0	30.3	93.8	-1	-1	-1
1/18/2019	3:05:19 PM	7	684	23	24	24	24	21	22	21	22	26	26	26	26	28.0	30.3	93.8	-1	-1	-1
1/18/2019	3:05:19 PM	210	685	24	24	24	24	21	21	21	21	25	26	26	26	28.0	30.3	93.8	-1	-1	-1
1/18/2019	3:05:19 PM	413	686	23	24	24	24	21	21	22	21	26	26	26	26	28.0	30.3	93.8	-1	-1	-1
1/18/2019	3:05:19 PM	600	687	24	24	24	24	21	22	21	22	26	26	26	26	28.0	30.3	93.8	-1	-1	-1
1/18/2019	3:05:19 PM	804	688	23	24	24	24	21	21	21	21	26	26	26	26	28.0	30.3	93.8	-1	-1	-1
1/18/2019	3:05:20 PM	7	689	24	24	24	24	21	22	21	22	26	26	26	26	28.0	30.3	93.8	-1	-1	-1
1/18/2019	3:05:20 PM	210	690	24	24	24	24	21	21	21	21	25	26	25	26	28.0	30.3	93.8	-1	-1	-1
1/18/2019	3:05:20 PM	413	691	23	24	24	24	21	21	21	21	26	26	26	26	28.0	30.3	93.8	-1	-1	-1
1/18/2019	3:05:20 PM	600	692	24	24	24	24	21	22	21	22	26	26	26	26	28.0	30.3	93.8	-1	-1	-1
1/18/2019	3:05:20 PM	804	693	24	24	24	24	21	21	21	21	26	26	26	26	28.0	30.3	93.8	-1	-1	-1
1/18/2019	3:05:21 PM	7	694	24	24	24	24	21	22	21	22	26	26	26	26	28.0	30.3	93.8	-1	-1	-1
1/18/2019	3:05:21 PM	210	695	24	24	24	24	21	21	21	21	25	26	26	26	28.0	30.3	93.8	-1	-1	-1
1/18/2019	3:05:21 PM	413	696	23	24	24	24	21	21	21	21	26	26	26	25	28.0	30.3	93.8	-1	-1	-1
1/18/2019	3:05:21 PM	600	697	24	24	24	24	21	21	21	21	26	26	26	26	28.0	30.3	93.8	-1	-1	-1
1/18/2019	3:05:21 PM	804	698	24	24	24	24	22	21	22	21	26	26	26	26	28.0	30.3	93.8	-1	-1	-1
1/18/2019	3:05:22 PM	7	699	24	24	24	24	21	22	21	22	26	26	26	26	28.0	30.3	93.8	-1	-1	-1
1/18/2019	3:05:22 PM	210	700	24	24	24	24	21	21	21	21	25	26	26	26	28.0	30.3	93.8	-1	-1	-1
1/18/2019	3:05:22 PM	413	701	23	24	24	24	21	21	22	21	26	26	26	26	28.0	30.3	93.8	-1	-1	-1
1/18/2019	3:05:22 PM	600	702	23	24	24	24	21	22	21	22	26	26	26	26	28.0	30.3	93.8	-1	-1	-1
1/18/2019	3:05:22 PM	804	703	24	24	24	24	21	21	21	21	26	26	26	26	28.0	30.3	93.8	-1	-1	-1
1/18/2019	3:05:23 PM	7	704	23	24	24	24	21	22	21	22	26	26	26	26	28.0	30.3	93.8	-1	-1	-1
1/18/2019	3:05:23 PM	210	705	23	24	24	24	21	22	21	22	25	26	26	26	28.0	30.3	93.8	-1	-1	-1
1/18/2019	3:05:23 PM	413	706	24	24	24	24	21	21	22	21	26	26	26	26	28.0	30.3	93.8	-1	-1	-1
1/18/2019	3:05:23 PM	600	707	23	24	24	24	21	22	21	22	26	26	26	26	28.0	30.3	93.8	-1	-1	-1
1/18/2019	3:05:23 PM	804	708	24	24	24	24	21	22	21	22	26	26	26	26	28.0	30.3	93.8	-1	-1	-1
1/18/2019	3:05:24 PM	7	709	23	24	24	24	21	22	21	21	26	26	26	26	28.0	30.3	93.8	-1	-1	-1
1/18/2019	3:05:24 PM	210	710	23	24	24	24	21	22	21	21	25	26	26	26	28.1	30.2	59.6	-1	-1	-1
1/18/2019	3:05:24 PM	413	711	24	24	24	24	21	21	21	21	25	26	26	26	28.1	30.2	59.6	-1	-1	-1
1/18/2019	3:05:24 PM	600	712	23	24	24	24	21	21	21	21	26	26	26	26	28.1	30.2	59.6	-1	-1	-1
1/18/2019	3:05:24 PM	804	713	24	24	24	24	21	22	21	22	26	26	26	26	28.1	30.2	59.6	-1	-1	-1
1/18/2019	3:05:25 PM	7	714	24	24	24	24	21	22	22	21	26	26	26	26	28.1	30.2	59.6	-1	-1	-1
1/18/2019	3:05:25 PM	210	715	23	24	24	24	21	21	21	21	26	26	26	25	28.1	30.2	59.6	-1	-1	-1
1/18/2019	3:05:25 PM	413	716	23	24	24	24	21	21	21	22	26	26	26	26	28.1	30.2	59.6	-1	-1	-1
1/18/2019	3:05:25 PM	600	717	24	24	24	24	21	21	21	22	26	26	26	26	28.1	30.2	59.6	-1	-1	-1
1/18/2019	3:05:25 PM	804	718	24	24	24	24	21	21	21	21	26	26	26	26	28.1	30.2	59.6	-1	-1	-1
1/18/2019	3:05:26 PM	7	719	24	24	24	24	21	22	21	22	26	26	26	26	28.1	30.2	59.6	-1	-1	-1
1/18/2019	3:05:26 PM	210	720	24	23	24	24	21	21	21	21	26	26	26	26	28.1	30.2	59.6	-1	-1	-1
1/18/2019	3:05:26 PM	413	721	23	24	24	24	21	22	21	21	26	26	26	26	28.1	30.2	59.6	-1	-1	-1
1/18/2019	3:05:26 PM	600	722	24	24	24	24	21	21	21	21	26	26	26	26	28.1	30.2	59.6	-1	-1	-1
1/18/2019	3:05:26 PM	804	723	23	24	24	24	21	22	21	21	26	26	26	26	28.1	30.2	59.6	-1	-1	-1
1/18/2019	3:05:27 PM	7	724	24	24	24	24	21	22	21	22	26	26	26	26	28.1	30.2	59.6	-1	-1	-1
1/18/2019	3:05:27 PM	210	725	23	24	24	24	21	21	21	21	26	26	26	26	28.1	30.2	59.6	-1	-1	-1
1/18/2019	3:05:27 PM	413	726	23	24	24	24	21	22	21	21	26	26	26	26	28.1	30.2	59.6	-1	-1	-1
1/18/2019	3:05:27 PM	600	727	24	24	24	24	21	21	21	21	26	26	26	26	28.1	30.2	59.6	-1	-1	-1
1/18/2019	3:05:27 PM	804	728	23	24	24	24	21	22	21	21	26	26	26	26	28.1	30.2	59.6	-1	-1	-1
1/18/2019	3:05:28 PM	7	729	24	24	24	24	21	22	21	21	26	26	26	26	28.1	30.2	59.6	-1	-1	-1
1/18/2019	3:05:28 PM	210	730	24	24	24	24	21	21	21	21	26	26	26	26	28.1	30.2	59.6	-1	-1	-1
1/18/2019	3:05:28 PM	413	731	23	24	24	24	21	22	21	21	26	26	26	26	28.1	30.2	59.6	-1	-1	-1
1/18/2019	3:05:28 PM	600	732	24	24	24	24	21	22	21	21	26	26	26	26	28.1	30.2	59.6	-1	-1	-1
1/18/2019	3:05:28 PM	804	733	23	24	24	24	21	22	21	21	26	26	26	26	28.1	30.2	59.6	-1	-1	-1
1/18/2019	3:05:29 PM	7	734	23	24	24	24	21	22	21	21	26	26	26	26	28.1	30.2	59.6	-1	-1	-1
1/18/2019	3:05:29 PM	210	735	24	24	24	24	21	21	21	21	26	26	26	26	28.1	30.2	59.6	-1	-1	-1
1/18/2019	3:05:29 PM	413	736	23	24	24	24	21	21	21	21	26	26	26	26	28.1	30.2	59.6	-1	-1	-1
1/18/2019	3:05:29 PM	600	737	24	24	24	24	21	22	21	22	26	26	26	26	28.1	30.2	59.6	-1	-1	-1
1/18/2019	3:05:29 PM	804	738	24	24	24	24	21	21	21	21	26	26	26	26	28.1	30.2	59.6	-1	-1	-1
1/18/2019	3:05:30 PM	7	739	23	24	24	24	21	22	21	21	26	26	26	26	28.1	30.2	59.6	-1	-1	-1
1/18/2019	3:05:30 PM	210	740	23	24	24	24	21	21	21	22	25	26	26	26	28.1	30.2	59.6	-1	-1	-1
1/18/2019	3:05:30 PM	413	741	24	24	24	24	21	21	21	21	26	26	26	26	28.1	30.2	59.6	-1	-1	-1
1/18/2019	3:05:30 PM	600	742	23	24	24	24	21	22	21	21	26	26	26	26	28.1	30.2	59.6	-1	-1	-1
1/18/2019	3:05:30 PM	804	743	24	24	24	24	21	21	21	21	25	26	26	26	28.1	30.2	59.6	-1	-1	-1
1/18/2019	3:05:31 PM	7	744	24	24	24	24	22	21	21	21	26	26	26	26	28.1	30.2	59.6	-1	-1	-1
1/18/2019	3:05:31 PM	210	745	23	24	24	24	21	21	21	21	26	26	26	25	28.1	30.2	59.6	-1	-1	-1
1/18/2019	3:05:31 PM	413	746	23	24	24	24	21	22	21	22	26	26	26	26	28.1	30.2	59.6	-1	-1	-1
1/18/2019	3:05:31 PM	600	747	24	24	24	24	21	21	22	21	26	26	26	26	28.1	30.2	59.6	-1	-1	-1
1/18/2019	3:05:31 PM	804	748	23	24	24	24	21	22	21	21	26	26	26	26	28.1	30.2	59.6	-1	-1	-1
1/18/2019	3:05:32 PM	7	749	23	24	24	24	21	22	22	21	26	26	26	26	28.1	30.2	59.6	-1	-1	-1
1/18/2019	3:05:32 PM	210	750	23	24	24	24	21	21	21	22	25	26	26	26	28.1	30.2	59.6	-1	-1	-1
1/18/2019	3:05:32 PM	413	751	24	24	24	24	21	21	21	21	26	26	26	26	28.1	30.2	59.6	-1	-1	-1
1/18/2019	3:05:32 PM	600	752	24	24	24	24	21	22	21	22	26	26	26	26	28.1	30.1	66.5	-1	-1	-1
1/18/2019	3:05:32 PM	804	753	24	24	24	24	21	21	21	21	26	26	26	26	28.1	30.1	66.5	-1	-1	-1
1/18/2019	3:05:33 PM	7	754	24	24	24	24	22	21	21	21	26	26	26	26	28.1	30.1	66.5	-1	-1	-1
1/18/2019	3:05:33 PM	210	755	23	24	24	24	21	22	21	22	26	26	26	26	28.1	30.1	66.5	-1	-1	-1
1/18/2019	3:05:33 PM	413	756	24	24	24	24	21	22	21	22	26	26	26	26	28.1	30.1	66.5	-1	-1	-1
1/18/2019	3:05:33 PM	600	757	23	24	24	24	21	22	21	22	26	26	26	26	28.1	30.1	66.5	-1	-1	-1
1/18/2019	3:05:33 PM	804	758	24	24	24	24	21	22	21	22	25	26	26	26	28.1	30.1	66.5	-1	-1	-1
1/18/2019	3:05:34 PM	7	759	24	24	24	24	21	21	21	21	26	26	26	26	28.1	30.1	66.5	-1	-1	-1
1/18/2019	3:05:34 PM	210	760	23	24	24	24	21	21	21	21	26	26	26	26	28.1	30.1	66.5	-1	-1	-1
1/18/2019	3:05:34 PM	413	761	24	24	24	24	21	22	21	22	26	26	26	26	28.1	30.1	66.5	-1	-1	-1
1/18/2019	3:05:34 PM	600	762	24	24	24	24	21	21	22	22	26	26	26	26	28.1	30.1	66.5	-1	-1	-1
1/18/2019	3:05:34 PM	804	763	23	24	24	24	21	21	21	21	26	26	26	26	28.1	30.1	66.5	-1	-1	-1
1/18/2019	3:05:35 PM	7	764	23	24	24	24	21	22	21	22	26	26	26	26	28.1	30.1	66.5	-1	-1	-1
1/18/2019	3:05:35 PM	210	765	24	24	24	24	21	21	21	21	25	26	26	26	28.1	30.1	66.5	-1	-1	-1
1/18/2019	3:05:35 PM	413	766	24	24	24	24	22	22	21	22	25	26	26	26	28.1	30.1	66.5	-1	-1	-1
1/18/2019	3:05:35 PM	600	767	24	24	24	24	21	22	21	22	26	26	26	26	28.1	30.1	66.5	-1	-1	-1
1/18/2019	3:05:35 PM	804	768	24	23	24	24	21	21	21	21	25	26	26	26	28.1	30.1	66.5	-1	-1	-1
1/18/2019	3:05:36 PM	7	769	24	24	24	24	22	21	22	21	26	26	26	26	28.1	30.1	66.5	-1	-1	-1
1/18/2019	3:05:36 PM	210	770	23	24	24	24	21	21	21	21	26	26	26	26	28.1	30.1	66.5	-1	-1	-1
1/18/2019	3:05:36 PM	413	771	23	24	24	24	21	22	21	22	26	26	26	26	28.1	30.1	66.5	-1	-1	-1
1/18/2019	3:05:36 PM	600	772	24	24	24	24	21	21	21	21	26	26	26	26	28.1	30.1	66.5	-1	-1	-1
1/18/2019	3:05:36 PM	804	773	23	24	24	24	21	21	21	21	26	26	26	26	28.1	30.1	66.5	-1	-1	-1
1/18/2019	3:05:37 PM	7	774	23	24	24	24	21	22	21	22	26	26	26	26	28.1	30.1	66.5	-1	-1	-1
1/18/2019	3:05:37 PM	210	775	24	24	24	24	21	21	21	22	26	26	26	26	28.1	30.1	66.5	-1	-1	-1
1/18/2019	3:05:37 PM	413	776	24	24	24	24	21	21	22	21	26	26	26	26	28.1	30.1	66.5	-1	-1	-1
1/18/2019	3:05:37 PM	600	777	23	24	24	24	21	22	21	22	26	26	26	26	28.1	30.1	66.5	-1	-1	-1
1/18/2019	3:05:37 PM	804	778	24	24	24	24	21	21	21	21	26	26	26	26	28.1	30.1	66.5	-1	-1	-1
1/18/2019	3:05:38 PM	7	779	24	24	24	24	21	21	21	21	26	26	26	26	28.1	30.1	66.5	-1	-1	-1
1/18/2019	3:05:38 PM	210	780	23	24	24	24	21	21	21	21	26	26	26	26	28.1	30.1	66.5	-1	-1	-1
1/18/2019	3:05:38 PM	413	781	23	24	24	24	21	22	21	21	26	26	26	26	28.1	30.1	66.5	-1	-1	-1
1/18/2019	3:05:38 PM	600	782	24	24	24	24	21	22	21	22	25	26	26	26	28.1	30.1	66.5	-1	-1	-1
1/18/2019	3:05:38 PM	804	783	23	24	24	24	21	21	21	21	26	26	26	25	28.1	30.1	66.5	-1	-1	-1
1/18/2019	3:05:39 PM	7	784	23	24	24	24	21	22	21	22	26	26	26	26	28.1	30.1	66.5	-1	-1	-1
1/18/2019	3:05:39 PM	210	785	24	24	24	24	21	21	21	21	26	26	26	26	28.1	30.1	66.5	-1	-1	-1
1/18/2019	3:05:39 PM	413	786	23	24	24	24	21	22	21	22	26	26	26	26	28.1	30.1	66.5	-1	-1	-1
1/18/2019	3:05:39 PM	600	787	24	24	24	24	21	22	21	21	26	26	26	26	28.1	30.1	66.5	-1	-1	-1
1/18/2019	3:05:39 PM	804	788	23	24	24	24	21	22	21	21	25	26	26	26	28.1	30.1	66.5	-1	-1	-1
1/18/2019	3:05:40 PM	7	789	24	24	24	24	21	21	21	21	26	26	26	26	28.1	30.1	66.5	-1	-1	-1
1/18/2019	3:05:40 PM	210	790	23	24	24	24	21	21	21	21	26	26	26	25	28.1	30.1	66.5	-1	-1	-1
1/18/2019	3:05:40 PM	413	791	24	24	24	24	21	22	21	22	26	26	26	26	28.1	30.1	66.5	-1	-1	-1
1/18/2019	3:05:40 PM	600	792	23	24	24	24	21	22	21	21	26	26	26	26	28.1	30.1	66.5	-1	-1	-1
1/18/2019	3:05:40 PM	804	793	24	24	24	24	21	21	21	21	25	26	26	26	28.1	30.1	66.5	-1	-1	-1
1/18/2019	3:05:41 PM	7	794	23	24	24	24	21	22	21	21	26	26	26	26	28.1	30.0	67.2	-1	-1	-1
1/18/2019	3:05:41 PM	210	795	23	24	24	24	21	21	21	22	26	26	26	26	28.1	30.0	67.2	-1	-1	-1
1/18/2019	3:05:41 PM	413	796	24	24	24	24	22	21	22	21	26	26	26	26	28.1	30.0	67.2	-1	-1	-1
1/18/2019	3:05:41 PM	600	797	24	24	24	24	21	22	21	21	26	26	26	26	28.1	30.0	67.2	-1	-1	-1
1/18/2019	3:05:41 PM	804	798	24	24	24	24	21	22	21	21	25	26	26	26	28.1	30.0	67.2	-1	-1	-1
1/18/2019	3:05:42 PM	7	799	23	24	24	24	21	21	21	21	26	26	26	26	28.1	30.0	67.2	-1	-1	-1
1/18/2019	3:05:42 PM	210	800	23	24	24	24	21	22	21	21	25	26	26	26	28.1	30.0	67.2	-1	-1	-1
1/18/2019	3:05:42 PM	413	801	24	24	24	24	22	22	22	21	26	26	26	26	28.1	30.0	67.2	-1	-1	-1
1/18/2019	3:05:42 PM	600	802	23	24	24	24	21	22	21	21	26	26	26	26	28.1	30.0	67.2	-1	-1	-1
1/18/2019	3:05:42 PM	804	803	24	24	24	24	21	21	21	21	25	26	26	26	28.1	30.0	67.2	-1	-1	-1
1/18/2019	3:05:43 PM	7	804	23	24	24	24	21	22	21	21	26	26	26	26	28.1	30.0	67.2	-1	-1	-1
1/18/2019	3:05:43 PM	210	805	24	24	24	24	21	22	21	21	25	26	26	26	28.1	30.0	67.2	-1	-1	-1
1/18/2019	3:05:43 PM	414	806	24	24	24	24	21	21	22	21	26	26	26	26	28.1	30.0	67.2	-1	-1	-1
1/18/2019	3:05:43 PM	601	807	23	24	24	24	21	22	21	22	26	26	26	26	28.1	30.0	67.2	-1	-1	-1
1/18/2019	3:05:43 PM	804	808	24	24	24	24	21	21	21	21	26	26	26	26	28.1	30.0	67.2	-1	-1	-1
1/18/2019	3:05:44 PM	7	809	23	24	24	24	21	22	21	21	26	26	26	26	28.1	30.0	67.2	-1	-1	-1
1/18/2019	3:05:44 PM	210	810	24	24	24	24	21	22	21	22	25	26	26	26	28.1	30.0	67.2	-1	-1	-1
1/18/2019	3:05:44 PM	414	811	24	24	24	24	22	22	22	21	26	26	26	26	28.1	30.0	67.2	-1	-1	-1
1/18/2019	3:05:44 PM	601	812	23	24	24	24	21	22	21	21	26	26	26	26	28.1	30.0	67.2	-1	-1	-1
1/18/2019	3:05:44 PM	804	813	24	24	24	24	21	21	21	22	26	26	26	26	28.1	30.0	67.2	-1	-1	-1
1/18/2019	3:05:45 PM	15	814	24	24	24	24	21	21	21	21	26	26	26	26	28.1	30.0	67.2	-1	-1	-1
1/18/2019	3:05:45 PM	203	815	23	24	24	24	21	21	21	22	25	26	26	26	28.1	30.0	67.2	-1	-1	-1
1/18/2019	3:05:45 PM	406	816	24	24	24	24	22	21	21	22	26	26	26	26	28.1	30.0	67.2	-1	-1	-1
1/18/2019	3:05:45 PM	609	817	23	24	24	24	21	22	21	22	26	26	26	26	28.1	30.0	67.2	-1	-1	-1
1/18/2019	3:05:45 PM	812	818	24	24	24	24	21	21	21	21	26	26	26	26	28.1	30.0	67.2	-1	-1	-1
1/18/2019	3:05:46 PM	15	819	23	24	24	24	21	22	21	21	26	26	26	26	28.1	30.0	67.2	-1	-1	-1
1/18/2019	3:05:46 PM	203	820	24	23	24	24	21	21	21	21	25	26	26	26	28.1	30.0	67.2	-1	-1	-1
1/18/2019	3:05:46 PM	406	821	23	24	24	24	21	21	21	21	26	26	26	26	28.1	30.0	67.2	-1	-1	-1
1/18/2019	3:05:46 PM	609	822	23	24	24	24	21	22	21	22	26	26	26	26	28.1	30.0	67.2	-1	-1	-1
1/18/2019	3:05:46 PM	812	823	24	24	24	24	21	21	21	21	26	26	26	26	28.1	30.0	67.2	-1	-1	-1
1/18/2019	3:05:47 PM	15	824	23	24	24	24	21	21	21	21	26	26	26	26	28.1	30.0	67.2	-1	-1	-1
1/18/2019	3:05:47 PM	203	825	24	23	24	24	21	21	21	21	25	26	26	26	28.1	30.0	67.2	-1	-1	-1
1/18/2019	3:05:47 PM	406	826	23	24	24	24	21	21	22	21	26	26	26	26	28.1	30.0	67.2	-1	-1	-1
1/18/2019	3:05:47 PM	609	827	23	24	24	24	21	22	22	21	26	26	26	26	28.1	30.0	67.2	-1	-1	-1
1/18/2019	3:05:47 PM	812	828	24	24	24	24	21	22	21	22	25	26	26	26	28.1	30.0	67.2	-1	-1	-1
1/18/2019	3:05:48 PM	15	829	24	24	24	24	22	22	21	21	26	26	26	26	28.1	30.0	67.2	-1	-1	-1
1/18/2019	3:05:48 PM	203	830	23	24	24	24	21	22	21	21	26	26	26	26	28.1	30.0	67.2	-1	-1	-1
1/18/2019	3:05:48 PM	406	831	24	24	24	24	21	22	21	21	26	26	26	26	28.1	30.0	67.2	-1	-1	-1
1/18/2019	3:05:48 PM	609	832	24	24	24	24	21	21	22	21	26	26	26	26	28.1	30.0	67.2	-1	-1	-1
1/18/2019	3:05:48 PM	812	833	23	24	24	24	21	22	21	22	26	26	26	26	28.1	30.0	67.2	-1	-1	-1
1/18/2019	3:05:49 PM	15	834	24	24	24	24	21	21	21	21	26	26	26	26	28.1	30.0	67.2	-1	-1	-1
1/18/2019	3:05:49 PM	203	835	23	24	24	24	21	22	21	22	25	26	26	26	28.1	30.0	67.2	-1	-1	-1
1/18/2019	3:05:49 PM	406	836	24	24	24	24	21	22	21	22	25	26	26	26	28.1	30.0	77.5	-1	-1	-1
1/18/2019	3:05:49 PM	609	837	24	24	24	24	21	21	21	21	26	26	26	26	28.1	30.0	77.5	-1	-1	-1
1/18/2019	3:05:49 PM	812	838	23	24	24	24	21	22	21	21	26	26	26	25	28.1	30.0	77.5	-1	-1	-1
1/18/2019	3:05:50 PM	15	839	23	24	24	24	21	22	21	22	26	26	26	26	28.1	30.0	77.5	-1	-1	-1
1/18/2019	3:05:50 PM	203	840	23	24	24	24	21	21	21	21	26	26	26	26	28.1	30.0	77.5	-1	-1	-1
1/18/2019	3:05:50 PM	406	841	23	24	24	24	21	22	21	21	26	26	26	26	28.1	30.0	77.5	-1	-1	-1
1/18/2019	3:05:50 PM	609	842	23	24	24	24	21	22	21	22	26	26	26	26	28.1	30.0	77.5	-1	-1	-1
1/18/2019	3:05:50 PM	812	843	24	24	24	24	21	21	21	22	26	26	26	26	28.1	30.0	77.5	-1	-1	-1
1/18/2019	3:05:51 PM	15	844	24	24	24	24	21	21	22	21	26	26	26	26	28.1	30.0	77.5	-1	-1	-1
1/18/2019	3:05:51 PM	203	845	23	24	24	24	21	21	21	22	25	26	26	26	28.1	30.0	77.5	-1	-1	-1
1/18/2019	3:05:51 PM	406	846	24	24	24	24	21	22	21	22	26	26	26	26	28.1	30.0	77.5	-1	-1	-1
1/18/2019	3:05:51 PM	609	847	23	24	24	24	21	21	21	21	26	26	26	26	28.1	30.0	77.5	-1	-1	-1
1/18/2019	3:05:51 PM	812	848	24	24	24	24	21	22	21	22	26	26	26	26	28.1	30.0	77.5	-1	-1	-1
1/18/2019	3:05:52 PM	15	849	24	24	24	24	22	21	21	21	26	26	26	26	28.1	30.0	77.5	-1	-1	-1
1/18/2019	3:05:52 PM	203	850	23	24	24	24	21	22	21	21	25	26	26	26	28.1	30.0	77.5	-1	-1	-1
1/18/2019	3:05:52 PM	406	851	24	24	24	24	22	22	21	21	26	26	26	26	28.1	30.0	77.5	-1	-1	-1
1/18/2019	3:05:52 PM	609	852	23	24	24	24	21	22	21	22	26	26	26	26	28.1	30.0	77.5	-1	-1	-1
1/18/2019	3:05:52 PM	812	853	23	24	24	24	21	22	21	21	26	26	26	26	28.1	30.0	77.5	-1	-1	-1
1/18/2019	3:05:53 PM	15	854	24	24	24	24	22	22	22	21	26	26	26	26	28.1	30.0	77.5	-1	-1	-1
1/18/2019	3:05:53 PM	203	855	23	24	24	24	21	21	21	21	25	26	26	26	28.1	30.0	77.5	-1	-1	-1
1/18/2019	3:05:53 PM	406	856	24	24	24	24	22	22	22	21	26	26	26	26	28.1	30.0	77.5	-1	-1	-1
1/18/2019	3:05:53 PM	609	857	23	24	24	24	21	22	21	21	26	26	26	26	28.1	30.0	77.5	-1	-1	-1
1/18/2019	3:05:53 PM	812	858	23	24	24	24	21	22	21	22	26	26	26	26	28.1	30.0	77.5	-1	-1	-1
1/18/2019	3:05:54 PM	15	859	24	24	24	24	22	21	22	21	26	26	26	26	28.1	30.0	77.5	-1	-1	-1
1/18/2019	3:05:54 PM	203	860	24	24	24	24	21	21	21	21	26	26	26	25	28.1	30.0	77.5	-1	-1	-1
1/18/2019	3:05:54 PM	406	861	24	24	24	24	21	22	21	22	26	26	26	26	28.1	30.0	77.5	-1	-1	-1
1/18/2019	3:05:54 PM	601	862	23	24	24	24	21	21	21	21	26	26	26	26	28.1	30.0	77.5	-1	-1	-1
1/18/2019	3:05:54 PM	804	863	23	24	24	24	21	22	21	22	26	26	26	26	28.1	30.0	77.5	-1	-1	-1
1/18/2019	3:05:55 PM	8	864	24	24	24	24	22	22	21	22	26	26	26	26	28.1	30.0	77.5	-1	-1	-1
1/18/2019	3:05:55 PM	211	865	23	24	24	24	21	21	21	21	26	26	26	25	28.1	30.0	77.5	-1	-1	-1
1/18/2019	3:05:55 PM	414	866	23	24	24	24	21	22	21	21	26	26	26	26	28.1	30.0	77.5	-1	-1	-1
1/18/2019	3:05:55 PM	601	867	23	24	24	24	21	21	21	21	26	26	26	26	28.1	30.0	77.5	-1	-1	-1
1/18/2019	3:05:55 PM	804	868	23	24	24	24	21	22	21	21	26	26	26	25	28.1	30.0	77.5	-1	-1	-1
1/18/2019	3:05:56 PM	8	869	23	24	24	24	21	22	21	22	26	26	26	26	28.1	30.0	77.5	-1	-1	-1
1/18/2019	3:05:56 PM	211	870	24	23	24	24	21	22	21	21	26	26	26	26	28.1	30.0	77.5	-1	-1	-1
1/18/2019	3:05:56 PM	414	871	24	24	24	24	21	21	21	21	26	26	26	26	28.1	30.0	77.5	-1	-1	-1
1/18/2019	3:05:56 PM	601	872	23	24	24	24	21	22	20	21	26	26	26	26	28.1	30.0	77.5	-1	-1	-1
1/18/2019	3:05:56 PM	804	873	24	24	24	24	21	21	21	21	26	26	26	26	28.1	30.0	77.5	-1	-1	-1
1/18/2019	3:05:57 PM	8	874	24	24	24	24	21	22	22	21	26	26	26	26	28.1	30.0	77.5	-1	-1	-1
1/18/2019	3:05:57 PM	211	875	23	24	24	24	21	22	21	21	26	26	26	25	28.1	30.0	77.5	-1	-1	-1
1/18/2019	3:05:57 PM	414	876	23	24	24	24	21	22	21	22	26	26	26	26	28.1	30.0	77.5	-1	-1	-1
1/18/2019	3:05:57 PM	601	877	24	24	24	24	21	21	21	21	26	26	26	26	28.1	30.0	77.5	-1	-1	-1
1/18/2019	3:05:57 PM	804	878	23	24	24	24	21	22	21	21	26	26	26	26	28.1	29.9	67.2	-1	-1	-1
1/18/2019	3:05:58 PM	8	879	24	24	24	24	21	22	21	22	26	26	26	26	28.1	29.9	67.2	-1	-1	-1
1/18/2019	3:05:58 PM	211	880	24	24	24	24	21	21	21	21	26	26	26	26	28.1	29.9	67.2	-1	-1	-1
1/18/2019	3:05:58 PM	414	881	23	24	24	24	21	22	21	21	26	26	26	26	28.1	29.9	67.2	-1	-1	-1
1/18/2019	3:05:58 PM	601	882	24	24	24	24	21	21	21	21	26	26	26	26	28.1	29.9	67.2	-1	-1	-1
1/18/2019	3:05:58 PM	804	883	23	24	24	24	21	21	21	21	26	26	26	26	28.1	29.9	67.2	-1	-1	-1
1/18/2019	3:05:59 PM	8	884	24	24	24	24	21	22	21	22	26	27	26	26	28.1	29.9	67.2	-1	-1	-1
1/18/2019	3:05:59 PM	211	885	24	24	24	24	21	21	21	21	25	26	26	26	28.1	29.9	67.2	-1	-1	-1
1/18/2019	3:05:59 PM	414	886	23	24	24	24	21	21	21	21	26	26	26	26	28.1	29.9	67.2	-1	-1	-1
1/18/2019	3:05:59 PM	601	887	24	24	24	24	21	22	21	21	25	26	26	26	28.1	29.9	67.2	-1	-1	-1
1/18/2019	3:05:59 PM	804	888	24	24	24	24	21	21	21	21	26	26	26	26	28.1	29.9	67.2	-1	-1	-1
1/18/2019	3:06:00 PM	8	889	23	24	24	24	21	22	21	21	26	26	26	26	28.1	29.9	67.2	-1	-1	-1
1/18/2019	3:06:00 PM	211	890	23	24	24	24	21	22	21	22	26	26	26	26	28.1	29.9	67.2	-1	-1	-1
1/18/2019	3:06:00 PM	414	891	24	24	24	24	21	21	21	22	26	26	26	26	28.1	29.9	67.2	-1	-1	-1
1/18/2019	3:06:00 PM	601	892	23	24	24	24	21	22	21	21	26	26	26	26	28.1	29.9	67.2	-1	-1	-1
1/18/2019	3:06:00 PM	804	893	23	24	24	24	21	22	21	22	26	26	26	26	28.1	29.9	67.2	-1	-1	-1
1/18/2019	3:06:01 PM	8	894	23	24	24	24	21	22	21	22	26	26	26	26	28.1	29.9	67.2	-1	-1	-1
1/18/2019	3:06:01 PM	211	895	24	24	24	24	21	21	21	21	26	26	26	26	28.1	29.9	67.2	-1	-1	-1
1/18/2019	3:06:01 PM	414	896	23	24	24	24	21	22	21	21	26	26	26	26	28.1	29.9	67.2	-1	-1	-1
1/18/2019	3:06:01 PM	601	897	24	24	24	24	21	21	21	22	25	26	26	26	28.1	29.9	67.2	-1	-1	-1
1/18/2019	3:06:01 PM	804	898	24	24	24	24	21	21	21	21	26	26	26	26	28.1	29.9	67.2	-1	-1	-1
1/18/2019	3:06:02 PM	8	899	23	24	24	24	21	21	21	21	26	26	26	26	28.1	29.9	67.2	-1	-1	-1
1/18/2019	3:06:02 PM	211	900	23	24	23	24	21	22	21	22	25	26	26	26	28.1	29.9	67.2	-1	-1	-1
1/18/2019	3:06:02 PM	414	901	24	24	24	24	21	22	21	21	26	26	26	26	28.1	29.9	67.2	-1	-1	-1
1/18/2019	3:06:02 PM	601	902	24	24	24	24	21	21	21	21	26	26	26	26	28.1	29.9	67.2	-1	-1	-1
1/18/2019	3:06:02 PM	804	903	23	24	24	24	21	22	21	22	26	26	26	26	28.1	29.9	67.2	-1	-1	-1
1/18/2019	3:06:03 PM	8	904	24	24	24	24	21	22	21	22	26	26	26	26	28.1	29.9	67.2	-1	-1	-1
1/18/2019	3:06:03 PM	211	905	24	24	24	24	22	21	21	21	26	26	26	26	28.1	29.9	67.2	-1	-1	-1
1/18/2019	3:06:03 PM	414	906	23	24	24	24	21	21	22	21	26	26	26	26	28.1	29.9	67.2	-1	-1	-1
1/18/2019	3:06:03 PM	601	907	23	24	24	24	21	22	21	22	26	26	26	26	28.1	29.9	67.2	-1	-1	-1
1/18/2019	3:06:03 PM	804	908	24	24	24	24	21	22	21	21	26	26	26	26	28.1	29.9	67.2	-1	-1	-1
1/18/2019	3:06:04 PM	8	909	24	24	24	24	21	21	21	21	26	26	26	26	28.1	29.9	67.2	-1	-1	-1
1/18/2019	3:06:04 PM	211	910	24	24	24	24	21	21	21	21	26	26	26	26	28.1	29.9	67.2	-1	-1	-1
1/18/2019	3:06:04 PM	414	911	24	24	24	24	21	22	22	22	26	26	26	26	28.1	29.9	67.2	-1	-1	-1
1/18/2019	3:06:04 PM	601	912	24	24	24	24	21	22	21	21	26	26	26	26	28.1	29.9	67.2	-1	-1	-1
1/18/2019	3:06:04 PM	804	913	23	24	24	24	21	22	21	22	26	26	26	26	28.1	29.9	67.2	-1	-1	-1
1/18/2019	3:06:05 PM	8	914	24	24	24	24	21	21	21	21	26	26	26	26	28.1	29.9	67.2	-1	-1	-1
1/18/2019	3:06:05 PM	211	915	23	24	24	24	21	21	21	21	26	26	26	26	28.1	29.9	67.2	-1	-1	-1
1/18/2019	3:06:05 PM	414	916	24	24	24	24	21	22	21	21	26	26	26	26	28.1	29.9	67.2	-1	-1	-1
1/18/2019	3:06:05 PM	601	917	24	24	24	24	21	21	21	21	26	26	26	26	28.1	29.9	67.2	-1	-1	-1
1/18/2019	3:06:05 PM	804	918	23	24	24	24	21	22	21	21	26	26	26	26	28.1	29.9	67.2	-1	-1	-1
1/18/2019	3:06:06 PM	8	919	24	24	24	24	21	22	21	21	25	26	26	26	28.1	29.9	67.2	-1	-1	-1
1/18/2019	3:06:06 PM	211	920	24	24	24	24	21	21	21	21	26	26	26	26	28.2	29.8	76.6	-1	-1	-1
1/18/2019	3:06:06 PM	414	921	23	24	24	24	21	22	21	21	26	26	26	26	28.2	29.8	76.6	-1	-1	-1
1/18/2019	3:06:06 PM	601	922	24	24	24	24	21	21	21	21	26	26	26	26	28.2	29.8	76.6	-1	-1	-1
1/18/2019	3:06:06 PM	804	923	23	24	24	24	21	22	21	21	26	26	26	25	28.2	29.8	76.6	-1	-1	-1
1/18/2019	3:06:07 PM	8	924	23	24	24	24	21	22	21	22	26	26	26	26	28.2	29.8	76.6	-1	-1	-1
1/18/2019	3:06:07 PM	211	925	24	23	24	24	21	21	21	21	26	26	26	26	28.2	29.8	76.6	-1	-1	-1
1/18/2019	3:06:07 PM	414	926	24	24	24	24	22	21	21	21	26	26	26	26	28.2	29.8	76.6	-1	-1	-1
1/18/2019	3:06:07 PM	601	927	24	24	24	24	21	22	21	21	26	26	26	26	28.2	29.8	76.6	-1	-1	-1
1/18/2019	3:06:07 PM	804	928	24	24	24	24	21	21	21	21	26	26	26	26	28.2	29.8	76.6	-1	-1	-1
1/18/2019	3:06:08 PM	8	929	23	24	24	24	21	22	22	21	26	26	26	26	28.2	29.8	76.6	-1	-1	-1
1/18/2019	3:06:08 PM	211	930	23	24	24	24	21	22	21	21	25	26	26	26	28.2	29.8	76.6	-1	-1	-1
1/18/2019	3:06:08 PM	414	931	24	24	24	24	22	22	22	21	26	26	26	26	28.2	29.8	76.6	-1	-1	-1
1/18/2019	3:06:08 PM	601	932	23	24	24	24	21	22	21	21	26	26	26	26	28.2	29.8	76.6	-1	-1	-1
1/18/2019	3:06:08 PM	804	933	24	24	24	24	21	22	21	21	26	26	26	26	28.2	29.8	76.6	-1	-1	-1
1/18/2019	3:06:09 PM	8	934	24	24	24	24	22	21	21	21	26	26	26	26	28.2	29.8	76.6	-1	-1	-1
1/18/2019	3:06:09 PM	211	935	23	24	24	24	21	21	21	21	26	26	26	25	28.2	29.8	76.6	-1	-1	-1
1/18/2019	3:06:09 PM	414	936	24	24	24	24	21	22	21	22	26	26	26	26	28.2	29.8	76.6	-1	-1	-1
1/18/2019	3:06:09 PM	601	937	24	24	24	24	21	21	21	21	26	26	26	26	28.2	29.8	76.6	-1	-1	-1
1/18/2019	3:06:09 PM	804	938	23	24	24	24	21	21	21	21	26	26	26	26	28.2	29.8	76.6	-1	-1	-1
1/18/2019	3:06:10 PM	8	939	24	24	24	24	21	22	21	22	25	26	26	26	28.2	29.8	76.6	-1	-1	-1
1/18/2019	3:06:10 PM	211	940	24	24	24	24	21	21	21	21	26	26	26	26	28.2	29.8	76.6	-1	-1	-1
1/18/2019	3:06:10 PM	414	941	24	24	24	24	21	22	22	21	26	26	26	26	28.2	29.8	76.6	-1	-1	-1
1/18/2019	3:06:10 PM	601	942	23	24	24	24	21	22	21	22	26	26	26	26	28.2	29.8	76.6	-1	-1	-1
1/18/2019	3:06:10 PM	804	943	24	24	24	24	21	21	21	21	25	26	26	26	28.2	29.8	76.6	-1	-1	-1
1/18/2019	3:06:11 PM	8	944	23	24	24	24	21	22	21	21	26	26	26	26	28.2	29.8	76.6	-1	-1	-1
1/18/2019	3:06:11 PM	211	945	23	24	24	24	21	22	21	22	26	26	26	26	28.2	29.8	76.6	-1	-1	-1
1/18/2019	3:06:11 PM	414	946	24	24	24	24	22	22	22	22	26	26	26	26	28.2	29.8	76.6	-1	-1	-1
1/18/2019	3:06:11 PM	601	947	24	24	24	24	21	21	21	22	26	26	26	26	28.2	29.8	76.6	-1	-1	-1
1/18/2019	3:06:11 PM	804	948	24	24	24	24	21	21	21	21	25	26	26	26	28.2	29.8	76.6	-1	-1	-1
1/18/2019	3:06:12 PM	8	949	24	24	24	24	21	21	22	21	26	26	26	26	28.2	29.8	76.6	-1	-1	-1
1/18/2019	3:06:12 PM	211	950	23	24	24	24	21	21	21	21	26	26	26	25	28.2	29.8	76.6	-1	-1	-1
1/18/2019	3:06:12 PM	414	951	24	24	24	24	21	22	21	22	26	26	26	26	28.2	29.8	76.6	-1	-1	-1
1/18/2019	3:06:12 PM	601	952	24	24	24	24	21	21	21	21	26	26	26	26	28.2	29.8	76.6	-1	-1	-1
1/18/2019	3:06:12 PM	804	953	23	24	24	24	21	22	21	21	26	26	26	25	28.2	29.8	76.6	-1	-1	-1
1/18/2019	3:06:13 PM	8	954	23	24	24	24	21	22	21	22	25	26	26	26	28.2	29.8	76.6	-1	-1	-1
1/18/2019	3:06:13 PM	211	955	24	24	24	24	21	21	21	21	26	26	26	26	28.2	29.8	76.6	-1	-1	-1
1/18/2019	3:06:13 PM	414	956	24	24	24	24	21	22	21	21	26	26	26	26	28.2	29.8	76.6	-1	-1	-1
1/18/2019	3:06:13 PM	601	957	23	24	24	24	21	22	21	21	26	26	26	26	28.2	29.8	76.6	-1	-1	-1
1/18/2019	3:06:13 PM	804	958	24	24	24	24	21	21	21	21	26	26	26	26	28.2	29.8	76.6	-1	-1	-1
1/18/2019	3:06:14 PM	8	959	23	24	24	24	21	22	21	21	26	26	26	26	28.2	29.8	76.6	-1	-1	-1
1/18/2019	3:06:14 PM	211	960	23	24	24	24	21	22	21	22	26	26	26	26	28.2	29.8	76.6	-1	-1	-1
1/18/2019	3:06:14 PM	414	961	24	24	24	24	21	22	21	22	26	26	26	26	28.2	29.8	76.6	-1	-1	-1
1/18/2019	3:06:14 PM	601	962	23	24	24	24	21	21	21	21	26	26	26	26	28.2	29.7	70.3	-1	-1	-1
1/18/2019	3:06:14 PM	804	963	23	24	24	24	21	22	21	22	26	26	26	26	28.2	29.7	70.3	-1	-1	-1
1/18/2019	3:06:15 PM	8	964	24	24	24	24	21	21	21	21	26	26	26	26	28.2	29.7	70.3	-1	-1	-1
1/18/2019	3:06:15 PM	211	965	24	24	24	24	21	21	21	21	26	26	26	26	28.2	29.7	70.3	-1	-1	-1
1/18/2019	3:06:15 PM	414	966	23	24	24	24	21	22	22	21	26	26	26	26	28.2	29.7	70.3	-1	-1	-1
1/18/2019	3:06:15 PM	601	967	23	24	24	24	21	22	21	22	26	26	26	26	28.2	29.7	70.3	-1	-1	-1
1/18/2019	3:06:15 PM	804	968	24	24	24	24	21	21	21	21	26	26	26	26	28.2	29.7	70.3	-1	-1	-1
1/18/2019	3:06:16 PM	8	969	23	24	24	24	21	22	21	21	26	26	26	26	28.2	29.7	70.3	-1	-1	-1
1/18/2019	3:06:16 PM	211	970	23	24	24	24	21	22	21	21	26	26	26	26	28.2	29.7	70.3	-1	-1	-1
1/18/2019	3:06:16 PM	414	971	24	24	24	24	21	22	21	22	26	26	26	26	28.2	29.7	70.3	-1	-1	-1
1/18/2019	3:06:16 PM	601	972	24	24	24	24	21	22	21	21	26	26	26	26	28.2	29.7	70.3	-1	-1	-1
1/18/2019	3:06:16 PM	804	973	23	24	24	24	21	22	21	21	26	26	26	26	28.2	29.7	70.3	-1	-1	-1
1/18/2019	3:06:17 PM	8	974	23	24	24	24	21	22	21	21	26	26	26	26	28.2	29.7	70.3	-1	-1	-1
1/18/2019	3:06:17 PM	211	975	24	24	24	24	21	22	21	22	26	26	26	26	28.2	29.7	70.3	-1	-1	-1
1/18/2019	3:06:17 PM	414	976	23	24	24	24	21	21	21	21	26	26	26	26	28.2	29.7	70.3	-1	-1	-1
1/18/2019	3:06:17 PM	601	977	23	24	24	24	21	22	21	22	26	26	26	26	28.2	29.7	70.3	-1	-1	-1
1/18/2019	3:06:17 PM	804	978	24	24	24	24	21	21	21	21	26	26	26	26	28.2	29.7	70.3	-1	-1	-1
1/18/2019	3:06:18 PM	8	979	24	24	24	24	21	21	21	21	26	26	26	26	28.2	29.7	70.3	-1	-1	-1
1/18/2019	3:06:18 PM	211	980	23	24	24	24	21	22	21	22	26	26	26	26	28.2	29.7	70.3	-1	-1	-1
1/18/2019	3:06:18 PM	414	981	24	24	24	24	21	22	21	21	26	26	26	26	28.2	29.7	70.3	-1	-1	-1
1/18/2019	3:06:18 PM	601	982	24	24	24	24	21	22	21	21	26	26	26	26	28.2	29.7	70.3	-1	-1	-1
1/18/2019	3:06:18 PM	804	983	24	24	24	24	21	22	21	21	26	26	26	26	28.2	29.7	70.3	-1	-1	-1
1/18/2019	3:06:19 PM	8	984	24	24	24	24	21	21	21	22	26	26	26	26	28.2	29.7	70.3	-1	-1	-1
1/18/2019	3:06:19 PM	211	985	23	24	24	24	21	21	21	21	26	26	26	25	28.2	29.7	70.3	-1	-1	-1
1/18/2019	3:06:19 PM	414	986	23	24	24	24	21	22	21	22	26	26	26	26	28.2	29.7	70.3	-1	-1	-1
1/18/2019	3:06:19 PM	601	987	24	24	24	24	21	21	21	21	25	26	26	26	28.2	29.7	70.3	-1	-1	-1
1/18/2019	3:06:19 PM	804	988	23	24	24	24	21	22	21	21	26	26	26	26	28.2	29.7	70.3	-1	-1	-1
1/18/2019	3:06:20 PM	8	989	23	24	24	24	21	22	21	22	26	26	26	26	28.2	29.7	70.3	-1	-1	-1
1/18/2019	3:06:20 PM	211	990	24	24	24	24	21	22	21	22	25	26	26	26	28.2	29.7	70.3	-1	-1	-1
1/18/2019	3:06:20 PM	414	991	24	24	24	24	22	21	22	21	26	26	26	26	28.2	29.7	70.3	-1	-1	-1
1/18/2019	3:06:20 PM	601	992	23	24	24	24	21	21	21	22	25	26	26	26	28.2	29.7	70.3	-1	-1	-1
1/18/2019	3:06:20 PM	804	993	24	24	24	24	21	21	21	21	26	26	26	26	28.2	29.7	70.3	-1	-1	-1
1/18/2019	3:06:21 PM	8	994	24	24	24	24	22	21	22	21	26	26	26	26	28.2	29.7	70.3	-1	-1	-1
1/18/2019	3:06:21 PM	211	995	23	24	24	24	21	22	21	21	26	26	26	26	28.2	29.7	70.3	-1	-1	-1
1/18/2019	3:06:21 PM	414	996	24	24	24	24	21	21	21	22	26	26	26	26	28.2	29.7	70.3	-1	-1	-1
1/18/2019	3:06:21 PM	601	997	23	24	24	24	21	21	21	21	26	26	26	26	28.2	29.7	70.3	-1	-1	-1
1/18/2019	3:06:21 PM	804	998	23	24	24	24	21	21	21	21	26	26	26	26	28.2	29.7	70.3	-1	-1	-1
1/18/2019	3:06:22 PM	8	999	23	24	24	24	21	22	21	22	26	26	26	26	28.2	29.7	70.3	-1	-1	-1
1/18/2019	3:06:22 PM	211	1000	24	24	24	24	21	21	21	21	26	26	26	26	28.2	29.7	70.3	-1	-1	-1
1/18/2019	3:06:22 PM	414	1001	24	24	24	24	21	22	22	21	26	26	26	26	28.2	29.7	70.3	-1	-1	-1
1/18/2019	3:06:22 PM	601	1002	23	24	24	24	21	22	21	21	26	26	26	26	28.2	29.7	70.3	-1	-1	-1
1/18/2019	3:06:22 PM	805	1003	24	24	24	24	21	22	21	22	26	26	26	26	28.2	29.7	70.3	-1	-1	-1
1/18/2019	3:06:23 PM	8	1004	24	24	24	24	21	21	22	21	26	26	26	26	28.2	29.7	74.2	-1	-1	-1
1/18/2019	3:06:23 PM	211	1005	24	24	24	24	21	21	22	21	26	26	26	26	28.2	29.7	74.2	-1	-1	-1
1/18/2019	3:06:23 PM	414	1006	23	24	24	24	21	22	21	21	26	26	26	26	28.2	29.7	74.2	-1	-1	-1
1/18/2019	3:06:23 PM	601	1007	23	24	24	24	21	22	21	21	26	26	26	26	28.2	29.7	74.2	-1	-1	-1
1/18/2019	3:06:23 PM	804	1008	24	24	24	24	21	21	21	21	26	26	26	26	28.2	29.7	74.2	-1	-1	-1
1/18/2019	3:06:24 PM	8	1009	23	24	24	24	21	22	21	21	26	26	26	26	28.2	29.7	74.2	-1	-1	-1
1/18/2019	3:06:24 PM	211	1010	24	24	24	24	21	22	21	22	25	26	26	26	28.2	29.7	74.2	-1	-1	-1
1/18/2019	3:06:24 PM	414	1011	24	24	24	24	21	21	21	21	26	26	26	26	28.2	29.7	74.2	-1	-1	-1
1/18/2019	3:06:24 PM	601	1012	23	24	24	24	21	22	21	21	26	26	26	26	28.2	29.7	74.2	-1	-1	-1
1/18/2019	3:06:24 PM	820	1013	23	24	24	24	21	22	21	22	26	26	26	26	28.2	29.7	74.2	-1	-1	-1
1/18/2019	3:06:25 PM	8	1014	24	24	24	24	21	21	22	22	26	26	26	26	28.2	29.7	74.2	-1	-1	-1
1/18/2019	3:06:25 PM	211	1015	24	24	24	24	21	21	22	21	26	26	26	26	28.2	29.7	74.2	-1	-1	-1
1/18/2019	3:06:25 PM	414	1016	23	24	24	24	21	22	21	21	26	26	26	26	28.2	29.7	74.2	-1	-1	-1
1/18/2019	3:06:25 PM	611	1017	24	24	24	24	21	22	21	21	26	26	26	26	28.2	29.7	74.2	-1	-1	-1
1/18/2019	3:06:25 PM	814	1018	24	24	24	24	21	21	21	21	26	26	26	26	28.2	29.7	74.2	-1	-1	-1
1/18/2019	3:06:26 PM	2	1019	23	24	24	24	21	22	21	21	26	26	26	26	28.2	29.7	74.2	-1	-1	-1
1/18/2019	3:06:26 PM	205	1020	23	24	24	24	21	21	21	22	26	26	26	26	28.2	29.7	74.2	-1	-1	-1
1/18/2019	3:06:26 PM	408	1021	24	24	24	24	21	22	21	22	26	26	26	26	28.2	29.7	74.2	-1	-1	-1
1/18/2019	3:06:26 PM	611	1022	24	24	24	24	21	21	21	21	26	26	26	26	28.2	29.7	74.2	-1	-1	-1
1/18/2019	3:06:26 PM	814	1023	23	24	24	24	21	22	21	21	26	26	26	26	28.2	29.7	74.2	-1	-1	-1
1/18/2019	3:06:27 PM	2	1024	24	24	24	24	21	22	21	22	26	26	26	26	28.2	29.7	74.2	-1	-1	-1
1/18/2019	3:06:27 PM	205	1025	24	24	24	24	21	21	21	21	26	26	26	26	28.2	29.7	74.2	-1	-1	-1
1/18/2019	3:06:27 PM	408	1026	24	24	24	24	21	22	22	21	26	26	26	26	28.2	29.7	74.2	-1	-1	-1
1/18/2019	3:06:27 PM	607	1027	23	24	24	24	21	22	21	21	26	26	26	26	28.2	29.7	74.2	-1	-1	-1
1/18/2019	3:06:27 PM	810	1028	24	24	24	24	21	22	21	22	25	26	26	26	28.2	29.7	74.2	-1	-1	-1
1/18/2019	3:06:28 PM	13	1029	24	24	24	24	21	22	21	21	25	26	26	26	28.2	29.7	74.2	-1	-1	-1
1/18/2019	3:06:28 PM	201	1030	23	24	24	24	21	21	21	21	26	26	26	25	28.2	29.7	74.2	-1	-1	-1
1/18/2019	3:06:28 PM	404	1031	23	24	24	24	21	22	21	21	26	26	26	26	28.2	29.7	74.2	-1	-1	-1
1/18/2019	3:06:28 PM	607	1032	23	24	24	24	21	22	21	22	26	26	26	26	28.2	29.7	74.2	-1	-1	-1
1/18/2019	3:06:28 PM	810	1033	23	24	24	24	21	22	21	22	26	26	26	26	28.2	29.7	74.2	-1	-1	-1
1/18/2019	3:06:29 PM	13	1034	24	24	24	24	21	21	21	22	26	26	26	26	28.2	29.7	74.2	-1	-1	-1
1/18/2019	3:06:29 PM	201	1035	23	24	24	24	21	22	21	21	26	26	26	26	28.2	29.7	74.2	-1	-1	-1
1/18/2019	3:06:29 PM	404	1036	23	24	24	24	21	22	21	21	26	26	26	26	28.2	29.7	74.2	-1	-1	-1
1/18/2019	3:06:29 PM	610	1037	23	24	24	24	21	22	21	21	26	26	26	26	28.2	29.7	74.2	-1	-1	-1
1/18/2019	3:06:29 PM	813	1038	23	24	24	24	21	22	21	21	25	26	26	26	28.2	29.7	74.2	-1	-1	-1
1/18/2019	3:06:30 PM	16	1039	24	24	24	24	21	22	21	21	26	26	26	25	28.2	29.7	74.2	-1	-1	-1
1/18/2019	3:06:30 PM	203	1040	24	24	24	24	21	22	21	21	26	26	26	26	28.2	29.7	74.2	-1	-1	-1
1/18/2019	3:06:30 PM	407	1041	23	24	24	24	21	22	21	22	26	26	26	26	28.2	29.7	74.2	-1	-1	-1
1/18/2019	3:06:30 PM	610	1042	24	24	24	24	21	22	21	21	26	26	26	26	28.2	29.7	74.2	-1	-1	-1
1/18/2019	3:06:30 PM	813	1043	23	24	24	24	21	21	21	22	25	26	26	26	28.2	29.7	74.2	-1	-1	-1
1/18/2019	3:06:31 PM	16	1044	23	24	24	24	21	21	21	21	26	26	26	26	28.2	29.7	74.2	-1	-1	-1
1/18/2019	3:06:31 PM	203	1045	24	24	24	24	21	22	21	21	26	26	26	26	28.2	29.7	74.2	-1	-1	-1
1/18/2019	3:06:31 PM	407	1046	23	24	24	24	21	22	21	21	26	26	26	26	28.2	29.6	124.7	-1	-1	-1
1/18/2019	3:06:31 PM	612	1047	24	24	24	24	21	21	21	21	26	26	26	26	28.2	29.6	124.7	-1	-1	-1
1/18/2019	3:06:31 PM	815	1048	23	24	24	24	21	22	21	21	26	26	26	26	28.2	29.6	124.7	-1	-1	-1
1/18/2019	3:06:32 PM	3	1049	23	24	24	24	21	22	21	21	26	26	26	26	28.2	29.6	124.7	-1	-1	-1
1/18/2019	3:06:32 PM	206	1050	24	24	24	24	21	22	21	22	25	26	26	26	28.2	29.6	124.7	-1	-1	-1
1/18/2019	3:06:32 PM	409	1051	23	24	24	24	21	21	22	22	26	26	26	26	28.2	29.6	124.7	-1	-1	-1
1/18/2019	3:06:32 PM	612	1052	24	24	24	24	21	22	21	21	25	26	26	26	28.2	29.6	124.7	-1	-1	-1
1/18/2019	3:06:32 PM	815	1053	23	24	24	24	21	22	21	21	26	26	26	25	28.2	29.6	124.7	-1	-1	-1
1/18/2019	3:06:33 PM	3	1054	24	24	24	24	21	22	21	21	26	26	26	26	28.2	29.6	124.7	-1	-1	-1
1/18/2019	3:06:33 PM	206	1055	23	24	24	24	21	22	21	22	26	26	26	26	28.2	29.6	124.7	-1	-1	-1
1/18/2019	3:06:33 PM	409	1056	24	24	24	24	21	21	21	21	26	26	26	26	28.2	29.6	124.7	-1	-1	-1
1/18/2019	3:06:33 PM	612	1057	23	24	24	24	21	22	21	21	26	26	26	26	28.2	29.6	124.7	-1	-1	-1
1/18/2019	3:06:33 PM	815	1058	24	24	24	24	21	21	21	21	26	26	26	26	28.2	29.6	124.7	-1	-1	-1
1/18/2019	3:06:34 PM	3	1059	24	24	24	24	21	22	21	22	26	26	26	26	28.2	29.6	124.7	-1	-1	-1
1/18/2019	3:06:34 PM	206	1060	24	24	24	24	21	21	21	21	26	26	26	26	28.2	29.6	124.7	-1	-1	-1
1/18/2019	3:06:34 PM	409	1061	23	24	24	24	21	22	21	22	26	26	26	26	28.2	29.6	124.7	-1	-1	-1
1/18/2019	3:06:34 PM	612	1062	24	24	24	24	21	21	22	21	26	26	26	26	28.2	29.6	124.7	-1	-1	-1
1/18/2019	3:06:34 PM	815	1063	24	24	24	24	21	21	21	21	25	26	26	26	28.2	29.6	124.7	-1	-1	-1
1/18/2019	3:06:35 PM	3	1064	23	24	24	24	21	22	21	21	26	26	26	25	28.2	29.6	124.7	-1	-1	-1
1/18/2019	3:06:35 PM	206	1065	24	24	24	24	21	22	21	21	26	26	26	26	28.2	29.6	124.7	-1	-1	-1
1/18/2019	3:06:35 PM	409	1066	23	24	24	24	21	21	21	21	26	26	26	26	28.2	29.6	124.7	-1	-1	-1
1/18/2019	3:06:35 PM	612	1067	23	24	24	24	21	22	21	22	25	26	26	26	28.2	29.6	124.7	-1	-1	-1
1/18/2019	3:06:35 PM	815	1068	23	24	24	24	21	21	21	21	26	26	26	26	28.2	29.6	124.7	-1	-1	-1
1/18/2019	3:06:36 PM	3	1069	24	24	24	24	21	22	21	22	26	26	26	26	28.2	29.6	124.7	-1	-1	-1
1/18/2019	3:06:36 PM	206	1070	24	24	24	24	21	21	21	21	26	26	26	26	28.2	29.6	124.7	-1	-1	-1
1/18/2019	3:06:36 PM	409	1071	23	24	24	24	21	22	21	22	25	26	26	26	28.2	29.6	124.7	-1	-1	-1
1/18/2019	3:06:36 PM	612	1072	23	24	24	24	21	22	21	21	26	26	26	26	28.2	29.6	124.7	-1	-1	-1
1/18/2019	3:06:36 PM	815	1073	24	24	24	24	21	22	21	21	26	26	26	26	28.2	29.6	124.7	-1	-1	-1
1/18/2019	3:06:37 PM	3	1074	24	24	24	24	21	22	21	22	26	26	26	26	28.2	29.6	124.7	-1	-1	-1
1/18/2019	3:06:37 PM	206	1075	23	24	24	24	21	21	21	21	26	26	26	26	28.2	29.6	124.7	-1	-1	-1
1/18/2019	3:06:37 PM	409	1076	23	24	24	24	21	22	21	22	26	26	26	26	28.2	29.6	124.7	-1	-1	-1
1/18/2019	3:06:37 PM	612	1077	24	24	24	24	21	21	21	21	26	26	26	26	28.2	29.6	124.7	-1	-1	-1
1/18/2019	3:06:37 PM	815	1078	23	24	24	24	21	22	21	21	26	26	26	26	28.2	29.6	124.7	-1	-1	-1
1/18/2019	3:06:38 PM	3	1079	24	24	24	24	21	21	21	21	26	26	26	26	28.2	29.6	124.7	-1	-1	-1
1/18/2019	3:06:38 PM	206	1080	24	24	24	24	21	22	21	22	25	26	26	26	28.2	29.6	124.7	-1	-1	-1
1/18/2019	3:06:38 PM	409	1081	24	24	24	24	21	21	21	21	26	26	26	26	28.2	29.6	124.7	-1	-1	-1
1/18/2019	3:06:38 PM	612	1082	23	24	24	24	21	22	21	22	26	26	26	26	28.2	29.6	124.7	-1	-1	-1
1/18/2019	3:06:38 PM	815	1083	24	24	24	24	21	21	21	21	26	26	26	26	28.2	29.6	124.7	-1	-1	-1
1/18/2019	3:06:39 PM	3	1084	24	24	24	24	21	22	21	22	26	26	26	26	28.2	29.6	124.7	-1	-1	-1
1/18/2019	3:06:39 PM	206	1085	24	24	24	24	21	21	21	21	26	26	26	26	28.2	29.6	124.7	-1	-1	-1
1/18/2019	3:06:39 PM	409	1086	23	24	24	24	21	22	21	22	26	26	26	26	28.2	29.6	124.7	-1	-1	-1
1/18/2019	3:06:39 PM	612	1087	24	24	24	24	21	21	21	21	26	26	26	26	28.2	29.6	124.7	-1	-1	-1
1/18/2019	3:06:39 PM	815	1088	23	24	24	24	21	22	21	22	26	26	26	26	28.2	29.6	130.3	-1	-1	-1
1/18/2019	3:06:40 PM	3	1089	24	24	24	24	21	22	22	21	26	26	26	26	28.2	29.6	130.3	-1	-1	-1
1/18/2019	3:06:40 PM	206	1090	23	24	24	24	21	22	21	22	26	26	26	26	28.2	29.6	130.3	-1	-1	-1
1/18/2019	3:06:40 PM	409	1091	24	24	24	24	21	21	22	21	26	26	26	26	28.2	29.6	130.3	-1	-1	-1
1/18/2019	3:06:40 PM	612	1092	23	24	24	24	21	22	21	21	26	26	26	26	28.2	29.6	130.3	-1	-1	-1
1/18/2019	3:06:40 PM	815	1093	24	24	24	24	21	22	21	21	26	26	26	26	28.2	29.6	130.3	-1	-1	-1
1/18/2019	3:06:41 PM	3	1094	23	24	24	24	21	22	21	22	26	26	26	26	28.2	29.6	130.3	-1	-1	-1
1/18/2019	3:06:41 PM	206	1095	24	24	24	24	21	21	21	21	26	26	26	26	28.2	29.6	130.3	-1	-1	-1
1/18/2019	3:06:41 PM	409	1096	23	24	24	24	21	22	21	21	26	26	26	26	28.2	29.6	130.3	-1	-1	-1
1/18/2019	3:06:41 PM	612	1097	24	24	24	24	21	21	21	21	25	26	26	26	28.2	29.6	130.3	-1	-1	-1
1/18/2019	3:06:41 PM	815	1098	24	24	24	24	21	21	22	21	26	26	26	26	28.2	29.6	130.3	-1	-1	-1
1/18/2019	3:06:42 PM	3	1099	24	24	24	24	21	21	21	22	26	26	26	26	28.2	29.6	130.3	-1	-1	-1
1/18/2019	3:06:42 PM	206	1100	24	24	24	24	21	21	21	21	26	26	26	26	28.2	29.6	130.3	-1	-1	-1
1/18/2019	3:06:42 PM	409	1101	23	24	24	24	21	22	21	21	26	26	26	26	28.2	29.6	130.3	-1	-1	-1
1/18/2019	3:06:42 PM	612	1102	24	24	24	24	21	21	21	22	26	26	26	26	28.2	29.6	130.3	-1	-1	-1
1/18/2019	3:06:42 PM	815	1103	23	24	24	24	21	22	21	21	26	26	26	26	28.2	29.6	130.3	-1	-1	-1
1/18/2019	3:06:43 PM	3	1104	23	24	24	24	21	21	22	21	26	26	26	26	28.2	29.6	130.3	-1	-1	-1
1/18/2019	3:06:43 PM	206	1105	23	24	24	24	21	22	21	22	26	26	26	25	28.2	29.6	130.3	-1	-1	-1
1/18/2019	3:06:43 PM	409	1106	23	24	24	24	21	21	21	21	26	26	26	26	28.2	29.6	130.3	-1	-1	-1
1/18/2019	3:06:43 PM	612	1107	24	24	24	24	21	22	21	22	26	26	26	26	28.2	29.6	130.3	-1	-1	-1
1/18/2019	3:06:43 PM	815	1108	24	24	24	24	21	21	21	21	26	26	26	26	28.2	29.6	130.3	-1	-1	-1
1/18/2019	3:06:44 PM	3	1109	24	24	24	24	21	21	22	21	26	26	26	26	28.2	29.6	130.3	-1	-1	-1
1/18/2019	3:06:44 PM	206	1110	23	24	24	24	21	21	21	21	26	26	26	26	28.2	29.6	130.3	-1	-1	-1
1/18/2019	3:06:44 PM	409	1111	24	24	24	24	21	21	21	22	25	26	26	26	28.2	29.6	130.3	-1	-1	-1
1/18/2019	3:06:44 PM	612	1112	23	24	24	24	21	22	21	21	26	26	26	26	28.2	29.6	130.3	-1	-1	-1
1/18/2019	3:06:44 PM	815	1113	24	24	24	24	21	22	21	21	26	26	26	26	28.2	29.6	130.3	-1	-1	-1
1/18/2019	3:06:45 PM	3	1114	23	24	24	24	21	22	21	22	26	26	26	26	28.2	29.6	130.3	-1	-1	-1
1/18/2019	3:06:45 PM	206	1115	24	24	24	24	21	21	21	21	25	26	26	26	28.2	29.6	130.3	-1	-1	-1
1/18/2019	3:06:45 PM	409	1116	23	24	24	24	21	21	21	21	26	26	26	26	28.2	29.6	130.3	-1	-1	-1
1/18/2019	3:06:45 PM	612	1117	24	24	24	24	21	22	21	22	26	26	26	26	28.2	29.6	130.3	-1	-1	-1
1/18/2019	3:06:45 PM	815	1118	23	24	24	24	21	22	21	21	26	26	26	26	28.2	29.6	130.3	-1	-1	-1
1/18/2019	3:06:46 PM	3	1119	24	24	24	24	21	22	21	22	26	26	26	26	28.2	29.6	130.3	-1	-1	-1
1/18/2019	3:06:46 PM	206	1120	23	24	24	24	21	22	21	21	26	26	26	26	28.2	29.6	130.3	-1	-1	-1
1/18/2019	3:06:46 PM	409	1121	24	24	24	24	21	22	21	21	26	26	26	26	28.2	29.6	130.3	-1	-1	-1
1/18/2019	3:06:46 PM	612	1122	23	24	24	24	21	21	21	21	26	26	26	26	28.2	29.6	130.3	-1	-1	-1
1/18/2019	3:06:46 PM	815	1123	24	24	24	24	21	22	21	22	25	26	26	26	28.2	29.6	130.3	-1	-1	-1
1/18/2019	3:06:47 PM	3	1124	23	24	24	24	21	22	21	21	26	26	26	26	28.2	29.6	130.3	-1	-1	-1
1/18/2019	3:06:47 PM	206	1125	24	24	24	24	21	21	21	21	26	26	26	26	28.2	29.6	130.3	-1	-1	-1
1/18/2019	3:06:47 PM	409	1126	23	24	24	24	21	21	21	21	26	26	26	26	28.2	29.6	130.3	-1	-1	-1
1/18/2019	3:06:47 PM	612	1127	23	24	24	24	21	22	21	22	26	26	26	26	28.2	29.6	130.3	-1	-1	-1
1/18/2019	3:06:47 PM	815	1128	24	24	24	24	21	21	21	21	26	26	26	26	28.2	29.6	130.3	-1	-1	-1
1/18/2019	3:06:48 PM	3	1129	23	24	24	24	21	22	21	22	25	26	26	26	28.2	29.6	130.3	-1	-1	-1
1/18/2019	3:06:48 PM	206	1130	24	24	24	24	21	21	21	21	26	26	26	26	28.3	29.6	127.6	-1	-1	-1
1/18/2019	3:06:48 PM	409	1131	23	24	24	24	21	22	21	21	26	26	26	26	28.3	29.6	127.6	-1	-1	-1
1/18/2019	3:06:48 PM	612	1132	24	24	24	24	21	22	21	22	25	26	26	26	28.3	29.6	127.6	-1	-1	-1
1/18/2019	3:06:48 PM	815	1133	24	24	24	24	21	22	21	21	26	26	26	26	28.3	29.6	127.6	-1	-1	-1
1/18/2019	3:06:49 PM	3	1134	23	24	24	24	21	22	21	22	26	26	26	26	28.3	29.6	127.6	-1	-1	-1
1/18/2019	3:06:49 PM	206	1135	23	24	24	24	21	21	22	21	26	26	26	26	28.3	29.6	127.6	-1	-1	-1
1/18/2019	3:06:49 PM	409	1136	23	24	24	24	21	22	21	21	26	26	26	26	28.3	29.6	127.6	-1	-1	-1
1/18/2019	3:06:49 PM	643	1137	24	24	24	24	21	22	21	21	25	26	26	26	28.3	29.6	127.6	-1	-1	-1
1/18/2019	3:06:49 PM	815	1138	24	24	24	24	21	22	21	22	26	26	26	26	28.3	29.6	127.6	-1	-1	-1
1/18/2019	3:06:50 PM	3	1139	23	24	24	24	21	21	21	21	26	26	26	26	28.3	29.6	127.6	-1	-1	-1
1/18/2019	3:06:50 PM	206	1140	23	24	24	24	21	22	21	22	25	26	26	26	28.3	29.6	127.6	-1	-1	-1
1/18/2019	3:06:50 PM	409	1141	24	24	24	24	21	21	21	21	26	26	26	26	28.3	29.6	127.6	-1	-1	-1
1/18/2019	3:06:50 PM	612	1142	23	24	24	24	21	22	21	21	26	26	26	26	28.3	29.6	127.6	-1	-1	-1
1/18/2019	3:06:50 PM	815	1143	24	24	24	24	21	21	21	21	26	26	26	26	28.3	29.6	127.6	-1	-1	-1
1/18/2019	3:06:51 PM	3	1144	23	24	24	24	21	22	21	21	26	26	26	26	28.3	29.6	127.6	-1	-1	-1
1/18/2019	3:06:51 PM	206	1145	24	24	24	24	21	21	21	21	26	26	26	26	28.3	29.6	127.6	-1	-1	-1
1/18/2019	3:06:51 PM	409	1146	23	24	24	24	21	22	21	21	26	26	26	26	28.3	29.6	127.6	-1	-1	-1
1/18/2019	3:06:51 PM	643	1147	23	24	24	24	21	22	21	21	26	26	26	25	28.3	29.6	127.6	-1	-1	-1
1/18/2019	3:06:51 PM	815	1148	24	24	24	24	21	21	21	21	26	26	26	26	28.3	29.6	127.6	-1	-1	-1
1/18/2019	3:06:52 PM	3	1149	23	24	24	24	21	21	21	22	26	26	26	26	28.3	29.6	127.6	-1	-1	-1
1/18/2019	3:06:52 PM	206	1150	24	24	24	24	21	21	21	21	26	26	26	26	28.3	29.6	127.6	-1	-1	-1
1/18/2019	3:06:52 PM	409	1151	23	24	24	24	21	22	21	21	26	26	26	26	28.3	29.6	127.6	-1	-1	-1
1/18/2019	3:06:52 PM	643	1152	23	24	24	24	21	22	21	22	26	26	26	26	28.3	29.6	127.6	-1	-1	-1
1/18/2019	3:06:52 PM	815	1153	23	24	24	24	21	22	21	21	26	26	26	25	28.3	29.6	127.6	-1	-1	-1
1/18/2019	3:06:53 PM	3	1154	24	24	24	24	21	22	21	22	26	26	26	26	28.3	29.6	127.6	-1	-1	-1
1/18/2019	3:06:53 PM	206	1155	23	24	24	24	21	21	21	21	26	26	26	26	28.3	29.6	127.6	-1	-1	-1
1/18/2019	3:06:53 PM	409	1156	23	24	24	24	21	22	21	22	26	26	26	26	28.3	29.6	127.6	-1	-1	-1
1/18/2019	3:06:53 PM	643	1157	23	24	24	24	21	22	21	22	26	26	26	26	28.3	29.6	127.6	-1	-1	-1
1/18/2019	3:06:53 PM	815	1158	23	24	24	24	21	22	21	21	26	26	26	26	28.3	29.6	127.6	-1	-1	-1
1/18/2019	3:06:54 PM	3	1159	24	24	24	24	21	22	21	21	26	26	26	26	28.3	29.6	127.6	-1	-1	-1
1/18/2019	3:06:54 PM	206	1160	23	24	24	24	21	21	21	21	26	26	26	26	28.3	29.6	127.6	-1	-1	-1
1/18/2019	3:06:54 PM	409	1161	23	24	24	24	21	22	21	22	26	26	26	26	28.3	29.6	127.6	-1	-1	-1
1/18/2019	3:06:54 PM	612	1162	24	24	24	24	21	22	21	22	26	26	26	26	28.3	29.6	127.6	-1	-1	-1
1/18/2019	3:06:54 PM	815	1163	23	24	24	24	21	21	21	21	26	26	26	26	28.3	29.6	127.6	-1	-1	-1
1/18/2019	3:06:55 PM	3	1164	24	24	24	24	21	22	21	22	26	26	26	26	28.3	29.6	127.6	-1	-1	-1
1/18/2019	3:06:55 PM	206	1165	24	24	24	24	21	21	21	21	26	26	26	26	28.3	29.6	127.6	-1	-1	-1
1/18/2019	3:06:55 PM	409	1166	24	24	24	24	21	21	22	21	26	26	26	26	28.3	29.6	127.6	-1	-1	-1
1/18/2019	3:06:55 PM	612	1167	24	24	24	24	21	22	21	22	26	26	26	26	28.3	29.6	127.6	-1	-1	-1
1/18/2019	3:06:55 PM	815	1168	23	24	24	24	21	22	21	21	26	26	26	26	28.3	29.6	127.6	-1	-1	-1
1/18/2019	3:06:56 PM	3	1169	24	24	24	24	21	21	21	21	26	26	26	26	28.3	29.6	127.6	-1	-1	-1
1/18/2019	3:06:56 PM	206	1170	23	24	24	24	21	22	21	21	26	26	26	26	28.3	29.6	127.6	-1	-1	-1
1/18/2019	3:06:56 PM	409	1171	24	24	24	24	21	21	21	22	26	26	26	26	28.3	29.6	127.6	-1	-1	-1
1/18/2019	3:06:56 PM	612	1172	23	24	24	24	21	22	21	22	26	26	26	26	28.3	29.6	128.0	-1	-1	-1
1/18/2019	3:06:56 PM	815	1173	24	24	24	24	21	21	21	21	25	26	26	26	28.3	29.6	128.0	-1	-1	-1
1/18/2019	3:06:57 PM	3	1174	23	24	24	24	21	22	21	22	26	26	26	26	28.3	29.6	128.0	-1	-1	-1
1/18/2019	3:06:57 PM	206	1175	24	24	24	24	21	21	21	22	26	26	26	26	28.3	29.6	128.0	-1	-1	-1
1/18/2019	3:06:57 PM	409	1176	23	24	24	24	21	22	21	22	26	26	26	26	28.3	29.6	128.0	-1	-1	-1
1/18/2019	3:06:57 PM	612	1177	24	24	24	24	22	21	22	21	26	26	26	26	28.3	29.6	128.0	-1	-1	-1
1/18/2019	3:06:57 PM	815	1178	23	24	24	24	21	21	21	21	26	26	26	25	28.3	29.6	128.0	-1	-1	-1
1/18/2019	3:06:58 PM	3	1179	24	24	24	24	21	21	21	22	26	26	26	26	28.3	29.6	128.0	-1	-1	-1
1/18/2019	3:06:58 PM	206	1180	23	24	24	24	21	22	21	21	26	26	26	26	28.3	29.6	128.0	-1	-1	-1
1/18/2019	3:06:58 PM	409	1181	24	24	24	24	21	22	21	22	26	26	26	26	28.3	29.6	128.0	-1	-1	-1
1/18/2019	3:06:58 PM	612	1182	24	24	24	24	21	22	22	21	26	26	26	26	28.3	29.6	128.0	-1	-1	-1
1/18/2019	3:06:58 PM	815	1183	23	24	24	24	21	22	21	22	25	26	26	26	28.3	29.6	128.0	-1	-1	-1
1/18/2019	3:06:59 PM	3	1184	23	24	24	24	21	21	21	22	26	26	26	26	28.3	29.6	128.0	-1	-1	-1
1/18/2019	3:06:59 PM	206	1185	24	24	24	24	21	22	21	22	26	26	26	26	28.3	29.6	128.0	-1	-1	-1
1/18/2019	3:06:59 PM	409	1186	23	24	24	24	21	22	21	21	26	26	26	26	28.3	29.6	128.0	-1	-1	-1
1/18/2019	3:06:59 PM	612	1187	24	24	24	24	21	22	21	21	26	26	26	26	28.3	29.6	128.0	-1	-1	-1
1/18/2019	3:06:59 PM	815	1188	23	24	24	24	21	21	21	21	26	26	26	26	28.3	29.6	128.0	-1	-1	-1
1/18/2019	3:07:00 PM	3	1189	24	24	24	24	21	21	21	21	26	26	26	26	28.3	29.6	128.0	-1	-1	-1
1/18/2019	3:07:00 PM	206	1190	24	24	24	24	21	22	22	21	26	26	26	26	28.3	29.6	128.0	-1	-1	-1
1/18/2019	3:07:00 PM	409	1191	24	24	24	24	21	22	21	22	25	26	26	26	28.3	29.6	128.0	-1	-1	-1
1/18/2019	3:07:00 PM	612	1192	24	24	24	24	22	22	21	21	26	26	26	26	28.3	29.6	128.0	-1	-1	-1
1/18/2019	3:07:00 PM	815	1193	23	24	24	24	21	22	21	21	25	26	26	26	28.3	29.6	128.0	-1	-1	-1
1/18/2019	3:07:01 PM	3	1194	23	24	24	24	21	21	21	21	26	26	26	26	28.3	29.6	128.0	-1	-1	-1
1/18/2019	3:07:01 PM	206	1195	24	24	24	24	21	22	21	22	26	26	26	26	28.3	29.6	128.0	-1	-1	-1
1/18/2019	3:07:01 PM	409	1196	24	24	24	24	21	22	21	21	26	26	26	26	28.3	29.6	128.0	-1	-1	-1
1/18/2019	3:07:01 PM	612	1197	23	24	24	24	21	21	22	21	26	26	26	26	28.3	29.6	128.0	-1	-1	-1
1/18/2019	3:07:01 PM	815	1198	23	24	24	24	21	22	21	21	26	26	26	25	28.3	29.6	128.0	-1	-1	-1
1/18/2019	3:07:02 PM	3	1199	23	24	24	24	21	21	21	21	26	26	26	26	28.3	29.6	128.0	-1	-1	-1
1/18/2019	3:07:02 PM	206	1200	24	24	24	24	21	22	21	22	25	26	26	26	28.3	29.6	128.0	-1	-1	-1
1/18/2019	3:07:02 PM	409	1201	24	24	24	24	21	22	21	21	26	26	26	26	28.3	29.6	128.0	-1	-1	-1
1/18/2019	3:07:02 PM	612	1202	23	24	24	24	21	22	21	22	26	26	26	26	28.3	29.6	128.0	-1	-1	-1
1/18/2019	3:07:02 PM	815	1203	24	24	24	24	21	21	21	21	26	26	26	26	28.3	29.6	128.0	-1	-1	-1
1/18/2019	3:07:03 PM	3	1204	24	24	24	24	21	21	21	21	26	26	26	26	28.3	29.6	128.0	-1	-1	-1
1/18/2019	3:07:03 PM	206	1205	24	24	24	24	21	21	21	21	26	26	26	26	28.3	29.6	128.0	-1	-1	-1
1/18/2019	3:07:03 PM	409	1206	23	24	24	24	21	22	21	22	26	26	26	26	28.3	29.6	128.0	-1	-1	-1
1/18/2019	3:07:03 PM	612	1207	24	24	24	24	21	22	21	21	26	26	26	26	28.3	29.6	128.0	-1	-1	-1
1/18/2019	3:07:03 PM	805	1208	23	24	24	24	21	22	21	21	26	26	26	26	28.3	29.6	128.0	-1	-1	-1
1/18/2019	3:07:04 PM	8	1209	24	24	24	24	21	21	22	21	26	26	26	26	28.3	29.6	128.0	-1	-1	-1
1/18/2019	3:07:04 PM	211	1210	23	24	24	24	21	21	21	21	26	26	26	26	28.3	29.6	128.0	-1	-1	-1
1/18/2019	3:07:04 PM	414	1211	23	24	24	24	21	22	21	21	26	26	26	26	28.3	29.6	128.0	-1	-1	-1
1/18/2019	3:07:04 PM	602	1212	24	24	24	24	21	22	21	21	26	26	26	26	28.3	29.6	128.0	-1	-1	-1
1/18/2019	3:07:04 PM	805	1213	23	24	24	24	21	22	21	21	26	26	26	26	28.3	29.6	128.0	-1	-1	-1
1/18/2019	3:07:05 PM	8	1214	24	24	24	24	21	21	22	21	26	26	26	26	28.3	29.6	109.8	-1	-1	-1
1/18/2019	3:07:05 PM	211	1215	23	24	24	24	21	21	21	21	26	26	26	25	28.3	29.6	109.8	-1	-1	-1
1/18/2019	3:07:05 PM	414	1216	24	24	24	24	21	22	21	21	26	26	26	26	28.3	29.6	109.8	-1	-1	-1
1/18/2019	3:07:05 PM	602	1217	23	24	24	24	21	22	21	21	26	26	26	26	28.3	29.6	109.8	-1	-1	-1
1/18/2019	3:07:05 PM	805	1218	24	24	24	24	21	21	21	22	26	26	26	26	28.3	29.6	109.8	-1	-1	-1
1/18/2019	3:07:06 PM	8	1219	24	24	24	24	22	21	21	21	26	26	26	26	28.3	29.6	109.8	-1	-1	-1
1/18/2019	3:07:06 PM	211	1220	23	24	24	24	21	22	21	21	25	26	26	26	28.3	29.6	109.8	-1	-1	-1
1/18/2019	3:07:06 PM	414	1221	24	24	24	24	21	21	21	21	26	26	26	26	28.3	29.6	109.8	-1	-1	-1
1/18/2019	3:07:06 PM	602	1222	23	24	24	24	21	21	21	21	26	26	26	26	28.3	29.6	109.8	-1	-1	-1
1/18/2019	3:07:06 PM	805	1223	24	24	24	24	21	22	21	22	25	26	26	26	28.3	29.6	109.8	-1	-1	-1
1/18/2019	3:07:07 PM	8	1224	24	24	24	24	22	21	22	21	26	26	26	26	28.3	29.6	109.8	-1	-1	-1
1/18/2019	3:07:07 PM	211	1225	23	24	24	24	21	22	21	21	26	26	26	26	28.3	29.6	109.8	-1	-1	-1
1/18/2019	3:07:07 PM	414	1226	24	24	24	24	21	21	21	21	26	26	26	26	28.3	29.6	109.8	-1	-1	-1
1/18/2019	3:07:07 PM	618	1227	24	24	24	24	21	21	21	21	26	26	26	26	28.3	29.6	109.8	-1	-1	-1
1/18/2019	3:07:07 PM	805	1228	23	24	24	24	21	22	21	22	25	26	26	26	28.3	29.6	109.8	-1	-1	-1
1/18/2019	3:07:08 PM	8	1229	24	24	24	24	21	21	21	21	26	26	26	26	28.3	29.6	109.8	-1	-1	-1
1/18/2019	3:07:08 PM	211	1230	23	24	24	24	21	21	21	21	26	26	26	26	28.3	29.6	109.8	-1	-1	-1
1/18/2019	3:07:08 PM	414	1231	23	24	24	24	21	22	21	22	26	26	26	26	28.3	29.6	109.8	-1	-1	-1
1/18/2019	3:07:08 PM	602	1232	24	24	24	24	21	21	22	22	26	26	26	26	28.3	29.6	109.8	-1	-1	-1
1/18/2019	3:07:08 PM	805	1233	24	24	24	24	21	21	21	22	26	26	26	26	28.3	29.6	109.8	-1	-1	-1
1/18/2019	3:07:09 PM	8	1234	23	24	24	24	21	22	21	21	26	26	26	26	28.3	29.6	109.8	-1	-1	-1
1/18/2019	3:07:09 PM	211	1235	23	24	24	24	21	21	21	22	26	26	26	26	28.3	29.6	109.8	-1	-1	-1
1/18/2019	3:07:09 PM	414	1236	24	24	24	24	21	21	21	21	26	26	26	26	28.3	29.6	109.8	-1	-1	-1
1/18/2019	3:07:09 PM	602	1237	24	24	24	24	21	22	21	22	26	26	26	26	28.3	29.6	109.8	-1	-1	-1
1/18/2019	3:07:09 PM	805	1238	24	24	24	24	21	21	21	21	26	26	26	26	28.3	29.6	109.8	-1	-1	-1
1/18/2019	3:07:10 PM	8	1239	23	24	24	24	21	22	21	21	26	26	26	26	28.3	29.6	109.8	-1	-1	-1
1/18/2019	3:07:10 PM	211	1240	24	24	24	24	21	21	21	21	25	26	26	26	28.3	29.6	109.8	-1	-1	-1
1/18/2019	3:07:10 PM	414	1241	23	24	24	24	21	21	21	21	26	26	26	26	28.3	29.6	109.8	-1	-1	-1
1/18/2019	3:07:10 PM	602	1242	24	24	24	24	21	22	21	22	26	26	26	26	28.3	29.6	109.8	-1	-1	-1
1/18/2019	3:07:10 PM	805	1243	23	24	24	24	21	21	21	21	26	26	26	26	28.3	29.6	109.8	-1	-1	-1
1/18/2019	3:07:11 PM	8	1244	23	24	24	24	21	22	21	22	26	26	26	26	28.3	29.6	109.8	-1	-1	-1
1/18/2019	3:07:11 PM	211	1245	24	24	24	24	21	21	21	21	26	26	26	26	28.3	29.6	109.8	-1	-1	-1
1/18/2019	3:07:11 PM	414	1246	23	24	24	24	21	22	21	21	26	26	26	26	28.3	29.6	109.8	-1	-1	-1
1/18/2019	3:07:11 PM	602	1247	24	24	24	24	22	22	21	22	26	26	26	26	28.3	29.6	109.8	-1	-1	-1
1/18/2019	3:07:11 PM	805	1248	23	24	24	24	21	21	21	21	26	26	26	26	28.3	29.6	109.8	-1	-1	-1
1/18/2019	3:07:12 PM	8	1249	23	24	24	24	21	22	21	22	26	26	26	26	28.3	29.6	109.8	-1	-1	-1
1/18/2019	3:07:12 PM	211	1250	24	24	24	24	21	21	21	21	26	26	26	26	28.3	29.6	109.8	-1	-1	-1
1/18/2019	3:07:12 PM	414	1251	23	24	24	24	21	22	21	21	26	26	26	26	28.3	29.6	109.8	-1	-1	-1
1/18/2019	3:07:12 PM	602	1252	24	24	24	24	22	22	22	21	26	26	26	26	28.3	29.6	109.8	-1	-1	-1
1/18/2019	3:07:12 PM	805	1253	23	24	24	24	21	21	21	21	26	26	26	26	28.3	29.6	109.8	-1	-1	-1
1/18/2019	3:07:13 PM	8	1254	24	24	24	24	21	22	21	21	25	26	26	26	28.3	29.6	109.8	-1	-1	-1
1/18/2019	3:07:13 PM	211	1255	23	24	24	24	21	21	21	21	26	26	26	26	28.3	29.6	109.8	-1	-1	-1
1/18/2019	3:07:13 PM	416	1256	23	24	24	24	21	22	21	22	26	26	26	26	28.4	29.6	57.3	-1	-1	-1
1/18/2019	3:07:13 PM	603	1257	24	24	24	24	21	22	21	21	26	26	26	26	28.4	29.6	57.3	-1	-1	-1
1/18/2019	3:07:13 PM	806	1258	23	24	24	24	21	22	21	21	26	26	26	26	28.4	29.6	57.3	-1	-1	-1
1/18/2019	3:07:14 PM	9	1259	24	24	24	24	21	22	21	22	26	26	26	26	28.4	29.6	57.3	-1	-1	-1
1/18/2019	3:07:14 PM	212	1260	24	24	24	24	21	21	21	21	26	26	26	26	28.4	29.6	57.3	-1	-1	-1
1/18/2019	3:07:14 PM	416	1261	23	24	24	24	21	22	21	21	26	26	26	26	28.4	29.6	57.3	-1	-1	-1
1/18/2019	3:07:14 PM	603	1262	24	24	24	24	22	22	21	21	26	26	26	26	28.4	29.6	57.3	-1	-1	-1
1/18/2019	3:07:14 PM	806	1263	23	24	24	24	21	21	21	21	26	26	26	26	28.4	29.6	57.3	-1	-1	-1
1/18/2019	3:07:15 PM	9	1264	23	24	24	24	21	22	21	22	26	26	26	26	28.4	29.6	57.3	-1	-1	-1
1/18/2019	3:07:15 PM	212	1265	24	24	24	24	21	21	21	21	26	26	26	26	28.4	29.6	57.3	-1	-1	-1
1/18/2019	3:07:15 PM	416	1266	23	24	24	24	21	22	21	21	26	26	26	26	28.4	29.6	57.3	-1	-1	-1
1/18/2019	3:07:15 PM	603	1267	24	24	24	24	21	21	21	21	26	26	26	26	28.4	29.6	57.3	-1	-1	-1
1/18/2019	3:07:15 PM	806	1268	23	24	24	24	21	21	21	21	26	26	26	26	28.4	29.6	57.3	-1	-1	-1
1/18/2019	3:07:16 PM	9	1269	24	24	24	24	21	21	21	22	26	26	26	26	28.4	29.6	57.3	-1	-1	-1
1/18/2019	3:07:16 PM	212	1270	24	24	24	24	21	21	21	21	26	26	26	26	28.4	29.6	57.3	-1	-1	-1
1/18/2019	3:07:16 PM	416	1271	23	24	24	24	21	22	21	22	26	26	26	26	28.4	29.6	57.3	-1	-1	-1
1/18/2019	3:07:16 PM	603	1272	24	24	24	24	22	22	21	21	26	26	26	26	28.4	29.6	57.3	-1	-1	-1
1/18/2019	3:07:16 PM	806	1273	23	24	24	24	21	22	21	21	26	26	26	26	28.4	29.6	57.3	-1	-1	-1
1/18/2019	3:07:17 PM	9	1274	24	24	24	24	21	22	21	22	25	26	26	26	28.4	29.6	57.3	-1	-1	-1
1/18/2019	3:07:17 PM	212	1275	24	24	24	24	21	21	21	21	26	26	26	26	28.4	29.6	57.3	-1	-1	-1
1/18/2019	3:07:17 PM	416	1276	23	24	24	24	21	22	21	21	26	26	26	26	28.4	29.6	57.3	-1	-1	-1
1/18/2019	3:07:17 PM	603	1277	24	24	24	24	21	21	21	21	26	26	26	26	28.4	29.6	57.3	-1	-1	-1
1/18/2019	3:07:17 PM	806	1278	24	24	24	24	21	21	21	21	26	26	26	26	28.4	29.6	57.3	-1	-1	-1
1/18/2019	3:07:18 PM	9	1279	23	24	24	24	21	22	21	21	26	26	26	26	28.4	29.6	57.3	-1	-1	-1
1/18/2019	3:07:18 PM	204	1280	24	24	24	24	21	21	21	21	26	26	26	26	28.4	29.6	57.3	-1	-1	-1
1/18/2019	3:07:18 PM	407	1281	23	24	24	24	21	21	21	21	26	26	26	25	28.4	29.6	57.3	-1	-1	-1
1/18/2019	3:07:18 PM	610	1282	23	24	24	24	21	22	21	22	26	26	26	26	28.4	29.6	57.3	-1	-1	-1
1/18/2019	3:07:18 PM	814	1283	24	24	24	24	21	21	21	21	25	26	26	26	28.4	29.6	57.3	-1	-1	-1
1/18/2019	3:07:19 PM	1	1284	23	24	24	24	21	22	21	22	26	26	26	26	28.4	29.6	57.3	-1	-1	-1
1/18/2019	3:07:19 PM	204	1285	23	24	24	24	21	22	21	22	26	26	26	26	28.4	29.6	57.3	-1	-1	-1
1/18/2019	3:07:19 PM	407	1286	24	24	24	24	21	21	21	21	26	26	26	26	28.4	29.6	57.3	-1	-1	-1
1/18/2019	3:07:19 PM	610	1287	23	24	24	24	21	21	21	21	26	26	26	26	28.4	29.6	57.3	-1	-1	-1
1/18/2019	3:07:19 PM	814	1288	23	24	24	24	21	22	21	22	26	26	26	26	28.4	29.6	57.3	-1	-1	-1
1/18/2019	3:07:20 PM	1	1289	24	24	24	24	21	22	21	21	26	26	26	26	28.4	29.6	57.3	-1	-1	-1
1/18/2019	3:07:20 PM	204	1290	23	24	24	24	21	22	21	21	26	26	26	26	28.4	29.6	57.3	-1	-1	-1
1/18/2019	3:07:20 PM	407	1291	23	24	24	24	21	22	21	21	25	26	26	26	28.4	29.6	57.3	-1	-1	-1
1/18/2019	3:07:20 PM	610	1292	24	24	24	24	21	22	21	22	26	26	26	26	28.4	29.6	57.3	-1	-1	-1
1/18/2019	3:07:20 PM	814	1293	24	24	24	24	21	21	22	21	26	26	26	26	28.4	29.6	57.3	-1	-1	-1
1/18/2019	3:07:21 PM	1	1294	24	24	24	24	21	22	21	21	26	26	26	26	28.4	29.6	57.3	-1	-1	-1
1/18/2019	3:07:21 PM	204	1295	24	24	24	24	21	21	21	21	26	26	26	26	28.4	29.6	57.3	-1	-1	-1
1/18/2019	3:07:21 PM	407	1296	23	24	24	24	21	22	21	21	26	26	26	26	28.4	29.6	57.3	-1	-1	-1
1/18/2019	3:07:21 PM	610	1297	24	24	24	24	21	21	21	21	26	26	26	26	28.4	29.6	57.3	-1	-1	-1
1/18/2019	3:07:21 PM	814	1298	23	24	24	24	21	22	21	22	26	26	26	26	28.4	29.6	58.0	-1	-1	-1
1/18/2019	3:07:22 PM	1	1299	23	24	24	24	21	22	21	21	26	26	26	26	28.4	29.6	58.0	-1	-1	-1
1/18/2019	3:07:22 PM	204	1300	24	24	24	24	21	22	21	21	26	26	26	26	28.4	29.6	58.0	-1	-1	-1
1/18/2019	3:07:22 PM	407	1301	23	24	24	24	21	22	21	21	26	26	26	25	28.4	29.6	58.0	-1	-1	-1
1/18/2019	3:07:22 PM	610	1302	24	24	24	24	21	22	21	22	25	26	26	26	28.4	29.6	58.0	-1	-1	-1
1/18/2019	3:07:22 PM	814	1303	23	24	24	24	21	21	21	21	26	26	26	26	28.4	29.6	58.0	-1	-1	-1
1/18/2019	3:07:23 PM	1	1304	24	24	24	24	21	21	21	21	26	26	26	26	28.4	29.6	58.0	-1	-1	-1
1/18/2019	3:07:23 PM	204	1305	23	24	24	24	21	21	21	21	26	26	26	26	28.4	29.6	58.0	-1	-1	-1
1/18/2019	3:07:23 PM	407	1306	24	24	24	24	21	21	21	21	26	26	26	26	28.4	29.6	58.0	-1	-1	-1
1/18/2019	3:07:23 PM	610	1307	23	24	24	24	21	21	21	21	26	26	26	26	28.4	29.6	58.0	-1	-1	-1
1/18/2019	3:07:23 PM	814	1308	24	24	24	24	21	22	21	22	26	26	26	26	28.4	29.6	58.0	-1	-1	-1
1/18/2019	3:07:24 PM	1	1309	23	24	24	24	21	22	21	21	26	26	26	26	28.4	29.6	58.0	-1	-1	-1
1/18/2019	3:07:24 PM	204	1310	23	24	24	24	21	22	21	21	25	26	26	26	28.4	29.6	58.0	-1	-1	-1
1/18/2019	3:07:24 PM	407	1311	23	24	24	24	21	21	21	21	26	26	26	26	28.4	29.6	58.0	-1	-1	-1
1/18/2019	3:07:24 PM	610	1312	24	24	24	24	21	22	21	22	26	26	26	26	28.4	29.6	58.0	-1	-1	-1
1/18/2019	3:07:24 PM	814	1313	24	24	24	24	21	21	21	21	26	26	26	26	28.4	29.6	58.0	-1	-1	-1
1/18/2019	3:07:25 PM	1	1314	24	24	24	24	21	22	21	21	26	26	26	26	28.4	29.6	58.0	-1	-1	-1
1/18/2019	3:07:25 PM	204	1315	23	24	24	24	21	21	21	21	26	26	26	26	28.4	29.6	58.0	-1	-1	-1
1/18/2019	3:07:25 PM	407	1316	23	24	24	24	21	22	21	22	26	26	26	26	28.4	29.6	58.0	-1	-1	-1
1/18/2019	3:07:25 PM	610	1317	24	24	24	24	21	21	22	21	26	26	26	26	28.4	29.6	58.0	-1	-1	-1
1/18/2019	3:07:25 PM	814	1318	23	24	24	24	21	22	21	22	26	26	26	26	28.4	29.6	58.0	-1	-1	-1
1/18/2019	3:07:26 PM	1	1319	24	24	24	24	21	21	21	21	26	26	26	26	28.4	29.6	58.0	-1	-1	-1
1/18/2019	3:07:26 PM	204	1320	23	24	24	24	21	22	21	22	26	26	26	26	28.4	29.6	58.0	-1	-1	-1
1/18/2019	3:07:26 PM	407	1321	24	24	24	24	21	22	21	21	26	26	26	26	28.4	29.6	58.0	-1	-1	-1
1/18/2019	3:07:26 PM	610	1322	23	24	24	24	21	22	21	21	26	26	26	26	28.4	29.6	58.0	-1	-1	-1
1/18/2019	3:07:26 PM	814	1323	24	24	24	24	21	22	21	22	25	26	26	26	28.4	29.6	58.0	-1	-1	-1
1/18/2019	3:07:27 PM	1	1324	23	24	24	24	21	22	21	21	26	26	26	26	28.4	29.6	58.0	-1	-1	-1
1/18/2019	3:07:27 PM	204	1325	24	24	24	24	21	22	21	22	26	26	26	26	28.4	29.6	58.0	-1	-1	-1
1/18/2019	3:07:27 PM	407	1326	24	24	24	24	21	21	21	21	26	26	26	26	28.4	29.6	58.0	-1	-1	-1
1/18/2019	3:07:27 PM	610	1327	23	24	24	24	21	22	21	22	26	26	26	26	28.4	29.6	58.0	-1	-1	-1
1/18/2019	3:07:27 PM	814	1328	24	24	24	24	21	21	21	21	26	26	26	26	28.4	29.6	58.0	-1	-1	-1
1/18/2019	3:07:28 PM	1	1329	24	24	24	24	21	22	21	21	25	26	26	26	28.4	29.6	58.0	-1	-1	-1
1/18/2019	3:07:28 PM	204	1330	23	24	24	24	21	21	21	21	26	26	26	26	28.4	29.6	58.0	-1	-1	-1
1/18/2019	3:07:28 PM	407	1331	23	24	24	24	21	21	21	22	26	26	26	26	28.4	29.6	58.0	-1	-1	-1
1/18/2019	3:07:28 PM	610	1332	24	24	24	24	21	21	22	21	26	26	26	26	28.4	29.6	58.0	-1	-1	-1
1/18/2019	3:07:28 PM	814	1333	23	24	24	24	21	22	21	22	26	26	26	26	28.4	29.6	58.0	-1	-1	-1
1/18/2019	3:07:29 PM	1	1334	24	24	24	24	22	21	22	21	26	26	26	26	28.4	29.6	58.0	-1	-1	-1
1/18/2019	3:07:29 PM	204	1335	23	24	24	24	21	22	21	21	26	26	26	26	28.4	29.6	58.0	-1	-1	-1
1/18/2019	3:07:29 PM	407	1336	24	24	24	24	21	21	21	21	26	26	26	26	28.4	29.6	58.0	-1	-1	-1
1/18/2019	3:07:29 PM	610	1337	23	24	24	24	21	22	21	21	26	26	26	26	28.4	29.6	58.0	-1	-1	-1
1/18/2019	3:07:29 PM	814	1338	23	24	24	24	21	22	21	22	25	26	26	26	28.4	29.6	58.0	-1	-1	-1
1/18/2019	3:07:30 PM	1	1339	23	24	24	24	21	21	21	21	26	26	26	26	28.4	29.6	58.0	-1	-1	-1
1/18/2019	3:07:30 PM	204	1340	24	24	24	24	21	22	21	22	26	26	26	26	28.4	29.5	57.8	-1	-1	-1
1/18/2019	3:07:30 PM	407	1341	24	24	24	24	21	21	21	21	26	26	26	26	28.4	29.5	57.8	-1	-1	-1
1/18/2019	3:07:30 PM	610	1342	23	24	24	24	21	22	21	22	26	26	26	26	28.4	29.5	57.8	-1	-1	-1
1/18/2019	3:07:30 PM	814	1343	24	24	24	24	21	21	21	21	26	26	26	26	28.4	29.5	57.8	-1	-1	-1
1/18/2019	3:07:31 PM	1	1344	23	24	24	24	21	22	21	22	25	26	26	26	28.4	29.5	57.8	-1	-1	-1
1/18/2019	3:07:31 PM	204	1345	24	24	24	24	21	21	21	21	26	26	26	26	28.4	29.5	57.8	-1	-1	-1
1/18/2019	3:07:31 PM	407	1346	23	24	24	24	21	22	21	21	26	26	26	26	28.4	29.5	57.8	-1	-1	-1
1/18/2019	3:07:31 PM	610	1347	24	24	24	24	21	22	21	22	26	26	26	26	28.4	29.5	57.8	-1	-1	-1
1/18/2019	3:07:31 PM	814	1348	24	24	24	24	21	21	21	21	26	26	26	26	28.4	29.5	57.8	-1	-1	-1
1/18/2019	3:07:32 PM	1	1349	24	24	24	24	21	22	21	21	26	26	26	26	28.4	29.5	57.8	-1	-1	-1
1/18/2019	3:07:32 PM	204	1350	23	24	24	24	21	21	21	21	26	26	26	26	28.4	29.5	57.8	-1	-1	-1
1/18/2019	3:07:32 PM	407	1351	23	24	24	24	21	22	21	22	26	26	26	26	28.4	29.5	57.8	-1	-1	-1
1/18/2019	3:07:32 PM	610	1352	24	24	24	24	21	22	21	21	26	26	26	26	28.4	29.5	57.8	-1	-1	-1
1/18/2019	3:07:32 PM	814	1353	23	24	24	24	21	21	21	21	26	26	26	26	28.4	29.5	57.8	-1	-1	-1
1/18/2019	3:07:33 PM	1	1354	23	24	24	24	21	22	21	21	26	26	26	26	28.4	29.5	57.8	-1	-1	-1
1/18/2019	3:07:33 PM	204	1355	24	24	24	24	21	21	21	21	26	26	26	26	28.4	29.5	57.8	-1	-1	-1
1/18/2019	3:07:33 PM	407	1356	23	24	24	24	21	22	21	21	26	26	26	26	28.4	29.5	57.8	-1	-1	-1
1/18/2019	3:07:33 PM	610	1357	24	24	24	24	21	22	21	22	26	26	26	26	28.4	29.5	57.8	-1	-1	-1
1/18/2019	3:07:33 PM	814	1358	23	24	24	24	21	21	21	21	26	26	26	26	28.4	29.5	57.8	-1	-1	-1
1/18/2019	3:07:34 PM	1	1359	24	24	24	24	21	22	21	22	26	26	26	26	28.4	29.5	57.8	-1	-1	-1
1/18/2019	3:07:34 PM	204	1360	24	24	24	24	21	21	21	21	26	26	26	26	28.4	29.5	57.8	-1	-1	-1
1/18/2019	3:07:34 PM	407	1361	24	24	24	24	21	22	21	22	26	26	26	26	28.4	29.5	57.8	-1	-1	-1
1/18/2019	3:07:34 PM	610	1362	24	24	24	24	21	21	22	21	26	26	26	26	28.4	29.5	57.8	-1	-1	-1
1/18/2019	3:07:34 PM	814	1363	23	24	24	24	21	22	21	21	26	26	26	26	28.4	29.5	57.8	-1	-1	-1
1/18/2019	3:07:35 PM	1	1364	23	24	24	24	21	21	21	21	26	26	26	26	28.4	29.5	57.8	-1	-1	-1
1/18/2019	3:07:35 PM	204	1365	23	24	24	24	21	21	21	22	26	26	26	26	28.4	29.5	57.8	-1	-1	-1
1/18/2019	3:07:35 PM	407	1366	24	23	24	24	21	21	21	21	26	26	26	26	28.4	29.5	57.8	-1	-1	-1
1/18/2019	3:07:35 PM	610	1367	23	24	24	24	21	22	21	22	26	26	26	26	28.4	29.5	57.8	-1	-1	-1
1/18/2019	3:07:35 PM	814	1368	24	24	24	24	21	21	21	21	25	26	26	26	28.4	29.5	57.8	-1	-1	-1
1/18/2019	3:07:36 PM	1	1369	23	24	24	24	21	22	21	21	26	26	26	26	28.4	29.5	57.8	-1	-1	-1
1/18/2019	3:07:36 PM	204	1370	24	24	24	24	21	22	21	22	26	26	26	26	28.4	29.5	57.8	-1	-1	-1
1/18/2019	3:07:36 PM	407	1371	23	24	24	24	21	21	21	21	26	26	26	26	28.4	29.5	57.8	-1	-1	-1
1/18/2019	3:07:36 PM	610	1372	24	24	24	24	21	22	21	22	26	26	26	26	28.4	29.5	57.8	-1	-1	-1
1/18/2019	3:07:36 PM	814	1373	24	24	24	24	21	21	21	21	26	26	26	26	28.4	29.5	57.8	-1	-1	-1
1/18/2019	3:07:37 PM	1	1374	24	24	24	24	21	22	21	22	25	26	26	26	28.4	29.5	57.8	-1	-1	-1
1/18/2019	3:07:37 PM	204	1375	24	24	24	24	21	21	21	21	26	26	26	26	28.4	29.5	57.8	-1	-1	-1
1/18/2019	3:07:37 PM	407	1376	23	24	24	24	21	22	21	21	26	26	26	26	28.4	29.5	57.8	-1	-1	-1
1/18/2019	3:07:37 PM	610	1377	24	24	24	24	21	22	21	22	26	26	26	26	28.4	29.5	57.8	-1	-1	-1
1/18/2019	3:07:37 PM	814	1378	23	24	24	24	21	21	21	21	26	26	26	26	28.4	29.5	57.8	-1	-1	-1
1/18/2019	3:07:38 PM	1	1379	23	24	24	24	21	22	21	22	25	26	26	26	28.4	29.5	57.8	-1	-1	-1
1/18/2019	3:07:38 PM	204	1380	24	24	24	24	21	21	22	21	26	26	26	26	28.4	29.5	57.8	-1	-1	-1
1/18/2019	3:07:38 PM	407	1381	23	24	24	24	21	22	21	21	26	26	26	26	28.4	29.5	57.8	-1	-1	-1
1/18/2019	3:07:38 PM	610	1382	24	24	24	24	21	22	21	22	26	26	26	26	28.4	29.4	59.5	-1	-1	-1
1/18/2019	3:07:38 PM	814	1383	24	24	24	24	21	21	21	21	26	26	26	26	28.4	29.4	59.5	-1	-1	-1
1/18/2019	3:07:39 PM	1	1384	24	24	24	24	21	22	21	21	26	26	26	26	28.4	29.4	59.5	-1	-1	-1
1/18/2019	3:07:39 PM	204	1385	24	24	24	24	21	21	21	21	26	26	26	26	28.4	29.4	59.5	-1	-1	-1
1/18/2019	3:07:39 PM	407	1386	23	24	24	24	21	22	21	22	26	26	26	26	28.4	29.4	59.5	-1	-1	-1
1/18/2019	3:07:39 PM	610	1387	24	24	24	24	21	22	21	21	26	26	26	26	28.4	29.4	59.5	-1	-1	-1
1/18/2019	3:07:39 PM	814	1388	23	24	24	24	21	21	21	21	26	26	26	26	28.4	29.4	59.5	-1	-1	-1
1/18/2019	3:07:40 PM	1	1389	23	24	24	24	21	21	21	21	26	26	26	26	28.4	29.4	59.5	-1	-1	-1
1/18/2019	3:07:40 PM	204	1390	24	24	24	24	21	21	21	21	26	26	26	26	28.4	29.4	59.5	-1	-1	-1
1/18/2019	3:07:40 PM	407	1391	23	24	24	24	21	22	21	21	26	26	26	26	28.4	29.4	59.5	-1	-1	-1
1/18/2019	3:07:40 PM	610	1392	23	24	24	24	21	22	21	22	26	26	26	26	28.4	29.4	59.5	-1	-1	-1
1/18/2019	3:07:40 PM	814	1393	23	24	24	24	21	21	21	21	26	26	26	26	28.4	29.4	59.5	-1	-1	-1
1/18/2019	3:07:41 PM	1	1394	24	24	24	24	21	22	21	21	26	26	26	26	28.4	29.4	59.5	-1	-1	-1
1/18/2019	3:07:41 PM	204	1395	24	24	24	24	21	22	21	21	26	26	26	26	28.4	29.4	59.5	-1	-1	-1
1/18/2019	3:07:41 PM	407	1396	24	24	24	24	21	22	21	21	25	26	26	26	28.4	29.4	59.5	-1	-1	-1
1/18/2019	3:07:41 PM	610	1397	24	24	24	24	21	21	21	21	26	26	26	26	28.4	29.4	59.5	-1	-1	-1
1/18/2019	3:07:41 PM	814	1398	23	24	24	24	21	21	21	21	26	26	26	26	28.4	29.4	59.5	-1	-1	-1
1/18/2019	3:07:42 PM	1	1399	24	24	24	24	21	22	21	22	26	26	26	26	28.4	29.4	59.5	-1	-1	-1
1/18/2019	3:07:42 PM	204	1400	23	24	24	24	21	22	21	21	26	26	26	26	28.4	29.4	59.5	-1	-1	-1
1/18/2019	3:07:42 PM	407	1401	24	24	24	24	21	22	21	22	25	26	26	26	28.4	29.4	59.5	-1	-1	-1
1/18/2019	3:07:42 PM	610	1402	24	24	24	24	21	21	21	21	26	26	26	26	28.4	29.4	59.5	-1	-1	-1
1/18/2019	3:07:42 PM	814	1403	23	24	24	24	21	21	22	21	26	26	26	26	28.4	29.4	59.5	-1	-1	-1
1/18/2019	3:07:43 PM	1	1404	24	24	24	24	21	22	22	22	26	26	26	26	28.4	29.4	59.5	-1	-1	-1
1/18/2019	3:07:43 PM	204	1405	24	24	24	24	21	21	21	21	26	26	26	26	28.4	29.4	59.5	-1	-1	-1
1/18/2019	3:07:43 PM	407	1406	23	24	24	24	21	22	21	21	26	26	26	26	28.4	29.4	59.5	-1	-1	-1
1/18/2019	3:07:43 PM	610	1407	24	24	24	24	21	22	21	21	26	26	26	26	28.4	29.4	59.5	-1	-1	-1
1/18/2019	3:07:43 PM	814	1408	23	24	24	24	21	21	21	21	26	26	26	26	28.4	29.4	59.5	-1	-1	-1
1/18/2019	3:07:44 PM	1	1409	24	24	24	24	21	22	21	22	26	26	26	26	28.4	29.4	59.5	-1	-1	-1
1/18/2019	3:07:44 PM	204	1410	24	24	24	24	21	21	21	21	26	26	26	26	28.4	29.4	59.5	-1	-1	-1
1/18/2019	3:07:44 PM	407	1411	23	24	24	24	21	22	21	21	26	26	26	26	28.4	29.4	59.5	-1	-1	-1
1/18/2019	3:07:44 PM	610	1412	23	24	24	24	21	22	21	22	25	26	26	26	28.4	29.4	59.5	-1	-1	-1
1/18/2019	3:07:44 PM	814	1413	24	24	24	24	21	22	21	21	26	26	26	26	28.4	29.4	59.5	-1	-1	-1
1/18/2019	3:07:45 PM	1	1414	23	24	24	24	21	22	21	22	26	26	26	26	28.4	29.4	59.5	-1	-1	-1
1/18/2019	3:07:45 PM	204	1415	24	24	24	24	21	22	21	22	26	26	26	26	28.4	29.4	59.5	-1	-1	-1
1/18/2019	3:07:45 PM	407	1416	24	24	24	24	21	21	21	21	26	26	26	26	28.4	29.4	59.5	-1	-1	-1
1/18/2019	3:07:45 PM	610	1417	23	24	24	24	21	22	21	21	26	26	26	26	28.4	29.4	59.5	-1	-1	-1
1/18/2019	3:07:45 PM	814	1418	23	23	24	24	21	22	21	21	25	26	26	26	28.4	29.4	59.5	-1	-1	-1
1/18/2019	3:07:46 PM	1	1419	24	24	24	24	21	21	21	21	26	26	26	26	28.4	29.4	59.5	-1	-1	-1
1/18/2019	3:07:46 PM	204	1420	23	24	24	24	21	22	21	22	26	26	26	26	28.4	29.4	59.5	-1	-1	-1
1/18/2019	3:07:46 PM	407	1421	24	24	24	24	21	22	21	21	26	26	26	26	28.4	29.4	59.5	-1	-1	-1
1/18/2019	3:07:46 PM	610	1422	24	24	24	24	22	21	21	21	26	26	26	26	28.4	29.4	59.5	-1	-1	-1
1/18/2019	3:07:46 PM	814	1423	23	24	24	24	21	22	21	21	26	26	26	25	28.4	29.4	59.5	-1	-1	-1
1/18/2019	3:07:47 PM	1	1424	24	24	24	24	21	21	21	21	26	26	26	26	28.4	29.3	75.3	-1	-1	-1
1/18/2019	3:07:47 PM	204	1425	23	24	24	24	21	21	21	22	26	26	26	26	28.4	29.3	75.3	-1	-1	-1
1/18/2019	3:07:47 PM	407	1426	24	24	24	24	21	21	21	21	26	26	26	26	28.4	29.3	75.3	-1	-1	-1
1/18/2019	3:07:47 PM	610	1427	23	24	24	24	21	22	21	21	26	26	26	26	28.4	29.3	75.3	-1	-1	-1
1/18/2019	3:07:47 PM	814	1428	24	24	24	24	21	21	21	21	26	26	26	26	28.4	29.3	75.3	-1	-1	-1
1/18/2019	3:07:48 PM	1	1429	23	24	24	24	21	22	21	22	26	26	26	26	28.4	29.3	75.3	-1	-1	-1
1/18/2019	3:07:48 PM	204	1430	24	24	24	24	22	21	22	21	26	26	26	26	28.4	29.3	75.3	-1	-1	-1
1/18/2019	3:07:48 PM	407	1431	23	24	24	24	21	22	21	21	26	26	26	25	28.4	29.3	75.3	-1	-1	-1
1/18/2019	3:07:48 PM	610	1432	24	24	24	24	21	21	21	21	26	26	26	26	28.4	29.3	75.3	-1	-1	-1
1/18/2019	3:07:48 PM	814	1433	23	24	24	24	21	21	21	21	26	26	26	26	28.4	29.3	75.3	-1	-1	-1
1/18/2019	3:07:49 PM	1	1434	24	24	24	24	21	22	21	22	26	26	26	26	28.4	29.3	75.3	-1	-1	-1
1/18/2019	3:07:49 PM	204	1435	23	24	24	24	21	22	21	21	26	26	26	26	28.4	29.3	75.3	-1	-1	-1
1/18/2019	3:07:49 PM	407	1436	24	24	24	24	21	22	21	21	26	26	26	26	28.4	29.3	75.3	-1	-1	-1
1/18/2019	3:07:49 PM	606	1437	23	24	24	24	21	21	21	21	26	26	26	26	28.4	29.3	75.3	-1	-1	-1
1/18/2019	3:07:49 PM	809	1438	23	24	24	24	21	22	21	21	25	26	26	26	28.4	29.3	75.3	-1	-1	-1
1/18/2019	3:07:50 PM	12	1439	24	24	24	24	21	21	21	21	26	26	26	26	28.4	29.3	75.3	-1	-1	-1
1/18/2019	3:07:50 PM	216	1440	23	24	24	24	21	22	21	21	26	26	26	26	28.4	29.3	75.3	-1	-1	-1
1/18/2019	3:07:50 PM	419	1441	24	24	24	24	21	22	21	21	25	26	26	26	28.4	29.3	75.3	-1	-1	-1
1/18/2019	3:07:50 PM	606	1442	23	24	24	24	21	22	21	21	26	26	26	26	28.4	29.3	75.3	-1	-1	-1
1/18/2019	3:07:50 PM	809	1443	24	24	24	24	21	21	21	21	25	26	26	26	28.4	29.3	75.3	-1	-1	-1
1/18/2019	3:07:51 PM	12	1444	23	24	24	24	21	21	21	21	26	26	26	26	28.4	29.3	75.3	-1	-1	-1
1/18/2019	3:07:51 PM	216	1445	23	24	24	24	21	22	21	22	26	26	26	26	28.4	29.3	75.3	-1	-1	-1
1/18/2019	3:07:51 PM	403	1446	24	24	24	24	21	21	21	21	26	26	26	26	28.4	29.3	75.3	-1	-1	-1
1/18/2019	3:07:51 PM	606	1447	23	24	24	24	21	22	21	21	26	26	26	26	28.4	29.3	75.3	-1	-1	-1
1/18/2019	3:07:51 PM	809	1448	24	24	24	24	21	21	21	21	25	26	26	26	28.4	29.3	75.3	-1	-1	-1
1/18/2019	3:07:52 PM	12	1449	23	24	24	24	21	21	21	21	26	26	26	26	28.4	29.3	75.3	-1	-1	-1
1/18/2019	3:07:52 PM	216	1450	24	24	24	24	21	22	21	22	26	26	26	26	28.4	29.3	75.3	-1	-1	-1
1/18/2019	3:07:52 PM	403	1451	23	24	24	24	21	22	21	21	26	26	26	26	28.4	29.3	75.3	-1	-1	-1
1/18/2019	3:07:52 PM	606	1452	23	24	24	24	21	22	21	21	26	26	26	26	28.4	29.3	75.3	-1	-1	-1
1/18/2019	3:07:52 PM	809	1453	24	24	24	24	21	22	21	21	25	26	26	26	28.4	29.3	75.3	-1	-1	-1
1/18/2019	3:07:53 PM	12	1454	24	24	24	24	21	21	21	21	26	26	26	26	28.4	29.3	75.3	-1	-1	-1
1/18/2019	3:07:53 PM	216	1455	23	24	24	24	21	22	21	21	26	26	26	26	28.4	29.3	75.3	-1	-1	-1
1/18/2019	3:07:53 PM	403	1456	23	24	24	24	21	21	21	21	26	26	26	26	28.4	29.3	75.3	-1	-1	-1
1/18/2019	3:07:53 PM	606	1457	23	24	24	24	21	22	21	21	26	26	26	26	28.4	29.3	75.3	-1	-1	-1
1/18/2019	3:07:53 PM	809	1458	24	24	24	24	21	21	21	21	25	26	26	26	28.4	29.3	75.3	-1	-1	-1
1/18/2019	3:07:54 PM	12	1459	23	24	24	24	21	22	21	21	26	26	26	26	28.4	29.3	75.3	-1	-1	-1
1/18/2019	3:07:54 PM	216	1460	24	24	24	24	21	22	21	22	25	26	26	26	28.4	29.3	75.3	-1	-1	-1
1/18/2019	3:07:54 PM	403	1461	23	24	24	24	21	22	21	21	26	26	26	26	28.4	29.3	75.3	-1	-1	-1
1/18/2019	3:07:54 PM	606	1462	23	24	24	24	21	22	20	22	26	26	26	26	28.4	29.3	75.3	-1	-1	-1
1/18/2019	3:07:54 PM	809	1463	24	23	24	24	21	21	21	21	26	26	26	26	28.4	29.3	75.3	-1	-1	-1
1/18/2019	3:07:55 PM	12	1464	23	24	24	24	21	22	21	21	26	26	26	26	28.4	29.3	75.3	-1	-1	-1
1/18/2019	3:07:55 PM	203	1465	24	24	24	24	21	22	21	22	26	26	26	26	28.4	29.3	75.3	-1	-1	-1
1/18/2019	3:07:55 PM	407	1466	23	24	24	24	21	21	21	21	26	26	26	25	28.5	29.3	93.9	-1	-1	-1
1/18/2019	3:07:55 PM	610	1467	23	24	24	24	21	22	21	22	26	26	26	26	28.5	29.3	93.9	-1	-1	-1
1/18/2019	3:07:55 PM	813	1468	24	24	24	24	21	22	21	22	25	26	26	26	28.5	29.3	93.9	-1	-1	-1
1/18/2019	3:07:56 PM	16	1469	24	24	24	24	21	21	22	21	26	26	26	26	28.5	29.3	93.9	-1	-1	-1
1/18/2019	3:07:56 PM	203	1470	23	24	24	24	21	22	21	22	26	26	26	26	28.5	29.3	93.9	-1	-1	-1
1/18/2019	3:07:56 PM	407	1471	24	24	24	24	21	21	21	21	26	26	26	26	28.5	29.3	93.9	-1	-1	-1
1/18/2019	3:07:56 PM	610	1472	23	24	24	24	21	22	21	21	26	26	26	26	28.5	29.3	93.9	-1	-1	-1
1/18/2019	3:07:56 PM	813	1473	24	24	24	24	21	22	21	22	25	26	26	26	28.5	29.3	93.9	-1	-1	-1
1/18/2019	3:07:57 PM	16	1474	24	24	24	24	21	22	21	21	26	26	26	26	28.5	29.3	93.9	-1	-1	-1
1/18/2019	3:07:57 PM	203	1475	23	24	24	24	21	22	21	22	26	26	26	26	28.5	29.3	93.9	-1	-1	-1
1/18/2019	3:07:57 PM	407	1476	24	24	24	24	21	21	21	21	26	26	26	26	28.5	29.3	93.9	-1	-1	-1
1/18/2019	3:07:57 PM	610	1477	23	24	24	24	21	21	21	21	26	26	26	26	28.5	29.3	93.9	-1	-1	-1
1/18/2019	3:07:57 PM	813	1478	23	24	24	24	21	22	21	22	26	26	26	26	28.5	29.3	93.9	-1	-1	-1
1/18/2019	3:07:58 PM	36	1479	23	24	24	24	21	22	21	22	25	26	26	26	28.5	29.3	93.9	-1	-1	-1
1/18/2019	3:07:58 PM	208	1480	23	24	24	24	21	22	21	21	26	26	26	26	28.5	29.3	93.9	-1	-1	-1
1/18/2019	3:07:58 PM	411	1481	23	24	24	24	21	22	21	22	26	26	26	26	28.5	29.3	93.9	-1	-1	-1
1/18/2019	3:07:58 PM	614	1482	24	24	24	24	21	22	21	22	26	26	26	26	28.5	29.3	93.9	-1	-1	-1
1/18/2019	3:07:58 PM	802	1483	23	24	24	24	21	22	21	21	26	26	26	26	28.5	29.3	93.9	-1	-1	-1
1/18/2019	3:07:59 PM	5	1484	23	24	24	24	21	22	21	22	25	26	26	26	28.5	29.3	93.9	-1	-1	-1
1/18/2019	3:07:59 PM	208	1485	24	24	24	24	21	22	21	21	26	26	26	26	28.5	29.3	93.9	-1	-1	-1
1/18/2019	3:07:59 PM	411	1486	24	24	24	24	21	21	21	21	26	26	26	26	28.5	29.3	93.9	-1	-1	-1
1/18/2019	3:07:59 PM	614	1487	23	24	24	24	21	22	21	22	26	26	26	26	28.5	29.3	93.9	-1	-1	-1
1/18/2019	3:07:59 PM	802	1488	23	24	24	24	21	21	21	21	26	26	26	26	28.5	29.3	93.9	-1	-1	-1
1/18/2019	3:08:00 PM	5	1489	23	24	24	24	21	22	21	21	26	26	26	26	28.5	29.3	93.9	-1	-1	-1
1/18/2019	3:08:00 PM	208	1490	24	24	24	24	21	21	21	21	26	26	26	26	28.5	29.3	93.9	-1	-1	-1
1/18/2019	3:08:00 PM	411	1491	23	24	24	24	21	21	22	21	26	26	26	26	28.5	29.3	93.9	-1	-1	-1
1/18/2019	3:08:00 PM	614	1492	24	24	24	24	21	22	21	22	26	27	26	26	28.5	29.3	93.9	-1	-1	-1
1/18/2019	3:08:00 PM	802	1493	24	24	24	24	21	21	21	21	26	26	26	26	28.5	29.3	93.9	-1	-1	-1
1/18/2019	3:08:01 PM	5	1494	23	24	24	24	21	22	21	21	26	26	26	26	28.5	29.3	93.9	-1	-1	-1
1/18/2019	3:08:01 PM	208	1495	24	24	24	24	21	21	21	21	26	26	26	26	28.5	29.3	93.9	-1	-1	-1
1/18/2019	3:08:01 PM	411	1496	23	24	24	24	21	21	21	21	26	26	26	25	28.5	29.3	93.9	-1	-1	-1
1/18/2019	3:08:01 PM	614	1497	23	24	24	24	21	22	21	22	26	26	26	26	28.5	29.3	93.9	-1	-1	-1
1/18/2019	3:08:01 PM	802	1498	24	24	24	24	21	22	21	21	26	26	26	26	28.5	29.3	93.9	-1	-1	-1
1/18/2019	3:08:02 PM	5	1499	23	24	24	24	21	22	21	21	26	26	26	26	28.5	29.3	93.9	-1	-1	-1
1/18/2019	3:08:02 PM	208	1500	24	24	24	24	21	22	21	21	26	26	26	26	28.5	29.3	93.9	-1	-1	-1
1/18/2019	3:08:02 PM	411	1501	24	24	24	24	21	21	21	21	26	26	26	26	28.5	29.3	93.9	-1	-1	-1
1/18/2019	3:08:02 PM	614	1502	23	24	24	24	21	22	21	22	26	26	26	26	28.5	29.3	93.9	-1	-1	-1
1/18/2019	3:08:02 PM	802	1503	24	24	24	24	21	21	21	22	25	26	26	26	28.5	29.3	93.9	-1	-1	-1
1/18/2019	3:08:03 PM	5	1504	23	24	24	24	21	22	21	21	26	26	26	26	28.5	29.3	93.9	-1	-1	-1
1/18/2019	3:08:03 PM	208	1505	23	24	24	24	21	22	21	22	26	26	26	26	28.5	29.3	93.9	-1	-1	-1
1/18/2019	3:08:03 PM	411	1506	24	24	24	24	21	21	22	21	25	26	26	26	28.5	29.3	93.9	-1	-1	-1
1/18/2019	3:08:03 PM	607	1507	24	24	24	24	21	22	22	21	26	26	26	26	28.5	29.3	93.9	-1	-1	-1
1/18/2019	3:08:03 PM	810	1508	24	24	24	24	21	22	21	22	26	26	26	26	28.5	29.2	58.5	-1	-1	-1
1/18/2019	3:08:04 PM	13	1509	24	24	24	24	21	21	22	21	26	26	26	26	28.5	29.2	58.5	-1	-1	-1
1/18/2019	3:08:04 PM	216	1510	23	24	24	24	21	22	21	21	26	26	26	26	28.5	29.2	58.5	-1	-1	-1
1/18/2019	3:08:04 PM	403	1511	23	24	24	24	21	22	21	22	25	26	26	26	28.5	29.2	58.5	-1	-1	-1
1/18/2019	3:08:04 PM	607	1512	24	24	24	24	22	21	22	21	26	26	26	26	28.5	29.2	58.5	-1	-1	-1
1/18/2019	3:08:04 PM	810	1513	23	24	24	24	21	22	21	21	26	26	26	26	28.5	29.2	58.5	-1	-1	-1
1/18/2019	3:08:05 PM	13	1514	23	24	24	24	21	22	21	22	26	26	26	26	28.5	29.2	58.5	-1	-1	-1
1/18/2019	3:08:05 PM	216	1515	24	24	24	24	21	22	21	21	26	26	26	26	28.5	29.2	58.5	-1	-1	-1
1/18/2019	3:08:05 PM	403	1516	23	24	24	24	21	21	21	21	26	26	26	25	28.5	29.2	58.5	-1	-1	-1
1/18/2019	3:08:05 PM	607	1517	23	24	24	24	21	22	21	22	26	26	26	26	28.5	29.2	58.5	-1	-1	-1
1/18/2019	3:08:05 PM	810	1518	23	24	24	24	21	22	21	22	26	26	26	26	28.5	29.2	58.5	-1	-1	-1
1/18/2019	3:08:06 PM	13	1519	24	24	24	24	22	21	22	21	26	26	26	26	28.5	29.2	58.5	-1	-1	-1
1/18/2019	3:08:06 PM	216	1520	23	24	24	24	21	21	21	21	26	26	26	26	28.5	29.2	58.5	-1	-1	-1
1/18/2019	3:08:06 PM	403	1521	24	23	24	24	21	21	21	21	26	26	26	26	28.5	29.2	58.5	-1	-1	-1
1/18/2019	3:08:06 PM	607	1522	24	24	24	24	21	21	21	21	26	26	26	26	28.5	29.2	58.5	-1	-1	-1
1/18/2019	3:08:06 PM	810	1523	23	24	24	24	21	22	21	22	26	26	26	26	28.5	29.2	58.5	-1	-1	-1
1/18/2019	3:08:07 PM	13	1524	24	24	24	24	21	21	21	21	26	26	26	26	28.5	29.2	58.5	-1	-1	-1
1/18/2019	3:08:07 PM	216	1525	23	24	24	24	21	21	21	21	26	26	26	26	28.5	29.2	58.5	-1	-1	-1
1/18/2019	3:08:07 PM	403	1526	23	24	24	24	21	22	21	21	25	26	26	26	28.5	29.2	58.5	-1	-1	-1
1/18/2019	3:08:07 PM	607	1527	24	24	24	24	21	21	21	21	26	26	26	26	28.5	29.2	58.5	-1	-1	-1
1/18/2019	3:08:07 PM	810	1528	23	24	24	24	21	21	21	21	26	26	26	26	28.5	29.2	58.5	-1	-1	-1
1/18/2019	3:08:08 PM	13	1529	23	24	24	24	21	22	21	22	26	26	26	26	28.5	29.2	58.5	-1	-1	-1
1/18/2019	3:08:08 PM	216	1530	24	24	24	24	21	22	21	22	26	26	26	26	28.5	29.2	58.5	-1	-1	-1
1/18/2019	3:08:08 PM	403	1531	23	24	24	24	21	21	21	21	26	26	26	25	28.5	29.2	58.5	-1	-1	-1
1/18/2019	3:08:08 PM	607	1532	23	24	24	24	21	22	21	22	26	26	26	26	28.5	29.2	58.5	-1	-1	-1
1/18/2019	3:08:08 PM	810	1533	24	24	24	24	21	22	21	22	26	26	26	26	28.5	29.2	58.5	-1	-1	-1
1/18/2019	3:08:09 PM	13	1534	24	24	24	24	21	21	22	21	26	26	26	26	28.5	29.2	58.5	-1	-1	-1
1/18/2019	3:08:09 PM	216	1535	23	24	24	24	21	21	21	21	26	26	26	26	28.5	29.2	58.5	-1	-1	-1
1/18/2019	3:08:09 PM	403	1536	24	24	24	24	21	21	21	21	26	26	26	26	28.5	29.2	58.5	-1	-1	-1
1/18/2019	3:08:09 PM	607	1537	24	24	24	24	22	22	21	21	26	26	26	26	28.5	29.2	58.5	-1	-1	-1
1/18/2019	3:08:09 PM	810	1538	23	24	24	24	21	22	21	22	26	26	26	26	28.5	29.2	58.5	-1	-1	-1
1/18/2019	3:08:10 PM	13	1539	24	24	24	24	21	22	21	21	26	26	26	26	28.5	29.2	58.5	-1	-1	-1
1/18/2019	3:08:10 PM	216	1540	24	23	24	24	21	21	21	21	26	26	26	26	28.5	29.2	58.5	-1	-1	-1
1/18/2019	3:08:10 PM	403	1541	23	24	24	24	21	21	21	21	26	26	26	26	28.5	29.2	58.5	-1	-1	-1
1/18/2019	3:08:10 PM	607	1542	23	24	24	24	21	22	21	22	26	26	26	26	28.5	29.2	58.5	-1	-1	-1
1/18/2019	3:08:10 PM	810	1543	24	24	24	24	21	22	21	21	26	26	26	26	28.5	29.2	58.5	-1	-1	-1
1/18/2019	3:08:11 PM	13	1544	24	24	24	24	21	21	22	21	26	26	26	26	28.5	29.2	58.5	-1	-1	-1
1/18/2019	3:08:11 PM	216	1545	23	24	24	24	21	22	21	21	26	26	26	26	28.5	29.2	58.5	-1	-1	-1
1/18/2019	3:08:11 PM	403	1546	23	24	24	24	21	22	21	21	25	26	26	26	28.5	29.2	58.5	-1	-1	-1
1/18/2019	3:08:11 PM	607	1547	24	24	24	24	22	21	21	21	26	26	26	26	28.5	29.2	58.5	-1	-1	-1
1/18/2019	3:08:11 PM	810	1548	24	24	24	24	21	21	21	21	26	26	26	26	28.5	29.2	58.5	-1	-1	-1
1/18/2019	3:08:12 PM	13	1549	23	24	24	24	21	22	21	21	26	26	26	26	28.5	29.2	58.5	-1	-1	-1
1/18/2019	3:08:12 PM	216	1550	23	24	24	24	21	22	21	21	26	26	26	26	28.5	29.1	97.9	-1	-1	-1
1/18/2019	3:08:12 PM	403	1551	23	24	24	24	21	21	21	21	26	26	26	26	28.5	29.1	97.9	-1	-1	-1
1/18/2019	3:08:12 PM	607	1552	24	24	24	24	21	22	21	22	26	26	26	26	28.5	29.1	97.9	-1	-1	-1
1/18/2019	3:08:12 PM	810	1553	24	24	24	24	21	21	21	21	26	26	26	26	28.5	29.1	97.9	-1	-1	-1
1/18/2019	3:08:13 PM	13	1554	23	24	24	24	21	22	21	22	26	26	26	26	28.5	29.1	97.9	-1	-1	-1
1/18/2019	3:08:13 PM	216	1555	23	24	24	24	21	21	21	21	26	26	26	26	28.5	29.1	97.9	-1	-1	-1
1/18/2019	3:08:13 PM	403	1556	24	23	24	24	21	21	21	21	25	26	26	26	28.5	29.1	97.9	-1	-1	-1
1/18/2019	3:08:13 PM	607	1557	24	24	24	24	21	22	22	21	26	26	26	26	28.5	29.1	97.9	-1	-1	-1
1/18/2019	3:08:13 PM	810	1558	24	24	24	24	21	22	21	22	25	26	26	26	28.5	29.1	97.9	-1	-1	-1
1/18/2019	3:08:14 PM	13	1559	24	24	24	24	21	22	21	21	26	26	26	26	28.5	29.1	97.9	-1	-1	-1
1/18/2019	3:08:14 PM	216	1560	24	24	24	24	21	22	21	21	26	26	26	26	28.5	29.1	97.9	-1	-1	-1
1/18/2019	3:08:14 PM	403	1561	23	24	24	24	21	22	21	21	26	26	26	26	28.5	29.1	97.9	-1	-1	-1
1/18/2019	3:08:14 PM	607	1562	24	24	24	24	22	22	22	22	26	26	26	26	28.5	29.1	97.9	-1	-1	-1
1/18/2019	3:08:14 PM	810	1563	23	24	24	24	21	22	21	21	26	26	26	26	28.5	29.1	97.9	-1	-1	-1
1/18/2019	3:08:15 PM	13	1564	24	24	24	24	21	22	21	21	26	26	26	26	28.5	29.1	97.9	-1	-1	-1
1/18/2019	3:08:15 PM	216	1565	23	24	24	24	21	21	21	21	26	26	26	26	28.5	29.1	97.9	-1	-1	-1
1/18/2019	3:08:15 PM	403	1566	24	24	24	24	21	21	21	21	25	26	26	26	28.5	29.1	97.9	-1	-1	-1
1/18/2019	3:08:15 PM	607	1567	23	24	24	24	21	22	22	21	26	26	26	26	28.5	29.1	97.9	-1	-1	-1
1/18/2019	3:08:15 PM	810	1568	24	24	24	24	21	22	21	22	26	26	26	26	28.5	29.1	97.9	-1	-1	-1
1/18/2019	3:08:16 PM	13	1569	24	24	24	24	21	21	21	21	26	26	26	26	28.5	29.1	97.9	-1	-1	-1
1/18/2019	3:08:16 PM	216	1570	24	24	24	24	21	22	21	21	26	26	26	26	28.5	29.1	97.9	-1	-1	-1
1/18/2019	3:08:16 PM	403	1571	23	24	24	24	21	21	21	21	26	26	26	26	28.5	29.1	97.9	-1	-1	-1
1/18/2019	3:08:16 PM	607	1572	24	24	24	24	21	22	21	22	26	26	26	26	28.5	29.1	97.9	-1	-1	-1
1/18/2019	3:08:16 PM	810	1573	23	24	24	24	21	21	21	21	26	26	26	25	28.5	29.1	97.9	-1	-1	-1
1/18/2019	3:08:17 PM	13	1574	23	24	24	24	21	22	21	22	26	26	26	26	28.5	29.1	97.9	-1	-1	-1
1/18/2019	3:08:17 PM	216	1575	24	24	24	24	21	21	21	21	26	26	26	26	28.5	29.1	97.9	-1	-1	-1
1/18/2019	3:08:17 PM	403	1576	23	24	24	24	21	21	21	21	26	26	26	26	28.5	29.1	97.9	-1	-1	-1
1/18/2019	3:08:17 PM	607	1577	24	24	24	24	22	21	22	21	26	26	26	26	28.5	29.1	97.9	-1	-1	-1
1/18/2019	3:08:17 PM	810	1578	23	24	24	24	21	22	21	22	26	26	26	26	28.5	29.1	97.9	-1	-1	-1
1/18/2019	3:08:18 PM	13	1579	24	24	24	24	21	21	21	21	26	26	26	26	28.5	29.1	97.9	-1	-1	-1
1/18/2019	3:08:18 PM	216	1580	23	24	24	24	21	21	21	21	26	26	26	26	28.5	29.1	97.9	-1	-1	-1
1/18/2019	3:08:18 PM	403	1581	24	24	24	24	21	21	21	22	25	26	26	26	28.5	29.1	97.9	-1	-1	-1
1/18/2019	3:08:18 PM	607	1582	24	24	24	24	21	21	21	21	26	26	26	26	28.5	29.1	97.9	-1	-1	-1
1/18/2019	3:08:18 PM	810	1583	23	24	24	24	21	22	21	22	26	26	26	26	28.5	29.1	97.9	-1	-1	-1
1/18/2019	3:08:19 PM	13	1584	23	23	24	23	21	21	21	21	26	26	26	26	28.5	29.1	97.9	-1	-1	-1
1/18/2019	3:08:19 PM	216	1585	23	24	24	24	21	22	21	22	26	26	26	26	28.5	29.1	97.9	-1	-1	-1
1/18/2019	3:08:19 PM	403	1586	24	24	24	24	21	21	21	21	26	26	26	26	28.5	29.1	97.9	-1	-1	-1
1/18/2019	3:08:19 PM	607	1587	24	24	24	24	21	22	21	22	26	26	26	26	28.5	29.1	97.9	-1	-1	-1
1/18/2019	3:08:19 PM	810	1588	24	24	24	24	21	21	22	21	26	26	26	26	28.5	29.1	97.9	-1	-1	-1
1/18/2019	3:08:20 PM	13	1589	24	25	24	24	21	22	21	21	26	26	26	26	28.5	29.1	97.9	-1	-1	-1
1/18/2019	3:08:20 PM	216	1590	24	24	24	24	21	21	21	22	25	26	26	26	28.5	29.1	97.9	-1	-1	-1
1/18/2019	3:08:20 PM	403	1591	23	24	24	24	21	22	21	21	26	26	26	26	28.5	29.1	97.9	-1	-1	-1
1/18/2019	3:08:20 PM	607	1592	24	24	24	24	21	22	21	21	26	26	26	26	28.5	29.1	63.8	-1	-1	-1
1/18/2019	3:08:20 PM	810	1593	23	24	24	24	21	21	21	21	26	26	26	26	28.5	29.1	63.8	-1	-1	-1
1/18/2019	3:08:21 PM	13	1594	23	24	24	24	21	22	21	22	25	26	26	26	28.5	29.1	63.8	-1	-1	-1
1/18/2019	3:08:21 PM	216	1595	24	24	24	24	22	21	22	21	26	26	26	26	28.5	29.1	63.8	-1	-1	-1
1/18/2019	3:08:21 PM	403	1596	23	24	24	24	21	22	21	22	26	26	26	26	28.5	29.1	63.8	-1	-1	-1
1/18/2019	3:08:21 PM	607	1597	24	24	24	24	22	21	22	21	26	26	26	26	28.5	29.1	63.8	-1	-1	-1
1/18/2019	3:08:21 PM	810	1598	23	24	24	24	21	22	21	21	26	26	26	26	28.5	29.1	63.8	-1	-1	-1
1/18/2019	3:08:22 PM	13	1599	23	24	24	24	21	22	21	22	25	26	26	26	28.5	29.1	63.8	-1	-1	-1
1/18/2019	3:08:22 PM	216	1600	23	24	24	24	21	21	22	21	26	26	26	26	28.5	29.1	63.8	-1	-1	-1
1/18/2019	3:08:22 PM	403	1601	24	24	24	24	21	22	21	22	25	26	26	26	28.5	29.1	63.8	-1	-1	-1
1/18/2019	3:08:22 PM	607	1602	24	24	24	24	22	21	21	21	26	26	26	26	28.5	29.1	63.8	-1	-1	-1
1/18/2019	3:08:22 PM	810	1603	23	24	23	24	21	21	21	21	26	26	26	26	28.5	29.1	63.8	-1	-1	-1
1/18/2019	3:08:23 PM	13	1604	24	23	24	24	21	21	21	22	25	26	26	26	28.5	29.1	63.8	-1	-1	-1
1/18/2019	3:08:23 PM	216	1605	23	24	24	24	21	21	22	21	26	26	26	26	28.5	29.1	63.8	-1	-1	-1
1/18/2019	3:08:23 PM	403	1606	23	24	24	24	21	22	21	22	25	26	26	26	28.5	29.1	63.8	-1	-1	-1
1/18/2019	3:08:23 PM	607	1607	24	24	24	24	22	21	22	21	26	26	26	26	28.5	29.1	63.8	-1	-1	-1
1/18/2019	3:08:23 PM	810	1608	24	24	23	24	21	22	21	21	26	26	26	26	28.5	29.1	63.8	-1	-1	-1
1/18/2019	3:08:24 PM	13	1609	24	24	24	24	21	22	21	21	25	26	26	26	28.5	29.1	63.8	-1	-1	-1
1/18/2019	3:08:24 PM	203	1610	24	24	25	24	22	22	22	21	26	26	26	26	28.5	29.1	63.8	-1	-1	-1
1/18/2019	3:08:24 PM	406	1611	23	24	24	24	21	22	20	22	26	26	26	26	28.5	29.1	63.8	-1	-1	-1
1/18/2019	3:08:24 PM	609	1612	24	24	24	24	21	21	21	21	26	26	26	26	28.5	29.1	63.8	-1	-1	-1
1/18/2019	3:08:24 PM	812	1613	23	24	24	24	21	21	21	21	26	26	26	26	28.5	29.1	63.8	-1	-1	-1
1/18/2019	3:08:25 PM	16	1614	23	24	24	24	21	22	21	22	26	26	26	26	28.5	29.1	63.8	-1	-1	-1
1/18/2019	3:08:25 PM	203	1615	24	24	24	24	21	21	22	21	26	26	26	26	28.5	29.1	63.8	-1	-1	-1
1/18/2019	3:08:25 PM	406	1616	23	24	24	24	21	22	21	21	25	26	26	26	28.5	29.1	63.8	-1	-1	-1
1/18/2019	3:08:25 PM	609	1617	24	24	24	24	21	22	22	21	26	26	26	26	28.5	29.1	63.8	-1	-1	-1
1/18/2019	3:08:25 PM	812	1618	23	24	24	24	21	22	21	22	25	26	26	26	28.5	29.1	63.8	-1	-1	-1
1/18/2019	3:08:26 PM	16	1619	24	24	24	24	21	21	21	21	26	26	26	26	28.5	29.1	63.8	-1	-1	-1
1/18/2019	3:08:26 PM	203	1620	23	24	24	24	21	22	21	22	26	26	26	26	28.5	29.1	63.8	-1	-1	-1
1/18/2019	3:08:26 PM	406	1621	24	24	24	24	21	21	21	21	26	26	26	26	28.5	29.1	63.8	-1	-1	-1
1/18/2019	3:08:26 PM	609	1622	23	24	24	24	21	22	21	21	26	26	26	26	28.5	29.1	63.8	-1	-1	-1
1/18/2019	3:08:26 PM	812	1623	23	24	24	24	21	21	21	21	25	26	26	26	28.5	29.1	63.8	-1	-1	-1
1/18/2019	3:08:27 PM	16	1624	23	24	24	24	21	21	21	21	26	26	26	26	28.5	29.1	63.8	-1	-1	-1
1/18/2019	3:08:27 PM	203	1625	24	24	24	24	20	22	21	22	25	26	26	26	28.5	29.1	63.8	-1	-1	-1
1/18/2019	3:08:27 PM	406	1626	24	24	24	24	21	21	21	21	26	26	26	26	28.5	29.1	63.8	-1	-1	-1
1/18/2019	3:08:27 PM	609	1627	23	24	24	24	21	22	21	21	26	26	26	26	28.5	29.1	63.8	-1	-1	-1
1/18/2019	3:08:27 PM	812	1628	24	24	24	24	21	21	21	21	25	26	25	26	28.5	29.1	63.8	-1	-1	-1
1/18/2019	3:08:28 PM	16	1629	23	24	24	24	22	22	22	21	26	26	26	26	28.5	29.1	63.8	-1	-1	-1
1/18/2019	3:08:28 PM	203	1630	24	24	25	24	22	22	21	22	25	26	26	26	28.5	29.1	63.8	-1	-1	-1
1/18/2019	3:08:28 PM	406	1631	23	24	24	24	21	21	22	21	26	26	26	26	28.5	29.1	63.8	-1	-1	-1
1/18/2019	3:08:28 PM	609	1632	24	24	24	24	21	22	21	22	26	26	26	26	28.5	29.1	63.8	-1	-1	-1
1/18/2019	3:08:28 PM	812	1633	24	24	24	24	21	21	21	21	26	26	26	26	28.5	29.1	63.8	-1	-1	-1
1/18/2019	3:08:29 PM	16	1634	23	24	24	24	21	22	21	21	26	26	26	26	28.5	29.0	70.6	-1	-1	-1
1/18/2019	3:08:29 PM	203	1635	24	24	24	24	22	22	22	21	26	26	26	26	28.5	29.0	70.6	-1	-1	-1
1/18/2019	3:08:29 PM	406	1636	23	24	24	24	21	22	21	21	26	26	26	26	28.5	29.0	70.6	-1	-1	-1
1/18/2019	3:08:29 PM	609	1637	24	24	24	24	21	22	21	22	26	27	26	26	28.5	29.0	70.6	-1	-1	-1
1/18/2019	3:08:29 PM	812	1638	24	24	24	24	21	21	21	21	26	26	26	26	28.5	29.0	70.6	-1	-1	-1
1/18/2019	3:08:30 PM	16	1639	23	24	24	24	21	22	21	21	26	26	26	26	28.5	29.0	70.6	-1	-1	-1
1/18/2019	3:08:30 PM	203	1640	24	24	24	24	21	21	21	21	26	26	26	26	28.5	29.0	70.6	-1	-1	-1
1/18/2019	3:08:30 PM	406	1641	23	24	24	24	21	21	21	21	26	26	26	26	28.5	29.0	70.6	-1	-1	-1
1/18/2019	3:08:30 PM	609	1642	24	24	24	24	21	22	21	22	25	26	26	26	28.5	29.0	70.6	-1	-1	-1
1/18/2019	3:08:30 PM	812	1643	24	24	24	24	21	21	21	21	25	26	26	26	28.5	29.0	70.6	-1	-1	-1
1/18/2019	3:08:31 PM	16	1644	23	24	24	24	21	22	22	21	26	26	26	26	28.5	29.0	70.6	-1	-1	-1
1/18/2019	3:08:31 PM	203	1645	24	24	24	24	21	22	21	22	26	26	26	26	28.5	29.0	70.6	-1	-1	-1
1/18/2019	3:08:31 PM	406	1646	24	24	24	24	21	21	22	21	26	26	26	26	28.5	29.0	70.6	-1	-1	-1
1/18/2019	3:08:31 PM	609	1647	23	24	24	24	21	22	21	21	26	26	26	25	28.5	29.0	70.6	-1	-1	-1
1/18/2019	3:08:31 PM	812	1648	24	24	24	24	21	21	21	21	25	26	26	26	28.5	29.0	70.6	-1	-1	-1
1/18/2019	3:08:32 PM	16	1649	23	24	24	24	22	21	22	21	26	26	26	26	28.5	29.0	70.6	-1	-1	-1
1/18/2019	3:08:32 PM	203	1650	24	24	24	24	22	22	22	21	26	26	26	26	28.5	29.0	70.6	-1	-1	-1
1/18/2019	3:08:32 PM	406	1651	23	24	24	24	21	21	22	21	26	26	26	25	28.5	29.0	70.6	-1	-1	-1
1/18/2019	3:08:32 PM	609	1652	23	24	24	24	21	22	21	22	26	26	26	26	28.5	29.0	70.6	-1	-1	-1
1/18/2019	3:08:32 PM	812	1653	24	24	24	24	21	21	21	21	26	26	26	26	28.5	29.0	70.6	-1	-1	-1
1/18/2019	3:08:33 PM	16	1654	24	24	24	24	21	22	21	21	26	26	26	26	28.5	29.0	70.6	-1	-1	-1
1/18/2019	3:08:33 PM	203	1655	24	24	24	24	21	22	21	22	26	26	26	26	28.5	29.0	70.6	-1	-1	-1
1/18/2019	3:08:33 PM	406	1656	24	24	24	24	21	21	21	21	26	26	26	26	28.5	29.0	70.6	-1	-1	-1
1/18/2019	3:08:33 PM	609	1657	23	24	24	24	21	22	21	22	26	26	26	26	28.5	29.0	70.6	-1	-1	-1
1/18/2019	3:08:33 PM	814	1658	24	24	24	24	21	21	21	22	26	26	26	26	28.5	29.0	70.6	-1	-1	-1
1/18/2019	3:08:34 PM	2	1659	23	24	24	24	21	22	21	21	26	26	26	26	28.5	29.0	70.6	-1	-1	-1
1/18/2019	3:08:34 PM	205	1660	24	24	24	24	21	22	21	22	26	26	26	26	28.5	29.0	70.6	-1	-1	-1
1/18/2019	3:08:34 PM	408	1661	24	23	24	24	21	21	21	21	25	26	25	26	28.5	29.0	70.6	-1	-1	-1
1/18/2019	3:08:34 PM	611	1662	23	24	24	24	21	21	21	21	26	26	26	26	28.5	29.0	70.6	-1	-1	-1
1/18/2019	3:08:34 PM	814	1663	23	24	24	24	21	22	21	22	26	26	26	26	28.5	29.0	70.6	-1	-1	-1
1/18/2019	3:08:35 PM	2	1664	24	24	24	24	21	22	21	21	26	26	26	26	28.5	29.0	70.6	-1	-1	-1
1/18/2019	3:08:35 PM	205	1665	23	24	24	24	21	22	21	21	26	26	26	26	28.5	29.0	70.6	-1	-1	-1
1/18/2019	3:08:35 PM	408	1666	24	23	24	24	21	22	21	21	25	26	26	26	28.5	29.0	70.6	-1	-1	-1
1/18/2019	3:08:35 PM	611	1667	23	24	24	24	21	21	22	21	26	26	26	26	28.5	29.0	70.6	-1	-1	-1
1/18/2019	3:08:35 PM	814	1668	23	24	24	24	21	22	21	21	26	26	26	26	28.5	29.0	70.6	-1	-1	-1
1/18/2019	3:08:36 PM	2	1669	24	24	24	24	21	21	21	22	26	26	26	26	28.5	29.0	70.6	-1	-1	-1
1/18/2019	3:08:36 PM	205	1670	23	24	24	24	21	22	21	21	26	26	26	26	28.5	29.0	70.6	-1	-1	-1
1/18/2019	3:08:36 PM	408	1671	23	24	23	24	21	22	21	21	25	26	26	26	28.5	29.0	70.6	-1	-1	-1
1/18/2019	3:08:36 PM	611	1672	24	24	24	24	21	21	21	21	25	26	25	26	28.5	29.0	70.6	-1	-1	-1
1/18/2019	3:08:36 PM	814	1673	23	24	24	24	21	21	21	21	25	26	26	26	28.5	29.0	70.6	-1	-1	-1
1/18/2019	3:08:37 PM	2	1674	24	24	24	24	21	22	21	22	26	26	26	26	28.5	29.0	70.6	-1	-1	-1
1/18/2019	3:08:37 PM	205	1675	24	24	24	24	21	22	21	21	26	26	26	26	28.5	29.0	70.6	-1	-1	-1
1/18/2019	3:08:37 PM	408	1676	23	24	24	24	21	21	21	21	26	26	26	25	28.5	29.0	72.4	-1	-1	-1
1/18/2019	3:08:37 PM	611	1677	23	24	24	24	21	22	21	22	26	26	26	25	28.5	29.0	72.4	-1	-1	-1
1/18/2019	3:08:37 PM	814	1678	23	24	24	24	21	22	21	22	26	26	26	26	28.5	29.0	72.4	-1	-1	-1
1/18/2019	3:08:38 PM	2	1679	24	24	24	24	22	21	22	21	26	27	26	26	28.5	29.0	72.4	-1	-1	-1
1/18/2019	3:08:38 PM	205	1680	24	24	24	24	21	22	21	21	26	26	26	26	28.5	29.0	72.4	-1	-1	-1
1/18/2019	3:08:38 PM	408	1681	23	24	24	24	21	21	21	21	25	26	26	26	28.5	29.0	72.4	-1	-1	-1
1/18/2019	3:08:38 PM	611	1682	23	24	24	24	21	22	21	22	26	26	26	26	28.5	29.0	72.4	-1	-1	-1
1/18/2019	3:08:38 PM	814	1683	24	23	24	24	21	21	21	21	26	26	26	26	28.5	29.0	72.4	-1	-1	-1
1/18/2019	3:08:39 PM	2	1684	24	24	24	24	21	22	21	22	26	26	26	26	28.5	29.0	72.4	-1	-1	-1
1/18/2019	3:08:39 PM	205	1685	24	24	24	24	21	21	21	21	26	26	26	26	28.5	29.0	72.4	-1	-1	-1
1/18/2019	3:08:39 PM	408	1686	23	24	24	24	21	21	21	21	26	26	26	26	28.5	29.0	72.4	-1	-1	-1
1/18/2019	3:08:39 PM	611	1687	24	24	24	24	21	21	21	21	26	26	26	26	28.5	29.0	72.4	-1	-1	-1
1/18/2019	3:08:39 PM	814	1688	23	24	24	24	21	21	21	21	26	26	26	25	28.5	29.0	72.4	-1	-1	-1
1/18/2019	3:08:40 PM	2	1689	24	24	24	24	21	22	21	22	26	26	26	26	28.5	29.0	72.4	-1	-1	-1
1/18/2019	3:08:40 PM	205	1690	23	24	24	24	21	21	21	21	26	26	26	26	28.5	29.0	72.4	-1	-1	-1
1/18/2019	3:08:40 PM	408	1691	23	24	24	24	21	22	21	22	25	26	26	26	28.5	29.0	72.4	-1	-1	-1
1/18/2019	3:08:40 PM	611	1692	24	24	24	24	21	22	21	21	26	26	26	26	28.5	29.0	72.4	-1	-1	-1
1/18/2019	3:08:40 PM	814	1693	23	24	24	24	21	21	21	21	26	26	26	25	28.5	29.0	72.4	-1	-1	-1
1/18/2019	3:08:41 PM	2	1694	24	24	24	24	21	22	21	21	26	26	25	26	28.5	29.0	72.4	-1	-1	-1
1/18/2019	3:08:41 PM	205	1695	24	24	24	24	21	21	22	21	26	26	26	26	28.5	29.0	72.4	-1	-1	-1
1/18/2019	3:08:41 PM	408	1696	23	24	24	24	21	22	21	22	25	26	25	26	28.5	29.0	72.4	-1	-1	-1
1/18/2019	3:08:41 PM	611	1697	24	24	24	24	22	22	21	21	26	26	26	26	28.5	29.0	72.4	-1	-1	-1
1/18/2019	3:08:41 PM	814	1698	23	24	24	24	21	22	21	22	26	26	26	25	28.5	29.0	72.4	-1	-1	-1
1/18/2019	3:08:42 PM	2	1699	23	24	24	24	21	21	22	21	26	26	27	26	28.5	29.0	72.4	-1	-1	-1
1/18/2019	3:08:42 PM	205	1700	23	24	24	24	21	22	21	21	26	26	27	26	28.5	29.0	72.4	-1	-1	-1
1/18/2019	3:08:42 PM	408	1701	24	24	24	24	21	21	21	21	26	26	26	26	28.5	29.0	72.4	-1	-1	-1
1/18/2019	3:08:42 PM	611	1702	24	24	24	24	21	21	21	21	26	26	26	26	28.5	29.0	72.4	-1	-1	-1
1/18/2019	3:08:42 PM	814	1703	23	24	24	24	21	22	21	22	26	26	26	26	28.5	29.0	72.4	-1	-1	-1
1/18/2019	3:08:43 PM	2	1704	24	24	24	24	21	22	21	21	26	26	26	26	28.5	29.0	72.4	-1	-1	-1
1/18/2019	3:08:43 PM	205	1705	23	24	24	24	21	22	21	21	26	26	26	26	28.5	29.0	72.4	-1	-1	-1
1/18/2019	3:08:43 PM	408	1706	24	24	24	24	21	21	22	21	25	26	26	26	28.5	29.0	72.4	-1	-1	-1
1/18/2019	3:08:43 PM	611	1707	24	24	24	24	21	22	22	21	26	26	26	26	28.5	29.0	72.4	-1	-1	-1
1/18/2019	3:08:43 PM	814	1708	23	24	24	24	21	22	21	21	26	26	26	26	28.5	29.0	72.4	-1	-1	-1
1/18/2019	3:08:44 PM	2	1709	24	24	24	24	21	22	21	21	26	26	26	26	28.5	29.0	72.4	-1	-1	-1
1/18/2019	3:08:44 PM	205	1710	23	24	24	24	21	22	21	21	26	26	26	26	28.5	29.0	72.4	-1	-1	-1
1/18/2019	3:08:44 PM	408	1711	23	24	23	24	21	22	21	21	25	26	26	26	28.5	29.0	72.4	-1	-1	-1
1/18/2019	3:08:44 PM	611	1712	23	23	24	24	22	21	22	22	26	26	26	26	28.5	29.0	72.4	-1	-1	-1
1/18/2019	3:08:44 PM	814	1713	23	24	24	24	21	22	22	21	26	26	26	26	28.5	29.0	72.4	-1	-1	-1
1/18/2019	3:08:45 PM	2	1714	24	24	24	24	21	21	22	21	26	26	26	26	28.5	29.0	72.4	-1	-1	-1
1/18/2019	3:08:45 PM	205	1715	23	24	24	24	21	21	22	21	26	26	26	26	28.5	29.0	72.4	-1	-1	-1
1/18/2019	3:08:45 PM	408	1716	24	23	24	24	21	21	21	21	25	26	26	26	28.5	29.0	72.4	-1	-1	-1
1/18/2019	3:08:45 PM	611	1717	24	25	25	24	21	21	22	21	26	26	26	26	28.5	29.0	72.4	-1	-1	-1
1/18/2019	3:08:45 PM	814	1718	24	24	24	24	21	22	21	21	26	26	26	26	28.5	28.9	70.4	-1	-1	-1
1/18/2019	3:08:46 PM	2	1719	24	24	24	24	21	22	21	21	26	26	26	26	28.5	28.9	70.4	-1	-1	-1
1/18/2019	3:08:46 PM	205	1720	23	24	24	24	21	22	21	21	26	26	26	26	28.5	28.9	70.4	-1	-1	-1
1/18/2019	3:08:46 PM	408	1721	24	24	24	24	21	21	21	21	25	26	26	26	28.5	28.9	70.4	-1	-1	-1
1/18/2019	3:08:46 PM	611	1722	24	24	24	24	22	21	22	21	26	26	26	26	28.5	28.9	70.4	-1	-1	-1
1/18/2019	3:08:46 PM	814	1723	23	24	24	24	21	22	21	21	26	26	26	26	28.5	28.9	70.4	-1	-1	-1
1/18/2019	3:08:47 PM	2	1724	24	24	24	24	21	21	21	21	26	26	26	26	28.5	28.9	70.4	-1	-1	-1
1/18/2019	3:08:47 PM	205	1725	23	24	24	24	21	21	21	21	26	26	26	26	28.5	28.9	70.4	-1	-1	-1
1/18/2019	3:08:47 PM	408	1726	23	24	24	24	21	21	21	22	25	26	26	26	28.5	28.9	70.4	-1	-1	-1
1/18/2019	3:08:47 PM	611	1727	24	24	24	24	22	22	21	21	26	26	26	26	28.5	28.9	70.4	-1	-1	-1
1/18/2019	3:08:47 PM	814	1728	23	24	24	24	21	22	21	21	26	26	26	26	28.5	28.9	70.4	-1	-1	-1
1/18/2019	3:08:48 PM	2	1729	24	24	24	24	21	21	21	21	26	26	26	26	28.5	28.9	70.4	-1	-1	-1
1/18/2019	3:08:48 PM	205	1730	23	24	23	24	21	21	21	21	26	26	26	26	28.5	28.9	70.4	-1	-1	-1
1/18/2019	3:08:48 PM	408	1731	23	24	23	24	21	22	21	22	25	26	26	26	28.5	28.9	70.4	-1	-1	-1
1/18/2019	3:08:48 PM	611	1732	24	24	24	24	22	21	21	22	26	26	26	26	28.5	28.9	70.4	-1	-1	-1
1/18/2019	3:08:48 PM	814	1733	23	24	24	24	21	21	22	21	26	26	26	25	28.5	28.9	70.4	-1	-1	-1
1/18/2019	3:08:49 PM	2	1734	24	24	24	25	21	22	21	22	26	26	26	26	28.5	28.9	70.4	-1	-1	-1
1/18/2019	3:08:49 PM	205	1735	24	24	25	24	22	21	21	21	26	26	26	26	28.5	28.9	70.4	-1	-1	-1
1/18/2019	3:08:49 PM	408	1736	23	24	24	24	21	22	21	22	26	26	26	26	28.5	28.9	70.4	-1	-1	-1
1/18/2019	3:08:49 PM	611	1737	23	24	24	24	21	22	21	22	26	26	26	26	28.5	28.9	70.4	-1	-1	-1
1/18/2019	3:08:49 PM	814	1738	24	24	24	24	21	21	21	21	26	26	26	26	28.5	28.9	70.4	-1	-1	-1
1/18/2019	3:08:50 PM	2	1739	23	24	24	24	21	22	21	21	26	26	26	26	28.5	28.9	70.4	-1	-1	-1
1/18/2019	3:08:50 PM	205	1740	23	24	24	24	21	22	21	21	25	26	26	26	28.5	28.9	70.4	-1	-1	-1
1/18/2019	3:08:50 PM	455	1741	23	24	24	24	21	22	21	21	26	26	26	26	28.5	28.9	70.4	-1	-1	-1
1/18/2019	3:08:50 PM	611	1742	24	24	24	24	21	21	21	21	26	26	26	26	28.5	28.9	70.4	-1	-1	-1
1/18/2019	3:08:50 PM	814	1743	23	24	24	24	21	22	22	21	26	26	26	26	28.5	28.9	70.4	-1	-1	-1
1/18/2019	3:08:51 PM	2	1744	23	24	24	24	21	21	21	21	26	26	26	26	28.5	28.9	70.4	-1	-1	-1
1/18/2019	3:08:51 PM	205	1745	23	24	24	24	21	22	21	21	26	26	26	26	28.5	28.9	70.4	-1	-1	-1
1/18/2019	3:08:51 PM	408	1746	24	23	24	24	21	21	21	21	26	26	26	26	28.5	28.9	70.4	-1	-1	-1
1/18/2019	3:08:51 PM	611	1747	23	24	24	24	21	22	21	21	26	26	26	26	28.5	28.9	70.4	-1	-1	-1
1/18/2019	3:08:51 PM	814	1748	24	24	24	24	21	22	21	21	25	26	26	26	28.5	28.9	70.4	-1	-1	-1
1/18/2019	3:08:52 PM	2	1749	23	24	24	24	21	21	21	21	26	26	26	26	28.5	28.9	70.4	-1	-1	-1
1/18/2019	3:08:52 PM	205	1750	23	24	24	24	20	21	21	21	25	26	26	26	28.5	28.9	70.4	-1	-1	-1
1/18/2019	3:08:52 PM	408	1751	24	23	24	24	21	21	21	21	26	26	26	26	28.5	28.9	70.4	-1	-1	-1
1/18/2019	3:08:52 PM	611	1752	23	24	24	24	21	22	21	21	26	26	26	26	28.5	28.9	70.4	-1	-1	-1
1/18/2019	3:08:52 PM	814	1753	24	24	24	24	21	21	21	22	25	26	25	26	28.5	28.9	70.4	-1	-1	-1
1/18/2019	3:08:53 PM	2	1754	23	24	24	24	22	22	21	21	26	26	26	26	28.5	28.9	70.4	-1	-1	-1
1/18/2019	3:08:53 PM	205	1755	24	24	24	24	21	22	21	22	25	26	26	26	28.5	28.9	70.4	-1	-1	-1
1/18/2019	3:08:53 PM	408	1756	24	23	24	24	22	22	21	22	25	26	26	26	28.5	28.9	70.4	-1	-1	-1
1/18/2019	3:08:53 PM	611	1757	23	24	24	24	22	22	22	21	26	26	26	26	28.5	28.9	70.4	-1	-1	-1
1/18/2019	3:08:53 PM	814	1758	23	24	24	24	21	22	21	22	26	26	26	26	28.5	28.9	70.4	-1	-1	-1
1/18/2019	3:08:54 PM	2	1759	24	24	24	24	22	21	21	21	26	26	26	26	28.5	28.9	70.4	-1	-1	-1
1/18/2019	3:08:54 PM	205	1760	23	24	24	24	21	22	21	21	26	26	26	26	28.6	28.9	67.3	-1	-1	-1
1/18/2019	3:08:54 PM	408	1761	24	24	24	24	21	22	21	22	25	26	26	26	28.6	28.9	67.3	-1	-1	-1
1/18/2019	3:08:54 PM	611	1762	24	24	24	24	21	22	22	21	26	26	26	26	28.6	28.9	67.3	-1	-1	-1
1/18/2019	3:08:54 PM	814	1763	23	24	24	24	21	22	21	21	26	26	26	26	28.6	28.9	67.3	-1	-1	-1
1/18/2019	3:08:55 PM	2	1764	24	24	24	24	21	21	21	21	26	26	26	26	28.6	28.9	67.3	-1	-1	-1
1/18/2019	3:08:55 PM	205	1765	23	24	24	24	21	21	21	21	26	26	26	26	28.6	28.9	67.3	-1	-1	-1
1/18/2019	3:08:55 PM	408	1766	23	24	24	24	21	22	21	22	26	26	26	26	28.6	28.9	67.3	-1	-1	-1
1/18/2019	3:08:55 PM	611	1767	24	24	24	24	21	22	21	22	26	27	26	26	28.6	28.9	67.3	-1	-1	-1
1/18/2019	3:08:55 PM	814	1768	24	24	24	24	21	21	21	21	26	26	26	26	28.6	28.9	67.3	-1	-1	-1
1/18/2019	3:08:56 PM	2	1769	24	24	24	24	21	22	20	21	25	26	25	26	28.6	28.9	67.3	-1	-1	-1
1/18/2019	3:08:56 PM	205	1770	24	24	24	24	21	21	21	21	25	26	26	26	28.6	28.9	67.3	-1	-1	-1
1/18/2019	3:08:56 PM	408	1771	24	24	24	24	21	21	22	21	26	26	26	25	28.6	28.9	67.3	-1	-1	-1
1/18/2019	3:08:56 PM	611	1772	23	24	24	24	21	22	21	21	26	26	26	26	28.6	28.9	67.3	-1	-1	-1
1/18/2019	3:08:56 PM	814	1773	24	24	24	24	22	22	21	21	26	26	26	26	28.6	28.9	67.3	-1	-1	-1
1/18/2019	3:08:57 PM	2	1774	23	24	24	24	22	22	22	22	26	26	26	26	28.6	28.9	67.3	-1	-1	-1
1/18/2019	3:08:57 PM	205	1775	23	24	24	24	21	22	21	22	26	26	26	26	28.6	28.9	67.3	-1	-1	-1
1/18/2019	3:08:57 PM	408	1776	24	24	24	24	21	22	21	22	26	26	26	26	28.6	28.9	67.3	-1	-1	-1
1/18/2019	3:08:57 PM	611	1777	23	24	24	24	21	22	21	21	26	26	26	26	28.6	28.9	67.3	-1	-1	-1
1/18/2019	3:08:57 PM	814	1778	24	24	24	24	21	22	21	22	25	26	26	26	28.6	28.9	67.3	-1	-1	-1
1/18/2019	3:08:58 PM	2	1779	23	24	24	24	21	21	21	21	26	26	26	26	28.6	28.9	67.3	-1	-1	-1
1/18/2019	3:08:58 PM	205	1780	23	24	24	24	21	22	21	22	26	26	26	26	28.6	28.9	67.3	-1	-1	-1
1/18/2019	3:08:58 PM	408	1781	24	24	24	24	21	22	21	21	26	26	26	26	28.6	28.9	67.3	-1	-1	-1
1/18/2019	3:08:58 PM	611	1782	24	24	24	24	22	21	22	21	26	26	26	26	28.6	28.9	67.3	-1	-1	-1
1/18/2019	3:08:58 PM	814	1783	23	24	24	24	21	22	21	22	26	26	26	26	28.6	28.9	67.3	-1	-1	-1
1/18/2019	3:08:59 PM	2	1784	24	24	24	24	21	21	21	21	26	26	26	26	28.6	28.9	67.3	-1	-1	-1
1/18/2019	3:08:59 PM	205	1785	23	24	24	24	21	22	21	21	26	26	26	26	28.6	28.9	67.3	-1	-1	-1
1/18/2019	3:08:59 PM	408	1786	23	24	24	24	21	22	21	21	26	26	26	26	28.6	28.9	67.3	-1	-1	-1
1/18/2019	3:08:59 PM	611	1787	24	24	24	24	21	21	21	21	25	26	25	26	28.6	28.9	67.3	-1	-1	-1
1/18/2019	3:08:59 PM	814	1788	24	24	24	24	21	21	21	21	25	26	26	26	28.6	28.9	67.3	-1	-1	-1
1/18/2019	3:09:00 PM	2	1789	23	24	24	24	21	22	21	21	25	26	26	26	28.6	28.9	67.3	-1	-1	-1
1/18/2019	3:09:00 PM	205	1790	24	24	24	24	21	22	21	21	25	26	26	26	28.6	28.9	67.3	-1	-1	-1
1/18/2019	3:09:00 PM	408	1791	24	24	24	24	22	21	21	21	25	26	26	26	28.6	28.9	67.3	-1	-1	-1
1/18/2019	3:09:00 PM	611	1792	23	24	24	24	21	22	21	21	26	26	26	26	28.6	28.9	67.3	-1	-1	-1
1/18/2019	3:09:00 PM	814	1793	23	24	24	24	21	22	21	22	26	27	26	26	28.6	28.9	67.3	-1	-1	-1
1/18/2019	3:09:01 PM	2	1794	24	24	24	24	22	22	22	22	27	27	27	26	28.6	28.9	67.3	-1	-1	-1
1/18/2019	3:09:01 PM	205	1795	23	24	24	24	21	21	21	21	26	26	26	26	28.6	28.9	67.3	-1	-1	-1
1/18/2019	3:09:01 PM	408	1796	23	24	24	24	21	21	21	22	26	26	26	26	28.6	28.9	67.3	-1	-1	-1
1/18/2019	3:09:01 PM	611	1797	24	24	24	24	21	22	21	22	26	26	26	26	28.6	28.9	67.3	-1	-1	-1
1/18/2019	3:09:01 PM	814	1798	24	24	24	24	21	21	21	21	26	26	26	26	28.6	28.9	67.3	-1	-1	-1
1/18/2019	3:09:02 PM	2	1799	23	24	24	24	21	22	21	21	26	26	26	26	28.6	28.9	67.3	-1	-1	-1
1/18/2019	3:09:02 PM	205	1800	24	24	24	24	21	22	21	21	26	26	26	26	28.6	28.9	67.3	-1	-1	-1
1/18/2019	3:09:02 PM	408	1801	24	24	24	24	21	21	21	21	26	26	26	26	28.6	28.9	67.3	-1	-1	-1
1/18/2019	3:09:02 PM	611	1802	23	24	24	24	21	22	21	21	26	26	26	26	28.6	28.9	69.7	-1	-1	-1
1/18/2019	3:09:02 PM	814	1803	23	24	24	24	21	22	21	21	26	26	26	26	28.6	28.9	69.7	-1	-1	-1
1/18/2019	3:09:03 PM	2	1804	24	24	24	24	21	21	21	21	26	26	26	26	28.6	28.9	69.7	-1	-1	-1
1/18/2019	3:09:03 PM	205	1805	23	24	24	24	21	21	22	21	26	26	26	26	28.6	28.9	69.7	-1	-1	-1
1/18/2019	3:09:03 PM	408	1806	23	24	24	24	21	21	21	21	26	26	26	25	28.6	28.9	69.7	-1	-1	-1
1/18/2019	3:09:03 PM	611	1807	23	24	24	24	21	22	21	21	26	26	26	26	28.6	28.9	69.7	-1	-1	-1
1/18/2019	3:09:03 PM	814	1808	24	24	24	24	21	21	21	21	25	26	26	26	28.6	28.9	69.7	-1	-1	-1
1/18/2019	3:09:04 PM	2	1809	24	24	24	24	21	22	21	22	25	26	25	25	28.6	28.9	69.7	-1	-1	-1
1/18/2019	3:09:04 PM	205	1810	23	24	24	24	21	21	21	21	26	26	25	25	28.6	28.9	69.7	-1	-1	-1
1/18/2019	3:09:04 PM	408	1811	23	24	24	24	21	22	21	22	26	26	26	26	28.6	28.9	69.7	-1	-1	-1
1/18/2019	3:09:04 PM	611	1812	24	24	24	24	22	21	22	21	26	26	26	25	28.6	28.9	69.7	-1	-1	-1
1/18/2019	3:09:04 PM	830	1813	23	24	24	24	21	21	22	21	26	26	26	26	28.6	28.9	69.7	-1	-1	-1
1/18/2019	3:09:05 PM	2	1814	24	24	24	24	21	21	21	21	26	26	26	27	28.6	28.9	69.7	-1	-1	-1
1/18/2019	3:09:05 PM	205	1815	24	24	24	24	21	21	21	21	26	26	27	26	28.6	28.9	69.7	-1	-1	-1
1/18/2019	3:09:05 PM	408	1816	23	24	24	24	21	22	21	22	26	26	26	26	28.6	28.9	69.7	-1	-1	-1
1/18/2019	3:09:05 PM	611	1817	24	24	24	24	22	21	22	21	26	26	26	26	28.6	28.9	69.7	-1	-1	-1
1/18/2019	3:09:05 PM	814	1818	24	24	24	24	21	21	21	21	26	26	26	26	28.6	28.9	69.7	-1	-1	-1
1/18/2019	3:09:06 PM	2	1819	24	24	24	24	22	22	21	22	26	26	26	26	28.6	28.9	69.7	-1	-1	-1
1/18/2019	3:09:06 PM	205	1820	23	24	24	24	21	22	21	21	26	26	26	26	28.6	28.9	69.7	-1	-1	-1
1/18/2019	3:09:06 PM	408	1821	24	24	24	24	21	22	21	22	25	26	26	26	28.6	28.9	69.7	-1	-1	-1
1/18/2019	3:09:06 PM	611	1822	24	24	24	24	22	22	22	21	26	26	26	26	28.6	28.9	69.7	-1	-1	-1
1/18/2019	3:09:06 PM	814	1823	23	24	24	24	21	21	21	21	26	26	26	25	28.6	28.9	69.7	-1	-1	-1
1/18/2019	3:09:07 PM	2	1824	24	24	24	24	21	21	21	21	26	26	26	26	28.6	28.9	69.7	-1	-1	-1
1/18/2019	3:09:07 PM	205	1825	23	24	24	24	21	22	21	21	26	26	26	26	28.6	28.9	69.7	-1	-1	-1
1/18/2019	3:09:07 PM	408	1826	24	24	24	24	21	22	21	22	26	26	26	26	28.6	28.9	69.7	-1	-1	-1
1/18/2019	3:09:07 PM	611	1827	23	24	24	24	21	21	22	21	26	26	26	26	28.6	28.9	69.7	-1	-1	-1
1/18/2019	3:09:07 PM	814	1828	23	24	24	24	21	22	21	22	26	26	26	26	28.6	28.9	69.7	-1	-1	-1
1/18/2019	3:09:08 PM	14	1829	24	24	24	24	21	22	21	21	26	26	26	26	28.6	28.9	69.7	-1	-1	-1
1/18/2019	3:09:08 PM	202	1830	24	24	24	24	21	22	21	22	26	26	26	26	28.6	28.9	69.7	-1	-1	-1
1/18/2019	3:09:08 PM	405	1831	24	24	24	24	21	21	21	22	26	26	26	26	28.6	28.9	69.7	-1	-1	-1
1/18/2019	3:09:08 PM	608	1832	23	24	24	24	21	22	21	21	26	26	26	26	28.6	28.9	69.7	-1	-1	-1
1/18/2019	3:09:08 PM	811	1833	24	24	24	24	21	22	21	22	25	26	26	26	28.6	28.9	69.7	-1	-1	-1
1/18/2019	3:09:09 PM	14	1834	24	24	24	24	21	21	21	21	26	26	26	26	28.6	28.9	69.7	-1	-1	-1
1/18/2019	3:09:09 PM	202	1835	23	24	24	24	21	22	21	22	26	26	26	26	28.6	28.9	69.7	-1	-1	-1
1/18/2019	3:09:09 PM	405	1836	24	24	24	24	21	22	21	21	26	26	26	26	28.6	28.9	69.7	-1	-1	-1
1/18/2019	3:09:09 PM	608	1837	24	24	24	24	21	22	22	21	26	26	26	26	28.6	28.9	69.7	-1	-1	-1
1/18/2019	3:09:09 PM	811	1838	23	24	24	24	21	22	21	21	25	26	26	26	28.6	28.9	69.7	-1	-1	-1
1/18/2019	3:09:10 PM	14	1839	24	24	24	24	21	22	21	21	25	26	26	26	28.6	28.9	69.7	-1	-1	-1
1/18/2019	3:09:10 PM	202	1840	23	24	24	24	21	22	21	21	26	26	26	26	28.6	28.9	69.7	-1	-1	-1
1/18/2019	3:09:10 PM	405	1841	24	24	24	24	21	21	21	21	26	26	26	26	28.6	28.9	69.7	-1	-1	-1
1/18/2019	3:09:10 PM	608	1842	23	24	24	24	21	22	22	21	26	26	26	26	28.6	28.9	69.7	-1	-1	-1
1/18/2019	3:09:10 PM	811	1843	24	24	24	24	21	22	21	22	25	26	26	26	28.6	28.9	69.7	-1	-1	-1
1/18/2019	3:09:11 PM	14	1844	24	24	24	24	21	21	22	21	26	26	26	26	28.6	28.8	128.0	-1	-1	-1
1/18/2019	3:09:11 PM	202	1845	23	24	24	24	21	22	21	22	26	26	26	26	28.6	28.8	128.0	-1	-1	-1
1/18/2019	3:09:11 PM	405	1846	24	24	24	24	21	21	21	21	26	26	26	26	28.6	28.8	128.0	-1	-1	-1
1/18/2019	3:09:11 PM	608	1847	23	24	24	24	21	22	21	21	26	26	26	26	28.6	28.8	128.0	-1	-1	-1
1/18/2019	3:09:11 PM	811	1848	23	24	24	24	21	22	21	22	25	26	26	26	28.6	28.8	128.0	-1	-1	-1
1/18/2019	3:09:12 PM	14	1849	24	24	24	24	21	22	21	21	26	26	26	26	28.6	28.8	128.0	-1	-1	-1
1/18/2019	3:09:12 PM	202	1850	23	24	24	24	21	22	21	22	26	26	26	26	28.6	28.8	128.0	-1	-1	-1
1/18/2019	3:09:12 PM	405	1851	24	23	24	24	22	21	21	22	26	26	26	26	28.6	28.8	128.0	-1	-1	-1
1/18/2019	3:09:12 PM	608	1852	23	24	24	24	21	22	22	21	26	26	26	26	28.6	28.8	128.0	-1	-1	-1
1/18/2019	3:09:12 PM	811	1853	23	24	24	24	21	22	21	21	25	26	26	26	28.6	28.8	128.0	-1	-1	-1
1/18/2019	3:09:13 PM	14	1854	24	24	24	24	21	22	21	22	26	26	29	26	28.6	28.8	128.0	-1	-1	-1
1/18/2019	3:09:13 PM	202	1855	23	24	24	24	21	22	21	21	26	26	27	26	28.6	28.8	128.0	-1	-1	-1
1/18/2019	3:09:13 PM	405	1856	24	24	24	24	21	22	21	22	26	26	26	26	28.6	28.8	128.0	-1	-1	-1
1/18/2019	3:09:13 PM	608	1857	24	24	24	24	22	22	21	21	26	26	26	26	28.6	28.8	128.0	-1	-1	-1
1/18/2019	3:09:13 PM	811	1858	24	24	24	24	21	21	21	21	26	26	26	26	28.6	28.8	128.0	-1	-1	-1
1/18/2019	3:09:14 PM	14	1859	24	24	24	24	21	21	21	21	26	26	26	26	28.6	28.8	128.0	-1	-1	-1
1/18/2019	3:09:14 PM	202	1860	23	24	24	24	21	21	21	21	26	26	26	26	28.6	28.8	128.0	-1	-1	-1
1/18/2019	3:09:14 PM	405	1861	23	24	24	24	21	22	21	22	26	26	26	26	28.6	28.8	128.0	-1	-1	-1
1/18/2019	3:09:14 PM	608	1862	24	24	24	24	21	22	21	21	26	26	26	26	28.6	28.8	128.0	-1	-1	-1
1/18/2019	3:09:14 PM	811	1863	23	24	24	24	21	22	21	21	26	26	26	26	28.6	28.8	128.0	-1	-1	-1
1/18/2019	3:09:15 PM	14	1864	23	24	24	24	21	22	21	21	26	26	26	26	28.6	28.8	128.0	-1	-1	-1
1/18/2019	3:09:15 PM	202	1865	24	24	24	24	21	21	21	21	26	26	26	26	28.6	28.8	128.0	-1	-1	-1
1/18/2019	3:09:15 PM	405	1866	23	24	24	24	21	22	22	21	26	26	26	26	28.6	28.8	128.0	-1	-1	-1
1/18/2019	3:09:15 PM	608	1867	23	24	24	24	21	22	21	22	26	26	26	26	28.6	28.8	128.0	-1	-1	-1
1/18/2019	3:09:15 PM	811	1868	23	24	24	24	21	22	21	21	26	26	26	26	28.6	28.8	128.0	-1	-1	-1
1/18/2019	3:09:16 PM	14	1869	24	24	24	24	21	21	21	21	26	26	26	26	28.6	28.8	128.0	-1	-1	-1
1/18/2019	3:09:16 PM	202	1870	23	24	24	24	21	22	21	21	26	26	26	26	28.6	28.8	128.0	-1	-1	-1
1/18/2019	3:09:16 PM	405	1871	24	24	24	24	21	22	21	22	26	26	26	26	28.6	28.8	128.0	-1	-1	-1
1/18/2019	3:09:16 PM	608	1872	24	24	24	24	21	22	21	22	26	26	26	26	28.6	28.8	128.0	-1	-1	-1
1/18/2019	3:09:16 PM	811	1873	23	24	24	24	21	22	21	21	25	26	26	26	28.6	28.8	128.0	-1	-1	-1
1/18/2019	3:09:17 PM	14	1874	24	24	24	24	21	21	21	21	26	26	26	26	28.6	28.8	128.0	-1	-1	-1
1/18/2019	3:09:17 PM	202	1875	23	24	24	24	21	22	21	21	26	26	26	26	28.6	28.8	128.0	-1	-1	-1
1/18/2019	3:09:17 PM	405	1876	24	24	24	24	21	21	21	22	26	26	26	26	28.6	28.8	128.0	-1	-1	-1
1/18/2019	3:09:17 PM	608	1877	23	24	24	24	21	22	21	22	26	26	26	26	28.6	28.8	128.0	-1	-1	-1
1/18/2019	3:09:17 PM	811	1878	23	24	24	24	21	22	21	22	26	26	26	26	28.6	28.8	128.0	-1	-1	-1
1/18/2019	3:09:18 PM	14	1879	24	24	24	24	21	21	21	21	26	26	26	26	28.6	28.8	128.0	-1	-1	-1
1/18/2019	3:09:18 PM	202	1880	24	24	24	24	21	21	21	22	26	26	26	26	28.6	28.8	128.0	-1	-1	-1
1/18/2019	3:09:18 PM	405	1881	24	24	24	35	21	21	21	22	26	26	26	26	28.6	28.8	128.0	-1	-1	-1
1/18/2019	3:09:18 PM	608	1882	23	24	24	26	21	21	21	21	26	26	26	26	28.6	28.8	128.0	-1	-1	-1
1/18/2019	3:09:18 PM	811	1883	23	24	24	24	21	22	21	22	26	26	26	26	28.6	28.8	128.0	-1	-1	-1
1/18/2019	3:09:19 PM	14	1884	24	24	24	24	21	21	55	21	26	26	26	26	28.6	28.8	128.0	-1	-1	-1
1/18/2019	3:09:19 PM	202	1885	23	24	24	24	21	22	61	21	26	26	26	26	28.6	28.8	128.0	-1	-1	-1
1/18/2019	3:09:19 PM	405	1886	24	24	24	24	21	22	63	21	25	26	26	26	28.6	28.8	127.7	-1	-1	-1
1/18/2019	3:09:19 PM	608	1887	24	24	24	24	21	21	125	21	26	26	26	26	28.6	28.8	127.7	-1	-1	-1
1/18/2019	3:09:19 PM	811	1888	23	24	24	24	21	21	121	21	26	26	26	26	28.6	28.8	127.7	-1	-1	-1
1/18/2019	3:09:20 PM	14	1889	24	24	24	24	21	22	59	21	26	26	26	26	28.6	28.8	127.7	-1	-1	-1
1/18/2019	3:09:20 PM	202	1890	24	24	24	24	21	22	29	21	26	26	26	26	28.6	28.8	127.7	-1	-1	-1
1/18/2019	3:09:20 PM	405	1891	24	24	24	24	21	22	22	22	25	26	26	26	28.6	28.8	127.7	-1	-1	-1
1/18/2019	3:09:20 PM	608	1892	24	24	24	24	21	21	22	21	26	26	26	26	28.6	28.8	127.7	-1	-1	-1
1/18/2019	3:09:20 PM	811	1893	23	24	24	26	21	21	21	21	26	26	26	26	28.6	28.8	127.7	-1	-1	-1
1/18/2019	3:09:21 PM	14	1894	23	24	24	38	21	22	21	21	26	26	26	26	28.6	28.8	127.7	-1	-1	-1
1/18/2019	3:09:21 PM	202	1895	24	24	24	28	21	22	21	21	26	26	26	26	28.6	28.8	127.7	-1	-1	-1
1/18/2019	3:09:21 PM	405	1896	23	24	24	25	21	21	21	21	26	26	26	26	28.6	28.8	127.7	-1	-1	-1
1/18/2019	3:09:21 PM	608	1897	23	24	24	24	21	22	21	22	26	26	26	26	28.6	28.8	127.7	-1	-1	-1
1/18/2019	3:09:21 PM	811	1898	24	24	24	24	21	22	21	21	25	26	26	26	28.6	28.8	127.7	-1	-1	-1
1/18/2019	3:09:22 PM	14	1899	24	24	24	24	21	21	21	21	26	26	26	26	28.6	28.8	127.7	-1	-1	-1
1/18/2019	3:09:22 PM	202	1900	23	24	24	24	21	22	21	22	26	26	26	26	28.6	28.8	127.7	-1	-1	-1
1/18/2019	3:09:22 PM	405	1901	24	24	24	24	21	21	21	21	26	26	26	26	28.6	28.8	127.7	-1	-1	-1
1/18/2019	3:09:22 PM	608	1902	24	24	24	24	22	21	21	21	26	26	26	26	28.6	28.8	127.7	-1	-1	-1
1/18/2019	3:09:22 PM	811	1903	23	24	24	24	21	22	21	21	26	26	26	26	28.6	28.8	127.7	-1	-1	-1
1/18/2019	3:09:23 PM	14	1904	23	24	24	24	21	22	21	21	26	26	26	26	28.6	28.8	127.7	-1	-1	-1
1/18/2019	3:09:23 PM	202	1905	24	24	24	24	21	22	21	21	26	26	26	26	28.6	28.8	127.7	-1	-1	-1
1/18/2019	3:09:23 PM	405	1906	23	24	24	59	21	22	21	22	25	26	26	26	28.6	28.8	127.7	-1	-1	-1
1/18/2019	3:09:23 PM	608	1907	24	24	24	65	21	21	21	21	26	26	26	26	28.6	28.8	127.7	-1	-1	-1
1/18/2019	3:09:23 PM	811	1908	23	24	24	48	21	22	22	21	26	26	26	26	28.6	28.8	127.7	-1	-1	-1
1/18/2019	3:09:24 PM	14	1909	23	24	24	28	21	22	21	22	25	26	26	26	28.6	28.8	127.7	-1	-1	-1
1/18/2019	3:09:24 PM	202	1910	24	24	24	25	21	22	22	21	26	26	26	26	28.6	28.8	127.7	-1	-1	-1
1/18/2019	3:09:24 PM	405	1911	23	24	24	24	21	21	22	21	26	26	26	26	28.6	28.8	127.7	-1	-1	-1
1/18/2019	3:09:24 PM	608	1912	24	24	49	24	21	22	21	22	26	26	26	26	28.6	28.8	127.7	-1	-1	-1
1/18/2019	3:09:24 PM	811	1913	24	24	54	24	21	21	21	21	26	26	26	26	28.6	28.8	127.7	-1	-1	-1
1/18/2019	3:09:25 PM	14	1914	23	24	56	24	21	22	21	21	26	26	26	25	28.6	28.8	127.7	-1	-1	-1
1/18/2019	3:09:25 PM	202	1915	23	24	110	24	21	22	21	22	26	26	26	26	28.6	28.8	127.7	-1	-1	-1
1/18/2019	3:09:25 PM	405	1916	24	24	126	24	21	21	21	21	26	26	26	26	28.6	28.8	127.7	-1	-1	-1
1/18/2019	3:09:25 PM	608	1917	24	24	125	24	21	21	22	21	26	26	26	26	28.6	28.8	127.7	-1	-1	-1
1/18/2019	3:09:25 PM	811	1918	23	24	58	24	21	22	21	21	47	26	26	26	28.6	28.8	127.7	-1	-1	-1
1/18/2019	3:09:26 PM	14	1919	23	24	30	24	21	22	21	22	59	26	26	26	28.6	28.8	127.7	-1	-1	-1
1/18/2019	3:09:26 PM	202	1920	24	24	25	24	22	22	22	22	57	26	26	26	28.6	28.8	127.7	-1	-1	-1
1/18/2019	3:09:26 PM	405	1921	23	24	24	24	21	21	21	21	37	26	26	25	28.6	28.8	127.7	-1	-1	-1
1/18/2019	3:09:26 PM	608	1922	23	24	24	24	21	22	21	21	27	26	26	26	28.6	28.8	127.7	-1	-1	-1
1/18/2019	3:09:26 PM	811	1923	24	24	24	24	21	22	21	22	26	26	26	26	28.6	28.8	127.7	-1	-1	-1
1/18/2019	3:09:27 PM	14	1924	23	24	24	24	21	21	21	21	26	26	26	26	28.6	28.8	127.7	-1	-1	-1
1/18/2019	3:09:27 PM	202	1925	23	24	24	24	21	22	21	22	26	26	26	26	28.6	28.8	127.7	-1	-1	-1
1/18/2019	3:09:27 PM	405	1926	24	24	24	24	21	21	21	21	25	26	26	26	28.6	28.8	127.7	-1	-1	-1
1/18/2019	3:09:27 PM	608	1927	24	24	24	24	21	21	21	21	26	26	25	26	28.6	28.8	127.7	-1	-1	-1
1/18/2019	3:09:27 PM	811	1928	23	24	24	24	21	21	21	21	26	26	26	25	28.6	28.9	126.0	-1	-1	-1
1/18/2019	3:09:28 PM	14	1929	23	24	24	24	21	22	21	22	26	26	26	26	28.6	28.9	126.0	-1	-1	-1
1/18/2019	3:09:28 PM	202	1930	24	24	24	24	21	21	21	22	26	26	26	26	28.6	28.9	126.0	-1	-1	-1
1/18/2019	3:09:28 PM	405	1931	24	24	24	24	21	21	22	21	26	26	26	26	28.6	28.9	126.0	-1	-1	-1
1/18/2019	3:09:28 PM	608	1932	23	24	24	24	21	22	21	21	26	26	26	26	28.6	28.9	126.0	-1	-1	-1
1/18/2019	3:09:28 PM	811	1933	23	24	24	24	21	22	21	22	26	26	26	26	28.6	28.9	126.0	-1	-1	-1
1/18/2019	3:09:29 PM	14	1934	24	24	24	24	21	22	21	21	26	26	26	26	28.6	28.9	126.0	-1	-1	-1
1/18/2019	3:09:29 PM	202	1935	24	24	24	24	22	21	21	21	26	26	26	26	28.6	28.9	126.0	-1	-1	-1
1/18/2019	3:09:29 PM	405	1936	23	24	24	24	21	22	21	22	26	26	26	26	28.6	28.9	126.0	-1	-1	-1
1/18/2019	3:09:29 PM	606	1937	24	24	24	24	21	21	21	21	26	26	26	25	28.6	28.9	126.0	-1	-1	-1
1/18/2019	3:09:29 PM	809	1938	23	24	24	24	21	22	21	21	26	26	26	25	28.6	28.9	126.0	-1	-1	-1
1/18/2019	3:09:30 PM	12	1939	24	24	24	24	21	21	21	21	25	26	26	26	28.6	28.9	126.0	-1	-1	-1
1/18/2019	3:09:30 PM	215	1940	24	24	24	24	21	22	21	21	26	26	26	26	28.6	28.9	126.0	-1	-1	-1
1/18/2019	3:09:30 PM	402	1941	24	24	24	24	21	22	21	21	26	26	26	26	28.6	28.9	126.0	-1	-1	-1
1/18/2019	3:09:30 PM	606	1942	23	24	24	24	21	21	22	21	26	26	26	25	28.6	28.9	126.0	-1	-1	-1
1/18/2019	3:09:30 PM	809	1943	23	24	24	24	21	22	21	21	26	26	26	26	28.6	28.9	126.0	-1	-1	-1
1/18/2019	3:09:31 PM	12	1944	24	24	24	24	21	22	21	21	26	26	26	26	28.6	28.9	126.0	-1	-1	-1
1/18/2019	3:09:31 PM	215	1945	23	24	24	24	21	22	21	21	26	26	26	26	28.6	28.9	126.0	-1	-1	-1
1/18/2019	3:09:31 PM	402	1946	24	24	24	24	21	22	21	22	26	26	26	26	28.6	28.9	126.0	-1	-1	-1
1/18/2019	3:09:31 PM	606	1947	23	24	24	24	21	21	21	21	26	26	26	26	28.6	28.9	126.0	-1	-1	-1
1/18/2019	3:09:31 PM	809	1948	23	24	24	24	21	22	21	21	26	26	26	26	28.6	28.9	126.0	-1	-1	-1
1/18/2019	3:09:32 PM	12	1949	24	24	24	24	21	22	21	22	26	26	26	26	28.6	28.9	126.0	-1	-1	-1
1/18/2019	3:09:32 PM	215	1950	24	24	24	24	22	22	21	21	26	26	26	26	28.6	28.9	126.0	-1	-1	-1
1/18/2019	3:09:32 PM	402	1951	23	24	24	24	21	22	21	22	26	26	26	26	28.6	28.9	126.0	-1	-1	-1
1/18/2019	3:09:32 PM	606	1952	24	24	24	24	21	21	21	21	26	26	26	26	28.6	28.9	126.0	-1	-1	-1
1/18/2019	3:09:32 PM	809	1953	23	24	24	24	21	21	21	21	26	26	26	26	28.6	28.9	126.0	-1	-1	-1
1/18/2019	3:09:33 PM	12	1954	23	24	24	24	21	22	21	21	25	26	26	26	28.6	28.9	126.0	-1	-1	-1
1/18/2019	3:09:33 PM	215	1955	24	24	24	24	21	21	22	21	26	26	26	26	28.6	28.9	126.0	-1	-1	-1
1/18/2019	3:09:33 PM	402	1956	24	24	24	24	21	22	21	21	26	26	26	26	28.6	28.9	126.0	-1	-1	-1
1/18/2019	3:09:33 PM	606	1957	24	24	24	24	21	21	21	21	26	26	26	26	28.6	28.9	126.0	-1	-1	-1
1/18/2019	3:09:33 PM	809	1958	23	24	24	24	21	21	21	21	26	26	26	26	28.6	28.9	126.0	-1	-1	-1
1/18/2019	3:09:34 PM	12	1959	23	24	24	24	21	22	21	21	26	26	26	26	28.6	28.9	126.0	-1	-1	-1
1/18/2019	3:09:34 PM	215	1960	24	24	24	24	21	22	21	24	26	26	26	26	28.6	28.9	126.0	-1	-1	-1
1/18/2019	3:09:34 PM	402	1961	23	24	24	24	21	22	21	70	26	26	26	26	28.6	28.9	126.0	-1	-1	-1
1/18/2019	3:09:34 PM	606	1962	23	24	24	24	21	22	21	106	26	26	26	26	28.6	28.9	126.0	-1	-1	-1
1/18/2019	3:09:34 PM	809	1963	24	24	24	24	21	21	21	106	26	26	26	26	28.6	28.9	126.0	-1	-1	-1
1/18/2019	3:09:35 PM	12	1964	23	24	24	24	21	21	21	121	26	26	26	26	28.6	28.9	126.0	-1	-1	-1
1/18/2019	3:09:35 PM	215	1965	24	24	24	24	21	22	21	113	26	26	26	26	28.6	28.9	126.0	-1	-1	-1
1/18/2019	3:09:35 PM	402	1966	24	24	24	24	21	21	21	109	26	26	26	26	28.6	28.9	126.0	-1	-1	-1
1/18/2019	3:09:35 PM	606	1967	24	24	24	24	22	21	22	41	26	26	26	26	28.6	28.9	126.0	-1	-1	-1
1/18/2019	3:09:35 PM	809	1968	23	24	24	24	21	22	21	25	26	26	26	26	28.6	28.9	126.0	-1	-1	-1
1/18/2019	3:09:36 PM	12	1969	24	24	24	24	21	21	21	22	26	26	26	26	28.6	28.9	126.0	-1	-1	-1
1/18/2019	3:09:36 PM	215	1970	24	24	24	24	21	22	22	22	26	26	26	26	28.7	28.9	107.6	-1	-1	-1
1/18/2019	3:09:36 PM	402	1971	24	43	24	24	21	22	21	22	25	26	26	26	28.7	28.9	107.6	-1	-1	-1
1/18/2019	3:09:36 PM	606	1972	24	70	24	24	21	21	21	21	26	26	26	26	28.7	28.9	107.6	-1	-1	-1
1/18/2019	3:09:36 PM	809	1973	23	69	24	24	21	21	21	21	26	26	26	26	28.7	28.9	107.6	-1	-1	-1
1/18/2019	3:09:37 PM	12	1974	23	116	24	24	21	22	21	22	25	26	26	26	28.7	28.9	107.6	-1	-1	-1
1/18/2019	3:09:37 PM	215	1975	24	125	24	24	21	22	22	22	26	26	26	26	28.7	28.9	107.6	-1	-1	-1
1/18/2019	3:09:37 PM	402	1976	24	106	24	24	21	22	21	22	26	26	26	26	28.7	28.9	107.6	-1	-1	-1
1/18/2019	3:09:37 PM	606	1977	24	43	24	24	21	22	21	21	26	26	26	26	28.7	28.9	107.6	-1	-1	-1
1/18/2019	3:09:37 PM	809	1978	24	27	24	24	21	21	21	21	26	26	26	47	28.7	28.9	107.6	-1	-1	-1
1/18/2019	3:09:38 PM	12	1979	23	25	24	24	21	21	21	21	26	26	26	60	28.7	28.9	107.6	-1	-1	-1
1/18/2019	3:09:38 PM	215	1980	23	24	24	24	21	22	21	22	26	26	26	75	28.7	28.9	107.6	-1	-1	-1
1/18/2019	3:09:38 PM	402	1981	24	24	24	24	21	21	21	21	26	26	26	63	28.7	28.9	107.6	-1	-1	-1
1/18/2019	3:09:38 PM	606	1982	23	24	24	24	21	21	21	21	26	26	26	58	28.7	28.9	107.6	-1	-1	-1
1/18/2019	3:09:38 PM	809	1983	23	24	24	24	21	22	21	21	26	26	26	65	28.7	28.9	107.6	-1	-1	-1
1/18/2019	3:09:39 PM	12	1984	24	24	24	24	21	22	21	21	25	26	26	56	28.7	28.9	107.6	-1	-1	-1
1/18/2019	3:09:39 PM	215	1985	24	24	24	24	21	21	21	21	26	26	26	55	28.7	28.9	107.6	-1	-1	-1
1/18/2019	3:09:39 PM	402	1986	23	24	24	24	21	22	21	21	26	26	26	52	28.7	28.9	107.6	-1	-1	-1
1/18/2019	3:09:39 PM	606	1987	23	24	24	24	21	22	21	22	26	26	26	52	28.7	28.9	107.6	-1	-1	-1
1/18/2019	3:09:39 PM	809	1988	24	24	24	24	21	21	21	21	26	26	26	54	28.7	28.9	107.6	-1	-1	-1
1/18/2019	3:09:40 PM	12	1989	23	24	24	24	21	21	21	21	26	26	26	53	28.7	28.9	107.6	-1	-1	-1
1/18/2019	3:09:40 PM	215	1990	23	24	24	24	21	22	21	21	26	26	26	50	28.7	28.9	107.6	-1	-1	-1
1/18/2019	3:09:40 PM	402	1991	24	24	24	24	21	22	21	21	26	26	26	52	28.7	28.9	107.6	-1	-1	-1
1/18/2019	3:09:40 PM	606	1992	24	24	24	24	22	21	22	21	26	26	26	56	28.7	28.9	107.6	-1	-1	-1
1/18/2019	3:09:40 PM	809	1993	23	24	24	24	21	21	21	21	26	26	26	57	28.7	28.9	107.6	-1	-1	-1
1/18/2019	3:09:41 PM	12	1994	23	24	24	24	21	22	21	22	25	37	26	58	28.7	28.9	107.6	-1	-1	-1
1/18/2019	3:09:41 PM	215	1995	24	24	24	24	21	22	21	22	25	38	26	62	28.7	28.9	107.6	-1	-1	-1
1/18/2019	3:09:41 PM	402	1996	24	24	24	24	21	21	21	21	26	28	26	63	28.7	28.9	107.6	-1	-1	-1
1/18/2019	3:09:41 PM	606	1997	23	24	24	24	21	21	21	21	26	26	26	67	28.7	28.9	107.6	-1	-1	-1
1/18/2019	3:09:41 PM	809	1998	23	24	24	24	21	22	21	21	26	26	26	69	28.7	28.9	107.6	-1	-1	-1
1/18/2019	3:09:42 PM	12	1999	23	24	24	24	21	22	21	22	25	26	26	62	28.7	28.9	107.6	-1	-1	-1
1/18/2019	3:09:42 PM	215	2000	24	24	24	24	21	22	21	22	26	26	26	62	28.7	28.9	107.6	-1	-1	-1
[truncated: 39,748 more rows]
