# Supplementary material for: Rapid metabolic shifts occur during the transition between hunger and satiety in Drosophila melanogaster
Source: Nat Commun. 2019 Sep 6;10:4052. doi: 10.1038/s41467-019-11933-z (PMC6731244; doi:10.1038/s41467-019-11933-z)
Supplement: Supplementary file 7 — Supplementary Data 4 [file 41467_2019_11933_MOESM7_ESM.zip › Fig5DFM_17.csv]

Date	Time	MSec	Sample	W1	W2	W3	W4	W5	W6	W7	W8	W9	W10	W11	W12	Temp	Humid	LUX	Dark	OptoCol1	OptoCol2
1/17/2019	6:31:31 PM	15	2	15	16	15	16	20	21	20	21	16	19	17	16	28.0	32.6	41.6	-1	-1	-1
1/17/2019	6:31:31 PM	203	3	16	16	16	16	20	20	21	21	17	18	16	16	28.0	32.6	41.6	-1	-1	-1
1/17/2019	6:31:31 PM	406	4	15	16	15	16	20	21	21	21	17	19	17	16	28.0	32.6	41.6	-1	-1	-1
1/17/2019	6:31:31 PM	609	5	16	16	16	16	20	21	21	21	16	19	17	17	28.0	32.6	41.6	-1	-1	-1
1/17/2019	6:31:31 PM	812	6	16	15	16	16	21	20	21	21	17	19	16	17	28.0	32.6	41.6	-1	-1	-1
1/17/2019	6:31:32 PM	15	7	15	16	15	16	20	21	21	21	17	18	17	16	28.0	32.6	41.6	-1	-1	-1
1/17/2019	6:31:32 PM	203	8	16	16	16	16	20	20	20	21	16	19	16	17	28.0	32.6	41.6	-1	-1	-1
1/17/2019	6:31:32 PM	406	9	16	16	16	16	21	20	21	21	17	19	17	17	28.0	32.6	41.6	-1	-1	-1
1/17/2019	6:31:32 PM	609	10	16	16	16	16	21	21	21	21	17	18	17	16	28.0	32.6	41.6	-1	-1	-1
1/17/2019	6:31:32 PM	812	11	15	16	16	16	20	21	20	21	17	19	17	17	28.0	32.6	41.6	-1	-1	-1
1/17/2019	6:31:33 PM	15	12	16	16	16	16	21	20	21	21	17	19	16	17	28.0	32.6	41.6	-1	-1	-1
1/17/2019	6:31:33 PM	203	13	16	16	15	16	20	21	20	21	16	19	17	16	28.0	32.6	41.6	-1	-1	-1
1/17/2019	6:31:33 PM	406	14	16	16	16	16	20	20	21	21	16	19	16	17	28.0	32.6	41.6	-1	-1	-1
1/17/2019	6:31:33 PM	609	15	16	16	16	16	21	21	21	21	17	18	17	17	28.0	32.7	84.5	-1	-1	-1
1/17/2019	6:31:33 PM	812	16	15	16	15	16	20	21	20	21	17	19	17	16	28.0	32.7	84.5	-1	-1	-1
1/17/2019	6:31:34 PM	15	17	16	16	16	16	20	21	20	21	16	19	17	17	28.0	32.7	84.5	-1	-1	-1
1/17/2019	6:31:34 PM	203	18	15	16	15	16	20	21	21	21	17	18	17	16	28.0	32.7	84.5	-1	-1	-1
1/17/2019	6:31:34 PM	406	19	15	16	15	16	20	21	21	21	17	19	17	17	28.0	32.7	84.5	-1	-1	-1
1/17/2019	6:31:34 PM	609	20	16	16	16	16	21	21	21	21	17	19	17	17	28.0	32.7	84.5	-1	-1	-1
1/17/2019	6:31:34 PM	812	21	16	16	16	16	21	20	21	21	17	18	17	16	28.0	32.7	84.5	-1	-1	-1
1/17/2019	6:31:35 PM	15	22	15	16	15	16	20	21	21	21	17	19	17	16	28.0	32.7	84.5	-1	-1	-1
1/17/2019	6:31:35 PM	203	23	16	16	16	16	21	20	20	21	17	19	16	16	28.0	32.7	84.5	-1	-1	-1
1/17/2019	6:31:35 PM	406	24	16	16	16	16	21	20	21	21	17	18	17	16	28.0	32.7	84.5	-1	-1	-1
1/17/2019	6:31:35 PM	609	25	15	16	15	16	20	21	21	21	17	19	17	16	28.0	32.7	84.5	-1	-1	-1
1/17/2019	6:31:35 PM	812	26	16	16	15	16	20	21	20	21	16	19	17	17	28.0	32.7	84.5	-1	-1	-1
1/17/2019	6:31:36 PM	15	27	16	16	16	16	20	20	21	21	17	19	17	17	28.0	32.7	84.5	-1	-1	-1
1/17/2019	6:31:36 PM	203	28	15	16	15	16	20	20	20	21	17	19	17	16	28.0	32.7	84.5	-1	-1	-1
1/17/2019	6:31:36 PM	406	29	16	16	16	16	20	21	21	21	16	19	17	17	28.0	32.7	84.5	-1	-1	-1
1/17/2019	6:31:36 PM	609	30	16	16	16	16	21	20	21	21	17	19	17	17	28.0	32.7	84.5	-1	-1	-1
1/17/2019	6:31:36 PM	812	31	15	16	15	16	20	20	21	21	17	18	17	16	28.0	32.7	84.5	-1	-1	-1
1/17/2019	6:31:37 PM	15	32	15	16	15	16	20	21	21	21	16	19	17	16	28.0	32.7	84.5	-1	-1	-1
1/17/2019	6:31:37 PM	203	33	16	16	16	16	21	20	21	21	16	18	17	17	28.0	32.7	84.5	-1	-1	-1
1/17/2019	6:31:37 PM	406	34	16	16	16	16	21	20	21	21	17	18	17	17	28.0	32.7	84.5	-1	-1	-1
1/17/2019	6:31:37 PM	609	35	16	16	15	16	20	21	21	21	17	19	17	16	28.0	32.7	84.5	-1	-1	-1
1/17/2019	6:31:37 PM	812	36	16	16	16	16	20	21	21	21	16	19	16	16	28.0	32.7	84.5	-1	-1	-1
1/17/2019	6:31:38 PM	15	37	16	16	16	16	21	20	21	21	16	19	17	17	28.0	32.7	84.5	-1	-1	-1
1/17/2019	6:31:38 PM	203	38	15	16	15	16	20	20	21	21	17	18	17	16	28.0	32.7	84.5	-1	-1	-1
1/17/2019	6:31:38 PM	406	39	15	16	15	16	20	21	21	21	17	19	17	16	28.0	32.7	84.5	-1	-1	-1
1/17/2019	6:31:38 PM	609	40	16	16	16	16	20	21	21	21	16	19	17	17	28.0	32.7	84.5	-1	-1	-1
1/17/2019	6:31:38 PM	812	41	16	15	16	16	21	20	21	21	17	19	17	16	28.0	32.7	84.5	-1	-1	-1
1/17/2019	6:31:39 PM	15	42	16	16	16	16	21	20	21	21	17	19	17	17	28.0	32.7	84.5	-1	-1	-1
1/17/2019	6:31:39 PM	203	43	16	16	16	16	21	20	20	21	17	19	17	17	28.0	32.7	84.5	-1	-1	-1
1/17/2019	6:31:39 PM	406	44	16	16	16	16	21	20	21	21	17	18	17	17	28.0	32.7	84.5	-1	-1	-1
1/17/2019	6:31:39 PM	609	45	15	16	15	16	20	21	20	21	17	19	17	16	28.0	32.7	84.5	-1	-1	-1
1/17/2019	6:31:39 PM	812	46	15	15	16	16	20	20	20	21	17	19	16	17	28.0	32.7	84.5	-1	-1	-1
1/17/2019	6:31:40 PM	15	47	16	16	16	16	21	20	21	21	17	18	17	16	28.0	32.7	84.5	-1	-1	-1
1/17/2019	6:31:40 PM	203	48	16	16	15	16	20	21	21	21	17	19	16	16	28.0	32.7	84.5	-1	-1	-1
1/17/2019	6:31:40 PM	406	49	16	15	16	16	21	20	21	21	16	19	17	17	28.0	32.7	84.5	-1	-1	-1
1/17/2019	6:31:40 PM	609	50	16	16	16	16	21	20	21	21	17	18	17	16	28.0	32.7	84.5	-1	-1	-1
1/17/2019	6:31:40 PM	812	51	15	16	15	16	20	21	21	21	17	18	17	16	28.0	32.7	84.5	-1	-1	-1
1/17/2019	6:31:41 PM	15	52	16	16	16	16	20	21	21	21	16	19	16	17	28.0	32.7	84.5	-1	-1	-1
1/17/2019	6:31:41 PM	203	53	16	16	15	16	20	21	21	21	17	18	17	16	28.0	32.7	84.5	-1	-1	-1
1/17/2019	6:31:41 PM	406	54	15	16	15	16	20	21	20	21	17	19	17	16	28.0	32.7	84.5	-1	-1	-1
1/17/2019	6:31:41 PM	609	55	16	16	16	16	20	21	20	21	16	19	16	17	28.0	32.7	84.5	-1	-1	-1
1/17/2019	6:31:41 PM	812	56	16	16	16	16	21	20	21	21	17	19	17	17	28.0	32.7	84.5	-1	-1	-1
1/17/2019	6:31:42 PM	15	57	15	16	15	16	20	20	21	21	17	18	17	16	28.0	32.8	87.3	-1	-1	-1
1/17/2019	6:31:42 PM	203	58	15	16	16	16	20	21	20	21	17	19	16	17	28.0	32.8	87.3	-1	-1	-1
1/17/2019	6:31:42 PM	406	59	16	16	16	16	21	20	21	21	17	19	17	17	28.0	32.8	87.3	-1	-1	-1
1/17/2019	6:31:42 PM	609	60	15	16	15	16	20	20	21	21	17	19	17	16	28.0	32.8	87.3	-1	-1	-1
1/17/2019	6:31:42 PM	812	61	15	16	15	16	20	21	20	21	16	19	16	16	28.0	32.8	87.3	-1	-1	-1
1/17/2019	6:31:43 PM	15	62	16	16	16	16	20	20	20	21	16	19	16	17	28.0	32.8	87.3	-1	-1	-1
1/17/2019	6:31:43 PM	203	63	15	16	16	16	21	20	21	21	17	19	17	16	28.0	32.8	87.3	-1	-1	-1
1/17/2019	6:31:43 PM	406	64	15	16	15	16	20	21	21	21	17	19	17	16	28.0	32.8	87.3	-1	-1	-1
1/17/2019	6:31:43 PM	609	65	16	16	16	16	20	21	20	21	17	19	16	17	28.0	32.8	87.3	-1	-1	-1
1/17/2019	6:31:43 PM	812	66	16	16	16	16	21	20	20	21	17	19	17	16	28.0	32.8	87.3	-1	-1	-1
1/17/2019	6:31:44 PM	15	67	15	16	15	16	20	20	21	21	17	18	17	16	28.0	32.8	87.3	-1	-1	-1
1/17/2019	6:31:44 PM	203	68	16	16	16	16	20	21	20	21	17	19	17	16	28.0	32.8	87.3	-1	-1	-1
1/17/2019	6:31:44 PM	406	69	16	16	16	16	21	20	21	21	17	19	17	17	28.0	32.8	87.3	-1	-1	-1
1/17/2019	6:31:44 PM	609	70	16	16	16	16	21	21	21	21	17	18	17	16	28.0	32.8	87.3	-1	-1	-1
1/17/2019	6:31:44 PM	812	71	15	16	15	16	20	20	20	21	17	18	17	16	28.0	32.8	87.3	-1	-1	-1
1/17/2019	6:31:45 PM	15	72	15	16	15	16	20	20	20	21	16	19	17	16	28.0	32.8	87.3	-1	-1	-1
1/17/2019	6:31:45 PM	203	73	16	16	16	16	21	21	21	21	17	19	16	17	28.0	32.8	87.3	-1	-1	-1
1/17/2019	6:31:45 PM	406	74	16	16	16	16	21	20	21	21	17	19	17	17	28.0	32.8	87.3	-1	-1	-1
1/17/2019	6:31:45 PM	609	75	15	16	15	16	21	21	21	21	17	19	17	16	28.0	32.8	87.3	-1	-1	-1
1/17/2019	6:31:45 PM	812	76	15	16	15	16	20	21	20	21	16	19	16	16	28.0	32.8	87.3	-1	-1	-1
1/17/2019	6:31:46 PM	15	77	16	16	16	16	20	20	21	21	16	19	16	17	28.0	32.8	87.3	-1	-1	-1
1/17/2019	6:31:46 PM	203	78	15	16	16	16	21	21	21	21	17	19	17	16	28.0	32.8	87.3	-1	-1	-1
1/17/2019	6:31:46 PM	406	79	16	16	16	16	20	21	20	21	16	19	17	17	28.0	32.8	87.3	-1	-1	-1
1/17/2019	6:31:46 PM	609	80	16	16	16	16	21	20	21	21	17	19	16	17	28.0	32.8	87.3	-1	-1	-1
1/17/2019	6:31:46 PM	812	81	15	16	16	16	21	20	21	21	17	18	17	16	28.0	32.8	87.3	-1	-1	-1
1/17/2019	6:31:47 PM	15	82	15	16	15	16	20	21	21	21	17	19	17	16	28.0	32.8	87.3	-1	-1	-1
1/17/2019	6:31:47 PM	203	83	16	16	16	16	20	20	21	21	16	19	16	17	28.0	32.8	87.3	-1	-1	-1
1/17/2019	6:31:47 PM	406	84	16	16	16	16	21	20	21	21	17	19	17	17	28.0	32.8	87.3	-1	-1	-1
1/17/2019	6:31:47 PM	609	85	16	16	16	16	21	20	21	21	17	18	17	16	28.0	32.8	87.3	-1	-1	-1
1/17/2019	6:31:47 PM	812	86	15	16	15	16	20	21	21	21	17	18	17	16	28.0	32.8	87.3	-1	-1	-1
1/17/2019	6:31:48 PM	15	87	16	16	15	16	20	21	20	21	16	19	17	16	28.0	32.8	87.3	-1	-1	-1
1/17/2019	6:31:48 PM	203	88	16	16	16	16	21	20	21	21	16	19	17	17	28.0	32.8	87.3	-1	-1	-1
1/17/2019	6:31:48 PM	406	89	16	16	16	16	21	20	21	21	17	18	17	16	28.0	32.8	87.3	-1	-1	-1
1/17/2019	6:31:48 PM	609	90	15	16	15	16	20	21	21	21	17	19	17	16	28.0	32.8	87.3	-1	-1	-1
1/17/2019	6:31:48 PM	812	91	16	16	15	16	20	21	20	21	16	19	16	16	28.0	32.8	87.3	-1	-1	-1
1/17/2019	6:31:49 PM	15	92	16	16	16	16	20	20	21	21	16	19	16	17	28.0	32.8	87.3	-1	-1	-1
1/17/2019	6:31:49 PM	203	93	15	16	16	16	21	20	21	21	17	19	17	16	28.0	32.8	87.3	-1	-1	-1
1/17/2019	6:31:49 PM	406	94	16	16	15	16	20	21	21	21	17	19	17	16	28.0	32.8	87.3	-1	-1	-1
1/17/2019	6:31:49 PM	609	95	16	16	16	16	20	20	21	21	16	19	16	17	28.0	32.8	87.3	-1	-1	-1
1/17/2019	6:31:49 PM	812	96	16	16	16	16	20	20	21	21	16	19	16	17	28.0	32.8	87.3	-1	-1	-1
1/17/2019	6:31:50 PM	15	97	16	16	16	16	21	20	21	21	17	18	16	16	28.0	32.8	87.3	-1	-1	-1
1/17/2019	6:31:50 PM	203	98	15	16	15	16	20	21	21	21	17	18	17	16	28.0	32.8	87.3	-1	-1	-1
1/17/2019	6:31:50 PM	406	99	16	16	16	16	20	20	20	21	16	19	17	17	28.0	32.8	87.4	-1	-1	-1
1/17/2019	6:31:50 PM	609	100	16	15	16	16	21	20	21	21	17	19	17	17	28.0	32.8	87.4	-1	-1	-1
1/17/2019	6:31:50 PM	812	101	16	15	16	16	21	20	20	21	17	19	16	16	28.0	32.8	87.4	-1	-1	-1
1/17/2019	6:31:51 PM	15	102	16	16	16	16	21	20	21	21	17	19	17	16	28.0	32.8	87.4	-1	-1	-1
1/17/2019	6:31:51 PM	203	103	15	16	15	16	20	21	21	21	17	19	17	16	28.0	32.8	87.4	-1	-1	-1
1/17/2019	6:31:51 PM	406	104	15	16	16	16	20	21	20	21	17	19	17	16	28.0	32.8	87.4	-1	-1	-1
1/17/2019	6:31:51 PM	609	105	16	16	16	16	20	21	21	21	16	19	17	16	28.0	32.8	87.4	-1	-1	-1
1/17/2019	6:31:51 PM	812	106	16	15	16	16	21	20	21	21	16	19	16	17	28.0	32.8	87.4	-1	-1	-1
1/17/2019	6:31:52 PM	15	107	15	16	15	16	21	20	21	21	17	18	17	16	28.0	32.8	87.4	-1	-1	-1
1/17/2019	6:31:52 PM	203	108	16	15	16	16	21	21	21	21	17	19	17	17	28.0	32.8	87.4	-1	-1	-1
1/17/2019	6:31:52 PM	406	109	15	16	15	16	20	21	21	21	17	18	17	16	28.0	32.8	87.4	-1	-1	-1
1/17/2019	6:31:52 PM	609	110	16	16	16	16	21	20	21	21	17	19	16	17	28.0	32.8	87.4	-1	-1	-1
1/17/2019	6:31:52 PM	812	111	15	16	15	16	21	20	21	21	17	18	17	16	28.0	32.8	87.4	-1	-1	-1
1/17/2019	6:31:53 PM	15	112	16	16	16	16	20	20	20	21	16	19	16	17	28.0	32.8	87.4	-1	-1	-1
1/17/2019	6:31:53 PM	203	113	15	16	16	16	20	20	21	21	17	19	17	16	28.0	32.8	87.4	-1	-1	-1
1/17/2019	6:31:53 PM	406	114	16	16	16	16	20	21	21	21	16	19	16	17	28.0	32.8	87.4	-1	-1	-1
1/17/2019	6:31:53 PM	609	115	16	16	16	16	21	21	21	21	17	18	17	16	28.0	32.8	87.4	-1	-1	-1
1/17/2019	6:31:53 PM	812	116	15	16	15	16	20	21	21	21	16	18	17	16	28.0	32.8	87.4	-1	-1	-1
1/17/2019	6:31:54 PM	15	117	16	16	16	16	21	20	21	21	17	19	16	16	28.0	32.8	87.4	-1	-1	-1
1/17/2019	6:31:54 PM	203	118	15	16	15	16	20	21	21	21	17	19	17	16	28.0	32.8	87.4	-1	-1	-1
1/17/2019	6:31:54 PM	406	119	16	16	16	16	21	20	20	21	17	19	16	17	28.0	32.8	87.4	-1	-1	-1
1/17/2019	6:31:54 PM	609	120	15	16	16	16	21	21	21	21	17	18	17	16	28.0	32.8	87.4	-1	-1	-1
1/17/2019	6:31:54 PM	812	121	15	16	15	16	20	21	20	21	16	18	16	16	28.0	32.8	87.4	-1	-1	-1
1/17/2019	6:31:55 PM	15	122	16	16	16	16	20	20	20	21	16	19	16	17	28.0	32.8	87.4	-1	-1	-1
1/17/2019	6:31:55 PM	203	123	16	16	15	16	20	21	21	21	17	19	17	16	28.0	32.8	87.4	-1	-1	-1
1/17/2019	6:31:55 PM	406	124	16	16	16	16	21	20	21	21	17	19	17	17	28.0	32.8	87.4	-1	-1	-1
1/17/2019	6:31:55 PM	609	125	15	16	15	16	21	20	21	21	17	19	17	16	28.0	32.8	87.4	-1	-1	-1
1/17/2019	6:31:55 PM	812	126	15	16	15	16	20	20	21	21	16	19	16	17	28.0	32.8	87.4	-1	-1	-1
1/17/2019	6:31:56 PM	15	127	16	16	16	16	21	20	21	21	17	19	17	16	28.0	32.8	87.4	-1	-1	-1
1/17/2019	6:31:56 PM	203	128	16	16	16	16	20	21	20	21	16	19	17	17	28.0	32.8	87.4	-1	-1	-1
1/17/2019	6:31:56 PM	406	129	16	16	16	16	21	20	21	21	17	19	17	16	28.0	32.8	87.4	-1	-1	-1
1/17/2019	6:31:56 PM	609	130	15	16	16	16	21	20	21	21	17	19	17	16	28.0	32.8	87.4	-1	-1	-1
1/17/2019	6:31:56 PM	812	131	15	16	15	16	20	21	20	21	16	19	16	16	28.0	32.8	87.4	-1	-1	-1
1/17/2019	6:31:57 PM	15	132	16	16	16	16	21	20	21	21	16	19	17	17	28.0	32.8	87.4	-1	-1	-1
1/17/2019	6:31:57 PM	203	133	16	16	16	16	20	20	20	21	17	19	17	16	28.0	32.8	87.4	-1	-1	-1
1/17/2019	6:31:57 PM	406	134	16	16	16	16	21	20	21	21	17	19	17	17	28.0	32.8	87.4	-1	-1	-1
1/17/2019	6:31:57 PM	609	135	16	16	16	16	21	20	20	21	17	19	17	17	28.0	32.8	87.4	-1	-1	-1
1/17/2019	6:31:57 PM	812	136	15	16	15	16	20	21	20	21	17	18	17	16	28.0	32.8	87.4	-1	-1	-1
1/17/2019	6:31:58 PM	15	137	16	16	16	16	20	20	21	21	16	19	16	17	28.0	32.8	87.4	-1	-1	-1
1/17/2019	6:31:58 PM	203	138	15	16	16	16	20	21	21	21	17	19	17	16	28.0	32.8	87.4	-1	-1	-1
1/17/2019	6:31:58 PM	406	139	16	16	16	16	20	21	21	21	16	19	16	17	28.0	32.8	87.4	-1	-1	-1
1/17/2019	6:31:58 PM	609	140	16	16	16	16	21	20	21	21	17	18	17	16	28.0	32.8	87.4	-1	-1	-1
1/17/2019	6:31:58 PM	812	141	15	16	15	16	20	20	20	21	16	19	17	16	28.0	32.7	86.9	-1	-1	-1
1/17/2019	6:31:59 PM	15	142	16	16	16	16	21	20	20	21	16	19	16	17	28.0	32.7	86.9	-1	-1	-1
1/17/2019	6:31:59 PM	203	143	15	16	16	16	20	21	20	21	17	19	17	16	28.0	32.7	86.9	-1	-1	-1
1/17/2019	6:31:59 PM	406	144	16	16	16	16	21	20	21	21	17	19	17	17	28.0	32.7	86.9	-1	-1	-1
1/17/2019	6:31:59 PM	609	145	15	16	16	16	21	20	21	21	17	18	17	16	28.0	32.7	86.9	-1	-1	-1
1/17/2019	6:31:59 PM	812	146	15	16	15	16	20	21	20	21	17	18	17	16	28.0	32.7	86.9	-1	-1	-1
1/17/2019	6:32:00 PM	15	147	16	16	16	16	20	21	20	21	17	19	16	16	28.0	32.7	86.9	-1	-1	-1
1/17/2019	6:32:00 PM	203	148	15	16	15	16	21	21	21	21	17	19	17	16	28.0	32.7	86.9	-1	-1	-1
1/17/2019	6:32:00 PM	406	149	16	16	16	16	20	20	21	21	16	19	17	17	28.0	32.7	86.9	-1	-1	-1
1/17/2019	6:32:00 PM	609	150	16	16	16	16	21	20	21	21	16	18	17	17	28.0	32.7	86.9	-1	-1	-1
1/17/2019	6:32:00 PM	812	151	15	16	15	16	20	20	20	21	17	19	17	16	28.0	32.7	86.9	-1	-1	-1
1/17/2019	6:32:01 PM	15	152	16	16	16	16	20	20	20	21	16	19	17	17	28.0	32.7	86.9	-1	-1	-1
1/17/2019	6:32:01 PM	203	153	16	16	16	16	21	20	21	21	17	18	17	16	28.0	32.7	86.9	-1	-1	-1
1/17/2019	6:32:01 PM	406	154	15	16	15	16	20	21	21	21	17	18	17	16	28.0	32.7	86.9	-1	-1	-1
1/17/2019	6:32:01 PM	609	155	16	16	15	16	20	20	20	21	16	19	16	17	28.0	32.7	86.9	-1	-1	-1
1/17/2019	6:32:01 PM	812	156	16	16	16	16	21	20	21	21	17	18	17	16	28.0	32.7	86.9	-1	-1	-1
1/17/2019	6:32:02 PM	15	157	15	16	15	16	21	21	20	21	17	19	17	16	28.0	32.7	86.9	-1	-1	-1
1/17/2019	6:32:02 PM	203	158	16	16	16	16	21	20	21	21	17	19	17	17	28.0	32.7	86.9	-1	-1	-1
1/17/2019	6:32:02 PM	406	159	16	16	16	16	21	20	21	21	17	18	17	16	28.0	32.7	86.9	-1	-1	-1
1/17/2019	6:32:02 PM	609	160	15	16	15	16	20	21	21	21	16	18	17	16	28.0	32.7	86.9	-1	-1	-1
1/17/2019	6:32:02 PM	812	161	16	15	16	16	20	21	20	21	16	19	16	17	28.0	32.7	86.9	-1	-1	-1
1/17/2019	6:32:03 PM	15	162	16	16	16	16	21	20	21	21	17	19	17	17	28.0	32.7	86.9	-1	-1	-1
1/17/2019	6:32:03 PM	203	163	16	16	15	16	20	21	21	21	17	19	17	16	28.0	32.7	86.9	-1	-1	-1
1/17/2019	6:32:03 PM	406	164	16	15	16	16	21	20	21	21	17	19	16	17	28.0	32.7	86.9	-1	-1	-1
1/17/2019	6:32:03 PM	609	165	16	16	16	16	21	20	21	21	17	18	17	17	28.0	32.7	86.9	-1	-1	-1
1/17/2019	6:32:03 PM	812	166	15	16	15	16	20	21	20	21	17	19	17	16	28.0	32.7	86.9	-1	-1	-1
1/17/2019	6:32:04 PM	15	167	16	16	16	16	20	21	20	21	16	19	17	17	28.0	32.7	86.9	-1	-1	-1
1/17/2019	6:32:04 PM	203	168	16	16	16	16	21	20	21	21	17	18	17	16	28.0	32.7	86.9	-1	-1	-1
1/17/2019	6:32:04 PM	406	169	15	16	15	16	20	21	21	21	17	18	17	16	28.0	32.7	86.9	-1	-1	-1
1/17/2019	6:32:04 PM	609	170	15	16	15	16	20	21	20	21	17	19	17	16	28.0	32.7	86.9	-1	-1	-1
1/17/2019	6:32:04 PM	812	171	16	15	16	16	20	20	21	21	16	19	16	17	28.0	32.7	86.9	-1	-1	-1
1/17/2019	6:32:05 PM	15	172	16	16	16	16	21	21	21	21	16	18	17	16	28.0	32.7	86.9	-1	-1	-1
1/17/2019	6:32:05 PM	203	173	16	16	16	16	21	20	21	21	16	19	16	17	28.0	32.7	86.9	-1	-1	-1
1/17/2019	6:32:05 PM	406	174	15	16	16	16	21	20	20	21	17	18	17	16	28.0	32.7	86.9	-1	-1	-1
1/17/2019	6:32:05 PM	609	175	15	16	15	16	20	21	20	21	16	19	17	16	28.0	32.7	86.9	-1	-1	-1
1/17/2019	6:32:05 PM	812	176	16	16	16	16	21	20	20	21	17	19	16	16	28.0	32.7	86.9	-1	-1	-1
1/17/2019	6:32:06 PM	15	177	15	16	15	16	20	21	21	21	17	19	17	16	28.0	32.7	86.9	-1	-1	-1
1/17/2019	6:32:06 PM	203	178	16	16	16	16	21	20	20	21	17	19	17	17	28.0	32.7	86.9	-1	-1	-1
1/17/2019	6:32:06 PM	406	179	16	16	16	16	21	21	21	21	17	18	17	16	28.0	32.7	86.9	-1	-1	-1
1/17/2019	6:32:06 PM	609	180	15	16	15	16	20	21	21	21	16	19	17	16	28.0	32.7	86.9	-1	-1	-1
1/17/2019	6:32:06 PM	812	181	16	15	16	16	21	20	21	21	17	18	16	16	28.0	32.7	86.9	-1	-1	-1
1/17/2019	6:32:07 PM	15	182	16	16	16	16	21	20	21	21	17	18	17	16	28.0	32.7	86.9	-1	-1	-1
1/17/2019	6:32:07 PM	203	183	16	16	16	16	20	21	21	21	16	19	16	17	28.0	32.7	86.7	-1	-1	-1
1/17/2019	6:32:07 PM	406	184	16	16	16	16	21	20	21	21	17	18	17	17	28.0	32.7	86.7	-1	-1	-1
1/17/2019	6:32:07 PM	609	185	15	16	15	16	20	21	21	21	17	18	17	16	28.0	32.7	86.7	-1	-1	-1
1/17/2019	6:32:07 PM	812	186	16	16	15	16	20	21	20	21	16	19	16	16	28.0	32.7	86.7	-1	-1	-1
1/17/2019	6:32:08 PM	15	187	16	16	16	16	21	21	20	21	16	19	17	17	28.0	32.7	86.7	-1	-1	-1
1/17/2019	6:32:08 PM	203	188	16	16	16	16	20	21	20	21	17	19	17	16	28.0	32.7	86.7	-1	-1	-1
1/17/2019	6:32:08 PM	406	189	16	16	16	16	20	20	20	21	16	19	17	17	28.0	32.7	86.7	-1	-1	-1
1/17/2019	6:32:08 PM	609	190	15	16	16	16	21	20	21	21	17	18	17	16	28.0	32.7	86.7	-1	-1	-1
1/17/2019	6:32:08 PM	812	191	16	16	15	16	20	21	20	21	16	19	17	16	28.0	32.7	86.7	-1	-1	-1
1/17/2019	6:32:09 PM	15	192	16	16	16	16	21	21	20	21	16	19	16	17	28.0	32.7	86.7	-1	-1	-1
1/17/2019	6:32:09 PM	203	193	15	16	15	16	21	21	21	21	17	19	17	16	28.0	32.7	86.7	-1	-1	-1
1/17/2019	6:32:09 PM	406	194	15	16	15	16	20	21	20	21	16	19	17	17	28.0	32.7	86.7	-1	-1	-1
1/17/2019	6:32:09 PM	609	195	16	15	16	16	20	20	21	21	16	19	16	17	28.0	32.7	86.7	-1	-1	-1
1/17/2019	6:32:09 PM	812	196	15	16	15	16	20	21	21	21	17	18	17	16	28.0	32.7	86.7	-1	-1	-1
1/17/2019	6:32:10 PM	15	197	15	16	15	16	20	21	21	21	17	19	17	16	28.0	32.7	86.7	-1	-1	-1
1/17/2019	6:32:10 PM	203	198	16	16	16	16	21	20	21	21	17	19	16	17	28.0	32.7	86.7	-1	-1	-1
1/17/2019	6:32:10 PM	406	199	15	16	15	16	21	20	21	21	17	19	17	16	28.0	32.7	86.7	-1	-1	-1
1/17/2019	6:32:10 PM	609	200	15	16	15	16	20	21	20	21	16	18	17	16	28.0	32.7	86.7	-1	-1	-1
1/17/2019	6:32:10 PM	812	201	16	15	16	16	20	20	21	21	16	19	16	17	28.0	32.7	86.7	-1	-1	-1
1/17/2019	6:32:11 PM	15	202	16	16	16	16	21	20	21	21	17	19	17	17	28.0	32.7	86.7	-1	-1	-1
1/17/2019	6:32:11 PM	203	203	15	16	16	16	20	21	21	21	17	19	17	16	28.0	32.7	86.7	-1	-1	-1
1/17/2019	6:32:11 PM	406	204	16	16	15	16	20	20	20	21	16	19	16	17	28.0	32.7	86.7	-1	-1	-1
1/17/2019	6:32:11 PM	606	205	15	16	16	16	21	20	21	21	17	18	17	16	28.0	32.7	86.7	-1	-1	-1
1/17/2019	6:32:11 PM	809	206	15	16	15	16	20	21	20	21	16	19	17	16	28.0	32.7	86.7	-1	-1	-1
1/17/2019	6:32:12 PM	13	207	16	16	16	16	20	20	20	21	16	19	16	17	28.0	32.7	86.7	-1	-1	-1
1/17/2019	6:32:12 PM	216	208	16	16	16	16	21	21	21	21	17	18	17	16	28.0	32.7	86.7	-1	-1	-1
1/17/2019	6:32:12 PM	403	209	16	16	16	16	20	20	20	21	16	19	17	17	28.0	32.7	86.7	-1	-1	-1
1/17/2019	6:32:12 PM	606	210	16	15	16	16	21	20	21	21	17	19	16	17	28.0	32.7	86.7	-1	-1	-1
1/17/2019	6:32:12 PM	809	211	15	16	15	16	21	21	21	21	17	18	17	16	28.0	32.7	86.7	-1	-1	-1
1/17/2019	6:32:13 PM	6	212	15	16	15	16	20	21	20	21	16	19	17	16	28.0	32.7	86.7	-1	-1	-1
1/17/2019	6:32:13 PM	209	213	16	15	16	16	21	20	21	21	17	19	16	17	28.0	32.7	86.7	-1	-1	-1
1/17/2019	6:32:13 PM	412	214	16	16	16	16	20	20	21	21	17	18	17	16	28.0	32.7	86.7	-1	-1	-1
1/17/2019	6:32:13 PM	615	215	15	16	15	16	20	21	21	21	16	19	17	16	28.0	32.7	86.7	-1	-1	-1
1/17/2019	6:32:13 PM	814	216	16	16	16	16	20	21	20	21	16	19	16	17	28.0	32.7	86.7	-1	-1	-1
1/17/2019	6:32:14 PM	2	217	15	16	16	16	21	20	21	21	17	18	17	16	28.0	32.7	86.7	-1	-1	-1
1/17/2019	6:32:14 PM	205	218	15	16	15	16	20	20	20	21	17	19	17	16	28.0	32.7	86.7	-1	-1	-1
1/17/2019	6:32:14 PM	408	219	15	16	15	16	20	20	20	21	16	19	17	16	28.0	32.7	86.7	-1	-1	-1
1/17/2019	6:32:14 PM	611	220	16	16	16	16	20	20	20	21	16	19	16	16	28.0	32.7	86.7	-1	-1	-1
1/17/2019	6:32:14 PM	814	221	16	16	16	16	21	20	21	21	17	18	17	16	28.0	32.7	86.7	-1	-1	-1
1/17/2019	6:32:15 PM	2	222	16	16	16	16	20	21	20	21	16	19	17	17	28.0	32.7	86.7	-1	-1	-1
1/17/2019	6:32:15 PM	205	223	16	16	16	16	21	21	21	21	17	19	16	17	28.0	32.7	86.7	-1	-1	-1
1/17/2019	6:32:15 PM	408	224	15	16	16	16	21	20	21	21	17	18	17	16	28.0	32.7	86.7	-1	-1	-1
1/17/2019	6:32:15 PM	611	225	15	16	15	16	21	21	21	21	17	18	17	16	28.0	32.7	87.0	-1	-1	-1
1/17/2019	6:32:15 PM	814	226	15	16	16	16	20	21	20	21	17	19	17	17	28.0	32.7	87.0	-1	-1	-1
1/17/2019	6:32:16 PM	2	227	16	16	16	16	20	20	21	21	17	19	17	17	28.0	32.7	87.0	-1	-1	-1
1/17/2019	6:32:16 PM	205	228	15	16	15	16	20	20	20	21	17	18	17	16	28.0	32.7	87.0	-1	-1	-1
1/17/2019	6:32:16 PM	408	229	15	16	15	16	20	21	20	21	16	19	17	16	28.0	32.7	87.0	-1	-1	-1
1/17/2019	6:32:16 PM	611	230	16	16	16	16	20	21	21	21	16	19	16	17	28.0	32.7	87.0	-1	-1	-1
1/17/2019	6:32:16 PM	814	231	16	16	16	16	21	20	21	21	17	19	16	17	28.0	32.7	87.0	-1	-1	-1
1/17/2019	6:32:17 PM	2	232	15	16	15	16	20	21	21	21	17	19	17	16	28.0	32.7	87.0	-1	-1	-1
1/17/2019	6:32:17 PM	205	233	15	16	15	16	20	21	21	21	17	19	17	16	28.0	32.7	87.0	-1	-1	-1
1/17/2019	6:32:17 PM	408	234	16	16	16	16	20	21	20	21	17	19	17	17	28.0	32.7	87.0	-1	-1	-1
1/17/2019	6:32:17 PM	611	235	16	16	16	16	20	21	20	21	16	19	17	17	28.0	32.7	87.0	-1	-1	-1
1/17/2019	6:32:17 PM	814	236	15	16	16	16	21	20	21	21	17	19	17	16	28.0	32.7	87.0	-1	-1	-1
1/17/2019	6:32:18 PM	2	237	16	15	15	16	20	20	21	21	17	19	17	17	28.0	32.7	87.0	-1	-1	-1
1/17/2019	6:32:18 PM	205	238	15	16	15	16	21	20	21	21	17	18	17	16	28.0	32.7	87.0	-1	-1	-1
1/17/2019	6:32:18 PM	408	239	15	16	15	16	20	21	20	21	16	19	17	16	28.0	32.7	87.0	-1	-1	-1
1/17/2019	6:32:18 PM	611	240	16	15	16	16	20	20	20	21	17	19	16	17	28.0	32.7	87.0	-1	-1	-1
1/17/2019	6:32:18 PM	814	241	16	16	16	16	21	20	21	21	17	18	17	16	28.0	32.7	87.0	-1	-1	-1
1/17/2019	6:32:19 PM	2	242	15	16	16	16	20	20	20	21	16	19	16	16	28.0	32.7	87.0	-1	-1	-1
1/17/2019	6:32:19 PM	205	243	16	15	16	16	21	20	21	21	16	18	17	16	28.0	32.7	87.0	-1	-1	-1
1/17/2019	6:32:19 PM	408	244	15	16	16	16	20	21	21	21	17	19	17	16	28.0	32.7	87.0	-1	-1	-1
1/17/2019	6:32:19 PM	611	245	16	16	16	16	20	20	20	21	16	19	16	17	28.0	32.7	87.0	-1	-1	-1
1/17/2019	6:32:19 PM	814	246	16	16	16	16	21	20	21	21	17	19	17	16	28.0	32.7	87.0	-1	-1	-1
1/17/2019	6:32:20 PM	2	247	15	16	16	16	20	20	20	21	16	18	17	16	28.0	32.7	87.0	-1	-1	-1
1/17/2019	6:32:20 PM	205	248	16	15	16	16	20	20	20	21	16	19	17	16	28.0	32.7	87.0	-1	-1	-1
1/17/2019	6:32:20 PM	408	249	15	16	16	16	21	21	21	21	17	19	17	16	28.0	32.7	87.0	-1	-1	-1
1/17/2019	6:32:20 PM	611	250	15	16	15	16	20	21	20	21	17	19	17	16	28.0	32.7	87.0	-1	-1	-1
1/17/2019	6:32:20 PM	814	251	16	16	16	16	20	21	21	21	16	19	17	17	28.0	32.7	87.0	-1	-1	-1
1/17/2019	6:32:21 PM	2	252	15	16	15	16	20	21	21	21	17	18	17	16	28.0	32.7	87.0	-1	-1	-1
1/17/2019	6:32:21 PM	205	253	15	16	15	16	20	21	20	21	16	19	16	16	28.0	32.7	87.0	-1	-1	-1
1/17/2019	6:32:21 PM	408	254	16	16	16	16	21	21	21	21	17	19	17	17	28.0	32.7	87.0	-1	-1	-1
1/17/2019	6:32:21 PM	611	255	16	16	15	16	20	20	20	21	17	18	17	16	28.0	32.7	87.0	-1	-1	-1
1/17/2019	6:32:21 PM	814	256	16	16	16	16	20	21	21	21	16	19	16	17	28.0	32.7	87.0	-1	-1	-1
1/17/2019	6:32:22 PM	2	257	15	16	15	16	20	20	21	21	17	18	17	16	28.0	32.7	87.0	-1	-1	-1
1/17/2019	6:32:22 PM	205	258	15	16	15	16	20	21	20	21	16	18	17	16	28.0	32.7	87.0	-1	-1	-1
1/17/2019	6:32:22 PM	408	259	16	16	16	16	20	20	20	21	16	19	16	17	28.0	32.7	87.0	-1	-1	-1
1/17/2019	6:32:22 PM	611	260	16	16	16	16	21	20	21	21	17	18	17	16	28.0	32.7	87.0	-1	-1	-1
1/17/2019	6:32:22 PM	814	261	16	16	15	16	20	21	20	21	17	19	17	16	28.0	32.7	87.0	-1	-1	-1
1/17/2019	6:32:23 PM	2	262	16	16	16	16	21	20	21	21	16	18	17	17	28.0	32.7	87.0	-1	-1	-1
1/17/2019	6:32:23 PM	205	263	15	16	15	16	20	20	21	21	17	18	17	16	28.0	32.7	87.0	-1	-1	-1
1/17/2019	6:32:23 PM	408	264	16	16	15	16	20	21	21	21	17	19	17	16	28.0	32.7	87.0	-1	-1	-1
1/17/2019	6:32:23 PM	611	265	16	16	16	16	20	20	20	21	16	19	16	17	28.0	32.7	87.0	-1	-1	-1
1/17/2019	6:32:23 PM	814	266	16	16	16	16	21	20	21	21	17	19	17	17	28.0	32.7	87.0	-1	-1	-1
1/17/2019	6:32:24 PM	2	267	15	16	15	16	20	20	20	21	17	19	17	16	28.0	32.6	85.2	-1	-1	-1
1/17/2019	6:32:24 PM	205	268	16	16	16	16	20	20	20	21	16	19	16	17	28.0	32.6	85.2	-1	-1	-1
1/17/2019	6:32:24 PM	408	269	16	16	16	16	21	20	21	21	17	19	17	17	28.0	32.6	85.2	-1	-1	-1
1/17/2019	6:32:24 PM	611	270	15	16	15	16	20	21	21	21	17	19	17	17	28.0	32.6	85.2	-1	-1	-1
1/17/2019	6:32:24 PM	814	271	16	16	16	16	20	21	21	21	17	19	16	17	28.0	32.6	85.2	-1	-1	-1
1/17/2019	6:32:25 PM	2	272	15	16	15	16	20	21	21	21	17	18	17	16	28.0	32.6	85.2	-1	-1	-1
1/17/2019	6:32:25 PM	205	273	16	16	15	16	20	21	20	21	16	19	16	16	28.0	32.6	85.2	-1	-1	-1
1/17/2019	6:32:25 PM	408	274	16	16	16	16	21	20	21	21	17	19	17	17	28.0	32.6	85.2	-1	-1	-1
1/17/2019	6:32:25 PM	611	275	16	16	16	16	21	20	21	21	17	18	17	16	28.0	32.6	85.2	-1	-1	-1
1/17/2019	6:32:25 PM	814	276	16	16	16	16	20	21	21	21	17	19	17	16	28.0	32.6	85.2	-1	-1	-1
1/17/2019	6:32:26 PM	2	277	16	15	16	16	21	20	21	21	17	19	16	17	28.0	32.6	85.2	-1	-1	-1
1/17/2019	6:32:26 PM	205	278	15	16	15	16	20	20	20	21	17	18	17	16	28.0	32.6	85.2	-1	-1	-1
1/17/2019	6:32:26 PM	408	279	15	16	15	16	20	21	20	21	17	19	17	16	28.0	32.6	85.2	-1	-1	-1
1/17/2019	6:32:26 PM	611	280	15	16	15	16	20	21	20	21	16	19	16	17	28.0	32.6	85.2	-1	-1	-1
1/17/2019	6:32:26 PM	814	281	16	16	16	16	21	20	20	21	17	18	17	17	28.0	32.6	85.2	-1	-1	-1
1/17/2019	6:32:27 PM	2	282	15	16	16	16	20	21	20	21	17	18	17	16	28.0	32.6	85.2	-1	-1	-1
1/17/2019	6:32:27 PM	205	283	16	15	16	16	20	20	20	21	16	19	16	17	28.0	32.6	85.2	-1	-1	-1
1/17/2019	6:32:27 PM	408	284	16	16	16	16	21	21	21	21	17	19	17	17	28.0	32.6	85.2	-1	-1	-1
1/17/2019	6:32:27 PM	611	285	15	16	15	16	20	21	21	21	17	19	17	16	28.0	32.6	85.2	-1	-1	-1
1/17/2019	6:32:27 PM	814	286	16	16	16	16	20	21	21	21	16	19	16	16	28.0	32.6	85.2	-1	-1	-1
1/17/2019	6:32:28 PM	2	287	16	16	16	16	21	20	21	21	17	18	16	16	28.0	32.6	85.2	-1	-1	-1
1/17/2019	6:32:28 PM	205	288	15	16	15	16	20	20	21	21	17	18	17	16	28.0	32.6	85.2	-1	-1	-1
1/17/2019	6:32:28 PM	408	289	16	16	15	16	20	21	21	21	17	19	17	16	28.0	32.6	85.2	-1	-1	-1
1/17/2019	6:32:28 PM	611	290	16	16	16	16	20	21	20	21	16	19	16	17	28.0	32.6	85.2	-1	-1	-1
1/17/2019	6:32:28 PM	814	291	16	16	16	16	21	20	21	21	17	19	17	16	28.0	32.6	85.2	-1	-1	-1
1/17/2019	6:32:29 PM	2	292	15	16	15	16	20	21	20	21	16	18	17	16	28.0	32.6	85.2	-1	-1	-1
1/17/2019	6:32:29 PM	205	293	16	15	16	16	20	20	20	21	16	19	16	17	28.0	32.6	85.2	-1	-1	-1
1/17/2019	6:32:29 PM	408	294	16	16	16	16	21	20	21	21	17	19	17	17	28.0	32.6	85.2	-1	-1	-1
1/17/2019	6:32:29 PM	611	295	16	16	16	16	21	20	21	21	17	18	17	16	28.0	32.6	85.2	-1	-1	-1
1/17/2019	6:32:29 PM	814	296	15	16	15	16	20	21	20	21	17	19	17	17	28.0	32.6	85.2	-1	-1	-1
1/17/2019	6:32:30 PM	2	297	16	15	16	16	20	21	20	21	16	19	17	17	28.0	32.6	85.2	-1	-1	-1
1/17/2019	6:32:30 PM	205	298	16	16	16	16	21	21	21	21	16	19	17	16	28.0	32.6	85.2	-1	-1	-1
1/17/2019	6:32:30 PM	408	299	16	16	16	16	21	20	21	21	17	19	17	17	28.0	32.6	85.2	-1	-1	-1
1/17/2019	6:32:30 PM	611	300	15	16	15	16	20	21	21	21	17	18	17	16	28.0	32.6	85.2	-1	-1	-1
1/17/2019	6:32:30 PM	815	301	16	16	16	16	20	21	21	21	16	19	17	16	28.0	32.6	85.2	-1	-1	-1
1/17/2019	6:32:31 PM	2	302	15	16	15	16	20	21	21	21	17	19	17	16	28.0	32.6	85.2	-1	-1	-1
1/17/2019	6:32:31 PM	205	303	16	16	15	16	20	21	20	21	17	19	16	16	28.0	32.6	85.2	-1	-1	-1
1/17/2019	6:32:31 PM	408	304	16	16	16	16	21	21	21	21	17	19	17	17	28.0	32.6	85.2	-1	-1	-1
1/17/2019	6:32:31 PM	611	305	16	16	16	16	21	20	21	21	17	18	17	16	28.0	32.6	85.2	-1	-1	-1
1/17/2019	6:32:31 PM	815	306	15	16	15	16	20	21	20	21	17	19	17	16	28.0	32.6	85.2	-1	-1	-1
1/17/2019	6:32:32 PM	2	307	16	16	16	16	21	20	21	21	17	19	17	17	28.0	32.6	85.2	-1	-1	-1
1/17/2019	6:32:32 PM	205	308	16	16	16	16	20	20	21	21	17	18	17	16	28.0	32.6	85.2	-1	-1	-1
1/17/2019	6:32:32 PM	408	309	15	16	16	16	20	21	20	21	17	19	17	16	28.0	32.6	87.3	-1	-1	-1
1/17/2019	6:32:32 PM	611	310	16	15	16	16	21	20	21	21	16	19	16	17	28.0	32.6	87.3	-1	-1	-1
1/17/2019	6:32:32 PM	815	311	16	16	16	16	21	20	21	21	17	19	17	17	28.0	32.6	87.3	-1	-1	-1
1/17/2019	6:32:33 PM	2	312	16	16	16	16	20	21	21	21	16	19	17	16	28.0	32.6	87.3	-1	-1	-1
1/17/2019	6:32:33 PM	205	313	16	15	16	16	21	20	20	21	17	19	16	17	28.0	32.6	87.3	-1	-1	-1
1/17/2019	6:32:33 PM	408	314	16	16	16	16	21	21	21	21	17	18	17	17	28.0	32.6	87.3	-1	-1	-1
1/17/2019	6:32:33 PM	611	315	15	16	15	16	20	21	21	21	17	18	17	16	28.0	32.6	87.3	-1	-1	-1
1/17/2019	6:32:33 PM	814	316	15	16	15	16	20	21	20	21	16	19	17	16	28.0	32.6	87.3	-1	-1	-1
1/17/2019	6:32:34 PM	2	317	16	16	16	16	21	20	21	21	16	18	17	17	28.0	32.6	87.3	-1	-1	-1
1/17/2019	6:32:34 PM	205	318	15	16	16	16	20	20	21	21	17	18	17	16	28.0	32.6	87.3	-1	-1	-1
1/17/2019	6:32:34 PM	408	319	16	16	15	17	20	21	21	21	17	19	17	16	28.0	32.6	87.3	-1	-1	-1
1/17/2019	6:32:34 PM	611	320	16	16	16	16	20	21	20	21	17	19	16	17	28.0	32.6	87.3	-1	-1	-1
1/17/2019	6:32:34 PM	814	321	16	16	16	16	21	20	21	21	17	19	17	17	28.0	32.6	87.3	-1	-1	-1
1/17/2019	6:32:35 PM	2	322	15	16	15	16	20	21	20	21	17	19	17	17	28.0	32.6	87.3	-1	-1	-1
1/17/2019	6:32:35 PM	221	323	15	16	15	16	20	21	21	21	17	19	17	16	28.0	32.6	87.3	-1	-1	-1
1/17/2019	6:32:35 PM	408	324	16	16	16	16	21	20	21	21	16	19	17	17	28.0	32.6	87.3	-1	-1	-1
1/17/2019	6:32:35 PM	611	325	16	16	16	16	20	20	21	21	17	18	17	16	28.0	32.6	87.3	-1	-1	-1
1/17/2019	6:32:35 PM	814	326	15	16	15	16	20	20	21	21	17	18	17	16	28.0	32.6	87.3	-1	-1	-1
1/17/2019	6:32:36 PM	2	327	16	16	16	16	20	21	21	21	16	19	16	17	28.0	32.6	87.3	-1	-1	-1
1/17/2019	6:32:36 PM	205	328	16	16	16	16	21	20	21	21	16	19	16	17	28.0	32.6	87.3	-1	-1	-1
1/17/2019	6:32:36 PM	408	329	16	16	16	16	21	20	21	21	17	18	17	16	28.0	32.6	87.3	-1	-1	-1
1/17/2019	6:32:36 PM	611	330	15	16	15	16	20	20	21	21	17	18	17	16	28.0	32.6	87.3	-1	-1	-1
1/17/2019	6:32:36 PM	814	331	15	16	15	16	20	21	20	21	17	19	17	16	28.0	32.6	87.3	-1	-1	-1
1/17/2019	6:32:37 PM	2	332	16	16	16	16	21	20	20	21	17	19	17	17	28.0	32.6	87.3	-1	-1	-1
1/17/2019	6:32:37 PM	205	333	16	16	16	16	20	20	21	21	17	18	17	16	28.0	32.6	87.3	-1	-1	-1
1/17/2019	6:32:37 PM	408	334	16	16	15	17	20	21	20	21	17	19	17	17	28.0	32.6	87.3	-1	-1	-1
1/17/2019	6:32:37 PM	611	335	16	15	15	16	20	21	20	21	16	19	17	17	28.0	32.6	87.3	-1	-1	-1
1/17/2019	6:32:37 PM	814	336	16	16	16	16	21	20	21	21	17	18	17	16	28.0	32.6	87.3	-1	-1	-1
1/17/2019	6:32:38 PM	2	337	16	16	15	16	20	21	21	21	17	19	17	17	28.0	32.6	87.3	-1	-1	-1
1/17/2019	6:32:38 PM	205	338	16	16	16	16	20	21	21	21	16	19	16	17	28.0	32.6	87.3	-1	-1	-1
1/17/2019	6:32:38 PM	408	339	16	16	16	16	21	20	21	21	17	19	17	16	28.0	32.6	87.3	-1	-1	-1
1/17/2019	6:32:38 PM	611	340	15	16	16	16	21	20	20	21	17	18	17	16	28.0	32.6	87.3	-1	-1	-1
1/17/2019	6:32:38 PM	814	341	15	16	15	16	20	21	21	21	17	19	17	16	28.0	32.6	87.3	-1	-1	-1
1/17/2019	6:32:39 PM	2	342	16	16	16	16	20	21	21	21	17	19	16	16	28.0	32.6	87.3	-1	-1	-1
1/17/2019	6:32:39 PM	205	343	16	16	16	16	21	20	21	21	17	19	17	16	28.0	32.6	87.3	-1	-1	-1
1/17/2019	6:32:39 PM	408	344	15	16	16	16	21	20	21	21	17	19	17	16	28.0	32.6	87.3	-1	-1	-1
1/17/2019	6:32:39 PM	611	345	16	16	15	16	20	21	21	21	17	19	17	16	28.0	32.6	87.3	-1	-1	-1
1/17/2019	6:32:39 PM	814	346	16	16	15	16	20	21	20	21	16	19	17	16	28.0	32.6	87.3	-1	-1	-1
1/17/2019	6:32:40 PM	2	347	16	16	16	16	21	21	21	21	16	19	17	16	28.0	32.6	87.3	-1	-1	-1
1/17/2019	6:32:40 PM	205	348	16	16	16	16	21	21	21	21	17	18	17	16	28.0	32.6	87.3	-1	-1	-1
1/17/2019	6:32:40 PM	408	349	15	16	15	16	20	21	21	21	17	19	17	16	28.0	32.6	87.3	-1	-1	-1
1/17/2019	6:32:40 PM	611	350	15	16	15	16	20	21	21	21	16	19	17	17	28.0	32.6	87.3	-1	-1	-1
1/17/2019	6:32:40 PM	814	351	16	15	16	16	20	20	21	21	16	19	16	17	28.0	32.6	87.5	-1	-1	-1
1/17/2019	6:32:41 PM	2	352	16	16	16	16	20	21	21	21	17	19	17	16	28.0	32.6	87.5	-1	-1	-1
1/17/2019	6:32:41 PM	205	353	15	16	15	16	20	21	21	21	17	19	17	16	28.0	32.6	87.5	-1	-1	-1
1/17/2019	6:32:41 PM	408	354	15	16	16	16	20	21	20	21	17	19	17	17	28.0	32.6	87.5	-1	-1	-1
1/17/2019	6:32:41 PM	611	355	16	15	16	16	20	20	20	21	16	19	16	17	28.0	32.6	87.5	-1	-1	-1
1/17/2019	6:32:41 PM	814	356	16	15	16	16	20	20	21	21	16	19	17	17	28.0	32.6	87.5	-1	-1	-1
1/17/2019	6:32:42 PM	2	357	16	16	16	16	20	20	21	21	17	18	17	16	28.0	32.6	87.5	-1	-1	-1
1/17/2019	6:32:42 PM	205	358	15	16	15	16	20	21	21	21	17	19	17	16	28.0	32.6	87.5	-1	-1	-1
1/17/2019	6:32:42 PM	408	359	16	16	15	16	20	21	20	21	17	19	17	17	28.0	32.6	87.5	-1	-1	-1
1/17/2019	6:32:42 PM	611	360	15	16	15	16	20	21	20	21	16	19	16	16	28.0	32.6	87.5	-1	-1	-1
1/17/2019	6:32:42 PM	814	361	16	15	16	16	20	21	20	21	16	19	16	17	28.0	32.6	87.5	-1	-1	-1
1/17/2019	6:32:43 PM	2	362	16	16	16	16	20	21	21	21	17	19	17	17	28.0	32.6	87.5	-1	-1	-1
1/17/2019	6:32:43 PM	205	363	16	16	16	16	20	20	21	21	17	19	17	16	28.0	32.6	87.5	-1	-1	-1
1/17/2019	6:32:43 PM	408	364	16	16	15	16	20	20	21	21	17	19	17	16	28.0	32.6	87.5	-1	-1	-1
1/17/2019	6:32:43 PM	611	365	16	15	16	16	20	20	21	21	16	19	16	17	28.0	32.6	87.5	-1	-1	-1
1/17/2019	6:32:43 PM	814	366	15	16	15	16	20	21	21	21	17	18	17	16	28.0	32.6	87.5	-1	-1	-1
1/17/2019	6:32:44 PM	2	367	16	16	16	16	20	21	21	21	16	19	16	17	28.0	32.6	87.5	-1	-1	-1
1/17/2019	6:32:44 PM	205	368	16	16	16	16	21	20	21	21	17	18	17	16	28.0	32.6	87.5	-1	-1	-1
1/17/2019	6:32:44 PM	408	369	16	16	16	16	20	21	20	21	17	19	17	17	28.0	32.6	87.5	-1	-1	-1
1/17/2019	6:32:44 PM	611	370	16	15	16	16	20	20	20	21	17	19	16	16	28.0	32.6	87.5	-1	-1	-1
1/17/2019	6:32:44 PM	814	371	15	16	15	16	20	21	21	21	17	18	17	16	28.0	32.6	87.5	-1	-1	-1
1/17/2019	6:32:45 PM	2	372	16	16	16	16	20	21	20	21	16	19	16	17	28.0	32.6	87.5	-1	-1	-1
1/17/2019	6:32:45 PM	205	373	16	16	16	16	21	20	21	21	17	18	17	16	28.0	32.6	87.5	-1	-1	-1
1/17/2019	6:32:45 PM	408	374	16	16	16	17	20	21	20	21	17	19	17	16	28.0	32.6	87.5	-1	-1	-1
1/17/2019	6:32:45 PM	611	375	16	16	16	16	20	20	21	21	16	19	16	17	28.0	32.6	87.5	-1	-1	-1
1/17/2019	6:32:45 PM	814	376	15	16	16	16	21	20	21	21	17	18	17	16	28.0	32.6	87.5	-1	-1	-1
1/17/2019	6:32:46 PM	2	377	16	16	16	16	20	21	20	21	17	19	17	17	28.0	32.6	87.5	-1	-1	-1
1/17/2019	6:32:46 PM	205	378	16	16	16	16	21	20	21	21	16	19	17	17	28.0	32.6	87.5	-1	-1	-1
1/17/2019	6:32:46 PM	408	379	15	16	16	16	21	21	21	21	17	19	17	16	28.0	32.6	87.5	-1	-1	-1
1/17/2019	6:32:46 PM	611	380	15	16	15	16	20	21	20	21	17	19	17	16	28.0	32.6	87.5	-1	-1	-1
1/17/2019	6:32:46 PM	814	381	16	16	16	16	20	20	20	21	16	19	16	17	28.0	32.6	87.5	-1	-1	-1
1/17/2019	6:32:47 PM	2	382	15	16	15	16	20	21	21	21	17	19	17	16	28.0	32.6	87.5	-1	-1	-1
1/17/2019	6:32:47 PM	205	383	16	16	16	16	20	20	20	21	16	19	17	17	28.0	32.6	87.5	-1	-1	-1
1/17/2019	6:32:47 PM	408	384	16	16	16	16	21	20	20	21	17	18	17	16	28.0	32.6	87.5	-1	-1	-1
1/17/2019	6:32:47 PM	611	385	15	16	15	16	20	20	20	21	17	19	17	16	28.0	32.6	87.5	-1	-1	-1
1/17/2019	6:32:47 PM	814	386	16	15	16	16	20	20	20	21	16	19	16	17	28.0	32.6	87.5	-1	-1	-1
1/17/2019	6:32:48 PM	2	387	16	16	16	16	20	20	21	21	17	18	17	16	28.0	32.6	87.5	-1	-1	-1
1/17/2019	6:32:48 PM	205	388	15	16	15	16	20	21	20	21	17	19	17	16	28.0	32.6	87.5	-1	-1	-1
1/17/2019	6:32:48 PM	408	389	16	16	16	16	21	21	20	21	16	19	16	17	28.0	32.6	87.5	-1	-1	-1
1/17/2019	6:32:48 PM	611	390	16	16	16	16	21	20	21	21	17	18	17	16	28.0	32.6	87.5	-1	-1	-1
1/17/2019	6:32:48 PM	814	391	15	16	15	16	20	21	20	21	17	18	17	16	28.0	32.6	87.5	-1	-1	-1
1/17/2019	6:32:49 PM	2	392	16	16	16	16	21	20	20	21	17	19	16	17	28.0	32.6	87.5	-1	-1	-1
1/17/2019	6:32:49 PM	205	393	16	16	16	16	21	20	21	21	17	18	17	16	28.0	32.6	49.5	-1	-1	-1
1/17/2019	6:32:49 PM	408	394	15	16	15	16	20	20	21	21	17	19	17	17	28.0	32.6	49.5	-1	-1	-1
1/17/2019	6:32:49 PM	611	395	15	16	15	16	20	21	20	21	16	19	17	16	28.0	32.6	49.5	-1	-1	-1
1/17/2019	6:32:49 PM	814	396	16	15	16	16	20	20	20	21	16	19	16	17	28.0	32.6	49.5	-1	-1	-1
1/17/2019	6:32:50 PM	2	397	15	16	15	17	20	21	21	21	17	18	17	16	28.0	32.6	49.5	-1	-1	-1
1/17/2019	6:32:50 PM	205	398	16	16	16	16	20	21	21	21	16	19	16	17	28.0	32.6	49.5	-1	-1	-1
1/17/2019	6:32:50 PM	408	399	16	16	16	16	21	20	21	21	17	18	17	16	28.0	32.6	49.5	-1	-1	-1
1/17/2019	6:32:50 PM	611	400	15	16	15	16	20	21	21	21	17	18	17	16	28.0	32.6	49.5	-1	-1	-1
1/17/2019	6:32:50 PM	814	401	16	15	16	16	20	20	20	21	16	19	16	17	28.0	32.6	49.5	-1	-1	-1
1/17/2019	6:32:51 PM	2	402	16	16	16	16	20	20	21	21	17	18	17	16	28.0	32.6	49.5	-1	-1	-1
1/17/2019	6:32:51 PM	205	403	16	16	15	16	20	21	20	21	17	19	17	16	28.0	32.6	49.5	-1	-1	-1
1/17/2019	6:32:51 PM	414	404	16	16	15	16	20	21	20	21	16	19	16	17	28.0	32.6	49.5	-1	-1	-1
1/17/2019	6:32:51 PM	601	405	16	16	16	16	21	21	21	21	17	18	17	16	28.0	32.6	49.5	-1	-1	-1
1/17/2019	6:32:51 PM	804	406	16	16	15	16	20	21	20	21	17	19	17	16	28.0	32.6	49.5	-1	-1	-1
1/17/2019	6:32:52 PM	7	407	16	16	16	16	20	20	21	21	16	19	17	17	28.0	32.6	49.5	-1	-1	-1
1/17/2019	6:32:52 PM	202	408	16	16	16	16	21	20	21	21	17	18	17	16	28.0	32.6	49.5	-1	-1	-1
1/17/2019	6:32:52 PM	405	409	16	16	15	16	20	21	21	21	17	19	17	16	28.0	32.6	49.5	-1	-1	-1
1/17/2019	6:32:52 PM	608	410	16	16	16	16	20	20	20	21	17	19	17	17	28.0	32.6	49.5	-1	-1	-1
1/17/2019	6:32:52 PM	812	411	16	15	16	16	21	20	21	21	17	19	17	16	28.0	32.6	49.5	-1	-1	-1
1/17/2019	6:32:53 PM	14	412	15	16	16	16	21	20	21	21	17	18	17	16	28.0	32.6	49.5	-1	-1	-1
1/17/2019	6:32:53 PM	202	413	16	16	16	16	20	21	21	21	16	19	16	17	28.0	32.6	49.5	-1	-1	-1
1/17/2019	6:32:53 PM	405	414	16	16	16	16	21	20	21	21	17	19	17	17	28.0	32.6	49.5	-1	-1	-1
1/17/2019	6:32:53 PM	608	415	15	16	15	16	20	20	21	21	17	18	17	16	28.0	32.6	49.5	-1	-1	-1
1/17/2019	6:32:53 PM	811	416	15	16	15	16	20	21	20	21	17	18	17	16	28.0	32.6	49.5	-1	-1	-1
1/17/2019	6:32:54 PM	14	417	16	16	16	16	20	20	20	21	16	19	16	17	28.0	32.6	49.5	-1	-1	-1
1/17/2019	6:32:54 PM	202	418	16	16	16	16	21	20	21	21	17	18	17	17	28.0	32.6	49.5	-1	-1	-1
1/17/2019	6:32:54 PM	405	419	15	16	15	16	20	21	21	21	17	19	17	17	28.0	32.6	49.5	-1	-1	-1
1/17/2019	6:32:54 PM	612	420	15	16	15	16	20	21	20	21	16	19	17	17	28.0	32.6	49.5	-1	-1	-1
1/17/2019	6:32:54 PM	815	421	16	16	16	16	20	20	21	21	16	19	16	17	28.0	32.6	49.5	-1	-1	-1
1/17/2019	6:32:55 PM	3	422	16	16	16	16	21	20	21	21	17	18	17	16	28.0	32.6	49.5	-1	-1	-1
1/17/2019	6:32:55 PM	206	423	15	16	15	16	20	21	21	21	17	19	17	16	28.0	32.6	49.5	-1	-1	-1
1/17/2019	6:32:55 PM	409	424	15	16	15	16	20	21	20	21	16	19	17	16	28.0	32.6	49.5	-1	-1	-1
1/17/2019	6:32:55 PM	612	425	16	16	16	16	20	20	21	21	16	19	16	17	28.0	32.6	49.5	-1	-1	-1
1/17/2019	6:32:55 PM	815	426	16	16	16	16	21	20	21	21	17	19	17	16	28.0	32.6	49.5	-1	-1	-1
1/17/2019	6:32:56 PM	3	427	15	16	15	16	20	21	21	21	17	18	17	16	28.0	32.6	49.5	-1	-1	-1
1/17/2019	6:32:56 PM	206	428	16	16	15	16	20	20	20	21	17	19	17	16	28.0	32.6	49.5	-1	-1	-1
1/17/2019	6:32:56 PM	409	429	16	16	16	16	20	21	21	21	16	19	16	17	28.0	32.6	49.5	-1	-1	-1
1/17/2019	6:32:56 PM	612	430	15	16	16	16	21	20	21	21	17	18	17	16	28.0	32.6	49.5	-1	-1	-1
1/17/2019	6:32:56 PM	815	431	15	16	15	16	20	21	21	21	17	19	17	16	28.0	32.6	49.5	-1	-1	-1
1/17/2019	6:32:57 PM	3	432	16	16	16	16	21	20	20	21	17	19	17	17	28.0	32.6	49.5	-1	-1	-1
1/17/2019	6:32:57 PM	206	433	15	16	15	16	20	21	21	21	17	18	17	16	28.0	32.6	49.5	-1	-1	-1
1/17/2019	6:32:57 PM	409	434	16	16	15	16	20	21	20	21	16	19	17	16	28.0	32.6	49.5	-1	-1	-1
1/17/2019	6:32:57 PM	612	435	16	15	16	16	20	20	21	21	16	19	16	16	28.0	32.6	57.9	-1	-1	-1
1/17/2019	6:32:57 PM	815	436	16	16	16	16	21	20	21	21	17	19	17	16	28.0	32.6	57.9	-1	-1	-1
1/17/2019	6:32:58 PM	3	437	16	16	16	16	20	21	20	21	16	19	17	17	28.0	32.6	57.9	-1	-1	-1
1/17/2019	6:32:58 PM	206	438	16	16	16	16	20	20	21	21	16	19	17	17	28.0	32.6	57.9	-1	-1	-1
1/17/2019	6:32:58 PM	409	439	15	16	16	16	21	20	21	21	17	18	17	16	28.0	32.6	57.9	-1	-1	-1
1/17/2019	6:32:58 PM	612	440	15	16	15	16	20	21	20	21	16	19	17	16	28.0	32.6	57.9	-1	-1	-1
1/17/2019	6:32:58 PM	815	441	16	16	16	16	20	20	21	21	16	19	16	17	28.0	32.6	57.9	-1	-1	-1
1/17/2019	6:32:59 PM	3	442	16	16	16	16	21	21	21	21	17	19	17	16	28.0	32.6	57.9	-1	-1	-1
1/17/2019	6:32:59 PM	206	443	16	16	15	16	20	20	21	21	16	19	17	16	28.0	32.6	57.9	-1	-1	-1
1/17/2019	6:32:59 PM	409	444	16	16	15	16	20	21	20	21	16	19	16	16	28.0	32.6	57.9	-1	-1	-1
1/17/2019	6:32:59 PM	612	445	16	16	16	16	21	20	21	21	17	18	17	16	28.0	32.6	57.9	-1	-1	-1
1/17/2019	6:32:59 PM	815	446	15	16	16	16	21	21	21	21	17	19	17	16	28.0	32.6	57.9	-1	-1	-1
1/17/2019	6:33:00 PM	3	447	16	16	16	16	21	21	21	21	17	19	17	17	28.0	32.6	57.9	-1	-1	-1
1/17/2019	6:33:00 PM	206	448	16	16	16	16	21	20	21	21	17	18	17	16	28.0	32.6	57.9	-1	-1	-1
1/17/2019	6:33:00 PM	409	449	15	16	15	16	20	21	21	21	17	18	17	16	28.0	32.6	57.9	-1	-1	-1
1/17/2019	6:33:00 PM	612	450	16	16	15	16	20	20	20	21	16	19	17	16	28.0	32.6	57.9	-1	-1	-1
1/17/2019	6:33:00 PM	815	451	16	16	16	16	20	21	21	21	16	19	17	17	28.0	32.6	57.9	-1	-1	-1
1/17/2019	6:33:01 PM	3	452	16	16	16	16	21	20	21	21	17	18	17	17	28.0	32.6	57.9	-1	-1	-1
1/17/2019	6:33:01 PM	206	453	15	16	15	16	20	20	21	21	17	19	17	16	28.0	32.6	57.9	-1	-1	-1
1/17/2019	6:33:01 PM	409	454	16	16	15	16	20	21	20	21	16	19	16	16	28.0	32.6	57.9	-1	-1	-1
1/17/2019	6:33:01 PM	612	455	16	15	16	16	20	20	21	21	16	19	16	17	28.0	32.6	57.9	-1	-1	-1
1/17/2019	6:33:01 PM	815	456	16	16	16	16	21	20	21	21	16	19	17	17	28.0	32.6	57.9	-1	-1	-1
1/17/2019	6:33:02 PM	3	457	15	16	16	16	21	21	21	21	17	19	17	17	28.0	32.6	57.9	-1	-1	-1
1/17/2019	6:33:02 PM	206	458	15	16	15	16	20	21	20	21	16	19	17	16	28.0	32.6	57.9	-1	-1	-1
1/17/2019	6:33:02 PM	409	459	16	16	16	16	20	21	21	21	16	19	16	17	28.0	32.6	57.9	-1	-1	-1
1/17/2019	6:33:02 PM	612	460	16	16	16	16	21	20	21	21	17	19	17	16	28.0	32.6	57.9	-1	-1	-1
1/17/2019	6:33:02 PM	815	461	16	16	16	16	21	20	21	21	17	18	17	16	28.0	32.6	57.9	-1	-1	-1
1/17/2019	6:33:03 PM	3	462	16	16	16	16	20	20	21	21	17	19	17	17	28.0	32.6	57.9	-1	-1	-1
1/17/2019	6:33:03 PM	206	463	16	16	16	16	21	20	20	21	16	18	17	16	28.0	32.6	57.9	-1	-1	-1
1/17/2019	6:33:03 PM	409	464	15	16	15	16	21	20	21	21	17	18	17	16	28.0	32.6	57.9	-1	-1	-1
1/17/2019	6:33:03 PM	612	465	15	16	15	16	20	21	21	21	17	19	17	16	28.0	32.6	57.9	-1	-1	-1
1/17/2019	6:33:03 PM	815	466	15	16	15	16	20	21	20	21	16	19	16	16	28.0	32.6	57.9	-1	-1	-1
1/17/2019	6:33:04 PM	3	467	16	16	16	16	21	21	21	21	17	19	17	16	28.0	32.6	57.9	-1	-1	-1
1/17/2019	6:33:04 PM	206	468	15	16	15	16	20	20	21	21	17	18	17	16	28.0	32.6	57.9	-1	-1	-1
1/17/2019	6:33:04 PM	409	469	16	16	15	16	20	21	20	21	16	19	16	16	28.0	32.6	57.9	-1	-1	-1
1/17/2019	6:33:04 PM	612	470	16	16	16	16	20	20	20	21	16	19	16	17	28.0	32.6	57.9	-1	-1	-1
1/17/2019	6:33:04 PM	815	471	16	16	16	16	21	20	21	21	17	18	17	16	28.0	32.6	57.9	-1	-1	-1
1/17/2019	6:33:05 PM	3	472	16	16	15	16	20	21	21	21	17	19	17	16	28.0	32.6	57.9	-1	-1	-1
1/17/2019	6:33:05 PM	206	473	15	16	15	16	20	20	21	21	16	19	16	16	28.0	32.6	57.9	-1	-1	-1
1/17/2019	6:33:05 PM	409	474	16	15	16	16	20	20	20	21	16	19	16	17	28.0	32.6	57.9	-1	-1	-1
1/17/2019	6:33:05 PM	612	475	16	16	16	16	21	20	21	21	17	18	16	16	28.0	32.6	57.9	-1	-1	-1
1/17/2019	6:33:05 PM	815	476	16	16	16	16	21	20	21	21	17	18	17	16	28.0	32.6	57.9	-1	-1	-1
1/17/2019	6:33:06 PM	3	477	16	16	16	16	20	21	20	21	16	19	17	16	28.1	32.6	49.4	-1	-1	-1
1/17/2019	6:33:06 PM	206	478	16	15	16	16	20	20	20	21	16	19	16	16	28.1	32.6	49.4	-1	-1	-1
1/17/2019	6:33:06 PM	409	479	16	16	16	16	21	20	21	21	17	18	16	16	28.1	32.6	49.4	-1	-1	-1
1/17/2019	6:33:06 PM	612	480	16	16	15	16	20	20	21	21	17	18	17	16	28.1	32.6	49.4	-1	-1	-1
1/17/2019	6:33:06 PM	815	481	15	16	15	16	20	21	21	21	17	19	17	16	28.1	32.6	49.4	-1	-1	-1
1/17/2019	6:33:07 PM	3	482	16	16	16	16	21	21	21	21	17	19	17	17	28.1	32.6	49.4	-1	-1	-1
1/17/2019	6:33:07 PM	206	483	16	16	16	16	21	20	21	21	17	19	17	16	28.1	32.6	49.4	-1	-1	-1
1/17/2019	6:33:07 PM	409	484	15	16	16	16	21	20	21	21	17	18	17	16	28.1	32.6	49.4	-1	-1	-1
1/17/2019	6:33:07 PM	612	485	15	16	16	16	20	21	20	21	17	18	17	16	28.1	32.6	49.4	-1	-1	-1
1/17/2019	6:33:07 PM	815	486	15	16	15	16	20	21	20	21	17	19	17	16	28.1	32.6	49.4	-1	-1	-1
1/17/2019	6:33:08 PM	3	487	16	16	16	16	20	21	21	21	17	19	17	17	28.1	32.6	49.4	-1	-1	-1
1/17/2019	6:33:08 PM	206	488	16	15	16	16	21	20	21	21	17	19	17	16	28.1	32.6	49.4	-1	-1	-1
1/17/2019	6:33:08 PM	409	489	15	16	16	16	21	20	21	21	17	18	17	16	28.1	32.6	49.4	-1	-1	-1
1/17/2019	6:33:08 PM	612	490	15	16	16	16	20	20	21	21	17	19	17	16	28.1	32.6	49.4	-1	-1	-1
1/17/2019	6:33:08 PM	815	491	15	16	15	16	20	21	20	21	17	18	17	16	28.1	32.6	49.4	-1	-1	-1
1/17/2019	6:33:09 PM	3	492	16	16	16	16	20	21	21	21	16	19	16	16	28.1	32.6	49.4	-1	-1	-1
1/17/2019	6:33:09 PM	206	493	16	15	16	16	21	20	20	21	17	19	16	17	28.1	32.6	49.4	-1	-1	-1
1/17/2019	6:33:09 PM	409	494	15	16	15	16	20	20	20	21	17	19	17	16	28.1	32.6	49.4	-1	-1	-1
1/17/2019	6:33:09 PM	612	495	16	16	16	16	20	21	21	21	16	19	16	17	28.1	32.6	49.4	-1	-1	-1
1/17/2019	6:33:09 PM	815	496	16	16	16	16	21	20	21	21	17	19	17	16	28.1	32.6	49.4	-1	-1	-1
1/17/2019	6:33:10 PM	3	497	16	16	16	16	20	21	20	21	16	19	17	17	28.1	32.6	49.4	-1	-1	-1
1/17/2019	6:33:10 PM	206	498	16	16	16	16	21	20	20	21	17	19	16	17	28.1	32.6	49.4	-1	-1	-1
1/17/2019	6:33:10 PM	409	499	15	16	15	16	21	20	21	21	17	18	17	16	28.1	32.6	49.4	-1	-1	-1
1/17/2019	6:33:10 PM	612	500	15	16	15	16	20	21	21	21	17	18	17	16	28.1	32.6	49.4	-1	-1	-1
1/17/2019	6:33:10 PM	815	501	16	16	16	16	20	20	20	21	16	19	16	17	28.1	32.6	49.4	-1	-1	-1
1/17/2019	6:33:11 PM	3	502	15	16	16	16	21	21	21	21	17	19	17	16	28.1	32.6	49.4	-1	-1	-1
1/17/2019	6:33:11 PM	206	503	15	16	15	16	20	21	20	21	16	19	17	16	28.1	32.6	49.4	-1	-1	-1
1/17/2019	6:33:11 PM	409	504	16	16	16	16	20	20	20	21	16	19	16	17	28.1	32.6	49.4	-1	-1	-1
1/17/2019	6:33:11 PM	612	505	16	16	16	16	21	20	21	21	17	19	17	17	28.1	32.6	49.4	-1	-1	-1
1/17/2019	6:33:11 PM	815	506	15	16	16	16	20	20	21	21	17	19	17	16	28.1	32.6	49.4	-1	-1	-1
1/17/2019	6:33:12 PM	3	507	15	16	16	16	20	21	21	21	17	19	16	16	28.1	32.6	49.4	-1	-1	-1
1/17/2019	6:33:12 PM	206	508	16	16	16	16	21	20	21	21	16	18	17	16	28.1	32.6	49.4	-1	-1	-1
1/17/2019	6:33:12 PM	409	509	15	16	15	16	20	20	21	21	17	18	17	16	28.1	32.6	49.4	-1	-1	-1
1/17/2019	6:33:12 PM	612	510	16	16	16	16	20	20	20	21	16	19	17	17	28.1	32.6	49.4	-1	-1	-1
1/17/2019	6:33:12 PM	815	511	16	16	16	16	21	20	21	21	17	19	16	17	28.1	32.6	49.4	-1	-1	-1
1/17/2019	6:33:13 PM	3	512	16	16	16	16	20	20	20	21	17	18	17	16	28.1	32.6	49.4	-1	-1	-1
1/17/2019	6:33:13 PM	206	513	16	16	16	16	20	21	20	21	17	19	16	17	28.1	32.6	49.4	-1	-1	-1
1/17/2019	6:33:13 PM	409	514	16	16	16	16	21	20	21	21	17	18	17	16	28.1	32.6	49.4	-1	-1	-1
1/17/2019	6:33:13 PM	612	515	15	16	15	16	20	21	21	21	17	19	17	16	28.1	32.6	49.4	-1	-1	-1
1/17/2019	6:33:13 PM	815	516	15	16	15	16	20	21	20	21	17	19	17	16	28.1	32.6	49.4	-1	-1	-1
1/17/2019	6:33:14 PM	3	517	16	16	16	16	21	20	21	21	17	19	17	16	28.1	32.6	49.4	-1	-1	-1
1/17/2019	6:33:14 PM	206	518	16	16	15	16	20	20	21	21	17	18	17	16	28.1	32.6	49.4	-1	-1	-1
1/17/2019	6:33:14 PM	409	519	15	16	15	16	20	21	20	21	16	19	17	16	28.0	32.7	85.6	-1	-1	-1
1/17/2019	6:33:14 PM	612	520	16	16	15	16	20	21	21	21	16	19	17	17	28.0	32.7	85.6	-1	-1	-1
1/17/2019	6:33:14 PM	815	521	16	16	16	16	21	20	21	21	16	19	17	17	28.0	32.7	85.6	-1	-1	-1
1/17/2019	6:33:15 PM	3	522	15	16	15	16	20	20	21	21	17	18	17	16	28.0	32.7	85.6	-1	-1	-1
1/17/2019	6:33:15 PM	206	523	15	16	15	16	20	21	21	21	16	19	17	16	28.0	32.7	85.6	-1	-1	-1
1/17/2019	6:33:15 PM	409	524	15	16	16	16	20	20	20	21	16	19	16	17	28.0	32.7	85.6	-1	-1	-1
1/17/2019	6:33:15 PM	612	525	16	16	16	16	21	21	21	21	16	19	16	17	28.0	32.7	85.6	-1	-1	-1
1/17/2019	6:33:15 PM	815	526	16	16	16	16	21	20	21	21	17	18	17	16	28.0	32.7	85.6	-1	-1	-1
1/17/2019	6:33:16 PM	3	527	16	16	16	16	20	20	21	21	17	19	16	17	28.0	32.7	85.6	-1	-1	-1
1/17/2019	6:33:16 PM	206	528	16	16	16	16	21	20	21	21	17	18	17	16	28.0	32.7	85.6	-1	-1	-1
1/17/2019	6:33:16 PM	409	529	15	16	15	16	20	21	21	21	17	18	17	16	28.0	32.7	85.6	-1	-1	-1
1/17/2019	6:33:16 PM	612	530	15	16	15	16	20	21	20	21	17	18	17	16	28.0	32.7	85.6	-1	-1	-1
1/17/2019	6:33:16 PM	815	531	16	16	16	16	20	20	20	21	16	19	17	17	28.0	32.7	85.6	-1	-1	-1
1/17/2019	6:33:17 PM	3	532	16	16	16	16	21	20	21	21	17	18	17	16	28.0	32.7	85.6	-1	-1	-1
1/17/2019	6:33:17 PM	206	533	15	16	15	16	20	20	21	21	17	18	17	16	28.0	32.7	85.6	-1	-1	-1
1/17/2019	6:33:17 PM	409	534	16	16	15	16	20	20	20	21	17	19	17	17	28.0	32.7	85.6	-1	-1	-1
1/17/2019	6:33:17 PM	612	535	16	16	16	16	21	20	20	21	17	19	17	17	28.0	32.7	85.6	-1	-1	-1
1/17/2019	6:33:17 PM	815	536	16	16	16	16	21	20	21	21	17	18	17	16	28.0	32.7	85.6	-1	-1	-1
1/17/2019	6:33:18 PM	3	537	15	16	15	16	20	21	21	21	17	18	17	16	28.0	32.7	85.6	-1	-1	-1
1/17/2019	6:33:18 PM	206	538	16	16	16	16	20	21	20	21	16	19	16	17	28.0	32.7	85.6	-1	-1	-1
1/17/2019	6:33:18 PM	409	539	16	16	16	16	21	20	21	21	17	19	16	17	28.0	32.7	85.6	-1	-1	-1
1/17/2019	6:33:18 PM	612	540	16	16	16	16	21	20	21	21	17	19	17	16	28.0	32.7	85.6	-1	-1	-1
1/17/2019	6:33:18 PM	815	541	15	16	16	16	20	20	21	21	17	18	17	16	28.0	32.7	85.6	-1	-1	-1
1/17/2019	6:33:19 PM	3	542	15	16	15	16	20	21	21	21	16	19	16	16	28.0	32.7	85.6	-1	-1	-1
1/17/2019	6:33:19 PM	206	543	16	15	16	16	21	20	20	21	16	19	16	17	28.0	32.7	85.6	-1	-1	-1
1/17/2019	6:33:19 PM	409	544	16	16	16	16	21	20	21	21	17	19	17	17	28.0	32.7	85.6	-1	-1	-1
1/17/2019	6:33:19 PM	612	545	15	16	16	16	21	21	21	21	17	19	17	16	28.0	32.7	85.6	-1	-1	-1
1/17/2019	6:33:19 PM	815	546	15	16	15	16	20	21	20	21	17	19	17	16	28.0	32.7	85.6	-1	-1	-1
1/17/2019	6:33:20 PM	3	547	16	16	16	16	20	20	20	21	16	19	16	17	28.0	32.7	85.6	-1	-1	-1
1/17/2019	6:33:20 PM	206	548	16	16	16	16	21	20	21	21	16	19	17	17	28.0	32.7	85.6	-1	-1	-1
1/17/2019	6:33:20 PM	409	549	16	16	16	16	21	20	21	21	17	19	17	16	28.0	32.7	85.6	-1	-1	-1
1/17/2019	6:33:20 PM	612	550	15	16	15	16	20	20	21	21	17	19	17	16	28.0	32.7	85.6	-1	-1	-1
1/17/2019	6:33:20 PM	815	551	16	16	15	16	20	21	21	21	17	19	17	16	28.0	32.7	85.6	-1	-1	-1
1/17/2019	6:33:21 PM	3	552	16	16	16	16	20	21	20	21	16	19	16	17	28.0	32.7	85.6	-1	-1	-1
1/17/2019	6:33:21 PM	206	553	16	15	16	16	21	20	20	21	17	19	16	17	28.0	32.7	85.6	-1	-1	-1
1/17/2019	6:33:21 PM	409	554	16	16	16	16	21	20	21	21	17	18	17	16	28.0	32.7	85.6	-1	-1	-1
1/17/2019	6:33:21 PM	612	555	15	16	16	16	20	20	21	21	17	18	17	16	28.0	32.7	85.6	-1	-1	-1
1/17/2019	6:33:21 PM	815	556	15	16	15	16	20	21	21	21	17	18	17	16	28.0	32.7	85.6	-1	-1	-1
1/17/2019	6:33:22 PM	3	557	15	16	15	16	20	21	21	21	16	19	16	16	28.0	32.7	85.6	-1	-1	-1
1/17/2019	6:33:22 PM	206	558	16	16	16	16	21	20	21	21	17	19	17	17	28.0	32.7	85.6	-1	-1	-1
1/17/2019	6:33:22 PM	409	559	16	16	16	16	21	20	20	21	17	18	17	16	28.0	32.7	85.6	-1	-1	-1
1/17/2019	6:33:22 PM	612	560	16	16	15	16	20	21	20	21	17	19	17	16	28.0	32.7	85.6	-1	-1	-1
1/17/2019	6:33:22 PM	815	561	16	16	16	16	20	21	20	21	16	19	16	17	28.0	32.7	49.8	-1	-1	-1
1/17/2019	6:33:23 PM	3	562	15	16	16	16	21	20	21	21	17	18	17	16	28.0	32.7	49.8	-1	-1	-1
1/17/2019	6:33:23 PM	206	563	15	16	15	16	20	21	20	21	17	18	17	16	28.0	32.7	49.8	-1	-1	-1
1/17/2019	6:33:23 PM	409	564	15	16	16	16	20	20	20	21	17	19	17	17	28.0	32.7	49.8	-1	-1	-1
1/17/2019	6:33:23 PM	612	565	16	15	16	16	21	21	21	21	17	19	17	17	28.0	32.7	49.8	-1	-1	-1
1/17/2019	6:33:23 PM	815	566	16	16	16	16	21	20	21	21	17	18	16	16	28.0	32.7	49.8	-1	-1	-1
1/17/2019	6:33:24 PM	3	567	15	16	15	16	20	21	21	21	17	18	17	16	28.0	32.7	49.8	-1	-1	-1
1/17/2019	6:33:24 PM	206	568	16	15	15	16	20	21	20	21	16	19	16	17	28.0	32.7	49.8	-1	-1	-1
1/17/2019	6:33:24 PM	409	569	16	15	16	16	20	20	20	21	16	19	16	17	28.0	32.7	49.8	-1	-1	-1
1/17/2019	6:33:24 PM	612	570	16	16	16	16	21	20	21	21	17	19	17	16	28.0	32.7	49.8	-1	-1	-1
1/17/2019	6:33:24 PM	815	571	16	16	16	16	20	20	21	21	17	18	17	16	28.0	32.7	49.8	-1	-1	-1
1/17/2019	6:33:25 PM	3	572	15	16	15	16	20	21	20	21	16	18	17	16	28.0	32.7	49.8	-1	-1	-1
1/17/2019	6:33:25 PM	206	573	16	16	16	16	20	20	20	21	16	19	16	17	28.0	32.7	49.8	-1	-1	-1
1/17/2019	6:33:25 PM	409	574	16	16	16	16	21	20	21	21	17	19	17	17	28.0	32.7	49.8	-1	-1	-1
1/17/2019	6:33:25 PM	612	575	16	16	16	16	21	20	21	21	17	18	17	16	28.0	32.7	49.8	-1	-1	-1
1/17/2019	6:33:25 PM	815	576	15	16	15	16	20	21	21	21	17	19	17	16	28.0	32.7	49.8	-1	-1	-1
1/17/2019	6:33:26 PM	3	577	16	16	15	16	20	21	20	21	16	19	17	17	28.0	32.7	49.8	-1	-1	-1
1/17/2019	6:33:26 PM	206	578	16	16	16	16	21	20	21	21	16	18	16	17	28.0	32.7	49.8	-1	-1	-1
1/17/2019	6:33:26 PM	409	579	16	16	16	16	21	20	21	21	17	18	17	16	28.0	32.7	49.8	-1	-1	-1
1/17/2019	6:33:26 PM	612	580	15	16	15	16	21	21	21	21	17	19	17	16	28.0	32.7	49.8	-1	-1	-1
1/17/2019	6:33:26 PM	815	581	15	16	15	16	20	21	21	21	17	19	17	16	28.0	32.7	49.8	-1	-1	-1
1/17/2019	6:33:27 PM	3	582	16	15	16	16	20	21	20	21	16	19	17	17	28.0	32.7	49.8	-1	-1	-1
1/17/2019	6:33:27 PM	206	583	16	16	16	16	21	20	21	21	17	18	16	17	28.0	32.7	49.8	-1	-1	-1
1/17/2019	6:33:27 PM	409	584	16	16	16	16	21	20	21	21	17	18	17	16	28.0	32.7	49.8	-1	-1	-1
1/17/2019	6:33:27 PM	612	585	15	16	15	16	20	20	21	21	17	19	17	16	28.0	32.7	49.8	-1	-1	-1
1/17/2019	6:33:27 PM	815	586	16	16	16	16	20	20	20	21	17	19	17	16	28.0	32.7	49.8	-1	-1	-1
1/17/2019	6:33:28 PM	3	587	16	16	15	16	20	21	20	21	16	19	16	17	28.0	32.7	49.8	-1	-1	-1
1/17/2019	6:33:28 PM	206	588	16	16	16	16	21	20	20	21	17	19	16	17	28.0	32.7	49.8	-1	-1	-1
1/17/2019	6:33:28 PM	409	589	16	16	16	16	21	20	20	21	16	19	17	17	28.0	32.7	49.8	-1	-1	-1
1/17/2019	6:33:28 PM	612	590	15	16	16	16	21	21	21	21	17	19	17	16	28.0	32.7	49.8	-1	-1	-1
1/17/2019	6:33:28 PM	815	591	16	16	16	16	20	21	20	21	17	19	17	16	28.0	32.7	49.8	-1	-1	-1
1/17/2019	6:33:29 PM	3	592	16	16	16	16	21	20	21	21	16	19	17	17	28.0	32.7	49.8	-1	-1	-1
1/17/2019	6:33:29 PM	206	593	15	16	16	16	21	21	21	21	17	18	17	16	28.0	32.7	49.8	-1	-1	-1
1/17/2019	6:33:29 PM	409	594	15	16	15	16	20	21	21	21	17	19	17	16	28.0	32.7	49.8	-1	-1	-1
1/17/2019	6:33:29 PM	612	595	15	16	16	16	20	21	20	21	17	19	17	16	28.0	32.7	49.8	-1	-1	-1
1/17/2019	6:33:29 PM	815	596	16	16	16	16	20	20	20	21	17	19	17	17	28.0	32.7	49.8	-1	-1	-1
1/17/2019	6:33:30 PM	3	597	15	16	16	16	20	20	21	21	17	18	17	16	28.0	32.7	49.8	-1	-1	-1
1/17/2019	6:33:30 PM	206	598	15	16	16	16	20	21	21	21	17	19	17	16	28.0	32.7	49.8	-1	-1	-1
1/17/2019	6:33:30 PM	409	599	16	16	15	16	20	21	21	21	17	19	17	16	28.0	32.7	49.8	-1	-1	-1
1/17/2019	6:33:30 PM	612	600	16	16	16	16	20	21	20	21	16	19	17	17	28.0	32.7	49.8	-1	-1	-1
1/17/2019	6:33:30 PM	815	601	16	15	16	16	21	21	20	21	16	19	16	17	28.0	32.7	49.8	-1	-1	-1
1/17/2019	6:33:31 PM	3	602	15	16	16	16	21	20	21	21	17	18	17	16	28.0	32.7	49.8	-1	-1	-1
1/17/2019	6:33:31 PM	206	603	16	16	16	16	21	20	21	21	17	18	17	16	28.0	32.8	76.6	-1	-1	-1
1/17/2019	6:33:31 PM	409	604	15	16	15	17	21	21	21	21	17	19	17	16	28.0	32.8	76.6	-1	-1	-1
1/17/2019	6:33:31 PM	612	605	15	16	15	16	21	21	21	21	17	19	17	16	28.0	32.8	76.6	-1	-1	-1
1/17/2019	6:33:31 PM	815	606	15	16	15	16	20	21	20	21	16	19	17	16	28.0	32.8	76.6	-1	-1	-1
1/17/2019	6:33:32 PM	3	607	16	16	16	16	21	20	20	21	17	18	16	16	28.0	32.8	76.6	-1	-1	-1
1/17/2019	6:33:32 PM	206	608	15	16	15	16	21	20	21	21	17	18	17	16	28.0	32.8	76.6	-1	-1	-1
1/17/2019	6:33:32 PM	409	609	16	16	15	16	21	20	21	21	17	18	17	16	28.0	32.8	76.6	-1	-1	-1
1/17/2019	6:33:32 PM	612	610	15	16	15	16	20	20	21	21	17	18	17	16	28.0	32.8	76.6	-1	-1	-1
1/17/2019	6:33:32 PM	809	611	15	16	15	16	20	20	21	21	17	18	17	16	28.0	32.8	76.6	-1	-1	-1
1/17/2019	6:33:33 PM	12	612	16	16	15	16	20	21	20	21	16	19	17	17	28.0	32.8	76.6	-1	-1	-1
1/17/2019	6:33:33 PM	215	613	16	16	15	16	20	21	21	21	16	19	16	16	28.0	32.8	76.6	-1	-1	-1
1/17/2019	6:33:33 PM	403	614	16	16	16	16	21	20	21	21	17	18	17	16	28.0	32.8	76.6	-1	-1	-1
1/17/2019	6:33:33 PM	606	615	16	16	16	16	20	20	21	21	17	19	17	16	28.0	32.8	76.6	-1	-1	-1
1/17/2019	6:33:33 PM	809	616	16	16	16	16	21	20	21	21	17	18	17	16	28.0	32.8	76.6	-1	-1	-1
1/17/2019	6:33:34 PM	12	617	15	16	15	16	21	21	21	21	17	19	17	16	28.0	32.8	76.6	-1	-1	-1
1/17/2019	6:33:34 PM	215	618	15	16	15	16	20	21	21	21	17	18	17	16	28.0	32.8	76.6	-1	-1	-1
1/17/2019	6:33:34 PM	403	619	16	16	15	16	20	21	20	21	16	19	16	16	28.0	32.8	76.6	-1	-1	-1
1/17/2019	6:33:34 PM	606	620	16	16	16	16	20	20	21	21	17	19	16	17	28.0	32.8	76.6	-1	-1	-1
1/17/2019	6:33:34 PM	809	621	16	16	16	16	20	20	20	21	16	19	17	17	28.0	32.8	76.6	-1	-1	-1
1/17/2019	6:33:35 PM	12	622	16	16	16	16	21	20	21	21	17	18	17	16	28.0	32.8	76.6	-1	-1	-1
1/17/2019	6:33:35 PM	215	623	16	16	15	16	20	21	20	21	16	19	16	16	28.0	32.8	76.6	-1	-1	-1
1/17/2019	6:33:35 PM	403	624	15	16	15	16	20	21	21	21	16	18	17	16	28.0	32.8	76.6	-1	-1	-1
1/17/2019	6:33:35 PM	606	625	16	16	16	16	20	21	21	21	16	19	17	17	28.0	32.8	76.6	-1	-1	-1
1/17/2019	6:33:35 PM	809	626	16	16	16	16	21	20	21	21	17	18	17	16	28.0	32.8	76.6	-1	-1	-1
1/17/2019	6:33:36 PM	12	627	16	16	15	16	20	21	20	21	16	19	17	16	28.0	32.8	76.6	-1	-1	-1
1/17/2019	6:33:36 PM	215	628	16	16	16	16	21	20	20	21	17	18	17	16	28.0	32.8	76.6	-1	-1	-1
1/17/2019	6:33:36 PM	403	629	15	16	15	16	20	21	20	21	16	19	16	16	28.0	32.8	76.6	-1	-1	-1
1/17/2019	6:33:36 PM	606	630	16	16	16	16	21	20	21	21	17	19	17	16	28.0	32.8	76.6	-1	-1	-1
1/17/2019	6:33:36 PM	809	631	15	16	15	16	20	21	21	21	17	18	17	16	28.0	32.8	76.6	-1	-1	-1
1/17/2019	6:33:37 PM	12	632	16	16	15	16	20	20	20	21	17	19	16	17	28.0	32.8	76.6	-1	-1	-1
1/17/2019	6:33:37 PM	215	633	15	16	16	16	21	20	21	21	17	18	17	16	28.0	32.8	76.6	-1	-1	-1
1/17/2019	6:33:37 PM	403	634	16	15	16	16	20	20	20	21	16	19	16	17	28.0	32.8	76.6	-1	-1	-1
1/17/2019	6:33:37 PM	606	635	16	16	16	16	21	20	20	21	17	18	17	16	28.0	32.8	76.6	-1	-1	-1
1/17/2019	6:33:37 PM	809	636	16	16	15	16	20	21	20	21	17	19	17	16	28.0	32.8	76.6	-1	-1	-1
1/17/2019	6:33:38 PM	12	637	16	16	16	16	21	20	21	21	16	19	17	17	28.0	32.8	76.6	-1	-1	-1
1/17/2019	6:33:38 PM	215	638	15	16	15	16	20	20	21	21	17	18	17	16	28.0	32.8	76.6	-1	-1	-1
1/17/2019	6:33:38 PM	403	639	16	16	16	16	21	20	21	21	17	19	16	17	28.0	32.8	76.6	-1	-1	-1
1/17/2019	6:33:38 PM	613	640	15	16	15	16	20	20	21	21	17	18	17	16	28.0	32.8	76.6	-1	-1	-1
1/17/2019	6:33:38 PM	801	641	16	16	16	16	20	20	21	21	16	19	16	17	28.0	32.8	76.6	-1	-1	-1
1/17/2019	6:33:39 PM	4	642	15	16	15	16	21	20	21	21	17	18	17	16	28.0	32.8	76.6	-1	-1	-1
1/17/2019	6:33:39 PM	207	643	15	16	16	16	20	21	20	21	17	19	17	16	28.0	32.8	76.6	-1	-1	-1
1/17/2019	6:33:39 PM	410	644	16	16	16	16	21	20	20	21	16	19	17	17	28.0	32.8	76.6	-1	-1	-1
1/17/2019	6:33:39 PM	613	645	15	16	16	16	21	20	21	21	17	19	17	16	28.1	32.8	87.1	-1	-1	-1
1/17/2019	6:33:39 PM	801	646	16	15	16	16	21	20	21	21	16	19	16	17	28.1	32.8	87.1	-1	-1	-1
1/17/2019	6:33:40 PM	4	647	15	16	15	16	20	20	21	21	17	18	17	16	28.1	32.8	87.1	-1	-1	-1
1/17/2019	6:33:40 PM	207	648	16	16	16	16	20	21	21	21	17	19	17	16	28.1	32.8	87.1	-1	-1	-1
1/17/2019	6:33:40 PM	410	649	16	16	16	16	21	21	21	21	17	19	17	17	28.1	32.8	87.1	-1	-1	-1
1/17/2019	6:33:40 PM	613	650	15	15	16	16	20	20	21	21	17	19	17	16	28.1	32.8	87.1	-1	-1	-1
1/17/2019	6:33:40 PM	801	651	16	15	16	16	20	20	20	21	16	19	16	17	28.1	32.8	87.1	-1	-1	-1
1/17/2019	6:33:41 PM	4	652	16	16	16	16	21	20	21	21	17	18	17	16	28.1	32.8	87.1	-1	-1	-1
1/17/2019	6:33:41 PM	207	653	15	16	16	16	21	21	21	21	17	19	17	16	28.1	32.8	87.1	-1	-1	-1
1/17/2019	6:33:41 PM	410	654	16	16	16	16	20	21	21	21	16	19	16	17	28.1	32.8	87.1	-1	-1	-1
1/17/2019	6:33:41 PM	613	655	16	16	16	16	21	21	21	21	17	18	16	16	28.1	32.8	87.1	-1	-1	-1
1/17/2019	6:33:41 PM	801	656	16	16	16	16	20	21	20	21	16	19	16	17	28.1	32.8	87.1	-1	-1	-1
1/17/2019	6:33:42 PM	4	657	16	16	16	16	21	20	21	21	17	19	17	16	28.1	32.8	87.1	-1	-1	-1
1/17/2019	6:33:42 PM	207	658	15	16	15	16	20	20	21	21	17	18	17	16	28.1	32.8	87.1	-1	-1	-1
1/17/2019	6:33:42 PM	410	659	16	16	16	16	21	20	21	21	17	19	17	17	28.1	32.8	87.1	-1	-1	-1
1/17/2019	6:33:42 PM	613	660	15	16	16	16	20	20	21	21	17	19	17	16	28.1	32.8	87.1	-1	-1	-1
1/17/2019	6:33:42 PM	801	661	16	16	15	16	20	20	20	21	16	19	17	17	28.1	32.8	87.1	-1	-1	-1
1/17/2019	6:33:43 PM	4	662	15	16	16	16	20	20	21	21	17	19	17	16	28.1	32.8	87.1	-1	-1	-1
1/17/2019	6:33:43 PM	207	663	16	16	15	16	20	21	21	21	17	19	17	16	28.1	32.8	87.1	-1	-1	-1
1/17/2019	6:33:43 PM	410	664	16	16	16	16	21	20	21	21	17	19	17	17	28.1	32.8	87.1	-1	-1	-1
1/17/2019	6:33:43 PM	613	665	15	16	16	16	21	20	21	21	17	19	17	16	28.1	32.8	87.1	-1	-1	-1
1/17/2019	6:33:43 PM	801	666	16	16	16	16	20	21	20	21	17	19	16	17	28.1	32.8	87.1	-1	-1	-1
1/17/2019	6:33:44 PM	4	667	16	16	16	16	21	20	21	21	17	19	16	16	28.1	32.8	87.1	-1	-1	-1
1/17/2019	6:33:44 PM	207	668	15	16	16	16	21	21	21	21	17	19	17	16	28.1	32.8	87.1	-1	-1	-1
1/17/2019	6:33:44 PM	410	669	16	16	16	16	20	21	20	21	16	19	17	17	28.1	32.8	87.1	-1	-1	-1
1/17/2019	6:33:44 PM	613	670	16	16	16	16	20	20	20	21	17	19	16	17	28.1	32.8	87.1	-1	-1	-1
1/17/2019	6:33:44 PM	801	671	16	16	16	16	20	21	20	21	16	19	16	16	28.1	32.8	87.1	-1	-1	-1
1/17/2019	6:33:45 PM	4	672	16	15	16	16	21	21	21	21	16	19	16	16	28.1	32.8	87.1	-1	-1	-1
1/17/2019	6:33:45 PM	207	673	16	16	16	16	21	21	21	21	17	18	17	16	28.1	32.8	87.1	-1	-1	-1
1/17/2019	6:33:45 PM	410	674	15	16	16	16	20	21	21	21	17	19	17	16	28.1	32.8	87.1	-1	-1	-1
1/17/2019	6:33:45 PM	613	675	16	16	16	16	20	20	21	21	16	19	16	17	28.1	32.8	87.1	-1	-1	-1
1/17/2019	6:33:45 PM	801	676	15	16	16	16	20	21	20	21	17	19	17	16	28.1	32.8	87.1	-1	-1	-1
1/17/2019	6:33:46 PM	4	677	16	16	16	16	20	20	20	21	16	19	17	17	28.1	32.8	87.1	-1	-1	-1
1/17/2019	6:33:46 PM	207	678	16	16	16	16	21	20	21	21	17	19	17	17	28.1	32.8	87.1	-1	-1	-1
1/17/2019	6:33:46 PM	410	679	15	16	15	16	20	20	21	21	17	19	17	16	28.1	32.8	87.1	-1	-1	-1
1/17/2019	6:33:46 PM	613	680	15	16	15	16	20	21	20	21	16	19	16	16	28.1	32.8	87.1	-1	-1	-1
1/17/2019	6:33:46 PM	801	681	16	16	16	16	21	20	21	21	17	18	17	16	28.1	32.8	87.1	-1	-1	-1
1/17/2019	6:33:47 PM	4	682	15	16	15	16	20	20	20	21	17	18	17	16	28.1	32.8	87.1	-1	-1	-1
1/17/2019	6:33:47 PM	207	683	16	16	16	16	20	21	20	21	16	19	17	17	28.1	32.8	87.1	-1	-1	-1
1/17/2019	6:33:47 PM	410	684	16	16	16	16	21	20	21	21	16	19	17	17	28.1	32.8	87.1	-1	-1	-1
1/17/2019	6:33:47 PM	613	685	16	16	16	16	21	20	21	21	17	18	17	16	28.1	32.8	87.1	-1	-1	-1
1/17/2019	6:33:47 PM	801	686	16	16	15	16	20	21	20	21	16	19	16	17	28.1	32.8	87.1	-1	-1	-1
1/17/2019	6:33:48 PM	4	687	16	16	16	16	20	20	21	21	17	19	17	17	28.1	32.8	64.8	-1	-1	-1
1/17/2019	6:33:48 PM	207	688	16	16	15	16	20	21	21	21	17	19	17	16	28.1	32.8	64.8	-1	-1	-1
1/17/2019	6:33:48 PM	410	689	16	16	16	16	21	20	21	21	17	19	17	17	28.1	32.8	64.8	-1	-1	-1
1/17/2019	6:33:48 PM	613	690	15	16	15	16	20	20	21	21	17	18	17	16	28.1	32.8	64.8	-1	-1	-1
1/17/2019	6:33:48 PM	801	691	16	16	16	16	20	20	21	21	16	19	16	17	28.1	32.8	64.8	-1	-1	-1
1/17/2019	6:33:49 PM	4	692	16	16	16	16	21	20	21	21	17	18	17	16	28.1	32.8	64.8	-1	-1	-1
1/17/2019	6:33:49 PM	207	693	16	16	15	16	20	21	20	21	17	19	17	16	28.1	32.8	64.8	-1	-1	-1
1/17/2019	6:33:49 PM	410	694	16	15	16	16	21	21	21	21	16	19	16	17	28.1	32.8	64.8	-1	-1	-1
1/17/2019	6:33:49 PM	613	695	15	16	16	16	21	20	21	21	17	18	17	16	28.1	32.8	64.8	-1	-1	-1
1/17/2019	6:33:49 PM	801	696	16	16	16	16	20	20	20	21	17	19	16	17	28.1	32.8	64.8	-1	-1	-1
1/17/2019	6:33:50 PM	4	697	16	16	16	16	21	20	21	21	17	19	17	17	28.1	32.8	64.8	-1	-1	-1
1/17/2019	6:33:50 PM	207	698	15	16	15	16	20	21	21	21	17	19	17	16	28.1	32.8	64.8	-1	-1	-1
1/17/2019	6:33:50 PM	410	699	16	16	16	16	20	21	20	21	16	19	16	17	28.1	32.8	64.8	-1	-1	-1
1/17/2019	6:33:50 PM	613	700	16	16	16	16	21	20	21	21	16	18	17	17	28.1	32.8	64.8	-1	-1	-1
1/17/2019	6:33:50 PM	801	701	15	16	15	16	20	21	20	21	17	18	17	16	28.1	32.8	64.8	-1	-1	-1
1/17/2019	6:33:51 PM	4	702	16	16	16	16	20	20	20	21	16	19	16	17	28.1	32.8	64.8	-1	-1	-1
1/17/2019	6:33:51 PM	207	703	16	16	16	16	21	20	21	21	17	18	17	16	28.1	32.8	64.8	-1	-1	-1
1/17/2019	6:33:51 PM	410	704	16	16	16	16	20	21	20	21	16	19	17	17	28.1	32.8	64.8	-1	-1	-1
1/17/2019	6:33:51 PM	613	705	16	16	16	16	20	20	21	21	16	19	16	17	28.1	32.8	64.8	-1	-1	-1
1/17/2019	6:33:51 PM	801	706	15	16	15	16	20	21	21	21	17	19	17	16	28.1	32.8	64.8	-1	-1	-1
1/17/2019	6:33:52 PM	4	707	16	15	16	16	20	20	21	21	17	19	16	16	28.1	32.8	64.8	-1	-1	-1
1/17/2019	6:33:52 PM	207	708	16	16	16	16	21	20	21	21	17	18	17	17	28.1	32.8	64.8	-1	-1	-1
1/17/2019	6:33:52 PM	410	709	15	16	15	16	20	21	21	21	17	18	17	16	28.1	32.8	64.8	-1	-1	-1
1/17/2019	6:33:52 PM	613	710	16	16	15	16	20	21	20	21	16	19	17	16	28.1	32.8	64.8	-1	-1	-1
1/17/2019	6:33:52 PM	801	711	15	16	15	16	21	20	21	21	17	18	17	16	28.1	32.8	64.8	-1	-1	-1
1/17/2019	6:33:53 PM	4	712	16	16	15	16	20	21	21	21	17	19	17	16	28.1	32.8	64.8	-1	-1	-1
1/17/2019	6:33:53 PM	207	713	16	16	16	16	20	21	21	21	16	19	16	17	28.1	32.8	64.8	-1	-1	-1
1/17/2019	6:33:53 PM	410	714	16	16	16	16	21	20	21	21	17	18	17	17	28.1	32.8	64.8	-1	-1	-1
1/17/2019	6:33:53 PM	613	715	15	16	15	16	20	21	21	21	17	18	17	16	28.1	32.8	64.8	-1	-1	-1
1/17/2019	6:33:53 PM	801	716	16	16	16	16	20	20	21	21	16	19	17	17	28.1	32.8	64.8	-1	-1	-1
1/17/2019	6:33:54 PM	4	717	16	16	16	16	21	20	21	21	17	19	16	17	28.1	32.8	64.8	-1	-1	-1
1/17/2019	6:33:54 PM	207	718	15	16	16	16	20	21	21	21	17	19	17	16	28.1	32.8	64.8	-1	-1	-1
1/17/2019	6:33:54 PM	410	719	16	16	16	16	20	21	20	21	16	19	17	16	28.1	32.8	64.8	-1	-1	-1
1/17/2019	6:33:54 PM	613	720	16	16	16	16	21	20	21	21	17	18	17	17	28.1	32.8	64.8	-1	-1	-1
1/17/2019	6:33:54 PM	801	721	15	16	15	16	20	21	20	21	17	18	17	16	28.1	32.8	64.8	-1	-1	-1
1/17/2019	6:33:55 PM	4	722	16	16	16	16	21	21	20	21	16	19	16	17	28.1	32.8	64.8	-1	-1	-1
1/17/2019	6:33:55 PM	207	723	16	16	16	16	21	21	21	21	17	18	17	16	28.1	32.8	64.8	-1	-1	-1
1/17/2019	6:33:55 PM	410	724	15	16	15	16	20	20	21	21	17	19	17	16	28.1	32.8	64.8	-1	-1	-1
1/17/2019	6:33:55 PM	613	725	16	16	16	16	20	20	20	21	16	19	16	16	28.1	32.8	64.8	-1	-1	-1
1/17/2019	6:33:55 PM	801	726	15	16	16	16	21	20	21	21	17	19	17	16	28.1	32.8	64.8	-1	-1	-1
1/17/2019	6:33:56 PM	4	727	16	16	16	16	20	21	20	21	17	19	17	16	28.1	32.8	64.8	-1	-1	-1
1/17/2019	6:33:56 PM	207	728	16	16	16	16	21	21	21	21	16	19	17	17	28.1	32.8	64.8	-1	-1	-1
1/17/2019	6:33:56 PM	410	729	16	16	16	16	21	20	21	21	17	18	17	16	28.0	32.8	86.9	-1	-1	-1
1/17/2019	6:33:56 PM	613	730	15	16	15	16	20	20	21	21	17	18	17	16	28.0	32.8	86.9	-1	-1	-1
1/17/2019	6:33:56 PM	801	731	16	16	16	16	20	21	20	21	17	19	16	17	28.0	32.8	86.9	-1	-1	-1
1/17/2019	6:33:57 PM	4	732	16	16	16	16	21	20	21	21	17	18	17	16	28.0	32.8	86.9	-1	-1	-1
1/17/2019	6:33:57 PM	207	733	15	16	15	16	20	21	21	21	17	18	17	16	28.0	32.8	86.9	-1	-1	-1
1/17/2019	6:33:57 PM	410	734	15	16	16	16	20	21	20	21	16	19	17	16	28.0	32.8	86.9	-1	-1	-1
1/17/2019	6:33:57 PM	613	735	16	16	16	16	20	20	21	21	16	19	16	17	28.0	32.8	86.9	-1	-1	-1
1/17/2019	6:33:57 PM	801	736	16	16	16	16	21	21	21	21	17	19	17	16	28.0	32.8	86.9	-1	-1	-1
1/17/2019	6:33:58 PM	4	737	16	16	16	16	20	21	20	21	17	19	17	16	28.0	32.8	86.9	-1	-1	-1
1/17/2019	6:33:58 PM	207	738	16	16	16	16	21	20	20	21	16	19	17	17	28.0	32.8	86.9	-1	-1	-1
1/17/2019	6:33:58 PM	410	739	15	16	16	16	21	20	21	21	17	19	17	16	28.0	32.8	86.9	-1	-1	-1
1/17/2019	6:33:58 PM	613	740	15	16	15	16	20	21	20	21	17	19	17	16	28.0	32.8	86.9	-1	-1	-1
1/17/2019	6:33:58 PM	801	741	16	16	16	16	20	21	21	21	17	19	16	17	28.0	32.8	86.9	-1	-1	-1
1/17/2019	6:33:59 PM	4	742	16	16	16	16	21	20	21	21	17	19	17	16	28.0	32.8	86.9	-1	-1	-1
1/17/2019	6:33:59 PM	207	743	15	16	15	16	20	21	21	21	17	18	17	16	28.0	32.8	86.9	-1	-1	-1
1/17/2019	6:33:59 PM	410	744	15	16	15	16	20	21	20	21	17	19	17	16	28.0	32.8	86.9	-1	-1	-1
1/17/2019	6:33:59 PM	613	745	16	15	16	16	21	21	20	21	16	19	16	17	28.0	32.8	86.9	-1	-1	-1
1/17/2019	6:33:59 PM	801	746	16	16	16	16	21	20	21	21	17	19	17	17	28.0	32.8	86.9	-1	-1	-1
1/17/2019	6:34:00 PM	4	747	15	16	15	16	21	21	21	21	17	18	17	16	28.0	32.8	86.9	-1	-1	-1
1/17/2019	6:34:00 PM	207	748	16	16	15	16	20	21	21	21	17	19	17	16	28.0	32.8	86.9	-1	-1	-1
1/17/2019	6:34:00 PM	410	749	16	16	15	16	20	21	20	21	16	19	16	16	28.0	32.8	86.9	-1	-1	-1
1/17/2019	6:34:00 PM	613	750	16	15	16	16	20	20	21	21	16	19	16	17	28.0	32.8	86.9	-1	-1	-1
1/17/2019	6:34:00 PM	801	751	16	16	16	16	20	21	20	21	17	19	17	16	28.0	32.8	86.9	-1	-1	-1
1/17/2019	6:34:01 PM	4	752	16	16	16	16	21	20	21	21	17	19	17	17	28.0	32.8	86.9	-1	-1	-1
1/17/2019	6:34:01 PM	207	753	15	16	15	16	20	21	21	21	17	19	17	16	28.0	32.8	86.9	-1	-1	-1
1/17/2019	6:34:01 PM	410	754	16	16	16	16	20	20	20	21	16	19	16	17	28.0	32.8	86.9	-1	-1	-1
1/17/2019	6:34:01 PM	613	755	15	16	16	16	21	20	21	21	17	18	17	16	28.0	32.8	86.9	-1	-1	-1
1/17/2019	6:34:01 PM	801	756	16	16	16	16	20	21	21	21	16	19	17	17	28.0	32.8	86.9	-1	-1	-1
1/17/2019	6:34:02 PM	4	757	16	16	16	16	21	20	20	21	17	19	17	16	28.0	32.8	86.9	-1	-1	-1
1/17/2019	6:34:02 PM	207	758	15	16	15	16	21	21	21	21	17	19	17	16	28.0	32.8	86.9	-1	-1	-1
1/17/2019	6:34:02 PM	410	759	16	16	16	16	20	21	20	21	16	19	16	16	28.0	32.8	86.9	-1	-1	-1
1/17/2019	6:34:02 PM	613	760	16	16	16	16	21	20	21	21	17	18	17	16	28.0	32.8	86.9	-1	-1	-1
1/17/2019	6:34:02 PM	801	761	15	16	16	16	20	20	20	21	17	19	17	16	28.0	32.8	86.9	-1	-1	-1
1/17/2019	6:34:03 PM	19	762	16	16	16	16	20	20	21	21	16	19	16	17	28.0	32.8	86.9	-1	-1	-1
1/17/2019	6:34:03 PM	207	763	15	16	16	16	21	21	21	21	17	19	17	16	28.0	32.8	86.9	-1	-1	-1
1/17/2019	6:34:03 PM	410	764	15	16	15	16	20	21	20	21	16	19	17	16	28.0	32.8	86.9	-1	-1	-1
1/17/2019	6:34:03 PM	613	765	16	16	16	16	20	20	21	21	16	19	16	17	28.0	32.8	86.9	-1	-1	-1
1/17/2019	6:34:03 PM	801	766	15	16	16	16	21	21	21	21	17	19	17	16	28.0	32.8	86.9	-1	-1	-1
1/17/2019	6:34:04 PM	4	767	16	16	16	16	20	21	21	21	16	19	17	17	28.0	32.8	86.9	-1	-1	-1
1/17/2019	6:34:04 PM	207	768	16	16	16	16	21	20	21	21	17	19	17	16	28.0	32.8	86.9	-1	-1	-1
1/17/2019	6:34:04 PM	410	769	15	16	15	16	20	21	21	21	17	19	17	16	28.0	32.8	86.9	-1	-1	-1
1/17/2019	6:34:04 PM	613	770	16	15	16	16	20	20	21	21	16	19	16	17	28.0	32.8	86.9	-1	-1	-1
1/17/2019	6:34:04 PM	801	771	15	16	16	16	21	20	21	21	17	19	17	16	28.1	32.7	45.6	-1	-1	-1
1/17/2019	6:34:05 PM	4	772	16	16	16	16	20	21	20	21	16	19	17	17	28.1	32.7	45.6	-1	-1	-1
1/17/2019	6:34:05 PM	207	773	16	16	16	16	20	20	21	21	17	19	17	17	28.1	32.7	45.6	-1	-1	-1
1/17/2019	6:34:05 PM	410	774	15	16	16	16	21	20	21	21	17	18	17	16	28.1	32.7	45.6	-1	-1	-1
1/17/2019	6:34:05 PM	613	775	15	16	15	16	20	21	20	21	16	19	17	16	28.1	32.7	45.6	-1	-1	-1
1/17/2019	6:34:05 PM	801	776	16	16	16	16	21	20	21	21	17	19	17	17	28.1	32.7	45.6	-1	-1	-1
1/17/2019	6:34:06 PM	4	777	15	16	15	16	20	21	21	21	17	19	17	16	28.1	32.7	45.6	-1	-1	-1
1/17/2019	6:34:06 PM	207	778	16	16	15	16	20	21	20	21	16	19	17	16	28.1	32.7	45.6	-1	-1	-1
1/17/2019	6:34:06 PM	410	779	16	16	16	16	20	21	20	21	16	19	16	17	28.1	32.7	45.6	-1	-1	-1
1/17/2019	6:34:06 PM	613	780	16	16	16	16	21	20	21	21	17	18	17	16	28.1	32.7	45.6	-1	-1	-1
1/17/2019	6:34:06 PM	801	781	16	16	15	16	20	21	21	21	17	19	17	16	28.1	32.7	45.6	-1	-1	-1
1/17/2019	6:34:07 PM	4	782	16	16	15	16	20	21	20	21	16	19	16	17	28.1	32.7	45.6	-1	-1	-1
1/17/2019	6:34:07 PM	207	783	16	16	16	16	21	20	20	21	17	18	17	16	28.1	32.7	45.6	-1	-1	-1
1/17/2019	6:34:07 PM	410	784	15	16	15	16	20	20	20	21	17	19	17	16	28.1	32.7	45.6	-1	-1	-1
1/17/2019	6:34:07 PM	613	785	16	15	16	16	20	20	21	21	16	19	16	17	28.1	32.7	45.6	-1	-1	-1
1/17/2019	6:34:07 PM	801	786	16	16	16	16	21	20	21	21	17	18	17	16	28.1	32.7	45.6	-1	-1	-1
1/17/2019	6:34:08 PM	4	787	16	16	15	16	20	21	20	21	17	19	17	16	28.1	32.7	45.6	-1	-1	-1
1/17/2019	6:34:08 PM	207	788	16	16	16	16	20	20	21	21	17	19	17	17	28.1	32.7	45.6	-1	-1	-1
1/17/2019	6:34:08 PM	410	789	15	16	16	16	21	20	21	21	17	18	17	16	28.1	32.7	45.6	-1	-1	-1
1/17/2019	6:34:08 PM	613	790	15	16	15	16	20	21	21	21	17	18	17	16	28.1	32.7	45.6	-1	-1	-1
1/17/2019	6:34:08 PM	801	791	16	16	16	16	21	21	21	21	17	19	16	17	28.1	32.7	45.6	-1	-1	-1
1/17/2019	6:34:09 PM	4	792	16	16	16	16	21	20	21	21	17	18	17	16	28.1	32.7	45.6	-1	-1	-1
1/17/2019	6:34:09 PM	207	793	16	16	15	17	20	20	20	21	17	19	17	16	28.1	32.7	45.6	-1	-1	-1
1/17/2019	6:34:09 PM	410	794	15	16	16	16	20	21	20	21	16	19	16	17	28.1	32.7	45.6	-1	-1	-1
1/17/2019	6:34:09 PM	613	795	16	16	16	16	21	20	21	21	17	18	17	16	28.1	32.7	45.6	-1	-1	-1
1/17/2019	6:34:09 PM	801	796	15	16	15	16	20	21	21	21	17	19	17	16	28.1	32.7	45.6	-1	-1	-1
1/17/2019	6:34:10 PM	4	797	16	16	16	16	20	21	20	21	16	19	16	17	28.1	32.7	45.6	-1	-1	-1
1/17/2019	6:34:10 PM	207	798	16	16	16	16	20	20	21	21	16	19	16	17	28.1	32.7	45.6	-1	-1	-1
1/17/2019	6:34:10 PM	410	799	15	16	15	16	21	20	21	21	17	18	17	16	28.1	32.7	45.6	-1	-1	-1
1/17/2019	6:34:10 PM	613	800	15	16	15	16	20	21	20	21	16	19	17	16	28.1	32.7	45.6	-1	-1	-1
1/17/2019	6:34:10 PM	801	801	16	16	16	16	21	20	21	21	17	19	17	17	28.1	32.7	45.6	-1	-1	-1
1/17/2019	6:34:11 PM	4	802	15	16	16	16	20	20	21	21	17	18	17	16	28.1	32.7	45.6	-1	-1	-1
1/17/2019	6:34:11 PM	207	803	15	16	15	16	20	21	20	21	17	18	17	16	28.1	32.7	45.6	-1	-1	-1
1/17/2019	6:34:11 PM	410	804	16	15	15	16	20	21	20	21	16	19	16	17	28.1	32.7	45.6	-1	-1	-1
1/17/2019	6:34:11 PM	613	805	16	16	16	16	21	20	21	21	16	19	17	17	28.1	32.7	45.6	-1	-1	-1
1/17/2019	6:34:11 PM	801	806	15	16	15	16	21	21	21	21	17	19	17	16	28.1	32.7	45.6	-1	-1	-1
1/17/2019	6:34:12 PM	4	807	16	16	16	16	20	21	20	21	16	19	17	17	28.1	32.7	45.6	-1	-1	-1
1/17/2019	6:34:12 PM	207	808	16	15	16	16	21	20	21	21	17	19	16	17	28.1	32.7	45.6	-1	-1	-1
1/17/2019	6:34:12 PM	410	809	15	16	15	16	21	20	21	21	17	18	17	16	28.1	32.7	45.6	-1	-1	-1
1/17/2019	6:34:12 PM	613	810	15	16	15	16	20	20	20	21	17	19	17	16	28.1	32.7	45.6	-1	-1	-1
1/17/2019	6:34:12 PM	801	811	16	16	16	16	20	20	21	21	16	19	16	17	28.1	32.7	45.6	-1	-1	-1
1/17/2019	6:34:13 PM	4	812	16	16	16	16	21	20	21	21	17	19	17	16	28.1	32.7	45.6	-1	-1	-1
1/17/2019	6:34:13 PM	207	813	16	16	16	16	21	20	21	21	17	19	17	17	28.1	32.7	86.9	-1	-1	-1
1/17/2019	6:34:13 PM	410	814	15	16	15	16	20	21	21	21	17	18	17	16	28.1	32.7	86.9	-1	-1	-1
1/17/2019	6:34:13 PM	613	815	16	16	15	16	20	20	21	21	16	19	17	17	28.1	32.7	86.9	-1	-1	-1
1/17/2019	6:34:13 PM	801	816	16	16	16	16	21	20	21	21	17	18	17	16	28.1	32.7	86.9	-1	-1	-1
1/17/2019	6:34:14 PM	4	817	16	16	15	16	20	21	20	21	17	19	17	17	28.1	32.7	86.9	-1	-1	-1
1/17/2019	6:34:14 PM	207	818	16	15	16	16	20	20	21	21	16	19	16	17	28.1	32.7	86.9	-1	-1	-1
1/17/2019	6:34:14 PM	410	819	15	16	16	16	21	20	21	21	17	18	17	16	28.1	32.7	86.9	-1	-1	-1
1/17/2019	6:34:14 PM	613	820	16	16	15	16	20	21	21	21	17	19	17	16	28.1	32.7	86.9	-1	-1	-1
1/17/2019	6:34:14 PM	801	821	16	16	16	16	21	20	21	21	17	19	17	16	28.1	32.7	86.9	-1	-1	-1
1/17/2019	6:34:15 PM	4	822	15	16	15	16	20	20	21	21	17	18	17	16	28.1	32.7	86.9	-1	-1	-1
1/17/2019	6:34:15 PM	207	823	15	16	15	16	20	21	20	21	16	18	16	16	28.1	32.7	86.9	-1	-1	-1
1/17/2019	6:34:15 PM	410	824	16	16	16	16	20	20	20	21	17	19	16	17	28.1	32.7	86.9	-1	-1	-1
1/17/2019	6:34:15 PM	613	825	16	16	16	16	21	20	21	21	17	18	17	17	28.1	32.7	86.9	-1	-1	-1
1/17/2019	6:34:15 PM	801	826	16	16	16	16	20	21	20	21	17	19	17	17	28.1	32.7	86.9	-1	-1	-1
1/17/2019	6:34:16 PM	4	827	16	16	16	16	21	20	21	21	17	19	17	17	28.1	32.7	86.9	-1	-1	-1
1/17/2019	6:34:16 PM	207	828	15	16	16	16	21	20	21	21	17	18	17	16	28.1	32.7	86.9	-1	-1	-1
1/17/2019	6:34:16 PM	410	829	15	16	15	16	20	21	21	21	17	19	17	16	28.1	32.7	86.9	-1	-1	-1
1/17/2019	6:34:16 PM	613	830	15	16	16	16	20	20	20	21	17	19	17	17	28.1	32.7	86.9	-1	-1	-1
1/17/2019	6:34:16 PM	801	831	16	16	16	16	21	20	21	21	17	18	17	16	28.1	32.7	86.9	-1	-1	-1
1/17/2019	6:34:17 PM	4	832	16	16	15	16	20	21	21	21	17	19	17	16	28.1	32.7	86.9	-1	-1	-1
1/17/2019	6:34:17 PM	207	833	15	16	15	16	20	21	20	21	16	19	17	17	28.1	32.7	86.9	-1	-1	-1
1/17/2019	6:34:17 PM	410	834	16	16	16	16	21	20	21	21	17	19	17	17	28.1	32.7	86.9	-1	-1	-1
1/17/2019	6:34:17 PM	613	835	16	16	16	16	21	20	21	21	17	18	17	16	28.1	32.7	86.9	-1	-1	-1
1/17/2019	6:34:17 PM	801	836	16	16	16	16	20	21	20	21	17	19	17	16	28.1	32.7	86.9	-1	-1	-1
1/17/2019	6:34:18 PM	4	837	16	16	16	16	21	20	21	21	17	19	17	17	28.1	32.7	86.9	-1	-1	-1
1/17/2019	6:34:18 PM	213	838	16	16	16	16	21	20	21	21	17	19	17	16	28.1	32.7	86.9	-1	-1	-1
1/17/2019	6:34:18 PM	416	839	15	16	16	16	21	20	21	21	17	19	17	16	28.1	32.7	86.9	-1	-1	-1
1/17/2019	6:34:18 PM	603	840	16	16	16	16	20	21	21	21	17	19	17	17	28.1	32.7	86.9	-1	-1	-1
1/17/2019	6:34:18 PM	806	841	16	15	16	16	21	20	21	21	17	19	16	17	28.1	32.7	86.9	-1	-1	-1
1/17/2019	6:34:19 PM	9	842	15	16	16	16	21	20	21	21	17	18	17	16	28.1	32.7	86.9	-1	-1	-1
1/17/2019	6:34:19 PM	213	843	15	16	15	16	20	20	20	21	17	19	17	16	28.1	32.7	86.9	-1	-1	-1
1/17/2019	6:34:19 PM	416	844	15	16	15	16	20	21	20	21	17	19	17	16	28.1	32.7	86.9	-1	-1	-1
1/17/2019	6:34:19 PM	603	845	16	16	16	16	21	20	21	21	17	19	17	17	28.1	32.7	86.9	-1	-1	-1
1/17/2019	6:34:19 PM	806	846	16	16	16	16	21	20	21	21	17	18	17	16	28.1	32.7	86.9	-1	-1	-1
1/17/2019	6:34:20 PM	9	847	15	16	15	16	20	20	21	21	17	18	17	16	28.1	32.7	86.9	-1	-1	-1
1/17/2019	6:34:20 PM	213	848	16	16	15	16	20	20	20	21	16	19	17	17	28.1	32.7	86.9	-1	-1	-1
1/17/2019	6:34:20 PM	416	849	16	16	16	16	21	20	21	21	17	19	17	17	28.1	32.7	86.9	-1	-1	-1
1/17/2019	6:34:20 PM	603	850	16	16	16	16	20	20	21	21	17	19	17	16	28.1	32.7	86.9	-1	-1	-1
1/17/2019	6:34:20 PM	806	851	16	16	16	16	20	20	20	21	16	19	16	17	28.1	32.7	86.9	-1	-1	-1
1/17/2019	6:34:21 PM	9	852	16	16	16	16	21	20	21	21	17	19	17	17	28.1	32.7	86.9	-1	-1	-1
1/17/2019	6:34:21 PM	202	853	15	16	15	16	20	21	21	21	17	19	17	16	28.1	32.7	86.9	-1	-1	-1
1/17/2019	6:34:21 PM	405	854	15	16	15	16	20	21	20	21	16	19	17	16	28.1	32.7	86.9	-1	-1	-1
1/17/2019	6:34:21 PM	608	855	16	16	16	16	20	20	21	21	17	19	16	17	28.1	32.7	84.9	-1	-1	-1
1/17/2019	6:34:21 PM	811	856	16	16	16	16	21	20	21	21	17	18	17	16	28.1	32.7	84.9	-1	-1	-1
1/17/2019	6:34:22 PM	14	857	15	16	15	16	21	20	21	21	17	19	17	16	28.1	32.7	84.9	-1	-1	-1
1/17/2019	6:34:22 PM	202	858	16	16	16	16	20	20	21	21	17	19	16	17	28.1	32.7	84.9	-1	-1	-1
1/17/2019	6:34:22 PM	405	859	16	15	16	16	20	20	21	21	17	19	16	16	28.1	32.7	84.9	-1	-1	-1
1/17/2019	6:34:22 PM	608	860	15	16	16	16	21	20	21	21	17	18	17	16	28.1	32.7	84.9	-1	-1	-1
1/17/2019	6:34:22 PM	811	861	15	16	15	16	20	21	20	21	17	18	17	16	28.1	32.7	84.9	-1	-1	-1
1/17/2019	6:34:23 PM	14	862	15	16	15	16	20	21	21	21	17	19	17	16	28.1	32.7	84.9	-1	-1	-1
1/17/2019	6:34:23 PM	202	863	16	16	16	16	21	21	21	21	17	19	16	17	28.1	32.7	84.9	-1	-1	-1
1/17/2019	6:34:23 PM	405	864	16	16	16	16	21	20	21	21	17	18	17	16	28.1	32.7	84.9	-1	-1	-1
1/17/2019	6:34:23 PM	608	865	15	16	15	16	20	21	21	21	17	18	17	16	28.1	32.7	84.9	-1	-1	-1
1/17/2019	6:34:23 PM	811	866	16	16	15	16	20	21	20	21	16	19	17	16	28.1	32.7	84.9	-1	-1	-1
1/17/2019	6:34:24 PM	14	867	16	16	16	16	20	20	21	21	16	19	16	17	28.1	32.7	84.9	-1	-1	-1
1/17/2019	6:34:24 PM	202	868	16	16	16	16	21	20	21	21	17	18	17	16	28.1	32.7	84.9	-1	-1	-1
1/17/2019	6:34:24 PM	405	869	15	16	15	16	20	20	21	21	17	18	17	16	28.1	32.7	84.9	-1	-1	-1
1/17/2019	6:34:24 PM	608	870	15	16	15	16	20	21	20	21	17	19	17	16	28.1	32.7	84.9	-1	-1	-1
1/17/2019	6:34:24 PM	811	871	15	16	16	16	20	21	20	21	17	19	16	16	28.1	32.7	84.9	-1	-1	-1
1/17/2019	6:34:25 PM	14	872	16	16	16	16	20	20	21	21	17	19	16	17	28.1	32.7	84.9	-1	-1	-1
1/17/2019	6:34:25 PM	202	873	15	16	16	16	20	20	21	21	17	19	17	16	28.1	32.7	84.9	-1	-1	-1
1/17/2019	6:34:25 PM	405	874	15	16	15	16	20	21	21	21	17	18	17	16	28.1	32.7	84.9	-1	-1	-1
1/17/2019	6:34:25 PM	608	875	15	16	15	16	20	21	20	21	17	19	17	16	28.1	32.7	84.9	-1	-1	-1
1/17/2019	6:34:25 PM	811	876	16	16	15	16	20	21	20	21	17	19	16	16	28.1	32.7	84.9	-1	-1	-1
1/17/2019	6:34:26 PM	14	877	16	16	16	16	20	21	21	21	16	19	16	17	28.1	32.7	84.9	-1	-1	-1
1/17/2019	6:34:26 PM	202	878	16	16	16	16	21	21	21	21	17	18	17	17	28.1	32.7	84.9	-1	-1	-1
1/17/2019	6:34:26 PM	405	879	15	16	15	16	20	21	20	21	17	18	17	16	28.1	32.7	84.9	-1	-1	-1
1/17/2019	6:34:26 PM	608	880	16	16	16	16	20	20	20	21	16	19	16	17	28.1	32.7	84.9	-1	-1	-1
1/17/2019	6:34:26 PM	811	881	15	16	15	16	20	20	21	21	17	18	17	16	28.1	32.7	84.9	-1	-1	-1
1/17/2019	6:34:27 PM	14	882	15	16	16	17	20	21	21	21	17	19	17	17	28.1	32.7	84.9	-1	-1	-1
1/17/2019	6:34:27 PM	202	883	16	16	16	16	21	21	21	21	17	19	17	16	28.1	32.7	84.9	-1	-1	-1
1/17/2019	6:34:27 PM	405	884	15	16	15	16	20	21	20	21	16	19	17	16	28.1	32.7	84.9	-1	-1	-1
1/17/2019	6:34:27 PM	608	885	16	16	16	16	20	20	21	21	16	19	16	17	28.1	32.7	84.9	-1	-1	-1
1/17/2019	6:34:27 PM	811	886	16	16	15	16	20	20	21	21	17	18	17	16	28.1	32.7	84.9	-1	-1	-1
1/17/2019	6:34:28 PM	14	887	16	16	15	16	20	21	20	21	17	19	17	17	28.1	32.7	84.9	-1	-1	-1
1/17/2019	6:34:28 PM	202	888	16	16	16	16	21	21	21	21	17	18	17	16	28.1	32.7	84.9	-1	-1	-1
1/17/2019	6:34:28 PM	405	889	15	16	15	16	20	20	21	21	17	19	17	16	28.1	32.7	84.9	-1	-1	-1
1/17/2019	6:34:28 PM	608	890	16	16	16	16	20	20	21	21	16	19	16	17	28.1	32.7	84.9	-1	-1	-1
1/17/2019	6:34:28 PM	811	891	15	16	15	16	21	20	21	21	17	18	17	16	28.1	32.7	84.9	-1	-1	-1
1/17/2019	6:34:29 PM	14	892	16	16	15	16	20	21	20	21	17	19	17	16	28.1	32.7	84.9	-1	-1	-1
1/17/2019	6:34:29 PM	202	893	16	16	16	16	21	20	21	21	17	19	17	17	28.1	32.7	84.9	-1	-1	-1
1/17/2019	6:34:29 PM	405	894	15	16	15	16	20	20	21	21	17	18	17	16	28.1	32.7	84.9	-1	-1	-1
1/17/2019	6:34:29 PM	608	895	15	16	15	16	20	21	20	21	16	19	17	17	28.1	32.7	84.9	-1	-1	-1
1/17/2019	6:34:29 PM	811	896	16	16	16	16	21	21	21	21	17	19	17	17	28.1	32.7	84.9	-1	-1	-1
1/17/2019	6:34:30 PM	14	897	15	16	15	17	21	21	21	21	17	19	17	16	28.1	32.7	78.1	-1	-1	-1
1/17/2019	6:34:30 PM	202	898	16	16	16	16	21	20	21	21	16	19	17	17	28.1	32.7	78.1	-1	-1	-1
1/17/2019	6:34:30 PM	405	899	15	16	16	16	20	20	21	21	17	18	17	16	28.1	32.7	78.1	-1	-1	-1
1/17/2019	6:34:30 PM	608	900	15	16	15	16	20	21	21	21	16	18	17	16	28.1	32.7	78.1	-1	-1	-1
1/17/2019	6:34:30 PM	811	901	16	16	16	16	20	20	21	21	16	19	16	17	28.1	32.7	78.1	-1	-1	-1
1/17/2019	6:34:31 PM	14	902	16	16	16	16	21	20	21	21	17	19	17	17	28.1	32.7	78.1	-1	-1	-1
1/17/2019	6:34:31 PM	202	903	16	16	16	16	20	21	20	21	16	19	16	17	28.1	32.7	78.1	-1	-1	-1
1/17/2019	6:34:31 PM	405	904	16	16	16	16	21	20	21	21	17	19	16	17	28.1	32.7	78.1	-1	-1	-1
1/17/2019	6:34:31 PM	608	905	15	16	15	16	20	20	21	21	17	18	17	16	28.1	32.7	78.1	-1	-1	-1
1/17/2019	6:34:31 PM	811	906	16	16	15	16	20	21	20	21	17	19	16	16	28.1	32.7	78.1	-1	-1	-1
1/17/2019	6:34:32 PM	14	907	16	16	16	16	21	21	21	21	17	19	16	17	28.1	32.7	78.1	-1	-1	-1
1/17/2019	6:34:32 PM	202	908	15	16	15	16	20	21	21	21	17	19	17	17	28.1	32.7	78.1	-1	-1	-1
1/17/2019	6:34:32 PM	405	909	15	16	15	16	20	21	20	21	16	18	17	16	28.1	32.7	78.1	-1	-1	-1
1/17/2019	6:34:32 PM	608	910	16	16	16	16	20	21	21	21	16	19	16	17	28.1	32.7	78.1	-1	-1	-1
1/17/2019	6:34:32 PM	811	911	16	16	16	16	21	21	21	21	17	18	17	16	28.1	32.7	78.1	-1	-1	-1
1/17/2019	6:34:33 PM	14	912	15	16	15	17	20	21	21	21	17	18	17	16	28.1	32.7	78.1	-1	-1	-1
1/17/2019	6:34:33 PM	202	913	16	16	16	16	21	21	21	21	17	19	17	16	28.1	32.7	78.1	-1	-1	-1
1/17/2019	6:34:33 PM	405	914	15	16	15	16	20	20	21	21	17	18	17	16	28.1	32.7	78.1	-1	-1	-1
1/17/2019	6:34:33 PM	608	915	15	16	15	16	20	21	20	21	17	19	17	16	28.1	32.7	78.1	-1	-1	-1
1/17/2019	6:34:33 PM	811	916	16	15	16	16	21	20	20	21	17	19	16	16	28.1	32.7	78.1	-1	-1	-1
1/17/2019	6:34:34 PM	14	917	16	16	16	16	21	20	21	21	17	18	17	16	28.1	32.7	78.1	-1	-1	-1
1/17/2019	6:34:34 PM	202	918	16	16	16	16	20	21	21	21	16	19	17	17	28.1	32.7	78.1	-1	-1	-1
1/17/2019	6:34:34 PM	405	919	16	15	16	16	21	20	21	21	16	19	16	17	28.1	32.7	78.1	-1	-1	-1
1/17/2019	6:34:34 PM	608	920	15	16	15	16	21	21	21	21	17	18	17	16	28.1	32.7	78.1	-1	-1	-1
1/17/2019	6:34:34 PM	811	921	16	16	15	16	20	21	20	21	16	19	16	16	28.1	32.7	78.1	-1	-1	-1
1/17/2019	6:34:35 PM	14	922	16	16	16	16	21	21	21	21	17	19	17	17	28.1	32.7	78.1	-1	-1	-1
1/17/2019	6:34:35 PM	202	923	15	16	16	16	21	21	20	21	17	19	17	16	28.1	32.7	78.1	-1	-1	-1
1/17/2019	6:34:35 PM	405	924	15	16	15	16	20	21	20	21	17	19	17	16	28.1	32.7	78.1	-1	-1	-1
1/17/2019	6:34:35 PM	608	925	16	16	16	16	20	20	20	21	16	19	16	17	28.1	32.7	78.1	-1	-1	-1
1/17/2019	6:34:35 PM	811	926	16	15	16	16	21	20	21	21	16	18	17	17	28.1	32.7	78.1	-1	-1	-1
1/17/2019	6:34:36 PM	14	927	16	16	16	16	21	20	21	21	17	19	17	16	28.1	32.7	78.1	-1	-1	-1
1/17/2019	6:34:36 PM	202	928	16	16	16	16	21	21	21	21	16	19	17	17	28.1	32.7	78.1	-1	-1	-1
1/17/2019	6:34:36 PM	405	929	16	15	16	16	21	20	21	21	17	19	17	16	28.1	32.7	78.1	-1	-1	-1
1/17/2019	6:34:36 PM	608	930	15	16	15	16	20	20	21	21	17	18	17	16	28.1	32.7	78.1	-1	-1	-1
1/17/2019	6:34:36 PM	811	931	15	16	15	16	20	21	21	21	16	19	17	16	28.1	32.7	78.1	-1	-1	-1
1/17/2019	6:34:37 PM	14	932	16	16	16	16	20	21	21	21	16	19	17	17	28.1	32.7	78.1	-1	-1	-1
1/17/2019	6:34:37 PM	202	933	15	16	16	16	21	21	21	21	17	19	17	16	28.1	32.7	78.1	-1	-1	-1
1/17/2019	6:34:37 PM	405	934	15	16	15	16	20	21	21	21	17	19	17	16	28.1	32.7	78.1	-1	-1	-1
1/17/2019	6:34:37 PM	608	935	16	16	15	16	20	21	20	21	16	19	16	17	28.1	32.7	78.1	-1	-1	-1
1/17/2019	6:34:37 PM	811	936	16	16	16	16	21	21	21	21	16	19	17	17	28.1	32.7	78.1	-1	-1	-1
1/17/2019	6:34:38 PM	14	937	16	16	16	16	21	20	21	21	17	18	17	16	28.1	32.7	78.1	-1	-1	-1
1/17/2019	6:34:38 PM	202	938	16	16	16	16	20	21	21	21	17	19	17	17	28.1	32.7	78.1	-1	-1	-1
1/17/2019	6:34:38 PM	405	939	16	15	16	16	20	20	20	21	16	19	16	17	28.1	32.6	64.2	-1	-1	-1
1/17/2019	6:34:38 PM	608	940	16	16	16	16	21	20	20	21	17	18	17	17	28.1	32.6	64.2	-1	-1	-1
1/17/2019	6:34:38 PM	811	941	16	16	15	16	20	20	20	21	17	18	17	16	28.1	32.6	64.2	-1	-1	-1
1/17/2019	6:34:39 PM	14	942	15	16	15	16	21	21	20	21	17	18	17	16	28.1	32.6	64.2	-1	-1	-1
1/17/2019	6:34:39 PM	202	943	16	16	16	16	20	21	21	21	16	19	17	17	28.1	32.6	64.2	-1	-1	-1
1/17/2019	6:34:39 PM	405	944	16	16	16	16	21	20	21	21	17	18	17	16	28.1	32.6	64.2	-1	-1	-1
1/17/2019	6:34:39 PM	608	945	15	16	15	16	20	21	20	21	16	18	17	16	28.1	32.6	64.2	-1	-1	-1
1/17/2019	6:34:39 PM	811	946	16	15	16	16	20	21	21	21	17	18	16	17	28.1	32.6	64.2	-1	-1	-1
1/17/2019	6:34:40 PM	14	947	16	16	16	16	21	20	21	21	17	18	17	17	28.1	32.6	64.2	-1	-1	-1
1/17/2019	6:34:40 PM	202	948	16	16	16	16	20	21	21	21	16	19	16	17	28.1	32.6	64.2	-1	-1	-1
1/17/2019	6:34:40 PM	405	949	16	16	16	16	21	20	21	21	17	18	17	16	28.1	32.6	64.2	-1	-1	-1
1/17/2019	6:34:40 PM	608	950	15	16	15	16	20	21	21	21	17	18	17	16	28.1	32.6	64.2	-1	-1	-1
1/17/2019	6:34:40 PM	811	951	15	16	15	16	20	21	21	21	17	19	17	16	28.1	32.6	64.2	-1	-1	-1
1/17/2019	6:34:41 PM	14	952	16	16	16	16	21	21	21	21	17	19	17	17	28.1	32.6	64.2	-1	-1	-1
1/17/2019	6:34:41 PM	202	953	15	16	16	16	21	21	20	21	17	19	17	16	28.1	32.6	64.2	-1	-1	-1
1/17/2019	6:34:41 PM	405	954	16	16	15	16	20	21	20	21	16	19	16	16	28.1	32.6	64.2	-1	-1	-1
1/17/2019	6:34:41 PM	608	955	16	16	16	16	21	20	20	21	16	19	16	17	28.1	32.6	64.2	-1	-1	-1
1/17/2019	6:34:41 PM	811	956	16	16	15	16	20	20	21	21	17	18	17	16	28.1	32.6	64.2	-1	-1	-1
1/17/2019	6:34:42 PM	14	957	15	16	15	16	20	21	21	21	17	18	17	16	28.1	32.6	64.2	-1	-1	-1
1/17/2019	6:34:42 PM	202	958	16	16	15	16	20	21	20	21	16	19	16	17	28.1	32.6	64.2	-1	-1	-1
1/17/2019	6:34:42 PM	405	959	16	15	16	16	21	20	21	21	16	18	17	16	28.1	32.6	64.2	-1	-1	-1
1/17/2019	6:34:42 PM	608	960	15	16	15	16	20	21	20	21	17	19	17	16	28.1	32.6	64.2	-1	-1	-1
1/17/2019	6:34:42 PM	811	961	16	16	15	16	20	21	20	21	16	19	17	17	28.1	32.6	64.2	-1	-1	-1
1/17/2019	6:34:43 PM	14	962	16	16	16	16	21	20	21	21	17	19	17	17	28.1	32.6	64.2	-1	-1	-1
1/17/2019	6:34:43 PM	202	963	15	16	15	16	20	20	21	21	17	19	17	16	28.1	32.6	64.2	-1	-1	-1
1/17/2019	6:34:43 PM	405	964	16	16	16	16	20	20	20	21	16	19	16	17	28.1	32.6	64.2	-1	-1	-1
1/17/2019	6:34:43 PM	608	965	16	16	16	16	21	20	21	21	17	18	17	17	28.1	32.6	64.2	-1	-1	-1
1/17/2019	6:34:43 PM	811	966	16	16	16	16	20	20	21	21	17	18	17	16	28.1	32.6	64.2	-1	-1	-1
1/17/2019	6:34:44 PM	14	967	15	16	15	16	20	21	21	21	17	18	17	16	28.1	32.6	64.2	-1	-1	-1
1/17/2019	6:34:44 PM	202	968	16	15	16	16	21	20	21	21	17	19	17	17	28.1	32.6	64.2	-1	-1	-1
1/17/2019	6:34:44 PM	405	969	16	16	16	16	21	20	21	21	17	18	17	16	28.1	32.6	64.2	-1	-1	-1
1/17/2019	6:34:44 PM	608	970	15	16	15	16	20	21	20	21	17	18	17	16	28.1	32.6	64.2	-1	-1	-1
1/17/2019	6:34:44 PM	811	971	15	16	15	16	20	21	20	21	17	19	17	16	28.1	32.6	64.2	-1	-1	-1
1/17/2019	6:34:45 PM	14	972	16	16	16	16	20	20	21	21	16	19	16	17	28.1	32.6	64.2	-1	-1	-1
1/17/2019	6:34:45 PM	202	973	16	16	16	16	21	20	21	21	17	18	17	17	28.1	32.6	64.2	-1	-1	-1
1/17/2019	6:34:45 PM	405	974	15	16	15	16	20	21	21	21	17	18	17	16	28.1	32.6	64.2	-1	-1	-1
1/17/2019	6:34:45 PM	608	975	15	16	15	16	20	21	21	21	17	19	17	16	28.1	32.6	64.2	-1	-1	-1
1/17/2019	6:34:45 PM	811	976	16	16	16	16	20	21	20	21	16	19	16	17	28.1	32.6	64.2	-1	-1	-1
1/17/2019	6:34:46 PM	14	977	16	16	16	16	21	20	21	21	17	19	17	17	28.1	32.6	64.2	-1	-1	-1
1/17/2019	6:34:46 PM	202	978	15	16	15	16	20	21	20	21	17	19	17	16	28.1	32.6	64.2	-1	-1	-1
1/17/2019	6:34:46 PM	405	979	16	16	16	16	20	20	20	21	16	19	16	17	28.1	32.6	64.2	-1	-1	-1
1/17/2019	6:34:46 PM	608	980	16	16	16	16	21	21	21	21	17	19	17	16	28.1	32.6	64.2	-1	-1	-1
1/17/2019	6:34:46 PM	811	981	15	16	16	16	21	21	21	21	17	19	17	16	28.1	32.6	84.3	-1	-1	-1
1/17/2019	6:34:47 PM	14	982	16	16	16	17	20	21	20	21	17	19	17	17	28.1	32.6	84.3	-1	-1	-1
1/17/2019	6:34:47 PM	202	983	16	16	16	16	20	20	21	21	17	19	17	17	28.1	32.6	84.3	-1	-1	-1
1/17/2019	6:34:47 PM	405	984	15	16	16	16	21	20	21	21	17	18	17	16	28.1	32.6	84.3	-1	-1	-1
1/17/2019	6:34:47 PM	608	985	15	16	15	17	20	21	20	21	17	19	17	16	28.1	32.6	84.3	-1	-1	-1
1/17/2019	6:34:47 PM	811	986	16	16	16	16	20	21	20	21	16	19	16	16	28.1	32.6	84.3	-1	-1	-1
1/17/2019	6:34:48 PM	14	987	16	15	16	16	21	20	21	21	16	19	16	17	28.1	32.6	84.3	-1	-1	-1
1/17/2019	6:34:48 PM	202	988	16	16	16	16	21	21	21	21	17	18	17	16	28.1	32.6	84.3	-1	-1	-1
1/17/2019	6:34:48 PM	405	989	15	16	15	16	20	20	21	21	17	18	17	16	28.1	32.6	84.3	-1	-1	-1
1/17/2019	6:34:48 PM	608	990	16	16	15	16	20	21	20	21	16	19	17	17	28.1	32.6	84.3	-1	-1	-1
1/17/2019	6:34:48 PM	811	991	16	16	15	16	20	21	20	21	16	19	16	17	28.1	32.6	84.3	-1	-1	-1
1/17/2019	6:34:49 PM	14	992	16	16	16	16	21	21	21	21	17	19	17	17	28.1	32.6	84.3	-1	-1	-1
1/17/2019	6:34:49 PM	202	993	16	16	15	16	20	20	21	21	17	19	17	16	28.1	32.6	84.3	-1	-1	-1
1/17/2019	6:34:49 PM	405	994	16	16	16	16	20	21	20	21	17	19	17	16	28.1	32.6	84.3	-1	-1	-1
1/17/2019	6:34:49 PM	608	995	16	16	16	16	21	20	21	21	17	19	17	17	28.1	32.6	84.3	-1	-1	-1
1/17/2019	6:34:49 PM	811	996	16	16	16	16	21	20	20	21	17	18	17	16	28.1	32.6	84.3	-1	-1	-1
1/17/2019	6:34:50 PM	14	997	15	16	15	16	21	21	21	21	17	19	17	16	28.1	32.6	84.3	-1	-1	-1
1/17/2019	6:34:50 PM	202	998	15	16	15	16	20	21	21	21	16	19	16	16	28.1	32.6	84.3	-1	-1	-1
1/17/2019	6:34:50 PM	405	999	16	15	16	16	20	21	21	21	16	19	16	17	28.1	32.6	84.3	-1	-1	-1
1/17/2019	6:34:50 PM	608	1000	16	16	16	16	21	20	21	21	17	18	17	17	28.1	32.6	84.3	-1	-1	-1
1/17/2019	6:34:50 PM	811	1001	16	16	16	16	21	20	21	21	17	18	17	16	28.1	32.6	84.3	-1	-1	-1
1/17/2019	6:34:51 PM	14	1002	15	16	16	16	20	21	21	21	17	19	17	16	28.1	32.6	84.3	-1	-1	-1
1/17/2019	6:34:51 PM	202	1003	15	16	16	16	20	21	20	21	16	19	17	16	28.1	32.6	84.3	-1	-1	-1
1/17/2019	6:34:51 PM	405	1004	16	15	16	16	20	20	20	21	16	19	16	17	28.1	32.6	84.3	-1	-1	-1
1/17/2019	6:34:51 PM	608	1005	16	16	16	16	21	20	21	21	17	19	17	16	28.1	32.6	84.3	-1	-1	-1
1/17/2019	6:34:51 PM	811	1006	16	16	16	16	21	20	21	21	17	18	17	16	28.1	32.6	84.3	-1	-1	-1
1/17/2019	6:34:52 PM	14	1007	16	16	16	16	21	20	21	21	17	18	17	16	28.1	32.6	84.3	-1	-1	-1
1/17/2019	6:34:52 PM	202	1008	15	16	15	16	20	21	21	21	16	19	16	16	28.1	32.6	84.3	-1	-1	-1
1/17/2019	6:34:52 PM	405	1009	16	15	16	16	21	20	21	21	16	18	16	16	28.1	32.6	84.3	-1	-1	-1
1/17/2019	6:34:52 PM	608	1010	15	16	15	16	20	21	21	21	17	19	17	16	28.1	32.6	84.3	-1	-1	-1
1/17/2019	6:34:52 PM	811	1011	16	16	15	16	20	21	20	21	16	19	17	17	28.1	32.6	84.3	-1	-1	-1
1/17/2019	6:34:53 PM	14	1012	16	16	16	16	21	20	21	21	17	19	17	17	28.1	32.6	84.3	-1	-1	-1
1/17/2019	6:34:53 PM	202	1013	15	16	16	16	20	21	20	21	17	19	17	16	28.1	32.6	84.3	-1	-1	-1
1/17/2019	6:34:53 PM	405	1014	16	15	16	16	20	20	20	21	16	19	16	17	28.1	32.6	84.3	-1	-1	-1
1/17/2019	6:34:53 PM	608	1015	16	16	16	16	21	20	21	21	17	19	17	17	28.1	32.6	84.3	-1	-1	-1
1/17/2019	6:34:53 PM	811	1016	15	16	15	16	20	21	21	21	17	18	17	16	28.1	32.6	84.3	-1	-1	-1
1/17/2019	6:34:54 PM	14	1017	16	16	16	16	20	21	21	21	16	19	16	17	28.1	32.6	84.3	-1	-1	-1
1/17/2019	6:34:54 PM	202	1018	15	16	16	16	21	21	21	21	17	19	17	16	28.1	32.6	84.3	-1	-1	-1
1/17/2019	6:34:54 PM	405	1019	15	16	15	16	20	21	20	21	17	19	17	16	28.1	32.6	84.3	-1	-1	-1
1/17/2019	6:34:54 PM	608	1020	16	16	16	16	20	21	21	21	17	19	17	17	28.1	32.6	84.3	-1	-1	-1
1/17/2019	6:34:54 PM	811	1021	16	16	16	16	21	20	21	21	17	19	17	17	28.1	32.6	84.3	-1	-1	-1
1/17/2019	6:34:55 PM	14	1022	16	16	16	16	21	21	21	21	17	18	17	16	28.1	32.6	84.3	-1	-1	-1
1/17/2019	6:34:55 PM	202	1023	15	16	15	16	20	21	20	21	16	18	17	16	28.1	32.6	56.2	-1	-1	-1
1/17/2019	6:34:55 PM	405	1024	16	15	16	16	20	20	21	21	16	19	16	16	28.1	32.6	56.2	-1	-1	-1
1/17/2019	6:34:55 PM	608	1025	16	16	16	16	21	21	21	21	17	18	17	17	28.1	32.6	56.2	-1	-1	-1
1/17/2019	6:34:55 PM	811	1026	16	16	15	16	20	21	21	21	17	19	17	16	28.1	32.6	56.2	-1	-1	-1
1/17/2019	6:34:56 PM	14	1027	16	16	16	16	20	20	20	21	16	19	16	17	28.1	32.6	56.2	-1	-1	-1
1/17/2019	6:34:56 PM	202	1028	15	16	15	16	21	21	21	21	17	18	17	16	28.1	32.6	56.2	-1	-1	-1
1/17/2019	6:34:56 PM	405	1029	15	16	15	16	20	21	20	21	16	19	16	16	28.1	32.6	56.2	-1	-1	-1
1/17/2019	6:34:56 PM	608	1030	16	16	16	16	20	20	20	21	16	19	16	17	28.1	32.6	56.2	-1	-1	-1
1/17/2019	6:34:56 PM	811	1031	16	16	16	16	21	20	21	21	17	19	17	16	28.1	32.6	56.2	-1	-1	-1
1/17/2019	6:34:57 PM	14	1032	15	16	15	16	21	21	21	21	17	19	17	16	28.1	32.6	56.2	-1	-1	-1
1/17/2019	6:34:57 PM	202	1033	16	16	16	16	21	21	21	21	16	19	16	17	28.1	32.6	56.2	-1	-1	-1
1/17/2019	6:34:57 PM	405	1034	16	16	16	16	21	20	21	21	17	18	17	16	28.1	32.6	56.2	-1	-1	-1
1/17/2019	6:34:57 PM	608	1035	16	16	16	16	20	21	21	21	17	18	17	16	28.1	32.6	56.2	-1	-1	-1
1/17/2019	6:34:57 PM	811	1036	15	16	15	16	20	21	21	21	17	19	17	16	28.1	32.6	56.2	-1	-1	-1
1/17/2019	6:34:58 PM	14	1037	16	16	16	16	20	21	20	21	16	19	16	17	28.1	32.6	56.2	-1	-1	-1
1/17/2019	6:34:58 PM	202	1038	16	16	16	16	21	20	21	21	17	18	17	17	28.1	32.6	56.2	-1	-1	-1
1/17/2019	6:34:58 PM	405	1039	15	16	15	16	20	20	21	21	17	18	17	16	28.1	32.6	56.2	-1	-1	-1
1/17/2019	6:34:58 PM	608	1040	15	16	15	16	20	21	21	21	16	18	17	16	28.1	32.6	56.2	-1	-1	-1
1/17/2019	6:34:58 PM	811	1041	16	16	16	16	20	21	20	21	16	19	16	17	28.1	32.6	56.2	-1	-1	-1
1/17/2019	6:34:59 PM	14	1042	16	16	16	16	21	20	21	21	17	19	17	17	28.1	32.6	56.2	-1	-1	-1
1/17/2019	6:34:59 PM	202	1043	15	16	15	16	20	21	20	21	17	19	17	16	28.1	32.6	56.2	-1	-1	-1
1/17/2019	6:34:59 PM	405	1044	16	15	16	16	20	21	20	21	16	19	16	17	28.1	32.6	56.2	-1	-1	-1
1/17/2019	6:34:59 PM	608	1045	16	16	16	16	21	21	21	21	17	19	17	17	28.1	32.6	56.2	-1	-1	-1
1/17/2019	6:34:59 PM	811	1046	16	16	16	16	20	20	21	21	17	18	17	16	28.1	32.6	56.2	-1	-1	-1
1/17/2019	6:35:00 PM	14	1047	15	16	15	16	20	21	21	21	17	19	17	16	28.1	32.6	56.2	-1	-1	-1
1/17/2019	6:35:00 PM	202	1048	16	16	16	16	20	21	20	21	16	19	16	17	28.1	32.6	56.2	-1	-1	-1
1/17/2019	6:35:00 PM	405	1049	16	16	16	16	21	20	21	21	17	18	17	16	28.1	32.6	56.2	-1	-1	-1
1/17/2019	6:35:00 PM	608	1050	15	16	16	16	21	20	21	21	17	19	17	16	28.1	32.6	56.2	-1	-1	-1
1/17/2019	6:35:00 PM	811	1051	16	16	15	16	20	21	20	21	17	19	16	16	28.1	32.6	56.2	-1	-1	-1
1/17/2019	6:35:01 PM	14	1052	16	16	16	16	20	21	20	21	16	19	16	17	28.1	32.6	56.2	-1	-1	-1
1/17/2019	6:35:01 PM	202	1053	16	16	16	16	21	20	21	21	17	18	17	16	28.1	32.6	56.2	-1	-1	-1
1/17/2019	6:35:01 PM	405	1054	15	16	15	16	20	20	20	21	17	18	17	16	28.1	32.6	56.2	-1	-1	-1
1/17/2019	6:35:01 PM	608	1055	15	16	16	17	21	21	21	21	17	18	17	16	28.1	32.6	56.2	-1	-1	-1
1/17/2019	6:35:01 PM	815	1056	15	16	15	16	20	21	20	21	17	18	17	17	28.1	32.6	56.2	-1	-1	-1
1/17/2019	6:35:02 PM	2	1057	16	16	16	16	21	20	21	21	17	19	17	17	28.1	32.6	56.2	-1	-1	-1
1/17/2019	6:35:02 PM	205	1058	15	16	15	16	21	20	21	21	17	18	17	16	28.1	32.6	56.2	-1	-1	-1
1/17/2019	6:35:02 PM	409	1059	15	16	15	16	20	20	21	21	17	18	17	16	28.1	32.6	56.2	-1	-1	-1
1/17/2019	6:35:02 PM	612	1060	16	16	16	16	20	21	20	21	16	19	17	17	28.1	32.6	56.2	-1	-1	-1
1/17/2019	6:35:02 PM	815	1061	16	16	16	16	21	20	21	21	16	19	16	17	28.1	32.6	56.2	-1	-1	-1
1/17/2019	6:35:03 PM	2	1062	15	16	15	16	21	20	21	21	17	18	17	16	28.1	32.6	56.2	-1	-1	-1
1/17/2019	6:35:03 PM	205	1063	15	16	15	16	20	21	21	21	17	19	17	16	28.1	32.6	56.2	-1	-1	-1
1/17/2019	6:35:03 PM	409	1064	16	16	15	16	20	21	20	21	17	19	17	16	28.1	32.6	56.2	-1	-1	-1
1/17/2019	6:35:03 PM	612	1065	16	16	16	16	20	21	20	21	16	19	16	17	28.1	32.5	57.5	-1	-1	-1
1/17/2019	6:35:03 PM	812	1066	16	16	16	16	21	20	21	21	17	19	17	17	28.1	32.5	57.5	-1	-1	-1
1/17/2019	6:35:04 PM	15	1067	16	16	16	16	21	20	21	21	17	18	17	16	28.1	32.5	57.5	-1	-1	-1
1/17/2019	6:35:04 PM	203	1068	15	16	15	16	20	20	21	21	17	19	17	16	28.1	32.5	57.5	-1	-1	-1
1/17/2019	6:35:04 PM	406	1069	15	16	15	16	20	20	20	21	16	19	16	16	28.1	32.5	57.5	-1	-1	-1
1/17/2019	6:35:04 PM	609	1070	16	16	16	16	20	21	21	21	16	19	17	17	28.1	32.5	57.5	-1	-1	-1
1/17/2019	6:35:04 PM	812	1071	16	15	16	16	20	20	20	21	17	19	16	17	28.1	32.5	57.5	-1	-1	-1
1/17/2019	6:35:05 PM	15	1072	16	16	16	16	21	20	21	21	17	19	17	17	28.1	32.5	57.5	-1	-1	-1
1/17/2019	6:35:05 PM	203	1073	15	16	15	16	20	21	20	21	17	19	17	17	28.1	32.5	57.5	-1	-1	-1
1/17/2019	6:35:05 PM	406	1074	16	16	16	16	20	20	21	21	16	19	16	17	28.1	32.5	57.5	-1	-1	-1
1/17/2019	6:35:05 PM	609	1075	16	16	16	16	21	20	21	21	17	18	17	17	28.1	32.5	57.5	-1	-1	-1
1/17/2019	6:35:05 PM	805	1076	15	16	15	16	20	20	20	21	16	18	17	16	28.1	32.5	57.5	-1	-1	-1
1/17/2019	6:35:06 PM	8	1077	16	16	16	16	20	21	21	21	16	19	16	17	28.1	32.5	57.5	-1	-1	-1
1/17/2019	6:35:06 PM	211	1078	16	16	16	16	21	20	21	21	17	19	17	17	28.1	32.5	57.5	-1	-1	-1
1/17/2019	6:35:06 PM	414	1079	16	16	16	16	21	20	21	21	17	18	16	16	28.1	32.5	57.5	-1	-1	-1
1/17/2019	6:35:06 PM	602	1080	16	16	16	16	20	21	21	21	16	19	16	16	28.1	32.5	57.5	-1	-1	-1
1/17/2019	6:35:06 PM	805	1081	16	16	16	16	21	20	21	21	16	19	16	17	28.1	32.5	57.5	-1	-1	-1
1/17/2019	6:35:07 PM	8	1082	16	15	16	16	21	20	21	21	17	18	17	17	28.1	32.5	57.5	-1	-1	-1
1/17/2019	6:35:07 PM	211	1083	15	16	16	16	20	21	21	21	17	19	17	16	28.1	32.5	57.5	-1	-1	-1
1/17/2019	6:35:07 PM	414	1084	15	16	15	16	20	21	20	21	16	19	17	16	28.1	32.5	57.5	-1	-1	-1
1/17/2019	6:35:07 PM	602	1085	16	16	16	16	21	20	21	21	17	19	17	17	28.1	32.5	57.5	-1	-1	-1
1/17/2019	6:35:07 PM	805	1086	15	16	16	16	20	20	21	21	17	18	17	16	28.1	32.5	57.5	-1	-1	-1
1/17/2019	6:35:08 PM	8	1087	16	16	15	16	21	20	21	21	17	18	17	16	28.1	32.5	57.5	-1	-1	-1
1/17/2019	6:35:08 PM	211	1088	15	16	15	17	20	21	21	21	17	19	17	16	28.1	32.5	57.5	-1	-1	-1
1/17/2019	6:35:08 PM	414	1089	16	16	16	16	20	21	20	21	16	19	16	16	28.1	32.5	57.5	-1	-1	-1
1/17/2019	6:35:08 PM	602	1090	16	16	16	16	21	20	21	21	17	18	17	16	28.1	32.5	57.5	-1	-1	-1
1/17/2019	6:35:08 PM	805	1091	15	16	15	16	20	21	20	21	17	18	17	16	28.1	32.5	57.5	-1	-1	-1
1/17/2019	6:35:09 PM	8	1092	15	16	15	16	20	21	21	21	17	18	17	16	28.1	32.5	57.5	-1	-1	-1
1/17/2019	6:35:09 PM	211	1093	16	16	16	16	20	21	20	21	16	19	17	17	28.1	32.5	57.5	-1	-1	-1
1/17/2019	6:35:09 PM	414	1094	16	15	16	16	20	21	21	21	17	19	17	17	28.1	32.5	57.5	-1	-1	-1
1/17/2019	6:35:09 PM	602	1095	16	16	16	16	21	20	21	21	17	18	17	16	28.1	32.5	57.5	-1	-1	-1
1/17/2019	6:35:09 PM	805	1096	15	16	15	16	20	20	21	21	17	18	17	16	28.1	32.5	57.5	-1	-1	-1
1/17/2019	6:35:10 PM	8	1097	15	16	15	16	20	21	21	21	17	18	17	16	28.1	32.5	57.5	-1	-1	-1
1/17/2019	6:35:10 PM	211	1098	15	16	16	16	20	21	20	21	17	19	17	17	28.1	32.5	57.5	-1	-1	-1
1/17/2019	6:35:10 PM	414	1099	16	16	16	16	20	21	20	21	17	19	16	17	28.1	32.5	57.5	-1	-1	-1
1/17/2019	6:35:10 PM	602	1100	15	16	16	16	21	20	21	21	17	18	17	16	28.1	32.5	57.5	-1	-1	-1
1/17/2019	6:35:10 PM	805	1101	15	16	15	16	20	20	21	21	17	18	17	16	28.1	32.5	57.5	-1	-1	-1
1/17/2019	6:35:11 PM	8	1102	15	16	16	16	20	20	21	21	17	18	17	16	28.1	32.5	57.5	-1	-1	-1
1/17/2019	6:35:11 PM	211	1103	15	16	15	16	20	21	21	21	17	19	17	16	28.1	32.5	57.5	-1	-1	-1
1/17/2019	6:35:11 PM	414	1104	15	16	15	16	20	21	20	21	17	19	17	16	28.1	32.5	57.5	-1	-1	-1
1/17/2019	6:35:11 PM	602	1105	16	16	16	16	21	20	20	21	17	19	16	17	28.1	32.5	57.5	-1	-1	-1
1/17/2019	6:35:11 PM	805	1106	15	16	15	16	20	20	21	21	17	18	17	16	28.1	32.5	57.5	-1	-1	-1
1/17/2019	6:35:12 PM	8	1107	15	16	16	16	20	20	21	21	17	18	17	16	28.1	32.4	57.5	-1	-1	-1
1/17/2019	6:35:12 PM	211	1108	15	16	15	16	20	21	20	21	17	18	17	16	28.1	32.4	57.5	-1	-1	-1
1/17/2019	6:35:12 PM	414	1109	15	16	15	16	20	21	20	21	16	19	17	16	28.1	32.4	57.5	-1	-1	-1
1/17/2019	6:35:12 PM	602	1110	16	16	16	16	21	20	21	21	17	19	17	16	28.1	32.4	57.5	-1	-1	-1
1/17/2019	6:35:12 PM	805	1111	16	16	16	16	21	20	21	21	17	18	17	16	28.1	32.4	57.5	-1	-1	-1
1/17/2019	6:35:13 PM	8	1112	16	16	16	16	20	20	21	21	17	18	17	16	28.1	32.4	57.5	-1	-1	-1
1/17/2019	6:35:13 PM	211	1113	15	16	15	16	20	21	21	21	17	19	17	16	28.1	32.4	57.5	-1	-1	-1
1/17/2019	6:35:13 PM	414	1114	15	16	15	16	20	21	20	21	16	19	17	16	28.1	32.4	57.5	-1	-1	-1
1/17/2019	6:35:13 PM	602	1115	16	16	16	16	20	20	20	21	17	19	16	16	28.1	32.4	57.5	-1	-1	-1
1/17/2019	6:35:13 PM	805	1116	16	16	16	16	21	20	21	21	17	19	17	16	28.1	32.4	57.5	-1	-1	-1
1/17/2019	6:35:14 PM	8	1117	16	16	16	16	20	20	21	21	17	18	17	16	28.1	32.4	57.5	-1	-1	-1
1/17/2019	6:35:14 PM	211	1118	15	16	16	16	21	21	21	21	17	18	17	16	28.1	32.4	57.5	-1	-1	-1
1/17/2019	6:35:14 PM	414	1119	15	16	15	16	20	21	21	21	17	18	17	16	28.1	32.4	57.5	-1	-1	-1
1/17/2019	6:35:14 PM	602	1120	16	16	15	16	20	21	20	21	16	19	16	16	28.1	32.4	57.5	-1	-1	-1
1/17/2019	6:35:14 PM	805	1121	16	16	16	16	20	20	20	21	16	19	16	17	28.1	32.4	57.5	-1	-1	-1
1/17/2019	6:35:15 PM	8	1122	16	16	16	16	21	20	21	21	17	18	17	17	28.1	32.4	57.5	-1	-1	-1
1/17/2019	6:35:15 PM	211	1123	16	16	16	16	21	20	21	21	17	18	17	16	28.1	32.4	57.5	-1	-1	-1
1/17/2019	6:35:15 PM	414	1124	15	16	15	16	20	21	21	21	17	18	17	16	28.1	32.4	57.5	-1	-1	-1
1/17/2019	6:35:15 PM	602	1125	15	16	16	16	20	21	20	21	16	19	16	16	28.1	32.4	57.5	-1	-1	-1
1/17/2019	6:35:15 PM	805	1126	16	16	16	16	20	20	21	21	16	19	16	17	28.1	32.4	57.5	-1	-1	-1
1/17/2019	6:35:16 PM	8	1127	16	16	16	16	21	20	21	21	17	19	16	17	28.1	32.4	57.5	-1	-1	-1
1/17/2019	6:35:16 PM	211	1128	16	16	16	16	21	21	21	21	17	18	17	16	28.1	32.4	57.5	-1	-1	-1
1/17/2019	6:35:16 PM	414	1129	15	16	16	16	21	20	21	21	17	18	17	16	28.1	32.4	57.5	-1	-1	-1
1/17/2019	6:35:16 PM	602	1130	15	16	15	16	20	21	20	21	16	19	17	16	28.1	32.4	57.5	-1	-1	-1
1/17/2019	6:35:16 PM	805	1131	15	16	16	16	20	21	20	21	17	19	17	16	28.1	32.4	57.5	-1	-1	-1
1/17/2019	6:35:17 PM	8	1132	16	16	16	16	20	21	21	21	16	19	16	17	28.1	32.4	57.5	-1	-1	-1
1/17/2019	6:35:17 PM	211	1133	16	16	16	16	21	20	21	21	16	19	17	17	28.1	32.4	57.5	-1	-1	-1
1/17/2019	6:35:17 PM	414	1134	16	16	16	16	21	21	21	21	17	19	17	17	28.1	32.4	57.5	-1	-1	-1
1/17/2019	6:35:17 PM	602	1135	15	16	15	16	20	20	21	21	17	18	17	16	28.1	32.4	57.5	-1	-1	-1
1/17/2019	6:35:17 PM	805	1136	16	16	16	16	20	20	21	21	16	18	17	16	28.1	32.4	57.5	-1	-1	-1
1/17/2019	6:35:18 PM	8	1137	16	16	16	16	20	20	21	21	16	19	16	17	28.1	32.4	57.5	-1	-1	-1
1/17/2019	6:35:18 PM	211	1138	16	16	16	16	21	20	21	21	17	18	17	16	28.1	32.4	57.5	-1	-1	-1
1/17/2019	6:35:18 PM	414	1139	15	16	16	16	20	21	20	21	16	19	16	16	28.1	32.4	57.5	-1	-1	-1
1/17/2019	6:35:18 PM	602	1140	15	16	16	16	20	21	21	21	17	18	17	16	28.1	32.4	57.5	-1	-1	-1
1/17/2019	6:35:18 PM	805	1141	15	16	16	16	20	21	20	21	16	19	17	17	28.1	32.4	57.5	-1	-1	-1
1/17/2019	6:35:19 PM	8	1142	16	16	16	16	21	20	21	21	17	19	16	16	28.1	32.4	57.5	-1	-1	-1
1/17/2019	6:35:19 PM	211	1143	15	16	15	16	20	21	21	21	17	19	17	16	28.1	32.4	57.5	-1	-1	-1
1/17/2019	6:35:19 PM	414	1144	15	16	15	16	20	21	20	21	16	19	17	16	28.1	32.4	57.5	-1	-1	-1
1/17/2019	6:35:19 PM	602	1145	15	16	15	16	20	21	21	21	17	19	17	16	28.1	32.4	57.5	-1	-1	-1
1/17/2019	6:35:19 PM	805	1146	15	16	15	16	20	21	21	21	17	19	17	16	28.1	32.4	57.5	-1	-1	-1
1/17/2019	6:35:20 PM	8	1147	16	16	16	16	20	20	20	21	16	19	16	17	28.1	32.4	57.5	-1	-1	-1
1/17/2019	6:35:20 PM	211	1148	16	16	16	16	21	20	21	21	17	18	17	16	28.1	32.4	57.5	-1	-1	-1
1/17/2019	6:35:20 PM	414	1149	15	16	15	16	20	21	20	21	17	18	17	16	28.1	32.3	57.5	-1	-1	-1
1/17/2019	6:35:20 PM	602	1150	16	16	16	16	21	20	21	21	17	19	17	17	28.1	32.3	57.5	-1	-1	-1
1/17/2019	6:35:20 PM	805	1151	16	16	16	16	21	20	21	21	17	18	17	16	28.1	32.3	57.5	-1	-1	-1
1/17/2019	6:35:21 PM	8	1152	15	16	15	16	20	21	21	21	17	19	17	16	28.1	32.3	57.5	-1	-1	-1
1/17/2019	6:35:21 PM	211	1153	16	16	16	16	21	21	20	21	17	19	16	17	28.1	32.3	57.5	-1	-1	-1
1/17/2019	6:35:21 PM	414	1154	15	16	16	16	20	20	21	21	17	18	17	16	28.1	32.3	57.5	-1	-1	-1
1/17/2019	6:35:21 PM	602	1155	16	16	16	16	20	20	20	21	17	19	17	17	28.1	32.3	57.5	-1	-1	-1
1/17/2019	6:35:21 PM	805	1156	16	16	16	16	21	20	21	21	17	19	17	17	28.1	32.3	57.5	-1	-1	-1
1/17/2019	6:35:22 PM	8	1157	15	16	15	16	20	21	21	21	17	18	17	16	28.1	32.3	57.5	-1	-1	-1
1/17/2019	6:35:22 PM	211	1158	16	16	16	16	20	21	21	21	16	19	16	16	28.1	32.3	57.5	-1	-1	-1
1/17/2019	6:35:22 PM	414	1159	16	15	16	16	21	20	21	21	16	19	17	16	28.1	32.3	57.5	-1	-1	-1
1/17/2019	6:35:22 PM	602	1160	15	16	16	16	21	21	20	21	17	19	17	17	28.1	32.3	57.5	-1	-1	-1
1/17/2019	6:35:22 PM	805	1161	16	16	16	16	20	21	20	21	16	19	16	17	28.1	32.3	57.5	-1	-1	-1
1/17/2019	6:35:23 PM	8	1162	16	16	16	16	21	20	21	21	17	19	17	17	28.1	32.3	57.5	-1	-1	-1
1/17/2019	6:35:23 PM	211	1163	15	16	15	16	20	20	21	21	17	19	17	16	28.1	32.3	57.5	-1	-1	-1
1/17/2019	6:35:23 PM	414	1164	15	16	15	16	20	21	20	21	16	19	17	16	28.1	32.3	57.5	-1	-1	-1
1/17/2019	6:35:23 PM	602	1165	16	16	16	16	21	20	21	21	17	19	17	17	28.1	32.3	57.5	-1	-1	-1
1/17/2019	6:35:23 PM	805	1166	15	16	16	16	20	21	21	21	17	18	17	16	28.1	32.3	57.5	-1	-1	-1
1/17/2019	6:35:24 PM	8	1167	16	16	15	16	20	21	21	21	16	19	17	17	28.1	32.3	57.5	-1	-1	-1
1/17/2019	6:35:24 PM	211	1168	16	15	16	16	21	21	21	21	17	19	16	17	28.1	32.3	57.5	-1	-1	-1
1/17/2019	6:35:24 PM	414	1169	15	16	16	16	21	21	21	21	17	18	17	16	28.1	32.3	57.5	-1	-1	-1
1/17/2019	6:35:24 PM	602	1170	16	15	16	16	20	21	21	21	16	19	16	17	28.1	32.3	57.5	-1	-1	-1
1/17/2019	6:35:24 PM	805	1171	16	16	16	16	21	20	21	21	17	19	17	17	28.1	32.3	57.5	-1	-1	-1
1/17/2019	6:35:25 PM	8	1172	15	16	15	16	20	21	20	21	17	19	17	16	28.1	32.3	57.5	-1	-1	-1
1/17/2019	6:35:25 PM	211	1173	15	15	16	16	20	21	20	21	16	19	16	17	28.1	32.3	57.5	-1	-1	-1
1/17/2019	6:35:25 PM	414	1174	16	16	16	16	21	20	21	21	17	18	17	16	28.1	32.3	57.5	-1	-1	-1
1/17/2019	6:35:25 PM	602	1175	15	16	15	16	20	21	20	21	16	19	17	16	28.1	32.3	57.5	-1	-1	-1
1/17/2019	6:35:25 PM	805	1176	16	16	16	16	20	21	21	21	16	19	16	17	28.1	32.3	57.5	-1	-1	-1
1/17/2019	6:35:26 PM	8	1177	16	16	16	16	21	20	21	21	17	18	17	16	28.1	32.3	57.5	-1	-1	-1
1/17/2019	6:35:26 PM	211	1178	16	16	15	16	20	21	20	21	17	19	17	16	28.1	32.3	57.5	-1	-1	-1
1/17/2019	6:35:26 PM	414	1179	16	16	15	16	21	20	20	21	16	19	16	17	28.1	32.3	57.5	-1	-1	-1
1/17/2019	6:35:26 PM	602	1180	15	16	15	16	20	20	21	21	17	18	17	16	28.1	32.3	57.5	-1	-1	-1
1/17/2019	6:35:26 PM	805	1181	16	16	15	16	20	21	21	21	17	19	17	16	28.1	32.3	57.5	-1	-1	-1
1/17/2019	6:35:27 PM	8	1182	16	16	16	16	20	20	20	21	16	19	16	17	28.1	32.3	57.5	-1	-1	-1
1/17/2019	6:35:27 PM	211	1183	16	16	16	16	21	20	21	21	16	18	17	16	28.1	32.3	57.5	-1	-1	-1
1/17/2019	6:35:27 PM	414	1184	15	16	15	16	21	20	21	21	17	18	17	16	28.1	32.3	57.5	-1	-1	-1
1/17/2019	6:35:27 PM	602	1185	16	16	16	16	20	20	20	21	16	19	16	16	28.1	32.3	57.5	-1	-1	-1
1/17/2019	6:35:27 PM	805	1186	16	16	16	16	21	20	21	21	17	18	17	17	28.1	32.3	57.5	-1	-1	-1
1/17/2019	6:35:28 PM	8	1187	15	16	15	16	20	21	21	21	17	18	17	16	28.1	32.3	57.5	-1	-1	-1
1/17/2019	6:35:28 PM	211	1188	16	16	16	16	20	21	21	21	16	19	17	16	28.1	32.3	57.5	-1	-1	-1
1/17/2019	6:35:28 PM	414	1189	16	15	16	16	21	20	21	21	16	19	16	16	28.1	32.3	57.5	-1	-1	-1
1/17/2019	6:35:28 PM	602	1190	15	16	15	16	20	20	21	21	17	19	17	16	28.1	32.3	57.5	-1	-1	-1
1/17/2019	6:35:28 PM	805	1191	15	16	16	16	20	20	21	21	17	19	17	17	28.1	32.2	62.1	-1	-1	-1
1/17/2019	6:35:29 PM	8	1192	16	16	16	16	21	21	21	21	16	19	17	17	28.1	32.2	62.1	-1	-1	-1
1/17/2019	6:35:29 PM	211	1193	16	16	16	16	21	20	21	21	17	18	17	16	28.1	32.2	62.1	-1	-1	-1
1/17/2019	6:35:29 PM	414	1194	15	16	15	16	20	20	21	21	17	18	17	16	28.1	32.2	62.1	-1	-1	-1
1/17/2019	6:35:29 PM	602	1195	16	16	16	16	20	21	21	21	16	19	16	17	28.1	32.2	62.1	-1	-1	-1
1/17/2019	6:35:29 PM	805	1196	16	15	16	16	21	20	21	21	17	19	16	17	28.1	32.2	62.1	-1	-1	-1
1/17/2019	6:35:30 PM	8	1197	15	16	15	16	21	21	21	21	17	19	17	16	28.1	32.2	62.1	-1	-1	-1
1/17/2019	6:35:30 PM	211	1198	16	16	15	16	20	20	20	21	16	19	17	17	28.1	32.2	62.1	-1	-1	-1
1/17/2019	6:35:30 PM	414	1199	16	15	16	16	20	21	20	21	16	19	16	17	28.1	32.2	62.1	-1	-1	-1
1/17/2019	6:35:30 PM	602	1200	15	16	16	16	21	20	21	21	17	18	17	16	28.1	32.2	62.1	-1	-1	-1
1/17/2019	6:35:30 PM	805	1201	15	16	15	16	20	21	21	21	17	18	17	16	28.1	32.2	62.1	-1	-1	-1
1/17/2019	6:35:31 PM	8	1202	16	16	16	16	21	21	21	21	17	19	17	17	28.1	32.2	62.1	-1	-1	-1
1/17/2019	6:35:31 PM	211	1203	16	16	16	16	21	21	21	21	17	18	16	16	28.1	32.2	62.1	-1	-1	-1
1/17/2019	6:35:31 PM	414	1204	15	16	15	16	20	21	20	21	17	19	17	16	28.1	32.2	62.1	-1	-1	-1
1/17/2019	6:35:31 PM	602	1205	16	16	16	16	21	20	21	21	16	18	17	16	28.1	32.2	62.1	-1	-1	-1
1/17/2019	6:35:31 PM	805	1206	15	16	16	16	20	20	20	21	17	18	17	16	28.1	32.2	62.1	-1	-1	-1
1/17/2019	6:35:32 PM	8	1207	16	16	16	16	20	20	20	21	17	19	17	17	28.1	32.2	62.1	-1	-1	-1
1/17/2019	6:35:32 PM	211	1208	16	16	16	16	21	20	21	21	17	19	17	17	28.1	32.2	62.1	-1	-1	-1
1/17/2019	6:35:32 PM	414	1209	16	16	16	16	21	20	21	21	17	18	17	16	28.1	32.2	62.1	-1	-1	-1
1/17/2019	6:35:32 PM	602	1210	15	16	15	16	20	20	20	21	16	19	16	17	28.1	32.2	62.1	-1	-1	-1
1/17/2019	6:35:32 PM	805	1211	16	16	16	16	21	21	21	21	16	19	17	17	28.1	32.2	62.1	-1	-1	-1
1/17/2019	6:35:33 PM	8	1212	16	16	16	16	21	21	21	21	17	18	17	16	28.1	32.2	62.1	-1	-1	-1
1/17/2019	6:35:33 PM	211	1213	15	16	16	16	20	21	20	21	17	19	17	17	28.1	32.2	62.1	-1	-1	-1
1/17/2019	6:35:33 PM	414	1214	16	16	16	16	20	21	21	21	16	19	16	17	28.1	32.2	62.1	-1	-1	-1
1/17/2019	6:35:33 PM	602	1215	15	16	15	16	20	20	21	21	17	18	17	16	28.1	32.2	62.1	-1	-1	-1
1/17/2019	6:35:33 PM	805	1216	16	16	15	16	20	21	21	21	17	19	17	16	28.1	32.2	62.1	-1	-1	-1
1/17/2019	6:35:34 PM	8	1217	16	16	16	16	21	20	21	21	17	19	16	17	28.1	32.2	62.1	-1	-1	-1
1/17/2019	6:35:34 PM	211	1218	16	16	16	16	21	20	21	21	17	18	16	16	28.1	32.2	62.1	-1	-1	-1
1/17/2019	6:35:34 PM	414	1219	15	16	15	16	20	21	20	21	17	18	17	16	28.1	32.2	62.1	-1	-1	-1
1/17/2019	6:35:34 PM	610	1220	16	16	16	16	21	21	20	21	16	19	16	17	28.1	32.2	62.1	-1	-1	-1
1/17/2019	6:35:34 PM	813	1221	16	16	16	16	21	20	21	21	17	18	17	16	28.1	32.2	62.1	-1	-1	-1
1/17/2019	6:35:35 PM	16	1222	15	16	15	16	20	20	21	21	17	18	17	16	28.1	32.2	62.1	-1	-1	-1
1/17/2019	6:35:35 PM	203	1223	16	16	16	16	20	20	21	21	16	18	16	17	28.1	32.2	62.1	-1	-1	-1
1/17/2019	6:35:35 PM	407	1224	16	16	16	16	21	20	21	21	17	19	17	16	28.1	32.2	62.1	-1	-1	-1
1/17/2019	6:35:35 PM	610	1225	15	16	16	16	21	21	21	21	17	18	17	16	28.1	32.2	62.1	-1	-1	-1
1/17/2019	6:35:35 PM	813	1226	15	16	16	16	20	20	21	21	17	18	17	16	28.1	32.2	62.1	-1	-1	-1
1/17/2019	6:35:36 PM	16	1227	16	16	16	16	20	20	20	21	16	19	16	17	28.1	32.2	62.1	-1	-1	-1
1/17/2019	6:35:36 PM	203	1228	16	16	15	16	20	21	21	21	17	18	17	16	28.1	32.2	62.1	-1	-1	-1
1/17/2019	6:35:36 PM	407	1229	15	16	15	16	20	21	21	21	17	19	17	16	28.1	32.2	62.1	-1	-1	-1
1/17/2019	6:35:36 PM	610	1230	15	16	15	16	20	20	20	21	17	19	17	16	28.1	32.2	62.1	-1	-1	-1
1/17/2019	6:35:36 PM	813	1231	16	16	16	16	20	20	21	21	16	19	16	16	28.1	32.2	62.1	-1	-1	-1
1/17/2019	6:35:37 PM	16	1232	16	15	16	16	20	20	20	21	16	19	16	17	28.1	32.2	62.1	-1	-1	-1
1/17/2019	6:35:37 PM	203	1233	16	16	16	16	21	20	21	21	17	18	17	16	28.1	32.1	56.8	-1	-1	-1
1/17/2019	6:35:37 PM	407	1234	16	16	15	16	20	21	20	21	17	19	17	16	28.1	32.1	56.8	-1	-1	-1
1/17/2019	6:35:37 PM	610	1235	16	15	16	16	20	20	21	21	16	19	16	17	28.1	32.1	56.8	-1	-1	-1
1/17/2019	6:35:37 PM	813	1236	16	16	16	16	21	20	21	21	16	18	17	16	28.1	32.1	56.8	-1	-1	-1
1/17/2019	6:35:38 PM	16	1237	15	16	15	16	20	20	21	21	17	18	17	16	28.1	32.1	56.8	-1	-1	-1
1/17/2019	6:35:38 PM	203	1238	16	16	16	16	20	20	21	21	16	19	17	17	28.1	32.1	56.8	-1	-1	-1
1/17/2019	6:35:38 PM	407	1239	16	16	16	16	21	20	21	21	17	19	17	17	28.1	32.1	56.8	-1	-1	-1
1/17/2019	6:35:38 PM	610	1240	15	16	16	16	21	21	21	21	17	18	17	16	28.1	32.1	56.8	-1	-1	-1
1/17/2019	6:35:38 PM	813	1241	15	16	15	16	20	20	20	21	17	19	17	16	28.1	32.1	56.8	-1	-1	-1
1/17/2019	6:35:39 PM	16	1242	15	16	16	16	20	20	20	21	16	19	16	17	28.1	32.1	56.8	-1	-1	-1
1/17/2019	6:35:39 PM	203	1243	16	16	16	16	21	20	21	21	17	19	17	17	28.1	32.1	56.8	-1	-1	-1
1/17/2019	6:35:39 PM	407	1244	15	16	15	17	20	21	21	21	17	19	17	16	28.1	32.1	56.8	-1	-1	-1
1/17/2019	6:35:39 PM	610	1245	15	16	16	16	20	21	20	21	17	19	17	17	28.1	32.1	56.8	-1	-1	-1
1/17/2019	6:35:39 PM	813	1246	16	15	16	16	20	20	20	21	17	19	17	17	28.1	32.1	56.8	-1	-1	-1
1/17/2019	6:35:40 PM	16	1247	16	15	16	16	21	20	20	21	16	19	17	17	28.1	32.1	56.8	-1	-1	-1
1/17/2019	6:35:40 PM	203	1248	15	16	16	16	21	21	20	21	17	19	17	16	28.1	32.1	56.8	-1	-1	-1
1/17/2019	6:35:40 PM	407	1249	16	16	15	17	20	21	20	21	17	19	17	16	28.1	32.1	56.8	-1	-1	-1
1/17/2019	6:35:40 PM	610	1250	16	15	16	16	21	21	21	21	17	19	17	17	28.1	32.1	56.8	-1	-1	-1
1/17/2019	6:35:40 PM	813	1251	16	16	16	16	21	20	21	21	17	18	17	16	28.1	32.1	56.8	-1	-1	-1
1/17/2019	6:35:41 PM	16	1252	15	16	15	16	20	20	21	21	17	18	17	16	28.1	32.1	56.8	-1	-1	-1
1/17/2019	6:35:41 PM	203	1253	16	16	16	16	20	21	20	21	16	19	17	17	28.1	32.1	56.8	-1	-1	-1
1/17/2019	6:35:41 PM	407	1254	16	16	16	16	21	20	21	21	17	19	17	17	28.1	32.1	56.8	-1	-1	-1
1/17/2019	6:35:41 PM	610	1255	16	16	16	16	21	21	21	21	17	18	17	16	28.1	32.1	56.8	-1	-1	-1
1/17/2019	6:35:41 PM	813	1256	15	16	15	16	20	21	20	21	17	18	17	16	28.1	32.1	56.8	-1	-1	-1
1/17/2019	6:35:42 PM	16	1257	15	16	15	16	20	21	20	21	17	19	17	16	28.1	32.1	56.8	-1	-1	-1
1/17/2019	6:35:42 PM	203	1258	16	16	16	16	20	21	21	21	16	19	16	17	28.1	32.1	56.8	-1	-1	-1
1/17/2019	6:35:42 PM	407	1259	16	16	16	16	21	20	21	21	17	18	17	17	28.1	32.1	56.8	-1	-1	-1
1/17/2019	6:35:42 PM	610	1260	15	16	16	16	21	20	21	21	17	18	17	16	28.1	32.1	56.8	-1	-1	-1
1/17/2019	6:35:42 PM	813	1261	15	16	15	16	21	20	21	21	17	18	17	16	28.1	32.1	56.8	-1	-1	-1
1/17/2019	6:35:43 PM	16	1262	15	16	15	16	20	20	21	21	17	18	17	16	28.1	32.1	56.8	-1	-1	-1
1/17/2019	6:35:43 PM	203	1263	15	16	15	16	20	20	20	21	16	19	17	17	28.1	32.1	56.8	-1	-1	-1
1/17/2019	6:35:43 PM	407	1264	16	16	16	16	20	20	21	21	17	19	16	17	28.1	32.1	56.8	-1	-1	-1
1/17/2019	6:35:43 PM	610	1265	16	16	16	16	21	20	21	21	17	19	17	16	28.1	32.1	56.8	-1	-1	-1
1/17/2019	6:35:43 PM	813	1266	16	16	15	16	20	20	21	21	17	18	17	16	28.1	32.1	56.8	-1	-1	-1
1/17/2019	6:35:44 PM	16	1267	16	16	16	16	20	20	20	21	16	19	16	17	28.1	32.1	56.8	-1	-1	-1
1/17/2019	6:35:44 PM	203	1268	16	16	16	16	20	20	20	21	17	18	17	16	28.1	32.1	56.8	-1	-1	-1
1/17/2019	6:35:44 PM	407	1269	16	16	16	16	20	21	20	21	17	19	17	17	28.1	32.1	56.8	-1	-1	-1
1/17/2019	6:35:44 PM	610	1270	16	16	16	16	21	20	21	21	17	19	17	17	28.1	32.1	56.8	-1	-1	-1
1/17/2019	6:35:44 PM	813	1271	15	16	15	16	21	20	20	21	17	19	17	16	28.1	32.1	56.8	-1	-1	-1
1/17/2019	6:35:45 PM	16	1272	15	16	15	16	20	20	20	21	16	19	17	16	28.1	32.1	56.8	-1	-1	-1
1/17/2019	6:35:45 PM	203	1273	16	16	16	16	21	20	21	21	17	18	17	16	28.1	32.1	56.8	-1	-1	-1
1/17/2019	6:35:45 PM	407	1274	15	16	15	16	21	20	21	21	17	19	17	16	28.1	32.1	56.8	-1	-1	-1
1/17/2019	6:35:45 PM	610	1275	16	16	15	16	20	20	20	21	16	19	16	17	28.1	32.1	63.6	-1	-1	-1
1/17/2019	6:35:45 PM	813	1276	16	16	16	16	20	20	21	21	17	19	16	17	28.1	32.1	63.6	-1	-1	-1
1/17/2019	6:35:46 PM	16	1277	15	16	16	16	21	20	21	21	17	18	17	16	28.1	32.1	63.6	-1	-1	-1
1/17/2019	6:35:46 PM	203	1278	15	16	16	16	20	21	20	21	16	19	17	16	28.1	32.1	63.6	-1	-1	-1
1/17/2019	6:35:46 PM	412	1279	16	16	16	16	20	21	21	21	17	19	17	17	28.1	32.1	63.6	-1	-1	-1
1/17/2019	6:35:46 PM	615	1280	16	16	16	16	21	20	21	21	17	18	17	16	28.1	32.1	63.6	-1	-1	-1
1/17/2019	6:35:46 PM	802	1281	16	16	15	16	20	21	20	21	16	19	16	16	28.1	32.1	63.6	-1	-1	-1
1/17/2019	6:35:47 PM	6	1282	16	16	16	16	21	20	21	21	17	19	17	17	28.1	32.1	63.6	-1	-1	-1
1/17/2019	6:35:47 PM	209	1283	15	16	16	16	20	21	21	21	17	18	17	16	28.1	32.1	63.6	-1	-1	-1
1/17/2019	6:35:47 PM	412	1284	16	16	16	16	20	21	20	21	17	19	17	16	28.1	32.1	63.6	-1	-1	-1
1/17/2019	6:35:47 PM	615	1285	16	16	16	16	20	20	20	21	16	19	16	17	28.1	32.1	63.6	-1	-1	-1
1/17/2019	6:35:47 PM	802	1286	15	16	15	16	20	21	20	21	17	18	17	16	28.1	32.1	63.6	-1	-1	-1
1/17/2019	6:35:48 PM	6	1287	16	16	15	16	20	20	21	21	17	19	17	16	28.1	32.1	63.6	-1	-1	-1
1/17/2019	6:35:48 PM	209	1288	16	16	16	16	20	20	20	21	16	19	16	17	28.1	32.1	63.6	-1	-1	-1
1/17/2019	6:35:48 PM	412	1289	16	16	16	16	20	20	21	21	17	19	17	17	28.1	32.1	63.6	-1	-1	-1
1/17/2019	6:35:48 PM	615	1290	15	16	16	16	21	21	21	21	17	18	17	16	28.1	32.1	63.6	-1	-1	-1
1/17/2019	6:35:48 PM	802	1291	16	16	15	16	20	21	20	21	16	19	16	16	28.1	32.1	63.6	-1	-1	-1
1/17/2019	6:35:49 PM	6	1292	16	16	16	16	20	21	21	21	17	19	16	17	28.1	32.1	63.6	-1	-1	-1
1/17/2019	6:35:49 PM	209	1293	16	16	16	16	21	20	21	21	17	18	17	16	28.1	32.1	63.6	-1	-1	-1
1/17/2019	6:35:49 PM	412	1294	15	16	15	16	21	20	21	21	17	19	17	16	28.1	32.1	63.6	-1	-1	-1
1/17/2019	6:35:49 PM	615	1295	15	16	15	16	20	20	20	21	17	19	17	16	28.1	32.1	63.6	-1	-1	-1
1/17/2019	6:35:49 PM	802	1296	16	16	15	16	20	20	20	21	16	19	16	17	28.1	32.1	63.6	-1	-1	-1
1/17/2019	6:35:50 PM	6	1297	16	16	16	16	21	20	21	21	17	19	16	17	28.1	32.1	63.6	-1	-1	-1
1/17/2019	6:35:50 PM	209	1298	16	16	16	16	21	21	21	21	17	18	17	16	28.1	32.1	63.6	-1	-1	-1
1/17/2019	6:35:50 PM	412	1299	15	16	16	16	20	21	20	21	17	19	17	16	28.1	32.1	63.6	-1	-1	-1
1/17/2019	6:35:50 PM	615	1300	16	16	16	16	20	20	21	21	16	19	16	17	28.1	32.1	63.6	-1	-1	-1
1/17/2019	6:35:50 PM	802	1301	15	16	16	16	20	20	20	21	17	18	17	16	28.1	32.1	63.6	-1	-1	-1
1/17/2019	6:35:51 PM	6	1302	16	16	16	16	20	21	20	21	17	19	17	17	28.1	32.1	63.6	-1	-1	-1
1/17/2019	6:35:51 PM	209	1303	16	15	16	16	20	20	20	21	17	19	16	17	28.1	32.1	63.6	-1	-1	-1
1/17/2019	6:35:51 PM	412	1304	16	16	16	16	21	20	20	21	17	18	17	16	28.1	32.1	63.6	-1	-1	-1
1/17/2019	6:35:51 PM	615	1305	15	16	16	16	21	20	21	21	17	18	17	16	28.1	32.1	63.6	-1	-1	-1
1/17/2019	6:35:51 PM	802	1306	16	16	16	16	20	20	20	21	16	19	16	17	28.1	32.1	63.6	-1	-1	-1
1/17/2019	6:35:52 PM	6	1307	16	16	16	16	21	21	21	21	16	19	17	17	28.1	32.1	63.6	-1	-1	-1
1/17/2019	6:35:52 PM	209	1308	16	16	16	16	21	20	21	21	17	18	17	16	28.1	32.1	63.6	-1	-1	-1
1/17/2019	6:35:52 PM	412	1309	15	16	15	16	21	21	21	21	17	19	17	16	28.1	32.1	63.6	-1	-1	-1
1/17/2019	6:35:52 PM	615	1310	15	16	15	16	20	21	21	21	16	19	17	16	28.1	32.1	63.6	-1	-1	-1
1/17/2019	6:35:52 PM	802	1311	16	15	16	16	21	20	20	21	17	19	16	17	28.1	32.1	63.6	-1	-1	-1
1/17/2019	6:35:53 PM	6	1312	16	16	16	16	21	20	21	21	17	19	17	17	28.1	32.1	63.6	-1	-1	-1
1/17/2019	6:35:53 PM	209	1313	15	16	15	16	20	20	21	21	17	18	17	16	28.1	32.1	63.6	-1	-1	-1
1/17/2019	6:35:53 PM	412	1314	16	16	15	16	20	21	20	21	16	19	17	17	28.1	32.1	63.6	-1	-1	-1
1/17/2019	6:35:53 PM	615	1315	16	16	15	16	20	20	20	21	16	19	16	17	28.1	32.1	63.6	-1	-1	-1
1/17/2019	6:35:53 PM	802	1316	15	16	15	16	20	20	21	21	17	18	17	16	28.1	32.1	63.6	-1	-1	-1
1/17/2019	6:35:54 PM	6	1317	15	16	15	16	20	21	21	21	17	19	17	17	28.1	32.0	62.8	-1	-1	-1
1/17/2019	6:35:54 PM	209	1318	16	16	16	16	20	20	20	21	16	19	16	17	28.1	32.0	62.8	-1	-1	-1
1/17/2019	6:35:54 PM	412	1319	16	16	16	16	21	20	21	21	16	19	16	17	28.1	32.0	62.8	-1	-1	-1
1/17/2019	6:35:54 PM	615	1320	16	16	16	16	21	20	21	21	17	18	17	16	28.1	32.0	62.8	-1	-1	-1
1/17/2019	6:35:54 PM	802	1321	15	16	15	16	20	20	20	21	17	19	17	16	28.1	32.0	62.8	-1	-1	-1
1/17/2019	6:35:55 PM	6	1322	16	16	16	16	20	21	20	21	16	19	16	17	28.1	32.0	62.8	-1	-1	-1
1/17/2019	6:35:55 PM	209	1323	16	16	16	16	21	20	21	21	17	19	17	17	28.1	32.0	62.8	-1	-1	-1
1/17/2019	6:35:55 PM	412	1324	16	16	16	16	21	20	21	21	17	18	17	16	28.1	32.0	62.8	-1	-1	-1
1/17/2019	6:35:55 PM	615	1325	15	16	16	16	20	20	21	21	17	18	17	16	28.1	32.0	62.8	-1	-1	-1
1/17/2019	6:35:55 PM	802	1326	16	16	15	16	20	21	20	21	16	19	17	16	28.1	32.0	62.8	-1	-1	-1
1/17/2019	6:35:56 PM	6	1327	16	16	16	16	20	21	20	21	16	19	17	17	28.1	32.0	62.8	-1	-1	-1
1/17/2019	6:35:56 PM	209	1328	16	15	16	16	21	20	21	21	17	19	17	17	28.1	32.0	62.8	-1	-1	-1
1/17/2019	6:35:56 PM	412	1329	16	16	16	16	21	20	21	21	17	19	17	16	28.1	32.0	62.8	-1	-1	-1
1/17/2019	6:35:56 PM	615	1330	15	16	15	16	20	20	21	21	17	18	17	16	28.1	32.0	62.8	-1	-1	-1
1/17/2019	6:35:56 PM	802	1331	16	16	16	16	20	20	20	21	17	19	17	17	28.1	32.0	62.8	-1	-1	-1
1/17/2019	6:35:57 PM	6	1332	16	16	16	16	21	21	21	21	17	18	17	16	28.1	32.0	62.8	-1	-1	-1
1/17/2019	6:35:57 PM	209	1333	15	16	15	16	20	21	21	21	17	19	17	16	28.1	32.0	62.8	-1	-1	-1
1/17/2019	6:35:57 PM	412	1334	16	16	16	16	20	20	21	21	16	19	16	17	28.1	32.0	62.8	-1	-1	-1
1/17/2019	6:35:57 PM	615	1335	16	15	16	16	21	20	21	21	16	19	16	17	28.1	32.0	62.8	-1	-1	-1
1/17/2019	6:35:57 PM	802	1336	15	16	15	16	20	21	20	21	17	19	17	16	28.1	32.0	62.8	-1	-1	-1
1/17/2019	6:35:58 PM	6	1337	16	16	16	16	20	20	20	21	17	19	17	17	28.1	32.0	62.8	-1	-1	-1
1/17/2019	6:35:58 PM	209	1338	16	16	16	16	21	20	21	21	17	19	17	17	28.1	32.0	62.8	-1	-1	-1
1/17/2019	6:35:58 PM	412	1339	15	16	16	16	20	20	21	21	17	18	17	16	28.1	32.0	62.8	-1	-1	-1
1/17/2019	6:35:58 PM	615	1340	15	16	16	16	20	21	21	21	16	18	17	16	28.1	32.0	62.8	-1	-1	-1
1/17/2019	6:35:58 PM	802	1341	16	16	16	16	21	20	21	21	17	19	17	17	28.1	32.0	62.8	-1	-1	-1
1/17/2019	6:35:59 PM	6	1342	16	16	16	16	20	21	21	21	17	18	17	16	28.1	32.0	62.8	-1	-1	-1
1/17/2019	6:35:59 PM	209	1343	15	16	15	16	20	21	21	21	17	18	17	16	28.1	32.0	62.8	-1	-1	-1
1/17/2019	6:35:59 PM	412	1344	15	16	16	16	20	21	20	21	16	19	17	16	28.1	32.0	62.8	-1	-1	-1
1/17/2019	6:35:59 PM	615	1345	16	16	16	16	20	20	21	21	16	19	16	16	28.1	32.0	62.8	-1	-1	-1
1/17/2019	6:35:59 PM	802	1346	15	16	16	16	20	20	21	21	17	18	16	16	28.1	32.0	62.8	-1	-1	-1
1/17/2019	6:36:00 PM	6	1347	15	16	15	17	21	21	21	21	17	19	17	16	28.1	32.0	62.8	-1	-1	-1
1/17/2019	6:36:00 PM	209	1348	16	16	15	16	20	21	21	21	16	19	17	17	28.1	32.0	62.8	-1	-1	-1
1/17/2019	6:36:00 PM	412	1349	16	16	16	16	21	21	21	21	17	19	17	17	28.1	32.0	62.8	-1	-1	-1
1/17/2019	6:36:00 PM	615	1350	16	16	16	16	21	20	21	21	17	18	17	16	28.1	32.0	62.8	-1	-1	-1
1/17/2019	6:36:00 PM	802	1351	15	16	15	16	20	21	20	21	16	18	17	16	28.1	32.0	62.8	-1	-1	-1
1/17/2019	6:36:01 PM	6	1352	16	16	16	16	21	20	21	21	16	19	17	17	28.1	32.0	62.8	-1	-1	-1
1/17/2019	6:36:01 PM	209	1353	16	15	16	16	21	20	21	21	16	19	17	17	28.1	32.0	62.8	-1	-1	-1
1/17/2019	6:36:01 PM	412	1354	16	16	16	16	21	20	21	21	17	18	17	16	28.1	32.0	62.8	-1	-1	-1
1/17/2019	6:36:01 PM	615	1355	15	16	15	16	21	20	21	21	17	18	17	16	28.1	32.0	62.8	-1	-1	-1
1/17/2019	6:36:01 PM	802	1356	15	15	15	16	20	20	20	21	17	19	16	16	28.1	32.0	62.8	-1	-1	-1
1/17/2019	6:36:02 PM	6	1357	16	16	16	16	21	20	21	21	17	19	16	17	28.1	32.0	62.8	-1	-1	-1
1/17/2019	6:36:02 PM	209	1358	16	16	16	16	21	20	21	21	17	19	16	17	28.1	32.0	62.8	-1	-1	-1
1/17/2019	6:36:02 PM	412	1359	16	16	16	16	21	20	21	21	17	18	17	16	28.1	32.0	67.4	-1	-1	-1
1/17/2019	6:36:02 PM	615	1360	15	16	16	16	21	20	21	21	17	19	17	16	28.1	32.0	67.4	-1	-1	-1
1/17/2019	6:36:02 PM	802	1361	15	16	15	16	20	21	20	21	16	18	17	16	28.1	32.0	67.4	-1	-1	-1
1/17/2019	6:36:03 PM	6	1362	16	16	16	16	20	21	20	21	16	19	17	17	28.1	32.0	67.4	-1	-1	-1
1/17/2019	6:36:03 PM	209	1363	16	16	16	16	21	20	21	21	17	19	17	17	28.1	32.0	67.4	-1	-1	-1
1/17/2019	6:36:03 PM	412	1364	15	16	16	16	21	21	21	21	17	19	17	16	28.1	32.0	67.4	-1	-1	-1
1/17/2019	6:36:03 PM	615	1365	16	16	15	16	20	21	21	21	17	18	17	16	28.1	32.0	67.4	-1	-1	-1
1/17/2019	6:36:03 PM	802	1366	16	15	16	16	20	21	21	21	16	19	17	17	28.1	32.0	67.4	-1	-1	-1
1/17/2019	6:36:04 PM	6	1367	16	16	16	16	21	20	21	21	17	18	17	17	28.1	32.0	67.4	-1	-1	-1
1/17/2019	6:36:04 PM	209	1368	16	16	16	16	21	20	21	21	17	18	17	16	28.1	32.0	67.4	-1	-1	-1
1/17/2019	6:36:04 PM	412	1369	15	16	16	16	20	21	21	21	17	19	17	16	28.1	32.0	67.4	-1	-1	-1
1/17/2019	6:36:04 PM	615	1370	16	16	16	16	20	21	20	21	16	19	17	16	28.1	32.0	67.4	-1	-1	-1
1/17/2019	6:36:04 PM	802	1371	16	15	16	16	21	20	21	21	16	18	17	16	28.1	32.0	67.4	-1	-1	-1
1/17/2019	6:36:05 PM	6	1372	16	16	16	16	21	21	21	21	17	19	17	16	28.1	32.0	67.4	-1	-1	-1
1/17/2019	6:36:05 PM	209	1373	15	16	16	16	20	20	21	21	17	18	17	16	28.1	32.0	67.4	-1	-1	-1
1/17/2019	6:36:05 PM	412	1374	15	16	15	16	20	21	21	21	17	19	17	16	28.1	32.0	67.4	-1	-1	-1
1/17/2019	6:36:05 PM	615	1375	16	16	16	16	20	21	20	21	16	19	17	16	28.1	32.0	67.4	-1	-1	-1
1/17/2019	6:36:05 PM	802	1376	16	15	16	16	20	20	20	21	16	19	16	16	28.1	32.0	67.4	-1	-1	-1
1/17/2019	6:36:06 PM	6	1377	16	16	16	16	21	20	21	21	17	18	17	16	28.1	32.0	67.4	-1	-1	-1
1/17/2019	6:36:06 PM	209	1378	16	16	16	16	21	20	21	21	17	18	17	16	28.1	32.0	67.4	-1	-1	-1
1/17/2019	6:36:06 PM	412	1379	15	16	15	16	20	21	21	21	17	19	17	16	28.1	32.0	67.4	-1	-1	-1
1/17/2019	6:36:06 PM	615	1380	16	16	15	16	20	21	21	21	16	19	17	16	28.1	32.0	67.4	-1	-1	-1
1/17/2019	6:36:06 PM	802	1381	16	15	16	16	21	20	20	21	16	19	17	17	28.1	32.0	67.4	-1	-1	-1
1/17/2019	6:36:07 PM	6	1382	15	16	16	16	21	20	21	21	17	18	17	16	28.1	32.0	67.4	-1	-1	-1
1/17/2019	6:36:07 PM	209	1383	16	16	16	16	21	20	21	21	17	18	17	16	28.1	32.0	67.4	-1	-1	-1
1/17/2019	6:36:07 PM	412	1384	15	16	15	16	20	21	20	21	17	19	17	16	28.1	32.0	67.4	-1	-1	-1
1/17/2019	6:36:07 PM	615	1385	16	16	15	16	20	21	21	21	17	19	17	17	28.1	32.0	67.4	-1	-1	-1
1/17/2019	6:36:07 PM	802	1386	16	16	16	16	20	20	20	21	16	18	17	17	28.1	32.0	67.4	-1	-1	-1
1/17/2019	6:36:08 PM	6	1387	16	16	16	16	21	20	21	21	17	18	17	17	28.1	32.0	67.4	-1	-1	-1
1/17/2019	6:36:08 PM	209	1388	16	16	16	16	21	20	21	21	17	18	17	17	28.1	32.0	67.4	-1	-1	-1
1/17/2019	6:36:08 PM	412	1389	16	16	16	16	21	20	21	21	17	18	17	16	28.1	32.0	67.4	-1	-1	-1
1/17/2019	6:36:08 PM	615	1390	16	16	16	16	21	20	21	21	17	18	17	16	28.1	32.0	67.4	-1	-1	-1
1/17/2019	6:36:08 PM	802	1391	15	16	15	16	20	21	20	21	16	18	17	16	28.1	32.0	67.4	-1	-1	-1
1/17/2019	6:36:09 PM	6	1392	16	16	16	16	20	21	20	21	16	19	16	17	28.1	32.0	67.4	-1	-1	-1
1/17/2019	6:36:09 PM	209	1393	16	16	16	16	20	20	20	21	16	19	17	17	28.1	32.0	67.4	-1	-1	-1
1/17/2019	6:36:09 PM	412	1394	16	16	16	16	21	20	21	21	17	19	17	17	28.1	32.0	67.4	-1	-1	-1
1/17/2019	6:36:09 PM	615	1395	16	16	15	16	20	21	21	21	17	19	17	16	28.1	32.0	67.4	-1	-1	-1
1/17/2019	6:36:09 PM	802	1396	16	16	16	16	20	20	21	21	17	19	17	16	28.1	32.0	67.4	-1	-1	-1
1/17/2019	6:36:10 PM	6	1397	15	16	15	16	20	20	21	21	17	18	17	16	28.1	32.0	67.4	-1	-1	-1
1/17/2019	6:36:10 PM	209	1398	15	16	15	16	20	21	21	21	17	19	17	16	28.1	32.0	67.4	-1	-1	-1
1/17/2019	6:36:10 PM	412	1399	16	15	16	16	21	20	21	21	17	19	16	17	28.1	32.0	67.4	-1	-1	-1
1/17/2019	6:36:10 PM	615	1400	16	16	16	16	21	21	21	21	17	18	17	16	28.1	32.0	67.4	-1	-1	-1
1/17/2019	6:36:10 PM	802	1401	15	16	15	16	20	21	20	21	16	18	16	16	28.1	31.9	55.5	-1	-1	-1
1/17/2019	6:36:11 PM	6	1402	16	16	16	16	21	20	21	21	17	19	17	17	28.1	31.9	55.5	-1	-1	-1
1/17/2019	6:36:11 PM	209	1403	16	16	16	16	21	20	21	21	17	18	17	16	28.1	31.9	55.5	-1	-1	-1
1/17/2019	6:36:11 PM	412	1404	16	16	16	16	20	21	20	21	17	19	17	17	28.1	31.9	55.5	-1	-1	-1
1/17/2019	6:36:11 PM	615	1405	16	16	16	16	20	20	21	21	17	19	17	17	28.1	31.9	55.5	-1	-1	-1
1/17/2019	6:36:11 PM	802	1406	15	16	15	16	20	20	21	21	17	18	17	16	28.1	31.9	55.5	-1	-1	-1
1/17/2019	6:36:12 PM	6	1407	16	16	15	16	20	21	20	21	16	19	16	17	28.1	31.9	55.5	-1	-1	-1
1/17/2019	6:36:12 PM	209	1408	16	15	16	16	21	20	21	21	17	19	16	17	28.1	31.9	55.5	-1	-1	-1
1/17/2019	6:36:12 PM	412	1409	16	16	16	16	21	20	21	21	17	18	17	17	28.1	31.9	55.5	-1	-1	-1
1/17/2019	6:36:12 PM	615	1410	15	16	15	16	20	21	21	21	17	19	17	17	28.1	31.9	55.5	-1	-1	-1
1/17/2019	6:36:12 PM	802	1411	16	15	16	16	21	20	20	21	17	19	16	17	28.1	31.9	55.5	-1	-1	-1
1/17/2019	6:36:13 PM	6	1412	15	16	15	16	20	21	21	21	17	18	17	16	28.1	31.9	55.5	-1	-1	-1
1/17/2019	6:36:13 PM	209	1413	15	16	15	16	20	21	20	21	17	18	17	16	28.1	31.9	55.5	-1	-1	-1
1/17/2019	6:36:13 PM	412	1414	16	16	16	16	20	21	20	21	16	19	16	17	28.1	31.9	55.5	-1	-1	-1
1/17/2019	6:36:13 PM	615	1415	16	16	16	16	21	20	21	21	17	18	17	17	28.1	31.9	55.5	-1	-1	-1
1/17/2019	6:36:13 PM	802	1416	15	16	15	16	20	20	20	21	17	18	17	16	28.1	31.9	55.5	-1	-1	-1
1/17/2019	6:36:14 PM	6	1417	16	15	16	16	20	20	20	21	16	19	16	17	28.1	31.9	55.5	-1	-1	-1
1/17/2019	6:36:14 PM	209	1418	16	16	16	16	21	20	21	21	17	19	17	17	28.1	31.9	55.5	-1	-1	-1
1/17/2019	6:36:14 PM	412	1419	16	16	16	16	21	20	21	21	17	18	17	16	28.1	31.9	55.5	-1	-1	-1
1/17/2019	6:36:14 PM	615	1420	15	16	15	16	20	21	20	21	17	19	17	16	28.1	31.9	55.5	-1	-1	-1
1/17/2019	6:36:14 PM	802	1421	16	16	16	16	20	20	20	21	16	19	16	17	28.1	31.9	55.5	-1	-1	-1
1/17/2019	6:36:15 PM	6	1422	16	16	16	16	21	20	21	21	17	18	17	16	28.1	31.9	55.5	-1	-1	-1
1/17/2019	6:36:15 PM	209	1423	15	16	16	16	21	20	21	21	17	18	17	16	28.1	31.9	55.5	-1	-1	-1
1/17/2019	6:36:15 PM	412	1424	15	16	15	16	20	21	21	21	17	19	17	16	28.1	31.9	55.5	-1	-1	-1
1/17/2019	6:36:15 PM	615	1425	16	16	16	16	20	21	21	21	16	19	16	17	28.1	31.9	55.5	-1	-1	-1
1/17/2019	6:36:15 PM	802	1426	16	16	16	16	21	20	21	21	17	18	16	16	28.1	31.9	55.5	-1	-1	-1
1/17/2019	6:36:16 PM	6	1427	15	16	15	16	20	21	20	21	17	19	17	16	28.1	31.9	55.5	-1	-1	-1
1/17/2019	6:36:16 PM	209	1428	16	16	16	16	20	21	20	21	16	19	16	17	28.1	31.9	55.5	-1	-1	-1
1/17/2019	6:36:16 PM	412	1429	16	16	16	16	21	20	21	21	17	19	17	17	28.1	31.9	55.5	-1	-1	-1
1/17/2019	6:36:16 PM	615	1430	15	16	15	16	20	21	21	21	17	18	17	16	28.1	31.9	55.5	-1	-1	-1
1/17/2019	6:36:16 PM	802	1431	16	15	15	16	20	20	21	21	16	19	16	17	28.1	31.9	55.5	-1	-1	-1
1/17/2019	6:36:17 PM	6	1432	16	16	16	16	21	20	21	21	17	18	17	17	28.1	31.9	55.5	-1	-1	-1
1/17/2019	6:36:17 PM	209	1433	16	16	16	16	21	20	21	21	17	18	17	16	28.1	31.9	55.5	-1	-1	-1
1/17/2019	6:36:17 PM	412	1434	16	16	15	16	20	20	21	21	17	19	17	16	28.1	31.9	55.5	-1	-1	-1
1/17/2019	6:36:17 PM	615	1435	16	16	16	16	20	20	21	21	16	19	16	17	28.1	31.9	55.5	-1	-1	-1
1/17/2019	6:36:17 PM	802	1436	15	16	16	16	20	20	21	21	17	18	17	16	28.1	31.9	55.5	-1	-1	-1
1/17/2019	6:36:18 PM	6	1437	15	16	15	16	20	21	20	21	17	19	17	16	28.1	31.9	55.5	-1	-1	-1
1/17/2019	6:36:18 PM	209	1438	15	16	15	17	20	21	20	21	17	19	17	16	28.1	31.9	55.5	-1	-1	-1
1/17/2019	6:36:18 PM	412	1439	16	15	16	16	21	20	21	21	17	19	16	17	28.1	31.9	55.5	-1	-1	-1
1/17/2019	6:36:18 PM	615	1440	16	16	16	16	21	20	21	21	17	18	17	16	28.1	31.9	55.5	-1	-1	-1
1/17/2019	6:36:18 PM	802	1441	15	16	15	16	20	20	21	21	17	19	17	16	28.1	31.9	55.5	-1	-1	-1
1/17/2019	6:36:19 PM	6	1442	16	16	15	16	20	21	20	21	16	19	16	16	28.1	31.9	55.5	-1	-1	-1
1/17/2019	6:36:19 PM	209	1443	16	15	16	16	21	20	20	21	16	19	16	17	28.1	31.9	86.1	-1	-1	-1
1/17/2019	6:36:19 PM	412	1444	16	16	16	16	21	20	21	21	17	18	17	16	28.1	31.9	86.1	-1	-1	-1
1/17/2019	6:36:19 PM	615	1445	15	16	15	16	21	21	21	21	17	19	17	17	28.1	31.9	86.1	-1	-1	-1
1/17/2019	6:36:19 PM	802	1446	15	16	16	16	20	21	20	21	16	19	17	17	28.1	31.9	86.1	-1	-1	-1
1/17/2019	6:36:20 PM	6	1447	16	16	16	16	21	20	21	21	17	19	17	17	28.1	31.9	86.1	-1	-1	-1
1/17/2019	6:36:20 PM	209	1448	16	16	16	16	21	20	21	21	17	18	17	16	28.1	31.9	86.1	-1	-1	-1
1/17/2019	6:36:20 PM	412	1449	15	16	16	16	21	21	21	21	17	18	17	16	28.1	31.9	86.1	-1	-1	-1
1/17/2019	6:36:20 PM	615	1450	16	16	15	16	20	21	21	21	17	19	17	16	28.1	31.9	86.1	-1	-1	-1
1/17/2019	6:36:20 PM	802	1451	16	16	16	16	20	20	21	21	16	19	16	17	28.1	31.9	86.1	-1	-1	-1
1/17/2019	6:36:21 PM	6	1452	16	16	16	16	21	20	21	21	17	18	17	16	28.1	31.9	86.1	-1	-1	-1
1/17/2019	6:36:21 PM	209	1453	16	16	16	16	21	21	21	21	17	18	17	16	28.1	31.9	86.1	-1	-1	-1
1/17/2019	6:36:21 PM	412	1454	15	16	15	16	20	21	21	21	17	18	17	16	28.1	31.9	86.1	-1	-1	-1
1/17/2019	6:36:21 PM	615	1455	15	16	15	16	20	21	21	21	17	19	17	16	28.1	31.9	86.1	-1	-1	-1
1/17/2019	6:36:21 PM	802	1456	15	16	16	16	20	20	20	21	16	19	16	17	28.1	31.9	86.1	-1	-1	-1
1/17/2019	6:36:22 PM	6	1457	16	15	16	16	20	20	20	21	16	19	16	17	28.1	31.9	86.1	-1	-1	-1
1/17/2019	6:36:22 PM	209	1458	16	16	16	16	21	20	21	21	17	19	17	17	28.1	31.9	86.1	-1	-1	-1
1/17/2019	6:36:22 PM	412	1459	15	16	15	16	20	21	21	21	17	18	17	16	28.1	31.9	86.1	-1	-1	-1
1/17/2019	6:36:22 PM	615	1460	16	16	16	16	20	21	21	21	16	19	16	17	28.1	31.9	86.1	-1	-1	-1
1/17/2019	6:36:22 PM	802	1461	15	16	16	16	20	20	21	21	17	18	17	16	28.1	31.9	86.1	-1	-1	-1
1/17/2019	6:36:23 PM	6	1462	15	16	15	16	20	21	20	21	17	19	17	16	28.1	31.9	86.1	-1	-1	-1
1/17/2019	6:36:23 PM	209	1463	15	16	16	16	20	21	20	21	16	19	17	17	28.1	31.9	86.1	-1	-1	-1
1/17/2019	6:36:23 PM	412	1464	16	15	16	16	21	20	21	21	17	19	16	17	28.1	31.9	86.1	-1	-1	-1
1/17/2019	6:36:23 PM	601	1465	16	16	16	16	21	20	21	21	17	18	17	17	28.1	31.9	86.1	-1	-1	-1
1/17/2019	6:36:23 PM	804	1466	15	16	15	16	20	21	20	21	17	18	17	16	28.1	31.9	86.1	-1	-1	-1
1/17/2019	6:36:24 PM	7	1467	16	16	16	16	20	20	20	21	16	19	17	17	28.1	31.9	86.1	-1	-1	-1
1/17/2019	6:36:24 PM	211	1468	16	16	16	16	21	20	21	21	17	19	17	17	28.1	31.9	86.1	-1	-1	-1
1/17/2019	6:36:24 PM	414	1469	15	16	16	16	21	20	21	21	17	18	17	16	28.1	31.9	86.1	-1	-1	-1
1/17/2019	6:36:24 PM	601	1470	16	16	15	16	20	21	20	21	16	19	17	16	28.1	31.9	86.1	-1	-1	-1
1/17/2019	6:36:24 PM	804	1471	16	16	16	16	20	21	21	21	16	19	17	17	28.1	31.9	86.1	-1	-1	-1
1/17/2019	6:36:25 PM	7	1472	16	16	16	16	21	20	21	21	17	18	17	17	28.1	31.9	86.1	-1	-1	-1
1/17/2019	6:36:25 PM	211	1473	16	16	16	16	21	20	21	21	17	18	17	16	28.1	31.9	86.1	-1	-1	-1
1/17/2019	6:36:25 PM	414	1474	15	16	15	16	20	21	21	21	17	19	17	16	28.1	31.9	86.1	-1	-1	-1
1/17/2019	6:36:25 PM	601	1475	16	15	15	16	20	21	21	21	16	19	16	17	28.1	31.9	86.1	-1	-1	-1
1/17/2019	6:36:25 PM	804	1476	16	16	16	16	21	20	21	21	17	18	17	16	28.1	31.9	86.1	-1	-1	-1
1/17/2019	6:36:26 PM	7	1477	15	16	16	16	21	20	21	21	17	18	17	16	28.1	31.9	86.1	-1	-1	-1
1/17/2019	6:36:26 PM	201	1478	15	16	15	16	20	21	20	21	16	19	17	16	28.1	31.9	86.1	-1	-1	-1
1/17/2019	6:36:26 PM	404	1479	16	15	16	16	20	20	20	21	16	18	16	16	28.1	31.9	86.1	-1	-1	-1
1/17/2019	6:36:26 PM	607	1480	16	16	16	16	21	20	21	21	17	19	17	16	28.1	31.9	86.1	-1	-1	-1
1/17/2019	6:36:26 PM	810	1481	16	16	16	16	21	20	21	21	17	18	17	16	28.1	31.9	86.1	-1	-1	-1
1/17/2019	6:36:27 PM	13	1482	15	16	16	16	20	21	21	21	17	18	17	16	28.1	31.9	86.1	-1	-1	-1
1/17/2019	6:36:27 PM	201	1483	15	16	15	16	20	21	20	21	16	19	16	16	28.1	31.9	86.1	-1	-1	-1
1/17/2019	6:36:27 PM	404	1484	16	15	16	16	20	20	20	21	16	19	16	16	28.1	31.9	86.1	-1	-1	-1
1/17/2019	6:36:27 PM	607	1485	16	16	16	16	21	20	21	21	17	19	17	16	28.1	31.9	87.4	-1	-1	-1
1/17/2019	6:36:27 PM	810	1486	16	16	16	16	21	20	21	21	17	18	17	16	28.1	31.9	87.4	-1	-1	-1
1/17/2019	6:36:28 PM	13	1487	15	16	15	16	20	21	21	21	17	18	17	16	28.1	31.9	87.4	-1	-1	-1
1/17/2019	6:36:28 PM	201	1488	15	16	15	16	20	21	20	21	17	19	16	17	28.1	31.9	87.4	-1	-1	-1
1/17/2019	6:36:28 PM	404	1489	16	15	16	16	20	20	21	21	16	19	16	17	28.1	31.9	87.4	-1	-1	-1
1/17/2019	6:36:28 PM	607	1490	16	16	16	16	21	20	21	21	17	18	17	17	28.1	31.9	87.4	-1	-1	-1
1/17/2019	6:36:28 PM	810	1491	15	16	16	16	21	20	21	21	17	19	17	16	28.1	31.9	87.4	-1	-1	-1
1/17/2019	6:36:29 PM	13	1492	15	16	15	16	20	21	21	21	17	19	17	16	28.1	31.9	87.4	-1	-1	-1
1/17/2019	6:36:29 PM	201	1493	16	16	16	16	20	20	21	21	16	19	16	16	28.1	31.9	87.4	-1	-1	-1
1/17/2019	6:36:29 PM	404	1494	16	16	16	16	21	20	21	21	17	18	17	16	28.1	31.9	87.4	-1	-1	-1
1/17/2019	6:36:29 PM	607	1495	15	16	16	16	20	21	20	21	17	18	17	16	28.1	31.9	87.4	-1	-1	-1
1/17/2019	6:36:29 PM	810	1496	15	16	15	16	20	21	21	21	17	19	17	16	28.1	31.9	87.4	-1	-1	-1
1/17/2019	6:36:30 PM	13	1497	16	16	16	16	20	21	20	21	16	19	17	17	28.1	31.9	87.4	-1	-1	-1
1/17/2019	6:36:30 PM	201	1498	16	16	16	16	21	20	20	21	17	19	16	16	28.1	31.9	87.4	-1	-1	-1
1/17/2019	6:36:30 PM	404	1499	15	16	15	16	21	20	21	21	17	18	17	16	28.1	31.9	87.4	-1	-1	-1
1/17/2019	6:36:30 PM	607	1500	15	16	16	16	20	21	20	21	17	18	17	16	28.1	31.9	87.4	-1	-1	-1
1/17/2019	6:36:30 PM	810	1501	16	16	15	16	20	21	21	21	17	19	17	16	28.1	31.9	87.4	-1	-1	-1
1/17/2019	6:36:31 PM	13	1502	16	16	16	16	20	21	20	21	16	19	17	17	28.1	31.9	87.4	-1	-1	-1
1/17/2019	6:36:31 PM	201	1503	16	16	16	16	21	20	20	21	17	19	17	17	28.1	31.9	87.4	-1	-1	-1
1/17/2019	6:36:31 PM	404	1504	15	16	16	16	20	20	21	21	17	18	17	16	28.1	31.9	87.4	-1	-1	-1
1/17/2019	6:36:31 PM	607	1505	16	16	15	16	20	21	21	21	17	18	17	16	28.1	31.9	87.4	-1	-1	-1
1/17/2019	6:36:31 PM	810	1506	15	16	16	16	20	20	21	21	17	18	17	16	28.1	31.9	87.4	-1	-1	-1
1/17/2019	6:36:32 PM	13	1507	15	16	16	16	20	21	20	21	17	19	17	16	28.1	31.9	87.4	-1	-1	-1
1/17/2019	6:36:32 PM	201	1508	16	16	16	16	21	20	20	21	16	19	16	17	28.1	31.9	87.4	-1	-1	-1
1/17/2019	6:36:32 PM	404	1509	16	16	16	16	21	20	21	21	17	18	16	16	28.1	31.9	87.4	-1	-1	-1
1/17/2019	6:36:32 PM	607	1510	15	16	16	16	21	20	21	21	17	19	17	16	28.1	31.9	87.4	-1	-1	-1
1/17/2019	6:36:32 PM	810	1511	15	16	15	16	20	21	20	21	17	19	17	16	28.1	31.9	87.4	-1	-1	-1
1/17/2019	6:36:33 PM	13	1512	16	16	15	16	20	21	20	21	17	19	17	16	28.1	31.9	87.4	-1	-1	-1
1/17/2019	6:36:33 PM	201	1513	16	16	16	16	20	21	20	21	16	19	16	17	28.1	31.9	87.4	-1	-1	-1
1/17/2019	6:36:33 PM	404	1514	16	16	16	16	21	20	20	21	16	19	16	16	28.1	31.9	87.4	-1	-1	-1
1/17/2019	6:36:33 PM	607	1515	16	16	16	16	21	20	21	21	17	19	17	16	28.1	31.9	87.4	-1	-1	-1
1/17/2019	6:36:33 PM	810	1516	16	16	16	16	21	20	21	21	17	18	17	16	28.1	31.9	87.4	-1	-1	-1
1/17/2019	6:36:34 PM	13	1517	16	16	16	16	21	20	21	21	17	18	17	16	28.1	31.9	87.4	-1	-1	-1
1/17/2019	6:36:34 PM	201	1518	15	16	15	16	20	20	20	21	17	19	17	16	28.1	31.9	87.4	-1	-1	-1
1/17/2019	6:36:34 PM	404	1519	16	16	15	16	20	21	20	21	16	19	17	16	28.1	31.9	87.4	-1	-1	-1
1/17/2019	6:36:34 PM	607	1520	16	16	16	16	20	20	20	21	17	19	17	17	28.1	31.9	87.4	-1	-1	-1
1/17/2019	6:36:34 PM	810	1521	16	16	16	16	20	20	21	21	16	19	16	17	28.1	31.9	87.4	-1	-1	-1
1/17/2019	6:36:35 PM	13	1522	16	15	16	16	21	20	21	21	17	19	17	17	28.1	31.9	87.4	-1	-1	-1
1/17/2019	6:36:35 PM	201	1523	15	16	15	16	20	20	21	21	17	19	17	16	28.1	31.9	87.4	-1	-1	-1
1/17/2019	6:36:35 PM	404	1524	16	16	16	16	20	21	20	21	16	19	16	17	28.1	31.9	87.4	-1	-1	-1
1/17/2019	6:36:35 PM	607	1525	16	16	16	16	21	20	21	21	17	19	17	17	28.1	31.9	87.4	-1	-1	-1
1/17/2019	6:36:35 PM	810	1526	15	16	15	16	20	21	21	21	17	18	17	16	28.1	31.9	87.4	-1	-1	-1
1/17/2019	6:36:36 PM	13	1527	15	16	15	16	20	21	20	21	17	19	17	17	28.1	31.8	87.4	-1	-1	-1
1/17/2019	6:36:36 PM	201	1528	16	16	16	16	21	20	20	21	17	19	17	17	28.1	31.8	87.4	-1	-1	-1
1/17/2019	6:36:36 PM	404	1529	15	16	15	16	20	21	21	21	17	18	17	16	28.1	31.8	87.4	-1	-1	-1
1/17/2019	6:36:36 PM	607	1530	15	16	15	16	21	20	21	21	17	19	17	16	28.1	31.8	87.4	-1	-1	-1
1/17/2019	6:36:36 PM	810	1531	16	16	15	16	20	21	20	21	16	19	17	17	28.1	31.8	87.4	-1	-1	-1
1/17/2019	6:36:37 PM	13	1532	16	15	16	16	21	20	21	21	17	19	17	17	28.1	31.8	87.4	-1	-1	-1
1/17/2019	6:36:37 PM	201	1533	15	16	16	16	21	21	21	21	17	19	17	16	28.1	31.8	87.4	-1	-1	-1
1/17/2019	6:36:37 PM	404	1534	15	16	15	16	20	21	21	21	17	19	17	16	28.1	31.8	87.4	-1	-1	-1
1/17/2019	6:36:37 PM	607	1535	16	16	16	16	20	21	20	21	16	19	17	17	28.1	31.8	87.4	-1	-1	-1
1/17/2019	6:36:37 PM	810	1536	16	15	16	16	21	21	21	21	16	19	17	17	28.1	31.8	87.4	-1	-1	-1
1/17/2019	6:36:38 PM	13	1537	16	16	16	16	21	21	21	21	17	18	17	16	28.1	31.8	87.4	-1	-1	-1
1/17/2019	6:36:38 PM	201	1538	15	16	15	16	20	21	20	21	17	19	17	16	28.1	31.8	87.4	-1	-1	-1
1/17/2019	6:36:38 PM	404	1539	15	16	15	16	20	21	20	21	16	19	16	17	28.1	31.8	87.4	-1	-1	-1
1/17/2019	6:36:38 PM	607	1540	16	16	16	16	21	20	21	21	16	19	16	17	28.1	31.8	87.4	-1	-1	-1
1/17/2019	6:36:38 PM	810	1541	16	16	16	16	21	20	21	21	17	18	17	16	28.1	31.8	87.4	-1	-1	-1
1/17/2019	6:36:39 PM	13	1542	15	16	15	16	20	21	21	21	17	18	17	16	28.1	31.8	87.4	-1	-1	-1
1/17/2019	6:36:39 PM	201	1543	16	16	15	16	20	21	20	21	16	19	17	17	28.1	31.8	87.4	-1	-1	-1
1/17/2019	6:36:39 PM	404	1544	16	16	16	16	21	20	20	21	16	19	17	16	28.1	31.8	87.4	-1	-1	-1
1/17/2019	6:36:39 PM	607	1545	16	16	16	16	21	20	21	21	17	18	17	16	28.1	31.8	87.4	-1	-1	-1
1/17/2019	6:36:39 PM	810	1546	16	16	16	16	21	20	21	21	17	18	17	16	28.1	31.8	87.4	-1	-1	-1
1/17/2019	6:36:40 PM	13	1547	15	16	15	16	20	21	21	21	17	19	17	16	28.1	31.8	87.4	-1	-1	-1
1/17/2019	6:36:40 PM	201	1548	16	16	16	16	20	20	20	21	16	19	16	17	28.1	31.8	87.4	-1	-1	-1
1/17/2019	6:36:40 PM	404	1549	16	16	16	16	21	20	21	21	17	18	16	16	28.1	31.8	87.4	-1	-1	-1
1/17/2019	6:36:40 PM	607	1550	16	16	16	16	20	20	21	21	17	18	17	16	28.1	31.8	87.4	-1	-1	-1
1/17/2019	6:36:40 PM	810	1551	15	16	15	16	21	21	21	21	17	18	17	16	28.1	31.8	87.4	-1	-1	-1
1/17/2019	6:36:41 PM	13	1552	16	16	15	16	20	21	21	21	17	19	17	16	28.1	31.8	87.4	-1	-1	-1
1/17/2019	6:36:41 PM	201	1553	16	16	15	16	20	21	20	21	16	19	17	17	28.1	31.8	87.4	-1	-1	-1
1/17/2019	6:36:41 PM	404	1554	16	16	16	16	20	20	21	21	16	19	16	16	28.1	31.8	87.4	-1	-1	-1
1/17/2019	6:36:41 PM	607	1555	16	16	16	16	21	20	21	21	17	19	17	17	28.1	31.8	87.4	-1	-1	-1
1/17/2019	6:36:41 PM	810	1556	15	16	15	16	20	21	21	21	17	19	17	16	28.1	31.8	87.4	-1	-1	-1
1/17/2019	6:36:42 PM	13	1557	16	16	16	16	20	20	20	21	16	19	16	17	28.1	31.8	87.4	-1	-1	-1
1/17/2019	6:36:42 PM	201	1558	16	16	16	16	21	20	21	21	17	18	16	16	28.1	31.8	87.4	-1	-1	-1
1/17/2019	6:36:42 PM	404	1559	15	16	16	16	20	20	21	21	17	18	17	16	28.1	31.8	87.4	-1	-1	-1
1/17/2019	6:36:42 PM	607	1560	15	16	15	16	20	21	21	21	17	19	17	16	28.1	31.8	87.4	-1	-1	-1
1/17/2019	6:36:42 PM	810	1561	16	16	16	16	20	21	20	21	16	19	17	17	28.1	31.8	87.4	-1	-1	-1
1/17/2019	6:36:43 PM	13	1562	16	16	16	16	20	20	20	21	16	19	16	17	28.1	31.8	87.4	-1	-1	-1
1/17/2019	6:36:43 PM	201	1563	15	16	16	16	21	20	21	21	17	19	17	16	28.1	31.8	87.4	-1	-1	-1
1/17/2019	6:36:43 PM	404	1564	15	16	15	16	20	21	20	21	17	19	17	16	28.1	31.8	87.4	-1	-1	-1
1/17/2019	6:36:43 PM	607	1565	16	16	15	16	20	20	21	21	17	19	17	16	28.1	31.8	87.4	-1	-1	-1
1/17/2019	6:36:43 PM	810	1566	16	16	16	16	20	21	20	21	16	19	16	17	28.1	31.8	87.4	-1	-1	-1
1/17/2019	6:36:44 PM	13	1567	16	16	16	16	21	20	21	21	17	19	17	16	28.1	31.8	87.4	-1	-1	-1
1/17/2019	6:36:44 PM	201	1568	15	16	16	16	21	20	21	21	17	18	17	16	28.1	31.8	87.4	-1	-1	-1
1/17/2019	6:36:44 PM	404	1569	15	16	15	16	20	20	21	21	17	18	17	16	28.1	31.7	87.5	-1	-1	-1
1/17/2019	6:36:44 PM	607	1570	15	16	15	16	21	21	21	21	17	19	17	16	28.1	31.7	87.5	-1	-1	-1
1/17/2019	6:36:44 PM	810	1571	15	16	15	16	20	21	21	21	17	19	17	16	28.1	31.7	87.5	-1	-1	-1
1/17/2019	6:36:45 PM	13	1572	16	16	16	16	20	20	20	21	16	19	16	17	28.1	31.7	87.5	-1	-1	-1
1/17/2019	6:36:45 PM	201	1573	16	16	16	16	21	20	21	21	17	18	17	16	28.1	31.7	87.5	-1	-1	-1
1/17/2019	6:36:45 PM	404	1574	15	16	15	16	20	20	21	21	17	18	17	16	28.1	31.7	87.5	-1	-1	-1
1/17/2019	6:36:45 PM	607	1575	15	16	15	16	20	21	21	21	17	19	17	16	28.1	31.7	87.5	-1	-1	-1
1/17/2019	6:36:45 PM	810	1576	16	16	16	16	20	21	21	21	17	19	17	16	28.1	31.7	87.5	-1	-1	-1
1/17/2019	6:36:46 PM	13	1577	16	16	16	16	20	20	21	21	16	19	16	16	28.1	31.7	87.5	-1	-1	-1
1/17/2019	6:36:46 PM	201	1578	16	15	16	16	21	20	20	21	17	19	17	17	28.1	31.7	87.5	-1	-1	-1
1/17/2019	6:36:46 PM	404	1579	16	16	16	16	21	20	21	21	17	18	17	16	28.1	31.7	87.5	-1	-1	-1
1/17/2019	6:36:46 PM	607	1580	16	16	16	16	21	21	21	21	17	18	17	16	28.1	31.7	87.5	-1	-1	-1
1/17/2019	6:36:46 PM	810	1581	15	16	16	16	21	21	21	21	17	19	17	16	28.1	31.7	87.5	-1	-1	-1
1/17/2019	6:36:47 PM	13	1582	15	16	15	16	21	21	20	21	17	18	17	16	28.1	31.7	87.5	-1	-1	-1
1/17/2019	6:36:47 PM	201	1583	16	16	16	16	20	20	20	21	16	19	16	17	28.1	31.7	87.5	-1	-1	-1
1/17/2019	6:36:47 PM	404	1584	16	16	16	16	21	20	20	21	16	19	16	17	28.1	31.7	87.5	-1	-1	-1
1/17/2019	6:36:47 PM	607	1585	16	15	16	16	21	21	21	21	17	19	17	17	28.1	31.7	87.5	-1	-1	-1
1/17/2019	6:36:47 PM	810	1586	16	16	16	16	21	20	21	21	17	18	17	17	28.1	31.7	87.5	-1	-1	-1
1/17/2019	6:36:48 PM	13	1587	16	16	16	16	21	20	21	21	17	18	17	16	28.1	31.7	87.5	-1	-1	-1
1/17/2019	6:36:48 PM	201	1588	15	16	15	16	20	21	20	21	16	19	16	16	28.1	31.7	87.5	-1	-1	-1
1/17/2019	6:36:48 PM	404	1589	16	16	16	16	20	20	21	21	16	19	16	16	28.1	31.7	87.5	-1	-1	-1
1/17/2019	6:36:48 PM	607	1590	16	16	16	16	21	21	21	21	17	19	16	16	28.1	31.7	87.5	-1	-1	-1
1/17/2019	6:36:48 PM	810	1591	15	16	16	16	21	21	21	21	17	19	17	16	28.1	31.7	87.5	-1	-1	-1
1/17/2019	6:36:49 PM	13	1592	16	16	15	16	20	21	20	21	17	19	17	16	28.1	31.7	87.5	-1	-1	-1
1/17/2019	6:36:49 PM	201	1593	16	16	16	16	20	20	20	21	16	19	16	17	28.1	31.7	87.5	-1	-1	-1
1/17/2019	6:36:49 PM	404	1594	16	16	16	16	21	20	21	21	17	18	17	16	28.1	31.7	87.5	-1	-1	-1
1/17/2019	6:36:49 PM	607	1595	16	16	16	16	21	21	21	21	17	18	17	16	28.1	31.7	87.5	-1	-1	-1
1/17/2019	6:36:49 PM	810	1596	15	16	15	16	21	21	21	21	17	19	17	16	28.1	31.7	87.5	-1	-1	-1
1/17/2019	6:36:50 PM	13	1597	15	16	15	16	20	20	20	21	17	19	17	17	28.1	31.7	87.5	-1	-1	-1
1/17/2019	6:36:50 PM	201	1598	16	16	16	16	20	20	21	21	16	19	16	17	28.1	31.7	87.5	-1	-1	-1
1/17/2019	6:36:50 PM	404	1599	16	16	16	16	21	20	21	21	17	18	17	17	28.1	31.7	87.5	-1	-1	-1
1/17/2019	6:36:50 PM	607	1600	16	16	16	16	20	20	21	21	17	19	17	17	28.1	31.7	87.5	-1	-1	-1
1/17/2019	6:36:50 PM	810	1601	16	16	16	16	21	20	21	21	17	18	17	16	28.1	31.7	87.5	-1	-1	-1
1/17/2019	6:36:51 PM	13	1602	15	16	16	16	20	21	21	21	17	18	17	16	28.1	31.7	87.5	-1	-1	-1
1/17/2019	6:36:51 PM	201	1603	15	16	15	16	20	21	20	21	16	19	17	16	28.1	31.7	87.5	-1	-1	-1
1/17/2019	6:36:51 PM	404	1604	16	15	16	16	20	20	21	21	16	19	16	17	28.1	31.7	87.5	-1	-1	-1
1/17/2019	6:36:51 PM	607	1605	16	15	16	16	21	20	21	21	16	19	17	17	28.1	31.7	87.5	-1	-1	-1
1/17/2019	6:36:51 PM	810	1606	16	16	16	16	21	20	21	21	17	19	17	16	28.1	31.7	87.5	-1	-1	-1
1/17/2019	6:36:52 PM	13	1607	15	16	16	16	20	21	21	21	17	18	17	16	28.1	31.7	87.5	-1	-1	-1
1/17/2019	6:36:52 PM	201	1608	15	16	15	16	20	21	20	21	16	19	17	16	28.1	31.7	87.5	-1	-1	-1
1/17/2019	6:36:52 PM	404	1609	16	16	15	16	20	21	21	21	16	19	17	17	28.1	31.7	87.5	-1	-1	-1
1/17/2019	6:36:52 PM	607	1610	16	16	16	16	21	20	21	21	16	19	16	17	28.1	31.7	87.5	-1	-1	-1
1/17/2019	6:36:52 PM	810	1611	16	16	16	16	21	20	21	21	17	19	17	17	28.2	31.6	87.6	-1	-1	-1
1/17/2019	6:36:53 PM	13	1612	16	16	16	16	21	20	21	21	17	18	17	16	28.2	31.6	87.6	-1	-1	-1
1/17/2019	6:36:53 PM	201	1613	15	16	15	16	20	21	21	21	17	19	17	16	28.2	31.6	87.6	-1	-1	-1
1/17/2019	6:36:53 PM	404	1614	15	16	15	16	20	21	20	21	16	19	17	16	28.2	31.6	87.6	-1	-1	-1
1/17/2019	6:36:53 PM	607	1615	16	16	15	16	20	21	20	21	17	19	17	16	28.2	31.6	87.6	-1	-1	-1
1/17/2019	6:36:53 PM	810	1616	16	16	16	16	20	21	20	21	16	19	17	17	28.2	31.6	87.6	-1	-1	-1
1/17/2019	6:36:54 PM	13	1617	16	16	16	16	21	21	21	21	17	19	16	17	28.2	31.6	87.6	-1	-1	-1
1/17/2019	6:36:54 PM	201	1618	16	16	16	16	21	20	21	21	17	19	17	16	28.2	31.6	87.6	-1	-1	-1
1/17/2019	6:36:54 PM	404	1619	15	16	15	16	21	20	21	21	17	18	17	16	28.2	31.6	87.6	-1	-1	-1
1/17/2019	6:36:54 PM	607	1620	15	16	15	16	20	21	21	21	17	18	17	16	28.2	31.6	87.6	-1	-1	-1
1/17/2019	6:36:54 PM	810	1621	16	16	15	16	20	21	20	21	17	19	17	17	28.2	31.6	87.6	-1	-1	-1
1/17/2019	6:36:55 PM	13	1622	16	16	16	16	20	20	20	21	16	19	16	17	28.2	31.6	87.6	-1	-1	-1
1/17/2019	6:36:55 PM	201	1623	16	16	16	16	21	20	20	21	16	18	17	16	28.2	31.6	87.6	-1	-1	-1
1/17/2019	6:36:55 PM	404	1624	15	16	16	16	21	20	21	21	17	18	17	16	28.2	31.6	87.6	-1	-1	-1
1/17/2019	6:36:55 PM	607	1625	16	16	16	16	21	20	21	21	17	18	17	16	28.2	31.6	87.6	-1	-1	-1
1/17/2019	6:36:55 PM	810	1626	15	16	16	16	20	21	20	21	17	19	17	16	28.2	31.6	87.6	-1	-1	-1
1/17/2019	6:36:56 PM	13	1627	15	16	15	16	20	20	21	21	17	19	17	16	28.2	31.6	87.6	-1	-1	-1
1/17/2019	6:36:56 PM	201	1628	15	16	15	16	20	21	21	21	16	19	16	17	28.2	31.6	87.6	-1	-1	-1
1/17/2019	6:36:56 PM	404	1629	16	16	16	16	20	20	21	21	16	19	17	17	28.2	31.6	87.6	-1	-1	-1
1/17/2019	6:36:56 PM	607	1630	16	16	16	16	21	20	21	21	17	19	17	17	28.2	31.6	87.6	-1	-1	-1
1/17/2019	6:36:56 PM	810	1631	16	16	16	16	21	20	21	21	17	19	17	16	28.2	31.6	87.6	-1	-1	-1
1/17/2019	6:36:57 PM	13	1632	16	16	16	16	21	20	21	21	17	18	17	16	28.2	31.6	87.6	-1	-1	-1
1/17/2019	6:36:57 PM	201	1633	15	16	15	16	20	20	20	21	17	18	17	16	28.2	31.6	87.6	-1	-1	-1
1/17/2019	6:36:57 PM	404	1634	15	16	15	16	20	21	20	21	17	19	17	16	28.2	31.6	87.6	-1	-1	-1
1/17/2019	6:36:57 PM	607	1635	15	16	15	16	20	21	20	21	17	19	17	16	28.2	31.6	87.6	-1	-1	-1
1/17/2019	6:36:57 PM	810	1636	16	16	16	16	20	21	21	21	17	19	17	17	28.2	31.6	87.6	-1	-1	-1
1/17/2019	6:36:58 PM	13	1637	16	16	16	16	20	21	21	21	16	19	16	17	28.2	31.6	87.6	-1	-1	-1
1/17/2019	6:36:58 PM	201	1638	16	16	16	16	21	20	21	21	17	19	17	16	28.2	31.6	87.6	-1	-1	-1
1/17/2019	6:36:58 PM	404	1639	15	16	16	16	21	20	21	21	17	18	17	16	28.2	31.6	87.6	-1	-1	-1
1/17/2019	6:36:58 PM	607	1640	16	16	16	16	20	20	21	21	17	18	17	16	28.2	31.6	87.6	-1	-1	-1
1/17/2019	6:36:58 PM	810	1641	15	16	15	17	20	21	21	21	17	19	17	16	28.2	31.6	87.6	-1	-1	-1
1/17/2019	6:36:59 PM	13	1642	15	16	15	16	20	20	21	21	17	18	17	16	28.2	31.6	87.6	-1	-1	-1
1/17/2019	6:36:59 PM	201	1643	15	16	15	16	20	21	20	21	16	19	17	16	28.2	31.6	87.6	-1	-1	-1
1/17/2019	6:36:59 PM	404	1644	16	16	16	16	20	21	20	21	16	19	17	17	28.2	31.6	87.6	-1	-1	-1
1/17/2019	6:36:59 PM	607	1645	16	16	16	16	20	21	20	21	16	19	16	17	28.2	31.6	87.6	-1	-1	-1
1/17/2019	6:36:59 PM	810	1646	16	15	16	16	21	20	21	21	17	19	16	17	28.2	31.6	87.6	-1	-1	-1
1/17/2019	6:37:00 PM	13	1647	16	16	16	16	21	20	21	21	16	19	16	17	28.2	31.6	87.6	-1	-1	-1
1/17/2019	6:37:00 PM	201	1648	15	16	16	16	21	20	21	21	17	19	17	16	28.2	31.6	87.6	-1	-1	-1
1/17/2019	6:37:00 PM	404	1649	15	16	15	16	20	20	21	21	17	19	17	16	28.2	31.6	87.6	-1	-1	-1
1/17/2019	6:37:00 PM	607	1650	16	16	16	16	21	20	21	21	17	19	17	16	28.2	31.6	87.6	-1	-1	-1
1/17/2019	6:37:00 PM	810	1651	16	16	16	16	21	20	21	21	17	18	17	16	28.2	31.6	87.6	-1	-1	-1
1/17/2019	6:37:01 PM	13	1652	16	16	15	16	20	21	21	21	17	19	16	17	28.2	31.6	87.6	-1	-1	-1
1/17/2019	6:37:01 PM	201	1653	16	16	15	16	20	21	21	21	17	19	16	17	28.1	31.5	86.4	-1	-1	-1
1/17/2019	6:37:01 PM	404	1654	16	16	15	16	21	20	21	21	17	18	17	16	28.1	31.5	86.4	-1	-1	-1
1/17/2019	6:37:01 PM	607	1655	16	16	16	16	20	21	20	21	16	19	16	17	28.1	31.5	86.4	-1	-1	-1
1/17/2019	6:37:01 PM	810	1656	15	16	15	16	21	20	21	21	17	19	17	16	28.1	31.5	86.4	-1	-1	-1
1/17/2019	6:37:02 PM	13	1657	16	16	16	16	20	20	20	21	16	19	16	17	28.1	31.5	86.4	-1	-1	-1
1/17/2019	6:37:02 PM	213	1658	15	16	15	16	20	21	21	21	17	18	17	16	28.1	31.5	86.4	-1	-1	-1
1/17/2019	6:37:02 PM	400	1659	16	16	16	16	21	20	21	21	17	18	16	16	28.1	31.5	86.4	-1	-1	-1
1/17/2019	6:37:02 PM	604	1660	16	16	16	16	20	20	20	21	16	19	17	17	28.1	31.5	86.4	-1	-1	-1
1/17/2019	6:37:02 PM	807	1661	16	16	16	16	21	21	20	21	17	18	17	16	28.1	31.5	86.4	-1	-1	-1
1/17/2019	6:37:03 PM	10	1662	16	16	16	16	20	21	20	21	16	19	16	17	28.1	31.5	86.4	-1	-1	-1
1/17/2019	6:37:03 PM	213	1663	15	16	16	16	20	20	21	21	17	19	17	16	28.1	31.5	86.4	-1	-1	-1
1/17/2019	6:37:03 PM	400	1664	16	15	16	16	20	20	21	21	17	19	16	16	28.1	31.5	86.4	-1	-1	-1
1/17/2019	6:37:03 PM	604	1665	15	16	15	16	21	21	21	21	17	19	17	16	28.1	31.5	86.4	-1	-1	-1
1/17/2019	6:37:03 PM	807	1666	16	16	16	16	20	21	21	21	16	19	16	17	28.1	31.5	86.4	-1	-1	-1
1/17/2019	6:37:04 PM	10	1667	15	16	16	16	21	20	21	21	17	18	17	16	28.1	31.5	86.4	-1	-1	-1
1/17/2019	6:37:04 PM	213	1668	16	16	16	16	20	20	20	21	16	19	16	17	28.1	31.5	86.4	-1	-1	-1
1/17/2019	6:37:04 PM	400	1669	15	16	15	16	20	21	21	21	16	19	17	16	28.1	31.5	86.4	-1	-1	-1
1/17/2019	6:37:04 PM	604	1670	16	16	16	16	21	20	21	21	17	19	17	16	28.1	31.5	86.4	-1	-1	-1
1/17/2019	6:37:04 PM	807	1671	16	16	15	16	20	21	21	21	17	19	17	16	28.1	31.5	86.4	-1	-1	-1
1/17/2019	6:37:05 PM	10	1672	16	16	16	16	21	20	21	21	17	18	17	16	28.1	31.5	86.4	-1	-1	-1
1/17/2019	6:37:05 PM	213	1673	15	16	15	16	20	21	20	21	16	19	17	16	28.1	31.5	86.4	-1	-1	-1
1/17/2019	6:37:05 PM	400	1674	15	16	16	16	20	20	21	21	17	18	17	16	28.1	31.5	86.4	-1	-1	-1
1/17/2019	6:37:05 PM	604	1675	16	16	15	16	20	21	21	21	17	19	17	16	28.1	31.5	86.4	-1	-1	-1
1/17/2019	6:37:05 PM	807	1676	16	16	16	16	21	20	21	21	17	18	17	16	28.1	31.5	86.4	-1	-1	-1
1/17/2019	6:37:06 PM	10	1677	16	16	16	16	20	21	20	21	16	19	17	17	28.1	31.5	86.4	-1	-1	-1
1/17/2019	6:37:06 PM	213	1678	16	16	16	16	21	20	21	21	17	18	17	16	28.1	31.5	86.4	-1	-1	-1
1/17/2019	6:37:06 PM	400	1679	16	16	16	16	20	21	21	21	16	19	16	17	28.1	31.5	86.4	-1	-1	-1
1/17/2019	6:37:06 PM	604	1680	16	16	16	16	21	21	21	21	17	18	17	16	28.1	31.5	86.4	-1	-1	-1
1/17/2019	6:37:06 PM	807	1681	16	16	16	16	20	21	20	21	16	19	17	17	28.1	31.5	86.4	-1	-1	-1
1/17/2019	6:37:07 PM	10	1682	16	16	16	16	21	20	21	21	17	19	17	17	28.1	31.5	86.4	-1	-1	-1
1/17/2019	6:37:07 PM	213	1683	15	16	15	16	20	21	20	21	17	19	17	16	28.1	31.5	86.4	-1	-1	-1
1/17/2019	6:37:07 PM	400	1684	15	16	15	16	21	21	21	21	17	18	17	16	28.1	31.5	86.4	-1	-1	-1
1/17/2019	6:37:07 PM	604	1685	16	16	16	16	20	21	21	21	16	19	16	17	28.1	31.5	86.4	-1	-1	-1
1/17/2019	6:37:07 PM	807	1686	16	16	16	16	21	20	21	21	17	18	17	16	28.1	31.5	86.4	-1	-1	-1
1/17/2019	6:37:08 PM	10	1687	16	16	16	16	20	20	20	21	16	19	17	17	28.1	31.5	86.4	-1	-1	-1
1/17/2019	6:37:08 PM	213	1688	15	16	16	16	21	20	21	21	17	18	17	16	28.1	31.5	86.4	-1	-1	-1
1/17/2019	6:37:08 PM	402	1689	16	16	16	16	20	20	21	21	17	18	17	17	28.1	31.5	86.4	-1	-1	-1
1/17/2019	6:37:08 PM	605	1690	15	16	16	16	21	20	21	21	17	19	17	16	28.1	31.5	86.4	-1	-1	-1
1/17/2019	6:37:08 PM	808	1691	16	16	16	16	20	20	21	21	16	19	16	17	28.1	31.5	86.4	-1	-1	-1
1/17/2019	6:37:09 PM	11	1692	15	16	15	16	20	20	21	21	17	19	17	16	28.1	31.5	86.4	-1	-1	-1
1/17/2019	6:37:09 PM	214	1693	16	16	16	16	20	20	20	21	16	19	16	17	28.1	31.5	86.4	-1	-1	-1
1/17/2019	6:37:09 PM	402	1694	15	16	15	16	21	20	21	21	17	19	17	16	28.1	31.5	86.4	-1	-1	-1
1/17/2019	6:37:09 PM	605	1695	16	16	16	16	20	20	20	21	17	19	16	17	28.1	31.4	87.3	-1	-1	-1
1/17/2019	6:37:09 PM	808	1696	15	16	15	16	21	21	21	21	17	19	17	16	28.1	31.4	87.3	-1	-1	-1
1/17/2019	6:37:10 PM	11	1697	15	16	16	16	20	21	21	21	17	19	16	17	28.1	31.4	87.3	-1	-1	-1
1/17/2019	6:37:10 PM	214	1698	15	16	16	16	21	20	21	21	17	18	17	16	28.1	31.4	87.3	-1	-1	-1
1/17/2019	6:37:10 PM	402	1699	16	16	15	16	20	21	20	21	16	19	17	17	28.1	31.4	87.3	-1	-1	-1
1/17/2019	6:37:10 PM	605	1700	16	16	16	16	21	20	21	21	17	18	17	16	28.1	31.4	87.3	-1	-1	-1
1/17/2019	6:37:10 PM	808	1701	16	16	16	16	20	20	21	21	16	19	16	17	28.1	31.4	87.3	-1	-1	-1
1/17/2019	6:37:11 PM	11	1702	15	16	16	16	20	20	21	21	17	19	17	16	28.1	31.4	87.3	-1	-1	-1
1/17/2019	6:37:11 PM	214	1703	15	16	15	16	20	20	20	21	16	19	16	16	28.1	31.4	87.3	-1	-1	-1
1/17/2019	6:37:11 PM	402	1704	16	16	16	16	20	21	20	21	17	18	17	16	28.1	31.4	87.3	-1	-1	-1
1/17/2019	6:37:11 PM	605	1705	16	16	16	16	20	21	21	21	16	19	16	17	28.1	31.4	87.3	-1	-1	-1
1/17/2019	6:37:11 PM	808	1706	16	16	16	16	21	20	21	21	17	18	17	16	28.1	31.4	87.3	-1	-1	-1
1/17/2019	6:37:12 PM	11	1707	15	16	15	16	20	21	20	21	16	19	17	16	28.1	31.4	87.3	-1	-1	-1
1/17/2019	6:37:12 PM	214	1708	15	16	16	16	21	20	21	21	16	18	17	16	28.1	31.4	87.3	-1	-1	-1
1/17/2019	6:37:12 PM	402	1709	16	16	16	16	20	21	21	21	17	19	17	16	28.1	31.4	87.3	-1	-1	-1
1/17/2019	6:37:12 PM	605	1710	16	16	16	16	21	20	21	21	17	19	17	16	28.1	31.4	87.3	-1	-1	-1
1/17/2019	6:37:12 PM	808	1711	15	16	15	16	20	20	21	21	17	19	17	16	28.1	31.4	87.3	-1	-1	-1
1/17/2019	6:37:13 PM	11	1712	16	16	15	16	20	20	20	21	16	19	16	17	28.1	31.4	87.3	-1	-1	-1
1/17/2019	6:37:13 PM	214	1713	15	16	16	16	21	20	21	21	17	18	17	16	28.1	31.4	87.3	-1	-1	-1
1/17/2019	6:37:13 PM	402	1714	16	16	16	16	20	20	21	21	16	19	17	17	28.1	31.4	87.3	-1	-1	-1
1/17/2019	6:37:13 PM	605	1715	16	16	16	16	21	20	21	21	17	19	17	17	28.1	31.4	87.3	-1	-1	-1
1/17/2019	6:37:13 PM	808	1716	16	16	16	16	20	21	21	21	17	19	16	17	28.1	31.4	87.3	-1	-1	-1
1/17/2019	6:37:14 PM	11	1717	15	16	16	16	20	20	21	21	17	18	17	16	28.1	31.4	87.3	-1	-1	-1
1/17/2019	6:37:14 PM	214	1718	16	15	16	16	20	20	21	21	16	19	16	17	28.1	31.4	87.3	-1	-1	-1
1/17/2019	6:37:14 PM	402	1719	15	16	16	16	21	21	21	21	17	19	17	16	28.1	31.4	87.3	-1	-1	-1
1/17/2019	6:37:14 PM	605	1720	16	16	16	16	21	21	21	21	17	19	17	17	28.1	31.4	87.3	-1	-1	-1
1/17/2019	6:37:14 PM	808	1721	16	16	15	16	20	21	20	21	17	19	17	16	28.1	31.4	87.3	-1	-1	-1
1/17/2019	6:37:15 PM	11	1722	16	15	16	16	20	20	21	21	17	19	16	16	28.1	31.4	87.3	-1	-1	-1
1/17/2019	6:37:15 PM	214	1723	15	16	15	16	20	20	21	21	17	18	17	16	28.1	31.4	87.3	-1	-1	-1
1/17/2019	6:37:15 PM	402	1724	16	16	16	16	21	20	21	21	17	19	17	17	28.1	31.4	87.3	-1	-1	-1
1/17/2019	6:37:15 PM	605	1725	15	16	16	16	20	21	20	21	17	19	17	17	28.1	31.4	87.3	-1	-1	-1
1/17/2019	6:37:15 PM	808	1726	16	16	16	16	21	20	21	21	17	19	17	17	28.1	31.4	87.3	-1	-1	-1
1/17/2019	6:37:16 PM	11	1727	15	16	15	16	20	21	21	21	17	19	17	16	28.1	31.4	87.3	-1	-1	-1
1/17/2019	6:37:16 PM	214	1728	16	16	16	16	21	20	21	21	17	19	16	16	28.1	31.4	87.3	-1	-1	-1
1/17/2019	6:37:16 PM	402	1729	16	16	16	16	20	21	20	21	17	19	17	16	28.1	31.4	87.3	-1	-1	-1
1/17/2019	6:37:16 PM	605	1730	16	16	16	16	21	20	21	21	17	19	17	17	28.1	31.4	87.3	-1	-1	-1
1/17/2019	6:37:16 PM	808	1731	15	16	15	16	20	21	21	21	17	19	17	16	28.1	31.4	87.3	-1	-1	-1
1/17/2019	6:37:17 PM	11	1732	16	16	16	16	20	21	21	21	16	19	17	17	28.1	31.4	87.3	-1	-1	-1
1/17/2019	6:37:17 PM	214	1733	15	16	15	16	20	21	21	21	17	18	17	16	28.1	31.4	87.3	-1	-1	-1
1/17/2019	6:37:17 PM	402	1734	16	16	16	16	21	21	21	21	17	19	17	17	28.1	31.4	87.3	-1	-1	-1
1/17/2019	6:37:17 PM	605	1735	16	16	16	16	20	21	20	21	17	19	17	16	28.1	31.4	87.3	-1	-1	-1
1/17/2019	6:37:17 PM	808	1736	16	16	16	16	21	20	20	21	17	19	17	17	28.1	31.4	87.3	-1	-1	-1
1/17/2019	6:37:18 PM	11	1737	15	16	15	16	20	20	20	21	17	19	17	16	28.2	31.4	45.6	-1	-1	-1
1/17/2019	6:37:18 PM	214	1738	16	15	16	16	20	20	21	21	16	19	17	17	28.2	31.4	45.6	-1	-1	-1
1/17/2019	6:37:18 PM	402	1739	15	16	15	16	21	20	21	21	17	18	17	16	28.2	31.4	45.6	-1	-1	-1
1/17/2019	6:37:18 PM	605	1740	16	16	16	16	21	20	21	21	17	19	17	17	28.2	31.4	45.6	-1	-1	-1
1/17/2019	6:37:18 PM	808	1741	15	16	16	16	21	20	21	21	17	18	17	16	28.2	31.4	45.6	-1	-1	-1
1/17/2019	6:37:19 PM	11	1742	16	16	16	16	20	21	20	21	16	19	16	17	28.2	31.4	45.6	-1	-1	-1
1/17/2019	6:37:19 PM	214	1743	16	16	16	16	20	20	21	21	17	18	17	16	28.2	31.4	45.6	-1	-1	-1
1/17/2019	6:37:19 PM	402	1744	16	16	16	16	20	21	20	21	16	19	17	17	28.2	31.4	45.6	-1	-1	-1
1/17/2019	6:37:19 PM	605	1745	16	16	16	16	21	20	21	21	17	19	17	17	28.2	31.4	45.6	-1	-1	-1
1/17/2019	6:37:19 PM	808	1746	15	16	15	16	20	21	20	21	17	19	17	16	28.2	31.4	45.6	-1	-1	-1
1/17/2019	6:37:20 PM	11	1747	16	16	16	16	20	21	20	21	16	19	16	17	28.2	31.4	45.6	-1	-1	-1
1/17/2019	6:37:20 PM	214	1748	15	16	16	16	21	20	21	21	17	18	17	16	28.2	31.4	45.6	-1	-1	-1
1/17/2019	6:37:20 PM	402	1749	16	16	16	16	21	21	21	21	17	19	16	17	28.2	31.4	45.6	-1	-1	-1
1/17/2019	6:37:20 PM	605	1750	15	16	15	16	20	21	21	21	17	19	17	16	28.2	31.4	45.6	-1	-1	-1
1/17/2019	6:37:20 PM	808	1751	15	16	16	16	20	20	21	21	16	19	16	17	28.2	31.4	45.6	-1	-1	-1
1/17/2019	6:37:21 PM	11	1752	15	16	16	16	21	20	21	21	17	18	17	16	28.2	31.4	45.6	-1	-1	-1
1/17/2019	6:37:21 PM	214	1753	15	16	15	16	20	20	20	21	16	19	16	16	28.2	31.4	45.6	-1	-1	-1
1/17/2019	6:37:21 PM	402	1754	16	16	16	16	21	20	21	21	17	18	17	16	28.2	31.4	45.6	-1	-1	-1
1/17/2019	6:37:21 PM	605	1755	15	16	15	16	20	21	20	21	17	19	17	16	28.2	31.4	45.6	-1	-1	-1
1/17/2019	6:37:21 PM	808	1756	16	16	16	16	20	20	21	21	17	19	17	16	28.2	31.4	45.6	-1	-1	-1
1/17/2019	6:37:22 PM	11	1757	15	16	15	16	20	21	20	21	17	19	17	16	28.2	31.4	45.6	-1	-1	-1
1/17/2019	6:37:22 PM	214	1758	16	15	16	16	20	20	21	21	16	19	16	16	28.2	31.4	45.6	-1	-1	-1
1/17/2019	6:37:22 PM	402	1759	15	16	15	16	20	21	21	21	17	18	17	16	28.2	31.4	45.6	-1	-1	-1
1/17/2019	6:37:22 PM	605	1760	16	16	16	16	21	20	21	21	17	19	16	17	28.2	31.4	45.6	-1	-1	-1
1/17/2019	6:37:22 PM	808	1761	15	16	16	16	20	20	21	21	17	18	17	16	28.2	31.4	45.6	-1	-1	-1
1/17/2019	6:37:23 PM	11	1762	15	16	15	16	20	21	20	21	16	19	17	16	28.2	31.4	45.6	-1	-1	-1
1/17/2019	6:37:23 PM	214	1763	16	15	16	16	20	20	21	21	16	19	16	17	28.2	31.4	45.6	-1	-1	-1
1/17/2019	6:37:23 PM	402	1764	15	16	15	16	20	21	21	21	17	19	17	17	28.2	31.4	45.6	-1	-1	-1
1/17/2019	6:37:23 PM	605	1765	16	15	16	16	21	20	21	21	17	19	17	17	28.2	31.4	45.6	-1	-1	-1
1/17/2019	6:37:23 PM	808	1766	15	16	16	16	20	21	21	21	17	18	17	16	28.2	31.4	45.6	-1	-1	-1
1/17/2019	6:37:24 PM	11	1767	16	16	15	16	20	21	20	21	16	19	17	16	28.2	31.4	45.6	-1	-1	-1
1/17/2019	6:37:24 PM	214	1768	16	16	16	16	21	20	21	21	17	18	17	16	28.2	31.4	45.6	-1	-1	-1
1/17/2019	6:37:24 PM	402	1769	16	16	16	16	20	20	21	21	17	19	17	16	28.2	31.4	45.6	-1	-1	-1
1/17/2019	6:37:24 PM	605	1770	16	16	16	16	21	20	21	21	17	19	17	17	28.2	31.4	45.6	-1	-1	-1
1/17/2019	6:37:24 PM	808	1771	15	16	15	16	20	20	21	21	17	19	17	16	28.2	31.4	45.6	-1	-1	-1
1/17/2019	6:37:25 PM	11	1772	16	16	15	16	20	21	21	21	16	19	16	16	28.2	31.4	45.6	-1	-1	-1
1/17/2019	6:37:25 PM	214	1773	16	16	16	16	21	20	21	21	17	18	17	16	28.2	31.4	45.6	-1	-1	-1
1/17/2019	6:37:25 PM	402	1774	15	16	16	16	20	21	21	21	17	19	17	17	28.2	31.4	45.6	-1	-1	-1
1/17/2019	6:37:25 PM	605	1775	16	16	16	16	21	20	21	21	17	19	17	17	28.2	31.4	45.6	-1	-1	-1
1/17/2019	6:37:25 PM	808	1776	15	16	16	16	21	20	21	21	17	19	17	16	28.2	31.4	45.6	-1	-1	-1
1/17/2019	6:37:26 PM	11	1777	16	16	15	16	20	21	20	21	16	19	16	16	28.2	31.4	45.6	-1	-1	-1
1/17/2019	6:37:26 PM	214	1778	16	16	16	16	21	21	20	21	16	19	16	17	28.2	31.4	45.6	-1	-1	-1
1/17/2019	6:37:26 PM	402	1779	16	16	16	16	20	21	21	21	17	19	17	16	28.2	31.4	86.7	-1	-1	-1
1/17/2019	6:37:26 PM	605	1780	16	16	16	16	20	21	20	21	16	19	17	17	28.2	31.4	86.7	-1	-1	-1
1/17/2019	6:37:26 PM	808	1781	15	16	15	16	20	20	21	21	17	18	17	16	28.2	31.4	86.7	-1	-1	-1
1/17/2019	6:37:27 PM	11	1782	16	16	16	16	20	20	21	21	16	19	16	17	28.2	31.4	86.7	-1	-1	-1
1/17/2019	6:37:27 PM	214	1783	15	16	15	16	20	20	21	21	17	18	17	16	28.2	31.4	86.7	-1	-1	-1
1/17/2019	6:37:27 PM	402	1784	16	16	16	16	21	20	21	21	16	19	17	17	28.2	31.4	86.7	-1	-1	-1
1/17/2019	6:37:27 PM	605	1785	16	16	15	16	20	21	21	21	17	19	17	16	28.2	31.4	86.7	-1	-1	-1
1/17/2019	6:37:27 PM	808	1786	16	16	16	16	20	20	21	21	16	19	17	16	28.2	31.4	86.7	-1	-1	-1
1/17/2019	6:37:28 PM	11	1787	15	16	15	16	20	21	21	21	17	19	17	16	28.2	31.4	86.7	-1	-1	-1
1/17/2019	6:37:28 PM	214	1788	16	16	16	16	21	21	21	21	16	19	16	16	28.2	31.4	86.7	-1	-1	-1
1/17/2019	6:37:28 PM	402	1789	16	16	16	16	20	21	20	21	16	19	17	17	28.2	31.4	86.7	-1	-1	-1
1/17/2019	6:37:28 PM	605	1790	16	16	16	16	21	20	21	21	17	18	17	17	28.2	31.4	86.7	-1	-1	-1
1/17/2019	6:37:28 PM	808	1791	16	16	16	16	20	21	20	21	16	18	17	16	28.2	31.4	86.7	-1	-1	-1
1/17/2019	6:37:29 PM	11	1792	16	16	16	16	21	20	21	21	17	18	17	16	28.2	31.4	86.7	-1	-1	-1
1/17/2019	6:37:29 PM	214	1793	15	16	15	16	20	21	20	21	16	19	17	16	28.2	31.4	86.7	-1	-1	-1
1/17/2019	6:37:29 PM	402	1794	16	16	16	16	21	20	21	21	17	18	17	16	28.2	31.4	86.7	-1	-1	-1
1/17/2019	6:37:29 PM	605	1795	15	16	15	16	20	21	21	21	17	19	17	16	28.2	31.4	86.7	-1	-1	-1
1/17/2019	6:37:29 PM	808	1796	16	15	15	16	20	20	20	21	16	19	17	17	28.2	31.4	86.7	-1	-1	-1
1/17/2019	6:37:30 PM	11	1797	15	16	15	16	20	20	21	21	17	18	17	16	28.2	31.4	86.7	-1	-1	-1
1/17/2019	6:37:30 PM	214	1798	16	16	16	16	20	20	21	21	16	19	17	17	28.2	31.4	86.7	-1	-1	-1
1/17/2019	6:37:30 PM	402	1799	16	16	15	16	20	21	21	21	17	19	17	16	28.2	31.4	86.7	-1	-1	-1
1/17/2019	6:37:30 PM	605	1800	16	16	16	16	21	20	21	21	17	19	17	17	28.2	31.4	86.7	-1	-1	-1
1/17/2019	6:37:30 PM	808	1801	16	16	15	16	20	20	20	21	17	18	17	16	28.2	31.4	86.7	-1	-1	-1
1/17/2019	6:37:31 PM	11	1802	16	16	16	16	21	20	21	21	17	19	16	17	28.2	31.4	86.7	-1	-1	-1
1/17/2019	6:37:31 PM	214	1803	15	16	15	16	20	21	21	21	17	18	17	16	28.2	31.4	86.7	-1	-1	-1
1/17/2019	6:37:31 PM	402	1804	16	16	16	16	21	20	21	21	17	19	17	17	28.2	31.4	86.7	-1	-1	-1
1/17/2019	6:37:31 PM	605	1805	15	16	15	16	20	21	21	21	16	19	17	17	28.2	31.4	86.7	-1	-1	-1
1/17/2019	6:37:31 PM	808	1806	16	15	16	16	20	20	20	21	16	19	17	17	28.2	31.4	86.7	-1	-1	-1
1/17/2019	6:37:32 PM	11	1807	15	16	15	16	21	21	21	21	17	18	17	16	28.2	31.4	86.7	-1	-1	-1
1/17/2019	6:37:32 PM	214	1808	16	16	15	16	20	20	20	21	16	19	16	17	28.2	31.4	86.7	-1	-1	-1
1/17/2019	6:37:32 PM	402	1809	16	16	16	16	21	21	21	21	17	19	17	16	28.2	31.4	86.7	-1	-1	-1
1/17/2019	6:37:32 PM	605	1810	15	16	15	16	20	21	20	21	16	19	17	17	28.2	31.4	86.7	-1	-1	-1
1/17/2019	6:37:32 PM	808	1811	16	15	16	16	20	20	20	21	17	19	16	16	28.2	31.4	86.7	-1	-1	-1
1/17/2019	6:37:33 PM	11	1812	15	16	15	16	20	21	20	21	17	19	17	16	28.2	31.4	86.7	-1	-1	-1
1/17/2019	6:37:33 PM	214	1813	16	16	16	16	21	20	21	21	17	19	16	17	28.2	31.4	86.7	-1	-1	-1
1/17/2019	6:37:33 PM	402	1814	16	16	16	16	20	21	20	21	17	19	17	17	28.2	31.4	86.7	-1	-1	-1
1/17/2019	6:37:33 PM	605	1815	16	16	16	16	21	20	21	21	17	18	17	16	28.2	31.4	86.7	-1	-1	-1
1/17/2019	6:37:33 PM	808	1816	15	16	15	16	20	21	20	21	16	19	17	16	28.2	31.4	86.7	-1	-1	-1
1/17/2019	6:37:34 PM	11	1817	16	16	16	16	21	20	21	21	17	18	17	16	28.2	31.4	86.7	-1	-1	-1
1/17/2019	6:37:34 PM	214	1818	15	16	15	16	20	21	20	21	16	18	17	16	28.2	31.4	86.7	-1	-1	-1
1/17/2019	6:37:34 PM	402	1819	16	16	16	16	21	20	20	21	17	19	17	16	28.2	31.4	86.7	-1	-1	-1
1/17/2019	6:37:34 PM	605	1820	16	16	15	16	20	21	20	21	17	19	17	16	28.2	31.4	86.7	-1	-1	-1
1/17/2019	6:37:34 PM	808	1821	16	16	16	16	20	20	20	21	16	19	16	16	28.2	31.3	46.2	-1	-1	-1
1/17/2019	6:37:35 PM	11	1822	15	16	15	16	20	21	21	21	17	19	17	16	28.2	31.3	46.2	-1	-1	-1
1/17/2019	6:37:35 PM	214	1823	16	15	16	16	20	20	20	21	16	19	16	17	28.2	31.3	46.2	-1	-1	-1
1/17/2019	6:37:35 PM	402	1824	15	16	15	16	20	21	21	21	17	18	17	16	28.2	31.3	46.2	-1	-1	-1
1/17/2019	6:37:35 PM	605	1825	16	16	16	16	21	21	21	21	17	19	16	17	28.2	31.3	46.2	-1	-1	-1
1/17/2019	6:37:35 PM	808	1826	16	16	16	16	21	20	21	21	17	18	16	16	28.2	31.3	46.2	-1	-1	-1
1/17/2019	6:37:36 PM	11	1827	15	16	15	16	20	21	21	21	17	19	17	16	28.2	31.3	46.2	-1	-1	-1
1/17/2019	6:37:36 PM	214	1828	16	16	16	16	20	21	20	21	16	19	16	17	28.2	31.3	46.2	-1	-1	-1
1/17/2019	6:37:36 PM	410	1829	15	16	15	16	20	20	20	21	17	18	17	16	28.2	31.3	46.2	-1	-1	-1
1/17/2019	6:37:36 PM	614	1830	16	16	16	16	21	20	21	21	16	19	17	17	28.2	31.3	46.2	-1	-1	-1
1/17/2019	6:37:36 PM	801	1831	15	16	15	16	20	21	21	21	17	18	17	16	28.2	31.3	46.2	-1	-1	-1
1/17/2019	6:37:37 PM	4	1832	16	16	16	16	21	20	21	21	17	19	16	17	28.2	31.3	46.2	-1	-1	-1
1/17/2019	6:37:37 PM	207	1833	16	16	16	16	21	20	21	21	17	18	17	16	28.2	31.3	46.2	-1	-1	-1
1/17/2019	6:37:37 PM	410	1834	15	16	15	16	20	21	21	21	16	19	17	16	28.2	31.3	46.2	-1	-1	-1
1/17/2019	6:37:37 PM	614	1835	16	16	16	16	21	20	21	21	17	19	17	17	28.2	31.3	46.2	-1	-1	-1
1/17/2019	6:37:37 PM	801	1836	16	16	15	16	20	21	20	21	17	19	17	16	28.2	31.3	46.2	-1	-1	-1
1/17/2019	6:37:38 PM	4	1837	16	16	16	16	21	21	21	21	17	19	17	17	28.2	31.3	46.2	-1	-1	-1
1/17/2019	6:37:38 PM	207	1838	15	16	15	16	21	21	21	21	17	19	17	16	28.2	31.3	46.2	-1	-1	-1
1/17/2019	6:37:38 PM	410	1839	16	16	15	16	20	21	20	21	16	19	16	16	28.2	31.3	46.2	-1	-1	-1
1/17/2019	6:37:38 PM	614	1840	16	16	16	16	21	20	21	21	17	18	17	16	28.2	31.3	46.2	-1	-1	-1
1/17/2019	6:37:38 PM	801	1841	15	16	15	16	20	21	20	21	17	19	17	16	28.2	31.3	46.2	-1	-1	-1
1/17/2019	6:37:39 PM	4	1842	16	16	16	16	21	21	21	21	16	19	17	17	28.2	31.3	46.2	-1	-1	-1
1/17/2019	6:37:39 PM	207	1843	15	16	16	16	21	21	20	21	17	18	17	16	28.2	31.3	46.2	-1	-1	-1
1/17/2019	6:37:39 PM	410	1844	15	16	15	16	20	21	20	21	16	19	17	16	28.2	31.3	46.2	-1	-1	-1
1/17/2019	6:37:39 PM	614	1845	16	16	16	16	21	20	21	21	17	18	17	16	28.2	31.3	46.2	-1	-1	-1
1/17/2019	6:37:39 PM	801	1846	16	16	16	16	20	20	20	21	16	19	16	17	28.2	31.3	46.2	-1	-1	-1
1/17/2019	6:37:40 PM	4	1847	16	16	16	16	21	20	21	21	17	18	17	16	28.2	31.3	46.2	-1	-1	-1
1/17/2019	6:37:40 PM	207	1848	16	16	16	16	21	21	20	21	16	19	16	16	28.2	31.3	46.2	-1	-1	-1
1/17/2019	6:37:40 PM	410	1849	16	16	16	16	21	20	21	21	17	18	17	16	28.2	31.3	46.2	-1	-1	-1
1/17/2019	6:37:40 PM	614	1850	15	16	15	16	20	20	20	21	17	19	17	16	28.2	31.3	46.2	-1	-1	-1
1/17/2019	6:37:40 PM	801	1851	16	16	16	16	21	20	21	21	17	18	17	16	28.2	31.3	46.2	-1	-1	-1
1/17/2019	6:37:41 PM	4	1852	16	16	15	16	20	21	21	21	17	19	17	16	28.2	31.3	46.2	-1	-1	-1
1/17/2019	6:37:41 PM	207	1853	16	16	16	16	21	20	20	21	17	19	17	17	28.2	31.3	46.2	-1	-1	-1
1/17/2019	6:37:41 PM	410	1854	15	16	15	16	20	21	20	21	17	19	17	16	28.2	31.3	46.2	-1	-1	-1
1/17/2019	6:37:41 PM	614	1855	16	16	16	16	21	20	21	21	17	19	16	17	28.2	31.3	46.2	-1	-1	-1
1/17/2019	6:37:41 PM	801	1856	15	16	15	16	20	21	21	21	17	19	17	16	28.2	31.3	46.2	-1	-1	-1
1/17/2019	6:37:42 PM	4	1857	16	16	16	16	21	21	21	21	17	19	17	17	28.2	31.3	46.2	-1	-1	-1
1/17/2019	6:37:42 PM	207	1858	15	16	16	16	21	20	21	21	17	19	17	16	28.2	31.3	46.2	-1	-1	-1
1/17/2019	6:37:42 PM	410	1859	15	16	15	16	20	21	20	21	16	19	17	16	28.2	31.3	46.2	-1	-1	-1
1/17/2019	6:37:42 PM	614	1860	16	16	16	16	21	20	21	21	17	18	17	17	28.2	31.3	46.2	-1	-1	-1
1/17/2019	6:37:42 PM	801	1861	16	16	16	16	20	21	20	21	17	19	17	17	28.2	31.3	46.2	-1	-1	-1
1/17/2019	6:37:43 PM	4	1862	16	16	16	16	21	20	21	21	17	19	17	17	28.2	31.3	46.2	-1	-1	-1
1/17/2019	6:37:43 PM	207	1863	15	16	15	16	20	21	21	21	17	18	17	16	28.2	31.4	86.0	-1	-1	-1
1/17/2019	6:37:43 PM	410	1864	16	16	16	16	20	21	20	21	16	19	16	17	28.2	31.4	86.0	-1	-1	-1
1/17/2019	6:37:43 PM	614	1865	15	16	16	16	21	21	21	21	17	19	17	16	28.2	31.4	86.0	-1	-1	-1
1/17/2019	6:37:43 PM	801	1866	16	16	16	16	20	21	20	21	16	19	16	17	28.2	31.4	86.0	-1	-1	-1
1/17/2019	6:37:44 PM	4	1867	16	16	16	16	21	20	21	21	17	19	17	17	28.2	31.4	86.0	-1	-1	-1
1/17/2019	6:37:44 PM	207	1868	15	16	15	16	20	20	20	21	17	19	17	17	28.2	31.4	86.0	-1	-1	-1
1/17/2019	6:37:44 PM	410	1869	16	15	16	16	20	20	20	21	16	19	16	17	28.2	31.4	86.0	-1	-1	-1
1/17/2019	6:37:44 PM	614	1870	15	16	16	16	21	20	21	21	17	18	17	16	28.2	31.4	86.0	-1	-1	-1
1/17/2019	6:37:44 PM	801	1871	16	16	15	16	20	20	20	21	16	19	16	17	28.2	31.4	86.0	-1	-1	-1
1/17/2019	6:37:45 PM	4	1872	16	16	16	16	21	20	21	21	17	19	17	17	28.2	31.4	86.0	-1	-1	-1
1/17/2019	6:37:45 PM	207	1873	15	16	15	16	20	20	21	21	17	19	17	16	28.2	31.4	86.0	-1	-1	-1
1/17/2019	6:37:45 PM	410	1874	16	16	16	16	20	21	20	21	16	19	16	17	28.2	31.4	86.0	-1	-1	-1
1/17/2019	6:37:45 PM	614	1875	16	16	16	16	21	20	21	21	16	19	17	17	28.2	31.4	86.0	-1	-1	-1
1/17/2019	6:37:45 PM	801	1876	15	16	15	16	20	21	21	21	17	18	17	16	28.2	31.4	86.0	-1	-1	-1
1/17/2019	6:37:46 PM	4	1877	16	16	16	16	21	20	21	21	17	19	17	17	28.2	31.4	86.0	-1	-1	-1
1/17/2019	6:37:46 PM	207	1878	15	16	15	16	20	20	21	21	17	19	17	16	28.2	31.4	86.0	-1	-1	-1
1/17/2019	6:37:46 PM	410	1879	16	16	15	16	20	20	20	21	16	19	16	17	28.2	31.4	86.0	-1	-1	-1
1/17/2019	6:37:46 PM	614	1880	15	16	16	16	20	20	21	21	17	18	17	16	28.2	31.4	86.0	-1	-1	-1
1/17/2019	6:37:46 PM	801	1881	16	16	16	16	20	20	20	21	16	19	16	17	28.2	31.4	86.0	-1	-1	-1
1/17/2019	6:37:47 PM	4	1882	16	16	16	16	21	20	21	21	17	18	17	17	28.2	31.4	86.0	-1	-1	-1
1/17/2019	6:37:47 PM	207	1883	15	16	15	16	20	21	20	21	17	19	17	16	28.2	31.4	86.0	-1	-1	-1
1/17/2019	6:37:47 PM	410	1884	16	16	16	16	21	20	20	21	16	19	16	17	28.2	31.4	86.0	-1	-1	-1
1/17/2019	6:37:47 PM	614	1885	15	16	15	16	21	20	21	21	17	18	17	16	28.2	31.4	86.0	-1	-1	-1
1/17/2019	6:37:47 PM	801	1886	16	16	16	16	20	20	20	21	16	19	16	17	28.2	31.4	86.0	-1	-1	-1
1/17/2019	6:37:48 PM	4	1887	16	16	16	16	21	20	21	21	17	19	17	16	28.2	31.4	86.0	-1	-1	-1
1/17/2019	6:37:48 PM	207	1888	16	16	16	16	20	21	21	21	17	18	17	16	28.2	31.4	86.0	-1	-1	-1
1/17/2019	6:37:48 PM	410	1889	16	15	16	16	20	20	20	21	16	19	16	17	28.2	31.4	86.0	-1	-1	-1
1/17/2019	6:37:48 PM	614	1890	15	16	16	16	21	20	21	21	17	18	17	16	28.2	31.4	86.0	-1	-1	-1
1/17/2019	6:37:48 PM	801	1891	16	16	15	16	20	21	20	21	16	19	17	17	28.2	31.4	86.0	-1	-1	-1
1/17/2019	6:37:49 PM	4	1892	16	16	16	16	20	20	21	21	16	19	16	17	28.2	31.4	86.0	-1	-1	-1
1/17/2019	6:37:49 PM	207	1893	15	16	15	16	20	21	21	21	17	19	17	16	28.2	31.4	86.0	-1	-1	-1
1/17/2019	6:37:49 PM	410	1894	15	15	16	16	20	21	20	21	16	19	16	17	28.2	31.4	86.0	-1	-1	-1
1/17/2019	6:37:49 PM	614	1895	16	16	16	16	21	20	21	21	17	18	17	17	28.2	31.4	86.0	-1	-1	-1
1/17/2019	6:37:49 PM	801	1896	15	16	15	16	20	21	21	21	17	18	17	16	28.2	31.4	86.0	-1	-1	-1
1/17/2019	6:37:50 PM	4	1897	16	15	16	16	21	20	21	21	17	19	17	17	28.2	31.4	86.0	-1	-1	-1
1/17/2019	6:37:50 PM	207	1898	16	16	16	16	21	20	21	21	17	18	17	16	28.2	31.4	86.0	-1	-1	-1
1/17/2019	6:37:50 PM	410	1899	15	16	15	16	20	21	21	21	17	19	17	16	28.2	31.4	86.0	-1	-1	-1
1/17/2019	6:37:50 PM	614	1900	16	16	16	16	20	21	20	21	16	19	16	17	28.2	31.4	86.0	-1	-1	-1
1/17/2019	6:37:50 PM	801	1901	16	16	16	16	20	21	21	21	17	18	17	16	28.2	31.4	86.0	-1	-1	-1
1/17/2019	6:37:51 PM	4	1902	15	16	15	16	20	21	21	21	17	19	17	16	28.2	31.4	86.0	-1	-1	-1
1/17/2019	6:37:51 PM	207	1903	16	16	16	16	20	20	21	21	17	19	16	17	28.2	31.4	86.0	-1	-1	-1
1/17/2019	6:37:51 PM	410	1904	16	15	16	16	21	20	21	21	17	18	17	16	28.2	31.4	86.0	-1	-1	-1
1/17/2019	6:37:51 PM	614	1905	15	16	15	16	20	21	21	21	17	18	17	16	28.2	31.3	77.9	-1	-1	-1
1/17/2019	6:37:51 PM	801	1906	16	16	16	16	20	21	21	21	16	19	16	17	28.2	31.3	77.9	-1	-1	-1
1/17/2019	6:37:52 PM	4	1907	16	16	16	16	21	20	21	21	17	18	17	17	28.2	31.3	77.9	-1	-1	-1
1/17/2019	6:37:52 PM	207	1908	16	16	16	16	21	20	21	21	17	18	17	16	28.2	31.3	77.9	-1	-1	-1
1/17/2019	6:37:52 PM	410	1909	15	16	16	16	20	21	20	21	16	19	16	17	28.2	31.3	77.9	-1	-1	-1
1/17/2019	6:37:52 PM	614	1910	15	16	16	16	21	20	20	21	17	19	17	16	28.2	31.3	77.9	-1	-1	-1
1/17/2019	6:37:52 PM	801	1911	16	15	16	16	21	20	21	21	17	19	17	17	28.2	31.3	77.9	-1	-1	-1
1/17/2019	6:37:53 PM	4	1912	16	16	15	16	20	21	20	21	17	19	17	16	28.2	31.3	77.9	-1	-1	-1
1/17/2019	6:37:53 PM	207	1913	16	16	16	16	21	20	21	21	17	19	16	17	28.2	31.3	77.9	-1	-1	-1
1/17/2019	6:37:53 PM	410	1914	15	16	15	16	20	21	20	21	17	18	17	16	28.2	31.3	77.9	-1	-1	-1
1/17/2019	6:37:53 PM	614	1915	16	16	16	16	21	20	21	21	17	19	17	17	28.2	31.3	77.9	-1	-1	-1
1/17/2019	6:37:53 PM	801	1916	16	16	15	16	20	21	21	21	17	19	17	16	28.2	31.3	77.9	-1	-1	-1
1/17/2019	6:37:54 PM	4	1917	16	16	16	16	21	20	21	21	17	18	17	16	28.2	31.3	77.9	-1	-1	-1
1/17/2019	6:37:54 PM	207	1918	15	16	15	16	20	21	20	21	16	18	17	16	28.2	31.3	77.9	-1	-1	-1
1/17/2019	6:37:54 PM	410	1919	16	16	16	16	20	20	21	21	17	18	17	16	28.2	31.3	77.9	-1	-1	-1
1/17/2019	6:37:54 PM	614	1920	15	16	15	17	20	21	20	21	16	19	17	16	28.2	31.3	77.9	-1	-1	-1
1/17/2019	6:37:54 PM	801	1921	16	16	16	16	20	20	21	21	17	19	17	16	28.2	31.3	77.9	-1	-1	-1
1/17/2019	6:37:55 PM	4	1922	16	16	15	16	20	21	20	21	17	19	17	16	28.2	31.3	77.9	-1	-1	-1
1/17/2019	6:37:55 PM	207	1923	16	16	16	16	20	20	20	21	16	19	17	16	28.2	31.3	77.9	-1	-1	-1
1/17/2019	6:37:55 PM	410	1924	15	16	15	16	20	20	20	21	17	18	17	16	28.2	31.3	77.9	-1	-1	-1
1/17/2019	6:37:55 PM	614	1925	16	16	16	16	20	20	21	21	16	19	16	17	28.2	31.3	77.9	-1	-1	-1
1/17/2019	6:37:55 PM	801	1926	15	16	15	16	20	21	20	21	16	18	17	16	28.2	31.3	77.9	-1	-1	-1
1/17/2019	6:37:56 PM	4	1927	16	16	16	16	21	21	21	21	17	19	16	17	28.2	31.3	77.9	-1	-1	-1
1/17/2019	6:37:56 PM	207	1928	15	16	15	16	20	20	21	21	17	19	17	16	28.2	31.3	77.9	-1	-1	-1
1/17/2019	6:37:56 PM	410	1929	16	16	15	16	20	20	20	21	16	19	16	16	28.2	31.3	77.9	-1	-1	-1
1/17/2019	6:37:56 PM	614	1930	15	16	16	16	21	20	21	21	17	18	17	16	28.2	31.3	77.9	-1	-1	-1
1/17/2019	6:37:56 PM	801	1931	16	16	16	16	20	21	20	21	16	19	16	17	28.2	31.3	77.9	-1	-1	-1
1/17/2019	6:37:57 PM	4	1932	16	16	16	16	21	20	21	21	17	18	17	16	28.2	31.3	77.9	-1	-1	-1
1/17/2019	6:37:57 PM	207	1933	16	16	15	16	20	21	20	21	16	19	16	16	28.2	31.3	77.9	-1	-1	-1
1/17/2019	6:37:57 PM	410	1934	16	16	16	16	21	20	21	21	17	18	17	16	28.2	31.3	77.9	-1	-1	-1
1/17/2019	6:37:57 PM	614	1935	15	16	15	16	20	20	20	21	16	19	17	16	28.2	31.3	77.9	-1	-1	-1
1/17/2019	6:37:57 PM	801	1936	16	16	16	16	21	20	21	21	17	19	16	16	28.2	31.3	77.9	-1	-1	-1
1/17/2019	6:37:58 PM	4	1937	15	16	15	16	20	21	21	21	17	19	17	16	28.2	31.3	77.9	-1	-1	-1
1/17/2019	6:37:58 PM	207	1938	16	16	16	16	20	21	20	21	16	19	16	17	28.2	31.3	77.9	-1	-1	-1
1/17/2019	6:37:58 PM	410	1939	16	16	16	16	20	20	21	21	17	18	17	16	28.2	31.3	77.9	-1	-1	-1
1/17/2019	6:37:58 PM	614	1940	15	16	15	17	20	21	21	21	17	19	17	16	28.2	31.3	77.9	-1	-1	-1
1/17/2019	6:37:58 PM	801	1941	16	16	16	16	21	20	21	21	17	19	17	16	28.2	31.3	77.9	-1	-1	-1
1/17/2019	6:37:59 PM	4	1942	16	16	15	16	20	21	21	21	17	19	17	16	28.2	31.3	77.9	-1	-1	-1
1/17/2019	6:37:59 PM	207	1943	16	16	16	16	21	20	21	21	17	19	16	17	28.2	31.3	77.9	-1	-1	-1
1/17/2019	6:37:59 PM	410	1944	15	16	15	16	20	21	20	21	17	18	17	16	28.2	31.3	77.9	-1	-1	-1
1/17/2019	6:37:59 PM	614	1945	16	16	16	16	21	20	21	21	17	19	17	17	28.2	31.3	77.9	-1	-1	-1
1/17/2019	6:37:59 PM	801	1946	16	16	16	16	20	21	20	21	17	19	17	16	28.2	31.3	77.9	-1	-1	-1
1/17/2019	6:38:00 PM	4	1947	16	16	16	16	20	20	21	21	17	19	17	17	28.2	31.3	47.6	-1	-1	-1
1/17/2019	6:38:00 PM	207	1948	16	16	16	16	20	20	21	21	17	18	17	16	28.2	31.3	47.6	-1	-1	-1
1/17/2019	6:38:00 PM	410	1949	16	15	16	16	20	20	20	21	16	19	16	16	28.2	31.3	47.6	-1	-1	-1
1/17/2019	6:38:00 PM	614	1950	15	16	15	16	20	20	21	21	17	19	17	16	28.2	31.3	47.6	-1	-1	-1
1/17/2019	6:38:00 PM	801	1951	16	16	16	16	21	21	21	21	17	19	17	17	28.2	31.3	47.6	-1	-1	-1
1/17/2019	6:38:01 PM	4	1952	15	16	15	16	21	21	21	21	17	19	17	16	28.2	31.3	47.6	-1	-1	-1
1/17/2019	6:38:01 PM	207	1953	15	15	16	16	20	20	21	21	17	19	16	17	28.2	31.3	47.6	-1	-1	-1
1/17/2019	6:38:01 PM	410	1954	16	16	16	16	21	20	21	21	17	18	17	16	28.2	31.3	47.6	-1	-1	-1
1/17/2019	6:38:01 PM	614	1955	15	16	15	16	21	21	20	21	17	19	17	16	28.2	31.3	47.6	-1	-1	-1
1/17/2019	6:38:01 PM	801	1956	16	16	16	16	21	20	21	21	17	19	17	17	28.2	31.3	47.6	-1	-1	-1
1/17/2019	6:38:02 PM	4	1957	15	16	15	16	21	21	21	21	17	19	17	16	28.2	31.3	47.6	-1	-1	-1
1/17/2019	6:38:02 PM	207	1958	16	16	15	16	20	21	20	21	16	19	17	17	28.2	31.3	47.6	-1	-1	-1
1/17/2019	6:38:02 PM	410	1959	15	16	16	16	20	20	21	21	17	18	17	16	28.2	31.3	47.6	-1	-1	-1
1/17/2019	6:38:02 PM	614	1960	16	16	16	16	20	21	20	21	17	19	17	17	28.2	31.3	47.6	-1	-1	-1
1/17/2019	6:38:02 PM	801	1961	16	16	16	16	21	20	21	21	17	18	17	16	28.2	31.3	47.6	-1	-1	-1
1/17/2019	6:38:03 PM	4	1962	16	16	15	16	20	21	21	21	16	19	17	17	28.2	31.3	47.6	-1	-1	-1
1/17/2019	6:38:03 PM	207	1963	16	16	16	16	21	20	21	21	17	18	17	17	28.2	31.3	47.6	-1	-1	-1
1/17/2019	6:38:03 PM	410	1964	15	16	15	16	20	20	21	21	17	18	16	16	28.2	31.3	47.6	-1	-1	-1
1/17/2019	6:38:03 PM	614	1965	16	16	16	16	20	20	21	21	16	19	17	17	28.2	31.3	47.6	-1	-1	-1
1/17/2019	6:38:03 PM	801	1966	15	16	16	16	20	20	21	21	17	18	17	16	28.2	31.3	47.6	-1	-1	-1
1/17/2019	6:38:04 PM	4	1967	16	16	15	16	20	21	20	21	16	19	17	17	28.2	31.3	47.6	-1	-1	-1
1/17/2019	6:38:04 PM	207	1968	16	16	16	16	21	20	21	21	17	19	16	17	28.2	31.3	47.6	-1	-1	-1
1/17/2019	6:38:04 PM	410	1969	15	16	15	16	20	20	21	21	17	18	17	16	28.2	31.3	47.6	-1	-1	-1
1/17/2019	6:38:04 PM	614	1970	15	16	16	16	20	21	20	21	17	19	16	17	28.2	31.3	47.6	-1	-1	-1
1/17/2019	6:38:04 PM	801	1971	16	16	16	16	21	20	21	21	17	18	17	17	28.2	31.3	47.6	-1	-1	-1
1/17/2019	6:38:05 PM	4	1972	15	16	15	16	20	20	21	21	17	19	17	16	28.2	31.3	47.6	-1	-1	-1
1/17/2019	6:38:05 PM	207	1973	16	16	15	16	20	20	20	21	16	19	16	17	28.2	31.3	47.6	-1	-1	-1
1/17/2019	6:38:05 PM	410	1974	15	16	15	16	20	20	20	21	17	18	17	16	28.2	31.3	47.6	-1	-1	-1
1/17/2019	6:38:05 PM	614	1975	16	16	16	16	20	20	21	21	16	19	16	17	28.2	31.3	47.6	-1	-1	-1
1/17/2019	6:38:05 PM	801	1976	15	16	15	16	20	21	21	21	17	19	17	16	28.2	31.3	47.6	-1	-1	-1
1/17/2019	6:38:06 PM	4	1977	16	16	16	16	21	21	20	21	17	19	17	17	28.2	31.3	47.6	-1	-1	-1
1/17/2019	6:38:06 PM	207	1978	15	16	15	16	20	20	21	21	17	18	17	16	28.2	31.3	47.6	-1	-1	-1
1/17/2019	6:38:06 PM	410	1979	15	16	15	16	20	20	20	21	16	19	16	16	28.2	31.3	47.6	-1	-1	-1
1/17/2019	6:38:06 PM	614	1980	16	16	16	16	21	20	21	21	17	18	17	16	28.2	31.3	47.6	-1	-1	-1
1/17/2019	6:38:06 PM	801	1981	16	16	16	16	20	20	20	21	16	19	17	17	28.2	31.3	47.6	-1	-1	-1
1/17/2019	6:38:07 PM	4	1982	16	16	16	16	21	20	21	21	17	19	17	17	28.2	31.3	47.6	-1	-1	-1
1/17/2019	6:38:07 PM	207	1983	15	16	15	16	20	21	20	21	17	19	17	16	28.2	31.3	47.6	-1	-1	-1
1/17/2019	6:38:07 PM	410	1984	16	15	16	16	20	20	21	21	16	19	16	16	28.2	31.3	47.6	-1	-1	-1
1/17/2019	6:38:07 PM	614	1985	15	16	16	16	20	20	21	21	17	18	17	16	28.2	31.3	47.6	-1	-1	-1
1/17/2019	6:38:07 PM	801	1986	16	16	16	16	21	20	21	21	16	19	17	17	28.2	31.3	47.6	-1	-1	-1
1/17/2019	6:38:08 PM	4	1987	15	16	16	16	21	21	21	21	17	19	17	16	28.2	31.3	47.6	-1	-1	-1
1/17/2019	6:38:08 PM	207	1988	15	16	15	16	20	21	20	21	16	19	17	16	28.2	31.3	47.6	-1	-1	-1
1/17/2019	6:38:08 PM	410	1989	16	15	16	16	20	20	21	21	17	19	16	16	28.2	31.3	87.0	-1	-1	-1
1/17/2019	6:38:08 PM	614	1990	15	16	15	16	21	21	21	21	17	19	17	16	28.2	31.3	87.0	-1	-1	-1
1/17/2019	6:38:08 PM	801	1991	16	16	16	16	20	20	20	21	16	19	16	17	28.2	31.3	87.0	-1	-1	-1
1/17/2019	6:38:09 PM	4	1992	15	16	15	16	20	21	21	21	17	19	17	16	28.2	31.3	87.0	-1	-1	-1
1/17/2019	6:38:09 PM	207	1993	16	16	16	16	20	21	20	21	16	19	16	17	28.2	31.3	87.0	-1	-1	-1
1/17/2019	6:38:09 PM	410	1994	15	16	16	16	21	20	21	21	17	18	17	16	28.2	31.3	87.0	-1	-1	-1
1/17/2019	6:38:09 PM	614	1995	15	16	15	16	20	21	21	21	17	19	16	17	28.2	31.3	87.0	-1	-1	-1
1/17/2019	6:38:09 PM	801	1996	16	16	16	16	21	20	21	21	17	19	16	17	28.2	31.3	87.0	-1	-1	-1
1/17/2019	6:38:10 PM	4	1997	15	16	15	16	20	21	21	21	17	19	17	16	28.2	31.3	87.0	-1	-1	-1
1/17/2019	6:38:10 PM	207	1998	15	16	16	16	20	20	20	21	16	19	16	17	28.2	31.3	87.0	-1	-1	-1
1/17/2019	6:38:10 PM	410	1999	16	16	16	16	21	20	21	21	17	18	17	16	28.2	31.3	87.0	-1	-1	-1
1/17/2019	6:38:10 PM	614	2000	15	16	15	16	21	20	21	21	17	18	17	16	28.2	31.3	87.0	-1	-1	-1
[truncated: 51,851 more rows]
