# Supplementary material for: Rapid metabolic shifts occur during the transition between hunger and satiety in Drosophila melanogaster
Source: Nat Commun. 2019 Sep 6;10:4052. doi: 10.1038/s41467-019-11933-z (PMC6731244; doi:10.1038/s41467-019-11933-z)
Supplement: Supplementary file 7 — Supplementary Data 4 [file 41467_2019_11933_MOESM7_ESM.zip › Fig5DFM_18.csv]

Date	Time	MSec	Sample	W1	W2	W3	W4	W5	W6	W7	W8	W9	W10	W11	W12	Temp	Humid	LUX	Dark	OptoCol1	OptoCol2
1/18/2019	3:03:02 PM	606	2	17	19	18	18	17	17	17	17	17	17	17	17	27.7	35.7	73.9	-1	-1	-1
1/18/2019	3:03:02 PM	809	3	18	18	18	18	17	16	17	16	17	17	17	17	27.7	35.7	73.9	-1	-1	-1
1/18/2019	3:03:03 PM	14	4	18	18	18	18	17	17	17	17	16	17	17	17	27.7	35.7	73.9	-1	-1	-1
1/18/2019	3:03:03 PM	201	5	18	18	18	18	16	17	16	17	16	17	16	17	27.7	35.7	73.9	-1	-1	-1
1/18/2019	3:03:03 PM	404	6	18	18	18	18	17	17	17	17	17	17	17	17	27.7	35.7	73.9	-1	-1	-1
1/18/2019	3:03:03 PM	639	7	18	18	18	18	16	17	16	17	16	17	17	17	27.7	35.7	73.9	-1	-1	-1
1/18/2019	3:03:03 PM	810	8	18	18	18	18	17	17	16	17	16	17	16	17	27.7	35.7	73.9	-1	-1	-1
1/18/2019	3:03:04 PM	14	9	17	19	18	18	16	16	17	17	17	17	17	17	27.7	35.7	73.9	-1	-1	-1
1/18/2019	3:03:04 PM	201	10	17	19	17	18	16	17	17	17	17	17	17	16	27.7	35.7	73.9	-1	-1	-1
1/18/2019	3:03:04 PM	404	11	18	18	19	18	17	16	17	17	17	17	17	17	27.7	35.7	73.9	-1	-1	-1
1/18/2019	3:03:04 PM	607	12	18	18	18	18	16	17	17	17	16	17	17	17	27.7	35.7	73.9	-1	-1	-1
1/18/2019	3:03:04 PM	810	13	18	18	18	18	17	17	16	17	17	17	17	17	27.7	35.7	73.9	-1	-1	-1
1/18/2019	3:03:05 PM	14	14	18	18	19	18	17	16	17	17	16	17	17	17	27.7	35.7	73.9	-1	-1	-1
1/18/2019	3:03:05 PM	201	15	18	18	18	18	17	16	17	17	16	17	17	17	27.7	35.7	73.9	-1	-1	-1
1/18/2019	3:03:05 PM	404	16	18	18	18	18	16	17	17	17	16	17	17	17	27.7	35.7	73.9	-1	-1	-1
1/18/2019	3:03:05 PM	607	17	18	19	18	18	17	17	17	17	17	17	17	17	27.7	35.7	73.9	-1	-1	-1
1/18/2019	3:03:05 PM	810	18	18	18	18	18	17	16	17	17	17	17	17	17	27.7	35.7	73.9	-1	-1	-1
1/18/2019	3:03:06 PM	14	19	18	18	18	18	16	17	17	17	16	17	17	17	27.7	35.7	73.9	-1	-1	-1
1/18/2019	3:03:06 PM	201	20	17	18	18	18	16	16	16	17	16	17	17	17	27.7	35.7	73.9	-1	-1	-1
1/18/2019	3:03:06 PM	404	21	18	18	18	18	17	17	17	17	17	17	17	17	27.7	35.7	73.9	-1	-1	-1
1/18/2019	3:03:06 PM	607	22	18	18	18	18	17	17	17	17	17	17	17	17	27.7	35.7	73.9	-1	-1	-1
1/18/2019	3:03:06 PM	810	23	18	18	18	18	16	17	16	17	17	17	17	17	27.7	35.7	73.9	-1	-1	-1
1/18/2019	3:03:07 PM	14	24	18	18	18	18	17	17	17	17	17	17	17	17	27.7	35.7	73.9	-1	-1	-1
1/18/2019	3:03:07 PM	201	25	18	18	18	18	17	16	17	16	17	16	17	17	27.7	35.7	73.9	-1	-1	-1
1/18/2019	3:03:07 PM	404	26	18	18	18	18	16	17	17	17	16	17	17	17	27.7	35.7	73.9	-1	-1	-1
1/18/2019	3:03:07 PM	607	27	18	19	18	18	17	17	17	17	17	17	17	17	27.7	35.7	73.9	-1	-1	-1
1/18/2019	3:03:07 PM	810	28	18	18	18	18	17	16	17	17	17	17	17	17	27.7	35.7	73.9	-1	-1	-1
1/18/2019	3:03:08 PM	14	29	18	19	18	18	17	17	17	17	17	17	17	17	27.7	35.7	73.9	-1	-1	-1
1/18/2019	3:03:08 PM	201	30	17	18	18	18	16	17	17	17	17	17	17	17	27.7	35.7	73.9	-1	-1	-1
1/18/2019	3:03:08 PM	404	31	18	18	19	18	17	16	16	17	17	17	17	17	27.7	35.7	73.9	-1	-1	-1
1/18/2019	3:03:08 PM	607	32	18	18	18	18	16	17	17	17	17	17	17	17	27.7	35.7	73.9	-1	-1	-1
1/18/2019	3:03:08 PM	810	33	17	18	18	18	16	17	17	17	17	17	17	17	27.7	35.7	73.9	-1	-1	-1
1/18/2019	3:03:09 PM	14	34	18	18	19	18	17	17	17	17	17	17	17	17	27.7	35.7	73.9	-1	-1	-1
1/18/2019	3:03:09 PM	201	35	18	18	18	17	17	17	16	17	16	17	16	17	27.7	35.7	73.9	-1	-1	-1
1/18/2019	3:03:09 PM	404	36	18	18	18	18	16	17	17	17	17	17	17	17	27.7	35.7	73.9	-1	-1	-1
1/18/2019	3:03:09 PM	607	37	18	19	18	18	17	17	17	16	17	17	17	17	27.7	35.7	73.9	-1	-1	-1
1/18/2019	3:03:09 PM	810	38	18	18	18	17	17	17	16	17	16	17	16	17	27.7	34.9	117.3	-1	-1	-1
1/18/2019	3:03:10 PM	14	39	18	18	18	18	16	17	16	17	17	17	17	17	27.7	34.9	117.3	-1	-1	-1
1/18/2019	3:03:10 PM	201	40	18	18	18	18	17	17	16	17	17	17	17	17	27.7	34.9	117.3	-1	-1	-1
1/18/2019	3:03:10 PM	404	41	18	18	19	18	17	16	17	17	17	17	17	17	27.7	34.9	117.3	-1	-1	-1
1/18/2019	3:03:10 PM	607	42	18	18	18	18	17	17	16	17	16	17	17	17	27.7	34.9	117.3	-1	-1	-1
1/18/2019	3:03:10 PM	810	43	17	18	18	18	17	16	17	16	17	17	17	17	27.7	34.9	117.3	-1	-1	-1
1/18/2019	3:03:11 PM	14	44	18	18	19	18	17	16	17	17	17	17	17	17	27.7	34.9	117.3	-1	-1	-1
1/18/2019	3:03:11 PM	201	45	18	18	18	18	16	16	16	17	16	17	17	17	27.7	34.9	117.3	-1	-1	-1
1/18/2019	3:03:11 PM	404	46	18	19	18	18	17	17	17	17	17	17	17	17	27.7	34.9	117.3	-1	-1	-1
1/18/2019	3:03:11 PM	607	47	18	18	19	18	17	16	17	17	16	17	17	17	27.7	34.9	117.3	-1	-1	-1
1/18/2019	3:03:11 PM	810	48	17	18	18	18	16	17	16	17	16	17	17	17	27.7	34.9	117.3	-1	-1	-1
1/18/2019	3:03:12 PM	14	49	18	19	18	18	17	17	17	17	17	17	17	17	27.7	34.9	117.3	-1	-1	-1
1/18/2019	3:03:12 PM	201	50	18	18	18	18	17	16	17	16	17	17	17	17	27.7	34.9	117.3	-1	-1	-1
1/18/2019	3:03:12 PM	404	51	18	18	18	18	17	17	17	17	16	17	17	17	27.7	34.9	117.3	-1	-1	-1
1/18/2019	3:03:12 PM	607	52	18	19	18	18	17	17	17	17	17	17	17	17	27.7	34.9	117.3	-1	-1	-1
1/18/2019	3:03:12 PM	810	53	18	18	18	18	17	16	17	17	17	17	17	17	27.7	34.9	117.3	-1	-1	-1
1/18/2019	3:03:13 PM	14	54	18	18	18	18	17	17	16	17	16	17	17	17	27.7	34.9	117.3	-1	-1	-1
1/18/2019	3:03:13 PM	201	55	18	18	18	18	17	16	16	17	16	16	17	17	27.7	34.9	117.3	-1	-1	-1
1/18/2019	3:03:13 PM	404	56	18	18	19	18	17	16	17	17	17	17	17	17	27.7	34.9	117.3	-1	-1	-1
1/18/2019	3:03:13 PM	607	57	18	18	18	18	16	17	16	17	17	17	17	17	27.7	34.9	117.3	-1	-1	-1
1/18/2019	3:03:13 PM	810	58	18	18	18	18	17	16	17	17	17	17	17	17	27.7	34.9	117.3	-1	-1	-1
1/18/2019	3:03:14 PM	14	59	18	18	18	18	17	17	17	17	16	17	17	17	27.7	34.9	117.3	-1	-1	-1
1/18/2019	3:03:14 PM	201	60	18	18	18	18	16	17	17	17	16	17	17	17	27.7	34.9	117.3	-1	-1	-1
1/18/2019	3:03:14 PM	404	61	18	18	19	18	17	16	17	17	17	17	17	17	27.7	34.9	117.3	-1	-1	-1
1/18/2019	3:03:14 PM	607	62	18	18	18	18	16	17	17	17	16	17	17	17	27.7	34.9	117.3	-1	-1	-1
1/18/2019	3:03:14 PM	810	63	18	18	18	18	17	17	16	17	16	17	17	17	27.7	34.9	117.3	-1	-1	-1
1/18/2019	3:03:15 PM	14	64	18	18	18	18	16	17	16	17	16	17	17	17	27.7	34.9	117.3	-1	-1	-1
1/18/2019	3:03:15 PM	201	65	18	18	18	18	16	17	15	17	17	17	17	17	27.7	34.9	117.3	-1	-1	-1
1/18/2019	3:03:15 PM	404	66	17	18	18	18	17	17	17	17	17	17	17	17	27.7	34.9	117.3	-1	-1	-1
1/18/2019	3:03:15 PM	607	67	18	18	18	18	17	16	17	17	17	17	17	17	27.7	34.9	117.3	-1	-1	-1
1/18/2019	3:03:15 PM	810	68	18	18	18	18	16	17	16	17	16	17	16	17	27.7	34.9	117.3	-1	-1	-1
1/18/2019	3:03:16 PM	14	69	18	18	18	18	17	17	17	17	17	17	17	17	27.7	34.9	117.3	-1	-1	-1
1/18/2019	3:03:16 PM	201	70	18	18	18	18	17	16	17	17	17	16	17	17	27.7	34.9	117.3	-1	-1	-1
1/18/2019	3:03:16 PM	404	71	18	18	18	18	17	17	17	17	17	17	17	17	27.7	34.9	117.3	-1	-1	-1
1/18/2019	3:03:16 PM	607	72	18	18	18	18	17	17	17	17	16	17	17	17	27.7	34.9	117.3	-1	-1	-1
1/18/2019	3:03:16 PM	810	73	17	18	18	18	16	16	17	17	17	16	17	17	27.7	34.9	117.3	-1	-1	-1
1/18/2019	3:03:17 PM	14	74	18	18	18	18	17	16	17	17	17	17	17	17	27.7	34.9	117.3	-1	-1	-1
1/18/2019	3:03:17 PM	201	75	18	18	18	18	17	17	16	17	16	17	16	17	27.7	34.9	117.3	-1	-1	-1
1/18/2019	3:03:17 PM	404	76	18	19	18	18	17	17	17	17	17	17	17	17	27.7	34.9	117.3	-1	-1	-1
1/18/2019	3:03:17 PM	607	77	18	18	18	17	17	16	17	17	17	17	17	17	27.7	34.9	117.3	-1	-1	-1
1/18/2019	3:03:17 PM	810	78	18	18	18	18	16	17	16	17	16	17	17	17	27.7	34.9	117.3	-1	-1	-1
1/18/2019	3:03:18 PM	14	79	18	18	19	18	17	17	17	17	17	17	17	17	27.7	34.9	117.3	-1	-1	-1
1/18/2019	3:03:18 PM	201	80	18	18	19	18	17	16	17	17	17	17	17	17	27.7	34.3	132.7	-1	-1	-1
1/18/2019	3:03:18 PM	404	81	18	18	18	18	17	17	16	17	16	17	17	17	27.7	34.3	132.7	-1	-1	-1
1/18/2019	3:03:18 PM	607	82	18	18	18	18	17	17	16	17	17	17	17	17	27.7	34.3	132.7	-1	-1	-1
1/18/2019	3:03:18 PM	810	83	18	18	18	18	17	16	16	16	17	17	17	17	27.7	34.3	132.7	-1	-1	-1
1/18/2019	3:03:19 PM	14	84	18	18	18	18	16	16	17	17	16	17	17	17	27.7	34.3	132.7	-1	-1	-1
1/18/2019	3:03:19 PM	201	85	17	18	18	18	16	17	16	17	16	17	17	17	27.7	34.3	132.7	-1	-1	-1
1/18/2019	3:03:19 PM	404	86	18	18	19	18	17	16	17	17	17	17	17	17	27.7	34.3	132.7	-1	-1	-1
1/18/2019	3:03:19 PM	607	87	18	18	18	18	16	17	16	17	16	17	17	17	27.7	34.3	132.7	-1	-1	-1
1/18/2019	3:03:19 PM	810	88	17	18	18	18	17	17	17	16	17	16	17	17	27.7	34.3	132.7	-1	-1	-1
1/18/2019	3:03:20 PM	14	89	18	18	18	18	17	16	17	17	17	17	17	17	27.7	34.3	132.7	-1	-1	-1
1/18/2019	3:03:20 PM	201	90	18	18	18	18	16	17	16	17	16	17	17	17	27.7	34.3	132.7	-1	-1	-1
1/18/2019	3:03:20 PM	404	91	18	18	18	18	17	16	17	17	17	17	17	17	27.7	34.3	132.7	-1	-1	-1
1/18/2019	3:03:20 PM	607	92	18	18	18	18	17	17	16	17	17	17	17	17	27.7	34.3	132.7	-1	-1	-1
1/18/2019	3:03:20 PM	810	93	17	18	18	18	16	17	17	17	17	17	17	17	27.7	34.3	132.7	-1	-1	-1
1/18/2019	3:03:21 PM	14	94	18	18	19	18	17	16	17	17	17	17	17	17	27.7	34.3	132.7	-1	-1	-1
1/18/2019	3:03:21 PM	201	95	18	18	18	18	16	17	16	17	16	17	17	17	27.7	34.3	132.7	-1	-1	-1
1/18/2019	3:03:21 PM	404	96	17	18	18	18	17	17	17	17	17	17	17	17	27.7	34.3	132.7	-1	-1	-1
1/18/2019	3:03:21 PM	607	97	18	18	18	18	17	16	17	17	16	17	16	17	27.7	34.3	132.7	-1	-1	-1
1/18/2019	3:03:21 PM	810	98	18	18	18	18	16	17	16	17	16	17	16	17	27.7	34.3	132.7	-1	-1	-1
1/18/2019	3:03:22 PM	14	99	18	18	18	18	17	17	17	17	17	17	17	17	27.7	34.3	132.7	-1	-1	-1
1/18/2019	3:03:22 PM	201	100	18	18	18	18	17	16	17	16	17	17	17	17	27.7	34.3	132.7	-1	-1	-1
1/18/2019	3:03:22 PM	404	101	18	18	18	18	17	17	16	17	16	17	17	17	27.7	34.3	132.7	-1	-1	-1
1/18/2019	3:03:22 PM	607	102	18	18	18	18	17	16	17	17	17	16	17	17	27.7	34.3	132.7	-1	-1	-1
1/18/2019	3:03:22 PM	810	103	18	18	18	18	16	16	16	17	16	17	17	17	27.7	34.3	132.7	-1	-1	-1
1/18/2019	3:03:23 PM	14	104	18	18	18	18	16	17	16	17	17	17	17	17	27.7	34.3	132.7	-1	-1	-1
1/18/2019	3:03:23 PM	201	105	18	18	18	18	17	17	17	17	17	16	17	17	27.7	34.3	132.7	-1	-1	-1
1/18/2019	3:03:23 PM	404	106	18	18	18	18	17	17	17	17	17	17	17	17	27.7	34.3	132.7	-1	-1	-1
1/18/2019	3:03:23 PM	607	107	17	18	18	18	16	16	17	17	17	17	17	17	27.7	34.3	132.7	-1	-1	-1
1/18/2019	3:03:23 PM	810	108	18	18	18	18	17	16	17	16	16	16	17	17	27.7	34.3	132.7	-1	-1	-1
1/18/2019	3:03:24 PM	14	109	18	18	18	18	16	17	16	17	16	17	17	17	27.7	34.3	132.7	-1	-1	-1
1/18/2019	3:03:24 PM	201	110	17	18	18	18	17	16	17	17	17	17	17	17	27.7	34.3	132.7	-1	-1	-1
1/18/2019	3:03:24 PM	404	111	18	18	19	18	17	17	17	17	17	17	17	17	27.7	34.3	132.7	-1	-1	-1
1/18/2019	3:03:24 PM	607	112	17	18	18	18	16	16	17	17	17	17	17	17	27.7	34.3	132.7	-1	-1	-1
1/18/2019	3:03:24 PM	810	113	18	18	18	18	17	16	17	17	16	17	17	17	27.7	34.3	132.7	-1	-1	-1
1/18/2019	3:03:25 PM	14	114	18	18	18	18	16	17	16	17	17	17	17	17	27.7	34.3	132.7	-1	-1	-1
1/18/2019	3:03:25 PM	201	115	17	18	18	18	17	17	16	17	17	17	17	17	27.7	34.3	132.7	-1	-1	-1
1/18/2019	3:03:25 PM	404	116	18	18	18	18	17	17	17	17	17	17	17	17	27.7	34.3	132.7	-1	-1	-1
1/18/2019	3:03:25 PM	607	117	17	18	18	18	16	17	16	17	17	17	17	17	27.7	34.3	132.7	-1	-1	-1
1/18/2019	3:03:25 PM	810	118	18	18	18	18	17	16	17	16	16	17	17	17	27.7	34.3	132.7	-1	-1	-1
1/18/2019	3:03:26 PM	14	119	18	18	18	18	16	17	17	17	17	17	17	17	27.7	34.3	132.7	-1	-1	-1
1/18/2019	3:03:26 PM	201	120	17	18	18	18	16	17	17	17	17	17	17	17	27.7	34.3	132.7	-1	-1	-1
1/18/2019	3:03:26 PM	404	121	18	18	19	18	17	17	17	17	17	17	17	17	27.7	34.3	132.7	-1	-1	-1
1/18/2019	3:03:26 PM	607	122	17	18	18	18	17	17	17	17	17	17	17	17	27.7	33.8	105.2	-1	-1	-1
1/18/2019	3:03:26 PM	810	123	18	18	18	17	16	16	16	17	16	17	17	17	27.7	33.8	105.2	-1	-1	-1
1/18/2019	3:03:27 PM	14	124	18	19	18	18	17	17	17	17	17	17	17	17	27.7	33.8	105.2	-1	-1	-1
1/18/2019	3:03:27 PM	201	125	18	18	18	18	17	16	17	17	17	17	17	17	27.7	33.8	105.2	-1	-1	-1
1/18/2019	3:03:27 PM	404	126	18	18	18	18	16	17	17	17	17	17	17	17	27.7	33.8	105.2	-1	-1	-1
1/18/2019	3:03:27 PM	607	127	18	18	19	18	17	16	16	17	16	17	17	17	27.7	33.8	105.2	-1	-1	-1
1/18/2019	3:03:27 PM	810	128	18	18	18	18	16	17	16	17	16	17	17	17	27.7	33.8	105.2	-1	-1	-1
1/18/2019	3:03:28 PM	14	129	17	18	18	18	17	17	17	17	16	17	17	17	27.7	33.8	105.2	-1	-1	-1
1/18/2019	3:03:28 PM	201	130	18	18	18	18	17	17	17	17	17	17	17	17	27.7	33.8	105.2	-1	-1	-1
1/18/2019	3:03:28 PM	404	131	18	18	19	18	17	16	17	17	17	17	17	17	27.7	33.8	105.2	-1	-1	-1
1/18/2019	3:03:28 PM	607	132	18	18	18	18	16	17	16	17	16	17	17	17	27.7	33.8	105.2	-1	-1	-1
1/18/2019	3:03:28 PM	810	133	17	18	18	18	17	17	17	17	17	17	17	17	27.7	33.8	105.2	-1	-1	-1
1/18/2019	3:03:29 PM	14	134	18	18	18	18	17	17	17	17	17	17	17	17	27.7	33.8	105.2	-1	-1	-1
1/18/2019	3:03:29 PM	201	135	18	18	18	18	17	17	16	17	16	17	17	17	27.7	33.8	105.2	-1	-1	-1
1/18/2019	3:03:29 PM	404	136	18	19	18	18	17	17	17	17	17	17	17	17	27.7	33.8	105.2	-1	-1	-1
1/18/2019	3:03:29 PM	607	137	18	18	18	18	17	16	17	17	17	17	17	17	27.7	33.8	105.2	-1	-1	-1
1/18/2019	3:03:29 PM	810	138	18	18	18	18	16	16	17	17	16	17	17	17	27.7	33.8	105.2	-1	-1	-1
1/18/2019	3:03:30 PM	14	139	18	18	18	18	17	17	17	17	17	17	17	17	27.7	33.8	105.2	-1	-1	-1
1/18/2019	3:03:30 PM	201	140	17	18	18	18	17	16	17	17	17	16	17	17	27.7	33.8	105.2	-1	-1	-1
1/18/2019	3:03:30 PM	404	141	18	18	18	18	17	17	17	17	17	17	17	17	27.7	33.8	105.2	-1	-1	-1
1/18/2019	3:03:30 PM	607	142	17	18	18	18	16	17	17	17	17	17	17	17	27.7	33.8	105.2	-1	-1	-1
1/18/2019	3:03:30 PM	810	143	18	18	18	18	17	16	17	17	16	17	17	17	27.7	33.8	105.2	-1	-1	-1
1/18/2019	3:03:31 PM	14	144	18	18	18	18	16	17	17	17	16	17	17	17	27.7	33.8	105.2	-1	-1	-1
1/18/2019	3:03:31 PM	201	145	18	18	18	18	16	17	16	17	16	17	17	17	27.7	33.8	105.2	-1	-1	-1
1/18/2019	3:03:31 PM	404	146	18	18	18	18	17	17	17	17	17	17	17	17	27.7	33.8	105.2	-1	-1	-1
1/18/2019	3:03:31 PM	607	147	18	18	18	18	16	17	16	17	16	17	17	17	27.7	33.8	105.2	-1	-1	-1
1/18/2019	3:03:31 PM	810	148	17	18	18	18	16	17	16	17	16	17	17	17	27.7	33.8	105.2	-1	-1	-1
1/18/2019	3:03:32 PM	14	149	18	18	19	18	17	17	17	17	16	17	17	17	27.7	33.8	105.2	-1	-1	-1
1/18/2019	3:03:32 PM	201	150	18	18	18	18	16	16	17	17	16	17	16	17	27.7	33.8	105.2	-1	-1	-1
1/18/2019	3:03:32 PM	404	151	18	18	18	18	17	17	17	17	17	17	17	17	27.7	33.8	105.2	-1	-1	-1
1/18/2019	3:03:32 PM	607	152	18	18	18	17	17	16	16	16	17	17	16	17	27.7	33.8	105.2	-1	-1	-1
1/18/2019	3:03:32 PM	810	153	18	18	18	18	16	17	16	17	16	17	17	17	27.7	33.8	105.2	-1	-1	-1
1/18/2019	3:03:33 PM	14	154	18	18	18	18	17	17	17	16	17	17	17	17	27.7	33.8	105.2	-1	-1	-1
1/18/2019	3:03:33 PM	201	155	18	18	18	17	17	16	17	17	17	17	17	17	27.7	33.8	105.2	-1	-1	-1
1/18/2019	3:03:33 PM	404	156	17	18	18	18	16	17	17	17	16	17	17	17	27.7	33.8	105.2	-1	-1	-1
1/18/2019	3:03:33 PM	607	157	18	18	18	18	17	16	17	16	17	17	17	17	27.7	33.8	105.2	-1	-1	-1
1/18/2019	3:03:33 PM	810	158	18	18	18	18	16	17	16	17	16	17	17	17	27.7	33.8	105.2	-1	-1	-1
1/18/2019	3:03:34 PM	14	159	18	18	19	18	17	17	17	17	17	17	17	17	27.7	33.8	105.2	-1	-1	-1
1/18/2019	3:03:34 PM	201	160	18	18	18	18	17	16	17	16	17	17	17	17	27.7	33.8	105.2	-1	-1	-1
1/18/2019	3:03:34 PM	404	161	18	18	18	18	16	17	17	17	16	17	17	17	27.7	33.8	105.2	-1	-1	-1
1/18/2019	3:03:34 PM	607	162	17	18	18	18	16	17	17	17	17	17	17	17	27.7	33.8	105.2	-1	-1	-1
1/18/2019	3:03:34 PM	810	163	18	18	18	18	17	16	17	17	17	17	17	17	27.7	33.8	105.2	-1	-1	-1
1/18/2019	3:03:35 PM	14	164	18	18	18	18	17	17	16	17	16	17	17	17	27.8	33.2	129.1	-1	-1	-1
1/18/2019	3:03:35 PM	201	165	18	18	18	18	16	17	16	17	17	17	17	17	27.8	33.2	129.1	-1	-1	-1
1/18/2019	3:03:35 PM	404	166	18	18	18	18	17	17	17	17	17	17	17	17	27.8	33.2	129.1	-1	-1	-1
1/18/2019	3:03:35 PM	607	167	18	18	18	18	16	17	16	17	16	17	16	17	27.8	33.2	129.1	-1	-1	-1
1/18/2019	3:03:35 PM	810	168	17	18	18	18	16	17	17	17	17	17	17	17	27.8	33.2	129.1	-1	-1	-1
1/18/2019	3:03:36 PM	14	169	18	18	19	18	17	17	17	17	16	17	17	17	27.8	33.2	129.1	-1	-1	-1
1/18/2019	3:03:36 PM	201	170	18	18	18	18	17	17	16	17	16	17	17	17	27.8	33.2	129.1	-1	-1	-1
1/18/2019	3:03:36 PM	404	171	18	18	18	18	17	17	17	17	17	17	17	17	27.8	33.2	129.1	-1	-1	-1
1/18/2019	3:03:36 PM	607	172	18	18	18	17	17	16	17	17	16	17	17	17	27.8	33.2	129.1	-1	-1	-1
1/18/2019	3:03:36 PM	810	173	17	18	18	18	16	17	17	17	17	17	17	17	27.8	33.2	129.1	-1	-1	-1
1/18/2019	3:03:37 PM	14	174	18	18	19	18	17	17	17	17	17	17	17	17	27.8	33.2	129.1	-1	-1	-1
1/18/2019	3:03:37 PM	201	175	18	18	18	18	16	17	16	17	16	17	17	17	27.8	33.2	129.1	-1	-1	-1
1/18/2019	3:03:37 PM	404	176	18	18	18	18	17	16	17	17	17	17	17	17	27.8	33.2	129.1	-1	-1	-1
1/18/2019	3:03:37 PM	607	177	18	18	18	18	16	16	17	17	16	17	17	17	27.8	33.2	129.1	-1	-1	-1
1/18/2019	3:03:37 PM	810	178	17	18	18	18	16	17	17	17	16	17	17	17	27.8	33.2	129.1	-1	-1	-1
1/18/2019	3:03:38 PM	14	179	18	18	19	18	17	16	17	17	17	17	17	17	27.8	33.2	129.1	-1	-1	-1
1/18/2019	3:03:38 PM	201	180	18	18	18	18	17	16	17	17	17	17	16	17	27.8	33.2	129.1	-1	-1	-1
1/18/2019	3:03:38 PM	404	181	18	19	18	18	17	17	17	17	17	17	17	17	27.8	33.2	129.1	-1	-1	-1
1/18/2019	3:03:38 PM	607	182	18	18	18	18	17	16	17	17	16	17	16	17	27.8	33.2	129.1	-1	-1	-1
1/18/2019	3:03:38 PM	810	183	18	18	18	18	17	17	16	17	17	17	17	17	27.8	33.2	129.1	-1	-1	-1
1/18/2019	3:03:39 PM	14	184	18	18	19	18	17	16	17	17	17	17	17	17	27.8	33.2	129.1	-1	-1	-1
1/18/2019	3:03:39 PM	201	185	18	18	18	18	17	17	16	17	16	17	17	17	27.8	33.2	129.1	-1	-1	-1
1/18/2019	3:03:39 PM	404	186	18	18	18	18	17	17	17	17	17	17	17	17	27.8	33.2	129.1	-1	-1	-1
1/18/2019	3:03:39 PM	607	187	18	18	18	18	16	17	16	17	16	17	16	17	27.8	33.2	129.1	-1	-1	-1
1/18/2019	3:03:39 PM	810	188	18	18	18	18	17	16	17	17	17	17	17	17	27.8	33.2	129.1	-1	-1	-1
1/18/2019	3:03:40 PM	14	189	18	18	19	18	17	17	17	17	17	17	17	17	27.8	33.2	129.1	-1	-1	-1
1/18/2019	3:03:40 PM	201	190	18	18	18	18	16	16	16	17	17	17	17	17	27.8	33.2	129.1	-1	-1	-1
1/18/2019	3:03:40 PM	404	191	18	18	19	18	17	16	17	17	17	17	17	17	27.8	33.2	129.1	-1	-1	-1
1/18/2019	3:03:40 PM	607	192	18	18	18	18	16	17	16	17	16	17	16	17	27.8	33.2	129.1	-1	-1	-1
1/18/2019	3:03:40 PM	810	193	17	18	18	18	16	17	17	17	16	17	17	17	27.8	33.2	129.1	-1	-1	-1
1/18/2019	3:03:41 PM	14	194	18	18	19	18	17	16	17	17	17	17	17	17	27.8	33.2	129.1	-1	-1	-1
1/18/2019	3:03:41 PM	201	195	18	18	18	18	17	17	17	17	17	17	17	17	27.8	33.2	129.1	-1	-1	-1
1/18/2019	3:03:41 PM	404	196	18	19	18	18	16	17	16	17	17	17	17	17	27.8	33.2	129.1	-1	-1	-1
1/18/2019	3:03:41 PM	607	197	18	18	18	17	17	16	17	17	17	17	17	17	27.8	33.2	129.1	-1	-1	-1
1/18/2019	3:03:41 PM	810	198	18	18	18	18	17	17	16	17	16	17	17	17	27.8	33.2	129.1	-1	-1	-1
1/18/2019	3:03:42 PM	14	199	18	18	18	18	17	17	17	17	17	17	17	17	27.8	33.2	129.1	-1	-1	-1
1/18/2019	3:03:42 PM	201	200	18	18	18	18	17	16	17	16	17	16	17	17	27.8	33.2	129.1	-1	-1	-1
1/18/2019	3:03:42 PM	404	201	18	18	18	18	16	17	17	17	16	17	17	17	27.8	33.2	129.1	-1	-1	-1
1/18/2019	3:03:42 PM	607	202	17	18	18	18	17	16	17	17	17	17	17	17	27.8	33.2	129.1	-1	-1	-1
1/18/2019	3:03:42 PM	812	203	18	18	19	18	17	17	16	17	16	17	17	17	27.8	33.2	129.1	-1	-1	-1
1/18/2019	3:03:43 PM	15	204	18	19	18	18	17	17	17	17	17	17	17	17	27.8	33.2	129.1	-1	-1	-1
1/18/2019	3:03:43 PM	203	205	18	18	18	18	17	16	17	17	17	17	17	17	27.8	33.2	129.1	-1	-1	-1
1/18/2019	3:03:43 PM	406	206	18	18	18	18	16	17	17	17	16	17	17	17	27.8	32.7	129.1	-1	-1	-1
1/18/2019	3:03:43 PM	609	207	18	18	18	18	17	16	17	17	17	17	17	17	27.8	32.7	129.1	-1	-1	-1
1/18/2019	3:03:43 PM	812	208	18	18	19	18	17	17	17	17	16	17	17	17	27.8	32.7	129.1	-1	-1	-1
1/18/2019	3:03:44 PM	5	209	18	18	18	18	16	17	16	17	16	17	17	17	27.8	32.7	129.1	-1	-1	-1
1/18/2019	3:03:44 PM	208	210	17	18	18	18	17	16	17	17	17	17	17	17	27.8	32.7	129.1	-1	-1	-1
1/18/2019	3:03:44 PM	411	211	18	18	18	18	17	17	17	17	16	17	17	17	27.8	32.7	129.1	-1	-1	-1
1/18/2019	3:03:44 PM	614	212	18	18	18	18	17	17	17	17	17	17	17	17	27.8	32.7	129.1	-1	-1	-1
1/18/2019	3:03:44 PM	801	213	18	18	19	18	17	16	17	17	17	17	17	17	27.8	32.7	129.1	-1	-1	-1
1/18/2019	3:03:45 PM	5	214	18	18	18	18	16	17	16	17	16	17	17	17	27.8	32.7	129.1	-1	-1	-1
1/18/2019	3:03:45 PM	201	215	18	18	18	18	17	16	17	16	17	17	17	17	27.8	32.7	129.1	-1	-1	-1
1/18/2019	3:03:45 PM	404	216	18	18	18	18	17	17	16	17	16	17	17	17	27.8	32.7	129.1	-1	-1	-1
1/18/2019	3:03:45 PM	607	217	17	18	18	18	17	16	17	17	17	17	17	17	27.8	32.7	129.1	-1	-1	-1
1/18/2019	3:03:45 PM	810	218	18	18	18	18	17	16	16	17	17	17	16	17	27.8	32.7	129.1	-1	-1	-1
1/18/2019	3:03:46 PM	13	219	18	19	18	18	17	17	17	17	17	17	17	17	27.8	32.7	129.1	-1	-1	-1
1/18/2019	3:03:46 PM	201	220	18	18	18	18	17	16	17	16	16	17	17	17	27.8	32.7	129.1	-1	-1	-1
1/18/2019	3:03:46 PM	404	221	18	18	18	18	17	17	17	17	16	17	17	17	27.8	32.7	129.1	-1	-1	-1
1/18/2019	3:03:46 PM	607	222	18	18	18	17	17	16	17	16	16	17	17	17	27.8	32.7	129.1	-1	-1	-1
1/18/2019	3:03:46 PM	810	223	18	18	18	18	16	17	17	17	17	17	17	17	27.8	32.7	129.1	-1	-1	-1
1/18/2019	3:03:47 PM	13	224	18	18	18	18	17	17	17	17	17	17	17	17	27.8	32.7	129.1	-1	-1	-1
1/18/2019	3:03:47 PM	201	225	18	18	18	18	16	16	17	17	16	17	17	17	27.8	32.7	129.1	-1	-1	-1
1/18/2019	3:03:47 PM	404	226	18	19	18	18	16	17	17	17	17	17	17	17	27.8	32.7	129.1	-1	-1	-1
1/18/2019	3:03:47 PM	607	227	18	18	18	18	17	16	17	16	16	17	17	17	27.8	32.7	129.1	-1	-1	-1
1/18/2019	3:03:47 PM	810	228	18	18	18	18	16	17	16	17	17	17	17	17	27.8	32.7	129.1	-1	-1	-1
1/18/2019	3:03:48 PM	13	229	18	18	18	18	17	16	17	17	17	17	17	17	27.8	32.7	129.1	-1	-1	-1
1/18/2019	3:03:48 PM	201	230	18	18	18	17	17	16	16	17	16	17	17	17	27.8	32.7	129.1	-1	-1	-1
1/18/2019	3:03:48 PM	404	231	18	18	18	18	17	17	17	17	17	17	17	17	27.8	32.7	129.1	-1	-1	-1
1/18/2019	3:03:48 PM	607	232	18	18	18	18	17	16	17	16	16	17	17	17	27.8	32.7	129.1	-1	-1	-1
1/18/2019	3:03:48 PM	810	233	18	18	18	18	16	17	17	17	17	17	17	17	27.8	32.7	129.1	-1	-1	-1
1/18/2019	3:03:49 PM	13	234	18	18	19	18	17	17	17	17	17	17	17	17	27.8	32.7	129.1	-1	-1	-1
1/18/2019	3:03:49 PM	201	235	18	18	18	18	17	16	16	17	16	17	17	17	27.8	32.7	129.1	-1	-1	-1
1/18/2019	3:03:49 PM	404	236	18	18	18	18	17	16	17	17	17	17	17	17	27.8	32.7	129.1	-1	-1	-1
1/18/2019	3:03:49 PM	607	237	18	18	18	18	16	16	16	17	16	17	16	17	27.8	32.7	129.1	-1	-1	-1
1/18/2019	3:03:49 PM	810	238	18	18	18	18	17	17	17	17	17	17	17	17	27.8	32.7	129.1	-1	-1	-1
1/18/2019	3:03:50 PM	13	239	18	18	18	18	16	17	16	17	17	17	17	17	27.8	32.7	129.1	-1	-1	-1
1/18/2019	3:03:50 PM	201	240	17	18	18	18	16	17	16	17	17	17	17	17	27.8	32.7	129.1	-1	-1	-1
1/18/2019	3:03:50 PM	404	241	18	18	18	18	17	16	17	17	16	17	17	17	27.8	32.7	129.1	-1	-1	-1
1/18/2019	3:03:50 PM	607	242	17	18	18	18	16	17	16	17	17	17	17	17	27.8	32.7	129.1	-1	-1	-1
1/18/2019	3:03:50 PM	810	243	18	18	18	18	17	17	17	17	17	17	17	17	27.8	32.7	129.1	-1	-1	-1
1/18/2019	3:03:51 PM	13	244	18	18	18	18	16	17	17	17	17	17	17	17	27.8	32.7	129.1	-1	-1	-1
1/18/2019	3:03:51 PM	201	245	18	18	18	17	17	17	17	16	16	17	17	17	27.8	32.7	129.1	-1	-1	-1
1/18/2019	3:03:51 PM	404	246	18	18	18	18	17	17	17	17	16	17	17	17	27.8	32.7	129.1	-1	-1	-1
1/18/2019	3:03:51 PM	607	247	18	18	18	18	17	16	17	17	16	17	17	17	27.8	32.7	129.1	-1	-1	-1
1/18/2019	3:03:51 PM	810	248	18	18	18	18	17	17	17	17	17	17	17	17	27.8	32.4	109.4	-1	-1	-1
1/18/2019	3:03:52 PM	13	249	18	18	19	18	17	17	17	17	16	17	17	17	27.8	32.4	109.4	-1	-1	-1
1/18/2019	3:03:52 PM	201	250	17	18	18	18	16	17	16	17	16	17	17	17	27.8	32.4	109.4	-1	-1	-1
1/18/2019	3:03:52 PM	404	251	18	18	19	18	17	16	17	17	16	17	17	17	27.8	32.4	109.4	-1	-1	-1
1/18/2019	3:03:52 PM	607	252	17	18	18	18	17	17	16	17	16	17	17	17	27.8	32.4	109.4	-1	-1	-1
1/18/2019	3:03:52 PM	810	253	18	18	19	18	17	16	16	17	16	17	17	17	27.8	32.4	109.4	-1	-1	-1
1/18/2019	3:03:53 PM	13	254	18	19	18	18	17	17	17	17	17	17	17	17	27.8	32.4	109.4	-1	-1	-1
1/18/2019	3:03:53 PM	201	255	18	18	18	18	17	16	17	17	16	17	16	17	27.8	32.4	109.4	-1	-1	-1
1/18/2019	3:03:53 PM	404	256	18	18	18	18	17	17	16	17	16	17	16	17	27.8	32.4	109.4	-1	-1	-1
1/18/2019	3:03:53 PM	607	257	18	18	18	18	17	17	17	17	16	17	17	17	27.8	32.4	109.4	-1	-1	-1
1/18/2019	3:03:53 PM	810	258	18	18	18	18	17	17	17	16	17	17	17	17	27.8	32.4	109.4	-1	-1	-1
1/18/2019	3:03:54 PM	13	259	18	18	18	18	17	17	17	17	16	17	17	17	27.8	32.4	109.4	-1	-1	-1
1/18/2019	3:03:54 PM	201	260	18	18	18	18	16	17	16	17	16	17	17	17	27.8	32.4	109.4	-1	-1	-1
1/18/2019	3:03:54 PM	404	261	18	18	18	18	17	17	17	17	17	17	17	17	27.8	32.4	109.4	-1	-1	-1
1/18/2019	3:03:54 PM	607	262	18	18	18	17	17	17	16	16	17	17	17	17	27.8	32.4	109.4	-1	-1	-1
1/18/2019	3:03:54 PM	810	263	18	19	18	18	17	17	17	17	17	17	17	17	27.8	32.4	109.4	-1	-1	-1
1/18/2019	3:03:55 PM	13	264	18	19	18	18	17	17	17	17	17	17	17	17	27.8	32.4	109.4	-1	-1	-1
1/18/2019	3:03:55 PM	201	265	18	18	18	17	17	16	17	16	17	17	17	17	27.8	32.4	109.4	-1	-1	-1
1/18/2019	3:03:55 PM	404	266	18	18	18	18	16	17	17	17	16	17	17	17	27.8	32.4	109.4	-1	-1	-1
1/18/2019	3:03:55 PM	607	267	18	18	18	18	16	16	17	17	17	17	17	17	27.8	32.4	109.4	-1	-1	-1
1/18/2019	3:03:55 PM	810	268	18	18	19	18	17	16	16	17	16	17	17	17	27.8	32.4	109.4	-1	-1	-1
1/18/2019	3:03:56 PM	13	269	18	18	18	18	16	17	16	17	17	17	17	17	27.8	32.4	109.4	-1	-1	-1
1/18/2019	3:03:56 PM	201	270	17	18	18	18	17	16	16	16	17	16	17	17	27.8	32.4	109.4	-1	-1	-1
1/18/2019	3:03:56 PM	404	271	18	18	18	18	17	17	17	17	16	17	17	17	27.8	32.4	109.4	-1	-1	-1
1/18/2019	3:03:56 PM	607	272	18	18	18	18	16	17	17	17	17	17	17	17	27.8	32.4	109.4	-1	-1	-1
1/18/2019	3:03:56 PM	810	273	18	19	18	18	17	17	17	17	17	17	17	17	27.8	32.4	109.4	-1	-1	-1
1/18/2019	3:03:57 PM	13	274	18	18	19	18	17	17	17	17	16	17	17	17	27.8	32.4	109.4	-1	-1	-1
1/18/2019	3:03:57 PM	201	275	18	18	18	18	16	17	16	17	16	17	17	17	27.8	32.4	109.4	-1	-1	-1
1/18/2019	3:03:57 PM	404	276	17	19	18	18	17	17	17	17	17	17	17	17	27.8	32.4	109.4	-1	-1	-1
1/18/2019	3:03:57 PM	607	277	18	18	18	18	17	17	17	17	16	17	17	17	27.8	32.4	109.4	-1	-1	-1
1/18/2019	3:03:57 PM	810	278	18	18	18	18	16	17	16	17	17	17	17	17	27.8	32.4	109.4	-1	-1	-1
1/18/2019	3:03:58 PM	13	279	18	18	19	18	17	16	17	17	17	17	17	17	27.8	32.4	109.4	-1	-1	-1
1/18/2019	3:03:58 PM	201	280	18	18	18	18	16	16	17	17	16	17	17	17	27.8	32.4	109.4	-1	-1	-1
1/18/2019	3:03:58 PM	404	281	18	18	18	18	16	17	17	17	16	17	17	17	27.8	32.4	109.4	-1	-1	-1
1/18/2019	3:03:58 PM	607	282	18	18	18	17	17	16	17	17	17	17	17	17	27.8	32.4	109.4	-1	-1	-1
1/18/2019	3:03:58 PM	810	283	18	18	18	18	16	17	16	17	16	17	17	17	27.8	32.4	109.4	-1	-1	-1
1/18/2019	3:03:59 PM	13	284	18	18	18	18	17	17	17	17	17	17	17	17	27.8	32.4	109.4	-1	-1	-1
1/18/2019	3:03:59 PM	201	285	18	18	18	18	17	16	16	17	17	17	16	17	27.8	32.4	109.4	-1	-1	-1
1/18/2019	3:03:59 PM	404	286	18	18	18	18	16	17	17	17	17	17	17	17	27.8	32.4	109.4	-1	-1	-1
1/18/2019	3:03:59 PM	607	287	18	18	18	18	17	16	16	17	16	17	17	17	27.8	32.4	109.4	-1	-1	-1
1/18/2019	3:03:59 PM	810	288	18	18	18	18	16	17	17	17	16	17	17	17	27.8	32.4	109.4	-1	-1	-1
1/18/2019	3:04:00 PM	13	289	18	19	18	18	17	17	17	17	17	17	17	17	27.8	32.4	109.4	-1	-1	-1
1/18/2019	3:04:00 PM	201	290	18	18	18	18	17	16	17	16	17	17	17	17	27.8	32.1	106.1	-1	-1	-1
1/18/2019	3:04:00 PM	404	291	18	18	18	18	17	17	17	17	16	17	17	17	27.8	32.1	106.1	-1	-1	-1
1/18/2019	3:04:00 PM	607	292	17	18	18	18	17	17	17	17	17	17	17	17	27.8	32.1	106.1	-1	-1	-1
1/18/2019	3:04:00 PM	810	293	18	18	18	18	17	17	17	17	17	17	17	17	27.8	32.1	106.1	-1	-1	-1
1/18/2019	3:04:01 PM	13	294	18	18	18	18	17	17	17	17	17	17	17	17	27.8	32.1	106.1	-1	-1	-1
1/18/2019	3:04:01 PM	201	295	17	18	18	18	17	17	17	16	17	17	17	17	27.8	32.1	106.1	-1	-1	-1
1/18/2019	3:04:01 PM	404	296	18	18	18	18	17	17	17	17	17	17	17	17	27.8	32.1	106.1	-1	-1	-1
1/18/2019	3:04:01 PM	607	297	18	18	18	18	16	17	17	17	17	17	17	17	27.8	32.1	106.1	-1	-1	-1
1/18/2019	3:04:01 PM	810	298	18	18	18	18	17	16	17	17	17	17	17	17	27.8	32.1	106.1	-1	-1	-1
1/18/2019	3:04:02 PM	29	299	18	19	18	18	16	17	17	17	17	17	17	17	27.8	32.1	106.1	-1	-1	-1
1/18/2019	3:04:02 PM	201	300	17	18	17	18	16	17	16	17	17	17	17	17	27.8	32.1	106.1	-1	-1	-1
1/18/2019	3:04:02 PM	404	301	18	18	19	18	17	16	17	17	16	17	17	17	27.8	32.1	106.1	-1	-1	-1
1/18/2019	3:04:02 PM	607	302	17	18	18	18	16	17	17	17	17	17	17	17	27.8	32.1	106.1	-1	-1	-1
1/18/2019	3:04:02 PM	810	303	18	18	18	18	17	16	17	17	17	17	17	17	27.8	32.1	106.1	-1	-1	-1
1/18/2019	3:04:03 PM	13	304	18	18	18	18	17	17	17	17	17	17	17	17	27.8	32.1	106.1	-1	-1	-1
1/18/2019	3:04:03 PM	201	305	17	18	18	18	16	17	17	17	16	17	17	17	27.8	32.1	106.1	-1	-1	-1
1/18/2019	3:04:03 PM	404	306	18	18	18	18	17	16	17	17	17	17	17	17	27.8	32.1	106.1	-1	-1	-1
1/18/2019	3:04:03 PM	607	307	18	18	18	18	16	17	16	17	16	17	17	17	27.8	32.1	106.1	-1	-1	-1
1/18/2019	3:04:03 PM	810	308	18	18	18	18	17	17	17	17	17	17	17	17	27.8	32.1	106.1	-1	-1	-1
1/18/2019	3:04:04 PM	13	309	18	18	19	18	17	17	17	17	16	17	17	17	27.8	32.1	106.1	-1	-1	-1
1/18/2019	3:04:04 PM	201	310	17	18	18	18	16	16	16	17	16	17	17	17	27.8	32.1	106.1	-1	-1	-1
1/18/2019	3:04:04 PM	404	311	18	18	18	18	17	16	17	17	17	17	17	17	27.8	32.1	106.1	-1	-1	-1
1/18/2019	3:04:04 PM	607	312	18	18	18	18	16	17	16	17	17	17	17	17	27.8	32.1	106.1	-1	-1	-1
1/18/2019	3:04:04 PM	810	313	18	18	19	18	17	16	17	17	17	17	17	17	27.8	32.1	106.1	-1	-1	-1
1/18/2019	3:04:05 PM	13	314	18	18	18	18	17	17	17	17	16	17	17	17	27.8	32.1	106.1	-1	-1	-1
1/18/2019	3:04:05 PM	201	315	17	18	18	18	17	17	17	16	17	17	17	17	27.8	32.1	106.1	-1	-1	-1
1/18/2019	3:04:05 PM	404	316	18	18	18	18	17	17	17	17	16	17	17	17	27.8	32.1	106.1	-1	-1	-1
1/18/2019	3:04:05 PM	607	317	18	18	18	18	17	17	17	17	17	16	17	17	27.8	32.1	106.1	-1	-1	-1
1/18/2019	3:04:05 PM	810	318	18	18	18	18	17	17	17	17	16	17	17	17	27.8	32.1	106.1	-1	-1	-1
1/18/2019	3:04:06 PM	13	319	18	18	18	18	17	17	17	17	17	17	17	17	27.8	32.1	106.1	-1	-1	-1
1/18/2019	3:04:06 PM	201	320	18	18	18	18	17	16	17	16	17	16	17	17	27.8	32.1	106.1	-1	-1	-1
1/18/2019	3:04:06 PM	404	321	18	18	18	18	17	17	17	17	16	17	17	17	27.8	32.1	106.1	-1	-1	-1
1/18/2019	3:04:06 PM	607	322	17	18	18	18	16	17	16	17	16	17	17	17	27.8	32.1	106.1	-1	-1	-1
1/18/2019	3:04:06 PM	810	323	18	18	19	18	17	16	17	17	17	17	17	17	27.8	32.1	106.1	-1	-1	-1
1/18/2019	3:04:07 PM	13	324	18	18	18	18	16	16	17	17	16	17	17	17	27.8	32.1	106.1	-1	-1	-1
1/18/2019	3:04:07 PM	201	325	17	18	18	18	16	17	16	17	16	17	17	17	27.8	32.1	106.1	-1	-1	-1
1/18/2019	3:04:07 PM	404	326	18	18	18	18	17	16	17	17	17	17	17	17	27.8	32.1	106.1	-1	-1	-1
1/18/2019	3:04:07 PM	607	327	17	18	18	18	16	17	17	17	16	17	17	17	27.8	32.1	106.1	-1	-1	-1
1/18/2019	3:04:07 PM	810	328	18	19	18	18	17	16	17	17	17	17	17	17	27.8	32.1	106.1	-1	-1	-1
1/18/2019	3:04:08 PM	13	329	18	18	18	18	17	17	17	17	17	17	17	17	27.8	32.1	106.1	-1	-1	-1
1/18/2019	3:04:08 PM	201	330	18	18	18	18	16	17	16	17	16	17	16	17	27.8	32.1	106.1	-1	-1	-1
1/18/2019	3:04:08 PM	404	331	18	18	18	18	17	17	17	17	17	17	17	17	27.8	32.1	106.1	-1	-1	-1
1/18/2019	3:04:08 PM	607	332	18	18	18	18	16	16	17	17	16	17	17	17	27.8	31.8	102.6	-1	-1	-1
1/18/2019	3:04:08 PM	810	333	18	18	18	18	17	17	17	17	17	17	17	17	27.8	31.8	102.6	-1	-1	-1
1/18/2019	3:04:09 PM	13	334	18	18	18	18	17	17	17	17	17	17	17	17	27.8	31.8	102.6	-1	-1	-1
1/18/2019	3:04:09 PM	201	335	17	18	18	18	16	17	16	17	16	17	17	17	27.8	31.8	102.6	-1	-1	-1
1/18/2019	3:04:09 PM	404	336	18	18	18	18	17	17	17	17	17	17	17	17	27.8	31.8	102.6	-1	-1	-1
1/18/2019	3:04:09 PM	607	337	18	18	18	18	17	16	17	17	16	17	17	17	27.8	31.8	102.6	-1	-1	-1
1/18/2019	3:04:09 PM	810	338	18	18	18	18	16	17	17	17	17	17	17	17	27.8	31.8	102.6	-1	-1	-1
1/18/2019	3:04:10 PM	13	339	18	18	18	18	17	16	17	16	17	17	17	17	27.8	31.8	102.6	-1	-1	-1
1/18/2019	3:04:10 PM	201	340	18	18	18	18	17	16	16	17	16	17	16	17	27.8	31.8	102.6	-1	-1	-1
1/18/2019	3:04:10 PM	404	341	18	18	18	18	17	16	17	17	17	17	17	17	27.8	31.8	102.6	-1	-1	-1
1/18/2019	3:04:10 PM	607	342	18	18	18	18	17	17	17	17	16	17	17	17	27.8	31.8	102.6	-1	-1	-1
1/18/2019	3:04:10 PM	810	343	18	19	18	18	17	17	17	17	17	17	17	17	27.8	31.8	102.6	-1	-1	-1
1/18/2019	3:04:11 PM	13	344	18	18	18	18	17	16	17	17	17	17	17	17	27.8	31.8	102.6	-1	-1	-1
1/18/2019	3:04:11 PM	201	345	18	18	18	18	17	16	16	17	16	17	16	17	27.8	31.8	102.6	-1	-1	-1
1/18/2019	3:04:11 PM	404	346	18	18	18	18	17	17	17	17	17	17	17	17	27.8	31.8	102.6	-1	-1	-1
1/18/2019	3:04:11 PM	607	347	18	18	18	18	16	17	16	17	16	17	16	17	27.8	31.8	102.6	-1	-1	-1
1/18/2019	3:04:11 PM	810	348	18	19	18	18	17	17	17	17	17	17	17	17	27.8	31.8	102.6	-1	-1	-1
1/18/2019	3:04:12 PM	13	349	18	18	18	18	17	17	17	17	16	17	17	17	27.8	31.8	102.6	-1	-1	-1
1/18/2019	3:04:12 PM	201	350	17	18	18	18	16	17	16	17	17	17	17	17	27.8	31.8	102.6	-1	-1	-1
1/18/2019	3:04:12 PM	404	351	18	18	19	18	17	17	17	17	17	17	17	17	27.8	31.8	102.6	-1	-1	-1
1/18/2019	3:04:12 PM	607	352	18	18	18	18	16	17	16	17	17	17	17	17	27.8	31.8	102.6	-1	-1	-1
1/18/2019	3:04:12 PM	810	353	18	18	18	18	17	17	17	17	17	17	17	17	27.8	31.8	102.6	-1	-1	-1
1/18/2019	3:04:13 PM	13	354	18	18	18	18	16	17	17	17	16	17	17	17	27.8	31.8	102.6	-1	-1	-1
1/18/2019	3:04:13 PM	201	355	17	18	18	18	16	17	16	17	17	17	17	17	27.8	31.8	102.6	-1	-1	-1
1/18/2019	3:04:13 PM	404	356	18	18	18	18	17	16	17	17	17	17	17	17	27.8	31.8	102.6	-1	-1	-1
1/18/2019	3:04:13 PM	607	357	18	18	18	18	16	17	16	17	16	17	17	17	27.8	31.8	102.6	-1	-1	-1
1/18/2019	3:04:13 PM	810	358	18	18	18	18	17	16	17	17	17	17	17	17	27.8	31.8	102.6	-1	-1	-1
1/18/2019	3:04:14 PM	13	359	18	18	18	18	16	17	16	17	16	17	17	17	27.8	31.8	102.6	-1	-1	-1
1/18/2019	3:04:14 PM	201	360	17	18	18	18	16	17	16	17	16	17	17	17	27.8	31.8	102.6	-1	-1	-1
1/18/2019	3:04:14 PM	404	361	18	18	19	18	17	17	17	17	17	17	17	17	27.8	31.8	102.6	-1	-1	-1
1/18/2019	3:04:14 PM	607	362	18	18	18	18	16	17	16	17	16	17	17	17	27.8	31.8	102.6	-1	-1	-1
1/18/2019	3:04:14 PM	810	363	18	18	18	18	17	16	17	17	17	17	17	17	27.8	31.8	102.6	-1	-1	-1
1/18/2019	3:04:15 PM	13	364	18	18	18	18	16	17	16	17	16	17	17	17	27.8	31.8	102.6	-1	-1	-1
1/18/2019	3:04:15 PM	201	365	17	18	18	18	16	17	16	17	17	17	17	17	27.8	31.8	102.6	-1	-1	-1
1/18/2019	3:04:15 PM	404	366	18	18	18	18	17	17	17	17	16	17	17	17	27.8	31.8	102.6	-1	-1	-1
1/18/2019	3:04:15 PM	607	367	17	18	18	18	17	16	17	17	17	16	17	17	27.8	31.8	102.6	-1	-1	-1
1/18/2019	3:04:15 PM	810	368	18	18	19	18	17	16	17	17	17	17	17	17	27.8	31.8	102.6	-1	-1	-1
1/18/2019	3:04:16 PM	13	369	17	19	18	18	16	17	17	17	17	17	17	17	27.8	31.8	102.6	-1	-1	-1
1/18/2019	3:04:16 PM	201	370	17	18	18	18	17	16	17	16	17	16	17	17	27.8	31.8	102.6	-1	-1	-1
1/18/2019	3:04:16 PM	404	371	18	18	18	18	17	17	17	17	17	17	17	17	27.8	31.8	102.6	-1	-1	-1
1/18/2019	3:04:16 PM	607	372	18	18	18	18	17	17	17	17	17	17	17	17	27.8	31.8	102.6	-1	-1	-1
1/18/2019	3:04:16 PM	810	373	18	18	18	18	17	17	17	17	16	17	17	17	27.8	31.8	102.6	-1	-1	-1
1/18/2019	3:04:17 PM	13	374	18	18	18	18	17	16	17	16	17	17	17	17	27.9	31.6	91.9	-1	-1	-1
1/18/2019	3:04:17 PM	201	375	18	18	18	17	17	16	16	17	16	17	16	17	27.9	31.6	91.9	-1	-1	-1
1/18/2019	3:04:17 PM	404	376	18	18	18	18	17	17	17	17	17	17	17	17	27.9	31.6	91.9	-1	-1	-1
1/18/2019	3:04:17 PM	607	377	18	18	18	18	17	17	16	17	16	17	17	17	27.9	31.6	91.9	-1	-1	-1
1/18/2019	3:04:17 PM	810	378	18	18	18	18	17	17	17	17	17	17	17	17	27.9	31.6	91.9	-1	-1	-1
1/18/2019	3:04:18 PM	13	379	18	18	18	18	16	17	17	17	16	17	17	17	27.9	31.6	91.9	-1	-1	-1
1/18/2019	3:04:18 PM	201	380	17	18	18	18	16	17	17	17	17	17	17	17	27.9	31.6	91.9	-1	-1	-1
1/18/2019	3:04:18 PM	404	381	18	18	18	18	16	17	16	17	16	17	17	17	27.9	31.6	91.9	-1	-1	-1
1/18/2019	3:04:18 PM	607	382	18	18	18	18	17	16	17	17	17	17	17	17	27.9	31.6	91.9	-1	-1	-1
1/18/2019	3:04:18 PM	810	383	18	18	18	18	17	17	17	17	16	17	17	17	27.9	31.6	91.9	-1	-1	-1
1/18/2019	3:04:19 PM	13	384	17	18	18	18	17	17	17	17	17	17	17	17	27.9	31.6	91.9	-1	-1	-1
1/18/2019	3:04:19 PM	201	385	17	18	18	18	17	16	17	17	17	16	17	17	27.9	31.6	91.9	-1	-1	-1
1/18/2019	3:04:19 PM	404	386	18	18	18	18	17	17	17	17	17	17	17	17	27.9	31.6	91.9	-1	-1	-1
1/18/2019	3:04:19 PM	607	387	18	18	18	18	16	17	17	17	17	17	17	17	27.9	31.6	91.9	-1	-1	-1
1/18/2019	3:04:19 PM	810	388	18	18	18	18	17	17	17	17	17	17	17	17	27.9	31.6	91.9	-1	-1	-1
1/18/2019	3:04:20 PM	13	389	18	18	18	18	17	17	16	17	16	17	17	17	27.9	31.6	91.9	-1	-1	-1
1/18/2019	3:04:20 PM	201	390	17	18	18	18	16	17	16	17	16	17	17	17	27.9	31.6	91.9	-1	-1	-1
1/18/2019	3:04:20 PM	404	391	18	18	19	18	17	16	17	17	17	17	17	17	27.9	31.6	91.9	-1	-1	-1
1/18/2019	3:04:20 PM	607	392	18	18	18	18	17	17	17	17	16	17	17	17	27.9	31.6	91.9	-1	-1	-1
1/18/2019	3:04:20 PM	810	393	17	18	18	18	17	17	17	17	17	17	17	17	27.9	31.6	91.9	-1	-1	-1
1/18/2019	3:04:21 PM	13	394	18	18	18	18	17	16	17	17	16	17	17	17	27.9	31.6	91.9	-1	-1	-1
1/18/2019	3:04:21 PM	201	395	18	18	18	18	16	17	16	17	16	17	16	17	27.9	31.6	91.9	-1	-1	-1
1/18/2019	3:04:21 PM	404	396	18	18	18	18	17	17	17	17	17	17	17	17	27.9	31.6	91.9	-1	-1	-1
1/18/2019	3:04:21 PM	607	397	18	18	18	18	17	17	17	17	16	17	17	17	27.9	31.6	91.9	-1	-1	-1
1/18/2019	3:04:21 PM	810	398	17	18	18	18	17	17	17	17	17	17	17	17	27.9	31.6	91.9	-1	-1	-1
1/18/2019	3:04:22 PM	13	399	18	18	18	18	17	16	16	17	16	17	16	17	27.9	31.6	91.9	-1	-1	-1
1/18/2019	3:04:22 PM	201	400	18	18	18	18	16	17	16	17	16	17	16	17	27.9	31.6	91.9	-1	-1	-1
1/18/2019	3:04:22 PM	404	401	18	18	18	18	17	17	17	17	17	17	17	17	27.9	31.6	91.9	-1	-1	-1
1/18/2019	3:04:22 PM	607	402	18	18	18	18	17	17	17	17	17	17	17	17	27.9	31.6	91.9	-1	-1	-1
1/18/2019	3:04:22 PM	810	403	18	18	18	18	16	16	17	17	17	17	17	17	27.9	31.6	91.9	-1	-1	-1
1/18/2019	3:04:23 PM	13	404	18	18	18	18	17	16	17	17	17	17	17	17	27.9	31.6	91.9	-1	-1	-1
1/18/2019	3:04:23 PM	201	405	18	18	18	18	17	16	16	17	16	17	16	17	27.9	31.6	91.9	-1	-1	-1
1/18/2019	3:04:23 PM	404	406	18	18	18	18	17	17	17	17	17	17	17	17	27.9	31.6	91.9	-1	-1	-1
1/18/2019	3:04:23 PM	607	407	18	18	18	18	16	17	16	17	16	17	17	17	27.9	31.6	91.9	-1	-1	-1
1/18/2019	3:04:23 PM	810	408	17	18	18	18	16	17	17	17	17	17	17	17	27.9	31.6	91.9	-1	-1	-1
1/18/2019	3:04:24 PM	13	409	18	18	19	18	17	16	17	17	16	17	17	17	27.9	31.6	91.9	-1	-1	-1
1/18/2019	3:04:24 PM	201	410	18	18	18	18	16	16	16	17	16	17	17	17	27.9	31.6	91.9	-1	-1	-1
1/18/2019	3:04:24 PM	404	411	18	18	19	18	17	16	17	17	17	17	17	17	27.9	31.6	91.9	-1	-1	-1
1/18/2019	3:04:24 PM	607	412	18	18	18	18	17	17	16	17	16	17	17	17	27.9	31.6	91.9	-1	-1	-1
1/18/2019	3:04:24 PM	810	413	18	18	18	18	17	17	17	17	17	17	17	17	27.9	31.6	91.9	-1	-1	-1
1/18/2019	3:04:25 PM	13	414	18	18	18	18	16	17	16	17	16	17	17	17	27.9	31.6	91.9	-1	-1	-1
1/18/2019	3:04:25 PM	201	415	18	18	18	18	16	17	17	17	17	17	17	17	27.9	31.6	91.9	-1	-1	-1
1/18/2019	3:04:25 PM	402	416	18	18	19	18	17	16	17	17	17	17	17	17	27.9	31.4	61.3	-1	-1	-1
1/18/2019	3:04:25 PM	605	417	18	18	18	18	16	17	16	17	17	17	17	17	27.9	31.4	61.3	-1	-1	-1
1/18/2019	3:04:25 PM	808	418	18	18	18	18	17	17	17	17	17	17	17	17	27.9	31.4	61.3	-1	-1	-1
1/18/2019	3:04:26 PM	11	419	18	18	18	18	16	17	17	17	16	17	17	17	27.9	31.4	61.3	-1	-1	-1
1/18/2019	3:04:26 PM	200	420	17	18	18	18	16	17	16	17	17	17	17	17	27.9	31.4	61.3	-1	-1	-1
1/18/2019	3:04:26 PM	403	421	18	18	18	18	17	17	17	17	17	17	17	17	27.9	31.4	61.3	-1	-1	-1
1/18/2019	3:04:26 PM	606	422	18	18	18	18	16	17	17	17	17	17	17	17	27.9	31.4	61.3	-1	-1	-1
1/18/2019	3:04:26 PM	809	423	18	18	19	18	17	16	17	17	17	17	17	17	27.9	31.4	61.3	-1	-1	-1
1/18/2019	3:04:27 PM	12	424	18	18	18	18	16	17	17	17	16	17	17	17	27.9	31.4	61.3	-1	-1	-1
1/18/2019	3:04:27 PM	216	425	17	18	18	18	17	16	16	17	17	17	17	17	27.9	31.4	61.3	-1	-1	-1
1/18/2019	3:04:27 PM	403	426	18	18	18	18	17	16	17	17	17	17	17	17	27.9	31.4	61.3	-1	-1	-1
1/18/2019	3:04:27 PM	606	427	17	18	18	18	16	17	17	17	17	17	17	17	27.9	31.4	61.3	-1	-1	-1
1/18/2019	3:04:27 PM	815	428	18	18	19	18	17	17	17	17	17	17	17	17	27.9	31.4	61.3	-1	-1	-1
1/18/2019	3:04:28 PM	2	429	18	18	18	18	16	17	16	17	16	17	17	17	27.9	31.4	61.3	-1	-1	-1
1/18/2019	3:04:28 PM	205	430	18	18	18	18	17	16	17	16	17	17	17	17	27.9	31.4	61.3	-1	-1	-1
1/18/2019	3:04:28 PM	409	431	18	18	18	18	16	17	17	17	16	17	17	17	27.9	31.4	61.3	-1	-1	-1
1/18/2019	3:04:28 PM	614	432	18	18	18	18	17	16	17	16	17	17	17	17	27.9	31.4	61.3	-1	-1	-1
1/18/2019	3:04:28 PM	802	433	18	18	18	18	17	17	17	17	16	17	17	17	27.9	31.4	61.3	-1	-1	-1
1/18/2019	3:04:29 PM	5	434	18	18	18	18	17	17	17	17	17	17	18	17	27.9	31.4	61.3	-1	-1	-1
1/18/2019	3:04:29 PM	208	435	18	18	19	18	17	17	17	17	17	17	17	17	27.9	31.4	61.3	-1	-1	-1
1/18/2019	3:04:29 PM	411	436	17	18	18	18	17	17	17	17	17	17	17	17	27.9	31.4	61.3	-1	-1	-1
1/18/2019	3:04:29 PM	614	437	18	18	18	18	16	16	17	17	16	17	17	17	27.9	31.4	61.3	-1	-1	-1
1/18/2019	3:04:29 PM	802	438	18	18	18	18	16	16	17	17	17	17	17	17	27.9	31.4	61.3	-1	-1	-1
1/18/2019	3:04:30 PM	5	439	18	18	19	18	17	16	17	17	17	17	17	17	27.9	31.4	61.3	-1	-1	-1
1/18/2019	3:04:30 PM	208	440	18	18	18	18	16	17	17	17	17	17	17	17	27.9	31.4	61.3	-1	-1	-1
1/18/2019	3:04:30 PM	411	441	18	18	18	18	17	16	16	17	16	17	17	17	27.9	31.4	61.3	-1	-1	-1
1/18/2019	3:04:30 PM	614	442	17	18	18	18	16	17	16	17	17	17	17	17	27.9	31.4	61.3	-1	-1	-1
1/18/2019	3:04:30 PM	802	443	18	18	18	18	17	16	17	17	17	17	17	17	27.9	31.4	61.3	-1	-1	-1
1/18/2019	3:04:31 PM	5	444	18	18	18	18	16	17	17	17	17	17	17	17	27.9	31.4	61.3	-1	-1	-1
1/18/2019	3:04:31 PM	208	445	18	18	18	18	17	16	17	17	17	17	17	17	27.9	31.4	61.3	-1	-1	-1
1/18/2019	3:04:31 PM	411	446	18	19	18	18	16	17	17	17	17	17	17	17	27.9	31.4	61.3	-1	-1	-1
1/18/2019	3:04:31 PM	614	447	18	18	18	18	17	16	17	17	16	17	17	17	27.9	31.4	61.3	-1	-1	-1
1/18/2019	3:04:31 PM	802	448	18	18	18	18	17	17	17	17	16	17	17	17	27.9	31.4	61.3	-1	-1	-1
1/18/2019	3:04:32 PM	5	449	18	19	18	18	17	17	17	17	17	17	17	17	27.9	31.4	61.3	-1	-1	-1
1/18/2019	3:04:32 PM	208	450	18	18	18	18	17	17	17	17	17	17	17	17	27.9	31.4	61.3	-1	-1	-1
1/18/2019	3:04:32 PM	411	451	17	18	18	18	16	17	17	17	17	17	17	17	27.9	31.4	61.3	-1	-1	-1
1/18/2019	3:04:32 PM	614	452	18	18	18	17	17	16	17	17	17	17	17	17	27.9	31.4	61.3	-1	-1	-1
1/18/2019	3:04:32 PM	802	453	18	18	18	18	17	17	17	17	16	17	17	17	27.9	31.4	61.3	-1	-1	-1
1/18/2019	3:04:33 PM	5	454	18	18	18	18	17	17	17	17	17	17	17	17	27.9	31.4	61.3	-1	-1	-1
1/18/2019	3:04:33 PM	208	455	18	18	18	18	17	16	17	17	16	17	17	17	27.9	31.4	61.3	-1	-1	-1
1/18/2019	3:04:33 PM	411	456	17	19	18	18	17	17	17	17	17	17	17	17	27.9	31.4	61.3	-1	-1	-1
1/18/2019	3:04:33 PM	614	457	18	18	18	17	17	16	16	17	16	17	17	17	27.9	31.4	61.3	-1	-1	-1
1/18/2019	3:04:33 PM	802	458	18	18	18	18	16	17	16	17	17	17	17	17	27.9	31.2	60.7	-1	-1	-1
1/18/2019	3:04:34 PM	5	459	18	18	19	18	17	16	17	17	17	17	17	17	27.9	31.2	60.7	-1	-1	-1
1/18/2019	3:04:34 PM	208	460	18	18	18	18	16	17	17	17	16	17	17	17	27.9	31.2	60.7	-1	-1	-1
1/18/2019	3:04:34 PM	411	461	18	18	18	18	17	16	17	16	17	17	17	17	27.9	31.2	60.7	-1	-1	-1
1/18/2019	3:04:34 PM	614	462	17	18	18	18	16	17	16	17	16	17	17	17	27.9	31.2	60.7	-1	-1	-1
1/18/2019	3:04:34 PM	802	463	18	18	18	18	17	16	17	17	17	16	17	17	27.9	31.2	60.7	-1	-1	-1
1/18/2019	3:04:35 PM	5	464	18	18	18	18	17	16	17	17	16	17	17	17	27.9	31.2	60.7	-1	-1	-1
1/18/2019	3:04:35 PM	208	465	17	18	18	18	17	17	17	17	17	17	17	17	27.9	31.2	60.7	-1	-1	-1
1/18/2019	3:04:35 PM	411	466	18	18	18	18	16	16	17	17	16	17	17	17	27.9	31.2	60.7	-1	-1	-1
1/18/2019	3:04:35 PM	614	467	17	18	18	18	16	16	17	17	17	17	17	17	27.9	31.2	60.7	-1	-1	-1
1/18/2019	3:04:35 PM	802	468	18	18	18	18	17	17	17	17	17	17	17	17	27.9	31.2	60.7	-1	-1	-1
1/18/2019	3:04:36 PM	5	469	18	18	18	18	16	17	17	17	16	17	17	17	27.9	31.2	60.7	-1	-1	-1
1/18/2019	3:04:36 PM	208	470	18	18	19	18	17	16	17	17	17	17	17	17	27.9	31.2	60.7	-1	-1	-1
1/18/2019	3:04:36 PM	411	471	17	18	18	18	16	17	16	17	17	17	17	17	27.9	31.2	60.7	-1	-1	-1
1/18/2019	3:04:36 PM	614	472	18	18	18	18	17	16	17	16	17	16	17	17	27.9	31.2	60.7	-1	-1	-1
1/18/2019	3:04:36 PM	802	473	18	18	18	18	17	17	16	17	16	17	17	17	27.9	31.2	60.7	-1	-1	-1
1/18/2019	3:04:37 PM	5	474	18	18	18	18	17	17	17	16	17	17	17	17	27.9	31.2	60.7	-1	-1	-1
1/18/2019	3:04:37 PM	208	475	18	18	18	18	17	17	16	17	16	17	17	17	27.9	31.2	60.7	-1	-1	-1
1/18/2019	3:04:37 PM	411	476	18	18	18	18	17	16	17	17	16	17	17	17	27.9	31.2	60.7	-1	-1	-1
1/18/2019	3:04:37 PM	614	477	17	18	18	18	16	17	16	16	17	17	17	17	27.9	31.2	60.7	-1	-1	-1
1/18/2019	3:04:37 PM	802	478	18	18	18	18	17	16	17	17	17	17	17	17	27.9	31.2	60.7	-1	-1	-1
1/18/2019	3:04:38 PM	5	479	17	18	18	18	17	17	17	17	17	17	17	17	27.9	31.2	60.7	-1	-1	-1
1/18/2019	3:04:38 PM	208	480	18	18	19	18	17	16	17	17	17	17	17	17	27.9	31.2	60.7	-1	-1	-1
1/18/2019	3:04:38 PM	411	481	18	18	18	18	16	17	17	17	16	17	17	17	27.9	31.2	60.7	-1	-1	-1
1/18/2019	3:04:38 PM	614	482	18	18	18	18	17	16	17	16	17	16	17	17	27.9	31.2	60.7	-1	-1	-1
1/18/2019	3:04:38 PM	802	483	18	18	18	18	17	17	17	17	16	17	17	17	27.9	31.2	60.7	-1	-1	-1
1/18/2019	3:04:39 PM	5	484	18	18	18	18	17	16	17	17	17	17	17	17	27.9	31.2	60.7	-1	-1	-1
1/18/2019	3:04:39 PM	208	485	18	18	18	18	16	17	16	17	16	17	17	17	27.9	31.2	60.7	-1	-1	-1
1/18/2019	3:04:39 PM	411	486	18	18	18	18	17	17	17	17	17	17	17	17	27.9	31.2	60.7	-1	-1	-1
1/18/2019	3:04:39 PM	614	487	18	18	18	18	16	17	17	17	16	17	17	17	27.9	31.2	60.7	-1	-1	-1
1/18/2019	3:04:39 PM	802	488	17	18	18	18	17	17	16	17	17	17	17	17	27.9	31.2	60.7	-1	-1	-1
1/18/2019	3:04:40 PM	5	489	18	18	18	18	17	17	16	17	16	17	17	17	27.9	31.2	60.7	-1	-1	-1
1/18/2019	3:04:40 PM	208	490	18	18	18	18	17	16	17	16	17	17	17	17	27.9	31.2	60.7	-1	-1	-1
1/18/2019	3:04:40 PM	411	491	18	18	18	18	16	17	17	17	16	17	17	17	27.9	31.2	60.7	-1	-1	-1
1/18/2019	3:04:40 PM	614	492	18	18	18	18	17	16	17	17	17	17	17	17	27.9	31.2	60.7	-1	-1	-1
1/18/2019	3:04:40 PM	802	493	18	18	18	18	17	17	17	17	16	17	17	17	27.9	31.2	60.7	-1	-1	-1
1/18/2019	3:04:41 PM	5	494	18	18	18	18	17	17	17	16	17	17	17	17	27.9	31.2	60.7	-1	-1	-1
1/18/2019	3:04:41 PM	208	495	18	18	18	18	16	17	16	17	17	17	17	17	27.9	31.2	60.7	-1	-1	-1
1/18/2019	3:04:41 PM	411	496	18	18	18	18	17	16	17	17	16	17	17	17	27.9	31.2	60.7	-1	-1	-1
1/18/2019	3:04:41 PM	614	497	17	18	18	18	17	17	17	17	16	17	17	17	27.9	31.2	60.7	-1	-1	-1
1/18/2019	3:04:41 PM	802	498	18	18	18	18	17	17	17	17	17	17	17	17	27.9	31.2	60.7	-1	-1	-1
1/18/2019	3:04:42 PM	5	499	18	18	18	18	16	17	16	17	16	17	17	17	27.9	31.2	60.7	-1	-1	-1
1/18/2019	3:04:42 PM	208	500	18	18	19	18	17	16	17	17	16	17	17	17	27.9	30.9	110.0	-1	-1	-1
1/18/2019	3:04:42 PM	411	501	18	18	18	18	16	17	16	17	17	17	17	17	27.9	30.9	110.0	-1	-1	-1
1/18/2019	3:04:42 PM	614	502	18	18	18	18	16	17	16	17	16	17	17	17	27.9	30.9	110.0	-1	-1	-1
1/18/2019	3:04:42 PM	802	503	17	18	18	18	16	17	17	17	17	17	17	17	27.9	30.9	110.0	-1	-1	-1
1/18/2019	3:04:43 PM	5	504	18	18	18	18	17	16	17	17	16	17	17	17	27.9	30.9	110.0	-1	-1	-1
1/18/2019	3:04:43 PM	208	505	17	18	18	18	17	16	16	16	17	17	17	17	27.9	30.9	110.0	-1	-1	-1
1/18/2019	3:04:43 PM	411	506	18	18	18	18	16	17	16	17	16	17	17	17	27.9	30.9	110.0	-1	-1	-1
1/18/2019	3:04:43 PM	614	507	18	18	18	18	17	16	17	16	17	17	17	17	27.9	30.9	110.0	-1	-1	-1
1/18/2019	3:04:43 PM	802	508	18	18	18	18	17	17	16	17	16	17	17	17	27.9	30.9	110.0	-1	-1	-1
1/18/2019	3:04:44 PM	5	509	18	18	18	18	17	16	17	16	16	17	17	17	27.9	30.9	110.0	-1	-1	-1
1/18/2019	3:04:44 PM	208	510	17	19	18	18	16	16	17	17	17	17	17	17	27.9	30.9	110.0	-1	-1	-1
1/18/2019	3:04:44 PM	411	511	18	18	18	18	17	16	17	17	17	17	17	17	27.9	30.9	110.0	-1	-1	-1
1/18/2019	3:04:44 PM	614	512	18	18	18	18	16	17	17	17	16	17	17	17	27.9	30.9	110.0	-1	-1	-1
1/18/2019	3:04:44 PM	802	513	18	18	18	18	16	17	16	17	17	17	17	17	27.9	30.9	110.0	-1	-1	-1
1/18/2019	3:04:45 PM	5	514	18	18	18	18	17	17	17	17	17	17	17	17	27.9	30.9	110.0	-1	-1	-1
1/18/2019	3:04:45 PM	208	515	18	18	19	18	16	16	17	17	16	17	17	17	27.9	30.9	110.0	-1	-1	-1
1/18/2019	3:04:45 PM	411	516	17	18	18	18	16	17	17	17	16	17	17	17	27.9	30.9	110.0	-1	-1	-1
1/18/2019	3:04:45 PM	614	517	18	18	18	18	17	16	17	17	17	17	17	17	27.9	30.9	110.0	-1	-1	-1
1/18/2019	3:04:45 PM	802	518	18	18	18	18	17	17	17	16	17	17	17	17	27.9	30.9	110.0	-1	-1	-1
1/18/2019	3:04:46 PM	5	519	18	18	18	18	17	17	16	17	17	17	17	17	27.9	30.9	110.0	-1	-1	-1
1/18/2019	3:04:46 PM	208	520	17	18	18	18	16	17	17	17	17	17	17	17	27.9	30.9	110.0	-1	-1	-1
1/18/2019	3:04:46 PM	411	521	18	18	18	18	17	16	17	16	17	17	17	17	27.9	30.9	110.0	-1	-1	-1
1/18/2019	3:04:46 PM	614	522	18	18	18	18	16	17	17	17	16	17	17	17	27.9	30.9	110.0	-1	-1	-1
1/18/2019	3:04:46 PM	802	523	18	18	18	18	17	17	16	17	16	17	17	17	27.9	30.9	110.0	-1	-1	-1
1/18/2019	3:04:47 PM	5	524	17	18	18	18	17	16	17	17	17	17	17	17	27.9	30.9	110.0	-1	-1	-1
1/18/2019	3:04:47 PM	208	525	18	18	18	18	16	16	16	17	16	17	17	17	27.9	30.9	110.0	-1	-1	-1
1/18/2019	3:04:47 PM	411	526	17	18	18	18	16	17	17	17	17	17	17	17	27.9	30.9	110.0	-1	-1	-1
1/18/2019	3:04:47 PM	614	527	18	18	19	18	17	17	17	17	16	17	17	17	27.9	30.9	110.0	-1	-1	-1
1/18/2019	3:04:47 PM	802	528	18	18	19	18	17	17	17	17	16	17	17	17	27.9	30.9	110.0	-1	-1	-1
1/18/2019	3:04:48 PM	5	529	17	19	18	18	16	17	16	17	17	17	17	17	27.9	30.9	110.0	-1	-1	-1
1/18/2019	3:04:48 PM	208	530	18	18	18	18	17	16	17	16	17	17	17	17	27.9	30.9	110.0	-1	-1	-1
1/18/2019	3:04:48 PM	411	531	18	18	18	17	17	17	16	17	17	17	16	17	27.9	30.9	110.0	-1	-1	-1
1/18/2019	3:04:48 PM	614	532	17	19	18	18	17	17	17	17	17	17	17	17	27.9	30.9	110.0	-1	-1	-1
1/18/2019	3:04:48 PM	802	533	18	18	18	18	17	16	17	16	17	17	17	17	27.9	30.9	110.0	-1	-1	-1
1/18/2019	3:04:49 PM	5	534	18	18	18	18	16	17	16	17	16	17	17	17	27.9	30.9	110.0	-1	-1	-1
1/18/2019	3:04:49 PM	208	535	18	18	18	18	17	16	17	17	17	17	17	17	27.9	30.9	110.0	-1	-1	-1
1/18/2019	3:04:49 PM	411	536	18	18	18	18	17	17	17	16	17	17	17	17	27.9	30.9	110.0	-1	-1	-1
1/18/2019	3:04:49 PM	614	537	18	18	18	18	17	17	16	17	17	17	17	17	27.9	30.9	110.0	-1	-1	-1
1/18/2019	3:04:49 PM	802	538	18	18	18	18	17	17	17	17	17	17	17	17	27.9	30.9	110.0	-1	-1	-1
1/18/2019	3:04:50 PM	5	539	18	18	18	18	17	17	16	17	16	17	17	17	27.9	30.9	110.0	-1	-1	-1
1/18/2019	3:04:50 PM	208	540	17	18	18	18	16	17	16	17	17	17	17	17	27.9	30.9	110.0	-1	-1	-1
1/18/2019	3:04:50 PM	411	541	18	18	18	18	17	17	16	17	17	17	17	17	27.9	30.9	110.0	-1	-1	-1
1/18/2019	3:04:50 PM	614	542	17	19	18	18	17	17	17	17	17	17	17	17	27.9	30.7	60.5	-1	-1	-1
1/18/2019	3:04:50 PM	802	543	18	18	18	18	17	17	17	17	17	17	17	17	27.9	30.7	60.5	-1	-1	-1
1/18/2019	3:04:51 PM	5	544	18	18	18	18	17	17	17	17	16	17	17	17	27.9	30.7	60.5	-1	-1	-1
1/18/2019	3:04:51 PM	208	545	17	18	18	18	16	17	16	17	16	17	17	17	27.9	30.7	60.5	-1	-1	-1
1/18/2019	3:04:51 PM	411	546	18	18	18	18	17	16	17	17	17	17	17	17	27.9	30.7	60.5	-1	-1	-1
1/18/2019	3:04:51 PM	614	547	18	18	19	18	16	17	17	17	16	17	17	17	27.9	30.7	60.5	-1	-1	-1
1/18/2019	3:04:51 PM	802	548	18	18	18	18	16	17	16	17	16	17	17	17	27.9	30.7	60.5	-1	-1	-1
1/18/2019	3:04:52 PM	5	549	18	18	18	18	17	16	17	17	17	16	17	17	27.9	30.7	60.5	-1	-1	-1
1/18/2019	3:04:52 PM	208	550	18	18	18	18	16	17	16	17	16	17	16	17	27.9	30.7	60.5	-1	-1	-1
1/18/2019	3:04:52 PM	411	551	18	18	18	18	17	17	17	17	17	17	17	17	27.9	30.7	60.5	-1	-1	-1
1/18/2019	3:04:52 PM	614	552	18	18	18	18	17	17	17	17	16	17	17	17	27.9	30.7	60.5	-1	-1	-1
1/18/2019	3:04:52 PM	802	553	18	18	18	18	17	17	16	17	16	17	17	17	27.9	30.7	60.5	-1	-1	-1
1/18/2019	3:04:53 PM	5	554	18	18	18	18	17	16	17	16	17	17	17	17	27.9	30.7	60.5	-1	-1	-1
1/18/2019	3:04:53 PM	208	555	18	18	18	18	17	16	16	17	16	17	16	17	27.9	30.7	60.5	-1	-1	-1
1/18/2019	3:04:53 PM	411	556	18	18	18	18	17	16	17	17	17	17	17	17	27.9	30.7	60.5	-1	-1	-1
1/18/2019	3:04:53 PM	614	557	18	18	18	18	17	17	17	17	16	17	17	17	27.9	30.7	60.5	-1	-1	-1
1/18/2019	3:04:53 PM	802	558	18	18	18	18	17	17	16	17	17	17	17	17	27.9	30.7	60.5	-1	-1	-1
1/18/2019	3:04:54 PM	5	559	18	18	18	18	17	16	17	17	16	17	17	17	27.9	30.7	60.5	-1	-1	-1
1/18/2019	3:04:54 PM	208	560	18	18	18	18	16	16	17	17	16	17	17	17	27.9	30.7	60.5	-1	-1	-1
1/18/2019	3:04:54 PM	411	561	17	18	18	18	17	16	17	17	17	17	17	17	27.9	30.7	60.5	-1	-1	-1
1/18/2019	3:04:54 PM	614	562	18	18	18	18	17	17	17	17	16	17	17	17	27.9	30.7	60.5	-1	-1	-1
1/18/2019	3:04:54 PM	802	563	18	18	18	18	17	17	16	17	16	17	17	17	27.9	30.7	60.5	-1	-1	-1
1/18/2019	3:04:55 PM	5	564	18	18	18	18	17	16	17	16	17	17	17	17	27.9	30.7	60.5	-1	-1	-1
1/18/2019	3:04:55 PM	208	565	18	18	18	18	16	17	16	17	16	17	16	17	27.9	30.7	60.5	-1	-1	-1
1/18/2019	3:04:55 PM	411	566	18	18	18	18	17	17	17	16	17	17	17	17	27.9	30.7	60.5	-1	-1	-1
1/18/2019	3:04:55 PM	614	567	18	18	18	18	17	17	17	17	16	17	17	17	27.9	30.7	60.5	-1	-1	-1
1/18/2019	3:04:55 PM	802	568	18	18	18	18	16	17	16	17	16	17	17	17	27.9	30.7	60.5	-1	-1	-1
1/18/2019	3:04:56 PM	5	569	18	18	18	18	17	16	17	16	16	17	17	17	27.9	30.7	60.5	-1	-1	-1
1/18/2019	3:04:56 PM	208	570	17	18	18	18	16	17	17	17	16	17	17	17	27.9	30.7	60.5	-1	-1	-1
1/18/2019	3:04:56 PM	411	571	18	18	18	18	17	16	17	17	17	17	17	17	27.9	30.7	60.5	-1	-1	-1
1/18/2019	3:04:56 PM	614	572	18	18	18	18	16	17	16	17	16	17	17	17	27.9	30.7	60.5	-1	-1	-1
1/18/2019	3:04:56 PM	802	573	18	18	18	18	17	16	17	17	17	17	17	17	27.9	30.7	60.5	-1	-1	-1
1/18/2019	3:04:57 PM	5	574	18	18	18	18	16	17	17	17	16	17	17	17	27.9	30.7	60.5	-1	-1	-1
1/18/2019	3:04:57 PM	208	575	18	18	18	18	17	17	16	16	17	17	17	17	27.9	30.7	60.5	-1	-1	-1
1/18/2019	3:04:57 PM	411	576	18	18	19	18	17	16	17	17	16	17	17	17	27.9	30.7	60.5	-1	-1	-1
1/18/2019	3:04:57 PM	614	577	17	18	18	18	16	17	16	17	16	17	17	17	27.9	30.7	60.5	-1	-1	-1
1/18/2019	3:04:57 PM	802	578	17	18	18	18	16	17	17	17	17	17	17	17	27.9	30.7	60.5	-1	-1	-1
1/18/2019	3:04:58 PM	5	579	18	18	18	17	17	16	17	17	17	17	17	17	27.9	30.7	60.5	-1	-1	-1
1/18/2019	3:04:58 PM	208	580	18	18	18	18	16	17	16	17	17	17	17	17	27.9	30.7	60.5	-1	-1	-1
1/18/2019	3:04:58 PM	411	581	18	18	18	18	17	16	17	17	17	17	17	17	27.9	30.7	60.5	-1	-1	-1
1/18/2019	3:04:58 PM	614	582	18	18	18	18	17	17	17	17	16	17	17	17	27.9	30.7	60.5	-1	-1	-1
1/18/2019	3:04:58 PM	802	583	18	18	18	18	16	17	16	17	17	17	17	17	27.9	30.7	60.5	-1	-1	-1
1/18/2019	3:04:59 PM	5	584	18	18	18	18	17	16	17	16	17	17	17	17	28.0	30.6	77.1	-1	-1	-1
1/18/2019	3:04:59 PM	208	585	18	18	18	18	16	17	16	17	16	17	17	17	28.0	30.6	77.1	-1	-1	-1
1/18/2019	3:04:59 PM	411	586	18	18	18	18	17	16	17	17	17	17	17	17	28.0	30.6	77.1	-1	-1	-1
1/18/2019	3:04:59 PM	614	587	18	18	18	18	17	17	16	17	16	17	16	17	28.0	30.6	77.1	-1	-1	-1
1/18/2019	3:04:59 PM	802	588	18	18	18	18	16	17	16	17	16	17	17	17	28.0	30.6	77.1	-1	-1	-1
1/18/2019	3:05:00 PM	5	589	18	18	18	18	17	16	17	16	17	17	17	17	28.0	30.6	77.1	-1	-1	-1
1/18/2019	3:05:00 PM	208	590	18	18	18	18	16	17	16	17	17	17	17	17	28.0	30.6	77.1	-1	-1	-1
1/18/2019	3:05:00 PM	411	591	18	18	18	18	17	16	17	16	17	17	17	17	28.0	30.6	77.1	-1	-1	-1
1/18/2019	3:05:00 PM	614	592	18	18	18	18	17	16	17	17	16	17	17	17	28.0	30.6	77.1	-1	-1	-1
1/18/2019	3:05:00 PM	802	593	18	18	18	18	16	17	16	17	16	17	17	17	28.0	30.6	77.1	-1	-1	-1
1/18/2019	3:05:01 PM	5	594	18	18	18	18	17	16	17	17	17	17	17	17	28.0	30.6	77.1	-1	-1	-1
1/18/2019	3:05:01 PM	208	595	18	18	18	18	16	17	17	17	16	17	17	17	28.0	30.6	77.1	-1	-1	-1
1/18/2019	3:05:01 PM	411	596	18	18	18	18	17	17	17	17	17	17	17	17	28.0	30.6	77.1	-1	-1	-1
1/18/2019	3:05:01 PM	614	597	18	18	18	18	17	17	17	17	17	17	17	17	28.0	30.6	77.1	-1	-1	-1
1/18/2019	3:05:01 PM	802	598	17	18	18	18	16	17	16	17	17	17	17	17	28.0	30.6	77.1	-1	-1	-1
1/18/2019	3:05:02 PM	5	599	18	18	18	18	17	16	17	17	16	17	17	17	28.0	30.6	77.1	-1	-1	-1
1/18/2019	3:05:02 PM	208	600	18	18	18	18	16	17	16	17	17	17	17	17	28.0	30.6	77.1	-1	-1	-1
1/18/2019	3:05:02 PM	411	601	18	18	18	18	17	16	17	17	17	17	17	17	28.0	30.6	77.1	-1	-1	-1
1/18/2019	3:05:02 PM	614	602	18	18	18	18	16	17	16	17	16	17	17	17	28.0	30.6	77.1	-1	-1	-1
1/18/2019	3:05:02 PM	802	603	18	18	18	18	17	16	16	17	17	17	17	17	28.0	30.6	77.1	-1	-1	-1
1/18/2019	3:05:03 PM	5	604	18	18	18	18	16	17	17	17	16	17	17	17	28.0	30.6	77.1	-1	-1	-1
1/18/2019	3:05:03 PM	208	605	18	18	18	18	17	17	17	17	17	17	17	17	28.0	30.6	77.1	-1	-1	-1
1/18/2019	3:05:03 PM	411	606	18	18	18	18	17	17	17	17	16	17	17	17	28.0	30.6	77.1	-1	-1	-1
1/18/2019	3:05:03 PM	614	607	17	18	18	18	17	16	17	17	17	17	17	17	28.0	30.6	77.1	-1	-1	-1
1/18/2019	3:05:03 PM	802	608	18	18	18	17	17	16	17	16	17	17	17	17	28.0	30.6	77.1	-1	-1	-1
1/18/2019	3:05:04 PM	5	609	18	18	18	18	16	17	17	17	16	17	17	17	28.0	30.6	77.1	-1	-1	-1
1/18/2019	3:05:04 PM	208	610	18	18	18	18	17	16	17	16	17	17	17	17	28.0	30.6	77.1	-1	-1	-1
1/18/2019	3:05:04 PM	411	611	18	18	18	18	17	17	17	17	16	17	17	17	28.0	30.6	77.1	-1	-1	-1
1/18/2019	3:05:04 PM	614	612	17	18	18	18	17	16	17	16	17	17	17	17	28.0	30.6	77.1	-1	-1	-1
1/18/2019	3:05:04 PM	802	613	18	18	18	17	17	16	17	16	17	17	17	17	28.0	30.6	77.1	-1	-1	-1
1/18/2019	3:05:05 PM	5	614	18	18	18	18	16	17	17	17	17	17	17	17	28.0	30.6	77.1	-1	-1	-1
1/18/2019	3:05:05 PM	208	615	18	18	18	18	17	16	17	17	17	17	17	17	28.0	30.6	77.1	-1	-1	-1
1/18/2019	3:05:05 PM	411	616	18	18	18	18	16	17	17	17	17	17	17	17	28.0	30.6	77.1	-1	-1	-1
1/18/2019	3:05:05 PM	614	617	18	18	18	18	17	16	17	16	17	17	17	17	28.0	30.6	77.1	-1	-1	-1
1/18/2019	3:05:05 PM	802	618	18	18	18	18	17	17	16	17	16	17	17	17	28.0	30.6	77.1	-1	-1	-1
1/18/2019	3:05:06 PM	5	619	18	18	18	18	17	17	17	17	17	17	17	17	28.0	30.6	77.1	-1	-1	-1
1/18/2019	3:05:06 PM	208	620	18	18	18	18	17	17	16	17	16	17	17	17	28.0	30.6	77.1	-1	-1	-1
1/18/2019	3:05:06 PM	411	621	18	19	18	18	17	17	17	17	17	17	17	17	28.0	30.6	77.1	-1	-1	-1
1/18/2019	3:05:06 PM	614	622	18	18	18	18	16	17	16	17	16	17	17	17	28.0	30.6	77.1	-1	-1	-1
1/18/2019	3:05:06 PM	801	623	17	18	18	18	16	17	16	17	16	17	17	17	28.0	30.6	77.1	-1	-1	-1
1/18/2019	3:05:07 PM	4	624	18	18	18	18	17	16	17	17	17	17	17	17	28.0	30.6	77.1	-1	-1	-1
1/18/2019	3:05:07 PM	207	625	18	18	18	18	16	17	17	17	17	17	17	17	28.0	30.6	77.1	-1	-1	-1
1/18/2019	3:05:07 PM	410	626	18	18	18	18	17	17	17	17	17	17	17	17	28.0	30.4	70.1	-1	-1	-1
1/18/2019	3:05:07 PM	613	627	18	18	18	18	17	17	16	17	16	17	17	17	28.0	30.4	70.1	-1	-1	-1
1/18/2019	3:05:07 PM	801	628	17	18	18	18	17	17	16	16	17	16	17	17	28.0	30.4	70.1	-1	-1	-1
1/18/2019	3:05:08 PM	6	629	18	18	18	18	17	17	16	17	16	17	17	17	28.0	30.4	70.1	-1	-1	-1
1/18/2019	3:05:08 PM	209	630	18	18	18	18	17	17	17	17	17	17	17	17	28.0	30.4	70.1	-1	-1	-1
1/18/2019	3:05:08 PM	413	631	18	18	18	18	16	17	16	17	16	17	17	17	28.0	30.4	70.1	-1	-1	-1
1/18/2019	3:05:08 PM	616	632	18	18	18	18	17	16	17	17	17	17	17	17	28.0	30.4	70.1	-1	-1	-1
1/18/2019	3:05:08 PM	803	633	18	18	18	18	17	16	17	17	16	17	17	17	28.0	30.4	70.1	-1	-1	-1
1/18/2019	3:05:09 PM	6	634	18	18	18	18	17	17	17	17	17	16	17	17	28.0	30.4	70.1	-1	-1	-1
1/18/2019	3:05:09 PM	210	635	18	18	18	18	17	17	17	17	16	17	17	17	28.0	30.4	70.1	-1	-1	-1
1/18/2019	3:05:09 PM	413	636	18	18	18	18	17	16	17	16	17	17	17	17	28.0	30.4	70.1	-1	-1	-1
1/18/2019	3:05:09 PM	600	637	18	18	18	18	17	17	16	17	16	17	16	17	28.0	30.4	70.1	-1	-1	-1
1/18/2019	3:05:09 PM	804	638	18	18	18	18	17	17	17	16	17	17	17	17	28.0	30.4	70.1	-1	-1	-1
1/18/2019	3:05:10 PM	7	639	18	18	19	18	16	17	17	17	16	17	17	17	28.0	30.4	70.1	-1	-1	-1
1/18/2019	3:05:10 PM	210	640	18	18	18	18	16	17	16	17	17	17	17	17	28.0	30.4	70.1	-1	-1	-1
1/18/2019	3:05:10 PM	413	641	18	18	18	18	17	17	17	17	17	17	17	17	28.0	30.4	70.1	-1	-1	-1
1/18/2019	3:05:10 PM	600	642	18	18	18	18	17	16	17	16	16	17	16	17	28.0	30.4	70.1	-1	-1	-1
1/18/2019	3:05:10 PM	804	643	18	18	18	18	16	17	16	17	17	17	17	17	28.0	30.4	70.1	-1	-1	-1
1/18/2019	3:05:11 PM	7	644	18	18	18	18	17	17	17	17	17	17	17	17	28.0	30.4	70.1	-1	-1	-1
1/18/2019	3:05:11 PM	210	645	18	18	18	18	17	17	16	17	17	17	16	17	28.0	30.4	70.1	-1	-1	-1
1/18/2019	3:05:11 PM	413	646	17	19	18	18	16	17	17	17	17	17	17	17	28.0	30.4	70.1	-1	-1	-1
1/18/2019	3:05:11 PM	600	647	17	18	18	18	17	16	17	16	17	16	17	17	28.0	30.4	70.1	-1	-1	-1
1/18/2019	3:05:11 PM	804	648	18	18	18	18	17	17	16	17	16	17	17	17	28.0	30.4	70.1	-1	-1	-1
1/18/2019	3:05:12 PM	7	649	18	18	18	18	17	17	17	17	17	17	17	17	28.0	30.4	70.1	-1	-1	-1
1/18/2019	3:05:12 PM	210	650	18	18	18	18	16	16	17	17	17	17	17	17	28.0	30.4	70.1	-1	-1	-1
1/18/2019	3:05:12 PM	413	651	18	18	18	18	16	17	16	17	17	17	17	17	28.0	30.4	70.1	-1	-1	-1
1/18/2019	3:05:12 PM	600	652	18	18	18	18	16	17	17	16	17	17	17	17	28.0	30.4	70.1	-1	-1	-1
1/18/2019	3:05:12 PM	804	653	18	18	18	18	16	17	16	17	16	17	17	17	28.0	30.4	70.1	-1	-1	-1
1/18/2019	3:05:13 PM	7	654	18	18	18	18	17	16	17	17	17	17	17	17	28.0	30.4	70.1	-1	-1	-1
1/18/2019	3:05:13 PM	210	655	18	18	18	18	17	17	17	17	16	17	17	17	28.0	30.4	70.1	-1	-1	-1
1/18/2019	3:05:13 PM	413	656	18	18	18	18	16	17	17	17	17	17	17	17	28.0	30.4	70.1	-1	-1	-1
1/18/2019	3:05:13 PM	600	657	17	18	18	18	16	17	17	17	17	17	17	17	28.0	30.4	70.1	-1	-1	-1
1/18/2019	3:05:13 PM	804	658	18	18	18	18	17	17	16	17	16	17	17	17	28.0	30.4	70.1	-1	-1	-1
1/18/2019	3:05:14 PM	7	659	18	18	18	18	17	17	17	17	17	17	17	17	28.0	30.4	70.1	-1	-1	-1
1/18/2019	3:05:14 PM	210	660	18	18	18	18	17	16	17	17	16	17	17	17	28.0	30.4	70.1	-1	-1	-1
1/18/2019	3:05:14 PM	413	661	18	18	18	18	16	17	17	17	17	17	17	17	28.0	30.4	70.1	-1	-1	-1
1/18/2019	3:05:14 PM	600	662	18	18	18	18	17	16	17	17	17	17	17	17	28.0	30.4	70.1	-1	-1	-1
1/18/2019	3:05:14 PM	804	663	18	18	18	18	17	17	16	17	16	17	17	17	28.0	30.4	70.1	-1	-1	-1
1/18/2019	3:05:15 PM	7	664	18	18	18	18	17	17	17	17	17	17	17	17	28.0	30.4	70.1	-1	-1	-1
1/18/2019	3:05:15 PM	210	665	18	18	18	18	16	17	17	17	16	17	17	17	28.0	30.4	70.1	-1	-1	-1
1/18/2019	3:05:15 PM	413	666	18	18	19	18	17	16	17	17	17	17	17	17	28.0	30.4	70.1	-1	-1	-1
1/18/2019	3:05:15 PM	600	667	18	18	19	18	17	17	17	17	17	17	17	17	28.0	30.4	70.1	-1	-1	-1
1/18/2019	3:05:15 PM	804	668	17	18	18	18	17	17	17	17	17	17	17	17	28.0	30.3	93.8	-1	-1	-1
1/18/2019	3:05:16 PM	7	669	18	18	19	18	17	17	17	17	17	17	17	17	28.0	30.3	93.8	-1	-1	-1
1/18/2019	3:05:16 PM	210	670	17	18	18	18	17	17	17	16	17	17	17	17	28.0	30.3	93.8	-1	-1	-1
1/18/2019	3:05:16 PM	413	671	18	18	19	18	17	16	17	17	16	17	17	17	28.0	30.3	93.8	-1	-1	-1
1/18/2019	3:05:16 PM	600	672	18	18	18	18	16	16	17	17	17	17	17	17	28.0	30.3	93.8	-1	-1	-1
1/18/2019	3:05:16 PM	804	673	18	18	18	18	16	16	17	17	17	17	17	17	28.0	30.3	93.8	-1	-1	-1
1/18/2019	3:05:17 PM	7	674	18	18	18	18	17	17	17	17	16	17	17	17	28.0	30.3	93.8	-1	-1	-1
1/18/2019	3:05:17 PM	210	675	17	18	18	18	16	16	17	17	17	16	17	17	28.0	30.3	93.8	-1	-1	-1
1/18/2019	3:05:17 PM	413	676	18	18	18	18	17	16	17	17	17	17	17	17	28.0	30.3	93.8	-1	-1	-1
1/18/2019	3:05:17 PM	600	677	18	18	18	18	17	17	16	17	16	17	17	17	28.0	30.3	93.8	-1	-1	-1
1/18/2019	3:05:17 PM	804	678	18	18	18	18	17	16	17	16	17	17	17	17	28.0	30.3	93.8	-1	-1	-1
1/18/2019	3:05:18 PM	7	679	18	18	19	18	17	17	17	17	17	17	17	17	28.0	30.3	93.8	-1	-1	-1
1/18/2019	3:05:18 PM	210	680	17	18	18	18	16	17	17	17	17	17	17	17	28.0	30.3	93.8	-1	-1	-1
1/18/2019	3:05:18 PM	413	681	18	18	18	18	17	16	17	17	16	17	17	17	28.0	30.3	93.8	-1	-1	-1
1/18/2019	3:05:18 PM	600	682	18	18	18	18	17	17	17	17	17	17	17	17	28.0	30.3	93.8	-1	-1	-1
1/18/2019	3:05:18 PM	804	683	18	18	18	18	17	16	17	17	17	17	17	17	28.0	30.3	93.8	-1	-1	-1
1/18/2019	3:05:19 PM	7	684	18	18	18	18	16	17	16	17	16	17	17	17	28.0	30.3	93.8	-1	-1	-1
1/18/2019	3:05:19 PM	210	685	18	18	18	18	17	16	17	16	16	17	17	17	28.0	30.3	93.8	-1	-1	-1
1/18/2019	3:05:19 PM	413	686	17	18	18	18	16	17	16	17	17	17	17	17	28.0	30.3	93.8	-1	-1	-1
1/18/2019	3:05:19 PM	600	687	18	18	18	18	17	17	17	17	17	17	17	17	28.0	30.3	93.8	-1	-1	-1
1/18/2019	3:05:19 PM	804	688	18	18	18	18	16	17	17	17	16	17	17	17	28.0	30.3	93.8	-1	-1	-1
1/18/2019	3:05:20 PM	7	689	18	18	18	18	17	17	17	17	17	17	17	17	28.0	30.3	93.8	-1	-1	-1
1/18/2019	3:05:20 PM	210	690	18	18	18	18	16	17	16	17	16	17	17	17	28.0	30.3	93.8	-1	-1	-1
1/18/2019	3:05:20 PM	413	691	17	18	18	18	16	16	17	17	17	17	17	17	28.0	30.3	93.8	-1	-1	-1
1/18/2019	3:05:20 PM	600	692	18	18	18	18	16	16	17	17	16	17	17	17	28.0	30.3	93.8	-1	-1	-1
1/18/2019	3:05:20 PM	804	693	17	18	18	18	16	17	17	17	17	17	17	17	28.0	30.3	93.8	-1	-1	-1
1/18/2019	3:05:21 PM	7	694	18	18	18	18	16	17	17	17	17	17	17	17	28.0	30.3	93.8	-1	-1	-1
1/18/2019	3:05:21 PM	210	695	17	18	18	18	16	17	17	17	17	16	17	17	28.0	30.3	93.8	-1	-1	-1
1/18/2019	3:05:21 PM	413	696	18	18	18	18	16	16	17	17	16	17	17	17	28.0	30.3	93.8	-1	-1	-1
1/18/2019	3:05:21 PM	600	697	18	18	18	18	16	17	17	17	16	17	17	17	28.0	30.3	93.8	-1	-1	-1
1/18/2019	3:05:21 PM	804	698	18	18	19	18	17	17	17	17	17	17	17	17	28.0	30.3	93.8	-1	-1	-1
1/18/2019	3:05:22 PM	7	699	18	19	18	18	16	17	17	17	17	17	17	17	28.0	30.3	93.8	-1	-1	-1
1/18/2019	3:05:22 PM	210	700	18	18	18	17	17	16	17	17	16	17	17	17	28.0	30.3	93.8	-1	-1	-1
1/18/2019	3:05:22 PM	413	701	17	18	18	18	16	16	17	17	17	17	17	17	28.0	30.3	93.8	-1	-1	-1
1/18/2019	3:05:22 PM	600	702	18	18	18	18	17	17	16	17	16	17	17	17	28.0	30.3	93.8	-1	-1	-1
1/18/2019	3:05:22 PM	804	703	18	18	18	18	16	17	16	17	17	17	17	17	28.0	30.3	93.8	-1	-1	-1
1/18/2019	3:05:23 PM	7	704	18	18	18	18	17	17	17	17	16	17	17	17	28.0	30.3	93.8	-1	-1	-1
1/18/2019	3:05:23 PM	210	705	17	18	18	18	16	16	16	17	16	17	17	17	28.0	30.3	93.8	-1	-1	-1
1/18/2019	3:05:23 PM	413	706	17	18	18	18	17	17	17	17	17	17	17	17	28.0	30.3	93.8	-1	-1	-1
1/18/2019	3:05:23 PM	600	707	18	18	18	18	17	16	17	16	17	17	17	17	28.0	30.3	93.8	-1	-1	-1
1/18/2019	3:05:23 PM	804	708	18	18	18	18	16	17	16	17	17	17	17	17	28.0	30.3	93.8	-1	-1	-1
1/18/2019	3:05:24 PM	7	709	18	18	18	18	17	16	17	17	17	17	17	17	28.0	30.3	93.8	-1	-1	-1
1/18/2019	3:05:24 PM	210	710	17	18	18	18	16	17	16	17	16	17	17	17	28.1	30.2	59.6	-1	-1	-1
1/18/2019	3:05:24 PM	413	711	17	18	18	18	17	16	17	16	17	17	17	17	28.1	30.2	59.6	-1	-1	-1
1/18/2019	3:05:24 PM	600	712	18	18	18	18	17	17	17	17	17	17	17	17	28.1	30.2	59.6	-1	-1	-1
1/18/2019	3:05:24 PM	804	713	18	18	18	18	17	17	17	17	17	17	17	17	28.1	30.2	59.6	-1	-1	-1
1/18/2019	3:05:25 PM	7	714	18	18	18	18	17	17	17	17	16	17	17	17	28.1	30.2	59.6	-1	-1	-1
1/18/2019	3:05:25 PM	210	715	17	18	18	18	16	17	17	17	17	17	17	17	28.1	30.2	59.6	-1	-1	-1
1/18/2019	3:05:25 PM	413	716	18	18	18	18	17	17	17	17	16	17	17	17	28.1	30.2	59.6	-1	-1	-1
1/18/2019	3:05:25 PM	600	717	18	18	18	18	16	17	17	17	17	17	17	17	28.1	30.2	59.6	-1	-1	-1
1/18/2019	3:05:25 PM	804	718	18	18	18	18	16	16	17	17	17	17	17	17	28.1	30.2	59.6	-1	-1	-1
1/18/2019	3:05:26 PM	7	719	17	18	18	18	16	17	16	17	16	17	17	17	28.1	30.2	59.6	-1	-1	-1
1/18/2019	3:05:26 PM	210	720	18	18	18	18	17	16	17	16	17	17	17	17	28.1	30.2	59.6	-1	-1	-1
1/18/2019	3:05:26 PM	413	721	17	18	18	18	16	17	17	17	17	17	17	17	28.1	30.2	59.6	-1	-1	-1
1/18/2019	3:05:26 PM	600	722	17	18	18	18	17	17	17	17	17	17	17	17	28.1	30.2	59.6	-1	-1	-1
1/18/2019	3:05:26 PM	804	723	18	18	18	18	16	17	17	17	16	17	17	17	28.1	30.2	59.6	-1	-1	-1
1/18/2019	3:05:27 PM	7	724	17	18	18	18	16	17	17	17	17	17	17	17	28.1	30.2	59.6	-1	-1	-1
1/18/2019	3:05:27 PM	210	725	18	18	18	18	16	16	17	17	16	17	17	17	28.1	30.2	59.6	-1	-1	-1
1/18/2019	3:05:27 PM	413	726	18	18	18	18	17	17	17	17	17	17	17	17	28.1	30.2	59.6	-1	-1	-1
1/18/2019	3:05:27 PM	600	727	18	18	19	18	17	16	17	17	17	17	17	17	28.1	30.2	59.6	-1	-1	-1
1/18/2019	3:05:27 PM	804	728	18	18	18	18	16	17	17	17	17	17	17	17	28.1	30.2	59.6	-1	-1	-1
1/18/2019	3:05:28 PM	7	729	18	18	18	18	17	16	17	17	16	17	17	17	28.1	30.2	59.6	-1	-1	-1
1/18/2019	3:05:28 PM	210	730	17	18	18	18	17	17	17	17	17	16	17	17	28.1	30.2	59.6	-1	-1	-1
1/18/2019	3:05:28 PM	413	731	18	18	18	18	16	17	17	17	16	17	17	17	28.1	30.2	59.6	-1	-1	-1
1/18/2019	3:05:28 PM	600	732	17	18	18	18	17	17	17	17	17	17	17	17	28.1	30.2	59.6	-1	-1	-1
1/18/2019	3:05:28 PM	804	733	18	18	18	18	16	17	17	17	16	17	17	17	28.1	30.2	59.6	-1	-1	-1
1/18/2019	3:05:29 PM	7	734	18	18	18	18	17	17	17	17	17	17	17	17	28.1	30.2	59.6	-1	-1	-1
1/18/2019	3:05:29 PM	210	735	18	18	18	18	16	17	16	17	16	17	16	17	28.1	30.2	59.6	-1	-1	-1
1/18/2019	3:05:29 PM	413	736	18	18	19	18	17	16	17	17	17	17	17	17	28.1	30.2	59.6	-1	-1	-1
1/18/2019	3:05:29 PM	600	737	18	18	18	18	17	16	17	17	17	17	17	17	28.1	30.2	59.6	-1	-1	-1
1/18/2019	3:05:29 PM	804	738	17	18	18	18	17	17	17	17	17	17	17	17	28.1	30.2	59.6	-1	-1	-1
1/18/2019	3:05:30 PM	7	739	18	18	18	18	17	17	16	17	16	17	16	17	28.1	30.2	59.6	-1	-1	-1
1/18/2019	3:05:30 PM	210	740	17	18	18	18	17	16	17	17	17	16	17	17	28.1	30.2	59.6	-1	-1	-1
1/18/2019	3:05:30 PM	413	741	18	18	18	18	17	17	17	17	16	17	17	17	28.1	30.2	59.6	-1	-1	-1
1/18/2019	3:05:30 PM	600	742	17	19	18	18	17	17	17	17	17	17	17	17	28.1	30.2	59.6	-1	-1	-1
1/18/2019	3:05:30 PM	804	743	18	18	18	17	17	16	17	17	16	17	17	17	28.1	30.2	59.6	-1	-1	-1
1/18/2019	3:05:31 PM	7	744	17	19	18	18	16	17	17	17	17	17	17	17	28.1	30.2	59.6	-1	-1	-1
1/18/2019	3:05:31 PM	210	745	18	18	18	18	17	16	17	16	17	17	17	17	28.1	30.2	59.6	-1	-1	-1
1/18/2019	3:05:31 PM	413	746	17	19	18	18	17	17	17	17	17	17	17	17	28.1	30.2	59.6	-1	-1	-1
1/18/2019	3:05:31 PM	600	747	18	18	19	18	17	17	17	17	17	17	17	17	28.1	30.2	59.6	-1	-1	-1
1/18/2019	3:05:31 PM	804	748	17	18	18	18	16	17	17	17	17	17	17	17	28.1	30.2	59.6	-1	-1	-1
1/18/2019	3:05:32 PM	7	749	18	18	18	18	17	16	17	17	16	17	17	17	28.1	30.2	59.6	-1	-1	-1
1/18/2019	3:05:32 PM	210	750	18	18	18	18	17	16	17	17	17	17	17	17	28.1	30.2	59.6	-1	-1	-1
1/18/2019	3:05:32 PM	413	751	18	18	18	18	17	17	17	17	16	17	17	17	28.1	30.2	59.6	-1	-1	-1
1/18/2019	3:05:32 PM	600	752	18	18	18	18	17	17	16	17	17	17	17	17	28.1	30.1	66.5	-1	-1	-1
1/18/2019	3:05:32 PM	804	753	18	18	18	18	17	16	16	17	17	17	17	17	28.1	30.1	66.5	-1	-1	-1
1/18/2019	3:05:33 PM	7	754	18	18	18	18	17	17	17	17	17	17	17	17	28.1	30.1	66.5	-1	-1	-1
1/18/2019	3:05:33 PM	210	755	18	18	18	18	17	17	17	17	17	17	17	17	28.1	30.1	66.5	-1	-1	-1
1/18/2019	3:05:33 PM	413	756	18	18	18	18	17	17	17	17	17	17	17	17	28.1	30.1	66.5	-1	-1	-1
1/18/2019	3:05:33 PM	600	757	18	18	18	18	17	17	17	17	17	17	17	17	28.1	30.1	66.5	-1	-1	-1
1/18/2019	3:05:33 PM	804	758	17	18	18	18	17	17	17	16	17	17	17	17	28.1	30.1	66.5	-1	-1	-1
1/18/2019	3:05:34 PM	7	759	18	18	18	18	16	17	16	17	16	17	17	17	28.1	30.1	66.5	-1	-1	-1
1/18/2019	3:05:34 PM	210	760	18	18	19	18	17	17	17	17	17	16	17	17	28.1	30.1	66.5	-1	-1	-1
1/18/2019	3:05:34 PM	413	761	18	18	18	18	16	17	16	17	16	17	17	17	28.1	30.1	66.5	-1	-1	-1
1/18/2019	3:05:34 PM	600	762	18	19	18	18	17	16	17	17	17	17	17	17	28.1	30.1	66.5	-1	-1	-1
1/18/2019	3:05:34 PM	804	763	17	18	18	18	16	17	16	17	16	17	17	17	28.1	30.1	66.5	-1	-1	-1
1/18/2019	3:05:35 PM	7	764	18	18	19	17	17	16	17	16	16	17	17	17	28.1	30.1	66.5	-1	-1	-1
1/18/2019	3:05:35 PM	210	765	18	19	19	18	17	16	17	17	17	17	17	17	28.1	30.1	66.5	-1	-1	-1
1/18/2019	3:05:35 PM	413	766	18	18	18	18	16	17	16	17	16	17	17	17	28.1	30.1	66.5	-1	-1	-1
1/18/2019	3:05:35 PM	600	767	18	19	18	18	16	17	16	17	16	17	17	17	28.1	30.1	66.5	-1	-1	-1
1/18/2019	3:05:35 PM	804	768	18	18	18	18	17	16	17	16	17	17	17	17	28.1	30.1	66.5	-1	-1	-1
1/18/2019	3:05:36 PM	7	769	18	18	18	17	17	16	17	17	16	17	17	17	28.1	30.1	66.5	-1	-1	-1
1/18/2019	3:05:36 PM	210	770	17	19	18	18	17	17	17	17	17	17	17	17	28.1	30.1	66.5	-1	-1	-1
1/18/2019	3:05:36 PM	413	771	18	18	18	18	17	17	17	16	17	17	17	17	28.1	30.1	66.5	-1	-1	-1
1/18/2019	3:05:36 PM	600	772	18	18	18	17	17	17	17	17	17	17	17	17	28.1	30.1	66.5	-1	-1	-1
1/18/2019	3:05:36 PM	804	773	17	18	18	18	16	17	17	17	17	17	17	17	28.1	30.1	66.5	-1	-1	-1
1/18/2019	3:05:37 PM	7	774	18	18	18	17	17	16	16	17	17	17	17	17	28.1	30.1	66.5	-1	-1	-1
1/18/2019	3:05:37 PM	210	775	18	19	18	18	16	17	16	17	17	17	17	17	28.1	30.1	66.5	-1	-1	-1
1/18/2019	3:05:37 PM	413	776	18	18	18	18	17	17	17	17	17	17	17	17	28.1	30.1	66.5	-1	-1	-1
1/18/2019	3:05:37 PM	600	777	18	18	18	18	17	16	17	17	17	17	17	17	28.1	30.1	66.5	-1	-1	-1
1/18/2019	3:05:37 PM	804	778	17	18	18	18	16	17	16	17	17	17	17	17	28.1	30.1	66.5	-1	-1	-1
1/18/2019	3:05:38 PM	7	779	18	18	18	18	17	17	17	16	17	17	17	17	28.1	30.1	66.5	-1	-1	-1
1/18/2019	3:05:38 PM	210	780	18	18	18	18	16	17	16	17	17	17	17	17	28.1	30.1	66.5	-1	-1	-1
1/18/2019	3:05:38 PM	413	781	18	18	18	18	17	17	17	17	17	17	17	17	28.1	30.1	66.5	-1	-1	-1
1/18/2019	3:05:38 PM	600	782	18	18	18	18	16	17	16	17	16	17	17	17	28.1	30.1	66.5	-1	-1	-1
1/18/2019	3:05:38 PM	804	783	18	19	18	18	16	17	16	17	17	17	17	17	28.1	30.1	66.5	-1	-1	-1
1/18/2019	3:05:39 PM	7	784	18	18	18	18	17	16	17	17	17	17	17	17	28.1	30.1	66.5	-1	-1	-1
1/18/2019	3:05:39 PM	210	785	18	18	18	18	16	17	16	17	16	17	17	17	28.1	30.1	66.5	-1	-1	-1
1/18/2019	3:05:39 PM	413	786	18	19	18	18	17	16	17	17	17	17	17	17	28.1	30.1	66.5	-1	-1	-1
1/18/2019	3:05:39 PM	600	787	18	18	18	17	17	16	16	16	17	17	16	17	28.1	30.1	66.5	-1	-1	-1
1/18/2019	3:05:39 PM	804	788	17	18	18	18	16	17	17	16	17	17	17	17	28.1	30.1	66.5	-1	-1	-1
1/18/2019	3:05:40 PM	7	789	18	18	19	17	17	17	16	16	17	17	17	17	28.1	30.1	66.5	-1	-1	-1
1/18/2019	3:05:40 PM	210	790	17	19	18	18	17	17	17	17	17	17	17	17	28.1	30.1	66.5	-1	-1	-1
1/18/2019	3:05:40 PM	413	791	18	18	19	18	17	16	17	17	17	17	17	17	28.1	30.1	66.5	-1	-1	-1
1/18/2019	3:05:40 PM	600	792	18	18	18	18	16	17	16	17	16	17	17	17	28.1	30.1	66.5	-1	-1	-1
1/18/2019	3:05:40 PM	804	793	17	18	18	18	17	17	17	16	17	17	17	17	28.1	30.1	66.5	-1	-1	-1
1/18/2019	3:05:41 PM	7	794	18	18	18	18	17	16	16	17	16	17	17	17	28.1	30.0	67.2	-1	-1	-1
1/18/2019	3:05:41 PM	210	795	18	19	18	18	17	16	17	17	17	17	17	17	28.1	30.0	67.2	-1	-1	-1
1/18/2019	3:05:41 PM	413	796	18	18	19	18	17	16	17	17	16	17	17	17	28.1	30.0	67.2	-1	-1	-1
1/18/2019	3:05:41 PM	600	797	17	18	18	18	16	16	17	17	17	17	17	17	28.1	30.0	67.2	-1	-1	-1
1/18/2019	3:05:41 PM	804	798	18	18	18	18	16	17	16	17	16	17	17	17	28.1	30.0	67.2	-1	-1	-1
1/18/2019	3:05:42 PM	7	799	17	18	18	18	16	17	17	17	17	17	17	17	28.1	30.0	67.2	-1	-1	-1
1/18/2019	3:05:42 PM	210	800	18	18	19	18	17	16	17	16	17	17	17	17	28.1	30.0	67.2	-1	-1	-1
1/18/2019	3:05:42 PM	413	801	18	18	18	18	17	17	17	17	16	17	17	17	28.1	30.0	67.2	-1	-1	-1
1/18/2019	3:05:42 PM	600	802	17	19	18	18	16	17	17	17	17	17	17	17	28.1	30.0	67.2	-1	-1	-1
1/18/2019	3:05:42 PM	804	803	18	18	19	17	17	16	17	16	17	17	17	17	28.1	30.0	67.2	-1	-1	-1
1/18/2019	3:05:43 PM	7	804	18	18	18	18	16	17	17	17	17	17	17	17	28.1	30.0	67.2	-1	-1	-1
1/18/2019	3:05:43 PM	210	805	18	18	18	18	17	16	17	16	17	17	17	17	28.1	30.0	67.2	-1	-1	-1
1/18/2019	3:05:43 PM	414	806	18	19	18	18	17	17	16	17	16	17	17	17	28.1	30.0	67.2	-1	-1	-1
1/18/2019	3:05:43 PM	601	807	17	19	18	18	16	17	17	17	17	17	17	17	28.1	30.0	67.2	-1	-1	-1
1/18/2019	3:05:43 PM	804	808	18	18	18	18	17	16	16	17	16	17	17	17	28.1	30.0	67.2	-1	-1	-1
1/18/2019	3:05:44 PM	7	809	17	18	18	18	17	17	17	17	17	17	17	17	28.1	30.0	67.2	-1	-1	-1
1/18/2019	3:05:44 PM	210	810	18	18	18	18	17	17	17	17	16	17	17	17	28.1	30.0	67.2	-1	-1	-1
1/18/2019	3:05:44 PM	414	811	17	18	18	18	17	17	17	17	17	17	17	17	28.1	30.0	67.2	-1	-1	-1
1/18/2019	3:05:44 PM	601	812	18	18	18	18	17	16	17	17	17	17	17	17	28.1	30.0	67.2	-1	-1	-1
1/18/2019	3:05:44 PM	804	813	17	18	18	18	16	17	16	17	17	17	17	17	28.1	30.0	67.2	-1	-1	-1
1/18/2019	3:05:45 PM	15	814	18	18	18	18	17	17	16	17	16	17	16	17	28.1	30.0	67.2	-1	-1	-1
1/18/2019	3:05:45 PM	203	815	18	18	18	18	16	17	16	17	16	17	17	17	28.1	30.0	67.2	-1	-1	-1
1/18/2019	3:05:45 PM	406	816	18	18	19	18	17	16	17	17	17	17	17	17	28.1	30.0	67.2	-1	-1	-1
1/18/2019	3:05:45 PM	609	817	18	18	18	18	17	17	16	17	16	17	17	17	28.1	30.0	67.2	-1	-1	-1
1/18/2019	3:05:45 PM	812	818	18	18	18	18	17	16	17	17	17	17	17	17	28.1	30.0	67.2	-1	-1	-1
1/18/2019	3:05:46 PM	15	819	18	18	18	18	16	17	16	17	16	17	17	17	28.1	30.0	67.2	-1	-1	-1
1/18/2019	3:05:46 PM	203	820	17	18	18	18	16	17	17	17	17	16	17	17	28.1	30.0	67.2	-1	-1	-1
1/18/2019	3:05:46 PM	406	821	18	18	18	18	16	16	17	17	16	17	17	17	28.1	30.0	67.2	-1	-1	-1
1/18/2019	3:05:46 PM	609	822	18	18	18	18	17	17	17	17	17	17	17	17	28.1	30.0	67.2	-1	-1	-1
1/18/2019	3:05:46 PM	812	823	18	18	18	18	17	17	17	17	16	17	17	17	28.1	30.0	67.2	-1	-1	-1
1/18/2019	3:05:47 PM	15	824	17	18	18	18	17	16	17	16	17	16	17	17	28.1	30.0	67.2	-1	-1	-1
1/18/2019	3:05:47 PM	203	825	18	18	19	17	17	16	17	17	16	17	17	17	28.1	30.0	67.2	-1	-1	-1
1/18/2019	3:05:47 PM	406	826	18	19	18	18	17	17	17	16	17	16	17	17	28.1	30.0	67.2	-1	-1	-1
1/18/2019	3:05:47 PM	609	827	18	18	19	18	17	17	17	17	16	17	17	17	28.1	30.0	67.2	-1	-1	-1
1/18/2019	3:05:47 PM	812	828	18	18	18	18	17	17	17	16	17	17	17	17	28.1	30.0	67.2	-1	-1	-1
1/18/2019	3:05:48 PM	15	829	17	18	18	18	16	17	16	17	16	17	17	17	28.1	30.0	67.2	-1	-1	-1
1/18/2019	3:05:48 PM	203	830	18	18	18	18	17	16	17	17	17	17	17	17	28.1	30.0	67.2	-1	-1	-1
1/18/2019	3:05:48 PM	406	831	18	18	19	18	17	17	16	17	16	17	17	17	28.1	30.0	67.2	-1	-1	-1
1/18/2019	3:05:48 PM	609	832	17	19	18	18	17	17	17	17	17	17	17	17	28.1	30.0	67.2	-1	-1	-1
1/18/2019	3:05:48 PM	812	833	18	18	18	17	17	16	16	17	17	17	17	17	28.1	30.0	67.2	-1	-1	-1
1/18/2019	3:05:49 PM	15	834	18	18	18	18	16	17	16	17	16	17	17	17	28.1	30.0	67.2	-1	-1	-1
1/18/2019	3:05:49 PM	203	835	18	18	18	18	16	16	17	17	17	17	17	17	28.1	30.0	67.2	-1	-1	-1
1/18/2019	3:05:49 PM	406	836	18	18	19	18	17	17	17	17	16	17	17	17	28.1	30.0	77.5	-1	-1	-1
1/18/2019	3:05:49 PM	609	837	18	18	18	18	17	17	17	16	17	17	17	17	28.1	30.0	77.5	-1	-1	-1
1/18/2019	3:05:49 PM	812	838	18	18	18	18	17	17	16	17	16	17	17	17	28.1	30.0	77.5	-1	-1	-1
1/18/2019	3:05:50 PM	15	839	18	18	18	18	16	17	16	17	17	17	17	17	28.1	30.0	77.5	-1	-1	-1
1/18/2019	3:05:50 PM	203	840	18	18	18	18	17	16	17	17	17	17	17	17	28.1	30.0	77.5	-1	-1	-1
1/18/2019	3:05:50 PM	406	841	18	18	18	18	16	17	16	17	16	17	17	17	28.1	30.0	77.5	-1	-1	-1
1/18/2019	3:05:50 PM	609	842	18	18	18	18	17	17	17	17	17	17	17	17	28.1	30.0	77.5	-1	-1	-1
1/18/2019	3:05:50 PM	812	843	18	18	18	18	16	17	16	17	16	17	17	17	28.1	30.0	77.5	-1	-1	-1
1/18/2019	3:05:51 PM	15	844	17	18	18	18	17	16	17	16	17	16	17	17	28.1	30.0	77.5	-1	-1	-1
1/18/2019	3:05:51 PM	203	845	18	18	18	18	17	16	17	17	17	17	17	17	28.1	30.0	77.5	-1	-1	-1
1/18/2019	3:05:51 PM	406	846	17	19	18	18	17	17	17	16	17	16	17	17	28.1	30.0	77.5	-1	-1	-1
1/18/2019	3:05:51 PM	609	847	18	18	19	17	17	17	17	17	16	17	17	17	28.1	30.0	77.5	-1	-1	-1
1/18/2019	3:05:51 PM	812	848	17	18	18	18	16	16	17	17	17	16	17	17	28.1	30.0	77.5	-1	-1	-1
1/18/2019	3:05:52 PM	15	849	18	18	19	18	17	16	17	17	16	17	16	17	28.1	30.0	77.5	-1	-1	-1
1/18/2019	3:05:52 PM	203	850	17	19	18	18	16	17	17	17	17	17	17	17	28.1	30.0	77.5	-1	-1	-1
1/18/2019	3:05:52 PM	406	851	18	18	19	18	17	16	16	17	17	17	17	17	28.1	30.0	77.5	-1	-1	-1
1/18/2019	3:05:52 PM	609	852	18	18	18	18	16	17	16	17	16	17	17	17	28.1	30.0	77.5	-1	-1	-1
1/18/2019	3:05:52 PM	812	853	18	18	19	18	17	16	17	17	17	17	17	17	28.1	30.0	77.5	-1	-1	-1
1/18/2019	3:05:53 PM	15	854	17	18	18	18	16	17	16	17	17	17	17	17	28.1	30.0	77.5	-1	-1	-1
1/18/2019	3:05:53 PM	203	855	18	18	19	18	17	17	17	17	17	17	17	17	28.1	30.0	77.5	-1	-1	-1
1/18/2019	3:05:53 PM	406	856	18	18	18	18	16	17	16	17	16	17	17	17	28.1	30.0	77.5	-1	-1	-1
1/18/2019	3:05:53 PM	609	857	18	18	18	18	17	17	17	17	17	17	17	17	28.1	30.0	77.5	-1	-1	-1
1/18/2019	3:05:53 PM	812	858	18	18	18	18	16	17	16	17	16	17	17	17	28.1	30.0	77.5	-1	-1	-1
1/18/2019	3:05:54 PM	15	859	18	18	18	18	17	16	17	16	17	17	17	17	28.1	30.0	77.5	-1	-1	-1
1/18/2019	3:05:54 PM	203	860	18	18	18	18	16	17	17	17	16	17	17	17	28.1	30.0	77.5	-1	-1	-1
1/18/2019	3:05:54 PM	406	861	18	18	18	18	17	16	17	16	17	17	17	17	28.1	30.0	77.5	-1	-1	-1
1/18/2019	3:05:54 PM	601	862	18	18	18	18	16	17	16	17	17	17	17	17	28.1	30.0	77.5	-1	-1	-1
1/18/2019	3:05:54 PM	804	863	18	18	18	18	17	17	17	16	17	17	17	17	28.1	30.0	77.5	-1	-1	-1
1/18/2019	3:05:55 PM	8	864	18	18	18	18	17	17	17	17	16	17	17	17	28.1	30.0	77.5	-1	-1	-1
1/18/2019	3:05:55 PM	211	865	17	18	18	18	17	17	17	17	17	17	17	17	28.1	30.0	77.5	-1	-1	-1
1/18/2019	3:05:55 PM	414	866	18	18	18	18	17	16	16	17	16	17	17	17	28.1	30.0	77.5	-1	-1	-1
1/18/2019	3:05:55 PM	601	867	18	18	18	18	16	17	17	17	17	17	17	17	28.1	30.0	77.5	-1	-1	-1
1/18/2019	3:05:55 PM	804	868	18	18	18	18	17	16	17	17	17	17	17	17	28.1	30.0	77.5	-1	-1	-1
1/18/2019	3:05:56 PM	8	869	18	18	18	18	16	17	17	17	17	17	17	17	28.1	30.0	77.5	-1	-1	-1
1/18/2019	3:05:56 PM	211	870	18	18	18	17	17	16	17	17	16	17	16	17	28.1	30.0	77.5	-1	-1	-1
1/18/2019	3:05:56 PM	414	871	17	19	18	18	16	17	16	17	17	17	17	17	28.1	30.0	77.5	-1	-1	-1
1/18/2019	3:05:56 PM	601	872	18	18	19	17	17	16	17	17	17	17	17	17	28.1	30.0	77.5	-1	-1	-1
1/18/2019	3:05:56 PM	804	873	18	19	18	18	16	17	17	17	17	17	17	17	28.1	30.0	77.5	-1	-1	-1
1/18/2019	3:05:57 PM	8	874	18	18	19	17	17	16	17	17	16	17	17	17	28.1	30.0	77.5	-1	-1	-1
1/18/2019	3:05:57 PM	211	875	17	19	18	18	16	16	17	17	17	17	17	17	28.1	30.0	77.5	-1	-1	-1
1/18/2019	3:05:57 PM	414	876	18	18	18	18	17	17	16	17	16	17	17	17	28.1	30.0	77.5	-1	-1	-1
1/18/2019	3:05:57 PM	601	877	17	19	18	18	17	17	17	17	17	17	17	17	28.1	30.0	77.5	-1	-1	-1
1/18/2019	3:05:57 PM	804	878	18	18	18	18	17	17	17	17	16	17	17	17	28.1	29.9	67.2	-1	-1	-1
1/18/2019	3:05:58 PM	8	879	17	18	18	18	17	16	17	16	17	16	17	17	28.1	29.9	67.2	-1	-1	-1
1/18/2019	3:05:58 PM	211	880	18	18	18	18	16	17	17	17	16	17	16	17	28.1	29.9	67.2	-1	-1	-1
1/18/2019	3:05:58 PM	414	881	17	18	18	18	17	17	17	16	17	17	17	17	28.1	29.9	67.2	-1	-1	-1
1/18/2019	3:05:58 PM	601	882	18	18	18	18	17	17	17	17	17	17	17	17	28.1	29.9	67.2	-1	-1	-1
1/18/2019	3:05:58 PM	804	883	17	18	18	18	17	17	17	17	17	17	17	17	28.1	29.9	67.2	-1	-1	-1
1/18/2019	3:05:59 PM	8	884	18	18	18	18	17	17	16	17	16	17	17	17	28.1	29.9	67.2	-1	-1	-1
1/18/2019	3:05:59 PM	211	885	18	18	18	18	17	16	17	16	17	17	17	17	28.1	29.9	67.2	-1	-1	-1
1/18/2019	3:05:59 PM	414	886	18	18	18	18	16	17	16	17	17	17	17	17	28.1	29.9	67.2	-1	-1	-1
1/18/2019	3:05:59 PM	601	887	18	18	18	18	17	17	17	17	17	17	17	17	28.1	29.9	67.2	-1	-1	-1
1/18/2019	3:05:59 PM	804	888	18	18	18	18	17	17	16	17	16	17	17	17	28.1	29.9	67.2	-1	-1	-1
1/18/2019	3:06:00 PM	8	889	18	18	18	18	17	16	17	16	17	17	17	17	28.1	29.9	67.2	-1	-1	-1
1/18/2019	3:06:00 PM	211	890	18	18	18	18	16	17	16	17	17	17	17	17	28.1	29.9	67.2	-1	-1	-1
1/18/2019	3:06:00 PM	414	891	18	18	18	18	17	16	17	17	16	17	17	17	28.1	29.9	67.2	-1	-1	-1
1/18/2019	3:06:00 PM	601	892	18	18	18	18	16	17	17	17	17	17	17	17	28.1	29.9	67.2	-1	-1	-1
1/18/2019	3:06:00 PM	804	893	18	18	19	18	17	17	17	17	17	17	17	17	28.1	29.9	67.2	-1	-1	-1
1/18/2019	3:06:01 PM	8	894	17	18	18	18	17	16	17	16	17	16	17	17	28.1	29.9	67.2	-1	-1	-1
1/18/2019	3:06:01 PM	211	895	18	18	19	17	17	16	17	17	17	17	17	17	28.1	29.9	67.2	-1	-1	-1
1/18/2019	3:06:01 PM	414	896	18	18	18	18	16	17	17	17	17	17	17	17	28.1	29.9	67.2	-1	-1	-1
1/18/2019	3:06:01 PM	601	897	17	19	18	18	17	17	17	17	17	17	17	17	28.1	29.9	67.2	-1	-1	-1
1/18/2019	3:06:01 PM	804	898	18	18	18	18	17	17	17	17	16	17	17	17	28.1	29.9	67.2	-1	-1	-1
1/18/2019	3:06:02 PM	8	899	17	18	18	18	16	16	17	17	17	16	17	17	28.1	29.9	67.2	-1	-1	-1
1/18/2019	3:06:02 PM	211	900	18	18	19	18	17	16	17	16	17	17	17	17	28.1	29.9	67.2	-1	-1	-1
1/18/2019	3:06:02 PM	414	901	17	19	18	18	17	17	17	17	17	17	17	17	28.1	29.9	67.2	-1	-1	-1
1/18/2019	3:06:02 PM	601	902	18	18	18	18	17	16	17	16	17	17	17	17	28.1	29.9	67.2	-1	-1	-1
1/18/2019	3:06:02 PM	804	903	18	18	18	18	16	17	17	17	16	17	17	17	28.1	29.9	67.2	-1	-1	-1
1/18/2019	3:06:03 PM	8	904	17	18	18	18	16	17	17	16	17	16	17	17	28.1	29.9	67.2	-1	-1	-1
1/18/2019	3:06:03 PM	211	905	18	18	18	18	17	17	16	17	16	17	17	17	28.1	29.9	67.2	-1	-1	-1
1/18/2019	3:06:03 PM	414	906	18	18	18	18	17	17	17	17	17	17	17	17	28.1	29.9	67.2	-1	-1	-1
1/18/2019	3:06:03 PM	601	907	18	18	18	18	17	17	17	17	17	17	17	17	28.1	29.9	67.2	-1	-1	-1
1/18/2019	3:06:03 PM	804	908	18	19	18	18	16	17	16	17	17	17	17	17	28.1	29.9	67.2	-1	-1	-1
1/18/2019	3:06:04 PM	8	909	18	18	18	18	17	16	16	17	16	17	17	17	28.1	29.9	67.2	-1	-1	-1
1/18/2019	3:06:04 PM	211	910	18	18	18	18	16	17	17	17	17	17	17	17	28.1	29.9	67.2	-1	-1	-1
1/18/2019	3:06:04 PM	414	911	18	18	19	18	17	17	17	17	16	17	17	17	28.1	29.9	67.2	-1	-1	-1
1/18/2019	3:06:04 PM	601	912	18	18	18	18	16	17	17	17	16	17	17	17	28.1	29.9	67.2	-1	-1	-1
1/18/2019	3:06:04 PM	804	913	18	18	18	18	17	16	17	17	17	17	17	17	28.1	29.9	67.2	-1	-1	-1
1/18/2019	3:06:05 PM	8	914	18	18	18	18	16	17	16	17	16	17	16	17	28.1	29.9	67.2	-1	-1	-1
1/18/2019	3:06:05 PM	211	915	18	18	18	18	17	17	17	17	17	17	17	17	28.1	29.9	67.2	-1	-1	-1
1/18/2019	3:06:05 PM	414	916	18	18	18	18	16	17	16	17	16	17	17	17	28.1	29.9	67.2	-1	-1	-1
1/18/2019	3:06:05 PM	601	917	17	18	18	18	17	17	17	17	17	17	17	17	28.1	29.9	67.2	-1	-1	-1
1/18/2019	3:06:05 PM	804	918	18	18	18	18	16	17	16	17	16	17	17	17	28.1	29.9	67.2	-1	-1	-1
1/18/2019	3:06:06 PM	8	919	18	18	18	18	17	16	17	16	17	17	17	17	28.1	29.9	67.2	-1	-1	-1
1/18/2019	3:06:06 PM	211	920	18	18	18	18	17	17	17	17	16	17	17	17	28.2	29.8	76.6	-1	-1	-1
1/18/2019	3:06:06 PM	414	921	18	18	18	18	17	17	17	16	17	17	17	17	28.2	29.8	76.6	-1	-1	-1
1/18/2019	3:06:06 PM	601	922	18	18	18	18	17	17	17	17	16	17	17	17	28.2	29.8	76.6	-1	-1	-1
1/18/2019	3:06:06 PM	804	923	18	18	18	18	17	16	17	16	17	17	17	17	28.2	29.8	76.6	-1	-1	-1
1/18/2019	3:06:07 PM	8	924	18	18	18	18	16	17	17	17	16	17	16	17	28.2	29.8	76.6	-1	-1	-1
1/18/2019	3:06:07 PM	211	925	18	18	18	18	17	16	17	17	17	17	17	17	28.2	29.8	76.6	-1	-1	-1
1/18/2019	3:06:07 PM	414	926	17	18	18	18	16	17	17	17	16	17	17	17	28.2	29.8	76.6	-1	-1	-1
1/18/2019	3:06:07 PM	601	927	17	18	18	18	17	17	17	17	17	17	17	17	28.2	29.8	76.6	-1	-1	-1
1/18/2019	3:06:07 PM	804	928	18	18	18	18	17	17	16	17	16	17	16	17	28.2	29.8	76.6	-1	-1	-1
1/18/2019	3:06:08 PM	8	929	17	18	18	18	16	16	17	17	17	17	17	17	28.2	29.8	76.6	-1	-1	-1
1/18/2019	3:06:08 PM	211	930	18	18	18	18	17	16	17	17	16	17	17	17	28.2	29.8	76.6	-1	-1	-1
1/18/2019	3:06:08 PM	414	931	17	18	18	18	17	17	17	17	17	17	17	17	28.2	29.8	76.6	-1	-1	-1
1/18/2019	3:06:08 PM	601	932	18	18	18	18	17	16	17	16	17	17	17	17	28.2	29.8	76.6	-1	-1	-1
1/18/2019	3:06:08 PM	804	933	17	18	18	18	16	17	16	16	16	17	17	17	28.2	29.8	76.6	-1	-1	-1
1/18/2019	3:06:09 PM	8	934	18	18	18	17	17	16	17	16	17	17	16	17	28.2	29.8	76.6	-1	-1	-1
1/18/2019	3:06:09 PM	211	935	17	19	18	18	17	17	17	17	17	17	17	17	28.2	29.8	76.6	-1	-1	-1
1/18/2019	3:06:09 PM	414	936	18	18	19	18	17	17	17	17	17	17	17	17	28.2	29.8	76.6	-1	-1	-1
1/18/2019	3:06:09 PM	601	937	18	18	18	18	17	17	16	17	16	17	17	17	28.2	29.8	76.6	-1	-1	-1
1/18/2019	3:06:09 PM	804	938	18	18	18	18	17	17	17	16	17	16	17	17	28.2	29.8	76.6	-1	-1	-1
1/18/2019	3:06:10 PM	8	939	17	18	18	18	16	17	16	17	16	17	17	17	28.2	29.8	76.6	-1	-1	-1
1/18/2019	3:06:10 PM	211	940	18	18	19	18	17	16	17	17	16	17	17	17	28.2	29.8	76.6	-1	-1	-1
1/18/2019	3:06:10 PM	414	941	18	19	18	18	17	17	17	17	17	17	17	17	28.2	29.8	76.6	-1	-1	-1
1/18/2019	3:06:10 PM	601	942	18	18	18	18	17	16	17	17	17	17	17	17	28.2	29.8	76.6	-1	-1	-1
1/18/2019	3:06:10 PM	804	943	17	18	18	18	16	17	16	17	16	17	17	17	28.2	29.8	76.6	-1	-1	-1
1/18/2019	3:06:11 PM	8	944	18	18	18	18	17	16	17	16	16	17	17	17	28.2	29.8	76.6	-1	-1	-1
1/18/2019	3:06:11 PM	211	945	17	19	18	18	17	17	17	17	17	17	17	17	28.2	29.8	76.6	-1	-1	-1
1/18/2019	3:06:11 PM	414	946	18	18	19	18	17	17	17	17	17	17	17	17	28.2	29.8	76.6	-1	-1	-1
1/18/2019	3:06:11 PM	601	947	18	18	18	18	16	17	17	17	17	17	17	17	28.2	29.8	76.6	-1	-1	-1
1/18/2019	3:06:11 PM	804	948	18	18	18	18	17	16	17	17	16	17	17	17	28.2	29.8	76.6	-1	-1	-1
1/18/2019	3:06:12 PM	8	949	18	18	18	18	16	16	17	17	17	17	17	17	28.2	29.8	76.6	-1	-1	-1
1/18/2019	3:06:12 PM	211	950	18	18	18	18	16	17	17	17	16	17	17	17	28.2	29.8	76.6	-1	-1	-1
1/18/2019	3:06:12 PM	414	951	18	18	18	18	17	16	17	17	17	17	17	17	28.2	29.8	76.6	-1	-1	-1
1/18/2019	3:06:12 PM	601	952	18	18	18	18	17	17	16	17	16	17	16	17	28.2	29.8	76.6	-1	-1	-1
1/18/2019	3:06:12 PM	804	953	18	18	18	18	17	16	17	16	17	17	17	17	28.2	29.8	76.6	-1	-1	-1
1/18/2019	3:06:13 PM	8	954	18	18	18	18	16	17	17	17	17	17	17	17	28.2	29.8	76.6	-1	-1	-1
1/18/2019	3:06:13 PM	211	955	18	18	18	18	17	16	17	17	17	17	17	17	28.2	29.8	76.6	-1	-1	-1
1/18/2019	3:06:13 PM	414	956	17	18	18	18	17	17	17	17	17	17	17	17	28.2	29.8	76.6	-1	-1	-1
1/18/2019	3:06:13 PM	601	957	18	18	18	18	17	17	17	17	16	17	17	17	28.2	29.8	76.6	-1	-1	-1
1/18/2019	3:06:13 PM	804	958	18	18	18	18	17	16	17	17	17	17	17	17	28.2	29.8	76.6	-1	-1	-1
1/18/2019	3:06:14 PM	8	959	18	18	18	18	17	17	17	17	17	17	17	17	28.2	29.8	76.6	-1	-1	-1
1/18/2019	3:06:14 PM	211	960	17	19	18	18	17	17	17	17	17	17	17	17	28.2	29.8	76.6	-1	-1	-1
1/18/2019	3:06:14 PM	414	961	18	18	19	18	17	16	17	17	16	17	17	17	28.2	29.8	76.6	-1	-1	-1
1/18/2019	3:06:14 PM	601	962	18	18	18	18	16	17	16	17	16	17	17	17	28.2	29.7	70.3	-1	-1	-1
1/18/2019	3:06:14 PM	804	963	18	18	19	18	17	16	17	16	17	17	17	17	28.2	29.7	70.3	-1	-1	-1
1/18/2019	3:06:15 PM	8	964	18	18	18	18	16	17	16	17	17	17	17	17	28.2	29.7	70.3	-1	-1	-1
1/18/2019	3:06:15 PM	211	965	18	18	19	18	17	16	17	17	17	17	17	17	28.2	29.7	70.3	-1	-1	-1
1/18/2019	3:06:15 PM	414	966	18	18	18	18	16	17	16	17	17	17	17	17	28.2	29.7	70.3	-1	-1	-1
1/18/2019	3:06:15 PM	601	967	17	18	18	18	17	17	17	17	17	17	17	17	28.2	29.7	70.3	-1	-1	-1
1/18/2019	3:06:15 PM	804	968	18	18	18	18	17	17	16	17	16	17	16	17	28.2	29.7	70.3	-1	-1	-1
1/18/2019	3:06:16 PM	8	969	18	18	18	18	17	17	17	16	17	17	17	17	28.2	29.7	70.3	-1	-1	-1
1/18/2019	3:06:16 PM	211	970	18	18	18	18	17	17	16	17	16	17	17	17	28.2	29.7	70.3	-1	-1	-1
1/18/2019	3:06:16 PM	414	971	18	18	18	18	17	17	17	16	17	17	17	17	28.2	29.7	70.3	-1	-1	-1
1/18/2019	3:06:16 PM	601	972	18	18	18	18	17	17	16	17	16	17	17	17	28.2	29.7	70.3	-1	-1	-1
1/18/2019	3:06:16 PM	804	973	18	18	18	18	17	16	17	17	17	17	17	17	28.2	29.7	70.3	-1	-1	-1
1/18/2019	3:06:17 PM	8	974	18	18	18	18	16	17	16	17	17	17	17	17	28.2	29.7	70.3	-1	-1	-1
1/18/2019	3:06:17 PM	211	975	18	18	18	18	17	16	17	17	17	17	17	17	28.2	29.7	70.3	-1	-1	-1
1/18/2019	3:06:17 PM	414	976	17	18	18	18	16	17	16	17	16	17	17	17	28.2	29.7	70.3	-1	-1	-1
1/18/2019	3:06:17 PM	601	977	18	18	18	18	17	17	17	17	17	17	17	17	28.2	29.7	70.3	-1	-1	-1
1/18/2019	3:06:17 PM	804	978	18	18	18	18	16	17	16	17	16	17	17	17	28.2	29.7	70.3	-1	-1	-1
1/18/2019	3:06:18 PM	8	979	18	18	18	18	17	16	17	17	17	17	17	17	28.2	29.7	70.3	-1	-1	-1
1/18/2019	3:06:18 PM	211	980	18	18	18	18	16	17	16	17	16	17	17	17	28.2	29.7	70.3	-1	-1	-1
1/18/2019	3:06:18 PM	414	981	18	18	19	18	17	16	16	16	16	17	16	17	28.2	29.7	70.3	-1	-1	-1
1/18/2019	3:06:18 PM	601	982	18	19	18	18	16	17	17	17	17	17	17	17	28.2	29.7	70.3	-1	-1	-1
1/18/2019	3:06:18 PM	804	983	18	18	18	18	17	17	17	17	16	17	17	17	28.2	29.7	70.3	-1	-1	-1
1/18/2019	3:06:19 PM	8	984	17	18	18	18	17	17	17	17	17	17	17	17	28.2	29.7	70.3	-1	-1	-1
1/18/2019	3:06:19 PM	211	985	18	18	18	18	16	17	17	17	16	17	17	17	28.2	29.7	70.3	-1	-1	-1
1/18/2019	3:06:19 PM	414	986	18	18	18	18	17	16	17	16	17	17	17	17	28.2	29.7	70.3	-1	-1	-1
1/18/2019	3:06:19 PM	601	987	18	18	18	18	16	17	16	17	16	17	17	17	28.2	29.7	70.3	-1	-1	-1
1/18/2019	3:06:19 PM	804	988	18	18	18	18	17	16	17	17	17	17	17	17	28.2	29.7	70.3	-1	-1	-1
1/18/2019	3:06:20 PM	8	989	17	19	18	18	17	17	17	17	17	17	17	17	28.2	29.7	70.3	-1	-1	-1
1/18/2019	3:06:20 PM	211	990	18	18	18	18	17	17	16	17	16	17	17	17	28.2	29.7	70.3	-1	-1	-1
1/18/2019	3:06:20 PM	414	991	17	18	18	18	16	17	17	17	17	17	17	17	28.2	29.7	70.3	-1	-1	-1
1/18/2019	3:06:20 PM	601	992	18	18	18	18	17	16	17	16	17	17	17	17	28.2	29.7	70.3	-1	-1	-1
1/18/2019	3:06:20 PM	804	993	18	19	18	18	16	17	17	17	17	17	17	17	28.2	29.7	70.3	-1	-1	-1
1/18/2019	3:06:21 PM	8	994	18	18	18	18	17	16	16	17	17	17	17	17	28.2	29.7	70.3	-1	-1	-1
1/18/2019	3:06:21 PM	211	995	18	19	18	18	16	17	16	17	17	17	17	17	28.2	29.7	70.3	-1	-1	-1
1/18/2019	3:06:21 PM	414	996	18	18	18	17	17	16	16	17	16	17	16	17	28.2	29.7	70.3	-1	-1	-1
1/18/2019	3:06:21 PM	601	997	18	18	18	18	16	17	16	17	16	17	17	17	28.2	29.7	70.3	-1	-1	-1
1/18/2019	3:06:21 PM	804	998	18	18	19	18	17	17	17	17	16	17	17	17	28.2	29.7	70.3	-1	-1	-1
1/18/2019	3:06:22 PM	8	999	17	18	18	18	17	17	17	17	17	17	17	17	28.2	29.7	70.3	-1	-1	-1
1/18/2019	3:06:22 PM	211	1000	18	18	18	18	17	17	17	17	16	17	17	17	28.2	29.7	70.3	-1	-1	-1
1/18/2019	3:06:22 PM	414	1001	18	18	18	17	17	16	17	16	17	16	17	17	28.2	29.7	70.3	-1	-1	-1
1/18/2019	3:06:22 PM	601	1002	18	18	18	18	17	17	17	17	16	17	17	17	28.2	29.7	70.3	-1	-1	-1
1/18/2019	3:06:22 PM	805	1003	18	18	18	18	17	16	17	17	17	17	17	17	28.2	29.7	70.3	-1	-1	-1
1/18/2019	3:06:23 PM	8	1004	18	18	18	18	16	17	16	17	17	17	17	17	28.2	29.7	74.2	-1	-1	-1
1/18/2019	3:06:23 PM	211	1005	18	18	18	18	17	17	17	17	17	17	17	17	28.2	29.7	74.2	-1	-1	-1
1/18/2019	3:06:23 PM	414	1006	17	18	18	17	17	17	17	16	17	16	17	17	28.2	29.7	74.2	-1	-1	-1
1/18/2019	3:06:23 PM	601	1007	18	18	18	18	17	17	17	17	17	17	17	17	28.2	29.7	74.2	-1	-1	-1
1/18/2019	3:06:23 PM	804	1008	18	18	18	18	17	17	17	17	17	17	17	17	28.2	29.7	74.2	-1	-1	-1
1/18/2019	3:06:24 PM	8	1009	18	18	18	18	17	17	17	17	16	17	17	17	28.2	29.7	74.2	-1	-1	-1
1/18/2019	3:06:24 PM	211	1010	18	18	18	18	17	16	17	17	17	17	17	17	28.2	29.7	74.2	-1	-1	-1
1/18/2019	3:06:24 PM	414	1011	17	18	18	18	16	17	16	17	16	17	17	17	28.2	29.7	74.2	-1	-1	-1
1/18/2019	3:06:24 PM	601	1012	18	18	18	18	17	17	17	17	17	17	17	17	28.2	29.7	74.2	-1	-1	-1
1/18/2019	3:06:24 PM	820	1013	18	19	18	18	17	17	17	17	17	17	17	17	28.2	29.7	74.2	-1	-1	-1
1/18/2019	3:06:25 PM	8	1014	18	18	19	18	17	17	17	17	17	17	17	17	28.2	29.7	74.2	-1	-1	-1
1/18/2019	3:06:25 PM	211	1015	18	18	18	18	17	17	17	17	17	17	17	17	28.2	29.7	74.2	-1	-1	-1
1/18/2019	3:06:25 PM	414	1016	17	18	18	18	16	17	16	17	16	17	17	17	28.2	29.7	74.2	-1	-1	-1
1/18/2019	3:06:25 PM	611	1017	18	18	18	18	17	17	17	17	16	17	17	17	28.2	29.7	74.2	-1	-1	-1
1/18/2019	3:06:25 PM	814	1018	17	18	18	18	16	17	17	17	17	17	17	17	28.2	29.7	74.2	-1	-1	-1
1/18/2019	3:06:26 PM	2	1019	18	18	19	18	17	17	17	17	17	17	17	17	28.2	29.7	74.2	-1	-1	-1
1/18/2019	3:06:26 PM	205	1020	18	19	18	18	17	17	17	16	17	16	17	17	28.2	29.7	74.2	-1	-1	-1
1/18/2019	3:06:26 PM	408	1021	17	19	18	18	16	17	17	17	17	17	17	17	28.2	29.7	74.2	-1	-1	-1
1/18/2019	3:06:26 PM	611	1022	18	18	18	17	17	16	17	16	17	17	17	17	28.2	29.7	74.2	-1	-1	-1
1/18/2019	3:06:26 PM	814	1023	19	18	18	17	17	16	16	16	16	17	16	17	28.2	29.7	74.2	-1	-1	-1
1/18/2019	3:06:27 PM	2	1024	18	18	19	18	17	17	17	17	16	17	17	17	28.2	29.7	74.2	-1	-1	-1
1/18/2019	3:06:27 PM	205	1025	18	18	18	18	16	16	17	17	16	17	17	17	28.2	29.7	74.2	-1	-1	-1
1/18/2019	3:06:27 PM	408	1026	18	18	18	18	17	17	17	16	17	17	17	17	28.2	29.7	74.2	-1	-1	-1
1/18/2019	3:06:27 PM	607	1027	18	18	19	18	17	16	17	16	17	17	17	17	28.2	29.7	74.2	-1	-1	-1
1/18/2019	3:06:27 PM	810	1028	17	18	18	18	16	16	16	17	16	17	17	17	28.2	29.7	74.2	-1	-1	-1
1/18/2019	3:06:28 PM	13	1029	17	19	18	18	16	16	17	17	17	17	17	17	28.2	29.7	74.2	-1	-1	-1
1/18/2019	3:06:28 PM	201	1030	18	19	18	18	17	17	17	17	17	17	17	17	28.2	29.7	74.2	-1	-1	-1
1/18/2019	3:06:28 PM	404	1031	18	18	18	18	17	16	17	17	17	17	17	17	28.2	29.7	74.2	-1	-1	-1
1/18/2019	3:06:28 PM	607	1032	18	18	18	18	17	17	17	17	16	17	17	17	28.2	29.7	74.2	-1	-1	-1
1/18/2019	3:06:28 PM	810	1033	17	18	18	18	16	17	17	17	17	17	17	17	28.2	29.7	74.2	-1	-1	-1
1/18/2019	3:06:29 PM	13	1034	18	18	18	18	17	17	17	17	17	17	17	17	28.2	29.7	74.2	-1	-1	-1
1/18/2019	3:06:29 PM	201	1035	18	18	19	18	17	16	17	17	17	17	17	17	28.2	29.7	74.2	-1	-1	-1
1/18/2019	3:06:29 PM	404	1036	18	18	18	18	17	17	16	17	16	17	17	17	28.2	29.7	74.2	-1	-1	-1
1/18/2019	3:06:29 PM	610	1037	18	18	18	18	17	17	17	16	17	17	17	17	28.2	29.7	74.2	-1	-1	-1
1/18/2019	3:06:29 PM	813	1038	18	18	18	18	17	16	17	16	17	17	17	17	28.2	29.7	74.2	-1	-1	-1
1/18/2019	3:06:30 PM	16	1039	18	18	18	18	16	17	17	17	16	17	17	17	28.2	29.7	74.2	-1	-1	-1
1/18/2019	3:06:30 PM	203	1040	18	18	18	18	17	17	16	17	16	17	17	17	28.2	29.7	74.2	-1	-1	-1
1/18/2019	3:06:30 PM	407	1041	17	18	18	18	16	17	17	17	17	17	17	17	28.2	29.7	74.2	-1	-1	-1
1/18/2019	3:06:30 PM	610	1042	18	18	18	18	17	16	17	16	17	17	17	17	28.2	29.7	74.2	-1	-1	-1
1/18/2019	3:06:30 PM	813	1043	18	18	18	18	16	17	16	17	16	17	17	17	28.2	29.7	74.2	-1	-1	-1
1/18/2019	3:06:31 PM	16	1044	17	18	18	18	16	17	17	17	16	17	17	17	28.2	29.7	74.2	-1	-1	-1
1/18/2019	3:06:31 PM	203	1045	18	18	19	18	17	17	17	17	17	17	17	17	28.2	29.7	74.2	-1	-1	-1
1/18/2019	3:06:31 PM	407	1046	18	18	18	18	16	17	17	17	16	17	17	17	28.2	29.6	124.7	-1	-1	-1
1/18/2019	3:06:31 PM	612	1047	18	18	18	18	17	16	17	17	17	17	17	17	28.2	29.6	124.7	-1	-1	-1
1/18/2019	3:06:31 PM	815	1048	18	18	18	18	17	16	17	17	17	17	17	17	28.2	29.6	124.7	-1	-1	-1
1/18/2019	3:06:32 PM	3	1049	18	18	18	18	17	17	17	17	17	17	17	17	28.2	29.6	124.7	-1	-1	-1
1/18/2019	3:06:32 PM	206	1050	18	19	18	18	17	17	17	17	17	17	17	17	28.2	29.6	124.7	-1	-1	-1
1/18/2019	3:06:32 PM	409	1051	18	18	18	17	17	16	17	16	17	17	17	17	28.2	29.6	124.7	-1	-1	-1
1/18/2019	3:06:32 PM	612	1052	18	18	18	18	17	17	16	17	16	17	16	17	28.2	29.6	124.7	-1	-1	-1
1/18/2019	3:06:32 PM	815	1053	18	18	18	18	17	17	17	17	17	17	17	17	28.2	29.6	124.7	-1	-1	-1
1/18/2019	3:06:33 PM	3	1054	18	18	18	18	17	17	17	17	17	16	17	17	28.2	29.6	124.7	-1	-1	-1
1/18/2019	3:06:33 PM	206	1055	18	18	19	18	17	17	17	17	16	17	17	17	28.2	29.6	124.7	-1	-1	-1
1/18/2019	3:06:33 PM	409	1056	18	18	18	18	16	17	16	17	16	17	17	17	28.2	29.6	124.7	-1	-1	-1
1/18/2019	3:06:33 PM	612	1057	17	18	18	18	16	17	17	17	16	17	17	17	28.2	29.6	124.7	-1	-1	-1
1/18/2019	3:06:33 PM	815	1058	18	18	18	18	17	16	17	16	17	17	17	17	28.2	29.6	124.7	-1	-1	-1
1/18/2019	3:06:34 PM	3	1059	18	18	19	18	17	16	17	17	16	17	17	17	28.2	29.6	124.7	-1	-1	-1
1/18/2019	3:06:34 PM	206	1060	17	18	18	18	16	17	17	17	16	17	17	17	28.2	29.6	124.7	-1	-1	-1
1/18/2019	3:06:34 PM	409	1061	17	18	18	18	17	16	17	17	17	16	17	17	28.2	29.6	124.7	-1	-1	-1
1/18/2019	3:06:34 PM	612	1062	18	18	19	18	17	16	17	17	16	17	17	17	28.2	29.6	124.7	-1	-1	-1
1/18/2019	3:06:34 PM	815	1063	18	18	18	18	16	17	16	17	17	17	17	17	28.2	29.6	124.7	-1	-1	-1
1/18/2019	3:06:35 PM	3	1064	17	18	18	18	16	17	17	17	16	17	17	17	28.2	29.6	124.7	-1	-1	-1
1/18/2019	3:06:35 PM	206	1065	18	18	18	18	17	17	17	17	17	17	17	17	28.2	29.6	124.7	-1	-1	-1
1/18/2019	3:06:35 PM	409	1066	18	18	18	18	17	17	16	17	16	17	16	17	28.2	29.6	124.7	-1	-1	-1
1/18/2019	3:06:35 PM	612	1067	18	19	18	18	17	17	17	17	17	17	17	17	28.2	29.6	124.7	-1	-1	-1
1/18/2019	3:06:35 PM	815	1068	18	18	18	18	17	16	17	17	17	17	17	17	28.2	29.6	124.7	-1	-1	-1
1/18/2019	3:06:36 PM	3	1069	18	18	18	18	17	17	17	17	17	17	17	17	28.2	29.6	124.7	-1	-1	-1
1/18/2019	3:06:36 PM	206	1070	17	18	18	18	16	17	17	17	16	17	17	17	28.2	29.6	124.7	-1	-1	-1
1/18/2019	3:06:36 PM	409	1071	18	18	18	17	17	16	17	16	17	17	17	17	28.2	29.6	124.7	-1	-1	-1
1/18/2019	3:06:36 PM	612	1072	18	18	18	18	17	17	17	17	16	17	17	17	28.2	29.6	124.7	-1	-1	-1
1/18/2019	3:06:36 PM	815	1073	17	18	18	18	17	17	17	17	17	17	17	17	28.2	29.6	124.7	-1	-1	-1
1/18/2019	3:06:37 PM	3	1074	18	18	18	18	17	17	17	17	17	17	17	17	28.2	29.6	124.7	-1	-1	-1
1/18/2019	3:06:37 PM	206	1075	18	18	18	18	16	16	17	17	16	17	17	17	28.2	29.6	124.7	-1	-1	-1
1/18/2019	3:06:37 PM	409	1076	18	18	18	18	16	16	16	17	17	17	17	17	28.2	29.6	124.7	-1	-1	-1
1/18/2019	3:06:37 PM	612	1077	18	18	18	18	17	16	17	17	17	17	17	17	28.2	29.6	124.7	-1	-1	-1
1/18/2019	3:06:37 PM	815	1078	18	18	18	18	16	17	17	17	16	17	17	17	28.2	29.6	124.7	-1	-1	-1
1/18/2019	3:06:38 PM	3	1079	18	18	18	18	16	17	16	17	16	17	17	17	28.2	29.6	124.7	-1	-1	-1
1/18/2019	3:06:38 PM	206	1080	18	18	18	18	17	16	17	16	16	17	17	17	28.2	29.6	124.7	-1	-1	-1
1/18/2019	3:06:38 PM	409	1081	18	18	18	18	16	17	16	17	16	17	17	17	28.2	29.6	124.7	-1	-1	-1
1/18/2019	3:06:38 PM	612	1082	18	18	18	18	17	17	17	17	17	17	17	17	28.2	29.6	124.7	-1	-1	-1
1/18/2019	3:06:38 PM	815	1083	18	18	18	18	16	17	16	17	16	17	17	17	28.2	29.6	124.7	-1	-1	-1
1/18/2019	3:06:39 PM	3	1084	18	18	18	18	16	17	16	17	17	17	17	17	28.2	29.6	124.7	-1	-1	-1
1/18/2019	3:06:39 PM	206	1085	18	18	19	18	17	16	17	17	16	17	16	17	28.2	29.6	124.7	-1	-1	-1
1/18/2019	3:06:39 PM	409	1086	18	18	18	18	16	16	16	17	16	17	16	17	28.2	29.6	124.7	-1	-1	-1
1/18/2019	3:06:39 PM	612	1087	18	18	18	18	17	17	17	17	17	17	17	17	28.2	29.6	124.7	-1	-1	-1
1/18/2019	3:06:39 PM	815	1088	18	18	18	18	17	16	17	17	17	16	17	17	28.2	29.6	130.3	-1	-1	-1
1/18/2019	3:06:40 PM	3	1089	18	18	18	18	17	16	16	16	17	17	17	17	28.2	29.6	130.3	-1	-1	-1
1/18/2019	3:06:40 PM	206	1090	18	18	18	18	16	17	16	17	16	17	16	17	28.2	29.6	130.3	-1	-1	-1
1/18/2019	3:06:40 PM	409	1091	17	18	18	18	17	16	17	17	17	17	17	17	28.2	29.6	130.3	-1	-1	-1
1/18/2019	3:06:40 PM	612	1092	18	18	19	18	17	17	17	17	17	17	17	17	28.2	29.6	130.3	-1	-1	-1
1/18/2019	3:06:40 PM	815	1093	18	18	18	18	17	17	16	17	16	17	17	17	28.2	29.6	130.3	-1	-1	-1
1/18/2019	3:06:41 PM	3	1094	18	18	18	18	16	17	16	17	17	17	17	17	28.2	29.6	130.3	-1	-1	-1
1/18/2019	3:06:41 PM	206	1095	17	18	18	18	17	17	17	17	17	17	17	17	28.2	29.6	130.3	-1	-1	-1
1/18/2019	3:06:41 PM	409	1096	18	18	18	17	17	16	16	16	16	17	17	17	28.2	29.6	130.3	-1	-1	-1
1/18/2019	3:06:41 PM	612	1097	18	19	18	18	16	17	17	17	17	17	17	17	28.2	29.6	130.3	-1	-1	-1
1/18/2019	3:06:41 PM	815	1098	18	18	18	18	17	17	17	16	17	17	17	17	28.2	29.6	130.3	-1	-1	-1
1/18/2019	3:06:42 PM	3	1099	18	18	19	18	17	16	17	17	17	17	17	17	28.2	29.6	130.3	-1	-1	-1
1/18/2019	3:06:42 PM	206	1100	18	18	18	18	16	17	16	17	16	17	16	17	28.2	29.6	130.3	-1	-1	-1
1/18/2019	3:06:42 PM	409	1101	17	18	18	18	17	17	17	16	17	17	17	17	28.2	29.6	130.3	-1	-1	-1
1/18/2019	3:06:42 PM	612	1102	18	18	19	18	17	17	17	17	17	17	17	17	28.2	29.6	130.3	-1	-1	-1
1/18/2019	3:06:42 PM	815	1103	18	18	18	18	16	17	16	17	17	17	17	17	28.2	29.6	130.3	-1	-1	-1
1/18/2019	3:06:43 PM	3	1104	17	18	18	18	16	17	17	17	16	17	17	17	28.2	29.6	130.3	-1	-1	-1
1/18/2019	3:06:43 PM	206	1105	18	18	18	18	17	16	16	17	16	17	17	17	28.2	29.6	130.3	-1	-1	-1
1/18/2019	3:06:43 PM	409	1106	18	18	18	18	16	17	16	17	17	17	17	17	28.2	29.6	130.3	-1	-1	-1
1/18/2019	3:06:43 PM	612	1107	18	19	18	18	17	17	17	17	17	17	17	17	28.2	29.6	130.3	-1	-1	-1
1/18/2019	3:06:43 PM	815	1108	18	18	18	18	17	17	16	17	16	17	17	17	28.2	29.6	130.3	-1	-1	-1
1/18/2019	3:06:44 PM	3	1109	17	18	18	18	16	17	16	17	16	17	17	17	28.2	29.6	130.3	-1	-1	-1
1/18/2019	3:06:44 PM	206	1110	18	18	18	18	17	16	17	17	17	16	17	17	28.2	29.6	130.3	-1	-1	-1
1/18/2019	3:06:44 PM	409	1111	18	18	18	18	17	16	17	17	16	17	17	17	28.2	29.6	130.3	-1	-1	-1
1/18/2019	3:06:44 PM	612	1112	18	18	18	18	17	17	17	17	17	17	17	17	28.2	29.6	130.3	-1	-1	-1
1/18/2019	3:06:44 PM	815	1113	18	18	18	18	17	16	17	17	17	17	17	17	28.2	29.6	130.3	-1	-1	-1
1/18/2019	3:06:45 PM	3	1114	18	18	18	18	16	17	16	17	16	17	17	17	28.2	29.6	130.3	-1	-1	-1
1/18/2019	3:06:45 PM	206	1115	18	18	18	18	17	16	17	17	17	17	17	17	28.2	29.6	130.3	-1	-1	-1
1/18/2019	3:06:45 PM	409	1116	18	18	18	18	17	17	17	17	16	17	16	17	28.2	29.6	130.3	-1	-1	-1
1/18/2019	3:06:45 PM	612	1117	18	19	18	18	17	17	17	17	17	17	17	17	28.2	29.6	130.3	-1	-1	-1
1/18/2019	3:06:45 PM	815	1118	17	18	18	18	17	17	17	17	17	17	17	17	28.2	29.6	130.3	-1	-1	-1
1/18/2019	3:06:46 PM	3	1119	18	18	18	18	17	17	17	17	16	17	17	17	28.2	29.6	130.3	-1	-1	-1
1/18/2019	3:06:46 PM	206	1120	18	18	18	18	16	17	16	17	16	17	17	17	28.2	29.6	130.3	-1	-1	-1
1/18/2019	3:06:46 PM	409	1121	18	18	19	18	17	16	17	17	17	17	17	17	28.2	29.6	130.3	-1	-1	-1
1/18/2019	3:06:46 PM	612	1122	18	18	19	18	17	17	17	17	16	17	17	17	28.2	29.6	130.3	-1	-1	-1
1/18/2019	3:06:46 PM	815	1123	18	18	18	18	16	17	17	17	17	17	17	17	28.2	29.6	130.3	-1	-1	-1
1/18/2019	3:06:47 PM	3	1124	18	18	18	18	17	17	17	16	17	17	17	17	28.2	29.6	130.3	-1	-1	-1
1/18/2019	3:06:47 PM	206	1125	18	18	18	18	17	17	16	17	16	17	17	17	28.2	29.6	130.3	-1	-1	-1
1/18/2019	3:06:47 PM	409	1126	18	18	18	18	17	17	17	16	17	17	17	17	28.2	29.6	130.3	-1	-1	-1
1/18/2019	3:06:47 PM	612	1127	18	18	19	18	17	16	17	17	17	17	17	17	28.2	29.6	130.3	-1	-1	-1
1/18/2019	3:06:47 PM	815	1128	18	18	18	18	16	17	16	17	16	17	17	17	28.2	29.6	130.3	-1	-1	-1
1/18/2019	3:06:48 PM	3	1129	17	18	18	18	17	17	17	17	17	17	17	17	28.2	29.6	130.3	-1	-1	-1
1/18/2019	3:06:48 PM	206	1130	18	18	18	18	17	16	17	17	17	17	17	17	28.3	29.6	127.6	-1	-1	-1
1/18/2019	3:06:48 PM	409	1131	18	18	18	18	17	17	17	17	17	17	17	17	28.3	29.6	127.6	-1	-1	-1
1/18/2019	3:06:48 PM	612	1132	18	18	19	18	17	17	17	17	17	17	17	17	28.3	29.6	127.6	-1	-1	-1
1/18/2019	3:06:48 PM	815	1133	17	18	18	18	16	16	17	17	17	17	17	17	28.3	29.6	127.6	-1	-1	-1
1/18/2019	3:06:49 PM	3	1134	17	18	18	18	17	17	17	16	17	17	17	17	28.3	29.6	127.6	-1	-1	-1
1/18/2019	3:06:49 PM	206	1135	18	18	18	18	17	16	17	17	16	17	17	17	28.3	29.6	127.6	-1	-1	-1
1/18/2019	3:06:49 PM	409	1136	17	18	18	18	17	17	17	17	17	17	17	17	28.3	29.6	127.6	-1	-1	-1
1/18/2019	3:06:49 PM	643	1137	18	18	18	18	17	17	16	17	16	17	17	17	28.3	29.6	127.6	-1	-1	-1
1/18/2019	3:06:49 PM	815	1138	18	18	18	18	17	17	16	17	16	17	16	17	28.3	29.6	127.6	-1	-1	-1
1/18/2019	3:06:50 PM	3	1139	18	18	18	18	16	17	16	17	16	17	17	17	28.3	29.6	127.6	-1	-1	-1
1/18/2019	3:06:50 PM	206	1140	18	18	18	18	17	17	17	17	16	17	17	17	28.3	29.6	127.6	-1	-1	-1
1/18/2019	3:06:50 PM	409	1141	17	18	18	18	17	17	17	17	17	17	17	17	28.3	29.6	127.6	-1	-1	-1
1/18/2019	3:06:50 PM	612	1142	18	18	19	18	17	16	17	17	17	17	17	17	28.3	29.6	127.6	-1	-1	-1
1/18/2019	3:06:50 PM	815	1143	18	18	18	18	16	17	16	17	16	17	17	17	28.3	29.6	127.6	-1	-1	-1
1/18/2019	3:06:51 PM	3	1144	17	18	18	18	16	17	17	17	17	17	17	17	28.3	29.6	127.6	-1	-1	-1
1/18/2019	3:06:51 PM	206	1145	18	18	18	18	17	17	17	17	16	17	17	17	28.3	29.6	127.6	-1	-1	-1
1/18/2019	3:06:51 PM	409	1146	17	18	18	18	17	17	17	17	17	17	17	17	28.3	29.6	127.6	-1	-1	-1
1/18/2019	3:06:51 PM	643	1147	18	18	18	18	16	17	16	17	17	17	17	17	28.3	29.6	127.6	-1	-1	-1
1/18/2019	3:06:51 PM	815	1148	18	18	18	18	16	17	17	17	17	17	17	17	28.3	29.6	127.6	-1	-1	-1
1/18/2019	3:06:52 PM	3	1149	18	18	18	18	17	16	17	17	17	17	17	17	28.3	29.6	127.6	-1	-1	-1
1/18/2019	3:06:52 PM	206	1150	18	18	18	18	17	17	17	17	16	17	17	17	28.3	29.6	127.6	-1	-1	-1
1/18/2019	3:06:52 PM	409	1151	18	18	18	18	16	17	16	17	16	17	17	17	28.3	29.6	127.6	-1	-1	-1
1/18/2019	3:06:52 PM	643	1152	18	18	19	18	17	16	17	17	16	17	17	17	28.3	29.6	127.6	-1	-1	-1
1/18/2019	3:06:52 PM	815	1153	18	18	18	17	16	16	17	17	16	17	16	17	28.3	29.6	127.6	-1	-1	-1
1/18/2019	3:06:53 PM	3	1154	18	18	18	17	17	17	17	17	16	17	16	17	28.3	29.6	127.6	-1	-1	-1
1/18/2019	3:06:53 PM	206	1155	18	18	18	18	16	17	17	17	17	17	17	17	28.3	29.6	127.6	-1	-1	-1
1/18/2019	3:06:53 PM	409	1156	18	18	18	18	17	16	17	17	17	17	17	17	28.3	29.6	127.6	-1	-1	-1
1/18/2019	3:06:53 PM	643	1157	18	19	18	18	16	17	17	17	17	17	17	17	28.3	29.6	127.6	-1	-1	-1
1/18/2019	3:06:53 PM	815	1158	17	18	18	18	16	17	16	16	16	17	17	17	28.3	29.6	127.6	-1	-1	-1
1/18/2019	3:06:54 PM	3	1159	17	18	18	18	16	17	17	17	17	17	17	17	28.3	29.6	127.6	-1	-1	-1
1/18/2019	3:06:54 PM	206	1160	18	18	19	18	17	16	17	17	17	17	17	17	28.3	29.6	127.6	-1	-1	-1
1/18/2019	3:06:54 PM	409	1161	18	18	18	18	16	17	16	17	16	17	17	17	28.3	29.6	127.6	-1	-1	-1
1/18/2019	3:06:54 PM	612	1162	18	18	18	18	17	17	17	17	17	17	17	17	28.3	29.6	127.6	-1	-1	-1
1/18/2019	3:06:54 PM	815	1163	18	18	18	18	16	16	16	17	16	17	16	17	28.3	29.6	127.6	-1	-1	-1
1/18/2019	3:06:55 PM	3	1164	18	18	18	18	16	17	16	17	16	17	17	17	28.3	29.6	127.6	-1	-1	-1
1/18/2019	3:06:55 PM	206	1165	18	18	18	18	17	16	17	17	17	17	17	17	28.3	29.6	127.6	-1	-1	-1
1/18/2019	3:06:55 PM	409	1166	18	18	18	17	17	16	17	16	17	17	17	17	28.3	29.6	127.6	-1	-1	-1
1/18/2019	3:06:55 PM	612	1167	18	18	18	18	16	17	17	17	17	17	17	17	28.3	29.6	127.6	-1	-1	-1
1/18/2019	3:06:55 PM	815	1168	17	18	18	18	17	16	17	16	17	16	17	17	28.3	29.6	127.6	-1	-1	-1
1/18/2019	3:06:56 PM	3	1169	18	18	19	18	17	17	16	17	17	17	17	17	28.3	29.6	127.6	-1	-1	-1
1/18/2019	3:06:56 PM	206	1170	18	18	18	18	16	17	16	17	17	17	17	17	28.3	29.6	127.6	-1	-1	-1
1/18/2019	3:06:56 PM	409	1171	18	18	18	18	17	17	17	17	17	17	17	17	28.3	29.6	127.6	-1	-1	-1
1/18/2019	3:06:56 PM	612	1172	18	18	18	18	17	17	17	17	16	17	17	17	28.3	29.6	128.0	-1	-1	-1
1/18/2019	3:06:56 PM	815	1173	17	18	18	18	16	17	16	16	17	17	17	17	28.3	29.6	128.0	-1	-1	-1
1/18/2019	3:06:57 PM	3	1174	18	18	18	18	17	16	17	17	17	17	17	17	28.3	29.6	128.0	-1	-1	-1
1/18/2019	3:06:57 PM	206	1175	18	18	18	18	17	17	17	17	16	17	17	17	28.3	29.6	128.0	-1	-1	-1
1/18/2019	3:06:57 PM	409	1176	17	18	18	18	16	17	17	17	17	17	17	17	28.3	29.6	128.0	-1	-1	-1
1/18/2019	3:06:57 PM	612	1177	18	18	19	18	17	17	17	17	16	17	17	17	28.3	29.6	128.0	-1	-1	-1
1/18/2019	3:06:57 PM	815	1178	18	18	18	18	16	17	16	17	16	17	17	17	28.3	29.6	128.0	-1	-1	-1
1/18/2019	3:06:58 PM	3	1179	18	18	18	18	17	17	17	17	17	17	17	17	28.3	29.6	128.0	-1	-1	-1
1/18/2019	3:06:58 PM	206	1180	18	18	19	18	17	17	16	17	17	17	17	17	28.3	29.6	128.0	-1	-1	-1
1/18/2019	3:06:58 PM	409	1181	17	18	18	18	17	17	17	17	17	17	17	17	28.3	29.6	128.0	-1	-1	-1
1/18/2019	3:06:58 PM	612	1182	18	18	19	18	17	16	17	17	16	17	17	17	28.3	29.6	128.0	-1	-1	-1
1/18/2019	3:06:58 PM	815	1183	18	18	18	18	16	16	16	17	16	17	16	17	28.3	29.6	128.0	-1	-1	-1
1/18/2019	3:06:59 PM	3	1184	18	19	18	18	16	17	16	17	17	17	17	17	28.3	29.6	128.0	-1	-1	-1
1/18/2019	3:06:59 PM	206	1185	18	18	18	18	17	17	17	17	17	17	17	17	28.3	29.6	128.0	-1	-1	-1
1/18/2019	3:06:59 PM	409	1186	18	18	18	18	17	17	17	17	17	17	17	17	28.3	29.6	128.0	-1	-1	-1
1/18/2019	3:06:59 PM	612	1187	18	18	18	18	16	17	17	17	17	17	17	17	28.3	29.6	128.0	-1	-1	-1
1/18/2019	3:06:59 PM	815	1188	18	18	18	18	17	16	17	16	17	17	17	17	28.3	29.6	128.0	-1	-1	-1
1/18/2019	3:07:00 PM	3	1189	18	18	19	18	17	17	17	17	17	17	17	17	28.3	29.6	128.0	-1	-1	-1
1/18/2019	3:07:00 PM	206	1190	18	18	18	18	17	17	17	17	17	17	17	17	28.3	29.6	128.0	-1	-1	-1
1/18/2019	3:07:00 PM	409	1191	18	18	18	18	17	17	17	16	17	17	17	17	28.3	29.6	128.0	-1	-1	-1
1/18/2019	3:07:00 PM	612	1192	18	18	18	18	17	17	17	17	16	17	17	17	28.3	29.6	128.0	-1	-1	-1
1/18/2019	3:07:00 PM	815	1193	17	18	18	18	17	17	17	17	17	16	17	17	28.3	29.6	128.0	-1	-1	-1
1/18/2019	3:07:01 PM	3	1194	18	18	18	18	17	17	17	17	17	17	17	17	28.3	29.6	128.0	-1	-1	-1
1/18/2019	3:07:01 PM	206	1195	18	18	18	18	17	17	17	17	17	17	17	17	28.3	29.6	128.0	-1	-1	-1
1/18/2019	3:07:01 PM	409	1196	18	18	18	18	17	16	17	17	17	17	17	17	28.3	29.6	128.0	-1	-1	-1
1/18/2019	3:07:01 PM	612	1197	18	18	18	18	17	17	16	17	16	17	17	17	28.3	29.6	128.0	-1	-1	-1
1/18/2019	3:07:01 PM	815	1198	17	18	18	18	16	16	17	17	16	17	17	17	28.3	29.6	128.0	-1	-1	-1
1/18/2019	3:07:02 PM	3	1199	18	18	19	18	17	16	17	17	17	17	17	17	28.3	29.6	128.0	-1	-1	-1
1/18/2019	3:07:02 PM	206	1200	18	18	18	18	17	17	17	17	16	17	17	17	28.3	29.6	128.0	-1	-1	-1
1/18/2019	3:07:02 PM	409	1201	17	18	18	18	17	17	17	17	17	17	17	17	28.3	29.6	128.0	-1	-1	-1
1/18/2019	3:07:02 PM	612	1202	18	18	18	18	17	17	17	17	16	17	17	17	28.3	29.6	128.0	-1	-1	-1
1/18/2019	3:07:02 PM	815	1203	17	18	18	18	16	16	16	16	17	17	17	17	28.3	29.6	128.0	-1	-1	-1
1/18/2019	3:07:03 PM	3	1204	18	18	18	18	17	17	17	17	17	17	17	17	28.3	29.6	128.0	-1	-1	-1
1/18/2019	3:07:03 PM	206	1205	17	18	18	18	16	17	16	17	16	17	17	17	28.3	29.6	128.0	-1	-1	-1
1/18/2019	3:07:03 PM	409	1206	17	18	18	18	17	16	17	16	17	17	17	17	28.3	29.6	128.0	-1	-1	-1
1/18/2019	3:07:03 PM	612	1207	18	18	18	18	16	17	17	17	16	17	17	17	28.3	29.6	128.0	-1	-1	-1
1/18/2019	3:07:03 PM	805	1208	17	18	18	18	17	17	17	17	17	17	17	17	28.3	29.6	128.0	-1	-1	-1
1/18/2019	3:07:04 PM	8	1209	18	18	18	18	17	17	16	17	17	17	17	17	28.3	29.6	128.0	-1	-1	-1
1/18/2019	3:07:04 PM	211	1210	17	18	18	18	17	16	17	17	17	17	17	17	28.3	29.6	128.0	-1	-1	-1
1/18/2019	3:07:04 PM	414	1211	18	18	18	18	17	16	16	17	16	17	17	17	28.3	29.6	128.0	-1	-1	-1
1/18/2019	3:07:04 PM	602	1212	18	18	18	18	16	17	17	17	17	17	17	17	28.3	29.6	128.0	-1	-1	-1
1/18/2019	3:07:04 PM	805	1213	18	18	18	18	17	16	17	17	17	17	17	17	28.3	29.6	128.0	-1	-1	-1
1/18/2019	3:07:05 PM	8	1214	18	18	18	18	16	16	16	17	16	17	17	17	28.3	29.6	109.8	-1	-1	-1
1/18/2019	3:07:05 PM	211	1215	18	18	18	18	16	17	16	17	17	17	17	17	28.3	29.6	109.8	-1	-1	-1
1/18/2019	3:07:05 PM	414	1216	18	18	18	18	17	17	17	17	17	17	17	17	28.3	29.6	109.8	-1	-1	-1
1/18/2019	3:07:05 PM	602	1217	18	18	19	18	17	17	17	17	17	17	17	17	28.3	29.6	109.8	-1	-1	-1
1/18/2019	3:07:05 PM	805	1218	18	18	18	18	16	17	16	17	17	17	17	17	28.3	29.6	109.8	-1	-1	-1
1/18/2019	3:07:06 PM	8	1219	18	18	18	18	17	17	17	16	17	17	17	17	28.3	29.6	109.8	-1	-1	-1
1/18/2019	3:07:06 PM	211	1220	18	18	18	18	17	17	16	17	16	17	16	17	28.3	29.6	109.8	-1	-1	-1
1/18/2019	3:07:06 PM	414	1221	18	18	18	18	17	16	17	17	17	17	17	17	28.3	29.6	109.8	-1	-1	-1
1/18/2019	3:07:06 PM	602	1222	18	18	19	18	17	16	17	17	17	17	17	17	28.3	29.6	109.8	-1	-1	-1
1/18/2019	3:07:06 PM	805	1223	18	18	18	18	17	17	16	17	16	17	16	17	28.3	29.6	109.8	-1	-1	-1
1/18/2019	3:07:07 PM	8	1224	18	18	18	18	17	17	17	17	17	17	17	17	28.3	29.6	109.8	-1	-1	-1
1/18/2019	3:07:07 PM	211	1225	18	18	18	18	17	17	16	17	16	17	17	17	28.3	29.6	109.8	-1	-1	-1
1/18/2019	3:07:07 PM	414	1226	17	18	18	18	17	17	17	17	17	17	17	17	28.3	29.6	109.8	-1	-1	-1
1/18/2019	3:07:07 PM	618	1227	18	18	19	18	17	17	17	17	17	17	17	17	28.3	29.6	109.8	-1	-1	-1
1/18/2019	3:07:07 PM	805	1228	18	18	18	18	16	17	17	17	16	17	17	17	28.3	29.6	109.8	-1	-1	-1
1/18/2019	3:07:08 PM	8	1229	18	18	18	18	17	16	17	17	17	17	17	17	28.3	29.6	109.8	-1	-1	-1
1/18/2019	3:07:08 PM	211	1230	18	18	18	18	16	16	17	17	16	17	17	17	28.3	29.6	109.8	-1	-1	-1
1/18/2019	3:07:08 PM	414	1231	17	18	18	18	16	16	17	17	17	17	17	17	28.3	29.6	109.8	-1	-1	-1
1/18/2019	3:07:08 PM	602	1232	18	19	18	18	17	17	17	17	17	17	17	17	28.3	29.6	109.8	-1	-1	-1
1/18/2019	3:07:08 PM	805	1233	17	18	18	18	17	17	17	17	16	17	17	17	28.3	29.6	109.8	-1	-1	-1
1/18/2019	3:07:09 PM	8	1234	17	19	18	18	16	17	17	17	17	17	17	17	28.3	29.6	109.8	-1	-1	-1
1/18/2019	3:07:09 PM	211	1235	18	18	18	18	17	17	17	17	16	17	17	17	28.3	29.6	109.8	-1	-1	-1
1/18/2019	3:07:09 PM	414	1236	17	18	18	18	16	17	16	17	17	17	17	17	28.3	29.6	109.8	-1	-1	-1
1/18/2019	3:07:09 PM	602	1237	18	18	19	18	17	17	17	17	17	17	17	17	28.3	29.6	109.8	-1	-1	-1
1/18/2019	3:07:09 PM	805	1238	18	18	18	18	17	17	16	17	16	17	16	17	28.3	29.6	109.8	-1	-1	-1
1/18/2019	3:07:10 PM	8	1239	18	18	18	18	17	17	17	17	17	17	17	17	28.3	29.6	109.8	-1	-1	-1
1/18/2019	3:07:10 PM	211	1240	18	18	18	18	17	17	16	17	16	17	16	17	28.3	29.6	109.8	-1	-1	-1
1/18/2019	3:07:10 PM	414	1241	18	18	18	18	17	16	17	17	17	16	17	17	28.3	29.6	109.8	-1	-1	-1
1/18/2019	3:07:10 PM	602	1242	18	18	19	18	17	17	16	17	17	17	17	17	28.3	29.6	109.8	-1	-1	-1
1/18/2019	3:07:10 PM	805	1243	18	18	18	18	16	17	16	16	17	17	17	16	28.3	29.6	109.8	-1	-1	-1
1/18/2019	3:07:11 PM	8	1244	18	18	18	18	17	16	16	17	17	17	17	17	28.3	29.6	109.8	-1	-1	-1
1/18/2019	3:07:11 PM	211	1245	17	19	18	18	17	17	17	17	17	17	17	17	28.3	29.6	109.8	-1	-1	-1
1/18/2019	3:07:11 PM	414	1246	18	18	18	18	17	17	17	17	17	17	17	17	28.3	29.6	109.8	-1	-1	-1
1/18/2019	3:07:11 PM	602	1247	18	18	19	18	17	17	17	17	17	17	17	17	28.3	29.6	109.8	-1	-1	-1
1/18/2019	3:07:11 PM	805	1248	17	18	18	18	16	16	17	17	17	17	17	17	28.3	29.6	109.8	-1	-1	-1
1/18/2019	3:07:12 PM	8	1249	18	18	19	18	17	16	17	16	17	17	17	17	28.3	29.6	109.8	-1	-1	-1
1/18/2019	3:07:12 PM	211	1250	18	18	18	18	16	17	16	17	17	17	17	17	28.3	29.6	109.8	-1	-1	-1
1/18/2019	3:07:12 PM	414	1251	18	18	18	18	17	16	17	16	17	17	17	17	28.3	29.6	109.8	-1	-1	-1
1/18/2019	3:07:12 PM	602	1252	18	18	19	18	17	17	17	17	17	17	17	17	28.3	29.6	109.8	-1	-1	-1
1/18/2019	3:07:12 PM	805	1253	17	18	18	18	17	17	17	16	17	16	17	17	28.3	29.6	109.8	-1	-1	-1
1/18/2019	3:07:13 PM	8	1254	18	18	18	18	17	16	17	17	17	17	17	17	28.3	29.6	109.8	-1	-1	-1
1/18/2019	3:07:13 PM	211	1255	18	18	18	18	17	17	17	17	16	17	17	17	28.3	29.6	109.8	-1	-1	-1
1/18/2019	3:07:13 PM	416	1256	18	18	18	18	17	16	17	17	17	17	17	17	28.4	29.6	57.3	-1	-1	-1
1/18/2019	3:07:13 PM	603	1257	18	18	18	18	17	17	17	17	16	17	17	17	28.4	29.6	57.3	-1	-1	-1
1/18/2019	3:07:13 PM	806	1258	18	18	18	18	17	16	17	17	17	16	17	17	28.4	29.6	57.3	-1	-1	-1
1/18/2019	3:07:14 PM	9	1259	18	18	18	18	16	17	16	17	16	17	17	17	28.4	29.6	57.3	-1	-1	-1
1/18/2019	3:07:14 PM	212	1260	18	18	18	18	17	16	17	17	17	17	17	17	28.4	29.6	57.3	-1	-1	-1
1/18/2019	3:07:14 PM	416	1261	18	18	18	18	16	17	16	17	16	17	17	17	28.4	29.6	57.3	-1	-1	-1
1/18/2019	3:07:14 PM	603	1262	18	18	18	18	17	17	17	17	17	17	17	17	28.4	29.6	57.3	-1	-1	-1
1/18/2019	3:07:14 PM	806	1263	18	18	18	17	16	16	16	17	16	17	16	17	28.4	29.6	57.3	-1	-1	-1
1/18/2019	3:07:15 PM	9	1264	18	19	18	18	16	17	17	17	17	17	17	17	28.4	29.6	57.3	-1	-1	-1
1/18/2019	3:07:15 PM	212	1265	18	18	18	18	17	17	17	17	17	17	17	17	28.4	29.6	57.3	-1	-1	-1
1/18/2019	3:07:15 PM	416	1266	18	18	18	18	16	17	17	17	17	17	17	17	28.4	29.6	57.3	-1	-1	-1
1/18/2019	3:07:15 PM	603	1267	18	18	18	18	17	17	17	17	17	17	17	17	28.4	29.6	57.3	-1	-1	-1
1/18/2019	3:07:15 PM	806	1268	18	18	18	18	16	17	16	17	16	17	17	17	28.4	29.6	57.3	-1	-1	-1
1/18/2019	3:07:16 PM	9	1269	18	18	19	18	17	16	17	17	17	17	17	17	28.4	29.6	57.3	-1	-1	-1
1/18/2019	3:07:16 PM	212	1270	18	18	18	18	17	17	17	17	17	17	17	17	28.4	29.6	57.3	-1	-1	-1
1/18/2019	3:07:16 PM	416	1271	18	18	18	18	17	16	17	17	17	17	17	17	28.4	29.6	57.3	-1	-1	-1
1/18/2019	3:07:16 PM	603	1272	18	18	18	18	17	17	16	17	16	17	17	17	28.4	29.6	57.3	-1	-1	-1
1/18/2019	3:07:16 PM	806	1273	18	18	18	18	17	16	17	16	17	17	17	17	28.4	29.6	57.3	-1	-1	-1
1/18/2019	3:07:17 PM	9	1274	18	18	18	18	17	17	17	17	17	17	17	17	28.4	29.6	57.3	-1	-1	-1
1/18/2019	3:07:17 PM	212	1275	18	18	18	18	17	16	17	17	16	17	17	17	28.4	29.6	57.3	-1	-1	-1
1/18/2019	3:07:17 PM	416	1276	17	18	18	18	17	17	17	17	17	17	17	17	28.4	29.6	57.3	-1	-1	-1
1/18/2019	3:07:17 PM	603	1277	18	18	18	18	17	17	17	17	17	17	17	17	28.4	29.6	57.3	-1	-1	-1
1/18/2019	3:07:17 PM	806	1278	18	18	18	18	16	16	16	17	16	17	16	17	28.4	29.6	57.3	-1	-1	-1
1/18/2019	3:07:18 PM	9	1279	18	18	18	18	17	17	17	17	17	17	17	17	28.4	29.6	57.3	-1	-1	-1
1/18/2019	3:07:18 PM	204	1280	17	18	18	18	17	16	17	16	17	16	17	17	28.4	29.6	57.3	-1	-1	-1
1/18/2019	3:07:18 PM	407	1281	18	18	18	18	17	16	17	16	17	17	17	17	28.4	29.6	57.3	-1	-1	-1
1/18/2019	3:07:18 PM	610	1282	18	18	18	18	16	17	17	17	16	17	17	17	28.4	29.6	57.3	-1	-1	-1
1/18/2019	3:07:18 PM	814	1283	18	18	18	18	17	16	17	17	17	17	17	17	28.4	29.6	57.3	-1	-1	-1
1/18/2019	3:07:19 PM	1	1284	18	18	18	18	17	16	17	17	17	17	17	17	28.4	29.6	57.3	-1	-1	-1
1/18/2019	3:07:19 PM	204	1285	18	18	18	18	16	17	16	17	16	17	16	17	28.4	29.6	57.3	-1	-1	-1
1/18/2019	3:07:19 PM	407	1286	18	18	18	18	17	17	16	17	17	17	17	17	28.4	29.6	57.3	-1	-1	-1
1/18/2019	3:07:19 PM	610	1287	18	18	18	18	17	16	17	17	17	17	17	17	28.4	29.6	57.3	-1	-1	-1
1/18/2019	3:07:19 PM	814	1288	18	18	19	18	16	16	17	17	16	17	17	17	28.4	29.6	57.3	-1	-1	-1
1/18/2019	3:07:20 PM	1	1289	18	18	18	18	16	17	16	17	16	17	17	17	28.4	29.6	57.3	-1	-1	-1
1/18/2019	3:07:20 PM	204	1290	17	18	18	18	17	16	17	17	17	16	17	17	28.4	29.6	57.3	-1	-1	-1
1/18/2019	3:07:20 PM	407	1291	18	18	18	18	16	17	17	17	16	17	17	17	28.4	29.6	57.3	-1	-1	-1
1/18/2019	3:07:20 PM	610	1292	18	19	18	18	17	17	17	17	17	17	17	17	28.4	29.6	57.3	-1	-1	-1
1/18/2019	3:07:20 PM	814	1293	18	18	18	17	17	16	17	17	17	17	17	17	28.4	29.6	57.3	-1	-1	-1
1/18/2019	3:07:21 PM	1	1294	18	18	18	18	17	17	17	17	16	17	17	17	28.4	29.6	57.3	-1	-1	-1
1/18/2019	3:07:21 PM	204	1295	17	18	18	18	16	17	16	17	16	17	17	17	28.4	29.6	57.3	-1	-1	-1
1/18/2019	3:07:21 PM	407	1296	18	18	18	18	16	16	17	17	17	16	17	17	28.4	29.6	57.3	-1	-1	-1
1/18/2019	3:07:21 PM	610	1297	18	18	18	18	17	17	17	17	16	17	17	17	28.4	29.6	57.3	-1	-1	-1
1/18/2019	3:07:21 PM	814	1298	17	18	18	18	16	17	17	17	16	17	17	17	28.4	29.6	58.0	-1	-1	-1
1/18/2019	3:07:22 PM	1	1299	18	18	18	18	17	17	17	17	17	17	17	17	28.4	29.6	58.0	-1	-1	-1
1/18/2019	3:07:22 PM	204	1300	18	18	18	18	16	17	16	17	16	17	17	17	28.4	29.6	58.0	-1	-1	-1
1/18/2019	3:07:22 PM	407	1301	18	18	18	18	17	17	17	17	17	17	17	17	28.4	29.6	58.0	-1	-1	-1
1/18/2019	3:07:22 PM	610	1302	18	18	19	18	17	17	17	17	17	17	17	17	28.4	29.6	58.0	-1	-1	-1
1/18/2019	3:07:22 PM	814	1303	18	18	18	18	16	17	16	17	17	17	17	17	28.4	29.6	58.0	-1	-1	-1
1/18/2019	3:07:23 PM	1	1304	18	18	18	18	17	17	17	17	17	17	17	17	28.4	29.6	58.0	-1	-1	-1
1/18/2019	3:07:23 PM	204	1305	18	18	18	18	16	17	16	17	16	17	16	17	28.4	29.6	58.0	-1	-1	-1
1/18/2019	3:07:23 PM	407	1306	18	18	18	18	17	17	17	17	17	17	17	17	28.4	29.6	58.0	-1	-1	-1
1/18/2019	3:07:23 PM	610	1307	18	18	19	18	17	17	17	17	16	17	17	17	28.4	29.6	58.0	-1	-1	-1
1/18/2019	3:07:23 PM	814	1308	18	18	18	18	16	17	16	17	17	17	17	17	28.4	29.6	58.0	-1	-1	-1
1/18/2019	3:07:24 PM	1	1309	18	18	18	18	17	16	17	17	17	17	17	17	28.4	29.6	58.0	-1	-1	-1
1/18/2019	3:07:24 PM	204	1310	18	18	18	18	16	16	17	17	16	17	17	17	28.4	29.6	58.0	-1	-1	-1
1/18/2019	3:07:24 PM	407	1311	18	18	18	18	16	17	17	17	16	17	17	17	28.4	29.6	58.0	-1	-1	-1
1/18/2019	3:07:24 PM	610	1312	18	18	18	18	17	17	17	16	17	17	17	17	28.4	29.6	58.0	-1	-1	-1
1/18/2019	3:07:24 PM	814	1313	18	18	18	18	17	17	16	17	17	17	16	17	28.4	29.6	58.0	-1	-1	-1
1/18/2019	3:07:25 PM	1	1314	18	19	18	18	17	17	17	17	17	17	17	17	28.4	29.6	58.0	-1	-1	-1
1/18/2019	3:07:25 PM	204	1315	17	18	18	18	17	17	16	16	17	17	17	17	28.4	29.6	58.0	-1	-1	-1
1/18/2019	3:07:25 PM	407	1316	18	18	18	18	17	17	17	17	17	17	17	17	28.4	29.6	58.0	-1	-1	-1
1/18/2019	3:07:25 PM	610	1317	18	19	18	18	17	17	17	17	17	17	17	17	28.4	29.6	58.0	-1	-1	-1
1/18/2019	3:07:25 PM	814	1318	18	18	18	18	17	16	16	16	17	17	17	17	28.4	29.6	58.0	-1	-1	-1
1/18/2019	3:07:26 PM	1	1319	18	18	18	18	17	17	16	17	16	17	17	17	28.4	29.6	58.0	-1	-1	-1
1/18/2019	3:07:26 PM	204	1320	18	18	18	18	16	17	17	17	17	17	17	17	28.4	29.6	58.0	-1	-1	-1
1/18/2019	3:07:26 PM	407	1321	18	18	18	18	17	17	17	17	17	17	17	17	28.4	29.6	58.0	-1	-1	-1
1/18/2019	3:07:26 PM	610	1322	18	18	18	18	16	17	17	17	17	17	17	17	28.4	29.6	58.0	-1	-1	-1
1/18/2019	3:07:26 PM	814	1323	18	18	18	18	17	16	17	16	16	16	17	17	28.4	29.6	58.0	-1	-1	-1
1/18/2019	3:07:27 PM	1	1324	18	18	18	18	17	17	16	17	16	17	16	17	28.4	29.6	58.0	-1	-1	-1
1/18/2019	3:07:27 PM	204	1325	18	18	18	18	17	17	17	17	17	17	17	17	28.4	29.6	58.0	-1	-1	-1
1/18/2019	3:07:27 PM	407	1326	18	18	18	18	17	16	17	17	17	17	17	17	28.4	29.6	58.0	-1	-1	-1
1/18/2019	3:07:27 PM	610	1327	18	18	18	18	17	17	17	17	16	17	17	17	28.4	29.6	58.0	-1	-1	-1
1/18/2019	3:07:27 PM	814	1328	18	18	18	18	17	16	17	16	17	17	17	17	28.4	29.6	58.0	-1	-1	-1
1/18/2019	3:07:28 PM	1	1329	18	18	18	18	17	17	17	17	17	17	17	17	28.4	29.6	58.0	-1	-1	-1
1/18/2019	3:07:28 PM	204	1330	18	18	18	18	16	17	16	17	17	17	17	17	28.4	29.6	58.0	-1	-1	-1
1/18/2019	3:07:28 PM	407	1331	18	18	18	18	17	17	17	17	17	17	17	17	28.4	29.6	58.0	-1	-1	-1
1/18/2019	3:07:28 PM	610	1332	18	18	18	18	17	17	17	17	16	17	17	17	28.4	29.6	58.0	-1	-1	-1
1/18/2019	3:07:28 PM	814	1333	18	18	18	18	17	17	17	16	17	17	17	17	28.4	29.6	58.0	-1	-1	-1
1/18/2019	3:07:29 PM	1	1334	18	18	19	18	17	17	17	17	17	17	17	17	28.4	29.6	58.0	-1	-1	-1
1/18/2019	3:07:29 PM	204	1335	17	19	18	18	16	17	17	17	17	17	17	17	28.4	29.6	58.0	-1	-1	-1
1/18/2019	3:07:29 PM	407	1336	18	18	19	18	17	16	17	17	16	17	17	17	28.4	29.6	58.0	-1	-1	-1
1/18/2019	3:07:29 PM	610	1337	17	18	18	18	16	17	17	17	17	17	17	17	28.4	29.6	58.0	-1	-1	-1
1/18/2019	3:07:29 PM	814	1338	18	18	18	18	17	16	16	17	16	17	16	17	28.4	29.6	58.0	-1	-1	-1
1/18/2019	3:07:30 PM	1	1339	18	18	18	18	16	17	16	17	16	17	17	17	28.4	29.6	58.0	-1	-1	-1
1/18/2019	3:07:30 PM	204	1340	18	18	18	18	17	16	16	17	16	17	16	17	28.4	29.5	57.8	-1	-1	-1
1/18/2019	3:07:30 PM	407	1341	18	18	18	18	17	17	16	17	17	17	17	17	28.4	29.5	57.8	-1	-1	-1
1/18/2019	3:07:30 PM	610	1342	17	18	18	18	17	17	17	17	17	17	17	17	28.4	29.5	57.8	-1	-1	-1
1/18/2019	3:07:30 PM	814	1343	18	18	18	17	17	16	16	16	17	17	17	17	28.4	29.5	57.8	-1	-1	-1
1/18/2019	3:07:31 PM	1	1344	18	18	18	18	17	17	16	17	16	17	17	17	28.4	29.5	57.8	-1	-1	-1
1/18/2019	3:07:31 PM	204	1345	17	18	18	18	17	17	16	16	17	17	17	17	28.4	29.5	57.8	-1	-1	-1
1/18/2019	3:07:31 PM	407	1346	18	18	18	18	17	17	17	17	17	17	17	17	28.4	29.5	57.8	-1	-1	-1
1/18/2019	3:07:31 PM	610	1347	18	18	18	18	17	17	16	17	16	17	17	17	28.4	29.5	57.8	-1	-1	-1
1/18/2019	3:07:31 PM	814	1348	17	18	18	18	17	16	17	16	17	16	17	17	28.4	29.5	57.8	-1	-1	-1
1/18/2019	3:07:32 PM	1	1349	18	18	19	18	17	16	17	17	17	17	17	17	28.4	29.5	57.8	-1	-1	-1
1/18/2019	3:07:32 PM	204	1350	18	18	18	18	16	17	16	17	17	17	17	17	28.4	29.5	57.8	-1	-1	-1
1/18/2019	3:07:32 PM	407	1351	18	18	18	18	17	17	17	17	17	17	17	17	28.4	29.5	57.8	-1	-1	-1
1/18/2019	3:07:32 PM	610	1352	18	18	18	18	17	17	17	17	16	17	17	17	28.4	29.5	57.8	-1	-1	-1
1/18/2019	3:07:32 PM	814	1353	17	18	18	18	16	17	16	17	16	17	17	17	28.4	29.5	57.8	-1	-1	-1
1/18/2019	3:07:33 PM	1	1354	18	18	18	18	17	17	17	17	17	17	17	17	28.4	29.5	57.8	-1	-1	-1
1/18/2019	3:07:33 PM	204	1355	18	18	18	18	16	17	16	17	16	17	17	17	28.4	29.5	57.8	-1	-1	-1
1/18/2019	3:07:33 PM	407	1356	18	18	18	18	17	17	17	17	17	17	17	17	28.4	29.5	57.8	-1	-1	-1
1/18/2019	3:07:33 PM	610	1357	18	18	18	18	16	17	16	17	16	17	17	17	28.4	29.5	57.8	-1	-1	-1
1/18/2019	3:07:33 PM	814	1358	17	18	18	18	16	17	17	17	16	17	17	17	28.4	29.5	57.8	-1	-1	-1
1/18/2019	3:07:34 PM	1	1359	18	18	18	18	17	17	17	17	17	17	17	17	28.4	29.5	57.8	-1	-1	-1
1/18/2019	3:07:34 PM	204	1360	18	18	18	18	17	16	16	17	16	17	17	17	28.4	29.5	57.8	-1	-1	-1
1/18/2019	3:07:34 PM	407	1361	18	18	18	18	17	17	17	17	17	17	17	17	28.4	29.5	57.8	-1	-1	-1
1/18/2019	3:07:34 PM	610	1362	18	18	19	18	17	16	17	17	16	17	16	17	28.4	29.5	57.8	-1	-1	-1
1/18/2019	3:07:34 PM	814	1363	17	18	18	18	16	17	16	17	16	17	17	17	28.4	29.5	57.8	-1	-1	-1
1/18/2019	3:07:35 PM	1	1364	18	18	18	18	17	16	17	17	17	17	17	17	28.4	29.5	57.8	-1	-1	-1
1/18/2019	3:07:35 PM	204	1365	18	18	18	18	16	16	16	17	16	17	17	17	28.4	29.5	57.8	-1	-1	-1
1/18/2019	3:07:35 PM	407	1366	18	18	18	18	17	17	17	17	17	17	17	17	28.4	29.5	57.8	-1	-1	-1
1/18/2019	3:07:35 PM	610	1367	18	18	18	18	17	17	17	17	16	17	17	17	28.4	29.5	57.8	-1	-1	-1
1/18/2019	3:07:35 PM	814	1368	17	18	18	18	16	16	17	17	17	16	17	17	28.4	29.5	57.8	-1	-1	-1
1/18/2019	3:07:36 PM	1	1369	18	18	18	18	17	16	17	17	17	17	17	17	28.4	29.5	57.8	-1	-1	-1
1/18/2019	3:07:36 PM	204	1370	18	18	18	18	16	17	16	17	17	17	17	17	28.4	29.5	57.8	-1	-1	-1
1/18/2019	3:07:36 PM	407	1371	18	18	19	18	17	17	17	17	17	17	17	17	28.4	29.5	57.8	-1	-1	-1
1/18/2019	3:07:36 PM	610	1372	18	18	18	18	16	17	17	17	17	17	17	17	28.4	29.5	57.8	-1	-1	-1
1/18/2019	3:07:36 PM	814	1373	18	18	18	18	17	16	17	17	16	16	17	17	28.4	29.5	57.8	-1	-1	-1
1/18/2019	3:07:37 PM	1	1374	18	18	19	18	17	17	16	17	16	17	17	17	28.4	29.5	57.8	-1	-1	-1
1/18/2019	3:07:37 PM	204	1375	18	18	18	18	16	17	16	17	17	17	17	17	28.4	29.5	57.8	-1	-1	-1
1/18/2019	3:07:37 PM	407	1376	18	18	19	18	17	16	16	17	17	17	17	17	28.4	29.5	57.8	-1	-1	-1
1/18/2019	3:07:37 PM	610	1377	18	18	18	18	16	17	16	17	16	17	17	17	28.4	29.5	57.8	-1	-1	-1
1/18/2019	3:07:37 PM	814	1378	17	18	18	18	17	16	17	17	17	17	17	17	28.4	29.5	57.8	-1	-1	-1
1/18/2019	3:07:38 PM	1	1379	18	18	19	18	17	17	17	17	17	17	17	17	28.4	29.5	57.8	-1	-1	-1
1/18/2019	3:07:38 PM	204	1380	17	18	18	18	16	17	17	17	17	17	17	17	28.4	29.5	57.8	-1	-1	-1
1/18/2019	3:07:38 PM	407	1381	18	18	18	18	17	16	17	17	17	17	17	17	28.4	29.5	57.8	-1	-1	-1
1/18/2019	3:07:38 PM	610	1382	18	18	18	18	16	17	16	17	16	17	17	17	28.4	29.4	59.5	-1	-1	-1
1/18/2019	3:07:38 PM	814	1383	17	18	18	18	17	16	17	16	17	16	17	17	28.4	29.4	59.5	-1	-1	-1
1/18/2019	3:07:39 PM	1	1384	18	18	19	18	17	16	17	17	17	17	17	17	28.4	29.4	59.5	-1	-1	-1
1/18/2019	3:07:39 PM	204	1385	17	18	18	18	17	17	17	17	17	17	17	17	28.4	29.4	59.5	-1	-1	-1
1/18/2019	3:07:39 PM	407	1386	18	18	18	18	16	16	17	17	17	17	17	17	28.4	29.4	59.5	-1	-1	-1
1/18/2019	3:07:39 PM	610	1387	17	18	18	18	17	17	17	17	17	17	17	17	28.4	29.4	59.5	-1	-1	-1
1/18/2019	3:07:39 PM	814	1388	18	18	18	18	16	16	16	17	16	17	16	17	28.4	29.4	59.5	-1	-1	-1
1/18/2019	3:07:40 PM	1	1389	18	19	18	18	16	17	16	17	17	17	17	17	28.4	29.4	59.5	-1	-1	-1
1/18/2019	3:07:40 PM	204	1390	18	18	18	18	17	17	17	16	17	17	17	17	28.4	29.4	59.5	-1	-1	-1
1/18/2019	3:07:40 PM	407	1391	18	18	18	18	16	17	17	17	16	17	17	17	28.4	29.4	59.5	-1	-1	-1
1/18/2019	3:07:40 PM	610	1392	17	18	18	18	17	17	16	16	17	17	17	17	28.4	29.4	59.5	-1	-1	-1
1/18/2019	3:07:40 PM	814	1393	18	18	18	18	17	17	16	17	16	17	17	17	28.4	29.4	59.5	-1	-1	-1
1/18/2019	3:07:41 PM	1	1394	18	19	18	18	17	17	17	17	17	17	17	17	28.4	29.4	59.5	-1	-1	-1
1/18/2019	3:07:41 PM	204	1395	18	18	18	18	17	16	17	17	16	17	17	17	28.4	29.4	59.5	-1	-1	-1
1/18/2019	3:07:41 PM	407	1396	17	18	18	18	17	17	17	17	17	17	17	17	28.4	29.4	59.5	-1	-1	-1
1/18/2019	3:07:41 PM	610	1397	18	18	18	18	17	16	16	17	16	17	17	17	28.4	29.4	59.5	-1	-1	-1
1/18/2019	3:07:41 PM	814	1398	18	18	18	18	16	16	17	17	17	17	17	17	28.4	29.4	59.5	-1	-1	-1
1/18/2019	3:07:42 PM	1	1399	18	18	18	18	17	16	17	17	17	17	17	17	28.4	29.4	59.5	-1	-1	-1
1/18/2019	3:07:42 PM	204	1400	17	18	18	18	17	17	17	17	17	17	17	17	28.4	29.4	59.5	-1	-1	-1
1/18/2019	3:07:42 PM	407	1401	18	18	18	18	17	17	17	17	16	17	17	17	28.4	29.4	59.5	-1	-1	-1
1/18/2019	3:07:42 PM	610	1402	17	18	18	18	16	16	17	17	17	17	17	17	28.4	29.4	59.5	-1	-1	-1
1/18/2019	3:07:42 PM	814	1403	18	18	18	18	16	17	16	17	16	17	17	17	28.4	29.4	59.5	-1	-1	-1
1/18/2019	3:07:43 PM	1	1404	18	19	18	18	17	17	17	17	17	17	17	17	28.4	29.4	59.5	-1	-1	-1
1/18/2019	3:07:43 PM	204	1405	18	18	18	18	17	16	17	17	17	17	17	17	28.4	29.4	59.5	-1	-1	-1
1/18/2019	3:07:43 PM	407	1406	18	18	18	18	16	17	16	17	16	17	17	17	28.4	29.4	59.5	-1	-1	-1
1/18/2019	3:07:43 PM	610	1407	17	18	18	18	16	17	17	17	16	17	17	17	28.4	29.4	59.5	-1	-1	-1
1/18/2019	3:07:43 PM	814	1408	18	18	18	18	17	16	17	17	16	17	17	17	28.4	29.4	59.5	-1	-1	-1
1/18/2019	3:07:44 PM	1	1409	18	18	19	18	17	17	17	17	16	17	17	17	28.4	29.4	59.5	-1	-1	-1
1/18/2019	3:07:44 PM	204	1410	17	18	18	18	17	17	17	17	17	17	17	17	28.4	29.4	59.5	-1	-1	-1
1/18/2019	3:07:44 PM	407	1411	18	18	18	18	17	16	17	17	17	17	17	17	28.4	29.4	59.5	-1	-1	-1
1/18/2019	3:07:44 PM	610	1412	18	18	18	18	16	17	16	17	16	17	17	17	28.4	29.4	59.5	-1	-1	-1
1/18/2019	3:07:44 PM	814	1413	18	18	18	18	17	16	17	17	17	17	17	17	28.4	29.4	59.5	-1	-1	-1
1/18/2019	3:07:45 PM	1	1414	18	18	19	18	17	16	17	17	17	17	17	17	28.4	29.4	59.5	-1	-1	-1
1/18/2019	3:07:45 PM	204	1415	18	18	18	18	17	17	16	17	16	17	16	17	28.4	29.4	59.5	-1	-1	-1
1/18/2019	3:07:45 PM	407	1416	18	18	18	18	17	17	17	17	17	17	17	17	28.4	29.4	59.5	-1	-1	-1
1/18/2019	3:07:45 PM	610	1417	18	18	18	18	16	17	17	17	16	17	17	17	28.4	29.4	59.5	-1	-1	-1
1/18/2019	3:07:45 PM	814	1418	17	18	18	18	17	17	17	17	17	17	17	17	28.4	29.4	59.5	-1	-1	-1
1/18/2019	3:07:46 PM	1	1419	18	19	18	18	17	17	17	17	17	17	17	17	28.4	29.4	59.5	-1	-1	-1
1/18/2019	3:07:46 PM	204	1420	18	18	18	18	16	17	16	17	16	17	17	17	28.4	29.4	59.5	-1	-1	-1
1/18/2019	3:07:46 PM	407	1421	18	18	18	18	17	17	17	17	17	17	17	17	28.4	29.4	59.5	-1	-1	-1
1/18/2019	3:07:46 PM	610	1422	18	18	18	18	17	16	17	16	17	17	17	17	28.4	29.4	59.5	-1	-1	-1
1/18/2019	3:07:46 PM	814	1423	18	18	18	18	16	17	16	17	17	17	17	17	28.4	29.4	59.5	-1	-1	-1
1/18/2019	3:07:47 PM	1	1424	18	18	18	18	17	17	17	17	17	17	17	17	28.4	29.3	75.3	-1	-1	-1
1/18/2019	3:07:47 PM	204	1425	18	18	18	18	17	16	16	17	17	17	17	17	28.4	29.3	75.3	-1	-1	-1
1/18/2019	3:07:47 PM	407	1426	18	18	18	18	16	17	16	17	17	17	17	17	28.4	29.3	75.3	-1	-1	-1
1/18/2019	3:07:47 PM	610	1427	18	18	18	18	17	16	17	16	16	17	17	17	28.4	29.3	75.3	-1	-1	-1
1/18/2019	3:07:47 PM	814	1428	18	18	18	18	16	17	17	17	17	17	17	17	28.4	29.3	75.3	-1	-1	-1
1/18/2019	3:07:48 PM	1	1429	18	19	18	18	17	17	17	17	17	17	17	17	28.4	29.3	75.3	-1	-1	-1
1/18/2019	3:07:48 PM	204	1430	18	18	18	18	17	16	17	17	16	17	17	17	28.4	29.3	75.3	-1	-1	-1
1/18/2019	3:07:48 PM	407	1431	18	19	18	18	17	17	16	17	17	17	17	17	28.4	29.3	75.3	-1	-1	-1
1/18/2019	3:07:48 PM	610	1432	18	18	18	18	17	16	17	17	16	17	17	17	28.4	29.3	75.3	-1	-1	-1
1/18/2019	3:07:48 PM	814	1433	18	18	18	18	16	17	17	17	17	17	17	17	28.4	29.3	75.3	-1	-1	-1
1/18/2019	3:07:49 PM	1	1434	18	18	18	18	17	17	17	17	17	17	17	17	28.4	29.3	75.3	-1	-1	-1
1/18/2019	3:07:49 PM	204	1435	17	18	18	18	17	17	16	17	16	17	17	17	28.4	29.3	75.3	-1	-1	-1
1/18/2019	3:07:49 PM	407	1436	18	18	19	18	17	16	17	17	17	17	17	17	28.4	29.3	75.3	-1	-1	-1
1/18/2019	3:07:49 PM	606	1437	18	18	18	18	16	17	16	17	16	17	17	17	28.4	29.3	75.3	-1	-1	-1
1/18/2019	3:07:49 PM	809	1438	17	18	18	18	16	16	17	17	16	17	17	17	28.4	29.3	75.3	-1	-1	-1
1/18/2019	3:07:50 PM	12	1439	18	18	18	18	17	17	17	17	17	17	17	17	28.4	29.3	75.3	-1	-1	-1
1/18/2019	3:07:50 PM	216	1440	18	18	18	18	16	17	17	17	17	17	17	17	28.4	29.3	75.3	-1	-1	-1
1/18/2019	3:07:50 PM	419	1441	18	18	19	18	17	17	17	17	17	17	17	17	28.4	29.3	75.3	-1	-1	-1
1/18/2019	3:07:50 PM	606	1442	18	18	18	18	17	17	16	17	16	17	17	17	28.4	29.3	75.3	-1	-1	-1
1/18/2019	3:07:50 PM	809	1443	17	18	18	18	17	16	17	17	17	17	17	17	28.4	29.3	75.3	-1	-1	-1
1/18/2019	3:07:51 PM	12	1444	18	18	19	18	17	17	17	17	16	17	17	17	28.4	29.3	75.3	-1	-1	-1
1/18/2019	3:07:51 PM	216	1445	17	18	18	18	17	17	17	17	17	17	17	17	28.4	29.3	75.3	-1	-1	-1
1/18/2019	3:07:51 PM	403	1446	18	18	18	18	17	17	17	17	17	17	17	17	28.4	29.3	75.3	-1	-1	-1
1/18/2019	3:07:51 PM	606	1447	18	18	18	18	16	17	16	17	16	17	17	17	28.4	29.3	75.3	-1	-1	-1
1/18/2019	3:07:51 PM	809	1448	18	18	18	18	17	16	17	17	17	17	17	17	28.4	29.3	75.3	-1	-1	-1
1/18/2019	3:07:52 PM	12	1449	18	18	18	18	17	17	16	17	16	17	17	17	28.4	29.3	75.3	-1	-1	-1
1/18/2019	3:07:52 PM	216	1450	18	18	18	18	17	16	17	17	17	17	17	17	28.4	29.3	75.3	-1	-1	-1
1/18/2019	3:07:52 PM	403	1451	18	18	18	18	17	16	17	17	16	17	17	17	28.4	29.3	75.3	-1	-1	-1
1/18/2019	3:07:52 PM	606	1452	17	18	18	18	17	16	17	17	17	16	17	17	28.4	29.3	75.3	-1	-1	-1
1/18/2019	3:07:52 PM	809	1453	18	18	18	18	17	16	17	17	16	17	17	17	28.4	29.3	75.3	-1	-1	-1
1/18/2019	3:07:53 PM	12	1454	18	18	18	18	17	17	17	17	17	17	17	17	28.4	29.3	75.3	-1	-1	-1
1/18/2019	3:07:53 PM	216	1455	18	18	18	18	17	16	17	17	17	17	17	17	28.4	29.3	75.3	-1	-1	-1
1/18/2019	3:07:53 PM	403	1456	18	18	18	18	16	17	16	17	16	17	17	17	28.4	29.3	75.3	-1	-1	-1
1/18/2019	3:07:53 PM	606	1457	18	18	18	18	17	16	17	17	17	16	17	17	28.4	29.3	75.3	-1	-1	-1
1/18/2019	3:07:53 PM	809	1458	17	18	18	18	16	17	16	17	16	17	17	17	28.4	29.3	75.3	-1	-1	-1
1/18/2019	3:07:54 PM	12	1459	18	18	19	18	17	16	17	17	17	17	17	17	28.4	29.3	75.3	-1	-1	-1
1/18/2019	3:07:54 PM	216	1460	18	18	18	18	16	17	16	17	16	17	17	17	28.4	29.3	75.3	-1	-1	-1
1/18/2019	3:07:54 PM	403	1461	18	18	18	18	17	17	17	17	17	17	17	17	28.4	29.3	75.3	-1	-1	-1
1/18/2019	3:07:54 PM	606	1462	18	18	18	18	17	16	16	17	16	17	16	17	28.4	29.3	75.3	-1	-1	-1
1/18/2019	3:07:54 PM	809	1463	18	18	18	18	16	17	17	17	17	17	17	17	28.4	29.3	75.3	-1	-1	-1
1/18/2019	3:07:55 PM	12	1464	18	18	18	18	17	17	16	17	16	17	17	17	28.4	29.3	75.3	-1	-1	-1
1/18/2019	3:07:55 PM	203	1465	17	18	18	18	17	17	17	17	17	17	17	17	28.4	29.3	75.3	-1	-1	-1
1/18/2019	3:07:55 PM	407	1466	18	18	18	18	17	17	17	17	16	17	17	17	28.5	29.3	93.9	-1	-1	-1
1/18/2019	3:07:55 PM	610	1467	18	18	18	18	17	16	17	17	17	17	17	17	28.5	29.3	93.9	-1	-1	-1
1/18/2019	3:07:55 PM	813	1468	18	18	18	18	16	17	16	17	17	17	17	17	28.5	29.3	93.9	-1	-1	-1
1/18/2019	3:07:56 PM	16	1469	18	19	18	18	17	17	17	17	17	17	17	17	28.5	29.3	93.9	-1	-1	-1
1/18/2019	3:07:56 PM	203	1470	18	18	18	17	17	16	17	16	17	17	16	17	28.5	29.3	93.9	-1	-1	-1
1/18/2019	3:07:56 PM	407	1471	18	18	18	18	16	17	17	17	16	17	17	17	28.5	29.3	93.9	-1	-1	-1
1/18/2019	3:07:56 PM	610	1472	18	18	18	18	17	16	17	17	17	17	17	17	28.5	29.3	93.9	-1	-1	-1
1/18/2019	3:07:56 PM	813	1473	18	18	18	18	17	17	17	17	16	17	17	17	28.5	29.3	93.9	-1	-1	-1
1/18/2019	3:07:57 PM	16	1474	17	18	18	18	17	17	17	17	17	17	17	17	28.5	29.3	93.9	-1	-1	-1
1/18/2019	3:07:57 PM	203	1475	18	18	18	18	17	16	17	16	17	17	17	17	28.5	29.3	93.9	-1	-1	-1
1/18/2019	3:07:57 PM	407	1476	18	18	18	18	17	17	17	17	16	17	17	17	28.5	29.3	93.9	-1	-1	-1
1/18/2019	3:07:57 PM	610	1477	18	18	18	18	17	17	17	17	17	17	17	17	28.5	29.3	93.9	-1	-1	-1
1/18/2019	3:07:57 PM	813	1478	18	18	18	18	17	17	16	17	16	17	17	17	28.5	29.3	93.9	-1	-1	-1
1/18/2019	3:07:58 PM	36	1479	18	18	18	18	17	16	17	17	17	17	17	17	28.5	29.3	93.9	-1	-1	-1
1/18/2019	3:07:58 PM	208	1480	18	18	18	17	17	16	17	17	16	17	17	17	28.5	29.3	93.9	-1	-1	-1
1/18/2019	3:07:58 PM	411	1481	18	19	18	18	16	17	17	17	17	17	17	17	28.5	29.3	93.9	-1	-1	-1
1/18/2019	3:07:58 PM	614	1482	18	18	18	18	17	16	17	17	17	17	17	17	28.5	29.3	93.9	-1	-1	-1
1/18/2019	3:07:58 PM	802	1483	18	18	18	18	16	17	16	17	16	17	17	17	28.5	29.3	93.9	-1	-1	-1
1/18/2019	3:07:59 PM	5	1484	18	18	18	18	17	16	17	17	17	17	17	17	28.5	29.3	93.9	-1	-1	-1
1/18/2019	3:07:59 PM	208	1485	18	18	18	18	16	16	16	17	16	17	17	17	28.5	29.3	93.9	-1	-1	-1
1/18/2019	3:07:59 PM	411	1486	18	19	18	18	17	17	17	17	17	17	17	17	28.5	29.3	93.9	-1	-1	-1
1/18/2019	3:07:59 PM	614	1487	18	18	18	18	17	17	17	17	16	17	17	17	28.5	29.3	93.9	-1	-1	-1
1/18/2019	3:07:59 PM	802	1488	18	18	18	18	16	17	16	17	16	17	17	17	28.5	29.3	93.9	-1	-1	-1
1/18/2019	3:08:00 PM	5	1489	18	18	18	18	17	16	17	16	17	17	17	17	28.5	29.3	93.9	-1	-1	-1
1/18/2019	3:08:00 PM	208	1490	18	18	18	18	16	17	17	17	17	17	17	17	28.5	29.3	93.9	-1	-1	-1
1/18/2019	3:08:00 PM	411	1491	18	18	19	18	17	16	17	17	17	17	17	17	28.5	29.3	93.9	-1	-1	-1
1/18/2019	3:08:00 PM	614	1492	18	18	18	18	16	17	16	17	17	17	17	17	28.5	29.3	93.9	-1	-1	-1
1/18/2019	3:08:00 PM	802	1493	18	18	18	18	17	16	17	16	17	17	17	17	28.5	29.3	93.9	-1	-1	-1
1/18/2019	3:08:01 PM	5	1494	18	18	18	18	17	17	16	17	16	17	17	17	28.5	29.3	93.9	-1	-1	-1
1/18/2019	3:08:01 PM	208	1495	18	18	18	18	17	17	17	17	17	16	17	17	28.5	29.3	93.9	-1	-1	-1
1/18/2019	3:08:01 PM	411	1496	18	18	18	18	17	17	17	17	16	17	17	17	28.5	29.3	93.9	-1	-1	-1
1/18/2019	3:08:01 PM	614	1497	18	18	18	18	17	17	17	17	17	17	17	17	28.5	29.3	93.9	-1	-1	-1
1/18/2019	3:08:01 PM	802	1498	18	18	18	18	17	16	17	17	16	17	17	17	28.5	29.3	93.9	-1	-1	-1
1/18/2019	3:08:02 PM	5	1499	17	18	18	18	17	17	17	17	17	17	17	17	28.5	29.3	93.9	-1	-1	-1
1/18/2019	3:08:02 PM	208	1500	18	18	18	18	16	17	16	17	16	17	17	17	28.5	29.3	93.9	-1	-1	-1
1/18/2019	3:08:02 PM	411	1501	18	19	18	18	17	17	17	17	17	17	17	17	28.5	29.3	93.9	-1	-1	-1
1/18/2019	3:08:02 PM	614	1502	18	18	18	18	17	16	17	17	16	17	17	17	28.5	29.3	93.9	-1	-1	-1
1/18/2019	3:08:02 PM	802	1503	18	18	18	18	16	17	16	17	16	17	17	17	28.5	29.3	93.9	-1	-1	-1
1/18/2019	3:08:03 PM	5	1504	18	18	18	18	17	16	17	17	17	17	17	17	28.5	29.3	93.9	-1	-1	-1
1/18/2019	3:08:03 PM	208	1505	18	18	18	18	16	17	17	17	16	17	17	17	28.5	29.3	93.9	-1	-1	-1
1/18/2019	3:08:03 PM	411	1506	18	18	19	18	17	17	17	17	17	17	17	17	28.5	29.3	93.9	-1	-1	-1
1/18/2019	3:08:03 PM	607	1507	18	18	18	18	17	17	16	17	17	17	17	17	28.5	29.3	93.9	-1	-1	-1
1/18/2019	3:08:03 PM	810	1508	18	18	18	18	17	16	17	17	17	17	17	17	28.5	29.2	58.5	-1	-1	-1
1/18/2019	3:08:04 PM	13	1509	18	18	18	18	16	17	16	17	16	17	17	17	28.5	29.2	58.5	-1	-1	-1
1/18/2019	3:08:04 PM	216	1510	18	18	18	18	17	16	17	16	17	16	17	17	28.5	29.2	58.5	-1	-1	-1
1/18/2019	3:08:04 PM	403	1511	18	18	18	18	17	16	17	17	17	17	17	17	28.5	29.2	58.5	-1	-1	-1
1/18/2019	3:08:04 PM	607	1512	18	18	18	18	17	17	17	17	17	17	17	17	28.5	29.2	58.5	-1	-1	-1
1/18/2019	3:08:04 PM	810	1513	18	18	18	18	17	17	17	17	17	17	17	17	28.5	29.2	58.5	-1	-1	-1
1/18/2019	3:08:05 PM	13	1514	18	18	18	18	17	17	17	17	17	17	17	17	28.5	29.2	58.5	-1	-1	-1
1/18/2019	3:08:05 PM	216	1515	18	18	18	18	16	17	16	17	16	17	17	17	28.5	29.2	58.5	-1	-1	-1
1/18/2019	3:08:05 PM	403	1516	17	18	18	18	17	17	17	17	17	17	17	17	28.5	29.2	58.5	-1	-1	-1
1/18/2019	3:08:05 PM	607	1517	18	18	18	18	17	17	16	17	16	17	17	17	28.5	29.2	58.5	-1	-1	-1
1/18/2019	3:08:05 PM	810	1518	18	19	18	18	17	17	17	17	17	17	17	17	28.5	29.2	58.5	-1	-1	-1
1/18/2019	3:08:06 PM	13	1519	18	18	18	18	17	17	17	17	17	17	17	17	28.5	29.2	58.5	-1	-1	-1
1/18/2019	3:08:06 PM	216	1520	17	18	18	18	17	16	17	16	17	17	17	17	28.5	29.2	58.5	-1	-1	-1
1/18/2019	3:08:06 PM	403	1521	18	18	18	18	17	16	17	16	17	17	17	17	28.5	29.2	58.5	-1	-1	-1
1/18/2019	3:08:06 PM	607	1522	18	18	18	18	17	17	17	17	17	17	17	17	28.5	29.2	58.5	-1	-1	-1
1/18/2019	3:08:06 PM	810	1523	18	18	18	18	17	17	17	17	17	17	17	17	28.5	29.2	58.5	-1	-1	-1
1/18/2019	3:08:07 PM	13	1524	18	18	18	18	17	17	17	17	17	17	17	17	28.5	29.2	58.5	-1	-1	-1
1/18/2019	3:08:07 PM	216	1525	18	18	18	18	16	17	16	17	16	17	17	17	28.5	29.2	58.5	-1	-1	-1
1/18/2019	3:08:07 PM	403	1526	18	18	18	18	16	17	16	17	17	17	17	17	28.5	29.2	58.5	-1	-1	-1
1/18/2019	3:08:07 PM	607	1527	18	18	18	18	17	17	17	17	16	17	17	17	28.5	29.2	58.5	-1	-1	-1
1/18/2019	3:08:07 PM	810	1528	18	18	18	18	17	16	17	17	17	17	17	17	28.5	29.2	58.5	-1	-1	-1
1/18/2019	3:08:08 PM	13	1529	17	18	18	18	17	17	16	17	16	17	17	17	28.5	29.2	58.5	-1	-1	-1
1/18/2019	3:08:08 PM	216	1530	18	18	18	18	17	16	16	16	16	17	17	17	28.5	29.2	58.5	-1	-1	-1
1/18/2019	3:08:08 PM	403	1531	18	18	18	18	17	17	17	17	17	17	17	17	28.5	29.2	58.5	-1	-1	-1
1/18/2019	3:08:08 PM	607	1532	18	18	18	18	17	16	16	17	17	17	17	17	28.5	29.2	58.5	-1	-1	-1
1/18/2019	3:08:08 PM	810	1533	18	18	18	18	16	17	16	17	16	17	17	17	28.5	29.2	58.5	-1	-1	-1
1/18/2019	3:08:09 PM	13	1534	17	18	18	18	17	17	17	17	17	17	17	17	28.5	29.2	58.5	-1	-1	-1
1/18/2019	3:08:09 PM	216	1535	18	18	18	18	17	16	17	16	16	16	17	17	28.5	29.2	58.5	-1	-1	-1
1/18/2019	3:08:09 PM	403	1536	18	18	18	18	17	17	16	17	17	17	17	17	28.5	29.2	58.5	-1	-1	-1
1/18/2019	3:08:09 PM	607	1537	18	18	18	18	16	17	16	17	16	17	17	17	28.5	29.2	58.5	-1	-1	-1
1/18/2019	3:08:09 PM	810	1538	18	19	18	18	17	17	17	17	17	17	17	17	28.5	29.2	58.5	-1	-1	-1
1/18/2019	3:08:10 PM	13	1539	18	18	18	18	17	16	17	17	17	17	17	17	28.5	29.2	58.5	-1	-1	-1
1/18/2019	3:08:10 PM	216	1540	17	18	18	18	16	17	17	17	16	17	17	17	28.5	29.2	58.5	-1	-1	-1
1/18/2019	3:08:10 PM	403	1541	18	19	18	18	16	17	17	17	17	17	17	17	28.5	29.2	58.5	-1	-1	-1
1/18/2019	3:08:10 PM	607	1542	18	18	18	18	17	17	17	16	17	17	17	17	28.5	29.2	58.5	-1	-1	-1
1/18/2019	3:08:10 PM	810	1543	18	18	19	18	17	17	16	17	16	17	17	17	28.5	29.2	58.5	-1	-1	-1
1/18/2019	3:08:11 PM	13	1544	17	18	18	18	16	17	16	17	16	17	17	17	28.5	29.2	58.5	-1	-1	-1
1/18/2019	3:08:11 PM	216	1545	17	18	18	18	16	16	17	17	17	16	17	17	28.5	29.2	58.5	-1	-1	-1
1/18/2019	3:08:11 PM	403	1546	18	18	18	18	17	17	17	17	17	17	17	17	28.5	29.2	58.5	-1	-1	-1
1/18/2019	3:08:11 PM	607	1547	18	18	18	18	16	17	16	17	17	17	17	17	28.5	29.2	58.5	-1	-1	-1
1/18/2019	3:08:11 PM	810	1548	18	18	18	18	17	16	17	17	17	17	17	17	28.5	29.2	58.5	-1	-1	-1
1/18/2019	3:08:12 PM	13	1549	18	18	18	18	17	17	16	17	16	17	16	17	28.5	29.2	58.5	-1	-1	-1
1/18/2019	3:08:12 PM	216	1550	17	18	18	18	16	17	16	17	16	17	17	17	28.5	29.1	97.9	-1	-1	-1
1/18/2019	3:08:12 PM	403	1551	18	18	18	18	16	17	17	17	17	17	17	17	28.5	29.1	97.9	-1	-1	-1
1/18/2019	3:08:12 PM	607	1552	18	18	19	18	17	16	17	17	17	17	17	17	28.5	29.1	97.9	-1	-1	-1
1/18/2019	3:08:12 PM	810	1553	18	18	18	18	16	17	17	17	16	17	17	17	28.5	29.1	97.9	-1	-1	-1
1/18/2019	3:08:13 PM	13	1554	18	18	18	18	17	16	17	17	17	17	17	17	28.5	29.1	97.9	-1	-1	-1
1/18/2019	3:08:13 PM	216	1555	18	18	18	18	17	17	17	17	16	17	17	17	28.5	29.1	97.9	-1	-1	-1
1/18/2019	3:08:13 PM	403	1556	18	19	18	18	16	17	16	17	17	17	17	17	28.5	29.1	97.9	-1	-1	-1
1/18/2019	3:08:13 PM	607	1557	18	18	18	18	17	17	17	17	17	17	17	17	28.5	29.1	97.9	-1	-1	-1
1/18/2019	3:08:13 PM	810	1558	18	18	18	18	17	17	16	17	16	17	17	17	28.5	29.1	97.9	-1	-1	-1
1/18/2019	3:08:14 PM	13	1559	18	18	18	18	16	17	17	17	17	17	17	17	28.5	29.1	97.9	-1	-1	-1
1/18/2019	3:08:14 PM	216	1560	18	18	18	18	17	16	17	17	16	17	17	17	28.5	29.1	97.9	-1	-1	-1
1/18/2019	3:08:14 PM	403	1561	18	18	18	18	17	17	16	17	16	17	17	17	28.5	29.1	97.9	-1	-1	-1
1/18/2019	3:08:14 PM	607	1562	17	18	18	18	17	17	17	17	17	17	17	17	28.5	29.1	97.9	-1	-1	-1
1/18/2019	3:08:14 PM	810	1563	18	18	18	18	17	17	17	17	16	17	17	17	28.5	29.1	97.9	-1	-1	-1
1/18/2019	3:08:15 PM	13	1564	18	18	18	18	16	17	17	17	17	17	17	17	28.5	29.1	97.9	-1	-1	-1
1/18/2019	3:08:15 PM	216	1565	18	18	18	18	17	16	17	16	17	17	17	17	28.5	29.1	97.9	-1	-1	-1
1/18/2019	3:08:15 PM	403	1566	18	18	19	18	17	16	17	17	16	17	17	17	28.5	29.1	97.9	-1	-1	-1
1/18/2019	3:08:15 PM	607	1567	18	18	18	18	16	17	16	17	16	17	17	17	28.5	29.1	97.9	-1	-1	-1
1/18/2019	3:08:15 PM	810	1568	17	18	18	18	16	16	17	17	17	17	17	17	28.5	29.1	97.9	-1	-1	-1
1/18/2019	3:08:16 PM	13	1569	18	18	18	18	17	16	17	17	17	17	17	17	28.5	29.1	97.9	-1	-1	-1
1/18/2019	3:08:16 PM	216	1570	18	18	18	18	16	17	16	17	16	17	17	17	28.5	29.1	97.9	-1	-1	-1
1/18/2019	3:08:16 PM	403	1571	18	19	18	18	17	17	17	17	17	17	17	17	28.5	29.1	97.9	-1	-1	-1
1/18/2019	3:08:16 PM	607	1572	18	18	18	18	17	17	17	17	17	17	17	17	28.5	29.1	97.9	-1	-1	-1
1/18/2019	3:08:16 PM	810	1573	17	18	18	18	16	17	16	17	16	17	17	17	28.5	29.1	97.9	-1	-1	-1
1/18/2019	3:08:17 PM	13	1574	18	18	18	18	17	16	17	17	17	17	17	17	28.5	29.1	97.9	-1	-1	-1
1/18/2019	3:08:17 PM	216	1575	18	18	18	18	17	17	17	17	16	17	17	17	28.5	29.1	97.9	-1	-1	-1
1/18/2019	3:08:17 PM	403	1576	17	19	18	18	17	17	17	17	17	17	17	17	28.5	29.1	97.9	-1	-1	-1
1/18/2019	3:08:17 PM	607	1577	18	18	18	18	17	16	17	16	17	17	17	17	28.5	29.1	97.9	-1	-1	-1
1/18/2019	3:08:17 PM	810	1578	18	18	18	18	17	17	16	17	16	17	17	17	28.5	29.1	97.9	-1	-1	-1
1/18/2019	3:08:18 PM	13	1579	18	18	18	18	17	16	17	16	17	17	17	17	28.5	29.1	97.9	-1	-1	-1
1/18/2019	3:08:18 PM	216	1580	18	18	18	18	16	17	16	17	16	17	17	17	28.5	29.1	97.9	-1	-1	-1
1/18/2019	3:08:18 PM	403	1581	17	19	18	18	16	17	17	17	16	17	17	17	28.5	29.1	97.9	-1	-1	-1
1/18/2019	3:08:18 PM	607	1582	18	18	18	18	17	16	17	16	17	17	17	17	28.5	29.1	97.9	-1	-1	-1
1/18/2019	3:08:18 PM	810	1583	18	18	18	18	16	17	17	17	16	17	17	17	28.5	29.1	97.9	-1	-1	-1
1/18/2019	3:08:19 PM	13	1584	17	18	18	18	17	16	17	16	17	16	17	17	28.5	29.1	97.9	-1	-1	-1
1/18/2019	3:08:19 PM	216	1585	18	18	18	18	17	17	16	17	17	17	17	17	28.5	29.1	97.9	-1	-1	-1
1/18/2019	3:08:19 PM	403	1586	18	18	18	18	17	17	16	17	17	17	17	17	28.5	29.1	97.9	-1	-1	-1
1/18/2019	3:08:19 PM	607	1587	18	18	18	18	17	16	17	17	17	17	17	17	28.5	29.1	97.9	-1	-1	-1
1/18/2019	3:08:19 PM	810	1588	18	18	18	18	16	17	16	17	16	17	17	17	28.5	29.1	97.9	-1	-1	-1
1/18/2019	3:08:20 PM	13	1589	18	18	18	18	17	17	17	17	17	17	17	17	28.5	29.1	97.9	-1	-1	-1
1/18/2019	3:08:20 PM	216	1590	18	18	18	18	17	17	17	17	17	17	17	17	28.5	29.1	97.9	-1	-1	-1
1/18/2019	3:08:20 PM	403	1591	18	18	18	18	16	17	16	17	16	17	17	17	28.5	29.1	97.9	-1	-1	-1
1/18/2019	3:08:20 PM	607	1592	18	18	18	18	17	16	17	17	17	17	17	17	28.5	29.1	63.8	-1	-1	-1
1/18/2019	3:08:20 PM	810	1593	18	18	18	18	16	17	16	17	16	17	17	17	28.5	29.1	63.8	-1	-1	-1
1/18/2019	3:08:21 PM	13	1594	18	18	18	18	17	16	17	16	17	17	17	17	28.5	29.1	63.8	-1	-1	-1
1/18/2019	3:08:21 PM	216	1595	18	18	18	18	16	17	17	17	17	17	17	17	28.5	29.1	63.8	-1	-1	-1
1/18/2019	3:08:21 PM	403	1596	18	19	18	18	17	17	17	17	17	17	17	17	28.5	29.1	63.8	-1	-1	-1
1/18/2019	3:08:21 PM	607	1597	18	18	18	18	17	16	17	17	17	17	17	17	28.5	29.1	63.8	-1	-1	-1
1/18/2019	3:08:21 PM	810	1598	18	18	18	18	17	17	16	17	16	17	17	17	28.5	29.1	63.8	-1	-1	-1
1/18/2019	3:08:22 PM	13	1599	17	18	18	18	16	17	17	17	17	17	17	17	28.5	29.1	63.8	-1	-1	-1
1/18/2019	3:08:22 PM	216	1600	18	18	19	18	17	17	17	17	17	17	17	17	28.5	29.1	63.8	-1	-1	-1
1/18/2019	3:08:22 PM	403	1601	18	18	19	18	17	17	17	17	16	17	17	17	28.5	29.1	63.8	-1	-1	-1
1/18/2019	3:08:22 PM	607	1602	17	18	18	18	16	16	17	17	16	16	17	17	28.5	29.1	63.8	-1	-1	-1
1/18/2019	3:08:22 PM	810	1603	18	18	18	18	17	16	17	17	17	17	17	17	28.5	29.1	63.8	-1	-1	-1
1/18/2019	3:08:23 PM	13	1604	17	18	18	18	16	17	16	17	16	17	17	17	28.5	29.1	63.8	-1	-1	-1
1/18/2019	3:08:23 PM	216	1605	18	18	18	18	17	17	17	16	17	17	17	17	28.5	29.1	63.8	-1	-1	-1
1/18/2019	3:08:23 PM	403	1606	18	18	19	18	17	17	17	17	17	17	17	17	28.5	29.1	63.8	-1	-1	-1
1/18/2019	3:08:23 PM	607	1607	18	18	18	18	17	17	17	17	16	17	17	17	28.5	29.1	63.8	-1	-1	-1
1/18/2019	3:08:23 PM	810	1608	18	18	18	18	17	16	17	16	17	17	17	17	28.5	29.1	63.8	-1	-1	-1
1/18/2019	3:08:24 PM	13	1609	18	18	18	18	17	17	16	17	16	17	16	17	28.5	29.1	63.8	-1	-1	-1
1/18/2019	3:08:24 PM	203	1610	18	18	18	18	16	17	17	17	17	17	17	17	28.5	29.1	63.8	-1	-1	-1
1/18/2019	3:08:24 PM	406	1611	18	18	19	18	17	17	17	17	17	17	17	17	28.5	29.1	63.8	-1	-1	-1
1/18/2019	3:08:24 PM	609	1612	18	18	18	18	16	17	16	17	16	17	17	17	28.5	29.1	63.8	-1	-1	-1
1/18/2019	3:08:24 PM	812	1613	18	18	18	18	17	16	17	17	17	17	17	17	28.5	29.1	63.8	-1	-1	-1
1/18/2019	3:08:25 PM	16	1614	18	18	18	18	17	17	17	17	16	17	17	17	28.5	29.1	63.8	-1	-1	-1
1/18/2019	3:08:25 PM	203	1615	18	18	18	18	16	17	16	17	17	17	17	17	28.5	29.1	63.8	-1	-1	-1
1/18/2019	3:08:25 PM	406	1616	18	18	18	18	17	17	17	17	16	17	17	17	28.5	29.1	63.8	-1	-1	-1
1/18/2019	3:08:25 PM	609	1617	18	18	18	18	16	17	16	17	16	17	17	17	28.5	29.1	63.8	-1	-1	-1
1/18/2019	3:08:25 PM	812	1618	18	18	18	18	17	17	17	17	17	17	17	17	28.5	29.1	63.8	-1	-1	-1
1/18/2019	3:08:26 PM	16	1619	18	18	18	18	16	17	17	17	16	17	17	17	28.5	29.1	63.8	-1	-1	-1
1/18/2019	3:08:26 PM	203	1620	18	18	18	18	17	17	17	17	17	17	17	17	28.5	29.1	63.8	-1	-1	-1
1/18/2019	3:08:26 PM	406	1621	18	18	18	18	17	17	17	17	17	17	17	17	28.5	29.1	63.8	-1	-1	-1
1/18/2019	3:08:26 PM	609	1622	18	18	18	18	16	17	16	17	16	17	16	17	28.5	29.1	63.8	-1	-1	-1
1/18/2019	3:08:26 PM	812	1623	18	18	18	18	17	17	17	17	17	17	17	17	28.5	29.1	63.8	-1	-1	-1
1/18/2019	3:08:27 PM	16	1624	18	18	18	18	17	17	16	17	16	17	17	17	28.5	29.1	63.8	-1	-1	-1
1/18/2019	3:08:27 PM	203	1625	18	19	18	18	16	17	16	17	17	17	17	17	28.5	29.1	63.8	-1	-1	-1
1/18/2019	3:08:27 PM	406	1626	18	18	18	18	17	16	16	17	16	17	17	17	28.5	29.1	63.8	-1	-1	-1
1/18/2019	3:08:27 PM	609	1627	17	18	18	18	16	17	16	16	17	17	17	17	28.5	29.1	63.8	-1	-1	-1
1/18/2019	3:08:27 PM	812	1628	18	18	18	17	17	16	17	17	17	17	17	17	28.5	29.1	63.8	-1	-1	-1
1/18/2019	3:08:28 PM	16	1629	18	18	18	18	16	17	16	17	16	17	17	17	28.5	29.1	63.8	-1	-1	-1
1/18/2019	3:08:28 PM	203	1630	17	19	18	18	16	17	17	17	17	17	17	17	28.5	29.1	63.8	-1	-1	-1
1/18/2019	3:08:28 PM	406	1631	18	18	18	18	17	16	17	17	17	17	17	17	28.5	29.1	63.8	-1	-1	-1
1/18/2019	3:08:28 PM	609	1632	18	18	18	18	16	17	16	17	16	17	17	17	28.5	29.1	63.8	-1	-1	-1
1/18/2019	3:08:28 PM	812	1633	18	18	18	18	17	17	17	17	17	17	17	17	28.5	29.1	63.8	-1	-1	-1
1/18/2019	3:08:29 PM	16	1634	18	18	18	18	17	17	17	17	16	17	17	17	28.5	29.0	70.6	-1	-1	-1
1/18/2019	3:08:29 PM	203	1635	18	19	18	18	17	17	17	17	17	17	17	17	28.5	29.0	70.6	-1	-1	-1
1/18/2019	3:08:29 PM	406	1636	18	18	18	18	17	17	16	17	16	17	16	17	28.5	29.0	70.6	-1	-1	-1
1/18/2019	3:08:29 PM	609	1637	17	18	18	18	16	17	17	17	17	17	17	17	28.5	29.0	70.6	-1	-1	-1
1/18/2019	3:08:29 PM	812	1638	18	18	19	18	17	17	17	17	17	17	17	17	28.5	29.0	70.6	-1	-1	-1
1/18/2019	3:08:30 PM	16	1639	17	18	18	18	17	17	17	17	17	17	17	17	28.5	29.0	70.6	-1	-1	-1
1/18/2019	3:08:30 PM	203	1640	18	18	18	18	17	17	17	17	17	17	17	17	28.5	29.0	70.6	-1	-1	-1
1/18/2019	3:08:30 PM	406	1641	18	18	18	18	16	17	16	17	16	17	17	17	28.5	29.0	70.6	-1	-1	-1
1/18/2019	3:08:30 PM	609	1642	18	18	18	18	17	16	17	16	17	17	17	17	28.5	29.0	70.6	-1	-1	-1
1/18/2019	3:08:30 PM	812	1643	18	18	18	18	16	17	16	17	17	17	17	17	28.5	29.0	70.6	-1	-1	-1
1/18/2019	3:08:31 PM	16	1644	18	18	18	18	17	16	17	16	17	17	17	17	28.5	29.0	70.6	-1	-1	-1
1/18/2019	3:08:31 PM	203	1645	18	18	19	18	17	17	17	17	17	17	17	17	28.5	29.0	70.6	-1	-1	-1
1/18/2019	3:08:31 PM	406	1646	17	18	18	18	16	16	17	17	17	16	17	17	28.5	29.0	70.6	-1	-1	-1
1/18/2019	3:08:31 PM	609	1647	18	18	18	17	17	16	16	17	16	17	17	17	28.5	29.0	70.6	-1	-1	-1
1/18/2019	3:08:31 PM	812	1648	18	18	18	18	17	17	17	17	17	17	17	17	28.5	29.0	70.6	-1	-1	-1
1/18/2019	3:08:32 PM	16	1649	18	18	18	17	17	16	17	17	17	17	17	17	28.5	29.0	70.6	-1	-1	-1
1/18/2019	3:08:32 PM	203	1650	18	18	18	18	17	17	16	17	16	17	17	17	28.5	29.0	70.6	-1	-1	-1
1/18/2019	3:08:32 PM	406	1651	18	18	18	18	17	16	17	16	17	16	17	17	28.5	29.0	70.6	-1	-1	-1
1/18/2019	3:08:32 PM	609	1652	18	18	18	18	16	17	16	17	16	17	16	17	28.5	29.0	70.6	-1	-1	-1
1/18/2019	3:08:32 PM	812	1653	18	18	19	18	17	16	17	17	17	17	17	17	28.5	29.0	70.6	-1	-1	-1
1/18/2019	3:08:33 PM	16	1654	18	18	18	18	16	16	16	17	16	17	17	17	28.5	29.0	70.6	-1	-1	-1
1/18/2019	3:08:33 PM	203	1655	18	18	18	18	17	17	17	17	17	17	17	17	28.5	29.0	70.6	-1	-1	-1
1/18/2019	3:08:33 PM	406	1656	18	18	18	18	16	17	16	17	16	17	17	17	28.5	29.0	70.6	-1	-1	-1
1/18/2019	3:08:33 PM	609	1657	18	18	18	18	17	16	17	16	17	17	17	17	28.5	29.0	70.6	-1	-1	-1
1/18/2019	3:08:33 PM	814	1658	18	19	18	18	16	17	17	17	17	17	17	17	28.5	29.0	70.6	-1	-1	-1
1/18/2019	3:08:34 PM	2	1659	18	18	18	18	17	16	17	17	17	17	17	17	28.5	29.0	70.6	-1	-1	-1
1/18/2019	3:08:34 PM	205	1660	18	18	18	18	16	17	16	17	16	17	17	17	28.5	29.0	70.6	-1	-1	-1
1/18/2019	3:08:34 PM	408	1661	17	18	18	18	16	17	17	17	17	17	17	17	28.5	29.0	70.6	-1	-1	-1
1/18/2019	3:08:34 PM	611	1662	18	18	18	18	17	16	17	17	16	17	17	17	28.5	29.0	70.6	-1	-1	-1
1/18/2019	3:08:34 PM	814	1663	18	18	18	18	17	17	16	17	17	17	17	17	28.5	29.0	70.6	-1	-1	-1
1/18/2019	3:08:35 PM	2	1664	18	18	18	18	16	17	16	17	16	17	17	17	28.5	29.0	70.6	-1	-1	-1
1/18/2019	3:08:35 PM	205	1665	18	18	18	18	17	17	17	16	17	17	17	17	28.5	29.0	70.6	-1	-1	-1
1/18/2019	3:08:35 PM	408	1666	18	18	18	18	17	16	16	17	16	17	16	17	28.5	29.0	70.6	-1	-1	-1
1/18/2019	3:08:35 PM	611	1667	17	18	18	18	17	16	17	17	17	17	17	17	28.5	29.0	70.6	-1	-1	-1
1/18/2019	3:08:35 PM	814	1668	18	18	19	18	17	16	17	17	16	17	17	17	28.5	29.0	70.6	-1	-1	-1
1/18/2019	3:08:36 PM	2	1669	18	18	18	18	17	17	17	17	16	17	16	17	28.5	29.0	70.6	-1	-1	-1
1/18/2019	3:08:36 PM	205	1670	18	18	18	18	16	17	17	17	17	17	17	17	28.5	29.0	70.6	-1	-1	-1
1/18/2019	3:08:36 PM	408	1671	18	18	18	18	17	16	17	16	16	17	17	17	28.5	29.0	70.6	-1	-1	-1
1/18/2019	3:08:36 PM	611	1672	18	18	18	18	16	17	16	17	17	17	17	17	28.5	29.0	70.6	-1	-1	-1
1/18/2019	3:08:36 PM	814	1673	18	19	18	18	17	17	17	16	17	17	17	17	28.5	29.0	70.6	-1	-1	-1
1/18/2019	3:08:37 PM	2	1674	18	18	18	18	16	16	17	17	16	17	17	17	28.5	29.0	70.6	-1	-1	-1
1/18/2019	3:08:37 PM	205	1675	17	19	18	18	16	17	17	17	17	17	17	17	28.5	29.0	70.6	-1	-1	-1
1/18/2019	3:08:37 PM	408	1676	18	18	18	17	17	16	17	17	17	17	16	17	28.5	29.0	72.4	-1	-1	-1
1/18/2019	3:08:37 PM	611	1677	18	18	18	17	16	17	16	17	17	17	17	17	28.5	29.0	72.4	-1	-1	-1
1/18/2019	3:08:37 PM	814	1678	18	19	18	18	17	17	17	17	17	17	17	17	28.5	29.0	72.4	-1	-1	-1
1/18/2019	3:08:38 PM	2	1679	18	18	18	17	17	16	17	17	17	17	17	17	28.5	29.0	72.4	-1	-1	-1
1/18/2019	3:08:38 PM	205	1680	17	18	18	18	16	17	16	17	16	17	17	17	28.5	29.0	72.4	-1	-1	-1
1/18/2019	3:08:38 PM	408	1681	18	18	18	18	17	16	17	17	17	16	17	17	28.5	29.0	72.4	-1	-1	-1
1/18/2019	3:08:38 PM	611	1682	18	18	18	18	17	17	16	17	16	17	17	17	28.5	29.0	72.4	-1	-1	-1
1/18/2019	3:08:38 PM	814	1683	18	18	18	18	17	17	17	17	17	17	17	17	28.5	29.0	72.4	-1	-1	-1
1/18/2019	3:08:39 PM	2	1684	18	18	18	18	17	16	16	16	17	17	17	17	28.5	29.0	72.4	-1	-1	-1
1/18/2019	3:08:39 PM	205	1685	18	18	18	18	16	17	16	17	16	17	17	17	28.5	29.0	72.4	-1	-1	-1
1/18/2019	3:08:39 PM	408	1686	18	18	18	18	17	16	17	17	17	17	17	17	28.5	29.0	72.4	-1	-1	-1
1/18/2019	3:08:39 PM	611	1687	18	18	18	18	17	17	16	17	16	17	17	17	28.5	29.0	72.4	-1	-1	-1
1/18/2019	3:08:39 PM	814	1688	18	18	18	18	17	17	17	17	17	17	17	17	28.5	29.0	72.4	-1	-1	-1
1/18/2019	3:08:40 PM	2	1689	18	18	18	18	17	16	17	17	16	17	17	17	28.5	29.0	72.4	-1	-1	-1
1/18/2019	3:08:40 PM	205	1690	17	18	18	18	16	17	17	17	17	17	17	17	28.5	29.0	72.4	-1	-1	-1
1/18/2019	3:08:40 PM	408	1691	18	18	18	18	16	17	16	17	16	17	17	17	28.5	29.0	72.4	-1	-1	-1
1/18/2019	3:08:40 PM	611	1692	17	18	18	18	17	17	17	17	17	17	17	17	28.5	29.0	72.4	-1	-1	-1
1/18/2019	3:08:40 PM	814	1693	18	18	18	18	17	16	17	17	17	17	17	17	28.5	29.0	72.4	-1	-1	-1
1/18/2019	3:08:41 PM	2	1694	18	18	18	18	16	16	17	17	16	17	17	17	28.5	29.0	72.4	-1	-1	-1
1/18/2019	3:08:41 PM	205	1695	17	18	18	18	16	16	17	17	17	17	17	17	28.5	29.0	72.4	-1	-1	-1
1/18/2019	3:08:41 PM	408	1696	18	18	19	18	16	16	17	17	16	17	17	17	28.5	29.0	72.4	-1	-1	-1
1/18/2019	3:08:41 PM	611	1697	17	18	18	18	16	17	17	17	17	17	17	17	28.5	29.0	72.4	-1	-1	-1
1/18/2019	3:08:41 PM	814	1698	18	18	19	18	17	16	17	17	17	17	17	17	28.5	29.0	72.4	-1	-1	-1
1/18/2019	3:08:42 PM	2	1699	18	18	18	18	16	16	17	17	16	17	17	17	28.5	29.0	72.4	-1	-1	-1
1/18/2019	3:08:42 PM	205	1700	18	19	18	18	17	17	17	17	17	17	17	17	28.5	29.0	72.4	-1	-1	-1
1/18/2019	3:08:42 PM	408	1701	18	18	18	17	16	16	17	17	16	17	17	17	28.5	29.0	72.4	-1	-1	-1
1/18/2019	3:08:42 PM	611	1702	17	18	18	18	17	17	17	17	17	17	17	17	28.5	29.0	72.4	-1	-1	-1
1/18/2019	3:08:42 PM	814	1703	18	18	18	18	17	17	17	17	17	17	17	17	28.5	29.0	72.4	-1	-1	-1
1/18/2019	3:08:43 PM	2	1704	18	18	18	18	16	17	16	17	16	17	17	17	28.5	29.0	72.4	-1	-1	-1
1/18/2019	3:08:43 PM	205	1705	18	18	18	18	17	16	17	17	17	17	17	17	28.5	29.0	72.4	-1	-1	-1
1/18/2019	3:08:43 PM	408	1706	18	18	18	18	16	17	17	17	17	17	17	17	28.5	29.0	72.4	-1	-1	-1
1/18/2019	3:08:43 PM	611	1707	18	18	18	18	17	16	16	17	17	17	17	17	28.5	29.0	72.4	-1	-1	-1
1/18/2019	3:08:43 PM	814	1708	18	19	18	18	16	17	16	17	17	17	17	17	28.5	29.0	72.4	-1	-1	-1
1/18/2019	3:08:44 PM	2	1709	17	18	18	18	16	16	17	17	17	17	17	17	28.5	29.0	72.4	-1	-1	-1
1/18/2019	3:08:44 PM	205	1710	18	18	18	18	17	17	17	17	16	17	17	17	28.5	29.0	72.4	-1	-1	-1
1/18/2019	3:08:44 PM	408	1711	18	18	18	18	17	16	17	16	17	17	17	17	28.5	29.0	72.4	-1	-1	-1
1/18/2019	3:08:44 PM	611	1712	18	18	18	18	17	17	17	17	16	17	17	17	28.5	29.0	72.4	-1	-1	-1
1/18/2019	3:08:44 PM	814	1713	18	19	18	18	17	16	17	17	17	17	17	17	28.5	29.0	72.4	-1	-1	-1
1/18/2019	3:08:45 PM	2	1714	18	18	18	17	17	16	17	16	17	17	16	17	28.5	29.0	72.4	-1	-1	-1
1/18/2019	3:08:45 PM	205	1715	18	18	18	18	16	17	17	17	17	17	17	17	28.5	29.0	72.4	-1	-1	-1
1/18/2019	3:08:45 PM	408	1716	18	18	18	18	17	17	16	17	17	17	17	17	28.5	29.0	72.4	-1	-1	-1
1/18/2019	3:08:45 PM	611	1717	17	18	18	18	17	17	17	17	17	17	17	17	28.5	29.0	72.4	-1	-1	-1
1/18/2019	3:08:45 PM	814	1718	18	18	19	18	17	17	17	17	17	17	17	17	28.5	28.9	70.4	-1	-1	-1
1/18/2019	3:08:46 PM	2	1719	17	18	18	18	16	17	17	17	17	17	17	17	28.5	28.9	70.4	-1	-1	-1
1/18/2019	3:08:46 PM	205	1720	18	18	18	18	17	16	17	16	17	17	17	17	28.5	28.9	70.4	-1	-1	-1
1/18/2019	3:08:46 PM	408	1721	17	18	18	18	17	17	17	17	17	17	17	17	28.5	28.9	70.4	-1	-1	-1
1/18/2019	3:08:46 PM	611	1722	18	18	19	18	17	17	17	17	17	17	17	17	28.5	28.9	70.4	-1	-1	-1
1/18/2019	3:08:46 PM	814	1723	18	19	18	18	17	17	17	17	17	17	17	17	28.5	28.9	70.4	-1	-1	-1
1/18/2019	3:08:47 PM	2	1724	18	18	18	17	17	16	17	16	17	17	17	17	28.5	28.9	70.4	-1	-1	-1
1/18/2019	3:08:47 PM	205	1725	18	18	18	18	16	17	16	17	16	17	17	17	28.5	28.9	70.4	-1	-1	-1
1/18/2019	3:08:47 PM	408	1726	18	18	18	18	17	17	17	17	17	17	17	17	28.5	28.9	70.4	-1	-1	-1
1/18/2019	3:08:47 PM	611	1727	18	18	18	18	17	17	17	17	17	17	17	17	28.5	28.9	70.4	-1	-1	-1
1/18/2019	3:08:47 PM	814	1728	17	19	18	18	16	17	17	17	17	17	17	17	28.5	28.9	70.4	-1	-1	-1
1/18/2019	3:08:48 PM	2	1729	18	18	18	18	17	16	17	16	17	17	17	17	28.5	28.9	70.4	-1	-1	-1
1/18/2019	3:08:48 PM	205	1730	18	18	18	18	17	17	16	17	16	17	17	17	28.5	28.9	70.4	-1	-1	-1
1/18/2019	3:08:48 PM	408	1731	18	18	18	18	17	17	17	17	17	17	17	17	28.5	28.9	70.4	-1	-1	-1
1/18/2019	3:08:48 PM	611	1732	18	18	18	18	17	17	16	17	16	17	17	17	28.5	28.9	70.4	-1	-1	-1
1/18/2019	3:08:48 PM	814	1733	18	18	18	18	17	17	17	17	17	17	17	17	28.5	28.9	70.4	-1	-1	-1
1/18/2019	3:08:49 PM	2	1734	18	18	18	18	17	16	17	16	16	17	17	17	28.5	28.9	70.4	-1	-1	-1
1/18/2019	3:08:49 PM	205	1735	18	18	18	18	16	16	16	17	16	17	17	17	28.5	28.9	70.4	-1	-1	-1
1/18/2019	3:08:49 PM	408	1736	18	18	18	18	17	16	17	17	17	17	17	17	28.5	28.9	70.4	-1	-1	-1
1/18/2019	3:08:49 PM	611	1737	18	18	18	18	16	17	16	17	16	17	17	17	28.5	28.9	70.4	-1	-1	-1
1/18/2019	3:08:49 PM	814	1738	18	18	18	18	17	17	17	17	17	17	17	17	28.5	28.9	70.4	-1	-1	-1
1/18/2019	3:08:50 PM	2	1739	18	18	18	17	17	16	17	17	16	17	17	17	28.5	28.9	70.4	-1	-1	-1
1/18/2019	3:08:50 PM	205	1740	17	18	18	18	16	17	17	17	17	17	17	17	28.5	28.9	70.4	-1	-1	-1
1/18/2019	3:08:50 PM	455	1741	17	18	18	18	17	16	17	17	17	17	17	17	28.5	28.9	70.4	-1	-1	-1
1/18/2019	3:08:50 PM	611	1742	18	19	18	18	16	17	17	17	17	17	17	17	28.5	28.9	70.4	-1	-1	-1
1/18/2019	3:08:50 PM	814	1743	18	18	18	18	17	17	17	17	17	17	17	17	28.5	28.9	70.4	-1	-1	-1
1/18/2019	3:08:51 PM	2	1744	18	18	18	18	16	16	16	17	16	17	16	17	28.5	28.9	70.4	-1	-1	-1
1/18/2019	3:08:51 PM	205	1745	17	18	18	18	17	17	17	17	17	17	17	17	28.5	28.9	70.4	-1	-1	-1
1/18/2019	3:08:51 PM	408	1746	18	18	18	18	17	17	16	17	16	17	17	17	28.5	28.9	70.4	-1	-1	-1
1/18/2019	3:08:51 PM	611	1747	18	18	18	18	17	17	17	17	17	17	17	17	28.5	28.9	70.4	-1	-1	-1
1/18/2019	3:08:51 PM	814	1748	18	18	18	18	17	17	17	17	16	17	17	17	28.5	28.9	70.4	-1	-1	-1
1/18/2019	3:08:52 PM	2	1749	17	18	18	18	17	17	17	17	17	17	17	17	28.5	28.9	70.4	-1	-1	-1
1/18/2019	3:08:52 PM	205	1750	18	18	18	18	17	17	16	17	16	17	17	17	28.5	28.9	70.4	-1	-1	-1
1/18/2019	3:08:52 PM	408	1751	18	18	18	18	17	17	17	17	17	16	17	17	28.5	28.9	70.4	-1	-1	-1
1/18/2019	3:08:52 PM	611	1752	18	18	18	18	17	17	17	17	16	17	17	17	28.5	28.9	70.4	-1	-1	-1
1/18/2019	3:08:52 PM	814	1753	18	18	18	18	17	17	16	17	17	17	17	17	28.5	28.9	70.4	-1	-1	-1
1/18/2019	3:08:53 PM	2	1754	18	18	18	17	17	16	16	17	16	17	16	17	28.5	28.9	70.4	-1	-1	-1
1/18/2019	3:08:53 PM	205	1755	18	18	18	18	17	16	17	17	17	17	17	17	28.5	28.9	70.4	-1	-1	-1
1/18/2019	3:08:53 PM	408	1756	18	18	18	18	16	17	16	17	16	17	17	17	28.5	28.9	70.4	-1	-1	-1
1/18/2019	3:08:53 PM	611	1757	18	18	18	18	17	17	17	17	17	17	17	17	28.5	28.9	70.4	-1	-1	-1
1/18/2019	3:08:53 PM	814	1758	18	18	18	18	17	17	16	17	17	17	17	17	28.5	28.9	70.4	-1	-1	-1
1/18/2019	3:08:54 PM	2	1759	17	18	18	18	16	17	16	17	16	17	17	17	28.5	28.9	70.4	-1	-1	-1
1/18/2019	3:08:54 PM	205	1760	18	18	18	18	17	17	17	17	17	17	17	17	28.6	28.9	67.3	-1	-1	-1
1/18/2019	3:08:54 PM	408	1761	18	18	18	18	16	17	16	17	17	17	17	17	28.6	28.9	67.3	-1	-1	-1
1/18/2019	3:08:54 PM	611	1762	18	18	19	18	17	17	17	17	17	17	17	17	28.6	28.9	67.3	-1	-1	-1
1/18/2019	3:08:54 PM	814	1763	18	18	18	18	16	17	17	17	17	17	17	17	28.6	28.9	67.3	-1	-1	-1
1/18/2019	3:08:55 PM	2	1764	17	18	18	18	17	16	17	16	17	16	17	17	28.6	28.9	67.3	-1	-1	-1
1/18/2019	3:08:55 PM	205	1765	18	18	18	18	17	17	16	17	16	17	17	17	28.6	28.9	67.3	-1	-1	-1
1/18/2019	3:08:55 PM	408	1766	18	18	18	18	17	16	17	16	17	17	17	17	28.6	28.9	67.3	-1	-1	-1
1/18/2019	3:08:55 PM	611	1767	18	18	18	18	17	17	16	17	17	17	17	17	28.6	28.9	67.3	-1	-1	-1
1/18/2019	3:08:55 PM	814	1768	18	18	18	18	17	16	17	17	17	17	17	17	28.6	28.9	67.3	-1	-1	-1
1/18/2019	3:08:56 PM	2	1769	18	18	18	17	17	16	16	17	16	17	16	17	28.6	28.9	67.3	-1	-1	-1
1/18/2019	3:08:56 PM	205	1770	18	18	18	18	17	16	17	17	17	17	17	17	28.6	28.9	67.3	-1	-1	-1
1/18/2019	3:08:56 PM	408	1771	18	18	18	18	16	17	16	17	16	17	17	17	28.6	28.9	67.3	-1	-1	-1
1/18/2019	3:08:56 PM	611	1772	18	18	18	18	17	17	17	17	17	17	17	17	28.6	28.9	67.3	-1	-1	-1
1/18/2019	3:08:56 PM	814	1773	18	18	18	18	16	17	16	17	16	17	17	17	28.6	28.9	67.3	-1	-1	-1
1/18/2019	3:08:57 PM	2	1774	17	18	18	18	16	17	17	17	17	17	17	17	28.6	28.9	67.3	-1	-1	-1
1/18/2019	3:08:57 PM	205	1775	18	18	18	18	17	17	17	17	16	17	17	17	28.6	28.9	67.3	-1	-1	-1
1/18/2019	3:08:57 PM	408	1776	18	18	18	18	17	16	17	16	17	17	17	17	28.6	28.9	67.3	-1	-1	-1
1/18/2019	3:08:57 PM	611	1777	18	18	18	18	17	17	17	17	16	17	17	17	28.6	28.9	67.3	-1	-1	-1
1/18/2019	3:08:57 PM	814	1778	18	18	19	18	17	16	17	17	17	17	17	17	28.6	28.9	67.3	-1	-1	-1
1/18/2019	3:08:58 PM	2	1779	18	18	18	18	16	17	16	17	16	17	16	17	28.6	28.9	67.3	-1	-1	-1
1/18/2019	3:08:58 PM	205	1780	18	18	18	18	17	16	17	17	17	17	17	17	28.6	28.9	67.3	-1	-1	-1
1/18/2019	3:08:58 PM	408	1781	18	18	18	18	16	17	16	17	16	17	17	17	28.6	28.9	67.3	-1	-1	-1
1/18/2019	3:08:58 PM	611	1782	18	18	19	18	17	16	17	17	17	17	17	17	28.6	28.9	67.3	-1	-1	-1
1/18/2019	3:08:58 PM	814	1783	18	19	18	18	17	17	17	17	17	17	17	17	28.6	28.9	67.3	-1	-1	-1
1/18/2019	3:08:59 PM	2	1784	18	18	18	18	17	16	17	16	16	17	17	17	28.6	28.9	67.3	-1	-1	-1
1/18/2019	3:08:59 PM	205	1785	18	18	18	18	17	17	17	17	17	17	17	17	28.6	28.9	67.3	-1	-1	-1
1/18/2019	3:08:59 PM	408	1786	18	18	18	18	16	17	16	17	16	17	17	17	28.6	28.9	67.3	-1	-1	-1
1/18/2019	3:08:59 PM	611	1787	18	18	19	18	17	16	17	16	17	17	17	17	28.6	28.9	67.3	-1	-1	-1
1/18/2019	3:08:59 PM	814	1788	18	18	18	18	16	17	16	17	16	17	17	17	28.6	28.9	67.3	-1	-1	-1
1/18/2019	3:09:00 PM	2	1789	17	18	18	18	16	17	16	17	16	17	17	17	28.6	28.9	67.3	-1	-1	-1
1/18/2019	3:09:00 PM	205	1790	18	18	19	18	17	16	17	17	17	17	17	17	28.6	28.9	67.3	-1	-1	-1
1/18/2019	3:09:00 PM	408	1791	18	18	18	18	16	16	17	17	16	17	17	17	28.6	28.9	67.3	-1	-1	-1
1/18/2019	3:09:00 PM	611	1792	18	18	18	18	16	17	17	17	17	17	17	17	28.6	28.9	67.3	-1	-1	-1
1/18/2019	3:09:00 PM	814	1793	18	18	18	18	17	16	17	16	17	17	17	17	28.6	28.9	67.3	-1	-1	-1
1/18/2019	3:09:01 PM	2	1794	18	18	18	17	17	16	17	16	17	17	16	17	28.6	28.9	67.3	-1	-1	-1
1/18/2019	3:09:01 PM	205	1795	18	18	18	18	17	17	17	17	17	17	17	17	28.6	28.9	67.3	-1	-1	-1
1/18/2019	3:09:01 PM	408	1796	18	18	18	18	17	16	17	17	17	17	17	17	28.6	28.9	67.3	-1	-1	-1
1/18/2019	3:09:01 PM	611	1797	18	18	19	18	16	16	17	17	16	17	17	17	28.6	28.9	67.3	-1	-1	-1
1/18/2019	3:09:01 PM	814	1798	17	18	18	18	17	16	17	17	17	17	17	17	28.6	28.9	67.3	-1	-1	-1
1/18/2019	3:09:02 PM	2	1799	18	18	18	18	17	17	17	16	17	16	17	17	28.6	28.9	67.3	-1	-1	-1
1/18/2019	3:09:02 PM	205	1800	18	18	18	18	17	17	16	17	16	17	17	17	28.6	28.9	67.3	-1	-1	-1
1/18/2019	3:09:02 PM	408	1801	18	18	18	18	17	16	17	17	17	17	17	17	28.6	28.9	67.3	-1	-1	-1
1/18/2019	3:09:02 PM	611	1802	18	18	18	18	17	17	16	17	17	17	17	17	28.6	28.9	69.7	-1	-1	-1
1/18/2019	3:09:02 PM	814	1803	17	18	18	18	17	17	17	17	17	17	17	17	28.6	28.9	69.7	-1	-1	-1
1/18/2019	3:09:03 PM	2	1804	18	18	18	18	17	16	17	16	17	16	17	17	28.6	28.9	69.7	-1	-1	-1
1/18/2019	3:09:03 PM	205	1805	18	18	18	18	17	17	16	17	17	17	17	17	28.6	28.9	69.7	-1	-1	-1
1/18/2019	3:09:03 PM	408	1806	17	18	18	18	17	17	16	17	17	17	17	17	28.6	28.9	69.7	-1	-1	-1
1/18/2019	3:09:03 PM	611	1807	18	18	18	18	17	16	17	17	16	17	16	17	28.6	28.9	69.7	-1	-1	-1
1/18/2019	3:09:03 PM	814	1808	17	18	18	18	16	17	17	17	16	17	17	17	28.6	28.9	69.7	-1	-1	-1
1/18/2019	3:09:04 PM	2	1809	18	18	18	18	16	17	17	17	17	16	17	17	28.6	28.9	69.7	-1	-1	-1
1/18/2019	3:09:04 PM	205	1810	18	18	19	18	17	17	17	17	16	17	17	17	28.6	28.9	69.7	-1	-1	-1
1/18/2019	3:09:04 PM	408	1811	17	18	18	18	17	16	17	17	17	17	17	17	28.6	28.9	69.7	-1	-1	-1
1/18/2019	3:09:04 PM	611	1812	18	18	18	18	17	16	16	17	17	17	17	17	28.6	28.9	69.7	-1	-1	-1
1/18/2019	3:09:04 PM	830	1813	17	18	18	18	17	17	17	16	17	17	17	17	28.6	28.9	69.7	-1	-1	-1
1/18/2019	3:09:05 PM	2	1814	18	18	18	18	17	17	17	16	17	17	17	17	28.6	28.9	69.7	-1	-1	-1
1/18/2019	3:09:05 PM	205	1815	18	18	18	18	17	17	16	17	16	17	17	17	28.6	28.9	69.7	-1	-1	-1
1/18/2019	3:09:05 PM	408	1816	17	18	18	18	17	16	17	17	17	17	17	17	28.6	28.9	69.7	-1	-1	-1
1/18/2019	3:09:05 PM	611	1817	18	18	18	18	17	17	17	17	17	17	17	17	28.6	28.9	69.7	-1	-1	-1
1/18/2019	3:09:05 PM	814	1818	17	18	18	18	17	17	17	17	17	17	17	17	28.6	28.9	69.7	-1	-1	-1
1/18/2019	3:09:06 PM	2	1819	18	18	19	18	17	16	17	17	17	17	17	17	28.6	28.9	69.7	-1	-1	-1
1/18/2019	3:09:06 PM	205	1820	18	19	18	18	16	17	17	17	17	17	17	17	28.6	28.9	69.7	-1	-1	-1
1/18/2019	3:09:06 PM	408	1821	18	18	18	18	17	16	17	16	17	17	17	17	28.6	28.9	69.7	-1	-1	-1
1/18/2019	3:09:06 PM	611	1822	18	18	18	18	17	17	16	17	17	17	17	17	28.6	28.9	69.7	-1	-1	-1
1/18/2019	3:09:06 PM	814	1823	18	18	18	18	17	17	17	17	17	17	17	17	28.6	28.9	69.7	-1	-1	-1
1/18/2019	3:09:07 PM	2	1824	17	18	18	18	17	16	17	17	17	17	17	17	28.6	28.9	69.7	-1	-1	-1
1/18/2019	3:09:07 PM	205	1825	18	18	18	18	17	17	17	17	16	17	17	17	28.6	28.9	69.7	-1	-1	-1
1/18/2019	3:09:07 PM	408	1826	18	18	18	18	17	16	17	17	17	17	17	17	28.6	28.9	69.7	-1	-1	-1
1/18/2019	3:09:07 PM	611	1827	18	18	18	18	16	17	16	17	17	17	17	17	28.6	28.9	69.7	-1	-1	-1
1/18/2019	3:09:07 PM	814	1828	17	18	18	18	16	17	17	17	17	17	17	17	28.6	28.9	69.7	-1	-1	-1
1/18/2019	3:09:08 PM	14	1829	18	18	18	17	17	16	16	17	16	17	16	17	28.6	28.9	69.7	-1	-1	-1
1/18/2019	3:09:08 PM	202	1830	18	18	18	18	17	17	17	17	16	17	17	17	28.6	28.9	69.7	-1	-1	-1
1/18/2019	3:09:08 PM	405	1831	18	18	18	18	17	16	17	16	17	16	17	17	28.6	28.9	69.7	-1	-1	-1
1/18/2019	3:09:08 PM	608	1832	18	18	18	18	17	17	17	17	16	17	17	17	28.6	28.9	69.7	-1	-1	-1
1/18/2019	3:09:08 PM	811	1833	18	18	18	18	17	16	17	16	17	17	17	17	28.6	28.9	69.7	-1	-1	-1
1/18/2019	3:09:09 PM	14	1834	18	18	18	18	16	17	16	17	16	17	17	17	28.6	28.9	69.7	-1	-1	-1
1/18/2019	3:09:09 PM	202	1835	18	19	18	18	17	17	17	17	17	17	17	17	28.6	28.9	69.7	-1	-1	-1
1/18/2019	3:09:09 PM	405	1836	18	18	18	17	17	16	17	17	16	17	17	17	28.6	28.9	69.7	-1	-1	-1
1/18/2019	3:09:09 PM	608	1837	18	19	18	18	17	17	17	17	17	17	17	17	28.6	28.9	69.7	-1	-1	-1
1/18/2019	3:09:09 PM	811	1838	18	18	18	18	17	16	17	17	16	17	17	17	28.6	28.9	69.7	-1	-1	-1
1/18/2019	3:09:10 PM	14	1839	18	18	18	18	16	17	16	17	16	17	17	17	28.6	28.9	69.7	-1	-1	-1
1/18/2019	3:09:10 PM	202	1840	18	19	18	18	17	17	17	17	17	17	17	17	28.6	28.9	69.7	-1	-1	-1
1/18/2019	3:09:10 PM	405	1841	18	18	18	18	17	17	16	17	16	17	17	17	28.6	28.9	69.7	-1	-1	-1
1/18/2019	3:09:10 PM	608	1842	18	19	18	18	17	17	17	17	17	17	17	17	28.6	28.9	69.7	-1	-1	-1
1/18/2019	3:09:10 PM	811	1843	18	18	18	18	16	17	16	17	16	17	17	17	28.6	28.9	69.7	-1	-1	-1
1/18/2019	3:09:11 PM	14	1844	17	18	18	18	17	16	17	16	17	17	17	17	28.6	28.8	128.0	-1	-1	-1
1/18/2019	3:09:11 PM	202	1845	18	18	19	18	17	17	17	17	17	17	17	17	28.6	28.8	128.0	-1	-1	-1
1/18/2019	3:09:11 PM	405	1846	17	18	18	18	17	17	17	17	17	17	17	17	28.6	28.8	128.0	-1	-1	-1
1/18/2019	3:09:11 PM	608	1847	18	18	19	18	17	17	17	17	17	17	17	17	28.6	28.8	128.0	-1	-1	-1
1/18/2019	3:09:11 PM	811	1848	17	18	18	18	17	17	17	17	17	17	17	17	28.6	28.8	128.0	-1	-1	-1
1/18/2019	3:09:12 PM	14	1849	18	18	18	17	16	17	16	17	16	17	17	17	28.6	28.8	128.0	-1	-1	-1
1/18/2019	3:09:12 PM	202	1850	18	19	18	18	17	17	17	17	17	17	17	17	28.6	28.8	128.0	-1	-1	-1
1/18/2019	3:09:12 PM	405	1851	18	18	18	18	17	17	17	17	16	17	17	17	28.6	28.8	128.0	-1	-1	-1
1/18/2019	3:09:12 PM	608	1852	18	19	18	18	17	17	17	17	17	17	17	17	28.6	28.8	128.0	-1	-1	-1
1/18/2019	3:09:12 PM	811	1853	18	18	18	18	17	16	16	17	17	17	17	17	28.6	28.8	128.0	-1	-1	-1
1/18/2019	3:09:13 PM	14	1854	18	18	18	18	16	17	16	17	16	17	17	17	28.6	28.8	128.0	-1	-1	-1
1/18/2019	3:09:13 PM	202	1855	18	19	18	18	17	17	17	17	17	17	17	17	28.6	28.8	128.0	-1	-1	-1
1/18/2019	3:09:13 PM	405	1856	18	18	18	18	17	16	17	17	16	17	17	17	28.6	28.8	128.0	-1	-1	-1
1/18/2019	3:09:13 PM	608	1857	18	18	18	18	16	17	17	17	16	17	17	17	28.6	28.8	128.0	-1	-1	-1
1/18/2019	3:09:13 PM	811	1858	18	18	18	18	17	16	17	17	17	17	17	17	28.6	28.8	128.0	-1	-1	-1
1/18/2019	3:09:14 PM	14	1859	18	18	18	18	16	17	16	17	16	17	17	17	28.6	28.8	128.0	-1	-1	-1
1/18/2019	3:09:14 PM	202	1860	18	19	18	18	17	17	17	17	17	17	17	17	28.6	28.8	128.0	-1	-1	-1
1/18/2019	3:09:14 PM	405	1861	18	18	19	18	17	16	17	17	16	17	17	17	28.6	28.8	128.0	-1	-1	-1
1/18/2019	3:09:14 PM	608	1862	18	19	18	18	16	17	17	17	17	17	17	17	28.6	28.8	128.0	-1	-1	-1
1/18/2019	3:09:14 PM	811	1863	18	18	18	17	17	16	16	17	16	17	17	17	28.6	28.8	128.0	-1	-1	-1
1/18/2019	3:09:15 PM	14	1864	17	18	18	18	16	17	16	17	16	17	17	17	28.6	28.8	128.0	-1	-1	-1
1/18/2019	3:09:15 PM	202	1865	18	18	19	18	17	17	17	17	17	17	17	17	28.6	28.8	128.0	-1	-1	-1
1/18/2019	3:09:15 PM	405	1866	18	18	18	18	16	17	16	17	16	17	17	17	28.6	28.8	128.0	-1	-1	-1
1/18/2019	3:09:15 PM	608	1867	18	18	18	18	17	17	17	17	17	17	17	17	28.6	28.8	128.0	-1	-1	-1
1/18/2019	3:09:15 PM	811	1868	18	18	18	18	16	17	16	17	16	17	17	17	28.6	28.8	128.0	-1	-1	-1
1/18/2019	3:09:16 PM	14	1869	17	18	18	18	17	17	16	17	17	17	17	17	28.6	28.8	128.0	-1	-1	-1
1/18/2019	3:09:16 PM	202	1870	18	18	19	18	17	16	17	17	17	17	17	17	28.6	28.8	128.0	-1	-1	-1
1/18/2019	3:09:16 PM	405	1871	17	18	18	18	16	16	17	17	17	16	17	17	28.6	28.8	128.0	-1	-1	-1
1/18/2019	3:09:16 PM	608	1872	18	18	19	18	17	16	17	17	17	17	17	17	28.6	28.8	128.0	-1	-1	-1
1/18/2019	3:09:16 PM	811	1873	17	18	18	18	16	17	16	17	17	17	17	17	28.6	28.8	128.0	-1	-1	-1
1/18/2019	3:09:17 PM	14	1874	18	18	18	18	17	16	17	16	17	17	17	17	28.6	28.8	128.0	-1	-1	-1
1/18/2019	3:09:17 PM	202	1875	18	18	18	18	17	17	17	17	16	17	17	17	28.6	28.8	128.0	-1	-1	-1
1/18/2019	3:09:17 PM	405	1876	18	18	18	18	17	17	17	17	17	17	17	17	28.6	28.8	128.0	-1	-1	-1
1/18/2019	3:09:17 PM	608	1877	18	18	18	18	17	16	16	17	17	17	17	17	28.6	28.8	128.0	-1	-1	-1
1/18/2019	3:09:17 PM	811	1878	17	18	18	18	17	16	17	17	17	17	17	17	28.6	28.8	128.0	-1	-1	-1
1/18/2019	3:09:18 PM	14	1879	18	18	18	18	17	17	16	17	16	17	16	17	28.6	28.8	128.0	-1	-1	-1
1/18/2019	3:09:18 PM	202	1880	18	19	18	18	17	17	17	17	17	17	17	17	28.6	28.8	128.0	-1	-1	-1
1/18/2019	3:09:18 PM	405	1881	18	18	18	18	17	17	17	17	16	17	16	17	28.6	28.8	128.0	-1	-1	-1
1/18/2019	3:09:18 PM	608	1882	18	18	18	18	17	17	17	17	17	17	17	17	28.6	28.8	128.0	-1	-1	-1
1/18/2019	3:09:18 PM	811	1883	18	18	18	18	16	17	16	17	16	17	17	17	28.6	28.8	128.0	-1	-1	-1
1/18/2019	3:09:19 PM	14	1884	17	18	18	18	17	16	17	16	17	17	17	17	28.6	28.8	128.0	-1	-1	-1
1/18/2019	3:09:19 PM	202	1885	18	18	19	18	17	17	17	17	17	17	17	17	28.6	28.8	128.0	-1	-1	-1
1/18/2019	3:09:19 PM	405	1886	18	18	18	18	16	17	17	17	17	17	17	17	28.6	28.8	127.7	-1	-1	-1
1/18/2019	3:09:19 PM	608	1887	18	18	19	18	17	17	17	17	17	17	17	17	28.6	28.8	127.7	-1	-1	-1
1/18/2019	3:09:19 PM	811	1888	17	18	18	18	16	17	16	17	17	17	17	17	28.6	28.8	127.7	-1	-1	-1
1/18/2019	3:09:20 PM	14	1889	18	18	18	18	17	17	17	17	17	17	17	17	28.6	28.8	127.7	-1	-1	-1
1/18/2019	3:09:20 PM	202	1890	18	18	18	18	17	17	17	17	16	17	17	17	28.6	28.8	127.7	-1	-1	-1
1/18/2019	3:09:20 PM	405	1891	18	18	18	18	17	16	17	16	17	17	17	17	28.6	28.8	127.7	-1	-1	-1
1/18/2019	3:09:20 PM	608	1892	18	18	18	18	17	17	17	17	16	17	17	17	28.6	28.8	127.7	-1	-1	-1
1/18/2019	3:09:20 PM	811	1893	18	18	18	18	17	16	17	17	17	17	17	17	28.6	28.8	127.7	-1	-1	-1
1/18/2019	3:09:21 PM	14	1894	18	18	18	18	16	16	16	17	16	17	17	17	28.6	28.8	127.7	-1	-1	-1
1/18/2019	3:09:21 PM	202	1895	18	19	18	18	17	17	17	17	17	17	17	17	28.6	28.8	127.7	-1	-1	-1
1/18/2019	3:09:21 PM	405	1896	18	18	18	18	17	17	16	17	16	17	16	17	28.6	28.8	127.7	-1	-1	-1
1/18/2019	3:09:21 PM	608	1897	18	18	18	18	17	17	17	17	17	17	17	17	28.6	28.8	127.7	-1	-1	-1
1/18/2019	3:09:21 PM	811	1898	18	18	18	18	16	17	16	17	16	17	16	17	28.6	28.8	127.7	-1	-1	-1
1/18/2019	3:09:22 PM	14	1899	18	18	18	18	17	16	17	17	17	17	17	17	28.6	28.8	127.7	-1	-1	-1
1/18/2019	3:09:22 PM	202	1900	18	18	19	18	17	17	17	17	17	17	17	17	28.6	28.8	127.7	-1	-1	-1
1/18/2019	3:09:22 PM	405	1901	17	18	18	18	17	17	17	17	17	17	17	17	28.6	28.8	127.7	-1	-1	-1
1/18/2019	3:09:22 PM	608	1902	18	18	18	18	16	17	16	17	16	17	17	17	28.6	28.8	127.7	-1	-1	-1
1/18/2019	3:09:22 PM	811	1903	17	18	18	18	17	16	17	17	17	17	17	17	28.6	28.8	127.7	-1	-1	-1
1/18/2019	3:09:23 PM	14	1904	18	18	18	18	16	17	16	17	16	17	17	17	28.6	28.8	127.7	-1	-1	-1
1/18/2019	3:09:23 PM	202	1905	18	19	18	18	17	17	17	17	17	17	17	17	28.6	28.8	127.7	-1	-1	-1
1/18/2019	3:09:23 PM	405	1906	17	18	18	18	17	17	16	17	16	17	16	17	28.6	28.8	127.7	-1	-1	-1
1/18/2019	3:09:23 PM	608	1907	18	18	18	18	17	16	17	17	17	17	17	17	28.6	28.8	127.7	-1	-1	-1
1/18/2019	3:09:23 PM	811	1908	18	18	18	18	16	17	16	17	16	17	17	17	28.6	28.8	127.7	-1	-1	-1
1/18/2019	3:09:24 PM	14	1909	18	18	18	18	17	17	17	17	17	17	17	17	28.6	28.8	127.7	-1	-1	-1
1/18/2019	3:09:24 PM	202	1910	18	18	18	18	17	17	17	17	16	17	17	17	28.6	28.8	127.7	-1	-1	-1
1/18/2019	3:09:24 PM	405	1911	18	18	18	18	17	16	17	17	16	17	17	17	28.6	28.8	127.7	-1	-1	-1
1/18/2019	3:09:24 PM	608	1912	18	18	18	18	16	17	16	17	17	17	17	17	28.6	28.8	127.7	-1	-1	-1
1/18/2019	3:09:24 PM	811	1913	18	18	18	18	17	17	17	17	16	17	16	17	28.6	28.8	127.7	-1	-1	-1
1/18/2019	3:09:25 PM	14	1914	18	18	18	18	17	16	17	17	17	16	17	17	28.6	28.8	127.7	-1	-1	-1
1/18/2019	3:09:25 PM	202	1915	18	18	19	18	17	17	17	17	17	17	17	17	28.6	28.8	127.7	-1	-1	-1
1/18/2019	3:09:25 PM	405	1916	17	18	18	18	16	16	17	17	17	17	17	17	28.6	28.8	127.7	-1	-1	-1
1/18/2019	3:09:25 PM	608	1917	18	18	19	18	17	16	17	17	17	17	17	17	28.6	28.8	127.7	-1	-1	-1
1/18/2019	3:09:25 PM	811	1918	18	18	18	18	16	17	16	17	16	17	16	17	28.6	28.8	127.7	-1	-1	-1
1/18/2019	3:09:26 PM	14	1919	18	18	18	18	17	16	17	17	17	17	17	17	28.6	28.8	127.7	-1	-1	-1
1/18/2019	3:09:26 PM	202	1920	18	18	19	18	17	17	17	17	17	17	17	17	28.6	28.8	127.7	-1	-1	-1
1/18/2019	3:09:26 PM	405	1921	18	18	18	18	16	17	16	17	16	17	17	17	28.6	28.8	127.7	-1	-1	-1
1/18/2019	3:09:26 PM	608	1922	18	18	18	18	17	17	17	17	17	17	17	17	28.6	28.8	127.7	-1	-1	-1
1/18/2019	3:09:26 PM	811	1923	18	18	18	18	16	17	16	17	16	17	17	17	28.6	28.8	127.7	-1	-1	-1
1/18/2019	3:09:27 PM	14	1924	18	18	18	18	17	16	17	17	17	17	17	17	28.6	28.8	127.7	-1	-1	-1
1/18/2019	3:09:27 PM	202	1925	18	18	19	18	17	16	17	17	17	17	17	17	28.6	28.8	127.7	-1	-1	-1
1/18/2019	3:09:27 PM	405	1926	18	18	18	18	16	17	16	17	17	17	17	17	28.6	28.8	127.7	-1	-1	-1
1/18/2019	3:09:27 PM	608	1927	18	18	19	18	17	16	17	17	17	17	17	17	28.6	28.8	127.7	-1	-1	-1
1/18/2019	3:09:27 PM	811	1928	18	18	18	18	16	17	16	17	16	17	17	17	28.6	28.9	126.0	-1	-1	-1
1/18/2019	3:09:28 PM	14	1929	18	18	18	18	17	16	17	17	17	17	17	17	28.6	28.9	126.0	-1	-1	-1
1/18/2019	3:09:28 PM	202	1930	18	18	18	18	17	17	17	17	16	17	17	17	28.6	28.9	126.0	-1	-1	-1
1/18/2019	3:09:28 PM	405	1931	18	18	18	17	17	16	17	16	17	17	17	17	28.6	28.9	126.0	-1	-1	-1
1/18/2019	3:09:28 PM	608	1932	18	18	18	18	17	17	16	17	17	17	16	17	28.6	28.9	126.0	-1	-1	-1
1/18/2019	3:09:28 PM	811	1933	17	18	18	18	17	17	17	17	17	17	17	17	28.6	28.9	126.0	-1	-1	-1
1/18/2019	3:09:29 PM	14	1934	18	18	19	18	17	17	17	17	17	17	17	17	28.6	28.9	126.0	-1	-1	-1
1/18/2019	3:09:29 PM	202	1935	18	19	18	18	17	17	17	17	17	17	17	17	28.6	28.9	126.0	-1	-1	-1
1/18/2019	3:09:29 PM	405	1936	18	18	18	17	17	16	17	16	16	17	17	17	28.6	28.9	126.0	-1	-1	-1
1/18/2019	3:09:29 PM	606	1937	18	18	18	18	16	17	16	17	16	17	17	17	28.6	28.9	126.0	-1	-1	-1
1/18/2019	3:09:29 PM	809	1938	18	18	18	18	17	16	17	16	17	17	17	17	28.6	28.9	126.0	-1	-1	-1
1/18/2019	3:09:30 PM	12	1939	18	18	18	18	17	17	17	17	17	17	17	17	28.6	28.9	126.0	-1	-1	-1
1/18/2019	3:09:30 PM	215	1940	18	18	19	18	17	17	17	17	17	17	17	17	28.6	28.9	126.0	-1	-1	-1
1/18/2019	3:09:30 PM	402	1941	18	18	18	18	17	17	17	17	16	17	17	17	28.6	28.9	126.0	-1	-1	-1
1/18/2019	3:09:30 PM	606	1942	18	18	18	18	17	16	17	17	17	17	17	17	28.6	28.9	126.0	-1	-1	-1
1/18/2019	3:09:30 PM	809	1943	18	18	18	18	16	17	16	17	16	17	17	17	28.6	28.9	126.0	-1	-1	-1
1/18/2019	3:09:31 PM	12	1944	18	18	18	18	17	17	17	17	17	17	17	17	28.6	28.9	126.0	-1	-1	-1
1/18/2019	3:09:31 PM	215	1945	18	19	18	18	16	17	17	17	17	17	17	17	28.6	28.9	126.0	-1	-1	-1
1/18/2019	3:09:31 PM	402	1946	18	18	18	18	17	17	17	16	17	17	17	17	28.6	28.9	126.0	-1	-1	-1
1/18/2019	3:09:31 PM	606	1947	18	18	18	18	16	17	16	17	16	17	17	17	28.6	28.9	126.0	-1	-1	-1
1/18/2019	3:09:31 PM	809	1948	17	18	18	18	17	16	17	17	17	16	17	17	28.6	28.9	126.0	-1	-1	-1
1/18/2019	3:09:32 PM	12	1949	18	18	18	18	17	17	17	17	16	17	17	17	28.6	28.9	126.0	-1	-1	-1
1/18/2019	3:09:32 PM	215	1950	18	19	18	18	17	17	17	17	17	17	17	17	28.6	28.9	126.0	-1	-1	-1
1/18/2019	3:09:32 PM	402	1951	18	18	18	18	17	16	17	16	17	17	17	17	28.6	28.9	126.0	-1	-1	-1
1/18/2019	3:09:32 PM	606	1952	18	18	18	18	16	17	16	17	16	17	17	17	28.6	28.9	126.0	-1	-1	-1
1/18/2019	3:09:32 PM	809	1953	18	18	18	18	17	17	17	16	17	17	17	17	28.6	28.9	126.0	-1	-1	-1
1/18/2019	3:09:33 PM	12	1954	18	18	18	18	16	17	16	17	16	17	17	17	28.6	28.9	126.0	-1	-1	-1
1/18/2019	3:09:33 PM	215	1955	18	18	19	18	17	17	17	17	17	17	17	17	28.6	28.9	126.0	-1	-1	-1
1/18/2019	3:09:33 PM	402	1956	18	18	18	18	17	17	17	17	16	17	16	17	28.6	28.9	126.0	-1	-1	-1
1/18/2019	3:09:33 PM	606	1957	18	19	18	18	17	17	17	17	17	17	17	17	28.6	28.9	126.0	-1	-1	-1
1/18/2019	3:09:33 PM	809	1958	18	18	18	18	17	17	16	17	16	17	16	17	28.6	28.9	126.0	-1	-1	-1
1/18/2019	3:09:34 PM	12	1959	18	18	18	18	17	17	17	17	17	17	17	17	28.6	28.9	126.0	-1	-1	-1
1/18/2019	3:09:34 PM	215	1960	18	18	18	18	17	17	17	17	16	17	17	17	28.6	28.9	126.0	-1	-1	-1
1/18/2019	3:09:34 PM	402	1961	18	18	18	18	16	17	17	17	17	17	17	17	28.6	28.9	126.0	-1	-1	-1
1/18/2019	3:09:34 PM	606	1962	18	18	18	18	17	17	16	17	16	17	17	17	28.6	28.9	126.0	-1	-1	-1
1/18/2019	3:09:34 PM	809	1963	17	18	18	18	17	16	17	16	17	17	17	17	28.6	28.9	126.0	-1	-1	-1
1/18/2019	3:09:35 PM	12	1964	18	18	18	18	16	16	16	17	16	17	17	17	28.6	28.9	126.0	-1	-1	-1
1/18/2019	3:09:35 PM	215	1965	18	19	18	18	17	16	17	17	17	17	17	17	28.6	28.9	126.0	-1	-1	-1
1/18/2019	3:09:35 PM	402	1966	18	18	18	18	16	16	17	17	17	17	17	17	28.6	28.9	126.0	-1	-1	-1
1/18/2019	3:09:35 PM	606	1967	18	19	18	18	16	16	17	17	17	17	17	17	28.6	28.9	126.0	-1	-1	-1
1/18/2019	3:09:35 PM	809	1968	18	18	18	18	17	16	16	17	16	17	16	17	28.6	28.9	126.0	-1	-1	-1
1/18/2019	3:09:36 PM	12	1969	18	18	18	18	17	17	17	17	16	17	17	17	28.6	28.9	126.0	-1	-1	-1
1/18/2019	3:09:36 PM	215	1970	18	18	18	18	17	17	17	17	16	17	17	17	28.7	28.9	107.6	-1	-1	-1
1/18/2019	3:09:36 PM	402	1971	17	18	18	18	17	17	17	17	17	17	17	17	28.7	28.9	107.6	-1	-1	-1
1/18/2019	3:09:36 PM	606	1972	18	18	18	18	17	17	17	17	16	17	17	17	28.7	28.9	107.6	-1	-1	-1
1/18/2019	3:09:36 PM	809	1973	17	18	18	18	17	16	17	16	17	17	17	17	28.7	28.9	107.6	-1	-1	-1
1/18/2019	3:09:37 PM	12	1974	18	18	18	18	16	17	17	17	16	17	17	17	28.7	28.9	107.6	-1	-1	-1
1/18/2019	3:09:37 PM	215	1975	18	18	19	18	17	17	17	17	16	17	17	17	28.7	28.9	107.6	-1	-1	-1
1/18/2019	3:09:37 PM	402	1976	18	18	18	18	16	17	16	17	16	17	17	17	28.7	28.9	107.6	-1	-1	-1
1/18/2019	3:09:37 PM	606	1977	18	18	19	18	17	16	17	17	17	17	17	17	28.7	28.9	107.6	-1	-1	-1
1/18/2019	3:09:37 PM	809	1978	17	18	18	18	16	16	16	17	17	17	17	17	28.7	28.9	107.6	-1	-1	-1
1/18/2019	3:09:38 PM	12	1979	18	18	18	18	17	17	17	17	16	17	16	17	28.7	28.9	107.6	-1	-1	-1
1/18/2019	3:09:38 PM	215	1980	18	19	18	18	17	17	17	17	17	17	17	17	28.7	28.9	107.6	-1	-1	-1
1/18/2019	3:09:38 PM	402	1981	18	18	18	18	17	17	17	16	16	17	17	17	28.7	28.9	107.6	-1	-1	-1
1/18/2019	3:09:38 PM	606	1982	18	18	18	18	16	17	17	17	16	17	17	17	28.7	28.9	107.6	-1	-1	-1
1/18/2019	3:09:38 PM	809	1983	18	18	18	18	17	16	17	17	17	17	17	17	28.7	28.9	107.6	-1	-1	-1
1/18/2019	3:09:39 PM	12	1984	18	18	18	18	17	17	16	17	16	17	17	17	28.7	28.9	107.6	-1	-1	-1
1/18/2019	3:09:39 PM	215	1985	18	19	18	18	17	17	17	17	17	17	17	17	28.7	28.9	107.6	-1	-1	-1
1/18/2019	3:09:39 PM	402	1986	18	18	18	18	17	17	17	17	17	17	16	17	28.7	28.9	107.6	-1	-1	-1
1/18/2019	3:09:39 PM	606	1987	18	18	18	18	17	17	17	17	17	17	17	17	28.7	28.9	107.6	-1	-1	-1
1/18/2019	3:09:39 PM	809	1988	18	18	18	18	16	16	17	17	16	17	16	17	28.7	28.9	107.6	-1	-1	-1
1/18/2019	3:09:40 PM	12	1989	18	18	18	18	17	17	17	17	17	17	17	17	28.7	28.9	107.6	-1	-1	-1
1/18/2019	3:09:40 PM	215	1990	18	18	19	18	17	17	17	17	17	17	17	17	28.7	28.9	107.6	-1	-1	-1
1/18/2019	3:09:40 PM	402	1991	18	18	18	18	16	17	16	17	17	17	17	17	28.7	28.9	107.6	-1	-1	-1
1/18/2019	3:09:40 PM	606	1992	18	18	19	18	17	16	17	17	16	17	17	17	28.7	28.9	107.6	-1	-1	-1
1/18/2019	3:09:40 PM	809	1993	17	18	18	18	16	17	16	17	16	17	17	17	28.7	28.9	107.6	-1	-1	-1
1/18/2019	3:09:41 PM	12	1994	18	18	18	18	17	17	16	17	17	17	17	17	28.7	28.9	107.6	-1	-1	-1
1/18/2019	3:09:41 PM	215	1995	18	19	18	18	17	17	17	17	17	17	17	17	28.7	28.9	107.6	-1	-1	-1
1/18/2019	3:09:41 PM	402	1996	18	18	18	18	17	16	16	17	16	17	17	17	28.7	28.9	107.6	-1	-1	-1
1/18/2019	3:09:41 PM	606	1997	18	19	18	18	17	17	17	17	17	17	17	17	28.7	28.9	107.6	-1	-1	-1
1/18/2019	3:09:41 PM	809	1998	18	18	18	18	17	16	17	16	17	17	17	17	28.7	28.9	107.6	-1	-1	-1
1/18/2019	3:09:42 PM	12	1999	18	19	18	18	17	17	17	17	17	17	17	17	28.7	28.9	107.6	-1	-1	-1
1/18/2019	3:09:42 PM	215	2000	18	18	18	18	17	17	17	17	17	17	17	17	28.7	28.9	107.6	-1	-1	-1
[truncated: 39,748 more rows]
