# Supplementary material for: Rapid metabolic shifts occur during the transition between hunger and satiety in Drosophila melanogaster
Source: Nat Commun. 2019 Sep 6;10:4052. doi: 10.1038/s41467-019-11933-z (PMC6731244; doi:10.1038/s41467-019-11933-z)
Supplement: Supplementary file 7 — Supplementary Data 4 [file 41467_2019_11933_MOESM7_ESM.zip › Fig5DFM_190.csv]

Date	Time	MSec	Sample	W1	W2	W3	W4	W5	W6	W7	W8	W9	W10	W11	W12	Temp	Humid	LUX	Dark	OptoCol1	OptoCol2
1/18/2019	3:03:02 PM	606	2	19	19	19	19	24	24	24	23	21	21	21	22	27.7	35.7	73.9	-1	-1	-1
1/18/2019	3:03:02 PM	809	3	19	19	19	20	23	24	23	24	21	21	22	22	27.7	35.7	73.9	-1	-1	-1
1/18/2019	3:03:03 PM	14	4	19	19	19	19	23	23	24	23	21	21	21	21	27.7	35.7	73.9	-1	-1	-1
1/18/2019	3:03:03 PM	201	5	19	19	19	19	24	24	24	23	21	21	21	21	27.7	35.7	73.9	-1	-1	-1
1/18/2019	3:03:03 PM	404	6	19	19	19	19	23	24	23	24	22	21	21	21	27.7	35.7	73.9	-1	-1	-1
1/18/2019	3:03:03 PM	639	7	19	19	19	19	23	24	23	24	21	22	21	22	27.7	35.7	73.9	-1	-1	-1
1/18/2019	3:03:03 PM	810	8	19	19	19	19	23	23	24	24	21	22	21	22	27.7	35.7	73.9	-1	-1	-1
1/18/2019	3:03:04 PM	14	9	19	19	19	19	23	23	23	23	21	21	21	21	27.7	35.7	73.9	-1	-1	-1
1/18/2019	3:03:04 PM	201	10	19	19	19	19	24	23	24	23	21	21	21	21	27.7	35.7	73.9	-1	-1	-1
1/18/2019	3:03:04 PM	404	11	19	19	19	19	23	24	23	23	21	21	21	21	27.7	35.7	73.9	-1	-1	-1
1/18/2019	3:03:04 PM	607	12	19	19	19	19	24	24	24	23	22	21	22	21	27.7	35.7	73.9	-1	-1	-1
1/18/2019	3:03:04 PM	810	13	19	19	19	19	23	24	23	24	21	21	21	21	27.7	35.7	73.9	-1	-1	-1
1/18/2019	3:03:05 PM	14	14	19	19	19	19	23	23	23	23	21	21	21	21	27.7	35.7	73.9	-1	-1	-1
1/18/2019	3:03:05 PM	201	15	19	19	19	19	23	23	24	24	21	21	21	21	27.7	35.7	73.9	-1	-1	-1
1/18/2019	3:03:05 PM	404	16	19	19	19	19	23	24	23	24	21	21	21	21	27.7	35.7	73.9	-1	-1	-1
1/18/2019	3:03:05 PM	607	17	19	19	19	19	23	24	24	23	22	21	21	21	27.7	35.7	73.9	-1	-1	-1
1/18/2019	3:03:05 PM	810	18	19	19	19	19	23	23	24	23	21	21	21	22	27.7	35.7	73.9	-1	-1	-1
1/18/2019	3:03:06 PM	14	19	19	19	19	19	23	23	23	23	21	21	21	21	27.7	35.7	73.9	-1	-1	-1
1/18/2019	3:03:06 PM	201	20	19	19	19	19	23	23	24	23	21	21	22	21	27.7	35.7	73.9	-1	-1	-1
1/18/2019	3:03:06 PM	404	21	19	19	19	19	23	23	24	23	21	21	21	21	27.7	35.7	73.9	-1	-1	-1
1/18/2019	3:03:06 PM	607	22	19	19	19	19	23	24	24	23	21	21	22	21	27.7	35.7	73.9	-1	-1	-1
1/18/2019	3:03:06 PM	810	23	19	19	19	19	23	23	23	24	21	21	21	22	27.7	35.7	73.9	-1	-1	-1
1/18/2019	3:03:07 PM	14	24	19	19	19	19	23	23	23	23	21	21	21	21	27.7	35.7	73.9	-1	-1	-1
1/18/2019	3:03:07 PM	201	25	19	19	19	19	24	23	24	23	22	21	22	21	27.7	35.7	73.9	-1	-1	-1
1/18/2019	3:03:07 PM	404	26	19	19	19	19	23	23	23	24	21	21	21	22	27.7	35.7	73.9	-1	-1	-1
1/18/2019	3:03:07 PM	607	27	19	19	19	19	23	24	24	23	22	21	21	21	27.7	35.7	73.9	-1	-1	-1
1/18/2019	3:03:07 PM	810	28	19	19	19	19	23	24	23	23	21	21	21	22	27.7	35.7	73.9	-1	-1	-1
1/18/2019	3:03:08 PM	14	29	19	19	19	19	23	23	24	23	21	21	22	21	27.7	35.7	73.9	-1	-1	-1
1/18/2019	3:03:08 PM	201	30	19	19	19	19	24	23	24	23	21	21	21	21	27.7	35.7	73.9	-1	-1	-1
1/18/2019	3:03:08 PM	404	31	19	19	19	19	23	24	23	23	21	21	21	21	27.7	35.7	73.9	-1	-1	-1
1/18/2019	3:03:08 PM	607	32	19	19	19	19	24	24	24	23	22	21	21	21	27.7	35.7	73.9	-1	-1	-1
1/18/2019	3:03:08 PM	810	33	19	19	19	19	23	24	24	24	21	22	21	22	27.7	35.7	73.9	-1	-1	-1
1/18/2019	3:03:09 PM	14	34	19	19	19	19	23	23	24	23	21	21	21	21	27.7	35.7	73.9	-1	-1	-1
1/18/2019	3:03:09 PM	201	35	19	19	19	19	24	23	24	23	21	21	21	22	27.7	35.7	73.9	-1	-1	-1
1/18/2019	3:03:09 PM	404	36	19	19	19	19	23	24	23	23	21	21	21	21	27.7	35.7	73.9	-1	-1	-1
1/18/2019	3:03:09 PM	607	37	19	19	19	19	23	23	24	23	21	21	21	21	27.7	35.7	73.9	-1	-1	-1
1/18/2019	3:03:09 PM	810	38	19	19	19	19	23	24	23	23	21	21	21	21	27.7	34.9	117.3	-1	-1	-1
1/18/2019	3:03:10 PM	14	39	19	19	19	19	23	23	24	23	21	21	21	21	27.7	34.9	117.3	-1	-1	-1
1/18/2019	3:03:10 PM	201	40	19	19	20	19	23	23	24	23	21	21	21	22	27.7	34.9	117.3	-1	-1	-1
1/18/2019	3:03:10 PM	404	41	19	19	19	19	23	24	24	23	21	21	22	21	27.7	34.9	117.3	-1	-1	-1
1/18/2019	3:03:10 PM	607	42	19	19	19	19	23	23	23	23	21	21	21	21	27.7	34.9	117.3	-1	-1	-1
1/18/2019	3:03:10 PM	810	43	19	19	19	19	23	24	23	23	21	21	21	21	27.7	34.9	117.3	-1	-1	-1
1/18/2019	3:03:11 PM	14	44	19	19	19	19	23	23	24	23	21	21	21	21	27.7	34.9	117.3	-1	-1	-1
1/18/2019	3:03:11 PM	201	45	19	19	19	19	23	24	23	23	21	22	21	22	27.7	34.9	117.3	-1	-1	-1
1/18/2019	3:03:11 PM	404	46	19	19	19	19	24	23	24	23	21	21	22	21	27.7	34.9	117.3	-1	-1	-1
1/18/2019	3:03:11 PM	607	47	19	19	19	19	23	24	23	24	21	21	21	21	27.7	34.9	117.3	-1	-1	-1
1/18/2019	3:03:11 PM	810	48	19	19	19	19	23	24	24	23	22	21	22	21	27.7	34.9	117.3	-1	-1	-1
1/18/2019	3:03:12 PM	14	49	19	19	19	19	23	23	24	23	21	21	21	21	27.7	34.9	117.3	-1	-1	-1
1/18/2019	3:03:12 PM	201	50	19	19	19	19	23	24	23	23	21	22	21	22	27.7	34.9	117.3	-1	-1	-1
1/18/2019	3:03:12 PM	404	51	19	19	19	19	23	23	24	23	21	21	21	21	27.7	34.9	117.3	-1	-1	-1
1/18/2019	3:03:12 PM	607	52	19	19	19	19	23	24	23	23	21	21	21	21	27.7	34.9	117.3	-1	-1	-1
1/18/2019	3:03:12 PM	810	53	19	19	18	19	23	24	23	23	21	21	21	21	27.7	34.9	117.3	-1	-1	-1
1/18/2019	3:03:13 PM	14	54	19	19	19	19	23	23	24	23	21	21	21	21	27.7	34.9	117.3	-1	-1	-1
1/18/2019	3:03:13 PM	201	55	19	19	19	19	23	24	24	24	21	22	21	22	27.7	34.9	117.3	-1	-1	-1
1/18/2019	3:03:13 PM	404	56	19	19	19	19	23	24	24	23	21	21	21	21	27.7	34.9	117.3	-1	-1	-1
1/18/2019	3:03:13 PM	607	57	19	19	19	19	23	23	23	23	21	21	21	21	27.7	34.9	117.3	-1	-1	-1
1/18/2019	3:03:13 PM	810	58	19	19	19	19	23	24	24	23	21	21	22	21	27.7	34.9	117.3	-1	-1	-1
1/18/2019	3:03:14 PM	14	59	19	19	19	19	23	24	24	23	21	21	21	21	27.7	34.9	117.3	-1	-1	-1
1/18/2019	3:03:14 PM	201	60	19	19	19	19	23	24	24	24	21	21	21	22	27.7	34.9	117.3	-1	-1	-1
1/18/2019	3:03:14 PM	404	61	19	19	19	19	23	23	24	23	21	21	22	21	27.7	34.9	117.3	-1	-1	-1
1/18/2019	3:03:14 PM	607	62	19	19	19	19	23	24	23	23	21	21	21	21	27.7	34.9	117.3	-1	-1	-1
1/18/2019	3:03:14 PM	810	63	19	19	19	19	23	23	24	23	21	21	21	21	27.7	34.9	117.3	-1	-1	-1
1/18/2019	3:03:15 PM	14	64	19	19	19	19	23	23	24	23	21	21	21	21	27.7	34.9	117.3	-1	-1	-1
1/18/2019	3:03:15 PM	201	65	19	19	19	19	23	23	23	24	21	22	21	22	27.7	34.9	117.3	-1	-1	-1
1/18/2019	3:03:15 PM	404	66	19	19	19	19	23	23	24	23	21	21	21	21	27.7	34.9	117.3	-1	-1	-1
1/18/2019	3:03:15 PM	607	67	19	19	19	19	23	23	23	24	21	21	21	21	27.7	34.9	117.3	-1	-1	-1
1/18/2019	3:03:15 PM	810	68	19	19	19	19	23	23	24	23	21	21	22	21	27.7	34.9	117.3	-1	-1	-1
1/18/2019	3:03:16 PM	14	69	19	19	19	19	23	23	24	24	21	21	21	22	27.7	34.9	117.3	-1	-1	-1
1/18/2019	3:03:16 PM	201	70	19	19	19	19	23	24	24	24	21	22	21	21	27.7	34.9	117.3	-1	-1	-1
1/18/2019	3:03:16 PM	404	71	19	19	19	19	23	23	24	23	21	21	21	21	27.7	34.9	117.3	-1	-1	-1
1/18/2019	3:03:16 PM	607	72	19	19	19	19	23	24	23	24	21	21	21	21	27.7	34.9	117.3	-1	-1	-1
1/18/2019	3:03:16 PM	810	73	19	19	19	19	23	23	24	23	21	21	21	21	27.7	34.9	117.3	-1	-1	-1
1/18/2019	3:03:17 PM	14	74	19	19	19	19	23	24	23	23	21	21	21	21	27.7	34.9	117.3	-1	-1	-1
1/18/2019	3:03:17 PM	201	75	19	19	19	19	23	24	24	23	22	21	22	21	27.7	34.9	117.3	-1	-1	-1
1/18/2019	3:03:17 PM	404	76	19	19	19	19	23	24	23	24	21	21	21	21	27.7	34.9	117.3	-1	-1	-1
1/18/2019	3:03:17 PM	607	77	19	19	19	19	23	23	24	23	21	21	21	21	27.7	34.9	117.3	-1	-1	-1
1/18/2019	3:03:17 PM	810	78	19	19	19	19	23	24	23	23	21	21	21	21	27.7	34.9	117.3	-1	-1	-1
1/18/2019	3:03:18 PM	14	79	19	19	19	19	24	23	24	23	21	21	21	21	27.7	34.9	117.3	-1	-1	-1
1/18/2019	3:03:18 PM	201	80	19	19	19	19	24	24	24	23	21	22	21	21	27.7	34.3	132.7	-1	-1	-1
1/18/2019	3:03:18 PM	404	81	19	19	19	19	23	24	23	23	21	21	21	21	27.7	34.3	132.7	-1	-1	-1
1/18/2019	3:03:18 PM	607	82	19	19	19	19	24	23	24	23	21	21	21	21	27.7	34.3	132.7	-1	-1	-1
1/18/2019	3:03:18 PM	810	83	19	19	19	19	23	23	23	23	21	21	21	21	27.7	34.3	132.7	-1	-1	-1
1/18/2019	3:03:19 PM	14	84	19	19	19	19	23	23	24	23	21	21	21	21	27.7	34.3	132.7	-1	-1	-1
1/18/2019	3:03:19 PM	201	85	19	19	19	19	24	24	24	23	21	22	21	22	27.7	34.3	132.7	-1	-1	-1
1/18/2019	3:03:19 PM	404	86	19	19	19	19	23	23	24	23	21	21	21	21	27.7	34.3	132.7	-1	-1	-1
1/18/2019	3:03:19 PM	607	87	19	19	19	19	23	23	23	23	21	21	21	22	27.7	34.3	132.7	-1	-1	-1
1/18/2019	3:03:19 PM	810	88	19	19	19	19	23	23	23	23	21	21	21	21	27.7	34.3	132.7	-1	-1	-1
1/18/2019	3:03:20 PM	14	89	19	19	19	19	23	24	23	23	21	21	21	21	27.7	34.3	132.7	-1	-1	-1
1/18/2019	3:03:20 PM	201	90	19	19	19	19	23	24	23	24	21	21	21	21	27.7	34.3	132.7	-1	-1	-1
1/18/2019	3:03:20 PM	404	91	19	19	19	19	23	23	24	23	21	21	21	21	27.7	34.3	132.7	-1	-1	-1
1/18/2019	3:03:20 PM	607	92	19	19	19	19	23	24	23	23	21	21	21	21	27.7	34.3	132.7	-1	-1	-1
1/18/2019	3:03:20 PM	810	93	19	19	19	19	23	23	24	23	21	21	21	21	27.7	34.3	132.7	-1	-1	-1
1/18/2019	3:03:21 PM	14	94	19	19	19	19	23	24	24	23	21	21	21	21	27.7	34.3	132.7	-1	-1	-1
1/18/2019	3:03:21 PM	201	95	19	19	19	19	24	23	24	23	22	21	22	21	27.7	34.3	132.7	-1	-1	-1
1/18/2019	3:03:21 PM	404	96	19	19	19	19	23	24	23	23	21	21	21	21	27.7	34.3	132.7	-1	-1	-1
1/18/2019	3:03:21 PM	607	97	19	19	19	19	24	23	24	23	21	21	21	21	27.7	34.3	132.7	-1	-1	-1
1/18/2019	3:03:21 PM	810	98	19	19	19	19	23	24	23	23	21	21	21	21	27.7	34.3	132.7	-1	-1	-1
1/18/2019	3:03:22 PM	14	99	20	19	19	19	23	23	24	23	21	21	21	21	27.7	34.3	132.7	-1	-1	-1
1/18/2019	3:03:22 PM	201	100	19	19	19	19	23	24	24	24	21	22	21	22	27.7	34.3	132.7	-1	-1	-1
1/18/2019	3:03:22 PM	404	101	19	19	19	19	23	23	24	23	21	21	21	21	27.7	34.3	132.7	-1	-1	-1
1/18/2019	3:03:22 PM	607	102	19	19	19	19	23	24	23	24	21	21	21	21	27.7	34.3	132.7	-1	-1	-1
1/18/2019	3:03:22 PM	810	103	19	19	19	19	23	23	24	23	21	21	21	21	27.7	34.3	132.7	-1	-1	-1
1/18/2019	3:03:23 PM	14	104	19	19	19	19	23	24	23	24	21	21	21	21	27.7	34.3	132.7	-1	-1	-1
1/18/2019	3:03:23 PM	201	105	19	19	19	19	23	24	24	23	21	21	22	21	27.7	34.3	132.7	-1	-1	-1
1/18/2019	3:03:23 PM	404	106	19	19	19	19	23	23	23	24	21	21	21	21	27.7	34.3	132.7	-1	-1	-1
1/18/2019	3:03:23 PM	607	107	19	19	19	19	24	23	24	23	21	21	21	21	27.7	34.3	132.7	-1	-1	-1
1/18/2019	3:03:23 PM	810	108	19	19	19	19	23	24	23	23	21	21	21	21	27.7	34.3	132.7	-1	-1	-1
1/18/2019	3:03:24 PM	14	109	19	19	19	19	23	24	24	23	21	21	21	22	27.7	34.3	132.7	-1	-1	-1
1/18/2019	3:03:24 PM	201	110	19	19	19	19	23	24	24	24	22	21	22	21	27.7	34.3	132.7	-1	-1	-1
1/18/2019	3:03:24 PM	404	111	19	19	19	19	24	24	24	23	21	21	21	21	27.7	34.3	132.7	-1	-1	-1
1/18/2019	3:03:24 PM	607	112	19	19	19	19	23	23	23	24	21	22	21	22	27.7	34.3	132.7	-1	-1	-1
1/18/2019	3:03:24 PM	810	113	19	19	19	19	23	24	23	23	21	21	21	21	27.7	34.3	132.7	-1	-1	-1
1/18/2019	3:03:25 PM	14	114	19	19	19	19	24	23	24	23	21	21	21	22	27.7	34.3	132.7	-1	-1	-1
1/18/2019	3:03:25 PM	201	115	19	19	19	19	23	23	24	24	21	21	21	22	27.7	34.3	132.7	-1	-1	-1
1/18/2019	3:03:25 PM	404	116	18	19	19	19	23	23	24	23	21	21	21	21	27.7	34.3	132.7	-1	-1	-1
1/18/2019	3:03:25 PM	607	117	19	19	19	19	24	23	23	23	21	21	21	21	27.7	34.3	132.7	-1	-1	-1
1/18/2019	3:03:25 PM	810	118	19	19	19	19	23	24	24	23	21	21	21	21	27.7	34.3	132.7	-1	-1	-1
1/18/2019	3:03:26 PM	14	119	19	19	19	19	24	23	24	23	22	21	21	21	27.7	34.3	132.7	-1	-1	-1
1/18/2019	3:03:26 PM	201	120	19	19	19	19	24	24	24	23	21	22	21	22	27.7	34.3	132.7	-1	-1	-1
1/18/2019	3:03:26 PM	404	121	19	19	19	19	23	23	23	23	21	21	21	21	27.7	34.3	132.7	-1	-1	-1
1/18/2019	3:03:26 PM	607	122	19	19	19	19	23	24	24	23	21	21	21	21	27.7	33.8	105.2	-1	-1	-1
1/18/2019	3:03:26 PM	810	123	19	19	19	19	23	24	24	23	21	21	21	21	27.7	33.8	105.2	-1	-1	-1
1/18/2019	3:03:27 PM	14	124	19	19	19	19	23	23	24	23	21	21	21	21	27.7	33.8	105.2	-1	-1	-1
1/18/2019	3:03:27 PM	201	125	19	19	19	19	23	23	23	24	21	22	21	22	27.7	33.8	105.2	-1	-1	-1
1/18/2019	3:03:27 PM	404	126	19	19	19	19	23	23	24	23	21	21	21	21	27.7	33.8	105.2	-1	-1	-1
1/18/2019	3:03:27 PM	607	127	19	19	19	19	23	23	24	23	21	21	21	22	27.7	33.8	105.2	-1	-1	-1
1/18/2019	3:03:27 PM	810	128	19	19	19	19	23	24	23	23	21	21	21	21	27.7	33.8	105.2	-1	-1	-1
1/18/2019	3:03:28 PM	14	129	19	19	19	19	24	23	24	23	21	21	21	21	27.7	33.8	105.2	-1	-1	-1
1/18/2019	3:03:28 PM	201	130	19	19	19	19	23	24	24	23	21	21	21	22	27.7	33.8	105.2	-1	-1	-1
1/18/2019	3:03:28 PM	404	131	19	19	19	19	23	23	24	23	21	21	21	21	27.7	33.8	105.2	-1	-1	-1
1/18/2019	3:03:28 PM	607	132	19	19	19	19	23	24	24	23	21	21	21	22	27.7	33.8	105.2	-1	-1	-1
1/18/2019	3:03:28 PM	810	133	19	19	19	19	23	23	24	23	21	21	21	21	27.7	33.8	105.2	-1	-1	-1
1/18/2019	3:03:29 PM	14	134	19	19	19	19	23	24	24	24	21	21	21	22	27.7	33.8	105.2	-1	-1	-1
1/18/2019	3:03:29 PM	201	135	19	19	19	19	23	24	23	23	21	22	21	22	27.7	33.8	105.2	-1	-1	-1
1/18/2019	3:03:29 PM	404	136	19	19	19	19	23	23	24	23	21	21	21	21	27.7	33.8	105.2	-1	-1	-1
1/18/2019	3:03:29 PM	607	137	19	19	19	19	23	24	24	23	21	21	22	21	27.7	33.8	105.2	-1	-1	-1
1/18/2019	3:03:29 PM	810	138	19	19	19	19	23	23	24	23	21	21	21	21	27.7	33.8	105.2	-1	-1	-1
1/18/2019	3:03:30 PM	14	139	19	19	19	19	23	24	23	24	21	21	21	21	27.7	33.8	105.2	-1	-1	-1
1/18/2019	3:03:30 PM	201	140	19	19	19	19	23	24	24	23	21	21	21	21	27.7	33.8	105.2	-1	-1	-1
1/18/2019	3:03:30 PM	404	141	19	19	19	19	23	23	23	23	21	21	21	21	27.7	33.8	105.2	-1	-1	-1
1/18/2019	3:03:30 PM	607	142	19	19	19	19	24	23	24	23	22	21	21	21	27.7	33.8	105.2	-1	-1	-1
1/18/2019	3:03:30 PM	810	143	19	19	19	19	23	23	23	24	21	21	21	21	27.7	33.8	105.2	-1	-1	-1
1/18/2019	3:03:31 PM	14	144	19	19	19	19	23	23	24	23	21	21	22	21	27.7	33.8	105.2	-1	-1	-1
1/18/2019	3:03:31 PM	201	145	19	19	19	19	23	23	24	23	21	21	22	21	27.7	33.8	105.2	-1	-1	-1
1/18/2019	3:03:31 PM	404	146	19	19	19	19	23	24	23	23	21	21	21	21	27.7	33.8	105.2	-1	-1	-1
1/18/2019	3:03:31 PM	607	147	19	19	19	19	24	24	24	23	22	21	21	21	27.7	33.8	105.2	-1	-1	-1
1/18/2019	3:03:31 PM	810	148	19	19	19	19	23	24	23	23	21	21	21	21	27.7	33.8	105.2	-1	-1	-1
1/18/2019	3:03:32 PM	14	149	19	19	19	19	24	23	24	23	22	21	22	21	27.7	33.8	105.2	-1	-1	-1
1/18/2019	3:03:32 PM	201	150	19	19	19	19	23	24	24	23	21	21	21	21	27.7	33.8	105.2	-1	-1	-1
1/18/2019	3:03:32 PM	404	151	19	19	19	19	23	23	24	23	21	21	21	21	27.7	33.8	105.2	-1	-1	-1
1/18/2019	3:03:32 PM	607	152	19	19	19	19	23	23	24	23	21	21	21	21	27.7	33.8	105.2	-1	-1	-1
1/18/2019	3:03:32 PM	810	153	19	19	19	19	23	24	24	23	21	21	21	21	27.7	33.8	105.2	-1	-1	-1
1/18/2019	3:03:33 PM	14	154	19	19	19	19	24	24	24	23	21	21	21	22	27.7	33.8	105.2	-1	-1	-1
1/18/2019	3:03:33 PM	201	155	19	19	19	19	23	24	23	24	21	21	21	21	27.7	33.8	105.2	-1	-1	-1
1/18/2019	3:03:33 PM	404	156	19	19	19	19	23	23	24	23	21	21	21	21	27.7	33.8	105.2	-1	-1	-1
1/18/2019	3:03:33 PM	607	157	19	19	19	19	23	24	23	24	21	21	21	21	27.7	33.8	105.2	-1	-1	-1
1/18/2019	3:03:33 PM	810	158	19	19	19	19	24	23	24	23	21	21	21	22	27.7	33.8	105.2	-1	-1	-1
1/18/2019	3:03:34 PM	14	159	19	19	19	19	23	24	23	24	21	21	22	21	27.7	33.8	105.2	-1	-1	-1
1/18/2019	3:03:34 PM	201	160	19	19	19	19	23	24	24	23	21	21	22	21	27.7	33.8	105.2	-1	-1	-1
1/18/2019	3:03:34 PM	404	161	19	19	19	19	23	24	23	23	21	21	21	21	27.7	33.8	105.2	-1	-1	-1
1/18/2019	3:03:34 PM	607	162	19	19	19	19	23	23	24	23	22	21	22	21	27.7	33.8	105.2	-1	-1	-1
1/18/2019	3:03:34 PM	810	163	19	19	19	19	23	24	23	23	21	21	21	21	27.7	33.8	105.2	-1	-1	-1
1/18/2019	3:03:35 PM	14	164	19	19	19	19	24	23	24	23	22	21	21	21	27.8	33.2	129.1	-1	-1	-1
1/18/2019	3:03:35 PM	201	165	19	19	19	19	23	24	24	24	21	21	21	21	27.8	33.2	129.1	-1	-1	-1
1/18/2019	3:03:35 PM	404	166	19	19	19	19	23	23	24	23	21	21	21	21	27.8	33.2	129.1	-1	-1	-1
1/18/2019	3:03:35 PM	607	167	19	19	19	19	23	23	23	24	21	21	21	21	27.8	33.2	129.1	-1	-1	-1
1/18/2019	3:03:35 PM	810	168	19	19	19	19	24	23	24	23	21	21	21	21	27.8	33.2	129.1	-1	-1	-1
1/18/2019	3:03:36 PM	14	169	19	19	19	19	23	24	24	24	21	21	21	21	27.8	33.2	129.1	-1	-1	-1
1/18/2019	3:03:36 PM	201	170	19	19	19	19	23	23	24	23	21	21	21	21	27.8	33.2	129.1	-1	-1	-1
1/18/2019	3:03:36 PM	404	171	19	19	19	19	23	23	23	23	21	21	21	21	27.8	33.2	129.1	-1	-1	-1
1/18/2019	3:03:36 PM	607	172	19	19	19	19	23	23	24	23	21	21	21	21	27.8	33.2	129.1	-1	-1	-1
1/18/2019	3:03:36 PM	810	173	19	19	19	19	23	23	24	23	21	21	21	21	27.8	33.2	129.1	-1	-1	-1
1/18/2019	3:03:37 PM	14	174	19	19	19	19	23	24	23	24	21	22	21	22	27.8	33.2	129.1	-1	-1	-1
1/18/2019	3:03:37 PM	201	175	19	19	19	19	23	23	24	23	21	21	22	21	27.8	33.2	129.1	-1	-1	-1
1/18/2019	3:03:37 PM	404	176	19	19	19	19	23	23	23	23	21	21	21	21	27.8	33.2	129.1	-1	-1	-1
1/18/2019	3:03:37 PM	607	177	19	19	19	19	23	24	23	23	21	21	21	21	27.8	33.2	129.1	-1	-1	-1
1/18/2019	3:03:37 PM	810	178	19	19	19	19	23	23	24	23	21	21	21	21	27.8	33.2	129.1	-1	-1	-1
1/18/2019	3:03:38 PM	14	179	19	19	19	19	23	24	24	23	21	22	21	22	27.8	33.2	129.1	-1	-1	-1
1/18/2019	3:03:38 PM	201	180	19	19	19	19	23	23	24	23	21	21	21	21	27.8	33.2	129.1	-1	-1	-1
1/18/2019	3:03:38 PM	404	181	19	19	19	19	23	23	24	23	21	21	21	21	27.8	33.2	129.1	-1	-1	-1
1/18/2019	3:03:38 PM	607	182	19	19	19	19	23	24	23	23	21	21	21	21	27.8	33.2	129.1	-1	-1	-1
1/18/2019	3:03:38 PM	810	183	19	19	19	19	23	23	24	23	21	21	21	22	27.8	33.2	129.1	-1	-1	-1
1/18/2019	3:03:39 PM	14	184	19	19	19	19	23	24	24	24	22	21	22	21	27.8	33.2	129.1	-1	-1	-1
1/18/2019	3:03:39 PM	201	185	19	19	19	19	23	24	24	23	21	21	21	21	27.8	33.2	129.1	-1	-1	-1
1/18/2019	3:03:39 PM	404	186	19	19	19	19	23	24	23	24	21	21	21	21	27.8	33.2	129.1	-1	-1	-1
1/18/2019	3:03:39 PM	607	187	19	19	19	19	23	23	24	23	21	21	22	21	27.8	33.2	129.1	-1	-1	-1
1/18/2019	3:03:39 PM	810	188	19	19	19	19	23	24	23	23	21	21	21	21	27.8	33.2	129.1	-1	-1	-1
1/18/2019	3:03:40 PM	14	189	19	19	19	19	24	24	24	23	22	21	22	21	27.8	33.2	129.1	-1	-1	-1
1/18/2019	3:03:40 PM	201	190	19	19	19	19	23	23	23	23	21	21	21	22	27.8	33.2	129.1	-1	-1	-1
1/18/2019	3:03:40 PM	404	191	19	19	19	19	23	23	23	23	21	21	21	21	27.8	33.2	129.1	-1	-1	-1
1/18/2019	3:03:40 PM	607	192	19	19	19	19	24	24	24	23	21	21	21	21	27.8	33.2	129.1	-1	-1	-1
1/18/2019	3:03:40 PM	810	193	19	19	19	19	23	24	24	23	21	21	21	21	27.8	33.2	129.1	-1	-1	-1
1/18/2019	3:03:41 PM	14	194	19	19	19	19	24	23	24	23	21	21	21	22	27.8	33.2	129.1	-1	-1	-1
1/18/2019	3:03:41 PM	201	195	19	19	19	19	23	23	23	23	21	21	21	21	27.8	33.2	129.1	-1	-1	-1
1/18/2019	3:03:41 PM	404	196	19	19	19	19	23	23	24	23	22	21	21	21	27.8	33.2	129.1	-1	-1	-1
1/18/2019	3:03:41 PM	607	197	19	19	19	19	23	24	23	24	21	21	21	21	27.8	33.2	129.1	-1	-1	-1
1/18/2019	3:03:41 PM	810	198	19	19	19	19	23	23	24	23	21	21	21	21	27.8	33.2	129.1	-1	-1	-1
1/18/2019	3:03:42 PM	14	199	19	19	19	19	23	24	23	23	21	21	22	21	27.8	33.2	129.1	-1	-1	-1
1/18/2019	3:03:42 PM	201	200	19	19	19	19	23	23	24	23	21	21	21	21	27.8	33.2	129.1	-1	-1	-1
1/18/2019	3:03:42 PM	404	201	19	19	19	19	23	24	23	24	21	21	21	21	27.8	33.2	129.1	-1	-1	-1
1/18/2019	3:03:42 PM	607	202	19	19	19	19	23	23	24	23	22	21	21	21	27.8	33.2	129.1	-1	-1	-1
1/18/2019	3:03:42 PM	812	203	19	19	19	19	23	23	23	23	21	21	21	21	27.8	33.2	129.1	-1	-1	-1
1/18/2019	3:03:43 PM	15	204	19	19	19	19	23	23	23	23	21	21	21	22	27.8	33.2	129.1	-1	-1	-1
1/18/2019	3:03:43 PM	203	205	19	19	19	19	23	24	24	23	22	21	22	21	27.8	33.2	129.1	-1	-1	-1
1/18/2019	3:03:43 PM	406	206	19	19	19	19	23	24	24	23	21	21	21	21	27.8	32.7	129.1	-1	-1	-1
1/18/2019	3:03:43 PM	609	207	19	19	19	19	23	24	24	23	22	21	21	21	27.8	32.7	129.1	-1	-1	-1
1/18/2019	3:03:43 PM	812	208	19	19	19	19	23	23	24	23	21	21	21	21	27.8	32.7	129.1	-1	-1	-1
1/18/2019	3:03:44 PM	5	209	19	19	19	19	23	24	23	23	21	21	21	21	27.8	32.7	129.1	-1	-1	-1
1/18/2019	3:03:44 PM	208	210	19	19	19	19	24	23	24	23	21	21	21	21	27.8	32.7	129.1	-1	-1	-1
1/18/2019	3:03:44 PM	411	211	19	19	19	19	23	24	23	24	21	21	21	21	27.8	32.7	129.1	-1	-1	-1
1/18/2019	3:03:44 PM	614	212	19	19	19	19	24	23	24	23	22	21	22	22	27.8	32.7	129.1	-1	-1	-1
1/18/2019	3:03:44 PM	801	213	19	19	19	19	23	24	23	23	21	21	21	21	27.8	32.7	129.1	-1	-1	-1
1/18/2019	3:03:45 PM	5	214	19	19	19	19	23	23	24	23	22	21	21	21	27.8	32.7	129.1	-1	-1	-1
1/18/2019	3:03:45 PM	201	215	19	19	19	19	23	24	23	24	21	21	21	21	27.8	32.7	129.1	-1	-1	-1
1/18/2019	3:03:45 PM	404	216	19	19	19	19	23	24	23	23	21	21	22	21	27.8	32.7	129.1	-1	-1	-1
1/18/2019	3:03:45 PM	607	217	19	19	19	19	23	24	23	24	21	21	22	21	27.8	32.7	129.1	-1	-1	-1
1/18/2019	3:03:45 PM	810	218	19	19	19	19	23	23	24	23	22	21	21	21	27.8	32.7	129.1	-1	-1	-1
1/18/2019	3:03:46 PM	13	219	19	19	19	19	23	24	23	24	21	21	22	21	27.8	32.7	129.1	-1	-1	-1
1/18/2019	3:03:46 PM	201	220	19	19	19	19	23	23	23	23	21	21	21	21	27.8	32.7	129.1	-1	-1	-1
1/18/2019	3:03:46 PM	404	221	19	19	19	19	23	23	24	23	21	21	22	21	27.8	32.7	129.1	-1	-1	-1
1/18/2019	3:03:46 PM	607	222	19	19	19	19	23	24	23	23	21	21	21	22	27.8	32.7	129.1	-1	-1	-1
1/18/2019	3:03:46 PM	810	223	19	19	19	19	23	23	24	23	22	21	22	21	27.8	32.7	129.1	-1	-1	-1
1/18/2019	3:03:47 PM	13	224	19	19	19	19	23	24	23	24	21	22	21	21	27.8	32.7	129.1	-1	-1	-1
1/18/2019	3:03:47 PM	201	225	19	19	19	19	23	23	24	23	21	21	21	21	27.8	32.7	129.1	-1	-1	-1
1/18/2019	3:03:47 PM	404	226	19	19	19	19	23	24	23	24	21	22	21	22	27.8	32.7	129.1	-1	-1	-1
1/18/2019	3:03:47 PM	607	227	19	19	19	19	23	24	24	23	21	21	21	21	27.8	32.7	129.1	-1	-1	-1
1/18/2019	3:03:47 PM	810	228	19	19	19	19	23	24	23	23	21	21	21	21	27.8	32.7	129.1	-1	-1	-1
1/18/2019	3:03:48 PM	13	229	19	19	19	19	24	24	24	23	22	21	21	22	27.8	32.7	129.1	-1	-1	-1
1/18/2019	3:03:48 PM	201	230	19	19	19	19	23	24	23	24	21	21	21	21	27.8	32.7	129.1	-1	-1	-1
1/18/2019	3:03:48 PM	404	231	19	19	19	19	24	23	24	23	22	21	21	21	27.8	32.7	129.1	-1	-1	-1
1/18/2019	3:03:48 PM	607	232	19	19	19	19	23	24	24	23	21	21	22	21	27.8	32.7	129.1	-1	-1	-1
1/18/2019	3:03:48 PM	810	233	19	19	19	19	23	24	23	23	21	21	21	22	27.8	32.7	129.1	-1	-1	-1
1/18/2019	3:03:49 PM	13	234	19	19	19	19	24	23	24	23	22	21	22	21	27.8	32.7	129.1	-1	-1	-1
1/18/2019	3:03:49 PM	201	235	19	19	19	19	23	23	23	23	21	21	21	21	27.8	32.7	129.1	-1	-1	-1
1/18/2019	3:03:49 PM	404	236	19	19	19	19	23	23	24	23	22	21	21	21	27.8	32.7	129.1	-1	-1	-1
1/18/2019	3:03:49 PM	607	237	19	19	19	19	23	24	24	23	21	21	22	21	27.8	32.7	129.1	-1	-1	-1
1/18/2019	3:03:49 PM	810	238	19	19	19	19	23	24	23	24	21	21	21	21	27.8	32.7	129.1	-1	-1	-1
1/18/2019	3:03:50 PM	13	239	19	19	19	19	23	24	24	24	21	21	22	21	27.8	32.7	129.1	-1	-1	-1
1/18/2019	3:03:50 PM	201	240	19	19	19	19	23	23	23	23	21	21	22	21	27.8	32.7	129.1	-1	-1	-1
1/18/2019	3:03:50 PM	404	241	19	19	19	19	24	23	23	23	21	21	21	21	27.8	32.7	129.1	-1	-1	-1
1/18/2019	3:03:50 PM	607	242	19	19	19	19	23	24	23	24	21	21	21	21	27.8	32.7	129.1	-1	-1	-1
1/18/2019	3:03:50 PM	810	243	19	19	19	19	23	23	24	23	22	21	21	21	27.8	32.7	129.1	-1	-1	-1
1/18/2019	3:03:51 PM	13	244	19	19	19	19	23	24	23	24	21	22	21	21	27.8	32.7	129.1	-1	-1	-1
1/18/2019	3:03:51 PM	201	245	19	19	19	19	23	24	23	23	21	21	21	21	27.8	32.7	129.1	-1	-1	-1
1/18/2019	3:03:51 PM	404	246	19	19	19	19	23	23	24	23	21	21	21	21	27.8	32.7	129.1	-1	-1	-1
1/18/2019	3:03:51 PM	607	247	19	19	19	19	23	24	23	24	21	22	21	22	27.8	32.7	129.1	-1	-1	-1
1/18/2019	3:03:51 PM	810	248	19	19	19	19	23	24	24	23	22	21	21	21	27.8	32.4	109.4	-1	-1	-1
1/18/2019	3:03:52 PM	13	249	19	19	19	19	24	23	24	24	21	21	21	22	27.8	32.4	109.4	-1	-1	-1
1/18/2019	3:03:52 PM	201	250	19	19	19	19	23	24	23	23	21	21	21	21	27.8	32.4	109.4	-1	-1	-1
1/18/2019	3:03:52 PM	404	251	19	19	19	19	23	23	24	23	22	21	22	21	27.8	32.4	109.4	-1	-1	-1
1/18/2019	3:03:52 PM	607	252	19	19	19	19	23	24	23	24	21	22	21	21	27.8	32.4	109.4	-1	-1	-1
1/18/2019	3:03:52 PM	810	253	19	19	19	19	23	23	24	23	21	21	22	21	27.8	32.4	109.4	-1	-1	-1
1/18/2019	3:03:53 PM	13	254	19	19	19	19	23	24	23	24	21	21	21	21	27.8	32.4	109.4	-1	-1	-1
1/18/2019	3:03:53 PM	201	255	19	19	19	19	23	24	23	23	21	21	21	21	27.8	32.4	109.4	-1	-1	-1
1/18/2019	3:03:53 PM	404	256	19	19	19	19	24	24	24	23	21	21	21	21	27.8	32.4	109.4	-1	-1	-1
1/18/2019	3:03:53 PM	607	257	19	19	19	19	23	24	23	23	21	21	22	21	27.8	32.4	109.4	-1	-1	-1
1/18/2019	3:03:53 PM	810	258	19	19	19	19	23	23	24	23	22	21	22	21	27.8	32.4	109.4	-1	-1	-1
1/18/2019	3:03:54 PM	13	259	19	19	19	19	23	24	24	24	21	21	21	21	27.8	32.4	109.4	-1	-1	-1
1/18/2019	3:03:54 PM	201	260	19	19	19	19	23	23	23	23	21	21	21	21	27.8	32.4	109.4	-1	-1	-1
1/18/2019	3:03:54 PM	404	261	19	19	19	19	23	23	23	23	21	21	21	21	27.8	32.4	109.4	-1	-1	-1
1/18/2019	3:03:54 PM	607	262	19	19	19	19	23	23	24	23	22	21	22	21	27.8	32.4	109.4	-1	-1	-1
1/18/2019	3:03:54 PM	810	263	19	19	19	19	23	23	24	23	21	21	21	21	27.8	32.4	109.4	-1	-1	-1
1/18/2019	3:03:55 PM	13	264	19	19	19	19	23	24	24	23	21	21	21	21	27.8	32.4	109.4	-1	-1	-1
1/18/2019	3:03:55 PM	201	265	19	19	19	19	23	23	24	23	21	21	21	21	27.8	32.4	109.4	-1	-1	-1
1/18/2019	3:03:55 PM	404	266	19	19	19	19	23	24	23	24	21	21	21	21	27.8	32.4	109.4	-1	-1	-1
1/18/2019	3:03:55 PM	607	267	19	19	19	19	24	23	24	23	22	21	22	21	27.8	32.4	109.4	-1	-1	-1
1/18/2019	3:03:55 PM	810	268	19	19	19	19	23	23	23	23	21	21	21	21	27.8	32.4	109.4	-1	-1	-1
1/18/2019	3:03:56 PM	13	269	19	19	19	19	23	23	23	23	21	21	21	22	27.8	32.4	109.4	-1	-1	-1
1/18/2019	3:03:56 PM	201	270	19	19	19	19	23	23	23	23	21	21	21	21	27.8	32.4	109.4	-1	-1	-1
1/18/2019	3:03:56 PM	404	271	19	19	19	19	23	23	24	23	21	21	22	21	27.8	32.4	109.4	-1	-1	-1
1/18/2019	3:03:56 PM	607	272	19	19	19	19	23	24	24	23	21	21	21	21	27.8	32.4	109.4	-1	-1	-1
1/18/2019	3:03:56 PM	810	273	19	19	19	19	23	24	24	23	22	21	22	21	27.8	32.4	109.4	-1	-1	-1
1/18/2019	3:03:57 PM	13	274	19	19	19	19	23	24	24	23	21	21	21	22	27.8	32.4	109.4	-1	-1	-1
1/18/2019	3:03:57 PM	201	275	19	19	19	19	23	24	23	23	21	21	21	21	27.8	32.4	109.4	-1	-1	-1
1/18/2019	3:03:57 PM	404	276	19	19	19	19	23	23	24	23	21	21	21	21	27.8	32.4	109.4	-1	-1	-1
1/18/2019	3:03:57 PM	607	277	19	19	19	19	23	24	23	23	21	21	21	21	27.8	32.4	109.4	-1	-1	-1
1/18/2019	3:03:57 PM	810	278	19	19	19	19	23	23	24	23	21	21	21	21	27.8	32.4	109.4	-1	-1	-1
1/18/2019	3:03:58 PM	13	279	19	19	19	19	23	24	24	24	21	22	21	21	27.8	32.4	109.4	-1	-1	-1
1/18/2019	3:03:58 PM	201	280	19	19	19	19	23	23	23	23	21	21	21	21	27.8	32.4	109.4	-1	-1	-1
1/18/2019	3:03:58 PM	404	281	19	19	19	19	23	24	24	23	21	21	21	21	27.8	32.4	109.4	-1	-1	-1
1/18/2019	3:03:58 PM	607	282	19	19	19	19	23	24	24	23	21	21	22	21	27.8	32.4	109.4	-1	-1	-1
1/18/2019	3:03:58 PM	810	283	19	19	19	19	23	24	23	23	21	21	21	22	27.8	32.4	109.4	-1	-1	-1
1/18/2019	3:03:59 PM	13	284	19	19	19	19	23	23	24	23	22	21	22	21	27.8	32.4	109.4	-1	-1	-1
1/18/2019	3:03:59 PM	201	285	19	19	19	19	23	23	23	23	21	21	21	21	27.8	32.4	109.4	-1	-1	-1
1/18/2019	3:03:59 PM	404	286	19	19	19	19	23	24	23	23	21	21	22	21	27.8	32.4	109.4	-1	-1	-1
1/18/2019	3:03:59 PM	607	287	19	19	19	19	23	23	24	23	21	21	21	21	27.8	32.4	109.4	-1	-1	-1
1/18/2019	3:03:59 PM	810	288	19	19	19	19	23	24	24	23	21	21	22	21	27.8	32.4	109.4	-1	-1	-1
1/18/2019	3:04:00 PM	13	289	19	19	19	19	23	23	24	23	21	21	21	21	27.8	32.4	109.4	-1	-1	-1
1/18/2019	3:04:00 PM	201	290	19	19	19	19	23	24	23	23	21	21	21	21	27.8	32.1	106.1	-1	-1	-1
1/18/2019	3:04:00 PM	404	291	19	19	19	19	24	23	24	23	22	21	21	21	27.8	32.1	106.1	-1	-1	-1
1/18/2019	3:04:00 PM	607	292	19	19	19	19	23	24	23	23	21	21	21	21	27.8	32.1	106.1	-1	-1	-1
1/18/2019	3:04:00 PM	810	293	19	19	19	19	24	23	24	23	21	21	21	21	27.8	32.1	106.1	-1	-1	-1
1/18/2019	3:04:01 PM	13	294	19	19	19	19	23	24	24	23	22	21	22	21	27.8	32.1	106.1	-1	-1	-1
1/18/2019	3:04:01 PM	201	295	19	19	19	19	23	23	24	23	21	21	21	21	27.8	32.1	106.1	-1	-1	-1
1/18/2019	3:04:01 PM	404	296	19	19	19	19	23	24	24	24	21	21	22	21	27.8	32.1	106.1	-1	-1	-1
1/18/2019	3:04:01 PM	607	297	19	19	19	19	23	23	24	23	21	21	21	21	27.8	32.1	106.1	-1	-1	-1
1/18/2019	3:04:01 PM	810	298	19	19	19	19	23	24	24	23	21	21	22	21	27.8	32.1	106.1	-1	-1	-1
1/18/2019	3:04:02 PM	29	299	19	19	19	19	23	24	24	24	21	22	21	22	27.8	32.1	106.1	-1	-1	-1
1/18/2019	3:04:02 PM	201	300	19	19	19	19	23	23	23	23	21	21	21	21	27.8	32.1	106.1	-1	-1	-1
1/18/2019	3:04:02 PM	404	301	19	19	19	19	23	24	24	23	21	22	21	21	27.8	32.1	106.1	-1	-1	-1
1/18/2019	3:04:02 PM	607	302	19	19	19	19	23	24	24	23	21	21	22	21	27.8	32.1	106.1	-1	-1	-1
1/18/2019	3:04:02 PM	810	303	19	19	19	19	24	23	24	23	21	21	21	21	27.8	32.1	106.1	-1	-1	-1
1/18/2019	3:04:03 PM	13	304	19	19	19	19	23	24	23	23	21	21	21	21	27.8	32.1	106.1	-1	-1	-1
1/18/2019	3:04:03 PM	201	305	19	19	19	19	23	23	23	23	21	21	21	21	27.8	32.1	106.1	-1	-1	-1
1/18/2019	3:04:03 PM	404	306	19	19	19	19	24	24	23	23	21	22	21	21	27.8	32.1	106.1	-1	-1	-1
1/18/2019	3:04:03 PM	607	307	19	19	19	19	23	24	24	23	21	21	21	21	27.8	32.1	106.1	-1	-1	-1
1/18/2019	3:04:03 PM	810	308	19	19	19	19	23	23	24	23	21	21	21	21	27.8	32.1	106.1	-1	-1	-1
1/18/2019	3:04:04 PM	13	309	19	19	19	19	23	24	23	24	21	21	22	21	27.8	32.1	106.1	-1	-1	-1
1/18/2019	3:04:04 PM	201	310	19	19	19	19	23	23	24	23	21	21	21	21	27.8	32.1	106.1	-1	-1	-1
1/18/2019	3:04:04 PM	404	311	19	19	19	19	23	24	24	24	21	21	21	22	27.8	32.1	106.1	-1	-1	-1
1/18/2019	3:04:04 PM	607	312	19	19	19	19	23	24	24	23	21	21	21	21	27.8	32.1	106.1	-1	-1	-1
1/18/2019	3:04:04 PM	810	313	19	19	19	19	23	24	23	23	21	21	21	21	27.8	32.1	106.1	-1	-1	-1
1/18/2019	3:04:05 PM	13	314	19	19	19	19	23	24	24	23	21	21	22	21	27.8	32.1	106.1	-1	-1	-1
1/18/2019	3:04:05 PM	201	315	19	19	19	19	23	23	24	23	21	21	21	21	27.8	32.1	106.1	-1	-1	-1
1/18/2019	3:04:05 PM	404	316	19	19	19	19	23	24	24	24	21	21	22	21	27.8	32.1	106.1	-1	-1	-1
1/18/2019	3:04:05 PM	607	317	19	19	19	19	23	23	24	23	21	21	21	21	27.8	32.1	106.1	-1	-1	-1
1/18/2019	3:04:05 PM	810	318	19	19	19	19	23	24	23	23	21	21	21	21	27.8	32.1	106.1	-1	-1	-1
1/18/2019	3:04:06 PM	13	319	19	19	19	19	24	23	24	23	22	21	21	21	27.8	32.1	106.1	-1	-1	-1
1/18/2019	3:04:06 PM	201	320	19	19	19	19	23	23	23	23	21	21	21	21	27.8	32.1	106.1	-1	-1	-1
1/18/2019	3:04:06 PM	404	321	19	19	19	20	24	24	24	23	22	21	22	21	27.8	32.1	106.1	-1	-1	-1
1/18/2019	3:04:06 PM	607	322	19	19	19	19	23	23	23	23	21	21	21	21	27.8	32.1	106.1	-1	-1	-1
1/18/2019	3:04:06 PM	810	323	19	19	19	19	23	24	24	23	22	21	21	21	27.8	32.1	106.1	-1	-1	-1
1/18/2019	3:04:07 PM	13	324	19	19	19	19	23	24	23	23	21	22	21	22	27.8	32.1	106.1	-1	-1	-1
1/18/2019	3:04:07 PM	201	325	19	19	19	19	23	23	23	23	21	21	21	21	27.8	32.1	106.1	-1	-1	-1
1/18/2019	3:04:07 PM	404	326	19	19	19	19	23	24	24	24	21	22	21	22	27.8	32.1	106.1	-1	-1	-1
1/18/2019	3:04:07 PM	607	327	19	19	19	19	23	23	24	23	21	21	21	21	27.8	32.1	106.1	-1	-1	-1
1/18/2019	3:04:07 PM	810	328	19	19	19	19	23	23	23	23	21	21	21	21	27.8	32.1	106.1	-1	-1	-1
1/18/2019	3:04:08 PM	13	329	19	19	19	19	23	23	24	23	22	21	21	21	27.8	32.1	106.1	-1	-1	-1
1/18/2019	3:04:08 PM	201	330	19	19	19	19	23	23	23	23	21	21	21	21	27.8	32.1	106.1	-1	-1	-1
1/18/2019	3:04:08 PM	404	331	19	19	19	19	23	24	24	23	22	21	22	21	27.8	32.1	106.1	-1	-1	-1
1/18/2019	3:04:08 PM	607	332	19	19	19	19	23	24	23	23	21	21	21	21	27.8	31.8	102.6	-1	-1	-1
1/18/2019	3:04:08 PM	810	333	19	19	19	19	24	24	24	23	21	21	21	21	27.8	31.8	102.6	-1	-1	-1
1/18/2019	3:04:09 PM	13	334	19	19	19	19	23	24	23	23	21	21	21	21	27.8	31.8	102.6	-1	-1	-1
1/18/2019	3:04:09 PM	201	335	19	19	19	19	23	24	23	23	21	21	21	21	27.8	31.8	102.6	-1	-1	-1
1/18/2019	3:04:09 PM	404	336	19	19	19	19	23	24	24	23	21	22	21	22	27.8	31.8	102.6	-1	-1	-1
1/18/2019	3:04:09 PM	607	337	19	19	19	19	23	23	24	23	21	21	21	21	27.8	31.8	102.6	-1	-1	-1
1/18/2019	3:04:09 PM	810	338	19	19	19	19	23	24	24	23	21	21	21	22	27.8	31.8	102.6	-1	-1	-1
1/18/2019	3:04:10 PM	13	339	19	19	19	19	23	23	24	23	21	21	22	21	27.8	31.8	102.6	-1	-1	-1
1/18/2019	3:04:10 PM	201	340	19	19	19	19	23	23	23	23	21	21	21	21	27.8	31.8	102.6	-1	-1	-1
1/18/2019	3:04:10 PM	404	341	19	19	19	19	24	23	24	23	22	21	22	21	27.8	31.8	102.6	-1	-1	-1
1/18/2019	3:04:10 PM	607	342	19	19	19	19	23	23	23	23	21	21	21	21	27.8	31.8	102.6	-1	-1	-1
1/18/2019	3:04:10 PM	810	343	19	19	19	19	23	24	23	23	21	21	21	21	27.8	31.8	102.6	-1	-1	-1
1/18/2019	3:04:11 PM	13	344	19	19	19	19	23	23	24	23	21	21	21	21	27.8	31.8	102.6	-1	-1	-1
1/18/2019	3:04:11 PM	201	345	19	19	19	19	23	23	23	23	21	21	21	21	27.8	31.8	102.6	-1	-1	-1
1/18/2019	3:04:11 PM	404	346	19	19	19	19	23	24	24	24	21	22	21	22	27.8	31.8	102.6	-1	-1	-1
1/18/2019	3:04:11 PM	607	347	19	19	19	19	23	23	24	23	21	21	22	21	27.8	31.8	102.6	-1	-1	-1
1/18/2019	3:04:11 PM	810	348	19	19	19	19	23	24	23	24	21	21	21	21	27.8	31.8	102.6	-1	-1	-1
1/18/2019	3:04:12 PM	13	349	19	19	19	19	24	23	24	23	21	21	21	21	27.8	31.8	102.6	-1	-1	-1
1/18/2019	3:04:12 PM	201	350	19	19	19	19	23	23	23	23	21	21	21	21	27.8	31.8	102.6	-1	-1	-1
1/18/2019	3:04:12 PM	404	351	19	19	20	19	24	23	24	23	22	21	22	22	27.8	31.8	102.6	-1	-1	-1
1/18/2019	3:04:12 PM	607	352	19	19	19	19	23	24	23	23	21	21	22	21	27.8	31.8	102.6	-1	-1	-1
1/18/2019	3:04:12 PM	810	353	19	19	19	19	23	23	23	23	21	21	21	21	27.8	31.8	102.6	-1	-1	-1
1/18/2019	3:04:13 PM	13	354	19	19	19	19	23	24	23	23	21	21	21	21	27.8	31.8	102.6	-1	-1	-1
1/18/2019	3:04:13 PM	201	355	19	19	19	19	23	23	24	23	21	21	21	21	27.8	31.8	102.6	-1	-1	-1
1/18/2019	3:04:13 PM	404	356	19	19	19	20	23	24	24	24	22	21	22	21	27.8	31.8	102.6	-1	-1	-1
1/18/2019	3:04:13 PM	607	357	19	19	19	19	24	23	24	23	21	21	21	21	27.8	31.8	102.6	-1	-1	-1
1/18/2019	3:04:13 PM	810	358	19	19	19	19	23	23	24	23	21	21	22	21	27.8	31.8	102.6	-1	-1	-1
1/18/2019	3:04:14 PM	13	359	19	19	19	19	23	24	23	23	21	21	21	21	27.8	31.8	102.6	-1	-1	-1
1/18/2019	3:04:14 PM	201	360	19	19	19	19	23	23	23	23	21	21	21	21	27.8	31.8	102.6	-1	-1	-1
1/18/2019	3:04:14 PM	404	361	19	19	19	20	23	24	23	24	21	22	21	22	27.8	31.8	102.6	-1	-1	-1
1/18/2019	3:04:14 PM	607	362	19	19	19	19	23	23	24	23	21	21	21	21	27.8	31.8	102.6	-1	-1	-1
1/18/2019	3:04:14 PM	810	363	19	19	19	19	23	23	24	23	21	21	22	21	27.8	31.8	102.6	-1	-1	-1
1/18/2019	3:04:15 PM	13	364	19	19	19	19	23	24	23	23	21	21	21	21	27.8	31.8	102.6	-1	-1	-1
1/18/2019	3:04:15 PM	201	365	19	19	19	19	23	23	24	23	21	21	21	21	27.8	31.8	102.6	-1	-1	-1
1/18/2019	3:04:15 PM	404	366	19	19	19	19	23	24	23	24	21	22	21	22	27.8	31.8	102.6	-1	-1	-1
1/18/2019	3:04:15 PM	607	367	19	19	19	19	23	24	24	23	21	21	21	21	27.8	31.8	102.6	-1	-1	-1
1/18/2019	3:04:15 PM	810	368	19	19	19	19	24	23	24	23	21	21	21	21	27.8	31.8	102.6	-1	-1	-1
1/18/2019	3:04:16 PM	13	369	19	19	19	19	23	24	23	23	21	21	21	21	27.8	31.8	102.6	-1	-1	-1
1/18/2019	3:04:16 PM	201	370	19	19	19	19	23	23	24	23	21	21	21	21	27.8	31.8	102.6	-1	-1	-1
1/18/2019	3:04:16 PM	404	371	19	19	19	19	24	24	24	23	21	22	21	22	27.8	31.8	102.6	-1	-1	-1
1/18/2019	3:04:16 PM	607	372	19	19	19	19	23	24	24	23	21	21	21	21	27.8	31.8	102.6	-1	-1	-1
1/18/2019	3:04:16 PM	810	373	19	19	19	19	23	23	23	23	21	22	21	21	27.8	31.8	102.6	-1	-1	-1
1/18/2019	3:04:17 PM	13	374	19	19	19	19	23	23	24	23	21	21	21	21	27.9	31.6	91.9	-1	-1	-1
1/18/2019	3:04:17 PM	201	375	19	19	19	19	23	23	24	23	21	21	21	21	27.9	31.6	91.9	-1	-1	-1
1/18/2019	3:04:17 PM	404	376	19	19	19	19	23	24	23	24	21	22	22	22	27.9	31.6	91.9	-1	-1	-1
1/18/2019	3:04:17 PM	607	377	19	19	19	19	23	23	24	23	22	21	22	21	27.9	31.6	91.9	-1	-1	-1
1/18/2019	3:04:17 PM	810	378	19	19	19	19	23	24	23	24	21	21	21	21	27.9	31.6	91.9	-1	-1	-1
1/18/2019	3:04:18 PM	13	379	19	19	19	19	23	23	24	23	21	21	21	21	27.9	31.6	91.9	-1	-1	-1
1/18/2019	3:04:18 PM	201	380	19	19	19	19	23	24	23	23	21	21	21	21	27.9	31.6	91.9	-1	-1	-1
1/18/2019	3:04:18 PM	404	381	19	19	19	19	24	23	24	23	22	21	22	21	27.9	31.6	91.9	-1	-1	-1
1/18/2019	3:04:18 PM	607	382	19	19	19	19	23	23	24	23	21	21	21	21	27.9	31.6	91.9	-1	-1	-1
1/18/2019	3:04:18 PM	810	383	19	19	19	19	23	24	23	23	21	21	21	21	27.9	31.6	91.9	-1	-1	-1
1/18/2019	3:04:19 PM	13	384	19	19	19	19	23	23	24	23	21	21	21	21	27.9	31.6	91.9	-1	-1	-1
1/18/2019	3:04:19 PM	201	385	19	19	19	19	23	23	23	23	21	21	21	21	27.9	31.6	91.9	-1	-1	-1
1/18/2019	3:04:19 PM	404	386	19	19	19	19	24	24	24	23	22	21	22	21	27.9	31.6	91.9	-1	-1	-1
1/18/2019	3:04:19 PM	607	387	19	19	19	19	23	24	23	23	21	21	21	21	27.9	31.6	91.9	-1	-1	-1
1/18/2019	3:04:19 PM	810	388	19	19	19	19	24	23	23	23	21	21	21	21	27.9	31.6	91.9	-1	-1	-1
1/18/2019	3:04:20 PM	13	389	19	19	19	19	23	23	23	23	21	21	21	21	27.9	31.6	91.9	-1	-1	-1
1/18/2019	3:04:20 PM	201	390	19	19	19	19	23	23	24	23	21	21	21	21	27.9	31.6	91.9	-1	-1	-1
1/18/2019	3:04:20 PM	404	391	19	19	19	19	23	24	23	23	21	22	21	22	27.9	31.6	91.9	-1	-1	-1
1/18/2019	3:04:20 PM	607	392	19	19	19	19	24	23	24	23	21	21	22	21	27.9	31.6	91.9	-1	-1	-1
1/18/2019	3:04:20 PM	810	393	19	19	19	19	23	24	23	23	21	21	21	21	27.9	31.6	91.9	-1	-1	-1
1/18/2019	3:04:21 PM	13	394	19	19	19	19	23	23	24	23	21	21	21	21	27.9	31.6	91.9	-1	-1	-1
1/18/2019	3:04:21 PM	201	395	19	19	19	19	23	24	23	23	21	21	21	21	27.9	31.6	91.9	-1	-1	-1
1/18/2019	3:04:21 PM	404	396	19	19	19	19	24	24	24	23	22	21	21	21	27.9	31.6	91.9	-1	-1	-1
1/18/2019	3:04:21 PM	607	397	19	19	19	19	23	24	24	23	21	21	21	21	27.9	31.6	91.9	-1	-1	-1
1/18/2019	3:04:21 PM	810	398	19	19	19	19	23	24	23	23	21	21	21	21	27.9	31.6	91.9	-1	-1	-1
1/18/2019	3:04:22 PM	13	399	19	19	19	19	23	24	23	23	21	21	21	21	27.9	31.6	91.9	-1	-1	-1
1/18/2019	3:04:22 PM	201	400	19	19	19	19	23	24	23	23	21	21	21	21	27.9	31.6	91.9	-1	-1	-1
1/18/2019	3:04:22 PM	404	401	19	19	19	19	23	24	23	24	21	22	21	22	27.9	31.6	91.9	-1	-1	-1
1/18/2019	3:04:22 PM	607	402	19	19	19	19	23	23	24	23	21	21	21	21	27.9	31.6	91.9	-1	-1	-1
1/18/2019	3:04:22 PM	810	403	19	19	19	19	23	24	23	24	21	21	21	21	27.9	31.6	91.9	-1	-1	-1
1/18/2019	3:04:23 PM	13	404	19	19	19	19	23	23	24	23	21	21	21	21	27.9	31.6	91.9	-1	-1	-1
1/18/2019	3:04:23 PM	201	405	19	19	19	19	23	24	23	23	21	21	21	21	27.9	31.6	91.9	-1	-1	-1
1/18/2019	3:04:23 PM	404	406	19	19	19	19	24	24	24	23	22	21	22	21	27.9	31.6	91.9	-1	-1	-1
1/18/2019	3:04:23 PM	607	407	19	19	19	19	23	23	23	23	21	21	21	21	27.9	31.6	91.9	-1	-1	-1
1/18/2019	3:04:23 PM	810	408	19	19	19	19	24	23	24	23	22	21	21	21	27.9	31.6	91.9	-1	-1	-1
1/18/2019	3:04:24 PM	13	409	19	19	19	19	23	23	23	23	21	21	21	21	27.9	31.6	91.9	-1	-1	-1
1/18/2019	3:04:24 PM	201	410	19	19	19	19	23	23	24	23	21	21	21	21	27.9	31.6	91.9	-1	-1	-1
1/18/2019	3:04:24 PM	404	411	19	19	19	19	23	24	23	23	21	22	21	21	27.9	31.6	91.9	-1	-1	-1
1/18/2019	3:04:24 PM	607	412	19	19	19	19	23	23	24	23	21	21	21	21	27.9	31.6	91.9	-1	-1	-1
1/18/2019	3:04:24 PM	810	413	19	19	19	19	23	23	24	23	21	21	22	21	27.9	31.6	91.9	-1	-1	-1
1/18/2019	3:04:25 PM	13	414	19	19	19	19	23	23	24	23	21	21	21	21	27.9	31.6	91.9	-1	-1	-1
1/18/2019	3:04:25 PM	201	415	19	19	19	19	23	24	23	23	21	21	21	21	27.9	31.6	91.9	-1	-1	-1
1/18/2019	3:04:25 PM	402	416	19	19	20	19	23	23	24	23	22	21	21	21	27.9	31.4	61.3	-1	-1	-1
1/18/2019	3:04:25 PM	605	417	19	19	19	19	23	24	24	23	21	21	21	21	27.9	31.4	61.3	-1	-1	-1
1/18/2019	3:04:25 PM	808	418	19	19	19	19	23	24	24	23	21	21	21	21	27.9	31.4	61.3	-1	-1	-1
1/18/2019	3:04:26 PM	11	419	19	19	19	19	23	24	24	23	21	21	21	21	27.9	31.4	61.3	-1	-1	-1
1/18/2019	3:04:26 PM	200	420	19	19	19	19	23	23	24	23	21	21	21	21	27.9	31.4	61.3	-1	-1	-1
1/18/2019	3:04:26 PM	403	421	19	19	19	19	23	24	24	23	22	21	22	21	27.9	31.4	61.3	-1	-1	-1
1/18/2019	3:04:26 PM	606	422	19	19	19	19	23	23	23	23	21	21	21	21	27.9	31.4	61.3	-1	-1	-1
1/18/2019	3:04:26 PM	809	423	19	19	19	19	24	23	24	23	22	21	21	21	27.9	31.4	61.3	-1	-1	-1
1/18/2019	3:04:27 PM	12	424	19	19	19	19	23	23	23	24	21	21	21	21	27.9	31.4	61.3	-1	-1	-1
1/18/2019	3:04:27 PM	216	425	19	19	19	19	24	23	24	23	21	21	21	21	27.9	31.4	61.3	-1	-1	-1
1/18/2019	3:04:27 PM	403	426	19	19	19	19	23	24	23	24	21	21	21	21	27.9	31.4	61.3	-1	-1	-1
1/18/2019	3:04:27 PM	606	427	19	19	19	19	23	23	24	23	21	21	21	21	27.9	31.4	61.3	-1	-1	-1
1/18/2019	3:04:27 PM	815	428	19	19	19	19	23	23	24	23	22	21	21	21	27.9	31.4	61.3	-1	-1	-1
1/18/2019	3:04:28 PM	2	429	19	19	19	19	23	24	23	23	21	21	21	21	27.9	31.4	61.3	-1	-1	-1
1/18/2019	3:04:28 PM	205	430	19	19	19	19	23	23	24	23	22	21	22	21	27.9	31.4	61.3	-1	-1	-1
1/18/2019	3:04:28 PM	409	431	19	19	19	19	23	24	23	23	21	22	21	21	27.9	31.4	61.3	-1	-1	-1
1/18/2019	3:04:28 PM	614	432	19	19	19	19	23	23	24	23	21	21	21	21	27.9	31.4	61.3	-1	-1	-1
1/18/2019	3:04:28 PM	802	433	19	19	19	19	24	23	24	23	21	21	21	22	27.9	31.4	61.3	-1	-1	-1
1/18/2019	3:04:29 PM	5	434	19	19	19	19	23	24	24	24	21	21	21	21	27.9	31.4	61.3	-1	-1	-1
1/18/2019	3:04:29 PM	208	435	19	19	19	19	23	23	23	23	21	21	21	22	27.9	31.4	61.3	-1	-1	-1
1/18/2019	3:04:29 PM	411	436	19	19	19	19	23	24	23	23	21	21	22	21	27.9	31.4	61.3	-1	-1	-1
1/18/2019	3:04:29 PM	614	437	19	19	19	19	23	24	23	23	21	21	21	21	27.9	31.4	61.3	-1	-1	-1
1/18/2019	3:04:29 PM	802	438	19	19	19	19	23	24	23	24	21	22	21	21	27.9	31.4	61.3	-1	-1	-1
1/18/2019	3:04:30 PM	5	439	19	19	19	19	23	23	24	23	22	21	21	21	27.9	31.4	61.3	-1	-1	-1
1/18/2019	3:04:30 PM	208	440	19	19	19	19	23	24	23	23	21	21	21	21	27.9	31.4	61.3	-1	-1	-1
1/18/2019	3:04:30 PM	411	441	19	19	19	19	24	23	24	23	21	21	21	21	27.9	31.4	61.3	-1	-1	-1
1/18/2019	3:04:30 PM	614	442	19	19	19	19	23	23	23	23	21	21	21	21	27.9	31.4	61.3	-1	-1	-1
1/18/2019	3:04:30 PM	802	443	19	19	19	19	24	23	24	23	22	21	22	21	27.9	31.4	61.3	-1	-1	-1
1/18/2019	3:04:31 PM	5	444	19	19	19	19	23	23	24	23	21	21	21	21	27.9	31.4	61.3	-1	-1	-1
1/18/2019	3:04:31 PM	208	445	19	19	19	19	23	23	23	23	21	21	21	21	27.9	31.4	61.3	-1	-1	-1
1/18/2019	3:04:31 PM	411	446	19	19	19	19	23	24	23	23	21	21	21	21	27.9	31.4	61.3	-1	-1	-1
1/18/2019	3:04:31 PM	614	447	19	19	19	19	23	23	24	23	21	21	21	21	27.9	31.4	61.3	-1	-1	-1
1/18/2019	3:04:31 PM	802	448	19	19	19	19	23	24	23	24	21	22	21	22	27.9	31.4	61.3	-1	-1	-1
1/18/2019	3:04:32 PM	5	449	19	19	19	19	24	23	24	23	21	21	21	22	27.9	31.4	61.3	-1	-1	-1
1/18/2019	3:04:32 PM	208	450	19	19	19	19	23	23	23	23	21	21	21	21	27.9	31.4	61.3	-1	-1	-1
1/18/2019	3:04:32 PM	411	451	19	19	19	19	23	23	23	23	21	21	21	21	27.9	31.4	61.3	-1	-1	-1
1/18/2019	3:04:32 PM	614	452	19	19	19	19	23	23	24	23	21	21	21	21	27.9	31.4	61.3	-1	-1	-1
1/18/2019	3:04:32 PM	802	453	19	19	19	19	23	24	24	23	21	21	21	22	27.9	31.4	61.3	-1	-1	-1
1/18/2019	3:04:33 PM	5	454	19	19	19	19	23	24	24	23	22	21	21	21	27.9	31.4	61.3	-1	-1	-1
1/18/2019	3:04:33 PM	208	455	19	19	19	19	23	23	23	23	21	21	21	21	27.9	31.4	61.3	-1	-1	-1
1/18/2019	3:04:33 PM	411	456	19	19	19	19	23	23	24	23	21	21	21	21	27.9	31.4	61.3	-1	-1	-1
1/18/2019	3:04:33 PM	614	457	19	19	19	19	23	24	23	23	21	21	21	21	27.9	31.4	61.3	-1	-1	-1
1/18/2019	3:04:33 PM	802	458	19	19	19	19	23	23	24	23	22	21	21	21	27.9	31.2	60.7	-1	-1	-1
1/18/2019	3:04:34 PM	5	459	19	19	19	19	23	23	24	23	22	21	22	21	27.9	31.2	60.7	-1	-1	-1
1/18/2019	3:04:34 PM	208	460	19	19	19	19	23	24	23	23	21	21	21	21	27.9	31.2	60.7	-1	-1	-1
1/18/2019	3:04:34 PM	411	461	19	19	19	19	24	23	24	23	21	21	21	21	27.9	31.2	60.7	-1	-1	-1
1/18/2019	3:04:34 PM	614	462	19	19	19	19	23	24	23	23	21	21	21	21	27.9	31.2	60.7	-1	-1	-1
1/18/2019	3:04:34 PM	802	463	19	19	19	19	24	23	24	23	22	21	22	21	27.9	31.2	60.7	-1	-1	-1
1/18/2019	3:04:35 PM	5	464	19	19	19	19	23	23	24	23	21	21	21	21	27.9	31.2	60.7	-1	-1	-1
1/18/2019	3:04:35 PM	208	465	19	19	19	19	24	23	24	23	21	21	21	21	27.9	31.2	60.7	-1	-1	-1
1/18/2019	3:04:35 PM	411	466	19	19	19	19	23	24	23	23	21	21	21	21	27.9	31.2	60.7	-1	-1	-1
1/18/2019	3:04:35 PM	614	467	19	19	19	19	23	23	24	23	21	21	21	21	27.9	31.2	60.7	-1	-1	-1
1/18/2019	3:04:35 PM	802	468	19	19	19	19	23	24	23	24	21	21	21	21	27.9	31.2	60.7	-1	-1	-1
1/18/2019	3:04:36 PM	5	469	19	19	19	19	23	24	23	23	21	21	21	21	27.9	31.2	60.7	-1	-1	-1
1/18/2019	3:04:36 PM	208	470	19	19	19	19	23	24	23	23	21	21	21	21	27.9	31.2	60.7	-1	-1	-1
1/18/2019	3:04:36 PM	411	471	19	19	19	19	23	23	24	23	21	21	21	21	27.9	31.2	60.7	-1	-1	-1
1/18/2019	3:04:36 PM	614	472	19	19	19	19	23	23	24	23	21	21	21	21	27.9	31.2	60.7	-1	-1	-1
1/18/2019	3:04:36 PM	802	473	19	19	19	19	23	23	24	23	21	22	21	21	27.9	31.2	60.7	-1	-1	-1
1/18/2019	3:04:37 PM	5	474	19	19	19	19	23	23	24	23	21	21	21	21	27.9	31.2	60.7	-1	-1	-1
1/18/2019	3:04:37 PM	208	475	19	19	19	19	23	24	23	23	21	21	21	21	27.9	31.2	60.7	-1	-1	-1
1/18/2019	3:04:37 PM	411	476	19	19	19	19	23	23	23	23	21	21	21	21	27.9	31.2	60.7	-1	-1	-1
1/18/2019	3:04:37 PM	614	477	19	19	19	19	24	23	23	23	21	21	21	21	27.9	31.2	60.7	-1	-1	-1
1/18/2019	3:04:37 PM	802	478	19	19	19	19	24	23	23	23	21	22	21	22	27.9	31.2	60.7	-1	-1	-1
1/18/2019	3:04:38 PM	5	479	19	19	19	19	23	23	24	23	21	21	21	21	27.9	31.2	60.7	-1	-1	-1
1/18/2019	3:04:38 PM	208	480	19	19	19	19	23	24	23	24	21	21	21	21	27.9	31.2	60.7	-1	-1	-1
1/18/2019	3:04:38 PM	411	481	19	19	19	19	23	23	24	23	21	21	21	21	27.9	31.2	60.7	-1	-1	-1
1/18/2019	3:04:38 PM	614	482	19	19	19	19	23	23	24	23	21	21	21	21	27.9	31.2	60.7	-1	-1	-1
1/18/2019	3:04:38 PM	802	483	19	19	19	19	24	23	24	23	21	21	21	22	27.9	31.2	60.7	-1	-1	-1
1/18/2019	3:04:39 PM	5	484	19	19	19	19	23	23	24	23	21	21	22	21	27.9	31.2	60.7	-1	-1	-1
1/18/2019	3:04:39 PM	208	485	19	19	19	19	23	24	23	23	21	21	21	21	27.9	31.2	60.7	-1	-1	-1
1/18/2019	3:04:39 PM	411	486	19	19	19	19	23	24	24	23	21	21	21	21	27.9	31.2	60.7	-1	-1	-1
1/18/2019	3:04:39 PM	614	487	19	19	19	19	23	24	24	23	21	21	22	21	27.9	31.2	60.7	-1	-1	-1
1/18/2019	3:04:39 PM	802	488	19	19	19	19	24	23	24	23	21	21	21	21	27.9	31.2	60.7	-1	-1	-1
1/18/2019	3:04:40 PM	5	489	19	19	19	19	23	23	24	23	21	21	21	21	27.9	31.2	60.7	-1	-1	-1
1/18/2019	3:04:40 PM	208	490	19	19	19	19	23	24	24	23	21	21	22	21	27.9	31.2	60.7	-1	-1	-1
1/18/2019	3:04:40 PM	411	491	19	19	19	19	23	23	24	24	21	21	21	21	27.9	31.2	60.7	-1	-1	-1
1/18/2019	3:04:40 PM	614	492	19	19	19	19	23	23	24	23	21	21	21	21	27.9	31.2	60.7	-1	-1	-1
1/18/2019	3:04:40 PM	802	493	19	19	19	19	23	24	23	24	21	22	21	22	27.9	31.2	60.7	-1	-1	-1
1/18/2019	3:04:41 PM	5	494	19	19	19	19	23	24	23	23	21	21	21	21	27.9	31.2	60.7	-1	-1	-1
1/18/2019	3:04:41 PM	208	495	19	19	19	19	23	24	23	23	21	21	21	21	27.9	31.2	60.7	-1	-1	-1
1/18/2019	3:04:41 PM	411	496	19	19	19	19	23	24	23	23	21	21	22	21	27.9	31.2	60.7	-1	-1	-1
1/18/2019	3:04:41 PM	614	497	19	19	19	19	23	24	24	23	21	21	22	21	27.9	31.2	60.7	-1	-1	-1
1/18/2019	3:04:41 PM	802	498	19	19	19	19	24	24	24	23	22	21	22	21	27.9	31.2	60.7	-1	-1	-1
1/18/2019	3:04:42 PM	5	499	19	19	19	19	23	24	23	23	21	21	21	21	27.9	31.2	60.7	-1	-1	-1
1/18/2019	3:04:42 PM	208	500	19	19	19	19	23	23	23	23	21	21	21	21	27.9	30.9	110.0	-1	-1	-1
1/18/2019	3:04:42 PM	411	501	19	19	19	19	23	24	23	24	21	22	21	21	27.9	30.9	110.0	-1	-1	-1
1/18/2019	3:04:42 PM	614	502	19	19	19	19	23	24	24	23	21	21	21	21	27.9	30.9	110.0	-1	-1	-1
1/18/2019	3:04:42 PM	802	503	19	19	19	19	24	23	24	23	22	21	22	21	27.9	30.9	110.0	-1	-1	-1
1/18/2019	3:04:43 PM	5	504	19	19	19	19	23	23	23	23	21	21	21	21	27.9	30.9	110.0	-1	-1	-1
1/18/2019	3:04:43 PM	208	505	19	19	19	19	23	23	24	23	21	21	21	21	27.9	30.9	110.0	-1	-1	-1
1/18/2019	3:04:43 PM	411	506	19	19	19	19	23	24	24	23	21	21	21	21	27.9	30.9	110.0	-1	-1	-1
1/18/2019	3:04:43 PM	614	507	19	19	19	19	23	23	24	23	22	21	22	21	27.9	30.9	110.0	-1	-1	-1
1/18/2019	3:04:43 PM	802	508	19	19	19	19	24	24	24	23	21	21	21	22	27.9	30.9	110.0	-1	-1	-1
1/18/2019	3:04:44 PM	5	509	19	19	19	19	23	23	24	23	21	21	21	21	27.9	30.9	110.0	-1	-1	-1
1/18/2019	3:04:44 PM	208	510	19	19	19	19	24	23	24	23	21	21	21	21	27.9	30.9	110.0	-1	-1	-1
1/18/2019	3:04:44 PM	411	511	19	19	19	19	23	24	24	24	21	21	21	21	27.9	30.9	110.0	-1	-1	-1
1/18/2019	3:04:44 PM	614	512	19	19	19	19	23	23	24	23	21	21	22	21	27.9	30.9	110.0	-1	-1	-1
1/18/2019	3:04:44 PM	802	513	19	19	19	19	23	23	24	23	21	21	22	21	27.9	30.9	110.0	-1	-1	-1
1/18/2019	3:04:45 PM	5	514	19	19	19	19	23	24	23	23	21	21	21	21	27.9	30.9	110.0	-1	-1	-1
1/18/2019	3:04:45 PM	208	515	19	19	19	19	23	23	24	23	21	21	21	21	27.9	30.9	110.0	-1	-1	-1
1/18/2019	3:04:45 PM	411	516	19	19	19	19	23	24	24	24	21	21	21	21	27.9	30.9	110.0	-1	-1	-1
1/18/2019	3:04:45 PM	614	517	19	19	19	19	24	23	24	23	21	21	21	21	27.9	30.9	110.0	-1	-1	-1
1/18/2019	3:04:45 PM	802	518	19	19	19	19	23	24	24	24	21	22	21	21	27.9	30.9	110.0	-1	-1	-1
1/18/2019	3:04:46 PM	5	519	19	19	19	19	23	23	24	23	21	21	21	21	27.9	30.9	110.0	-1	-1	-1
1/18/2019	3:04:46 PM	208	520	19	19	19	19	23	23	23	24	21	22	21	21	27.9	30.9	110.0	-1	-1	-1
1/18/2019	3:04:46 PM	411	521	19	19	19	19	24	24	24	23	22	21	22	21	27.9	30.9	110.0	-1	-1	-1
1/18/2019	3:04:46 PM	614	522	19	19	19	19	23	24	23	23	21	21	21	21	27.9	30.9	110.0	-1	-1	-1
1/18/2019	3:04:46 PM	802	523	19	19	19	19	23	23	24	24	22	21	22	21	27.9	30.9	110.0	-1	-1	-1
1/18/2019	3:04:47 PM	5	524	19	19	19	19	23	23	23	23	21	21	21	21	27.9	30.9	110.0	-1	-1	-1
1/18/2019	3:04:47 PM	208	525	19	19	19	19	23	23	24	23	21	21	22	21	27.9	30.9	110.0	-1	-1	-1
1/18/2019	3:04:47 PM	411	526	19	19	19	19	23	24	24	23	21	21	21	22	27.9	30.9	110.0	-1	-1	-1
1/18/2019	3:04:47 PM	614	527	19	19	19	19	23	24	23	23	21	21	21	21	27.9	30.9	110.0	-1	-1	-1
1/18/2019	3:04:47 PM	802	528	19	19	19	19	23	24	23	23	22	21	22	21	27.9	30.9	110.0	-1	-1	-1
1/18/2019	3:04:48 PM	5	529	19	19	19	19	23	23	23	23	21	21	21	21	27.9	30.9	110.0	-1	-1	-1
1/18/2019	3:04:48 PM	208	530	19	19	19	19	23	23	23	23	21	21	21	21	27.9	30.9	110.0	-1	-1	-1
1/18/2019	3:04:48 PM	411	531	19	19	19	19	23	23	23	23	21	21	21	21	27.9	30.9	110.0	-1	-1	-1
1/18/2019	3:04:48 PM	614	532	19	19	19	19	23	24	24	23	21	21	21	21	27.9	30.9	110.0	-1	-1	-1
1/18/2019	3:04:48 PM	802	533	19	19	19	19	24	24	24	23	22	21	21	21	27.9	30.9	110.0	-1	-1	-1
1/18/2019	3:04:49 PM	5	534	19	19	19	19	23	24	23	23	21	21	21	21	27.9	30.9	110.0	-1	-1	-1
1/18/2019	3:04:49 PM	208	535	19	19	19	19	23	23	24	23	22	21	21	21	27.9	30.9	110.0	-1	-1	-1
1/18/2019	3:04:49 PM	411	536	19	19	19	19	23	24	23	24	21	21	21	21	27.9	30.9	110.0	-1	-1	-1
1/18/2019	3:04:49 PM	614	537	19	19	19	19	23	24	24	23	22	21	22	21	27.9	30.9	110.0	-1	-1	-1
1/18/2019	3:04:49 PM	802	538	19	19	19	19	23	23	23	23	21	21	21	22	27.9	30.9	110.0	-1	-1	-1
1/18/2019	3:04:50 PM	5	539	19	19	19	19	23	23	24	23	21	21	21	21	27.9	30.9	110.0	-1	-1	-1
1/18/2019	3:04:50 PM	208	540	19	19	19	19	23	23	23	23	21	21	21	22	27.9	30.9	110.0	-1	-1	-1
1/18/2019	3:04:50 PM	411	541	19	19	19	19	23	23	24	23	22	21	22	21	27.9	30.9	110.0	-1	-1	-1
1/18/2019	3:04:50 PM	614	542	19	19	19	19	24	24	24	23	21	21	21	21	27.9	30.7	60.5	-1	-1	-1
1/18/2019	3:04:50 PM	802	543	19	19	19	19	23	24	23	23	21	21	21	21	27.9	30.7	60.5	-1	-1	-1
1/18/2019	3:04:51 PM	5	544	19	19	19	19	23	23	23	23	21	21	21	21	27.9	30.7	60.5	-1	-1	-1
1/18/2019	3:04:51 PM	208	545	19	19	19	19	23	23	23	23	21	21	21	21	27.9	30.7	60.5	-1	-1	-1
1/18/2019	3:04:51 PM	411	546	19	19	19	19	23	24	23	23	21	21	21	22	27.9	30.7	60.5	-1	-1	-1
1/18/2019	3:04:51 PM	614	547	19	19	19	19	23	24	23	23	21	21	22	21	27.9	30.7	60.5	-1	-1	-1
1/18/2019	3:04:51 PM	802	548	19	19	19	19	23	24	23	23	21	21	21	21	27.9	30.7	60.5	-1	-1	-1
1/18/2019	3:04:52 PM	5	549	19	19	19	19	23	23	23	23	21	21	21	21	27.9	30.7	60.5	-1	-1	-1
1/18/2019	3:04:52 PM	208	550	19	19	19	19	23	24	24	23	21	21	21	22	27.9	30.7	60.5	-1	-1	-1
1/18/2019	3:04:52 PM	411	551	19	19	19	19	23	23	24	23	21	21	21	21	27.9	30.7	60.5	-1	-1	-1
1/18/2019	3:04:52 PM	614	552	19	19	19	19	23	24	23	24	21	21	21	21	27.9	30.7	60.5	-1	-1	-1
1/18/2019	3:04:52 PM	802	553	19	19	19	19	23	24	24	24	21	21	22	21	27.9	30.7	60.5	-1	-1	-1
1/18/2019	3:04:53 PM	5	554	19	19	19	19	23	24	23	23	21	21	21	21	27.9	30.7	60.5	-1	-1	-1
1/18/2019	3:04:53 PM	208	555	19	19	19	19	24	23	24	23	22	21	22	22	27.9	30.7	60.5	-1	-1	-1
1/18/2019	3:04:53 PM	411	556	19	19	19	19	23	24	23	23	21	21	21	21	27.9	30.7	60.5	-1	-1	-1
1/18/2019	3:04:53 PM	614	557	19	19	19	19	23	23	24	23	21	21	22	21	27.9	30.7	60.5	-1	-1	-1
1/18/2019	3:04:53 PM	802	558	19	19	19	19	23	23	24	23	21	21	21	22	27.9	30.7	60.5	-1	-1	-1
1/18/2019	3:04:54 PM	5	559	19	19	19	19	23	24	23	23	21	21	21	21	27.9	30.7	60.5	-1	-1	-1
1/18/2019	3:04:54 PM	208	560	19	19	19	19	24	23	24	23	21	21	21	21	27.9	30.7	60.5	-1	-1	-1
1/18/2019	3:04:54 PM	411	561	19	19	19	19	23	24	23	24	21	21	21	21	27.9	30.7	60.5	-1	-1	-1
1/18/2019	3:04:54 PM	614	562	19	19	19	19	24	23	24	23	21	21	22	21	27.9	30.7	60.5	-1	-1	-1
1/18/2019	3:04:54 PM	802	563	19	19	19	19	23	24	23	23	21	21	21	21	27.9	30.7	60.5	-1	-1	-1
1/18/2019	3:04:55 PM	5	564	19	19	19	19	23	23	24	23	21	21	21	21	27.9	30.7	60.5	-1	-1	-1
1/18/2019	3:04:55 PM	208	565	19	19	19	19	23	24	23	23	21	21	21	21	27.9	30.7	60.5	-1	-1	-1
1/18/2019	3:04:55 PM	411	566	19	19	19	19	23	23	24	23	21	21	22	21	27.9	30.7	60.5	-1	-1	-1
1/18/2019	3:04:55 PM	614	567	19	19	19	19	23	24	24	23	21	21	21	21	27.9	30.7	60.5	-1	-1	-1
1/18/2019	3:04:55 PM	802	568	19	19	19	19	23	24	24	23	21	21	21	21	27.9	30.7	60.5	-1	-1	-1
1/18/2019	3:04:56 PM	5	569	19	19	19	19	23	23	24	23	21	21	21	21	27.9	30.7	60.5	-1	-1	-1
1/18/2019	3:04:56 PM	208	570	19	19	19	19	23	24	24	23	22	21	22	21	27.9	30.7	60.5	-1	-1	-1
1/18/2019	3:04:56 PM	411	571	19	19	19	19	24	23	24	23	21	21	21	21	27.9	30.7	60.5	-1	-1	-1
1/18/2019	3:04:56 PM	614	572	19	19	19	19	23	24	24	23	21	21	21	21	27.9	30.7	60.5	-1	-1	-1
1/18/2019	3:04:56 PM	802	573	19	19	19	19	24	23	24	23	21	21	21	21	27.9	30.7	60.5	-1	-1	-1
1/18/2019	3:04:57 PM	5	574	19	19	19	19	23	24	23	23	21	21	21	21	27.9	30.7	60.5	-1	-1	-1
1/18/2019	3:04:57 PM	208	575	19	19	19	19	24	24	24	23	21	21	21	22	27.9	30.7	60.5	-1	-1	-1
1/18/2019	3:04:57 PM	411	576	19	19	19	19	23	24	24	23	21	21	21	21	27.9	30.7	60.5	-1	-1	-1
1/18/2019	3:04:57 PM	614	577	19	19	19	19	23	23	23	23	21	21	21	21	27.9	30.7	60.5	-1	-1	-1
1/18/2019	3:04:57 PM	802	578	19	19	19	19	23	24	23	23	21	21	21	21	27.9	30.7	60.5	-1	-1	-1
1/18/2019	3:04:58 PM	5	579	19	19	19	19	23	23	24	23	21	21	21	21	27.9	30.7	60.5	-1	-1	-1
1/18/2019	3:04:58 PM	208	580	19	19	19	19	23	24	24	23	21	21	22	21	27.9	30.7	60.5	-1	-1	-1
1/18/2019	3:04:58 PM	411	581	19	19	19	19	23	23	24	24	21	21	21	22	27.9	30.7	60.5	-1	-1	-1
1/18/2019	3:04:58 PM	614	582	19	19	19	19	23	23	24	23	21	21	22	21	27.9	30.7	60.5	-1	-1	-1
1/18/2019	3:04:58 PM	802	583	19	19	19	19	23	23	23	23	21	21	21	21	27.9	30.7	60.5	-1	-1	-1
1/18/2019	3:04:59 PM	5	584	19	19	19	19	23	23	24	23	21	21	21	21	28.0	30.6	77.1	-1	-1	-1
1/18/2019	3:04:59 PM	208	585	19	19	19	19	23	24	23	24	21	22	21	21	28.0	30.6	77.1	-1	-1	-1
1/18/2019	3:04:59 PM	411	586	19	19	19	19	23	23	24	23	21	21	21	21	28.0	30.6	77.1	-1	-1	-1
1/18/2019	3:04:59 PM	614	587	19	19	19	19	23	23	24	23	21	21	21	21	28.0	30.6	77.1	-1	-1	-1
1/18/2019	3:04:59 PM	802	588	19	19	19	19	23	23	23	23	21	21	21	21	28.0	30.6	77.1	-1	-1	-1
1/18/2019	3:05:00 PM	5	589	19	19	19	19	23	24	24	23	21	21	22	21	28.0	30.6	77.1	-1	-1	-1
1/18/2019	3:05:00 PM	208	590	19	19	19	19	24	23	24	23	21	21	21	21	28.0	30.6	77.1	-1	-1	-1
1/18/2019	3:05:00 PM	411	591	19	19	19	19	23	24	23	24	21	21	21	21	28.0	30.6	77.1	-1	-1	-1
1/18/2019	3:05:00 PM	614	592	19	19	19	19	23	24	24	23	21	21	21	21	28.0	30.6	77.1	-1	-1	-1
1/18/2019	3:05:00 PM	802	593	19	19	19	19	23	23	23	23	21	21	21	21	28.0	30.6	77.1	-1	-1	-1
1/18/2019	3:05:01 PM	5	594	19	19	19	19	23	23	24	23	21	21	21	21	28.0	30.6	77.1	-1	-1	-1
1/18/2019	3:05:01 PM	208	595	19	19	19	19	23	24	23	24	21	21	21	21	28.0	30.6	77.1	-1	-1	-1
1/18/2019	3:05:01 PM	411	596	19	19	19	19	23	23	24	23	21	21	21	21	28.0	30.6	77.1	-1	-1	-1
1/18/2019	3:05:01 PM	614	597	19	19	19	19	23	23	23	23	21	21	21	21	28.0	30.6	77.1	-1	-1	-1
1/18/2019	3:05:01 PM	802	598	19	19	19	19	23	23	24	23	21	21	21	21	28.0	30.6	77.1	-1	-1	-1
1/18/2019	3:05:02 PM	5	599	19	19	19	19	23	24	24	23	21	21	22	21	28.0	30.6	77.1	-1	-1	-1
1/18/2019	3:05:02 PM	208	600	19	19	19	19	24	23	24	23	21	21	21	22	28.0	30.6	77.1	-1	-1	-1
1/18/2019	3:05:02 PM	411	601	19	19	19	19	23	24	24	23	22	21	22	21	28.0	30.6	77.1	-1	-1	-1
1/18/2019	3:05:02 PM	614	602	19	19	19	19	23	24	23	23	21	22	21	21	28.0	30.6	77.1	-1	-1	-1
1/18/2019	3:05:02 PM	802	603	19	19	19	19	23	23	24	23	21	21	21	21	28.0	30.6	77.1	-1	-1	-1
1/18/2019	3:05:03 PM	5	604	19	19	19	19	23	24	23	24	21	21	21	21	28.0	30.6	77.1	-1	-1	-1
1/18/2019	3:05:03 PM	208	605	19	19	19	19	23	24	24	23	22	21	22	21	28.0	30.6	77.1	-1	-1	-1
1/18/2019	3:05:03 PM	411	606	19	19	19	19	23	24	23	23	21	21	21	21	28.0	30.6	77.1	-1	-1	-1
1/18/2019	3:05:03 PM	614	607	19	19	19	19	23	23	24	23	21	21	21	21	28.0	30.6	77.1	-1	-1	-1
1/18/2019	3:05:03 PM	802	608	19	19	19	19	23	23	23	23	21	21	21	22	28.0	30.6	77.1	-1	-1	-1
1/18/2019	3:05:04 PM	5	609	19	19	19	19	24	24	24	23	22	21	22	21	28.0	30.6	77.1	-1	-1	-1
1/18/2019	3:05:04 PM	208	610	19	19	19	19	23	23	23	24	21	22	21	22	28.0	30.6	77.1	-1	-1	-1
1/18/2019	3:05:04 PM	411	611	19	19	19	19	23	23	23	23	21	21	21	21	28.0	30.6	77.1	-1	-1	-1
1/18/2019	3:05:04 PM	614	612	19	19	19	19	23	23	24	23	21	21	22	21	28.0	30.6	77.1	-1	-1	-1
1/18/2019	3:05:04 PM	802	613	19	19	19	19	23	23	24	23	21	21	21	21	28.0	30.6	77.1	-1	-1	-1
1/18/2019	3:05:05 PM	5	614	19	19	19	19	23	23	24	23	22	21	22	21	28.0	30.6	77.1	-1	-1	-1
1/18/2019	3:05:05 PM	208	615	19	19	19	19	23	23	24	24	21	21	21	22	28.0	30.6	77.1	-1	-1	-1
1/18/2019	3:05:05 PM	411	616	19	19	19	19	23	23	24	23	21	21	21	21	28.0	30.6	77.1	-1	-1	-1
1/18/2019	3:05:05 PM	614	617	19	19	19	19	23	23	23	23	21	21	21	21	28.0	30.6	77.1	-1	-1	-1
1/18/2019	3:05:05 PM	802	618	19	19	19	19	23	23	24	23	21	21	21	21	28.0	30.6	77.1	-1	-1	-1
1/18/2019	3:05:06 PM	5	619	19	19	19	19	24	23	24	23	21	21	22	21	28.0	30.6	77.1	-1	-1	-1
1/18/2019	3:05:06 PM	208	620	19	19	19	19	23	24	23	24	21	22	21	21	28.0	30.6	77.1	-1	-1	-1
1/18/2019	3:05:06 PM	411	621	19	19	19	19	23	23	24	23	21	21	21	21	28.0	30.6	77.1	-1	-1	-1
1/18/2019	3:05:06 PM	614	622	19	19	19	19	23	24	23	23	21	21	21	22	28.0	30.6	77.1	-1	-1	-1
1/18/2019	3:05:06 PM	801	623	19	19	19	19	23	24	23	23	21	21	21	21	28.0	30.6	77.1	-1	-1	-1
1/18/2019	3:05:07 PM	4	624	19	19	19	19	23	23	23	23	21	21	21	21	28.0	30.6	77.1	-1	-1	-1
1/18/2019	3:05:07 PM	207	625	19	19	19	19	23	24	23	24	21	22	21	21	28.0	30.6	77.1	-1	-1	-1
1/18/2019	3:05:07 PM	410	626	19	19	19	19	23	23	23	23	21	21	21	21	28.0	30.4	70.1	-1	-1	-1
1/18/2019	3:05:07 PM	613	627	19	19	19	19	23	24	23	23	21	21	21	21	28.0	30.4	70.1	-1	-1	-1
1/18/2019	3:05:07 PM	801	628	19	19	19	19	23	23	24	23	21	21	21	21	28.0	30.4	70.1	-1	-1	-1
1/18/2019	3:05:08 PM	6	629	19	19	19	19	23	24	23	24	21	22	21	22	28.0	30.4	70.1	-1	-1	-1
1/18/2019	3:05:08 PM	209	630	19	19	19	19	24	24	24	23	21	21	21	21	28.0	30.4	70.1	-1	-1	-1
1/18/2019	3:05:08 PM	413	631	19	19	19	19	23	23	23	23	21	21	21	21	28.0	30.4	70.1	-1	-1	-1
1/18/2019	3:05:08 PM	616	632	19	19	19	19	24	23	24	23	21	21	22	21	28.0	30.4	70.1	-1	-1	-1
1/18/2019	3:05:08 PM	803	633	19	19	19	19	23	24	24	23	21	21	21	22	28.0	30.4	70.1	-1	-1	-1
1/18/2019	3:05:09 PM	6	634	19	19	19	19	23	23	24	23	21	21	21	21	28.0	30.4	70.1	-1	-1	-1
1/18/2019	3:05:09 PM	210	635	19	19	19	19	23	24	23	23	21	21	21	21	28.0	30.4	70.1	-1	-1	-1
1/18/2019	3:05:09 PM	413	636	19	19	19	19	23	23	24	23	21	21	21	21	28.0	30.4	70.1	-1	-1	-1
1/18/2019	3:05:09 PM	600	637	19	19	19	19	23	23	24	23	21	21	21	21	28.0	30.4	70.1	-1	-1	-1
1/18/2019	3:05:09 PM	804	638	19	19	19	19	23	24	24	23	21	21	22	21	28.0	30.4	70.1	-1	-1	-1
1/18/2019	3:05:10 PM	7	639	19	19	19	19	24	23	24	23	21	21	21	21	28.0	30.4	70.1	-1	-1	-1
1/18/2019	3:05:10 PM	210	640	19	19	19	19	23	23	24	23	21	21	21	21	28.0	30.4	70.1	-1	-1	-1
1/18/2019	3:05:10 PM	413	641	19	19	19	19	23	23	23	23	21	21	21	21	28.0	30.4	70.1	-1	-1	-1
1/18/2019	3:05:10 PM	600	642	19	19	19	19	23	24	23	24	21	22	21	21	28.0	30.4	70.1	-1	-1	-1
1/18/2019	3:05:10 PM	804	643	19	19	19	19	23	23	24	23	21	21	21	21	28.0	30.4	70.1	-1	-1	-1
1/18/2019	3:05:11 PM	7	644	19	19	19	19	23	24	24	23	21	21	22	21	28.0	30.4	70.1	-1	-1	-1
1/18/2019	3:05:11 PM	210	645	19	19	19	19	23	23	23	23	21	21	21	21	28.0	30.4	70.1	-1	-1	-1
1/18/2019	3:05:11 PM	413	646	19	19	19	19	23	23	23	23	21	21	22	21	28.0	30.4	70.1	-1	-1	-1
1/18/2019	3:05:11 PM	600	647	19	19	19	19	24	23	24	23	21	21	21	22	28.0	30.4	70.1	-1	-1	-1
1/18/2019	3:05:11 PM	804	648	19	19	19	19	23	24	24	23	21	21	22	21	28.0	30.4	70.1	-1	-1	-1
1/18/2019	3:05:12 PM	7	649	19	19	19	19	23	24	24	23	21	21	21	22	28.0	30.4	70.1	-1	-1	-1
1/18/2019	3:05:12 PM	210	650	19	19	19	19	23	23	24	23	22	21	21	21	28.0	30.4	70.1	-1	-1	-1
1/18/2019	3:05:12 PM	413	651	19	19	19	19	23	24	23	24	21	21	21	21	28.0	30.4	70.1	-1	-1	-1
1/18/2019	3:05:12 PM	600	652	19	19	19	19	24	23	24	23	22	21	21	21	28.0	30.4	70.1	-1	-1	-1
1/18/2019	3:05:12 PM	804	653	19	19	19	19	23	24	23	23	21	21	21	21	28.0	30.4	70.1	-1	-1	-1
1/18/2019	3:05:13 PM	7	654	19	19	19	19	23	23	24	23	22	21	21	21	28.0	30.4	70.1	-1	-1	-1
1/18/2019	3:05:13 PM	210	655	19	19	19	19	23	23	23	23	21	21	21	21	28.0	30.4	70.1	-1	-1	-1
1/18/2019	3:05:13 PM	413	656	19	19	19	19	23	23	24	23	21	21	21	21	28.0	30.4	70.1	-1	-1	-1
1/18/2019	3:05:13 PM	600	657	19	19	19	19	24	24	24	23	21	21	21	22	28.0	30.4	70.1	-1	-1	-1
1/18/2019	3:05:13 PM	804	658	19	19	19	19	23	23	24	23	21	21	21	21	28.0	30.4	70.1	-1	-1	-1
1/18/2019	3:05:14 PM	7	659	19	19	19	19	23	24	23	23	21	21	21	21	28.0	30.4	70.1	-1	-1	-1
1/18/2019	3:05:14 PM	210	660	19	19	19	19	23	23	24	23	21	21	21	21	28.0	30.4	70.1	-1	-1	-1
1/18/2019	3:05:14 PM	413	661	19	19	19	19	23	24	23	24	21	22	21	21	28.0	30.4	70.1	-1	-1	-1
1/18/2019	3:05:14 PM	600	662	19	19	19	19	23	24	24	24	21	21	21	21	28.0	30.4	70.1	-1	-1	-1
1/18/2019	3:05:14 PM	804	663	19	19	19	19	23	24	24	23	21	21	21	21	28.0	30.4	70.1	-1	-1	-1
1/18/2019	3:05:15 PM	7	664	19	19	19	19	23	23	24	23	22	21	22	21	28.0	30.4	70.1	-1	-1	-1
1/18/2019	3:05:15 PM	210	665	19	19	19	19	23	24	24	23	21	21	21	21	28.0	30.4	70.1	-1	-1	-1
1/18/2019	3:05:15 PM	413	666	19	19	19	19	23	23	23	23	21	21	21	21	28.0	30.4	70.1	-1	-1	-1
1/18/2019	3:05:15 PM	600	667	19	19	19	19	23	24	24	24	21	21	21	22	28.0	30.4	70.1	-1	-1	-1
1/18/2019	3:05:15 PM	804	668	19	19	19	19	23	23	24	23	21	21	21	21	28.0	30.3	93.8	-1	-1	-1
1/18/2019	3:05:16 PM	7	669	19	19	19	19	23	24	23	23	21	21	21	21	28.0	30.3	93.8	-1	-1	-1
1/18/2019	3:05:16 PM	210	670	19	19	19	19	23	23	24	23	21	21	21	21	28.0	30.3	93.8	-1	-1	-1
1/18/2019	3:05:16 PM	413	671	19	19	19	19	23	23	23	23	21	21	21	21	28.0	30.3	93.8	-1	-1	-1
1/18/2019	3:05:16 PM	600	672	19	19	19	19	24	24	24	23	22	21	22	21	28.0	30.3	93.8	-1	-1	-1
1/18/2019	3:05:16 PM	804	673	19	19	19	19	23	24	23	23	21	21	21	21	28.0	30.3	93.8	-1	-1	-1
1/18/2019	3:05:17 PM	7	674	19	19	19	19	23	23	23	23	21	21	21	22	28.0	30.3	93.8	-1	-1	-1
1/18/2019	3:05:17 PM	210	675	19	19	19	19	23	23	24	23	21	21	22	21	28.0	30.3	93.8	-1	-1	-1
1/18/2019	3:05:17 PM	413	676	19	19	19	19	23	24	23	23	21	21	21	21	28.0	30.3	93.8	-1	-1	-1
1/18/2019	3:05:17 PM	600	677	19	19	19	20	23	24	24	23	22	21	22	21	28.0	30.3	93.8	-1	-1	-1
1/18/2019	3:05:17 PM	804	678	19	19	19	19	23	24	23	24	21	21	21	22	28.0	30.3	93.8	-1	-1	-1
1/18/2019	3:05:18 PM	7	679	19	19	19	19	24	23	24	23	21	21	21	21	28.0	30.3	93.8	-1	-1	-1
1/18/2019	3:05:18 PM	210	680	19	19	19	19	23	24	23	23	21	21	21	21	28.0	30.3	93.8	-1	-1	-1
1/18/2019	3:05:18 PM	413	681	19	19	19	19	23	23	24	23	21	21	21	21	28.0	30.3	93.8	-1	-1	-1
1/18/2019	3:05:18 PM	600	682	19	19	19	20	23	24	24	24	21	21	22	21	28.0	30.3	93.8	-1	-1	-1
1/18/2019	3:05:18 PM	804	683	19	19	19	19	23	24	23	23	21	21	21	21	28.0	30.3	93.8	-1	-1	-1
1/18/2019	3:05:19 PM	7	684	19	19	19	19	24	23	24	23	21	21	21	21	28.0	30.3	93.8	-1	-1	-1
1/18/2019	3:05:19 PM	210	685	19	19	19	19	23	24	23	23	21	21	21	21	28.0	30.3	93.8	-1	-1	-1
1/18/2019	3:05:19 PM	413	686	19	19	19	19	24	23	24	23	21	21	21	21	28.0	30.3	93.8	-1	-1	-1
1/18/2019	3:05:19 PM	600	687	19	19	20	19	24	23	24	24	21	21	21	22	28.0	30.3	93.8	-1	-1	-1
1/18/2019	3:05:19 PM	804	688	19	19	19	19	23	24	24	24	21	21	21	21	28.0	30.3	93.8	-1	-1	-1
1/18/2019	3:05:20 PM	7	689	19	19	19	19	23	23	24	23	21	21	21	21	28.0	30.3	93.8	-1	-1	-1
1/18/2019	3:05:20 PM	210	690	19	19	19	19	23	24	23	23	21	21	21	21	28.0	30.3	93.8	-1	-1	-1
1/18/2019	3:05:20 PM	413	691	19	19	19	19	23	24	24	23	21	21	21	21	28.0	30.3	93.8	-1	-1	-1
1/18/2019	3:05:20 PM	600	692	19	19	19	19	23	24	23	23	21	21	21	21	28.0	30.3	93.8	-1	-1	-1
1/18/2019	3:05:20 PM	804	693	19	19	19	19	23	23	23	23	21	21	21	21	28.0	30.3	93.8	-1	-1	-1
1/18/2019	3:05:21 PM	7	694	19	19	19	19	23	24	23	23	21	21	21	21	28.0	30.3	93.8	-1	-1	-1
1/18/2019	3:05:21 PM	210	695	19	19	19	19	23	23	23	23	21	21	21	21	28.0	30.3	93.8	-1	-1	-1
1/18/2019	3:05:21 PM	413	696	19	19	19	19	23	23	24	23	22	21	21	21	28.0	30.3	93.8	-1	-1	-1
1/18/2019	3:05:21 PM	600	697	19	19	19	19	24	23	24	23	21	21	21	21	28.0	30.3	93.8	-1	-1	-1
1/18/2019	3:05:21 PM	804	698	19	19	19	19	23	24	23	23	22	21	21	21	28.0	30.3	93.8	-1	-1	-1
1/18/2019	3:05:22 PM	7	699	19	19	19	19	23	24	23	24	21	21	21	21	28.0	30.3	93.8	-1	-1	-1
1/18/2019	3:05:22 PM	210	700	19	19	19	19	23	23	24	23	21	21	21	21	28.0	30.3	93.8	-1	-1	-1
1/18/2019	3:05:22 PM	413	701	19	19	19	19	23	24	23	23	21	21	21	21	28.0	30.3	93.8	-1	-1	-1
1/18/2019	3:05:22 PM	600	702	19	19	19	19	23	24	24	23	22	21	22	21	28.0	30.3	93.8	-1	-1	-1
1/18/2019	3:05:22 PM	804	703	19	19	19	19	23	24	23	23	21	21	21	21	28.0	30.3	93.8	-1	-1	-1
1/18/2019	3:05:23 PM	7	704	19	19	19	19	24	23	24	23	21	21	21	21	28.0	30.3	93.8	-1	-1	-1
1/18/2019	3:05:23 PM	210	705	19	19	19	19	23	24	23	23	21	21	21	21	28.0	30.3	93.8	-1	-1	-1
1/18/2019	3:05:23 PM	413	706	19	19	19	19	23	23	24	23	21	21	21	22	28.0	30.3	93.8	-1	-1	-1
1/18/2019	3:05:23 PM	600	707	19	19	19	19	23	24	23	24	21	21	21	21	28.0	30.3	93.8	-1	-1	-1
1/18/2019	3:05:23 PM	804	708	19	19	19	19	23	23	24	23	21	21	21	21	28.0	30.3	93.8	-1	-1	-1
1/18/2019	3:05:24 PM	7	709	19	19	19	19	23	23	24	23	21	21	22	21	28.0	30.3	93.8	-1	-1	-1
1/18/2019	3:05:24 PM	210	710	19	19	19	19	23	23	23	23	21	21	21	21	28.1	30.2	59.6	-1	-1	-1
1/18/2019	3:05:24 PM	413	711	19	19	19	19	24	23	24	23	21	21	21	21	28.1	30.2	59.6	-1	-1	-1
1/18/2019	3:05:24 PM	600	712	19	19	19	19	23	24	23	23	21	22	21	21	28.1	30.2	59.6	-1	-1	-1
1/18/2019	3:05:24 PM	804	713	19	19	19	19	24	23	24	23	21	21	21	21	28.1	30.2	59.6	-1	-1	-1
1/18/2019	3:05:25 PM	7	714	19	19	19	19	23	24	24	23	22	21	21	21	28.1	30.2	59.6	-1	-1	-1
1/18/2019	3:05:25 PM	210	715	19	19	19	19	23	23	24	23	21	21	21	21	28.1	30.2	59.6	-1	-1	-1
1/18/2019	3:05:25 PM	413	716	19	19	19	19	23	23	24	23	21	21	21	21	28.1	30.2	59.6	-1	-1	-1
1/18/2019	3:05:25 PM	600	717	19	19	20	19	24	23	24	23	21	21	21	22	28.1	30.2	59.6	-1	-1	-1
1/18/2019	3:05:25 PM	804	718	19	19	19	19	23	23	24	23	21	21	21	21	28.1	30.2	59.6	-1	-1	-1
1/18/2019	3:05:26 PM	7	719	19	19	19	19	23	24	23	24	21	22	21	22	28.1	30.2	59.6	-1	-1	-1
1/18/2019	3:05:26 PM	210	720	19	19	19	19	23	23	24	23	21	21	21	21	28.1	30.2	59.6	-1	-1	-1
1/18/2019	3:05:26 PM	413	721	19	19	19	19	23	24	23	24	21	21	21	21	28.1	30.2	59.6	-1	-1	-1
1/18/2019	3:05:26 PM	600	722	19	19	19	19	23	24	24	23	22	21	22	21	28.1	30.2	59.6	-1	-1	-1
1/18/2019	3:05:26 PM	804	723	19	19	19	19	23	24	23	23	21	21	21	21	28.1	30.2	59.6	-1	-1	-1
1/18/2019	3:05:27 PM	7	724	19	19	19	19	23	23	24	23	21	21	21	21	28.1	30.2	59.6	-1	-1	-1
1/18/2019	3:05:27 PM	210	725	19	19	19	19	23	23	24	23	21	21	21	21	28.1	30.2	59.6	-1	-1	-1
1/18/2019	3:05:27 PM	413	726	19	19	19	19	23	24	24	24	21	21	21	22	28.1	30.2	59.6	-1	-1	-1
1/18/2019	3:05:27 PM	600	727	19	19	19	19	23	24	24	23	21	21	22	21	28.1	30.2	59.6	-1	-1	-1
1/18/2019	3:05:27 PM	804	728	19	19	19	19	23	24	23	23	21	21	21	21	28.1	30.2	59.6	-1	-1	-1
1/18/2019	3:05:28 PM	7	729	19	19	19	19	23	23	24	23	22	21	21	21	28.1	30.2	59.6	-1	-1	-1
1/18/2019	3:05:28 PM	210	730	19	19	19	19	23	24	24	23	21	21	21	21	28.1	30.2	59.6	-1	-1	-1
1/18/2019	3:05:28 PM	413	731	19	19	19	19	23	24	23	23	21	21	21	22	28.1	30.2	59.6	-1	-1	-1
1/18/2019	3:05:28 PM	600	732	19	19	19	19	23	23	23	23	21	21	22	21	28.1	30.2	59.6	-1	-1	-1
1/18/2019	3:05:28 PM	804	733	19	19	19	19	23	23	23	23	21	21	21	21	28.1	30.2	59.6	-1	-1	-1
1/18/2019	3:05:29 PM	7	734	19	19	19	19	24	24	24	23	22	21	21	21	28.1	30.2	59.6	-1	-1	-1
1/18/2019	3:05:29 PM	210	735	19	19	19	19	23	24	24	23	21	21	21	21	28.1	30.2	59.6	-1	-1	-1
1/18/2019	3:05:29 PM	413	736	19	19	19	19	23	24	24	23	21	21	21	22	28.1	30.2	59.6	-1	-1	-1
1/18/2019	3:05:29 PM	600	737	19	19	19	19	23	24	23	23	22	21	21	21	28.1	30.2	59.6	-1	-1	-1
1/18/2019	3:05:29 PM	804	738	19	19	19	19	23	24	23	23	21	21	21	21	28.1	30.2	59.6	-1	-1	-1
1/18/2019	3:05:30 PM	7	739	19	19	19	19	24	24	24	23	21	21	21	21	28.1	30.2	59.6	-1	-1	-1
1/18/2019	3:05:30 PM	210	740	18	19	19	19	23	24	24	23	22	21	22	21	28.1	30.2	59.6	-1	-1	-1
1/18/2019	3:05:30 PM	413	741	19	19	19	19	24	24	23	23	21	22	21	22	28.1	30.2	59.6	-1	-1	-1
1/18/2019	3:05:30 PM	600	742	19	19	19	19	23	23	24	23	22	21	22	21	28.1	30.2	59.6	-1	-1	-1
1/18/2019	3:05:30 PM	804	743	19	19	18	19	22	24	23	23	21	21	21	21	28.1	30.2	59.6	-1	-1	-1
1/18/2019	3:05:31 PM	7	744	19	19	20	19	24	23	24	23	21	21	21	22	28.1	30.2	59.6	-1	-1	-1
1/18/2019	3:05:31 PM	210	745	19	19	19	19	23	23	24	23	21	21	21	21	28.1	30.2	59.6	-1	-1	-1
1/18/2019	3:05:31 PM	413	746	19	19	19	19	23	24	24	24	21	21	21	21	28.1	30.2	59.6	-1	-1	-1
1/18/2019	3:05:31 PM	600	747	20	19	19	19	23	23	24	23	21	21	21	22	28.1	30.2	59.6	-1	-1	-1
1/18/2019	3:05:31 PM	804	748	19	19	19	19	23	23	23	23	21	21	21	21	28.1	30.2	59.6	-1	-1	-1
1/18/2019	3:05:32 PM	7	749	19	19	19	19	24	23	24	24	21	21	21	21	28.1	30.2	59.6	-1	-1	-1
1/18/2019	3:05:32 PM	210	750	19	19	19	19	23	24	23	23	21	21	21	21	28.1	30.2	59.6	-1	-1	-1
1/18/2019	3:05:32 PM	413	751	19	19	19	19	24	24	24	23	22	21	22	21	28.1	30.2	59.6	-1	-1	-1
1/18/2019	3:05:32 PM	600	752	19	19	19	19	23	24	24	23	21	21	21	21	28.1	30.1	66.5	-1	-1	-1
1/18/2019	3:05:32 PM	804	753	18	19	19	19	23	24	23	23	21	21	21	21	28.1	30.1	66.5	-1	-1	-1
1/18/2019	3:05:33 PM	7	754	19	19	19	19	24	23	24	23	22	22	21	22	28.1	30.1	66.5	-1	-1	-1
1/18/2019	3:05:33 PM	210	755	19	19	19	19	23	24	23	23	21	21	22	21	28.1	30.1	66.5	-1	-1	-1
1/18/2019	3:05:33 PM	413	756	19	19	19	19	23	23	24	23	21	21	21	21	28.1	30.1	66.5	-1	-1	-1
1/18/2019	3:05:33 PM	600	757	19	19	19	19	23	23	23	23	21	21	21	21	28.1	30.1	66.5	-1	-1	-1
1/18/2019	3:05:33 PM	804	758	19	19	19	19	23	23	24	23	21	21	21	21	28.1	30.1	66.5	-1	-1	-1
1/18/2019	3:05:34 PM	7	759	19	19	19	19	23	24	23	24	21	21	21	21	28.1	30.1	66.5	-1	-1	-1
1/18/2019	3:05:34 PM	210	760	19	19	19	19	23	23	24	23	22	21	21	21	28.1	30.1	66.5	-1	-1	-1
1/18/2019	3:05:34 PM	413	761	19	19	19	19	23	24	23	24	21	22	21	22	28.1	30.1	66.5	-1	-1	-1
1/18/2019	3:05:34 PM	600	762	19	19	19	19	23	23	23	23	21	21	21	21	28.1	30.1	66.5	-1	-1	-1
1/18/2019	3:05:34 PM	804	763	19	19	19	19	23	23	23	23	21	21	21	21	28.1	30.1	66.5	-1	-1	-1
1/18/2019	3:05:35 PM	7	764	19	19	19	19	23	24	24	23	22	21	22	21	28.1	30.1	66.5	-1	-1	-1
1/18/2019	3:05:35 PM	210	765	19	19	19	19	23	24	24	24	21	21	21	22	28.1	30.1	66.5	-1	-1	-1
1/18/2019	3:05:35 PM	413	766	19	19	19	19	23	24	24	23	22	21	22	21	28.1	30.1	66.5	-1	-1	-1
1/18/2019	3:05:35 PM	600	767	19	19	19	19	24	23	24	23	21	21	22	21	28.1	30.1	66.5	-1	-1	-1
1/18/2019	3:05:35 PM	804	768	19	19	19	19	23	24	23	23	21	21	22	21	28.1	30.1	66.5	-1	-1	-1
1/18/2019	3:05:36 PM	7	769	19	19	19	19	24	23	24	23	22	21	21	22	28.1	30.1	66.5	-1	-1	-1
1/18/2019	3:05:36 PM	210	770	19	19	19	20	23	24	24	23	21	21	21	21	28.1	30.1	66.5	-1	-1	-1
1/18/2019	3:05:36 PM	413	771	19	19	19	19	24	23	24	23	21	21	21	21	28.1	30.1	66.5	-1	-1	-1
1/18/2019	3:05:36 PM	600	772	19	19	19	19	23	23	23	24	21	21	21	21	28.1	30.1	66.5	-1	-1	-1
1/18/2019	3:05:36 PM	804	773	19	19	20	19	23	23	24	23	21	21	21	21	28.1	30.1	66.5	-1	-1	-1
1/18/2019	3:05:37 PM	7	774	19	19	19	19	23	24	23	24	21	21	21	21	28.1	30.1	66.5	-1	-1	-1
1/18/2019	3:05:37 PM	210	775	19	19	20	19	24	23	24	23	22	21	22	21	28.1	30.1	66.5	-1	-1	-1
1/18/2019	3:05:37 PM	413	776	19	19	19	20	23	24	23	23	21	21	21	22	28.1	30.1	66.5	-1	-1	-1
1/18/2019	3:05:37 PM	600	777	19	19	19	19	23	23	24	23	21	21	22	21	28.1	30.1	66.5	-1	-1	-1
1/18/2019	3:05:37 PM	804	778	19	19	19	19	23	23	23	23	21	21	21	21	28.1	30.1	66.5	-1	-1	-1
1/18/2019	3:05:38 PM	7	779	19	19	19	19	24	24	24	23	21	21	21	22	28.1	30.1	66.5	-1	-1	-1
1/18/2019	3:05:38 PM	210	780	19	19	19	19	23	24	23	24	21	21	21	21	28.1	30.1	66.5	-1	-1	-1
1/18/2019	3:05:38 PM	413	781	19	19	19	19	24	23	24	23	21	21	22	21	28.1	30.1	66.5	-1	-1	-1
1/18/2019	3:05:38 PM	600	782	19	19	19	19	23	24	23	23	21	21	21	21	28.1	30.1	66.5	-1	-1	-1
1/18/2019	3:05:38 PM	804	783	19	19	19	19	23	23	24	23	21	21	21	21	28.1	30.1	66.5	-1	-1	-1
1/18/2019	3:05:39 PM	7	784	19	19	19	19	23	24	24	24	21	21	21	22	28.1	30.1	66.5	-1	-1	-1
1/18/2019	3:05:39 PM	210	785	19	19	19	19	23	23	24	23	21	21	21	21	28.1	30.1	66.5	-1	-1	-1
1/18/2019	3:05:39 PM	413	786	19	19	19	19	23	23	24	24	21	21	21	21	28.1	30.1	66.5	-1	-1	-1
1/18/2019	3:05:39 PM	600	787	19	19	19	19	23	23	24	23	21	21	21	21	28.1	30.1	66.5	-1	-1	-1
1/18/2019	3:05:39 PM	804	788	19	19	19	19	23	23	23	23	21	21	21	21	28.1	30.1	66.5	-1	-1	-1
1/18/2019	3:05:40 PM	7	789	19	19	19	19	24	23	24	23	22	21	22	21	28.1	30.1	66.5	-1	-1	-1
1/18/2019	3:05:40 PM	210	790	19	19	19	19	23	23	23	24	21	21	21	21	28.1	30.1	66.5	-1	-1	-1
1/18/2019	3:05:40 PM	413	791	19	19	19	19	24	24	24	23	22	21	21	21	28.1	30.1	66.5	-1	-1	-1
1/18/2019	3:05:40 PM	600	792	19	19	19	19	24	24	24	23	21	21	21	21	28.1	30.1	66.5	-1	-1	-1
1/18/2019	3:05:40 PM	804	793	19	19	19	19	23	23	24	23	21	21	21	21	28.1	30.1	66.5	-1	-1	-1
1/18/2019	3:05:41 PM	7	794	19	19	19	19	23	24	23	24	21	22	22	22	28.1	30.0	67.2	-1	-1	-1
1/18/2019	3:05:41 PM	210	795	19	19	20	19	24	23	24	23	21	21	21	21	28.1	30.0	67.2	-1	-1	-1
1/18/2019	3:05:41 PM	413	796	19	19	19	19	23	24	23	23	21	21	22	21	28.1	30.0	67.2	-1	-1	-1
1/18/2019	3:05:41 PM	600	797	19	19	19	19	23	23	24	23	22	21	22	21	28.1	30.0	67.2	-1	-1	-1
1/18/2019	3:05:41 PM	804	798	19	19	19	19	23	23	23	23	21	21	22	21	28.1	30.0	67.2	-1	-1	-1
1/18/2019	3:05:42 PM	7	799	19	19	20	19	24	23	24	23	22	21	22	21	28.1	30.0	67.2	-1	-1	-1
1/18/2019	3:05:42 PM	210	800	19	19	19	19	23	24	23	24	21	21	22	21	28.1	30.0	67.2	-1	-1	-1
1/18/2019	3:05:42 PM	413	801	19	19	19	19	23	23	24	23	21	21	21	21	28.1	30.0	67.2	-1	-1	-1
1/18/2019	3:05:42 PM	600	802	19	19	19	19	23	24	23	23	21	21	21	21	28.1	30.0	67.2	-1	-1	-1
1/18/2019	3:05:42 PM	804	803	19	19	19	19	24	23	23	23	21	21	21	21	28.1	30.0	67.2	-1	-1	-1
1/18/2019	3:05:43 PM	7	804	19	19	19	20	23	24	24	23	22	21	22	21	28.1	30.0	67.2	-1	-1	-1
1/18/2019	3:05:43 PM	210	805	19	19	19	19	24	24	24	23	21	21	21	21	28.1	30.0	67.2	-1	-1	-1
1/18/2019	3:05:43 PM	414	806	19	19	19	19	23	23	24	23	22	21	22	21	28.1	30.0	67.2	-1	-1	-1
1/18/2019	3:05:43 PM	601	807	19	19	19	19	23	23	23	23	21	21	21	21	28.1	30.0	67.2	-1	-1	-1
1/18/2019	3:05:43 PM	804	808	19	19	19	19	24	23	24	23	21	21	21	21	28.1	30.0	67.2	-1	-1	-1
1/18/2019	3:05:44 PM	7	809	19	19	19	19	23	24	23	24	21	21	21	21	28.1	30.0	67.2	-1	-1	-1
1/18/2019	3:05:44 PM	210	810	19	19	19	19	23	23	23	23	21	21	21	21	28.1	30.0	67.2	-1	-1	-1
1/18/2019	3:05:44 PM	414	811	19	19	19	19	24	23	24	23	21	21	21	21	28.1	30.0	67.2	-1	-1	-1
1/18/2019	3:05:44 PM	601	812	19	19	19	19	23	23	24	23	21	21	21	21	28.1	30.0	67.2	-1	-1	-1
1/18/2019	3:05:44 PM	804	813	19	19	19	19	23	24	24	23	21	21	21	21	28.1	30.0	67.2	-1	-1	-1
1/18/2019	3:05:45 PM	15	814	19	19	19	19	24	24	24	23	21	21	21	22	28.1	30.0	67.2	-1	-1	-1
1/18/2019	3:05:45 PM	203	815	19	19	19	19	23	24	23	23	21	21	21	21	28.1	30.0	67.2	-1	-1	-1
1/18/2019	3:05:45 PM	406	816	19	19	19	19	24	23	24	23	21	21	21	21	28.1	30.0	67.2	-1	-1	-1
1/18/2019	3:05:45 PM	609	817	19	19	19	19	23	24	23	23	21	21	21	21	28.1	30.0	67.2	-1	-1	-1
1/18/2019	3:05:45 PM	812	818	19	19	19	19	23	23	23	23	21	21	21	21	28.1	30.0	67.2	-1	-1	-1
1/18/2019	3:05:46 PM	15	819	19	19	19	19	23	23	23	23	21	21	22	21	28.1	30.0	67.2	-1	-1	-1
1/18/2019	3:05:46 PM	203	820	19	19	19	19	23	24	24	23	21	21	21	21	28.1	30.0	67.2	-1	-1	-1
1/18/2019	3:05:46 PM	406	821	19	19	19	20	23	24	23	23	21	21	21	21	28.1	30.0	67.2	-1	-1	-1
1/18/2019	3:05:46 PM	609	822	19	19	19	19	23	23	24	23	21	21	21	21	28.1	30.0	67.2	-1	-1	-1
1/18/2019	3:05:46 PM	812	823	19	19	19	19	23	23	24	23	21	21	22	21	28.1	30.0	67.2	-1	-1	-1
1/18/2019	3:05:47 PM	15	824	19	19	19	19	23	24	23	23	21	21	21	22	28.1	30.0	67.2	-1	-1	-1
1/18/2019	3:05:47 PM	203	825	19	19	19	19	23	23	24	23	21	21	22	21	28.1	30.0	67.2	-1	-1	-1
1/18/2019	3:05:47 PM	406	826	19	19	19	19	23	23	23	24	21	22	21	22	28.1	30.0	67.2	-1	-1	-1
1/18/2019	3:05:47 PM	609	827	19	19	19	19	23	23	24	23	21	21	21	21	28.1	30.0	67.2	-1	-1	-1
1/18/2019	3:05:47 PM	812	828	19	19	19	19	23	24	23	23	21	21	21	21	28.1	30.0	67.2	-1	-1	-1
1/18/2019	3:05:48 PM	15	829	19	19	19	19	23	24	24	23	22	21	21	21	28.1	30.0	67.2	-1	-1	-1
1/18/2019	3:05:48 PM	203	830	19	19	19	19	23	23	24	24	21	21	21	22	28.1	30.0	67.2	-1	-1	-1
1/18/2019	3:05:48 PM	406	831	19	19	19	19	24	24	25	23	22	21	22	21	28.1	30.0	67.2	-1	-1	-1
1/18/2019	3:05:48 PM	609	832	19	19	19	19	23	24	24	23	21	21	21	21	28.1	30.0	67.2	-1	-1	-1
1/18/2019	3:05:48 PM	812	833	19	19	19	19	24	23	24	23	21	21	21	21	28.1	30.0	67.2	-1	-1	-1
1/18/2019	3:05:49 PM	15	834	19	19	19	19	23	24	23	23	21	21	21	21	28.1	30.0	67.2	-1	-1	-1
1/18/2019	3:05:49 PM	203	835	19	19	19	19	23	23	24	23	21	21	21	21	28.1	30.0	67.2	-1	-1	-1
1/18/2019	3:05:49 PM	406	836	19	19	19	19	23	24	23	24	21	21	21	21	28.1	30.0	77.5	-1	-1	-1
1/18/2019	3:05:49 PM	609	837	19	19	19	19	23	23	23	23	21	21	21	21	28.1	30.0	77.5	-1	-1	-1
1/18/2019	3:05:49 PM	812	838	19	19	19	19	23	23	24	23	21	21	21	21	28.1	30.0	77.5	-1	-1	-1
1/18/2019	3:05:50 PM	15	839	19	19	19	19	23	24	23	24	21	22	21	22	28.1	30.0	77.5	-1	-1	-1
1/18/2019	3:05:50 PM	203	840	19	19	19	19	23	23	24	23	21	21	21	21	28.1	30.0	77.5	-1	-1	-1
1/18/2019	3:05:50 PM	406	841	19	19	19	19	23	24	23	24	21	22	21	21	28.1	30.0	77.5	-1	-1	-1
1/18/2019	3:05:50 PM	609	842	19	19	19	19	23	23	23	23	21	21	21	21	28.1	30.0	77.5	-1	-1	-1
1/18/2019	3:05:50 PM	812	843	19	19	19	19	23	23	24	23	22	21	21	21	28.1	30.0	77.5	-1	-1	-1
1/18/2019	3:05:51 PM	15	844	19	19	19	19	23	23	23	23	21	22	21	22	28.1	30.0	77.5	-1	-1	-1
1/18/2019	3:05:51 PM	203	845	19	19	19	19	23	24	24	23	21	21	21	21	28.1	30.0	77.5	-1	-1	-1
1/18/2019	3:05:51 PM	406	846	20	19	19	19	24	24	24	23	21	21	21	21	28.1	30.0	77.5	-1	-1	-1
1/18/2019	3:05:51 PM	609	847	19	19	19	19	23	23	24	23	21	21	21	21	28.1	30.0	77.5	-1	-1	-1
1/18/2019	3:05:51 PM	812	848	19	19	19	19	23	24	23	23	21	21	21	22	28.1	30.0	77.5	-1	-1	-1
1/18/2019	3:05:52 PM	15	849	19	19	19	19	23	23	24	23	22	21	22	21	28.1	30.0	77.5	-1	-1	-1
1/18/2019	3:05:52 PM	203	850	19	19	19	19	23	23	24	23	21	21	21	21	28.1	30.0	77.5	-1	-1	-1
1/18/2019	3:05:52 PM	406	851	19	19	19	19	24	24	24	23	22	21	22	21	28.1	30.0	77.5	-1	-1	-1
1/18/2019	3:05:52 PM	609	852	19	19	19	19	23	24	23	24	21	22	21	21	28.1	30.0	77.5	-1	-1	-1
1/18/2019	3:05:52 PM	812	853	19	19	19	19	24	23	24	23	22	22	21	22	28.1	30.0	77.5	-1	-1	-1
1/18/2019	3:05:53 PM	15	854	19	19	19	19	23	24	24	24	22	21	21	21	28.1	30.0	77.5	-1	-1	-1
1/18/2019	3:05:53 PM	203	855	19	19	19	19	23	23	24	23	21	21	21	21	28.1	30.0	77.5	-1	-1	-1
1/18/2019	3:05:53 PM	406	856	19	19	19	19	23	23	24	23	22	21	22	21	28.1	30.0	77.5	-1	-1	-1
1/18/2019	3:05:53 PM	609	857	19	19	19	19	23	24	23	23	21	21	21	21	28.1	30.0	77.5	-1	-1	-1
1/18/2019	3:05:53 PM	812	858	19	19	19	19	23	23	24	23	21	21	21	21	28.1	30.0	77.5	-1	-1	-1
1/18/2019	3:05:54 PM	15	859	19	19	19	19	23	24	24	23	22	21	22	21	28.1	30.0	77.5	-1	-1	-1
1/18/2019	3:05:54 PM	203	860	19	19	19	19	23	23	24	23	21	21	21	21	28.1	30.0	77.5	-1	-1	-1
1/18/2019	3:05:54 PM	406	861	19	19	19	20	23	24	24	23	22	21	21	21	28.1	30.0	77.5	-1	-1	-1
1/18/2019	3:05:54 PM	601	862	19	19	19	19	23	23	24	23	21	21	21	21	28.1	30.0	77.5	-1	-1	-1
1/18/2019	3:05:54 PM	804	863	19	19	19	19	23	23	24	23	21	21	22	21	28.1	30.0	77.5	-1	-1	-1
1/18/2019	3:05:55 PM	8	864	19	19	19	19	23	24	23	24	21	22	21	22	28.1	30.0	77.5	-1	-1	-1
1/18/2019	3:05:55 PM	211	865	19	19	19	19	23	23	24	23	21	21	21	21	28.1	30.0	77.5	-1	-1	-1
1/18/2019	3:05:55 PM	414	866	19	19	19	19	23	23	23	23	21	21	21	21	28.1	30.0	77.5	-1	-1	-1
1/18/2019	3:05:55 PM	601	867	19	19	19	19	23	23	23	23	21	21	21	21	28.1	30.0	77.5	-1	-1	-1
1/18/2019	3:05:55 PM	804	868	19	19	19	19	23	23	24	23	21	21	21	21	28.1	30.0	77.5	-1	-1	-1
1/18/2019	3:05:56 PM	8	869	19	19	19	19	23	24	24	23	21	21	21	21	28.1	30.0	77.5	-1	-1	-1
1/18/2019	3:05:56 PM	211	870	19	19	19	19	23	23	23	23	21	21	21	21	28.1	30.0	77.5	-1	-1	-1
1/18/2019	3:05:56 PM	414	871	19	19	19	19	24	23	24	23	21	21	21	21	28.1	30.0	77.5	-1	-1	-1
1/18/2019	3:05:56 PM	601	872	19	19	19	19	23	23	24	24	21	21	21	21	28.1	30.0	77.5	-1	-1	-1
1/18/2019	3:05:56 PM	804	873	19	19	19	19	24	23	24	23	21	21	21	21	28.1	30.0	77.5	-1	-1	-1
1/18/2019	3:05:57 PM	8	874	19	19	19	19	23	24	24	23	21	21	22	21	28.1	30.0	77.5	-1	-1	-1
1/18/2019	3:05:57 PM	211	875	19	19	19	19	23	24	23	23	21	21	21	21	28.1	30.0	77.5	-1	-1	-1
1/18/2019	3:05:57 PM	414	876	19	19	19	19	24	23	24	23	22	21	22	21	28.1	30.0	77.5	-1	-1	-1
1/18/2019	3:05:57 PM	601	877	19	19	19	19	24	23	24	23	21	21	22	22	28.1	30.0	77.5	-1	-1	-1
1/18/2019	3:05:57 PM	804	878	19	19	19	19	23	23	23	23	22	21	22	21	28.1	29.9	67.2	-1	-1	-1
1/18/2019	3:05:58 PM	8	879	19	19	19	19	23	23	24	23	21	21	21	21	28.1	29.9	67.2	-1	-1	-1
1/18/2019	3:05:58 PM	211	880	19	19	19	19	23	23	23	23	21	21	21	21	28.1	29.9	67.2	-1	-1	-1
1/18/2019	3:05:58 PM	414	881	19	19	19	19	24	24	23	23	21	22	21	22	28.1	29.9	67.2	-1	-1	-1
1/18/2019	3:05:58 PM	601	882	19	19	19	19	23	24	23	24	21	21	21	21	28.1	29.9	67.2	-1	-1	-1
1/18/2019	3:05:58 PM	804	883	19	19	19	19	23	23	23	23	21	21	21	21	28.1	29.9	67.2	-1	-1	-1
1/18/2019	3:05:59 PM	8	884	19	19	19	19	23	24	24	23	21	21	21	21	28.1	29.9	67.2	-1	-1	-1
1/18/2019	3:05:59 PM	211	885	19	19	19	19	23	23	23	23	21	21	21	21	28.1	29.9	67.2	-1	-1	-1
1/18/2019	3:05:59 PM	414	886	19	19	19	19	24	23	24	23	22	21	22	21	28.1	29.9	67.2	-1	-1	-1
1/18/2019	3:05:59 PM	601	887	19	19	19	19	23	23	23	23	21	21	21	21	28.1	29.9	67.2	-1	-1	-1
1/18/2019	3:05:59 PM	804	888	19	19	19	19	23	23	24	23	22	21	21	21	28.1	29.9	67.2	-1	-1	-1
1/18/2019	3:06:00 PM	8	889	19	19	19	19	23	24	23	24	21	21	22	21	28.1	29.9	67.2	-1	-1	-1
1/18/2019	3:06:00 PM	211	890	19	19	19	19	23	23	24	23	21	21	21	21	28.1	29.9	67.2	-1	-1	-1
1/18/2019	3:06:00 PM	414	891	19	19	19	19	23	24	24	24	22	21	22	21	28.1	29.9	67.2	-1	-1	-1
1/18/2019	3:06:00 PM	601	892	19	19	19	19	23	23	24	23	21	21	22	21	28.1	29.9	67.2	-1	-1	-1
1/18/2019	3:06:00 PM	804	893	19	19	19	19	23	24	24	23	21	21	21	21	28.1	29.9	67.2	-1	-1	-1
1/18/2019	3:06:01 PM	8	894	19	19	19	19	23	23	24	23	21	21	21	21	28.1	29.9	67.2	-1	-1	-1
1/18/2019	3:06:01 PM	211	895	19	19	19	19	23	24	23	23	21	21	21	21	28.1	29.9	67.2	-1	-1	-1
1/18/2019	3:06:01 PM	414	896	19	19	19	19	23	24	23	24	21	22	21	22	28.1	29.9	67.2	-1	-1	-1
1/18/2019	3:06:01 PM	601	897	19	19	19	19	23	24	23	24	22	21	22	21	28.1	29.9	67.2	-1	-1	-1
1/18/2019	3:06:01 PM	804	898	19	19	19	19	23	23	24	24	21	21	21	22	28.1	29.9	67.2	-1	-1	-1
1/18/2019	3:06:02 PM	8	899	19	19	18	19	24	23	23	23	22	21	22	21	28.1	29.9	67.2	-1	-1	-1
1/18/2019	3:06:02 PM	211	900	19	19	19	19	23	23	23	23	21	21	21	21	28.1	29.9	67.2	-1	-1	-1
1/18/2019	3:06:02 PM	414	901	19	19	20	19	24	23	24	23	22	21	21	21	28.1	29.9	67.2	-1	-1	-1
1/18/2019	3:06:02 PM	601	902	19	19	19	19	23	24	23	23	21	21	21	21	28.1	29.9	67.2	-1	-1	-1
1/18/2019	3:06:02 PM	804	903	19	19	20	19	24	23	24	23	21	21	21	21	28.1	29.9	67.2	-1	-1	-1
1/18/2019	3:06:03 PM	8	904	18	20	19	19	23	23	24	23	21	21	21	21	28.1	29.9	67.2	-1	-1	-1
1/18/2019	3:06:03 PM	211	905	19	20	19	19	23	24	23	24	21	21	21	22	28.1	29.9	67.2	-1	-1	-1
1/18/2019	3:06:03 PM	414	906	19	19	20	19	24	23	24	23	22	22	21	22	28.1	29.9	67.2	-1	-1	-1
1/18/2019	3:06:03 PM	601	907	19	19	19	19	23	24	23	23	21	21	21	21	28.1	29.9	67.2	-1	-1	-1
1/18/2019	3:06:03 PM	804	908	19	19	19	19	24	23	24	23	21	21	21	21	28.1	29.9	67.2	-1	-1	-1
1/18/2019	3:06:04 PM	8	909	19	19	19	19	23	24	23	23	21	21	21	21	28.1	29.9	67.2	-1	-1	-1
1/18/2019	3:06:04 PM	211	910	19	19	19	19	23	23	24	23	21	21	21	21	28.1	29.9	67.2	-1	-1	-1
1/18/2019	3:06:04 PM	414	911	19	19	19	19	23	24	24	23	22	21	22	21	28.1	29.9	67.2	-1	-1	-1
1/18/2019	3:06:04 PM	601	912	19	19	19	19	23	24	24	23	21	21	21	21	28.1	29.9	67.2	-1	-1	-1
1/18/2019	3:06:04 PM	804	913	19	19	19	19	23	24	23	23	21	21	22	21	28.1	29.9	67.2	-1	-1	-1
1/18/2019	3:06:05 PM	8	914	19	19	19	19	23	24	24	23	21	21	21	21	28.1	29.9	67.2	-1	-1	-1
1/18/2019	3:06:05 PM	211	915	19	19	19	19	23	24	24	23	22	21	22	21	28.1	29.9	67.2	-1	-1	-1
1/18/2019	3:06:05 PM	414	916	19	19	19	19	23	24	23	23	21	22	21	22	28.1	29.9	67.2	-1	-1	-1
1/18/2019	3:06:05 PM	601	917	19	19	19	19	23	23	24	23	21	21	21	21	28.1	29.9	67.2	-1	-1	-1
1/18/2019	3:06:05 PM	804	918	19	19	19	19	23	24	23	23	21	21	21	22	28.1	29.9	67.2	-1	-1	-1
1/18/2019	3:06:06 PM	8	919	19	19	19	19	23	23	24	23	21	21	21	21	28.1	29.9	67.2	-1	-1	-1
1/18/2019	3:06:06 PM	211	920	19	19	19	19	23	23	24	23	21	21	22	21	28.2	29.8	76.6	-1	-1	-1
1/18/2019	3:06:06 PM	414	921	19	19	19	19	23	23	24	24	21	22	21	22	28.2	29.8	76.6	-1	-1	-1
1/18/2019	3:06:06 PM	601	922	19	19	19	19	23	23	24	23	21	21	21	21	28.2	29.8	76.6	-1	-1	-1
1/18/2019	3:06:06 PM	804	923	19	19	19	19	23	24	23	24	21	21	21	21	28.2	29.8	76.6	-1	-1	-1
1/18/2019	3:06:07 PM	8	924	19	19	19	19	23	23	24	23	21	21	21	21	28.2	29.8	76.6	-1	-1	-1
1/18/2019	3:06:07 PM	211	925	19	19	19	19	23	24	24	23	21	21	22	21	28.2	29.8	76.6	-1	-1	-1
1/18/2019	3:06:07 PM	414	926	19	19	19	19	24	24	24	23	21	22	21	22	28.2	29.8	76.6	-1	-1	-1
1/18/2019	3:06:07 PM	601	927	19	19	19	19	23	23	23	23	21	21	21	21	28.2	29.8	76.6	-1	-1	-1
1/18/2019	3:06:07 PM	804	928	19	19	19	19	23	23	23	23	21	21	21	22	28.2	29.8	76.6	-1	-1	-1
1/18/2019	3:06:08 PM	8	929	19	19	19	19	23	23	24	23	22	21	21	21	28.2	29.8	76.6	-1	-1	-1
1/18/2019	3:06:08 PM	211	930	19	19	19	19	23	24	23	23	22	21	21	21	28.2	29.8	76.6	-1	-1	-1
1/18/2019	3:06:08 PM	414	931	19	19	19	19	23	24	23	24	21	21	21	22	28.2	29.8	76.6	-1	-1	-1
1/18/2019	3:06:08 PM	601	932	19	19	19	19	23	23	24	23	21	21	21	21	28.2	29.8	76.6	-1	-1	-1
1/18/2019	3:06:08 PM	804	933	19	19	19	19	23	24	23	24	21	21	21	21	28.2	29.8	76.6	-1	-1	-1
1/18/2019	3:06:09 PM	8	934	19	19	19	19	23	24	23	23	21	21	21	21	28.2	29.8	76.6	-1	-1	-1
1/18/2019	3:06:09 PM	211	935	19	19	19	19	24	23	24	23	22	21	22	21	28.2	29.8	76.6	-1	-1	-1
1/18/2019	3:06:09 PM	414	936	19	19	19	19	23	24	23	23	22	22	22	22	28.2	29.8	76.6	-1	-1	-1
1/18/2019	3:06:09 PM	601	937	19	19	19	19	24	23	24	23	21	21	21	21	28.2	29.8	76.6	-1	-1	-1
1/18/2019	3:06:09 PM	804	938	18	19	19	19	23	23	24	23	22	21	22	21	28.2	29.8	76.6	-1	-1	-1
1/18/2019	3:06:10 PM	8	939	19	19	19	19	23	24	24	24	21	21	21	21	28.2	29.8	76.6	-1	-1	-1
1/18/2019	3:06:10 PM	211	940	19	19	19	19	23	23	24	23	21	21	22	21	28.2	29.8	76.6	-1	-1	-1
1/18/2019	3:06:10 PM	414	941	19	19	19	19	23	24	24	24	21	22	21	22	28.2	29.8	76.6	-1	-1	-1
1/18/2019	3:06:10 PM	601	942	19	19	18	19	23	24	23	23	21	21	21	21	28.2	29.8	76.6	-1	-1	-1
1/18/2019	3:06:10 PM	804	943	19	19	19	19	24	24	23	23	21	21	21	21	28.2	29.8	76.6	-1	-1	-1
1/18/2019	3:06:11 PM	8	944	19	19	19	20	24	24	24	23	22	21	22	21	28.2	29.8	76.6	-1	-1	-1
1/18/2019	3:06:11 PM	211	945	19	19	21	19	23	24	23	23	21	21	21	21	28.2	29.8	76.6	-1	-1	-1
1/18/2019	3:06:11 PM	414	946	19	19	48	19	24	23	24	23	22	21	21	21	28.2	29.8	76.6	-1	-1	-1
1/18/2019	3:06:11 PM	601	947	19	19	48	19	23	23	24	23	21	21	21	21	28.2	29.8	76.6	-1	-1	-1
1/18/2019	3:06:11 PM	804	948	19	19	47	19	23	23	24	23	21	21	22	21	28.2	29.8	76.6	-1	-1	-1
1/18/2019	3:06:12 PM	8	949	19	19	40	19	23	24	23	23	21	21	22	21	28.2	29.8	76.6	-1	-1	-1
1/18/2019	3:06:12 PM	211	950	19	19	37	19	24	23	24	23	21	21	21	21	28.2	29.8	76.6	-1	-1	-1
1/18/2019	3:06:12 PM	414	951	19	19	43	19	24	23	24	23	22	21	22	21	28.2	29.8	76.6	-1	-1	-1
1/18/2019	3:06:12 PM	601	952	19	19	36	19	23	23	24	23	21	21	21	21	28.2	29.8	76.6	-1	-1	-1
1/18/2019	3:06:12 PM	804	953	19	19	22	19	23	23	24	23	21	21	21	21	28.2	29.8	76.6	-1	-1	-1
1/18/2019	3:06:13 PM	8	954	19	19	19	19	23	24	23	24	21	21	21	21	28.2	29.8	76.6	-1	-1	-1
1/18/2019	3:06:13 PM	211	955	19	19	19	19	23	23	24	23	21	21	21	21	28.2	29.8	76.6	-1	-1	-1
1/18/2019	3:06:13 PM	414	956	19	19	19	19	23	23	24	23	21	21	22	21	28.2	29.8	76.6	-1	-1	-1
1/18/2019	3:06:13 PM	601	957	19	19	19	19	23	23	23	23	21	21	21	21	28.2	29.8	76.6	-1	-1	-1
1/18/2019	3:06:13 PM	804	958	19	19	19	19	23	24	24	23	21	21	22	21	28.2	29.8	76.6	-1	-1	-1
1/18/2019	3:06:14 PM	8	959	19	19	19	19	23	24	23	23	21	21	21	21	28.2	29.8	76.6	-1	-1	-1
1/18/2019	3:06:14 PM	211	960	19	19	19	19	23	23	24	23	21	21	21	21	28.2	29.8	76.6	-1	-1	-1
1/18/2019	3:06:14 PM	414	961	19	19	19	19	23	23	24	23	22	21	22	21	28.2	29.8	76.6	-1	-1	-1
1/18/2019	3:06:14 PM	601	962	46	19	19	19	23	23	23	23	21	21	21	22	28.2	29.7	70.3	-1	-1	-1
1/18/2019	3:06:14 PM	804	963	28	19	19	19	23	23	24	23	22	21	22	21	28.2	29.7	70.3	-1	-1	-1
1/18/2019	3:06:15 PM	8	964	20	19	19	19	23	24	23	24	21	21	21	21	28.2	29.7	70.3	-1	-1	-1
1/18/2019	3:06:15 PM	211	965	20	19	20	19	24	24	24	24	21	21	21	22	28.2	29.7	70.3	-1	-1	-1
1/18/2019	3:06:15 PM	414	966	19	19	19	19	38	23	24	23	22	21	22	21	28.2	29.7	70.3	-1	-1	-1
1/18/2019	3:06:15 PM	601	967	19	19	19	19	26	24	23	23	21	21	21	22	28.2	29.7	70.3	-1	-1	-1
1/18/2019	3:06:15 PM	804	968	19	19	19	19	24	23	24	23	22	21	21	21	28.2	29.7	70.3	-1	-1	-1
1/18/2019	3:06:16 PM	8	969	19	19	19	19	23	24	24	23	22	21	22	21	28.2	29.7	70.3	-1	-1	-1
1/18/2019	3:06:16 PM	211	970	19	19	19	19	23	24	23	23	21	22	21	21	28.2	29.7	70.3	-1	-1	-1
1/18/2019	3:06:16 PM	414	971	19	19	19	19	23	23	24	23	21	21	21	21	28.2	29.7	70.3	-1	-1	-1
1/18/2019	3:06:16 PM	601	972	19	19	19	19	23	23	23	23	21	21	21	21	28.2	29.7	70.3	-1	-1	-1
1/18/2019	3:06:16 PM	804	973	19	19	19	19	24	24	24	23	21	22	21	22	28.2	29.7	70.3	-1	-1	-1
1/18/2019	3:06:17 PM	8	974	19	19	19	19	23	23	24	23	22	21	22	21	28.2	29.7	70.3	-1	-1	-1
1/18/2019	3:06:17 PM	211	975	19	19	19	19	23	24	23	23	21	21	21	21	28.2	29.7	70.3	-1	-1	-1
1/18/2019	3:06:17 PM	414	976	19	19	19	19	23	23	24	23	21	21	21	21	28.2	29.7	70.3	-1	-1	-1
1/18/2019	3:06:17 PM	601	977	19	19	19	19	23	23	23	23	21	21	21	21	28.2	29.7	70.3	-1	-1	-1
1/18/2019	3:06:17 PM	804	978	19	19	19	19	23	24	23	23	21	22	21	22	28.2	29.7	70.3	-1	-1	-1
1/18/2019	3:06:18 PM	8	979	19	19	19	19	23	23	24	23	21	21	21	22	28.2	29.7	70.3	-1	-1	-1
1/18/2019	3:06:18 PM	211	980	19	19	19	19	23	23	24	23	21	21	22	21	28.2	29.7	70.3	-1	-1	-1
1/18/2019	3:06:18 PM	414	981	19	19	19	19	23	24	23	23	21	21	21	21	28.2	29.7	70.3	-1	-1	-1
1/18/2019	3:06:18 PM	601	982	19	19	19	19	24	23	24	23	22	21	21	21	28.2	29.7	70.3	-1	-1	-1
1/18/2019	3:06:18 PM	804	983	19	19	19	19	23	24	23	24	21	21	22	21	28.2	29.7	70.3	-1	-1	-1
1/18/2019	3:06:19 PM	8	984	19	19	19	19	23	24	23	23	21	22	21	22	28.2	29.7	70.3	-1	-1	-1
1/18/2019	3:06:19 PM	211	985	19	19	19	19	24	23	24	23	21	21	21	22	28.2	29.7	70.3	-1	-1	-1
1/18/2019	3:06:19 PM	414	986	18	19	19	19	23	23	24	23	21	21	22	21	28.2	29.7	70.3	-1	-1	-1
1/18/2019	3:06:19 PM	601	987	19	19	19	19	23	24	24	23	21	21	21	21	28.2	29.7	70.3	-1	-1	-1
1/18/2019	3:06:19 PM	804	988	19	19	19	19	23	24	24	23	22	21	22	21	28.2	29.7	70.3	-1	-1	-1
1/18/2019	3:06:20 PM	8	989	19	19	19	19	23	24	23	24	21	21	22	21	28.2	29.7	70.3	-1	-1	-1
1/18/2019	3:06:20 PM	211	990	19	19	19	19	23	23	23	23	21	21	21	22	28.2	29.7	70.3	-1	-1	-1
1/18/2019	3:06:20 PM	414	991	19	19	19	19	23	23	24	23	22	21	21	21	28.2	29.7	70.3	-1	-1	-1
1/18/2019	3:06:20 PM	601	992	19	19	19	19	23	23	23	23	21	21	21	21	28.2	29.7	70.3	-1	-1	-1
1/18/2019	3:06:20 PM	804	993	19	19	19	19	24	23	24	24	21	22	21	22	28.2	29.7	70.3	-1	-1	-1
1/18/2019	3:06:21 PM	8	994	19	19	19	19	24	23	23	23	21	21	22	21	28.2	29.7	70.3	-1	-1	-1
1/18/2019	3:06:21 PM	211	995	19	19	19	19	23	23	23	23	21	21	21	21	28.2	29.7	70.3	-1	-1	-1
1/18/2019	3:06:21 PM	414	996	19	19	19	19	23	23	23	24	21	21	21	22	28.2	29.7	70.3	-1	-1	-1
1/18/2019	3:06:21 PM	601	997	19	19	19	19	23	23	24	23	21	21	21	21	28.2	29.7	70.3	-1	-1	-1
1/18/2019	3:06:21 PM	804	998	19	19	19	20	24	24	24	23	22	21	22	21	28.2	29.7	70.3	-1	-1	-1
1/18/2019	3:06:22 PM	8	999	19	19	19	19	23	24	23	23	21	21	21	21	28.2	29.7	70.3	-1	-1	-1
1/18/2019	3:06:22 PM	211	1000	19	19	19	19	23	23	23	23	21	21	21	21	28.2	29.7	70.3	-1	-1	-1
1/18/2019	3:06:22 PM	414	1001	19	19	19	19	24	23	24	23	21	21	21	21	28.2	29.7	70.3	-1	-1	-1
1/18/2019	3:06:22 PM	601	1002	19	19	19	19	23	23	24	23	22	21	22	21	28.2	29.7	70.3	-1	-1	-1
1/18/2019	3:06:22 PM	805	1003	19	19	20	19	24	23	24	23	22	21	22	22	28.2	29.7	70.3	-1	-1	-1
1/18/2019	3:06:23 PM	8	1004	19	19	19	19	23	23	24	24	21	21	21	22	28.2	29.7	74.2	-1	-1	-1
1/18/2019	3:06:23 PM	211	1005	19	19	18	19	23	24	23	23	22	22	21	21	28.2	29.7	74.2	-1	-1	-1
1/18/2019	3:06:23 PM	414	1006	19	19	27	19	23	23	24	23	21	21	21	21	28.2	29.7	74.2	-1	-1	-1
1/18/2019	3:06:23 PM	601	1007	19	19	34	19	23	23	24	23	21	21	21	22	28.2	29.7	74.2	-1	-1	-1
1/18/2019	3:06:23 PM	804	1008	19	19	36	19	23	24	23	24	21	22	21	22	28.2	29.7	74.2	-1	-1	-1
1/18/2019	3:06:24 PM	8	1009	19	19	34	19	23	24	23	23	21	21	21	21	28.2	29.7	74.2	-1	-1	-1
1/18/2019	3:06:24 PM	211	1010	19	19	35	19	23	23	23	23	21	21	21	21	28.2	29.7	74.2	-1	-1	-1
1/18/2019	3:06:24 PM	414	1011	19	19	23	19	23	24	23	23	21	21	21	21	28.2	29.7	74.2	-1	-1	-1
1/18/2019	3:06:24 PM	601	1012	19	19	48	19	23	23	24	24	21	21	22	21	28.2	29.7	74.2	-1	-1	-1
1/18/2019	3:06:24 PM	820	1013	19	19	112	19	24	23	24	23	22	21	21	21	28.2	29.7	74.2	-1	-1	-1
1/18/2019	3:06:25 PM	8	1014	19	19	134	19	23	24	23	23	21	21	21	22	28.2	29.7	74.2	-1	-1	-1
1/18/2019	3:06:25 PM	211	1015	19	19	139	19	23	24	23	23	21	21	21	21	28.2	29.7	74.2	-1	-1	-1
1/18/2019	3:06:25 PM	414	1016	19	19	155	19	24	23	24	23	21	21	21	21	28.2	29.7	74.2	-1	-1	-1
1/18/2019	3:06:25 PM	611	1017	19	19	164	19	23	24	23	23	21	21	21	21	28.2	29.7	74.2	-1	-1	-1
1/18/2019	3:06:25 PM	814	1018	19	19	173	19	23	23	24	23	22	21	21	21	28.2	29.7	74.2	-1	-1	-1
1/18/2019	3:06:26 PM	2	1019	19	19	188	19	24	23	24	23	22	21	21	21	28.2	29.7	74.2	-1	-1	-1
1/18/2019	3:06:26 PM	205	1020	19	19	185	19	23	23	23	23	21	21	21	21	28.2	29.7	74.2	-1	-1	-1
1/18/2019	3:06:26 PM	408	1021	19	19	199	19	23	23	23	23	22	21	22	21	28.2	29.7	74.2	-1	-1	-1
1/18/2019	3:06:26 PM	611	1022	19	19	191	19	23	23	24	23	21	21	21	21	28.2	29.7	74.2	-1	-1	-1
1/18/2019	3:06:26 PM	814	1023	19	19	182	19	23	24	23	24	21	22	21	21	28.2	29.7	74.2	-1	-1	-1
1/18/2019	3:06:27 PM	2	1024	19	19	169	19	24	24	24	23	22	22	22	21	28.2	29.7	74.2	-1	-1	-1
1/18/2019	3:06:27 PM	205	1025	19	19	160	19	24	23	24	23	22	21	21	21	28.2	29.7	74.2	-1	-1	-1
1/18/2019	3:06:27 PM	408	1026	19	19	153	19	23	24	23	24	21	21	21	21	28.2	29.7	74.2	-1	-1	-1
1/18/2019	3:06:27 PM	607	1027	19	19	126	19	23	23	23	23	22	21	22	21	28.2	29.7	74.2	-1	-1	-1
1/18/2019	3:06:27 PM	810	1028	19	19	144	19	23	23	24	23	22	21	21	22	28.2	29.7	74.2	-1	-1	-1
1/18/2019	3:06:28 PM	13	1029	19	19	153	19	23	24	23	24	22	21	21	21	28.2	29.7	74.2	-1	-1	-1
1/18/2019	3:06:28 PM	201	1030	19	19	171	19	23	24	24	23	22	21	22	21	28.2	29.7	74.2	-1	-1	-1
1/18/2019	3:06:28 PM	404	1031	19	19	181	19	24	23	24	23	21	21	21	21	28.2	29.7	74.2	-1	-1	-1
1/18/2019	3:06:28 PM	607	1032	19	19	100	19	23	24	23	23	21	21	21	21	28.2	29.7	74.2	-1	-1	-1
1/18/2019	3:06:28 PM	810	1033	19	19	76	19	24	23	24	23	21	21	21	21	28.2	29.7	74.2	-1	-1	-1
1/18/2019	3:06:29 PM	13	1034	19	19	37	20	23	24	24	23	22	21	22	21	28.2	29.7	74.2	-1	-1	-1
1/18/2019	3:06:29 PM	201	1035	19	19	23	20	23	24	24	23	22	21	22	21	28.2	29.7	74.2	-1	-1	-1
1/18/2019	3:06:29 PM	404	1036	19	19	20	19	24	23	23	23	22	21	21	21	28.2	29.7	74.2	-1	-1	-1
1/18/2019	3:06:29 PM	610	1037	19	19	19	19	23	23	23	24	21	21	21	21	28.2	29.7	74.2	-1	-1	-1
1/18/2019	3:06:29 PM	813	1038	19	19	19	19	23	23	24	23	22	21	22	21	28.2	29.7	74.2	-1	-1	-1
1/18/2019	3:06:30 PM	16	1039	20	19	19	19	23	23	24	23	21	21	21	21	28.2	29.7	74.2	-1	-1	-1
1/18/2019	3:06:30 PM	203	1040	19	19	19	19	23	24	23	23	21	21	21	21	28.2	29.7	74.2	-1	-1	-1
1/18/2019	3:06:30 PM	407	1041	19	19	19	19	23	23	24	23	22	21	21	21	28.2	29.7	74.2	-1	-1	-1
1/18/2019	3:06:30 PM	610	1042	19	19	19	19	23	24	23	23	21	21	21	21	28.2	29.7	74.2	-1	-1	-1
1/18/2019	3:06:30 PM	813	1043	19	19	19	19	23	24	23	23	21	21	21	21	28.2	29.7	74.2	-1	-1	-1
1/18/2019	3:06:31 PM	16	1044	19	19	19	19	23	23	24	23	21	21	21	21	28.2	29.7	74.2	-1	-1	-1
1/18/2019	3:06:31 PM	203	1045	19	19	19	19	23	23	24	23	21	22	21	21	28.2	29.7	74.2	-1	-1	-1
1/18/2019	3:06:31 PM	407	1046	19	19	19	19	23	23	23	23	21	21	22	21	28.2	29.6	124.7	-1	-1	-1
1/18/2019	3:06:31 PM	612	1047	19	19	19	19	23	23	24	23	21	21	24	21	28.2	29.6	124.7	-1	-1	-1
1/18/2019	3:06:31 PM	815	1048	19	19	27	19	23	24	24	23	22	21	40	21	28.2	29.6	124.7	-1	-1	-1
1/18/2019	3:06:32 PM	3	1049	26	19	21	19	23	23	24	23	21	21	49	21	28.2	29.6	124.7	-1	-1	-1
1/18/2019	3:06:32 PM	206	1050	53	19	19	19	23	24	23	23	21	21	52	21	28.2	29.6	124.7	-1	-1	-1
1/18/2019	3:06:32 PM	409	1051	63	19	19	19	23	23	24	23	21	21	61	21	28.2	29.6	124.7	-1	-1	-1
1/18/2019	3:06:32 PM	612	1052	59	19	19	19	23	24	23	23	21	21	34	21	28.2	29.6	124.7	-1	-1	-1
1/18/2019	3:06:32 PM	815	1053	90	19	19	19	23	24	24	23	21	21	24	21	28.2	29.6	124.7	-1	-1	-1
1/18/2019	3:06:33 PM	3	1054	108	19	19	19	23	23	23	23	21	21	22	21	28.2	29.6	124.7	-1	-1	-1
1/18/2019	3:06:33 PM	206	1055	111	19	19	19	23	24	23	23	21	21	21	21	28.2	29.6	124.7	-1	-1	-1
1/18/2019	3:06:33 PM	409	1056	113	19	19	19	23	23	24	23	21	21	21	21	28.2	29.6	124.7	-1	-1	-1
1/18/2019	3:06:33 PM	612	1057	119	19	19	19	23	24	23	23	21	21	21	21	28.2	29.6	124.7	-1	-1	-1
1/18/2019	3:06:33 PM	815	1058	99	19	19	19	24	23	24	23	21	21	21	21	28.2	29.6	124.7	-1	-1	-1
1/18/2019	3:06:34 PM	3	1059	96	19	19	19	23	24	23	23	21	21	21	21	28.2	29.6	124.7	-1	-1	-1
1/18/2019	3:06:34 PM	206	1060	91	19	19	19	23	24	24	23	21	21	22	21	28.2	29.6	124.7	-1	-1	-1
1/18/2019	3:06:34 PM	409	1061	78	19	19	19	23	23	23	23	21	21	21	22	28.2	29.6	124.7	-1	-1	-1
1/18/2019	3:06:34 PM	612	1062	80	19	19	19	23	23	24	23	22	21	22	21	28.2	29.6	124.7	-1	-1	-1
1/18/2019	3:06:34 PM	815	1063	65	19	19	19	23	23	24	24	21	21	21	22	28.2	29.6	124.7	-1	-1	-1
1/18/2019	3:06:35 PM	3	1064	70	19	19	19	23	24	23	23	21	21	21	21	28.2	29.6	124.7	-1	-1	-1
1/18/2019	3:06:35 PM	206	1065	91	19	19	19	23	23	24	23	21	21	21	21	28.2	29.6	124.7	-1	-1	-1
1/18/2019	3:06:35 PM	409	1066	86	19	19	19	23	24	23	24	21	21	21	21	28.2	29.6	124.7	-1	-1	-1
1/18/2019	3:06:35 PM	612	1067	100	19	19	19	23	24	24	23	21	21	22	21	28.2	29.6	124.7	-1	-1	-1
1/18/2019	3:06:35 PM	815	1068	104	19	20	19	23	23	24	23	21	21	22	22	28.2	29.6	124.7	-1	-1	-1
1/18/2019	3:06:36 PM	3	1069	111	19	19	19	23	23	24	23	21	21	21	22	28.2	29.6	124.7	-1	-1	-1
1/18/2019	3:06:36 PM	206	1070	109	19	19	19	23	23	24	23	22	21	22	21	28.2	29.6	124.7	-1	-1	-1
1/18/2019	3:06:36 PM	409	1071	117	19	19	19	23	23	24	23	21	21	21	21	28.2	29.6	124.7	-1	-1	-1
1/18/2019	3:06:36 PM	612	1072	116	19	19	19	23	23	23	23	21	21	21	21	28.2	29.6	124.7	-1	-1	-1
1/18/2019	3:06:36 PM	815	1073	91	19	19	19	23	23	24	23	21	21	21	21	28.2	29.6	124.7	-1	-1	-1
1/18/2019	3:06:37 PM	3	1074	73	19	19	19	23	23	23	23	21	21	21	22	28.2	29.6	124.7	-1	-1	-1
1/18/2019	3:06:37 PM	206	1075	85	19	19	19	23	24	23	23	21	21	21	21	28.2	29.6	124.7	-1	-1	-1
1/18/2019	3:06:37 PM	409	1076	78	19	19	19	23	23	24	23	21	21	21	21	28.2	29.6	124.7	-1	-1	-1
1/18/2019	3:06:37 PM	612	1077	106	19	19	19	23	24	23	23	21	21	21	22	28.2	29.6	124.7	-1	-1	-1
1/18/2019	3:06:37 PM	815	1078	72	19	19	19	23	23	24	23	21	21	21	21	28.2	29.6	124.7	-1	-1	-1
1/18/2019	3:06:38 PM	3	1079	89	19	19	19	23	23	23	23	21	21	21	21	28.2	29.6	124.7	-1	-1	-1
1/18/2019	3:06:38 PM	206	1080	105	19	19	19	23	24	23	23	21	21	21	21	28.2	29.6	124.7	-1	-1	-1
1/18/2019	3:06:38 PM	409	1081	114	19	19	19	23	23	24	23	21	21	21	21	28.2	29.6	124.7	-1	-1	-1
1/18/2019	3:06:38 PM	612	1082	145	19	19	19	23	24	23	24	21	21	21	21	28.2	29.6	124.7	-1	-1	-1
1/18/2019	3:06:38 PM	815	1083	139	19	19	19	23	23	24	23	22	21	22	21	28.2	29.6	124.7	-1	-1	-1
1/18/2019	3:06:39 PM	3	1084	141	19	19	19	23	23	23	23	21	21	21	21	28.2	29.6	124.7	-1	-1	-1
1/18/2019	3:06:39 PM	206	1085	146	19	19	19	23	24	23	23	21	21	21	21	28.2	29.6	124.7	-1	-1	-1
1/18/2019	3:06:39 PM	409	1086	169	19	19	19	24	23	24	23	21	21	21	21	28.2	29.6	124.7	-1	-1	-1
1/18/2019	3:06:39 PM	612	1087	177	19	19	19	23	24	23	24	21	22	22	21	28.2	29.6	124.7	-1	-1	-1
1/18/2019	3:06:39 PM	815	1088	145	19	19	19	23	23	23	23	21	21	22	21	28.2	29.6	130.3	-1	-1	-1
1/18/2019	3:06:40 PM	3	1089	197	19	19	19	23	23	23	23	21	21	21	21	28.2	29.6	130.3	-1	-1	-1
1/18/2019	3:06:40 PM	206	1090	151	19	19	19	23	23	24	23	22	21	22	21	28.2	29.6	130.3	-1	-1	-1
1/18/2019	3:06:40 PM	409	1091	168	19	19	19	23	23	23	24	21	21	21	21	28.2	29.6	130.3	-1	-1	-1
1/18/2019	3:06:40 PM	612	1092	146	19	19	28	23	24	24	23	22	21	22	21	28.2	29.6	130.3	-1	-1	-1
1/18/2019	3:06:40 PM	815	1093	177	19	19	39	23	24	23	23	21	21	21	22	28.2	29.6	130.3	-1	-1	-1
1/18/2019	3:06:41 PM	3	1094	154	19	19	48	23	24	23	23	21	21	21	21	28.2	29.6	130.3	-1	-1	-1
1/18/2019	3:06:41 PM	206	1095	132	19	19	46	23	23	24	23	22	21	21	21	28.2	29.6	130.3	-1	-1	-1
1/18/2019	3:06:41 PM	409	1096	138	19	19	52	23	24	23	24	21	21	21	21	28.2	29.6	130.3	-1	-1	-1
1/18/2019	3:06:41 PM	612	1097	143	19	19	48	23	23	24	23	22	21	22	21	28.2	29.6	130.3	-1	-1	-1
1/18/2019	3:06:41 PM	815	1098	87	19	19	24	23	24	23	23	21	21	21	21	28.2	29.6	130.3	-1	-1	-1
1/18/2019	3:06:42 PM	3	1099	56	19	19	20	23	23	24	23	21	21	22	21	28.2	29.6	130.3	-1	-1	-1
1/18/2019	3:06:42 PM	206	1100	46	19	19	19	23	23	24	23	21	21	21	21	28.2	29.6	130.3	-1	-1	-1
1/18/2019	3:06:42 PM	409	1101	117	19	19	19	23	23	24	23	21	21	21	21	28.2	29.6	130.3	-1	-1	-1
1/18/2019	3:06:42 PM	612	1102	154	19	19	19	24	23	48	23	22	21	22	22	28.2	29.6	130.3	-1	-1	-1
1/18/2019	3:06:42 PM	815	1103	159	19	19	19	23	24	52	23	21	21	21	21	28.2	29.6	130.3	-1	-1	-1
1/18/2019	3:06:43 PM	3	1104	157	19	18	19	23	24	55	23	21	21	21	21	28.2	29.6	130.3	-1	-1	-1
1/18/2019	3:06:43 PM	206	1105	229	19	19	19	24	23	59	23	21	21	21	21	28.2	29.6	130.3	-1	-1	-1
1/18/2019	3:06:43 PM	409	1106	187	19	19	19	23	24	68	23	21	21	22	21	28.2	29.6	130.3	-1	-1	-1
1/18/2019	3:06:43 PM	612	1107	243	19	19	19	24	24	92	23	22	21	22	21	28.2	29.6	130.3	-1	-1	-1
1/18/2019	3:06:43 PM	815	1108	272	19	19	51	23	24	89	23	21	21	21	21	28.2	29.6	130.3	-1	-1	-1
1/18/2019	3:06:44 PM	3	1109	119	19	19	26	23	24	92	23	21	21	22	21	28.2	29.6	130.3	-1	-1	-1
1/18/2019	3:06:44 PM	206	1110	83	19	19	20	23	23	85	23	21	21	21	21	28.2	29.6	130.3	-1	-1	-1
1/18/2019	3:06:44 PM	409	1111	45	19	19	19	23	24	117	23	22	21	22	21	28.2	29.6	130.3	-1	-1	-1
1/18/2019	3:06:44 PM	612	1112	28	19	19	19	24	24	127	24	21	22	21	22	28.2	29.6	130.3	-1	-1	-1
1/18/2019	3:06:44 PM	815	1113	21	19	19	19	23	23	143	23	21	21	21	21	28.2	29.6	130.3	-1	-1	-1
1/18/2019	3:06:45 PM	3	1114	61	19	19	19	23	23	156	23	21	21	21	21	28.2	29.6	130.3	-1	-1	-1
1/18/2019	3:06:45 PM	206	1115	153	19	19	19	23	24	176	24	22	21	21	21	28.2	29.6	130.3	-1	-1	-1
1/18/2019	3:06:45 PM	409	1116	189	19	19	19	24	23	212	23	21	21	21	21	28.2	29.6	130.3	-1	-1	-1
1/18/2019	3:06:45 PM	612	1117	205	19	19	20	23	24	216	24	21	21	22	21	28.2	29.6	130.3	-1	-1	-1
1/18/2019	3:06:45 PM	815	1118	142	19	19	19	23	24	228	23	21	21	22	21	28.2	29.6	130.3	-1	-1	-1
1/18/2019	3:06:46 PM	3	1119	161	19	19	19	23	24	181	23	21	21	21	21	28.2	29.6	130.3	-1	-1	-1
1/18/2019	3:06:46 PM	206	1120	145	19	19	19	24	24	207	23	21	21	22	21	28.2	29.6	130.3	-1	-1	-1
1/18/2019	3:06:46 PM	409	1121	83	19	19	19	23	24	227	24	21	21	21	21	28.2	29.6	130.3	-1	-1	-1
1/18/2019	3:06:46 PM	612	1122	58	19	19	19	24	24	265	23	22	21	22	21	28.2	29.6	130.3	-1	-1	-1
1/18/2019	3:06:46 PM	815	1123	75	19	19	19	23	23	292	23	21	21	21	21	28.2	29.6	130.3	-1	-1	-1
1/18/2019	3:06:47 PM	3	1124	59	19	19	19	23	24	307	23	21	21	21	21	28.2	29.6	130.3	-1	-1	-1
1/18/2019	3:06:47 PM	206	1125	28	19	19	19	23	24	317	24	21	22	21	21	28.2	29.6	130.3	-1	-1	-1
1/18/2019	3:06:47 PM	409	1126	20	19	19	19	23	24	324	23	22	21	22	21	28.2	29.6	130.3	-1	-1	-1
1/18/2019	3:06:47 PM	612	1127	20	19	19	19	24	24	335	23	21	22	21	22	28.2	29.6	130.3	-1	-1	-1
1/18/2019	3:06:47 PM	815	1128	19	19	19	19	23	23	349	23	21	21	22	21	28.2	29.6	130.3	-1	-1	-1
1/18/2019	3:06:48 PM	3	1129	19	19	19	19	23	23	357	23	21	21	21	21	28.2	29.6	130.3	-1	-1	-1
1/18/2019	3:06:48 PM	206	1130	19	20	19	19	24	24	363	23	22	21	22	21	28.3	29.6	127.6	-1	-1	-1
1/18/2019	3:06:48 PM	409	1131	19	19	19	19	23	23	369	23	22	21	22	21	28.3	29.6	127.6	-1	-1	-1
1/18/2019	3:06:48 PM	612	1132	19	19	19	19	24	24	370	23	21	21	21	21	28.3	29.6	127.6	-1	-1	-1
1/18/2019	3:06:48 PM	815	1133	19	19	19	19	23	24	371	23	21	21	21	21	28.3	29.6	127.6	-1	-1	-1
1/18/2019	3:06:49 PM	3	1134	18	19	19	19	23	24	371	23	21	21	22	21	28.3	29.6	127.6	-1	-1	-1
1/18/2019	3:06:49 PM	206	1135	19	19	19	19	24	24	371	23	21	22	21	21	28.3	29.6	127.6	-1	-1	-1
1/18/2019	3:06:49 PM	409	1136	19	19	19	19	23	24	371	24	21	21	21	21	28.3	29.6	127.6	-1	-1	-1
1/18/2019	3:06:49 PM	643	1137	19	19	19	19	23	24	374	24	21	22	21	22	28.3	29.6	127.6	-1	-1	-1
1/18/2019	3:06:49 PM	815	1138	19	19	19	19	23	24	378	23	21	21	21	21	28.3	29.6	127.6	-1	-1	-1
1/18/2019	3:06:50 PM	3	1139	19	19	19	19	23	24	380	23	21	21	21	21	28.3	29.6	127.6	-1	-1	-1
1/18/2019	3:06:50 PM	206	1140	19	19	19	19	24	23	381	23	22	21	21	21	28.3	29.6	127.6	-1	-1	-1
1/18/2019	3:06:50 PM	409	1141	19	19	19	19	23	24	381	24	21	21	21	21	28.3	29.6	127.6	-1	-1	-1
1/18/2019	3:06:50 PM	612	1142	19	19	19	19	24	23	380	23	22	21	21	21	28.3	29.6	127.6	-1	-1	-1
1/18/2019	3:06:50 PM	815	1143	19	19	19	19	23	24	380	23	21	21	21	21	28.3	29.6	127.6	-1	-1	-1
1/18/2019	3:06:51 PM	3	1144	19	19	19	19	23	24	381	23	21	21	21	21	28.3	29.6	127.6	-1	-1	-1
1/18/2019	3:06:51 PM	206	1145	19	19	19	19	23	24	382	23	21	21	21	22	28.3	29.6	127.6	-1	-1	-1
1/18/2019	3:06:51 PM	409	1146	19	19	19	19	23	24	383	23	21	21	21	21	28.3	29.6	127.6	-1	-1	-1
1/18/2019	3:06:51 PM	643	1147	19	19	19	19	23	23	382	24	21	22	21	22	28.3	29.6	127.6	-1	-1	-1
1/18/2019	3:06:51 PM	815	1148	19	19	19	19	23	24	385	24	21	21	21	21	28.3	29.6	127.6	-1	-1	-1
1/18/2019	3:06:52 PM	3	1149	19	19	19	19	23	24	386	24	22	21	21	21	28.3	29.6	127.6	-1	-1	-1
1/18/2019	3:06:52 PM	206	1150	19	19	19	19	24	23	387	23	22	21	21	21	28.3	29.6	127.6	-1	-1	-1
1/18/2019	3:06:52 PM	409	1151	19	19	19	19	23	23	389	23	21	21	21	22	28.3	29.6	127.6	-1	-1	-1
1/18/2019	3:06:52 PM	643	1152	19	19	19	19	24	23	390	23	21	21	21	22	28.3	29.6	127.6	-1	-1	-1
1/18/2019	3:06:52 PM	815	1153	19	19	19	19	23	23	390	23	21	21	21	21	28.3	29.6	127.6	-1	-1	-1
1/18/2019	3:06:53 PM	3	1154	19	19	19	19	23	24	390	24	21	21	22	21	28.3	29.6	127.6	-1	-1	-1
1/18/2019	3:06:53 PM	206	1155	19	19	19	19	23	23	384	23	22	21	22	22	28.3	29.6	127.6	-1	-1	-1
1/18/2019	3:06:53 PM	409	1156	19	19	19	19	23	23	206	23	21	21	21	21	28.3	29.6	127.6	-1	-1	-1
1/18/2019	3:06:53 PM	643	1157	19	19	19	19	23	24	115	24	21	21	21	21	28.3	29.6	127.6	-1	-1	-1
1/18/2019	3:06:53 PM	815	1158	19	19	19	19	23	24	96	23	21	21	21	21	28.3	29.6	127.6	-1	-1	-1
1/18/2019	3:06:54 PM	3	1159	19	19	19	19	24	23	99	23	22	21	22	21	28.3	29.6	127.6	-1	-1	-1
1/18/2019	3:06:54 PM	206	1160	30	19	19	19	23	24	57	24	21	21	22	21	28.3	29.6	127.6	-1	-1	-1
1/18/2019	3:06:54 PM	409	1161	59	19	19	19	23	23	30	23	21	21	21	21	28.3	29.6	127.6	-1	-1	-1
1/18/2019	3:06:54 PM	612	1162	62	19	19	19	23	24	24	23	21	21	21	21	28.3	29.6	127.6	-1	-1	-1
1/18/2019	3:06:54 PM	815	1163	115	19	19	19	23	23	24	23	21	21	21	21	28.3	29.6	127.6	-1	-1	-1
1/18/2019	3:06:55 PM	3	1164	113	19	20	19	24	24	24	24	21	21	22	22	28.3	29.6	127.6	-1	-1	-1
1/18/2019	3:06:55 PM	206	1165	133	19	19	19	23	24	23	24	21	21	22	21	28.3	29.6	127.6	-1	-1	-1
1/18/2019	3:06:55 PM	409	1166	152	19	19	19	23	23	24	23	21	21	21	21	28.3	29.6	127.6	-1	-1	-1
1/18/2019	3:06:55 PM	612	1167	107	19	19	19	23	24	23	24	21	21	21	21	28.3	29.6	127.6	-1	-1	-1
1/18/2019	3:06:55 PM	815	1168	146	19	19	19	23	23	24	23	36	21	21	21	28.3	29.6	127.6	-1	-1	-1
1/18/2019	3:06:56 PM	3	1169	166	19	19	19	23	23	23	23	52	22	21	22	28.3	29.6	127.6	-1	-1	-1
1/18/2019	3:06:56 PM	206	1170	168	19	19	20	23	24	24	24	88	21	22	21	28.3	29.6	127.6	-1	-1	-1
1/18/2019	3:06:56 PM	409	1171	165	19	19	19	23	23	23	23	92	21	21	21	28.3	29.6	127.6	-1	-1	-1
1/18/2019	3:06:56 PM	612	1172	58	19	19	19	23	24	23	23	94	21	21	21	28.3	29.6	128.0	-1	-1	-1
1/18/2019	3:06:56 PM	815	1173	29	19	19	19	23	23	24	23	96	21	21	21	28.3	29.6	128.0	-1	-1	-1
1/18/2019	3:06:57 PM	3	1174	77	19	19	20	23	24	23	24	99	21	21	21	28.3	29.6	128.0	-1	-1	-1
1/18/2019	3:06:57 PM	206	1175	125	19	19	19	23	23	24	23	120	21	22	21	28.3	29.6	128.0	-1	-1	-1
1/18/2019	3:06:57 PM	409	1176	169	19	19	19	23	24	24	23	137	21	21	21	28.3	29.6	128.0	-1	-1	-1
1/18/2019	3:06:57 PM	612	1177	169	19	19	19	23	23	24	23	138	21	21	21	28.3	29.6	128.0	-1	-1	-1
1/18/2019	3:06:57 PM	815	1178	162	19	19	19	23	23	23	23	161	21	21	21	28.3	29.6	128.0	-1	-1	-1
1/18/2019	3:06:58 PM	3	1179	159	19	19	19	23	23	24	23	172	21	22	21	28.3	29.6	128.0	-1	-1	-1
1/18/2019	3:06:58 PM	206	1180	167	19	19	19	24	23	24	23	168	21	21	21	28.3	29.6	128.0	-1	-1	-1
1/18/2019	3:06:58 PM	409	1181	136	19	19	19	23	23	23	23	121	21	21	21	28.3	29.6	128.0	-1	-1	-1
1/18/2019	3:06:58 PM	612	1182	41	19	19	19	23	23	24	23	125	21	21	22	28.3	29.6	128.0	-1	-1	-1
1/18/2019	3:06:58 PM	815	1183	22	19	19	19	23	24	24	23	89	21	21	21	28.3	29.6	128.0	-1	-1	-1
1/18/2019	3:06:59 PM	3	1184	20	19	19	19	24	23	24	23	79	21	21	21	28.3	29.6	128.0	-1	-1	-1
1/18/2019	3:06:59 PM	206	1185	38	19	19	19	23	24	24	23	77	21	21	21	28.3	29.6	128.0	-1	-1	-1
1/18/2019	3:06:59 PM	409	1186	83	19	19	19	23	23	23	23	79	21	21	21	28.3	29.6	128.0	-1	-1	-1
1/18/2019	3:06:59 PM	612	1187	97	19	19	19	23	24	23	23	82	21	22	21	28.3	29.6	128.0	-1	-1	-1
1/18/2019	3:06:59 PM	815	1188	109	19	19	19	23	24	24	23	85	21	21	21	28.3	29.6	128.0	-1	-1	-1
1/18/2019	3:07:00 PM	3	1189	106	19	19	19	23	24	24	24	88	21	21	21	28.3	29.6	128.0	-1	-1	-1
1/18/2019	3:07:00 PM	206	1190	105	19	19	19	23	23	24	23	92	21	22	22	28.3	29.6	128.0	-1	-1	-1
1/18/2019	3:07:00 PM	409	1191	93	19	19	19	23	24	23	23	101	21	21	21	28.3	29.6	128.0	-1	-1	-1
1/18/2019	3:07:00 PM	612	1192	132	19	19	19	23	23	23	23	44	21	21	21	28.3	29.6	128.0	-1	-1	-1
1/18/2019	3:07:00 PM	815	1193	159	19	19	19	23	23	24	23	41	21	21	21	28.3	29.6	128.0	-1	-1	-1
1/18/2019	3:07:01 PM	3	1194	184	19	20	19	23	23	24	23	53	21	22	21	28.3	29.6	128.0	-1	-1	-1
1/18/2019	3:07:01 PM	206	1195	161	19	19	19	23	24	24	24	55	21	21	22	28.3	29.6	128.0	-1	-1	-1
1/18/2019	3:07:01 PM	409	1196	132	19	19	19	23	23	24	23	65	21	21	21	28.3	29.6	128.0	-1	-1	-1
1/18/2019	3:07:01 PM	612	1197	186	19	19	19	23	23	24	23	55	21	21	21	28.3	29.6	128.0	-1	-1	-1
1/18/2019	3:07:01 PM	815	1198	229	19	19	19	23	24	24	23	68	21	21	21	28.3	29.6	128.0	-1	-1	-1
1/18/2019	3:07:02 PM	3	1199	133	19	19	19	23	24	24	23	63	21	22	21	28.3	29.6	128.0	-1	-1	-1
1/18/2019	3:07:02 PM	206	1200	124	19	19	19	23	24	24	24	123	21	21	22	28.3	29.6	128.0	-1	-1	-1
1/18/2019	3:07:02 PM	409	1201	146	19	19	19	23	24	23	23	130	21	22	21	28.3	29.6	128.0	-1	-1	-1
1/18/2019	3:07:02 PM	612	1202	235	19	19	19	23	23	23	23	148	21	21	21	28.3	29.6	128.0	-1	-1	-1
1/18/2019	3:07:02 PM	815	1203	194	19	19	19	23	23	23	23	151	21	21	21	28.3	29.6	128.0	-1	-1	-1
1/18/2019	3:07:03 PM	3	1204	228	19	19	19	24	23	24	23	177	21	22	21	28.3	29.6	128.0	-1	-1	-1
1/18/2019	3:07:03 PM	206	1205	214	19	19	19	23	24	23	24	198	21	21	21	28.3	29.6	128.0	-1	-1	-1
1/18/2019	3:07:03 PM	409	1206	178	19	19	19	23	24	24	23	217	21	21	21	28.3	29.6	128.0	-1	-1	-1
1/18/2019	3:07:03 PM	612	1207	226	19	19	19	23	24	23	23	227	22	21	22	28.3	29.6	128.0	-1	-1	-1
1/18/2019	3:07:03 PM	805	1208	211	19	19	19	23	24	24	23	241	25	21	21	28.3	29.6	128.0	-1	-1	-1
1/18/2019	3:07:04 PM	8	1209	203	19	19	19	23	24	23	23	242	36	21	21	28.3	29.6	128.0	-1	-1	-1
1/18/2019	3:07:04 PM	211	1210	248	19	19	19	23	23	24	23	226	24	22	21	28.3	29.6	128.0	-1	-1	-1
1/18/2019	3:07:04 PM	414	1211	279	19	19	19	23	24	23	23	241	22	21	21	28.3	29.6	128.0	-1	-1	-1
1/18/2019	3:07:04 PM	602	1212	289	19	19	20	23	24	23	24	237	22	22	21	28.3	29.6	128.0	-1	-1	-1
1/18/2019	3:07:04 PM	805	1213	222	19	19	19	23	23	23	23	246	21	21	22	28.3	29.6	128.0	-1	-1	-1
1/18/2019	3:07:05 PM	8	1214	288	19	19	19	23	24	23	23	258	46	21	21	28.3	29.6	109.8	-1	-1	-1
1/18/2019	3:07:05 PM	211	1215	225	19	19	19	23	23	24	23	273	54	21	21	28.3	29.6	109.8	-1	-1	-1
1/18/2019	3:07:05 PM	414	1216	243	19	19	19	23	24	23	24	286	63	22	22	28.3	29.6	109.8	-1	-1	-1
1/18/2019	3:07:05 PM	602	1217	262	19	19	19	23	24	24	24	272	53	22	21	28.3	29.6	109.8	-1	-1	-1
1/18/2019	3:07:05 PM	805	1218	225	19	19	19	23	24	23	23	198	27	21	21	28.3	29.6	109.8	-1	-1	-1
1/18/2019	3:07:06 PM	8	1219	150	19	19	19	23	23	51	23	261	22	22	21	28.3	29.6	109.8	-1	-1	-1
1/18/2019	3:07:06 PM	211	1220	144	19	19	19	23	23	65	23	214	21	21	21	28.3	29.6	109.8	-1	-1	-1
1/18/2019	3:07:06 PM	414	1221	130	19	19	19	23	24	70	23	191	48	22	21	28.3	29.6	109.8	-1	-1	-1
1/18/2019	3:07:06 PM	602	1222	143	19	19	19	24	23	170	23	205	67	22	21	28.3	29.6	109.8	-1	-1	-1
1/18/2019	3:07:06 PM	805	1223	246	19	19	19	23	24	173	23	266	55	21	21	28.3	29.6	109.8	-1	-1	-1
1/18/2019	3:07:07 PM	8	1224	220	19	19	19	23	23	156	23	244	50	21	21	28.3	29.6	109.8	-1	-1	-1
1/18/2019	3:07:07 PM	211	1225	232	19	19	19	23	23	154	23	162	53	21	21	28.3	29.6	109.8	-1	-1	-1
1/18/2019	3:07:07 PM	414	1226	266	19	20	19	24	23	110	24	262	76	21	22	28.3	29.6	109.8	-1	-1	-1
1/18/2019	3:07:07 PM	618	1227	133	19	19	19	23	24	128	24	144	72	21	21	28.3	29.6	109.8	-1	-1	-1
1/18/2019	3:07:07 PM	805	1228	102	19	19	19	23	23	145	23	104	69	21	21	28.3	29.6	109.8	-1	-1	-1
1/18/2019	3:07:08 PM	8	1229	112	19	19	19	23	23	91	24	177	64	21	22	28.3	29.6	109.8	-1	-1	-1
1/18/2019	3:07:08 PM	211	1230	125	19	19	19	23	23	78	23	171	59	21	21	28.3	29.6	109.8	-1	-1	-1
1/18/2019	3:07:08 PM	414	1231	191	19	19	19	23	24	77	24	106	73	21	23	28.3	29.6	109.8	-1	-1	-1
1/18/2019	3:07:08 PM	602	1232	179	19	19	19	23	24	76	52	200	71	22	24	28.3	29.6	109.8	-1	-1	-1
1/18/2019	3:07:08 PM	805	1233	161	19	19	19	23	23	77	61	154	54	21	24	28.3	29.6	109.8	-1	-1	-1
1/18/2019	3:07:09 PM	8	1234	95	19	19	19	23	24	77	69	194	31	21	25	28.3	29.6	109.8	-1	-1	-1
1/18/2019	3:07:09 PM	211	1235	80	19	19	19	23	23	78	75	96	23	21	22	28.3	29.6	109.8	-1	-1	-1
1/18/2019	3:07:09 PM	414	1236	76	19	19	19	23	23	74	82	92	22	21	22	28.3	29.6	109.8	-1	-1	-1
1/18/2019	3:07:09 PM	602	1237	85	19	19	19	23	23	72	98	100	21	22	21	28.3	29.6	109.8	-1	-1	-1
1/18/2019	3:07:09 PM	805	1238	77	19	19	19	23	23	74	104	232	21	21	21	28.3	29.6	109.8	-1	-1	-1
1/18/2019	3:07:10 PM	8	1239	73	19	19	19	23	23	44	111	160	21	22	21	28.3	29.6	109.8	-1	-1	-1
1/18/2019	3:07:10 PM	211	1240	66	19	19	19	23	24	66	117	197	21	21	21	28.3	29.6	109.8	-1	-1	-1
1/18/2019	3:07:10 PM	414	1241	29	19	19	19	24	23	61	123	95	21	21	21	28.3	29.6	109.8	-1	-1	-1
1/18/2019	3:07:10 PM	602	1242	32	19	19	19	24	24	53	126	44	21	21	22	28.3	29.6	109.8	-1	-1	-1
1/18/2019	3:07:10 PM	805	1243	52	19	19	19	23	23	72	131	25	21	21	21	28.3	29.6	109.8	-1	-1	-1
1/18/2019	3:07:11 PM	8	1244	77	19	19	19	23	23	96	134	22	21	21	21	28.3	29.6	109.8	-1	-1	-1
1/18/2019	3:07:11 PM	211	1245	77	19	19	19	23	24	173	137	22	21	21	21	28.3	29.6	109.8	-1	-1	-1
1/18/2019	3:07:11 PM	414	1246	123	19	19	19	23	24	197	164	21	21	21	21	28.3	29.6	109.8	-1	-1	-1
1/18/2019	3:07:11 PM	602	1247	108	19	19	19	23	24	196	111	22	21	22	21	28.3	29.6	109.8	-1	-1	-1
1/18/2019	3:07:11 PM	805	1248	107	19	19	19	23	23	183	142	21	21	21	21	28.3	29.6	109.8	-1	-1	-1
1/18/2019	3:07:12 PM	8	1249	111	19	19	19	23	23	195	194	22	21	22	21	28.3	29.6	109.8	-1	-1	-1
1/18/2019	3:07:12 PM	211	1250	115	19	19	19	23	23	214	183	21	21	21	21	28.3	29.6	109.8	-1	-1	-1
1/18/2019	3:07:12 PM	414	1251	120	19	19	19	24	23	157	113	21	21	22	21	28.3	29.6	109.8	-1	-1	-1
1/18/2019	3:07:12 PM	602	1252	123	19	19	19	23	24	175	97	21	21	21	21	28.3	29.6	109.8	-1	-1	-1
1/18/2019	3:07:12 PM	805	1253	126	19	19	19	23	23	208	107	21	21	21	21	28.3	29.6	109.8	-1	-1	-1
1/18/2019	3:07:13 PM	8	1254	130	19	19	19	23	24	201	127	21	21	21	21	28.3	29.6	109.8	-1	-1	-1
1/18/2019	3:07:13 PM	211	1255	133	19	19	19	23	23	226	118	40	21	21	21	28.3	29.6	109.8	-1	-1	-1
1/18/2019	3:07:13 PM	416	1256	136	19	19	19	23	24	224	103	76	23	22	21	28.4	29.6	57.3	-1	-1	-1
1/18/2019	3:07:13 PM	603	1257	138	19	19	19	23	23	213	114	92	33	21	22	28.4	29.6	57.3	-1	-1	-1
1/18/2019	3:07:13 PM	806	1258	140	19	19	19	23	24	211	82	85	24	21	21	28.4	29.6	57.3	-1	-1	-1
1/18/2019	3:07:14 PM	9	1259	140	19	19	19	23	24	215	41	108	22	21	21	28.4	29.6	57.3	-1	-1	-1
1/18/2019	3:07:14 PM	212	1260	141	19	19	19	23	23	222	26	83	21	21	21	28.4	29.6	57.3	-1	-1	-1
1/18/2019	3:07:14 PM	416	1261	142	19	19	19	23	24	234	24	79	21	21	22	28.4	29.6	57.3	-1	-1	-1
1/18/2019	3:07:14 PM	603	1262	142	19	19	19	23	24	251	24	86	21	21	21	28.4	29.6	57.3	-1	-1	-1
1/18/2019	3:07:14 PM	806	1263	144	19	19	19	23	23	142	23	85	21	21	21	28.4	29.6	57.3	-1	-1	-1
1/18/2019	3:07:15 PM	9	1264	146	19	19	19	23	24	104	24	95	21	21	22	28.4	29.6	57.3	-1	-1	-1
1/18/2019	3:07:15 PM	212	1265	149	19	19	19	23	23	67	23	41	21	22	21	28.4	29.6	57.3	-1	-1	-1
1/18/2019	3:07:15 PM	416	1266	176	19	19	19	23	23	56	23	25	21	21	22	28.4	29.6	57.3	-1	-1	-1
1/18/2019	3:07:15 PM	603	1267	167	19	19	19	23	24	36	24	22	22	22	21	28.4	29.6	57.3	-1	-1	-1
1/18/2019	3:07:15 PM	806	1268	145	19	19	19	23	23	26	23	59	21	21	21	28.4	29.6	57.3	-1	-1	-1
1/18/2019	3:07:16 PM	9	1269	173	19	19	19	23	24	24	24	67	22	21	21	28.4	29.6	57.3	-1	-1	-1
1/18/2019	3:07:16 PM	212	1270	181	19	19	19	23	24	24	23	93	21	21	21	28.4	29.6	57.3	-1	-1	-1
1/18/2019	3:07:16 PM	416	1271	167	19	19	19	23	23	23	23	136	21	21	21	28.4	29.6	57.3	-1	-1	-1
1/18/2019	3:07:16 PM	603	1272	147	19	19	19	23	24	23	23	153	22	21	21	28.4	29.6	57.3	-1	-1	-1
1/18/2019	3:07:16 PM	806	1273	175	19	19	19	23	23	24	23	177	21	22	21	28.4	29.6	57.3	-1	-1	-1
1/18/2019	3:07:17 PM	9	1274	165	19	19	19	23	23	24	24	127	21	21	22	28.4	29.6	57.3	-1	-1	-1
1/18/2019	3:07:17 PM	212	1275	131	19	19	19	23	23	24	23	42	21	22	21	28.4	29.6	57.3	-1	-1	-1
1/18/2019	3:07:17 PM	416	1276	176	19	19	19	23	23	23	23	24	21	21	22	28.4	29.6	57.3	-1	-1	-1
1/18/2019	3:07:17 PM	603	1277	183	19	19	19	23	24	23	24	22	21	21	21	28.4	29.6	57.3	-1	-1	-1
1/18/2019	3:07:17 PM	806	1278	133	19	19	19	23	23	24	23	22	21	21	21	28.4	29.6	57.3	-1	-1	-1
1/18/2019	3:07:18 PM	9	1279	208	19	19	19	23	24	23	24	21	21	21	22	28.4	29.6	57.3	-1	-1	-1
1/18/2019	3:07:18 PM	204	1280	193	19	19	19	23	24	23	23	21	21	21	21	28.4	29.6	57.3	-1	-1	-1
1/18/2019	3:07:18 PM	407	1281	132	19	19	19	23	24	24	23	21	21	21	22	28.4	29.6	57.3	-1	-1	-1
1/18/2019	3:07:18 PM	610	1282	145	19	19	19	23	24	24	23	21	21	21	21	28.4	29.6	57.3	-1	-1	-1
1/18/2019	3:07:18 PM	814	1283	99	19	19	19	23	24	24	24	21	21	21	22	28.4	29.6	57.3	-1	-1	-1
1/18/2019	3:07:19 PM	1	1284	54	19	19	19	23	24	23	23	21	21	21	21	28.4	29.6	57.3	-1	-1	-1
1/18/2019	3:07:19 PM	204	1285	25	19	19	19	23	23	24	23	21	21	21	21	28.4	29.6	57.3	-1	-1	-1
1/18/2019	3:07:19 PM	407	1286	20	19	19	19	23	24	23	23	21	21	21	21	28.4	29.6	57.3	-1	-1	-1
1/18/2019	3:07:19 PM	610	1287	19	19	19	19	23	23	24	23	22	21	21	21	28.4	29.6	57.3	-1	-1	-1
1/18/2019	3:07:19 PM	814	1288	19	19	19	19	23	23	24	23	21	21	22	21	28.4	29.6	57.3	-1	-1	-1
1/18/2019	3:07:20 PM	1	1289	19	19	19	19	24	23	24	23	21	21	22	21	28.4	29.6	57.3	-1	-1	-1
1/18/2019	3:07:20 PM	204	1290	19	19	19	19	23	23	23	24	21	21	21	21	28.4	29.6	57.3	-1	-1	-1
1/18/2019	3:07:20 PM	407	1291	19	19	19	19	23	24	24	23	21	21	22	21	28.4	29.6	57.3	-1	-1	-1
1/18/2019	3:07:20 PM	610	1292	19	19	19	19	23	23	24	23	21	21	21	21	28.4	29.6	57.3	-1	-1	-1
1/18/2019	3:07:20 PM	814	1293	19	19	19	19	23	24	24	23	21	21	21	21	28.4	29.6	57.3	-1	-1	-1
1/18/2019	3:07:21 PM	1	1294	19	19	19	19	23	23	24	23	22	21	22	21	28.4	29.6	57.3	-1	-1	-1
1/18/2019	3:07:21 PM	204	1295	19	19	19	19	23	24	23	23	21	21	21	21	28.4	29.6	57.3	-1	-1	-1
1/18/2019	3:07:21 PM	407	1296	19	19	19	19	23	23	24	23	22	21	22	21	28.4	29.6	57.3	-1	-1	-1
1/18/2019	3:07:21 PM	610	1297	19	19	19	19	23	24	23	24	21	21	21	21	28.4	29.6	57.3	-1	-1	-1
1/18/2019	3:07:21 PM	814	1298	19	19	19	19	23	23	24	23	21	21	21	21	28.4	29.6	58.0	-1	-1	-1
1/18/2019	3:07:22 PM	1	1299	32	19	19	19	23	23	24	23	21	22	21	22	28.4	29.6	58.0	-1	-1	-1
1/18/2019	3:07:22 PM	204	1300	96	19	19	19	23	23	23	23	21	21	21	21	28.4	29.6	58.0	-1	-1	-1
1/18/2019	3:07:22 PM	407	1301	158	19	19	19	23	23	24	23	21	21	21	22	28.4	29.6	58.0	-1	-1	-1
1/18/2019	3:07:22 PM	610	1302	126	19	19	19	23	23	24	23	22	21	22	21	28.4	29.6	58.0	-1	-1	-1
1/18/2019	3:07:22 PM	814	1303	121	19	19	19	23	24	23	23	21	21	21	21	28.4	29.6	58.0	-1	-1	-1
1/18/2019	3:07:23 PM	1	1304	123	19	19	19	23	24	24	23	22	21	22	21	28.4	29.6	58.0	-1	-1	-1
1/18/2019	3:07:23 PM	204	1305	130	19	19	19	23	24	23	23	21	21	21	21	28.4	29.6	58.0	-1	-1	-1
1/18/2019	3:07:23 PM	407	1306	137	19	19	19	23	24	24	23	22	21	21	21	28.4	29.6	58.0	-1	-1	-1
1/18/2019	3:07:23 PM	610	1307	144	19	19	19	24	23	24	23	21	21	21	21	28.4	29.6	58.0	-1	-1	-1
1/18/2019	3:07:23 PM	814	1308	149	19	19	19	23	24	23	23	21	21	21	21	28.4	29.6	58.0	-1	-1	-1
1/18/2019	3:07:24 PM	1	1309	152	19	19	19	23	24	24	23	22	21	22	21	28.4	29.6	58.0	-1	-1	-1
1/18/2019	3:07:24 PM	204	1310	156	19	19	19	23	24	23	23	21	21	21	21	28.4	29.6	58.0	-1	-1	-1
1/18/2019	3:07:24 PM	407	1311	227	19	19	19	24	23	24	23	22	21	22	21	28.4	29.6	58.0	-1	-1	-1
1/18/2019	3:07:24 PM	610	1312	170	19	19	19	23	24	24	23	21	21	21	21	28.4	29.6	58.0	-1	-1	-1
1/18/2019	3:07:24 PM	814	1313	161	19	19	19	24	23	24	23	21	21	21	21	28.4	29.6	58.0	-1	-1	-1
1/18/2019	3:07:25 PM	1	1314	161	19	19	19	23	24	24	24	21	22	21	22	28.4	29.6	58.0	-1	-1	-1
1/18/2019	3:07:25 PM	204	1315	163	19	19	19	23	23	24	23	21	21	21	21	28.4	29.6	58.0	-1	-1	-1
1/18/2019	3:07:25 PM	407	1316	165	19	19	19	23	23	24	24	21	21	21	22	28.4	29.6	58.0	-1	-1	-1
1/18/2019	3:07:25 PM	610	1317	167	19	19	19	23	23	24	23	21	21	21	21	28.4	29.6	58.0	-1	-1	-1
1/18/2019	3:07:25 PM	814	1318	169	19	19	19	23	23	23	23	21	21	21	21	28.4	29.6	58.0	-1	-1	-1
1/18/2019	3:07:26 PM	1	1319	170	19	19	19	23	24	23	23	21	21	22	21	28.4	29.6	58.0	-1	-1	-1
1/18/2019	3:07:26 PM	204	1320	172	19	19	19	23	24	23	23	21	21	21	21	28.4	29.6	58.0	-1	-1	-1
1/18/2019	3:07:26 PM	407	1321	155	19	19	19	24	24	24	23	22	21	22	21	28.4	29.6	58.0	-1	-1	-1
1/18/2019	3:07:26 PM	610	1322	88	19	19	19	23	23	24	24	21	21	21	21	28.4	29.6	58.0	-1	-1	-1
1/18/2019	3:07:26 PM	814	1323	127	19	19	19	23	23	24	23	21	21	22	21	28.4	29.6	58.0	-1	-1	-1
1/18/2019	3:07:27 PM	1	1324	106	19	19	19	23	23	24	23	21	21	22	21	28.4	29.6	58.0	-1	-1	-1
1/18/2019	3:07:27 PM	204	1325	87	19	19	19	23	23	23	23	21	21	21	22	28.4	29.6	58.0	-1	-1	-1
1/18/2019	3:07:27 PM	407	1326	83	19	19	19	23	23	23	23	21	21	22	21	28.4	29.6	58.0	-1	-1	-1
1/18/2019	3:07:27 PM	610	1327	44	19	19	19	23	23	23	23	21	21	21	22	28.4	29.6	58.0	-1	-1	-1
1/18/2019	3:07:27 PM	814	1328	23	19	19	19	23	23	24	23	21	21	22	21	28.4	29.6	58.0	-1	-1	-1
1/18/2019	3:07:28 PM	1	1329	20	19	19	19	24	23	24	23	21	21	21	21	28.4	29.6	58.0	-1	-1	-1
1/18/2019	3:07:28 PM	204	1330	19	19	19	19	23	24	24	23	21	21	21	21	28.4	29.6	58.0	-1	-1	-1
1/18/2019	3:07:28 PM	407	1331	19	19	19	19	24	23	24	23	22	21	21	21	28.4	29.6	58.0	-1	-1	-1
1/18/2019	3:07:28 PM	610	1332	19	19	19	19	23	23	23	23	21	21	21	21	28.4	29.6	58.0	-1	-1	-1
1/18/2019	3:07:28 PM	814	1333	19	19	19	19	24	23	24	23	21	21	21	21	28.4	29.6	58.0	-1	-1	-1
1/18/2019	3:07:29 PM	1	1334	19	19	19	19	23	24	23	24	21	22	22	22	28.4	29.6	58.0	-1	-1	-1
1/18/2019	3:07:29 PM	204	1335	19	19	19	19	24	23	24	23	22	21	22	21	28.4	29.6	58.0	-1	-1	-1
1/18/2019	3:07:29 PM	407	1336	19	19	19	19	23	24	23	24	21	21	21	21	28.4	29.6	58.0	-1	-1	-1
1/18/2019	3:07:29 PM	610	1337	19	19	19	19	24	23	24	23	21	21	21	21	28.4	29.6	58.0	-1	-1	-1
1/18/2019	3:07:29 PM	814	1338	19	19	19	19	23	23	23	23	21	21	21	21	28.4	29.6	58.0	-1	-1	-1
1/18/2019	3:07:30 PM	1	1339	19	19	19	19	23	23	24	23	21	21	22	21	28.4	29.6	58.0	-1	-1	-1
1/18/2019	3:07:30 PM	204	1340	19	19	19	19	23	24	23	24	21	21	21	21	28.4	29.5	57.8	-1	-1	-1
1/18/2019	3:07:30 PM	407	1341	19	19	19	19	23	24	24	26	22	21	22	21	28.4	29.5	57.8	-1	-1	-1
1/18/2019	3:07:30 PM	610	1342	19	19	19	19	23	24	23	25	21	21	21	21	28.4	29.5	57.8	-1	-1	-1
1/18/2019	3:07:30 PM	814	1343	19	19	19	19	23	24	24	24	21	21	21	21	28.4	29.5	57.8	-1	-1	-1
1/18/2019	3:07:31 PM	1	1344	19	19	19	19	23	24	24	24	21	22	21	21	28.4	29.5	57.8	-1	-1	-1
1/18/2019	3:07:31 PM	204	1345	19	19	19	19	23	23	24	23	21	21	21	21	28.4	29.5	57.8	-1	-1	-1
1/18/2019	3:07:31 PM	407	1346	19	19	19	19	24	24	23	24	21	22	21	22	28.4	29.5	57.8	-1	-1	-1
1/18/2019	3:07:31 PM	610	1347	19	19	19	19	23	23	24	23	21	21	21	21	28.4	29.5	57.8	-1	-1	-1
1/18/2019	3:07:31 PM	814	1348	19	19	19	19	23	23	23	24	21	21	21	21	28.4	29.5	57.8	-1	-1	-1
1/18/2019	3:07:32 PM	1	1349	19	19	19	19	23	23	24	23	21	21	21	21	28.4	29.5	57.8	-1	-1	-1
1/18/2019	3:07:32 PM	204	1350	19	19	19	19	23	24	23	24	21	21	21	21	28.4	29.5	57.8	-1	-1	-1
1/18/2019	3:07:32 PM	407	1351	19	19	19	19	24	24	24	23	21	21	21	22	28.4	29.5	57.8	-1	-1	-1
1/18/2019	3:07:32 PM	610	1352	19	19	19	19	23	24	23	23	21	21	21	21	28.4	29.5	57.8	-1	-1	-1
1/18/2019	3:07:32 PM	814	1353	19	19	19	19	24	23	24	23	21	21	21	21	28.4	29.5	57.8	-1	-1	-1
1/18/2019	3:07:33 PM	1	1354	19	19	19	19	23	24	24	24	21	22	21	22	28.4	29.5	57.8	-1	-1	-1
1/18/2019	3:07:33 PM	204	1355	19	19	19	19	23	23	24	23	21	21	22	21	28.4	29.5	57.8	-1	-1	-1
1/18/2019	3:07:33 PM	407	1356	19	19	19	19	23	24	24	24	21	21	21	21	28.4	29.5	57.8	-1	-1	-1
1/18/2019	3:07:33 PM	610	1357	19	19	19	19	23	23	24	23	21	21	21	21	28.4	29.5	57.8	-1	-1	-1
1/18/2019	3:07:33 PM	814	1358	19	19	19	19	23	23	23	24	21	21	21	21	28.4	29.5	57.8	-1	-1	-1
1/18/2019	3:07:34 PM	1	1359	19	19	19	19	23	23	23	23	22	21	22	21	28.4	29.5	57.8	-1	-1	-1
1/18/2019	3:07:34 PM	204	1360	19	19	19	19	23	23	23	23	21	21	21	21	28.4	29.5	57.8	-1	-1	-1
1/18/2019	3:07:34 PM	407	1361	19	19	19	19	24	23	24	23	21	21	21	21	28.4	29.5	57.8	-1	-1	-1
1/18/2019	3:07:34 PM	610	1362	19	19	19	19	23	24	23	23	21	21	21	21	28.4	29.5	57.8	-1	-1	-1
1/18/2019	3:07:34 PM	814	1363	19	19	19	19	23	23	24	23	21	21	21	21	28.4	29.5	57.8	-1	-1	-1
1/18/2019	3:07:35 PM	1	1364	19	19	19	19	23	24	23	23	21	21	21	21	28.4	29.5	57.8	-1	-1	-1
1/18/2019	3:07:35 PM	204	1365	19	19	19	19	23	23	24	23	21	21	21	21	28.4	29.5	57.8	-1	-1	-1
1/18/2019	3:07:35 PM	407	1366	19	19	19	19	23	24	24	23	22	21	22	21	28.4	29.5	57.8	-1	-1	-1
1/18/2019	3:07:35 PM	610	1367	19	19	19	19	23	23	24	23	21	21	21	22	28.4	29.5	57.8	-1	-1	-1
1/18/2019	3:07:35 PM	814	1368	19	19	19	19	23	23	24	23	21	21	21	21	28.4	29.5	57.8	-1	-1	-1
1/18/2019	3:07:36 PM	1	1369	19	19	19	19	23	23	23	23	21	21	21	21	28.4	29.5	57.8	-1	-1	-1
1/18/2019	3:07:36 PM	204	1370	19	19	19	19	23	23	24	23	21	21	21	21	28.4	29.5	57.8	-1	-1	-1
1/18/2019	3:07:36 PM	407	1371	19	19	19	19	23	24	23	23	21	21	21	21	28.4	29.5	57.8	-1	-1	-1
1/18/2019	3:07:36 PM	610	1372	19	19	19	19	23	23	24	23	22	21	22	21	28.4	29.5	57.8	-1	-1	-1
1/18/2019	3:07:36 PM	814	1373	19	19	19	19	23	24	24	24	21	21	21	21	28.4	29.5	57.8	-1	-1	-1
1/18/2019	3:07:37 PM	1	1374	19	19	19	19	23	24	24	23	21	21	22	21	28.4	29.5	57.8	-1	-1	-1
1/18/2019	3:07:37 PM	204	1375	19	19	19	19	23	24	23	23	21	21	21	21	28.4	29.5	57.8	-1	-1	-1
1/18/2019	3:07:37 PM	407	1376	19	19	19	19	23	23	23	23	21	21	21	21	28.4	29.5	57.8	-1	-1	-1
1/18/2019	3:07:37 PM	610	1377	19	19	19	19	23	23	24	23	21	21	21	21	28.4	29.5	57.8	-1	-1	-1
1/18/2019	3:07:37 PM	814	1378	19	19	19	19	23	23	24	23	21	21	21	21	28.4	29.5	57.8	-1	-1	-1
1/18/2019	3:07:38 PM	1	1379	19	19	19	19	23	23	24	23	21	21	22	21	28.4	29.5	57.8	-1	-1	-1
1/18/2019	3:07:38 PM	204	1380	19	19	19	19	23	24	23	23	21	21	21	22	28.4	29.5	57.8	-1	-1	-1
1/18/2019	3:07:38 PM	407	1381	19	19	19	19	24	23	24	23	21	21	21	21	28.4	29.5	57.8	-1	-1	-1
1/18/2019	3:07:38 PM	610	1382	19	19	19	19	23	23	23	23	21	21	21	21	28.4	29.4	59.5	-1	-1	-1
1/18/2019	3:07:38 PM	814	1383	19	19	19	19	23	23	23	23	21	21	21	22	28.4	29.4	59.5	-1	-1	-1
1/18/2019	3:07:39 PM	1	1384	19	19	19	19	23	23	24	23	21	21	21	21	28.4	29.4	59.5	-1	-1	-1
1/18/2019	3:07:39 PM	204	1385	19	19	19	19	23	23	23	23	21	21	21	21	28.4	29.4	59.5	-1	-1	-1
1/18/2019	3:07:39 PM	407	1386	19	19	18	19	23	24	22	23	21	21	21	21	28.4	29.4	59.5	-1	-1	-1
1/18/2019	3:07:39 PM	610	1387	19	19	19	19	24	23	23	23	21	21	21	21	28.4	29.4	59.5	-1	-1	-1
1/18/2019	3:07:39 PM	814	1388	19	19	19	19	23	24	23	24	21	21	21	21	28.4	29.4	59.5	-1	-1	-1
1/18/2019	3:07:40 PM	1	1389	19	19	19	19	23	24	24	23	21	21	22	21	28.4	29.4	59.5	-1	-1	-1
1/18/2019	3:07:40 PM	204	1390	19	19	19	19	23	24	23	23	21	21	21	21	28.4	29.4	59.5	-1	-1	-1
1/18/2019	3:07:40 PM	407	1391	19	19	19	19	23	24	24	23	22	21	22	21	28.4	29.4	59.5	-1	-1	-1
1/18/2019	3:07:40 PM	610	1392	19	19	19	19	23	23	24	23	21	21	21	21	28.4	29.4	59.5	-1	-1	-1
1/18/2019	3:07:40 PM	814	1393	19	19	19	19	23	24	24	23	22	21	22	21	28.4	29.4	59.5	-1	-1	-1
1/18/2019	3:07:41 PM	1	1394	19	19	19	19	23	23	24	23	21	21	21	21	28.4	29.4	59.5	-1	-1	-1
1/18/2019	3:07:41 PM	204	1395	19	19	19	19	23	24	23	23	21	21	21	21	28.4	29.4	59.5	-1	-1	-1
1/18/2019	3:07:41 PM	407	1396	19	19	19	19	23	23	24	23	21	21	21	21	28.4	29.4	59.5	-1	-1	-1
1/18/2019	3:07:41 PM	610	1397	19	19	19	19	23	24	23	23	21	21	21	21	28.4	29.4	59.5	-1	-1	-1
1/18/2019	3:07:41 PM	814	1398	19	19	19	19	24	23	24	23	21	21	21	22	28.4	29.4	59.5	-1	-1	-1
1/18/2019	3:07:42 PM	1	1399	19	19	19	19	23	24	23	24	21	21	21	21	28.4	29.4	59.5	-1	-1	-1
1/18/2019	3:07:42 PM	204	1400	19	19	19	19	24	23	24	23	21	21	21	21	28.4	29.4	59.5	-1	-1	-1
1/18/2019	3:07:42 PM	407	1401	19	19	19	19	23	24	23	23	21	21	21	21	28.4	29.4	59.5	-1	-1	-1
1/18/2019	3:07:42 PM	610	1402	19	19	19	19	23	23	24	23	21	21	21	21	28.4	29.4	59.5	-1	-1	-1
1/18/2019	3:07:42 PM	814	1403	19	19	19	19	23	24	23	23	21	21	21	21	28.4	29.4	59.5	-1	-1	-1
1/18/2019	3:07:43 PM	1	1404	19	19	19	19	23	24	24	23	21	21	21	21	28.4	29.4	59.5	-1	-1	-1
1/18/2019	3:07:43 PM	204	1405	19	19	19	19	23	24	23	23	21	21	21	21	28.4	29.4	59.5	-1	-1	-1
1/18/2019	3:07:43 PM	407	1406	19	19	19	19	23	23	24	23	21	21	22	21	28.4	29.4	59.5	-1	-1	-1
1/18/2019	3:07:43 PM	610	1407	19	19	19	19	23	23	23	23	21	21	21	22	28.4	29.4	59.5	-1	-1	-1
1/18/2019	3:07:43 PM	814	1408	19	19	19	19	24	23	24	23	22	21	21	21	28.4	29.4	59.5	-1	-1	-1
1/18/2019	3:07:44 PM	1	1409	19	19	19	19	23	23	23	23	21	21	21	22	28.4	29.4	59.5	-1	-1	-1
1/18/2019	3:07:44 PM	204	1410	19	19	19	19	23	23	24	23	21	21	21	21	28.4	29.4	59.5	-1	-1	-1
1/18/2019	3:07:44 PM	407	1411	19	19	19	19	23	23	23	23	21	21	21	21	28.4	29.4	59.5	-1	-1	-1
1/18/2019	3:07:44 PM	610	1412	19	19	19	19	23	23	24	23	21	21	21	21	28.4	29.4	59.5	-1	-1	-1
1/18/2019	3:07:44 PM	814	1413	19	19	19	19	23	23	23	23	21	21	22	21	28.4	29.4	59.5	-1	-1	-1
1/18/2019	3:07:45 PM	1	1414	19	19	19	19	23	23	24	23	22	21	22	21	28.4	29.4	59.5	-1	-1	-1
1/18/2019	3:07:45 PM	204	1415	19	19	19	19	23	23	24	23	21	21	21	21	28.4	29.4	59.5	-1	-1	-1
1/18/2019	3:07:45 PM	407	1416	19	19	19	19	23	24	23	23	21	21	21	21	28.4	29.4	59.5	-1	-1	-1
1/18/2019	3:07:45 PM	610	1417	19	19	19	19	23	23	24	23	21	21	22	21	28.4	29.4	59.5	-1	-1	-1
1/18/2019	3:07:45 PM	814	1418	19	19	19	19	23	23	23	23	21	21	21	22	28.4	29.4	59.5	-1	-1	-1
1/18/2019	3:07:46 PM	1	1419	19	19	19	19	23	24	24	23	21	21	22	21	28.4	29.4	59.5	-1	-1	-1
1/18/2019	3:07:46 PM	204	1420	19	19	19	19	23	23	23	23	21	21	21	22	28.4	29.4	59.5	-1	-1	-1
1/18/2019	3:07:46 PM	407	1421	19	19	19	19	23	24	24	23	21	21	21	21	28.4	29.4	59.5	-1	-1	-1
1/18/2019	3:07:46 PM	610	1422	19	19	19	19	23	24	24	23	21	21	21	21	28.4	29.4	59.5	-1	-1	-1
1/18/2019	3:07:46 PM	814	1423	55	19	19	19	23	23	24	24	21	21	22	21	28.4	29.4	59.5	-1	-1	-1
1/18/2019	3:07:47 PM	1	1424	74	19	19	19	23	24	23	24	21	21	21	22	28.4	29.3	75.3	-1	-1	-1
1/18/2019	3:07:47 PM	204	1425	73	19	19	19	23	23	24	23	21	21	21	21	28.4	29.3	75.3	-1	-1	-1
1/18/2019	3:07:47 PM	407	1426	72	19	19	19	23	23	23	23	21	21	21	22	28.4	29.3	75.3	-1	-1	-1
1/18/2019	3:07:47 PM	610	1427	38	19	19	19	23	23	24	23	21	21	22	21	28.4	29.3	75.3	-1	-1	-1
1/18/2019	3:07:47 PM	814	1428	45	19	19	19	23	24	23	24	21	21	21	22	28.4	29.3	75.3	-1	-1	-1
1/18/2019	3:07:48 PM	1	1429	47	19	19	19	23	24	24	23	21	21	22	21	28.4	29.3	75.3	-1	-1	-1
1/18/2019	3:07:48 PM	204	1430	46	19	19	19	23	23	23	23	21	21	21	22	28.4	29.3	75.3	-1	-1	-1
1/18/2019	3:07:48 PM	407	1431	34	19	19	19	23	23	24	23	22	21	22	21	28.4	29.3	75.3	-1	-1	-1
1/18/2019	3:07:48 PM	610	1432	22	19	19	19	23	24	23	24	21	21	21	21	28.4	29.3	75.3	-1	-1	-1
1/18/2019	3:07:48 PM	814	1433	20	19	19	19	24	23	24	23	22	21	21	21	28.4	29.3	75.3	-1	-1	-1
1/18/2019	3:07:49 PM	1	1434	19	19	19	19	23	24	24	23	21	21	21	21	28.4	29.3	75.3	-1	-1	-1
1/18/2019	3:07:49 PM	204	1435	19	19	19	19	23	23	24	23	22	21	22	21	28.4	29.3	75.3	-1	-1	-1
1/18/2019	3:07:49 PM	407	1436	19	19	19	19	23	24	24	24	21	21	21	21	28.4	29.3	75.3	-1	-1	-1
1/18/2019	3:07:49 PM	606	1437	19	19	19	19	23	23	24	23	21	21	21	21	28.4	29.3	75.3	-1	-1	-1
1/18/2019	3:07:49 PM	809	1438	19	19	19	19	23	24	23	24	21	21	21	21	28.4	29.3	75.3	-1	-1	-1
1/18/2019	3:07:50 PM	12	1439	19	19	19	19	23	23	24	23	21	21	21	22	28.4	29.3	75.3	-1	-1	-1
1/18/2019	3:07:50 PM	216	1440	19	19	19	19	24	24	24	23	22	21	22	21	28.4	29.3	75.3	-1	-1	-1
1/18/2019	3:07:50 PM	419	1441	19	19	19	19	23	23	23	23	21	21	21	21	28.4	29.3	75.3	-1	-1	-1
1/18/2019	3:07:50 PM	606	1442	19	19	19	19	23	23	24	23	21	21	21	21	28.4	29.3	75.3	-1	-1	-1
1/18/2019	3:07:50 PM	809	1443	19	19	19	19	23	24	24	24	21	21	21	22	28.4	29.3	75.3	-1	-1	-1
1/18/2019	3:07:51 PM	12	1444	19	19	19	19	23	23	24	23	21	21	21	21	28.4	29.3	75.3	-1	-1	-1
1/18/2019	3:07:51 PM	216	1445	19	19	19	19	23	23	24	23	21	21	21	21	28.4	29.3	75.3	-1	-1	-1
1/18/2019	3:07:51 PM	403	1446	19	19	19	19	23	23	24	23	21	21	21	21	28.4	29.3	75.3	-1	-1	-1
1/18/2019	3:07:51 PM	606	1447	19	19	19	19	23	23	24	23	21	21	22	21	28.4	29.3	75.3	-1	-1	-1
1/18/2019	3:07:51 PM	809	1448	19	19	19	19	23	24	23	24	21	21	21	22	28.4	29.3	75.3	-1	-1	-1
1/18/2019	3:07:52 PM	12	1449	19	19	19	19	23	23	24	23	21	21	22	21	28.4	29.3	75.3	-1	-1	-1
1/18/2019	3:07:52 PM	216	1450	19	19	19	19	23	23	24	24	21	22	21	22	28.4	29.3	75.3	-1	-1	-1
1/18/2019	3:07:52 PM	403	1451	19	19	19	19	23	23	23	23	21	21	21	21	28.4	29.3	75.3	-1	-1	-1
1/18/2019	3:07:52 PM	606	1452	19	19	19	19	23	23	24	23	21	21	21	21	28.4	29.3	75.3	-1	-1	-1
1/18/2019	3:07:52 PM	809	1453	19	19	19	19	23	24	24	23	22	21	22	21	28.4	29.3	75.3	-1	-1	-1
1/18/2019	3:07:53 PM	12	1454	19	19	19	19	24	24	24	23	21	21	21	22	28.4	29.3	75.3	-1	-1	-1
1/18/2019	3:07:53 PM	216	1455	19	19	19	19	23	24	24	23	21	21	22	21	28.4	29.3	75.3	-1	-1	-1
1/18/2019	3:07:53 PM	403	1456	19	19	19	19	23	23	24	23	21	21	21	21	28.4	29.3	75.3	-1	-1	-1
1/18/2019	3:07:53 PM	606	1457	19	19	19	19	23	24	23	23	21	21	21	21	28.4	29.3	75.3	-1	-1	-1
1/18/2019	3:07:53 PM	809	1458	19	19	19	19	24	23	24	23	21	21	21	21	28.4	29.3	75.3	-1	-1	-1
1/18/2019	3:07:54 PM	12	1459	19	19	19	19	23	23	23	23	21	21	21	21	28.4	29.3	75.3	-1	-1	-1
1/18/2019	3:07:54 PM	216	1460	19	19	19	19	23	23	23	24	21	21	21	22	28.4	29.3	75.3	-1	-1	-1
1/18/2019	3:07:54 PM	403	1461	19	19	19	19	23	23	23	23	21	21	21	21	28.4	29.3	75.3	-1	-1	-1
1/18/2019	3:07:54 PM	606	1462	19	19	19	19	23	23	23	23	21	21	21	21	28.4	29.3	75.3	-1	-1	-1
1/18/2019	3:07:54 PM	809	1463	19	19	19	19	24	24	24	23	22	21	21	21	28.4	29.3	75.3	-1	-1	-1
1/18/2019	3:07:55 PM	12	1464	19	19	19	19	23	24	23	24	21	21	21	21	28.4	29.3	75.3	-1	-1	-1
1/18/2019	3:07:55 PM	203	1465	19	19	19	19	23	23	24	23	22	21	22	21	28.4	29.3	75.3	-1	-1	-1
1/18/2019	3:07:55 PM	407	1466	19	19	19	19	23	24	23	24	21	21	22	21	28.5	29.3	93.9	-1	-1	-1
1/18/2019	3:07:55 PM	610	1467	19	19	19	19	23	23	24	23	21	21	21	21	28.5	29.3	93.9	-1	-1	-1
1/18/2019	3:07:55 PM	813	1468	19	19	19	19	23	24	23	24	21	21	21	21	28.5	29.3	93.9	-1	-1	-1
1/18/2019	3:07:56 PM	16	1469	19	19	19	19	23	23	23	23	21	21	21	21	28.5	29.3	93.9	-1	-1	-1
1/18/2019	3:07:56 PM	203	1470	19	19	19	19	23	24	23	23	21	21	21	21	28.5	29.3	93.9	-1	-1	-1
1/18/2019	3:07:56 PM	407	1471	19	19	19	19	23	24	24	23	21	21	21	22	28.5	29.3	93.9	-1	-1	-1
1/18/2019	3:07:56 PM	610	1472	19	19	19	19	23	23	24	23	22	21	22	21	28.5	29.3	93.9	-1	-1	-1
1/18/2019	3:07:56 PM	813	1473	19	19	19	19	23	24	23	24	21	21	21	22	28.5	29.3	93.9	-1	-1	-1
1/18/2019	3:07:57 PM	16	1474	19	19	19	19	23	23	24	23	21	21	21	21	28.5	29.3	93.9	-1	-1	-1
1/18/2019	3:07:57 PM	203	1475	19	19	19	19	23	23	23	23	21	21	21	21	28.5	29.3	93.9	-1	-1	-1
1/18/2019	3:07:57 PM	407	1476	19	19	19	19	23	23	24	23	21	21	21	21	28.5	29.3	93.9	-1	-1	-1
1/18/2019	3:07:57 PM	610	1477	19	19	19	19	23	24	24	23	22	21	22	21	28.5	29.3	93.9	-1	-1	-1
1/18/2019	3:07:57 PM	813	1478	19	19	19	19	23	24	24	24	21	21	21	22	28.5	29.3	93.9	-1	-1	-1
1/18/2019	3:07:58 PM	36	1479	19	19	19	19	23	23	23	23	21	21	21	22	28.5	29.3	93.9	-1	-1	-1
1/18/2019	3:07:58 PM	208	1480	19	19	19	19	23	24	23	23	21	21	22	21	28.5	29.3	93.9	-1	-1	-1
1/18/2019	3:07:58 PM	411	1481	19	19	19	19	24	23	24	23	21	21	21	22	28.5	29.3	93.9	-1	-1	-1
1/18/2019	3:07:58 PM	614	1482	19	19	19	19	23	23	24	23	21	21	22	21	28.5	29.3	93.9	-1	-1	-1
1/18/2019	3:07:58 PM	802	1483	19	19	19	19	24	23	24	23	21	21	21	21	28.5	29.3	93.9	-1	-1	-1
1/18/2019	3:07:59 PM	5	1484	19	19	19	19	23	24	23	23	21	21	21	21	28.5	29.3	93.9	-1	-1	-1
1/18/2019	3:07:59 PM	208	1485	19	19	19	19	23	24	23	24	21	22	21	21	28.5	29.3	93.9	-1	-1	-1
1/18/2019	3:07:59 PM	411	1486	19	19	19	19	23	24	24	23	22	21	22	21	28.5	29.3	93.9	-1	-1	-1
1/18/2019	3:07:59 PM	614	1487	19	19	19	19	23	24	23	24	21	21	21	21	28.5	29.3	93.9	-1	-1	-1
1/18/2019	3:07:59 PM	802	1488	19	19	19	19	23	23	24	23	22	21	21	21	28.5	29.3	93.9	-1	-1	-1
1/18/2019	3:08:00 PM	5	1489	19	19	19	19	23	24	23	23	21	21	21	21	28.5	29.3	93.9	-1	-1	-1
1/18/2019	3:08:00 PM	208	1490	19	19	19	19	24	23	24	23	22	21	22	21	28.5	29.3	93.9	-1	-1	-1
1/18/2019	3:08:00 PM	411	1491	19	19	19	19	23	23	23	23	21	21	21	21	28.5	29.3	93.9	-1	-1	-1
1/18/2019	3:08:00 PM	614	1492	19	19	19	19	23	24	23	23	21	22	21	22	28.5	29.3	93.9	-1	-1	-1
1/18/2019	3:08:00 PM	802	1493	19	19	19	19	23	23	24	23	21	21	21	21	28.5	29.3	93.9	-1	-1	-1
1/18/2019	3:08:01 PM	5	1494	19	19	19	19	23	24	23	23	21	21	21	21	28.5	29.3	93.9	-1	-1	-1
1/18/2019	3:08:01 PM	208	1495	19	19	19	19	24	24	24	23	21	21	21	22	28.5	29.3	93.9	-1	-1	-1
1/18/2019	3:08:01 PM	411	1496	19	19	19	19	23	23	24	23	22	21	22	21	28.5	29.3	93.9	-1	-1	-1
1/18/2019	3:08:01 PM	614	1497	19	19	19	19	23	24	24	24	21	22	21	21	28.5	29.3	93.9	-1	-1	-1
1/18/2019	3:08:01 PM	802	1498	19	19	19	19	23	23	24	24	21	21	21	21	28.5	29.3	93.9	-1	-1	-1
1/18/2019	3:08:02 PM	5	1499	19	19	19	19	23	23	24	25	21	21	21	22	28.5	29.3	93.9	-1	-1	-1
1/18/2019	3:08:02 PM	208	1500	19	19	19	19	24	24	24	24	22	21	22	21	28.5	29.3	93.9	-1	-1	-1
1/18/2019	3:08:02 PM	411	1501	19	19	19	19	23	24	23	23	21	21	21	21	28.5	29.3	93.9	-1	-1	-1
1/18/2019	3:08:02 PM	614	1502	19	19	19	19	23	23	24	23	21	21	21	21	28.5	29.3	93.9	-1	-1	-1
1/18/2019	3:08:02 PM	802	1503	19	19	19	19	23	24	23	23	21	21	21	21	28.5	29.3	93.9	-1	-1	-1
1/18/2019	3:08:03 PM	5	1504	19	19	19	19	23	24	23	24	21	22	21	21	28.5	29.3	93.9	-1	-1	-1
1/18/2019	3:08:03 PM	208	1505	19	19	19	19	24	23	24	23	21	21	22	22	28.5	29.3	93.9	-1	-1	-1
1/18/2019	3:08:03 PM	411	1506	19	19	19	19	23	24	23	23	21	21	21	21	28.5	29.3	93.9	-1	-1	-1
1/18/2019	3:08:03 PM	607	1507	19	19	19	19	23	24	23	23	21	22	21	22	28.5	29.3	93.9	-1	-1	-1
1/18/2019	3:08:03 PM	810	1508	19	19	19	19	24	23	24	23	21	21	22	21	28.5	29.2	58.5	-1	-1	-1
1/18/2019	3:08:04 PM	13	1509	19	19	19	19	23	23	23	23	21	21	21	21	28.5	29.2	58.5	-1	-1	-1
1/18/2019	3:08:04 PM	216	1510	19	19	19	19	23	24	23	23	21	22	21	21	28.5	29.2	58.5	-1	-1	-1
1/18/2019	3:08:04 PM	403	1511	19	19	19	19	23	23	24	23	21	21	21	21	28.5	29.2	58.5	-1	-1	-1
1/18/2019	3:08:04 PM	607	1512	19	19	19	19	23	24	23	24	21	22	21	21	28.5	29.2	58.5	-1	-1	-1
1/18/2019	3:08:04 PM	810	1513	19	19	19	19	23	23	24	23	21	21	22	21	28.5	29.2	58.5	-1	-1	-1
1/18/2019	3:08:05 PM	13	1514	19	19	19	19	23	23	24	23	21	21	21	21	28.5	29.2	58.5	-1	-1	-1
1/18/2019	3:08:05 PM	216	1515	19	19	19	19	23	24	23	23	21	22	21	21	28.5	29.2	58.5	-1	-1	-1
1/18/2019	3:08:05 PM	403	1516	19	19	18	19	23	24	23	23	21	21	21	21	28.5	29.2	58.5	-1	-1	-1
1/18/2019	3:08:05 PM	607	1517	19	19	19	19	24	24	24	23	22	21	22	21	28.5	29.2	58.5	-1	-1	-1
1/18/2019	3:08:05 PM	810	1518	19	19	19	19	23	24	23	23	21	21	21	21	28.5	29.2	58.5	-1	-1	-1
1/18/2019	3:08:06 PM	13	1519	19	19	19	19	23	23	24	23	21	21	21	21	28.5	29.2	58.5	-1	-1	-1
1/18/2019	3:08:06 PM	216	1520	19	19	19	19	23	23	23	23	21	22	21	22	28.5	29.2	58.5	-1	-1	-1
1/18/2019	3:08:06 PM	403	1521	19	19	19	19	23	24	23	23	21	21	21	21	28.5	29.2	58.5	-1	-1	-1
1/18/2019	3:08:06 PM	607	1522	19	19	19	19	24	23	24	23	21	21	21	21	28.5	29.2	58.5	-1	-1	-1
1/18/2019	3:08:06 PM	810	1523	19	19	19	19	23	24	24	23	21	21	21	21	28.5	29.2	58.5	-1	-1	-1
1/18/2019	3:08:07 PM	13	1524	19	19	19	19	23	23	24	23	22	21	21	21	28.5	29.2	58.5	-1	-1	-1
1/18/2019	3:08:07 PM	216	1525	19	19	19	19	23	23	23	23	21	21	21	21	28.5	29.2	58.5	-1	-1	-1
1/18/2019	3:08:07 PM	403	1526	19	19	19	19	23	24	23	23	21	21	21	21	28.5	29.2	58.5	-1	-1	-1
1/18/2019	3:08:07 PM	607	1527	19	19	19	19	24	23	24	23	22	21	22	21	28.5	29.2	58.5	-1	-1	-1
1/18/2019	3:08:07 PM	810	1528	19	19	19	19	23	24	24	24	21	22	21	21	28.5	29.2	58.5	-1	-1	-1
1/18/2019	3:08:08 PM	13	1529	19	19	19	19	23	24	24	23	21	21	21	21	28.5	29.2	58.5	-1	-1	-1
1/18/2019	3:08:08 PM	216	1530	19	19	19	19	24	23	24	23	21	21	21	21	28.5	29.2	58.5	-1	-1	-1
1/18/2019	3:08:08 PM	403	1531	19	19	19	19	23	24	23	23	21	21	21	21	28.5	29.2	58.5	-1	-1	-1
1/18/2019	3:08:08 PM	607	1532	19	19	19	19	23	23	24	23	22	21	22	21	28.5	29.2	58.5	-1	-1	-1
1/18/2019	3:08:08 PM	810	1533	19	19	19	19	23	24	23	23	21	22	21	21	28.5	29.2	58.5	-1	-1	-1
1/18/2019	3:08:09 PM	13	1534	19	19	19	19	23	23	23	23	21	21	21	21	28.5	29.2	58.5	-1	-1	-1
1/18/2019	3:08:09 PM	216	1535	19	19	19	19	23	23	23	23	21	22	21	22	28.5	29.2	58.5	-1	-1	-1
1/18/2019	3:08:09 PM	403	1536	19	19	19	19	23	23	23	23	21	21	21	21	28.5	29.2	58.5	-1	-1	-1
1/18/2019	3:08:09 PM	607	1537	19	19	19	19	24	23	24	23	21	21	21	22	28.5	29.2	58.5	-1	-1	-1
1/18/2019	3:08:09 PM	810	1538	19	19	19	19	23	24	23	23	21	21	21	21	28.5	29.2	58.5	-1	-1	-1
1/18/2019	3:08:10 PM	13	1539	19	19	19	19	24	23	24	23	21	21	21	21	28.5	29.2	58.5	-1	-1	-1
1/18/2019	3:08:10 PM	216	1540	19	19	19	19	23	24	24	24	21	21	21	21	28.5	29.2	58.5	-1	-1	-1
1/18/2019	3:08:10 PM	403	1541	19	19	19	19	23	23	24	23	21	21	21	21	28.5	29.2	58.5	-1	-1	-1
1/18/2019	3:08:10 PM	607	1542	19	19	19	19	23	23	24	24	21	21	21	22	28.5	29.2	58.5	-1	-1	-1
1/18/2019	3:08:10 PM	810	1543	19	19	19	19	23	23	24	23	22	21	21	21	28.5	29.2	58.5	-1	-1	-1
1/18/2019	3:08:11 PM	13	1544	19	19	19	19	23	24	23	23	21	21	21	21	28.5	29.2	58.5	-1	-1	-1
1/18/2019	3:08:11 PM	216	1545	19	19	19	19	23	24	23	23	21	21	21	21	28.5	29.2	58.5	-1	-1	-1
1/18/2019	3:08:11 PM	403	1546	19	19	19	19	23	23	24	23	21	21	21	21	28.5	29.2	58.5	-1	-1	-1
1/18/2019	3:08:11 PM	607	1547	20	19	19	19	24	24	24	23	21	22	21	21	28.5	29.2	58.5	-1	-1	-1
1/18/2019	3:08:11 PM	810	1548	19	19	19	19	23	24	23	23	21	21	21	21	28.5	29.2	58.5	-1	-1	-1
1/18/2019	3:08:12 PM	13	1549	19	19	19	19	23	23	23	23	21	21	21	21	28.5	29.2	58.5	-1	-1	-1
1/18/2019	3:08:12 PM	216	1550	19	19	19	19	23	24	24	24	21	21	21	21	28.5	29.1	97.9	-1	-1	-1
1/18/2019	3:08:12 PM	403	1551	19	19	19	19	23	23	24	23	21	21	21	21	28.5	29.1	97.9	-1	-1	-1
1/18/2019	3:08:12 PM	607	1552	19	19	19	19	23	23	24	24	21	21	21	22	28.5	29.1	97.9	-1	-1	-1
1/18/2019	3:08:12 PM	810	1553	19	19	19	19	23	23	24	23	21	21	21	21	28.5	29.1	97.9	-1	-1	-1
1/18/2019	3:08:13 PM	13	1554	19	19	19	19	23	23	24	23	21	21	21	21	28.5	29.1	97.9	-1	-1	-1
1/18/2019	3:08:13 PM	216	1555	19	19	19	19	23	24	24	23	21	21	21	21	28.5	29.1	97.9	-1	-1	-1
1/18/2019	3:08:13 PM	403	1556	19	19	19	19	23	23	24	23	21	21	21	21	28.5	29.1	97.9	-1	-1	-1
1/18/2019	3:08:13 PM	607	1557	19	19	19	19	23	24	23	23	21	22	21	22	28.5	29.1	97.9	-1	-1	-1
1/18/2019	3:08:13 PM	810	1558	19	19	19	19	23	23	24	23	21	21	21	21	28.5	29.1	97.9	-1	-1	-1
1/18/2019	3:08:14 PM	13	1559	19	19	19	19	23	24	23	23	21	21	21	21	28.5	29.1	97.9	-1	-1	-1
1/18/2019	3:08:14 PM	216	1560	19	19	19	19	24	23	24	23	21	21	21	21	28.5	29.1	97.9	-1	-1	-1
1/18/2019	3:08:14 PM	403	1561	19	19	19	19	23	23	24	23	21	21	21	21	28.5	29.1	97.9	-1	-1	-1
1/18/2019	3:08:14 PM	607	1562	19	19	19	19	23	24	24	23	22	21	22	21	28.5	29.1	97.9	-1	-1	-1
1/18/2019	3:08:14 PM	810	1563	19	19	19	19	23	23	23	23	21	21	21	21	28.5	29.1	97.9	-1	-1	-1
1/18/2019	3:08:15 PM	13	1564	19	19	19	19	23	23	24	38	21	21	22	21	28.5	29.1	97.9	-1	-1	-1
1/18/2019	3:08:15 PM	216	1565	19	19	19	19	23	24	24	48	21	21	21	22	28.5	29.1	97.9	-1	-1	-1
1/18/2019	3:08:15 PM	403	1566	19	19	19	19	23	24	23	88	21	21	21	21	28.5	29.1	97.9	-1	-1	-1
1/18/2019	3:08:15 PM	607	1567	19	19	19	19	24	23	24	74	21	21	21	21	28.5	29.1	97.9	-1	-1	-1
1/18/2019	3:08:15 PM	810	1568	19	19	19	19	23	24	23	55	21	21	21	21	28.5	29.1	97.9	-1	-1	-1
1/18/2019	3:08:16 PM	13	1569	19	19	20	19	24	23	24	107	21	21	21	21	28.5	29.1	97.9	-1	-1	-1
1/18/2019	3:08:16 PM	216	1570	19	19	19	19	23	24	24	104	22	21	22	21	28.5	29.1	97.9	-1	-1	-1
1/18/2019	3:08:16 PM	403	1571	19	19	19	19	23	23	24	73	21	21	22	21	28.5	29.1	97.9	-1	-1	-1
1/18/2019	3:08:16 PM	607	1572	19	19	19	19	23	24	23	118	21	21	21	21	28.5	29.1	97.9	-1	-1	-1
1/18/2019	3:08:16 PM	810	1573	19	19	19	19	24	23	24	119	21	21	21	21	28.5	29.1	97.9	-1	-1	-1
1/18/2019	3:08:17 PM	13	1574	19	19	19	19	23	24	23	79	21	21	21	21	28.5	29.1	97.9	-1	-1	-1
1/18/2019	3:08:17 PM	216	1575	19	19	19	19	23	24	24	54	21	22	21	22	28.5	29.1	97.9	-1	-1	-1
1/18/2019	3:08:17 PM	403	1576	19	19	19	19	23	24	23	49	21	21	21	21	28.5	29.1	97.9	-1	-1	-1
1/18/2019	3:08:17 PM	607	1577	19	19	19	19	23	23	24	50	21	21	22	21	28.5	29.1	97.9	-1	-1	-1
1/18/2019	3:08:17 PM	810	1578	19	19	19	19	23	23	24	47	21	21	21	21	28.5	29.1	97.9	-1	-1	-1
1/18/2019	3:08:18 PM	13	1579	19	19	19	19	23	23	23	61	21	21	21	21	28.5	29.1	97.9	-1	-1	-1
1/18/2019	3:08:18 PM	216	1580	19	19	20	19	24	23	24	55	21	21	21	22	28.5	29.1	97.9	-1	-1	-1
1/18/2019	3:08:18 PM	403	1581	19	19	19	19	23	24	23	35	21	21	21	22	28.5	29.1	97.9	-1	-1	-1
1/18/2019	3:08:18 PM	607	1582	19	19	19	19	23	23	24	34	22	21	22	21	28.5	29.1	97.9	-1	-1	-1
1/18/2019	3:08:18 PM	810	1583	19	19	19	19	23	24	23	27	21	21	21	21	28.5	29.1	97.9	-1	-1	-1
1/18/2019	3:08:19 PM	13	1584	18	19	19	19	23	23	24	24	21	21	22	21	28.5	29.1	97.9	-1	-1	-1
1/18/2019	3:08:19 PM	216	1585	19	19	19	19	24	24	23	24	21	22	21	22	28.5	29.1	97.9	-1	-1	-1
1/18/2019	3:08:19 PM	403	1586	19	19	19	19	23	24	23	24	21	21	21	21	28.5	29.1	97.9	-1	-1	-1
1/18/2019	3:08:19 PM	607	1587	19	19	19	19	24	23	24	25	21	21	21	21	28.5	29.1	97.9	-1	-1	-1
1/18/2019	3:08:19 PM	810	1588	19	19	19	19	23	24	24	32	21	21	21	21	28.5	29.1	97.9	-1	-1	-1
1/18/2019	3:08:20 PM	13	1589	19	19	19	19	23	23	24	31	22	21	22	21	28.5	29.1	97.9	-1	-1	-1
1/18/2019	3:08:20 PM	216	1590	19	19	19	19	23	24	24	39	21	22	21	22	28.5	29.1	97.9	-1	-1	-1
1/18/2019	3:08:20 PM	403	1591	19	19	19	19	23	24	24	59	21	21	21	21	28.5	29.1	97.9	-1	-1	-1
1/18/2019	3:08:20 PM	607	1592	19	19	19	19	24	23	23	67	21	21	21	21	28.5	29.1	63.8	-1	-1	-1
1/18/2019	3:08:20 PM	810	1593	19	19	19	19	23	24	23	111	21	21	21	21	28.5	29.1	63.8	-1	-1	-1
1/18/2019	3:08:21 PM	13	1594	19	19	19	19	24	23	24	92	21	21	21	21	28.5	29.1	63.8	-1	-1	-1
1/18/2019	3:08:21 PM	216	1595	19	19	19	19	23	24	24	111	21	21	22	21	28.5	29.1	63.8	-1	-1	-1
1/18/2019	3:08:21 PM	403	1596	19	19	19	19	23	24	23	107	21	21	21	21	28.5	29.1	63.8	-1	-1	-1
1/18/2019	3:08:21 PM	607	1597	19	19	19	19	23	24	23	95	21	22	21	22	28.5	29.1	63.8	-1	-1	-1
1/18/2019	3:08:21 PM	810	1598	19	19	19	19	23	24	23	122	21	21	21	21	28.5	29.1	63.8	-1	-1	-1
1/18/2019	3:08:22 PM	13	1599	19	19	19	19	23	23	23	78	21	21	21	22	28.5	29.1	63.8	-1	-1	-1
1/18/2019	3:08:22 PM	216	1600	19	19	19	19	23	24	24	77	21	21	22	21	28.5	29.1	63.8	-1	-1	-1
1/18/2019	3:08:22 PM	403	1601	19	19	19	19	23	23	24	81	21	21	21	21	28.5	29.1	63.8	-1	-1	-1
1/18/2019	3:08:22 PM	607	1602	19	19	19	19	23	24	23	91	21	21	22	21	28.5	29.1	63.8	-1	-1	-1
1/18/2019	3:08:22 PM	810	1603	19	19	19	19	23	23	24	89	21	21	21	21	28.5	29.1	63.8	-1	-1	-1
1/18/2019	3:08:23 PM	13	1604	30	19	19	19	23	24	24	106	21	21	22	21	28.5	29.1	63.8	-1	-1	-1
1/18/2019	3:08:23 PM	216	1605	50	19	20	19	24	23	24	99	21	22	21	22	28.5	29.1	63.8	-1	-1	-1
1/18/2019	3:08:23 PM	403	1606	25	19	19	19	23	24	23	107	21	21	21	21	28.5	29.1	63.8	-1	-1	-1
1/18/2019	3:08:23 PM	607	1607	20	19	19	19	23	23	23	136	21	22	21	22	28.5	29.1	63.8	-1	-1	-1
1/18/2019	3:08:23 PM	810	1608	19	19	19	19	23	24	23	161	21	21	21	21	28.5	29.1	63.8	-1	-1	-1
1/18/2019	3:08:24 PM	13	1609	19	19	19	19	24	23	24	122	21	21	21	21	28.5	29.1	63.8	-1	-1	-1
1/18/2019	3:08:24 PM	203	1610	19	19	19	19	23	24	23	117	21	22	21	22	28.5	29.1	63.8	-1	-1	-1
1/18/2019	3:08:24 PM	406	1611	19	19	19	19	23	23	24	118	21	21	21	21	28.5	29.1	63.8	-1	-1	-1
1/18/2019	3:08:24 PM	609	1612	19	19	19	19	23	24	23	116	21	21	21	21	28.5	29.1	63.8	-1	-1	-1
1/18/2019	3:08:24 PM	812	1613	19	19	19	19	23	23	24	59	21	21	21	21	28.5	29.1	63.8	-1	-1	-1
1/18/2019	3:08:25 PM	16	1614	19	19	19	19	23	24	24	30	21	21	22	21	28.5	29.1	63.8	-1	-1	-1
1/18/2019	3:08:25 PM	203	1615	19	19	19	19	24	23	24	36	22	21	22	21	28.5	29.1	63.8	-1	-1	-1
1/18/2019	3:08:25 PM	406	1616	19	19	19	19	23	24	24	81	21	21	21	21	28.5	29.1	63.8	-1	-1	-1
1/18/2019	3:08:25 PM	609	1617	19	19	19	19	24	23	24	119	22	21	21	21	28.5	29.1	63.8	-1	-1	-1
1/18/2019	3:08:25 PM	812	1618	19	19	19	19	23	23	23	169	21	21	21	21	28.5	29.1	63.8	-1	-1	-1
1/18/2019	3:08:26 PM	16	1619	28	19	19	19	24	23	24	156	21	21	21	21	28.5	29.1	63.8	-1	-1	-1
1/18/2019	3:08:26 PM	203	1620	41	19	19	19	23	23	24	191	21	22	21	21	28.5	29.1	63.8	-1	-1	-1
1/18/2019	3:08:26 PM	406	1621	28	19	19	19	23	23	23	201	21	21	21	21	28.5	29.1	63.8	-1	-1	-1
1/18/2019	3:08:26 PM	609	1622	23	19	19	19	23	24	23	148	21	21	21	21	28.5	29.1	63.8	-1	-1	-1
1/18/2019	3:08:26 PM	812	1623	20	19	19	19	23	24	23	104	21	21	21	21	28.5	29.1	63.8	-1	-1	-1
1/18/2019	3:08:27 PM	16	1624	19	19	19	19	23	24	24	103	21	21	21	21	28.5	29.1	63.8	-1	-1	-1
1/18/2019	3:08:27 PM	203	1625	19	19	19	19	23	24	24	90	21	21	21	21	28.5	29.1	63.8	-1	-1	-1
1/18/2019	3:08:27 PM	406	1626	19	19	19	19	23	23	23	87	21	21	21	21	28.5	29.1	63.8	-1	-1	-1
1/18/2019	3:08:27 PM	609	1627	19	19	19	19	24	23	24	83	21	21	21	21	28.5	29.1	63.8	-1	-1	-1
1/18/2019	3:08:27 PM	812	1628	19	19	19	19	23	24	23	98	21	21	21	21	28.5	29.1	63.8	-1	-1	-1
1/18/2019	3:08:28 PM	16	1629	19	19	19	19	24	23	24	104	21	21	21	21	28.5	29.1	63.8	-1	-1	-1
1/18/2019	3:08:28 PM	203	1630	19	19	19	19	23	23	24	108	21	21	21	21	28.5	29.1	63.8	-1	-1	-1
1/18/2019	3:08:28 PM	406	1631	19	19	19	19	23	23	23	102	21	21	21	21	28.5	29.1	63.8	-1	-1	-1
1/18/2019	3:08:28 PM	609	1632	19	19	19	20	23	24	23	136	21	21	22	21	28.5	29.1	63.8	-1	-1	-1
1/18/2019	3:08:28 PM	812	1633	19	19	19	19	23	23	24	167	21	21	21	22	28.5	29.1	63.8	-1	-1	-1
1/18/2019	3:08:29 PM	16	1634	19	19	19	19	23	24	24	173	22	21	22	21	28.5	29.0	70.6	-1	-1	-1
1/18/2019	3:08:29 PM	203	1635	19	19	19	19	23	23	24	180	21	21	21	21	28.5	29.0	70.6	-1	-1	-1
1/18/2019	3:08:29 PM	406	1636	19	19	19	19	23	23	24	106	21	21	21	21	28.5	29.0	70.6	-1	-1	-1
1/18/2019	3:08:29 PM	609	1637	19	19	19	19	23	24	24	105	21	22	21	21	28.5	29.0	70.6	-1	-1	-1
1/18/2019	3:08:29 PM	812	1638	19	19	19	19	23	23	24	136	21	21	21	21	28.5	29.0	70.6	-1	-1	-1
1/18/2019	3:08:30 PM	16	1639	19	19	19	19	23	24	24	93	22	21	22	21	28.5	29.0	70.6	-1	-1	-1
1/18/2019	3:08:30 PM	203	1640	19	19	19	19	23	23	24	81	22	21	22	21	28.5	29.0	70.6	-1	-1	-1
1/18/2019	3:08:30 PM	406	1641	19	19	19	19	23	23	23	52	21	21	21	21	28.5	29.0	70.6	-1	-1	-1
1/18/2019	3:08:30 PM	609	1642	19	19	19	19	23	24	24	28	22	21	22	21	28.5	29.0	70.6	-1	-1	-1
1/18/2019	3:08:30 PM	812	1643	19	19	19	19	24	23	24	24	21	21	21	21	28.5	29.0	70.6	-1	-1	-1
1/18/2019	3:08:31 PM	16	1644	19	19	19	19	23	24	23	24	21	21	21	21	28.5	29.0	70.6	-1	-1	-1
1/18/2019	3:08:31 PM	203	1645	19	19	19	19	23	23	23	23	21	21	22	21	28.5	29.0	70.6	-1	-1	-1
1/18/2019	3:08:31 PM	406	1646	19	19	19	19	23	23	23	23	21	21	21	21	28.5	29.0	70.6	-1	-1	-1
1/18/2019	3:08:31 PM	609	1647	19	19	19	19	23	23	24	23	22	21	22	21	28.5	29.0	70.6	-1	-1	-1
1/18/2019	3:08:31 PM	812	1648	19	19	19	19	23	23	24	23	21	21	21	21	28.5	29.0	70.6	-1	-1	-1
1/18/2019	3:08:32 PM	16	1649	19	19	19	19	23	24	24	23	22	21	22	21	28.5	29.0	70.6	-1	-1	-1
1/18/2019	3:08:32 PM	203	1650	19	19	19	19	24	23	24	23	21	21	21	21	28.5	29.0	70.6	-1	-1	-1
1/18/2019	3:08:32 PM	406	1651	19	19	19	19	23	24	23	23	21	21	21	21	28.5	29.0	70.6	-1	-1	-1
1/18/2019	3:08:32 PM	609	1652	19	19	19	19	24	23	24	23	21	21	21	21	28.5	29.0	70.6	-1	-1	-1
1/18/2019	3:08:32 PM	812	1653	19	19	19	19	23	24	23	23	21	21	21	21	28.5	29.0	70.6	-1	-1	-1
1/18/2019	3:08:33 PM	16	1654	19	19	19	19	24	23	24	23	21	21	21	21	28.5	29.0	70.6	-1	-1	-1
1/18/2019	3:08:33 PM	203	1655	19	19	19	19	23	24	23	23	21	21	21	21	28.5	29.0	70.6	-1	-1	-1
1/18/2019	3:08:33 PM	406	1656	19	19	19	19	23	23	24	23	21	21	21	21	28.5	29.0	70.6	-1	-1	-1
1/18/2019	3:08:33 PM	609	1657	19	19	19	19	23	24	23	23	21	21	21	21	28.5	29.0	70.6	-1	-1	-1
1/18/2019	3:08:33 PM	814	1658	19	19	19	19	24	23	24	23	21	21	21	21	28.5	29.0	70.6	-1	-1	-1
1/18/2019	3:08:34 PM	2	1659	19	19	19	19	23	24	23	23	21	22	21	21	28.5	29.0	70.6	-1	-1	-1
1/18/2019	3:08:34 PM	205	1660	19	19	19	19	23	23	24	23	21	21	21	21	28.5	29.0	70.6	-1	-1	-1
1/18/2019	3:08:34 PM	408	1661	19	19	19	19	23	23	23	23	21	21	21	21	28.5	29.0	70.6	-1	-1	-1
1/18/2019	3:08:34 PM	611	1662	19	19	19	19	23	24	24	23	22	21	22	21	28.5	29.0	70.6	-1	-1	-1
1/18/2019	3:08:34 PM	814	1663	19	19	19	19	23	23	23	24	21	21	21	21	28.5	29.0	70.6	-1	-1	-1
1/18/2019	3:08:35 PM	2	1664	19	19	19	19	23	23	24	28	21	21	21	21	28.5	29.0	70.6	-1	-1	-1
1/18/2019	3:08:35 PM	205	1665	19	19	19	19	23	23	24	45	21	21	21	21	28.5	29.0	70.6	-1	-1	-1
1/18/2019	3:08:35 PM	408	1666	19	19	19	19	23	23	23	71	21	21	21	21	28.5	29.0	70.6	-1	-1	-1
1/18/2019	3:08:35 PM	611	1667	19	19	19	19	24	24	24	137	21	22	21	22	28.5	29.0	70.6	-1	-1	-1
1/18/2019	3:08:35 PM	814	1668	19	19	19	19	23	23	24	104	21	21	21	21	28.5	29.0	70.6	-1	-1	-1
1/18/2019	3:08:36 PM	2	1669	19	19	19	19	23	24	23	152	21	21	21	21	28.5	29.0	70.6	-1	-1	-1
1/18/2019	3:08:36 PM	205	1670	19	19	19	19	23	24	24	96	21	21	21	21	28.5	29.0	70.6	-1	-1	-1
1/18/2019	3:08:36 PM	408	1671	19	19	19	19	23	23	23	125	21	21	21	21	28.5	29.0	70.6	-1	-1	-1
1/18/2019	3:08:36 PM	611	1672	19	19	19	19	23	24	24	108	21	21	22	21	28.5	29.0	70.6	-1	-1	-1
1/18/2019	3:08:36 PM	814	1673	19	19	19	19	24	23	24	119	21	21	21	21	28.5	29.0	70.6	-1	-1	-1
1/18/2019	3:08:37 PM	2	1674	19	19	19	19	23	24	23	106	21	21	21	21	28.5	29.0	70.6	-1	-1	-1
1/18/2019	3:08:37 PM	205	1675	19	19	19	19	23	23	24	157	21	21	21	21	28.5	29.0	70.6	-1	-1	-1
1/18/2019	3:08:37 PM	408	1676	19	19	19	19	23	24	23	120	21	21	21	21	28.5	29.0	72.4	-1	-1	-1
1/18/2019	3:08:37 PM	611	1677	19	19	19	19	24	23	24	144	22	21	22	21	28.5	29.0	72.4	-1	-1	-1
1/18/2019	3:08:37 PM	814	1678	19	19	19	19	23	24	23	102	21	21	21	21	28.5	29.0	72.4	-1	-1	-1
1/18/2019	3:08:38 PM	2	1679	19	19	19	19	23	24	24	141	22	21	22	21	28.5	29.0	72.4	-1	-1	-1
1/18/2019	3:08:38 PM	205	1680	19	19	19	19	23	23	24	166	21	21	21	21	28.5	29.0	72.4	-1	-1	-1
1/18/2019	3:08:38 PM	408	1681	19	19	19	19	23	23	24	195	21	21	21	21	28.5	29.0	72.4	-1	-1	-1
1/18/2019	3:08:38 PM	611	1682	19	19	19	19	23	24	24	195	21	22	21	22	28.5	29.0	72.4	-1	-1	-1
1/18/2019	3:08:38 PM	814	1683	19	19	19	19	23	23	24	187	21	21	21	21	28.5	29.0	72.4	-1	-1	-1
1/18/2019	3:08:39 PM	2	1684	19	19	19	19	23	24	23	137	21	21	21	21	28.5	29.0	72.4	-1	-1	-1
1/18/2019	3:08:39 PM	205	1685	19	19	19	19	23	23	23	111	21	21	22	21	28.5	29.0	72.4	-1	-1	-1
1/18/2019	3:08:39 PM	408	1686	19	19	19	19	23	24	23	68	21	21	21	21	28.5	29.0	72.4	-1	-1	-1
1/18/2019	3:08:39 PM	611	1687	19	19	19	19	24	23	24	46	22	21	21	21	28.5	29.0	72.4	-1	-1	-1
1/18/2019	3:08:39 PM	814	1688	19	19	19	19	23	24	23	51	21	21	21	21	28.5	29.0	72.4	-1	-1	-1
1/18/2019	3:08:40 PM	2	1689	19	19	19	19	24	23	24	33	21	21	22	21	28.5	29.0	72.4	-1	-1	-1
1/18/2019	3:08:40 PM	205	1690	19	19	19	19	23	24	23	34	21	21	21	21	28.5	29.0	72.4	-1	-1	-1
1/18/2019	3:08:40 PM	408	1691	19	19	19	19	23	23	24	30	21	21	21	21	28.5	29.0	72.4	-1	-1	-1
1/18/2019	3:08:40 PM	611	1692	19	19	19	19	23	24	24	26	22	21	22	21	28.5	29.0	72.4	-1	-1	-1
1/18/2019	3:08:40 PM	814	1693	19	19	19	19	24	23	23	24	21	21	21	21	28.5	29.0	72.4	-1	-1	-1
1/18/2019	3:08:41 PM	2	1694	19	19	19	19	23	23	23	30	21	21	22	21	28.5	29.0	72.4	-1	-1	-1
1/18/2019	3:08:41 PM	205	1695	19	19	19	19	24	23	24	64	21	21	21	21	28.5	29.0	72.4	-1	-1	-1
1/18/2019	3:08:41 PM	408	1696	19	19	19	19	23	24	23	87	21	21	21	21	28.5	29.0	72.4	-1	-1	-1
1/18/2019	3:08:41 PM	611	1697	19	19	19	19	24	23	24	94	21	21	21	21	28.5	29.0	72.4	-1	-1	-1
1/18/2019	3:08:41 PM	814	1698	19	19	19	19	23	23	24	140	21	21	22	21	28.5	29.0	72.4	-1	-1	-1
1/18/2019	3:08:42 PM	2	1699	19	19	19	19	23	23	24	157	21	21	21	21	28.5	29.0	72.4	-1	-1	-1
1/18/2019	3:08:42 PM	205	1700	19	19	19	19	23	23	24	116	21	21	21	21	28.5	29.0	72.4	-1	-1	-1
1/18/2019	3:08:42 PM	408	1701	19	19	19	19	23	24	23	107	21	21	21	21	28.5	29.0	72.4	-1	-1	-1
1/18/2019	3:08:42 PM	611	1702	19	19	19	19	24	23	24	124	21	21	21	21	28.5	29.0	72.4	-1	-1	-1
1/18/2019	3:08:42 PM	814	1703	19	19	19	19	23	23	23	132	21	21	21	21	28.5	29.0	72.4	-1	-1	-1
1/18/2019	3:08:43 PM	2	1704	19	19	19	19	23	23	24	139	22	21	22	21	28.5	29.0	72.4	-1	-1	-1
1/18/2019	3:08:43 PM	205	1705	19	19	19	19	23	24	24	141	21	21	21	21	28.5	29.0	72.4	-1	-1	-1
1/18/2019	3:08:43 PM	408	1706	19	19	19	19	23	24	24	142	22	21	22	21	28.5	29.0	72.4	-1	-1	-1
1/18/2019	3:08:43 PM	611	1707	19	19	19	19	24	23	24	146	21	21	22	22	28.5	29.0	72.4	-1	-1	-1
1/18/2019	3:08:43 PM	814	1708	19	19	19	19	23	23	24	114	21	21	21	21	28.5	29.0	72.4	-1	-1	-1
1/18/2019	3:08:44 PM	2	1709	19	19	19	19	24	23	24	95	22	21	21	21	28.5	29.0	72.4	-1	-1	-1
1/18/2019	3:08:44 PM	205	1710	19	19	19	19	23	24	23	90	21	21	21	21	28.5	29.0	72.4	-1	-1	-1
1/18/2019	3:08:44 PM	408	1711	19	19	19	19	24	23	24	89	21	21	21	21	28.5	29.0	72.4	-1	-1	-1
1/18/2019	3:08:44 PM	611	1712	19	19	19	19	23	24	23	90	21	22	21	21	28.5	29.0	72.4	-1	-1	-1
1/18/2019	3:08:44 PM	814	1713	19	19	19	19	23	23	23	93	21	21	21	21	28.5	29.0	72.4	-1	-1	-1
1/18/2019	3:08:45 PM	2	1714	19	19	19	19	23	24	23	93	21	21	21	21	28.5	29.0	72.4	-1	-1	-1
1/18/2019	3:08:45 PM	205	1715	19	19	19	19	24	23	24	94	21	21	21	21	28.5	29.0	72.4	-1	-1	-1
1/18/2019	3:08:45 PM	408	1716	19	19	19	19	23	24	24	92	21	21	22	21	28.5	29.0	72.4	-1	-1	-1
1/18/2019	3:08:45 PM	611	1717	19	19	19	19	23	24	23	92	21	22	21	21	28.5	29.0	72.4	-1	-1	-1
1/18/2019	3:08:45 PM	814	1718	19	19	19	19	23	23	24	99	21	21	21	21	28.5	28.9	70.4	-1	-1	-1
1/18/2019	3:08:46 PM	2	1719	19	19	19	19	23	23	24	97	21	21	21	22	28.5	28.9	70.4	-1	-1	-1
1/18/2019	3:08:46 PM	205	1720	19	19	19	19	23	24	24	96	21	21	22	21	28.5	28.9	70.4	-1	-1	-1
1/18/2019	3:08:46 PM	408	1721	19	19	19	19	24	23	24	100	22	21	21	21	28.5	28.9	70.4	-1	-1	-1
1/18/2019	3:08:46 PM	611	1722	19	19	19	19	23	24	23	99	21	22	22	21	28.5	28.9	70.4	-1	-1	-1
1/18/2019	3:08:46 PM	814	1723	19	19	19	19	23	23	23	127	21	21	21	21	28.5	28.9	70.4	-1	-1	-1
1/18/2019	3:08:47 PM	2	1724	19	19	19	19	23	24	23	133	21	21	21	21	28.5	28.9	70.4	-1	-1	-1
1/18/2019	3:08:47 PM	205	1725	19	19	19	19	23	23	24	144	21	21	21	21	28.5	28.9	70.4	-1	-1	-1
1/18/2019	3:08:47 PM	408	1726	19	19	19	19	23	24	24	123	21	21	22	21	28.5	28.9	70.4	-1	-1	-1
1/18/2019	3:08:47 PM	611	1727	19	19	19	19	24	24	24	136	21	21	22	22	28.5	28.9	70.4	-1	-1	-1
1/18/2019	3:08:47 PM	814	1728	19	19	19	19	23	23	24	138	21	21	22	21	28.5	28.9	70.4	-1	-1	-1
1/18/2019	3:08:48 PM	2	1729	19	19	19	19	23	23	24	140	21	21	21	21	28.5	28.9	70.4	-1	-1	-1
1/18/2019	3:08:48 PM	205	1730	19	19	19	19	23	24	24	109	21	21	21	21	28.5	28.9	70.4	-1	-1	-1
1/18/2019	3:08:48 PM	408	1731	19	19	19	19	23	24	23	47	21	22	21	22	28.5	28.9	70.4	-1	-1	-1
1/18/2019	3:08:48 PM	611	1732	19	19	19	19	24	24	24	28	22	21	22	21	28.5	28.9	70.4	-1	-1	-1
1/18/2019	3:08:48 PM	814	1733	18	19	19	19	23	23	23	25	21	21	21	21	28.5	28.9	70.4	-1	-1	-1
1/18/2019	3:08:49 PM	2	1734	19	19	19	19	24	23	24	25	21	21	21	21	28.5	28.9	70.4	-1	-1	-1
1/18/2019	3:08:49 PM	205	1735	19	19	19	19	23	24	24	25	21	21	22	21	28.5	28.9	70.4	-1	-1	-1
1/18/2019	3:08:49 PM	408	1736	19	19	19	19	24	23	24	51	22	21	21	21	28.5	28.9	70.4	-1	-1	-1
1/18/2019	3:08:49 PM	611	1737	19	19	19	19	23	24	24	95	21	21	22	21	28.5	28.9	70.4	-1	-1	-1
1/18/2019	3:08:49 PM	814	1738	19	19	19	19	23	23	24	155	21	21	21	21	28.5	28.9	70.4	-1	-1	-1
1/18/2019	3:08:50 PM	2	1739	19	19	19	19	23	24	23	153	21	21	21	22	28.5	28.9	70.4	-1	-1	-1
1/18/2019	3:08:50 PM	205	1740	19	19	19	19	23	23	23	183	21	21	21	21	28.5	28.9	70.4	-1	-1	-1
1/18/2019	3:08:50 PM	455	1741	19	19	19	19	24	23	23	133	21	21	21	21	28.5	28.9	70.4	-1	-1	-1
1/18/2019	3:08:50 PM	611	1742	19	19	19	19	24	23	24	114	22	21	21	21	28.5	28.9	70.4	-1	-1	-1
1/18/2019	3:08:50 PM	814	1743	19	19	19	19	23	24	23	63	21	21	21	21	28.5	28.9	70.4	-1	-1	-1
1/18/2019	3:08:51 PM	2	1744	19	19	19	19	24	23	24	36	21	21	21	21	28.5	28.9	70.4	-1	-1	-1
1/18/2019	3:08:51 PM	205	1745	19	19	19	19	23	24	23	33	21	21	21	21	28.5	28.9	70.4	-1	-1	-1
1/18/2019	3:08:51 PM	408	1746	19	19	19	19	23	24	24	61	21	21	21	21	28.5	28.9	70.4	-1	-1	-1
1/18/2019	3:08:51 PM	611	1747	19	19	19	19	23	24	24	89	22	21	22	21	28.5	28.9	70.4	-1	-1	-1
1/18/2019	3:08:51 PM	814	1748	19	19	19	19	23	23	23	174	21	21	21	21	28.5	28.9	70.4	-1	-1	-1
1/18/2019	3:08:52 PM	2	1749	19	19	19	19	23	23	24	142	21	21	22	21	28.5	28.9	70.4	-1	-1	-1
1/18/2019	3:08:52 PM	205	1750	19	19	19	19	23	24	23	123	21	21	22	21	28.5	28.9	70.4	-1	-1	-1
1/18/2019	3:08:52 PM	408	1751	19	19	19	19	24	23	24	122	21	21	21	21	28.5	28.9	70.4	-1	-1	-1
1/18/2019	3:08:52 PM	611	1752	19	19	19	19	23	24	24	149	21	21	22	21	28.5	28.9	70.4	-1	-1	-1
1/18/2019	3:08:52 PM	814	1753	19	19	19	19	23	23	23	137	21	21	21	21	28.5	28.9	70.4	-1	-1	-1
1/18/2019	3:08:53 PM	2	1754	19	19	19	19	23	24	23	135	21	21	21	21	28.5	28.9	70.4	-1	-1	-1
1/18/2019	3:08:53 PM	205	1755	19	19	19	19	24	23	24	136	21	21	21	21	28.5	28.9	70.4	-1	-1	-1
1/18/2019	3:08:53 PM	408	1756	19	19	19	19	23	24	24	137	22	21	22	21	28.5	28.9	70.4	-1	-1	-1
1/18/2019	3:08:53 PM	611	1757	19	19	19	19	23	24	23	138	21	21	21	22	28.5	28.9	70.4	-1	-1	-1
1/18/2019	3:08:53 PM	814	1758	19	19	19	19	23	23	24	167	21	21	21	21	28.5	28.9	70.4	-1	-1	-1
1/18/2019	3:08:54 PM	2	1759	19	19	19	19	23	23	24	151	21	21	21	22	28.5	28.9	70.4	-1	-1	-1
1/18/2019	3:08:54 PM	205	1760	19	19	19	19	24	23	24	149	21	21	21	21	28.6	28.9	67.3	-1	-1	-1
1/18/2019	3:08:54 PM	408	1761	19	19	19	19	23	24	23	163	21	21	21	21	28.6	28.9	67.3	-1	-1	-1
1/18/2019	3:08:54 PM	611	1762	19	19	19	19	23	24	23	116	21	22	21	22	28.6	28.9	67.3	-1	-1	-1
1/18/2019	3:08:54 PM	814	1763	19	19	19	19	23	23	24	68	21	21	21	21	28.6	28.9	67.3	-1	-1	-1
1/18/2019	3:08:55 PM	2	1764	19	19	19	19	23	24	23	81	21	22	21	22	28.6	28.9	67.3	-1	-1	-1
1/18/2019	3:08:55 PM	205	1765	19	19	19	19	23	23	24	176	21	21	21	21	28.6	28.9	67.3	-1	-1	-1
1/18/2019	3:08:55 PM	408	1766	19	19	19	19	23	23	24	224	22	21	22	21	28.6	28.9	67.3	-1	-1	-1
1/18/2019	3:08:55 PM	611	1767	19	19	19	19	23	24	23	122	21	22	21	21	28.6	28.9	67.3	-1	-1	-1
1/18/2019	3:08:55 PM	814	1768	19	19	19	19	23	23	24	46	21	21	21	21	28.6	28.9	67.3	-1	-1	-1
1/18/2019	3:08:56 PM	2	1769	19	19	19	19	23	23	24	36	22	21	22	22	28.6	28.9	67.3	-1	-1	-1
1/18/2019	3:08:56 PM	205	1770	19	19	19	19	23	23	23	31	21	21	21	22	28.6	28.9	67.3	-1	-1	-1
1/18/2019	3:08:56 PM	408	1771	19	19	19	19	23	24	24	25	22	21	22	21	28.6	28.9	67.3	-1	-1	-1
1/18/2019	3:08:56 PM	611	1772	19	19	19	19	23	23	24	24	21	21	21	22	28.6	28.9	67.3	-1	-1	-1
1/18/2019	3:08:56 PM	814	1773	19	19	19	19	23	23	23	23	21	21	21	21	28.6	28.9	67.3	-1	-1	-1
1/18/2019	3:08:57 PM	2	1774	19	19	19	19	23	23	24	23	22	21	21	22	28.6	28.9	67.3	-1	-1	-1
1/18/2019	3:08:57 PM	205	1775	19	19	19	19	23	24	23	23	21	21	21	21	28.6	28.9	67.3	-1	-1	-1
1/18/2019	3:08:57 PM	408	1776	19	19	19	19	24	24	24	23	22	21	22	21	28.6	28.9	67.3	-1	-1	-1
1/18/2019	3:08:57 PM	611	1777	19	19	19	19	23	24	23	24	21	21	21	21	28.6	28.9	67.3	-1	-1	-1
1/18/2019	3:08:57 PM	814	1778	19	19	19	19	23	23	23	23	21	21	21	21	28.6	28.9	67.3	-1	-1	-1
1/18/2019	3:08:58 PM	2	1779	19	19	19	19	24	24	24	23	21	21	21	21	28.6	28.9	67.3	-1	-1	-1
1/18/2019	3:08:58 PM	205	1780	19	19	19	19	23	24	24	23	21	21	22	21	28.6	28.9	67.3	-1	-1	-1
1/18/2019	3:08:58 PM	408	1781	19	19	19	19	23	23	24	23	21	22	21	22	28.6	28.9	67.3	-1	-1	-1
1/18/2019	3:08:58 PM	611	1782	19	19	19	19	24	23	24	23	22	21	22	21	28.6	28.9	67.3	-1	-1	-1
1/18/2019	3:08:58 PM	814	1783	19	19	19	19	23	23	23	23	21	21	21	21	28.6	28.9	67.3	-1	-1	-1
1/18/2019	3:08:59 PM	2	1784	19	19	19	19	23	24	24	24	21	21	21	21	28.6	28.9	67.3	-1	-1	-1
1/18/2019	3:08:59 PM	205	1785	19	19	19	19	23	23	24	27	21	21	21	21	28.6	28.9	67.3	-1	-1	-1
1/18/2019	3:08:59 PM	408	1786	19	19	19	19	23	24	23	60	21	21	21	21	28.6	28.9	67.3	-1	-1	-1
1/18/2019	3:08:59 PM	611	1787	19	19	19	19	23	23	24	89	21	21	21	21	28.6	28.9	67.3	-1	-1	-1
1/18/2019	3:08:59 PM	814	1788	19	19	19	19	23	23	23	129	21	21	21	21	28.6	28.9	67.3	-1	-1	-1
1/18/2019	3:09:00 PM	2	1789	19	19	19	19	24	24	24	132	22	21	22	21	28.6	28.9	67.3	-1	-1	-1
1/18/2019	3:09:00 PM	205	1790	19	19	19	19	23	24	24	151	21	21	21	21	28.6	28.9	67.3	-1	-1	-1
1/18/2019	3:09:00 PM	408	1791	19	19	19	19	23	23	24	148	21	21	22	21	28.6	28.9	67.3	-1	-1	-1
1/18/2019	3:09:00 PM	611	1792	19	19	19	19	23	24	23	116	21	21	21	22	28.6	28.9	67.3	-1	-1	-1
1/18/2019	3:09:00 PM	814	1793	19	19	19	19	23	24	24	108	21	21	22	21	28.6	28.9	67.3	-1	-1	-1
1/18/2019	3:09:01 PM	2	1794	19	19	19	19	24	24	24	106	21	22	21	22	28.6	28.9	67.3	-1	-1	-1
1/18/2019	3:09:01 PM	205	1795	19	19	19	19	23	24	24	96	21	21	21	21	28.6	28.9	67.3	-1	-1	-1
1/18/2019	3:09:01 PM	408	1796	19	19	19	19	24	23	24	102	21	21	21	21	28.6	28.9	67.3	-1	-1	-1
1/18/2019	3:09:01 PM	611	1797	19	19	19	19	23	23	24	114	21	21	22	21	28.6	28.9	67.3	-1	-1	-1
1/18/2019	3:09:01 PM	814	1798	19	19	19	19	23	23	23	181	21	21	21	22	28.6	28.9	67.3	-1	-1	-1
1/18/2019	3:09:02 PM	2	1799	19	19	19	19	23	24	23	156	21	22	21	21	28.6	28.9	67.3	-1	-1	-1
1/18/2019	3:09:02 PM	205	1800	19	19	19	19	23	23	24	132	21	21	22	21	28.6	28.9	67.3	-1	-1	-1
1/18/2019	3:09:02 PM	408	1801	19	19	19	19	23	24	23	106	21	21	21	21	28.6	28.9	67.3	-1	-1	-1
1/18/2019	3:09:02 PM	611	1802	19	19	19	19	23	24	24	59	21	21	21	21	28.6	28.9	69.7	-1	-1	-1
1/18/2019	3:09:02 PM	814	1803	19	19	19	19	23	24	23	55	21	21	21	21	28.6	28.9	69.7	-1	-1	-1
1/18/2019	3:09:03 PM	2	1804	19	19	19	19	24	24	24	53	22	21	22	21	28.6	28.9	69.7	-1	-1	-1
1/18/2019	3:09:03 PM	205	1805	19	19	19	19	23	24	24	49	21	21	21	21	28.6	28.9	69.7	-1	-1	-1
1/18/2019	3:09:03 PM	408	1806	19	19	19	19	23	24	24	28	22	21	21	21	28.6	28.9	69.7	-1	-1	-1
1/18/2019	3:09:03 PM	611	1807	19	19	19	19	23	24	23	24	21	21	21	21	28.6	28.9	69.7	-1	-1	-1
1/18/2019	3:09:03 PM	814	1808	19	19	19	19	23	24	23	23	22	21	21	21	28.6	28.9	69.7	-1	-1	-1
1/18/2019	3:09:04 PM	2	1809	20	19	19	19	24	24	24	25	21	22	21	22	28.6	28.9	69.7	-1	-1	-1
1/18/2019	3:09:04 PM	205	1810	19	19	19	19	23	24	23	24	21	21	22	21	28.6	28.9	69.7	-1	-1	-1
1/18/2019	3:09:04 PM	408	1811	19	19	19	19	23	23	23	28	21	21	21	22	28.6	28.9	69.7	-1	-1	-1
1/18/2019	3:09:04 PM	611	1812	19	19	19	19	23	24	24	38	21	21	22	21	28.6	28.9	69.7	-1	-1	-1
1/18/2019	3:09:04 PM	830	1813	19	19	19	19	23	24	23	44	21	21	21	21	28.6	28.9	69.7	-1	-1	-1
1/18/2019	3:09:05 PM	2	1814	19	19	19	19	23	24	24	45	22	21	22	21	28.6	28.9	69.7	-1	-1	-1
1/18/2019	3:09:05 PM	205	1815	19	19	19	19	23	23	24	57	21	21	21	21	28.6	28.9	69.7	-1	-1	-1
1/18/2019	3:09:05 PM	408	1816	19	19	19	19	23	23	24	39	22	21	21	21	28.6	28.9	69.7	-1	-1	-1
1/18/2019	3:09:05 PM	611	1817	19	19	19	19	23	24	23	31	21	21	21	21	28.6	28.9	69.7	-1	-1	-1
1/18/2019	3:09:05 PM	814	1818	19	19	19	19	24	23	24	60	21	21	21	21	28.6	28.9	69.7	-1	-1	-1
1/18/2019	3:09:06 PM	2	1819	19	19	19	19	23	24	23	82	21	21	21	21	28.6	28.9	69.7	-1	-1	-1
1/18/2019	3:09:06 PM	205	1820	19	19	19	19	23	23	24	58	21	21	22	21	28.6	28.9	69.7	-1	-1	-1
1/18/2019	3:09:06 PM	408	1821	19	19	19	19	23	24	23	108	21	21	21	21	28.6	28.9	69.7	-1	-1	-1
1/18/2019	3:09:06 PM	611	1822	19	19	19	19	24	23	24	125	21	21	21	21	28.6	28.9	69.7	-1	-1	-1
1/18/2019	3:09:06 PM	814	1823	19	19	19	19	23	24	23	77	21	21	21	21	28.6	28.9	69.7	-1	-1	-1
1/18/2019	3:09:07 PM	2	1824	19	19	19	19	24	23	24	133	22	21	22	22	28.6	28.9	69.7	-1	-1	-1
1/18/2019	3:09:07 PM	205	1825	19	19	19	19	23	24	23	140	21	21	21	21	28.6	28.9	69.7	-1	-1	-1
1/18/2019	3:09:07 PM	408	1826	19	19	19	19	24	23	24	175	21	21	21	22	28.6	28.9	69.7	-1	-1	-1
1/18/2019	3:09:07 PM	611	1827	19	19	19	19	23	24	23	170	21	21	21	21	28.6	28.9	69.7	-1	-1	-1
1/18/2019	3:09:07 PM	814	1828	19	19	19	19	23	23	24	162	21	21	21	21	28.6	28.9	69.7	-1	-1	-1
1/18/2019	3:09:08 PM	14	1829	19	19	19	19	24	23	24	116	22	21	22	21	28.6	28.9	69.7	-1	-1	-1
1/18/2019	3:09:08 PM	202	1830	19	19	19	19	23	24	23	146	21	21	21	21	28.6	28.9	69.7	-1	-1	-1
1/18/2019	3:09:08 PM	405	1831	19	19	19	19	23	24	24	175	21	21	22	21	28.6	28.9	69.7	-1	-1	-1
1/18/2019	3:09:08 PM	608	1832	19	19	19	19	23	23	24	141	21	21	21	21	28.6	28.9	69.7	-1	-1	-1
1/18/2019	3:09:08 PM	811	1833	19	19	19	19	23	24	23	182	21	21	21	21	28.6	28.9	69.7	-1	-1	-1
1/18/2019	3:09:09 PM	14	1834	19	19	19	19	23	23	24	186	21	21	21	21	28.6	28.9	69.7	-1	-1	-1
1/18/2019	3:09:09 PM	202	1835	19	19	19	19	23	24	23	129	21	21	21	21	28.6	28.9	69.7	-1	-1	-1
1/18/2019	3:09:09 PM	405	1836	19	19	19	19	24	24	24	163	22	21	22	21	28.6	28.9	69.7	-1	-1	-1
1/18/2019	3:09:09 PM	608	1837	19	19	19	19	23	24	24	150	21	21	21	21	28.6	28.9	69.7	-1	-1	-1
1/18/2019	3:09:09 PM	811	1838	19	19	19	19	24	23	24	189	21	21	21	21	28.6	28.9	69.7	-1	-1	-1
1/18/2019	3:09:10 PM	14	1839	19	19	19	19	23	23	23	192	21	22	21	21	28.6	28.9	69.7	-1	-1	-1
1/18/2019	3:09:10 PM	202	1840	19	19	19	19	23	24	24	228	21	21	22	21	28.6	28.9	69.7	-1	-1	-1
1/18/2019	3:09:10 PM	405	1841	19	19	19	19	24	24	24	158	21	22	21	22	28.6	28.9	69.7	-1	-1	-1
1/18/2019	3:09:10 PM	608	1842	19	19	19	19	23	23	24	123	22	21	22	21	28.6	28.9	69.7	-1	-1	-1
1/18/2019	3:09:10 PM	811	1843	19	19	19	19	23	24	23	139	21	21	21	21	28.6	28.9	69.7	-1	-1	-1
1/18/2019	3:09:11 PM	14	1844	19	19	19	19	23	24	24	130	22	21	21	21	28.6	28.8	128.0	-1	-1	-1
1/18/2019	3:09:11 PM	202	1845	19	19	19	19	23	24	23	121	21	21	21	21	28.6	28.8	128.0	-1	-1	-1
1/18/2019	3:09:11 PM	405	1846	19	19	19	19	24	23	24	130	22	21	22	21	28.6	28.8	128.0	-1	-1	-1
1/18/2019	3:09:11 PM	608	1847	19	19	19	19	23	24	23	131	21	21	21	22	28.6	28.8	128.0	-1	-1	-1
1/18/2019	3:09:11 PM	811	1848	19	19	19	19	23	23	24	106	22	21	21	21	28.6	28.8	128.0	-1	-1	-1
1/18/2019	3:09:12 PM	14	1849	19	19	19	19	23	24	23	90	21	21	21	21	28.6	28.8	128.0	-1	-1	-1
1/18/2019	3:09:12 PM	202	1850	19	19	19	19	23	24	24	80	21	21	21	21	28.6	28.8	128.0	-1	-1	-1
1/18/2019	3:09:12 PM	405	1851	19	19	19	19	23	24	24	54	21	21	21	21	28.6	28.8	128.0	-1	-1	-1
1/18/2019	3:09:12 PM	608	1852	19	19	19	19	23	23	24	43	21	21	22	21	28.6	28.8	128.0	-1	-1	-1
1/18/2019	3:09:12 PM	811	1853	19	19	19	19	23	23	23	29	21	21	21	21	28.6	28.8	128.0	-1	-1	-1
1/18/2019	3:09:13 PM	14	1854	19	19	19	19	24	23	23	25	21	21	21	21	28.6	28.8	128.0	-1	-1	-1
1/18/2019	3:09:13 PM	202	1855	19	19	19	19	23	24	23	24	21	21	21	21	28.6	28.8	128.0	-1	-1	-1
1/18/2019	3:09:13 PM	405	1856	19	19	19	19	24	23	24	28	21	21	22	21	28.6	28.8	128.0	-1	-1	-1
1/18/2019	3:09:13 PM	608	1857	19	19	19	19	23	24	23	27	21	21	21	21	28.6	28.8	128.0	-1	-1	-1
1/18/2019	3:09:13 PM	811	1858	19	19	19	19	23	23	23	26	21	21	21	22	28.6	28.8	128.0	-1	-1	-1
1/18/2019	3:09:14 PM	14	1859	19	19	19	19	24	23	24	28	21	21	22	21	28.6	28.8	128.0	-1	-1	-1
1/18/2019	3:09:14 PM	202	1860	19	19	19	19	23	23	23	49	21	21	21	21	28.6	28.8	128.0	-1	-1	-1
1/18/2019	3:09:14 PM	405	1861	19	19	19	19	24	24	24	82	22	21	21	21	28.6	28.8	128.0	-1	-1	-1
1/18/2019	3:09:14 PM	608	1862	19	19	19	19	23	24	23	85	21	21	21	21	28.6	28.8	128.0	-1	-1	-1
1/18/2019	3:09:14 PM	811	1863	19	19	19	19	23	23	24	84	21	21	21	21	28.6	28.8	128.0	-1	-1	-1
1/18/2019	3:09:15 PM	14	1864	19	19	19	19	23	24	23	56	21	21	22	22	28.6	28.8	128.0	-1	-1	-1
1/18/2019	3:09:15 PM	202	1865	19	19	19	19	23	23	24	30	21	21	22	21	28.6	28.8	128.0	-1	-1	-1
1/18/2019	3:09:15 PM	405	1866	19	19	19	19	23	24	24	25	21	21	21	21	28.6	28.8	128.0	-1	-1	-1
1/18/2019	3:09:15 PM	608	1867	19	19	19	19	23	23	24	25	22	21	21	21	28.6	28.8	128.0	-1	-1	-1
1/18/2019	3:09:15 PM	811	1868	19	19	19	19	23	24	23	46	21	21	21	21	28.6	28.8	128.0	-1	-1	-1
1/18/2019	3:09:16 PM	14	1869	19	19	19	19	24	23	24	76	21	21	21	22	28.6	28.8	128.0	-1	-1	-1
1/18/2019	3:09:16 PM	202	1870	19	19	19	19	23	24	23	44	21	21	21	21	28.6	28.8	128.0	-1	-1	-1
1/18/2019	3:09:16 PM	405	1871	20	19	19	19	23	23	24	35	21	21	21	22	28.6	28.8	128.0	-1	-1	-1
1/18/2019	3:09:16 PM	608	1872	19	19	19	19	23	23	23	34	21	21	21	21	28.6	28.8	128.0	-1	-1	-1
1/18/2019	3:09:16 PM	811	1873	19	19	19	19	23	23	23	26	21	22	21	22	28.6	28.8	128.0	-1	-1	-1
1/18/2019	3:09:17 PM	14	1874	19	19	19	19	24	24	24	48	22	21	21	22	28.6	28.8	128.0	-1	-1	-1
1/18/2019	3:09:17 PM	202	1875	19	19	19	19	23	23	24	30	21	21	21	22	28.6	28.8	128.0	-1	-1	-1
1/18/2019	3:09:17 PM	405	1876	19	19	19	19	24	23	24	24	21	21	21	21	28.6	28.8	128.0	-1	-1	-1
1/18/2019	3:09:17 PM	608	1877	19	19	19	19	23	23	23	24	21	21	21	21	28.6	28.8	128.0	-1	-1	-1
1/18/2019	3:09:17 PM	811	1878	19	19	19	19	23	23	23	24	21	21	21	22	28.6	28.8	128.0	-1	-1	-1
1/18/2019	3:09:18 PM	14	1879	19	19	19	19	24	23	24	23	21	21	22	21	28.6	28.8	128.0	-1	-1	-1
1/18/2019	3:09:18 PM	202	1880	19	19	19	19	23	23	23	23	21	21	21	21	28.6	28.8	128.0	-1	-1	-1
1/18/2019	3:09:18 PM	405	1881	19	19	19	19	24	23	24	31	21	21	21	21	28.6	28.8	128.0	-1	-1	-1
1/18/2019	3:09:18 PM	608	1882	19	19	19	19	23	24	23	34	21	21	21	21	28.6	28.8	128.0	-1	-1	-1
1/18/2019	3:09:18 PM	811	1883	19	19	19	19	23	23	23	50	21	21	21	21	28.6	28.8	128.0	-1	-1	-1
1/18/2019	3:09:19 PM	14	1884	19	19	19	19	23	23	24	66	21	21	22	21	28.6	28.8	128.0	-1	-1	-1
1/18/2019	3:09:19 PM	202	1885	19	19	19	19	23	23	23	84	21	21	21	22	28.6	28.8	128.0	-1	-1	-1
1/18/2019	3:09:19 PM	405	1886	19	19	19	19	23	24	24	72	22	21	22	21	28.6	28.8	127.7	-1	-1	-1
1/18/2019	3:09:19 PM	608	1887	19	19	19	19	23	24	23	108	21	21	21	21	28.6	28.8	127.7	-1	-1	-1
1/18/2019	3:09:19 PM	811	1888	19	19	19	19	24	23	24	96	21	21	21	21	28.6	28.8	127.7	-1	-1	-1
1/18/2019	3:09:20 PM	14	1889	19	19	19	19	23	23	24	87	22	21	21	21	28.6	28.8	127.7	-1	-1	-1
1/18/2019	3:09:20 PM	202	1890	19	19	19	19	23	23	24	110	21	21	21	21	28.6	28.8	127.7	-1	-1	-1
1/18/2019	3:09:20 PM	405	1891	19	19	19	19	23	23	24	135	22	21	21	21	28.6	28.8	127.7	-1	-1	-1
1/18/2019	3:09:20 PM	608	1892	19	19	19	19	23	24	24	108	21	21	21	21	28.6	28.8	127.7	-1	-1	-1
1/18/2019	3:09:20 PM	811	1893	19	19	19	19	23	24	23	117	21	21	21	22	28.6	28.8	127.7	-1	-1	-1
1/18/2019	3:09:21 PM	14	1894	19	19	19	19	24	23	24	109	22	21	22	21	28.6	28.8	127.7	-1	-1	-1
1/18/2019	3:09:21 PM	202	1895	19	19	19	19	24	23	24	109	21	21	21	21	28.6	28.8	127.7	-1	-1	-1
1/18/2019	3:09:21 PM	405	1896	19	19	19	19	23	24	23	68	21	21	21	21	28.6	28.8	127.7	-1	-1	-1
1/18/2019	3:09:21 PM	608	1897	19	19	19	19	23	23	24	45	21	21	21	21	28.6	28.8	127.7	-1	-1	-1
1/18/2019	3:09:21 PM	811	1898	19	19	19	19	23	24	23	35	21	21	21	21	28.6	28.8	127.7	-1	-1	-1
1/18/2019	3:09:22 PM	14	1899	19	19	19	19	24	23	24	71	21	21	21	21	28.6	28.8	127.7	-1	-1	-1
1/18/2019	3:09:22 PM	202	1900	19	19	19	19	23	23	24	59	21	21	21	22	28.6	28.8	127.7	-1	-1	-1
1/18/2019	3:09:22 PM	405	1901	19	19	19	19	23	23	24	76	22	21	21	21	28.6	28.8	127.7	-1	-1	-1
1/18/2019	3:09:22 PM	608	1902	19	19	19	19	23	24	23	116	21	22	21	22	28.6	28.8	127.7	-1	-1	-1
1/18/2019	3:09:22 PM	811	1903	19	19	19	19	23	23	24	141	21	21	22	21	28.6	28.8	127.7	-1	-1	-1
1/18/2019	3:09:23 PM	14	1904	19	19	19	19	23	24	24	117	21	21	21	22	28.6	28.8	127.7	-1	-1	-1
1/18/2019	3:09:23 PM	202	1905	19	19	19	19	23	24	24	87	21	21	22	21	28.6	28.8	127.7	-1	-1	-1
1/18/2019	3:09:23 PM	405	1906	19	19	19	19	23	23	23	66	21	21	21	22	28.6	28.8	127.7	-1	-1	-1
1/18/2019	3:09:23 PM	608	1907	19	19	19	19	23	23	24	65	21	21	21	21	28.6	28.8	127.7	-1	-1	-1
1/18/2019	3:09:23 PM	811	1908	19	19	19	19	23	24	23	46	21	22	21	22	28.6	28.8	127.7	-1	-1	-1
1/18/2019	3:09:24 PM	14	1909	19	19	19	19	24	23	24	33	22	21	21	21	28.6	28.8	127.7	-1	-1	-1
1/18/2019	3:09:24 PM	202	1910	19	19	19	19	23	23	24	33	21	21	21	21	28.6	28.8	127.7	-1	-1	-1
1/18/2019	3:09:24 PM	405	1911	19	19	19	19	23	23	24	36	22	21	22	21	28.6	28.8	127.7	-1	-1	-1
1/18/2019	3:09:24 PM	608	1912	19	19	19	19	23	23	23	50	21	21	21	21	28.6	28.8	127.7	-1	-1	-1
1/18/2019	3:09:24 PM	811	1913	19	19	19	19	23	23	24	74	22	21	22	21	28.6	28.8	127.7	-1	-1	-1
1/18/2019	3:09:25 PM	14	1914	19	19	19	19	23	24	23	51	21	21	21	21	28.6	28.8	127.7	-1	-1	-1
1/18/2019	3:09:25 PM	202	1915	19	19	19	19	23	23	24	71	21	21	21	21	28.6	28.8	127.7	-1	-1	-1
1/18/2019	3:09:25 PM	405	1916	19	19	19	19	23	24	23	100	21	22	21	22	28.6	28.8	127.7	-1	-1	-1
1/18/2019	3:09:25 PM	608	1917	19	19	19	19	23	23	24	74	21	21	21	21	28.6	28.8	127.7	-1	-1	-1
1/18/2019	3:09:25 PM	811	1918	19	19	19	19	23	24	24	44	21	21	21	21	28.6	28.8	127.7	-1	-1	-1
1/18/2019	3:09:26 PM	14	1919	19	19	19	19	24	23	24	27	21	21	21	21	28.6	28.8	127.7	-1	-1	-1
1/18/2019	3:09:26 PM	202	1920	19	19	19	19	23	23	23	24	21	21	21	21	28.6	28.8	127.7	-1	-1	-1
1/18/2019	3:09:26 PM	405	1921	19	19	19	19	23	23	24	23	21	21	21	21	28.6	28.8	127.7	-1	-1	-1
1/18/2019	3:09:26 PM	608	1922	19	19	19	19	23	23	24	23	21	21	21	21	28.6	28.8	127.7	-1	-1	-1
1/18/2019	3:09:26 PM	811	1923	19	19	19	19	23	24	23	23	21	22	21	22	28.6	28.8	127.7	-1	-1	-1
1/18/2019	3:09:27 PM	14	1924	19	19	19	19	24	23	24	23	21	21	21	21	28.6	28.8	127.7	-1	-1	-1
1/18/2019	3:09:27 PM	202	1925	19	19	19	19	23	24	23	23	21	21	21	21	28.6	28.8	127.7	-1	-1	-1
1/18/2019	3:09:27 PM	405	1926	19	19	19	19	23	23	23	23	21	21	21	21	28.6	28.8	127.7	-1	-1	-1
1/18/2019	3:09:27 PM	608	1927	19	19	19	19	23	23	23	23	21	21	21	21	28.6	28.8	127.7	-1	-1	-1
1/18/2019	3:09:27 PM	811	1928	19	19	19	19	23	24	23	23	21	22	21	21	28.6	28.9	126.0	-1	-1	-1
1/18/2019	3:09:28 PM	14	1929	19	19	19	19	23	23	24	37	21	21	22	21	28.6	28.9	126.0	-1	-1	-1
1/18/2019	3:09:28 PM	202	1930	19	19	19	19	23	23	24	63	21	21	21	21	28.6	28.9	126.0	-1	-1	-1
1/18/2019	3:09:28 PM	405	1931	19	19	19	19	23	24	23	131	21	21	21	21	28.6	28.9	126.0	-1	-1	-1
1/18/2019	3:09:28 PM	608	1932	19	19	19	19	23	23	23	105	21	21	21	21	28.6	28.9	126.0	-1	-1	-1
1/18/2019	3:09:28 PM	811	1933	19	19	19	19	24	24	24	138	21	21	22	21	28.6	28.9	126.0	-1	-1	-1
1/18/2019	3:09:29 PM	14	1934	19	19	19	19	23	24	24	151	21	22	21	22	28.6	28.9	126.0	-1	-1	-1
1/18/2019	3:09:29 PM	202	1935	19	19	19	19	23	24	23	152	21	21	22	22	28.6	28.9	126.0	-1	-1	-1
1/18/2019	3:09:29 PM	405	1936	19	19	19	19	23	23	23	170	21	21	21	22	28.6	28.9	126.0	-1	-1	-1
1/18/2019	3:09:29 PM	606	1937	19	19	19	19	23	23	24	184	21	21	21	21	28.6	28.9	126.0	-1	-1	-1
1/18/2019	3:09:29 PM	809	1938	19	19	19	19	23	24	23	197	21	21	21	21	28.6	28.9	126.0	-1	-1	-1
1/18/2019	3:09:30 PM	12	1939	19	19	19	19	24	23	24	188	21	21	21	21	28.6	28.9	126.0	-1	-1	-1
1/18/2019	3:09:30 PM	215	1940	19	19	19	19	23	24	24	191	21	21	22	21	28.6	28.9	126.0	-1	-1	-1
1/18/2019	3:09:30 PM	402	1941	19	19	19	19	23	23	23	149	21	21	21	21	28.6	28.9	126.0	-1	-1	-1
1/18/2019	3:09:30 PM	606	1942	19	19	19	19	23	24	23	196	21	21	21	21	28.6	28.9	126.0	-1	-1	-1
1/18/2019	3:09:30 PM	809	1943	19	19	19	19	23	23	24	213	21	21	21	22	28.6	28.9	126.0	-1	-1	-1
1/18/2019	3:09:31 PM	12	1944	19	19	19	19	24	23	24	181	22	21	22	21	28.6	28.9	126.0	-1	-1	-1
1/18/2019	3:09:31 PM	215	1945	19	19	19	19	23	24	23	110	21	22	22	22	28.6	28.9	126.0	-1	-1	-1
1/18/2019	3:09:31 PM	402	1946	19	19	19	19	23	23	24	179	21	21	21	21	28.6	28.9	126.0	-1	-1	-1
1/18/2019	3:09:31 PM	606	1947	19	19	19	19	23	24	23	203	21	21	22	21	28.6	28.9	126.0	-1	-1	-1
1/18/2019	3:09:31 PM	809	1948	19	19	19	19	23	23	24	210	21	21	21	21	28.6	28.9	126.0	-1	-1	-1
1/18/2019	3:09:32 PM	12	1949	19	19	19	19	24	23	24	206	21	21	22	21	28.6	28.9	126.0	-1	-1	-1
1/18/2019	3:09:32 PM	215	1950	19	19	19	19	23	24	24	177	21	21	21	21	28.6	28.9	126.0	-1	-1	-1
1/18/2019	3:09:32 PM	402	1951	19	19	19	19	23	23	24	156	21	21	21	21	28.6	28.9	126.0	-1	-1	-1
1/18/2019	3:09:32 PM	606	1952	19	19	19	19	23	24	23	175	21	21	21	21	28.6	28.9	126.0	-1	-1	-1
1/18/2019	3:09:32 PM	809	1953	19	19	19	19	23	23	24	217	21	21	21	22	28.6	28.9	126.0	-1	-1	-1
1/18/2019	3:09:33 PM	12	1954	19	19	19	19	24	24	24	242	22	21	22	21	28.6	28.9	126.0	-1	-1	-1
1/18/2019	3:09:33 PM	215	1955	19	19	19	19	23	23	24	257	21	21	22	21	28.6	28.9	126.0	-1	-1	-1
1/18/2019	3:09:33 PM	402	1956	19	19	19	19	23	23	23	253	21	21	21	21	28.6	28.9	126.0	-1	-1	-1
1/18/2019	3:09:33 PM	606	1957	19	19	19	19	23	23	24	266	21	21	22	21	28.6	28.9	126.0	-1	-1	-1
1/18/2019	3:09:33 PM	809	1958	19	19	19	19	23	23	23	272	21	22	21	22	28.6	28.9	126.0	-1	-1	-1
1/18/2019	3:09:34 PM	12	1959	19	19	19	19	23	23	24	176	22	21	22	21	28.6	28.9	126.0	-1	-1	-1
1/18/2019	3:09:34 PM	215	1960	19	19	19	19	23	24	24	147	21	22	21	22	28.6	28.9	126.0	-1	-1	-1
1/18/2019	3:09:34 PM	402	1961	19	19	19	19	23	23	23	129	21	21	21	21	28.6	28.9	126.0	-1	-1	-1
1/18/2019	3:09:34 PM	606	1962	19	19	19	19	23	23	24	149	21	21	21	22	28.6	28.9	126.0	-1	-1	-1
1/18/2019	3:09:34 PM	809	1963	19	19	19	19	23	24	23	160	21	21	21	21	28.6	28.9	126.0	-1	-1	-1
1/18/2019	3:09:35 PM	12	1964	19	19	19	19	23	24	24	176	21	21	21	21	28.6	28.9	126.0	-1	-1	-1
1/18/2019	3:09:35 PM	215	1965	19	19	19	19	24	24	24	176	22	21	22	21	28.6	28.9	126.0	-1	-1	-1
1/18/2019	3:09:35 PM	402	1966	19	19	19	19	23	23	23	153	21	21	21	21	28.6	28.9	126.0	-1	-1	-1
1/18/2019	3:09:35 PM	606	1967	19	19	19	19	23	23	24	188	21	21	21	21	28.6	28.9	126.0	-1	-1	-1
1/18/2019	3:09:35 PM	809	1968	19	19	19	19	23	23	23	197	21	22	21	21	28.6	28.9	126.0	-1	-1	-1
1/18/2019	3:09:36 PM	12	1969	19	19	19	19	23	23	24	200	21	21	21	21	28.6	28.9	126.0	-1	-1	-1
1/18/2019	3:09:36 PM	215	1970	19	19	19	19	23	23	24	172	21	21	22	21	28.7	28.9	107.6	-1	-1	-1
1/18/2019	3:09:36 PM	402	1971	19	19	19	19	23	23	23	159	21	21	21	21	28.7	28.9	107.6	-1	-1	-1
1/18/2019	3:09:36 PM	606	1972	19	19	19	19	23	23	24	199	21	21	22	21	28.7	28.9	107.6	-1	-1	-1
1/18/2019	3:09:36 PM	809	1973	19	19	19	19	23	24	23	217	21	22	21	21	28.7	28.9	107.6	-1	-1	-1
1/18/2019	3:09:37 PM	12	1974	19	19	19	19	23	23	24	215	22	21	21	21	28.7	28.9	107.6	-1	-1	-1
1/18/2019	3:09:37 PM	215	1975	19	19	19	19	23	24	23	205	21	21	22	21	28.7	28.9	107.6	-1	-1	-1
1/18/2019	3:09:37 PM	402	1976	19	19	19	19	23	23	24	172	21	21	21	21	28.7	28.9	107.6	-1	-1	-1
1/18/2019	3:09:37 PM	606	1977	19	19	19	19	23	24	24	114	21	21	21	21	28.7	28.9	107.6	-1	-1	-1
1/18/2019	3:09:37 PM	809	1978	19	19	19	19	24	24	24	84	21	21	21	21	28.7	28.9	107.6	-1	-1	-1
1/18/2019	3:09:38 PM	12	1979	19	19	19	19	23	23	24	87	21	21	22	21	28.7	28.9	107.6	-1	-1	-1
1/18/2019	3:09:38 PM	215	1980	19	19	19	19	23	24	23	110	21	21	21	22	28.7	28.9	107.6	-1	-1	-1
1/18/2019	3:09:38 PM	402	1981	19	19	19	19	23	23	24	108	21	21	21	21	28.7	28.9	107.6	-1	-1	-1
1/18/2019	3:09:38 PM	606	1982	19	19	19	19	23	24	23	160	21	21	21	21	28.7	28.9	107.6	-1	-1	-1
1/18/2019	3:09:38 PM	809	1983	19	19	19	19	24	24	24	173	21	21	21	22	28.7	28.9	107.6	-1	-1	-1
1/18/2019	3:09:39 PM	12	1984	19	19	19	19	23	24	23	198	21	21	22	21	28.7	28.9	107.6	-1	-1	-1
1/18/2019	3:09:39 PM	215	1985	19	19	19	19	23	23	24	208	21	22	21	22	28.7	28.9	107.6	-1	-1	-1
1/18/2019	3:09:39 PM	402	1986	19	19	19	19	23	24	24	214	21	21	21	21	28.7	28.9	107.6	-1	-1	-1
1/18/2019	3:09:39 PM	606	1987	19	19	19	19	23	23	23	235	21	21	21	21	28.7	28.9	107.6	-1	-1	-1
1/18/2019	3:09:39 PM	809	1988	19	19	19	19	24	24	24	201	21	22	21	22	28.7	28.9	107.6	-1	-1	-1
1/18/2019	3:09:40 PM	12	1989	19	19	19	19	24	23	24	258	22	21	22	21	28.7	28.9	107.6	-1	-1	-1
1/18/2019	3:09:40 PM	215	1990	19	19	19	19	23	24	23	206	21	22	21	22	28.7	28.9	107.6	-1	-1	-1
1/18/2019	3:09:40 PM	402	1991	19	19	19	19	23	23	24	260	22	21	22	21	28.7	28.9	107.6	-1	-1	-1
1/18/2019	3:09:40 PM	606	1992	19	19	19	19	23	24	23	181	21	22	21	21	28.7	28.9	107.6	-1	-1	-1
1/18/2019	3:09:40 PM	809	1993	19	19	19	19	23	23	23	219	22	21	21	21	28.7	28.9	107.6	-1	-1	-1
1/18/2019	3:09:41 PM	12	1994	19	19	19	19	23	24	24	169	21	21	21	21	28.7	28.9	107.6	-1	-1	-1
1/18/2019	3:09:41 PM	215	1995	19	19	19	19	24	23	24	191	21	21	21	22	28.7	28.9	107.6	-1	-1	-1
1/18/2019	3:09:41 PM	402	1996	19	19	19	19	23	24	23	234	21	21	21	21	28.7	28.9	107.6	-1	-1	-1
1/18/2019	3:09:41 PM	606	1997	19	19	19	19	23	24	24	196	21	21	21	22	28.7	28.9	107.6	-1	-1	-1
1/18/2019	3:09:41 PM	809	1998	19	19	19	19	24	23	24	232	22	21	22	21	28.7	28.9	107.6	-1	-1	-1
1/18/2019	3:09:42 PM	12	1999	19	19	19	19	23	24	23	230	21	21	21	21	28.7	28.9	107.6	-1	-1	-1
1/18/2019	3:09:42 PM	215	2000	19	19	19	19	24	23	24	166	21	21	21	21	28.7	28.9	107.6	-1	-1	-1
[truncated: 39,748 more rows]
