# Supplementary material for: Rapid metabolic shifts occur during the transition between hunger and satiety in Drosophila melanogaster
Source: Nat Commun. 2019 Sep 6;10:4052. doi: 10.1038/s41467-019-11933-z (PMC6731244; doi:10.1038/s41467-019-11933-z)
Supplement: Supplementary file 7 — Supplementary Data 4 [file 41467_2019_11933_MOESM7_ESM.zip › Fig5DFM_200.csv]

Date	Time	MSec	Sample	W1	W2	W3	W4	W5	W6	W7	W8	W9	W10	W11	W12	Temp	Humid	LUX	Dark	OptoCol1	OptoCol2
1/18/2019	3:03:01 PM	205	2	22	22	22	23	17	17	17	17	17	16	16	16	27.4	33.9	78.2	-1	-1	-1
1/18/2019	3:03:01 PM	408	3	22	22	22	23	16	17	17	17	16	16	16	17	27.4	33.9	78.2	-1	-1	-1
1/18/2019	3:03:01 PM	612	4	22	22	22	22	17	17	17	17	17	16	16	17	27.4	33.9	78.2	-1	-1	-1
1/18/2019	3:03:01 PM	815	5	22	23	22	23	17	17	17	17	17	16	16	16	27.4	33.9	78.2	-1	-1	-1
1/18/2019	3:03:02 PM	3	6	22	22	22	22	17	17	17	17	17	16	16	17	27.4	33.9	78.2	-1	-1	-1
1/18/2019	3:03:02 PM	206	7	22	23	22	23	16	17	17	17	17	16	16	17	27.4	33.9	78.2	-1	-1	-1
1/18/2019	3:03:02 PM	409	8	22	22	22	23	17	17	17	17	16	16	16	17	27.4	33.9	78.2	-1	-1	-1
1/18/2019	3:03:02 PM	612	9	22	22	23	22	17	17	17	17	16	16	16	17	27.4	33.9	78.2	-1	-1	-1
1/18/2019	3:03:02 PM	815	10	22	23	22	23	17	17	17	17	17	16	16	17	27.4	33.9	78.2	-1	-1	-1
1/18/2019	3:03:03 PM	3	11	22	22	22	23	17	17	17	17	17	16	16	16	27.4	33.9	78.2	-1	-1	-1
1/18/2019	3:03:03 PM	206	12	22	23	22	23	16	17	17	17	17	16	16	17	27.4	33.9	78.2	-1	-1	-1
1/18/2019	3:03:03 PM	409	13	22	22	23	22	17	17	17	17	16	16	16	17	27.4	33.9	78.2	-1	-1	-1
1/18/2019	3:03:03 PM	612	14	22	23	22	23	16	17	17	17	16	16	16	16	27.4	33.9	78.2	-1	-1	-1
1/18/2019	3:03:03 PM	815	15	22	22	22	23	16	17	17	17	16	16	16	17	27.4	33.9	78.2	-1	-1	-1
1/18/2019	3:03:04 PM	3	16	22	23	22	23	17	17	16	17	16	16	16	17	27.4	33.9	78.2	-1	-1	-1
1/18/2019	3:03:04 PM	206	17	22	22	22	23	17	17	17	17	16	16	16	17	27.4	33.9	78.2	-1	-1	-1
1/18/2019	3:03:04 PM	409	18	22	23	22	22	17	17	17	17	17	16	16	16	27.4	33.9	78.2	-1	-1	-1
1/18/2019	3:03:04 PM	612	19	22	22	22	23	16	17	17	17	16	16	16	16	27.4	33.9	78.2	-1	-1	-1
1/18/2019	3:03:04 PM	815	20	22	22	23	22	17	17	17	17	16	16	16	17	27.4	33.9	78.2	-1	-1	-1
1/18/2019	3:03:05 PM	3	21	22	23	22	23	16	17	17	17	16	16	16	17	27.4	33.9	78.2	-1	-1	-1
1/18/2019	3:03:05 PM	206	22	23	22	23	22	17	17	17	17	16	16	16	17	27.4	33.9	78.2	-1	-1	-1
1/18/2019	3:03:05 PM	409	23	22	22	22	23	17	17	17	17	17	16	16	16	27.4	33.9	78.2	-1	-1	-1
1/18/2019	3:03:05 PM	612	24	22	23	22	23	17	17	17	17	16	16	16	17	27.4	33.9	78.2	-1	-1	-1
1/18/2019	3:03:05 PM	815	25	22	22	22	23	17	17	17	17	16	16	16	17	27.4	33.9	78.2	-1	-1	-1
1/18/2019	3:03:06 PM	3	26	22	23	22	23	17	17	17	17	17	16	16	16	27.4	33.9	78.2	-1	-1	-1
1/18/2019	3:03:06 PM	206	27	22	22	22	23	17	17	17	17	16	16	16	17	27.4	33.9	78.2	-1	-1	-1
1/18/2019	3:03:06 PM	409	28	22	23	22	22	17	17	17	17	17	16	16	17	27.4	33.9	78.2	-1	-1	-1
1/18/2019	3:03:06 PM	612	29	22	23	22	23	17	17	17	17	17	16	16	17	27.4	33.9	78.2	-1	-1	-1
1/18/2019	3:03:06 PM	815	30	22	22	23	22	17	17	17	17	16	16	16	17	27.4	33.9	78.2	-1	-1	-1
1/18/2019	3:03:07 PM	3	31	22	23	22	22	17	17	17	17	16	16	16	17	27.4	33.9	78.2	-1	-1	-1
1/18/2019	3:03:07 PM	206	32	22	22	22	23	17	17	17	17	16	16	16	17	27.4	33.9	78.2	-1	-1	-1
1/18/2019	3:03:07 PM	409	33	22	22	22	22	17	17	17	17	16	16	16	17	27.4	33.9	78.2	-1	-1	-1
1/18/2019	3:03:07 PM	612	34	22	23	22	23	17	17	17	17	16	16	16	17	27.4	33.9	78.2	-1	-1	-1
1/18/2019	3:03:07 PM	815	35	22	23	23	23	17	17	17	17	16	16	16	17	27.4	33.9	78.2	-1	-1	-1
1/18/2019	3:03:08 PM	3	36	22	23	22	23	17	17	17	17	17	16	16	16	27.4	33.9	78.2	-1	-1	-1
1/18/2019	3:03:08 PM	206	37	22	23	22	23	16	17	17	17	16	16	16	16	27.4	33.9	78.2	-1	-1	-1
1/18/2019	3:03:08 PM	409	38	22	22	22	22	17	17	17	17	16	16	16	17	27.4	33.9	78.2	-1	-1	-1
1/18/2019	3:03:08 PM	612	39	22	22	22	22	17	17	17	17	17	16	16	17	27.4	33.9	78.2	-1	-1	-1
1/18/2019	3:03:08 PM	815	40	22	23	22	23	17	17	17	17	17	16	16	17	27.4	33.9	78.2	-1	-1	-1
1/18/2019	3:03:09 PM	3	41	22	22	22	22	17	17	17	17	16	16	16	17	27.4	33.9	78.2	-1	-1	-1
1/18/2019	3:03:09 PM	206	42	22	22	22	22	17	17	17	17	17	16	16	17	27.4	33.9	78.2	-1	-1	-1
1/18/2019	3:03:09 PM	409	43	22	23	22	23	16	17	17	17	16	16	16	17	27.4	33.9	78.2	-1	-1	-1
1/18/2019	3:03:09 PM	612	44	22	22	23	22	17	17	17	17	16	16	16	17	27.4	33.3	79.0	-1	-1	-1
1/18/2019	3:03:09 PM	815	45	22	23	22	23	17	17	17	17	16	16	16	17	27.4	33.3	79.0	-1	-1	-1
1/18/2019	3:03:10 PM	3	46	22	22	23	23	17	17	17	17	16	16	16	17	27.4	33.3	79.0	-1	-1	-1
1/18/2019	3:03:10 PM	206	47	22	22	22	23	16	17	17	17	16	16	16	17	27.4	33.3	79.0	-1	-1	-1
1/18/2019	3:03:10 PM	409	48	22	22	23	22	17	17	17	17	16	16	16	17	27.4	33.3	79.0	-1	-1	-1
1/18/2019	3:03:10 PM	612	49	22	23	22	23	17	17	16	17	17	16	16	16	27.4	33.3	79.0	-1	-1	-1
1/18/2019	3:03:10 PM	815	50	22	23	22	23	17	17	17	17	16	16	16	17	27.4	33.3	79.0	-1	-1	-1
1/18/2019	3:03:11 PM	3	51	22	22	22	23	17	17	17	17	17	16	16	16	27.4	33.3	79.0	-1	-1	-1
1/18/2019	3:03:11 PM	206	52	22	22	22	23	16	17	17	17	16	16	16	17	27.4	33.3	79.0	-1	-1	-1
1/18/2019	3:03:11 PM	409	53	22	23	22	22	17	17	17	17	17	16	16	17	27.4	33.3	79.0	-1	-1	-1
1/18/2019	3:03:11 PM	612	54	22	23	22	23	17	17	17	17	17	16	16	17	27.4	33.3	79.0	-1	-1	-1
1/18/2019	3:03:11 PM	815	55	22	22	23	23	17	17	17	17	16	16	16	17	27.4	33.3	79.0	-1	-1	-1
1/18/2019	3:03:12 PM	3	56	22	23	22	22	17	17	17	17	16	16	16	16	27.4	33.3	79.0	-1	-1	-1
1/18/2019	3:03:12 PM	206	57	22	23	22	22	16	17	17	17	16	16	16	17	27.4	33.3	79.0	-1	-1	-1
1/18/2019	3:03:12 PM	409	58	22	22	23	22	17	17	17	17	16	16	16	17	27.4	33.3	79.0	-1	-1	-1
1/18/2019	3:03:12 PM	612	59	22	23	22	23	17	17	17	17	17	16	16	16	27.4	33.3	79.0	-1	-1	-1
1/18/2019	3:03:12 PM	815	60	22	23	22	23	17	17	17	17	16	16	16	17	27.4	33.3	79.0	-1	-1	-1
1/18/2019	3:03:13 PM	3	61	22	22	22	22	17	17	17	17	16	16	16	16	27.4	33.3	79.0	-1	-1	-1
1/18/2019	3:03:13 PM	206	62	22	23	22	23	16	17	17	17	16	16	16	16	27.4	33.3	79.0	-1	-1	-1
1/18/2019	3:03:13 PM	409	63	22	22	23	22	17	17	17	17	16	16	16	17	27.4	33.3	79.0	-1	-1	-1
1/18/2019	3:03:13 PM	612	64	22	23	22	23	17	17	17	17	17	16	16	16	27.4	33.3	79.0	-1	-1	-1
1/18/2019	3:03:13 PM	815	65	22	23	22	23	17	17	17	17	16	16	16	17	27.4	33.3	79.0	-1	-1	-1
1/18/2019	3:03:14 PM	3	66	22	22	22	22	17	16	17	17	16	16	16	17	27.4	33.3	79.0	-1	-1	-1
1/18/2019	3:03:14 PM	206	67	22	23	22	23	17	17	17	17	16	16	16	17	27.4	33.3	79.0	-1	-1	-1
1/18/2019	3:03:14 PM	409	68	22	22	22	22	17	17	17	17	16	16	16	17	27.4	33.3	79.0	-1	-1	-1
1/18/2019	3:03:14 PM	612	69	22	23	22	22	17	17	17	17	17	16	16	17	27.4	33.3	79.0	-1	-1	-1
1/18/2019	3:03:14 PM	815	70	22	23	22	23	16	17	17	17	17	16	16	17	27.4	33.3	79.0	-1	-1	-1
1/18/2019	3:03:15 PM	3	71	22	22	23	22	17	17	17	17	16	16	16	17	27.4	33.3	79.0	-1	-1	-1
1/18/2019	3:03:15 PM	206	72	22	23	22	23	16	17	17	17	16	16	16	16	27.4	33.3	79.0	-1	-1	-1
1/18/2019	3:03:15 PM	409	73	22	22	22	23	16	17	17	17	17	16	16	17	27.4	33.3	79.0	-1	-1	-1
1/18/2019	3:03:15 PM	612	74	22	22	23	22	17	17	17	17	16	16	16	17	27.4	33.3	79.0	-1	-1	-1
1/18/2019	3:03:15 PM	815	75	22	23	22	23	17	17	17	17	17	16	16	17	27.4	33.3	79.0	-1	-1	-1
1/18/2019	3:03:16 PM	3	76	22	22	22	22	17	17	17	17	16	16	16	17	27.4	33.3	79.0	-1	-1	-1
1/18/2019	3:03:16 PM	206	77	22	23	22	23	17	17	17	17	17	16	16	16	27.4	33.3	79.0	-1	-1	-1
1/18/2019	3:03:16 PM	409	78	22	22	22	23	16	17	17	17	17	16	16	17	27.4	33.3	79.0	-1	-1	-1
1/18/2019	3:03:16 PM	612	79	22	22	23	22	17	17	17	17	16	16	16	17	27.4	33.3	79.0	-1	-1	-1
1/18/2019	3:03:16 PM	815	80	22	23	22	23	17	17	17	17	17	16	16	16	27.4	33.3	79.0	-1	-1	-1
1/18/2019	3:03:17 PM	3	81	22	22	22	22	17	17	17	17	16	16	16	17	27.4	33.3	79.0	-1	-1	-1
1/18/2019	3:03:17 PM	206	82	22	23	22	22	17	17	17	17	17	16	16	17	27.4	33.3	79.0	-1	-1	-1
1/18/2019	3:03:17 PM	409	83	22	23	22	23	17	17	17	17	16	16	16	17	27.4	33.3	79.0	-1	-1	-1
1/18/2019	3:03:17 PM	612	84	22	22	22	23	17	17	17	17	16	16	16	17	27.4	33.3	79.0	-1	-1	-1
1/18/2019	3:03:17 PM	815	85	22	22	23	22	17	17	17	17	17	16	16	17	27.4	33.3	79.0	-1	-1	-1
1/18/2019	3:03:18 PM	3	86	22	23	22	23	16	17	17	17	17	16	16	17	27.4	32.7	72.8	-1	-1	-1
1/18/2019	3:03:18 PM	206	87	22	22	22	22	17	17	17	17	16	16	16	17	27.4	32.7	72.8	-1	-1	-1
1/18/2019	3:03:18 PM	409	88	22	22	23	22	17	17	17	17	16	16	16	17	27.4	32.7	72.8	-1	-1	-1
1/18/2019	3:03:18 PM	612	89	22	23	22	23	17	17	17	17	17	16	16	16	27.4	32.7	72.8	-1	-1	-1
1/18/2019	3:03:18 PM	815	90	22	23	22	23	17	17	17	17	17	16	16	17	27.4	32.7	72.8	-1	-1	-1
1/18/2019	3:03:19 PM	3	91	22	22	23	22	17	17	17	17	16	16	16	17	27.4	32.7	72.8	-1	-1	-1
1/18/2019	3:03:19 PM	206	92	22	23	22	23	16	17	17	17	16	16	16	16	27.4	32.7	72.8	-1	-1	-1
1/18/2019	3:03:19 PM	409	93	22	23	22	23	16	17	17	17	16	16	16	17	27.4	32.7	72.8	-1	-1	-1
1/18/2019	3:03:19 PM	612	94	22	22	23	22	17	17	17	17	16	16	16	17	27.4	32.7	72.8	-1	-1	-1
1/18/2019	3:03:19 PM	815	95	22	23	23	23	17	17	17	17	17	16	16	16	27.4	32.7	72.8	-1	-1	-1
1/18/2019	3:03:20 PM	3	96	22	22	22	22	17	17	17	17	16	16	16	17	27.4	32.7	72.8	-1	-1	-1
1/18/2019	3:03:20 PM	206	97	22	22	22	22	17	17	17	17	16	16	16	17	27.4	32.7	72.8	-1	-1	-1
1/18/2019	3:03:20 PM	409	98	22	23	22	23	17	17	17	17	17	16	16	16	27.4	32.7	72.8	-1	-1	-1
1/18/2019	3:03:20 PM	612	99	22	23	22	23	16	17	17	17	16	16	16	17	27.4	32.7	72.8	-1	-1	-1
1/18/2019	3:03:20 PM	815	100	22	22	23	23	17	17	17	17	16	16	16	17	27.4	32.7	72.8	-1	-1	-1
1/18/2019	3:03:21 PM	3	101	22	22	22	23	17	17	17	17	17	16	16	16	27.4	32.7	72.8	-1	-1	-1
1/18/2019	3:03:21 PM	206	102	22	23	22	23	16	17	16	17	16	16	16	17	27.4	32.7	72.8	-1	-1	-1
1/18/2019	3:03:21 PM	409	103	22	23	22	23	17	17	17	17	16	16	16	17	27.4	32.7	72.8	-1	-1	-1
1/18/2019	3:03:21 PM	612	104	22	22	23	22	17	17	17	17	16	16	16	17	27.4	32.7	72.8	-1	-1	-1
1/18/2019	3:03:21 PM	815	105	22	23	23	23	17	17	17	17	17	16	16	17	27.4	32.7	72.8	-1	-1	-1
1/18/2019	3:03:22 PM	3	106	22	23	22	23	16	17	17	17	16	16	16	17	27.4	32.7	72.8	-1	-1	-1
1/18/2019	3:03:22 PM	206	107	22	22	22	23	17	17	16	17	17	16	16	17	27.4	32.7	72.8	-1	-1	-1
1/18/2019	3:03:22 PM	409	108	22	23	22	23	17	17	17	17	17	16	16	17	27.4	32.7	72.8	-1	-1	-1
1/18/2019	3:03:22 PM	612	109	22	22	23	22	17	16	17	17	17	16	16	17	27.4	32.7	72.8	-1	-1	-1
1/18/2019	3:03:22 PM	815	110	22	23	22	23	17	17	17	17	17	16	16	17	27.4	32.7	72.8	-1	-1	-1
1/18/2019	3:03:23 PM	3	111	22	22	22	22	17	17	17	17	17	16	16	17	27.4	32.7	72.8	-1	-1	-1
1/18/2019	3:03:23 PM	206	112	22	23	22	23	16	17	17	17	17	16	16	16	27.4	32.7	72.8	-1	-1	-1
1/18/2019	3:03:23 PM	409	113	22	23	22	23	17	17	17	17	16	16	16	17	27.4	32.7	72.8	-1	-1	-1
1/18/2019	3:03:23 PM	612	114	22	23	22	23	17	17	17	17	17	16	16	17	27.4	32.7	72.8	-1	-1	-1
1/18/2019	3:03:23 PM	815	115	22	23	22	23	17	17	17	17	17	16	16	17	27.4	32.7	72.8	-1	-1	-1
1/18/2019	3:03:24 PM	3	116	22	22	22	22	17	17	17	17	16	16	16	17	27.4	32.7	72.8	-1	-1	-1
1/18/2019	3:03:24 PM	206	117	22	22	22	23	16	17	17	17	16	16	16	17	27.4	32.7	72.8	-1	-1	-1
1/18/2019	3:03:24 PM	409	118	22	22	23	23	17	17	17	17	16	16	16	17	27.4	32.7	72.8	-1	-1	-1
1/18/2019	3:03:24 PM	612	119	22	23	22	23	17	17	17	17	17	16	16	16	27.4	32.7	72.8	-1	-1	-1
1/18/2019	3:03:24 PM	815	120	22	23	22	23	17	17	17	17	16	16	16	17	27.4	32.7	72.8	-1	-1	-1
1/18/2019	3:03:25 PM	3	121	22	22	22	22	17	17	17	17	16	16	16	17	27.4	32.7	72.8	-1	-1	-1
1/18/2019	3:03:25 PM	206	122	22	23	22	23	16	17	16	17	17	16	16	16	27.4	32.7	72.8	-1	-1	-1
1/18/2019	3:03:25 PM	409	123	22	23	23	23	17	17	17	17	16	16	16	17	27.4	32.7	72.8	-1	-1	-1
1/18/2019	3:03:25 PM	612	124	22	23	22	22	17	17	17	17	17	16	16	16	27.4	32.7	72.8	-1	-1	-1
1/18/2019	3:03:25 PM	815	125	22	23	22	23	17	17	17	17	16	16	16	17	27.4	32.7	72.8	-1	-1	-1
1/18/2019	3:03:26 PM	3	126	22	22	22	22	17	17	17	17	16	16	16	17	27.4	32.7	72.8	-1	-1	-1
1/18/2019	3:03:26 PM	206	127	22	23	22	23	16	17	17	17	16	16	16	17	27.4	32.7	72.8	-1	-1	-1
1/18/2019	3:03:26 PM	409	128	22	23	23	23	17	17	17	17	16	16	16	17	27.4	32.3	76.4	-1	-1	-1
1/18/2019	3:03:26 PM	612	129	22	22	23	22	17	17	17	17	17	16	16	17	27.4	32.3	76.4	-1	-1	-1
1/18/2019	3:03:26 PM	815	130	22	23	22	23	17	17	17	17	17	16	16	17	27.4	32.3	76.4	-1	-1	-1
1/18/2019	3:03:27 PM	3	131	22	22	22	22	17	17	17	17	16	16	16	17	27.4	32.3	76.4	-1	-1	-1
1/18/2019	3:03:27 PM	206	132	22	22	22	23	17	17	17	17	17	16	16	17	27.4	32.3	76.4	-1	-1	-1
1/18/2019	3:03:27 PM	409	133	22	23	22	23	17	17	17	17	17	16	16	16	27.4	32.3	76.4	-1	-1	-1
1/18/2019	3:03:27 PM	612	134	22	22	22	23	17	17	17	17	16	16	16	17	27.4	32.3	76.4	-1	-1	-1
1/18/2019	3:03:27 PM	815	135	22	22	23	23	17	17	17	17	17	16	16	17	27.4	32.3	76.4	-1	-1	-1
1/18/2019	3:03:28 PM	3	136	22	23	22	23	16	17	17	17	16	16	16	17	27.4	32.3	76.4	-1	-1	-1
1/18/2019	3:03:28 PM	206	137	22	22	22	22	16	17	17	17	16	16	16	17	27.4	32.3	76.4	-1	-1	-1
1/18/2019	3:03:28 PM	409	138	22	22	23	22	17	17	17	17	16	16	16	17	27.4	32.3	76.4	-1	-1	-1
1/18/2019	3:03:28 PM	612	139	22	23	22	23	17	17	17	17	17	16	16	16	27.4	32.3	76.4	-1	-1	-1
1/18/2019	3:03:28 PM	815	140	22	22	22	23	17	17	17	17	16	16	16	17	27.4	32.3	76.4	-1	-1	-1
1/18/2019	3:03:29 PM	3	141	22	23	22	23	17	17	17	17	16	16	16	17	27.4	32.3	76.4	-1	-1	-1
1/18/2019	3:03:29 PM	206	142	22	22	22	22	16	17	17	17	16	16	16	17	27.4	32.3	76.4	-1	-1	-1
1/18/2019	3:03:29 PM	409	143	22	23	23	23	17	17	17	17	17	16	16	17	27.4	32.3	76.4	-1	-1	-1
1/18/2019	3:03:29 PM	612	144	22	23	22	23	17	17	17	17	17	16	16	17	27.4	32.3	76.4	-1	-1	-1
1/18/2019	3:03:29 PM	815	145	22	22	22	23	17	17	17	17	17	16	16	17	27.4	32.3	76.4	-1	-1	-1
1/18/2019	3:03:30 PM	3	146	22	23	22	22	17	17	17	17	17	16	16	16	27.4	32.3	76.4	-1	-1	-1
1/18/2019	3:03:30 PM	206	147	22	23	22	23	16	17	17	17	16	16	16	17	27.4	32.3	76.4	-1	-1	-1
1/18/2019	3:03:30 PM	409	148	22	22	23	22	17	17	17	17	16	16	16	17	27.4	32.3	76.4	-1	-1	-1
1/18/2019	3:03:30 PM	612	149	22	23	22	23	17	17	17	17	17	16	16	16	27.4	32.3	76.4	-1	-1	-1
1/18/2019	3:03:30 PM	815	150	22	23	22	23	17	17	17	17	16	16	16	17	27.4	32.3	76.4	-1	-1	-1
1/18/2019	3:03:31 PM	3	151	22	22	22	22	17	17	17	17	16	16	16	17	27.4	32.3	76.4	-1	-1	-1
1/18/2019	3:03:31 PM	206	152	22	23	22	23	17	17	17	17	17	16	16	16	27.4	32.3	76.4	-1	-1	-1
1/18/2019	3:03:31 PM	409	153	22	23	22	23	16	17	17	17	17	16	16	17	27.4	32.3	76.4	-1	-1	-1
1/18/2019	3:03:31 PM	612	154	22	22	22	23	17	17	16	17	16	16	16	17	27.4	32.3	76.4	-1	-1	-1
1/18/2019	3:03:31 PM	815	155	22	22	23	22	17	17	17	17	16	16	16	17	27.4	32.3	76.4	-1	-1	-1
1/18/2019	3:03:32 PM	3	156	22	22	22	22	16	16	17	17	16	16	16	17	27.4	32.3	76.4	-1	-1	-1
1/18/2019	3:03:32 PM	206	157	22	22	22	22	17	17	17	17	16	16	16	17	27.4	32.3	76.4	-1	-1	-1
1/18/2019	3:03:32 PM	409	158	22	23	22	23	17	17	17	17	17	16	16	17	27.4	32.3	76.4	-1	-1	-1
1/18/2019	3:03:32 PM	612	159	22	23	22	23	17	17	17	17	16	16	16	17	27.4	32.3	76.4	-1	-1	-1
1/18/2019	3:03:32 PM	815	160	22	22	22	22	17	17	17	17	16	16	16	17	27.4	32.3	76.4	-1	-1	-1
1/18/2019	3:03:33 PM	3	161	22	23	22	22	17	17	17	17	17	16	16	16	27.4	32.3	76.4	-1	-1	-1
1/18/2019	3:03:33 PM	206	162	22	23	22	23	17	17	17	17	16	16	16	17	27.4	32.3	76.4	-1	-1	-1
1/18/2019	3:03:33 PM	409	163	23	22	23	23	17	17	17	17	16	16	16	17	27.4	32.3	76.4	-1	-1	-1
1/18/2019	3:03:33 PM	612	164	22	22	23	22	17	17	17	17	17	16	16	17	27.4	32.3	76.4	-1	-1	-1
1/18/2019	3:03:33 PM	815	165	22	23	22	23	17	17	17	17	17	16	16	16	27.4	32.3	76.4	-1	-1	-1
1/18/2019	3:03:34 PM	3	166	22	22	22	22	16	17	17	17	16	16	16	17	27.4	32.3	76.4	-1	-1	-1
1/18/2019	3:03:34 PM	206	167	22	22	23	22	17	17	17	17	16	16	16	17	27.4	32.3	76.4	-1	-1	-1
1/18/2019	3:03:34 PM	409	168	22	23	23	23	17	17	17	17	17	16	17	17	27.4	32.3	76.4	-1	-1	-1
1/18/2019	3:03:34 PM	612	169	22	23	22	23	17	17	17	17	17	16	16	16	27.4	32.3	76.4	-1	-1	-1
1/18/2019	3:03:34 PM	815	170	22	23	22	23	16	17	17	17	17	16	16	16	27.4	32.0	77.2	-1	-1	-1
1/18/2019	3:03:35 PM	3	171	22	22	23	22	17	17	17	17	16	16	16	17	27.4	32.0	77.2	-1	-1	-1
1/18/2019	3:03:35 PM	206	172	22	23	22	23	17	17	17	17	17	16	16	17	27.4	32.0	77.2	-1	-1	-1
1/18/2019	3:03:35 PM	409	173	22	22	23	23	17	17	17	17	16	16	16	17	27.4	32.0	77.2	-1	-1	-1
1/18/2019	3:03:35 PM	612	174	22	23	22	23	17	17	17	17	16	16	16	17	27.4	32.0	77.2	-1	-1	-1
1/18/2019	3:03:35 PM	815	175	22	23	22	23	17	17	17	17	16	16	16	17	27.4	32.0	77.2	-1	-1	-1
1/18/2019	3:03:36 PM	3	176	22	22	22	22	17	17	17	17	16	16	16	17	27.4	32.0	77.2	-1	-1	-1
1/18/2019	3:03:36 PM	206	177	22	23	22	23	17	17	17	17	17	16	16	16	27.4	32.0	77.2	-1	-1	-1
1/18/2019	3:03:36 PM	409	178	22	23	22	23	17	17	17	17	16	16	16	17	27.4	32.0	77.2	-1	-1	-1
1/18/2019	3:03:36 PM	612	179	22	22	23	22	17	17	17	17	17	16	16	17	27.4	32.0	77.2	-1	-1	-1
1/18/2019	3:03:36 PM	815	180	22	23	22	23	17	17	17	17	17	16	16	16	27.4	32.0	77.2	-1	-1	-1
1/18/2019	3:03:37 PM	3	181	22	22	22	22	17	17	17	17	16	16	16	17	27.4	32.0	77.2	-1	-1	-1
1/18/2019	3:03:37 PM	206	182	22	22	23	23	17	17	17	17	17	16	16	17	27.4	32.0	77.2	-1	-1	-1
1/18/2019	3:03:37 PM	409	183	22	23	22	23	17	17	17	17	17	16	16	17	27.4	32.0	77.2	-1	-1	-1
1/18/2019	3:03:37 PM	612	184	22	22	23	23	17	17	17	17	16	16	16	17	27.4	32.0	77.2	-1	-1	-1
1/18/2019	3:03:37 PM	815	185	22	22	23	22	17	17	17	17	16	16	16	17	27.4	32.0	77.2	-1	-1	-1
1/18/2019	3:03:38 PM	3	186	22	23	22	23	16	17	17	17	16	16	16	16	27.4	32.0	77.2	-1	-1	-1
1/18/2019	3:03:38 PM	206	187	22	22	22	23	16	17	17	17	16	16	16	17	27.4	32.0	77.2	-1	-1	-1
1/18/2019	3:03:38 PM	409	188	22	22	23	23	17	17	17	17	17	16	16	17	27.4	32.0	77.2	-1	-1	-1
1/18/2019	3:03:38 PM	612	189	22	23	22	23	16	17	17	17	16	16	16	17	27.4	32.0	77.2	-1	-1	-1
1/18/2019	3:03:38 PM	815	190	22	22	22	23	16	17	17	17	16	16	16	17	27.4	32.0	77.2	-1	-1	-1
1/18/2019	3:03:39 PM	3	191	22	22	23	23	17	17	17	17	17	16	16	17	27.4	32.0	77.2	-1	-1	-1
1/18/2019	3:03:39 PM	206	192	22	23	22	23	16	17	17	17	16	16	16	16	27.4	32.0	77.2	-1	-1	-1
1/18/2019	3:03:39 PM	409	193	22	23	23	23	17	17	17	17	16	16	16	17	27.4	32.0	77.2	-1	-1	-1
1/18/2019	3:03:39 PM	612	194	22	22	22	22	17	17	17	17	16	16	16	17	27.4	32.0	77.2	-1	-1	-1
1/18/2019	3:03:39 PM	815	195	22	22	22	23	17	17	17	17	17	16	16	16	27.4	32.0	77.2	-1	-1	-1
1/18/2019	3:03:40 PM	3	196	22	22	22	23	17	17	17	17	16	16	16	17	27.4	32.0	77.2	-1	-1	-1
1/18/2019	3:03:40 PM	206	197	22	22	23	22	17	17	17	17	16	16	16	17	27.4	32.0	77.2	-1	-1	-1
1/18/2019	3:03:40 PM	409	198	22	23	23	23	17	17	17	17	17	16	17	17	27.4	32.0	77.2	-1	-1	-1
1/18/2019	3:03:40 PM	612	199	22	23	22	23	16	17	17	17	16	16	16	16	27.4	32.0	77.2	-1	-1	-1
1/18/2019	3:03:40 PM	815	200	22	23	22	23	16	17	17	17	16	16	16	17	27.4	32.0	77.2	-1	-1	-1
1/18/2019	3:03:41 PM	3	201	22	22	22	22	17	17	17	17	16	16	16	17	27.4	32.0	77.2	-1	-1	-1
1/18/2019	3:03:41 PM	206	202	22	23	22	22	17	17	17	17	16	16	16	16	27.4	32.0	77.2	-1	-1	-1
1/18/2019	3:03:41 PM	409	203	22	23	22	23	17	16	17	17	17	16	16	16	27.4	32.0	77.2	-1	-1	-1
1/18/2019	3:03:41 PM	612	204	22	22	22	22	16	17	17	17	16	16	16	17	27.4	32.0	77.2	-1	-1	-1
1/18/2019	3:03:41 PM	815	205	22	22	22	23	17	17	17	17	17	16	16	16	27.4	32.0	77.2	-1	-1	-1
1/18/2019	3:03:42 PM	3	206	22	22	22	23	17	17	17	17	16	16	16	17	27.4	32.0	77.2	-1	-1	-1
1/18/2019	3:03:42 PM	204	207	22	22	22	22	17	17	17	17	16	16	16	17	27.4	32.0	77.2	-1	-1	-1
1/18/2019	3:03:42 PM	407	208	22	23	22	23	17	17	17	17	17	16	16	17	27.4	32.0	77.2	-1	-1	-1
1/18/2019	3:03:42 PM	610	209	22	23	22	23	16	17	17	17	16	16	16	17	27.4	32.0	77.2	-1	-1	-1
1/18/2019	3:03:42 PM	814	210	22	22	22	23	16	17	17	17	16	16	16	17	27.4	32.0	77.2	-1	-1	-1
1/18/2019	3:03:43 PM	5	211	22	22	23	23	17	17	17	17	17	16	16	17	27.4	32.0	77.2	-1	-1	-1
1/18/2019	3:03:43 PM	208	212	22	23	22	23	17	17	17	17	17	16	16	17	27.4	31.7	75.0	-1	-1	-1
1/18/2019	3:03:43 PM	411	213	22	23	22	23	17	17	17	17	16	16	16	17	27.4	31.7	75.0	-1	-1	-1
1/18/2019	3:03:43 PM	614	214	22	22	22	22	17	17	17	17	16	16	16	17	27.4	31.7	75.0	-1	-1	-1
1/18/2019	3:03:43 PM	802	215	22	23	22	23	17	17	17	17	17	16	16	16	27.4	31.7	75.0	-1	-1	-1
1/18/2019	3:03:44 PM	5	216	22	23	22	23	16	17	17	17	16	16	16	17	27.4	31.7	75.0	-1	-1	-1
1/18/2019	3:03:44 PM	208	217	22	23	22	23	16	17	17	17	16	16	16	17	27.4	31.7	75.0	-1	-1	-1
1/18/2019	3:03:44 PM	411	218	22	22	22	22	17	17	17	17	16	16	16	17	27.4	31.7	75.0	-1	-1	-1
1/18/2019	3:03:44 PM	614	219	22	22	22	22	17	17	17	17	17	16	16	16	27.4	31.7	75.0	-1	-1	-1
1/18/2019	3:03:44 PM	802	220	22	22	22	23	17	17	17	17	16	16	16	17	27.4	31.7	75.0	-1	-1	-1
1/18/2019	3:03:45 PM	5	221	22	22	23	22	17	17	17	17	16	16	16	17	27.4	31.7	75.0	-1	-1	-1
1/18/2019	3:03:45 PM	208	222	22	22	22	22	17	17	17	17	17	16	16	17	27.4	31.7	75.0	-1	-1	-1
1/18/2019	3:03:45 PM	411	223	22	23	22	23	17	17	17	17	17	16	16	17	27.4	31.7	75.0	-1	-1	-1
1/18/2019	3:03:45 PM	614	224	22	23	22	23	16	17	17	17	16	16	16	17	27.4	31.7	75.0	-1	-1	-1
1/18/2019	3:03:45 PM	802	225	22	23	22	22	17	17	17	17	16	16	16	17	27.4	31.7	75.0	-1	-1	-1
1/18/2019	3:03:46 PM	5	226	22	23	22	22	17	17	17	17	17	16	16	17	27.4	31.7	75.0	-1	-1	-1
1/18/2019	3:03:46 PM	208	227	22	23	22	23	16	17	16	17	16	16	16	17	27.4	31.7	75.0	-1	-1	-1
1/18/2019	3:03:46 PM	411	228	22	22	23	23	17	17	17	17	16	16	16	17	27.4	31.7	75.0	-1	-1	-1
1/18/2019	3:03:46 PM	614	229	22	22	23	22	17	17	17	17	16	16	16	17	27.4	31.7	75.0	-1	-1	-1
1/18/2019	3:03:46 PM	802	230	22	23	22	23	17	17	17	17	16	16	16	16	27.4	31.7	75.0	-1	-1	-1
1/18/2019	3:03:47 PM	5	231	22	23	22	23	17	17	17	17	16	16	16	17	27.4	31.7	75.0	-1	-1	-1
1/18/2019	3:03:47 PM	208	232	22	22	22	23	17	17	17	17	16	16	16	17	27.4	31.7	75.0	-1	-1	-1
1/18/2019	3:03:47 PM	411	233	22	22	22	23	17	17	17	17	16	16	16	17	27.4	31.7	75.0	-1	-1	-1
1/18/2019	3:03:47 PM	614	234	22	22	22	22	17	17	17	17	16	16	16	17	27.4	31.7	75.0	-1	-1	-1
1/18/2019	3:03:47 PM	802	235	22	23	22	23	16	17	17	17	16	16	16	16	27.4	31.7	75.0	-1	-1	-1
1/18/2019	3:03:48 PM	5	236	22	22	23	23	17	17	17	17	16	16	16	17	27.4	31.7	75.0	-1	-1	-1
1/18/2019	3:03:48 PM	208	237	22	23	22	23	17	17	17	17	16	16	16	16	27.4	31.7	75.0	-1	-1	-1
1/18/2019	3:03:48 PM	411	238	22	23	22	23	17	17	17	17	16	16	16	17	27.4	31.7	75.0	-1	-1	-1
1/18/2019	3:03:48 PM	614	239	22	22	22	22	17	17	17	17	16	16	16	17	27.4	31.7	75.0	-1	-1	-1
1/18/2019	3:03:48 PM	802	240	22	22	22	23	17	17	17	17	16	16	16	17	27.4	31.7	75.0	-1	-1	-1
1/18/2019	3:03:49 PM	5	241	22	23	23	23	17	17	17	17	17	16	16	17	27.4	31.7	75.0	-1	-1	-1
1/18/2019	3:03:49 PM	208	242	22	23	22	23	16	17	17	17	17	16	16	17	27.4	31.7	75.0	-1	-1	-1
1/18/2019	3:03:49 PM	411	243	22	22	22	22	17	17	17	17	16	16	16	17	27.4	31.7	75.0	-1	-1	-1
1/18/2019	3:03:49 PM	614	244	22	23	22	22	17	17	17	17	17	16	16	16	27.4	31.7	75.0	-1	-1	-1
1/18/2019	3:03:49 PM	802	245	22	22	23	23	17	17	17	17	16	16	16	17	27.4	31.7	75.0	-1	-1	-1
1/18/2019	3:03:50 PM	5	246	22	23	22	22	17	17	17	17	17	16	17	17	27.4	31.7	75.0	-1	-1	-1
1/18/2019	3:03:50 PM	208	247	22	23	22	23	16	17	17	17	16	16	16	17	27.4	31.7	75.0	-1	-1	-1
1/18/2019	3:03:50 PM	411	248	22	22	22	22	17	17	17	17	16	16	16	17	27.4	31.7	75.0	-1	-1	-1
1/18/2019	3:03:50 PM	614	249	22	22	22	22	17	17	17	17	17	16	16	16	27.4	31.7	75.0	-1	-1	-1
1/18/2019	3:03:50 PM	802	250	22	23	22	23	17	17	17	17	16	16	16	17	27.4	31.7	75.0	-1	-1	-1
1/18/2019	3:03:51 PM	5	251	22	23	23	22	17	17	17	17	17	16	16	17	27.4	31.7	75.0	-1	-1	-1
1/18/2019	3:03:51 PM	208	252	22	23	22	23	16	17	17	17	16	16	16	17	27.4	31.7	75.0	-1	-1	-1
1/18/2019	3:03:51 PM	411	253	22	22	22	22	17	17	17	17	16	16	16	17	27.4	31.7	75.0	-1	-1	-1
1/18/2019	3:03:51 PM	614	254	22	22	22	23	17	17	17	17	17	16	16	16	27.4	31.5	73.6	-1	-1	-1
1/18/2019	3:03:51 PM	802	255	22	23	22	23	17	17	17	17	16	16	16	17	27.4	31.5	73.6	-1	-1	-1
1/18/2019	3:03:52 PM	5	256	22	22	23	22	17	17	17	17	17	16	16	17	27.4	31.5	73.6	-1	-1	-1
1/18/2019	3:03:52 PM	208	257	22	23	22	23	16	17	17	17	16	16	16	17	27.4	31.5	73.6	-1	-1	-1
1/18/2019	3:03:52 PM	411	258	22	22	22	23	17	17	17	17	16	16	16	17	27.4	31.5	73.6	-1	-1	-1
1/18/2019	3:03:52 PM	614	259	22	22	22	22	17	17	17	17	17	16	16	17	27.4	31.5	73.6	-1	-1	-1
1/18/2019	3:03:52 PM	802	260	22	23	22	23	17	17	17	17	16	16	16	17	27.4	31.5	73.6	-1	-1	-1
1/18/2019	3:03:53 PM	5	261	23	22	23	22	17	17	17	17	16	16	16	17	27.4	31.5	73.6	-1	-1	-1
1/18/2019	3:03:53 PM	208	262	22	23	22	23	17	17	17	17	17	16	16	16	27.4	31.5	73.6	-1	-1	-1
1/18/2019	3:03:53 PM	411	263	22	23	22	23	16	16	17	17	16	16	16	17	27.4	31.5	73.6	-1	-1	-1
1/18/2019	3:03:53 PM	614	264	22	22	22	22	17	17	17	17	16	16	16	17	27.4	31.5	73.6	-1	-1	-1
1/18/2019	3:03:53 PM	802	265	22	23	22	23	17	17	17	17	17	16	16	17	27.4	31.5	73.6	-1	-1	-1
1/18/2019	3:03:54 PM	5	266	22	23	22	23	17	17	17	17	17	16	16	17	27.4	31.5	73.6	-1	-1	-1
1/18/2019	3:03:54 PM	208	267	22	22	23	22	17	17	17	17	16	16	16	17	27.4	31.5	73.6	-1	-1	-1
1/18/2019	3:03:54 PM	411	268	22	23	22	23	17	17	17	17	17	16	16	16	27.4	31.5	73.6	-1	-1	-1
1/18/2019	3:03:54 PM	614	269	22	23	22	23	16	17	17	17	16	16	16	17	27.4	31.5	73.6	-1	-1	-1
1/18/2019	3:03:54 PM	802	270	22	22	23	22	17	17	17	17	16	16	16	17	27.4	31.5	73.6	-1	-1	-1
1/18/2019	3:03:55 PM	5	271	22	23	22	23	17	17	17	17	17	16	16	17	27.4	31.5	73.6	-1	-1	-1
1/18/2019	3:03:55 PM	208	272	22	22	23	22	17	17	17	17	16	16	16	17	27.4	31.5	73.6	-1	-1	-1
1/18/2019	3:03:55 PM	411	273	22	22	22	23	17	17	17	17	17	16	16	16	27.4	31.5	73.6	-1	-1	-1
1/18/2019	3:03:55 PM	614	274	22	23	22	23	16	17	17	17	16	16	16	17	27.4	31.5	73.6	-1	-1	-1
1/18/2019	3:03:55 PM	802	275	22	22	23	22	17	17	17	17	16	16	16	17	27.4	31.5	73.6	-1	-1	-1
1/18/2019	3:03:56 PM	5	276	22	23	22	23	17	17	17	17	17	16	16	17	27.4	31.5	73.6	-1	-1	-1
1/18/2019	3:03:56 PM	208	277	22	22	22	23	17	17	17	17	16	16	16	17	27.4	31.5	73.6	-1	-1	-1
1/18/2019	3:03:56 PM	411	278	22	22	23	22	17	17	17	17	16	16	16	17	27.4	31.5	73.6	-1	-1	-1
1/18/2019	3:03:56 PM	614	279	22	23	22	23	17	17	17	17	17	16	16	16	27.4	31.5	73.6	-1	-1	-1
1/18/2019	3:03:56 PM	802	280	22	23	22	22	17	17	17	17	16	16	16	17	27.4	31.5	73.6	-1	-1	-1
1/18/2019	3:03:57 PM	5	281	23	23	23	22	17	17	17	17	17	16	16	17	27.4	31.5	73.6	-1	-1	-1
1/18/2019	3:03:57 PM	208	282	22	23	22	23	17	17	17	17	17	16	16	16	27.4	31.5	73.6	-1	-1	-1
1/18/2019	3:03:57 PM	411	283	22	22	22	23	16	17	17	17	16	16	16	17	27.4	31.5	73.6	-1	-1	-1
1/18/2019	3:03:57 PM	614	284	22	22	22	22	17	17	17	17	16	16	16	17	27.4	31.5	73.6	-1	-1	-1
1/18/2019	3:03:57 PM	802	285	22	23	22	23	17	17	17	17	17	16	16	17	27.4	31.5	73.6	-1	-1	-1
1/18/2019	3:03:58 PM	5	286	22	23	22	23	17	17	17	17	16	16	16	17	27.4	31.5	73.6	-1	-1	-1
1/18/2019	3:03:58 PM	208	287	22	22	23	22	17	17	17	17	17	16	16	17	27.4	31.5	73.6	-1	-1	-1
1/18/2019	3:03:58 PM	411	288	22	22	22	22	17	17	17	17	17	16	16	17	27.4	31.5	73.6	-1	-1	-1
1/18/2019	3:03:58 PM	614	289	22	23	22	23	16	17	17	17	16	16	16	17	27.4	31.5	73.6	-1	-1	-1
1/18/2019	3:03:58 PM	802	290	22	22	22	22	17	17	17	17	17	16	16	17	27.4	31.5	73.6	-1	-1	-1
1/18/2019	3:03:59 PM	5	291	22	23	22	23	17	17	17	17	17	16	16	17	27.4	31.5	73.6	-1	-1	-1
1/18/2019	3:03:59 PM	208	292	22	23	22	23	17	17	17	17	16	16	16	17	27.4	31.5	73.6	-1	-1	-1
1/18/2019	3:03:59 PM	411	293	22	22	22	22	17	17	17	17	16	16	16	17	27.4	31.5	73.6	-1	-1	-1
1/18/2019	3:03:59 PM	614	294	22	22	22	22	17	17	17	17	17	16	16	17	27.4	31.5	73.6	-1	-1	-1
1/18/2019	3:03:59 PM	802	295	22	23	22	23	16	17	17	17	16	16	16	17	27.4	31.5	73.6	-1	-1	-1
1/18/2019	3:04:00 PM	5	296	22	22	23	23	17	17	17	17	16	16	16	17	27.4	31.4	70.7	-1	-1	-1
1/18/2019	3:04:00 PM	208	297	22	22	23	22	17	17	17	17	16	16	16	17	27.4	31.4	70.7	-1	-1	-1
1/18/2019	3:04:00 PM	411	298	22	22	22	22	17	17	17	17	17	16	16	16	27.4	31.4	70.7	-1	-1	-1
1/18/2019	3:04:00 PM	614	299	22	23	22	23	16	17	17	17	17	16	16	16	27.4	31.4	70.7	-1	-1	-1
1/18/2019	3:04:00 PM	802	300	22	23	22	22	17	17	17	17	17	16	16	17	27.4	31.4	70.7	-1	-1	-1
1/18/2019	3:04:01 PM	5	301	22	23	22	23	17	17	17	17	17	16	16	17	27.4	31.4	70.7	-1	-1	-1
1/18/2019	3:04:01 PM	208	302	22	22	22	22	17	17	17	17	16	16	16	17	27.4	31.4	70.7	-1	-1	-1
1/18/2019	3:04:01 PM	411	303	22	22	22	22	17	17	17	17	17	16	16	17	27.4	31.4	70.7	-1	-1	-1
1/18/2019	3:04:01 PM	614	304	22	23	22	23	16	17	17	17	16	16	16	17	27.4	31.4	70.7	-1	-1	-1
1/18/2019	3:04:01 PM	802	305	22	22	22	22	17	17	17	17	17	16	16	17	27.4	31.4	70.7	-1	-1	-1
1/18/2019	3:04:02 PM	5	306	22	23	22	23	17	17	17	17	17	16	16	17	27.4	31.4	70.7	-1	-1	-1
1/18/2019	3:04:02 PM	208	307	22	23	22	23	17	17	17	17	16	16	16	17	27.4	31.4	70.7	-1	-1	-1
1/18/2019	3:04:02 PM	411	308	22	22	23	22	17	17	17	17	16	16	16	17	27.4	31.4	70.7	-1	-1	-1
1/18/2019	3:04:02 PM	614	309	22	23	22	23	16	17	17	17	17	16	16	16	27.4	31.4	70.7	-1	-1	-1
1/18/2019	3:04:02 PM	802	310	22	22	23	22	17	17	17	17	16	16	16	17	27.4	31.4	70.7	-1	-1	-1
1/18/2019	3:04:03 PM	5	311	22	23	22	23	17	17	17	17	17	16	16	16	27.4	31.4	70.7	-1	-1	-1
1/18/2019	3:04:03 PM	208	312	22	23	22	23	17	17	17	17	16	16	16	16	27.4	31.4	70.7	-1	-1	-1
1/18/2019	3:04:03 PM	411	313	22	22	22	22	17	17	17	17	16	16	16	17	27.4	31.4	70.7	-1	-1	-1
1/18/2019	3:04:03 PM	614	314	22	22	22	22	17	16	17	17	17	16	16	17	27.4	31.4	70.7	-1	-1	-1
1/18/2019	3:04:03 PM	802	315	22	23	22	23	16	17	17	17	17	16	16	17	27.4	31.4	70.7	-1	-1	-1
1/18/2019	3:04:04 PM	5	316	23	22	23	22	17	17	17	17	16	16	16	17	27.4	31.4	70.7	-1	-1	-1
1/18/2019	3:04:04 PM	208	317	22	22	22	22	17	17	17	17	17	16	16	16	27.4	31.4	70.7	-1	-1	-1
1/18/2019	3:04:04 PM	411	318	22	23	22	23	16	17	17	17	16	16	16	17	27.4	31.4	70.7	-1	-1	-1
1/18/2019	3:04:04 PM	614	319	22	22	23	22	17	17	17	17	16	16	16	17	27.4	31.4	70.7	-1	-1	-1
1/18/2019	3:04:04 PM	802	320	22	23	22	23	17	17	17	17	17	16	16	17	27.4	31.4	70.7	-1	-1	-1
1/18/2019	3:04:05 PM	5	321	22	23	22	23	17	18	17	17	16	16	16	17	27.4	31.4	70.7	-1	-1	-1
1/18/2019	3:04:05 PM	208	322	22	23	23	22	17	17	17	17	16	16	16	17	27.4	31.4	70.7	-1	-1	-1
1/18/2019	3:04:05 PM	411	323	22	22	22	22	17	17	17	17	17	16	16	16	27.4	31.4	70.7	-1	-1	-1
1/18/2019	3:04:05 PM	614	324	22	23	22	23	16	17	17	17	17	16	16	17	27.4	31.4	70.7	-1	-1	-1
1/18/2019	3:04:05 PM	802	325	22	22	23	22	17	17	17	17	16	16	16	17	27.4	31.4	70.7	-1	-1	-1
1/18/2019	3:04:06 PM	5	326	22	23	22	23	17	17	17	17	17	16	16	16	27.4	31.4	70.7	-1	-1	-1
1/18/2019	3:04:06 PM	208	327	22	23	22	23	17	17	17	17	16	16	16	16	27.4	31.4	70.7	-1	-1	-1
1/18/2019	3:04:06 PM	411	328	22	23	22	23	16	17	17	17	16	16	16	17	27.4	31.4	70.7	-1	-1	-1
1/18/2019	3:04:06 PM	614	329	22	22	23	22	17	17	17	17	16	16	16	17	27.4	31.4	70.7	-1	-1	-1
1/18/2019	3:04:06 PM	802	330	22	23	22	23	17	17	17	17	17	16	16	16	27.4	31.4	70.7	-1	-1	-1
1/18/2019	3:04:07 PM	5	331	22	23	22	23	17	17	17	17	16	16	16	17	27.4	31.4	70.7	-1	-1	-1
1/18/2019	3:04:07 PM	208	332	22	22	22	22	17	17	17	17	16	16	16	17	27.4	31.4	70.7	-1	-1	-1
1/18/2019	3:04:07 PM	411	333	22	23	22	22	17	17	17	17	17	16	16	16	27.4	31.4	70.7	-1	-1	-1
1/18/2019	3:04:07 PM	614	334	22	23	22	23	16	17	17	17	16	16	16	17	27.4	31.4	70.7	-1	-1	-1
1/18/2019	3:04:07 PM	802	335	22	22	22	22	17	17	17	17	16	16	16	17	27.4	31.4	70.7	-1	-1	-1
1/18/2019	3:04:08 PM	5	336	22	23	22	23	17	17	17	17	17	16	16	16	27.4	31.4	70.7	-1	-1	-1
1/18/2019	3:04:08 PM	208	337	22	23	22	23	16	17	17	17	16	16	16	17	27.4	31.4	70.7	-1	-1	-1
1/18/2019	3:04:08 PM	411	338	22	22	22	22	17	17	17	17	16	16	16	17	27.4	31.3	41.5	-1	-1	-1
1/18/2019	3:04:08 PM	614	339	22	22	23	22	17	17	17	17	17	16	16	17	27.4	31.3	41.5	-1	-1	-1
1/18/2019	3:04:08 PM	802	340	22	23	22	23	16	17	17	17	17	16	16	17	27.4	31.3	41.5	-1	-1	-1
1/18/2019	3:04:09 PM	5	341	22	22	23	22	17	17	17	17	16	16	16	17	27.4	31.3	41.5	-1	-1	-1
1/18/2019	3:04:09 PM	208	342	22	23	22	22	17	17	17	17	17	16	16	16	27.4	31.3	41.5	-1	-1	-1
1/18/2019	3:04:09 PM	411	343	22	23	22	23	16	17	17	17	17	16	16	16	27.4	31.3	41.5	-1	-1	-1
1/18/2019	3:04:09 PM	614	344	22	22	22	23	16	17	17	17	16	16	16	17	27.4	31.3	41.5	-1	-1	-1
1/18/2019	3:04:09 PM	802	345	22	22	22	23	17	17	17	17	17	16	16	17	27.4	31.3	41.5	-1	-1	-1
1/18/2019	3:04:10 PM	5	346	22	23	22	23	17	17	17	17	17	16	16	17	27.4	31.3	41.5	-1	-1	-1
1/18/2019	3:04:10 PM	208	347	22	23	22	23	16	17	17	17	16	16	16	17	27.4	31.3	41.5	-1	-1	-1
1/18/2019	3:04:10 PM	411	348	22	22	23	22	17	17	17	17	16	16	16	17	27.4	31.3	41.5	-1	-1	-1
1/18/2019	3:04:10 PM	614	349	22	23	22	23	17	17	17	17	17	16	16	16	27.4	31.3	41.5	-1	-1	-1
1/18/2019	3:04:10 PM	802	350	22	23	22	23	16	17	17	17	16	16	16	17	27.4	31.3	41.5	-1	-1	-1
1/18/2019	3:04:11 PM	5	351	23	22	23	22	17	17	16	17	16	16	16	17	27.4	31.3	41.5	-1	-1	-1
1/18/2019	3:04:11 PM	208	352	22	22	22	22	17	17	17	17	17	16	16	16	27.4	31.3	41.5	-1	-1	-1
1/18/2019	3:04:11 PM	411	353	22	23	22	23	16	17	17	17	16	16	16	16	27.4	31.3	41.5	-1	-1	-1
1/18/2019	3:04:11 PM	614	354	22	23	22	23	16	17	17	17	16	16	16	17	27.4	31.3	41.5	-1	-1	-1
1/18/2019	3:04:11 PM	802	355	22	22	22	22	17	17	17	17	16	16	16	17	27.4	31.3	41.5	-1	-1	-1
1/18/2019	3:04:12 PM	5	356	22	23	22	23	17	17	17	17	17	16	16	16	27.4	31.3	41.5	-1	-1	-1
1/18/2019	3:04:12 PM	208	357	22	23	22	23	16	17	17	17	16	16	16	16	27.4	31.3	41.5	-1	-1	-1
1/18/2019	3:04:12 PM	411	358	22	23	22	23	16	17	17	17	16	16	16	17	27.4	31.3	41.5	-1	-1	-1
1/18/2019	3:04:12 PM	614	359	23	23	22	23	16	17	17	17	16	16	16	17	27.4	31.3	41.5	-1	-1	-1
1/18/2019	3:04:12 PM	802	360	22	23	22	22	17	17	17	17	17	16	16	17	27.4	31.3	41.5	-1	-1	-1
1/18/2019	3:04:13 PM	5	361	22	23	22	23	17	17	17	17	17	16	16	17	27.4	31.3	41.5	-1	-1	-1
1/18/2019	3:04:13 PM	208	362	22	23	22	23	16	17	17	17	16	16	16	17	27.4	31.3	41.5	-1	-1	-1
1/18/2019	3:04:13 PM	411	363	22	23	22	23	16	17	16	17	16	16	16	17	27.4	31.3	41.5	-1	-1	-1
1/18/2019	3:04:13 PM	614	364	22	22	23	22	17	17	17	17	16	16	16	17	27.4	31.3	41.5	-1	-1	-1
1/18/2019	3:04:13 PM	802	365	22	22	22	23	16	17	17	17	16	16	16	17	27.4	31.3	41.5	-1	-1	-1
1/18/2019	3:04:14 PM	5	366	22	22	23	22	17	17	17	17	17	16	16	17	27.4	31.3	41.5	-1	-1	-1
1/18/2019	3:04:14 PM	208	367	22	23	22	22	17	17	17	17	17	16	16	16	27.4	31.3	41.5	-1	-1	-1
1/18/2019	3:04:14 PM	411	368	22	22	22	22	17	17	17	17	16	16	16	17	27.4	31.3	41.5	-1	-1	-1
1/18/2019	3:04:14 PM	614	369	22	23	22	23	17	17	17	17	17	16	16	17	27.4	31.3	41.5	-1	-1	-1
1/18/2019	3:04:14 PM	802	370	22	23	22	23	17	17	17	17	16	16	16	17	27.4	31.3	41.5	-1	-1	-1
1/18/2019	3:04:15 PM	5	371	22	22	23	22	17	17	17	17	16	16	16	17	27.4	31.3	41.5	-1	-1	-1
1/18/2019	3:04:15 PM	208	372	22	23	22	22	17	17	17	17	17	16	16	16	27.4	31.3	41.5	-1	-1	-1
1/18/2019	3:04:15 PM	411	373	22	22	22	22	16	17	17	17	16	16	16	16	27.4	31.3	41.5	-1	-1	-1
1/18/2019	3:04:15 PM	614	374	22	22	23	22	17	17	17	17	16	16	16	17	27.4	31.3	41.5	-1	-1	-1
1/18/2019	3:04:15 PM	802	375	22	23	22	23	17	17	17	17	17	16	16	17	27.4	31.3	41.5	-1	-1	-1
1/18/2019	3:04:16 PM	5	376	22	23	23	23	17	17	17	17	16	16	16	17	27.4	31.3	41.5	-1	-1	-1
1/18/2019	3:04:16 PM	208	377	22	22	23	22	17	17	17	17	16	16	16	17	27.4	31.3	41.5	-1	-1	-1
1/18/2019	3:04:16 PM	411	378	22	23	22	23	17	17	17	17	17	16	16	16	27.4	31.3	41.5	-1	-1	-1
1/18/2019	3:04:16 PM	614	379	22	23	22	23	16	17	17	17	16	16	17	17	27.4	31.3	41.5	-1	-1	-1
1/18/2019	3:04:16 PM	802	380	22	23	23	22	17	17	17	17	17	16	16	17	27.4	31.2	46.7	-1	-1	-1
1/18/2019	3:04:17 PM	21	381	22	23	22	23	17	17	17	17	17	16	16	16	27.4	31.2	46.7	-1	-1	-1
1/18/2019	3:04:17 PM	208	382	22	22	22	23	17	17	17	17	16	16	16	17	27.4	31.2	46.7	-1	-1	-1
1/18/2019	3:04:17 PM	411	383	22	22	23	22	17	17	17	17	16	16	16	17	27.4	31.2	46.7	-1	-1	-1
1/18/2019	3:04:17 PM	614	384	22	23	23	23	17	17	17	17	17	16	16	17	27.4	31.2	46.7	-1	-1	-1
1/18/2019	3:04:17 PM	802	385	22	22	22	22	17	17	17	17	16	16	16	17	27.4	31.2	46.7	-1	-1	-1
1/18/2019	3:04:18 PM	5	386	22	23	22	23	17	17	17	17	16	16	16	17	27.4	31.2	46.7	-1	-1	-1
1/18/2019	3:04:18 PM	208	387	22	23	22	23	16	17	17	17	17	16	16	16	27.4	31.2	46.7	-1	-1	-1
1/18/2019	3:04:18 PM	411	388	22	22	22	23	16	17	17	17	16	16	16	17	27.4	31.2	46.7	-1	-1	-1
1/18/2019	3:04:18 PM	614	389	23	22	23	23	17	17	17	17	17	16	16	17	27.4	31.2	46.7	-1	-1	-1
1/18/2019	3:04:18 PM	802	390	22	23	22	23	16	17	16	17	16	16	16	17	27.4	31.2	46.7	-1	-1	-1
1/18/2019	3:04:19 PM	5	391	22	22	22	23	17	17	17	17	16	16	16	17	27.4	31.2	46.7	-1	-1	-1
1/18/2019	3:04:19 PM	208	392	22	22	23	22	17	17	16	17	16	16	16	17	27.4	31.2	46.7	-1	-1	-1
1/18/2019	3:04:19 PM	411	393	22	22	22	22	17	17	17	17	17	16	16	16	27.4	31.2	46.7	-1	-1	-1
1/18/2019	3:04:19 PM	614	394	22	23	22	23	17	17	17	17	17	16	17	17	27.4	31.2	46.7	-1	-1	-1
1/18/2019	3:04:19 PM	802	395	22	22	22	23	17	17	17	17	16	16	16	17	27.4	31.2	46.7	-1	-1	-1
1/18/2019	3:04:20 PM	5	396	22	22	22	22	17	17	17	17	16	16	16	17	27.4	31.2	46.7	-1	-1	-1
1/18/2019	3:04:20 PM	208	397	22	23	22	23	16	17	17	17	17	16	16	16	27.4	31.2	46.7	-1	-1	-1
1/18/2019	3:04:20 PM	411	398	22	22	22	22	17	17	17	17	16	16	16	17	27.4	31.2	46.7	-1	-1	-1
1/18/2019	3:04:20 PM	614	399	23	22	23	22	17	18	17	17	16	16	16	17	27.4	31.2	46.7	-1	-1	-1
1/18/2019	3:04:20 PM	802	400	22	23	22	23	16	17	17	17	16	16	16	17	27.4	31.2	46.7	-1	-1	-1
1/18/2019	3:04:21 PM	5	401	22	22	23	23	17	17	16	17	16	16	16	17	27.4	31.2	46.7	-1	-1	-1
1/18/2019	3:04:21 PM	208	402	22	22	23	22	17	17	17	17	16	16	16	17	27.4	31.2	46.7	-1	-1	-1
1/18/2019	3:04:21 PM	411	403	22	23	22	22	17	17	17	17	17	16	16	17	27.4	31.2	46.7	-1	-1	-1
1/18/2019	3:04:21 PM	614	404	22	23	22	23	16	17	17	17	17	16	16	17	27.4	31.2	46.7	-1	-1	-1
1/18/2019	3:04:21 PM	802	405	22	22	23	22	17	16	17	17	16	16	16	17	27.4	31.2	46.7	-1	-1	-1
1/18/2019	3:04:22 PM	5	406	22	23	22	23	17	17	17	17	17	16	16	16	27.4	31.2	46.7	-1	-1	-1
1/18/2019	3:04:22 PM	208	407	22	23	22	23	16	17	17	17	16	16	16	17	27.4	31.2	46.7	-1	-1	-1
1/18/2019	3:04:22 PM	411	408	22	22	22	22	17	17	17	17	16	16	16	17	27.4	31.2	46.7	-1	-1	-1
1/18/2019	3:04:22 PM	614	409	22	22	23	22	17	17	17	17	16	16	16	17	27.4	31.2	46.7	-1	-1	-1
1/18/2019	3:04:22 PM	802	410	22	23	22	23	17	17	17	17	17	16	16	16	27.4	31.2	46.7	-1	-1	-1
1/18/2019	3:04:23 PM	5	411	22	22	22	23	16	17	17	17	16	16	16	17	27.4	31.2	46.7	-1	-1	-1
1/18/2019	3:04:23 PM	208	412	22	22	22	22	17	17	17	17	16	16	16	17	27.4	31.2	46.7	-1	-1	-1
1/18/2019	3:04:23 PM	411	413	22	22	23	22	17	17	17	17	16	16	16	17	27.4	31.2	46.7	-1	-1	-1
1/18/2019	3:04:23 PM	614	414	22	23	22	23	17	17	17	17	17	16	16	16	27.4	31.2	46.7	-1	-1	-1
1/18/2019	3:04:23 PM	802	415	22	23	22	23	17	17	17	17	16	16	16	17	27.4	31.2	46.7	-1	-1	-1
1/18/2019	3:04:24 PM	5	416	22	22	23	22	17	17	17	17	16	16	16	17	27.4	31.2	46.7	-1	-1	-1
1/18/2019	3:04:24 PM	208	417	22	22	23	23	17	17	17	17	17	16	16	16	27.4	31.2	46.7	-1	-1	-1
1/18/2019	3:04:24 PM	411	418	22	23	22	23	16	17	17	17	17	16	16	16	27.4	31.2	46.7	-1	-1	-1
1/18/2019	3:04:24 PM	614	419	22	23	22	23	16	17	16	17	17	16	16	17	27.4	31.2	46.7	-1	-1	-1
1/18/2019	3:04:24 PM	805	420	22	23	23	22	17	17	16	17	16	16	16	17	27.4	31.2	46.7	-1	-1	-1
1/18/2019	3:04:25 PM	8	421	22	23	22	23	17	17	17	17	17	16	16	17	27.4	31.2	46.7	-1	-1	-1
1/18/2019	3:04:25 PM	211	422	22	23	22	23	16	17	17	17	17	16	16	17	27.4	31.1	47.6	-1	-1	-1
1/18/2019	3:04:25 PM	414	423	22	23	22	23	16	17	17	17	16	16	16	16	27.4	31.1	47.6	-1	-1	-1
1/18/2019	3:04:25 PM	604	424	22	22	22	23	17	17	17	17	16	16	16	17	27.4	31.1	47.6	-1	-1	-1
1/18/2019	3:04:25 PM	807	425	22	23	22	22	17	17	17	17	16	16	16	17	27.4	31.1	47.6	-1	-1	-1
1/18/2019	3:04:26 PM	10	426	22	22	22	23	17	17	17	17	17	16	16	16	27.4	31.1	47.6	-1	-1	-1
1/18/2019	3:04:26 PM	213	427	22	23	22	23	17	17	17	17	16	16	16	16	27.4	31.1	47.6	-1	-1	-1
1/18/2019	3:04:26 PM	401	428	22	22	22	23	17	17	17	17	16	16	16	17	27.4	31.1	47.6	-1	-1	-1
1/18/2019	3:04:26 PM	604	429	22	23	23	23	17	17	17	17	17	16	16	17	27.4	31.1	47.6	-1	-1	-1
1/18/2019	3:04:26 PM	807	430	22	23	22	23	16	17	16	17	16	16	16	17	27.4	31.1	47.6	-1	-1	-1
1/18/2019	3:04:27 PM	10	431	22	22	22	22	17	17	17	17	16	16	16	17	27.4	31.1	47.6	-1	-1	-1
1/18/2019	3:04:27 PM	213	432	22	23	23	22	17	17	17	17	17	16	16	17	27.4	31.1	47.6	-1	-1	-1
1/18/2019	3:04:27 PM	401	433	22	23	22	23	17	17	17	17	17	16	16	17	27.4	31.1	47.6	-1	-1	-1
1/18/2019	3:04:27 PM	604	434	22	22	22	22	17	17	17	17	16	16	16	17	27.4	31.1	47.6	-1	-1	-1
1/18/2019	3:04:27 PM	807	435	22	22	23	22	17	17	17	17	16	16	16	17	27.4	31.1	47.6	-1	-1	-1
1/18/2019	3:04:28 PM	10	436	22	23	22	23	17	17	17	17	16	16	16	16	27.4	31.1	47.6	-1	-1	-1
1/18/2019	3:04:28 PM	213	437	22	23	22	23	16	17	17	17	17	16	16	17	27.4	31.1	47.6	-1	-1	-1
1/18/2019	3:04:28 PM	401	438	22	22	23	22	17	17	17	17	17	16	16	17	27.4	31.1	47.6	-1	-1	-1
1/18/2019	3:04:28 PM	604	439	22	23	22	23	17	17	17	17	17	16	16	17	27.4	31.1	47.6	-1	-1	-1
1/18/2019	3:04:28 PM	807	440	22	22	22	23	16	16	17	17	16	16	16	16	27.4	31.1	47.6	-1	-1	-1
1/18/2019	3:04:29 PM	10	441	22	22	22	22	17	17	17	17	16	16	16	17	27.4	31.1	47.6	-1	-1	-1
1/18/2019	3:04:29 PM	213	442	22	22	23	22	17	17	17	17	16	16	16	17	27.4	31.1	47.6	-1	-1	-1
1/18/2019	3:04:29 PM	401	443	22	23	22	23	17	17	17	17	17	16	16	16	27.4	31.1	47.6	-1	-1	-1
1/18/2019	3:04:29 PM	604	444	22	23	22	23	17	17	17	17	16	16	16	17	27.4	31.1	47.6	-1	-1	-1
1/18/2019	3:04:29 PM	807	445	22	22	23	22	16	17	17	17	16	16	16	17	27.4	31.1	47.6	-1	-1	-1
1/18/2019	3:04:30 PM	10	446	22	23	22	23	17	17	17	17	17	16	16	17	27.4	31.1	47.6	-1	-1	-1
1/18/2019	3:04:30 PM	213	447	22	23	22	23	17	17	17	17	17	16	16	16	27.4	31.1	47.6	-1	-1	-1
1/18/2019	3:04:30 PM	401	448	22	22	23	22	17	17	17	17	16	16	16	17	27.4	31.1	47.6	-1	-1	-1
1/18/2019	3:04:30 PM	604	449	22	23	22	22	17	17	17	17	17	16	16	17	27.4	31.1	47.6	-1	-1	-1
1/18/2019	3:04:30 PM	807	450	22	23	22	23	16	17	17	17	16	16	16	16	27.4	31.1	47.6	-1	-1	-1
1/18/2019	3:04:31 PM	10	451	22	23	22	23	16	17	17	17	16	16	16	16	27.4	31.1	47.6	-1	-1	-1
1/18/2019	3:04:31 PM	213	452	22	23	22	23	17	17	17	17	16	16	16	17	27.4	31.1	47.6	-1	-1	-1
1/18/2019	3:04:31 PM	401	453	22	23	22	23	17	17	17	17	17	16	16	16	27.4	31.1	47.6	-1	-1	-1
1/18/2019	3:04:31 PM	604	454	22	23	22	23	16	17	16	17	17	16	16	16	27.4	31.1	47.6	-1	-1	-1
1/18/2019	3:04:31 PM	807	455	22	22	22	23	16	17	16	17	16	16	16	17	27.4	31.1	47.6	-1	-1	-1
1/18/2019	3:04:32 PM	10	456	22	22	22	22	17	17	17	17	16	16	16	17	27.4	31.1	47.6	-1	-1	-1
1/18/2019	3:04:32 PM	213	457	22	22	23	22	17	17	17	17	17	16	16	17	27.4	31.1	47.6	-1	-1	-1
1/18/2019	3:04:32 PM	401	458	22	23	22	23	17	17	17	17	17	16	16	16	27.4	31.1	47.6	-1	-1	-1
1/18/2019	3:04:32 PM	604	459	22	23	22	23	16	17	17	17	16	16	16	16	27.4	31.1	47.6	-1	-1	-1
1/18/2019	3:04:32 PM	807	460	22	23	22	23	16	17	17	17	16	16	16	16	27.4	31.1	47.6	-1	-1	-1
1/18/2019	3:04:33 PM	10	461	22	22	23	23	17	17	17	17	16	16	16	17	27.4	31.1	47.6	-1	-1	-1
1/18/2019	3:04:33 PM	213	462	22	23	23	23	17	17	17	17	17	16	16	17	27.4	31.1	47.6	-1	-1	-1
1/18/2019	3:04:33 PM	401	463	22	23	22	23	17	17	17	17	16	16	16	17	27.4	31.1	47.6	-1	-1	-1
1/18/2019	3:04:33 PM	604	464	22	22	22	22	17	17	17	17	16	16	16	17	27.5	31.0	70.5	-1	-1	-1
1/18/2019	3:04:33 PM	807	465	22	22	23	22	17	17	17	17	16	16	16	17	27.5	31.0	70.5	-1	-1	-1
1/18/2019	3:04:34 PM	10	466	22	23	22	22	17	17	17	17	17	16	16	17	27.5	31.0	70.5	-1	-1	-1
1/18/2019	3:04:34 PM	213	467	22	23	22	23	17	17	17	17	17	16	16	17	27.5	31.0	70.5	-1	-1	-1
1/18/2019	3:04:34 PM	401	468	22	22	22	23	16	17	17	17	16	16	16	17	27.5	31.0	70.5	-1	-1	-1
1/18/2019	3:04:34 PM	604	469	22	22	23	22	17	17	17	17	16	16	16	17	27.5	31.0	70.5	-1	-1	-1
1/18/2019	3:04:34 PM	807	470	22	22	22	23	17	17	17	17	17	16	16	16	27.5	31.0	70.5	-1	-1	-1
1/18/2019	3:04:35 PM	26	471	22	22	22	23	17	17	17	17	17	16	16	16	27.5	31.0	70.5	-1	-1	-1
1/18/2019	3:04:35 PM	213	472	22	23	22	23	16	17	17	17	16	16	16	17	27.5	31.0	70.5	-1	-1	-1
1/18/2019	3:04:35 PM	401	473	22	22	22	22	17	17	17	17	16	16	16	17	27.5	31.0	70.5	-1	-1	-1
1/18/2019	3:04:35 PM	604	474	22	22	23	22	17	17	17	17	17	16	16	17	27.5	31.0	70.5	-1	-1	-1
1/18/2019	3:04:35 PM	807	475	22	23	22	23	17	17	17	17	17	16	16	16	27.5	31.0	70.5	-1	-1	-1
1/18/2019	3:04:36 PM	10	476	22	23	22	23	17	17	17	17	17	16	16	16	27.5	31.0	70.5	-1	-1	-1
1/18/2019	3:04:36 PM	213	477	22	23	22	23	16	17	17	17	16	16	16	17	27.5	31.0	70.5	-1	-1	-1
1/18/2019	3:04:36 PM	401	478	22	22	23	23	17	17	17	17	16	16	16	17	27.5	31.0	70.5	-1	-1	-1
1/18/2019	3:04:36 PM	604	479	22	23	23	23	17	17	17	17	17	16	16	16	27.5	31.0	70.5	-1	-1	-1
1/18/2019	3:04:36 PM	807	480	22	23	22	23	16	17	17	17	16	16	16	16	27.5	31.0	70.5	-1	-1	-1
1/18/2019	3:04:37 PM	10	481	22	23	22	23	16	17	17	17	16	16	16	17	27.5	31.0	70.5	-1	-1	-1
1/18/2019	3:04:37 PM	213	482	22	23	22	23	17	17	17	17	16	16	16	17	27.5	31.0	70.5	-1	-1	-1
1/18/2019	3:04:37 PM	401	483	22	23	23	22	17	17	17	17	16	16	16	17	27.5	31.0	70.5	-1	-1	-1
1/18/2019	3:04:37 PM	604	484	22	23	22	22	17	17	17	17	17	16	16	17	27.5	31.0	70.5	-1	-1	-1
1/18/2019	3:04:37 PM	807	485	22	23	22	22	16	17	17	17	16	16	16	16	27.5	31.0	70.5	-1	-1	-1
1/18/2019	3:04:38 PM	10	486	22	23	22	23	17	17	17	17	16	16	16	17	27.5	31.0	70.5	-1	-1	-1
1/18/2019	3:04:38 PM	213	487	22	22	23	23	17	17	17	17	16	16	16	17	27.5	31.0	70.5	-1	-1	-1
1/18/2019	3:04:38 PM	401	488	22	22	24	22	17	17	17	17	16	16	16	17	27.5	31.0	70.5	-1	-1	-1
1/18/2019	3:04:38 PM	604	489	22	22	24	22	17	17	17	17	16	16	16	17	27.5	31.0	70.5	-1	-1	-1
1/18/2019	3:04:38 PM	807	490	22	22	24	23	17	17	17	17	17	16	16	16	27.5	31.0	70.5	-1	-1	-1
1/18/2019	3:04:39 PM	10	491	22	23	24	23	17	17	17	17	17	16	16	16	27.5	31.0	70.5	-1	-1	-1
1/18/2019	3:04:39 PM	213	492	22	23	24	23	16	17	17	17	17	16	16	17	27.5	31.0	70.5	-1	-1	-1
1/18/2019	3:04:39 PM	401	493	22	22	23	22	17	17	17	17	16	16	16	17	27.5	31.0	70.5	-1	-1	-1
1/18/2019	3:04:39 PM	604	494	22	23	23	23	16	17	17	17	16	16	16	17	27.5	31.0	70.5	-1	-1	-1
1/18/2019	3:04:39 PM	807	495	22	22	23	22	17	17	17	17	16	16	16	17	27.5	31.0	70.5	-1	-1	-1
1/18/2019	3:04:40 PM	10	496	22	23	24	23	17	17	17	17	17	16	16	16	27.5	31.0	70.5	-1	-1	-1
1/18/2019	3:04:40 PM	213	497	22	22	23	23	17	17	17	17	16	16	16	17	27.5	31.0	70.5	-1	-1	-1
1/18/2019	3:04:40 PM	401	498	22	23	23	22	17	17	17	17	17	16	16	16	27.5	31.0	70.5	-1	-1	-1
1/18/2019	3:04:40 PM	604	499	22	22	23	23	17	17	16	17	16	16	16	17	27.5	31.0	70.5	-1	-1	-1
1/18/2019	3:04:40 PM	807	500	22	22	23	22	17	17	17	17	16	16	16	17	27.5	31.0	70.5	-1	-1	-1
1/18/2019	3:04:41 PM	10	501	22	23	23	23	17	17	17	17	17	16	16	17	27.5	31.0	70.5	-1	-1	-1
1/18/2019	3:04:41 PM	213	502	22	22	23	23	17	17	17	17	16	16	16	17	27.5	31.0	70.5	-1	-1	-1
1/18/2019	3:04:41 PM	401	503	22	22	23	22	17	17	17	17	17	16	16	16	27.5	31.0	70.5	-1	-1	-1
1/18/2019	3:04:41 PM	604	504	22	23	23	23	16	17	17	17	16	16	16	17	27.5	31.0	70.5	-1	-1	-1
1/18/2019	3:04:41 PM	807	505	22	22	23	22	17	17	17	17	16	16	16	17	27.5	31.0	70.5	-1	-1	-1
1/18/2019	3:04:42 PM	10	506	22	23	23	22	17	17	17	17	17	16	16	17	27.5	30.9	33.9	-1	-1	-1
1/18/2019	3:04:42 PM	213	507	22	23	23	23	16	17	17	17	17	16	16	17	27.5	30.9	33.9	-1	-1	-1
1/18/2019	3:04:42 PM	401	508	22	22	23	22	16	17	17	17	16	16	16	17	27.5	30.9	33.9	-1	-1	-1
1/18/2019	3:04:42 PM	604	509	22	23	23	23	17	17	17	17	16	16	16	16	27.5	30.9	33.9	-1	-1	-1
1/18/2019	3:04:42 PM	807	510	22	22	23	23	16	17	17	17	16	16	16	17	27.5	30.9	33.9	-1	-1	-1
1/18/2019	3:04:43 PM	10	511	22	22	23	22	17	17	17	17	17	16	16	17	27.5	30.9	33.9	-1	-1	-1
1/18/2019	3:04:43 PM	213	512	22	23	23	23	17	17	17	17	17	16	16	17	27.5	30.9	33.9	-1	-1	-1
1/18/2019	3:04:43 PM	401	513	22	22	23	22	17	17	17	17	16	16	16	17	27.5	30.9	33.9	-1	-1	-1
1/18/2019	3:04:43 PM	604	514	22	23	23	23	17	17	17	17	17	16	16	17	27.5	30.9	33.9	-1	-1	-1
1/18/2019	3:04:43 PM	807	515	22	23	23	23	16	17	17	17	17	16	16	17	27.5	30.9	33.9	-1	-1	-1
1/18/2019	3:04:44 PM	10	516	22	22	23	23	17	17	17	17	16	16	16	17	27.5	30.9	33.9	-1	-1	-1
1/18/2019	3:04:44 PM	213	517	22	23	23	23	17	17	17	17	17	16	16	16	27.5	30.9	33.9	-1	-1	-1
1/18/2019	3:04:44 PM	401	518	22	22	23	23	16	17	17	17	16	16	16	17	27.5	30.9	33.9	-1	-1	-1
1/18/2019	3:04:44 PM	604	519	22	22	23	22	17	17	17	17	16	16	16	17	27.5	30.9	33.9	-1	-1	-1
1/18/2019	3:04:44 PM	807	520	22	23	23	23	17	17	17	17	17	16	16	17	27.5	30.9	33.9	-1	-1	-1
1/18/2019	3:04:45 PM	10	521	22	23	23	23	16	17	17	17	16	16	16	17	27.5	30.9	33.9	-1	-1	-1
1/18/2019	3:04:45 PM	213	522	22	22	23	22	17	17	17	17	16	16	16	17	27.5	30.9	33.9	-1	-1	-1
1/18/2019	3:04:45 PM	401	523	22	23	23	22	17	17	17	17	17	16	16	16	27.5	30.9	33.9	-1	-1	-1
1/18/2019	3:04:45 PM	604	524	22	23	23	23	16	17	17	17	16	16	16	17	27.5	30.9	33.9	-1	-1	-1
1/18/2019	3:04:45 PM	807	525	22	22	23	23	17	17	17	17	16	16	16	17	27.5	30.9	33.9	-1	-1	-1
1/18/2019	3:04:46 PM	10	526	22	23	23	23	17	17	17	17	17	16	16	16	27.5	30.9	33.9	-1	-1	-1
1/18/2019	3:04:46 PM	213	527	22	23	23	23	17	17	17	17	16	16	16	17	27.5	30.9	33.9	-1	-1	-1
1/18/2019	3:04:46 PM	401	528	22	22	23	23	17	17	17	17	17	16	16	16	27.5	30.9	33.9	-1	-1	-1
1/18/2019	3:04:46 PM	604	529	22	23	22	23	16	17	17	17	16	16	16	17	27.5	30.9	33.9	-1	-1	-1
1/18/2019	3:04:46 PM	807	530	22	22	23	23	17	17	17	17	16	16	16	17	27.5	30.9	33.9	-1	-1	-1
1/18/2019	3:04:47 PM	10	531	22	23	23	23	17	17	17	17	17	16	16	16	27.5	30.9	33.9	-1	-1	-1
1/18/2019	3:04:47 PM	213	532	22	23	22	23	16	17	17	17	16	16	16	17	27.5	30.9	33.9	-1	-1	-1
1/18/2019	3:04:47 PM	401	533	22	22	23	22	17	17	17	17	16	16	16	17	27.5	30.9	33.9	-1	-1	-1
1/18/2019	3:04:47 PM	604	534	22	23	22	23	16	17	17	17	17	16	16	16	27.5	30.9	33.9	-1	-1	-1
1/18/2019	3:04:47 PM	807	535	22	23	22	23	17	17	17	17	16	16	16	17	27.5	30.9	33.9	-1	-1	-1
1/18/2019	3:04:48 PM	10	536	22	22	23	22	17	17	17	17	16	16	16	17	27.5	30.9	33.9	-1	-1	-1
1/18/2019	3:04:48 PM	213	537	22	22	23	23	17	17	17	17	17	16	16	16	27.5	30.9	33.9	-1	-1	-1
1/18/2019	3:04:48 PM	401	538	22	22	22	22	17	17	17	17	16	16	16	17	27.5	30.9	33.9	-1	-1	-1
1/18/2019	3:04:48 PM	604	539	22	22	23	22	17	17	17	17	16	16	16	17	27.5	30.9	33.9	-1	-1	-1
1/18/2019	3:04:48 PM	807	540	22	23	23	23	17	17	17	17	17	16	16	17	27.5	30.9	33.9	-1	-1	-1
1/18/2019	3:04:49 PM	10	541	22	23	23	23	16	17	17	17	16	16	16	17	27.5	30.9	33.9	-1	-1	-1
1/18/2019	3:04:49 PM	213	542	22	22	23	22	16	17	17	17	16	16	16	17	27.5	30.9	33.9	-1	-1	-1
1/18/2019	3:04:49 PM	401	543	22	23	22	23	16	17	17	17	16	16	16	17	27.5	30.9	33.9	-1	-1	-1
1/18/2019	3:04:49 PM	604	544	22	23	23	22	17	17	17	17	16	16	16	17	27.5	30.9	33.9	-1	-1	-1
1/18/2019	3:04:49 PM	807	545	22	22	23	22	17	17	17	17	16	16	16	17	27.5	30.9	33.9	-1	-1	-1
1/18/2019	3:04:50 PM	10	546	22	23	23	23	17	17	17	17	17	16	16	16	27.5	30.9	33.9	-1	-1	-1
1/18/2019	3:04:50 PM	213	547	22	23	22	23	16	17	17	17	16	16	16	16	27.5	30.9	33.9	-1	-1	-1
1/18/2019	3:04:50 PM	401	548	22	22	23	22	17	17	17	17	16	16	16	17	27.4	30.9	45.8	-1	-1	-1
1/18/2019	3:04:50 PM	604	549	22	22	23	22	17	17	17	17	17	16	16	17	27.4	30.9	45.8	-1	-1	-1
1/18/2019	3:04:50 PM	807	550	22	23	22	23	16	17	17	17	16	16	16	16	27.4	30.9	45.8	-1	-1	-1
1/18/2019	3:04:51 PM	10	551	22	23	23	23	17	17	17	17	16	16	16	17	27.4	30.9	45.8	-1	-1	-1
1/18/2019	3:04:51 PM	213	552	22	22	23	22	17	16	17	17	16	16	16	17	27.4	30.9	45.8	-1	-1	-1
1/18/2019	3:04:51 PM	401	553	22	23	22	23	16	17	17	17	16	16	16	16	27.4	30.9	45.8	-1	-1	-1
1/18/2019	3:04:51 PM	604	554	22	23	22	23	16	17	16	17	16	16	16	17	27.4	30.9	45.8	-1	-1	-1
1/18/2019	3:04:51 PM	807	555	22	22	23	23	17	17	17	17	16	16	16	17	27.4	30.9	45.8	-1	-1	-1
1/18/2019	3:04:52 PM	10	556	23	22	23	23	17	17	17	17	16	16	16	17	27.4	30.9	45.8	-1	-1	-1
1/18/2019	3:04:52 PM	213	557	22	23	22	22	17	17	17	17	16	16	16	17	27.4	30.9	45.8	-1	-1	-1
1/18/2019	3:04:52 PM	401	558	22	22	23	22	17	17	17	17	16	16	16	17	27.4	30.9	45.8	-1	-1	-1
1/18/2019	3:04:52 PM	604	559	22	23	23	23	17	17	17	17	17	16	16	16	27.4	30.9	45.8	-1	-1	-1
1/18/2019	3:04:52 PM	807	560	22	23	23	23	16	17	17	17	16	16	16	17	27.4	30.9	45.8	-1	-1	-1
1/18/2019	3:04:53 PM	10	561	23	22	23	22	17	17	17	17	16	16	16	17	27.4	30.9	45.8	-1	-1	-1
1/18/2019	3:04:53 PM	213	562	22	23	22	22	17	17	17	17	17	16	16	17	27.4	30.9	45.8	-1	-1	-1
1/18/2019	3:04:53 PM	401	563	22	22	23	22	16	17	17	17	16	16	16	17	27.4	30.9	45.8	-1	-1	-1
1/18/2019	3:04:53 PM	604	564	22	22	23	22	17	17	17	17	17	16	16	17	27.4	30.9	45.8	-1	-1	-1
1/18/2019	3:04:53 PM	807	565	22	23	22	23	17	17	17	17	17	16	16	17	27.4	30.9	45.8	-1	-1	-1
1/18/2019	3:04:54 PM	10	566	22	22	23	23	17	17	17	17	16	16	16	17	27.4	30.9	45.8	-1	-1	-1
1/18/2019	3:04:54 PM	213	567	22	22	23	22	17	17	17	17	16	16	16	17	27.4	30.9	45.8	-1	-1	-1
1/18/2019	3:04:54 PM	401	568	22	23	23	23	17	17	17	17	16	16	16	16	27.4	30.9	45.8	-1	-1	-1
1/18/2019	3:04:54 PM	604	569	22	22	23	23	17	17	17	17	16	16	16	17	27.4	30.9	45.8	-1	-1	-1
1/18/2019	3:04:54 PM	807	570	22	23	23	23	17	17	17	17	17	16	16	17	27.4	30.9	45.8	-1	-1	-1
1/18/2019	3:04:55 PM	10	571	22	23	22	23	17	17	16	17	17	16	16	16	27.4	30.9	45.8	-1	-1	-1
1/18/2019	3:04:55 PM	213	572	22	23	23	22	16	17	17	17	16	16	16	16	27.4	30.9	45.8	-1	-1	-1
1/18/2019	3:04:55 PM	401	573	22	23	23	23	17	17	17	17	17	16	16	16	27.4	30.9	45.8	-1	-1	-1
1/18/2019	3:04:55 PM	604	574	22	23	24	23	16	17	17	17	17	16	16	17	27.4	30.9	45.8	-1	-1	-1
1/18/2019	3:04:55 PM	807	575	22	22	29	22	17	17	17	17	16	16	16	17	27.4	30.9	45.8	-1	-1	-1
1/18/2019	3:04:56 PM	10	576	22	22	26	22	17	17	17	17	16	16	16	17	27.4	30.9	45.8	-1	-1	-1
1/18/2019	3:04:56 PM	213	577	22	23	31	23	16	17	18	17	17	16	16	16	27.4	30.9	45.8	-1	-1	-1
1/18/2019	3:04:56 PM	401	578	22	22	34	23	17	16	17	17	16	16	16	17	27.4	30.9	45.8	-1	-1	-1
1/18/2019	3:04:56 PM	604	579	22	23	34	22	17	17	17	17	17	16	16	17	27.4	30.9	45.8	-1	-1	-1
1/18/2019	3:04:56 PM	807	580	22	23	34	23	17	17	17	17	17	16	16	17	27.4	30.9	45.8	-1	-1	-1
1/18/2019	3:04:57 PM	10	581	22	22	34	23	16	17	17	17	16	16	16	17	27.4	30.9	45.8	-1	-1	-1
1/18/2019	3:04:57 PM	213	582	22	22	34	22	17	17	17	17	16	16	16	17	27.4	30.9	45.8	-1	-1	-1
1/18/2019	3:04:57 PM	401	583	22	23	34	23	17	17	17	17	17	16	16	16	27.4	30.9	45.8	-1	-1	-1
1/18/2019	3:04:57 PM	604	584	22	22	34	23	16	17	17	17	16	16	16	17	27.4	30.9	45.8	-1	-1	-1
1/18/2019	3:04:57 PM	807	585	22	22	34	22	17	17	17	17	16	16	16	17	27.4	30.9	45.8	-1	-1	-1
1/18/2019	3:04:58 PM	10	586	22	22	33	22	17	17	17	17	16	16	16	17	27.4	30.9	45.8	-1	-1	-1
1/18/2019	3:04:58 PM	213	587	22	23	33	22	17	17	17	17	16	16	16	16	27.4	30.9	45.8	-1	-1	-1
1/18/2019	3:04:58 PM	401	588	22	23	33	23	17	17	17	17	16	16	16	17	27.4	30.9	45.8	-1	-1	-1
1/18/2019	3:04:58 PM	604	589	22	22	33	22	17	17	17	17	17	16	16	17	27.4	30.9	45.8	-1	-1	-1
1/18/2019	3:04:58 PM	807	590	22	23	33	22	17	17	16	17	17	16	16	17	27.5	30.8	70.0	-1	-1	-1
1/18/2019	3:04:59 PM	10	591	22	22	33	23	16	17	17	17	16	16	16	17	27.5	30.8	70.0	-1	-1	-1
1/18/2019	3:04:59 PM	213	592	22	22	34	22	17	17	17	17	16	16	16	17	27.5	30.8	70.0	-1	-1	-1
1/18/2019	3:04:59 PM	401	593	22	23	33	23	17	17	17	17	17	16	16	17	27.5	30.8	70.0	-1	-1	-1
1/18/2019	3:04:59 PM	604	594	22	22	33	22	17	17	17	17	16	16	16	17	27.5	30.8	70.0	-1	-1	-1
1/18/2019	3:04:59 PM	807	595	22	23	34	23	17	17	17	17	16	16	16	16	27.5	30.8	70.0	-1	-1	-1
1/18/2019	3:05:00 PM	10	596	22	23	34	23	17	17	17	17	17	16	16	16	27.5	30.8	70.0	-1	-1	-1
1/18/2019	3:05:00 PM	213	597	22	22	34	22	17	17	17	17	16	16	16	17	27.5	30.8	70.0	-1	-1	-1
1/18/2019	3:05:00 PM	401	598	22	23	34	23	17	17	17	17	17	16	16	17	27.5	30.8	70.0	-1	-1	-1
1/18/2019	3:05:00 PM	604	599	22	23	33	23	16	17	17	17	17	16	16	17	27.5	30.8	70.0	-1	-1	-1
1/18/2019	3:05:00 PM	807	600	22	22	34	23	17	17	17	17	16	16	16	17	27.5	30.8	70.0	-1	-1	-1
1/18/2019	3:05:01 PM	10	601	22	22	35	22	17	17	17	17	16	16	16	17	27.5	30.8	70.0	-1	-1	-1
1/18/2019	3:05:01 PM	213	602	22	22	33	22	17	17	17	17	17	16	16	16	27.5	30.8	70.0	-1	-1	-1
1/18/2019	3:05:01 PM	401	603	22	23	33	23	17	17	17	17	16	16	16	17	27.5	30.8	70.0	-1	-1	-1
1/18/2019	3:05:01 PM	604	604	22	22	36	22	17	17	17	17	16	16	16	17	27.5	30.8	70.0	-1	-1	-1
1/18/2019	3:05:01 PM	807	605	22	23	36	23	17	17	17	17	17	16	16	17	27.5	30.8	70.0	-1	-1	-1
1/18/2019	3:05:02 PM	10	606	22	23	36	23	16	17	17	17	17	16	16	16	27.5	30.8	70.0	-1	-1	-1
1/18/2019	3:05:02 PM	213	607	22	22	37	22	17	17	17	17	16	16	16	17	27.5	30.8	70.0	-1	-1	-1
1/18/2019	3:05:02 PM	401	608	22	23	37	23	17	17	17	17	17	16	16	17	27.5	30.8	70.0	-1	-1	-1
1/18/2019	3:05:02 PM	604	609	22	23	37	23	17	17	17	17	17	16	16	17	27.5	30.8	70.0	-1	-1	-1
1/18/2019	3:05:02 PM	807	610	22	23	36	23	16	17	17	17	16	16	16	17	27.5	30.8	70.0	-1	-1	-1
1/18/2019	3:05:03 PM	10	611	22	22	37	22	17	17	17	17	16	16	16	17	27.5	30.8	70.0	-1	-1	-1
1/18/2019	3:05:03 PM	213	612	22	22	37	22	17	17	17	17	16	16	16	16	27.5	30.8	70.0	-1	-1	-1
1/18/2019	3:05:03 PM	401	613	22	23	31	23	17	17	17	17	17	16	16	17	27.5	30.8	70.0	-1	-1	-1
1/18/2019	3:05:03 PM	604	614	22	23	29	23	17	17	17	17	16	16	16	17	27.5	30.8	70.0	-1	-1	-1
1/18/2019	3:05:03 PM	807	615	22	22	29	22	17	17	17	17	16	16	16	17	27.5	30.8	70.0	-1	-1	-1
1/18/2019	3:05:04 PM	10	616	22	22	31	22	17	17	17	17	16	16	16	17	27.5	30.8	70.0	-1	-1	-1
1/18/2019	3:05:04 PM	207	617	22	22	31	23	17	17	17	17	17	16	16	16	27.5	30.8	70.0	-1	-1	-1
1/18/2019	3:05:04 PM	410	618	22	23	31	23	16	17	17	17	17	16	16	16	27.5	30.8	70.0	-1	-1	-1
1/18/2019	3:05:04 PM	613	619	22	23	30	23	17	17	17	17	16	16	16	17	27.5	30.8	70.0	-1	-1	-1
1/18/2019	3:05:04 PM	801	620	22	22	30	23	17	17	16	17	16	16	16	17	27.5	30.8	70.0	-1	-1	-1
1/18/2019	3:05:05 PM	4	621	22	22	31	23	17	17	17	17	17	16	16	17	27.5	30.8	70.0	-1	-1	-1
1/18/2019	3:05:05 PM	207	622	22	23	30	23	16	17	17	17	16	16	16	16	27.5	30.8	70.0	-1	-1	-1
1/18/2019	3:05:05 PM	410	623	22	22	30	22	17	17	17	17	16	16	16	17	27.5	30.8	70.0	-1	-1	-1
1/18/2019	3:05:05 PM	613	624	22	22	32	23	17	17	17	17	17	16	16	17	27.5	30.8	70.0	-1	-1	-1
1/18/2019	3:05:05 PM	801	625	22	22	32	23	17	17	17	17	16	16	16	17	27.5	30.8	70.0	-1	-1	-1
1/18/2019	3:05:06 PM	4	626	22	23	32	23	17	17	17	17	17	16	16	17	27.5	30.8	70.0	-1	-1	-1
1/18/2019	3:05:06 PM	207	627	22	23	32	23	16	17	17	17	16	16	16	16	27.5	30.8	70.0	-1	-1	-1
1/18/2019	3:05:06 PM	410	628	22	22	30	22	17	17	17	17	16	16	16	17	27.5	30.8	70.0	-1	-1	-1
1/18/2019	3:05:06 PM	600	629	22	23	31	22	17	17	17	17	17	16	16	17	27.5	30.8	70.0	-1	-1	-1
1/18/2019	3:05:06 PM	803	630	22	23	32	23	16	17	17	17	17	16	16	16	27.5	30.8	70.0	-1	-1	-1
1/18/2019	3:05:07 PM	6	631	22	22	33	22	17	17	17	17	16	16	16	17	27.5	30.8	70.0	-1	-1	-1
1/18/2019	3:05:07 PM	210	632	22	22	33	22	17	17	17	17	17	16	16	16	27.5	30.8	39.4	-1	-1	-1
1/18/2019	3:05:07 PM	413	633	22	23	29	23	17	17	17	17	17	16	16	16	27.5	30.8	39.4	-1	-1	-1
1/18/2019	3:05:07 PM	616	634	22	23	28	23	16	17	17	17	16	16	16	17	27.5	30.8	39.4	-1	-1	-1
1/18/2019	3:05:07 PM	803	635	22	22	28	22	17	17	17	17	16	16	16	17	27.5	30.8	39.4	-1	-1	-1
1/18/2019	3:05:08 PM	6	636	22	22	28	23	17	17	17	17	17	16	16	16	27.5	30.8	39.4	-1	-1	-1
1/18/2019	3:05:08 PM	210	637	22	22	28	23	16	17	16	17	16	16	16	17	27.5	30.8	39.4	-1	-1	-1
1/18/2019	3:05:08 PM	413	638	22	22	28	23	17	17	17	17	16	16	16	17	27.5	30.8	39.4	-1	-1	-1
1/18/2019	3:05:08 PM	616	639	22	23	28	23	17	17	16	17	17	16	16	16	27.5	30.8	39.4	-1	-1	-1
1/18/2019	3:05:08 PM	803	640	22	23	28	23	17	17	17	17	16	16	16	17	27.5	30.8	39.4	-1	-1	-1
1/18/2019	3:05:09 PM	6	641	22	22	27	22	17	17	17	17	16	16	16	17	27.5	30.8	39.4	-1	-1	-1
1/18/2019	3:05:09 PM	210	642	22	22	28	22	17	17	17	17	17	16	16	16	27.5	30.8	39.4	-1	-1	-1
1/18/2019	3:05:09 PM	413	643	22	23	28	23	17	17	17	17	17	16	17	17	27.5	30.8	39.4	-1	-1	-1
1/18/2019	3:05:09 PM	616	644	22	22	28	23	16	17	17	17	16	16	16	17	27.5	30.8	39.4	-1	-1	-1
1/18/2019	3:05:09 PM	803	645	22	22	29	23	17	17	17	17	16	16	16	17	27.5	30.8	39.4	-1	-1	-1
1/18/2019	3:05:10 PM	6	646	22	23	28	23	17	17	17	17	17	16	16	16	27.5	30.8	39.4	-1	-1	-1
1/18/2019	3:05:10 PM	210	647	22	23	28	23	16	17	17	17	16	16	16	16	27.5	30.8	39.4	-1	-1	-1
1/18/2019	3:05:10 PM	413	648	22	23	29	23	17	17	16	17	16	16	16	17	27.5	30.8	39.4	-1	-1	-1
1/18/2019	3:05:10 PM	616	649	22	22	30	22	17	17	17	17	16	16	16	17	27.5	30.8	39.4	-1	-1	-1
1/18/2019	3:05:10 PM	803	650	22	23	30	23	17	16	17	17	17	16	16	17	27.5	30.8	39.4	-1	-1	-1
1/18/2019	3:05:11 PM	6	651	22	23	31	23	16	17	17	17	16	16	16	17	27.5	30.8	39.4	-1	-1	-1
1/18/2019	3:05:11 PM	210	652	22	22	33	22	17	17	17	17	16	16	16	17	27.5	30.8	39.4	-1	-1	-1
1/18/2019	3:05:11 PM	413	653	23	23	34	22	17	17	17	17	17	16	16	17	27.5	30.8	39.4	-1	-1	-1
1/18/2019	3:05:11 PM	616	654	22	23	35	23	17	17	17	17	16	16	16	17	27.5	30.8	39.4	-1	-1	-1
1/18/2019	3:05:11 PM	803	655	22	22	36	23	17	16	17	17	16	16	16	17	27.5	30.8	39.4	-1	-1	-1
1/18/2019	3:05:12 PM	6	656	22	23	34	23	17	17	17	17	17	16	16	17	27.5	30.8	39.4	-1	-1	-1
1/18/2019	3:05:12 PM	210	657	22	23	34	23	16	17	17	17	16	16	16	16	27.5	30.8	39.4	-1	-1	-1
1/18/2019	3:05:12 PM	413	658	23	22	35	22	17	17	17	17	16	16	16	17	27.5	30.8	39.4	-1	-1	-1
1/18/2019	3:05:12 PM	616	659	22	23	34	23	17	17	17	17	17	16	16	17	27.5	30.8	39.4	-1	-1	-1
1/18/2019	3:05:12 PM	803	660	22	23	33	23	16	17	16	17	16	16	16	17	27.5	30.8	39.4	-1	-1	-1
1/18/2019	3:05:13 PM	6	661	22	22	33	22	17	17	17	17	16	16	16	17	27.5	30.8	39.4	-1	-1	-1
1/18/2019	3:05:13 PM	210	662	22	23	34	22	17	17	17	17	16	16	16	16	27.5	30.8	39.4	-1	-1	-1
1/18/2019	3:05:13 PM	413	663	22	23	35	23	16	17	16	17	16	16	16	17	27.5	30.8	39.4	-1	-1	-1
1/18/2019	3:05:13 PM	616	664	22	22	35	22	17	17	17	17	16	16	16	17	27.5	30.8	39.4	-1	-1	-1
1/18/2019	3:05:13 PM	803	665	22	22	35	23	17	17	17	17	17	16	16	17	27.5	30.8	39.4	-1	-1	-1
1/18/2019	3:05:14 PM	6	666	22	23	36	23	17	17	17	17	16	16	16	17	27.5	30.8	39.4	-1	-1	-1
1/18/2019	3:05:14 PM	210	667	22	22	36	22	17	17	17	17	16	16	16	16	27.5	30.8	39.4	-1	-1	-1
1/18/2019	3:05:14 PM	413	668	22	22	37	23	17	17	17	17	17	16	16	17	27.5	30.8	39.4	-1	-1	-1
1/18/2019	3:05:14 PM	616	669	22	23	36	23	17	17	17	17	17	16	16	16	27.5	30.8	39.4	-1	-1	-1
1/18/2019	3:05:14 PM	803	670	22	22	36	22	17	17	17	17	16	16	16	17	27.5	30.8	39.4	-1	-1	-1
1/18/2019	3:05:15 PM	6	671	22	23	36	23	17	17	17	17	17	16	16	17	27.5	30.8	39.4	-1	-1	-1
1/18/2019	3:05:15 PM	210	672	22	23	34	23	17	17	17	17	16	16	16	16	27.5	30.8	39.4	-1	-1	-1
1/18/2019	3:05:15 PM	413	673	22	23	35	23	17	17	16	17	16	16	16	17	27.5	30.8	39.4	-1	-1	-1
1/18/2019	3:05:15 PM	616	674	22	22	35	22	17	17	17	17	16	16	16	17	27.5	30.7	40.3	-1	-1	-1
1/18/2019	3:05:15 PM	803	675	22	23	35	23	16	17	17	17	16	16	16	16	27.5	30.7	40.3	-1	-1	-1
1/18/2019	3:05:16 PM	6	676	22	23	35	23	16	17	17	17	16	16	16	17	27.5	30.7	40.3	-1	-1	-1
1/18/2019	3:05:16 PM	210	677	22	22	35	22	17	17	17	17	16	16	16	17	27.5	30.7	40.3	-1	-1	-1
1/18/2019	3:05:16 PM	413	678	23	23	35	22	17	17	17	17	16	16	16	17	27.5	30.7	40.3	-1	-1	-1
1/18/2019	3:05:16 PM	616	679	22	23	34	22	17	17	17	17	17	16	16	16	27.5	30.7	40.3	-1	-1	-1
1/18/2019	3:05:16 PM	803	680	22	23	33	23	17	17	17	17	16	16	16	16	27.5	30.7	40.3	-1	-1	-1
1/18/2019	3:05:17 PM	6	681	22	23	34	23	17	17	17	18	16	16	16	17	27.5	30.7	40.3	-1	-1	-1
1/18/2019	3:05:17 PM	210	682	22	22	35	22	17	17	17	17	16	16	16	17	27.5	30.7	40.3	-1	-1	-1
1/18/2019	3:05:17 PM	413	683	23	23	35	23	17	17	17	17	17	16	16	17	27.5	30.7	40.3	-1	-1	-1
1/18/2019	3:05:17 PM	616	684	22	23	34	23	17	17	17	17	16	16	16	16	27.5	30.7	40.3	-1	-1	-1
1/18/2019	3:05:17 PM	803	685	22	23	33	23	16	18	17	17	16	16	16	16	27.5	30.7	40.3	-1	-1	-1
1/18/2019	3:05:18 PM	6	686	22	22	34	22	17	17	17	17	17	16	16	17	27.5	30.7	40.3	-1	-1	-1
1/18/2019	3:05:18 PM	210	687	22	23	34	23	17	17	17	17	16	16	16	16	27.5	30.7	40.3	-1	-1	-1
1/18/2019	3:05:18 PM	413	688	22	23	34	23	16	17	17	17	16	16	16	17	27.5	30.7	40.3	-1	-1	-1
1/18/2019	3:05:18 PM	616	689	22	22	34	22	17	17	17	17	16	16	16	17	27.5	30.7	40.3	-1	-1	-1
1/18/2019	3:05:18 PM	803	690	22	23	35	23	16	17	17	17	16	16	16	17	27.5	30.7	40.3	-1	-1	-1
1/18/2019	3:05:19 PM	6	691	22	22	36	23	17	17	17	17	16	16	16	17	27.5	30.7	40.3	-1	-1	-1
1/18/2019	3:05:19 PM	210	692	22	22	36	22	17	17	17	17	16	16	16	17	27.5	30.7	40.3	-1	-1	-1
1/18/2019	3:05:19 PM	413	693	22	23	37	23	17	17	17	17	17	16	16	17	27.5	30.7	40.3	-1	-1	-1
1/18/2019	3:05:19 PM	616	694	22	23	38	23	16	17	17	17	17	16	16	17	27.5	30.7	40.3	-1	-1	-1
1/18/2019	3:05:19 PM	803	695	22	22	39	22	17	17	17	17	16	16	16	17	27.5	30.7	40.3	-1	-1	-1
1/18/2019	3:05:20 PM	6	696	22	23	38	23	17	17	18	17	17	16	16	17	27.5	30.7	40.3	-1	-1	-1
1/18/2019	3:05:20 PM	210	697	22	23	37	23	16	17	17	17	16	16	16	16	27.5	30.7	40.3	-1	-1	-1
1/18/2019	3:05:20 PM	413	698	22	23	38	23	17	17	17	17	16	16	16	17	27.5	30.7	40.3	-1	-1	-1
1/18/2019	3:05:20 PM	616	699	22	22	39	22	17	17	17	17	16	16	16	17	27.5	30.7	40.3	-1	-1	-1
1/18/2019	3:05:20 PM	803	700	22	23	39	23	17	17	17	17	16	16	16	16	27.5	30.7	40.3	-1	-1	-1
1/18/2019	3:05:21 PM	6	701	22	23	38	23	17	17	17	17	16	16	16	17	27.5	30.7	40.3	-1	-1	-1
1/18/2019	3:05:21 PM	210	702	22	22	42	23	17	17	16	17	16	16	16	17	27.5	30.7	40.3	-1	-1	-1
1/18/2019	3:05:21 PM	413	703	22	23	44	23	17	17	17	17	17	16	17	17	27.5	30.7	40.3	-1	-1	-1
1/18/2019	3:05:21 PM	616	704	22	23	42	23	16	17	17	17	16	16	16	16	27.5	30.7	40.3	-1	-1	-1
1/18/2019	3:05:21 PM	803	705	22	22	44	22	16	17	17	17	16	16	16	17	27.5	30.7	40.3	-1	-1	-1
1/18/2019	3:05:22 PM	6	706	22	22	46	22	17	17	17	17	17	16	16	17	27.5	30.7	40.3	-1	-1	-1
1/18/2019	3:05:22 PM	210	707	22	23	45	23	17	17	17	17	17	16	16	16	27.5	30.7	40.3	-1	-1	-1
1/18/2019	3:05:22 PM	413	708	22	23	47	23	17	17	17	17	17	16	16	17	27.5	30.7	40.3	-1	-1	-1
1/18/2019	3:05:22 PM	616	709	22	22	47	23	17	17	16	17	16	16	16	17	27.5	30.7	40.3	-1	-1	-1
1/18/2019	3:05:22 PM	803	710	22	22	46	22	17	17	17	17	17	16	16	16	27.5	30.7	40.3	-1	-1	-1
1/18/2019	3:05:23 PM	6	711	22	23	45	23	17	17	17	17	17	16	16	16	27.5	30.7	40.3	-1	-1	-1
1/18/2019	3:05:23 PM	210	712	22	23	43	23	16	17	16	17	16	16	16	17	27.5	30.7	40.3	-1	-1	-1
1/18/2019	3:05:23 PM	413	713	22	22	44	23	17	17	17	17	16	16	16	17	27.5	30.7	40.3	-1	-1	-1
1/18/2019	3:05:23 PM	616	714	22	22	43	22	17	17	17	17	16	16	16	17	27.5	30.7	40.3	-1	-1	-1
1/18/2019	3:05:23 PM	803	715	22	22	42	22	17	17	17	17	17	16	16	16	27.5	30.7	40.3	-1	-1	-1
1/18/2019	3:05:24 PM	6	716	22	23	43	23	17	17	17	17	17	16	16	17	27.5	30.7	67.0	-1	-1	-1
1/18/2019	3:05:24 PM	210	717	22	23	46	23	16	17	17	17	16	16	16	16	27.5	30.7	67.0	-1	-1	-1
1/18/2019	3:05:24 PM	413	718	22	22	48	23	17	17	17	17	16	16	16	17	27.5	30.7	67.0	-1	-1	-1
1/18/2019	3:05:24 PM	616	719	22	22	49	22	17	17	17	17	16	16	16	17	27.5	30.7	67.0	-1	-1	-1
1/18/2019	3:05:24 PM	803	720	22	23	51	23	16	17	16	17	16	16	16	16	27.5	30.7	67.0	-1	-1	-1
1/18/2019	3:05:25 PM	6	721	22	23	56	23	17	17	17	17	16	16	16	17	27.5	30.7	67.0	-1	-1	-1
1/18/2019	3:05:25 PM	210	722	22	22	53	22	17	17	17	17	17	16	16	17	27.5	30.7	67.0	-1	-1	-1
1/18/2019	3:05:25 PM	413	723	22	23	50	23	17	17	17	17	17	16	16	16	27.5	30.7	67.0	-1	-1	-1
1/18/2019	3:05:25 PM	616	724	22	23	47	23	16	17	17	17	17	16	16	16	27.5	30.7	67.0	-1	-1	-1
1/18/2019	3:05:25 PM	803	725	22	22	49	22	17	17	17	17	16	16	16	17	27.5	30.7	67.0	-1	-1	-1
1/18/2019	3:05:26 PM	6	726	22	22	49	23	17	17	17	17	17	16	16	17	27.5	30.7	67.0	-1	-1	-1
1/18/2019	3:05:26 PM	210	727	22	23	47	23	17	17	17	17	17	16	16	16	27.5	30.7	67.0	-1	-1	-1
1/18/2019	3:05:26 PM	413	728	22	23	46	23	17	17	17	17	16	16	16	17	27.5	30.7	67.0	-1	-1	-1
1/18/2019	3:05:26 PM	616	729	22	22	46	23	16	17	17	17	16	16	16	17	27.5	30.7	67.0	-1	-1	-1
1/18/2019	3:05:26 PM	803	730	22	22	47	22	17	17	17	17	16	16	16	16	27.5	30.7	67.0	-1	-1	-1
1/18/2019	3:05:27 PM	6	731	22	23	45	22	17	17	17	17	17	16	16	17	27.5	30.7	67.0	-1	-1	-1
1/18/2019	3:05:27 PM	210	732	22	23	45	23	17	17	17	17	17	16	16	16	27.5	30.7	67.0	-1	-1	-1
1/18/2019	3:05:27 PM	413	733	22	23	49	23	16	17	17	17	17	16	16	17	27.5	30.7	67.0	-1	-1	-1
1/18/2019	3:05:27 PM	616	734	22	22	45	23	16	17	17	17	16	16	16	16	27.5	30.7	67.0	-1	-1	-1
1/18/2019	3:05:27 PM	803	735	22	22	44	22	17	17	17	17	16	16	16	16	27.5	30.7	67.0	-1	-1	-1
1/18/2019	3:05:28 PM	6	736	22	23	45	23	17	17	17	17	17	16	16	16	27.5	30.7	67.0	-1	-1	-1
1/18/2019	3:05:28 PM	210	737	22	23	46	23	16	17	17	17	16	16	16	16	27.5	30.7	67.0	-1	-1	-1
1/18/2019	3:05:28 PM	413	738	22	23	57	23	17	18	17	17	16	16	16	17	27.5	30.7	67.0	-1	-1	-1
1/18/2019	3:05:28 PM	616	739	22	22	54	22	17	17	17	17	16	16	16	17	27.5	30.7	67.0	-1	-1	-1
1/18/2019	3:05:28 PM	803	740	22	23	52	22	16	17	17	17	17	16	16	16	27.5	30.7	67.0	-1	-1	-1
1/18/2019	3:05:29 PM	6	741	22	23	51	23	17	17	17	17	17	16	16	17	27.5	30.7	67.0	-1	-1	-1
1/18/2019	3:05:29 PM	210	742	22	23	50	23	17	17	17	17	16	16	16	16	27.5	30.7	67.0	-1	-1	-1
1/18/2019	3:05:29 PM	413	743	22	23	46	23	17	18	17	17	17	16	16	17	27.5	30.7	67.0	-1	-1	-1
1/18/2019	3:05:29 PM	600	744	22	22	49	22	16	17	17	17	16	16	16	17	27.5	30.7	67.0	-1	-1	-1
1/18/2019	3:05:29 PM	803	745	22	22	50	22	17	17	17	17	16	16	16	17	27.5	30.7	67.0	-1	-1	-1
1/18/2019	3:05:30 PM	6	746	22	22	50	23	17	17	17	17	17	16	16	17	27.5	30.7	67.0	-1	-1	-1
1/18/2019	3:05:30 PM	210	747	22	23	48	23	17	17	17	17	17	16	16	16	27.5	30.7	67.0	-1	-1	-1
1/18/2019	3:05:30 PM	413	748	22	23	50	23	17	17	17	17	17	16	16	17	27.5	30.7	67.0	-1	-1	-1
1/18/2019	3:05:30 PM	616	749	22	23	50	23	16	17	17	17	16	16	16	16	27.5	30.7	67.0	-1	-1	-1
1/18/2019	3:05:30 PM	803	750	22	22	51	22	17	17	17	17	16	16	16	16	27.5	30.7	67.0	-1	-1	-1
1/18/2019	3:05:31 PM	6	751	22	23	55	23	17	17	17	17	17	16	16	17	27.5	30.7	67.0	-1	-1	-1
1/18/2019	3:05:31 PM	210	752	22	22	55	23	17	17	17	17	16	16	16	17	27.5	30.7	67.0	-1	-1	-1
1/18/2019	3:05:31 PM	413	753	22	23	56	23	17	17	17	17	16	16	16	17	27.5	30.7	67.0	-1	-1	-1
1/18/2019	3:05:31 PM	616	754	22	23	55	23	17	17	17	17	17	16	16	17	27.5	30.7	67.0	-1	-1	-1
1/18/2019	3:05:31 PM	803	755	22	23	55	23	17	17	17	17	16	16	16	17	27.5	30.7	67.0	-1	-1	-1
1/18/2019	3:05:32 PM	6	756	22	23	56	23	17	17	17	17	17	16	17	17	27.5	30.7	67.0	-1	-1	-1
1/18/2019	3:05:32 PM	210	757	22	23	55	23	16	17	17	17	17	16	16	16	27.5	30.7	67.0	-1	-1	-1
1/18/2019	3:05:32 PM	413	758	22	22	57	22	17	17	17	17	16	16	16	17	27.5	30.6	43.7	-1	-1	-1
1/18/2019	3:05:32 PM	616	759	22	22	57	22	17	17	17	17	16	16	16	17	27.5	30.6	43.7	-1	-1	-1
1/18/2019	3:05:32 PM	803	760	22	23	58	23	17	17	17	17	17	16	16	16	27.5	30.6	43.7	-1	-1	-1
1/18/2019	3:05:33 PM	6	761	22	22	58	23	17	17	17	17	17	16	16	17	27.5	30.6	43.7	-1	-1	-1
1/18/2019	3:05:33 PM	210	762	22	22	55	22	17	17	17	17	17	16	16	16	27.5	30.6	43.7	-1	-1	-1
1/18/2019	3:05:33 PM	413	763	22	23	56	23	17	17	17	17	17	16	16	16	27.5	30.6	43.7	-1	-1	-1
1/18/2019	3:05:33 PM	616	764	22	23	58	23	16	17	17	17	16	16	16	17	27.5	30.6	43.7	-1	-1	-1
1/18/2019	3:05:33 PM	803	765	22	22	58	22	17	17	16	17	16	16	16	17	27.5	30.6	43.7	-1	-1	-1
1/18/2019	3:05:34 PM	6	766	22	23	57	23	17	17	17	17	17	16	16	17	27.5	30.6	43.7	-1	-1	-1
1/18/2019	3:05:34 PM	210	767	22	22	57	23	17	17	17	17	16	16	16	16	27.5	30.6	43.7	-1	-1	-1
1/18/2019	3:05:34 PM	413	768	22	22	58	23	17	17	17	17	17	16	16	17	27.5	30.6	43.7	-1	-1	-1
1/18/2019	3:05:34 PM	616	769	22	23	58	23	17	17	17	17	17	16	16	17	27.5	30.6	43.7	-1	-1	-1
1/18/2019	3:05:34 PM	803	770	22	23	58	23	17	17	17	17	16	16	16	17	27.5	30.6	43.7	-1	-1	-1
1/18/2019	3:05:35 PM	22	771	23	23	59	23	17	17	17	17	16	16	16	17	27.5	30.6	43.7	-1	-1	-1
1/18/2019	3:05:35 PM	210	772	22	22	59	23	17	17	17	17	16	16	16	16	27.5	30.6	43.7	-1	-1	-1
1/18/2019	3:05:35 PM	413	773	22	23	60	23	16	17	17	17	17	16	16	17	27.5	30.6	43.7	-1	-1	-1
1/18/2019	3:05:35 PM	616	774	22	22	61	23	17	17	17	17	16	16	16	17	27.5	30.6	43.7	-1	-1	-1
1/18/2019	3:05:35 PM	803	775	22	22	60	22	17	17	17	17	17	16	16	17	27.5	30.6	43.7	-1	-1	-1
1/18/2019	3:05:36 PM	6	776	22	23	60	23	17	17	17	17	17	16	16	17	27.5	30.6	43.7	-1	-1	-1
1/18/2019	3:05:36 PM	210	777	22	22	61	23	16	17	17	17	16	16	16	16	27.5	30.6	43.7	-1	-1	-1
1/18/2019	3:05:36 PM	413	778	22	22	61	22	17	17	17	17	16	16	16	17	27.5	30.6	43.7	-1	-1	-1
1/18/2019	3:05:36 PM	616	779	22	22	62	22	17	17	17	17	16	16	16	17	27.5	30.6	43.7	-1	-1	-1
1/18/2019	3:05:36 PM	803	780	22	23	62	23	17	17	17	17	17	16	16	16	27.5	30.6	43.7	-1	-1	-1
1/18/2019	3:05:37 PM	6	781	22	23	63	23	17	18	17	17	17	16	16	17	27.5	30.6	43.7	-1	-1	-1
1/18/2019	3:05:37 PM	210	782	22	22	61	22	16	17	16	17	16	16	16	17	27.5	30.6	43.7	-1	-1	-1
1/18/2019	3:05:37 PM	413	783	22	22	63	22	17	17	17	17	16	16	16	17	27.5	30.6	43.7	-1	-1	-1
1/18/2019	3:05:37 PM	616	784	22	23	63	23	17	17	17	17	17	16	16	17	27.5	30.6	43.7	-1	-1	-1
1/18/2019	3:05:37 PM	803	785	22	22	62	23	17	17	17	17	16	16	16	17	27.5	30.6	43.7	-1	-1	-1
1/18/2019	3:05:38 PM	6	786	22	23	62	23	17	17	17	17	17	16	16	17	27.5	30.6	43.7	-1	-1	-1
1/18/2019	3:05:38 PM	210	787	22	23	61	23	16	17	17	17	16	16	16	16	27.5	30.6	43.7	-1	-1	-1
1/18/2019	3:05:38 PM	413	788	22	22	62	23	16	17	17	17	16	16	16	17	27.5	30.6	43.7	-1	-1	-1
1/18/2019	3:05:38 PM	616	789	22	22	63	23	17	17	17	17	16	16	16	17	27.5	30.6	43.7	-1	-1	-1
1/18/2019	3:05:38 PM	803	790	22	23	64	23	17	17	17	17	17	16	16	16	27.5	30.6	43.7	-1	-1	-1
1/18/2019	3:05:39 PM	6	791	22	23	63	23	17	17	17	17	16	16	16	17	27.5	30.6	43.7	-1	-1	-1
1/18/2019	3:05:39 PM	210	792	22	22	67	22	17	17	17	17	16	16	16	17	27.5	30.6	43.7	-1	-1	-1
1/18/2019	3:05:39 PM	413	793	22	22	63	23	17	17	17	17	17	16	16	16	27.5	30.6	43.7	-1	-1	-1
1/18/2019	3:05:39 PM	616	794	22	23	62	23	17	17	17	17	17	16	16	17	27.5	30.6	43.7	-1	-1	-1
1/18/2019	3:05:39 PM	803	795	22	22	62	23	17	17	17	17	16	16	16	17	27.5	30.6	43.7	-1	-1	-1
1/18/2019	3:05:40 PM	6	796	22	22	62	23	17	17	17	17	17	16	16	17	27.5	30.6	43.7	-1	-1	-1
1/18/2019	3:05:40 PM	210	797	22	22	63	22	17	17	17	17	17	16	16	16	27.5	30.6	43.7	-1	-1	-1
1/18/2019	3:05:40 PM	413	798	22	23	63	23	16	17	17	17	16	16	16	16	27.5	30.6	43.7	-1	-1	-1
1/18/2019	3:05:40 PM	616	799	22	23	64	23	17	17	17	17	16	16	16	17	27.5	30.6	43.7	-1	-1	-1
1/18/2019	3:05:40 PM	803	800	22	23	63	23	17	17	17	17	16	16	16	16	27.5	30.5	46.7	-1	-1	-1
1/18/2019	3:05:41 PM	6	801	22	23	59	23	17	17	17	17	16	16	16	17	27.5	30.5	46.7	-1	-1	-1
1/18/2019	3:05:41 PM	210	802	22	23	60	23	16	17	17	17	16	16	16	16	27.5	30.5	46.7	-1	-1	-1
1/18/2019	3:05:41 PM	413	803	22	22	62	22	17	17	17	17	16	16	16	17	27.5	30.5	46.7	-1	-1	-1
1/18/2019	3:05:41 PM	616	804	22	22	63	22	17	17	17	17	16	16	16	17	27.5	30.5	46.7	-1	-1	-1
1/18/2019	3:05:41 PM	803	805	22	23	66	23	17	17	17	17	17	16	16	17	27.5	30.5	46.7	-1	-1	-1
1/18/2019	3:05:42 PM	6	806	22	23	67	23	17	17	17	17	16	16	16	17	27.5	30.5	46.7	-1	-1	-1
1/18/2019	3:05:42 PM	210	807	22	22	68	22	16	17	17	17	16	16	16	17	27.5	30.5	46.7	-1	-1	-1
1/18/2019	3:05:42 PM	413	808	22	22	67	22	17	17	17	17	17	16	16	16	27.5	30.5	46.7	-1	-1	-1
1/18/2019	3:05:42 PM	616	809	22	23	62	22	17	17	17	17	17	16	16	16	27.5	30.5	46.7	-1	-1	-1
1/18/2019	3:05:42 PM	803	810	22	23	64	23	17	17	17	17	16	16	16	17	27.5	30.5	46.7	-1	-1	-1
1/18/2019	3:05:43 PM	6	811	22	22	67	22	17	17	17	17	16	16	16	17	27.5	30.5	46.7	-1	-1	-1
1/18/2019	3:05:43 PM	210	812	22	22	67	22	17	16	17	17	16	16	16	17	27.5	30.5	46.7	-1	-1	-1
1/18/2019	3:05:43 PM	413	813	22	23	70	23	17	16	17	17	17	16	16	16	27.5	30.5	46.7	-1	-1	-1
1/18/2019	3:05:43 PM	616	814	22	23	70	23	16	17	17	17	17	16	16	17	27.5	30.5	46.7	-1	-1	-1
1/18/2019	3:05:43 PM	803	815	22	23	73	23	17	17	17	17	17	16	16	17	27.5	30.5	46.7	-1	-1	-1
1/18/2019	3:05:44 PM	6	816	22	23	73	23	17	17	17	17	16	16	16	17	27.5	30.5	46.7	-1	-1	-1
1/18/2019	3:05:44 PM	210	817	22	22	72	22	17	17	17	17	16	16	16	17	27.5	30.5	46.7	-1	-1	-1
1/18/2019	3:05:44 PM	413	818	22	22	71	22	17	17	17	17	17	16	16	16	27.5	30.5	46.7	-1	-1	-1
1/18/2019	3:05:44 PM	616	819	22	23	73	23	17	17	17	17	16	16	16	17	27.5	30.5	46.7	-1	-1	-1
1/18/2019	3:05:44 PM	803	820	22	22	76	22	17	17	17	17	17	16	16	17	27.5	30.5	46.7	-1	-1	-1
1/18/2019	3:05:45 PM	6	821	22	23	77	23	17	17	17	17	17	16	16	16	27.5	30.5	46.7	-1	-1	-1
1/18/2019	3:05:45 PM	210	822	22	23	77	23	16	17	17	17	16	16	16	16	27.5	30.5	46.7	-1	-1	-1
1/18/2019	3:05:45 PM	413	823	22	23	78	22	17	17	17	17	16	16	16	17	27.5	30.5	46.7	-1	-1	-1
1/18/2019	3:05:45 PM	616	824	22	22	78	22	17	17	17	17	17	16	16	17	27.5	30.5	46.7	-1	-1	-1
1/18/2019	3:05:45 PM	803	825	22	23	75	23	16	17	16	17	17	16	16	17	27.5	30.5	46.7	-1	-1	-1
1/18/2019	3:05:46 PM	6	826	22	22	77	23	17	17	17	17	16	16	16	17	27.5	30.5	46.7	-1	-1	-1
1/18/2019	3:05:46 PM	210	827	22	22	76	22	17	17	17	17	16	16	16	17	27.5	30.5	46.7	-1	-1	-1
1/18/2019	3:05:46 PM	413	828	22	23	76	23	17	17	17	17	17	16	16	17	27.5	30.5	46.7	-1	-1	-1
1/18/2019	3:05:46 PM	616	829	22	23	76	23	17	17	17	17	17	16	16	17	27.5	30.5	46.7	-1	-1	-1
1/18/2019	3:05:46 PM	803	830	22	22	78	22	17	17	17	17	16	16	16	17	27.5	30.5	46.7	-1	-1	-1
1/18/2019	3:05:47 PM	6	831	22	23	80	23	17	17	17	17	17	16	16	17	27.5	30.5	46.7	-1	-1	-1
1/18/2019	3:05:47 PM	209	832	22	23	78	23	16	17	17	17	17	16	16	16	27.5	30.5	46.7	-1	-1	-1
1/18/2019	3:05:47 PM	413	833	22	23	78	23	17	17	17	17	16	16	16	17	27.5	30.5	46.7	-1	-1	-1
1/18/2019	3:05:47 PM	616	834	22	22	78	22	17	17	17	17	16	16	16	17	27.5	30.5	46.7	-1	-1	-1
1/18/2019	3:05:47 PM	803	835	22	23	78	22	17	16	17	17	16	16	16	17	27.5	30.5	46.7	-1	-1	-1
1/18/2019	3:05:48 PM	6	836	22	23	77	23	16	17	17	17	16	16	16	17	27.5	30.5	46.7	-1	-1	-1
1/18/2019	3:05:48 PM	209	837	22	22	75	22	17	17	17	17	16	16	16	17	27.5	30.5	46.7	-1	-1	-1
1/18/2019	3:05:48 PM	413	838	22	23	78	22	17	17	17	17	17	16	16	17	27.5	30.5	46.7	-1	-1	-1
1/18/2019	3:05:48 PM	616	839	22	23	78	23	17	17	17	17	17	16	16	17	27.5	30.5	46.7	-1	-1	-1
1/18/2019	3:05:48 PM	803	840	22	22	77	23	17	17	17	17	16	16	16	17	27.5	30.5	46.7	-1	-1	-1
1/18/2019	3:05:49 PM	6	841	22	22	80	22	17	17	17	17	16	16	16	17	27.5	30.5	46.7	-1	-1	-1
1/18/2019	3:05:49 PM	209	842	22	22	78	22	17	16	17	17	17	16	16	16	27.5	30.5	54.7	-1	-1	-1
1/18/2019	3:05:49 PM	413	843	22	23	77	23	17	17	17	17	17	16	16	16	27.5	30.5	54.7	-1	-1	-1
1/18/2019	3:05:49 PM	616	844	22	23	78	23	17	17	17	17	17	16	16	17	27.5	30.5	54.7	-1	-1	-1
1/18/2019	3:05:49 PM	803	845	22	22	77	22	17	17	16	17	16	16	16	17	27.5	30.5	54.7	-1	-1	-1
1/18/2019	3:05:50 PM	0	846	22	22	81	22	17	17	17	17	16	16	16	17	27.5	30.5	54.7	-1	-1	-1
1/18/2019	3:05:50 PM	204	847	22	23	79	23	16	17	17	17	16	16	16	16	27.5	30.5	54.7	-1	-1	-1
1/18/2019	3:05:50 PM	407	848	22	22	80	22	17	17	17	17	16	16	16	17	27.5	30.5	54.7	-1	-1	-1
1/18/2019	3:05:50 PM	610	849	22	22	80	22	17	17	17	17	16	16	16	17	27.5	30.5	54.7	-1	-1	-1
1/18/2019	3:05:50 PM	813	850	22	23	81	23	17	17	17	17	16	16	16	16	27.5	30.5	54.7	-1	-1	-1
1/18/2019	3:05:51 PM	0	851	22	23	82	23	17	17	17	17	16	16	16	17	27.5	30.5	54.7	-1	-1	-1
1/18/2019	3:05:51 PM	204	852	22	22	83	22	17	17	17	17	16	16	16	17	27.5	30.5	54.7	-1	-1	-1
1/18/2019	3:05:51 PM	407	853	22	22	81	22	17	17	17	17	16	16	16	16	27.5	30.5	54.7	-1	-1	-1
1/18/2019	3:05:51 PM	605	854	22	23	83	23	16	17	17	17	17	16	16	16	27.5	30.5	54.7	-1	-1	-1
1/18/2019	3:05:51 PM	808	855	22	22	83	23	16	17	17	17	16	16	16	17	27.5	30.5	54.7	-1	-1	-1
1/18/2019	3:05:52 PM	11	856	22	22	84	23	17	17	17	17	16	16	16	17	27.5	30.5	54.7	-1	-1	-1
1/18/2019	3:05:52 PM	214	857	22	23	83	22	17	17	17	17	16	16	16	17	27.5	30.5	54.7	-1	-1	-1
1/18/2019	3:05:52 PM	401	858	22	23	85	23	16	17	17	17	17	16	16	16	27.5	30.5	54.7	-1	-1	-1
1/18/2019	3:05:52 PM	605	859	22	23	84	23	16	17	17	17	16	16	16	16	27.5	30.5	54.7	-1	-1	-1
1/18/2019	3:05:52 PM	808	860	22	22	83	22	16	17	17	17	16	16	16	17	27.5	30.5	54.7	-1	-1	-1
1/18/2019	3:05:53 PM	11	861	22	22	85	22	17	17	16	17	16	16	16	17	27.5	30.5	54.7	-1	-1	-1
1/18/2019	3:05:53 PM	214	862	22	23	83	22	17	17	17	17	17	16	16	17	27.5	30.5	54.7	-1	-1	-1
1/18/2019	3:05:53 PM	401	863	22	23	83	23	17	17	17	17	16	16	16	17	27.5	30.5	54.7	-1	-1	-1
1/18/2019	3:05:53 PM	605	864	22	22	85	22	17	17	17	17	16	16	16	17	27.5	30.5	54.7	-1	-1	-1
1/18/2019	3:05:53 PM	808	865	22	22	90	22	17	17	17	17	17	16	16	17	27.5	30.5	54.7	-1	-1	-1
1/18/2019	3:05:54 PM	11	866	22	22	89	22	17	17	17	17	17	16	16	17	27.5	30.5	54.7	-1	-1	-1
1/18/2019	3:05:54 PM	214	867	22	23	87	23	17	17	17	17	17	16	16	17	27.5	30.5	54.7	-1	-1	-1
1/18/2019	3:05:54 PM	401	868	22	22	85	23	16	17	17	17	16	16	16	17	27.5	30.5	54.7	-1	-1	-1
1/18/2019	3:05:54 PM	605	869	22	22	89	22	17	17	17	17	16	16	16	17	27.5	30.5	54.7	-1	-1	-1
1/18/2019	3:05:54 PM	808	870	22	22	86	22	17	17	17	17	16	16	16	16	27.5	30.5	54.7	-1	-1	-1
1/18/2019	3:05:55 PM	11	871	22	23	86	23	17	17	17	17	17	16	16	16	27.5	30.5	54.7	-1	-1	-1
1/18/2019	3:05:55 PM	214	872	22	23	86	23	17	17	17	17	16	16	16	17	27.5	30.5	54.7	-1	-1	-1
1/18/2019	3:05:55 PM	401	873	22	22	87	22	17	17	17	17	16	16	16	17	27.5	30.5	54.7	-1	-1	-1
1/18/2019	3:05:55 PM	605	874	22	22	89	22	17	17	17	17	16	16	16	17	27.5	30.5	54.7	-1	-1	-1
1/18/2019	3:05:55 PM	808	875	22	22	89	22	17	17	17	17	16	16	16	17	27.5	30.5	54.7	-1	-1	-1
1/18/2019	3:05:56 PM	11	876	22	23	91	23	17	17	17	17	17	16	16	17	27.5	30.5	54.7	-1	-1	-1
1/18/2019	3:05:56 PM	214	877	22	23	89	23	17	17	17	17	17	16	16	16	27.5	30.5	54.7	-1	-1	-1
1/18/2019	3:05:56 PM	401	878	22	23	90	23	16	17	17	17	16	16	16	17	27.5	30.5	54.7	-1	-1	-1
1/18/2019	3:05:56 PM	605	879	22	22	94	22	17	17	17	17	16	16	16	17	27.5	30.5	54.7	-1	-1	-1
1/18/2019	3:05:56 PM	808	880	22	23	93	23	17	17	17	17	17	16	16	16	27.5	30.5	54.7	-1	-1	-1
1/18/2019	3:05:57 PM	11	881	22	23	91	23	17	17	17	17	16	16	16	17	27.5	30.5	54.7	-1	-1	-1
1/18/2019	3:05:57 PM	214	882	22	22	88	22	17	17	17	17	16	16	16	17	27.5	30.5	54.7	-1	-1	-1
1/18/2019	3:05:57 PM	401	883	22	23	92	23	17	17	17	17	16	16	16	16	27.5	30.5	54.7	-1	-1	-1
1/18/2019	3:05:57 PM	605	884	22	23	90	23	17	17	17	17	16	16	16	17	27.5	30.5	46.3	-1	-1	-1
1/18/2019	3:05:57 PM	808	885	22	22	91	22	17	17	17	17	16	16	16	17	27.5	30.5	46.3	-1	-1	-1
1/18/2019	3:05:58 PM	11	886	22	22	92	22	17	17	17	17	17	16	16	17	27.5	30.5	46.3	-1	-1	-1
1/18/2019	3:05:58 PM	214	887	22	23	90	23	16	17	17	17	17	16	16	16	27.5	30.5	46.3	-1	-1	-1
1/18/2019	3:05:58 PM	401	888	22	23	90	22	17	17	17	17	16	16	16	17	27.5	30.5	46.3	-1	-1	-1
1/18/2019	3:05:58 PM	605	889	22	22	93	23	17	17	18	17	17	16	16	16	27.5	30.5	46.3	-1	-1	-1
1/18/2019	3:05:58 PM	808	890	22	23	93	23	17	17	17	17	17	16	16	17	27.5	30.5	46.3	-1	-1	-1
1/18/2019	3:05:59 PM	11	891	22	23	96	23	16	17	17	17	16	16	16	17	27.5	30.5	46.3	-1	-1	-1
1/18/2019	3:05:59 PM	214	892	22	22	93	22	17	17	17	17	16	16	16	17	27.5	30.5	46.3	-1	-1	-1
1/18/2019	3:05:59 PM	401	893	22	22	93	22	17	17	17	17	17	16	16	17	27.5	30.5	46.3	-1	-1	-1
1/18/2019	3:05:59 PM	605	894	22	23	103	23	16	17	17	17	16	16	16	17	27.5	30.5	46.3	-1	-1	-1
1/18/2019	3:05:59 PM	808	895	22	22	108	23	17	17	17	17	16	16	16	17	27.5	30.5	46.3	-1	-1	-1
1/18/2019	3:06:00 PM	11	896	22	22	114	22	17	17	17	17	17	16	16	17	27.5	30.5	46.3	-1	-1	-1
1/18/2019	3:06:00 PM	214	897	22	23	120	22	17	17	17	17	17	16	16	17	27.5	30.5	46.3	-1	-1	-1
1/18/2019	3:06:00 PM	401	898	22	22	98	22	17	17	17	17	16	16	16	17	27.5	30.5	46.3	-1	-1	-1
1/18/2019	3:06:00 PM	605	899	22	22	93	22	17	17	17	17	16	16	16	17	27.5	30.5	46.3	-1	-1	-1
1/18/2019	3:06:00 PM	808	900	22	23	88	22	17	17	17	17	17	16	16	17	27.5	30.5	46.3	-1	-1	-1
1/18/2019	3:06:01 PM	11	901	22	23	94	23	16	17	17	17	17	16	16	17	27.5	30.5	46.3	-1	-1	-1
1/18/2019	3:06:01 PM	214	902	22	23	97	23	16	17	17	17	16	16	16	17	27.5	30.5	46.3	-1	-1	-1
1/18/2019	3:06:01 PM	401	903	22	23	102	22	17	17	17	17	16	16	16	16	27.5	30.5	46.3	-1	-1	-1
1/18/2019	3:06:01 PM	605	904	22	23	101	23	17	17	17	17	16	16	16	16	27.5	30.5	46.3	-1	-1	-1
1/18/2019	3:06:01 PM	808	905	22	23	96	23	16	17	17	17	16	16	16	17	27.5	30.5	46.3	-1	-1	-1
1/18/2019	3:06:02 PM	11	906	22	22	95	23	17	17	17	17	16	16	16	17	27.5	30.5	46.3	-1	-1	-1
1/18/2019	3:06:02 PM	214	907	22	22	92	22	17	17	17	17	16	16	16	17	27.5	30.5	46.3	-1	-1	-1
1/18/2019	3:06:02 PM	401	908	22	23	85	22	17	17	17	17	16	16	16	16	27.5	30.5	46.3	-1	-1	-1
1/18/2019	3:06:02 PM	605	909	22	23	88	23	17	17	17	17	17	16	16	17	27.5	30.5	46.3	-1	-1	-1
1/18/2019	3:06:02 PM	808	910	22	23	94	23	16	17	17	17	17	16	16	17	27.5	30.5	46.3	-1	-1	-1
1/18/2019	3:06:03 PM	11	911	22	22	93	22	17	17	17	17	16	16	16	17	27.5	30.5	46.3	-1	-1	-1
1/18/2019	3:06:03 PM	214	912	22	22	103	22	17	17	17	17	17	16	16	17	27.5	30.5	46.3	-1	-1	-1
1/18/2019	3:06:03 PM	401	913	22	22	121	22	17	17	17	17	16	16	16	17	27.5	30.5	46.3	-1	-1	-1
1/18/2019	3:06:03 PM	605	914	22	22	120	23	17	17	17	17	16	16	16	17	27.5	30.5	46.3	-1	-1	-1
1/18/2019	3:06:03 PM	808	915	22	22	117	23	17	17	17	17	17	16	16	17	27.5	30.5	46.3	-1	-1	-1
1/18/2019	3:06:04 PM	11	916	22	22	132	23	17	17	17	17	17	16	16	16	27.5	30.5	46.3	-1	-1	-1
1/18/2019	3:06:04 PM	214	917	22	23	138	23	16	17	17	17	16	16	16	16	27.5	30.5	46.3	-1	-1	-1
1/18/2019	3:06:04 PM	401	918	22	22	134	22	17	17	17	17	16	16	16	17	27.5	30.5	46.3	-1	-1	-1
1/18/2019	3:06:04 PM	605	919	22	23	134	23	17	17	17	17	17	16	16	17	27.5	30.5	46.3	-1	-1	-1
1/18/2019	3:06:04 PM	808	920	22	23	136	23	16	17	17	17	16	16	16	17	27.5	30.5	46.3	-1	-1	-1
1/18/2019	3:06:05 PM	11	921	22	22	124	23	17	17	17	17	16	16	16	17	27.5	30.5	46.3	-1	-1	-1
1/18/2019	3:06:05 PM	214	922	22	22	120	22	17	17	16	17	16	16	16	17	27.5	30.5	46.3	-1	-1	-1
1/18/2019	3:06:05 PM	401	923	22	23	133	22	17	17	17	17	16	16	16	16	27.5	30.5	46.3	-1	-1	-1
1/18/2019	3:06:05 PM	605	924	22	23	141	23	17	17	17	17	16	16	16	17	27.5	30.5	46.3	-1	-1	-1
1/18/2019	3:06:05 PM	808	925	22	22	146	23	17	17	17	17	16	16	16	17	27.5	30.5	46.3	-1	-1	-1
1/18/2019	3:06:06 PM	11	926	22	22	141	23	16	17	17	17	16	16	16	17	27.5	30.4	43.3	-1	-1	-1
1/18/2019	3:06:06 PM	214	927	22	22	146	22	17	17	17	17	16	16	16	17	27.5	30.4	43.3	-1	-1	-1
1/18/2019	3:06:06 PM	401	928	22	23	142	23	16	17	17	17	16	16	16	16	27.5	30.4	43.3	-1	-1	-1
1/18/2019	3:06:06 PM	605	929	22	23	134	23	17	17	16	17	16	16	16	17	27.5	30.4	43.3	-1	-1	-1
1/18/2019	3:06:06 PM	808	930	22	22	139	22	17	17	17	17	16	16	16	17	27.5	30.4	43.3	-1	-1	-1
1/18/2019	3:06:07 PM	11	931	22	22	137	23	17	17	17	17	16	16	16	17	27.5	30.4	43.3	-1	-1	-1
1/18/2019	3:06:07 PM	214	932	22	22	136	23	17	17	17	17	17	16	16	16	27.5	30.4	43.3	-1	-1	-1
1/18/2019	3:06:07 PM	401	933	22	22	135	23	16	17	17	17	16	16	16	17	27.5	30.4	43.3	-1	-1	-1
1/18/2019	3:06:07 PM	605	934	22	22	132	22	17	17	17	17	17	16	16	17	27.5	30.4	43.3	-1	-1	-1
1/18/2019	3:06:07 PM	808	935	22	23	127	23	17	17	17	17	17	16	16	17	27.5	30.4	43.3	-1	-1	-1
1/18/2019	3:06:08 PM	11	936	22	23	125	22	17	17	17	17	17	16	16	16	27.5	30.4	43.3	-1	-1	-1
1/18/2019	3:06:08 PM	214	937	22	23	117	23	17	17	17	17	17	16	16	16	27.5	30.4	43.3	-1	-1	-1
1/18/2019	3:06:08 PM	401	938	22	22	133	23	16	17	17	17	16	16	16	17	27.5	30.4	43.3	-1	-1	-1
1/18/2019	3:06:08 PM	605	939	22	23	137	23	17	17	17	17	16	16	16	17	27.5	30.4	43.3	-1	-1	-1
1/18/2019	3:06:08 PM	808	940	22	22	132	23	17	17	17	17	16	16	16	17	27.5	30.4	43.3	-1	-1	-1
1/18/2019	3:06:09 PM	11	941	22	22	130	22	17	17	17	17	16	16	16	17	27.5	30.4	43.3	-1	-1	-1
1/18/2019	3:06:09 PM	214	942	22	22	131	22	17	17	17	17	17	16	16	17	27.5	30.4	43.3	-1	-1	-1
1/18/2019	3:06:09 PM	401	943	22	22	136	23	17	17	17	17	17	16	16	17	27.5	30.4	43.3	-1	-1	-1
1/18/2019	3:06:09 PM	605	944	22	23	137	23	17	17	17	17	16	16	16	17	27.5	30.4	43.3	-1	-1	-1
1/18/2019	3:06:09 PM	808	945	22	22	140	22	17	17	17	17	17	16	16	17	27.5	30.4	43.3	-1	-1	-1
1/18/2019	3:06:10 PM	11	946	22	22	137	23	17	17	17	17	17	16	16	16	27.5	30.4	43.3	-1	-1	-1
1/18/2019	3:06:10 PM	214	947	22	23	155	23	16	17	17	17	16	16	16	17	27.5	30.4	43.3	-1	-1	-1
1/18/2019	3:06:10 PM	401	948	22	22	160	22	17	17	17	17	16	16	16	17	27.5	30.4	43.3	-1	-1	-1
1/18/2019	3:06:10 PM	605	949	22	22	156	22	17	17	17	17	17	16	16	17	27.5	30.4	43.3	-1	-1	-1
1/18/2019	3:06:10 PM	808	950	22	22	160	23	17	17	17	17	17	16	16	17	27.5	30.4	43.3	-1	-1	-1
1/18/2019	3:06:11 PM	11	951	22	23	172	23	16	17	17	17	16	16	16	17	27.5	30.4	43.3	-1	-1	-1
1/18/2019	3:06:11 PM	214	952	22	22	167	22	17	17	17	17	16	16	16	17	27.5	30.4	43.3	-1	-1	-1
1/18/2019	3:06:11 PM	401	953	22	22	166	22	17	17	17	17	17	16	16	16	27.5	30.4	43.3	-1	-1	-1
1/18/2019	3:06:11 PM	605	954	22	23	167	23	17	17	17	17	16	16	16	17	27.5	30.4	43.3	-1	-1	-1
1/18/2019	3:06:11 PM	808	955	22	23	169	23	17	17	17	17	16	16	16	17	27.5	30.4	43.3	-1	-1	-1
1/18/2019	3:06:12 PM	11	956	22	22	164	22	17	17	17	17	16	16	16	17	27.5	30.4	43.3	-1	-1	-1
1/18/2019	3:06:12 PM	214	957	22	22	167	22	17	17	17	17	16	16	16	17	27.5	30.4	43.3	-1	-1	-1
1/18/2019	3:06:12 PM	401	958	22	23	170	23	17	17	17	17	17	16	16	16	27.5	30.4	43.3	-1	-1	-1
1/18/2019	3:06:12 PM	605	959	22	23	178	23	17	17	17	17	16	16	16	17	27.5	30.4	43.3	-1	-1	-1
1/18/2019	3:06:12 PM	808	960	22	22	184	22	17	17	17	17	16	16	16	17	27.5	30.4	43.3	-1	-1	-1
1/18/2019	3:06:13 PM	11	961	22	22	189	22	17	17	17	17	16	16	16	17	27.5	30.4	43.3	-1	-1	-1
1/18/2019	3:06:13 PM	214	962	22	23	190	23	17	17	17	17	17	16	16	16	27.5	30.4	43.3	-1	-1	-1
1/18/2019	3:06:13 PM	401	963	22	23	159	23	17	17	17	17	16	16	16	17	27.5	30.4	43.3	-1	-1	-1
1/18/2019	3:06:13 PM	605	964	22	22	142	23	17	17	17	17	16	16	16	17	27.5	30.4	43.3	-1	-1	-1
1/18/2019	3:06:13 PM	808	965	22	22	131	22	17	17	17	17	16	16	16	17	27.5	30.4	43.3	-1	-1	-1
1/18/2019	3:06:14 PM	11	966	22	22	133	22	17	17	17	17	16	16	16	17	27.5	30.4	43.3	-1	-1	-1
1/18/2019	3:06:14 PM	214	967	22	23	141	23	17	17	17	17	16	16	16	17	27.5	30.4	43.3	-1	-1	-1
1/18/2019	3:06:14 PM	401	968	22	22	140	23	17	17	17	17	16	16	16	17	27.5	30.4	41.4	-1	-1	-1
1/18/2019	3:06:14 PM	605	969	22	22	181	23	17	17	17	17	16	16	16	17	27.5	30.4	41.4	-1	-1	-1
1/18/2019	3:06:14 PM	808	970	22	22	196	22	17	17	17	17	16	16	16	17	27.5	30.4	41.4	-1	-1	-1
1/18/2019	3:06:15 PM	11	971	22	22	173	22	17	17	17	17	16	16	16	17	27.5	30.4	41.4	-1	-1	-1
1/18/2019	3:06:15 PM	214	972	22	22	132	22	17	17	17	17	17	16	16	17	27.5	30.4	41.4	-1	-1	-1
1/18/2019	3:06:15 PM	401	973	22	23	122	23	17	17	17	17	17	16	16	17	27.5	30.4	41.4	-1	-1	-1
1/18/2019	3:06:15 PM	605	974	22	23	113	23	17	17	17	17	16	16	16	17	27.5	30.4	41.4	-1	-1	-1
1/18/2019	3:06:15 PM	808	975	22	23	99	23	16	17	17	17	16	16	16	17	27.5	30.4	41.4	-1	-1	-1
1/18/2019	3:06:16 PM	11	976	22	22	89	22	17	17	17	17	16	16	16	17	27.5	30.4	41.4	-1	-1	-1
1/18/2019	3:06:16 PM	214	977	22	23	80	22	17	17	17	17	16	16	16	17	27.5	30.4	41.4	-1	-1	-1
1/18/2019	3:06:16 PM	401	978	22	23	74	23	17	17	17	17	17	16	16	17	27.5	30.4	41.4	-1	-1	-1
1/18/2019	3:06:16 PM	605	979	22	23	82	23	17	17	17	17	16	16	16	17	27.5	30.4	41.4	-1	-1	-1
1/18/2019	3:06:16 PM	808	980	22	22	84	22	17	17	17	17	16	16	16	17	27.5	30.4	41.4	-1	-1	-1
1/18/2019	3:06:17 PM	11	981	22	22	94	22	17	17	17	17	17	16	16	17	27.5	30.4	41.4	-1	-1	-1
1/18/2019	3:06:17 PM	214	982	23	23	104	22	17	17	17	17	17	16	16	17	27.5	30.4	41.4	-1	-1	-1
1/18/2019	3:06:17 PM	401	983	22	23	104	23	17	17	17	17	17	16	16	17	27.5	30.4	41.4	-1	-1	-1
1/18/2019	3:06:17 PM	605	984	22	23	95	23	16	17	17	17	16	16	16	17	27.5	30.4	41.4	-1	-1	-1
1/18/2019	3:06:17 PM	808	985	22	22	81	22	17	17	17	17	16	16	16	17	27.5	30.4	41.4	-1	-1	-1
1/18/2019	3:06:18 PM	11	986	22	22	81	22	17	17	17	17	16	16	16	17	27.5	30.4	41.4	-1	-1	-1
1/18/2019	3:06:18 PM	214	987	22	23	92	22	17	17	17	17	17	16	16	17	27.5	30.4	41.4	-1	-1	-1
1/18/2019	3:06:18 PM	401	988	22	23	75	23	17	17	17	17	17	16	16	16	27.5	30.4	41.4	-1	-1	-1
1/18/2019	3:06:18 PM	605	989	22	23	92	23	16	17	17	17	16	16	16	17	27.5	30.4	41.4	-1	-1	-1
1/18/2019	3:06:18 PM	808	990	22	23	87	23	16	17	17	17	16	16	16	16	27.5	30.4	41.4	-1	-1	-1
1/18/2019	3:06:19 PM	11	991	22	22	90	23	16	17	17	17	16	16	16	17	27.5	30.4	41.4	-1	-1	-1
1/18/2019	3:06:19 PM	214	992	22	22	82	23	17	17	17	17	16	16	16	17	27.5	30.4	41.4	-1	-1	-1
1/18/2019	3:06:19 PM	401	993	22	22	67	22	17	17	16	17	17	16	16	17	27.5	30.4	41.4	-1	-1	-1
1/18/2019	3:06:19 PM	605	994	22	22	63	23	17	17	16	17	17	16	16	16	27.5	30.4	41.4	-1	-1	-1
1/18/2019	3:06:19 PM	808	995	22	23	62	23	16	17	17	17	17	16	16	17	27.5	30.4	41.4	-1	-1	-1
1/18/2019	3:06:20 PM	11	996	22	23	65	23	16	17	17	17	16	16	16	17	27.5	30.4	41.4	-1	-1	-1
1/18/2019	3:06:20 PM	214	997	22	23	71	23	16	18	17	17	16	16	16	17	27.5	30.4	41.4	-1	-1	-1
1/18/2019	3:06:20 PM	401	998	23	22	58	22	17	17	16	17	16	16	16	17	27.5	30.4	41.4	-1	-1	-1
1/18/2019	3:06:20 PM	605	999	22	22	47	22	17	17	17	17	16	16	16	17	27.5	30.4	41.4	-1	-1	-1
1/18/2019	3:06:20 PM	808	1000	22	22	47	22	17	17	17	17	17	16	16	16	27.5	30.4	41.4	-1	-1	-1
1/18/2019	3:06:21 PM	11	1001	22	22	48	23	17	17	17	17	17	16	16	16	27.5	30.4	41.4	-1	-1	-1
1/18/2019	3:06:21 PM	214	1002	22	23	54	23	17	17	17	17	17	16	16	16	27.5	30.4	41.4	-1	-1	-1
1/18/2019	3:06:21 PM	401	1003	22	23	65	23	17	17	17	17	16	16	16	17	27.5	30.4	41.4	-1	-1	-1
1/18/2019	3:06:21 PM	605	1004	22	23	65	23	16	17	17	17	16	16	16	17	27.5	30.4	41.4	-1	-1	-1
1/18/2019	3:06:21 PM	808	1005	22	22	62	23	16	17	16	17	16	16	16	17	27.5	30.4	41.4	-1	-1	-1
1/18/2019	3:06:22 PM	11	1006	22	22	66	23	17	17	17	17	16	16	16	17	27.5	30.4	41.4	-1	-1	-1
1/18/2019	3:06:22 PM	214	1007	23	23	76	22	17	17	17	17	16	16	16	17	27.5	30.4	41.4	-1	-1	-1
1/18/2019	3:06:22 PM	401	1008	22	22	76	23	17	17	17	17	16	16	16	17	27.5	30.4	41.4	-1	-1	-1
1/18/2019	3:06:22 PM	605	1009	22	23	71	22	17	17	17	17	17	16	16	16	27.5	30.4	41.4	-1	-1	-1
1/18/2019	3:06:22 PM	808	1010	22	22	66	22	17	17	17	17	16	16	16	17	27.5	30.4	74.9	-1	-1	-1
1/18/2019	3:06:23 PM	11	1011	22	23	68	23	17	17	17	17	17	16	16	16	27.5	30.4	74.9	-1	-1	-1
1/18/2019	3:06:23 PM	214	1012	22	22	68	23	17	17	17	17	16	16	16	17	27.5	30.4	74.9	-1	-1	-1
1/18/2019	3:06:23 PM	401	1013	22	23	64	23	16	17	17	17	16	16	16	17	27.5	30.4	74.9	-1	-1	-1
1/18/2019	3:06:23 PM	605	1014	22	22	57	22	17	17	17	17	16	16	16	17	27.5	30.4	74.9	-1	-1	-1
1/18/2019	3:06:23 PM	808	1015	22	23	60	22	17	17	17	17	17	16	16	17	27.5	30.4	74.9	-1	-1	-1
1/18/2019	3:06:24 PM	11	1016	22	23	61	22	17	17	17	17	16	16	16	17	27.5	30.4	74.9	-1	-1	-1
1/18/2019	3:06:24 PM	214	1017	22	23	57	22	17	17	17	17	17	16	16	17	27.5	30.4	74.9	-1	-1	-1
1/18/2019	3:06:24 PM	401	1018	22	22	57	23	17	17	17	17	16	16	16	17	27.5	30.4	74.9	-1	-1	-1
1/18/2019	3:06:24 PM	605	1019	22	22	58	22	17	17	17	17	17	16	16	17	27.5	30.4	74.9	-1	-1	-1
1/18/2019	3:06:24 PM	808	1020	22	23	53	23	16	17	17	17	16	16	16	17	27.5	30.4	74.9	-1	-1	-1
1/18/2019	3:06:25 PM	11	1021	22	22	53	22	17	17	17	17	16	16	16	17	27.5	30.4	74.9	-1	-1	-1
1/18/2019	3:06:25 PM	214	1022	22	23	53	23	17	17	17	17	17	16	16	17	27.5	30.4	74.9	-1	-1	-1
1/18/2019	3:06:25 PM	401	1023	22	23	44	22	17	17	16	17	16	16	16	17	27.5	30.4	74.9	-1	-1	-1
1/18/2019	3:06:25 PM	605	1024	22	23	36	23	16	17	17	17	16	16	16	16	27.5	30.4	74.9	-1	-1	-1
1/18/2019	3:06:25 PM	808	1025	22	22	42	22	17	17	17	17	16	16	16	17	27.5	30.4	74.9	-1	-1	-1
1/18/2019	3:06:26 PM	11	1026	22	23	39	23	17	17	17	17	16	16	16	16	27.5	30.4	74.9	-1	-1	-1
1/18/2019	3:06:26 PM	214	1027	22	22	37	23	17	17	17	17	16	16	16	17	27.5	30.4	74.9	-1	-1	-1
1/18/2019	3:06:26 PM	401	1028	22	23	35	23	17	17	17	17	16	16	16	17	27.5	30.4	74.9	-1	-1	-1
1/18/2019	3:06:26 PM	605	1029	22	22	35	22	17	17	17	17	16	16	16	17	27.5	30.4	74.9	-1	-1	-1
1/18/2019	3:06:26 PM	808	1030	22	23	35	23	17	17	17	17	17	16	16	16	27.5	30.4	74.9	-1	-1	-1
1/18/2019	3:06:27 PM	11	1031	22	23	40	23	16	17	17	17	16	16	16	17	27.5	30.4	74.9	-1	-1	-1
1/18/2019	3:06:27 PM	214	1032	22	22	39	22	17	17	17	17	17	16	16	17	27.5	30.4	74.9	-1	-1	-1
1/18/2019	3:06:27 PM	401	1033	22	22	36	22	16	17	17	17	16	16	16	17	27.5	30.4	74.9	-1	-1	-1
1/18/2019	3:06:27 PM	605	1034	22	22	36	22	17	17	17	17	16	16	16	17	27.5	30.4	74.9	-1	-1	-1
1/18/2019	3:06:27 PM	808	1035	22	23	37	23	16	17	17	17	17	16	16	16	27.5	30.4	74.9	-1	-1	-1
1/18/2019	3:06:28 PM	11	1036	22	22	35	22	16	17	17	17	16	16	16	17	27.5	30.4	74.9	-1	-1	-1
1/18/2019	3:06:28 PM	214	1037	22	23	33	22	17	17	17	17	17	16	16	17	27.5	30.4	74.9	-1	-1	-1
1/18/2019	3:06:28 PM	401	1038	22	23	33	23	16	17	17	17	16	16	16	17	27.5	30.4	74.9	-1	-1	-1
1/18/2019	3:06:28 PM	605	1039	22	22	35	22	17	17	17	17	16	16	16	17	27.5	30.4	74.9	-1	-1	-1
1/18/2019	3:06:28 PM	808	1040	22	23	35	23	17	17	17	17	16	16	16	17	27.5	30.4	74.9	-1	-1	-1
1/18/2019	3:06:29 PM	11	1041	22	22	34	22	17	17	17	17	16	16	16	17	27.5	30.4	74.9	-1	-1	-1
1/18/2019	3:06:29 PM	214	1042	22	23	36	23	17	17	17	17	17	16	16	17	27.5	30.4	74.9	-1	-1	-1
1/18/2019	3:06:29 PM	401	1043	22	22	38	22	17	17	17	17	16	16	16	17	27.5	30.4	74.9	-1	-1	-1
1/18/2019	3:06:29 PM	605	1044	22	23	40	23	16	17	17	17	16	16	16	16	27.5	30.4	74.9	-1	-1	-1
1/18/2019	3:06:29 PM	808	1045	22	22	32	23	17	17	17	17	16	16	16	17	27.5	30.4	74.9	-1	-1	-1
1/18/2019	3:06:30 PM	11	1046	22	23	28	23	17	17	17	17	17	16	16	16	27.5	30.4	74.9	-1	-1	-1
1/18/2019	3:06:30 PM	214	1047	22	23	28	23	17	17	17	17	16	16	16	17	27.5	30.4	74.9	-1	-1	-1
1/18/2019	3:06:30 PM	401	1048	22	22	30	23	17	17	17	17	17	16	16	16	27.5	30.4	74.9	-1	-1	-1
1/18/2019	3:06:30 PM	605	1049	22	22	29	23	16	17	17	17	16	16	16	17	27.5	30.4	74.9	-1	-1	-1
1/18/2019	3:06:30 PM	808	1050	22	22	31	22	17	17	17	17	17	16	16	17	27.5	30.4	74.9	-1	-1	-1
1/18/2019	3:06:31 PM	11	1051	22	23	31	23	17	17	17	17	17	16	16	16	27.5	30.4	74.9	-1	-1	-1
1/18/2019	3:06:31 PM	214	1052	22	23	30	23	16	17	17	17	16	16	16	17	27.5	30.4	76.8	-1	-1	-1
1/18/2019	3:06:31 PM	401	1053	22	22	31	22	17	17	17	17	16	16	16	17	27.5	30.4	76.8	-1	-1	-1
1/18/2019	3:06:31 PM	605	1054	22	23	29	23	17	17	17	17	16	16	16	16	27.5	30.4	76.8	-1	-1	-1
1/18/2019	3:06:31 PM	808	1055	22	23	33	23	16	17	17	17	16	16	16	17	27.5	30.4	76.8	-1	-1	-1
1/18/2019	3:06:32 PM	11	1056	22	22	42	23	17	17	17	17	17	16	16	17	27.5	30.4	76.8	-1	-1	-1
1/18/2019	3:06:32 PM	214	1057	22	23	40	23	16	17	17	17	17	16	16	17	27.5	30.4	76.8	-1	-1	-1
1/18/2019	3:06:32 PM	401	1058	22	23	35	22	17	17	17	17	16	16	16	17	27.5	30.4	76.8	-1	-1	-1
1/18/2019	3:06:32 PM	605	1059	22	23	33	23	16	17	17	17	17	16	16	16	27.5	30.4	76.8	-1	-1	-1
1/18/2019	3:06:32 PM	808	1060	22	22	37	23	17	17	17	17	16	16	16	17	27.5	30.4	76.8	-1	-1	-1
1/18/2019	3:06:33 PM	11	1061	22	23	34	23	17	17	17	17	17	16	16	17	27.5	30.4	76.8	-1	-1	-1
1/18/2019	3:06:33 PM	214	1062	22	23	33	23	16	17	17	17	16	16	16	17	27.5	30.4	76.8	-1	-1	-1
1/18/2019	3:06:33 PM	401	1063	22	22	34	22	17	17	17	17	16	16	16	17	27.5	30.4	76.8	-1	-1	-1
1/18/2019	3:06:33 PM	605	1064	22	23	36	23	16	17	17	17	16	16	16	16	27.5	30.4	76.8	-1	-1	-1
1/18/2019	3:06:33 PM	808	1065	22	23	35	23	17	17	17	17	16	16	16	17	27.5	30.4	76.8	-1	-1	-1
1/18/2019	3:06:34 PM	11	1066	22	23	33	23	17	17	17	17	17	16	16	17	27.5	30.4	76.8	-1	-1	-1
1/18/2019	3:06:34 PM	214	1067	22	23	34	23	16	17	17	17	17	16	16	17	27.5	30.4	76.8	-1	-1	-1
1/18/2019	3:06:34 PM	401	1068	22	22	35	22	17	17	17	17	16	16	16	17	27.5	30.4	76.8	-1	-1	-1
1/18/2019	3:06:34 PM	605	1069	22	23	32	22	17	17	17	17	17	16	16	16	27.5	30.4	76.8	-1	-1	-1
1/18/2019	3:06:34 PM	808	1070	22	23	32	23	16	17	17	17	16	16	16	16	27.5	30.4	76.8	-1	-1	-1
1/18/2019	3:06:35 PM	11	1071	22	23	30	23	17	17	17	17	16	16	16	17	27.5	30.4	76.8	-1	-1	-1
1/18/2019	3:06:35 PM	214	1072	22	22	29	23	17	17	17	17	16	16	16	17	27.5	30.4	76.8	-1	-1	-1
1/18/2019	3:06:35 PM	401	1073	22	22	30	23	17	17	17	17	16	16	16	17	27.5	30.4	76.8	-1	-1	-1
1/18/2019	3:06:35 PM	605	1074	22	22	28	22	17	17	17	17	17	16	16	17	27.5	30.4	76.8	-1	-1	-1
1/18/2019	3:06:35 PM	808	1075	22	23	29	23	16	17	17	17	16	16	16	17	27.5	30.4	76.8	-1	-1	-1
1/18/2019	3:06:36 PM	11	1076	22	22	30	22	17	17	17	17	16	16	16	17	27.5	30.4	76.8	-1	-1	-1
1/18/2019	3:06:36 PM	214	1077	22	23	30	22	17	17	17	17	17	16	16	16	27.5	30.4	76.8	-1	-1	-1
1/18/2019	3:06:36 PM	401	1078	22	22	31	22	16	16	17	17	16	16	16	17	27.5	30.4	76.8	-1	-1	-1
1/18/2019	3:06:36 PM	605	1079	22	22	29	22	17	17	17	17	17	16	16	17	27.5	30.4	76.8	-1	-1	-1
1/18/2019	3:06:36 PM	808	1080	22	23	31	23	16	17	17	17	16	16	16	17	27.5	30.4	76.8	-1	-1	-1
1/18/2019	3:06:37 PM	11	1081	22	22	31	22	17	17	17	17	17	16	16	17	27.5	30.4	76.8	-1	-1	-1
1/18/2019	3:06:37 PM	214	1082	22	23	29	23	17	17	17	17	17	16	16	16	27.5	30.4	76.8	-1	-1	-1
1/18/2019	3:06:37 PM	401	1083	22	22	30	22	17	17	17	17	16	16	16	17	27.5	30.4	76.8	-1	-1	-1
1/18/2019	3:06:37 PM	605	1084	22	22	29	22	17	17	17	17	17	16	16	17	27.5	30.4	76.8	-1	-1	-1
1/18/2019	3:06:37 PM	808	1085	22	23	28	23	16	17	17	17	16	16	16	17	27.5	30.4	76.8	-1	-1	-1
1/18/2019	3:06:38 PM	11	1086	22	22	29	22	17	17	17	17	16	16	16	17	27.5	30.4	76.8	-1	-1	-1
1/18/2019	3:06:38 PM	214	1087	22	22	31	22	17	17	17	17	16	16	16	17	27.5	30.4	76.8	-1	-1	-1
1/18/2019	3:06:38 PM	401	1088	22	22	31	23	16	17	17	17	16	16	16	16	27.5	30.4	76.8	-1	-1	-1
1/18/2019	3:06:38 PM	605	1089	22	22	32	22	17	17	17	17	16	16	16	17	27.5	30.4	76.8	-1	-1	-1
1/18/2019	3:06:38 PM	808	1090	22	23	31	23	17	17	17	17	16	16	16	17	27.5	30.4	76.8	-1	-1	-1
1/18/2019	3:06:39 PM	11	1091	22	22	32	22	17	17	17	17	16	16	16	17	27.5	30.4	76.8	-1	-1	-1
1/18/2019	3:06:39 PM	214	1092	22	22	33	22	17	17	17	17	17	16	16	16	27.5	30.4	76.8	-1	-1	-1
1/18/2019	3:06:39 PM	401	1093	22	22	33	22	17	17	17	17	16	16	16	17	27.5	30.4	76.8	-1	-1	-1
1/18/2019	3:06:39 PM	605	1094	22	22	33	22	17	17	17	17	17	16	16	17	27.5	30.4	76.5	-1	-1	-1
1/18/2019	3:06:39 PM	808	1095	22	23	32	23	17	17	17	17	17	16	16	17	27.5	30.4	76.5	-1	-1	-1
1/18/2019	3:06:40 PM	11	1096	22	22	32	23	17	17	17	17	16	16	16	17	27.5	30.4	76.5	-1	-1	-1
1/18/2019	3:06:40 PM	214	1097	22	22	30	22	17	17	17	17	16	16	16	17	27.5	30.4	76.5	-1	-1	-1
1/18/2019	3:06:40 PM	401	1098	22	22	33	23	16	17	17	17	16	16	16	17	27.5	30.4	76.5	-1	-1	-1
1/18/2019	3:06:40 PM	605	1099	22	22	30	22	17	17	17	17	16	16	16	17	27.5	30.4	76.5	-1	-1	-1
1/18/2019	3:06:40 PM	808	1100	22	23	31	23	17	17	17	17	17	16	16	16	27.5	30.4	76.5	-1	-1	-1
1/18/2019	3:06:41 PM	11	1101	22	23	31	23	17	17	17	17	17	16	16	17	27.5	30.4	76.5	-1	-1	-1
1/18/2019	3:06:41 PM	214	1102	22	23	30	23	16	17	17	17	16	16	16	17	27.5	30.4	76.5	-1	-1	-1
1/18/2019	3:06:41 PM	401	1103	22	22	31	22	17	17	17	17	16	16	16	17	27.5	30.4	76.5	-1	-1	-1
1/18/2019	3:06:41 PM	605	1104	22	23	32	23	16	17	17	17	16	16	16	17	27.5	30.4	76.5	-1	-1	-1
1/18/2019	3:06:41 PM	808	1105	22	22	32	22	17	17	17	17	16	16	16	17	27.5	30.4	76.5	-1	-1	-1
1/18/2019	3:06:42 PM	11	1106	22	23	33	22	17	17	17	17	17	16	16	16	27.5	30.4	76.5	-1	-1	-1
1/18/2019	3:06:42 PM	214	1107	22	23	31	23	16	17	17	17	16	16	16	17	27.5	30.4	76.5	-1	-1	-1
1/18/2019	3:06:42 PM	401	1108	22	22	29	23	17	17	17	17	17	16	16	17	27.5	30.4	76.5	-1	-1	-1
1/18/2019	3:06:42 PM	605	1109	22	23	31	23	17	17	17	17	17	16	16	17	27.5	30.4	76.5	-1	-1	-1
1/18/2019	3:06:42 PM	808	1110	22	23	32	23	16	17	17	17	16	16	16	17	27.5	30.4	76.5	-1	-1	-1
1/18/2019	3:06:43 PM	11	1111	22	22	31	22	17	17	16	17	16	16	16	17	27.5	30.4	76.5	-1	-1	-1
1/18/2019	3:06:43 PM	214	1112	22	23	30	23	16	17	17	17	17	16	16	16	27.5	30.4	76.5	-1	-1	-1
1/18/2019	3:06:43 PM	401	1113	22	23	31	23	17	17	17	17	16	16	16	17	27.5	30.4	76.5	-1	-1	-1
1/18/2019	3:06:43 PM	605	1114	22	23	32	23	17	17	17	17	17	16	16	17	27.5	30.4	76.5	-1	-1	-1
1/18/2019	3:06:43 PM	808	1115	22	23	32	23	16	17	17	17	17	16	16	17	27.5	30.4	76.5	-1	-1	-1
1/18/2019	3:06:44 PM	11	1116	22	22	33	22	16	17	17	17	16	16	16	17	27.5	30.4	76.5	-1	-1	-1
1/18/2019	3:06:44 PM	214	1117	22	23	31	22	17	17	17	17	16	16	16	16	27.5	30.4	76.5	-1	-1	-1
1/18/2019	3:06:44 PM	401	1118	22	23	32	23	16	17	17	17	17	16	16	17	27.5	30.4	76.5	-1	-1	-1
1/18/2019	3:06:44 PM	605	1119	22	22	34	23	17	17	17	17	16	16	16	17	27.5	30.4	76.5	-1	-1	-1
1/18/2019	3:06:44 PM	808	1120	22	23	36	23	17	17	17	17	17	16	16	16	27.5	30.4	76.5	-1	-1	-1
1/18/2019	3:06:45 PM	11	1121	22	23	35	23	16	17	17	17	16	16	16	17	27.5	30.4	76.5	-1	-1	-1
1/18/2019	3:06:45 PM	214	1122	22	22	34	22	17	17	17	17	16	16	16	17	27.5	30.4	76.5	-1	-1	-1
1/18/2019	3:06:45 PM	401	1123	22	23	35	23	17	17	17	17	17	16	16	16	27.5	30.4	76.5	-1	-1	-1
1/18/2019	3:06:45 PM	605	1124	22	23	34	23	17	17	17	17	16	16	16	17	27.5	30.4	76.5	-1	-1	-1
1/18/2019	3:06:45 PM	808	1125	22	22	34	22	17	17	17	17	17	16	16	17	27.5	30.4	76.5	-1	-1	-1
1/18/2019	3:06:46 PM	11	1126	22	22	33	22	17	17	17	17	17	16	16	16	27.5	30.4	76.5	-1	-1	-1
1/18/2019	3:06:46 PM	214	1127	22	22	32	23	16	17	17	17	16	16	16	17	27.5	30.4	76.5	-1	-1	-1
1/18/2019	3:06:46 PM	401	1128	22	23	33	23	17	17	17	17	16	16	16	17	27.5	30.4	76.5	-1	-1	-1
1/18/2019	3:06:46 PM	605	1129	22	23	33	23	17	17	16	17	17	16	16	16	27.5	30.4	76.5	-1	-1	-1
1/18/2019	3:06:46 PM	808	1130	22	23	31	23	16	17	17	17	16	16	16	17	27.5	30.4	76.5	-1	-1	-1
1/18/2019	3:06:47 PM	11	1131	22	22	34	22	17	17	17	17	16	16	16	17	27.5	30.4	76.5	-1	-1	-1
1/18/2019	3:06:47 PM	214	1132	22	22	34	22	17	17	17	17	17	16	16	16	27.5	30.4	76.5	-1	-1	-1
1/18/2019	3:06:47 PM	401	1133	22	23	39	23	16	17	17	17	17	16	16	17	27.5	30.4	76.5	-1	-1	-1
1/18/2019	3:06:47 PM	605	1134	22	22	38	23	17	17	17	17	16	16	16	17	27.5	30.4	76.5	-1	-1	-1
1/18/2019	3:06:47 PM	808	1135	22	22	38	22	17	17	17	17	16	16	16	17	27.5	30.4	76.5	-1	-1	-1
1/18/2019	3:06:48 PM	11	1136	22	23	36	23	16	17	17	17	16	16	16	17	27.5	30.4	75.9	-1	-1	-1
1/18/2019	3:06:48 PM	214	1137	22	22	37	22	16	17	17	17	16	16	16	17	27.5	30.4	75.9	-1	-1	-1
1/18/2019	3:06:48 PM	401	1138	22	23	40	23	16	17	17	17	16	16	16	17	27.5	30.4	75.9	-1	-1	-1
1/18/2019	3:06:48 PM	605	1139	22	22	39	22	17	17	17	17	16	16	16	17	27.5	30.4	75.9	-1	-1	-1
1/18/2019	3:06:48 PM	808	1140	22	23	39	22	17	17	17	17	17	16	16	17	27.5	30.4	75.9	-1	-1	-1
1/18/2019	3:06:49 PM	11	1141	22	22	40	23	17	17	17	17	16	16	16	17	27.5	30.4	75.9	-1	-1	-1
1/18/2019	3:06:49 PM	214	1142	22	22	44	22	17	17	17	17	17	16	16	16	27.5	30.4	75.9	-1	-1	-1
1/18/2019	3:06:49 PM	401	1143	22	23	41	23	17	17	17	17	16	16	16	17	27.5	30.4	75.9	-1	-1	-1
1/18/2019	3:06:49 PM	605	1144	22	22	42	22	17	17	17	17	16	16	16	17	27.5	30.4	75.9	-1	-1	-1
1/18/2019	3:06:49 PM	808	1145	22	22	38	22	16	17	17	17	16	16	16	17	27.5	30.4	75.9	-1	-1	-1
1/18/2019	3:06:50 PM	11	1146	22	22	39	22	17	17	17	17	16	16	16	17	27.5	30.4	75.9	-1	-1	-1
1/18/2019	3:06:50 PM	214	1147	22	23	39	23	17	17	17	17	16	16	16	16	27.5	30.4	75.9	-1	-1	-1
1/18/2019	3:06:50 PM	401	1148	22	22	41	22	17	17	17	17	16	16	16	17	27.5	30.4	75.9	-1	-1	-1
1/18/2019	3:06:50 PM	605	1149	22	23	41	23	17	17	17	17	17	16	16	16	27.5	30.4	75.9	-1	-1	-1
1/18/2019	3:06:50 PM	808	1150	22	23	41	23	16	17	17	17	16	16	16	17	27.5	30.4	75.9	-1	-1	-1
1/18/2019	3:06:51 PM	11	1151	22	22	34	22	17	17	17	17	16	16	16	17	27.5	30.4	75.9	-1	-1	-1
1/18/2019	3:06:51 PM	214	1152	22	23	35	22	17	17	17	17	17	16	16	16	27.5	30.4	75.9	-1	-1	-1
1/18/2019	3:06:51 PM	401	1153	22	22	36	23	17	17	17	17	17	16	16	17	27.5	30.4	75.9	-1	-1	-1
1/18/2019	3:06:51 PM	605	1154	22	22	35	23	17	17	17	17	17	16	16	16	27.5	30.4	75.9	-1	-1	-1
1/18/2019	3:06:51 PM	808	1155	22	23	36	22	16	17	17	17	16	16	16	17	27.5	30.4	75.9	-1	-1	-1
1/18/2019	3:06:52 PM	11	1156	22	22	38	22	17	17	17	17	16	16	16	17	27.5	30.4	75.9	-1	-1	-1
1/18/2019	3:06:52 PM	214	1157	22	23	37	23	17	17	17	17	16	16	16	16	27.5	30.4	75.9	-1	-1	-1
1/18/2019	3:06:52 PM	401	1158	22	22	43	23	17	17	17	17	16	16	16	17	27.5	30.4	75.9	-1	-1	-1
1/18/2019	3:06:52 PM	605	1159	22	23	65	22	17	17	17	17	16	16	16	17	27.5	30.4	75.9	-1	-1	-1
1/18/2019	3:06:52 PM	808	1160	22	23	51	23	16	17	17	17	16	16	16	16	27.5	30.4	75.9	-1	-1	-1
1/18/2019	3:06:53 PM	11	1161	22	22	53	22	17	17	17	17	16	16	16	17	27.5	30.4	75.9	-1	-1	-1
1/18/2019	3:06:53 PM	214	1162	22	22	74	22	17	17	17	17	17	16	16	17	27.5	30.4	75.9	-1	-1	-1
1/18/2019	3:06:53 PM	401	1163	22	23	79	23	17	17	17	17	16	16	16	17	27.5	30.4	75.9	-1	-1	-1
1/18/2019	3:06:53 PM	605	1164	22	23	72	22	17	17	17	17	16	16	16	17	27.5	30.4	75.9	-1	-1	-1
1/18/2019	3:06:53 PM	808	1165	22	23	53	23	17	17	17	17	17	16	16	17	27.5	30.4	75.9	-1	-1	-1
1/18/2019	3:06:54 PM	11	1166	22	23	57	23	16	17	17	17	16	16	16	17	27.5	30.4	75.9	-1	-1	-1
1/18/2019	3:06:54 PM	214	1167	22	22	46	23	16	17	17	17	16	16	16	17	27.5	30.4	75.9	-1	-1	-1
1/18/2019	3:06:54 PM	401	1168	22	23	40	23	17	17	17	17	16	16	16	17	27.5	30.4	75.9	-1	-1	-1
1/18/2019	3:06:54 PM	605	1169	22	23	36	23	17	17	17	17	16	16	16	17	27.5	30.4	75.9	-1	-1	-1
1/18/2019	3:06:54 PM	808	1170	22	22	35	22	17	17	17	17	16	16	16	16	27.5	30.4	75.9	-1	-1	-1
1/18/2019	3:06:55 PM	11	1171	22	23	36	23	16	17	17	17	16	16	16	16	27.5	30.4	75.9	-1	-1	-1
1/18/2019	3:06:55 PM	214	1172	22	22	37	23	17	17	17	17	16	16	16	17	27.5	30.4	75.9	-1	-1	-1
1/18/2019	3:06:55 PM	401	1173	22	23	40	23	17	17	17	17	17	16	16	17	27.5	30.4	75.9	-1	-1	-1
1/18/2019	3:06:55 PM	605	1174	22	22	38	23	16	17	17	17	16	16	16	17	27.5	30.4	75.9	-1	-1	-1
1/18/2019	3:06:55 PM	808	1175	22	22	38	22	17	17	17	17	16	16	16	17	27.5	30.4	75.9	-1	-1	-1
1/18/2019	3:06:56 PM	11	1176	22	23	37	23	17	17	17	17	16	16	16	16	27.5	30.4	75.9	-1	-1	-1
1/18/2019	3:06:56 PM	214	1177	22	23	39	23	17	17	17	17	16	16	16	17	27.5	30.4	75.9	-1	-1	-1
1/18/2019	3:06:56 PM	401	1178	22	23	40	23	17	17	17	17	17	16	16	16	27.5	30.4	73.1	-1	-1	-1
1/18/2019	3:06:56 PM	605	1179	22	23	42	23	16	17	17	17	16	16	16	17	27.5	30.4	73.1	-1	-1	-1
1/18/2019	3:06:56 PM	808	1180	22	22	47	22	17	17	17	17	16	16	16	17	27.5	30.4	73.1	-1	-1	-1
1/18/2019	3:06:57 PM	11	1181	22	23	54	23	17	17	17	17	17	16	16	17	27.5	30.4	73.1	-1	-1	-1
1/18/2019	3:06:57 PM	214	1182	22	23	71	23	16	17	17	17	16	16	16	17	27.5	30.4	73.1	-1	-1	-1
1/18/2019	3:06:57 PM	401	1183	22	22	64	22	17	17	18	17	16	16	16	17	27.5	30.4	73.1	-1	-1	-1
1/18/2019	3:06:57 PM	605	1184	22	22	61	23	17	17	17	17	17	16	16	16	27.5	30.4	73.1	-1	-1	-1
1/18/2019	3:06:57 PM	808	1185	22	23	92	23	16	17	17	17	16	16	16	17	27.5	30.4	73.1	-1	-1	-1
1/18/2019	3:06:58 PM	11	1186	22	22	60	22	17	17	17	17	16	16	16	17	27.5	30.4	73.1	-1	-1	-1
1/18/2019	3:06:58 PM	214	1187	22	23	43	23	17	17	17	17	17	16	16	16	27.5	30.4	73.1	-1	-1	-1
1/18/2019	3:06:58 PM	401	1188	22	22	44	23	17	17	17	17	16	16	16	17	27.5	30.4	73.1	-1	-1	-1
1/18/2019	3:06:58 PM	605	1189	22	22	53	22	17	17	17	17	17	16	16	17	27.5	30.4	73.1	-1	-1	-1
1/18/2019	3:06:58 PM	808	1190	22	23	66	23	17	17	17	17	16	16	16	16	27.5	30.4	73.1	-1	-1	-1
1/18/2019	3:06:59 PM	11	1191	22	23	63	23	16	18	17	17	16	16	16	17	27.5	30.4	73.1	-1	-1	-1
1/18/2019	3:06:59 PM	214	1192	22	22	85	22	17	17	17	17	16	16	16	17	27.5	30.4	73.1	-1	-1	-1
1/18/2019	3:06:59 PM	401	1193	22	22	71	23	17	17	17	17	17	16	16	17	27.5	30.4	73.1	-1	-1	-1
1/18/2019	3:06:59 PM	605	1194	22	23	69	23	16	17	17	17	16	16	16	17	27.5	30.4	73.1	-1	-1	-1
1/18/2019	3:06:59 PM	808	1195	22	22	65	22	16	17	17	17	16	16	16	17	27.5	30.4	73.1	-1	-1	-1
1/18/2019	3:07:00 PM	11	1196	22	23	60	22	17	17	17	17	17	16	16	17	27.5	30.4	73.1	-1	-1	-1
1/18/2019	3:07:00 PM	214	1197	21	22	49	22	16	17	17	17	17	16	16	16	27.5	30.4	73.1	-1	-1	-1
1/18/2019	3:07:00 PM	401	1198	21	22	59	23	17	17	17	17	16	16	16	17	27.5	30.4	73.1	-1	-1	-1
1/18/2019	3:07:00 PM	605	1199	22	22	47	22	17	17	17	17	16	16	16	17	27.5	30.4	73.1	-1	-1	-1
1/18/2019	3:07:00 PM	808	1200	22	22	28	22	17	17	17	17	17	16	16	16	27.5	30.4	73.1	-1	-1	-1
1/18/2019	3:07:01 PM	11	1201	22	23	25	23	16	17	17	17	16	16	16	17	27.5	30.4	73.1	-1	-1	-1
1/18/2019	3:07:01 PM	214	1202	22	22	25	22	17	17	17	17	16	16	16	17	27.5	30.4	73.1	-1	-1	-1
1/18/2019	3:07:01 PM	401	1203	22	23	68	23	16	17	17	17	16	16	16	17	27.5	30.4	73.1	-1	-1	-1
1/18/2019	3:07:01 PM	605	1204	23	22	78	23	17	17	17	17	16	16	16	17	27.5	30.4	73.1	-1	-1	-1
1/18/2019	3:07:01 PM	808	1205	22	23	67	22	17	17	17	17	16	16	16	16	27.5	30.4	73.1	-1	-1	-1
1/18/2019	3:07:02 PM	11	1206	22	23	69	23	16	17	17	17	17	16	16	17	27.5	30.4	73.1	-1	-1	-1
1/18/2019	3:07:02 PM	214	1207	22	22	71	22	17	17	17	17	16	16	16	17	27.5	30.4	73.1	-1	-1	-1
1/18/2019	3:07:02 PM	401	1208	22	23	63	23	17	17	17	17	17	16	16	16	27.5	30.4	73.1	-1	-1	-1
1/18/2019	3:07:02 PM	605	1209	22	22	63	23	16	17	17	17	16	16	16	17	27.5	30.4	73.1	-1	-1	-1
1/18/2019	3:07:02 PM	808	1210	22	22	42	22	17	17	17	17	16	16	16	16	27.5	30.4	73.1	-1	-1	-1
1/18/2019	3:07:03 PM	11	1211	22	23	34	23	17	17	17	17	17	16	17	16	27.5	30.4	73.1	-1	-1	-1
1/18/2019	3:07:03 PM	214	1212	22	23	37	23	17	17	17	17	16	16	16	17	27.5	30.4	73.1	-1	-1	-1
1/18/2019	3:07:03 PM	401	1213	22	22	31	22	17	17	17	17	17	16	16	16	27.5	30.4	73.1	-1	-1	-1
1/18/2019	3:07:03 PM	605	1214	22	23	34	23	16	17	17	17	16	16	16	16	27.5	30.4	73.1	-1	-1	-1
1/18/2019	3:07:03 PM	808	1215	22	23	36	22	16	17	16	17	16	16	16	17	27.5	30.4	73.1	-1	-1	-1
1/18/2019	3:07:04 PM	11	1216	23	22	30	22	17	17	17	17	17	16	16	17	27.5	30.4	73.1	-1	-1	-1
1/18/2019	3:07:04 PM	214	1217	22	23	25	23	17	17	17	17	17	16	16	16	27.5	30.4	73.1	-1	-1	-1
1/18/2019	3:07:04 PM	401	1218	22	22	23	22	17	18	17	17	16	16	16	17	27.5	30.4	73.1	-1	-1	-1
1/18/2019	3:07:04 PM	605	1219	23	23	23	22	17	17	18	17	17	16	16	17	27.5	30.4	73.1	-1	-1	-1
1/18/2019	3:07:04 PM	803	1220	22	23	22	23	16	17	16	17	16	16	16	16	27.5	30.4	33.3	-1	-1	-1
1/18/2019	3:07:05 PM	6	1221	22	23	22	23	16	17	17	17	16	16	16	16	27.5	30.4	33.3	-1	-1	-1
1/18/2019	3:07:05 PM	209	1222	22	22	23	23	17	17	16	17	16	16	16	17	27.5	30.4	33.3	-1	-1	-1
1/18/2019	3:07:05 PM	413	1223	22	23	23	23	17	17	17	17	17	16	16	17	27.5	30.4	33.3	-1	-1	-1
1/18/2019	3:07:05 PM	616	1224	22	23	22	23	17	17	17	17	17	16	16	17	27.5	30.4	33.3	-1	-1	-1
1/18/2019	3:07:05 PM	803	1225	22	22	22	22	16	17	17	17	16	16	16	17	27.5	30.4	33.3	-1	-1	-1
1/18/2019	3:07:06 PM	6	1226	22	23	22	23	17	17	17	17	17	16	16	17	27.5	30.4	33.3	-1	-1	-1
1/18/2019	3:07:06 PM	209	1227	22	23	22	23	17	17	17	17	17	16	16	16	27.5	30.4	33.3	-1	-1	-1
1/18/2019	3:07:06 PM	413	1228	22	23	22	23	17	17	17	17	16	16	16	17	27.5	30.4	33.3	-1	-1	-1
1/18/2019	3:07:06 PM	616	1229	22	22	22	22	17	17	17	17	16	16	16	17	27.5	30.4	33.3	-1	-1	-1
1/18/2019	3:07:06 PM	803	1230	22	22	22	22	17	17	17	17	16	16	16	16	27.5	30.4	33.3	-1	-1	-1
1/18/2019	3:07:07 PM	6	1231	22	23	22	23	17	17	17	17	17	16	16	17	27.5	30.4	33.3	-1	-1	-1
1/18/2019	3:07:07 PM	209	1232	22	23	22	23	16	17	17	17	16	16	16	17	27.5	30.4	33.3	-1	-1	-1
1/18/2019	3:07:07 PM	413	1233	22	22	23	22	17	17	17	17	16	16	16	17	27.5	30.4	33.3	-1	-1	-1
1/18/2019	3:07:07 PM	616	1234	22	22	22	22	17	17	17	17	17	16	16	16	27.5	30.4	33.3	-1	-1	-1
1/18/2019	3:07:07 PM	803	1235	22	22	22	23	16	17	17	17	16	16	16	17	27.5	30.4	33.3	-1	-1	-1
1/18/2019	3:07:08 PM	6	1236	22	22	23	22	17	17	17	17	16	16	16	17	27.5	30.4	33.3	-1	-1	-1
1/18/2019	3:07:08 PM	209	1237	22	23	22	23	17	17	17	17	17	16	16	16	27.5	30.4	33.3	-1	-1	-1
1/18/2019	3:07:08 PM	413	1238	22	23	22	23	17	17	17	17	17	16	16	17	27.5	30.4	33.3	-1	-1	-1
1/18/2019	3:07:08 PM	616	1239	22	22	22	23	17	17	17	17	16	16	16	17	27.5	30.4	33.3	-1	-1	-1
1/18/2019	3:07:08 PM	803	1240	22	22	22	22	17	17	17	17	16	16	16	16	27.5	30.4	33.3	-1	-1	-1
1/18/2019	3:07:09 PM	6	1241	22	23	22	23	17	17	17	17	17	16	17	17	27.5	30.4	33.3	-1	-1	-1
1/18/2019	3:07:09 PM	209	1242	22	22	22	23	17	17	17	17	16	16	16	17	27.5	30.4	33.3	-1	-1	-1
1/18/2019	3:07:09 PM	413	1243	23	22	56	22	17	17	17	17	17	16	16	17	27.5	30.4	33.3	-1	-1	-1
1/18/2019	3:07:09 PM	616	1244	22	23	91	23	17	17	17	17	17	16	16	16	27.5	30.4	33.3	-1	-1	-1
1/18/2019	3:07:09 PM	803	1245	22	23	78	23	17	17	17	17	16	16	16	17	27.5	30.4	33.3	-1	-1	-1
1/18/2019	3:07:10 PM	6	1246	23	22	84	23	17	17	17	17	16	16	16	17	27.5	30.4	33.3	-1	-1	-1
1/18/2019	3:07:10 PM	209	1247	22	22	78	23	17	16	17	17	17	16	16	17	27.5	30.4	33.3	-1	-1	-1
1/18/2019	3:07:10 PM	413	1248	22	23	71	23	17	17	17	17	17	16	16	16	27.5	30.4	33.3	-1	-1	-1
1/18/2019	3:07:10 PM	616	1249	22	23	48	23	16	17	17	17	16	16	16	16	27.5	30.4	33.3	-1	-1	-1
1/18/2019	3:07:10 PM	803	1250	22	22	46	22	16	17	17	17	16	16	16	16	27.5	30.4	33.3	-1	-1	-1
1/18/2019	3:07:11 PM	6	1251	22	23	42	23	17	17	17	17	17	16	17	16	27.5	30.4	33.3	-1	-1	-1
1/18/2019	3:07:11 PM	209	1252	22	22	34	23	16	17	17	17	16	16	16	17	27.5	30.4	33.3	-1	-1	-1
1/18/2019	3:07:11 PM	413	1253	22	22	26	23	17	16	17	17	16	16	16	17	27.5	30.4	33.3	-1	-1	-1
1/18/2019	3:07:11 PM	616	1254	22	22	24	22	17	17	16	17	16	16	16	17	27.5	30.4	33.3	-1	-1	-1
1/18/2019	3:07:11 PM	803	1255	22	23	25	23	16	17	17	17	16	16	16	16	27.5	30.4	33.3	-1	-1	-1
1/18/2019	3:07:12 PM	6	1256	22	23	94	23	17	17	17	17	17	16	16	16	27.5	30.4	33.3	-1	-1	-1
1/18/2019	3:07:12 PM	209	1257	23	22	99	23	17	17	17	17	16	16	16	17	27.5	30.4	33.3	-1	-1	-1
1/18/2019	3:07:12 PM	412	1258	22	22	92	23	17	17	17	17	16	16	16	17	27.5	30.4	33.3	-1	-1	-1
1/18/2019	3:07:12 PM	615	1259	22	22	68	22	17	16	17	17	17	16	16	16	27.5	30.4	33.3	-1	-1	-1
1/18/2019	3:07:12 PM	803	1260	22	22	42	23	16	17	17	17	16	16	16	16	27.5	30.4	33.3	-1	-1	-1
1/18/2019	3:07:13 PM	6	1261	23	22	32	23	17	17	17	17	16	16	16	17	27.5	30.4	33.3	-1	-1	-1
1/18/2019	3:07:13 PM	209	1262	22	22	32	22	17	16	17	17	16	16	16	17	27.5	30.4	36.2	-1	-1	-1
1/18/2019	3:07:13 PM	412	1263	22	22	28	22	17	17	17	17	16	16	16	17	27.5	30.4	36.2	-1	-1	-1
1/18/2019	3:07:13 PM	615	1264	22	23	28	23	17	17	17	17	17	16	16	16	27.5	30.4	36.2	-1	-1	-1
1/18/2019	3:07:13 PM	803	1265	22	22	26	22	17	17	17	17	16	16	16	17	27.5	30.4	36.2	-1	-1	-1
1/18/2019	3:07:14 PM	6	1266	22	23	27	23	17	17	18	17	17	16	16	16	27.5	30.4	36.2	-1	-1	-1
1/18/2019	3:07:14 PM	209	1267	22	23	27	23	17	17	17	17	16	16	16	16	27.5	30.4	36.2	-1	-1	-1
1/18/2019	3:07:14 PM	412	1268	22	22	26	22	17	17	17	17	16	16	16	17	27.5	30.4	36.2	-1	-1	-1
1/18/2019	3:07:14 PM	615	1269	22	23	27	23	17	17	17	17	16	16	16	16	27.5	30.4	36.2	-1	-1	-1
1/18/2019	3:07:14 PM	803	1270	22	22	76	22	17	17	17	17	16	16	16	17	27.5	30.4	36.2	-1	-1	-1
1/18/2019	3:07:15 PM	6	1271	22	23	94	23	17	17	17	17	16	16	16	17	27.5	30.4	36.2	-1	-1	-1
1/18/2019	3:07:15 PM	209	1272	22	22	94	23	17	17	17	17	16	16	16	17	27.5	30.4	36.2	-1	-1	-1
1/18/2019	3:07:15 PM	412	1273	22	22	65	23	17	17	17	17	17	16	16	17	27.5	30.4	36.2	-1	-1	-1
1/18/2019	3:07:15 PM	615	1274	22	23	63	23	17	17	16	17	16	16	16	17	27.5	30.4	36.2	-1	-1	-1
1/18/2019	3:07:15 PM	803	1275	22	22	71	23	17	17	17	17	17	16	16	17	27.5	30.4	36.2	-1	-1	-1
1/18/2019	3:07:16 PM	6	1276	22	23	59	23	17	17	17	17	17	16	16	17	27.5	30.4	36.2	-1	-1	-1
1/18/2019	3:07:16 PM	209	1277	22	22	56	22	17	17	17	17	16	16	16	17	27.5	30.4	36.2	-1	-1	-1
1/18/2019	3:07:16 PM	412	1278	22	22	75	22	17	17	17	17	17	16	16	17	27.5	30.4	36.2	-1	-1	-1
1/18/2019	3:07:16 PM	615	1279	22	23	95	23	16	17	17	17	16	16	16	17	27.5	30.4	36.2	-1	-1	-1
1/18/2019	3:07:16 PM	803	1280	22	22	109	22	17	17	17	17	16	16	16	17	27.5	30.4	36.2	-1	-1	-1
1/18/2019	3:07:17 PM	6	1281	22	23	102	23	17	17	17	17	17	16	16	17	27.5	30.4	36.2	-1	-1	-1
1/18/2019	3:07:17 PM	209	1282	22	22	91	23	17	17	17	17	16	16	16	17	27.5	30.4	36.2	-1	-1	-1
1/18/2019	3:07:17 PM	412	1283	22	23	59	23	17	17	17	17	17	16	16	16	27.5	30.4	36.2	-1	-1	-1
1/18/2019	3:07:17 PM	615	1284	22	23	45	23	16	17	16	17	16	16	16	16	27.5	30.4	36.2	-1	-1	-1
1/18/2019	3:07:17 PM	803	1285	22	22	42	22	16	16	17	17	17	16	16	17	27.5	30.4	36.2	-1	-1	-1
1/18/2019	3:07:18 PM	6	1286	22	23	35	23	16	17	17	17	17	16	17	17	27.5	30.4	36.2	-1	-1	-1
1/18/2019	3:07:18 PM	209	1287	22	22	28	22	17	17	17	17	16	16	16	17	27.5	30.4	36.2	-1	-1	-1
1/18/2019	3:07:18 PM	412	1288	22	22	25	22	17	17	17	17	16	16	16	17	27.5	30.4	36.2	-1	-1	-1
1/18/2019	3:07:18 PM	615	1289	22	23	28	23	17	17	17	17	17	16	16	16	27.5	30.4	36.2	-1	-1	-1
1/18/2019	3:07:18 PM	803	1290	22	22	32	23	17	17	17	17	16	16	16	17	27.5	30.4	36.2	-1	-1	-1
1/18/2019	3:07:19 PM	6	1291	22	23	33	23	17	17	18	17	17	16	16	17	27.5	30.4	36.2	-1	-1	-1
1/18/2019	3:07:19 PM	209	1292	22	23	34	23	17	17	17	17	17	16	16	16	27.5	30.4	36.2	-1	-1	-1
1/18/2019	3:07:19 PM	412	1293	22	22	31	23	16	17	17	17	16	16	16	17	27.5	30.4	36.2	-1	-1	-1
1/18/2019	3:07:19 PM	615	1294	22	22	28	22	17	17	17	17	16	16	16	17	27.5	30.4	36.2	-1	-1	-1
1/18/2019	3:07:19 PM	803	1295	22	23	26	23	17	17	17	17	17	16	16	16	27.5	30.4	36.2	-1	-1	-1
1/18/2019	3:07:20 PM	6	1296	22	23	26	23	16	17	17	17	17	16	16	17	27.5	30.4	36.2	-1	-1	-1
1/18/2019	3:07:20 PM	209	1297	22	22	25	22	16	16	17	17	16	16	16	17	27.5	30.4	36.2	-1	-1	-1
1/18/2019	3:07:20 PM	412	1298	22	23	62	23	17	17	17	17	16	16	16	16	27.5	30.4	36.2	-1	-1	-1
1/18/2019	3:07:20 PM	615	1299	22	22	78	23	17	18	17	17	16	16	16	17	27.5	30.4	36.2	-1	-1	-1
1/18/2019	3:07:20 PM	803	1300	22	23	94	23	17	17	17	17	17	16	16	16	27.5	30.4	36.2	-1	-1	-1
1/18/2019	3:07:21 PM	6	1301	22	23	96	23	17	17	17	17	16	16	16	17	27.5	30.4	36.2	-1	-1	-1
1/18/2019	3:07:21 PM	209	1302	22	22	94	22	17	17	17	17	16	16	16	17	27.5	30.4	36.2	-1	-1	-1
1/18/2019	3:07:21 PM	412	1303	22	23	93	23	17	17	16	17	16	16	16	16	27.5	30.4	36.2	-1	-1	-1
1/18/2019	3:07:21 PM	615	1304	22	23	80	23	16	17	17	17	16	16	16	17	27.5	30.4	61.1	-1	-1	-1
1/18/2019	3:07:21 PM	803	1305	22	23	74	22	17	17	17	17	17	16	16	16	27.5	30.4	61.1	-1	-1	-1
1/18/2019	3:07:22 PM	6	1306	22	23	58	23	17	17	17	17	17	16	16	17	27.5	30.4	61.1	-1	-1	-1
1/18/2019	3:07:22 PM	209	1307	22	22	49	22	17	17	17	17	16	16	16	17	27.5	30.4	61.1	-1	-1	-1
1/18/2019	3:07:22 PM	412	1308	22	22	36	22	17	17	17	17	16	16	16	16	27.5	30.4	61.1	-1	-1	-1
1/18/2019	3:07:22 PM	615	1309	22	23	35	23	17	17	17	17	16	16	16	17	27.5	30.4	61.1	-1	-1	-1
1/18/2019	3:07:22 PM	803	1310	22	22	36	22	17	17	17	17	16	16	16	17	27.5	30.4	61.1	-1	-1	-1
1/18/2019	3:07:23 PM	6	1311	22	23	40	23	17	17	17	17	17	16	16	16	27.5	30.4	61.1	-1	-1	-1
1/18/2019	3:07:23 PM	209	1312	22	23	48	22	16	17	17	17	16	16	16	16	27.5	30.4	61.1	-1	-1	-1
1/18/2019	3:07:23 PM	412	1313	22	22	49	22	17	17	17	17	16	16	16	17	27.5	30.4	61.1	-1	-1	-1
1/18/2019	3:07:23 PM	615	1314	22	23	44	23	17	17	17	17	17	16	16	17	27.5	30.4	61.1	-1	-1	-1
1/18/2019	3:07:23 PM	803	1315	22	22	40	22	16	17	17	17	16	16	16	16	27.5	30.4	61.1	-1	-1	-1
1/18/2019	3:07:24 PM	6	1316	22	22	39	22	17	17	17	17	16	16	16	17	27.5	30.4	61.1	-1	-1	-1
1/18/2019	3:07:24 PM	209	1317	22	22	49	22	17	17	17	17	16	16	16	16	27.5	30.4	61.1	-1	-1	-1
1/18/2019	3:07:24 PM	412	1318	22	23	43	23	16	17	17	17	16	16	16	17	27.5	30.4	61.1	-1	-1	-1
1/18/2019	3:07:24 PM	615	1319	22	22	42	23	16	17	16	17	16	16	16	17	27.5	30.4	61.1	-1	-1	-1
1/18/2019	3:07:24 PM	803	1320	22	23	38	22	17	17	17	17	16	16	16	17	27.5	30.4	61.1	-1	-1	-1
1/18/2019	3:07:25 PM	6	1321	22	23	34	23	16	17	17	17	16	16	16	16	27.5	30.4	61.1	-1	-1	-1
1/18/2019	3:07:25 PM	209	1322	22	22	29	22	16	17	17	17	16	16	16	17	27.5	30.4	61.1	-1	-1	-1
1/18/2019	3:07:25 PM	412	1323	22	22	24	22	17	17	18	17	16	16	16	17	27.5	30.4	61.1	-1	-1	-1
1/18/2019	3:07:25 PM	615	1324	22	23	23	22	17	17	18	17	17	16	16	17	27.5	30.4	61.1	-1	-1	-1
1/18/2019	3:07:25 PM	803	1325	22	22	22	23	17	17	18	17	16	16	16	17	27.5	30.4	61.1	-1	-1	-1
1/18/2019	3:07:26 PM	6	1326	22	23	22	23	17	17	17	17	17	16	16	17	27.5	30.4	61.1	-1	-1	-1
1/18/2019	3:07:26 PM	209	1327	22	22	22	22	17	17	17	17	16	16	16	17	27.5	30.4	61.1	-1	-1	-1
1/18/2019	3:07:26 PM	412	1328	22	22	22	22	17	17	17	17	17	16	16	16	27.5	30.4	61.1	-1	-1	-1
1/18/2019	3:07:26 PM	615	1329	22	23	22	23	16	17	17	17	16	16	16	17	27.5	30.4	61.1	-1	-1	-1
1/18/2019	3:07:26 PM	803	1330	22	23	22	23	17	17	17	17	17	16	16	16	27.5	30.4	61.1	-1	-1	-1
1/18/2019	3:07:27 PM	6	1331	22	23	22	23	16	17	17	17	16	16	16	17	27.5	30.4	61.1	-1	-1	-1
1/18/2019	3:07:27 PM	209	1332	22	22	22	22	17	17	17	17	16	16	16	17	27.5	30.4	61.1	-1	-1	-1
1/18/2019	3:07:27 PM	412	1333	22	23	22	23	16	17	17	17	16	16	16	16	27.5	30.4	61.1	-1	-1	-1
1/18/2019	3:07:27 PM	615	1334	22	23	22	23	16	17	17	17	16	16	16	17	27.5	30.4	61.1	-1	-1	-1
1/18/2019	3:07:27 PM	803	1335	22	23	22	22	17	17	17	17	16	16	16	16	27.5	30.4	61.1	-1	-1	-1
1/18/2019	3:07:28 PM	6	1336	22	23	22	23	17	17	17	17	17	16	16	16	27.5	30.4	61.1	-1	-1	-1
1/18/2019	3:07:28 PM	209	1337	22	22	22	22	17	17	17	17	16	16	16	17	27.5	30.4	61.1	-1	-1	-1
1/18/2019	3:07:28 PM	412	1338	22	22	22	22	17	17	17	17	17	16	16	16	27.5	30.4	61.1	-1	-1	-1
1/18/2019	3:07:28 PM	615	1339	22	23	22	23	17	17	16	17	17	16	16	16	27.5	30.4	61.1	-1	-1	-1
1/18/2019	3:07:28 PM	803	1340	22	22	23	22	17	17	17	17	16	16	16	16	27.5	30.4	61.1	-1	-1	-1
1/18/2019	3:07:29 PM	6	1341	22	23	22	23	17	17	17	17	17	16	16	16	27.5	30.4	61.1	-1	-1	-1
1/18/2019	3:07:29 PM	209	1342	22	23	22	23	16	16	17	17	16	16	16	16	27.5	30.4	61.1	-1	-1	-1
1/18/2019	3:07:29 PM	412	1343	22	22	22	22	17	17	17	17	16	16	16	16	27.5	30.4	61.1	-1	-1	-1
1/18/2019	3:07:29 PM	615	1344	22	22	23	22	17	17	17	17	17	16	16	17	27.5	30.4	61.1	-1	-1	-1
1/18/2019	3:07:29 PM	803	1345	22	23	22	23	17	17	17	18	17	16	16	17	27.5	30.4	61.1	-1	-1	-1
1/18/2019	3:07:30 PM	6	1346	22	22	22	23	17	17	17	18	17	16	16	17	27.5	30.4	41.1	-1	-1	-1
1/18/2019	3:07:30 PM	209	1347	22	22	22	22	17	17	17	17	16	16	16	17	27.5	30.4	41.1	-1	-1	-1
1/18/2019	3:07:30 PM	412	1348	22	23	22	22	17	17	17	17	16	16	16	16	27.5	30.4	41.1	-1	-1	-1
1/18/2019	3:07:30 PM	615	1349	22	23	22	23	17	17	17	17	16	16	16	17	27.5	30.4	41.1	-1	-1	-1
1/18/2019	3:07:30 PM	803	1350	22	23	22	22	17	17	16	17	16	16	16	17	27.5	30.4	41.1	-1	-1	-1
1/18/2019	3:07:31 PM	6	1351	22	23	22	23	17	17	17	17	17	16	16	16	27.5	30.4	41.1	-1	-1	-1
1/18/2019	3:07:31 PM	209	1352	22	23	22	23	16	17	17	17	16	16	16	17	27.5	30.4	41.1	-1	-1	-1
1/18/2019	3:07:31 PM	412	1353	22	22	22	23	17	17	17	17	16	16	16	17	27.5	30.4	41.1	-1	-1	-1
1/18/2019	3:07:31 PM	615	1354	22	23	23	22	17	17	17	17	17	16	16	17	27.5	30.4	41.1	-1	-1	-1
1/18/2019	3:07:31 PM	803	1355	22	22	22	23	17	17	17	17	16	16	16	17	27.5	30.4	41.1	-1	-1	-1
1/18/2019	3:07:32 PM	6	1356	22	22	22	22	17	17	17	17	16	16	16	17	27.5	30.4	41.1	-1	-1	-1
1/18/2019	3:07:32 PM	209	1357	22	22	22	22	17	17	17	17	17	16	16	16	27.5	30.4	41.1	-1	-1	-1
1/18/2019	3:07:32 PM	412	1358	22	23	22	23	17	17	17	17	17	16	16	16	27.5	30.4	41.1	-1	-1	-1
1/18/2019	3:07:32 PM	615	1359	22	23	22	23	16	17	17	17	16	16	16	17	27.5	30.4	41.1	-1	-1	-1
1/18/2019	3:07:32 PM	803	1360	22	22	22	22	16	17	17	17	16	16	16	17	27.5	30.4	41.1	-1	-1	-1
1/18/2019	3:07:33 PM	6	1361	22	22	22	22	17	17	17	17	17	16	16	16	27.5	30.4	41.1	-1	-1	-1
1/18/2019	3:07:33 PM	209	1362	22	23	22	23	16	17	17	17	16	16	16	16	27.5	30.4	41.1	-1	-1	-1
1/18/2019	3:07:33 PM	412	1363	22	22	22	23	16	17	17	17	16	16	15	16	27.5	30.4	41.1	-1	-1	-1
1/18/2019	3:07:33 PM	615	1364	22	22	23	22	17	17	17	17	16	16	15	16	27.5	30.4	41.1	-1	-1	-1
1/18/2019	3:07:33 PM	803	1365	22	22	22	23	16	17	17	17	16	16	16	16	27.5	30.4	41.1	-1	-1	-1
1/18/2019	3:07:34 PM	6	1366	23	22	22	22	17	17	17	17	16	16	16	17	27.5	30.4	41.1	-1	-1	-1
1/18/2019	3:07:34 PM	209	1367	23	23	23	22	17	17	17	17	16	16	16	16	27.5	30.4	41.1	-1	-1	-1
1/18/2019	3:07:34 PM	412	1368	22	23	22	23	17	17	17	17	17	16	17	17	27.5	30.4	41.1	-1	-1	-1
1/18/2019	3:07:34 PM	615	1369	22	23	22	23	16	17	17	17	17	16	17	17	27.5	30.4	41.1	-1	-1	-1
1/18/2019	3:07:34 PM	803	1370	22	22	22	22	16	17	16	17	16	16	16	17	27.5	30.4	41.1	-1	-1	-1
1/18/2019	3:07:35 PM	6	1371	22	22	22	22	17	17	17	17	17	16	16	17	27.5	30.4	41.1	-1	-1	-1
1/18/2019	3:07:35 PM	209	1372	22	23	22	23	17	17	17	17	17	16	16	17	27.5	30.4	41.1	-1	-1	-1
1/18/2019	3:07:35 PM	412	1373	22	23	22	23	17	17	17	17	16	16	16	17	27.5	30.4	41.1	-1	-1	-1
1/18/2019	3:07:35 PM	615	1374	22	22	23	23	17	17	17	17	16	16	16	17	27.5	30.4	41.1	-1	-1	-1
1/18/2019	3:07:35 PM	803	1375	22	22	22	22	17	17	17	17	17	16	16	16	27.5	30.4	41.1	-1	-1	-1
1/18/2019	3:07:36 PM	6	1376	22	23	22	23	16	17	17	17	17	16	16	16	27.5	30.4	41.1	-1	-1	-1
1/18/2019	3:07:36 PM	209	1377	22	23	22	23	17	17	17	17	16	16	16	17	27.5	30.4	41.1	-1	-1	-1
1/18/2019	3:07:36 PM	412	1378	22	22	23	22	17	17	17	17	16	16	16	17	27.5	30.4	41.1	-1	-1	-1
1/18/2019	3:07:36 PM	615	1379	22	23	22	23	17	17	17	17	17	16	16	17	27.5	30.4	41.1	-1	-1	-1
1/18/2019	3:07:36 PM	803	1380	22	23	22	23	16	17	17	17	16	16	16	16	27.5	30.4	41.1	-1	-1	-1
1/18/2019	3:07:37 PM	6	1381	23	22	22	22	17	17	17	17	16	16	16	17	27.5	30.4	41.1	-1	-1	-1
1/18/2019	3:07:37 PM	209	1382	22	23	22	22	17	17	17	17	16	16	16	17	27.5	30.4	41.1	-1	-1	-1
1/18/2019	3:07:37 PM	412	1383	22	23	22	23	17	17	17	17	17	16	16	16	27.5	30.4	41.1	-1	-1	-1
1/18/2019	3:07:37 PM	615	1384	22	23	22	22	16	17	17	17	16	16	17	17	27.5	30.4	41.1	-1	-1	-1
1/18/2019	3:07:37 PM	803	1385	22	22	22	22	17	17	17	17	16	16	16	17	27.5	30.4	41.1	-1	-1	-1
1/18/2019	3:07:38 PM	6	1386	22	22	23	23	17	17	17	17	16	16	16	17	27.5	30.4	41.1	-1	-1	-1
1/18/2019	3:07:38 PM	209	1387	22	23	22	23	17	17	17	17	16	16	16	16	27.5	30.4	41.1	-1	-1	-1
1/18/2019	3:07:38 PM	412	1388	22	23	22	23	17	17	17	17	17	16	16	17	27.5	30.4	35.2	-1	-1	-1
1/18/2019	3:07:38 PM	615	1389	22	22	22	23	16	17	17	17	16	16	16	17	27.5	30.4	35.2	-1	-1	-1
1/18/2019	3:07:38 PM	803	1390	23	22	23	22	16	17	17	17	16	16	16	17	27.5	30.4	35.2	-1	-1	-1
1/18/2019	3:07:39 PM	6	1391	23	23	23	23	17	17	17	17	17	16	16	17	27.5	30.4	35.2	-1	-1	-1
1/18/2019	3:07:39 PM	209	1392	23	23	23	23	17	17	17	17	17	16	16	17	27.5	30.4	35.2	-1	-1	-1
1/18/2019	3:07:39 PM	412	1393	22	23	22	23	17	17	17	17	17	16	16	16	27.5	30.4	35.2	-1	-1	-1
1/18/2019	3:07:39 PM	615	1394	22	23	23	23	17	17	17	17	16	16	16	17	27.5	30.4	35.2	-1	-1	-1
1/18/2019	3:07:39 PM	803	1395	22	23	22	23	16	17	17	17	16	16	16	16	27.5	30.4	35.2	-1	-1	-1
1/18/2019	3:07:40 PM	6	1396	22	22	22	23	16	17	17	17	16	16	16	17	27.5	30.4	35.2	-1	-1	-1
1/18/2019	3:07:40 PM	209	1397	22	22	23	22	17	17	17	17	16	16	16	17	27.5	30.4	35.2	-1	-1	-1
1/18/2019	3:07:40 PM	412	1398	22	23	22	23	17	17	17	17	17	16	16	17	27.5	30.4	35.2	-1	-1	-1
1/18/2019	3:07:40 PM	615	1399	22	23	23	23	17	17	17	17	16	16	16	17	27.5	30.4	35.2	-1	-1	-1
1/18/2019	3:07:40 PM	803	1400	22	22	22	23	17	17	17	17	17	16	16	16	27.5	30.4	35.2	-1	-1	-1
1/18/2019	3:07:41 PM	6	1401	22	23	22	23	16	17	17	17	16	16	16	17	27.5	30.4	35.2	-1	-1	-1
1/18/2019	3:07:41 PM	209	1402	22	22	22	23	17	17	17	17	16	16	16	17	27.5	30.4	35.2	-1	-1	-1
1/18/2019	3:07:41 PM	412	1403	22	23	22	22	17	17	17	17	17	16	16	17	27.5	30.4	35.2	-1	-1	-1
1/18/2019	3:07:41 PM	615	1404	22	23	22	23	16	17	17	17	16	16	16	17	27.5	30.4	35.2	-1	-1	-1
1/18/2019	3:07:41 PM	803	1405	22	22	22	22	17	17	16	17	16	16	16	17	27.5	30.4	35.2	-1	-1	-1
1/18/2019	3:07:42 PM	6	1406	22	23	22	23	17	17	17	17	17	16	16	17	27.5	30.4	35.2	-1	-1	-1
1/18/2019	3:07:42 PM	209	1407	22	23	22	23	16	17	17	17	17	16	16	16	27.5	30.4	35.2	-1	-1	-1
1/18/2019	3:07:42 PM	412	1408	22	22	22	23	17	17	17	17	16	16	16	17	27.5	30.4	35.2	-1	-1	-1
1/18/2019	3:07:42 PM	603	1409	22	23	23	23	17	17	17	17	17	16	16	17	27.5	30.4	35.2	-1	-1	-1
1/18/2019	3:07:42 PM	806	1410	22	22	22	22	16	17	17	17	16	16	16	17	27.5	30.4	35.2	-1	-1	-1
1/18/2019	3:07:43 PM	9	1411	22	22	22	22	17	17	17	17	16	16	16	17	27.5	30.4	35.2	-1	-1	-1
1/18/2019	3:07:43 PM	213	1412	22	23	22	22	17	17	17	17	17	16	17	16	27.5	30.4	35.2	-1	-1	-1
1/18/2019	3:07:43 PM	416	1413	21	22	21	22	17	17	17	17	16	16	16	16	27.5	30.4	35.2	-1	-1	-1
1/18/2019	3:07:43 PM	603	1414	22	22	23	22	17	17	17	17	16	16	16	17	27.5	30.4	35.2	-1	-1	-1
1/18/2019	3:07:43 PM	806	1415	22	23	22	22	17	17	17	17	17	16	16	17	27.5	30.4	35.2	-1	-1	-1
1/18/2019	3:07:44 PM	9	1416	22	23	22	23	16	17	17	17	17	16	16	17	27.5	30.4	35.2	-1	-1	-1
1/18/2019	3:07:44 PM	213	1417	22	23	22	22	16	17	16	17	16	16	16	17	27.5	30.4	35.2	-1	-1	-1
1/18/2019	3:07:44 PM	416	1418	23	22	23	22	17	17	17	17	16	16	16	16	27.5	30.4	35.2	-1	-1	-1
1/18/2019	3:07:44 PM	603	1419	22	23	22	23	17	17	17	17	17	16	16	16	27.5	30.4	35.2	-1	-1	-1
1/18/2019	3:07:44 PM	806	1420	22	23	23	24	17	17	17	17	16	16	16	16	27.5	30.4	35.2	-1	-1	-1
1/18/2019	3:07:45 PM	9	1421	23	22	23	23	17	17	17	17	16	16	16	17	27.5	30.4	35.2	-1	-1	-1
1/18/2019	3:07:45 PM	213	1422	23	23	23	23	17	17	17	17	16	16	16	17	27.5	30.4	35.2	-1	-1	-1
1/18/2019	3:07:45 PM	406	1423	22	23	22	23	17	17	17	17	17	16	16	17	27.5	30.4	35.2	-1	-1	-1
1/18/2019	3:07:45 PM	609	1424	22	23	22	23	16	17	17	17	16	16	16	17	27.5	30.4	35.2	-1	-1	-1
1/18/2019	3:07:45 PM	812	1425	22	23	22	23	17	17	17	17	16	16	16	17	27.5	30.4	35.2	-1	-1	-1
1/18/2019	3:07:46 PM	15	1426	22	22	23	22	17	17	17	17	16	16	16	17	27.5	30.4	35.2	-1	-1	-1
1/18/2019	3:07:46 PM	203	1427	22	23	22	23	16	17	17	17	16	16	16	17	27.5	30.4	35.2	-1	-1	-1
1/18/2019	3:07:46 PM	406	1428	22	22	22	23	17	17	17	17	16	16	16	17	27.5	30.4	35.2	-1	-1	-1
1/18/2019	3:07:46 PM	609	1429	22	23	23	22	17	17	17	17	17	16	16	17	27.5	30.4	35.2	-1	-1	-1
1/18/2019	3:07:46 PM	812	1430	22	23	22	23	17	17	17	17	17	16	16	16	27.5	30.4	64.2	-1	-1	-1
1/18/2019	3:07:47 PM	15	1431	22	22	22	23	16	17	17	17	16	16	16	17	27.5	30.4	64.2	-1	-1	-1
1/18/2019	3:07:47 PM	203	1432	22	22	22	23	17	17	17	17	17	16	16	16	27.5	30.4	64.2	-1	-1	-1
1/18/2019	3:07:47 PM	406	1433	22	23	22	23	17	17	17	17	17	16	16	16	27.5	30.4	64.2	-1	-1	-1
1/18/2019	3:07:47 PM	609	1434	22	22	22	23	17	17	17	17	16	16	16	17	27.5	30.4	64.2	-1	-1	-1
1/18/2019	3:07:47 PM	812	1435	22	22	22	22	16	17	16	17	16	16	16	17	27.5	30.4	64.2	-1	-1	-1
1/18/2019	3:07:48 PM	15	1436	22	23	22	22	16	16	17	17	17	16	16	16	27.5	30.4	64.2	-1	-1	-1
1/18/2019	3:07:48 PM	203	1437	22	22	22	23	16	17	17	17	16	16	16	17	27.5	30.4	64.2	-1	-1	-1
1/18/2019	3:07:48 PM	406	1438	22	22	23	22	17	17	17	17	16	16	16	17	27.5	30.4	64.2	-1	-1	-1
1/18/2019	3:07:48 PM	609	1439	22	23	23	22	17	17	17	17	17	16	17	17	27.5	30.4	64.2	-1	-1	-1
1/18/2019	3:07:48 PM	812	1440	22	23	22	22	17	17	17	17	17	16	17	16	27.5	30.4	64.2	-1	-1	-1
1/18/2019	3:07:49 PM	15	1441	22	23	22	23	17	18	17	17	17	16	16	16	27.5	30.4	64.2	-1	-1	-1
1/18/2019	3:07:49 PM	203	1442	22	22	23	23	17	17	17	17	16	16	16	17	27.5	30.4	64.2	-1	-1	-1
1/18/2019	3:07:49 PM	406	1443	22	23	22	23	17	18	17	17	17	16	16	16	27.5	30.4	64.2	-1	-1	-1
1/18/2019	3:07:49 PM	609	1444	22	23	37	23	17	18	17	17	17	16	16	17	27.5	30.4	64.2	-1	-1	-1
1/18/2019	3:07:49 PM	812	1445	22	23	36	23	16	17	17	17	16	16	16	17	27.5	30.4	64.2	-1	-1	-1
1/18/2019	3:07:50 PM	15	1446	22	22	26	22	17	17	17	17	16	16	16	17	27.5	30.4	64.2	-1	-1	-1
1/18/2019	3:07:50 PM	203	1447	22	23	23	23	16	17	17	17	16	16	16	16	27.5	30.4	64.2	-1	-1	-1
1/18/2019	3:07:50 PM	406	1448	22	23	22	23	16	17	17	17	16	16	16	17	27.5	30.4	64.2	-1	-1	-1
1/18/2019	3:07:50 PM	609	1449	22	23	22	23	16	17	17	17	16	16	16	17	27.5	30.4	64.2	-1	-1	-1
1/18/2019	3:07:50 PM	812	1450	22	22	23	22	17	17	17	17	16	16	16	17	27.5	30.4	64.2	-1	-1	-1
1/18/2019	3:07:51 PM	15	1451	22	22	22	22	17	17	17	17	17	16	16	16	27.5	30.4	64.2	-1	-1	-1
1/18/2019	3:07:51 PM	203	1452	22	22	22	23	17	17	17	17	16	16	16	17	27.5	30.4	64.2	-1	-1	-1
1/18/2019	3:07:51 PM	406	1453	22	23	22	23	17	17	17	17	16	16	16	17	27.5	30.4	64.2	-1	-1	-1
1/18/2019	3:07:51 PM	609	1454	22	22	23	22	17	17	17	17	16	16	16	17	27.5	30.4	64.2	-1	-1	-1
1/18/2019	3:07:51 PM	812	1455	22	22	22	22	17	17	17	17	16	16	16	17	27.5	30.4	64.2	-1	-1	-1
1/18/2019	3:07:52 PM	15	1456	22	23	22	23	17	17	17	17	17	16	16	16	27.5	30.4	64.2	-1	-1	-1
1/18/2019	3:07:52 PM	203	1457	22	22	22	23	16	17	17	17	17	16	16	16	27.5	30.4	64.2	-1	-1	-1
1/18/2019	3:07:52 PM	406	1458	22	22	23	22	17	17	17	17	16	16	16	17	27.5	30.4	64.2	-1	-1	-1
1/18/2019	3:07:52 PM	609	1459	22	23	22	23	17	17	17	17	17	16	16	16	27.5	30.4	64.2	-1	-1	-1
1/18/2019	3:07:52 PM	812	1460	22	23	22	23	16	17	16	17	16	16	16	16	27.5	30.4	64.2	-1	-1	-1
1/18/2019	3:07:53 PM	15	1461	22	22	22	22	16	17	17	17	16	16	16	17	27.5	30.4	64.2	-1	-1	-1
1/18/2019	3:07:53 PM	203	1462	22	23	22	23	17	17	17	17	17	16	16	16	27.5	30.4	64.2	-1	-1	-1
1/18/2019	3:07:53 PM	406	1463	22	22	22	23	16	17	17	17	16	16	16	17	27.5	30.4	64.2	-1	-1	-1
1/18/2019	3:07:53 PM	609	1464	23	22	23	23	17	17	17	17	16	16	16	17	27.5	30.4	64.2	-1	-1	-1
1/18/2019	3:07:53 PM	812	1465	22	22	23	22	17	17	17	17	16	16	16	17	27.5	30.4	64.2	-1	-1	-1
1/18/2019	3:07:54 PM	15	1466	22	23	22	23	17	17	18	18	17	16	17	16	27.5	30.4	64.2	-1	-1	-1
1/18/2019	3:07:54 PM	203	1467	22	23	22	23	17	17	17	18	16	16	16	17	27.5	30.4	64.2	-1	-1	-1
1/18/2019	3:07:54 PM	406	1468	22	22	23	22	17	17	17	17	16	16	16	17	27.5	30.4	64.2	-1	-1	-1
1/18/2019	3:07:54 PM	609	1469	22	23	22	22	17	17	17	17	17	16	16	17	27.5	30.4	64.2	-1	-1	-1
1/18/2019	3:07:54 PM	812	1470	22	23	22	23	17	17	17	17	17	16	16	16	27.5	30.4	64.2	-1	-1	-1
1/18/2019	3:07:55 PM	15	1471	22	23	22	23	16	17	17	17	16	16	16	17	27.5	30.4	64.2	-1	-1	-1
1/18/2019	3:07:55 PM	203	1472	22	22	23	22	17	17	17	17	16	16	16	17	27.5	30.4	53.1	-1	-1	-1
1/18/2019	3:07:55 PM	406	1473	22	23	23	23	17	17	17	17	17	16	16	17	27.5	30.4	53.1	-1	-1	-1
1/18/2019	3:07:55 PM	609	1474	22	23	61	23	17	17	17	17	17	16	16	17	27.5	30.4	53.1	-1	-1	-1
1/18/2019	3:07:55 PM	812	1475	22	22	74	23	16	17	17	17	16	16	16	17	27.5	30.4	53.1	-1	-1	-1
1/18/2019	3:07:56 PM	15	1476	22	22	77	22	17	17	17	17	16	16	16	17	27.5	30.4	53.1	-1	-1	-1
1/18/2019	3:07:56 PM	203	1477	22	23	83	23	17	17	17	17	17	16	16	16	27.5	30.4	53.1	-1	-1	-1
1/18/2019	3:07:56 PM	406	1478	22	23	66	23	16	17	16	17	16	16	16	17	27.5	30.4	53.1	-1	-1	-1
1/18/2019	3:07:56 PM	612	1479	22	22	57	22	17	17	17	17	16	16	16	17	27.5	30.4	53.1	-1	-1	-1
1/18/2019	3:07:56 PM	816	1480	22	22	57	22	17	17	17	17	17	16	16	16	27.5	30.4	53.1	-1	-1	-1
1/18/2019	3:07:57 PM	3	1481	22	23	58	23	17	17	17	17	17	16	16	16	27.5	30.4	53.1	-1	-1	-1
1/18/2019	3:07:57 PM	206	1482	22	23	67	23	17	17	17	17	16	16	15	16	27.5	30.4	53.1	-1	-1	-1
1/18/2019	3:07:57 PM	409	1483	22	22	67	22	16	17	17	17	16	16	16	17	27.5	30.4	53.1	-1	-1	-1
1/18/2019	3:07:57 PM	612	1484	22	22	37	22	17	17	17	17	16	15	16	17	27.5	30.4	53.1	-1	-1	-1
1/18/2019	3:07:57 PM	816	1485	22	23	44	22	17	17	17	17	16	15	16	16	27.5	30.4	53.1	-1	-1	-1
1/18/2019	3:07:58 PM	3	1486	22	23	91	23	17	17	17	17	16	16	16	17	27.5	30.4	53.1	-1	-1	-1
1/18/2019	3:07:58 PM	206	1487	22	22	49	23	17	17	17	17	16	16	16	17	27.5	30.4	53.1	-1	-1	-1
1/18/2019	3:07:58 PM	409	1488	22	22	60	22	17	17	17	17	16	16	16	17	27.5	30.4	53.1	-1	-1	-1
1/18/2019	3:07:58 PM	612	1489	22	22	64	22	17	17	17	17	16	16	16	17	27.5	30.4	53.1	-1	-1	-1
1/18/2019	3:07:58 PM	816	1490	22	23	43	23	16	17	17	17	16	16	16	16	27.5	30.4	53.1	-1	-1	-1
1/18/2019	3:07:59 PM	3	1491	22	22	40	23	16	17	17	17	16	16	16	17	27.5	30.4	53.1	-1	-1	-1
1/18/2019	3:07:59 PM	206	1492	22	22	39	23	17	17	17	17	17	16	16	17	27.5	30.4	53.1	-1	-1	-1
1/18/2019	3:07:59 PM	409	1493	22	23	40	23	17	17	17	17	17	16	16	16	27.5	30.4	53.1	-1	-1	-1
1/18/2019	3:07:59 PM	612	1494	22	23	42	23	16	17	17	17	16	16	16	17	27.5	30.4	53.1	-1	-1	-1
1/18/2019	3:07:59 PM	816	1495	22	22	36	22	17	17	17	17	16	16	16	17	27.5	30.4	53.1	-1	-1	-1
1/18/2019	3:08:00 PM	3	1496	22	23	39	23	17	17	17	17	17	16	16	17	27.5	30.4	53.1	-1	-1	-1
1/18/2019	3:08:00 PM	206	1497	22	23	39	23	17	17	17	17	17	15	16	16	27.5	30.4	53.1	-1	-1	-1
1/18/2019	3:08:00 PM	409	1498	22	23	36	23	16	17	17	17	16	16	16	16	27.5	30.4	53.1	-1	-1	-1
1/18/2019	3:08:00 PM	612	1499	22	22	42	22	17	17	17	17	16	16	16	17	27.5	30.4	53.1	-1	-1	-1
1/18/2019	3:08:00 PM	816	1500	22	22	44	22	17	17	17	17	17	17	16	17	27.5	30.4	53.1	-1	-1	-1
1/18/2019	3:08:01 PM	3	1501	22	23	45	23	17	17	17	17	17	16	16	17	27.5	30.4	53.1	-1	-1	-1
1/18/2019	3:08:01 PM	206	1502	22	23	44	23	16	17	17	17	17	16	16	17	27.5	30.4	53.1	-1	-1	-1
1/18/2019	3:08:01 PM	409	1503	22	23	49	23	17	17	17	17	16	16	16	17	27.5	30.4	53.1	-1	-1	-1
1/18/2019	3:08:01 PM	612	1504	22	22	64	22	17	17	17	17	16	16	16	17	27.5	30.4	53.1	-1	-1	-1
1/18/2019	3:08:01 PM	816	1505	22	22	70	23	17	17	17	17	16	16	16	17	27.5	30.4	53.1	-1	-1	-1
1/18/2019	3:08:02 PM	3	1506	22	23	70	23	17	17	18	17	17	16	16	17	27.5	30.4	53.1	-1	-1	-1
1/18/2019	3:08:02 PM	200	1507	22	23	86	23	17	17	17	17	16	16	16	17	27.5	30.4	53.1	-1	-1	-1
1/18/2019	3:08:02 PM	403	1508	22	22	85	23	17	17	17	17	16	16	16	17	27.5	30.4	53.1	-1	-1	-1
1/18/2019	3:08:02 PM	607	1509	22	22	102	22	17	17	17	17	17	16	16	17	27.5	30.4	53.1	-1	-1	-1
1/18/2019	3:08:02 PM	810	1510	22	23	82	22	17	17	17	17	17	16	16	16	27.5	30.4	53.1	-1	-1	-1
1/18/2019	3:08:03 PM	13	1511	22	23	86	23	17	17	17	17	17	16	16	16	27.5	30.4	53.1	-1	-1	-1
1/18/2019	3:08:03 PM	216	1512	22	23	58	23	17	17	17	17	17	16	16	17	27.5	30.4	53.1	-1	-1	-1
1/18/2019	3:08:03 PM	403	1513	22	22	49	23	17	17	17	17	16	16	16	17	27.5	30.4	53.1	-1	-1	-1
1/18/2019	3:08:03 PM	607	1514	22	22	62	22	17	17	17	17	16	16	15	16	27.5	30.4	51.3	-1	-1	-1
1/18/2019	3:08:03 PM	810	1515	22	23	72	22	17	17	17	17	16	15	16	16	27.5	30.4	51.3	-1	-1	-1
1/18/2019	3:08:04 PM	13	1516	22	23	62	23	17	17	17	17	16	16	16	16	27.5	30.4	51.3	-1	-1	-1
1/18/2019	3:08:04 PM	216	1517	22	23	56	23	16	17	17	17	17	16	15	15	27.5	30.4	51.3	-1	-1	-1
1/18/2019	3:08:04 PM	403	1518	22	23	54	23	17	17	17	17	16	16	16	17	27.5	30.4	51.3	-1	-1	-1
1/18/2019	3:08:04 PM	607	1519	22	22	82	23	17	17	17	17	16	16	16	18	27.5	30.4	51.3	-1	-1	-1
1/18/2019	3:08:04 PM	810	1520	22	22	63	22	17	17	17	17	16	16	16	18	27.5	30.4	51.3	-1	-1	-1
1/18/2019	3:08:05 PM	13	1521	22	22	62	22	17	17	17	17	17	16	16	18	27.5	30.4	51.3	-1	-1	-1
1/18/2019	3:08:05 PM	216	1522	22	23	67	23	17	17	17	17	17	16	16	17	27.5	30.4	51.3	-1	-1	-1
1/18/2019	3:08:05 PM	403	1523	22	23	86	23	17	17	17	17	17	16	16	17	27.5	30.4	51.3	-1	-1	-1
1/18/2019	3:08:05 PM	607	1524	22	23	71	23	16	17	17	17	17	16	16	17	27.5	30.4	51.3	-1	-1	-1
1/18/2019	3:08:05 PM	810	1525	22	22	84	22	17	17	17	17	16	16	16	17	27.5	30.4	51.3	-1	-1	-1
1/18/2019	3:08:06 PM	13	1526	22	23	62	23	17	17	17	17	16	16	16	17	27.5	30.4	51.3	-1	-1	-1
1/18/2019	3:08:06 PM	216	1527	22	23	68	23	17	17	17	17	16	16	16	17	27.5	30.4	51.3	-1	-1	-1
1/18/2019	3:08:06 PM	403	1528	22	23	65	23	17	17	17	17	17	16	16	17	27.5	30.4	51.3	-1	-1	-1
1/18/2019	3:08:06 PM	607	1529	22	22	50	23	16	17	17	17	16	16	16	17	27.5	30.4	51.3	-1	-1	-1
1/18/2019	3:08:06 PM	810	1530	22	22	49	22	17	17	17	17	17	16	16	17	27.5	30.4	51.3	-1	-1	-1
1/18/2019	3:08:07 PM	13	1531	22	23	73	23	16	17	17	17	16	16	16	17	27.5	30.4	51.3	-1	-1	-1
1/18/2019	3:08:07 PM	216	1532	22	22	75	22	17	17	17	17	16	16	16	17	27.5	30.4	51.3	-1	-1	-1
1/18/2019	3:08:07 PM	403	1533	22	23	74	23	16	17	17	17	17	16	16	17	27.5	30.4	51.3	-1	-1	-1
1/18/2019	3:08:07 PM	607	1534	22	22	79	22	17	17	17	17	16	16	16	17	27.5	30.4	51.3	-1	-1	-1
1/18/2019	3:08:07 PM	810	1535	22	23	79	23	17	16	17	17	17	16	16	17	27.5	30.4	51.3	-1	-1	-1
1/18/2019	3:08:08 PM	13	1536	22	22	70	23	16	17	17	17	16	16	16	17	27.5	30.4	51.3	-1	-1	-1
1/18/2019	3:08:08 PM	216	1537	22	22	55	22	17	17	17	17	16	16	16	17	27.5	30.4	51.3	-1	-1	-1
1/18/2019	3:08:08 PM	403	1538	22	23	59	23	16	17	17	17	17	16	16	17	27.5	30.4	51.3	-1	-1	-1
1/18/2019	3:08:08 PM	607	1539	22	22	49	22	17	17	17	17	16	16	16	17	27.5	30.4	51.3	-1	-1	-1
1/18/2019	3:08:08 PM	810	1540	22	23	49	23	17	17	17	17	16	16	16	17	27.5	30.4	51.3	-1	-1	-1
1/18/2019	3:08:09 PM	13	1541	22	22	39	23	17	17	17	17	16	16	16	17	27.5	30.4	51.3	-1	-1	-1
1/18/2019	3:08:09 PM	216	1542	22	23	39	22	17	17	17	17	16	16	16	17	27.5	30.4	51.3	-1	-1	-1
1/18/2019	3:08:09 PM	403	1543	22	23	37	23	17	17	17	17	16	16	16	17	27.5	30.4	51.3	-1	-1	-1
1/18/2019	3:08:09 PM	607	1544	22	27	40	22	17	17	17	17	16	16	16	17	27.5	30.4	51.3	-1	-1	-1
1/18/2019	3:08:09 PM	810	1545	22	30	55	23	17	17	18	17	17	16	16	17	27.5	30.4	51.3	-1	-1	-1
1/18/2019	3:08:10 PM	13	1546	22	24	61	23	17	17	17	17	16	16	16	17	27.5	30.4	51.3	-1	-1	-1
1/18/2019	3:08:10 PM	216	1547	22	23	60	23	17	17	17	17	16	16	16	17	27.5	30.4	51.3	-1	-1	-1
1/18/2019	3:08:10 PM	403	1548	22	23	53	23	17	17	17	17	17	16	16	17	27.5	30.4	51.3	-1	-1	-1
1/18/2019	3:08:10 PM	607	1549	22	22	52	23	17	16	17	17	16	16	16	17	27.5	30.4	51.3	-1	-1	-1
1/18/2019	3:08:10 PM	810	1550	22	22	53	22	17	17	17	17	16	16	16	17	27.5	30.4	51.3	-1	-1	-1
1/18/2019	3:08:11 PM	13	1551	22	23	48	23	17	17	17	17	16	16	16	16	27.5	30.4	51.3	-1	-1	-1
1/18/2019	3:08:11 PM	216	1552	22	22	47	23	16	17	17	17	16	16	16	17	27.5	30.4	51.3	-1	-1	-1
1/18/2019	3:08:11 PM	403	1553	22	22	56	23	17	17	17	17	17	16	16	17	27.5	30.4	51.3	-1	-1	-1
1/18/2019	3:08:11 PM	607	1554	22	23	72	23	16	17	17	17	16	16	16	16	27.5	30.4	51.3	-1	-1	-1
1/18/2019	3:08:11 PM	810	1555	22	22	78	22	17	17	17	17	16	16	16	17	27.5	30.4	51.3	-1	-1	-1
1/18/2019	3:08:12 PM	13	1556	22	22	69	22	17	17	17	17	17	16	16	17	27.5	30.4	63.2	-1	-1	-1
1/18/2019	3:08:12 PM	216	1557	22	23	67	23	16	17	17	17	16	16	16	17	27.5	30.4	63.2	-1	-1	-1
1/18/2019	3:08:12 PM	403	1558	22	23	84	23	17	17	17	17	17	16	16	17	27.5	30.4	63.2	-1	-1	-1
1/18/2019	3:08:12 PM	607	1559	22	23	65	23	16	17	17	17	16	16	16	17	27.5	30.4	63.2	-1	-1	-1
1/18/2019	3:08:12 PM	810	1560	22	22	47	22	17	17	17	17	16	16	16	17	27.5	30.4	63.2	-1	-1	-1
1/18/2019	3:08:13 PM	13	1561	22	22	45	23	17	17	17	17	17	16	16	17	27.5	30.4	63.2	-1	-1	-1
1/18/2019	3:08:13 PM	216	1562	22	23	69	23	16	17	17	17	16	16	16	17	27.5	30.4	63.2	-1	-1	-1
1/18/2019	3:08:13 PM	403	1563	22	23	82	23	17	17	17	17	16	16	16	17	27.5	30.4	63.2	-1	-1	-1
1/18/2019	3:08:13 PM	607	1564	22	23	76	23	16	17	16	17	17	16	16	16	27.5	30.4	63.2	-1	-1	-1
1/18/2019	3:08:13 PM	810	1565	22	22	58	22	17	17	17	17	16	16	16	17	27.5	30.4	63.2	-1	-1	-1
1/18/2019	3:08:14 PM	13	1566	22	23	67	22	17	17	17	17	17	16	16	17	27.5	30.4	63.2	-1	-1	-1
1/18/2019	3:08:14 PM	216	1567	22	48	59	23	17	17	17	17	17	16	16	16	27.5	30.4	63.2	-1	-1	-1
1/18/2019	3:08:14 PM	403	1568	22	46	55	22	17	17	18	17	17	16	16	17	27.5	30.4	63.2	-1	-1	-1
1/18/2019	3:08:14 PM	607	1569	22	44	71	22	17	17	17	17	16	16	16	17	27.5	30.4	63.2	-1	-1	-1
1/18/2019	3:08:14 PM	810	1570	22	41	69	23	17	17	17	17	16	16	16	17	27.5	30.4	63.2	-1	-1	-1
1/18/2019	3:08:15 PM	13	1571	22	35	57	23	16	17	17	17	16	16	16	17	27.5	30.4	63.2	-1	-1	-1
1/18/2019	3:08:15 PM	216	1572	22	32	51	22	17	17	17	17	17	16	16	17	27.5	30.4	63.2	-1	-1	-1
1/18/2019	3:08:15 PM	403	1573	22	27	52	23	17	17	21	17	16	16	16	17	27.5	30.4	63.2	-1	-1	-1
1/18/2019	3:08:15 PM	607	1574	22	23	59	22	17	17	30	17	16	16	16	16	27.5	30.4	63.2	-1	-1	-1
1/18/2019	3:08:15 PM	810	1575	22	23	65	22	17	17	27	17	17	16	16	17	27.5	30.4	63.2	-1	-1	-1
1/18/2019	3:08:16 PM	13	1576	22	23	58	23	17	17	34	17	33	16	16	17	27.5	30.4	63.2	-1	-1	-1
1/18/2019	3:08:16 PM	216	1577	22	22	60	23	16	17	27	17	33	16	16	17	27.5	30.4	63.2	-1	-1	-1
1/18/2019	3:08:16 PM	403	1578	22	22	58	23	17	17	34	17	27	16	16	17	27.5	30.4	63.2	-1	-1	-1
1/18/2019	3:08:16 PM	607	1579	22	23	79	23	17	17	28	17	26	16	16	16	27.5	30.4	63.2	-1	-1	-1
1/18/2019	3:08:16 PM	810	1580	22	22	74	23	16	17	19	17	27	16	16	17	27.5	30.4	63.2	-1	-1	-1
1/18/2019	3:08:17 PM	13	1581	22	22	77	23	17	17	18	17	58	16	16	17	27.5	30.4	63.2	-1	-1	-1
1/18/2019	3:08:17 PM	216	1582	22	22	80	23	17	17	18	17	58	16	16	17	27.5	30.4	63.2	-1	-1	-1
1/18/2019	3:08:17 PM	403	1583	22	23	78	23	17	17	17	17	62	16	16	17	27.5	30.4	63.2	-1	-1	-1
1/18/2019	3:08:17 PM	607	1584	22	22	75	22	17	17	17	17	55	16	16	17	27.5	30.4	63.2	-1	-1	-1
1/18/2019	3:08:17 PM	810	1585	22	22	74	22	17	17	17	17	28	16	16	17	27.5	30.4	63.2	-1	-1	-1
1/18/2019	3:08:18 PM	13	1586	22	23	75	23	17	17	17	17	19	16	17	17	27.5	30.4	63.2	-1	-1	-1
1/18/2019	3:08:18 PM	216	1587	22	23	81	23	17	17	17	17	28	16	16	17	27.5	30.4	63.2	-1	-1	-1
1/18/2019	3:08:18 PM	403	1588	22	23	85	23	17	17	16	17	29	16	17	17	27.5	30.4	63.2	-1	-1	-1
1/18/2019	3:08:18 PM	607	1589	22	22	74	23	16	17	17	17	26	16	16	17	27.5	30.4	63.2	-1	-1	-1
1/18/2019	3:08:18 PM	810	1590	22	22	76	23	17	17	17	17	20	16	16	17	27.5	30.4	63.2	-1	-1	-1
1/18/2019	3:08:19 PM	13	1591	22	23	75	23	16	17	17	17	17	16	16	17	27.5	30.4	63.2	-1	-1	-1
1/18/2019	3:08:19 PM	216	1592	22	22	98	22	17	17	17	17	16	16	16	17	27.5	30.4	63.2	-1	-1	-1
1/18/2019	3:08:19 PM	403	1593	22	23	98	23	17	17	17	17	17	16	16	16	27.5	30.4	63.2	-1	-1	-1
1/18/2019	3:08:19 PM	607	1594	22	22	114	22	17	17	17	17	16	16	16	17	27.5	30.4	63.2	-1	-1	-1
1/18/2019	3:08:19 PM	810	1595	22	22	88	22	17	17	17	17	17	16	16	17	27.5	30.4	63.2	-1	-1	-1
1/18/2019	3:08:20 PM	13	1596	22	23	75	23	17	17	17	17	16	16	16	17	27.5	30.4	63.2	-1	-1	-1
1/18/2019	3:08:20 PM	216	1597	22	22	70	23	17	17	17	17	16	16	16	17	27.5	30.4	63.2	-1	-1	-1
1/18/2019	3:08:20 PM	403	1598	22	22	74	23	17	17	17	17	17	16	16	17	27.5	30.4	60.0	-1	-1	-1
1/18/2019	3:08:20 PM	607	1599	22	22	61	23	17	17	17	17	16	16	16	17	27.5	30.4	60.0	-1	-1	-1
1/18/2019	3:08:20 PM	810	1600	22	22	62	23	17	17	17	17	16	16	16	17	27.5	30.4	60.0	-1	-1	-1
1/18/2019	3:08:21 PM	13	1601	22	22	53	22	17	17	17	17	17	16	16	17	27.5	30.4	60.0	-1	-1	-1
1/18/2019	3:08:21 PM	216	1602	22	23	51	23	17	17	17	17	16	16	16	17	27.5	30.4	60.0	-1	-1	-1
1/18/2019	3:08:21 PM	403	1603	22	23	86	22	17	19	17	17	16	16	16	17	27.5	30.4	60.0	-1	-1	-1
1/18/2019	3:08:21 PM	607	1604	22	23	91	23	17	19	17	17	16	16	16	17	27.5	30.4	60.0	-1	-1	-1
1/18/2019	3:08:21 PM	810	1605	22	23	139	23	17	18	17	17	16	16	16	17	27.5	30.4	60.0	-1	-1	-1
1/18/2019	3:08:22 PM	13	1606	22	22	84	22	17	16	17	17	16	16	16	17	27.5	30.4	60.0	-1	-1	-1
1/18/2019	3:08:22 PM	216	1607	22	23	62	23	17	17	17	17	17	16	16	16	27.5	30.4	60.0	-1	-1	-1
1/18/2019	3:08:22 PM	403	1608	22	23	54	23	17	17	17	17	16	16	16	17	27.5	30.4	60.0	-1	-1	-1
1/18/2019	3:08:22 PM	607	1609	22	22	53	23	17	17	21	17	16	16	16	17	27.5	30.4	60.0	-1	-1	-1
1/18/2019	3:08:22 PM	810	1610	22	22	51	23	17	17	25	17	17	16	16	17	27.5	30.4	60.0	-1	-1	-1
1/18/2019	3:08:23 PM	13	1611	22	23	42	23	17	17	25	17	17	16	16	17	27.5	30.4	60.0	-1	-1	-1
1/18/2019	3:08:23 PM	216	1612	22	22	44	23	17	17	18	17	16	16	16	17	27.5	30.4	60.0	-1	-1	-1
1/18/2019	3:08:23 PM	403	1613	22	22	41	23	17	17	17	17	17	16	16	16	27.5	30.4	60.0	-1	-1	-1
1/18/2019	3:08:23 PM	607	1614	22	23	45	23	16	17	17	17	17	16	16	17	27.5	30.4	60.0	-1	-1	-1
1/18/2019	3:08:23 PM	810	1615	22	23	46	23	17	17	17	17	16	16	16	17	27.5	30.4	60.0	-1	-1	-1
1/18/2019	3:08:24 PM	13	1616	23	22	43	22	17	17	17	17	16	16	16	17	27.5	30.4	60.0	-1	-1	-1
1/18/2019	3:08:24 PM	216	1617	22	23	44	22	17	17	17	17	16	16	16	16	27.5	30.4	60.0	-1	-1	-1
1/18/2019	3:08:24 PM	403	1618	22	23	43	23	17	17	17	17	16	16	16	17	27.5	30.4	60.0	-1	-1	-1
1/18/2019	3:08:24 PM	607	1619	22	22	39	22	17	17	17	17	16	16	16	17	27.5	30.4	60.0	-1	-1	-1
1/18/2019	3:08:24 PM	810	1620	22	23	46	23	17	17	17	17	17	16	16	16	27.5	30.4	60.0	-1	-1	-1
1/18/2019	3:08:25 PM	13	1621	22	23	46	23	17	17	17	17	16	16	16	17	27.5	30.4	60.0	-1	-1	-1
1/18/2019	3:08:25 PM	216	1622	22	22	44	22	17	17	17	17	16	16	16	17	27.5	30.4	60.0	-1	-1	-1
1/18/2019	3:08:25 PM	403	1623	22	23	44	23	17	17	17	17	17	16	16	16	27.5	30.4	60.0	-1	-1	-1
1/18/2019	3:08:25 PM	607	1624	22	22	43	22	17	17	17	17	16	16	16	17	27.5	30.4	60.0	-1	-1	-1
1/18/2019	3:08:25 PM	810	1625	23	22	53	22	17	17	17	18	16	16	16	17	27.5	30.4	60.0	-1	-1	-1
1/18/2019	3:08:26 PM	8	1626	22	23	45	23	17	17	17	36	16	16	16	16	27.5	30.4	60.0	-1	-1	-1
1/18/2019	3:08:26 PM	211	1627	22	23	61	23	16	17	17	57	16	16	16	17	27.5	30.4	60.0	-1	-1	-1
1/18/2019	3:08:26 PM	414	1628	23	22	54	22	17	18	17	58	16	16	16	17	27.5	30.4	60.0	-1	-1	-1
1/18/2019	3:08:26 PM	601	1629	22	22	49	22	17	17	17	51	17	16	16	16	27.5	30.4	60.0	-1	-1	-1
1/18/2019	3:08:26 PM	804	1630	22	23	48	23	16	17	17	47	16	16	16	17	27.5	30.4	60.0	-1	-1	-1
1/18/2019	3:08:27 PM	8	1631	22	22	50	23	17	17	17	49	16	16	16	17	27.5	30.4	60.0	-1	-1	-1
1/18/2019	3:08:27 PM	211	1632	22	22	67	22	17	17	17	47	16	16	16	17	27.5	30.4	60.0	-1	-1	-1
1/18/2019	3:08:27 PM	414	1633	22	23	80	23	17	17	17	44	17	16	16	17	27.5	30.4	60.0	-1	-1	-1
1/18/2019	3:08:27 PM	601	1634	22	23	71	23	16	17	17	39	16	16	16	16	27.5	30.4	60.0	-1	-1	-1
1/18/2019	3:08:27 PM	804	1635	22	22	49	22	17	17	17	39	16	16	16	17	27.5	30.4	60.0	-1	-1	-1
1/18/2019	3:08:28 PM	8	1636	22	23	47	23	17	17	17	38	17	16	16	17	27.5	30.4	60.0	-1	-1	-1
1/18/2019	3:08:28 PM	211	1637	22	23	36	23	16	17	17	37	16	16	16	17	27.5	30.4	60.0	-1	-1	-1
1/18/2019	3:08:28 PM	414	1638	22	23	41	23	17	17	17	37	16	16	16	17	27.5	30.4	60.0	-1	-1	-1
1/18/2019	3:08:28 PM	601	1639	22	22	50	22	17	17	17	36	17	16	16	17	27.5	30.4	60.0	-1	-1	-1
1/18/2019	3:08:28 PM	804	1640	22	23	53	23	16	17	17	35	16	16	16	17	27.5	30.3	61.9	-1	-1	-1
1/18/2019	3:08:29 PM	8	1641	22	23	54	23	16	17	17	36	16	16	16	17	27.5	30.3	61.9	-1	-1	-1
1/18/2019	3:08:29 PM	211	1642	22	22	72	22	17	17	17	38	16	16	16	17	27.5	30.3	61.9	-1	-1	-1
1/18/2019	3:08:29 PM	414	1643	22	23	72	23	17	17	18	40	16	16	16	17	27.5	30.3	61.9	-1	-1	-1
1/18/2019	3:08:29 PM	601	1644	22	23	67	23	16	17	17	42	16	16	16	17	27.5	30.3	61.9	-1	-1	-1
1/18/2019	3:08:29 PM	804	1645	22	22	54	22	17	17	17	42	16	16	16	17	27.5	30.3	61.9	-1	-1	-1
1/18/2019	3:08:30 PM	8	1646	22	22	59	22	17	17	17	42	16	16	16	17	27.5	30.3	61.9	-1	-1	-1
1/18/2019	3:08:30 PM	211	1647	22	22	54	22	17	17	17	44	17	16	16	17	27.5	30.3	61.9	-1	-1	-1
1/18/2019	3:08:30 PM	414	1648	22	23	43	23	17	17	17	46	17	16	16	17	27.5	30.3	61.9	-1	-1	-1
1/18/2019	3:08:30 PM	601	1649	22	23	41	23	16	17	17	45	16	16	16	17	27.5	30.3	61.9	-1	-1	-1
1/18/2019	3:08:30 PM	804	1650	23	22	52	22	17	17	17	42	16	16	16	17	27.5	30.3	61.9	-1	-1	-1
1/18/2019	3:08:31 PM	8	1651	22	23	56	23	17	17	17	46	17	16	16	17	27.5	30.3	61.9	-1	-1	-1
1/18/2019	3:08:31 PM	211	1652	22	22	45	23	17	17	17	51	16	16	16	17	27.5	30.3	61.9	-1	-1	-1
1/18/2019	3:08:31 PM	414	1653	22	22	47	23	17	17	17	52	16	16	16	17	27.5	30.3	61.9	-1	-1	-1
1/18/2019	3:08:31 PM	601	1654	22	23	61	23	17	17	17	56	16	16	16	17	27.5	30.3	61.9	-1	-1	-1
1/18/2019	3:08:31 PM	804	1655	22	22	69	22	17	16	17	56	16	16	16	17	27.5	30.3	61.9	-1	-1	-1
1/18/2019	3:08:32 PM	8	1656	22	23	63	23	17	17	17	45	17	16	17	17	27.5	30.3	61.9	-1	-1	-1
1/18/2019	3:08:32 PM	211	1657	22	23	49	23	16	17	17	27	16	16	16	17	27.5	30.3	61.9	-1	-1	-1
1/18/2019	3:08:32 PM	414	1658	22	22	47	22	17	17	17	19	16	17	25	17	27.5	30.3	61.9	-1	-1	-1
1/18/2019	3:08:32 PM	601	1659	22	23	46	23	17	17	17	17	16	16	18	17	27.5	30.3	61.9	-1	-1	-1
1/18/2019	3:08:32 PM	804	1660	22	22	82	22	17	17	17	17	16	16	16	17	27.5	30.3	61.9	-1	-1	-1
1/18/2019	3:08:33 PM	8	1661	23	22	59	22	17	17	17	17	16	16	27	17	27.5	30.3	61.9	-1	-1	-1
1/18/2019	3:08:33 PM	211	1662	22	23	58	23	17	16	17	17	17	16	33	16	27.5	30.3	61.9	-1	-1	-1
1/18/2019	3:08:33 PM	414	1663	22	23	72	23	17	17	17	17	16	16	20	17	27.5	30.3	61.9	-1	-1	-1
1/18/2019	3:08:33 PM	601	1664	22	22	66	22	17	17	17	17	16	16	17	17	27.5	30.3	61.9	-1	-1	-1
1/18/2019	3:08:33 PM	804	1665	22	23	59	23	17	17	16	17	16	16	16	16	27.5	30.3	61.9	-1	-1	-1
1/18/2019	3:08:34 PM	8	1666	22	23	53	23	17	17	17	18	17	16	16	17	27.5	30.3	61.9	-1	-1	-1
1/18/2019	3:08:34 PM	211	1667	22	22	49	22	17	17	17	17	16	16	16	17	27.5	30.3	61.9	-1	-1	-1
1/18/2019	3:08:34 PM	414	1668	22	23	53	22	17	17	17	17	17	16	16	16	27.5	30.3	61.9	-1	-1	-1
1/18/2019	3:08:34 PM	601	1669	22	22	54	23	17	17	17	17	16	16	16	17	27.5	30.3	61.9	-1	-1	-1
1/18/2019	3:08:34 PM	804	1670	22	22	50	22	17	17	17	17	16	16	16	17	27.5	30.3	61.9	-1	-1	-1
1/18/2019	3:08:35 PM	8	1671	22	23	70	23	17	17	17	17	17	16	16	17	27.5	30.3	61.9	-1	-1	-1
1/18/2019	3:08:35 PM	211	1672	22	23	49	23	17	17	17	17	16	16	16	17	27.5	30.3	61.9	-1	-1	-1
1/18/2019	3:08:35 PM	414	1673	22	22	55	23	17	17	17	17	16	16	16	17	27.5	30.3	61.9	-1	-1	-1
1/18/2019	3:08:35 PM	602	1674	22	23	60	23	17	17	17	17	17	16	16	16	27.5	30.3	61.9	-1	-1	-1
1/18/2019	3:08:35 PM	805	1675	22	23	69	23	16	17	17	17	16	16	16	17	27.5	30.3	61.9	-1	-1	-1
1/18/2019	3:08:36 PM	8	1676	23	22	64	22	17	17	17	17	16	16	16	17	27.5	30.3	61.9	-1	-1	-1
1/18/2019	3:08:36 PM	211	1677	22	23	63	23	17	17	17	17	17	16	16	16	27.5	30.3	61.9	-1	-1	-1
1/18/2019	3:08:36 PM	414	1678	22	23	64	23	17	18	17	17	17	16	16	17	27.5	30.3	61.9	-1	-1	-1
1/18/2019	3:08:36 PM	602	1679	22	22	85	22	17	17	17	17	16	16	16	17	27.5	30.3	61.9	-1	-1	-1
1/18/2019	3:08:36 PM	805	1680	22	23	85	22	17	17	17	17	17	16	16	16	27.5	30.3	61.9	-1	-1	-1
1/18/2019	3:08:37 PM	8	1681	22	23	90	23	17	18	17	17	16	16	16	17	27.5	30.3	61.9	-1	-1	-1
1/18/2019	3:08:37 PM	211	1682	22	22	73	23	17	17	17	17	16	16	16	17	27.5	30.3	55.3	-1	-1	-1
1/18/2019	3:08:37 PM	414	1683	22	22	72	22	17	17	17	17	16	16	16	24	27.5	30.3	55.3	-1	-1	-1
1/18/2019	3:08:37 PM	602	1684	22	22	73	23	17	17	17	17	16	16	16	28	27.5	30.3	55.3	-1	-1	-1
1/18/2019	3:08:37 PM	805	1685	22	22	105	23	17	17	17	17	16	16	16	19	27.5	30.3	55.3	-1	-1	-1
1/18/2019	3:08:38 PM	8	1686	22	22	85	23	17	17	17	17	16	16	16	17	27.5	30.3	55.3	-1	-1	-1
1/18/2019	3:08:38 PM	211	1687	22	23	58	22	17	17	17	17	17	16	16	17	27.5	30.3	55.3	-1	-1	-1
1/18/2019	3:08:38 PM	414	1688	22	23	60	23	17	17	17	17	16	16	16	17	27.5	30.3	55.3	-1	-1	-1
1/18/2019	3:08:38 PM	602	1689	22	23	55	23	17	17	17	17	17	16	16	17	27.5	30.3	55.3	-1	-1	-1
1/18/2019	3:08:38 PM	805	1690	22	23	49	23	16	17	17	17	17	16	16	16	27.5	30.3	55.3	-1	-1	-1
1/18/2019	3:08:39 PM	8	1691	22	23	54	23	17	17	17	17	16	16	16	17	27.5	30.3	55.3	-1	-1	-1
1/18/2019	3:08:39 PM	211	1692	22	22	55	22	17	17	17	17	16	16	16	17	27.5	30.3	55.3	-1	-1	-1
1/18/2019	3:08:39 PM	414	1693	22	22	73	23	17	17	17	17	17	16	16	16	27.5	30.3	55.3	-1	-1	-1
1/18/2019	3:08:39 PM	602	1694	22	23	51	23	16	17	17	17	16	16	16	17	27.5	30.3	55.3	-1	-1	-1
1/18/2019	3:08:39 PM	805	1695	22	22	51	23	17	17	16	17	16	16	16	17	27.5	30.3	55.3	-1	-1	-1
1/18/2019	3:08:40 PM	8	1696	22	22	54	23	17	17	17	17	17	16	16	17	27.5	30.3	55.3	-1	-1	-1
1/18/2019	3:08:40 PM	211	1697	22	22	52	23	17	17	17	17	17	16	16	16	27.5	30.3	55.3	-1	-1	-1
1/18/2019	3:08:40 PM	414	1698	22	23	43	23	17	17	17	17	16	16	16	16	27.5	30.3	55.3	-1	-1	-1
1/18/2019	3:08:40 PM	602	1699	22	22	56	23	17	17	16	17	16	16	16	17	27.5	30.3	55.3	-1	-1	-1
1/18/2019	3:08:40 PM	805	1700	22	22	67	22	17	17	17	17	17	16	16	17	27.5	30.3	55.3	-1	-1	-1
1/18/2019	3:08:41 PM	8	1701	22	23	83	23	17	17	17	17	17	16	17	17	27.5	30.3	55.3	-1	-1	-1
1/18/2019	3:08:41 PM	211	1702	22	23	62	23	17	17	17	17	16	16	16	16	27.5	30.3	55.3	-1	-1	-1
1/18/2019	3:08:41 PM	414	1703	22	22	57	23	17	17	17	17	16	16	16	17	27.5	30.3	55.3	-1	-1	-1
1/18/2019	3:08:41 PM	602	1704	22	23	55	23	17	17	17	17	17	16	16	17	27.5	30.3	55.3	-1	-1	-1
1/18/2019	3:08:41 PM	805	1705	22	23	48	23	16	18	17	17	16	16	16	16	27.5	30.3	55.3	-1	-1	-1
1/18/2019	3:08:42 PM	8	1706	22	23	47	23	17	18	17	18	16	16	16	17	27.5	30.3	55.3	-1	-1	-1
1/18/2019	3:08:42 PM	211	1707	22	22	56	22	17	17	17	17	16	16	16	17	27.5	30.3	55.3	-1	-1	-1
1/18/2019	3:08:42 PM	414	1708	22	23	49	23	17	17	17	17	17	16	16	16	27.5	30.3	55.3	-1	-1	-1
1/18/2019	3:08:42 PM	602	1709	22	23	46	23	16	17	17	17	16	16	16	16	27.5	30.3	55.3	-1	-1	-1
1/18/2019	3:08:42 PM	805	1710	22	23	45	23	17	17	17	17	16	16	16	17	27.5	30.3	55.3	-1	-1	-1
1/18/2019	3:08:43 PM	8	1711	23	22	42	22	17	17	17	17	16	16	16	17	27.5	30.3	55.3	-1	-1	-1
1/18/2019	3:08:43 PM	211	1712	22	22	37	22	17	17	17	17	16	16	16	17	27.5	30.3	55.3	-1	-1	-1
1/18/2019	3:08:43 PM	414	1713	22	23	33	23	17	17	17	17	17	16	16	17	27.5	30.3	55.3	-1	-1	-1
1/18/2019	3:08:43 PM	602	1714	22	22	32	23	16	17	17	17	16	16	16	17	27.5	30.3	55.3	-1	-1	-1
1/18/2019	3:08:43 PM	805	1715	22	22	42	22	17	17	17	17	17	16	16	17	27.5	30.3	55.3	-1	-1	-1
1/18/2019	3:08:44 PM	8	1716	22	23	37	23	17	17	17	17	17	16	16	17	27.5	30.3	55.3	-1	-1	-1
1/18/2019	3:08:44 PM	211	1717	22	22	36	23	17	17	17	17	16	16	16	17	27.5	30.3	55.3	-1	-1	-1
1/18/2019	3:08:44 PM	414	1718	22	23	61	22	17	17	17	17	17	16	16	17	27.5	30.3	55.3	-1	-1	-1
1/18/2019	3:08:44 PM	602	1719	22	23	61	23	17	17	17	17	16	16	16	17	27.5	30.3	55.3	-1	-1	-1
1/18/2019	3:08:44 PM	805	1720	22	22	67	22	17	17	17	17	16	16	16	17	27.5	30.3	55.3	-1	-1	-1
1/18/2019	3:08:45 PM	24	1721	22	23	42	22	17	17	17	17	17	16	16	17	27.5	30.3	55.3	-1	-1	-1
1/18/2019	3:08:45 PM	211	1722	22	23	32	23	16	17	17	17	17	16	16	16	27.5	30.3	55.3	-1	-1	-1
1/18/2019	3:08:45 PM	414	1723	22	22	32	22	17	17	17	17	16	16	16	17	27.5	30.3	55.3	-1	-1	-1
1/18/2019	3:08:45 PM	602	1724	22	23	44	23	17	17	17	17	17	16	16	16	27.5	30.3	47.1	-1	-1	-1
1/18/2019	3:08:45 PM	805	1725	22	23	54	23	16	17	17	17	17	16	16	16	27.5	30.3	47.1	-1	-1	-1
1/18/2019	3:08:46 PM	8	1726	22	22	64	23	17	17	17	17	17	16	16	17	27.5	30.3	47.1	-1	-1	-1
1/18/2019	3:08:46 PM	211	1727	22	22	70	22	17	17	17	17	16	16	16	17	27.5	30.3	47.1	-1	-1	-1
1/18/2019	3:08:46 PM	414	1728	22	23	69	22	17	17	17	17	17	16	16	16	27.5	30.3	47.1	-1	-1	-1
1/18/2019	3:08:46 PM	602	1729	22	23	49	23	17	17	17	17	16	16	16	17	27.5	30.3	47.1	-1	-1	-1
1/18/2019	3:08:46 PM	805	1730	22	22	69	22	17	17	17	17	16	16	16	17	27.5	30.3	47.1	-1	-1	-1
1/18/2019	3:08:47 PM	8	1731	22	23	61	23	17	17	17	17	17	16	16	17	27.5	30.3	47.1	-1	-1	-1
1/18/2019	3:08:47 PM	211	1732	22	23	40	23	16	17	16	17	17	16	16	16	27.5	30.3	47.1	-1	-1	-1
1/18/2019	3:08:47 PM	414	1733	22	22	33	22	17	17	17	17	16	16	16	17	27.5	30.3	47.1	-1	-1	-1
1/18/2019	3:08:47 PM	602	1734	22	22	32	23	17	17	17	17	17	16	16	17	27.5	30.3	47.1	-1	-1	-1
1/18/2019	3:08:47 PM	805	1735	22	23	33	23	17	17	17	17	16	16	16	16	27.5	30.3	47.1	-1	-1	-1
1/18/2019	3:08:48 PM	8	1736	22	23	32	23	17	17	17	17	16	16	16	17	27.5	30.3	47.1	-1	-1	-1
1/18/2019	3:08:48 PM	211	1737	22	22	35	22	17	17	17	17	16	16	16	17	27.5	30.3	47.1	-1	-1	-1
1/18/2019	3:08:48 PM	414	1738	22	22	57	22	17	17	17	17	16	16	16	17	27.5	30.3	47.1	-1	-1	-1
1/18/2019	3:08:48 PM	602	1739	22	23	60	23	17	17	17	17	16	16	16	16	27.5	30.3	47.1	-1	-1	-1
1/18/2019	3:08:48 PM	805	1740	22	22	45	23	16	17	16	17	16	16	16	17	27.5	30.3	47.1	-1	-1	-1
1/18/2019	3:08:49 PM	8	1741	22	22	45	22	17	17	17	17	16	16	16	17	27.5	30.3	47.1	-1	-1	-1
1/18/2019	3:08:49 PM	211	1742	22	22	50	22	17	17	17	17	16	16	16	17	27.5	30.3	47.1	-1	-1	-1
1/18/2019	3:08:49 PM	414	1743	22	23	66	22	17	17	17	17	17	16	16	17	27.5	30.3	47.1	-1	-1	-1
1/18/2019	3:08:49 PM	602	1744	22	23	64	23	16	17	17	17	16	16	16	17	27.5	30.3	47.1	-1	-1	-1
1/18/2019	3:08:49 PM	805	1745	22	22	66	23	16	17	17	17	16	16	16	17	27.5	30.3	47.1	-1	-1	-1
1/18/2019	3:08:50 PM	8	1746	23	22	67	22	17	17	17	17	16	16	16	17	27.5	30.3	47.1	-1	-1	-1
1/18/2019	3:08:50 PM	211	1747	22	22	53	22	17	17	17	17	16	16	16	16	27.5	30.3	47.1	-1	-1	-1
1/18/2019	3:08:50 PM	414	1748	22	23	66	23	17	17	17	17	17	16	16	17	27.5	30.3	47.1	-1	-1	-1
1/18/2019	3:08:50 PM	602	1749	22	22	91	22	17	17	17	17	16	16	16	17	27.5	30.3	47.1	-1	-1	-1
1/18/2019	3:08:50 PM	805	1750	22	23	80	22	17	17	17	17	17	16	16	17	27.5	30.3	47.1	-1	-1	-1
1/18/2019	3:08:51 PM	8	1751	22	23	65	23	17	17	16	17	17	16	16	17	27.5	30.3	47.1	-1	-1	-1
1/18/2019	3:08:51 PM	211	1752	22	23	62	23	16	17	17	17	16	16	16	17	27.5	30.3	47.1	-1	-1	-1
1/18/2019	3:08:51 PM	414	1753	23	22	62	22	17	17	17	17	16	16	16	17	27.5	30.3	47.1	-1	-1	-1
1/18/2019	3:08:51 PM	602	1754	22	23	63	23	17	17	17	17	17	16	16	17	27.5	30.3	47.1	-1	-1	-1
1/18/2019	3:08:51 PM	805	1755	22	23	62	23	17	17	17	17	17	16	16	17	27.5	30.3	47.1	-1	-1	-1
1/18/2019	3:08:52 PM	8	1756	22	22	61	23	17	17	17	17	16	16	16	17	27.5	30.3	47.1	-1	-1	-1
1/18/2019	3:08:52 PM	211	1757	22	22	58	23	16	17	17	17	16	21	16	17	27.5	30.3	47.1	-1	-1	-1
1/18/2019	3:08:52 PM	414	1758	23	22	79	22	17	16	17	17	16	17	16	17	27.5	30.3	47.1	-1	-1	-1
1/18/2019	3:08:52 PM	602	1759	22	23	63	23	17	17	17	17	17	16	16	16	27.5	30.3	47.1	-1	-1	-1
1/18/2019	3:08:52 PM	805	1760	22	23	46	23	17	17	16	17	16	16	16	16	27.5	30.3	47.1	-1	-1	-1
1/18/2019	3:08:53 PM	8	1761	22	23	78	23	17	17	17	17	16	16	16	17	27.5	30.3	47.1	-1	-1	-1
1/18/2019	3:08:53 PM	211	1762	22	22	89	23	16	17	17	17	16	16	16	17	27.5	30.3	47.1	-1	-1	-1
1/18/2019	3:08:53 PM	414	1763	22	22	77	22	17	17	17	17	16	16	16	17	27.5	30.3	47.1	-1	-1	-1
1/18/2019	3:08:53 PM	602	1764	22	23	61	23	17	18	17	17	17	16	16	16	27.5	30.3	47.1	-1	-1	-1
1/18/2019	3:08:53 PM	805	1765	22	23	80	23	17	17	16	17	16	16	16	17	27.5	30.3	47.1	-1	-1	-1
1/18/2019	3:08:54 PM	8	1766	22	22	83	23	17	17	17	17	16	16	16	17	27.5	30.2	43.7	-1	-1	-1
1/18/2019	3:08:54 PM	211	1767	22	22	66	22	17	17	17	17	17	16	16	17	27.5	30.2	43.7	-1	-1	-1
1/18/2019	3:08:54 PM	414	1768	22	22	64	22	17	17	17	17	17	16	16	16	27.5	30.2	43.7	-1	-1	-1
1/18/2019	3:08:54 PM	602	1769	22	23	66	23	17	17	17	17	17	16	16	17	27.5	30.2	43.7	-1	-1	-1
1/18/2019	3:08:54 PM	805	1770	22	22	56	23	16	17	17	17	16	16	16	17	27.5	30.2	43.7	-1	-1	-1
1/18/2019	3:08:55 PM	8	1771	22	22	49	23	16	17	17	17	16	16	16	17	27.5	30.2	43.7	-1	-1	-1
1/18/2019	3:08:55 PM	211	1772	22	22	55	22	17	17	17	17	16	16	16	17	27.5	30.2	43.7	-1	-1	-1
1/18/2019	3:08:55 PM	414	1773	22	22	59	22	17	17	17	17	17	16	16	16	27.5	30.2	43.7	-1	-1	-1
1/18/2019	3:08:55 PM	602	1774	22	23	71	23	17	17	17	17	16	16	17	17	27.5	30.2	43.7	-1	-1	-1
1/18/2019	3:08:55 PM	805	1775	22	23	65	23	16	17	17	17	16	16	16	17	27.5	30.2	43.7	-1	-1	-1
1/18/2019	3:08:56 PM	8	1776	22	23	58	23	16	17	17	17	16	16	16	17	27.5	30.2	43.7	-1	-1	-1
1/18/2019	3:08:56 PM	211	1777	22	22	55	22	17	17	17	17	16	16	16	17	27.5	30.2	43.7	-1	-1	-1
1/18/2019	3:08:56 PM	414	1778	23	22	81	23	17	17	17	17	16	16	16	17	27.5	30.2	43.7	-1	-1	-1
1/18/2019	3:08:56 PM	602	1779	22	23	60	23	17	17	17	17	17	16	16	17	27.5	30.2	43.7	-1	-1	-1
1/18/2019	3:08:56 PM	805	1780	22	23	47	23	17	17	17	17	16	16	16	17	27.5	30.2	43.7	-1	-1	-1
1/18/2019	3:08:57 PM	8	1781	22	23	58	23	17	17	17	17	17	16	16	17	27.5	30.2	43.7	-1	-1	-1
1/18/2019	3:08:57 PM	211	1782	22	23	64	23	16	17	17	17	16	16	16	16	27.5	30.2	43.7	-1	-1	-1
1/18/2019	3:08:57 PM	414	1783	22	22	54	23	17	17	17	17	16	16	16	17	27.5	30.2	43.7	-1	-1	-1
1/18/2019	3:08:57 PM	602	1784	22	23	58	23	17	17	17	17	17	16	16	17	27.5	30.2	43.7	-1	-1	-1
1/18/2019	3:08:57 PM	805	1785	22	22	64	23	16	17	17	17	16	16	16	17	27.5	30.2	43.7	-1	-1	-1
1/18/2019	3:08:58 PM	8	1786	22	22	59	22	17	17	17	17	16	16	16	17	27.5	30.2	43.7	-1	-1	-1
1/18/2019	3:08:58 PM	211	1787	22	23	53	22	17	17	17	17	16	16	16	16	27.5	30.2	43.7	-1	-1	-1
1/18/2019	3:08:58 PM	414	1788	22	23	52	23	17	17	17	17	16	16	16	17	27.5	30.2	43.7	-1	-1	-1
1/18/2019	3:08:58 PM	602	1789	22	23	44	23	17	17	17	17	17	16	16	17	27.5	30.2	43.7	-1	-1	-1
1/18/2019	3:08:58 PM	805	1790	22	23	41	23	16	17	17	17	16	16	16	17	27.5	30.2	43.7	-1	-1	-1
1/18/2019	3:08:59 PM	8	1791	22	22	70	22	17	17	17	17	16	16	16	17	27.5	30.2	43.7	-1	-1	-1
1/18/2019	3:08:59 PM	211	1792	22	22	66	22	17	17	17	17	17	16	16	16	27.5	30.2	43.7	-1	-1	-1
1/18/2019	3:08:59 PM	414	1793	22	23	56	23	17	17	17	17	17	16	16	17	27.5	30.2	43.7	-1	-1	-1
1/18/2019	3:08:59 PM	602	1794	22	22	81	23	17	18	17	17	17	16	16	17	27.5	30.2	43.7	-1	-1	-1
1/18/2019	3:08:59 PM	805	1795	22	23	66	23	17	17	17	17	17	16	16	16	27.5	30.2	43.7	-1	-1	-1
1/18/2019	3:09:00 PM	8	1796	22	23	67	23	17	17	17	17	17	16	16	17	27.5	30.2	43.7	-1	-1	-1
1/18/2019	3:09:00 PM	211	1797	22	22	68	22	17	17	17	17	16	16	16	17	27.5	30.2	43.7	-1	-1	-1
1/18/2019	3:09:00 PM	414	1798	22	23	60	22	17	17	17	17	17	16	16	17	27.5	30.2	43.7	-1	-1	-1
1/18/2019	3:09:00 PM	602	1799	22	23	68	23	17	17	17	17	16	16	16	17	27.5	30.2	43.7	-1	-1	-1
1/18/2019	3:09:00 PM	805	1800	22	22	62	23	17	17	17	17	17	16	16	17	27.5	30.2	43.7	-1	-1	-1
1/18/2019	3:09:01 PM	8	1801	22	23	60	23	17	17	17	17	17	16	16	16	27.5	30.2	43.7	-1	-1	-1
1/18/2019	3:09:01 PM	211	1802	22	23	61	23	16	17	17	17	16	16	16	17	27.5	30.2	43.7	-1	-1	-1
1/18/2019	3:09:01 PM	414	1803	22	23	63	23	17	17	17	17	16	16	16	17	27.5	30.2	43.7	-1	-1	-1
1/18/2019	3:09:01 PM	602	1804	22	23	69	23	17	17	17	17	17	16	16	17	27.5	30.2	43.7	-1	-1	-1
1/18/2019	3:09:01 PM	805	1805	22	23	64	23	16	17	17	17	16	16	16	17	27.5	30.2	43.7	-1	-1	-1
1/18/2019	3:09:02 PM	8	1806	22	22	68	22	17	17	17	17	16	16	16	17	27.5	30.2	43.7	-1	-1	-1
1/18/2019	3:09:02 PM	211	1807	22	22	65	22	17	17	17	17	16	16	16	17	27.5	30.2	43.7	-1	-1	-1
1/18/2019	3:09:02 PM	414	1808	22	23	58	23	17	17	17	17	17	16	16	16	27.5	30.2	75.1	-1	-1	-1
1/18/2019	3:09:02 PM	602	1809	22	23	57	23	17	17	17	17	16	16	16	17	27.5	30.2	75.1	-1	-1	-1
1/18/2019	3:09:02 PM	805	1810	22	22	57	22	17	17	17	17	16	16	16	17	27.5	30.2	75.1	-1	-1	-1
1/18/2019	3:09:03 PM	8	1811	22	23	69	22	17	17	17	17	17	16	16	17	27.5	30.2	75.1	-1	-1	-1
1/18/2019	3:09:03 PM	211	1812	22	23	74	23	16	17	17	17	16	16	16	17	27.5	30.2	75.1	-1	-1	-1
1/18/2019	3:09:03 PM	414	1813	22	22	73	23	17	17	17	17	16	16	16	17	27.5	30.2	75.1	-1	-1	-1
1/18/2019	3:09:03 PM	602	1814	22	23	74	23	17	17	17	17	17	16	16	17	27.5	30.2	75.1	-1	-1	-1
1/18/2019	3:09:03 PM	805	1815	22	22	82	23	17	17	17	17	16	16	16	17	27.5	30.2	75.1	-1	-1	-1
1/18/2019	3:09:04 PM	8	1816	22	22	71	22	17	16	17	17	16	16	16	17	27.5	30.2	75.1	-1	-1	-1
1/18/2019	3:09:04 PM	211	1817	22	23	69	23	17	17	17	17	16	16	16	16	27.5	30.2	75.1	-1	-1	-1
1/18/2019	3:09:04 PM	414	1818	22	23	60	23	16	17	17	17	16	16	16	17	27.5	30.2	75.1	-1	-1	-1
1/18/2019	3:09:04 PM	602	1819	22	23	61	22	17	17	17	17	17	16	16	17	27.5	30.2	75.1	-1	-1	-1
1/18/2019	3:09:04 PM	805	1820	22	22	56	22	17	17	17	17	17	16	16	16	27.5	30.2	75.1	-1	-1	-1
1/18/2019	3:09:05 PM	8	1821	22	23	52	23	16	17	17	17	16	16	16	17	27.5	30.2	75.1	-1	-1	-1
1/18/2019	3:09:05 PM	211	1822	22	22	49	22	16	17	17	17	16	16	16	17	27.5	30.2	75.1	-1	-1	-1
1/18/2019	3:09:05 PM	414	1823	22	23	57	22	17	17	17	17	16	16	16	17	27.5	30.2	75.1	-1	-1	-1
1/18/2019	3:09:05 PM	602	1824	22	23	64	23	17	17	17	17	17	16	16	17	27.5	30.2	75.1	-1	-1	-1
1/18/2019	3:09:05 PM	805	1825	22	22	60	23	16	17	17	17	16	16	16	17	27.5	30.2	75.1	-1	-1	-1
1/18/2019	3:09:06 PM	8	1826	22	22	66	22	17	17	17	17	16	16	16	17	27.5	30.2	75.1	-1	-1	-1
1/18/2019	3:09:06 PM	211	1827	22	22	71	22	17	17	17	17	17	16	16	16	27.5	30.2	75.1	-1	-1	-1
1/18/2019	3:09:06 PM	414	1828	22	23	69	23	17	17	17	17	16	16	16	17	27.5	30.2	75.1	-1	-1	-1
1/18/2019	3:09:06 PM	602	1829	22	22	71	22	17	17	17	17	16	16	16	17	27.5	30.2	75.1	-1	-1	-1
1/18/2019	3:09:06 PM	805	1830	22	23	55	22	17	17	17	17	17	16	16	17	27.5	30.2	75.1	-1	-1	-1
1/18/2019	3:09:07 PM	8	1831	22	23	53	23	17	17	17	17	16	16	16	16	27.5	30.2	75.1	-1	-1	-1
1/18/2019	3:09:07 PM	211	1832	22	22	66	23	16	17	17	17	16	16	16	17	27.5	30.2	75.1	-1	-1	-1
1/18/2019	3:09:07 PM	414	1833	22	22	69	23	17	17	17	17	16	16	16	17	27.5	30.2	75.1	-1	-1	-1
1/18/2019	3:09:07 PM	602	1834	22	23	65	23	17	17	17	17	17	16	16	17	27.5	30.2	75.1	-1	-1	-1
1/18/2019	3:09:07 PM	805	1835	22	23	63	23	16	17	17	17	16	16	16	17	27.5	30.2	75.1	-1	-1	-1
1/18/2019	3:09:08 PM	8	1836	22	22	67	22	17	17	17	17	16	16	16	17	27.5	30.2	75.1	-1	-1	-1
1/18/2019	3:09:08 PM	211	1837	22	22	71	22	17	17	17	17	16	16	16	17	27.5	30.2	75.1	-1	-1	-1
1/18/2019	3:09:08 PM	414	1838	22	23	69	23	17	17	17	17	17	16	16	17	27.5	30.2	75.1	-1	-1	-1
1/18/2019	3:09:08 PM	602	1839	22	23	69	23	17	17	17	17	16	16	16	17	27.5	30.2	75.1	-1	-1	-1
1/18/2019	3:09:08 PM	805	1840	22	22	80	22	17	17	17	17	16	16	16	17	27.5	30.2	75.1	-1	-1	-1
1/18/2019	3:09:09 PM	8	1841	22	22	84	22	17	17	17	17	16	16	16	17	27.5	30.2	75.1	-1	-1	-1
1/18/2019	3:09:09 PM	211	1842	22	23	78	23	17	17	16	17	17	16	16	17	27.5	30.2	75.1	-1	-1	-1
1/18/2019	3:09:09 PM	414	1843	22	23	74	23	17	17	17	17	17	16	16	16	27.5	30.2	75.1	-1	-1	-1
1/18/2019	3:09:09 PM	602	1844	22	23	83	22	17	17	17	17	16	16	16	17	27.5	30.2	75.1	-1	-1	-1
1/18/2019	3:09:09 PM	805	1845	22	23	85	22	17	17	17	17	17	16	16	16	27.5	30.2	75.1	-1	-1	-1
1/18/2019	3:09:10 PM	8	1846	22	22	92	23	17	17	17	17	16	16	16	17	27.5	30.2	75.1	-1	-1	-1
1/18/2019	3:09:10 PM	211	1847	22	22	96	22	17	16	17	17	16	16	16	17	27.5	30.2	75.1	-1	-1	-1
1/18/2019	3:09:10 PM	414	1848	22	23	102	23	17	17	17	17	17	16	16	16	27.5	30.2	75.1	-1	-1	-1
1/18/2019	3:09:10 PM	602	1849	22	22	103	23	17	17	17	17	16	16	16	17	27.5	30.2	75.1	-1	-1	-1
1/18/2019	3:09:10 PM	805	1850	22	22	106	22	17	17	17	17	16	16	16	17	27.5	30.3	75.3	-1	-1	-1
1/18/2019	3:09:11 PM	8	1851	22	23	116	23	17	17	17	17	16	16	16	16	27.5	30.3	75.3	-1	-1	-1
1/18/2019	3:09:11 PM	211	1852	22	23	67	23	16	17	17	17	16	16	16	17	27.5	30.3	75.3	-1	-1	-1
1/18/2019	3:09:11 PM	414	1853	22	22	59	22	17	17	17	17	16	16	16	17	27.5	30.3	75.3	-1	-1	-1
1/18/2019	3:09:11 PM	602	1854	22	23	64	23	17	17	17	17	17	16	16	17	27.5	30.3	75.3	-1	-1	-1
1/18/2019	3:09:11 PM	805	1855	22	23	62	23	16	17	17	17	16	16	16	17	27.5	30.3	75.3	-1	-1	-1
1/18/2019	3:09:12 PM	8	1856	22	22	82	22	17	17	17	17	16	16	16	17	27.5	30.3	75.3	-1	-1	-1
1/18/2019	3:09:12 PM	211	1857	22	22	92	22	17	17	17	17	16	16	16	17	27.5	30.3	75.3	-1	-1	-1
1/18/2019	3:09:12 PM	414	1858	22	23	107	23	17	17	17	17	17	16	16	16	27.5	30.3	75.3	-1	-1	-1
1/18/2019	3:09:12 PM	602	1859	22	23	91	23	17	17	17	17	16	16	16	17	27.5	30.3	75.3	-1	-1	-1
1/18/2019	3:09:12 PM	805	1860	22	22	94	22	17	17	17	17	16	16	16	17	27.5	30.3	75.3	-1	-1	-1
1/18/2019	3:09:13 PM	8	1861	22	23	96	22	17	17	17	17	17	16	16	17	27.5	30.3	75.3	-1	-1	-1
1/18/2019	3:09:13 PM	211	1862	22	23	92	23	17	17	17	17	17	16	16	17	27.5	30.3	75.3	-1	-1	-1
1/18/2019	3:09:13 PM	414	1863	22	22	62	22	16	17	17	17	16	16	16	17	27.5	30.3	75.3	-1	-1	-1
1/18/2019	3:09:13 PM	602	1864	22	23	59	23	17	17	17	17	17	16	16	16	27.5	30.3	75.3	-1	-1	-1
1/18/2019	3:09:13 PM	805	1865	22	23	52	23	16	17	17	17	17	16	16	16	27.5	30.3	75.3	-1	-1	-1
1/18/2019	3:09:14 PM	8	1866	22	23	60	23	16	17	17	17	16	16	16	17	27.5	30.3	75.3	-1	-1	-1
1/18/2019	3:09:14 PM	211	1867	22	22	83	23	17	17	17	17	16	16	16	17	27.5	30.3	75.3	-1	-1	-1
1/18/2019	3:09:14 PM	414	1868	22	22	83	22	17	17	17	17	16	16	16	17	27.5	30.3	75.3	-1	-1	-1
1/18/2019	3:09:14 PM	602	1869	22	23	98	23	17	17	17	17	17	16	16	17	27.5	30.3	75.3	-1	-1	-1
1/18/2019	3:09:14 PM	805	1870	22	23	101	23	16	17	17	17	16	16	16	17	27.5	30.3	75.3	-1	-1	-1
1/18/2019	3:09:15 PM	8	1871	22	23	96	23	17	17	17	17	16	16	16	17	27.5	30.3	75.3	-1	-1	-1
1/18/2019	3:09:15 PM	211	1872	22	22	99	22	17	17	17	17	16	16	16	17	27.5	30.3	75.3	-1	-1	-1
1/18/2019	3:09:15 PM	414	1873	22	22	89	22	17	17	17	17	17	16	16	17	27.5	30.3	75.3	-1	-1	-1
1/18/2019	3:09:15 PM	602	1874	22	23	85	23	17	17	17	17	17	16	16	17	27.5	30.3	75.3	-1	-1	-1
1/18/2019	3:09:15 PM	805	1875	22	22	82	23	16	17	16	17	16	16	16	17	27.5	30.3	75.3	-1	-1	-1
1/18/2019	3:09:16 PM	8	1876	22	22	89	22	17	17	17	17	16	16	16	17	27.5	30.3	75.3	-1	-1	-1
1/18/2019	3:09:16 PM	211	1877	22	23	99	23	17	17	17	17	17	16	16	16	27.5	30.3	75.3	-1	-1	-1
1/18/2019	3:09:16 PM	414	1878	22	23	93	23	16	17	17	17	16	16	16	17	27.5	30.3	75.3	-1	-1	-1
1/18/2019	3:09:16 PM	602	1879	22	22	102	23	17	17	17	17	16	16	16	17	27.5	30.3	75.3	-1	-1	-1
1/18/2019	3:09:16 PM	805	1880	22	23	93	23	16	17	16	17	16	16	16	16	27.5	30.3	75.3	-1	-1	-1
1/18/2019	3:09:17 PM	8	1881	22	23	108	23	16	17	17	17	16	16	16	17	27.5	30.3	75.3	-1	-1	-1
1/18/2019	3:09:17 PM	211	1882	22	23	112	23	17	17	17	17	16	16	16	17	27.5	30.3	75.3	-1	-1	-1
1/18/2019	3:09:17 PM	414	1883	22	22	110	22	17	17	17	17	16	16	16	17	27.5	30.3	75.3	-1	-1	-1
1/18/2019	3:09:17 PM	602	1884	22	23	101	23	17	17	17	17	16	16	16	17	27.5	30.3	75.3	-1	-1	-1
1/18/2019	3:09:17 PM	805	1885	22	22	96	23	16	17	17	17	16	16	16	17	27.5	30.3	75.3	-1	-1	-1
1/18/2019	3:09:18 PM	8	1886	22	22	83	22	17	17	17	17	16	16	16	17	27.5	30.3	75.3	-1	-1	-1
1/18/2019	3:09:18 PM	211	1887	22	23	103	23	17	17	17	17	17	16	16	17	27.5	30.3	75.3	-1	-1	-1
1/18/2019	3:09:18 PM	414	1888	22	23	109	23	17	17	17	17	17	16	16	16	27.5	30.3	75.3	-1	-1	-1
1/18/2019	3:09:18 PM	602	1889	22	23	107	23	17	17	17	17	16	16	16	17	27.5	30.3	75.3	-1	-1	-1
1/18/2019	3:09:18 PM	805	1890	22	22	118	22	17	17	17	17	16	16	16	17	27.5	30.3	75.3	-1	-1	-1
1/18/2019	3:09:19 PM	8	1891	22	22	110	22	17	17	17	17	16	16	16	17	27.5	30.3	75.3	-1	-1	-1
1/18/2019	3:09:19 PM	211	1892	22	23	129	22	17	17	17	17	17	16	16	17	27.5	30.4	74.7	-1	-1	-1
1/18/2019	3:09:19 PM	414	1893	22	23	123	23	17	17	17	17	17	16	16	17	27.5	30.4	74.7	-1	-1	-1
1/18/2019	3:09:19 PM	602	1894	22	22	114	23	17	17	17	17	16	16	16	17	27.5	30.4	74.7	-1	-1	-1
1/18/2019	3:09:19 PM	805	1895	22	22	100	22	17	17	17	17	16	16	16	17	27.5	30.4	74.7	-1	-1	-1
1/18/2019	3:09:20 PM	8	1896	22	22	88	23	17	17	17	17	17	16	16	16	27.5	30.4	74.7	-1	-1	-1
1/18/2019	3:09:20 PM	211	1897	22	23	96	23	17	17	17	17	17	16	16	17	27.5	30.4	74.7	-1	-1	-1
1/18/2019	3:09:20 PM	414	1898	22	23	83	23	16	17	17	17	17	16	16	17	27.5	30.4	74.7	-1	-1	-1
1/18/2019	3:09:20 PM	602	1899	22	22	81	22	17	17	17	17	16	16	16	17	27.5	30.4	74.7	-1	-1	-1
1/18/2019	3:09:20 PM	805	1900	22	22	87	22	17	17	17	17	17	16	16	17	27.5	30.4	74.7	-1	-1	-1
1/18/2019	3:09:21 PM	12	1901	22	23	93	23	17	17	17	17	17	16	16	16	27.5	30.4	74.7	-1	-1	-1
1/18/2019	3:09:21 PM	215	1902	22	23	93	23	16	17	17	17	17	16	16	17	27.5	30.4	74.7	-1	-1	-1
1/18/2019	3:09:21 PM	403	1903	22	22	78	22	16	17	17	17	16	16	16	17	27.5	30.4	74.7	-1	-1	-1
1/18/2019	3:09:21 PM	606	1904	22	22	96	22	17	17	17	17	16	16	16	17	27.5	30.4	74.7	-1	-1	-1
1/18/2019	3:09:21 PM	809	1905	22	22	99	22	17	17	17	17	17	16	16	17	27.5	30.4	74.7	-1	-1	-1
1/18/2019	3:09:22 PM	12	1906	22	23	81	23	17	17	17	17	17	16	16	17	27.5	30.4	74.7	-1	-1	-1
1/18/2019	3:09:22 PM	215	1907	22	23	81	23	17	17	17	17	17	16	16	16	27.5	30.4	74.7	-1	-1	-1
1/18/2019	3:09:22 PM	403	1908	22	22	74	22	17	17	17	17	16	16	16	17	27.5	30.4	74.7	-1	-1	-1
1/18/2019	3:09:22 PM	606	1909	22	22	95	23	17	17	17	17	17	16	16	16	27.5	30.4	74.7	-1	-1	-1
1/18/2019	3:09:22 PM	809	1910	22	23	95	23	16	17	17	17	17	16	16	16	27.5	30.4	74.7	-1	-1	-1
1/18/2019	3:09:23 PM	12	1911	22	22	95	22	17	17	17	17	16	16	16	17	27.5	30.4	74.7	-1	-1	-1
1/18/2019	3:09:23 PM	215	1912	22	23	95	23	17	17	17	17	17	16	16	16	27.5	30.4	74.7	-1	-1	-1
1/18/2019	3:09:23 PM	403	1913	22	22	87	23	17	17	17	17	16	16	16	17	27.5	30.4	74.7	-1	-1	-1
1/18/2019	3:09:23 PM	606	1914	22	22	79	22	17	17	17	17	16	16	16	17	27.5	30.4	74.7	-1	-1	-1
1/18/2019	3:09:23 PM	809	1915	22	23	76	23	17	17	17	17	17	16	16	16	27.5	30.4	74.7	-1	-1	-1
1/18/2019	3:09:24 PM	12	1916	22	23	80	23	17	17	17	17	16	16	16	17	27.5	30.4	74.7	-1	-1	-1
1/18/2019	3:09:24 PM	215	1917	22	22	80	22	17	17	17	17	17	16	16	17	27.5	30.4	74.7	-1	-1	-1
1/18/2019	3:09:24 PM	403	1918	22	23	101	23	17	17	17	17	17	16	16	17	27.5	30.4	74.7	-1	-1	-1
1/18/2019	3:09:24 PM	606	1919	22	22	72	23	16	17	17	17	16	16	16	17	27.5	30.4	74.7	-1	-1	-1
1/18/2019	3:09:24 PM	809	1920	22	22	92	22	17	17	17	17	16	16	16	17	27.5	30.4	74.7	-1	-1	-1
1/18/2019	3:09:25 PM	12	1921	22	23	67	22	17	17	17	17	17	16	16	16	27.5	30.4	74.7	-1	-1	-1
1/18/2019	3:09:25 PM	215	1922	22	23	70	23	17	17	17	17	16	16	16	17	27.5	30.4	74.7	-1	-1	-1
1/18/2019	3:09:25 PM	403	1923	22	22	65	23	17	17	17	17	16	16	16	17	27.5	30.4	74.7	-1	-1	-1
1/18/2019	3:09:25 PM	606	1924	22	22	47	22	17	17	17	17	17	16	16	17	27.5	30.4	74.7	-1	-1	-1
1/18/2019	3:09:25 PM	809	1925	22	23	53	23	17	17	17	17	17	16	16	16	27.5	30.4	74.7	-1	-1	-1
1/18/2019	3:09:26 PM	12	1926	22	23	64	23	17	17	17	17	16	16	16	17	27.5	30.4	74.7	-1	-1	-1
1/18/2019	3:09:26 PM	215	1927	22	22	90	22	17	17	17	17	17	16	16	17	27.5	30.4	74.7	-1	-1	-1
1/18/2019	3:09:26 PM	403	1928	22	23	80	23	16	17	17	17	16	16	16	16	27.5	30.4	74.7	-1	-1	-1
1/18/2019	3:09:26 PM	606	1929	22	23	95	23	17	17	17	17	16	16	16	17	27.5	30.4	74.7	-1	-1	-1
1/18/2019	3:09:26 PM	809	1930	22	22	85	22	17	17	17	17	16	16	16	17	27.5	30.4	74.7	-1	-1	-1
1/18/2019	3:09:27 PM	12	1931	22	23	115	23	17	17	17	17	17	16	16	17	27.5	30.4	74.7	-1	-1	-1
1/18/2019	3:09:27 PM	215	1932	22	23	114	23	17	17	17	17	17	16	16	17	27.5	30.4	74.7	-1	-1	-1
1/18/2019	3:09:27 PM	403	1933	22	22	104	22	16	17	17	17	16	16	16	17	27.5	30.4	74.7	-1	-1	-1
1/18/2019	3:09:27 PM	606	1934	22	22	119	22	17	17	17	17	16	16	16	17	27.4	30.4	65.2	-1	-1	-1
1/18/2019	3:09:27 PM	809	1935	22	22	87	23	17	17	17	17	17	16	16	17	27.4	30.4	65.2	-1	-1	-1
1/18/2019	3:09:28 PM	12	1936	22	23	91	23	17	17	17	17	17	16	16	17	27.4	30.4	65.2	-1	-1	-1
1/18/2019	3:09:28 PM	215	1937	22	22	86	23	17	17	17	17	16	16	16	17	27.4	30.4	65.2	-1	-1	-1
1/18/2019	3:09:28 PM	403	1938	22	22	103	22	17	17	17	17	16	16	16	17	27.4	30.4	65.2	-1	-1	-1
1/18/2019	3:09:28 PM	606	1939	22	23	94	22	17	17	17	17	17	16	16	17	27.4	30.4	65.2	-1	-1	-1
1/18/2019	3:09:28 PM	809	1940	22	23	106	23	17	17	17	17	17	16	16	16	27.4	30.4	65.2	-1	-1	-1
1/18/2019	3:09:29 PM	12	1941	22	23	104	23	17	17	16	17	16	16	16	17	27.4	30.4	65.2	-1	-1	-1
1/18/2019	3:09:29 PM	215	1942	22	22	115	22	17	17	17	17	17	16	16	17	27.4	30.4	65.2	-1	-1	-1
1/18/2019	3:09:29 PM	403	1943	22	23	118	23	16	17	17	17	17	16	16	16	27.4	30.4	65.2	-1	-1	-1
1/18/2019	3:09:29 PM	606	1944	22	23	102	23	17	17	17	17	16	16	16	17	27.4	30.4	65.2	-1	-1	-1
1/18/2019	3:09:29 PM	809	1945	22	22	102	22	17	17	17	17	16	16	16	17	27.4	30.4	65.2	-1	-1	-1
1/18/2019	3:09:30 PM	12	1946	22	23	76	22	17	17	17	17	17	16	16	17	27.4	30.4	65.2	-1	-1	-1
1/18/2019	3:09:30 PM	215	1947	22	23	85	23	17	17	17	17	16	16	17	17	27.4	30.4	65.2	-1	-1	-1
1/18/2019	3:09:30 PM	403	1948	22	22	96	22	17	17	17	17	16	16	16	17	27.4	30.4	65.2	-1	-1	-1
1/18/2019	3:09:30 PM	606	1949	22	23	94	22	17	17	17	17	17	16	16	17	27.4	30.4	65.2	-1	-1	-1
1/18/2019	3:09:30 PM	809	1950	22	23	86	23	17	17	17	17	17	16	16	16	27.4	30.4	65.2	-1	-1	-1
1/18/2019	3:09:31 PM	12	1951	22	23	89	23	17	17	17	17	16	16	16	17	27.4	30.4	65.2	-1	-1	-1
1/18/2019	3:09:31 PM	215	1952	22	23	98	23	17	17	17	17	16	16	16	17	27.4	30.4	65.2	-1	-1	-1
1/18/2019	3:09:31 PM	403	1953	22	22	72	22	17	17	17	17	16	16	16	17	27.4	30.4	65.2	-1	-1	-1
1/18/2019	3:09:31 PM	606	1954	22	23	49	23	17	17	17	17	16	16	16	16	27.4	30.4	65.2	-1	-1	-1
1/18/2019	3:09:31 PM	809	1955	22	23	84	23	17	17	17	17	17	16	16	17	27.4	30.4	65.2	-1	-1	-1
1/18/2019	3:09:32 PM	12	1956	22	23	52	23	16	17	17	17	16	16	16	17	27.4	30.4	65.2	-1	-1	-1
1/18/2019	3:09:32 PM	215	1957	22	22	38	22	17	17	17	17	16	16	16	17	27.4	30.4	65.2	-1	-1	-1
1/18/2019	3:09:32 PM	403	1958	22	23	57	22	17	17	17	17	16	16	16	16	27.4	30.4	65.2	-1	-1	-1
1/18/2019	3:09:32 PM	606	1959	22	23	103	23	16	17	17	17	16	16	16	17	27.4	30.4	65.2	-1	-1	-1
1/18/2019	3:09:32 PM	809	1960	22	23	95	23	17	17	17	17	16	16	16	17	27.4	30.4	65.2	-1	-1	-1
1/18/2019	3:09:33 PM	12	1961	22	22	95	22	17	17	17	17	16	16	16	17	27.4	30.4	65.2	-1	-1	-1
1/18/2019	3:09:33 PM	215	1962	22	23	103	22	17	17	17	17	16	16	16	17	27.4	30.4	65.2	-1	-1	-1
1/18/2019	3:09:33 PM	403	1963	22	23	62	23	16	17	17	17	16	16	16	16	27.4	30.4	65.2	-1	-1	-1
1/18/2019	3:09:33 PM	606	1964	22	22	51	23	16	17	17	17	16	16	16	17	27.4	30.4	65.2	-1	-1	-1
1/18/2019	3:09:33 PM	809	1965	22	22	51	23	17	17	17	17	16	16	16	17	27.4	30.4	65.2	-1	-1	-1
1/18/2019	3:09:34 PM	12	1966	22	22	47	22	17	17	17	17	17	16	16	17	27.4	30.4	65.2	-1	-1	-1
1/18/2019	3:09:34 PM	215	1967	22	23	45	23	17	17	17	17	16	16	16	17	27.4	30.4	65.2	-1	-1	-1
1/18/2019	3:09:34 PM	403	1968	22	23	45	23	16	17	17	17	16	16	16	17	27.4	30.4	65.2	-1	-1	-1
1/18/2019	3:09:34 PM	606	1969	22	22	53	22	17	17	17	17	16	16	16	17	27.4	30.4	65.2	-1	-1	-1
1/18/2019	3:09:34 PM	809	1970	22	22	45	23	17	17	17	17	16	16	16	17	27.4	30.4	65.2	-1	-1	-1
1/18/2019	3:09:35 PM	12	1971	22	22	45	22	17	17	17	17	16	16	16	17	27.4	30.4	65.2	-1	-1	-1
1/18/2019	3:09:35 PM	215	1972	22	23	69	23	17	17	17	17	16	16	16	16	27.4	30.4	65.2	-1	-1	-1
1/18/2019	3:09:35 PM	403	1973	22	22	75	22	16	17	17	17	16	16	16	17	27.4	30.4	65.2	-1	-1	-1
1/18/2019	3:09:35 PM	606	1974	22	22	78	22	17	17	17	17	16	16	16	17	27.4	30.4	65.2	-1	-1	-1
1/18/2019	3:09:35 PM	809	1975	22	23	69	23	17	17	17	17	17	16	17	17	27.4	30.4	65.2	-1	-1	-1
1/18/2019	3:09:36 PM	12	1976	22	23	67	23	16	17	17	17	17	16	16	17	27.5	30.5	49.5	-1	-1	-1
1/18/2019	3:09:36 PM	215	1977	22	22	79	23	17	17	17	17	16	16	16	17	27.5	30.5	49.5	-1	-1	-1
1/18/2019	3:09:36 PM	403	1978	22	22	77	22	17	17	17	17	17	16	16	16	27.5	30.5	49.5	-1	-1	-1
1/18/2019	3:09:36 PM	606	1979	22	23	59	23	16	17	17	17	17	16	16	16	27.5	30.5	49.5	-1	-1	-1
1/18/2019	3:09:36 PM	809	1980	22	23	69	23	17	17	17	17	16	16	16	17	27.5	30.5	49.5	-1	-1	-1
1/18/2019	3:09:37 PM	12	1981	22	22	73	22	17	17	17	17	16	16	16	17	27.5	30.5	49.5	-1	-1	-1
1/18/2019	3:09:37 PM	215	1982	22	22	60	23	17	17	17	17	16	16	16	16	27.5	30.5	49.5	-1	-1	-1
1/18/2019	3:09:37 PM	403	1983	22	23	55	23	16	17	17	17	16	16	16	16	27.5	30.5	49.5	-1	-1	-1
1/18/2019	3:09:37 PM	606	1984	22	22	88	23	17	17	17	17	16	16	16	17	27.5	30.5	49.5	-1	-1	-1
1/18/2019	3:09:37 PM	809	1985	22	22	106	22	17	17	16	17	16	16	16	17	27.5	30.5	49.5	-1	-1	-1
1/18/2019	3:09:38 PM	12	1986	22	22	105	23	17	17	17	17	17	16	16	17	27.5	30.5	49.5	-1	-1	-1
1/18/2019	3:09:38 PM	215	1987	22	23	71	23	17	17	17	17	17	16	16	16	27.5	30.5	49.5	-1	-1	-1
1/18/2019	3:09:38 PM	403	1988	22	23	69	23	16	17	17	17	16	16	16	16	27.5	30.5	49.5	-1	-1	-1
1/18/2019	3:09:38 PM	606	1989	22	22	55	22	17	17	17	17	16	16	16	17	27.5	30.5	49.5	-1	-1	-1
1/18/2019	3:09:38 PM	809	1990	22	22	72	22	17	17	17	17	16	16	16	17	27.5	30.5	49.5	-1	-1	-1
1/18/2019	3:09:39 PM	12	1991	22	23	72	23	17	17	17	17	17	16	16	16	27.5	30.5	49.5	-1	-1	-1
1/18/2019	3:09:39 PM	215	1992	22	23	67	23	16	17	17	17	16	16	16	16	27.5	30.5	49.5	-1	-1	-1
1/18/2019	3:09:39 PM	403	1993	22	22	81	22	16	17	17	17	16	16	16	17	27.5	30.5	49.5	-1	-1	-1
1/18/2019	3:09:39 PM	606	1994	22	22	83	22	17	17	17	17	16	16	16	17	27.5	30.5	49.5	-1	-1	-1
1/18/2019	3:09:39 PM	809	1995	22	23	73	23	17	17	17	17	17	16	16	17	27.5	30.5	49.5	-1	-1	-1
1/18/2019	3:09:40 PM	12	1996	22	23	73	23	17	17	17	17	17	16	16	16	27.5	30.5	49.5	-1	-1	-1
1/18/2019	3:09:40 PM	215	1997	22	23	68	23	16	17	17	17	16	16	16	16	27.5	30.5	49.5	-1	-1	-1
1/18/2019	3:09:40 PM	403	1998	22	22	82	22	17	17	17	17	16	16	16	17	27.5	30.5	49.5	-1	-1	-1
1/18/2019	3:09:40 PM	606	1999	22	23	110	22	17	17	17	17	16	16	16	16	27.5	30.5	49.5	-1	-1	-1
1/18/2019	3:09:40 PM	809	2000	22	23	119	23	17	17	17	17	17	16	16	17	27.5	30.5	49.5	-1	-1	-1
[truncated: 39,695 more rows]
