# Supplementary material for: Rapid metabolic shifts occur during the transition between hunger and satiety in Drosophila melanogaster
Source: Nat Commun. 2019 Sep 6;10:4052. doi: 10.1038/s41467-019-11933-z (PMC6731244; doi:10.1038/s41467-019-11933-z)
Supplement: Supplementary file 7 — Supplementary Data 4 [file 41467_2019_11933_MOESM7_ESM.zip › Fig5DFM_23.csv]

Date	Time	MSec	Sample	W1	W2	W3	W4	W5	W6	W7	W8	W9	W10	W11	W12	Temp	Humid	LUX	Dark	OptoCol1	OptoCol2
1/18/2019	3:03:02 PM	606	2	17	17	17	17	17	17	17	17	18	20	18	18	27.7	35.7	73.9	-1	-1	-1
1/18/2019	3:03:02 PM	809	3	17	17	17	17	16	17	16	17	17	20	18	18	27.7	35.7	73.9	-1	-1	-1
1/18/2019	3:03:03 PM	14	4	16	17	17	17	16	17	16	17	17	20	18	18	27.7	35.7	73.9	-1	-1	-1
1/18/2019	3:03:03 PM	201	5	16	17	17	17	16	17	17	17	17	20	18	18	27.7	35.7	73.9	-1	-1	-1
1/18/2019	3:03:03 PM	404	6	16	17	17	17	16	16	17	17	18	19	18	18	27.7	35.7	73.9	-1	-1	-1
1/18/2019	3:03:03 PM	639	7	17	17	17	17	16	17	17	17	17	20	18	18	27.7	35.7	73.9	-1	-1	-1
1/18/2019	3:03:03 PM	810	8	17	17	17	17	17	17	17	17	17	20	17	18	27.7	35.7	73.9	-1	-1	-1
1/18/2019	3:03:04 PM	14	9	17	17	17	17	16	17	17	17	18	20	18	18	27.7	35.7	73.9	-1	-1	-1
1/18/2019	3:03:04 PM	201	10	16	17	17	17	16	16	17	17	17	20	18	18	27.7	35.7	73.9	-1	-1	-1
1/18/2019	3:03:04 PM	404	11	17	17	17	17	17	17	17	17	18	20	18	18	27.7	35.7	73.9	-1	-1	-1
1/18/2019	3:03:04 PM	607	12	17	17	17	17	17	17	17	16	18	19	18	18	27.7	35.7	73.9	-1	-1	-1
1/18/2019	3:03:04 PM	810	13	17	17	17	17	17	17	17	17	17	20	18	18	27.7	35.7	73.9	-1	-1	-1
1/18/2019	3:03:05 PM	14	14	17	17	17	17	16	17	16	17	17	20	18	18	27.7	35.7	73.9	-1	-1	-1
1/18/2019	3:03:05 PM	201	15	17	17	17	17	16	17	16	17	18	20	18	18	27.7	35.7	73.9	-1	-1	-1
1/18/2019	3:03:05 PM	404	16	16	17	17	17	16	17	17	17	18	19	18	18	27.7	35.7	73.9	-1	-1	-1
1/18/2019	3:03:05 PM	607	17	17	17	17	17	17	17	17	17	18	20	18	18	27.7	35.7	73.9	-1	-1	-1
1/18/2019	3:03:05 PM	810	18	17	17	17	17	17	17	17	17	18	20	18	18	27.7	35.7	73.9	-1	-1	-1
1/18/2019	3:03:06 PM	14	19	17	17	17	17	16	16	17	17	17	20	18	18	27.7	35.7	73.9	-1	-1	-1
1/18/2019	3:03:06 PM	201	20	17	17	17	17	16	16	16	17	18	20	18	18	27.7	35.7	73.9	-1	-1	-1
1/18/2019	3:03:06 PM	404	21	16	17	17	17	16	16	17	17	18	19	18	18	27.7	35.7	73.9	-1	-1	-1
1/18/2019	3:03:06 PM	607	22	17	17	17	17	17	16	17	17	18	20	18	18	27.7	35.7	73.9	-1	-1	-1
1/18/2019	3:03:06 PM	810	23	17	17	17	17	17	17	17	17	17	20	18	18	27.7	35.7	73.9	-1	-1	-1
1/18/2019	3:03:07 PM	14	24	16	17	17	17	16	17	16	17	18	20	18	18	27.7	35.7	73.9	-1	-1	-1
1/18/2019	3:03:07 PM	201	25	16	17	17	17	16	17	17	17	18	20	18	18	27.7	35.7	73.9	-1	-1	-1
1/18/2019	3:03:07 PM	404	26	17	17	17	16	17	17	17	17	18	20	18	18	27.7	35.7	73.9	-1	-1	-1
1/18/2019	3:03:07 PM	607	27	17	17	17	17	16	17	17	17	17	20	18	18	27.7	35.7	73.9	-1	-1	-1
1/18/2019	3:03:07 PM	810	28	16	17	17	17	16	17	17	17	18	20	18	18	27.7	35.7	73.9	-1	-1	-1
1/18/2019	3:03:08 PM	14	29	16	17	17	17	17	17	17	17	18	19	18	18	27.7	35.7	73.9	-1	-1	-1
1/18/2019	3:03:08 PM	201	30	16	17	17	17	16	17	17	16	18	19	18	18	27.7	35.7	73.9	-1	-1	-1
1/18/2019	3:03:08 PM	404	31	16	17	17	17	17	16	17	16	18	19	18	18	27.7	35.7	73.9	-1	-1	-1
1/18/2019	3:03:08 PM	607	32	17	17	17	17	17	16	17	17	18	20	18	18	27.7	35.7	73.9	-1	-1	-1
1/18/2019	3:03:08 PM	810	33	16	17	17	17	16	17	17	17	17	20	18	18	27.7	35.7	73.9	-1	-1	-1
1/18/2019	3:03:09 PM	14	34	16	17	17	17	16	17	17	16	18	20	18	18	27.7	35.7	73.9	-1	-1	-1
1/18/2019	3:03:09 PM	201	35	16	17	17	17	16	17	17	16	18	19	18	18	27.7	35.7	73.9	-1	-1	-1
1/18/2019	3:03:09 PM	404	36	17	17	17	16	17	16	17	16	18	19	18	18	27.7	35.7	73.9	-1	-1	-1
1/18/2019	3:03:09 PM	607	37	17	17	17	17	16	17	17	17	17	20	18	18	27.7	35.7	73.9	-1	-1	-1
1/18/2019	3:03:09 PM	810	38	16	17	17	17	16	17	17	17	17	20	18	18	27.7	34.9	117.3	-1	-1	-1
1/18/2019	3:03:10 PM	14	39	16	17	17	17	17	17	17	17	18	19	18	18	27.7	34.9	117.3	-1	-1	-1
1/18/2019	3:03:10 PM	201	40	17	17	17	17	17	17	17	16	18	20	18	18	27.7	34.9	117.3	-1	-1	-1
1/18/2019	3:03:10 PM	404	41	16	17	17	17	16	17	17	17	17	20	18	18	27.7	34.9	117.3	-1	-1	-1
1/18/2019	3:03:10 PM	607	42	16	17	17	17	16	17	17	17	18	19	18	18	27.7	34.9	117.3	-1	-1	-1
1/18/2019	3:03:10 PM	810	43	17	17	17	17	17	16	17	16	18	19	18	18	27.7	34.9	117.3	-1	-1	-1
1/18/2019	3:03:11 PM	14	44	17	17	17	17	16	17	17	17	17	20	18	18	27.7	34.9	117.3	-1	-1	-1
1/18/2019	3:03:11 PM	201	45	17	17	17	17	16	17	17	17	17	20	18	18	27.7	34.9	117.3	-1	-1	-1
1/18/2019	3:03:11 PM	404	46	16	17	17	17	16	17	16	17	18	20	18	18	27.7	34.9	117.3	-1	-1	-1
1/18/2019	3:03:11 PM	607	47	17	17	17	17	17	17	17	17	18	20	18	18	27.7	34.9	117.3	-1	-1	-1
1/18/2019	3:03:11 PM	810	48	17	17	17	16	17	17	17	17	18	20	18	18	27.7	34.9	117.3	-1	-1	-1
1/18/2019	3:03:12 PM	14	49	17	17	17	17	16	17	17	17	17	20	18	18	27.7	34.9	117.3	-1	-1	-1
1/18/2019	3:03:12 PM	201	50	16	17	17	17	16	17	16	17	18	20	18	18	27.7	34.9	117.3	-1	-1	-1
1/18/2019	3:03:12 PM	404	51	17	17	17	16	17	16	17	17	18	20	18	17	27.7	34.9	117.3	-1	-1	-1
1/18/2019	3:03:12 PM	607	52	17	17	17	17	16	17	16	17	18	20	18	18	27.7	34.9	117.3	-1	-1	-1
1/18/2019	3:03:12 PM	810	53	17	17	17	17	16	17	17	17	18	20	18	18	27.7	34.9	117.3	-1	-1	-1
1/18/2019	3:03:13 PM	14	54	16	17	17	17	16	17	17	17	18	19	18	18	27.7	34.9	117.3	-1	-1	-1
1/18/2019	3:03:13 PM	201	55	16	17	17	17	17	16	17	17	17	19	18	18	27.7	34.9	117.3	-1	-1	-1
1/18/2019	3:03:13 PM	404	56	16	17	17	17	16	17	17	17	17	20	17	18	27.7	34.9	117.3	-1	-1	-1
1/18/2019	3:03:13 PM	607	57	16	17	17	17	16	17	17	17	18	20	18	18	27.7	34.9	117.3	-1	-1	-1
1/18/2019	3:03:13 PM	810	58	17	17	17	16	16	17	17	17	17	20	17	18	27.7	34.9	117.3	-1	-1	-1
1/18/2019	3:03:14 PM	14	59	17	17	17	17	16	17	17	17	17	20	17	18	27.7	34.9	117.3	-1	-1	-1
1/18/2019	3:03:14 PM	201	60	17	17	17	17	16	17	16	17	17	20	17	18	27.7	34.9	117.3	-1	-1	-1
1/18/2019	3:03:14 PM	404	61	16	17	17	17	16	17	16	17	17	20	18	18	27.7	34.9	117.3	-1	-1	-1
1/18/2019	3:03:14 PM	607	62	17	17	17	17	17	17	17	17	18	20	18	18	27.7	34.9	117.3	-1	-1	-1
1/18/2019	3:03:14 PM	810	63	17	17	17	17	17	17	17	17	18	20	18	18	27.7	34.9	117.3	-1	-1	-1
1/18/2019	3:03:15 PM	14	64	17	17	17	17	17	16	17	17	18	20	18	18	27.7	34.9	117.3	-1	-1	-1
1/18/2019	3:03:15 PM	201	65	17	17	17	17	16	16	17	17	17	20	17	18	27.7	34.9	117.3	-1	-1	-1
1/18/2019	3:03:15 PM	404	66	16	17	16	17	16	17	16	17	18	20	18	18	27.7	34.9	117.3	-1	-1	-1
1/18/2019	3:03:15 PM	607	67	16	17	17	17	17	17	17	17	18	19	18	18	27.7	34.9	117.3	-1	-1	-1
1/18/2019	3:03:15 PM	810	68	17	17	17	16	17	16	17	17	18	19	18	18	27.7	34.9	117.3	-1	-1	-1
1/18/2019	3:03:16 PM	14	69	17	17	17	17	16	17	16	16	18	20	18	18	27.7	34.9	117.3	-1	-1	-1
1/18/2019	3:03:16 PM	201	70	17	17	17	17	16	17	16	17	17	20	18	18	27.7	34.9	117.3	-1	-1	-1
1/18/2019	3:03:16 PM	404	71	16	17	17	17	16	17	17	17	17	20	18	18	27.7	34.9	117.3	-1	-1	-1
1/18/2019	3:03:16 PM	607	72	17	17	17	17	17	16	17	17	18	20	18	18	27.7	34.9	117.3	-1	-1	-1
1/18/2019	3:03:16 PM	810	73	17	17	17	17	16	16	17	17	17	20	18	18	27.7	34.9	117.3	-1	-1	-1
1/18/2019	3:03:17 PM	14	74	17	17	17	17	16	17	17	17	18	20	18	18	27.7	34.9	117.3	-1	-1	-1
1/18/2019	3:03:17 PM	201	75	16	17	16	17	16	16	16	16	18	20	18	18	27.7	34.9	117.3	-1	-1	-1
1/18/2019	3:03:17 PM	404	76	16	17	17	16	17	17	17	16	18	20	18	17	27.7	34.9	117.3	-1	-1	-1
1/18/2019	3:03:17 PM	607	77	17	17	17	16	17	17	17	17	18	20	17	18	27.7	34.9	117.3	-1	-1	-1
1/18/2019	3:03:17 PM	810	78	17	17	17	17	16	17	16	17	17	20	18	18	27.7	34.9	117.3	-1	-1	-1
1/18/2019	3:03:18 PM	14	79	16	17	17	17	16	17	17	16	18	19	18	18	27.7	34.9	117.3	-1	-1	-1
1/18/2019	3:03:18 PM	201	80	16	17	17	17	16	17	17	17	18	19	18	18	27.7	34.3	132.7	-1	-1	-1
1/18/2019	3:03:18 PM	404	81	17	17	17	17	17	17	17	16	18	20	18	18	27.7	34.3	132.7	-1	-1	-1
1/18/2019	3:03:18 PM	607	82	17	17	17	17	16	17	16	17	18	20	18	18	27.7	34.3	132.7	-1	-1	-1
1/18/2019	3:03:18 PM	810	83	16	17	17	17	16	17	17	17	18	19	18	18	27.7	34.3	132.7	-1	-1	-1
1/18/2019	3:03:19 PM	14	84	17	17	17	16	17	17	17	16	18	20	18	18	27.7	34.3	132.7	-1	-1	-1
1/18/2019	3:03:19 PM	201	85	17	17	17	16	16	17	17	16	17	20	18	18	27.7	34.3	132.7	-1	-1	-1
1/18/2019	3:03:19 PM	404	86	16	17	17	17	16	17	16	17	17	20	18	18	27.7	34.3	132.7	-1	-1	-1
1/18/2019	3:03:19 PM	607	87	17	17	17	17	17	16	17	17	18	19	18	18	27.7	34.3	132.7	-1	-1	-1
1/18/2019	3:03:19 PM	810	88	17	17	17	17	16	17	17	17	17	20	18	18	27.7	34.3	132.7	-1	-1	-1
1/18/2019	3:03:20 PM	14	89	16	17	17	17	16	17	17	17	18	20	18	18	27.7	34.3	132.7	-1	-1	-1
1/18/2019	3:03:20 PM	201	90	17	17	17	17	17	17	17	17	18	20	18	18	27.7	34.3	132.7	-1	-1	-1
1/18/2019	3:03:20 PM	404	91	17	17	17	16	17	17	16	17	17	20	18	18	27.7	34.3	132.7	-1	-1	-1
1/18/2019	3:03:20 PM	607	92	17	17	17	17	16	17	16	17	18	20	18	18	27.7	34.3	132.7	-1	-1	-1
1/18/2019	3:03:20 PM	810	93	16	17	17	17	16	17	17	17	18	19	18	18	27.7	34.3	132.7	-1	-1	-1
1/18/2019	3:03:21 PM	14	94	17	17	17	17	17	17	17	17	18	20	18	18	27.7	34.3	132.7	-1	-1	-1
1/18/2019	3:03:21 PM	201	95	17	17	17	17	16	17	17	17	18	20	18	18	27.7	34.3	132.7	-1	-1	-1
1/18/2019	3:03:21 PM	404	96	17	17	17	16	16	17	16	17	18	20	18	18	27.7	34.3	132.7	-1	-1	-1
1/18/2019	3:03:21 PM	607	97	16	17	17	17	16	17	17	17	18	19	18	18	27.7	34.3	132.7	-1	-1	-1
1/18/2019	3:03:21 PM	810	98	17	17	17	17	17	17	17	17	18	20	18	18	27.7	34.3	132.7	-1	-1	-1
1/18/2019	3:03:22 PM	14	99	16	17	17	17	16	17	16	17	17	20	18	18	27.7	34.3	132.7	-1	-1	-1
1/18/2019	3:03:22 PM	201	100	16	17	17	17	16	17	16	17	17	20	18	18	27.7	34.3	132.7	-1	-1	-1
1/18/2019	3:03:22 PM	404	101	17	17	17	17	17	17	17	17	18	19	18	18	27.7	34.3	132.7	-1	-1	-1
1/18/2019	3:03:22 PM	607	102	17	17	17	16	17	17	17	17	18	20	18	18	27.7	34.3	132.7	-1	-1	-1
1/18/2019	3:03:22 PM	810	103	17	17	17	17	16	17	16	17	18	20	18	18	27.7	34.3	132.7	-1	-1	-1
1/18/2019	3:03:23 PM	14	104	16	17	17	17	16	16	17	17	18	19	18	18	27.7	34.3	132.7	-1	-1	-1
1/18/2019	3:03:23 PM	201	105	16	17	17	17	17	16	17	16	18	19	18	18	27.7	34.3	132.7	-1	-1	-1
1/18/2019	3:03:23 PM	404	106	17	17	17	17	16	17	17	17	18	20	18	18	27.7	34.3	132.7	-1	-1	-1
1/18/2019	3:03:23 PM	607	107	17	17	17	17	17	17	17	17	18	20	18	18	27.7	34.3	132.7	-1	-1	-1
1/18/2019	3:03:23 PM	810	108	17	17	17	16	17	17	17	16	18	19	18	18	27.7	34.3	132.7	-1	-1	-1
1/18/2019	3:03:24 PM	14	109	17	17	17	17	16	17	17	17	17	20	18	18	27.7	34.3	132.7	-1	-1	-1
1/18/2019	3:03:24 PM	201	110	16	17	17	17	16	17	16	17	18	19	18	18	27.7	34.3	132.7	-1	-1	-1
1/18/2019	3:03:24 PM	404	111	17	17	17	16	17	17	17	16	18	20	18	18	27.7	34.3	132.7	-1	-1	-1
1/18/2019	3:03:24 PM	607	112	17	17	17	17	17	17	17	17	17	20	18	18	27.7	34.3	132.7	-1	-1	-1
1/18/2019	3:03:24 PM	810	113	16	17	17	17	16	17	17	17	18	19	18	18	27.7	34.3	132.7	-1	-1	-1
1/18/2019	3:03:25 PM	14	114	16	17	17	17	17	17	17	17	17	19	18	18	27.7	34.3	132.7	-1	-1	-1
1/18/2019	3:03:25 PM	201	115	17	17	17	16	16	16	17	17	17	20	17	18	27.7	34.3	132.7	-1	-1	-1
1/18/2019	3:03:25 PM	404	116	16	17	17	17	16	17	17	17	18	19	18	18	27.7	34.3	132.7	-1	-1	-1
1/18/2019	3:03:25 PM	607	117	17	17	17	17	17	16	16	17	18	20	18	18	27.7	34.3	132.7	-1	-1	-1
1/18/2019	3:03:25 PM	810	118	17	17	17	17	16	17	16	17	17	20	18	18	27.7	34.3	132.7	-1	-1	-1
1/18/2019	3:03:26 PM	14	119	16	17	17	17	17	17	17	17	18	19	18	18	27.7	34.3	132.7	-1	-1	-1
1/18/2019	3:03:26 PM	201	120	17	17	17	17	17	16	17	16	18	19	18	18	27.7	34.3	132.7	-1	-1	-1
1/18/2019	3:03:26 PM	404	121	17	17	17	17	17	17	17	17	18	20	18	18	27.7	34.3	132.7	-1	-1	-1
1/18/2019	3:03:26 PM	607	122	17	17	17	17	17	17	17	17	18	19	18	18	27.7	33.8	105.2	-1	-1	-1
1/18/2019	3:03:26 PM	810	123	17	17	17	16	17	17	17	17	18	19	18	18	27.7	33.8	105.2	-1	-1	-1
1/18/2019	3:03:27 PM	14	124	17	17	17	17	16	17	17	17	17	20	18	18	27.7	33.8	105.2	-1	-1	-1
1/18/2019	3:03:27 PM	201	125	17	17	17	16	17	17	17	17	17	20	18	18	27.7	33.8	105.2	-1	-1	-1
1/18/2019	3:03:27 PM	404	126	17	17	17	17	16	17	17	17	18	20	18	18	27.7	33.8	105.2	-1	-1	-1
1/18/2019	3:03:27 PM	607	127	16	17	17	17	16	17	17	17	18	20	18	18	27.7	33.8	105.2	-1	-1	-1
1/18/2019	3:03:27 PM	810	128	16	17	17	17	17	17	17	17	18	19	18	17	27.7	33.8	105.2	-1	-1	-1
1/18/2019	3:03:28 PM	14	129	17	17	17	16	17	17	17	17	18	20	18	18	27.7	33.8	105.2	-1	-1	-1
1/18/2019	3:03:28 PM	201	130	17	17	17	16	16	16	17	17	17	19	17	18	27.7	33.8	105.2	-1	-1	-1
1/18/2019	3:03:28 PM	404	131	17	17	17	17	16	17	16	17	17	20	18	18	27.7	33.8	105.2	-1	-1	-1
1/18/2019	3:03:28 PM	607	132	17	17	17	17	17	17	17	17	18	20	18	18	27.7	33.8	105.2	-1	-1	-1
1/18/2019	3:03:28 PM	810	133	16	17	17	17	17	17	17	17	18	19	18	18	27.7	33.8	105.2	-1	-1	-1
1/18/2019	3:03:29 PM	14	134	17	17	17	16	17	17	17	17	18	20	18	18	27.7	33.8	105.2	-1	-1	-1
1/18/2019	3:03:29 PM	201	135	17	17	17	17	17	17	17	17	17	20	17	18	27.7	33.8	105.2	-1	-1	-1
1/18/2019	3:03:29 PM	404	136	16	17	17	17	16	17	17	17	18	20	18	18	27.7	33.8	105.2	-1	-1	-1
1/18/2019	3:03:29 PM	607	137	17	17	17	17	17	17	17	17	18	19	18	18	27.7	33.8	105.2	-1	-1	-1
1/18/2019	3:03:29 PM	810	138	17	17	17	16	17	17	17	17	18	20	18	18	27.7	33.8	105.2	-1	-1	-1
1/18/2019	3:03:30 PM	14	139	17	17	17	17	16	17	17	17	17	20	17	18	27.7	33.8	105.2	-1	-1	-1
1/18/2019	3:03:30 PM	201	140	17	17	17	17	16	17	17	17	17	20	17	18	27.7	33.8	105.2	-1	-1	-1
1/18/2019	3:03:30 PM	404	141	16	17	17	17	16	17	17	17	18	19	18	18	27.7	33.8	105.2	-1	-1	-1
1/18/2019	3:03:30 PM	607	142	17	17	17	17	17	17	17	17	18	20	18	18	27.7	33.8	105.2	-1	-1	-1
1/18/2019	3:03:30 PM	810	143	17	17	17	17	16	17	17	17	18	20	18	18	27.7	33.8	105.2	-1	-1	-1
1/18/2019	3:03:31 PM	14	144	16	17	17	17	16	17	17	17	18	20	18	18	27.7	33.8	105.2	-1	-1	-1
1/18/2019	3:03:31 PM	201	145	16	17	17	17	16	17	16	17	17	19	18	18	27.7	33.8	105.2	-1	-1	-1
1/18/2019	3:03:31 PM	404	146	17	17	17	17	17	17	17	17	18	19	18	18	27.7	33.8	105.2	-1	-1	-1
1/18/2019	3:03:31 PM	607	147	17	17	17	17	16	17	16	17	17	20	18	18	27.7	33.8	105.2	-1	-1	-1
1/18/2019	3:03:31 PM	810	148	16	17	17	17	16	17	17	17	18	19	18	18	27.7	33.8	105.2	-1	-1	-1
1/18/2019	3:03:32 PM	14	149	17	17	17	17	17	17	17	16	18	19	18	18	27.7	33.8	105.2	-1	-1	-1
1/18/2019	3:03:32 PM	201	150	17	17	17	16	17	17	17	17	17	19	18	18	27.7	33.8	105.2	-1	-1	-1
1/18/2019	3:03:32 PM	404	151	17	17	17	17	16	17	17	17	17	20	18	18	27.7	33.8	105.2	-1	-1	-1
1/18/2019	3:03:32 PM	607	152	17	17	17	17	16	17	17	17	18	20	18	18	27.7	33.8	105.2	-1	-1	-1
1/18/2019	3:03:32 PM	810	153	17	17	17	17	17	17	17	16	18	20	18	18	27.7	33.8	105.2	-1	-1	-1
1/18/2019	3:03:33 PM	14	154	17	17	17	17	16	17	16	17	17	20	18	18	27.7	33.8	105.2	-1	-1	-1
1/18/2019	3:03:33 PM	201	155	17	17	17	17	16	16	17	17	18	20	17	18	27.7	33.8	105.2	-1	-1	-1
1/18/2019	3:03:33 PM	404	156	16	17	17	17	16	17	17	17	18	19	18	18	27.7	33.8	105.2	-1	-1	-1
1/18/2019	3:03:33 PM	607	157	16	17	17	17	17	17	17	17	18	19	18	18	27.7	33.8	105.2	-1	-1	-1
1/18/2019	3:03:33 PM	810	158	17	17	17	17	16	17	17	17	18	20	18	18	27.7	33.8	105.2	-1	-1	-1
1/18/2019	3:03:34 PM	14	159	16	17	17	17	16	17	16	17	17	20	18	18	27.7	33.8	105.2	-1	-1	-1
1/18/2019	3:03:34 PM	201	160	16	17	17	17	16	17	16	17	17	19	18	18	27.7	33.8	105.2	-1	-1	-1
1/18/2019	3:03:34 PM	404	161	17	17	17	17	17	17	17	17	18	20	18	18	27.7	33.8	105.2	-1	-1	-1
1/18/2019	3:03:34 PM	607	162	17	17	17	17	16	16	17	17	17	20	18	18	27.7	33.8	105.2	-1	-1	-1
1/18/2019	3:03:34 PM	810	163	16	17	17	17	16	16	17	17	18	19	18	18	27.7	33.8	105.2	-1	-1	-1
1/18/2019	3:03:35 PM	14	164	17	17	17	17	17	16	17	17	18	19	18	18	27.8	33.2	129.1	-1	-1	-1
1/18/2019	3:03:35 PM	201	165	17	17	17	16	17	17	17	17	18	19	18	18	27.8	33.2	129.1	-1	-1	-1
1/18/2019	3:03:35 PM	404	166	16	17	17	17	16	17	17	17	18	20	18	18	27.8	33.2	129.1	-1	-1	-1
1/18/2019	3:03:35 PM	607	167	16	17	17	17	16	17	17	17	18	19	18	18	27.8	33.2	129.1	-1	-1	-1
1/18/2019	3:03:35 PM	810	168	17	17	17	17	16	17	17	17	17	20	18	18	27.8	33.2	129.1	-1	-1	-1
1/18/2019	3:03:36 PM	14	169	16	17	17	17	16	17	17	17	17	20	18	18	27.8	33.2	129.1	-1	-1	-1
1/18/2019	3:03:36 PM	201	170	17	17	17	17	17	17	17	17	18	19	18	18	27.8	33.2	129.1	-1	-1	-1
1/18/2019	3:03:36 PM	404	171	17	17	17	16	17	17	17	17	17	20	18	18	27.8	33.2	129.1	-1	-1	-1
1/18/2019	3:03:36 PM	607	172	17	17	17	17	17	17	17	17	18	20	17	18	27.8	33.2	129.1	-1	-1	-1
1/18/2019	3:03:36 PM	810	173	17	17	17	17	17	17	17	17	18	19	18	18	27.8	33.2	129.1	-1	-1	-1
1/18/2019	3:03:37 PM	14	174	17	17	17	17	17	17	17	17	18	20	18	18	27.8	33.2	129.1	-1	-1	-1
1/18/2019	3:03:37 PM	201	175	17	17	17	17	16	17	17	17	17	20	17	18	27.8	33.2	129.1	-1	-1	-1
1/18/2019	3:03:37 PM	404	176	16	17	17	17	16	17	17	17	18	19	18	18	27.8	33.2	129.1	-1	-1	-1
1/18/2019	3:03:37 PM	607	177	17	17	17	17	17	17	17	17	18	20	18	18	27.8	33.2	129.1	-1	-1	-1
1/18/2019	3:03:37 PM	810	178	16	17	17	17	16	17	16	17	17	20	18	18	27.8	33.2	129.1	-1	-1	-1
1/18/2019	3:03:38 PM	14	179	16	17	17	17	17	17	17	17	18	20	18	18	27.8	33.2	129.1	-1	-1	-1
1/18/2019	3:03:38 PM	201	180	17	17	17	17	16	17	17	16	18	19	18	18	27.8	33.2	129.1	-1	-1	-1
1/18/2019	3:03:38 PM	404	181	17	17	17	17	17	17	16	17	17	20	18	18	27.8	33.2	129.1	-1	-1	-1
1/18/2019	3:03:38 PM	607	182	16	17	17	17	17	17	17	17	18	19	18	18	27.8	33.2	129.1	-1	-1	-1
1/18/2019	3:03:38 PM	810	183	17	17	17	16	16	17	16	17	18	20	17	18	27.8	33.2	129.1	-1	-1	-1
1/18/2019	3:03:39 PM	14	184	16	17	17	17	16	17	17	17	17	20	18	18	27.8	33.2	129.1	-1	-1	-1
1/18/2019	3:03:39 PM	201	185	17	17	17	17	16	17	17	17	17	19	18	18	27.8	33.2	129.1	-1	-1	-1
1/18/2019	3:03:39 PM	404	186	17	17	17	17	16	17	17	17	18	20	18	18	27.8	33.2	129.1	-1	-1	-1
1/18/2019	3:03:39 PM	607	187	17	17	17	17	16	16	16	17	18	20	18	18	27.8	33.2	129.1	-1	-1	-1
1/18/2019	3:03:39 PM	810	188	16	17	17	17	16	17	16	17	18	19	18	18	27.8	33.2	129.1	-1	-1	-1
1/18/2019	3:03:40 PM	14	189	17	17	17	17	17	17	17	17	18	19	18	18	27.8	33.2	129.1	-1	-1	-1
1/18/2019	3:03:40 PM	201	190	17	17	17	16	17	17	17	17	18	20	17	18	27.8	33.2	129.1	-1	-1	-1
1/18/2019	3:03:40 PM	404	191	17	17	17	17	16	17	17	17	17	20	18	18	27.8	33.2	129.1	-1	-1	-1
1/18/2019	3:03:40 PM	607	192	17	17	17	17	17	17	16	17	18	20	18	18	27.8	33.2	129.1	-1	-1	-1
1/18/2019	3:03:40 PM	810	193	16	17	17	16	16	16	17	17	17	19	18	18	27.8	33.2	129.1	-1	-1	-1
1/18/2019	3:03:41 PM	14	194	17	17	17	17	16	17	16	17	17	20	18	18	27.8	33.2	129.1	-1	-1	-1
1/18/2019	3:03:41 PM	201	195	16	17	17	17	16	17	16	17	18	20	18	18	27.8	33.2	129.1	-1	-1	-1
1/18/2019	3:03:41 PM	404	196	16	17	17	17	17	17	17	17	18	19	18	18	27.8	33.2	129.1	-1	-1	-1
1/18/2019	3:03:41 PM	607	197	17	17	17	17	16	17	17	17	17	19	18	18	27.8	33.2	129.1	-1	-1	-1
1/18/2019	3:03:41 PM	810	198	16	17	17	17	16	16	17	17	17	19	18	18	27.8	33.2	129.1	-1	-1	-1
1/18/2019	3:03:42 PM	14	199	17	17	17	17	17	16	17	17	18	19	18	18	27.8	33.2	129.1	-1	-1	-1
1/18/2019	3:03:42 PM	201	200	17	17	17	17	17	17	17	17	18	20	18	18	27.8	33.2	129.1	-1	-1	-1
1/18/2019	3:03:42 PM	404	201	17	17	17	17	17	17	17	17	18	20	18	18	27.8	33.2	129.1	-1	-1	-1
1/18/2019	3:03:42 PM	607	202	16	17	17	17	17	16	17	17	18	19	18	18	27.8	33.2	129.1	-1	-1	-1
1/18/2019	3:03:42 PM	812	203	17	17	17	16	17	17	17	17	18	19	18	18	27.8	33.2	129.1	-1	-1	-1
1/18/2019	3:03:43 PM	15	204	17	17	17	17	17	16	17	17	18	19	18	18	27.8	33.2	129.1	-1	-1	-1
1/18/2019	3:03:43 PM	203	205	16	17	17	17	17	17	17	17	18	19	18	18	27.8	33.2	129.1	-1	-1	-1
1/18/2019	3:03:43 PM	406	206	17	17	17	17	16	17	17	17	18	19	18	18	27.8	32.7	129.1	-1	-1	-1
1/18/2019	3:03:43 PM	609	207	17	17	17	17	16	17	17	17	17	19	17	18	27.8	32.7	129.1	-1	-1	-1
1/18/2019	3:03:43 PM	812	208	16	17	17	17	16	17	16	17	17	19	18	18	27.8	32.7	129.1	-1	-1	-1
1/18/2019	3:03:44 PM	5	209	16	17	17	17	16	17	17	17	18	19	18	18	27.8	32.7	129.1	-1	-1	-1
1/18/2019	3:03:44 PM	208	210	17	17	17	17	16	17	17	17	17	19	17	18	27.8	32.7	129.1	-1	-1	-1
1/18/2019	3:03:44 PM	411	211	17	17	17	17	16	17	17	17	17	20	18	18	27.8	32.7	129.1	-1	-1	-1
1/18/2019	3:03:44 PM	614	212	16	17	17	17	17	17	17	16	18	19	18	18	27.8	32.7	129.1	-1	-1	-1
1/18/2019	3:03:44 PM	801	213	17	17	17	17	17	17	17	17	18	19	18	18	27.8	32.7	129.1	-1	-1	-1
1/18/2019	3:03:45 PM	5	214	17	17	17	17	17	17	17	17	18	20	18	18	27.8	32.7	129.1	-1	-1	-1
1/18/2019	3:03:45 PM	201	215	16	17	17	17	16	16	17	17	18	19	18	18	27.8	32.7	129.1	-1	-1	-1
1/18/2019	3:03:45 PM	404	216	17	17	17	17	17	17	17	17	18	20	18	18	27.8	32.7	129.1	-1	-1	-1
1/18/2019	3:03:45 PM	607	217	16	17	17	17	16	17	17	16	18	20	18	18	27.8	32.7	129.1	-1	-1	-1
1/18/2019	3:03:45 PM	810	218	17	17	17	17	17	17	17	17	18	19	18	18	27.8	32.7	129.1	-1	-1	-1
1/18/2019	3:03:46 PM	13	219	17	17	17	16	17	17	17	17	17	20	18	18	27.8	32.7	129.1	-1	-1	-1
1/18/2019	3:03:46 PM	201	220	16	17	17	17	16	17	17	17	17	20	18	18	27.8	32.7	129.1	-1	-1	-1
1/18/2019	3:03:46 PM	404	221	16	17	17	17	17	17	17	17	18	20	18	18	27.8	32.7	129.1	-1	-1	-1
1/18/2019	3:03:46 PM	607	222	17	17	17	16	17	17	17	17	18	20	18	18	27.8	32.7	129.1	-1	-1	-1
1/18/2019	3:03:46 PM	810	223	17	17	17	17	16	17	16	17	17	20	18	18	27.8	32.7	129.1	-1	-1	-1
1/18/2019	3:03:47 PM	13	224	16	17	17	17	16	17	17	17	18	19	18	18	27.8	32.7	129.1	-1	-1	-1
1/18/2019	3:03:47 PM	201	225	17	17	17	16	17	17	17	17	18	19	18	18	27.8	32.7	129.1	-1	-1	-1
1/18/2019	3:03:47 PM	404	226	17	17	17	17	17	17	17	17	17	20	18	18	27.8	32.7	129.1	-1	-1	-1
1/18/2019	3:03:47 PM	607	227	16	17	17	17	17	16	17	17	18	20	18	18	27.8	32.7	129.1	-1	-1	-1
1/18/2019	3:03:47 PM	810	228	17	17	17	16	17	16	17	17	18	19	18	18	27.8	32.7	129.1	-1	-1	-1
1/18/2019	3:03:48 PM	13	229	17	17	17	17	16	17	17	17	17	20	18	18	27.8	32.7	129.1	-1	-1	-1
1/18/2019	3:03:48 PM	201	230	16	17	17	17	17	16	17	17	18	19	18	18	27.8	32.7	129.1	-1	-1	-1
1/18/2019	3:03:48 PM	404	231	17	17	17	17	17	17	17	17	18	20	18	18	27.8	32.7	129.1	-1	-1	-1
1/18/2019	3:03:48 PM	607	232	16	17	17	17	16	17	17	17	17	19	18	18	27.8	32.7	129.1	-1	-1	-1
1/18/2019	3:03:48 PM	810	233	16	17	17	17	16	17	17	17	18	19	18	18	27.8	32.7	129.1	-1	-1	-1
1/18/2019	3:03:49 PM	13	234	16	17	17	17	16	17	17	17	17	20	18	18	27.8	32.7	129.1	-1	-1	-1
1/18/2019	3:03:49 PM	201	235	16	17	17	17	16	17	17	17	18	19	18	18	27.8	32.7	129.1	-1	-1	-1
1/18/2019	3:03:49 PM	404	236	17	17	17	17	17	17	17	17	18	19	18	18	27.8	32.7	129.1	-1	-1	-1
1/18/2019	3:03:49 PM	607	237	17	17	17	17	16	17	17	17	17	20	18	18	27.8	32.7	129.1	-1	-1	-1
1/18/2019	3:03:49 PM	810	238	16	17	17	17	16	16	17	17	18	19	18	18	27.8	32.7	129.1	-1	-1	-1
1/18/2019	3:03:50 PM	13	239	17	17	17	17	16	16	17	17	17	20	18	18	27.8	32.7	129.1	-1	-1	-1
1/18/2019	3:03:50 PM	201	240	17	17	17	17	16	17	16	17	17	20	18	18	27.8	32.7	129.1	-1	-1	-1
1/18/2019	3:03:50 PM	404	241	17	17	17	17	17	17	17	17	18	19	18	18	27.8	32.7	129.1	-1	-1	-1
1/18/2019	3:03:50 PM	607	242	17	17	17	17	16	17	16	17	18	20	18	18	27.8	32.7	129.1	-1	-1	-1
1/18/2019	3:03:50 PM	810	243	16	17	17	17	16	17	17	17	18	19	18	18	27.8	32.7	129.1	-1	-1	-1
1/18/2019	3:03:51 PM	13	244	17	17	17	17	17	16	17	17	18	19	18	18	27.8	32.7	129.1	-1	-1	-1
1/18/2019	3:03:51 PM	201	245	17	17	17	17	16	17	16	17	17	20	18	18	27.8	32.7	129.1	-1	-1	-1
1/18/2019	3:03:51 PM	404	246	17	17	17	17	17	17	17	17	18	20	18	18	27.8	32.7	129.1	-1	-1	-1
1/18/2019	3:03:51 PM	607	247	16	17	17	17	16	17	17	17	17	20	17	18	27.8	32.7	129.1	-1	-1	-1
1/18/2019	3:03:51 PM	810	248	16	17	17	17	16	16	17	17	18	19	18	18	27.8	32.4	109.4	-1	-1	-1
1/18/2019	3:03:52 PM	13	249	16	17	17	17	16	17	16	17	17	20	18	18	27.8	32.4	109.4	-1	-1	-1
1/18/2019	3:03:52 PM	201	250	16	17	17	17	16	17	17	17	18	19	18	18	27.8	32.4	109.4	-1	-1	-1
1/18/2019	3:03:52 PM	404	251	16	17	17	17	17	17	17	17	18	19	18	18	27.8	32.4	109.4	-1	-1	-1
1/18/2019	3:03:52 PM	607	252	17	17	17	17	16	17	17	17	18	19	18	18	27.8	32.4	109.4	-1	-1	-1
1/18/2019	3:03:52 PM	810	253	16	17	17	17	16	17	17	17	17	19	17	18	27.8	32.4	109.4	-1	-1	-1
1/18/2019	3:03:53 PM	13	254	17	17	17	17	16	17	17	17	18	20	18	18	27.8	32.4	109.4	-1	-1	-1
1/18/2019	3:03:53 PM	201	255	16	17	16	17	16	17	17	17	18	19	18	18	27.8	32.4	109.4	-1	-1	-1
1/18/2019	3:03:53 PM	404	256	17	17	17	17	17	17	17	17	18	19	18	18	27.8	32.4	109.4	-1	-1	-1
1/18/2019	3:03:53 PM	607	257	17	17	17	17	17	17	17	17	17	19	18	18	27.8	32.4	109.4	-1	-1	-1
1/18/2019	3:03:53 PM	810	258	17	17	17	17	16	17	17	17	17	20	17	18	27.8	32.4	109.4	-1	-1	-1
1/18/2019	3:03:54 PM	13	259	16	17	17	17	16	17	16	16	18	20	18	18	27.8	32.4	109.4	-1	-1	-1
1/18/2019	3:03:54 PM	201	260	16	17	17	17	16	17	17	17	18	19	18	17	27.8	32.4	109.4	-1	-1	-1
1/18/2019	3:03:54 PM	404	261	17	17	17	17	17	17	17	16	18	20	18	18	27.8	32.4	109.4	-1	-1	-1
1/18/2019	3:03:54 PM	607	262	17	17	17	17	16	17	16	17	17	20	18	18	27.8	32.4	109.4	-1	-1	-1
1/18/2019	3:03:54 PM	810	263	16	17	17	17	16	17	16	17	18	20	18	18	27.8	32.4	109.4	-1	-1	-1
1/18/2019	3:03:55 PM	13	264	17	17	17	17	16	17	17	16	18	19	18	18	27.8	32.4	109.4	-1	-1	-1
1/18/2019	3:03:55 PM	201	265	17	17	17	17	17	16	17	17	18	19	18	18	27.8	32.4	109.4	-1	-1	-1
1/18/2019	3:03:55 PM	404	266	17	17	17	17	17	17	17	17	17	20	18	18	27.8	32.4	109.4	-1	-1	-1
1/18/2019	3:03:55 PM	607	267	16	17	17	17	16	17	17	17	18	19	18	18	27.8	32.4	109.4	-1	-1	-1
1/18/2019	3:03:55 PM	810	268	16	17	17	17	16	17	17	17	18	19	18	18	27.8	32.4	109.4	-1	-1	-1
1/18/2019	3:03:56 PM	13	269	17	17	17	17	17	17	17	16	18	19	18	18	27.8	32.4	109.4	-1	-1	-1
1/18/2019	3:03:56 PM	201	270	17	17	17	17	16	17	17	17	17	20	18	18	27.8	32.4	109.4	-1	-1	-1
1/18/2019	3:03:56 PM	404	271	17	17	17	17	16	17	16	17	18	20	18	18	27.8	32.4	109.4	-1	-1	-1
1/18/2019	3:03:56 PM	607	272	16	17	17	17	16	16	17	16	18	19	18	18	27.8	32.4	109.4	-1	-1	-1
1/18/2019	3:03:56 PM	810	273	17	17	17	16	16	16	17	17	18	19	18	18	27.8	32.4	109.4	-1	-1	-1
1/18/2019	3:03:57 PM	13	274	16	17	17	17	16	17	16	17	18	19	18	18	27.8	32.4	109.4	-1	-1	-1
1/18/2019	3:03:57 PM	201	275	16	17	16	17	16	17	16	17	18	20	18	18	27.8	32.4	109.4	-1	-1	-1
1/18/2019	3:03:57 PM	404	276	17	17	17	17	17	17	17	17	18	19	18	18	27.8	32.4	109.4	-1	-1	-1
1/18/2019	3:03:57 PM	607	277	17	17	17	16	17	16	16	17	17	20	18	18	27.8	32.4	109.4	-1	-1	-1
1/18/2019	3:03:57 PM	810	278	16	17	17	17	16	17	17	17	18	19	18	18	27.8	32.4	109.4	-1	-1	-1
1/18/2019	3:03:58 PM	13	279	16	17	17	17	17	17	17	17	18	19	18	18	27.8	32.4	109.4	-1	-1	-1
1/18/2019	3:03:58 PM	201	280	17	17	17	16	17	17	17	17	18	20	17	18	27.8	32.4	109.4	-1	-1	-1
1/18/2019	3:03:58 PM	404	281	17	17	17	17	16	17	17	17	18	20	18	18	27.8	32.4	109.4	-1	-1	-1
1/18/2019	3:03:58 PM	607	282	17	17	17	16	17	16	17	16	18	19	18	18	27.8	32.4	109.4	-1	-1	-1
1/18/2019	3:03:58 PM	810	283	17	17	17	17	17	17	17	17	18	20	18	18	27.8	32.4	109.4	-1	-1	-1
1/18/2019	3:03:59 PM	13	284	17	17	17	17	16	17	17	17	17	19	18	18	27.8	32.4	109.4	-1	-1	-1
1/18/2019	3:03:59 PM	201	285	17	17	17	17	16	17	16	17	18	20	18	18	27.8	32.4	109.4	-1	-1	-1
1/18/2019	3:03:59 PM	404	286	17	17	17	17	17	17	17	17	18	19	18	18	27.8	32.4	109.4	-1	-1	-1
1/18/2019	3:03:59 PM	607	287	17	17	17	16	17	17	17	16	18	19	18	18	27.8	32.4	109.4	-1	-1	-1
1/18/2019	3:03:59 PM	810	288	17	17	17	17	16	17	16	17	17	20	18	18	27.8	32.4	109.4	-1	-1	-1
1/18/2019	3:04:00 PM	13	289	16	17	17	17	16	17	17	17	18	19	18	18	27.8	32.4	109.4	-1	-1	-1
1/18/2019	3:04:00 PM	201	290	16	17	17	17	17	17	17	16	18	19	18	18	27.8	32.1	106.1	-1	-1	-1
1/18/2019	3:04:00 PM	404	291	17	17	17	17	16	17	17	17	18	20	18	18	27.8	32.1	106.1	-1	-1	-1
1/18/2019	3:04:00 PM	607	292	17	17	17	17	16	16	16	17	17	19	18	18	27.8	32.1	106.1	-1	-1	-1
1/18/2019	3:04:00 PM	810	293	16	17	17	17	16	17	17	17	18	19	18	18	27.8	32.1	106.1	-1	-1	-1
1/18/2019	3:04:01 PM	13	294	17	17	17	16	17	17	17	17	18	20	18	18	27.8	32.1	106.1	-1	-1	-1
1/18/2019	3:04:01 PM	201	295	17	17	17	17	17	17	17	17	17	20	18	18	27.8	32.1	106.1	-1	-1	-1
1/18/2019	3:04:01 PM	404	296	17	17	17	17	16	17	17	17	18	20	18	18	27.8	32.1	106.1	-1	-1	-1
1/18/2019	3:04:01 PM	607	297	17	17	17	16	17	16	17	16	18	19	18	18	27.8	32.1	106.1	-1	-1	-1
1/18/2019	3:04:01 PM	810	298	17	17	17	17	16	17	17	17	17	20	18	18	27.8	32.1	106.1	-1	-1	-1
1/18/2019	3:04:02 PM	29	299	17	17	17	17	17	17	17	17	18	19	18	18	27.8	32.1	106.1	-1	-1	-1
1/18/2019	3:04:02 PM	201	300	16	17	17	17	16	17	17	17	18	19	18	18	27.8	32.1	106.1	-1	-1	-1
1/18/2019	3:04:02 PM	404	301	17	17	17	17	16	17	17	17	18	19	18	18	27.8	32.1	106.1	-1	-1	-1
1/18/2019	3:04:02 PM	607	302	16	17	17	17	16	17	16	17	17	19	18	18	27.8	32.1	106.1	-1	-1	-1
1/18/2019	3:04:02 PM	810	303	16	17	17	17	16	17	17	17	18	19	18	18	27.8	32.1	106.1	-1	-1	-1
1/18/2019	3:04:03 PM	13	304	17	17	17	17	16	17	17	17	17	20	18	18	27.8	32.1	106.1	-1	-1	-1
1/18/2019	3:04:03 PM	201	305	17	17	17	17	16	17	17	17	17	20	18	18	27.8	32.1	106.1	-1	-1	-1
1/18/2019	3:04:03 PM	404	306	17	17	17	17	17	17	17	17	18	19	18	18	27.8	32.1	106.1	-1	-1	-1
1/18/2019	3:04:03 PM	607	307	17	17	17	16	17	17	16	16	17	20	17	18	27.8	32.1	106.1	-1	-1	-1
1/18/2019	3:04:03 PM	810	308	16	17	17	17	16	17	16	17	18	19	18	18	27.8	32.1	106.1	-1	-1	-1
1/18/2019	3:04:04 PM	13	309	17	17	17	16	17	17	17	17	18	20	18	18	27.8	32.1	106.1	-1	-1	-1
1/18/2019	3:04:04 PM	201	310	17	17	17	16	17	16	17	17	18	20	18	18	27.8	32.1	106.1	-1	-1	-1
1/18/2019	3:04:04 PM	404	311	17	17	17	17	16	17	17	17	18	20	18	18	27.8	32.1	106.1	-1	-1	-1
1/18/2019	3:04:04 PM	607	312	17	17	17	16	16	16	17	16	18	19	18	18	27.8	32.1	106.1	-1	-1	-1
1/18/2019	3:04:04 PM	810	313	16	17	17	17	16	17	17	17	17	19	18	18	27.8	32.1	106.1	-1	-1	-1
1/18/2019	3:04:05 PM	13	314	17	17	17	17	17	17	17	17	18	19	18	18	27.8	32.1	106.1	-1	-1	-1
1/18/2019	3:04:05 PM	201	315	16	17	17	17	16	17	17	16	18	19	18	18	27.8	32.1	106.1	-1	-1	-1
1/18/2019	3:04:05 PM	404	316	17	17	17	16	17	17	17	17	18	20	18	18	27.8	32.1	106.1	-1	-1	-1
1/18/2019	3:04:05 PM	607	317	17	17	17	17	16	17	16	17	17	20	17	18	27.8	32.1	106.1	-1	-1	-1
1/18/2019	3:04:05 PM	810	318	16	17	17	17	16	17	17	17	18	19	18	18	27.8	32.1	106.1	-1	-1	-1
1/18/2019	3:04:06 PM	13	319	17	17	17	17	17	17	17	17	18	19	18	18	27.8	32.1	106.1	-1	-1	-1
1/18/2019	3:04:06 PM	201	320	17	17	17	17	17	16	17	17	18	19	18	18	27.8	32.1	106.1	-1	-1	-1
1/18/2019	3:04:06 PM	404	321	16	17	17	17	16	17	16	17	17	19	18	18	27.8	32.1	106.1	-1	-1	-1
1/18/2019	3:04:06 PM	607	322	16	17	17	17	16	16	17	16	18	19	18	18	27.8	32.1	106.1	-1	-1	-1
1/18/2019	3:04:06 PM	810	323	17	17	17	17	17	17	17	17	17	19	18	18	27.8	32.1	106.1	-1	-1	-1
1/18/2019	3:04:07 PM	13	324	17	17	17	17	16	17	17	17	18	20	18	18	27.8	32.1	106.1	-1	-1	-1
1/18/2019	3:04:07 PM	201	325	16	17	17	17	16	17	17	17	18	19	18	18	27.8	32.1	106.1	-1	-1	-1
1/18/2019	3:04:07 PM	404	326	17	17	17	17	17	17	17	17	18	19	18	18	27.8	32.1	106.1	-1	-1	-1
1/18/2019	3:04:07 PM	607	327	16	17	17	17	16	17	16	17	17	19	18	18	27.8	32.1	106.1	-1	-1	-1
1/18/2019	3:04:07 PM	810	328	16	17	17	17	16	17	17	17	18	19	18	18	27.8	32.1	106.1	-1	-1	-1
1/18/2019	3:04:08 PM	13	329	17	17	17	17	17	17	17	17	18	20	18	18	27.8	32.1	106.1	-1	-1	-1
1/18/2019	3:04:08 PM	201	330	17	17	17	17	16	17	17	17	17	20	18	18	27.8	32.1	106.1	-1	-1	-1
1/18/2019	3:04:08 PM	404	331	17	17	17	17	17	17	17	17	18	19	18	18	27.8	32.1	106.1	-1	-1	-1
1/18/2019	3:04:08 PM	607	332	16	17	17	17	16	17	17	16	17	19	18	18	27.8	31.8	102.6	-1	-1	-1
1/18/2019	3:04:08 PM	810	333	17	17	17	17	16	17	17	17	17	19	18	18	27.8	31.8	102.6	-1	-1	-1
1/18/2019	3:04:09 PM	13	334	16	17	17	17	16	17	16	17	18	19	18	18	27.8	31.8	102.6	-1	-1	-1
1/18/2019	3:04:09 PM	201	335	17	17	17	17	17	17	17	17	18	19	18	18	27.8	31.8	102.6	-1	-1	-1
1/18/2019	3:04:09 PM	404	336	17	17	17	17	17	17	17	17	18	20	18	18	27.8	31.8	102.6	-1	-1	-1
1/18/2019	3:04:09 PM	607	337	16	17	17	17	16	17	17	17	18	19	18	18	27.8	31.8	102.6	-1	-1	-1
1/18/2019	3:04:09 PM	810	338	16	17	17	17	17	17	17	17	17	19	18	18	27.8	31.8	102.6	-1	-1	-1
1/18/2019	3:04:10 PM	13	339	16	17	17	17	16	17	17	17	17	20	18	18	27.8	31.8	102.6	-1	-1	-1
1/18/2019	3:04:10 PM	201	340	16	17	17	17	16	17	16	17	18	19	18	18	27.8	31.8	102.6	-1	-1	-1
1/18/2019	3:04:10 PM	404	341	17	17	17	16	17	17	17	17	18	19	18	18	27.8	31.8	102.6	-1	-1	-1
1/18/2019	3:04:10 PM	607	342	16	17	17	17	16	17	16	17	17	19	18	18	27.8	31.8	102.6	-1	-1	-1
1/18/2019	3:04:10 PM	810	343	16	17	17	17	16	16	17	17	18	19	18	18	27.8	31.8	102.6	-1	-1	-1
1/18/2019	3:04:11 PM	13	344	17	17	17	17	16	17	16	17	17	20	18	18	27.8	31.8	102.6	-1	-1	-1
1/18/2019	3:04:11 PM	201	345	16	17	17	17	16	17	17	17	18	19	18	18	27.8	31.8	102.6	-1	-1	-1
1/18/2019	3:04:11 PM	404	346	17	17	17	17	17	17	17	17	18	19	18	18	27.8	31.8	102.6	-1	-1	-1
1/18/2019	3:04:11 PM	607	347	17	17	17	16	17	16	16	17	17	19	17	18	27.8	31.8	102.6	-1	-1	-1
1/18/2019	3:04:11 PM	810	348	17	17	17	17	17	17	16	17	18	20	18	18	27.8	31.8	102.6	-1	-1	-1
1/18/2019	3:04:12 PM	13	349	17	17	17	17	17	17	17	17	18	19	18	18	27.8	31.8	102.6	-1	-1	-1
1/18/2019	3:04:12 PM	201	350	17	17	17	16	16	16	17	16	17	19	18	18	27.8	31.8	102.6	-1	-1	-1
1/18/2019	3:04:12 PM	404	351	16	17	17	17	16	17	17	17	17	19	18	18	27.8	31.8	102.6	-1	-1	-1
1/18/2019	3:04:12 PM	607	352	16	17	17	17	16	17	17	16	18	19	18	18	27.8	31.8	102.6	-1	-1	-1
1/18/2019	3:04:12 PM	810	353	17	17	17	17	16	17	17	17	17	19	18	18	27.8	31.8	102.6	-1	-1	-1
1/18/2019	3:04:13 PM	13	354	16	17	17	17	16	17	17	17	18	19	18	18	27.8	31.8	102.6	-1	-1	-1
1/18/2019	3:04:13 PM	201	355	17	17	17	17	17	17	17	17	18	19	18	18	27.8	31.8	102.6	-1	-1	-1
1/18/2019	3:04:13 PM	404	356	17	17	17	17	17	17	17	17	18	20	18	18	27.8	31.8	102.6	-1	-1	-1
1/18/2019	3:04:13 PM	607	357	16	17	16	17	16	17	17	17	18	19	18	18	27.8	31.8	102.6	-1	-1	-1
1/18/2019	3:04:13 PM	810	358	16	17	17	17	17	17	17	17	17	19	18	18	27.8	31.8	102.6	-1	-1	-1
1/18/2019	3:04:14 PM	13	359	16	17	17	17	16	17	17	17	17	19	18	18	27.8	31.8	102.6	-1	-1	-1
1/18/2019	3:04:14 PM	201	360	16	17	17	17	16	17	17	17	18	19	18	18	27.8	31.8	102.6	-1	-1	-1
1/18/2019	3:04:14 PM	404	361	17	17	17	17	16	17	17	17	17	20	18	18	27.8	31.8	102.6	-1	-1	-1
1/18/2019	3:04:14 PM	607	362	16	17	16	17	16	17	16	17	18	19	18	18	27.8	31.8	102.6	-1	-1	-1
1/18/2019	3:04:14 PM	810	363	17	17	17	17	16	17	17	17	18	19	18	18	27.8	31.8	102.6	-1	-1	-1
1/18/2019	3:04:15 PM	13	364	17	17	17	17	16	17	16	17	17	20	18	18	27.8	31.8	102.6	-1	-1	-1
1/18/2019	3:04:15 PM	201	365	17	17	17	17	16	17	16	17	18	20	18	18	27.8	31.8	102.6	-1	-1	-1
1/18/2019	3:04:15 PM	404	366	17	17	17	17	17	17	17	17	18	19	18	18	27.8	31.8	102.6	-1	-1	-1
1/18/2019	3:04:15 PM	607	367	16	17	17	17	16	17	17	17	17	19	17	18	27.8	31.8	102.6	-1	-1	-1
1/18/2019	3:04:15 PM	810	368	17	17	17	17	17	17	17	16	18	19	18	18	27.8	31.8	102.6	-1	-1	-1
1/18/2019	3:04:16 PM	13	369	17	17	17	17	16	16	17	17	17	20	17	18	27.8	31.8	102.6	-1	-1	-1
1/18/2019	3:04:16 PM	201	370	17	17	17	17	16	16	17	17	18	19	18	18	27.8	31.8	102.6	-1	-1	-1
1/18/2019	3:04:16 PM	404	371	17	17	17	17	17	16	17	17	18	19	18	18	27.8	31.8	102.6	-1	-1	-1
1/18/2019	3:04:16 PM	607	372	17	17	17	17	16	17	16	17	17	19	17	18	27.8	31.8	102.6	-1	-1	-1
1/18/2019	3:04:16 PM	810	373	17	17	17	17	17	17	17	16	18	19	18	18	27.8	31.8	102.6	-1	-1	-1
1/18/2019	3:04:17 PM	13	374	17	17	17	17	16	17	17	17	17	19	18	18	27.9	31.6	91.9	-1	-1	-1
1/18/2019	3:04:17 PM	201	375	16	17	17	17	16	17	16	17	18	19	18	18	27.9	31.6	91.9	-1	-1	-1
1/18/2019	3:04:17 PM	404	376	17	17	17	17	16	17	17	17	18	20	18	18	27.9	31.6	91.9	-1	-1	-1
1/18/2019	3:04:17 PM	607	377	16	17	17	17	16	17	17	17	17	19	18	18	27.9	31.6	91.9	-1	-1	-1
1/18/2019	3:04:17 PM	810	378	17	17	17	17	17	16	17	17	18	19	18	18	27.9	31.6	91.9	-1	-1	-1
1/18/2019	3:04:18 PM	13	379	17	17	17	17	17	17	17	17	17	20	18	18	27.9	31.6	91.9	-1	-1	-1
1/18/2019	3:04:18 PM	201	380	17	16	17	17	16	17	17	17	17	20	17	18	27.9	31.6	91.9	-1	-1	-1
1/18/2019	3:04:18 PM	404	381	17	17	17	17	16	17	17	17	18	19	18	18	27.9	31.6	91.9	-1	-1	-1
1/18/2019	3:04:18 PM	607	382	16	17	17	17	16	17	17	17	18	19	18	18	27.9	31.6	91.9	-1	-1	-1
1/18/2019	3:04:18 PM	810	383	17	17	17	16	17	17	17	17	18	20	18	18	27.9	31.6	91.9	-1	-1	-1
1/18/2019	3:04:19 PM	13	384	17	17	17	17	16	17	17	17	17	20	18	18	27.9	31.6	91.9	-1	-1	-1
1/18/2019	3:04:19 PM	201	385	16	17	17	17	16	17	17	17	17	19	18	18	27.9	31.6	91.9	-1	-1	-1
1/18/2019	3:04:19 PM	404	386	17	17	17	17	17	17	17	17	18	19	18	18	27.9	31.6	91.9	-1	-1	-1
1/18/2019	3:04:19 PM	607	387	17	17	17	16	16	16	17	17	17	19	18	18	27.9	31.6	91.9	-1	-1	-1
1/18/2019	3:04:19 PM	810	388	17	17	17	17	16	17	17	17	18	19	18	18	27.9	31.6	91.9	-1	-1	-1
1/18/2019	3:04:20 PM	13	389	17	17	17	17	17	17	17	17	18	19	18	17	27.9	31.6	91.9	-1	-1	-1
1/18/2019	3:04:20 PM	201	390	17	17	17	17	17	16	17	16	18	19	18	18	27.9	31.6	91.9	-1	-1	-1
1/18/2019	3:04:20 PM	404	391	16	17	17	17	16	17	17	17	17	20	18	18	27.9	31.6	91.9	-1	-1	-1
1/18/2019	3:04:20 PM	607	392	16	17	17	17	16	17	17	17	18	19	18	18	27.9	31.6	91.9	-1	-1	-1
1/18/2019	3:04:20 PM	810	393	17	17	17	17	17	17	17	17	18	20	18	18	27.9	31.6	91.9	-1	-1	-1
1/18/2019	3:04:21 PM	13	394	17	17	17	17	16	17	16	17	18	20	17	18	27.9	31.6	91.9	-1	-1	-1
1/18/2019	3:04:21 PM	201	395	16	17	17	17	16	16	16	16	17	19	18	18	27.9	31.6	91.9	-1	-1	-1
1/18/2019	3:04:21 PM	404	396	17	17	17	16	17	17	17	16	18	19	18	18	27.9	31.6	91.9	-1	-1	-1
1/18/2019	3:04:21 PM	607	397	17	17	17	16	17	17	17	16	17	19	18	18	27.9	31.6	91.9	-1	-1	-1
1/18/2019	3:04:21 PM	810	398	16	17	17	17	16	17	16	17	18	19	18	18	27.9	31.6	91.9	-1	-1	-1
1/18/2019	3:04:22 PM	13	399	16	17	17	17	17	16	17	17	18	19	18	18	27.9	31.6	91.9	-1	-1	-1
1/18/2019	3:04:22 PM	201	400	17	17	17	16	16	16	17	17	18	19	18	18	27.9	31.6	91.9	-1	-1	-1
1/18/2019	3:04:22 PM	404	401	16	17	17	17	16	17	17	17	18	19	17	18	27.9	31.6	91.9	-1	-1	-1
1/18/2019	3:04:22 PM	607	402	17	17	17	16	17	17	17	17	18	19	18	18	27.9	31.6	91.9	-1	-1	-1
1/18/2019	3:04:22 PM	810	403	17	17	17	17	17	17	17	17	18	20	18	18	27.9	31.6	91.9	-1	-1	-1
1/18/2019	3:04:23 PM	13	404	17	17	17	17	17	17	17	17	18	19	18	18	27.9	31.6	91.9	-1	-1	-1
1/18/2019	3:04:23 PM	201	405	17	17	17	17	17	16	17	16	18	19	18	18	27.9	31.6	91.9	-1	-1	-1
1/18/2019	3:04:23 PM	404	406	17	17	17	17	16	17	16	17	17	20	17	18	27.9	31.6	91.9	-1	-1	-1
1/18/2019	3:04:23 PM	607	407	16	17	17	17	16	17	17	17	18	19	18	18	27.9	31.6	91.9	-1	-1	-1
1/18/2019	3:04:23 PM	810	408	17	17	17	17	17	17	17	17	18	20	18	18	27.9	31.6	91.9	-1	-1	-1
1/18/2019	3:04:24 PM	13	409	16	17	17	17	17	17	17	17	18	19	18	18	27.9	31.6	91.9	-1	-1	-1
1/18/2019	3:04:24 PM	201	410	16	17	17	17	16	17	17	17	18	19	18	17	27.9	31.6	91.9	-1	-1	-1
1/18/2019	3:04:24 PM	404	411	16	17	17	17	17	17	17	17	18	19	18	17	27.9	31.6	91.9	-1	-1	-1
1/18/2019	3:04:24 PM	607	412	16	17	17	17	16	17	16	17	17	20	17	18	27.9	31.6	91.9	-1	-1	-1
1/18/2019	3:04:24 PM	810	413	16	17	17	17	16	17	17	17	18	19	18	18	27.9	31.6	91.9	-1	-1	-1
1/18/2019	3:04:25 PM	13	414	17	17	17	17	16	17	17	17	17	19	18	18	27.9	31.6	91.9	-1	-1	-1
1/18/2019	3:04:25 PM	201	415	16	17	17	17	16	17	17	17	17	19	18	18	27.9	31.6	91.9	-1	-1	-1
1/18/2019	3:04:25 PM	402	416	16	17	17	17	16	17	17	17	18	19	18	18	27.9	31.4	61.3	-1	-1	-1
1/18/2019	3:04:25 PM	605	417	16	17	17	16	17	17	17	17	17	19	17	18	27.9	31.4	61.3	-1	-1	-1
1/18/2019	3:04:25 PM	808	418	17	17	17	17	16	17	17	17	18	20	18	18	27.9	31.4	61.3	-1	-1	-1
1/18/2019	3:04:26 PM	11	419	16	17	17	17	16	17	17	17	18	19	18	18	27.9	31.4	61.3	-1	-1	-1
1/18/2019	3:04:26 PM	200	420	17	17	17	17	17	17	17	17	18	19	18	18	27.9	31.4	61.3	-1	-1	-1
1/18/2019	3:04:26 PM	403	421	16	17	17	17	16	17	16	17	17	20	18	18	27.9	31.4	61.3	-1	-1	-1
1/18/2019	3:04:26 PM	606	422	16	17	17	17	16	17	17	17	18	19	18	18	27.9	31.4	61.3	-1	-1	-1
1/18/2019	3:04:26 PM	809	423	17	17	17	17	17	17	17	17	18	19	18	18	27.9	31.4	61.3	-1	-1	-1
1/18/2019	3:04:27 PM	12	424	16	17	17	17	16	17	17	17	18	19	18	18	27.9	31.4	61.3	-1	-1	-1
1/18/2019	3:04:27 PM	216	425	17	17	17	16	17	17	17	17	18	20	18	18	27.9	31.4	61.3	-1	-1	-1
1/18/2019	3:04:27 PM	403	426	17	17	17	16	17	17	17	17	18	20	18	18	27.9	31.4	61.3	-1	-1	-1
1/18/2019	3:04:27 PM	606	427	16	17	16	17	16	17	16	17	17	19	18	18	27.9	31.4	61.3	-1	-1	-1
1/18/2019	3:04:27 PM	815	428	17	17	17	17	17	17	17	17	18	19	18	18	27.9	31.4	61.3	-1	-1	-1
1/18/2019	3:04:28 PM	2	429	17	17	17	16	16	17	17	17	17	19	17	18	27.9	31.4	61.3	-1	-1	-1
1/18/2019	3:04:28 PM	205	430	16	17	17	17	16	16	17	17	18	19	18	18	27.9	31.4	61.3	-1	-1	-1
1/18/2019	3:04:28 PM	409	431	17	17	17	16	17	17	17	17	18	20	18	18	27.9	31.4	61.3	-1	-1	-1
1/18/2019	3:04:28 PM	614	432	17	17	17	17	16	17	17	17	18	20	18	18	27.9	31.4	61.3	-1	-1	-1
1/18/2019	3:04:28 PM	802	433	17	17	17	17	16	16	16	17	18	19	18	18	27.9	31.4	61.3	-1	-1	-1
1/18/2019	3:04:29 PM	5	434	17	17	17	17	16	17	16	17	17	20	18	18	27.9	31.4	61.3	-1	-1	-1
1/18/2019	3:04:29 PM	208	435	16	17	17	17	17	17	17	17	18	19	18	18	27.9	31.4	61.3	-1	-1	-1
1/18/2019	3:04:29 PM	411	436	17	17	17	17	17	17	17	17	18	19	18	18	27.9	31.4	61.3	-1	-1	-1
1/18/2019	3:04:29 PM	614	437	16	17	17	17	16	17	17	17	18	19	18	18	27.9	31.4	61.3	-1	-1	-1
1/18/2019	3:04:29 PM	802	438	16	17	17	17	16	16	17	17	18	19	18	18	27.9	31.4	61.3	-1	-1	-1
1/18/2019	3:04:30 PM	5	439	17	17	17	17	16	17	16	17	17	20	17	18	27.9	31.4	61.3	-1	-1	-1
1/18/2019	3:04:30 PM	208	440	17	17	17	17	17	17	17	17	18	19	18	18	27.9	31.4	61.3	-1	-1	-1
1/18/2019	3:04:30 PM	411	441	17	17	17	17	17	17	17	17	17	20	18	18	27.9	31.4	61.3	-1	-1	-1
1/18/2019	3:04:30 PM	614	442	16	17	17	17	16	17	17	16	18	19	18	18	27.9	31.4	61.3	-1	-1	-1
1/18/2019	3:04:30 PM	802	443	16	17	17	17	16	17	17	17	18	19	18	18	27.9	31.4	61.3	-1	-1	-1
1/18/2019	3:04:31 PM	5	444	17	17	17	16	17	16	16	16	18	19	18	18	27.9	31.4	61.3	-1	-1	-1
1/18/2019	3:04:31 PM	208	445	17	17	17	17	16	17	16	17	18	19	18	18	27.9	31.4	61.3	-1	-1	-1
1/18/2019	3:04:31 PM	411	446	16	17	17	17	16	17	17	17	18	19	18	18	27.9	31.4	61.3	-1	-1	-1
1/18/2019	3:04:31 PM	614	447	17	17	17	17	17	16	17	17	17	19	18	18	27.9	31.4	61.3	-1	-1	-1
1/18/2019	3:04:31 PM	802	448	17	17	17	17	16	17	17	17	17	19	18	18	27.9	31.4	61.3	-1	-1	-1
1/18/2019	3:04:32 PM	5	449	16	17	17	17	17	17	17	17	18	19	18	18	27.9	31.4	61.3	-1	-1	-1
1/18/2019	3:04:32 PM	208	450	17	17	17	17	17	17	17	17	18	19	18	18	27.9	31.4	61.3	-1	-1	-1
1/18/2019	3:04:32 PM	411	451	17	17	17	17	16	17	17	17	18	19	18	18	27.9	31.4	61.3	-1	-1	-1
1/18/2019	3:04:32 PM	614	452	17	17	17	16	17	17	17	17	18	19	18	18	27.9	31.4	61.3	-1	-1	-1
1/18/2019	3:04:32 PM	802	453	17	17	17	16	17	17	17	17	17	19	18	18	27.9	31.4	61.3	-1	-1	-1
1/18/2019	3:04:33 PM	5	454	16	17	17	17	16	17	16	17	17	19	18	18	27.9	31.4	61.3	-1	-1	-1
1/18/2019	3:04:33 PM	208	455	17	17	17	17	17	17	17	16	18	19	18	18	27.9	31.4	61.3	-1	-1	-1
1/18/2019	3:04:33 PM	411	456	17	17	17	17	16	17	17	17	18	20	18	18	27.9	31.4	61.3	-1	-1	-1
1/18/2019	3:04:33 PM	614	457	17	17	17	17	17	17	16	17	18	19	18	18	27.9	31.4	61.3	-1	-1	-1
1/18/2019	3:04:33 PM	802	458	17	17	17	17	17	17	17	17	18	19	18	18	27.9	31.2	60.7	-1	-1	-1
1/18/2019	3:04:34 PM	5	459	17	17	17	17	16	17	16	17	17	20	18	18	27.9	31.2	60.7	-1	-1	-1
1/18/2019	3:04:34 PM	208	460	17	17	17	17	17	17	17	17	18	19	18	18	27.9	31.2	60.7	-1	-1	-1
1/18/2019	3:04:34 PM	411	461	17	17	17	17	17	17	17	17	17	20	18	18	27.9	31.2	60.7	-1	-1	-1
1/18/2019	3:04:34 PM	614	462	16	17	17	17	16	17	17	17	17	19	18	18	27.9	31.2	60.7	-1	-1	-1
1/18/2019	3:04:34 PM	802	463	16	17	17	17	16	17	17	17	18	19	18	18	27.9	31.2	60.7	-1	-1	-1
1/18/2019	3:04:35 PM	5	464	17	17	17	17	16	16	17	17	17	19	17	18	27.9	31.2	60.7	-1	-1	-1
1/18/2019	3:04:35 PM	208	465	17	17	17	17	17	17	17	17	18	19	18	18	27.9	31.2	60.7	-1	-1	-1
1/18/2019	3:04:35 PM	411	466	17	17	17	17	17	17	17	17	18	20	18	18	27.9	31.2	60.7	-1	-1	-1
1/18/2019	3:04:35 PM	614	467	16	17	17	17	17	17	17	17	18	19	18	18	27.9	31.2	60.7	-1	-1	-1
1/18/2019	3:04:35 PM	802	468	17	17	17	17	17	17	17	17	18	19	18	18	27.9	31.2	60.7	-1	-1	-1
1/18/2019	3:04:36 PM	5	469	16	17	17	17	16	17	16	17	17	19	18	18	27.9	31.2	60.7	-1	-1	-1
1/18/2019	3:04:36 PM	208	470	17	17	17	17	17	17	17	17	18	19	18	18	27.9	31.2	60.7	-1	-1	-1
1/18/2019	3:04:36 PM	411	471	17	17	17	17	16	17	16	17	17	19	18	18	27.9	31.2	60.7	-1	-1	-1
1/18/2019	3:04:36 PM	614	472	16	17	17	17	16	17	17	17	18	19	18	18	27.9	31.2	60.7	-1	-1	-1
1/18/2019	3:04:36 PM	802	473	17	17	17	17	16	17	17	17	17	19	18	18	27.9	31.2	60.7	-1	-1	-1
1/18/2019	3:04:37 PM	5	474	16	17	17	17	16	16	16	17	17	19	18	18	27.9	31.2	60.7	-1	-1	-1
1/18/2019	3:04:37 PM	208	475	17	17	17	17	17	16	17	17	18	20	18	18	27.9	31.2	60.7	-1	-1	-1
1/18/2019	3:04:37 PM	411	476	17	17	17	17	17	17	17	17	18	20	18	18	27.9	31.2	60.7	-1	-1	-1
1/18/2019	3:04:37 PM	614	477	16	17	17	17	16	17	17	16	18	19	18	18	27.9	31.2	60.7	-1	-1	-1
1/18/2019	3:04:37 PM	802	478	17	17	17	16	17	16	17	17	18	19	18	18	27.9	31.2	60.7	-1	-1	-1
1/18/2019	3:04:38 PM	5	479	16	17	17	17	16	17	17	17	18	19	18	18	27.9	31.2	60.7	-1	-1	-1
1/18/2019	3:04:38 PM	208	480	17	17	17	17	17	17	17	16	18	19	18	18	27.9	31.2	60.7	-1	-1	-1
1/18/2019	3:04:38 PM	411	481	17	17	17	17	17	17	17	17	17	20	18	18	27.9	31.2	60.7	-1	-1	-1
1/18/2019	3:04:38 PM	614	482	16	17	17	17	16	17	17	17	18	19	18	18	27.9	31.2	60.7	-1	-1	-1
1/18/2019	3:04:38 PM	802	483	17	17	17	17	16	16	17	17	18	19	18	18	27.9	31.2	60.7	-1	-1	-1
1/18/2019	3:04:39 PM	5	484	16	17	17	17	16	17	17	17	17	19	18	18	27.9	31.2	60.7	-1	-1	-1
1/18/2019	3:04:39 PM	208	485	17	17	17	17	17	16	17	17	18	19	18	18	27.9	31.2	60.7	-1	-1	-1
1/18/2019	3:04:39 PM	411	486	17	17	17	17	16	17	16	17	18	20	18	18	27.9	31.2	60.7	-1	-1	-1
1/18/2019	3:04:39 PM	614	487	16	17	17	17	17	16	17	17	17	19	18	18	27.9	31.2	60.7	-1	-1	-1
1/18/2019	3:04:39 PM	802	488	17	17	17	17	16	16	17	17	17	20	18	18	27.9	31.2	60.7	-1	-1	-1
1/18/2019	3:04:40 PM	5	489	17	17	17	17	16	16	16	16	18	19	18	18	27.9	31.2	60.7	-1	-1	-1
1/18/2019	3:04:40 PM	208	490	17	17	17	17	16	17	16	17	17	19	18	18	27.9	31.2	60.7	-1	-1	-1
1/18/2019	3:04:40 PM	411	491	16	17	17	17	17	17	17	17	18	19	18	18	27.9	31.2	60.7	-1	-1	-1
1/18/2019	3:04:40 PM	614	492	17	17	17	16	16	17	16	17	17	19	18	18	27.9	31.2	60.7	-1	-1	-1
1/18/2019	3:04:40 PM	802	493	17	17	17	17	16	16	16	17	17	19	17	18	27.9	31.2	60.7	-1	-1	-1
1/18/2019	3:04:41 PM	5	494	17	17	17	17	16	16	17	17	18	19	18	18	27.9	31.2	60.7	-1	-1	-1
1/18/2019	3:04:41 PM	208	495	17	17	17	17	16	17	17	17	17	20	18	18	27.9	31.2	60.7	-1	-1	-1
1/18/2019	3:04:41 PM	411	496	17	17	17	17	17	17	17	17	18	19	18	18	27.9	31.2	60.7	-1	-1	-1
1/18/2019	3:04:41 PM	614	497	16	17	17	17	16	17	17	16	18	19	18	18	27.9	31.2	60.7	-1	-1	-1
1/18/2019	3:04:41 PM	802	498	16	17	17	17	16	17	17	17	18	19	18	18	27.9	31.2	60.7	-1	-1	-1
1/18/2019	3:04:42 PM	5	499	17	17	17	17	16	17	16	17	17	19	18	18	27.9	31.2	60.7	-1	-1	-1
1/18/2019	3:04:42 PM	208	500	17	17	17	17	17	17	17	17	18	19	18	18	27.9	30.9	110.0	-1	-1	-1
1/18/2019	3:04:42 PM	411	501	17	17	17	17	16	17	17	17	17	19	18	18	27.9	30.9	110.0	-1	-1	-1
1/18/2019	3:04:42 PM	614	502	17	17	17	16	17	16	17	16	18	19	18	18	27.9	30.9	110.0	-1	-1	-1
1/18/2019	3:04:42 PM	802	503	17	17	17	16	17	17	17	17	17	20	18	18	27.9	30.9	110.0	-1	-1	-1
1/18/2019	3:04:43 PM	5	504	17	17	17	16	17	17	17	16	18	19	18	18	27.9	30.9	110.0	-1	-1	-1
1/18/2019	3:04:43 PM	208	505	17	17	17	17	16	17	17	17	18	20	18	18	27.9	30.9	110.0	-1	-1	-1
1/18/2019	3:04:43 PM	411	506	16	17	17	17	16	17	17	17	18	19	18	18	27.9	30.9	110.0	-1	-1	-1
1/18/2019	3:04:43 PM	614	507	16	17	17	17	16	16	17	17	18	19	18	18	27.9	30.9	110.0	-1	-1	-1
1/18/2019	3:04:43 PM	802	508	16	17	17	17	16	16	17	17	18	19	18	17	27.9	30.9	110.0	-1	-1	-1
1/18/2019	3:04:44 PM	5	509	17	17	17	17	16	17	17	17	18	20	18	18	27.9	30.9	110.0	-1	-1	-1
1/18/2019	3:04:44 PM	208	510	17	17	17	17	16	17	17	17	17	20	18	18	27.9	30.9	110.0	-1	-1	-1
1/18/2019	3:04:44 PM	411	511	16	17	17	17	16	17	17	17	18	19	18	18	27.9	30.9	110.0	-1	-1	-1
1/18/2019	3:04:44 PM	614	512	17	17	17	17	17	16	17	17	18	19	18	18	27.9	30.9	110.0	-1	-1	-1
1/18/2019	3:04:44 PM	802	513	17	17	17	17	17	17	17	17	18	19	18	18	27.9	30.9	110.0	-1	-1	-1
1/18/2019	3:04:45 PM	5	514	17	16	17	17	16	17	17	17	17	19	18	18	27.9	30.9	110.0	-1	-1	-1
1/18/2019	3:04:45 PM	208	515	17	17	17	17	16	17	17	17	18	19	18	18	27.9	30.9	110.0	-1	-1	-1
1/18/2019	3:04:45 PM	411	516	16	17	17	17	16	16	17	17	18	19	18	18	27.9	30.9	110.0	-1	-1	-1
1/18/2019	3:04:45 PM	614	517	17	17	17	16	17	17	17	17	17	19	18	18	27.9	30.9	110.0	-1	-1	-1
1/18/2019	3:04:45 PM	802	518	17	17	17	16	17	17	17	17	17	19	18	18	27.9	30.9	110.0	-1	-1	-1
1/18/2019	3:04:46 PM	5	519	16	17	17	17	16	17	17	17	18	19	18	18	27.9	30.9	110.0	-1	-1	-1
1/18/2019	3:04:46 PM	208	520	17	17	17	17	17	17	17	16	18	19	18	18	27.9	30.9	110.0	-1	-1	-1
1/18/2019	3:04:46 PM	411	521	16	17	17	17	16	17	17	17	17	20	18	18	27.9	30.9	110.0	-1	-1	-1
1/18/2019	3:04:46 PM	614	522	16	17	17	17	16	17	16	17	18	19	18	18	27.9	30.9	110.0	-1	-1	-1
1/18/2019	3:04:46 PM	802	523	16	17	17	17	16	17	17	17	18	19	18	18	27.9	30.9	110.0	-1	-1	-1
1/18/2019	3:04:47 PM	5	524	16	17	17	17	16	16	17	16	18	19	18	18	27.9	30.9	110.0	-1	-1	-1
1/18/2019	3:04:47 PM	208	525	17	17	17	17	16	17	17	17	17	19	18	18	27.9	30.9	110.0	-1	-1	-1
1/18/2019	3:04:47 PM	411	526	16	17	17	17	16	17	17	16	18	19	18	18	27.9	30.9	110.0	-1	-1	-1
1/18/2019	3:04:47 PM	614	527	16	17	17	17	16	16	17	16	18	19	18	18	27.9	30.9	110.0	-1	-1	-1
1/18/2019	3:04:47 PM	802	528	17	17	17	17	17	17	17	17	18	19	18	18	27.9	30.9	110.0	-1	-1	-1
1/18/2019	3:04:48 PM	5	529	17	17	17	17	16	17	16	17	18	19	18	18	27.9	30.9	110.0	-1	-1	-1
1/18/2019	3:04:48 PM	208	530	17	17	17	17	17	17	16	17	18	19	18	18	27.9	30.9	110.0	-1	-1	-1
1/18/2019	3:04:48 PM	411	531	17	17	17	16	17	17	17	16	18	19	18	18	27.9	30.9	110.0	-1	-1	-1
1/18/2019	3:04:48 PM	614	532	16	17	17	17	16	17	17	17	17	19	18	18	27.9	30.9	110.0	-1	-1	-1
1/18/2019	3:04:48 PM	802	533	16	17	17	17	17	17	17	17	18	19	18	18	27.9	30.9	110.0	-1	-1	-1
1/18/2019	3:04:49 PM	5	534	17	17	17	17	17	16	17	17	18	19	18	18	27.9	30.9	110.0	-1	-1	-1
1/18/2019	3:04:49 PM	208	535	17	17	17	17	17	17	17	17	17	20	18	18	27.9	30.9	110.0	-1	-1	-1
1/18/2019	3:04:49 PM	411	536	16	17	17	17	17	17	16	16	18	19	18	18	27.9	30.9	110.0	-1	-1	-1
1/18/2019	3:04:49 PM	614	537	17	17	17	17	16	17	17	17	17	19	18	18	27.9	30.9	110.0	-1	-1	-1
1/18/2019	3:04:49 PM	802	538	17	17	17	17	17	17	17	17	17	20	18	18	27.9	30.9	110.0	-1	-1	-1
1/18/2019	3:04:50 PM	5	539	17	17	17	17	16	17	16	16	18	19	18	18	27.9	30.9	110.0	-1	-1	-1
1/18/2019	3:04:50 PM	208	540	17	17	17	17	17	17	17	17	18	19	18	18	27.9	30.9	110.0	-1	-1	-1
1/18/2019	3:04:50 PM	411	541	17	17	17	16	16	17	17	17	17	19	18	18	27.9	30.9	110.0	-1	-1	-1
1/18/2019	3:04:50 PM	614	542	16	17	17	17	16	17	17	17	17	19	17	18	27.9	30.7	60.5	-1	-1	-1
1/18/2019	3:04:50 PM	802	543	16	17	17	17	16	17	17	17	18	19	18	18	27.9	30.7	60.5	-1	-1	-1
1/18/2019	3:04:51 PM	5	544	17	17	17	16	17	16	17	17	18	19	18	18	27.9	30.7	60.5	-1	-1	-1
1/18/2019	3:04:51 PM	208	545	17	17	17	17	16	16	17	17	17	19	18	18	27.9	30.7	60.5	-1	-1	-1
1/18/2019	3:04:51 PM	411	546	16	17	17	17	16	17	17	17	17	19	18	18	27.9	30.7	60.5	-1	-1	-1
1/18/2019	3:04:51 PM	614	547	17	17	17	17	17	16	17	16	18	19	18	18	27.9	30.7	60.5	-1	-1	-1
1/18/2019	3:04:51 PM	802	548	17	17	17	17	17	17	16	17	18	20	18	18	27.9	30.7	60.5	-1	-1	-1
1/18/2019	3:04:52 PM	5	549	17	17	17	17	16	17	17	17	18	19	18	18	27.9	30.7	60.5	-1	-1	-1
1/18/2019	3:04:52 PM	208	550	17	17	17	17	17	17	17	17	18	19	18	18	27.9	30.7	60.5	-1	-1	-1
1/18/2019	3:04:52 PM	411	551	17	17	17	17	16	17	17	17	17	20	17	18	27.9	30.7	60.5	-1	-1	-1
1/18/2019	3:04:52 PM	614	552	17	17	17	17	16	17	17	16	18	19	18	18	27.9	30.7	60.5	-1	-1	-1
1/18/2019	3:04:52 PM	802	553	17	17	17	17	17	17	17	17	18	19	18	18	27.9	30.7	60.5	-1	-1	-1
1/18/2019	3:04:53 PM	5	554	17	17	17	17	16	16	17	17	18	19	17	18	27.9	30.7	60.5	-1	-1	-1
1/18/2019	3:04:53 PM	208	555	17	17	17	17	16	17	17	17	18	19	18	18	27.9	30.7	60.5	-1	-1	-1
1/18/2019	3:04:53 PM	411	556	17	17	17	17	17	17	17	16	18	19	18	18	27.9	30.7	60.5	-1	-1	-1
1/18/2019	3:04:53 PM	614	557	17	17	17	16	16	17	17	17	17	19	18	18	27.9	30.7	60.5	-1	-1	-1
1/18/2019	3:04:53 PM	802	558	17	17	17	17	16	17	17	17	18	20	18	18	27.9	30.7	60.5	-1	-1	-1
1/18/2019	3:04:54 PM	5	559	17	17	17	17	17	17	17	16	18	19	18	18	27.9	30.7	60.5	-1	-1	-1
1/18/2019	3:04:54 PM	208	560	17	17	17	17	16	17	17	17	18	20	18	18	27.9	30.7	60.5	-1	-1	-1
1/18/2019	3:04:54 PM	411	561	16	17	17	17	16	16	16	17	18	19	18	18	27.9	30.7	60.5	-1	-1	-1
1/18/2019	3:04:54 PM	614	562	17	17	17	16	17	16	17	16	18	19	18	18	27.9	30.7	60.5	-1	-1	-1
1/18/2019	3:04:54 PM	802	563	17	17	17	17	17	17	17	17	18	20	18	18	27.9	30.7	60.5	-1	-1	-1
1/18/2019	3:04:55 PM	5	564	16	17	17	17	16	17	17	17	18	19	18	18	27.9	30.7	60.5	-1	-1	-1
1/18/2019	3:04:55 PM	208	565	17	17	17	17	17	17	17	17	18	19	18	18	27.9	30.7	60.5	-1	-1	-1
1/18/2019	3:04:55 PM	411	566	17	17	17	17	16	17	17	17	17	19	18	18	27.9	30.7	60.5	-1	-1	-1
1/18/2019	3:04:55 PM	614	567	16	17	17	17	17	17	17	16	18	19	18	18	27.9	30.7	60.5	-1	-1	-1
1/18/2019	3:04:55 PM	802	568	17	17	17	17	17	17	17	17	18	19	18	18	27.9	30.7	60.5	-1	-1	-1
1/18/2019	3:04:56 PM	5	569	16	17	17	17	16	17	17	17	18	19	18	18	27.9	30.7	60.5	-1	-1	-1
1/18/2019	3:04:56 PM	208	570	16	17	17	17	16	16	17	16	18	19	18	18	27.9	30.7	60.5	-1	-1	-1
1/18/2019	3:04:56 PM	411	571	17	17	17	17	17	16	16	17	18	19	18	18	27.9	30.7	60.5	-1	-1	-1
1/18/2019	3:04:56 PM	614	572	17	16	17	17	16	17	17	17	17	19	18	18	27.9	30.7	60.5	-1	-1	-1
1/18/2019	3:04:56 PM	802	573	17	17	17	17	16	17	16	17	18	20	18	18	27.9	30.7	60.5	-1	-1	-1
1/18/2019	3:04:57 PM	5	574	16	17	17	17	16	17	17	17	18	19	18	18	27.9	30.7	60.5	-1	-1	-1
1/18/2019	3:04:57 PM	208	575	17	17	17	16	17	17	16	17	18	19	17	18	27.9	30.7	60.5	-1	-1	-1
1/18/2019	3:04:57 PM	411	576	17	17	17	17	16	17	17	17	17	19	18	18	27.9	30.7	60.5	-1	-1	-1
1/18/2019	3:04:57 PM	614	577	17	17	17	17	17	17	17	17	18	19	18	18	27.9	30.7	60.5	-1	-1	-1
1/18/2019	3:04:57 PM	802	578	16	17	17	17	17	17	17	17	18	19	18	18	27.9	30.7	60.5	-1	-1	-1
1/18/2019	3:04:58 PM	5	579	16	17	17	17	16	17	17	17	17	20	18	18	27.9	30.7	60.5	-1	-1	-1
1/18/2019	3:04:58 PM	208	580	16	17	17	17	16	17	16	17	18	19	18	18	27.9	30.7	60.5	-1	-1	-1
1/18/2019	3:04:58 PM	411	581	17	17	17	16	17	17	17	16	17	19	18	18	27.9	30.7	60.5	-1	-1	-1
1/18/2019	3:04:58 PM	614	582	17	17	17	17	17	17	16	17	17	19	18	18	27.9	30.7	60.5	-1	-1	-1
1/18/2019	3:04:58 PM	802	583	17	17	17	17	16	17	17	17	18	19	18	18	27.9	30.7	60.5	-1	-1	-1
1/18/2019	3:04:59 PM	5	584	17	17	17	17	17	17	17	17	17	19	18	18	28.0	30.6	77.1	-1	-1	-1
1/18/2019	3:04:59 PM	208	585	16	17	17	17	16	17	16	17	17	19	18	18	28.0	30.6	77.1	-1	-1	-1
1/18/2019	3:04:59 PM	411	586	16	17	17	17	16	17	17	16	18	19	18	18	28.0	30.6	77.1	-1	-1	-1
1/18/2019	3:04:59 PM	614	587	16	17	17	17	17	17	17	17	17	19	18	18	28.0	30.6	77.1	-1	-1	-1
1/18/2019	3:04:59 PM	802	588	17	17	17	17	17	16	17	17	17	20	18	18	28.0	30.6	77.1	-1	-1	-1
1/18/2019	3:05:00 PM	5	589	16	17	17	17	16	17	17	17	18	19	18	18	28.0	30.6	77.1	-1	-1	-1
1/18/2019	3:05:00 PM	208	590	17	17	17	16	17	17	17	16	18	19	18	18	28.0	30.6	77.1	-1	-1	-1
1/18/2019	3:05:00 PM	411	591	16	17	17	17	16	17	17	17	17	20	18	18	28.0	30.6	77.1	-1	-1	-1
1/18/2019	3:05:00 PM	614	592	17	17	17	17	16	17	17	17	18	19	18	18	28.0	30.6	77.1	-1	-1	-1
1/18/2019	3:05:00 PM	802	593	17	17	17	16	17	16	17	16	18	19	18	18	28.0	30.6	77.1	-1	-1	-1
1/18/2019	3:05:01 PM	5	594	16	17	17	17	16	17	16	17	17	19	18	18	28.0	30.6	77.1	-1	-1	-1
1/18/2019	3:05:01 PM	208	595	16	17	17	17	16	16	17	17	18	19	18	18	28.0	30.6	77.1	-1	-1	-1
1/18/2019	3:05:01 PM	411	596	17	17	17	16	16	17	17	17	17	19	17	18	28.0	30.6	77.1	-1	-1	-1
1/18/2019	3:05:01 PM	614	597	16	17	17	17	16	17	17	17	18	19	18	18	28.0	30.6	77.1	-1	-1	-1
1/18/2019	3:05:01 PM	802	598	17	17	17	17	17	17	17	16	18	19	18	18	28.0	30.6	77.1	-1	-1	-1
1/18/2019	3:05:02 PM	5	599	17	17	17	17	16	17	16	17	17	19	18	18	28.0	30.6	77.1	-1	-1	-1
1/18/2019	3:05:02 PM	208	600	17	17	17	17	16	17	17	17	18	19	18	18	28.0	30.6	77.1	-1	-1	-1
1/18/2019	3:05:02 PM	411	601	17	17	17	17	16	17	16	17	17	19	17	18	28.0	30.6	77.1	-1	-1	-1
1/18/2019	3:05:02 PM	614	602	16	17	17	17	16	17	17	17	18	19	18	18	28.0	30.6	77.1	-1	-1	-1
1/18/2019	3:05:02 PM	802	603	16	17	17	17	16	17	17	17	18	19	18	18	28.0	30.6	77.1	-1	-1	-1
1/18/2019	3:05:03 PM	5	604	17	17	17	17	17	17	17	17	17	20	18	18	28.0	30.6	77.1	-1	-1	-1
1/18/2019	3:05:03 PM	208	605	16	17	17	17	16	17	17	17	17	19	18	18	28.0	30.6	77.1	-1	-1	-1
1/18/2019	3:05:03 PM	411	606	16	17	17	17	16	16	17	16	18	19	18	18	28.0	30.6	77.1	-1	-1	-1
1/18/2019	3:05:03 PM	614	607	17	17	17	17	16	17	17	17	17	19	18	18	28.0	30.6	77.1	-1	-1	-1
1/18/2019	3:05:03 PM	802	608	17	17	17	17	16	17	16	17	18	19	18	18	28.0	30.6	77.1	-1	-1	-1
1/18/2019	3:05:04 PM	5	609	17	17	17	16	17	16	17	17	18	19	18	18	28.0	30.6	77.1	-1	-1	-1
1/18/2019	3:05:04 PM	208	610	17	17	17	17	16	17	17	17	18	19	18	18	28.0	30.6	77.1	-1	-1	-1
1/18/2019	3:05:04 PM	411	611	16	17	17	17	16	17	17	17	17	19	18	18	28.0	30.6	77.1	-1	-1	-1
1/18/2019	3:05:04 PM	614	612	17	17	17	17	17	17	16	17	18	20	18	18	28.0	30.6	77.1	-1	-1	-1
1/18/2019	3:05:04 PM	802	613	17	17	17	17	16	17	16	17	17	19	18	18	28.0	30.6	77.1	-1	-1	-1
1/18/2019	3:05:05 PM	5	614	16	17	17	17	16	16	17	17	18	19	18	18	28.0	30.6	77.1	-1	-1	-1
1/18/2019	3:05:05 PM	208	615	17	17	17	17	16	16	16	17	17	20	18	18	28.0	30.6	77.1	-1	-1	-1
1/18/2019	3:05:05 PM	411	616	17	17	17	16	16	17	17	17	18	19	18	18	28.0	30.6	77.1	-1	-1	-1
1/18/2019	3:05:05 PM	614	617	17	17	17	17	16	17	17	17	17	20	17	18	28.0	30.6	77.1	-1	-1	-1
1/18/2019	3:05:05 PM	802	618	17	17	17	17	16	17	17	17	17	19	18	18	28.0	30.6	77.1	-1	-1	-1
1/18/2019	3:05:06 PM	5	619	17	17	17	16	17	17	17	16	18	19	18	18	28.0	30.6	77.1	-1	-1	-1
1/18/2019	3:05:06 PM	208	620	17	17	17	17	16	17	16	17	17	20	18	18	28.0	30.6	77.1	-1	-1	-1
1/18/2019	3:05:06 PM	411	621	17	17	17	17	17	17	17	17	18	19	18	18	28.0	30.6	77.1	-1	-1	-1
1/18/2019	3:05:06 PM	614	622	16	17	17	17	16	17	17	17	18	19	18	18	28.0	30.6	77.1	-1	-1	-1
1/18/2019	3:05:06 PM	801	623	16	17	17	17	16	17	16	17	17	19	18	18	28.0	30.6	77.1	-1	-1	-1
1/18/2019	3:05:07 PM	4	624	17	17	17	17	17	16	16	16	17	19	18	18	28.0	30.6	77.1	-1	-1	-1
1/18/2019	3:05:07 PM	207	625	17	17	17	17	16	17	16	17	17	19	18	18	28.0	30.6	77.1	-1	-1	-1
1/18/2019	3:05:07 PM	410	626	17	17	17	17	17	17	17	17	18	19	18	18	28.0	30.4	70.1	-1	-1	-1
1/18/2019	3:05:07 PM	613	627	17	17	17	17	17	17	16	17	17	20	18	18	28.0	30.4	70.1	-1	-1	-1
1/18/2019	3:05:07 PM	801	628	17	17	17	17	16	17	17	17	18	19	18	18	28.0	30.4	70.1	-1	-1	-1
1/18/2019	3:05:08 PM	6	629	17	17	17	16	17	16	17	17	18	19	18	18	28.0	30.4	70.1	-1	-1	-1
1/18/2019	3:05:08 PM	209	630	17	17	17	17	16	17	17	17	18	19	18	18	28.0	30.4	70.1	-1	-1	-1
1/18/2019	3:05:08 PM	413	631	17	17	17	16	17	16	17	17	18	19	18	18	28.0	30.4	70.1	-1	-1	-1
1/18/2019	3:05:08 PM	616	632	16	17	17	17	16	16	17	17	18	19	18	18	28.0	30.4	70.1	-1	-1	-1
1/18/2019	3:05:08 PM	803	633	17	17	17	16	17	17	17	16	18	19	18	18	28.0	30.4	70.1	-1	-1	-1
1/18/2019	3:05:09 PM	6	634	17	17	17	16	16	17	17	17	17	19	18	18	28.0	30.4	70.1	-1	-1	-1
1/18/2019	3:05:09 PM	210	635	17	17	17	17	16	17	17	17	18	20	18	18	28.0	30.4	70.1	-1	-1	-1
1/18/2019	3:05:09 PM	413	636	16	17	17	17	17	17	17	17	18	19	18	18	28.0	30.4	70.1	-1	-1	-1
1/18/2019	3:05:09 PM	600	637	16	17	17	17	16	17	17	16	18	19	18	17	28.0	30.4	70.1	-1	-1	-1
1/18/2019	3:05:09 PM	804	638	17	17	17	16	16	17	17	17	17	19	18	18	28.0	30.4	70.1	-1	-1	-1
1/18/2019	3:05:10 PM	7	639	16	17	17	17	16	17	16	17	17	19	18	18	28.0	30.4	70.1	-1	-1	-1
1/18/2019	3:05:10 PM	210	640	17	17	17	17	17	17	17	17	18	19	18	18	28.0	30.4	70.1	-1	-1	-1
1/18/2019	3:05:10 PM	413	641	17	17	17	17	17	17	17	17	18	19	18	18	28.0	30.4	70.1	-1	-1	-1
1/18/2019	3:05:10 PM	600	642	17	17	17	17	17	17	17	17	17	19	18	18	28.0	30.4	70.1	-1	-1	-1
1/18/2019	3:05:10 PM	804	643	16	17	17	17	16	17	17	17	18	19	18	18	28.0	30.4	70.1	-1	-1	-1
1/18/2019	3:05:11 PM	7	644	17	17	17	17	17	17	17	17	18	19	18	18	28.0	30.4	70.1	-1	-1	-1
1/18/2019	3:05:11 PM	210	645	17	17	17	17	16	17	16	17	18	19	18	18	28.0	30.4	70.1	-1	-1	-1
1/18/2019	3:05:11 PM	413	646	17	17	17	17	17	17	17	17	18	19	18	18	28.0	30.4	70.1	-1	-1	-1
1/18/2019	3:05:11 PM	600	647	17	17	17	17	17	17	17	16	17	19	18	18	28.0	30.4	70.1	-1	-1	-1
1/18/2019	3:05:11 PM	804	648	17	17	17	17	16	17	17	17	17	19	18	18	28.0	30.4	70.1	-1	-1	-1
1/18/2019	3:05:12 PM	7	649	17	17	17	17	17	17	17	17	18	19	18	18	28.0	30.4	70.1	-1	-1	-1
1/18/2019	3:05:12 PM	210	650	17	17	17	17	17	17	16	17	18	20	18	18	28.0	30.4	70.1	-1	-1	-1
1/18/2019	3:05:12 PM	413	651	17	17	17	17	16	17	17	17	18	19	18	18	28.0	30.4	70.1	-1	-1	-1
1/18/2019	3:05:12 PM	600	652	16	17	17	17	17	17	17	17	18	19	18	18	28.0	30.4	70.1	-1	-1	-1
1/18/2019	3:05:12 PM	804	653	17	17	17	16	17	17	17	16	18	19	17	18	28.0	30.4	70.1	-1	-1	-1
1/18/2019	3:05:13 PM	7	654	17	17	17	17	16	17	16	17	17	19	18	18	28.0	30.4	70.1	-1	-1	-1
1/18/2019	3:05:13 PM	210	655	17	17	17	17	17	17	17	16	18	19	18	18	28.0	30.4	70.1	-1	-1	-1
1/18/2019	3:05:13 PM	413	656	17	17	17	17	16	17	17	17	17	19	18	18	28.0	30.4	70.1	-1	-1	-1
1/18/2019	3:05:13 PM	600	657	16	17	17	17	16	17	16	17	18	19	18	18	28.0	30.4	70.1	-1	-1	-1
1/18/2019	3:05:13 PM	804	658	17	17	17	16	17	16	17	16	18	19	18	18	28.0	30.4	70.1	-1	-1	-1
1/18/2019	3:05:14 PM	7	659	17	17	17	17	16	17	17	17	17	19	17	18	28.0	30.4	70.1	-1	-1	-1
1/18/2019	3:05:14 PM	210	660	17	17	17	17	17	17	17	16	18	19	18	18	28.0	30.4	70.1	-1	-1	-1
1/18/2019	3:05:14 PM	413	661	17	17	17	17	17	17	17	17	18	19	17	18	28.0	30.4	70.1	-1	-1	-1
1/18/2019	3:05:14 PM	600	662	16	17	17	17	16	17	17	17	18	19	18	18	28.0	30.4	70.1	-1	-1	-1
1/18/2019	3:05:14 PM	804	663	17	17	17	16	17	17	17	16	18	19	18	18	28.0	30.4	70.1	-1	-1	-1
1/18/2019	3:05:15 PM	7	664	16	17	17	17	16	17	17	17	18	19	18	18	28.0	30.4	70.1	-1	-1	-1
1/18/2019	3:05:15 PM	210	665	17	17	17	17	17	17	17	17	18	19	18	18	28.0	30.4	70.1	-1	-1	-1
1/18/2019	3:05:15 PM	413	666	17	17	17	17	16	17	17	17	17	19	18	18	28.0	30.4	70.1	-1	-1	-1
1/18/2019	3:05:15 PM	600	667	17	17	17	16	17	17	16	17	17	20	17	18	28.0	30.4	70.1	-1	-1	-1
1/18/2019	3:05:15 PM	804	668	16	17	17	17	16	17	16	17	18	19	18	18	28.0	30.3	93.8	-1	-1	-1
1/18/2019	3:05:16 PM	7	669	17	17	17	17	17	17	17	17	18	19	18	18	28.0	30.3	93.8	-1	-1	-1
1/18/2019	3:05:16 PM	210	670	17	17	17	17	17	17	17	17	17	19	18	18	28.0	30.3	93.8	-1	-1	-1
1/18/2019	3:05:16 PM	413	671	16	17	17	17	16	17	17	17	18	19	18	18	28.0	30.3	93.8	-1	-1	-1
1/18/2019	3:05:16 PM	600	672	17	17	17	17	17	17	17	17	18	19	18	18	28.0	30.3	93.8	-1	-1	-1
1/18/2019	3:05:16 PM	804	673	16	17	17	17	16	17	16	17	17	19	18	18	28.0	30.3	93.8	-1	-1	-1
1/18/2019	3:05:17 PM	7	674	17	17	17	17	17	17	17	17	18	19	18	18	28.0	30.3	93.8	-1	-1	-1
1/18/2019	3:05:17 PM	210	675	17	17	17	16	17	17	16	17	18	19	18	18	28.0	30.3	93.8	-1	-1	-1
1/18/2019	3:05:17 PM	413	676	17	17	17	17	16	17	16	17	18	19	18	18	28.0	30.3	93.8	-1	-1	-1
1/18/2019	3:05:17 PM	600	677	16	17	17	17	16	17	17	17	18	19	18	18	28.0	30.3	93.8	-1	-1	-1
1/18/2019	3:05:17 PM	804	678	17	17	17	16	16	17	17	17	17	19	17	18	28.0	30.3	93.8	-1	-1	-1
1/18/2019	3:05:18 PM	7	679	16	17	17	17	16	17	17	16	18	19	18	18	28.0	30.3	93.8	-1	-1	-1
1/18/2019	3:05:18 PM	210	680	17	17	17	17	17	16	17	17	18	19	18	18	28.0	30.3	93.8	-1	-1	-1
1/18/2019	3:05:18 PM	413	681	17	17	17	17	16	17	17	17	18	19	18	18	28.0	30.3	93.8	-1	-1	-1
1/18/2019	3:05:18 PM	600	682	16	17	17	17	16	17	16	17	18	19	18	18	28.0	30.3	93.8	-1	-1	-1
1/18/2019	3:05:18 PM	804	683	17	17	17	16	16	17	16	17	18	19	18	18	28.0	30.3	93.8	-1	-1	-1
1/18/2019	3:05:19 PM	7	684	16	17	17	17	16	17	17	17	18	19	18	18	28.0	30.3	93.8	-1	-1	-1
1/18/2019	3:05:19 PM	210	685	17	17	17	17	17	17	17	17	18	19	18	18	28.0	30.3	93.8	-1	-1	-1
1/18/2019	3:05:19 PM	413	686	17	17	17	17	16	17	16	17	17	19	18	18	28.0	30.3	93.8	-1	-1	-1
1/18/2019	3:05:19 PM	600	687	16	17	17	17	16	17	17	17	18	19	18	18	28.0	30.3	93.8	-1	-1	-1
1/18/2019	3:05:19 PM	804	688	17	17	17	16	16	17	17	17	17	19	18	18	28.0	30.3	93.8	-1	-1	-1
1/18/2019	3:05:20 PM	7	689	16	17	17	17	17	17	17	17	18	19	18	18	28.0	30.3	93.8	-1	-1	-1
1/18/2019	3:05:20 PM	210	690	17	17	17	16	17	17	16	17	17	19	18	18	28.0	30.3	93.8	-1	-1	-1
1/18/2019	3:05:20 PM	413	691	17	17	17	17	16	17	16	17	18	19	18	18	28.0	30.3	93.8	-1	-1	-1
1/18/2019	3:05:20 PM	600	692	17	17	17	17	17	17	17	17	18	19	18	18	28.0	30.3	93.8	-1	-1	-1
1/18/2019	3:05:20 PM	804	693	17	17	17	17	17	17	16	17	17	19	17	18	28.0	30.3	93.8	-1	-1	-1
1/18/2019	3:05:21 PM	7	694	17	17	17	17	17	17	17	17	18	19	18	18	28.0	30.3	93.8	-1	-1	-1
1/18/2019	3:05:21 PM	210	695	17	17	17	17	16	17	17	17	17	19	18	18	28.0	30.3	93.8	-1	-1	-1
1/18/2019	3:05:21 PM	413	696	17	17	17	16	17	17	17	17	17	19	18	18	28.0	30.3	93.8	-1	-1	-1
1/18/2019	3:05:21 PM	600	697	17	17	17	16	17	17	17	17	17	19	18	18	28.0	30.3	93.8	-1	-1	-1
1/18/2019	3:05:21 PM	804	698	17	17	17	17	16	17	17	17	18	20	18	18	28.0	30.3	93.8	-1	-1	-1
1/18/2019	3:05:22 PM	7	699	16	17	17	17	16	17	17	17	18	19	18	18	28.0	30.3	93.8	-1	-1	-1
1/18/2019	3:05:22 PM	210	700	17	17	17	17	17	16	17	17	18	19	18	18	28.0	30.3	93.8	-1	-1	-1
1/18/2019	3:05:22 PM	413	701	16	17	17	17	16	17	17	17	17	19	18	18	28.0	30.3	93.8	-1	-1	-1
1/18/2019	3:05:22 PM	600	702	16	17	17	17	16	17	17	17	18	19	18	18	28.0	30.3	93.8	-1	-1	-1
1/18/2019	3:05:22 PM	804	703	16	17	17	16	17	17	17	17	17	19	18	18	28.0	30.3	93.8	-1	-1	-1
1/18/2019	3:05:23 PM	7	704	16	17	17	17	16	17	17	17	18	19	18	18	28.0	30.3	93.8	-1	-1	-1
1/18/2019	3:05:23 PM	210	705	17	17	17	17	17	17	17	16	18	19	18	18	28.0	30.3	93.8	-1	-1	-1
1/18/2019	3:05:23 PM	413	706	17	17	17	17	17	17	16	17	17	19	17	18	28.0	30.3	93.8	-1	-1	-1
1/18/2019	3:05:23 PM	600	707	17	17	17	17	16	17	16	17	17	19	18	18	28.0	30.3	93.8	-1	-1	-1
1/18/2019	3:05:23 PM	804	708	17	17	17	17	16	17	17	17	18	19	18	18	28.0	30.3	93.8	-1	-1	-1
1/18/2019	3:05:24 PM	7	709	17	17	17	17	16	17	17	17	17	19	18	18	28.0	30.3	93.8	-1	-1	-1
1/18/2019	3:05:24 PM	210	710	16	17	17	17	17	17	17	17	18	19	18	18	28.1	30.2	59.6	-1	-1	-1
1/18/2019	3:05:24 PM	413	711	17	17	17	17	16	17	17	17	17	19	18	18	28.1	30.2	59.6	-1	-1	-1
1/18/2019	3:05:24 PM	600	712	17	17	17	17	16	16	17	17	17	19	18	18	28.1	30.2	59.6	-1	-1	-1
1/18/2019	3:05:24 PM	804	713	17	17	17	17	17	16	17	16	18	19	18	18	28.1	30.2	59.6	-1	-1	-1
1/18/2019	3:05:25 PM	7	714	17	17	17	17	16	17	17	17	18	19	18	18	28.1	30.2	59.6	-1	-1	-1
1/18/2019	3:05:25 PM	210	715	16	17	17	17	17	17	16	16	18	19	18	18	28.1	30.2	59.6	-1	-1	-1
1/18/2019	3:05:25 PM	413	716	17	17	17	16	16	17	17	17	17	19	18	18	28.1	30.2	59.6	-1	-1	-1
1/18/2019	3:05:25 PM	600	717	17	17	17	17	16	16	17	17	17	19	18	18	28.1	30.2	59.6	-1	-1	-1
1/18/2019	3:05:25 PM	804	718	17	17	17	17	17	17	17	17	18	19	18	18	28.1	30.2	59.6	-1	-1	-1
1/18/2019	3:05:26 PM	7	719	17	17	17	17	16	17	17	17	17	19	18	18	28.1	30.2	59.6	-1	-1	-1
1/18/2019	3:05:26 PM	210	720	17	17	17	17	16	17	17	17	18	19	18	18	28.1	30.2	59.6	-1	-1	-1
1/18/2019	3:05:26 PM	413	721	17	17	17	17	16	17	16	17	17	20	17	18	28.1	30.2	59.6	-1	-1	-1
1/18/2019	3:05:26 PM	600	722	16	17	17	17	16	17	16	17	17	19	18	18	28.1	30.2	59.6	-1	-1	-1
1/18/2019	3:05:26 PM	804	723	17	17	17	16	17	17	17	17	18	19	18	18	28.1	30.2	59.6	-1	-1	-1
1/18/2019	3:05:27 PM	7	724	17	17	17	17	16	17	16	17	18	19	18	18	28.1	30.2	59.6	-1	-1	-1
1/18/2019	3:05:27 PM	210	725	17	17	17	17	17	17	17	16	18	19	18	18	28.1	30.2	59.6	-1	-1	-1
1/18/2019	3:05:27 PM	413	726	16	17	17	17	16	17	17	17	17	19	17	18	28.1	30.2	59.6	-1	-1	-1
1/18/2019	3:05:27 PM	600	727	16	17	17	17	16	16	17	17	18	19	18	18	28.1	30.2	59.6	-1	-1	-1
1/18/2019	3:05:27 PM	804	728	17	17	17	17	16	17	16	17	17	19	18	18	28.1	30.2	59.6	-1	-1	-1
1/18/2019	3:05:28 PM	7	729	17	17	17	17	16	17	17	17	18	19	18	18	28.1	30.2	59.6	-1	-1	-1
1/18/2019	3:05:28 PM	210	730	17	17	17	16	16	17	17	17	17	19	18	18	28.1	30.2	59.6	-1	-1	-1
1/18/2019	3:05:28 PM	413	731	16	17	17	17	16	17	17	17	17	19	18	18	28.1	30.2	59.6	-1	-1	-1
1/18/2019	3:05:28 PM	600	732	16	17	17	17	16	17	17	17	18	19	18	18	28.1	30.2	59.6	-1	-1	-1
1/18/2019	3:05:28 PM	804	733	17	17	17	17	16	17	17	17	17	19	18	18	28.1	30.2	59.6	-1	-1	-1
1/18/2019	3:05:29 PM	7	734	17	17	17	17	17	17	17	17	18	19	18	18	28.1	30.2	59.6	-1	-1	-1
1/18/2019	3:05:29 PM	210	735	17	17	17	17	16	17	17	17	18	19	18	18	28.1	30.2	59.6	-1	-1	-1
1/18/2019	3:05:29 PM	413	736	16	17	17	17	16	17	17	17	18	19	18	18	28.1	30.2	59.6	-1	-1	-1
1/18/2019	3:05:29 PM	600	737	17	17	17	17	17	17	17	17	18	19	18	18	28.1	30.2	59.6	-1	-1	-1
1/18/2019	3:05:29 PM	804	738	16	17	17	17	16	17	17	17	17	19	18	18	28.1	30.2	59.6	-1	-1	-1
1/18/2019	3:05:30 PM	7	739	17	17	17	17	17	17	17	16	18	19	18	18	28.1	30.2	59.6	-1	-1	-1
1/18/2019	3:05:30 PM	210	740	16	17	17	17	16	17	16	17	17	19	18	18	28.1	30.2	59.6	-1	-1	-1
1/18/2019	3:05:30 PM	413	741	17	17	17	16	17	17	17	16	18	19	18	18	28.1	30.2	59.6	-1	-1	-1
1/18/2019	3:05:30 PM	600	742	17	17	17	17	16	17	17	17	17	19	18	18	28.1	30.2	59.6	-1	-1	-1
1/18/2019	3:05:30 PM	804	743	17	17	17	17	17	16	17	16	18	19	18	18	28.1	30.2	59.6	-1	-1	-1
1/18/2019	3:05:31 PM	7	744	17	17	17	17	16	17	17	17	17	19	18	18	28.1	30.2	59.6	-1	-1	-1
1/18/2019	3:05:31 PM	210	745	16	17	17	17	16	17	17	16	18	19	18	18	28.1	30.2	59.6	-1	-1	-1
1/18/2019	3:05:31 PM	413	746	17	17	17	17	16	17	17	17	17	19	17	18	28.1	30.2	59.6	-1	-1	-1
1/18/2019	3:05:31 PM	600	747	16	17	17	17	16	17	17	17	18	19	18	18	28.1	30.2	59.6	-1	-1	-1
1/18/2019	3:05:31 PM	804	748	17	17	17	16	17	17	17	17	18	19	18	18	28.1	30.2	59.6	-1	-1	-1
1/18/2019	3:05:32 PM	7	749	17	17	17	17	16	17	17	17	18	19	18	18	28.1	30.2	59.6	-1	-1	-1
1/18/2019	3:05:32 PM	210	750	17	17	17	16	17	17	16	17	18	19	18	18	28.1	30.2	59.6	-1	-1	-1
1/18/2019	3:05:32 PM	413	751	16	17	17	17	16	17	17	17	17	19	18	18	28.1	30.2	59.6	-1	-1	-1
1/18/2019	3:05:32 PM	600	752	17	17	17	17	17	17	17	16	18	19	18	18	28.1	30.1	66.5	-1	-1	-1
1/18/2019	3:05:32 PM	804	753	17	17	17	17	16	17	16	17	17	19	18	18	28.1	30.1	66.5	-1	-1	-1
1/18/2019	3:05:33 PM	7	754	17	17	17	16	17	17	17	17	18	19	18	18	28.1	30.1	66.5	-1	-1	-1
1/18/2019	3:05:33 PM	210	755	16	17	17	17	16	16	16	17	17	19	18	18	28.1	30.1	66.5	-1	-1	-1
1/18/2019	3:05:33 PM	413	756	17	17	17	16	17	16	16	16	17	19	18	18	28.1	30.1	66.5	-1	-1	-1
1/18/2019	3:05:33 PM	600	757	16	17	17	17	16	17	16	17	18	19	18	18	28.1	30.1	66.5	-1	-1	-1
1/18/2019	3:05:33 PM	804	758	17	17	17	17	17	16	17	17	18	19	18	18	28.1	30.1	66.5	-1	-1	-1
1/18/2019	3:05:34 PM	7	759	16	17	17	17	16	17	17	17	18	19	18	18	28.1	30.1	66.5	-1	-1	-1
1/18/2019	3:05:34 PM	210	760	17	17	17	16	16	17	17	17	17	19	18	18	28.1	30.1	66.5	-1	-1	-1
1/18/2019	3:05:34 PM	413	761	16	17	17	17	16	16	17	17	17	19	18	18	28.1	30.1	66.5	-1	-1	-1
1/18/2019	3:05:34 PM	600	762	16	17	17	17	16	17	17	17	17	19	18	18	28.1	30.1	66.5	-1	-1	-1
1/18/2019	3:05:34 PM	804	763	17	17	17	17	17	16	17	16	18	19	18	18	28.1	30.1	66.5	-1	-1	-1
1/18/2019	3:05:35 PM	7	764	17	17	17	16	17	17	17	17	18	19	18	18	28.1	30.1	66.5	-1	-1	-1
1/18/2019	3:05:35 PM	210	765	16	17	17	17	16	17	17	17	17	19	18	18	28.1	30.1	66.5	-1	-1	-1
1/18/2019	3:05:35 PM	413	766	16	17	17	17	16	17	17	17	18	19	18	18	28.1	30.1	66.5	-1	-1	-1
1/18/2019	3:05:35 PM	600	767	17	17	17	17	17	17	17	17	18	19	18	18	28.1	30.1	66.5	-1	-1	-1
1/18/2019	3:05:35 PM	804	768	17	17	17	17	16	17	16	17	17	19	17	18	28.1	30.1	66.5	-1	-1	-1
1/18/2019	3:05:36 PM	7	769	16	17	17	17	16	17	17	17	18	19	18	18	28.1	30.1	66.5	-1	-1	-1
1/18/2019	3:05:36 PM	210	770	17	17	17	16	17	17	17	16	18	19	18	18	28.1	30.1	66.5	-1	-1	-1
1/18/2019	3:05:36 PM	413	771	17	17	17	16	17	17	17	17	17	19	17	18	28.1	30.1	66.5	-1	-1	-1
1/18/2019	3:05:36 PM	600	772	17	17	17	17	16	17	17	17	18	19	18	18	28.1	30.1	66.5	-1	-1	-1
1/18/2019	3:05:36 PM	804	773	17	17	17	17	17	17	17	16	18	19	18	18	28.1	30.1	66.5	-1	-1	-1
1/18/2019	3:05:37 PM	7	774	17	17	17	17	17	17	17	17	18	19	18	18	28.1	30.1	66.5	-1	-1	-1
1/18/2019	3:05:37 PM	210	775	16	17	17	17	16	17	17	17	18	19	18	18	28.1	30.1	66.5	-1	-1	-1
1/18/2019	3:05:37 PM	413	776	17	17	17	16	17	17	17	17	18	19	18	18	28.1	30.1	66.5	-1	-1	-1
1/18/2019	3:05:37 PM	600	777	17	17	17	17	17	17	17	17	18	19	17	18	28.1	30.1	66.5	-1	-1	-1
1/18/2019	3:05:37 PM	804	778	17	17	17	17	16	17	17	17	18	19	18	18	28.1	30.1	66.5	-1	-1	-1
1/18/2019	3:05:38 PM	7	779	16	17	17	17	16	17	17	17	18	19	18	18	28.1	30.1	66.5	-1	-1	-1
1/18/2019	3:05:38 PM	210	780	17	17	17	17	16	16	17	17	17	19	18	18	28.1	30.1	66.5	-1	-1	-1
1/18/2019	3:05:38 PM	413	781	16	17	17	17	16	17	17	17	17	19	18	18	28.1	30.1	66.5	-1	-1	-1
1/18/2019	3:05:38 PM	600	782	16	17	17	17	16	17	17	17	18	19	18	18	28.1	30.1	66.5	-1	-1	-1
1/18/2019	3:05:38 PM	804	783	17	17	17	17	17	16	17	17	17	19	17	18	28.1	30.1	66.5	-1	-1	-1
1/18/2019	3:05:39 PM	7	784	16	17	17	17	16	17	17	17	18	19	18	18	28.1	30.1	66.5	-1	-1	-1
1/18/2019	3:05:39 PM	210	785	16	17	17	17	17	16	17	16	18	19	18	18	28.1	30.1	66.5	-1	-1	-1
1/18/2019	3:05:39 PM	413	786	17	17	17	17	16	17	17	17	18	19	18	18	28.1	30.1	66.5	-1	-1	-1
1/18/2019	3:05:39 PM	600	787	17	17	17	17	16	17	17	17	18	19	18	18	28.1	30.1	66.5	-1	-1	-1
1/18/2019	3:05:39 PM	804	788	17	17	17	17	17	17	17	16	18	19	18	18	28.1	30.1	66.5	-1	-1	-1
1/18/2019	3:05:40 PM	7	789	17	17	17	17	16	17	16	17	17	19	18	18	28.1	30.1	66.5	-1	-1	-1
1/18/2019	3:05:40 PM	210	790	16	17	17	17	16	16	17	17	18	19	18	18	28.1	30.1	66.5	-1	-1	-1
1/18/2019	3:05:40 PM	413	791	17	17	17	17	16	17	16	16	17	19	18	18	28.1	30.1	66.5	-1	-1	-1
1/18/2019	3:05:40 PM	600	792	16	17	17	17	16	17	17	17	18	19	18	18	28.1	30.1	66.5	-1	-1	-1
1/18/2019	3:05:40 PM	804	793	17	17	17	16	17	16	17	16	18	19	18	18	28.1	30.1	66.5	-1	-1	-1
1/18/2019	3:05:41 PM	7	794	17	17	17	17	16	17	17	17	17	19	17	18	28.1	30.0	67.2	-1	-1	-1
1/18/2019	3:05:41 PM	210	795	16	17	17	17	16	16	17	17	18	19	18	18	28.1	30.0	67.2	-1	-1	-1
1/18/2019	3:05:41 PM	413	796	17	17	17	17	17	17	17	17	18	19	18	18	28.1	30.0	67.2	-1	-1	-1
1/18/2019	3:05:41 PM	600	797	17	17	17	17	16	17	17	17	17	19	18	18	28.1	30.0	67.2	-1	-1	-1
1/18/2019	3:05:41 PM	804	798	16	17	17	17	16	17	17	17	18	19	18	18	28.1	30.0	67.2	-1	-1	-1
1/18/2019	3:05:42 PM	7	799	17	17	17	16	17	16	17	16	18	19	18	18	28.1	30.0	67.2	-1	-1	-1
1/18/2019	3:05:42 PM	210	800	17	17	17	17	16	17	17	17	17	19	18	18	28.1	30.0	67.2	-1	-1	-1
1/18/2019	3:05:42 PM	413	801	17	17	17	17	17	17	17	17	18	19	18	18	28.1	30.0	67.2	-1	-1	-1
1/18/2019	3:05:42 PM	600	802	17	17	17	17	17	16	17	17	18	19	18	18	28.1	30.0	67.2	-1	-1	-1
1/18/2019	3:05:42 PM	804	803	17	17	17	17	17	17	16	17	17	19	18	18	28.1	30.0	67.2	-1	-1	-1
1/18/2019	3:05:43 PM	7	804	17	17	17	17	17	17	17	16	18	19	18	18	28.1	30.0	67.2	-1	-1	-1
1/18/2019	3:05:43 PM	210	805	16	17	17	17	16	17	16	17	17	19	18	18	28.1	30.0	67.2	-1	-1	-1
1/18/2019	3:05:43 PM	414	806	17	17	17	17	16	16	17	17	18	19	18	18	28.1	30.0	67.2	-1	-1	-1
1/18/2019	3:05:43 PM	601	807	17	17	17	17	17	16	17	17	18	19	18	18	28.1	30.0	67.2	-1	-1	-1
1/18/2019	3:05:43 PM	804	808	17	17	17	17	16	16	16	17	18	19	18	18	28.1	30.0	67.2	-1	-1	-1
1/18/2019	3:05:44 PM	7	809	17	17	17	17	17	17	17	17	18	19	18	18	28.1	30.0	67.2	-1	-1	-1
1/18/2019	3:05:44 PM	210	810	17	17	17	16	16	17	17	17	17	19	17	18	28.1	30.0	67.2	-1	-1	-1
1/18/2019	3:05:44 PM	414	811	16	17	17	17	17	17	17	17	18	19	18	18	28.1	30.0	67.2	-1	-1	-1
1/18/2019	3:05:44 PM	601	812	17	17	17	17	17	17	17	16	18	19	18	18	28.1	30.0	67.2	-1	-1	-1
1/18/2019	3:05:44 PM	804	813	16	17	17	17	16	17	17	17	17	19	18	18	28.1	30.0	67.2	-1	-1	-1
1/18/2019	3:05:45 PM	15	814	17	17	17	17	17	17	17	17	18	19	18	18	28.1	30.0	67.2	-1	-1	-1
1/18/2019	3:05:45 PM	203	815	17	17	17	16	17	17	17	17	18	19	18	18	28.1	30.0	67.2	-1	-1	-1
1/18/2019	3:05:45 PM	406	816	17	17	17	17	16	17	17	17	18	19	18	18	28.1	30.0	67.2	-1	-1	-1
1/18/2019	3:05:45 PM	609	817	17	17	17	16	17	16	17	17	17	19	18	18	28.1	30.0	67.2	-1	-1	-1
1/18/2019	3:05:45 PM	812	818	16	17	17	17	16	17	17	17	18	19	18	18	28.1	30.0	67.2	-1	-1	-1
1/18/2019	3:05:46 PM	15	819	17	17	17	17	17	17	17	17	18	19	18	18	28.1	30.0	67.2	-1	-1	-1
1/18/2019	3:05:46 PM	203	820	16	17	17	17	16	17	17	17	17	19	18	18	28.1	30.0	67.2	-1	-1	-1
1/18/2019	3:05:46 PM	406	821	17	17	17	17	16	17	17	17	18	19	18	18	28.1	30.0	67.2	-1	-1	-1
1/18/2019	3:05:46 PM	609	822	17	17	17	17	16	17	16	17	17	20	17	18	28.1	30.0	67.2	-1	-1	-1
1/18/2019	3:05:46 PM	812	823	17	17	17	17	17	17	17	17	18	19	18	18	28.1	30.0	67.2	-1	-1	-1
1/18/2019	3:05:47 PM	15	824	17	17	17	17	16	17	17	17	18	19	18	18	28.1	30.0	67.2	-1	-1	-1
1/18/2019	3:05:47 PM	203	825	16	17	17	17	16	17	17	17	17	19	18	18	28.1	30.0	67.2	-1	-1	-1
1/18/2019	3:05:47 PM	406	826	17	17	17	17	17	16	17	17	18	19	18	18	28.1	30.0	67.2	-1	-1	-1
1/18/2019	3:05:47 PM	609	827	17	17	17	17	16	17	17	17	17	20	18	18	28.1	30.0	67.2	-1	-1	-1
1/18/2019	3:05:47 PM	812	828	16	17	17	17	16	17	17	17	18	19	18	18	28.1	30.0	67.2	-1	-1	-1
1/18/2019	3:05:48 PM	15	829	17	17	17	17	17	16	17	17	18	19	18	18	28.1	30.0	67.2	-1	-1	-1
1/18/2019	3:05:48 PM	203	830	16	17	17	17	16	17	17	17	17	19	17	18	28.1	30.0	67.2	-1	-1	-1
1/18/2019	3:05:48 PM	406	831	16	17	17	17	16	17	17	17	18	19	18	18	28.1	30.0	67.2	-1	-1	-1
1/18/2019	3:05:48 PM	609	832	17	17	17	17	17	17	17	17	18	19	18	18	28.1	30.0	67.2	-1	-1	-1
1/18/2019	3:05:48 PM	812	833	17	17	17	17	16	17	16	17	18	19	18	18	28.1	30.0	67.2	-1	-1	-1
1/18/2019	3:05:49 PM	15	834	17	17	17	17	17	17	17	16	18	19	18	18	28.1	30.0	67.2	-1	-1	-1
1/18/2019	3:05:49 PM	203	835	17	17	17	16	16	16	17	16	18	19	18	18	28.1	30.0	67.2	-1	-1	-1
1/18/2019	3:05:49 PM	406	836	16	17	17	17	16	17	17	17	18	19	18	18	28.1	30.0	77.5	-1	-1	-1
1/18/2019	3:05:49 PM	609	837	17	17	17	16	17	16	17	17	18	19	18	18	28.1	30.0	77.5	-1	-1	-1
1/18/2019	3:05:49 PM	812	838	17	17	17	17	16	16	17	17	18	19	18	18	28.1	30.0	77.5	-1	-1	-1
1/18/2019	3:05:50 PM	15	839	17	17	17	17	17	17	17	17	18	19	18	18	28.1	30.0	77.5	-1	-1	-1
1/18/2019	3:05:50 PM	203	840	17	17	17	16	16	17	16	17	17	19	17	18	28.1	30.0	77.5	-1	-1	-1
1/18/2019	3:05:50 PM	406	841	16	17	17	17	16	17	17	17	17	19	18	18	28.1	30.0	77.5	-1	-1	-1
1/18/2019	3:05:50 PM	609	842	17	17	17	17	17	16	17	17	18	19	18	18	28.1	30.0	77.5	-1	-1	-1
1/18/2019	3:05:50 PM	812	843	17	17	17	17	16	17	16	17	18	19	18	18	28.1	30.0	77.5	-1	-1	-1
1/18/2019	3:05:51 PM	15	844	17	17	17	17	17	17	17	17	18	19	18	18	28.1	30.0	77.5	-1	-1	-1
1/18/2019	3:05:51 PM	203	845	17	17	17	17	16	16	17	17	17	19	18	18	28.1	30.0	77.5	-1	-1	-1
1/18/2019	3:05:51 PM	406	846	16	17	17	17	16	16	17	17	18	19	18	17	28.1	30.0	77.5	-1	-1	-1
1/18/2019	3:05:51 PM	609	847	17	17	17	17	17	17	17	17	17	19	18	18	28.1	30.0	77.5	-1	-1	-1
1/18/2019	3:05:51 PM	812	848	16	17	17	17	16	17	17	17	18	19	18	18	28.1	30.0	77.5	-1	-1	-1
1/18/2019	3:05:52 PM	15	849	17	17	17	17	17	17	17	17	18	19	18	18	28.1	30.0	77.5	-1	-1	-1
1/18/2019	3:05:52 PM	203	850	17	17	17	17	16	17	17	17	17	19	17	18	28.1	30.0	77.5	-1	-1	-1
1/18/2019	3:05:52 PM	406	851	16	17	17	17	16	17	17	17	18	19	18	18	28.1	30.0	77.5	-1	-1	-1
1/18/2019	3:05:52 PM	609	852	17	17	17	17	17	17	17	17	17	19	18	18	28.1	30.0	77.5	-1	-1	-1
1/18/2019	3:05:52 PM	812	853	17	17	17	17	17	16	17	17	18	19	18	18	28.1	30.0	77.5	-1	-1	-1
1/18/2019	3:05:53 PM	15	854	16	17	17	17	16	17	17	17	17	20	18	18	28.1	30.0	77.5	-1	-1	-1
1/18/2019	3:05:53 PM	203	855	16	17	17	17	16	17	17	17	17	19	18	18	28.1	30.0	77.5	-1	-1	-1
1/18/2019	3:05:53 PM	406	856	17	17	17	17	16	16	16	17	17	19	18	18	28.1	30.0	77.5	-1	-1	-1
1/18/2019	3:05:53 PM	609	857	16	17	17	17	17	16	17	17	18	19	18	18	28.1	30.0	77.5	-1	-1	-1
1/18/2019	3:05:53 PM	812	858	17	17	17	17	17	17	17	17	18	19	18	18	28.1	30.0	77.5	-1	-1	-1
1/18/2019	3:05:54 PM	15	859	17	17	17	17	17	17	17	17	18	19	18	18	28.1	30.0	77.5	-1	-1	-1
1/18/2019	3:05:54 PM	203	860	16	17	17	17	16	17	17	17	18	19	18	18	28.1	30.0	77.5	-1	-1	-1
1/18/2019	3:05:54 PM	406	861	17	17	17	17	17	17	17	17	18	19	18	18	28.1	30.0	77.5	-1	-1	-1
1/18/2019	3:05:54 PM	601	862	17	17	17	17	16	17	17	17	17	19	18	18	28.1	30.0	77.5	-1	-1	-1
1/18/2019	3:05:54 PM	804	863	16	17	17	17	17	17	17	16	18	19	18	18	28.1	30.0	77.5	-1	-1	-1
1/18/2019	3:05:55 PM	8	864	16	17	17	17	16	17	17	17	17	19	18	18	28.1	30.0	77.5	-1	-1	-1
1/18/2019	3:05:55 PM	211	865	17	17	17	17	17	16	17	17	18	19	18	18	28.1	30.0	77.5	-1	-1	-1
1/18/2019	3:05:55 PM	414	866	17	17	17	17	17	17	16	17	17	19	18	18	28.1	30.0	77.5	-1	-1	-1
1/18/2019	3:05:55 PM	601	867	16	17	17	17	16	17	16	17	17	19	18	18	28.1	30.0	77.5	-1	-1	-1
1/18/2019	3:05:55 PM	804	868	17	17	17	16	16	16	17	17	17	19	17	18	28.1	30.0	77.5	-1	-1	-1
1/18/2019	3:05:56 PM	8	869	16	17	17	17	17	17	17	17	18	19	18	18	28.1	30.0	77.5	-1	-1	-1
1/18/2019	3:05:56 PM	211	870	17	17	17	17	17	17	17	17	17	19	18	18	28.1	30.0	77.5	-1	-1	-1
1/18/2019	3:05:56 PM	414	871	16	17	17	17	17	17	17	17	18	19	18	18	28.1	30.0	77.5	-1	-1	-1
1/18/2019	3:05:56 PM	601	872	17	17	17	16	17	16	17	17	18	19	18	18	28.1	30.0	77.5	-1	-1	-1
1/18/2019	3:05:56 PM	804	873	17	17	17	17	16	16	17	17	17	19	18	18	28.1	30.0	77.5	-1	-1	-1
1/18/2019	3:05:57 PM	8	874	17	17	17	17	17	17	17	16	18	19	18	18	28.1	30.0	77.5	-1	-1	-1
1/18/2019	3:05:57 PM	211	875	17	17	17	17	16	17	17	17	17	19	17	18	28.1	30.0	77.5	-1	-1	-1
1/18/2019	3:05:57 PM	414	876	16	17	17	17	17	17	17	17	18	19	18	18	28.1	30.0	77.5	-1	-1	-1
1/18/2019	3:05:57 PM	601	877	17	17	17	17	17	17	17	16	18	19	18	18	28.1	30.0	77.5	-1	-1	-1
1/18/2019	3:05:57 PM	804	878	16	17	17	17	17	16	17	17	17	19	18	18	28.1	29.9	67.2	-1	-1	-1
1/18/2019	3:05:58 PM	8	879	17	17	17	17	17	17	16	17	18	20	18	18	28.1	29.9	67.2	-1	-1	-1
1/18/2019	3:05:58 PM	211	880	16	17	17	17	16	17	17	17	18	19	18	18	28.1	29.9	67.2	-1	-1	-1
1/18/2019	3:05:58 PM	414	881	17	17	17	17	16	17	17	17	17	19	18	18	28.1	29.9	67.2	-1	-1	-1
1/18/2019	3:05:58 PM	601	882	17	17	17	17	16	17	17	17	17	19	18	18	28.1	29.9	67.2	-1	-1	-1
1/18/2019	3:05:58 PM	804	883	16	17	17	16	17	17	17	16	18	19	18	18	28.1	29.9	67.2	-1	-1	-1
1/18/2019	3:05:59 PM	8	884	17	17	17	17	16	17	17	17	18	19	18	18	28.1	29.9	67.2	-1	-1	-1
1/18/2019	3:05:59 PM	211	885	17	17	17	17	17	17	17	16	18	19	18	18	28.1	29.9	67.2	-1	-1	-1
1/18/2019	3:05:59 PM	414	886	16	17	17	17	16	17	16	17	18	19	18	18	28.1	29.9	67.2	-1	-1	-1
1/18/2019	3:05:59 PM	601	887	17	17	17	16	17	17	17	16	18	19	18	18	28.1	29.9	67.2	-1	-1	-1
1/18/2019	3:05:59 PM	804	888	16	17	17	17	16	17	17	17	18	19	18	18	28.1	29.9	67.2	-1	-1	-1
1/18/2019	3:06:00 PM	8	889	17	17	17	17	17	17	17	17	18	19	18	18	28.1	29.9	67.2	-1	-1	-1
1/18/2019	3:06:00 PM	211	890	17	17	17	16	17	17	17	17	17	19	18	18	28.1	29.9	67.2	-1	-1	-1
1/18/2019	3:06:00 PM	414	891	16	17	17	17	16	17	17	17	17	19	18	18	28.1	29.9	67.2	-1	-1	-1
1/18/2019	3:06:00 PM	601	892	16	17	17	17	16	16	17	17	17	19	18	18	28.1	29.9	67.2	-1	-1	-1
1/18/2019	3:06:00 PM	804	893	17	17	17	16	17	17	17	17	18	19	18	18	28.1	29.9	67.2	-1	-1	-1
1/18/2019	3:06:01 PM	8	894	17	17	17	17	17	17	16	17	17	20	18	18	28.1	29.9	67.2	-1	-1	-1
1/18/2019	3:06:01 PM	211	895	16	17	17	17	17	17	17	17	18	19	18	18	28.1	29.9	67.2	-1	-1	-1
1/18/2019	3:06:01 PM	414	896	17	17	17	17	16	17	17	17	17	19	18	18	28.1	29.9	67.2	-1	-1	-1
1/18/2019	3:06:01 PM	601	897	17	17	17	17	16	16	17	17	17	19	18	18	28.1	29.9	67.2	-1	-1	-1
1/18/2019	3:06:01 PM	804	898	17	17	17	17	17	17	17	17	18	19	18	18	28.1	29.9	67.2	-1	-1	-1
1/18/2019	3:06:02 PM	8	899	17	17	17	17	17	17	17	17	18	19	18	18	28.1	29.9	67.2	-1	-1	-1
1/18/2019	3:06:02 PM	211	900	16	17	17	17	16	17	15	17	18	19	18	18	28.1	29.9	67.2	-1	-1	-1
1/18/2019	3:06:02 PM	414	901	17	17	17	17	17	17	16	17	18	19	18	18	28.1	29.9	67.2	-1	-1	-1
1/18/2019	3:06:02 PM	601	902	17	17	17	17	16	17	16	17	17	19	18	18	28.1	29.9	67.2	-1	-1	-1
1/18/2019	3:06:02 PM	804	903	17	17	17	17	17	17	17	16	18	19	18	18	28.1	29.9	67.2	-1	-1	-1
1/18/2019	3:06:03 PM	8	904	17	17	17	17	17	17	17	17	18	19	18	18	28.1	29.9	67.2	-1	-1	-1
1/18/2019	3:06:03 PM	211	905	16	17	17	17	17	17	17	17	18	19	18	18	28.1	29.9	67.2	-1	-1	-1
1/18/2019	3:06:03 PM	414	906	17	17	17	16	17	17	17	17	18	19	18	18	28.1	29.9	67.2	-1	-1	-1
1/18/2019	3:06:03 PM	601	907	17	17	17	17	16	16	16	17	18	19	18	18	28.1	29.9	67.2	-1	-1	-1
1/18/2019	3:06:03 PM	804	908	17	17	17	17	17	17	17	17	18	19	18	18	28.1	29.9	67.2	-1	-1	-1
1/18/2019	3:06:04 PM	8	909	17	17	17	17	17	17	17	17	18	19	18	18	28.1	29.9	67.2	-1	-1	-1
1/18/2019	3:06:04 PM	211	910	16	17	17	17	17	17	17	17	18	19	18	18	28.1	29.9	67.2	-1	-1	-1
1/18/2019	3:06:04 PM	414	911	17	17	17	16	17	17	17	17	18	19	18	18	28.1	29.9	67.2	-1	-1	-1
1/18/2019	3:06:04 PM	601	912	17	17	17	17	16	17	17	17	18	19	18	18	28.1	29.9	67.2	-1	-1	-1
1/18/2019	3:06:04 PM	804	913	17	17	17	16	17	17	17	17	18	19	18	18	28.1	29.9	67.2	-1	-1	-1
1/18/2019	3:06:05 PM	8	914	17	17	17	17	16	17	17	17	17	19	18	18	28.1	29.9	67.2	-1	-1	-1
1/18/2019	3:06:05 PM	211	915	16	17	17	17	17	17	17	17	18	19	18	18	28.1	29.9	67.2	-1	-1	-1
1/18/2019	3:06:05 PM	414	916	17	17	17	17	17	17	16	17	17	19	17	18	28.1	29.9	67.2	-1	-1	-1
1/18/2019	3:06:05 PM	601	917	16	17	17	17	16	17	17	17	18	19	18	18	28.1	29.9	67.2	-1	-1	-1
1/18/2019	3:06:05 PM	804	918	17	17	17	17	17	17	17	17	17	19	18	18	28.1	29.9	67.2	-1	-1	-1
1/18/2019	3:06:06 PM	8	919	16	17	17	17	16	17	17	17	18	19	18	18	28.1	29.9	67.2	-1	-1	-1
1/18/2019	3:06:06 PM	211	920	17	17	17	17	16	16	17	17	17	19	18	18	28.2	29.8	76.6	-1	-1	-1
1/18/2019	3:06:06 PM	414	921	16	17	17	17	16	17	17	17	17	19	18	18	28.2	29.8	76.6	-1	-1	-1
1/18/2019	3:06:06 PM	601	922	17	17	17	17	17	17	17	17	18	19	18	18	28.2	29.8	76.6	-1	-1	-1
1/18/2019	3:06:06 PM	804	923	17	17	17	17	17	17	17	17	17	19	17	18	28.2	29.8	76.6	-1	-1	-1
1/18/2019	3:06:07 PM	8	924	16	17	17	17	16	17	17	17	18	19	18	18	28.2	29.8	76.6	-1	-1	-1
1/18/2019	3:06:07 PM	211	925	17	17	17	16	16	17	17	17	17	19	17	18	28.2	29.8	76.6	-1	-1	-1
1/18/2019	3:06:07 PM	414	926	16	17	17	17	16	17	17	17	17	19	18	18	28.2	29.8	76.6	-1	-1	-1
1/18/2019	3:06:07 PM	601	927	17	17	17	17	17	16	17	16	18	19	18	18	28.2	29.8	76.6	-1	-1	-1
1/18/2019	3:06:07 PM	804	928	17	17	17	17	17	17	16	17	17	19	17	18	28.2	29.8	76.6	-1	-1	-1
1/18/2019	3:06:08 PM	8	929	16	17	17	17	17	17	17	17	18	19	18	18	28.2	29.8	76.6	-1	-1	-1
1/18/2019	3:06:08 PM	211	930	17	17	17	16	16	17	16	17	17	19	18	18	28.2	29.8	76.6	-1	-1	-1
1/18/2019	3:06:08 PM	414	931	16	17	17	17	16	17	17	17	18	19	18	18	28.2	29.8	76.6	-1	-1	-1
1/18/2019	3:06:08 PM	601	932	17	17	17	16	17	17	17	17	18	19	18	18	28.2	29.8	76.6	-1	-1	-1
1/18/2019	3:06:08 PM	804	933	17	17	17	17	16	17	17	17	17	19	18	18	28.2	29.8	76.6	-1	-1	-1
1/18/2019	3:06:09 PM	8	934	17	17	17	17	17	17	17	17	18	19	18	18	28.2	29.8	76.6	-1	-1	-1
1/18/2019	3:06:09 PM	211	935	16	17	17	17	16	17	17	16	18	19	18	18	28.2	29.8	76.6	-1	-1	-1
1/18/2019	3:06:09 PM	414	936	17	17	17	17	17	17	17	17	18	19	18	18	28.2	29.8	76.6	-1	-1	-1
1/18/2019	3:06:09 PM	601	937	17	17	17	17	16	17	16	17	17	19	18	18	28.2	29.8	76.6	-1	-1	-1
1/18/2019	3:06:09 PM	804	938	17	17	17	17	17	17	17	16	18	19	18	18	28.2	29.8	76.6	-1	-1	-1
1/18/2019	3:06:10 PM	8	939	17	17	17	17	16	17	17	17	17	19	18	18	28.2	29.8	76.6	-1	-1	-1
1/18/2019	3:06:10 PM	211	940	17	17	17	17	16	16	17	16	18	19	18	18	28.2	29.8	76.6	-1	-1	-1
1/18/2019	3:06:10 PM	414	941	17	17	17	17	16	17	17	17	18	19	18	18	28.2	29.8	76.6	-1	-1	-1
1/18/2019	3:06:10 PM	601	942	17	17	17	17	16	17	17	16	18	19	18	18	28.2	29.8	76.6	-1	-1	-1
1/18/2019	3:06:10 PM	804	943	17	17	17	17	16	17	17	17	17	19	18	18	28.2	29.8	76.6	-1	-1	-1
1/18/2019	3:06:11 PM	8	944	17	17	17	17	16	16	17	17	18	19	18	18	28.2	29.8	76.6	-1	-1	-1
1/18/2019	3:06:11 PM	211	945	16	17	17	17	16	17	17	17	17	19	17	18	28.2	29.8	76.6	-1	-1	-1
1/18/2019	3:06:11 PM	414	946	17	17	17	17	17	17	17	17	18	19	18	18	28.2	29.8	76.6	-1	-1	-1
1/18/2019	3:06:11 PM	601	947	17	17	17	17	16	17	17	17	18	19	18	18	28.2	29.8	76.6	-1	-1	-1
1/18/2019	3:06:11 PM	804	948	17	17	17	17	16	17	17	17	18	19	18	18	28.2	29.8	76.6	-1	-1	-1
1/18/2019	3:06:12 PM	8	949	17	17	17	17	16	17	16	17	17	19	18	18	28.2	29.8	76.6	-1	-1	-1
1/18/2019	3:06:12 PM	211	950	17	17	17	16	17	16	17	16	18	19	18	18	28.2	29.8	76.6	-1	-1	-1
1/18/2019	3:06:12 PM	414	951	16	17	17	17	16	17	17	17	18	19	18	18	28.2	29.8	76.6	-1	-1	-1
1/18/2019	3:06:12 PM	601	952	16	17	17	17	17	17	16	16	18	19	18	18	28.2	29.8	76.6	-1	-1	-1
1/18/2019	3:06:12 PM	804	953	17	17	17	16	17	17	17	17	18	19	18	18	28.2	29.8	76.6	-1	-1	-1
1/18/2019	3:06:13 PM	8	954	17	17	17	17	16	17	16	17	18	19	18	18	28.2	29.8	76.6	-1	-1	-1
1/18/2019	3:06:13 PM	211	955	17	17	17	16	17	16	17	16	17	19	18	18	28.2	29.8	76.6	-1	-1	-1
1/18/2019	3:06:13 PM	414	956	17	17	17	17	16	16	17	17	18	19	18	18	28.2	29.8	76.6	-1	-1	-1
1/18/2019	3:06:13 PM	601	957	16	17	17	17	16	16	17	17	18	19	18	18	28.2	29.8	76.6	-1	-1	-1
1/18/2019	3:06:13 PM	804	958	17	17	17	17	17	17	17	17	18	19	18	18	28.2	29.8	76.6	-1	-1	-1
1/18/2019	3:06:14 PM	8	959	16	17	17	17	17	17	17	17	18	19	18	18	28.2	29.8	76.6	-1	-1	-1
1/18/2019	3:06:14 PM	211	960	17	17	17	16	16	17	17	17	17	19	17	18	28.2	29.8	76.6	-1	-1	-1
1/18/2019	3:06:14 PM	414	961	16	17	17	17	16	17	17	17	18	19	18	18	28.2	29.8	76.6	-1	-1	-1
1/18/2019	3:06:14 PM	601	962	17	17	17	17	17	17	17	17	18	19	18	18	28.2	29.7	70.3	-1	-1	-1
1/18/2019	3:06:14 PM	804	963	16	17	17	17	16	17	17	17	17	19	18	18	28.2	29.7	70.3	-1	-1	-1
1/18/2019	3:06:15 PM	8	964	16	17	17	17	16	17	17	16	18	19	18	18	28.2	29.7	70.3	-1	-1	-1
1/18/2019	3:06:15 PM	211	965	17	17	17	17	16	17	17	16	17	19	17	18	28.2	29.7	70.3	-1	-1	-1
1/18/2019	3:06:15 PM	414	966	17	17	17	17	17	17	17	17	18	19	18	18	28.2	29.7	70.3	-1	-1	-1
1/18/2019	3:06:15 PM	601	967	17	17	17	16	17	17	17	17	18	19	18	18	28.2	29.7	70.3	-1	-1	-1
1/18/2019	3:06:15 PM	804	968	16	17	17	17	16	17	16	17	18	19	18	18	28.2	29.7	70.3	-1	-1	-1
1/18/2019	3:06:16 PM	8	969	17	17	17	16	17	16	17	17	18	19	18	18	28.2	29.7	70.3	-1	-1	-1
1/18/2019	3:06:16 PM	211	970	16	17	17	17	16	17	16	17	17	19	18	18	28.2	29.7	70.3	-1	-1	-1
1/18/2019	3:06:16 PM	414	971	17	17	17	17	17	17	17	17	18	19	18	18	28.2	29.7	70.3	-1	-1	-1
1/18/2019	3:06:16 PM	601	972	17	17	17	17	16	17	16	17	17	19	18	18	28.2	29.7	70.3	-1	-1	-1
1/18/2019	3:06:16 PM	804	973	16	17	17	17	17	17	17	17	18	19	18	18	28.2	29.7	70.3	-1	-1	-1
1/18/2019	3:06:17 PM	8	974	17	17	17	17	16	17	16	17	17	19	18	18	28.2	29.7	70.3	-1	-1	-1
1/18/2019	3:06:17 PM	211	975	16	17	17	17	16	17	17	17	18	19	18	18	28.2	29.7	70.3	-1	-1	-1
1/18/2019	3:06:17 PM	414	976	17	17	17	17	16	17	16	17	17	19	18	18	28.2	29.7	70.3	-1	-1	-1
1/18/2019	3:06:17 PM	601	977	16	17	17	17	17	17	17	17	18	19	18	18	28.2	29.7	70.3	-1	-1	-1
1/18/2019	3:06:17 PM	804	978	17	17	17	17	17	17	16	17	17	20	18	18	28.2	29.7	70.3	-1	-1	-1
1/18/2019	3:06:18 PM	8	979	16	17	17	17	17	17	17	16	18	19	18	18	28.2	29.7	70.3	-1	-1	-1
1/18/2019	3:06:18 PM	211	980	17	17	17	17	17	17	16	17	17	19	18	18	28.2	29.7	70.3	-1	-1	-1
1/18/2019	3:06:18 PM	414	981	17	17	17	17	17	16	17	17	18	19	18	18	28.2	29.7	70.3	-1	-1	-1
1/18/2019	3:06:18 PM	601	982	17	17	17	17	16	17	16	17	17	19	17	18	28.2	29.7	70.3	-1	-1	-1
1/18/2019	3:06:18 PM	804	983	17	17	17	17	16	16	17	17	18	19	18	18	28.2	29.7	70.3	-1	-1	-1
1/18/2019	3:06:19 PM	8	984	17	17	17	17	16	16	17	17	17	19	17	18	28.2	29.7	70.3	-1	-1	-1
1/18/2019	3:06:19 PM	211	985	16	17	17	17	17	17	17	17	18	19	18	18	28.2	29.7	70.3	-1	-1	-1
1/18/2019	3:06:19 PM	414	986	17	17	17	17	17	17	17	17	18	19	18	18	28.2	29.7	70.3	-1	-1	-1
1/18/2019	3:06:19 PM	601	987	17	17	17	17	16	17	17	17	17	19	18	18	28.2	29.7	70.3	-1	-1	-1
1/18/2019	3:06:19 PM	804	988	17	17	17	17	17	16	17	17	18	19	18	18	28.2	29.7	70.3	-1	-1	-1
1/18/2019	3:06:20 PM	8	989	16	17	17	17	16	17	17	17	17	19	18	18	28.2	29.7	70.3	-1	-1	-1
1/18/2019	3:06:20 PM	211	990	17	17	17	16	17	17	17	17	17	19	18	18	28.2	29.7	70.3	-1	-1	-1
1/18/2019	3:06:20 PM	414	991	16	17	17	17	16	17	17	17	18	19	18	18	28.2	29.7	70.3	-1	-1	-1
1/18/2019	3:06:20 PM	601	992	16	17	17	17	17	17	17	17	17	19	18	18	28.2	29.7	70.3	-1	-1	-1
1/18/2019	3:06:20 PM	804	993	16	17	17	17	16	17	16	17	17	19	18	18	28.2	29.7	70.3	-1	-1	-1
1/18/2019	3:06:21 PM	8	994	17	17	17	17	17	16	17	16	18	19	18	18	28.2	29.7	70.3	-1	-1	-1
1/18/2019	3:06:21 PM	211	995	17	17	17	17	16	17	17	17	18	19	18	18	28.2	29.7	70.3	-1	-1	-1
1/18/2019	3:06:21 PM	414	996	17	17	17	17	17	17	17	17	18	19	18	18	28.2	29.7	70.3	-1	-1	-1
1/18/2019	3:06:21 PM	601	997	17	17	17	17	17	17	17	17	17	19	18	18	28.2	29.7	70.3	-1	-1	-1
1/18/2019	3:06:21 PM	804	998	17	17	17	16	17	17	17	17	18	19	18	18	28.2	29.7	70.3	-1	-1	-1
1/18/2019	3:06:22 PM	8	999	16	17	17	17	16	17	17	17	17	19	18	18	28.2	29.7	70.3	-1	-1	-1
1/18/2019	3:06:22 PM	211	1000	17	17	17	16	17	17	17	17	17	19	18	18	28.2	29.7	70.3	-1	-1	-1
1/18/2019	3:06:22 PM	414	1001	16	17	17	17	16	17	17	17	18	19	18	18	28.2	29.7	70.3	-1	-1	-1
1/18/2019	3:06:22 PM	601	1002	17	17	17	16	17	16	17	17	18	19	18	18	28.2	29.7	70.3	-1	-1	-1
1/18/2019	3:06:22 PM	805	1003	17	17	17	17	16	17	17	17	17	19	18	18	28.2	29.7	70.3	-1	-1	-1
1/18/2019	3:06:23 PM	8	1004	17	17	17	17	17	17	17	17	18	19	18	18	28.2	29.7	74.2	-1	-1	-1
1/18/2019	3:06:23 PM	211	1005	16	17	17	17	17	17	17	16	18	19	18	18	28.2	29.7	74.2	-1	-1	-1
1/18/2019	3:06:23 PM	414	1006	17	17	17	17	17	16	16	17	18	19	17	18	28.2	29.7	74.2	-1	-1	-1
1/18/2019	3:06:23 PM	601	1007	16	17	17	17	16	16	17	17	18	19	18	18	28.2	29.7	74.2	-1	-1	-1
1/18/2019	3:06:23 PM	804	1008	17	17	17	17	16	17	17	17	17	19	18	18	28.2	29.7	74.2	-1	-1	-1
1/18/2019	3:06:24 PM	8	1009	17	17	17	17	16	17	17	17	18	19	18	18	28.2	29.7	74.2	-1	-1	-1
1/18/2019	3:06:24 PM	211	1010	17	17	17	17	16	17	16	17	17	19	18	18	28.2	29.7	74.2	-1	-1	-1
1/18/2019	3:06:24 PM	414	1011	17	17	17	17	17	17	17	17	18	19	18	18	28.2	29.7	74.2	-1	-1	-1
1/18/2019	3:06:24 PM	601	1012	16	17	17	17	16	17	16	17	17	19	17	18	28.2	29.7	74.2	-1	-1	-1
1/18/2019	3:06:24 PM	820	1013	17	17	17	17	16	17	17	17	17	19	18	18	28.2	29.7	74.2	-1	-1	-1
1/18/2019	3:06:25 PM	8	1014	17	17	17	17	16	17	17	17	18	19	18	18	28.2	29.7	74.2	-1	-1	-1
1/18/2019	3:06:25 PM	211	1015	17	17	17	17	16	17	16	17	17	19	18	18	28.2	29.7	74.2	-1	-1	-1
1/18/2019	3:06:25 PM	414	1016	16	17	17	17	16	17	17	17	18	19	18	18	28.2	29.7	74.2	-1	-1	-1
1/18/2019	3:06:25 PM	611	1017	16	17	17	17	16	17	17	17	18	19	18	18	28.2	29.7	74.2	-1	-1	-1
1/18/2019	3:06:25 PM	814	1018	17	17	17	17	17	17	17	17	18	19	18	18	28.2	29.7	74.2	-1	-1	-1
1/18/2019	3:06:26 PM	2	1019	16	17	17	17	17	17	17	16	18	19	18	18	28.2	29.7	74.2	-1	-1	-1
1/18/2019	3:06:26 PM	205	1020	17	17	17	16	16	16	17	17	17	19	18	18	28.2	29.7	74.2	-1	-1	-1
1/18/2019	3:06:26 PM	408	1021	17	17	17	17	16	17	16	17	18	19	18	18	28.2	29.7	74.2	-1	-1	-1
1/18/2019	3:06:26 PM	611	1022	17	17	17	17	16	16	16	17	17	19	18	18	28.2	29.7	74.2	-1	-1	-1
1/18/2019	3:06:26 PM	814	1023	17	17	17	17	17	16	17	17	18	19	18	18	28.2	29.7	74.2	-1	-1	-1
1/18/2019	3:06:27 PM	2	1024	16	17	17	17	16	17	17	16	18	19	18	17	28.2	29.7	74.2	-1	-1	-1
1/18/2019	3:06:27 PM	205	1025	16	17	17	16	17	17	17	16	18	19	18	18	28.2	29.7	74.2	-1	-1	-1
1/18/2019	3:06:27 PM	408	1026	17	17	17	17	17	17	17	17	17	19	18	18	28.2	29.7	74.2	-1	-1	-1
1/18/2019	3:06:27 PM	607	1027	17	17	17	17	16	17	16	17	18	19	18	18	28.2	29.7	74.2	-1	-1	-1
1/18/2019	3:06:27 PM	810	1028	16	17	17	17	16	17	17	17	18	19	18	18	28.2	29.7	74.2	-1	-1	-1
1/18/2019	3:06:28 PM	13	1029	17	17	17	16	17	17	17	16	18	19	18	18	28.2	29.7	74.2	-1	-1	-1
1/18/2019	3:06:28 PM	201	1030	17	17	17	16	16	16	17	16	17	19	18	18	28.2	29.7	74.2	-1	-1	-1
1/18/2019	3:06:28 PM	404	1031	17	17	17	17	16	17	16	17	17	19	17	18	28.2	29.7	74.2	-1	-1	-1
1/18/2019	3:06:28 PM	607	1032	16	17	17	17	16	17	17	17	18	19	18	18	28.2	29.7	74.2	-1	-1	-1
1/18/2019	3:06:28 PM	810	1033	16	17	17	17	17	16	17	17	18	19	18	18	28.2	29.7	74.2	-1	-1	-1
1/18/2019	3:06:29 PM	13	1034	17	17	17	17	16	16	17	17	18	19	18	18	28.2	29.7	74.2	-1	-1	-1
1/18/2019	3:06:29 PM	201	1035	17	17	17	16	17	17	16	16	17	20	18	18	28.2	29.7	74.2	-1	-1	-1
1/18/2019	3:06:29 PM	404	1036	17	17	17	17	16	17	17	17	18	19	18	18	28.2	29.7	74.2	-1	-1	-1
1/18/2019	3:06:29 PM	610	1037	16	17	17	17	16	17	17	17	18	19	18	18	28.2	29.7	74.2	-1	-1	-1
1/18/2019	3:06:29 PM	813	1038	17	17	17	17	17	17	17	17	18	19	18	18	28.2	29.7	74.2	-1	-1	-1
1/18/2019	3:06:30 PM	16	1039	17	17	17	17	16	17	16	17	17	19	18	18	28.2	29.7	74.2	-1	-1	-1
1/18/2019	3:06:30 PM	203	1040	16	17	17	17	16	17	16	17	17	19	18	18	28.2	29.7	74.2	-1	-1	-1
1/18/2019	3:06:30 PM	407	1041	17	17	17	17	17	17	16	16	18	19	18	18	28.2	29.7	74.2	-1	-1	-1
1/18/2019	3:06:30 PM	610	1042	17	17	17	17	17	16	17	17	18	19	18	18	28.2	29.7	74.2	-1	-1	-1
1/18/2019	3:06:30 PM	813	1043	17	17	17	17	17	17	17	17	17	19	18	18	28.2	29.7	74.2	-1	-1	-1
1/18/2019	3:06:31 PM	16	1044	16	17	17	17	16	17	16	17	18	19	18	18	28.2	29.7	74.2	-1	-1	-1
1/18/2019	3:06:31 PM	203	1045	16	17	17	17	16	17	17	17	18	19	18	18	28.2	29.7	74.2	-1	-1	-1
1/18/2019	3:06:31 PM	407	1046	17	17	17	17	17	17	17	17	17	19	18	18	28.2	29.6	124.7	-1	-1	-1
1/18/2019	3:06:31 PM	612	1047	16	17	17	17	16	17	17	17	18	19	18	18	28.2	29.6	124.7	-1	-1	-1
1/18/2019	3:06:31 PM	815	1048	17	17	17	17	17	17	17	16	18	19	18	18	28.2	29.6	124.7	-1	-1	-1
1/18/2019	3:06:32 PM	3	1049	16	17	17	17	17	17	17	16	18	19	18	17	28.2	29.6	124.7	-1	-1	-1
1/18/2019	3:06:32 PM	206	1050	17	17	17	16	17	17	17	17	18	19	18	18	28.2	29.6	124.7	-1	-1	-1
1/18/2019	3:06:32 PM	409	1051	17	17	17	17	16	17	17	17	17	19	18	18	28.2	29.6	124.7	-1	-1	-1
1/18/2019	3:06:32 PM	612	1052	16	17	17	17	16	16	17	17	17	19	18	18	28.2	29.6	124.7	-1	-1	-1
1/18/2019	3:06:32 PM	815	1053	17	17	17	16	17	16	17	17	18	19	18	18	28.2	29.6	124.7	-1	-1	-1
1/18/2019	3:06:33 PM	3	1054	16	17	17	16	17	17	17	16	17	19	18	18	28.2	29.6	124.7	-1	-1	-1
1/18/2019	3:06:33 PM	206	1055	17	17	17	17	17	17	16	17	17	19	18	18	28.2	29.6	124.7	-1	-1	-1
1/18/2019	3:06:33 PM	409	1056	16	17	17	17	16	17	17	17	18	19	18	18	28.2	29.6	124.7	-1	-1	-1
1/18/2019	3:06:33 PM	612	1057	17	17	17	16	17	17	17	16	18	19	18	18	28.2	29.6	124.7	-1	-1	-1
1/18/2019	3:06:33 PM	815	1058	17	17	17	16	17	16	17	16	18	19	18	18	28.2	29.6	124.7	-1	-1	-1
1/18/2019	3:06:34 PM	3	1059	17	17	17	16	17	17	17	17	17	19	18	18	28.2	29.6	124.7	-1	-1	-1
1/18/2019	3:06:34 PM	206	1060	16	17	17	17	16	16	17	17	18	19	18	18	28.2	29.6	124.7	-1	-1	-1
1/18/2019	3:06:34 PM	409	1061	17	17	17	17	17	17	17	17	18	19	18	18	28.2	29.6	124.7	-1	-1	-1
1/18/2019	3:06:34 PM	612	1062	17	17	17	16	17	17	17	17	18	19	18	18	28.2	29.6	124.7	-1	-1	-1
1/18/2019	3:06:34 PM	815	1063	16	17	17	17	16	17	17	17	18	19	18	18	28.2	29.6	124.7	-1	-1	-1
1/18/2019	3:06:35 PM	3	1064	16	17	17	17	16	17	17	17	17	19	18	18	28.2	29.6	124.7	-1	-1	-1
1/18/2019	3:06:35 PM	206	1065	16	17	17	17	17	16	17	16	18	19	18	18	28.2	29.6	124.7	-1	-1	-1
1/18/2019	3:06:35 PM	409	1066	17	17	17	16	17	17	17	17	18	19	18	18	28.2	29.6	124.7	-1	-1	-1
1/18/2019	3:06:35 PM	612	1067	16	17	17	17	16	17	17	17	18	19	18	18	28.2	29.6	124.7	-1	-1	-1
1/18/2019	3:06:35 PM	815	1068	16	17	17	17	16	17	17	17	18	19	18	18	28.2	29.6	124.7	-1	-1	-1
1/18/2019	3:06:36 PM	3	1069	17	17	17	16	17	16	17	17	18	19	18	18	28.2	29.6	124.7	-1	-1	-1
1/18/2019	3:06:36 PM	206	1070	17	17	17	16	17	17	17	17	17	19	18	18	28.2	29.6	124.7	-1	-1	-1
1/18/2019	3:06:36 PM	409	1071	17	17	17	17	17	17	17	17	18	19	18	18	28.2	29.6	124.7	-1	-1	-1
1/18/2019	3:06:36 PM	612	1072	16	17	17	17	16	17	17	17	18	19	18	18	28.2	29.6	124.7	-1	-1	-1
1/18/2019	3:06:36 PM	815	1073	17	17	17	17	17	17	17	16	17	19	17	18	28.2	29.6	124.7	-1	-1	-1
1/18/2019	3:06:37 PM	3	1074	17	17	17	17	16	17	17	17	18	19	18	18	28.2	29.6	124.7	-1	-1	-1
1/18/2019	3:06:37 PM	206	1075	17	17	17	17	17	17	17	16	18	19	18	18	28.2	29.6	124.7	-1	-1	-1
1/18/2019	3:06:37 PM	409	1076	17	17	17	16	17	17	17	17	18	19	18	18	28.2	29.6	124.7	-1	-1	-1
1/18/2019	3:06:37 PM	612	1077	16	17	17	17	16	17	17	16	18	19	18	18	28.2	29.6	124.7	-1	-1	-1
1/18/2019	3:06:37 PM	815	1078	17	17	17	17	17	17	17	16	18	19	18	18	28.2	29.6	124.7	-1	-1	-1
1/18/2019	3:06:38 PM	3	1079	17	17	17	17	17	17	17	17	17	19	17	18	28.2	29.6	124.7	-1	-1	-1
1/18/2019	3:06:38 PM	206	1080	17	17	17	17	16	17	16	17	18	19	18	18	28.2	29.6	124.7	-1	-1	-1
1/18/2019	3:06:38 PM	409	1081	17	17	17	17	16	17	17	17	18	19	18	18	28.2	29.6	124.7	-1	-1	-1
1/18/2019	3:06:38 PM	612	1082	17	17	17	17	17	17	17	16	18	19	18	18	28.2	29.6	124.7	-1	-1	-1
1/18/2019	3:06:38 PM	815	1083	17	17	17	16	17	16	17	16	17	19	18	18	28.2	29.6	124.7	-1	-1	-1
1/18/2019	3:06:39 PM	3	1084	17	17	17	17	17	17	17	17	17	19	17	18	28.2	29.6	124.7	-1	-1	-1
1/18/2019	3:06:39 PM	206	1085	17	17	17	17	16	17	17	17	18	19	18	18	28.2	29.6	124.7	-1	-1	-1
1/18/2019	3:06:39 PM	409	1086	16	17	17	17	16	17	17	17	18	19	18	18	28.2	29.6	124.7	-1	-1	-1
1/18/2019	3:06:39 PM	612	1087	17	17	17	16	16	16	17	17	17	19	18	18	28.2	29.6	124.7	-1	-1	-1
1/18/2019	3:06:39 PM	815	1088	17	17	17	17	16	17	17	17	17	19	18	18	28.2	29.6	130.3	-1	-1	-1
1/18/2019	3:06:40 PM	3	1089	17	17	17	17	16	17	16	17	18	19	18	18	28.2	29.6	130.3	-1	-1	-1
1/18/2019	3:06:40 PM	206	1090	17	17	17	17	17	17	17	16	18	19	18	18	28.2	29.6	130.3	-1	-1	-1
1/18/2019	3:06:40 PM	409	1091	17	17	17	17	17	17	17	17	17	20	18	18	28.2	29.6	130.3	-1	-1	-1
1/18/2019	3:06:40 PM	612	1092	16	17	17	17	16	17	16	17	17	19	18	18	28.2	29.6	130.3	-1	-1	-1
1/18/2019	3:06:40 PM	815	1093	16	17	17	17	16	17	17	17	18	19	18	18	28.2	29.6	130.3	-1	-1	-1
1/18/2019	3:06:41 PM	3	1094	17	17	17	16	17	16	17	17	18	19	18	18	28.2	29.6	130.3	-1	-1	-1
1/18/2019	3:06:41 PM	206	1095	17	17	17	17	16	17	16	17	17	19	18	18	28.2	29.6	130.3	-1	-1	-1
1/18/2019	3:06:41 PM	409	1096	16	17	17	17	16	17	17	17	18	19	18	18	28.2	29.6	130.3	-1	-1	-1
1/18/2019	3:06:41 PM	612	1097	17	17	17	16	17	16	17	17	18	19	18	18	28.2	29.6	130.3	-1	-1	-1
1/18/2019	3:06:41 PM	815	1098	17	17	17	17	16	16	17	17	17	19	18	18	28.2	29.6	130.3	-1	-1	-1
1/18/2019	3:06:42 PM	3	1099	17	17	17	17	16	16	16	17	17	19	18	18	28.2	29.6	130.3	-1	-1	-1
1/18/2019	3:06:42 PM	206	1100	16	17	17	17	16	17	17	17	18	19	18	18	28.2	29.6	130.3	-1	-1	-1
1/18/2019	3:06:42 PM	409	1101	17	17	17	17	17	17	17	17	18	19	18	18	28.2	29.6	130.3	-1	-1	-1
1/18/2019	3:06:42 PM	612	1102	16	17	17	17	16	17	16	17	17	19	18	18	28.2	29.6	130.3	-1	-1	-1
1/18/2019	3:06:42 PM	815	1103	17	17	17	17	16	17	17	17	18	19	18	18	28.2	29.6	130.3	-1	-1	-1
1/18/2019	3:06:43 PM	3	1104	17	17	17	17	17	17	17	16	18	19	18	18	28.2	29.6	130.3	-1	-1	-1
1/18/2019	3:06:43 PM	206	1105	17	17	17	17	17	17	17	17	17	19	18	18	28.2	29.6	130.3	-1	-1	-1
1/18/2019	3:06:43 PM	409	1106	16	17	17	17	16	17	17	17	17	19	18	18	28.2	29.6	130.3	-1	-1	-1
1/18/2019	3:06:43 PM	612	1107	17	17	17	17	17	17	17	17	18	19	18	18	28.2	29.6	130.3	-1	-1	-1
1/18/2019	3:06:43 PM	815	1108	17	17	17	16	17	17	16	17	17	19	18	18	28.2	29.6	130.3	-1	-1	-1
1/18/2019	3:06:44 PM	3	1109	17	17	17	17	16	17	16	17	18	19	18	18	28.2	29.6	130.3	-1	-1	-1
1/18/2019	3:06:44 PM	206	1110	17	17	17	17	17	17	17	16	18	19	18	18	28.2	29.6	130.3	-1	-1	-1
1/18/2019	3:06:44 PM	409	1111	16	17	17	17	16	17	16	17	17	19	18	18	28.2	29.6	130.3	-1	-1	-1
1/18/2019	3:06:44 PM	612	1112	17	17	17	17	16	17	16	17	18	19	18	18	28.2	29.6	130.3	-1	-1	-1
1/18/2019	3:06:44 PM	815	1113	16	17	17	17	16	17	17	16	18	19	18	18	28.2	29.6	130.3	-1	-1	-1
1/18/2019	3:06:45 PM	3	1114	17	17	17	17	17	17	17	16	18	19	18	18	28.2	29.6	130.3	-1	-1	-1
1/18/2019	3:06:45 PM	206	1115	17	17	17	17	16	17	17	17	17	19	18	18	28.2	29.6	130.3	-1	-1	-1
1/18/2019	3:06:45 PM	409	1116	16	17	17	17	16	17	17	17	18	19	18	18	28.2	29.6	130.3	-1	-1	-1
1/18/2019	3:06:45 PM	612	1117	16	17	17	17	16	17	17	17	18	19	18	18	28.2	29.6	130.3	-1	-1	-1
1/18/2019	3:06:45 PM	815	1118	17	17	17	17	17	16	17	17	18	19	18	18	28.2	29.6	130.3	-1	-1	-1
1/18/2019	3:06:46 PM	3	1119	16	17	17	17	16	17	17	17	17	19	18	18	28.2	29.6	130.3	-1	-1	-1
1/18/2019	3:06:46 PM	206	1120	16	17	17	16	17	17	16	17	18	19	18	18	28.2	29.6	130.3	-1	-1	-1
1/18/2019	3:06:46 PM	409	1121	16	17	17	17	17	16	17	17	18	19	18	18	28.2	29.6	130.3	-1	-1	-1
1/18/2019	3:06:46 PM	612	1122	16	17	17	17	16	16	17	17	17	19	17	18	28.2	29.6	130.3	-1	-1	-1
1/18/2019	3:06:46 PM	815	1123	17	17	17	17	17	17	17	17	18	19	18	18	28.2	29.6	130.3	-1	-1	-1
1/18/2019	3:06:47 PM	3	1124	17	17	17	17	17	16	17	17	18	19	18	18	28.2	29.6	130.3	-1	-1	-1
1/18/2019	3:06:47 PM	206	1125	17	17	17	17	17	17	17	17	17	19	18	18	28.2	29.6	130.3	-1	-1	-1
1/18/2019	3:06:47 PM	409	1126	16	17	17	17	17	16	17	16	18	19	18	18	28.2	29.6	130.3	-1	-1	-1
1/18/2019	3:06:47 PM	612	1127	17	17	17	16	16	16	17	17	17	19	18	18	28.2	29.6	130.3	-1	-1	-1
1/18/2019	3:06:47 PM	815	1128	16	17	17	17	16	17	17	17	18	19	18	18	28.2	29.6	130.3	-1	-1	-1
1/18/2019	3:06:48 PM	3	1129	16	17	17	17	17	17	16	17	18	19	18	18	28.2	29.6	130.3	-1	-1	-1
1/18/2019	3:06:48 PM	206	1130	17	17	17	16	17	17	17	17	18	19	17	18	28.3	29.6	127.6	-1	-1	-1
1/18/2019	3:06:48 PM	409	1131	17	17	17	17	16	17	16	17	17	19	18	18	28.3	29.6	127.6	-1	-1	-1
1/18/2019	3:06:48 PM	612	1132	16	17	17	17	17	17	17	16	18	19	18	18	28.3	29.6	127.6	-1	-1	-1
1/18/2019	3:06:48 PM	815	1133	17	17	17	17	17	17	17	17	18	19	18	18	28.3	29.6	127.6	-1	-1	-1
1/18/2019	3:06:49 PM	3	1134	17	17	17	17	17	17	16	17	17	19	17	18	28.3	29.6	127.6	-1	-1	-1
1/18/2019	3:06:49 PM	206	1135	16	17	17	17	17	17	17	17	18	19	18	18	28.3	29.6	127.6	-1	-1	-1
1/18/2019	3:06:49 PM	409	1136	17	17	17	17	16	17	17	17	17	19	18	18	28.3	29.6	127.6	-1	-1	-1
1/18/2019	3:06:49 PM	643	1137	16	17	17	17	16	17	17	16	18	19	18	18	28.3	29.6	127.6	-1	-1	-1
1/18/2019	3:06:49 PM	815	1138	17	17	17	17	17	17	16	17	18	19	18	18	28.3	29.6	127.6	-1	-1	-1
1/18/2019	3:06:50 PM	3	1139	17	17	17	17	17	17	17	17	18	19	18	18	28.3	29.6	127.6	-1	-1	-1
1/18/2019	3:06:50 PM	206	1140	16	17	17	17	16	17	17	17	17	19	18	18	28.3	29.6	127.6	-1	-1	-1
1/18/2019	3:06:50 PM	409	1141	17	17	17	17	17	17	17	16	18	19	18	18	28.3	29.6	127.6	-1	-1	-1
1/18/2019	3:06:50 PM	612	1142	16	17	17	17	16	17	17	17	17	19	18	18	28.3	29.6	127.6	-1	-1	-1
1/18/2019	3:06:50 PM	815	1143	17	17	17	17	17	17	17	17	18	19	18	18	28.3	29.6	127.6	-1	-1	-1
1/18/2019	3:06:51 PM	3	1144	17	17	17	17	17	17	17	17	18	19	18	18	28.3	29.6	127.6	-1	-1	-1
1/18/2019	3:06:51 PM	206	1145	17	17	17	16	17	16	17	16	18	19	17	18	28.3	29.6	127.6	-1	-1	-1
1/18/2019	3:06:51 PM	409	1146	17	17	17	16	17	16	16	17	17	19	17	18	28.3	29.6	127.6	-1	-1	-1
1/18/2019	3:06:51 PM	643	1147	16	17	17	17	17	16	17	17	18	19	18	17	28.3	29.6	127.6	-1	-1	-1
1/18/2019	3:06:51 PM	815	1148	16	17	17	17	16	17	17	16	18	19	18	18	28.3	29.6	127.6	-1	-1	-1
1/18/2019	3:06:52 PM	3	1149	16	17	17	17	16	17	17	17	18	19	18	18	28.3	29.6	127.6	-1	-1	-1
1/18/2019	3:06:52 PM	206	1150	17	17	17	16	17	16	17	17	18	19	18	18	28.3	29.6	127.6	-1	-1	-1
1/18/2019	3:06:52 PM	409	1151	17	17	17	17	16	17	16	17	17	19	18	18	28.3	29.6	127.6	-1	-1	-1
1/18/2019	3:06:52 PM	643	1152	16	17	17	16	17	16	17	17	18	19	18	18	28.3	29.6	127.6	-1	-1	-1
1/18/2019	3:06:52 PM	815	1153	17	17	17	17	17	17	17	17	18	19	18	18	28.3	29.6	127.6	-1	-1	-1
1/18/2019	3:06:53 PM	3	1154	17	17	17	16	17	16	17	17	18	19	18	18	28.3	29.6	127.6	-1	-1	-1
1/18/2019	3:06:53 PM	206	1155	17	17	17	17	16	17	17	17	17	19	17	18	28.3	29.6	127.6	-1	-1	-1
1/18/2019	3:06:53 PM	409	1156	16	17	17	17	16	17	17	17	17	19	18	18	28.3	29.6	127.6	-1	-1	-1
1/18/2019	3:06:53 PM	643	1157	16	17	17	17	16	17	17	17	17	19	17	18	28.3	29.6	127.6	-1	-1	-1
1/18/2019	3:06:53 PM	815	1158	17	17	17	17	16	17	16	17	17	19	18	18	28.3	29.6	127.6	-1	-1	-1
1/18/2019	3:06:54 PM	3	1159	16	17	17	17	16	16	17	17	18	19	18	18	28.3	29.6	127.6	-1	-1	-1
1/18/2019	3:06:54 PM	206	1160	17	17	17	17	17	16	17	16	18	19	18	18	28.3	29.6	127.6	-1	-1	-1
1/18/2019	3:06:54 PM	409	1161	17	17	17	16	17	16	17	16	18	19	17	18	28.3	29.6	127.6	-1	-1	-1
1/18/2019	3:06:54 PM	612	1162	17	17	17	17	16	17	17	17	17	19	18	18	28.3	29.6	127.6	-1	-1	-1
1/18/2019	3:06:54 PM	815	1163	17	17	17	17	17	17	17	16	18	19	18	18	28.3	29.6	127.6	-1	-1	-1
1/18/2019	3:06:55 PM	3	1164	17	17	17	17	17	17	17	17	18	19	18	18	28.3	29.6	127.6	-1	-1	-1
1/18/2019	3:06:55 PM	206	1165	17	17	17	16	17	17	16	17	18	19	17	18	28.3	29.6	127.6	-1	-1	-1
1/18/2019	3:06:55 PM	409	1166	16	17	17	17	17	17	17	17	18	19	18	18	28.3	29.6	127.6	-1	-1	-1
1/18/2019	3:06:55 PM	612	1167	17	17	17	16	17	17	17	16	18	19	18	18	28.3	29.6	127.6	-1	-1	-1
1/18/2019	3:06:55 PM	815	1168	17	17	17	17	17	17	17	17	17	19	18	18	28.3	29.6	127.6	-1	-1	-1
1/18/2019	3:06:56 PM	3	1169	16	17	17	17	16	17	17	17	17	19	18	18	28.3	29.6	127.6	-1	-1	-1
1/18/2019	3:06:56 PM	206	1170	16	17	17	17	17	16	17	16	18	19	18	18	28.3	29.6	127.6	-1	-1	-1
1/18/2019	3:06:56 PM	409	1171	17	17	17	17	16	16	17	17	17	19	18	18	28.3	29.6	127.6	-1	-1	-1
1/18/2019	3:06:56 PM	612	1172	16	17	17	17	16	17	17	17	18	19	18	18	28.3	29.6	128.0	-1	-1	-1
1/18/2019	3:06:56 PM	815	1173	17	17	17	17	17	16	17	17	18	19	18	18	28.3	29.6	128.0	-1	-1	-1
1/18/2019	3:06:57 PM	3	1174	17	17	17	16	17	16	17	17	17	19	18	18	28.3	29.6	128.0	-1	-1	-1
1/18/2019	3:06:57 PM	206	1175	16	17	17	17	16	17	17	17	18	19	18	18	28.3	29.6	128.0	-1	-1	-1
1/18/2019	3:06:57 PM	409	1176	16	17	17	17	16	17	17	17	18	19	18	18	28.3	29.6	128.0	-1	-1	-1
1/18/2019	3:06:57 PM	612	1177	17	17	17	16	17	17	16	17	18	19	18	18	28.3	29.6	128.0	-1	-1	-1
1/18/2019	3:06:57 PM	815	1178	17	17	17	16	17	17	16	17	17	19	18	18	28.3	29.6	128.0	-1	-1	-1
1/18/2019	3:06:58 PM	3	1179	16	17	17	17	17	17	17	17	18	19	18	18	28.3	29.6	128.0	-1	-1	-1
1/18/2019	3:06:58 PM	206	1180	16	17	17	17	16	16	17	17	18	19	18	18	28.3	29.6	128.0	-1	-1	-1
1/18/2019	3:06:58 PM	409	1181	17	17	17	16	17	17	17	17	18	19	17	18	28.3	29.6	128.0	-1	-1	-1
1/18/2019	3:06:58 PM	612	1182	17	17	17	17	16	17	17	17	18	19	18	18	28.3	29.6	128.0	-1	-1	-1
1/18/2019	3:06:58 PM	815	1183	17	17	17	17	17	16	17	16	18	19	18	18	28.3	29.6	128.0	-1	-1	-1
1/18/2019	3:06:59 PM	3	1184	17	17	17	16	17	16	17	16	18	19	18	18	28.3	29.6	128.0	-1	-1	-1
1/18/2019	3:06:59 PM	206	1185	17	17	17	17	16	17	16	17	17	19	18	18	28.3	29.6	128.0	-1	-1	-1
1/18/2019	3:06:59 PM	409	1186	16	17	17	17	16	16	17	17	18	19	18	18	28.3	29.6	128.0	-1	-1	-1
1/18/2019	3:06:59 PM	612	1187	17	17	17	16	17	16	17	17	18	19	18	18	28.3	29.6	128.0	-1	-1	-1
1/18/2019	3:06:59 PM	815	1188	17	17	17	17	16	17	16	17	17	19	18	18	28.3	29.6	128.0	-1	-1	-1
1/18/2019	3:07:00 PM	3	1189	16	17	17	17	16	17	17	17	18	19	18	18	28.3	29.6	128.0	-1	-1	-1
1/18/2019	3:07:00 PM	206	1190	17	17	17	17	17	17	17	16	17	19	18	18	28.3	29.6	128.0	-1	-1	-1
1/18/2019	3:07:00 PM	409	1191	16	17	17	17	16	17	16	17	18	19	18	18	28.3	29.6	128.0	-1	-1	-1
1/18/2019	3:07:00 PM	612	1192	16	17	17	17	16	17	17	17	18	19	18	18	28.3	29.6	128.0	-1	-1	-1
1/18/2019	3:07:00 PM	815	1193	17	17	17	17	17	17	17	17	18	19	18	18	28.3	29.6	128.0	-1	-1	-1
1/18/2019	3:07:01 PM	3	1194	17	17	17	16	17	17	16	17	17	19	17	18	28.3	29.6	128.0	-1	-1	-1
1/18/2019	3:07:01 PM	206	1195	17	17	17	17	16	17	17	17	18	19	18	18	28.3	29.6	128.0	-1	-1	-1
1/18/2019	3:07:01 PM	409	1196	17	17	17	17	17	17	17	17	18	19	18	18	28.3	29.6	128.0	-1	-1	-1
1/18/2019	3:07:01 PM	612	1197	17	17	17	17	17	17	17	17	17	19	18	18	28.3	29.6	128.0	-1	-1	-1
1/18/2019	3:07:01 PM	815	1198	16	17	17	17	17	17	17	17	18	19	18	18	28.3	29.6	128.0	-1	-1	-1
1/18/2019	3:07:02 PM	3	1199	17	17	17	16	17	17	17	17	18	19	18	18	28.3	29.6	128.0	-1	-1	-1
1/18/2019	3:07:02 PM	206	1200	16	17	17	17	16	17	17	17	18	19	18	18	28.3	29.6	128.0	-1	-1	-1
1/18/2019	3:07:02 PM	409	1201	17	17	17	17	17	17	17	17	18	19	18	18	28.3	29.6	128.0	-1	-1	-1
1/18/2019	3:07:02 PM	612	1202	17	17	17	17	17	17	17	17	18	19	17	18	28.3	29.6	128.0	-1	-1	-1
1/18/2019	3:07:02 PM	815	1203	16	17	17	17	16	17	17	17	18	19	18	18	28.3	29.6	128.0	-1	-1	-1
1/18/2019	3:07:03 PM	3	1204	17	17	17	17	16	17	17	16	18	19	18	18	28.3	29.6	128.0	-1	-1	-1
1/18/2019	3:07:03 PM	206	1205	17	17	17	17	16	17	17	17	18	19	18	18	28.3	29.6	128.0	-1	-1	-1
1/18/2019	3:07:03 PM	409	1206	17	17	17	17	17	17	17	17	18	19	18	18	28.3	29.6	128.0	-1	-1	-1
1/18/2019	3:07:03 PM	612	1207	17	17	17	17	17	16	17	17	17	19	17	18	28.3	29.6	128.0	-1	-1	-1
1/18/2019	3:07:03 PM	805	1208	17	17	17	17	17	17	17	17	18	19	17	18	28.3	29.6	128.0	-1	-1	-1
1/18/2019	3:07:04 PM	8	1209	16	17	17	17	16	17	17	17	18	19	18	18	28.3	29.6	128.0	-1	-1	-1
1/18/2019	3:07:04 PM	211	1210	17	17	17	17	17	17	17	16	18	19	18	18	28.3	29.6	128.0	-1	-1	-1
1/18/2019	3:07:04 PM	414	1211	17	17	17	17	16	17	17	17	17	19	18	18	28.3	29.6	128.0	-1	-1	-1
1/18/2019	3:07:04 PM	602	1212	17	17	17	17	16	16	16	17	17	19	18	18	28.3	29.6	128.0	-1	-1	-1
1/18/2019	3:07:04 PM	805	1213	17	17	17	17	16	17	16	16	18	19	18	18	28.3	29.6	128.0	-1	-1	-1
1/18/2019	3:07:05 PM	8	1214	17	17	17	17	17	17	17	17	17	19	18	18	28.3	29.6	109.8	-1	-1	-1
1/18/2019	3:07:05 PM	211	1215	17	17	17	17	16	17	16	17	17	19	18	18	28.3	29.6	109.8	-1	-1	-1
1/18/2019	3:07:05 PM	414	1216	16	17	17	17	17	17	17	17	18	19	18	18	28.3	29.6	109.8	-1	-1	-1
1/18/2019	3:07:05 PM	602	1217	17	17	17	17	17	17	16	16	18	19	18	18	28.3	29.6	109.8	-1	-1	-1
1/18/2019	3:07:05 PM	805	1218	17	17	17	17	17	17	17	16	17	19	18	18	28.3	29.6	109.8	-1	-1	-1
1/18/2019	3:07:06 PM	8	1219	16	17	17	17	17	17	16	17	18	19	18	18	28.3	29.6	109.8	-1	-1	-1
1/18/2019	3:07:06 PM	211	1220	17	17	17	17	17	17	17	16	18	19	18	18	28.3	29.6	109.8	-1	-1	-1
1/18/2019	3:07:06 PM	414	1221	17	17	17	17	16	16	16	17	17	19	18	18	28.3	29.6	109.8	-1	-1	-1
1/18/2019	3:07:06 PM	602	1222	16	17	17	17	16	16	17	17	18	19	18	18	28.3	29.6	109.8	-1	-1	-1
1/18/2019	3:07:06 PM	805	1223	17	17	17	17	17	16	17	17	17	19	18	18	28.3	29.6	109.8	-1	-1	-1
1/18/2019	3:07:07 PM	8	1224	17	17	17	17	17	17	16	17	17	19	18	18	28.3	29.6	109.8	-1	-1	-1
1/18/2019	3:07:07 PM	211	1225	16	17	17	17	17	17	17	17	18	19	18	18	28.3	29.6	109.8	-1	-1	-1
1/18/2019	3:07:07 PM	414	1226	17	17	17	16	17	17	17	17	18	19	18	18	28.3	29.6	109.8	-1	-1	-1
1/18/2019	3:07:07 PM	618	1227	17	17	17	17	16	17	16	17	17	19	18	18	28.3	29.6	109.8	-1	-1	-1
1/18/2019	3:07:07 PM	805	1228	16	17	17	17	17	17	17	17	18	19	18	18	28.3	29.6	109.8	-1	-1	-1
1/18/2019	3:07:08 PM	8	1229	17	17	17	17	17	16	17	16	18	19	18	18	28.3	29.6	109.8	-1	-1	-1
1/18/2019	3:07:08 PM	211	1230	17	17	17	17	16	16	17	17	18	19	18	18	28.3	29.6	109.8	-1	-1	-1
1/18/2019	3:07:08 PM	414	1231	17	17	17	17	16	17	17	17	18	19	18	18	28.3	29.6	109.8	-1	-1	-1
1/18/2019	3:07:08 PM	602	1232	17	17	17	17	16	16	17	16	17	19	18	18	28.3	29.6	109.8	-1	-1	-1
1/18/2019	3:07:08 PM	805	1233	16	17	17	17	16	17	16	17	17	19	18	18	28.3	29.6	109.8	-1	-1	-1
1/18/2019	3:07:09 PM	8	1234	16	17	17	17	16	17	17	17	18	19	18	18	28.3	29.6	109.8	-1	-1	-1
1/18/2019	3:07:09 PM	211	1235	17	17	17	17	16	17	17	17	17	19	17	18	28.3	29.6	109.8	-1	-1	-1
1/18/2019	3:07:09 PM	414	1236	16	17	17	17	16	17	17	17	18	19	18	18	28.3	29.6	109.8	-1	-1	-1
1/18/2019	3:07:09 PM	602	1237	16	17	17	17	17	17	17	16	18	19	18	18	28.3	29.6	109.8	-1	-1	-1
1/18/2019	3:07:09 PM	805	1238	17	17	17	17	16	17	17	17	18	19	18	18	28.3	29.6	109.8	-1	-1	-1
1/18/2019	3:07:10 PM	8	1239	17	17	17	17	17	17	17	16	18	19	18	18	28.3	29.6	109.8	-1	-1	-1
1/18/2019	3:07:10 PM	211	1240	17	17	17	16	16	17	17	17	17	19	18	18	28.3	29.6	109.8	-1	-1	-1
1/18/2019	3:07:10 PM	414	1241	16	17	17	17	16	17	17	17	17	19	18	18	28.3	29.6	109.8	-1	-1	-1
1/18/2019	3:07:10 PM	602	1242	16	17	17	17	16	17	17	17	18	19	18	18	28.3	29.6	109.8	-1	-1	-1
1/18/2019	3:07:10 PM	805	1243	17	17	17	16	17	16	17	17	17	19	18	18	28.3	29.6	109.8	-1	-1	-1
1/18/2019	3:07:11 PM	8	1244	17	17	17	17	16	17	17	17	17	19	18	18	28.3	29.6	109.8	-1	-1	-1
1/18/2019	3:07:11 PM	211	1245	17	17	17	17	17	17	17	16	18	19	18	18	28.3	29.6	109.8	-1	-1	-1
1/18/2019	3:07:11 PM	414	1246	17	17	17	17	16	17	16	16	17	19	17	18	28.3	29.6	109.8	-1	-1	-1
1/18/2019	3:07:11 PM	602	1247	16	17	17	17	16	17	17	17	18	19	18	18	28.3	29.6	109.8	-1	-1	-1
1/18/2019	3:07:11 PM	805	1248	16	17	17	17	17	17	17	16	18	19	18	18	28.3	29.6	109.8	-1	-1	-1
1/18/2019	3:07:12 PM	8	1249	17	17	17	17	17	17	16	17	17	19	18	18	28.3	29.6	109.8	-1	-1	-1
1/18/2019	3:07:12 PM	211	1250	16	17	17	17	17	17	17	17	18	19	18	18	28.3	29.6	109.8	-1	-1	-1
1/18/2019	3:07:12 PM	414	1251	17	17	17	16	16	16	17	17	17	19	18	18	28.3	29.6	109.8	-1	-1	-1
1/18/2019	3:07:12 PM	602	1252	17	17	17	17	16	17	17	17	17	19	18	18	28.3	29.6	109.8	-1	-1	-1
1/18/2019	3:07:12 PM	805	1253	17	17	17	17	17	16	17	16	18	19	18	18	28.3	29.6	109.8	-1	-1	-1
1/18/2019	3:07:13 PM	8	1254	17	17	17	17	16	16	17	17	17	19	18	18	28.3	29.6	109.8	-1	-1	-1
1/18/2019	3:07:13 PM	211	1255	16	17	17	17	16	16	17	17	18	19	18	18	28.3	29.6	109.8	-1	-1	-1
1/18/2019	3:07:13 PM	416	1256	17	17	17	16	16	16	17	17	18	19	18	18	28.4	29.6	57.3	-1	-1	-1
1/18/2019	3:07:13 PM	603	1257	17	17	17	17	16	17	17	17	18	19	18	18	28.4	29.6	57.3	-1	-1	-1
1/18/2019	3:07:13 PM	806	1258	17	17	17	17	17	17	17	16	18	19	18	18	28.4	29.6	57.3	-1	-1	-1
1/18/2019	3:07:14 PM	9	1259	16	17	17	17	16	17	17	17	17	19	18	18	28.4	29.6	57.3	-1	-1	-1
1/18/2019	3:07:14 PM	212	1260	16	17	17	17	16	17	17	17	18	19	18	17	28.4	29.6	57.3	-1	-1	-1
1/18/2019	3:07:14 PM	416	1261	17	17	17	16	16	16	17	17	17	19	18	18	28.4	29.6	57.3	-1	-1	-1
1/18/2019	3:07:14 PM	603	1262	17	17	17	17	16	17	17	17	18	19	18	18	28.4	29.6	57.3	-1	-1	-1
1/18/2019	3:07:14 PM	806	1263	17	17	17	17	17	17	17	17	18	19	18	18	28.4	29.6	57.3	-1	-1	-1
1/18/2019	3:07:15 PM	9	1264	16	17	17	17	16	17	17	17	17	19	18	18	28.4	29.6	57.3	-1	-1	-1
1/18/2019	3:07:15 PM	212	1265	16	17	17	17	16	16	16	17	18	19	18	18	28.4	29.6	57.3	-1	-1	-1
1/18/2019	3:07:15 PM	416	1266	17	17	17	17	16	17	16	17	17	19	18	18	28.4	29.6	57.3	-1	-1	-1
1/18/2019	3:07:15 PM	603	1267	17	17	17	17	17	16	17	16	18	19	18	18	28.4	29.6	57.3	-1	-1	-1
1/18/2019	3:07:15 PM	806	1268	17	17	17	16	17	17	17	17	17	19	18	18	28.4	29.6	57.3	-1	-1	-1
1/18/2019	3:07:16 PM	9	1269	16	17	17	17	16	17	17	16	18	19	18	18	28.4	29.6	57.3	-1	-1	-1
1/18/2019	3:07:16 PM	212	1270	17	17	17	17	16	17	17	17	17	19	18	18	28.4	29.6	57.3	-1	-1	-1
1/18/2019	3:07:16 PM	416	1271	16	17	17	17	16	17	16	17	17	19	18	18	28.4	29.6	57.3	-1	-1	-1
1/18/2019	3:07:16 PM	603	1272	16	17	17	17	16	17	17	17	18	19	18	18	28.4	29.6	57.3	-1	-1	-1
1/18/2019	3:07:16 PM	806	1273	17	17	17	17	17	17	17	16	18	19	18	18	28.4	29.6	57.3	-1	-1	-1
1/18/2019	3:07:17 PM	9	1274	17	17	17	16	17	17	16	16	18	19	18	18	28.4	29.6	57.3	-1	-1	-1
1/18/2019	3:07:17 PM	212	1275	17	17	17	16	17	17	17	17	17	19	17	18	28.4	29.6	57.3	-1	-1	-1
1/18/2019	3:07:17 PM	416	1276	17	17	17	17	16	17	17	17	18	19	18	18	28.4	29.6	57.3	-1	-1	-1
1/18/2019	3:07:17 PM	603	1277	16	17	16	17	17	17	17	17	18	19	18	18	28.4	29.6	57.3	-1	-1	-1
1/18/2019	3:07:17 PM	806	1278	16	17	17	17	17	17	17	16	18	19	18	18	28.4	29.6	57.3	-1	-1	-1
1/18/2019	3:07:18 PM	9	1279	17	17	17	16	17	17	17	17	17	19	18	18	28.4	29.6	57.3	-1	-1	-1
1/18/2019	3:07:18 PM	204	1280	17	17	17	17	16	17	17	17	17	19	18	18	28.4	29.6	57.3	-1	-1	-1
1/18/2019	3:07:18 PM	407	1281	16	17	17	17	17	17	17	17	18	19	18	18	28.4	29.6	57.3	-1	-1	-1
1/18/2019	3:07:18 PM	610	1282	16	17	17	17	16	16	17	17	17	19	18	18	28.4	29.6	57.3	-1	-1	-1
1/18/2019	3:07:18 PM	814	1283	16	17	17	17	16	16	16	17	17	19	17	18	28.4	29.6	57.3	-1	-1	-1
1/18/2019	3:07:19 PM	1	1284	17	17	17	17	16	17	16	17	17	19	17	18	28.4	29.6	57.3	-1	-1	-1
1/18/2019	3:07:19 PM	204	1285	17	17	17	17	17	17	17	17	18	19	18	18	28.4	29.6	57.3	-1	-1	-1
1/18/2019	3:07:19 PM	407	1286	17	17	17	16	16	16	17	17	17	19	17	18	28.4	29.6	57.3	-1	-1	-1
1/18/2019	3:07:19 PM	610	1287	16	17	17	17	16	17	16	17	17	19	18	18	28.4	29.6	57.3	-1	-1	-1
1/18/2019	3:07:19 PM	814	1288	17	17	17	17	16	17	16	16	18	19	18	18	28.4	29.6	57.3	-1	-1	-1
1/18/2019	3:07:20 PM	1	1289	17	17	17	17	16	17	17	17	18	19	18	18	28.4	29.6	57.3	-1	-1	-1
1/18/2019	3:07:20 PM	204	1290	17	17	17	16	17	17	16	17	18	19	18	18	28.4	29.6	57.3	-1	-1	-1
1/18/2019	3:07:20 PM	407	1291	16	17	17	17	16	17	16	17	17	19	18	18	28.4	29.6	57.3	-1	-1	-1
1/18/2019	3:07:20 PM	610	1292	16	17	17	17	16	16	17	17	18	19	18	18	28.4	29.6	57.3	-1	-1	-1
1/18/2019	3:07:20 PM	814	1293	17	17	17	17	17	17	17	17	18	19	18	18	28.4	29.6	57.3	-1	-1	-1
1/18/2019	3:07:21 PM	1	1294	17	17	17	17	16	17	17	17	18	19	18	18	28.4	29.6	57.3	-1	-1	-1
1/18/2019	3:07:21 PM	204	1295	16	17	17	17	17	17	17	17	18	19	18	18	28.4	29.6	57.3	-1	-1	-1
1/18/2019	3:07:21 PM	407	1296	17	17	17	16	17	17	17	17	18	19	18	18	28.4	29.6	57.3	-1	-1	-1
1/18/2019	3:07:21 PM	610	1297	16	17	17	17	16	17	16	17	17	19	17	18	28.4	29.6	57.3	-1	-1	-1
1/18/2019	3:07:21 PM	814	1298	17	17	17	17	16	16	17	17	18	19	18	18	28.4	29.6	58.0	-1	-1	-1
1/18/2019	3:07:22 PM	1	1299	17	17	17	17	17	16	17	17	18	19	18	18	28.4	29.6	58.0	-1	-1	-1
1/18/2019	3:07:22 PM	204	1300	17	17	17	17	17	17	17	17	17	19	18	18	28.4	29.6	58.0	-1	-1	-1
1/18/2019	3:07:22 PM	407	1301	16	17	17	17	16	17	17	16	18	19	18	18	28.4	29.6	58.0	-1	-1	-1
1/18/2019	3:07:22 PM	610	1302	17	17	17	17	17	16	17	16	17	19	18	18	28.4	29.6	58.0	-1	-1	-1
1/18/2019	3:07:22 PM	814	1303	17	17	17	17	16	17	17	17	17	19	18	18	28.4	29.6	58.0	-1	-1	-1
1/18/2019	3:07:23 PM	1	1304	17	17	17	17	16	17	17	17	17	19	18	18	28.4	29.6	58.0	-1	-1	-1
1/18/2019	3:07:23 PM	204	1305	16	17	17	16	16	17	17	17	18	19	18	18	28.4	29.6	58.0	-1	-1	-1
1/18/2019	3:07:23 PM	407	1306	17	17	17	16	16	17	17	17	17	19	18	18	28.4	29.6	58.0	-1	-1	-1
1/18/2019	3:07:23 PM	610	1307	17	17	17	16	17	16	17	17	17	19	17	18	28.4	29.6	58.0	-1	-1	-1
1/18/2019	3:07:23 PM	814	1308	16	17	17	17	17	17	17	17	18	19	18	18	28.4	29.6	58.0	-1	-1	-1
1/18/2019	3:07:24 PM	1	1309	17	17	17	17	17	17	17	17	18	19	18	17	28.4	29.6	58.0	-1	-1	-1
1/18/2019	3:07:24 PM	204	1310	17	17	17	17	16	16	17	17	17	19	18	18	28.4	29.6	58.0	-1	-1	-1
1/18/2019	3:07:24 PM	407	1311	16	17	17	17	16	17	17	17	17	19	18	18	28.4	29.6	58.0	-1	-1	-1
1/18/2019	3:07:24 PM	610	1312	16	17	17	17	16	17	17	16	18	19	18	18	28.4	29.6	58.0	-1	-1	-1
1/18/2019	3:07:24 PM	814	1313	17	17	17	17	17	17	16	17	18	19	18	18	28.4	29.6	58.0	-1	-1	-1
1/18/2019	3:07:25 PM	1	1314	17	17	17	17	16	16	17	17	17	19	18	18	28.4	29.6	58.0	-1	-1	-1
1/18/2019	3:07:25 PM	204	1315	16	17	17	17	16	17	17	17	18	19	18	18	28.4	29.6	58.0	-1	-1	-1
1/18/2019	3:07:25 PM	407	1316	17	17	17	16	17	16	17	17	18	19	18	18	28.4	29.6	58.0	-1	-1	-1
1/18/2019	3:07:25 PM	610	1317	16	17	17	17	16	17	17	17	17	19	18	18	28.4	29.6	58.0	-1	-1	-1
1/18/2019	3:07:25 PM	814	1318	17	17	17	17	17	17	17	17	18	19	18	18	28.4	29.6	58.0	-1	-1	-1
1/18/2019	3:07:26 PM	1	1319	17	17	17	16	17	17	17	17	17	19	18	18	28.4	29.6	58.0	-1	-1	-1
1/18/2019	3:07:26 PM	204	1320	16	17	17	17	16	17	17	17	17	19	18	18	28.4	29.6	58.0	-1	-1	-1
1/18/2019	3:07:26 PM	407	1321	16	17	17	17	17	17	17	16	18	19	18	17	28.4	29.6	58.0	-1	-1	-1
1/18/2019	3:07:26 PM	610	1322	17	17	17	17	17	17	17	17	18	19	18	18	28.4	29.6	58.0	-1	-1	-1
1/18/2019	3:07:26 PM	814	1323	17	17	17	17	16	17	16	17	18	19	18	18	28.4	29.6	58.0	-1	-1	-1
1/18/2019	3:07:27 PM	1	1324	16	17	17	17	16	17	16	17	18	19	18	18	28.4	29.6	58.0	-1	-1	-1
1/18/2019	3:07:27 PM	204	1325	17	17	17	16	17	17	16	17	18	19	18	18	28.4	29.6	58.0	-1	-1	-1
1/18/2019	3:07:27 PM	407	1326	17	17	17	17	16	17	16	17	17	19	18	18	28.4	29.6	58.0	-1	-1	-1
1/18/2019	3:07:27 PM	610	1327	17	17	17	17	16	17	17	16	18	19	18	18	28.4	29.6	58.0	-1	-1	-1
1/18/2019	3:07:27 PM	814	1328	17	17	17	17	17	17	17	17	18	19	18	18	28.4	29.6	58.0	-1	-1	-1
1/18/2019	3:07:28 PM	1	1329	17	17	17	17	17	17	16	17	17	19	18	18	28.4	29.6	58.0	-1	-1	-1
1/18/2019	3:07:28 PM	204	1330	17	17	17	17	16	16	17	16	18	19	18	18	28.4	29.6	58.0	-1	-1	-1
1/18/2019	3:07:28 PM	407	1331	17	17	17	16	17	16	17	17	17	19	17	18	28.4	29.6	58.0	-1	-1	-1
1/18/2019	3:07:28 PM	610	1332	17	17	17	17	17	17	17	17	18	19	18	18	28.4	29.6	58.0	-1	-1	-1
1/18/2019	3:07:28 PM	814	1333	17	17	17	17	17	17	17	17	18	19	18	18	28.4	29.6	58.0	-1	-1	-1
1/18/2019	3:07:29 PM	1	1334	17	17	17	17	16	17	17	17	17	19	18	18	28.4	29.6	58.0	-1	-1	-1
1/18/2019	3:07:29 PM	204	1335	16	17	17	17	16	17	17	17	18	19	18	18	28.4	29.6	58.0	-1	-1	-1
1/18/2019	3:07:29 PM	407	1336	17	17	17	16	17	16	17	16	18	19	18	18	28.4	29.6	58.0	-1	-1	-1
1/18/2019	3:07:29 PM	610	1337	17	17	17	17	16	17	17	17	17	19	18	18	28.4	29.6	58.0	-1	-1	-1
1/18/2019	3:07:29 PM	814	1338	16	17	17	17	16	17	17	17	18	19	18	18	28.4	29.6	58.0	-1	-1	-1
1/18/2019	3:07:30 PM	1	1339	17	17	17	17	17	17	17	17	18	19	18	17	28.4	29.6	58.0	-1	-1	-1
1/18/2019	3:07:30 PM	204	1340	17	17	17	17	16	17	16	17	17	19	18	18	28.4	29.5	57.8	-1	-1	-1
1/18/2019	3:07:30 PM	407	1341	16	17	17	17	16	17	16	17	17	19	18	18	28.4	29.5	57.8	-1	-1	-1
1/18/2019	3:07:30 PM	610	1342	16	17	17	17	17	16	17	17	18	19	18	18	28.4	29.5	57.8	-1	-1	-1
1/18/2019	3:07:30 PM	814	1343	17	17	17	17	16	17	17	17	17	19	18	18	28.4	29.5	57.8	-1	-1	-1
1/18/2019	3:07:31 PM	1	1344	17	17	17	17	17	17	17	17	17	19	17	18	28.4	29.5	57.8	-1	-1	-1
1/18/2019	3:07:31 PM	204	1345	16	17	17	17	17	17	17	17	18	19	18	18	28.4	29.5	57.8	-1	-1	-1
1/18/2019	3:07:31 PM	407	1346	17	17	17	16	17	16	17	17	18	19	18	18	28.4	29.5	57.8	-1	-1	-1
1/18/2019	3:07:31 PM	610	1347	17	17	17	17	16	17	16	17	18	19	18	18	28.4	29.5	57.8	-1	-1	-1
1/18/2019	3:07:31 PM	814	1348	17	17	17	16	17	17	17	17	18	19	18	18	28.4	29.5	57.8	-1	-1	-1
1/18/2019	3:07:32 PM	1	1349	17	17	17	16	17	16	17	16	18	19	18	18	28.4	29.5	57.8	-1	-1	-1
1/18/2019	3:07:32 PM	204	1350	16	17	17	17	16	17	17	17	18	19	18	18	28.4	29.5	57.8	-1	-1	-1
1/18/2019	3:07:32 PM	407	1351	16	17	17	17	17	17	17	17	18	19	18	18	28.4	29.5	57.8	-1	-1	-1
1/18/2019	3:07:32 PM	610	1352	17	17	17	16	17	17	17	17	18	19	18	18	28.4	29.5	57.8	-1	-1	-1
1/18/2019	3:07:32 PM	814	1353	16	17	17	17	16	17	17	17	17	19	18	18	28.4	29.5	57.8	-1	-1	-1
1/18/2019	3:07:33 PM	1	1354	16	17	17	17	16	16	17	17	18	19	18	18	28.4	29.5	57.8	-1	-1	-1
1/18/2019	3:07:33 PM	204	1355	17	17	17	16	17	17	17	17	17	19	18	18	28.4	29.5	57.8	-1	-1	-1
1/18/2019	3:07:33 PM	407	1356	17	17	17	17	16	17	17	17	18	19	18	18	28.4	29.5	57.8	-1	-1	-1
1/18/2019	3:07:33 PM	610	1357	17	17	17	17	17	17	17	17	18	19	18	18	28.4	29.5	57.8	-1	-1	-1
1/18/2019	3:07:33 PM	814	1358	17	17	17	17	17	17	17	17	18	19	18	18	28.4	29.5	57.8	-1	-1	-1
1/18/2019	3:07:34 PM	1	1359	17	17	17	17	16	17	17	17	17	19	18	18	28.4	29.5	57.8	-1	-1	-1
1/18/2019	3:07:34 PM	204	1360	16	17	17	17	16	17	17	17	18	19	18	18	28.4	29.5	57.8	-1	-1	-1
1/18/2019	3:07:34 PM	407	1361	17	17	17	17	16	17	17	17	18	19	17	18	28.4	29.5	57.8	-1	-1	-1
1/18/2019	3:07:34 PM	610	1362	16	17	17	17	16	17	17	17	18	19	18	18	28.4	29.5	57.8	-1	-1	-1
1/18/2019	3:07:34 PM	814	1363	17	17	17	17	17	16	17	17	18	19	18	18	28.4	29.5	57.8	-1	-1	-1
1/18/2019	3:07:35 PM	1	1364	17	17	17	17	17	17	17	17	17	19	18	18	28.4	29.5	57.8	-1	-1	-1
1/18/2019	3:07:35 PM	204	1365	16	17	17	17	17	17	16	16	18	19	18	17	28.4	29.5	57.8	-1	-1	-1
1/18/2019	3:07:35 PM	407	1366	17	17	17	17	16	17	16	17	18	19	18	18	28.4	29.5	57.8	-1	-1	-1
1/18/2019	3:07:35 PM	610	1367	16	17	17	17	16	17	17	17	18	19	18	18	28.4	29.5	57.8	-1	-1	-1
1/18/2019	3:07:35 PM	814	1368	16	17	17	17	17	17	17	16	18	19	18	18	28.4	29.5	57.8	-1	-1	-1
1/18/2019	3:07:36 PM	1	1369	17	17	17	16	17	16	17	17	18	19	18	18	28.4	29.5	57.8	-1	-1	-1
1/18/2019	3:07:36 PM	204	1370	17	17	17	17	16	17	16	17	17	19	18	18	28.4	29.5	57.8	-1	-1	-1
1/18/2019	3:07:36 PM	407	1371	17	17	17	17	17	17	17	16	18	19	18	18	28.4	29.5	57.8	-1	-1	-1
1/18/2019	3:07:36 PM	610	1372	17	17	17	17	17	17	17	17	18	19	18	18	28.4	29.5	57.8	-1	-1	-1
1/18/2019	3:07:36 PM	814	1373	17	17	17	17	16	17	17	17	18	19	18	18	28.4	29.5	57.8	-1	-1	-1
1/18/2019	3:07:37 PM	1	1374	16	17	17	17	16	16	17	17	18	19	18	18	28.4	29.5	57.8	-1	-1	-1
1/18/2019	3:07:37 PM	204	1375	17	17	17	16	16	16	17	17	18	19	18	18	28.4	29.5	57.8	-1	-1	-1
1/18/2019	3:07:37 PM	407	1376	16	17	17	17	16	17	17	17	18	19	18	18	28.4	29.5	57.8	-1	-1	-1
1/18/2019	3:07:37 PM	610	1377	17	17	17	17	17	16	17	17	18	19	18	18	28.4	29.5	57.8	-1	-1	-1
1/18/2019	3:07:37 PM	814	1378	17	17	17	17	16	17	16	17	17	19	18	18	28.4	29.5	57.8	-1	-1	-1
1/18/2019	3:07:38 PM	1	1379	16	17	17	17	16	17	17	17	17	19	18	18	28.4	29.5	57.8	-1	-1	-1
1/18/2019	3:07:38 PM	204	1380	17	17	17	16	17	16	17	17	18	19	18	18	28.4	29.5	57.8	-1	-1	-1
1/18/2019	3:07:38 PM	407	1381	16	17	17	17	16	17	16	17	18	19	18	18	28.4	29.5	57.8	-1	-1	-1
1/18/2019	3:07:38 PM	610	1382	17	17	17	16	17	17	17	17	18	19	18	18	28.4	29.4	59.5	-1	-1	-1
1/18/2019	3:07:38 PM	814	1383	17	17	17	17	16	17	17	17	17	19	18	18	28.4	29.4	59.5	-1	-1	-1
1/18/2019	3:07:39 PM	1	1384	16	17	17	17	16	17	17	17	17	19	18	18	28.4	29.4	59.5	-1	-1	-1
1/18/2019	3:07:39 PM	204	1385	17	17	17	17	17	17	16	17	17	19	18	18	28.4	29.4	59.5	-1	-1	-1
1/18/2019	3:07:39 PM	407	1386	16	17	17	17	16	17	17	17	18	19	18	18	28.4	29.4	59.5	-1	-1	-1
1/18/2019	3:07:39 PM	610	1387	17	17	17	17	17	17	17	16	18	19	18	18	28.4	29.4	59.5	-1	-1	-1
1/18/2019	3:07:39 PM	814	1388	17	17	17	17	16	17	17	17	17	19	17	18	28.4	29.4	59.5	-1	-1	-1
1/18/2019	3:07:40 PM	1	1389	16	17	17	17	16	16	16	17	17	19	18	18	28.4	29.4	59.5	-1	-1	-1
1/18/2019	3:07:40 PM	204	1390	17	17	17	17	16	17	16	17	18	19	18	18	28.4	29.4	59.5	-1	-1	-1
1/18/2019	3:07:40 PM	407	1391	17	17	17	17	16	17	17	17	18	19	18	18	28.4	29.4	59.5	-1	-1	-1
1/18/2019	3:07:40 PM	610	1392	17	17	17	17	17	17	17	16	18	19	18	18	28.4	29.4	59.5	-1	-1	-1
1/18/2019	3:07:40 PM	814	1393	16	17	17	17	16	17	17	17	17	19	18	18	28.4	29.4	59.5	-1	-1	-1
1/18/2019	3:07:41 PM	1	1394	16	17	17	17	16	17	17	17	18	19	18	18	28.4	29.4	59.5	-1	-1	-1
1/18/2019	3:07:41 PM	204	1395	17	17	17	17	16	17	17	17	18	19	17	18	28.4	29.4	59.5	-1	-1	-1
1/18/2019	3:07:41 PM	407	1396	16	17	17	17	16	17	16	17	18	19	18	18	28.4	29.4	59.5	-1	-1	-1
1/18/2019	3:07:41 PM	610	1397	17	17	17	17	17	17	17	17	18	19	18	18	28.4	29.4	59.5	-1	-1	-1
1/18/2019	3:07:41 PM	814	1398	16	17	17	17	17	16	17	16	18	19	18	18	28.4	29.4	59.5	-1	-1	-1
1/18/2019	3:07:42 PM	1	1399	17	17	17	16	17	17	17	16	18	19	18	18	28.4	29.4	59.5	-1	-1	-1
1/18/2019	3:07:42 PM	204	1400	17	17	17	17	17	17	17	17	17	19	18	18	28.4	29.4	59.5	-1	-1	-1
1/18/2019	3:07:42 PM	407	1401	16	17	17	17	16	16	16	17	17	19	18	18	28.4	29.4	59.5	-1	-1	-1
1/18/2019	3:07:42 PM	610	1402	16	17	17	17	16	17	17	17	18	19	18	18	28.4	29.4	59.5	-1	-1	-1
1/18/2019	3:07:42 PM	814	1403	17	17	17	16	17	16	17	17	18	19	18	18	28.4	29.4	59.5	-1	-1	-1
1/18/2019	3:07:43 PM	1	1404	17	16	17	16	16	16	15	17	17	19	18	18	28.4	29.4	59.5	-1	-1	-1
1/18/2019	3:07:43 PM	204	1405	17	17	17	17	16	17	16	17	18	19	18	18	28.4	29.4	59.5	-1	-1	-1
1/18/2019	3:07:43 PM	407	1406	17	17	17	17	17	17	17	16	18	19	18	18	28.4	29.4	59.5	-1	-1	-1
1/18/2019	3:07:43 PM	610	1407	17	17	17	16	17	17	17	17	18	19	18	18	28.4	29.4	59.5	-1	-1	-1
1/18/2019	3:07:43 PM	814	1408	16	17	17	17	16	17	16	17	17	19	18	18	28.4	29.4	59.5	-1	-1	-1
1/18/2019	3:07:44 PM	1	1409	16	17	17	17	16	17	17	17	18	19	18	18	28.4	29.4	59.5	-1	-1	-1
1/18/2019	3:07:44 PM	204	1410	17	17	17	16	17	17	17	17	18	19	18	18	28.4	29.4	59.5	-1	-1	-1
1/18/2019	3:07:44 PM	407	1411	17	17	17	17	17	17	17	17	18	19	18	18	28.4	29.4	59.5	-1	-1	-1
1/18/2019	3:07:44 PM	610	1412	16	17	17	17	17	17	17	17	18	19	18	18	28.4	29.4	59.5	-1	-1	-1
1/18/2019	3:07:44 PM	814	1413	17	17	17	17	17	17	17	17	18	19	18	18	28.4	29.4	59.5	-1	-1	-1
1/18/2019	3:07:45 PM	1	1414	17	17	17	17	16	17	16	17	17	19	17	18	28.4	29.4	59.5	-1	-1	-1
1/18/2019	3:07:45 PM	204	1415	16	17	17	17	16	17	17	17	18	19	18	18	28.4	29.4	59.5	-1	-1	-1
1/18/2019	3:07:45 PM	407	1416	17	17	17	16	17	16	17	17	18	19	18	18	28.4	29.4	59.5	-1	-1	-1
1/18/2019	3:07:45 PM	610	1417	17	17	17	17	17	17	17	17	17	19	18	18	28.4	29.4	59.5	-1	-1	-1
1/18/2019	3:07:45 PM	814	1418	16	17	17	17	17	16	17	17	18	19	18	17	28.4	29.4	59.5	-1	-1	-1
1/18/2019	3:07:46 PM	1	1419	16	17	17	17	16	16	17	17	18	19	18	18	28.4	29.4	59.5	-1	-1	-1
1/18/2019	3:07:46 PM	204	1420	17	17	17	17	17	17	17	17	17	19	18	18	28.4	29.4	59.5	-1	-1	-1
1/18/2019	3:07:46 PM	407	1421	16	17	17	17	16	17	17	17	18	19	18	18	28.4	29.4	59.5	-1	-1	-1
1/18/2019	3:07:46 PM	610	1422	17	17	17	17	17	17	17	17	18	19	17	18	28.4	29.4	59.5	-1	-1	-1
1/18/2019	3:07:46 PM	814	1423	16	17	17	17	16	17	16	17	18	19	18	18	28.4	29.4	59.5	-1	-1	-1
1/18/2019	3:07:47 PM	1	1424	17	17	17	17	17	17	16	17	18	19	18	18	28.4	29.3	75.3	-1	-1	-1
1/18/2019	3:07:47 PM	204	1425	17	17	17	17	17	17	16	17	17	19	18	18	28.4	29.3	75.3	-1	-1	-1
1/18/2019	3:07:47 PM	407	1426	16	17	17	17	16	17	17	17	18	19	18	18	28.4	29.3	75.3	-1	-1	-1
1/18/2019	3:07:47 PM	610	1427	17	17	17	16	17	17	17	17	18	19	18	18	28.4	29.3	75.3	-1	-1	-1
1/18/2019	3:07:47 PM	814	1428	16	17	17	17	16	17	17	17	17	19	18	18	28.4	29.3	75.3	-1	-1	-1
1/18/2019	3:07:48 PM	1	1429	17	17	17	17	16	17	17	17	18	19	18	18	28.4	29.3	75.3	-1	-1	-1
1/18/2019	3:07:48 PM	204	1430	17	17	17	17	16	17	17	17	17	19	18	18	28.4	29.3	75.3	-1	-1	-1
1/18/2019	3:07:48 PM	407	1431	16	17	17	17	16	17	17	17	18	19	18	18	28.4	29.3	75.3	-1	-1	-1
1/18/2019	3:07:48 PM	610	1432	16	17	17	17	17	16	17	17	17	19	18	18	28.4	29.3	75.3	-1	-1	-1
1/18/2019	3:07:48 PM	814	1433	17	17	17	17	16	17	16	17	17	19	17	18	28.4	29.3	75.3	-1	-1	-1
1/18/2019	3:07:49 PM	1	1434	16	17	17	17	16	17	16	17	18	19	18	18	28.4	29.3	75.3	-1	-1	-1
1/18/2019	3:07:49 PM	204	1435	17	17	17	17	17	17	17	17	18	19	18	18	28.4	29.3	75.3	-1	-1	-1
1/18/2019	3:07:49 PM	407	1436	17	17	17	17	16	17	17	17	17	19	17	18	28.4	29.3	75.3	-1	-1	-1
1/18/2019	3:07:49 PM	606	1437	16	17	17	17	16	17	17	17	18	19	18	18	28.4	29.3	75.3	-1	-1	-1
1/18/2019	3:07:49 PM	809	1438	17	17	17	17	17	16	17	17	18	19	18	18	28.4	29.3	75.3	-1	-1	-1
1/18/2019	3:07:50 PM	12	1439	17	17	17	17	16	17	17	17	17	19	18	18	28.4	29.3	75.3	-1	-1	-1
1/18/2019	3:07:50 PM	216	1440	16	17	17	17	16	17	17	17	18	19	18	18	28.4	29.3	75.3	-1	-1	-1
1/18/2019	3:07:50 PM	419	1441	17	17	17	17	17	17	17	17	17	19	18	18	28.4	29.3	75.3	-1	-1	-1
1/18/2019	3:07:50 PM	606	1442	17	17	17	17	16	17	17	17	18	19	18	18	28.4	29.3	75.3	-1	-1	-1
1/18/2019	3:07:50 PM	809	1443	17	17	17	16	17	17	17	17	18	19	18	18	28.4	29.3	75.3	-1	-1	-1
1/18/2019	3:07:51 PM	12	1444	17	17	17	17	16	17	17	17	17	19	17	18	28.4	29.3	75.3	-1	-1	-1
1/18/2019	3:07:51 PM	216	1445	16	17	17	17	17	17	17	17	18	19	18	18	28.4	29.3	75.3	-1	-1	-1
1/18/2019	3:07:51 PM	403	1446	17	17	17	17	17	17	16	16	18	19	18	18	28.4	29.3	75.3	-1	-1	-1
1/18/2019	3:07:51 PM	606	1447	17	17	17	17	16	17	17	17	17	19	18	18	28.4	29.3	75.3	-1	-1	-1
1/18/2019	3:07:51 PM	809	1448	17	17	17	16	17	17	17	17	17	19	18	18	28.4	29.3	75.3	-1	-1	-1
1/18/2019	3:07:52 PM	12	1449	17	17	17	16	17	17	17	17	17	19	17	18	28.4	29.3	75.3	-1	-1	-1
1/18/2019	3:07:52 PM	216	1450	17	17	17	17	17	17	17	17	17	19	17	18	28.4	29.3	75.3	-1	-1	-1
1/18/2019	3:07:52 PM	403	1451	17	17	17	16	17	16	17	16	18	19	18	18	28.4	29.3	75.3	-1	-1	-1
1/18/2019	3:07:52 PM	606	1452	17	17	17	17	16	17	17	17	17	19	18	18	28.4	29.3	75.3	-1	-1	-1
1/18/2019	3:07:52 PM	809	1453	17	17	17	17	17	16	17	16	18	19	18	18	28.4	29.3	75.3	-1	-1	-1
1/18/2019	3:07:53 PM	12	1454	16	17	17	17	16	17	16	17	17	19	18	18	28.4	29.3	75.3	-1	-1	-1
1/18/2019	3:07:53 PM	216	1455	17	17	17	17	17	17	17	17	18	19	18	18	28.4	29.3	75.3	-1	-1	-1
1/18/2019	3:07:53 PM	403	1456	17	17	17	17	17	17	17	17	18	19	18	18	28.4	29.3	75.3	-1	-1	-1
1/18/2019	3:07:53 PM	606	1457	17	17	17	17	16	17	17	17	18	19	18	18	28.4	29.3	75.3	-1	-1	-1
1/18/2019	3:07:53 PM	809	1458	17	17	17	16	17	16	17	17	18	19	18	18	28.4	29.3	75.3	-1	-1	-1
1/18/2019	3:07:54 PM	12	1459	16	17	17	17	16	17	17	17	17	19	18	18	28.4	29.3	75.3	-1	-1	-1
1/18/2019	3:07:54 PM	216	1460	17	17	17	16	17	17	17	17	18	19	18	18	28.4	29.3	75.3	-1	-1	-1
1/18/2019	3:07:54 PM	403	1461	17	17	17	17	16	17	17	17	17	19	17	18	28.4	29.3	75.3	-1	-1	-1
1/18/2019	3:07:54 PM	606	1462	17	17	17	17	17	17	17	17	18	19	18	18	28.4	29.3	75.3	-1	-1	-1
1/18/2019	3:07:54 PM	809	1463	17	17	17	16	16	16	17	17	17	19	18	18	28.4	29.3	75.3	-1	-1	-1
1/18/2019	3:07:55 PM	12	1464	16	17	17	17	16	17	17	17	17	19	18	18	28.4	29.3	75.3	-1	-1	-1
1/18/2019	3:07:55 PM	203	1465	16	17	17	17	16	17	17	17	18	19	18	18	28.4	29.3	75.3	-1	-1	-1
1/18/2019	3:07:55 PM	407	1466	17	17	17	17	16	17	17	17	17	19	18	18	28.5	29.3	93.9	-1	-1	-1
1/18/2019	3:07:55 PM	610	1467	16	17	17	17	16	17	17	17	18	19	18	18	28.5	29.3	93.9	-1	-1	-1
1/18/2019	3:07:55 PM	813	1468	17	17	17	17	17	17	17	16	18	19	18	18	28.5	29.3	93.9	-1	-1	-1
1/18/2019	3:07:56 PM	16	1469	17	17	17	17	17	17	17	17	17	19	17	18	28.5	29.3	93.9	-1	-1	-1
1/18/2019	3:07:56 PM	203	1470	16	17	17	17	16	17	17	17	18	19	18	18	28.5	29.3	93.9	-1	-1	-1
1/18/2019	3:07:56 PM	407	1471	17	17	17	17	17	16	17	17	18	19	18	18	28.5	29.3	93.9	-1	-1	-1
1/18/2019	3:07:56 PM	610	1472	17	17	17	17	16	17	17	17	17	19	18	18	28.5	29.3	93.9	-1	-1	-1
1/18/2019	3:07:56 PM	813	1473	16	17	17	17	16	17	17	17	18	19	18	17	28.5	29.3	93.9	-1	-1	-1
1/18/2019	3:07:57 PM	16	1474	17	17	17	17	16	17	17	17	17	19	18	18	28.5	29.3	93.9	-1	-1	-1
1/18/2019	3:07:57 PM	203	1475	17	17	17	17	16	17	16	17	17	19	18	18	28.5	29.3	93.9	-1	-1	-1
1/18/2019	3:07:57 PM	407	1476	17	17	17	17	17	17	17	16	18	19	18	18	28.5	29.3	93.9	-1	-1	-1
1/18/2019	3:07:57 PM	610	1477	17	17	17	17	16	17	16	17	17	19	18	18	28.5	29.3	93.9	-1	-1	-1
1/18/2019	3:07:57 PM	813	1478	16	17	17	17	17	17	17	17	18	19	18	18	28.5	29.3	93.9	-1	-1	-1
1/18/2019	3:07:58 PM	36	1479	16	17	17	17	16	17	17	17	17	19	18	18	28.5	29.3	93.9	-1	-1	-1
1/18/2019	3:07:58 PM	208	1480	16	17	17	17	16	17	16	17	18	19	18	18	28.5	29.3	93.9	-1	-1	-1
1/18/2019	3:07:58 PM	411	1481	17	17	17	17	17	17	17	17	17	19	18	18	28.5	29.3	93.9	-1	-1	-1
1/18/2019	3:07:58 PM	614	1482	17	17	17	17	16	17	17	17	18	19	18	18	28.5	29.3	93.9	-1	-1	-1
1/18/2019	3:07:58 PM	802	1483	16	17	17	17	16	17	17	17	18	19	18	18	28.5	29.3	93.9	-1	-1	-1
1/18/2019	3:07:59 PM	5	1484	17	17	17	17	17	17	17	17	17	19	18	18	28.5	29.3	93.9	-1	-1	-1
1/18/2019	3:07:59 PM	208	1485	16	17	17	17	16	17	17	17	18	19	18	18	28.5	29.3	93.9	-1	-1	-1
1/18/2019	3:07:59 PM	411	1486	17	17	17	16	17	17	17	17	17	19	18	18	28.5	29.3	93.9	-1	-1	-1
1/18/2019	3:07:59 PM	614	1487	17	17	17	17	16	17	17	17	18	19	18	18	28.5	29.3	93.9	-1	-1	-1
1/18/2019	3:07:59 PM	802	1488	17	17	17	17	16	17	17	17	18	19	18	18	28.5	29.3	93.9	-1	-1	-1
1/18/2019	3:08:00 PM	5	1489	17	17	17	17	16	17	17	17	18	19	18	18	28.5	29.3	93.9	-1	-1	-1
1/18/2019	3:08:00 PM	208	1490	16	17	17	17	17	17	17	17	18	19	18	18	28.5	29.3	93.9	-1	-1	-1
1/18/2019	3:08:00 PM	411	1491	17	17	17	17	16	17	17	17	17	19	18	18	28.5	29.3	93.9	-1	-1	-1
1/18/2019	3:08:00 PM	614	1492	17	17	17	17	17	17	17	17	18	19	18	18	28.5	29.3	93.9	-1	-1	-1
1/18/2019	3:08:00 PM	802	1493	17	17	17	17	17	17	17	17	18	19	18	18	28.5	29.3	93.9	-1	-1	-1
1/18/2019	3:08:01 PM	5	1494	16	17	17	17	17	17	17	17	18	19	18	18	28.5	29.3	93.9	-1	-1	-1
1/18/2019	3:08:01 PM	208	1495	16	17	17	17	17	17	17	17	17	19	18	18	28.5	29.3	93.9	-1	-1	-1
1/18/2019	3:08:01 PM	411	1496	16	17	17	17	16	17	17	17	17	19	18	18	28.5	29.3	93.9	-1	-1	-1
1/18/2019	3:08:01 PM	614	1497	17	17	17	17	17	17	17	17	18	19	18	18	28.5	29.3	93.9	-1	-1	-1
1/18/2019	3:08:01 PM	802	1498	17	17	17	16	17	16	17	17	18	19	18	18	28.5	29.3	93.9	-1	-1	-1
1/18/2019	3:08:02 PM	5	1499	16	17	17	17	16	17	16	17	17	19	18	18	28.5	29.3	93.9	-1	-1	-1
1/18/2019	3:08:02 PM	208	1500	17	17	17	17	17	17	17	17	18	19	18	18	28.5	29.3	93.9	-1	-1	-1
1/18/2019	3:08:02 PM	411	1501	16	17	17	17	16	17	17	17	17	19	18	18	28.5	29.3	93.9	-1	-1	-1
1/18/2019	3:08:02 PM	614	1502	17	17	17	17	17	17	17	17	18	19	18	18	28.5	29.3	93.9	-1	-1	-1
1/18/2019	3:08:02 PM	802	1503	17	17	17	16	17	17	17	17	18	19	18	18	28.5	29.3	93.9	-1	-1	-1
1/18/2019	3:08:03 PM	5	1504	16	17	17	17	16	17	17	17	18	19	18	18	28.5	29.3	93.9	-1	-1	-1
1/18/2019	3:08:03 PM	208	1505	17	17	17	17	17	16	17	17	18	19	18	18	28.5	29.3	93.9	-1	-1	-1
1/18/2019	3:08:03 PM	411	1506	16	17	17	17	16	17	17	17	17	19	18	18	28.5	29.3	93.9	-1	-1	-1
1/18/2019	3:08:03 PM	607	1507	17	17	17	17	17	17	17	17	18	19	18	18	28.5	29.3	93.9	-1	-1	-1
1/18/2019	3:08:03 PM	810	1508	16	17	17	17	16	17	16	17	17	19	18	18	28.5	29.2	58.5	-1	-1	-1
1/18/2019	3:08:04 PM	13	1509	17	17	17	17	17	17	17	17	18	19	18	18	28.5	29.2	58.5	-1	-1	-1
1/18/2019	3:08:04 PM	216	1510	17	17	17	17	16	17	17	17	18	19	18	18	28.5	29.2	58.5	-1	-1	-1
1/18/2019	3:08:04 PM	403	1511	16	17	17	17	16	17	17	17	18	19	18	18	28.5	29.2	58.5	-1	-1	-1
1/18/2019	3:08:04 PM	607	1512	17	17	17	17	17	17	17	17	17	19	18	18	28.5	29.2	58.5	-1	-1	-1
1/18/2019	3:08:04 PM	810	1513	16	17	17	17	17	17	17	17	18	19	18	18	28.5	29.2	58.5	-1	-1	-1
1/18/2019	3:08:05 PM	13	1514	17	17	17	17	16	16	16	17	17	19	18	18	28.5	29.2	58.5	-1	-1	-1
1/18/2019	3:08:05 PM	216	1515	17	17	17	17	17	16	17	16	18	19	18	18	28.5	29.2	58.5	-1	-1	-1
1/18/2019	3:08:05 PM	403	1516	17	17	17	17	16	16	17	16	18	19	18	18	28.5	29.2	58.5	-1	-1	-1
1/18/2019	3:08:05 PM	607	1517	16	17	17	17	17	17	17	17	18	19	18	18	28.5	29.2	58.5	-1	-1	-1
1/18/2019	3:08:05 PM	810	1518	17	17	17	16	17	16	16	17	17	19	18	18	28.5	29.2	58.5	-1	-1	-1
1/18/2019	3:08:06 PM	13	1519	17	17	17	17	17	16	17	17	18	19	18	18	28.5	29.2	58.5	-1	-1	-1
1/18/2019	3:08:06 PM	216	1520	17	17	17	17	16	17	17	17	17	19	18	18	28.5	29.2	58.5	-1	-1	-1
1/18/2019	3:08:06 PM	403	1521	16	17	17	17	16	16	17	17	17	19	18	18	28.5	29.2	58.5	-1	-1	-1
1/18/2019	3:08:06 PM	607	1522	17	17	17	17	16	17	17	17	17	19	18	18	28.5	29.2	58.5	-1	-1	-1
1/18/2019	3:08:06 PM	810	1523	16	17	17	17	16	17	17	17	17	19	18	18	28.5	29.2	58.5	-1	-1	-1
1/18/2019	3:08:07 PM	13	1524	17	17	17	17	16	17	16	17	17	19	18	18	28.5	29.2	58.5	-1	-1	-1
1/18/2019	3:08:07 PM	216	1525	17	17	17	17	17	17	17	17	18	19	18	18	28.5	29.2	58.5	-1	-1	-1
1/18/2019	3:08:07 PM	403	1526	16	16	17	16	16	17	17	17	17	19	18	18	28.5	29.2	58.5	-1	-1	-1
1/18/2019	3:08:07 PM	607	1527	17	17	17	17	16	17	16	17	17	19	18	18	28.5	29.2	58.5	-1	-1	-1
1/18/2019	3:08:07 PM	810	1528	16	17	17	17	16	17	17	17	18	19	18	18	28.5	29.2	58.5	-1	-1	-1
1/18/2019	3:08:08 PM	13	1529	16	17	17	17	16	17	17	16	18	19	18	18	28.5	29.2	58.5	-1	-1	-1
1/18/2019	3:08:08 PM	216	1530	17	17	17	16	17	17	17	16	18	19	18	18	28.5	29.2	58.5	-1	-1	-1
1/18/2019	3:08:08 PM	403	1531	17	17	17	16	16	17	17	17	17	19	17	18	28.5	29.2	58.5	-1	-1	-1
1/18/2019	3:08:08 PM	607	1532	16	17	17	17	16	17	16	17	17	19	17	18	28.5	29.2	58.5	-1	-1	-1
1/18/2019	3:08:08 PM	810	1533	17	17	17	17	16	17	16	17	18	19	18	18	28.5	29.2	58.5	-1	-1	-1
1/18/2019	3:08:09 PM	13	1534	17	17	17	16	17	17	17	17	18	19	18	18	28.5	29.2	58.5	-1	-1	-1
1/18/2019	3:08:09 PM	216	1535	17	17	17	16	17	17	17	17	17	20	17	18	28.5	29.2	58.5	-1	-1	-1
1/18/2019	3:08:09 PM	403	1536	16	17	17	17	16	17	17	17	17	19	18	18	28.5	29.2	58.5	-1	-1	-1
1/18/2019	3:08:09 PM	607	1537	16	17	17	17	17	17	17	17	18	19	18	18	28.5	29.2	58.5	-1	-1	-1
1/18/2019	3:08:09 PM	810	1538	17	17	17	16	17	17	17	17	17	19	18	18	28.5	29.2	58.5	-1	-1	-1
1/18/2019	3:08:10 PM	13	1539	17	17	17	17	17	17	16	17	17	19	18	18	28.5	29.2	58.5	-1	-1	-1
1/18/2019	3:08:10 PM	216	1540	17	17	17	17	17	17	17	17	18	19	18	18	28.5	29.2	58.5	-1	-1	-1
1/18/2019	3:08:10 PM	403	1541	16	17	17	17	16	17	17	16	18	19	18	17	28.5	29.2	58.5	-1	-1	-1
1/18/2019	3:08:10 PM	607	1542	17	17	17	17	17	17	17	17	17	19	18	18	28.5	29.2	58.5	-1	-1	-1
1/18/2019	3:08:10 PM	810	1543	17	17	17	17	16	17	17	17	17	19	18	18	28.5	29.2	58.5	-1	-1	-1
1/18/2019	3:08:11 PM	13	1544	16	17	17	17	16	17	17	17	18	19	18	18	28.5	29.2	58.5	-1	-1	-1
1/18/2019	3:08:11 PM	216	1545	16	17	17	17	16	17	17	17	18	19	18	18	28.5	29.2	58.5	-1	-1	-1
1/18/2019	3:08:11 PM	403	1546	17	17	17	16	17	16	17	16	18	19	18	18	28.5	29.2	58.5	-1	-1	-1
1/18/2019	3:08:11 PM	607	1547	17	17	17	17	16	17	17	17	17	19	18	18	28.5	29.2	58.5	-1	-1	-1
1/18/2019	3:08:11 PM	810	1548	16	17	17	17	16	17	17	17	18	19	18	18	28.5	29.2	58.5	-1	-1	-1
1/18/2019	3:08:12 PM	13	1549	17	17	17	17	17	17	17	17	18	19	18	18	28.5	29.2	58.5	-1	-1	-1
1/18/2019	3:08:12 PM	216	1550	17	17	17	17	17	17	17	17	18	19	18	18	28.5	29.1	97.9	-1	-1	-1
1/18/2019	3:08:12 PM	403	1551	16	17	17	17	16	17	16	17	17	19	18	18	28.5	29.1	97.9	-1	-1	-1
1/18/2019	3:08:12 PM	607	1552	16	17	17	17	16	16	17	17	18	19	18	18	28.5	29.1	97.9	-1	-1	-1
1/18/2019	3:08:12 PM	810	1553	17	17	17	17	16	16	17	17	17	19	18	18	28.5	29.1	97.9	-1	-1	-1
1/18/2019	3:08:13 PM	13	1554	16	17	17	17	17	17	17	17	18	19	18	18	28.5	29.1	97.9	-1	-1	-1
1/18/2019	3:08:13 PM	216	1555	17	17	17	16	17	17	16	17	18	19	18	18	28.5	29.1	97.9	-1	-1	-1
1/18/2019	3:08:13 PM	403	1556	17	17	17	16	17	17	17	17	17	19	17	18	28.5	29.1	97.9	-1	-1	-1
1/18/2019	3:08:13 PM	607	1557	16	17	17	17	16	17	17	17	18	19	18	18	28.5	29.1	97.9	-1	-1	-1
1/18/2019	3:08:13 PM	810	1558	17	17	17	17	17	16	16	17	18	19	18	18	28.5	29.1	97.9	-1	-1	-1
1/18/2019	3:08:14 PM	13	1559	17	17	17	17	16	17	17	17	17	19	18	18	28.5	29.1	97.9	-1	-1	-1
1/18/2019	3:08:14 PM	216	1560	17	17	17	17	16	17	16	17	17	19	18	18	28.5	29.1	97.9	-1	-1	-1
1/18/2019	3:08:14 PM	403	1561	16	17	16	17	16	17	16	17	18	19	18	18	28.5	29.1	97.9	-1	-1	-1
1/18/2019	3:08:14 PM	607	1562	17	17	17	17	17	17	17	17	18	19	18	17	28.5	29.1	97.9	-1	-1	-1
1/18/2019	3:08:14 PM	810	1563	17	17	17	17	16	17	17	17	17	19	18	18	28.5	29.1	97.9	-1	-1	-1
1/18/2019	3:08:15 PM	13	1564	17	17	17	17	16	17	17	17	18	19	18	18	28.5	29.1	97.9	-1	-1	-1
1/18/2019	3:08:15 PM	216	1565	17	17	17	17	17	17	17	17	18	19	18	18	28.5	29.1	97.9	-1	-1	-1
1/18/2019	3:08:15 PM	403	1566	17	17	17	16	17	17	17	16	18	19	17	18	28.5	29.1	97.9	-1	-1	-1
1/18/2019	3:08:15 PM	607	1567	17	17	17	17	16	16	17	17	18	19	18	18	28.5	29.1	97.9	-1	-1	-1
1/18/2019	3:08:15 PM	810	1568	16	17	17	17	16	16	17	17	18	19	18	18	28.5	29.1	97.9	-1	-1	-1
1/18/2019	3:08:16 PM	13	1569	17	17	17	17	16	17	17	16	18	19	18	18	28.5	29.1	97.9	-1	-1	-1
1/18/2019	3:08:16 PM	216	1570	16	17	17	17	16	17	17	17	17	19	18	18	28.5	29.1	97.9	-1	-1	-1
1/18/2019	3:08:16 PM	403	1571	16	17	17	17	16	17	17	17	18	19	18	18	28.5	29.1	97.9	-1	-1	-1
1/18/2019	3:08:16 PM	607	1572	16	17	17	17	17	17	17	17	17	19	18	18	28.5	29.1	97.9	-1	-1	-1
1/18/2019	3:08:16 PM	810	1573	16	17	17	17	16	17	16	17	17	19	18	18	28.5	29.1	97.9	-1	-1	-1
1/18/2019	3:08:17 PM	13	1574	17	17	17	17	17	17	16	17	18	19	18	18	28.5	29.1	97.9	-1	-1	-1
1/18/2019	3:08:17 PM	216	1575	17	17	17	17	16	17	17	17	17	19	18	18	28.5	29.1	97.9	-1	-1	-1
1/18/2019	3:08:17 PM	403	1576	17	16	17	16	16	17	17	16	17	19	17	18	28.5	29.1	97.9	-1	-1	-1
1/18/2019	3:08:17 PM	607	1577	16	17	17	17	17	17	17	17	18	19	18	18	28.5	29.1	97.9	-1	-1	-1
1/18/2019	3:08:17 PM	810	1578	17	17	17	16	17	16	17	16	18	19	18	18	28.5	29.1	97.9	-1	-1	-1
1/18/2019	3:08:18 PM	13	1579	17	17	17	17	17	17	16	17	17	19	18	18	28.5	29.1	97.9	-1	-1	-1
1/18/2019	3:08:18 PM	216	1580	16	17	17	17	16	17	17	17	18	19	18	18	28.5	29.1	97.9	-1	-1	-1
1/18/2019	3:08:18 PM	403	1581	17	17	17	16	17	17	17	16	18	19	18	18	28.5	29.1	97.9	-1	-1	-1
1/18/2019	3:08:18 PM	607	1582	17	17	17	17	16	17	17	17	18	19	18	18	28.5	29.1	97.9	-1	-1	-1
1/18/2019	3:08:18 PM	810	1583	16	17	17	17	16	17	17	17	18	19	18	18	28.5	29.1	97.9	-1	-1	-1
1/18/2019	3:08:19 PM	13	1584	17	17	17	17	17	17	17	17	18	19	18	18	28.5	29.1	97.9	-1	-1	-1
1/18/2019	3:08:19 PM	216	1585	16	17	17	17	16	17	17	17	18	19	18	18	28.5	29.1	97.9	-1	-1	-1
1/18/2019	3:08:19 PM	403	1586	16	17	16	17	16	17	16	17	18	19	18	17	28.5	29.1	97.9	-1	-1	-1
1/18/2019	3:08:19 PM	607	1587	17	17	17	17	17	17	17	17	18	20	18	18	28.5	29.1	97.9	-1	-1	-1
1/18/2019	3:08:19 PM	810	1588	16	17	17	17	16	17	17	17	18	19	18	18	28.5	29.1	97.9	-1	-1	-1
1/18/2019	3:08:20 PM	13	1589	17	17	17	16	17	17	17	17	18	19	18	18	28.5	29.1	97.9	-1	-1	-1
1/18/2019	3:08:20 PM	216	1590	17	17	17	17	16	17	17	17	17	19	18	18	28.5	29.1	97.9	-1	-1	-1
1/18/2019	3:08:20 PM	403	1591	16	17	17	17	16	17	16	17	17	19	18	18	28.5	29.1	97.9	-1	-1	-1
1/18/2019	3:08:20 PM	607	1592	16	17	17	17	16	17	17	17	18	19	18	18	28.5	29.1	63.8	-1	-1	-1
1/18/2019	3:08:20 PM	810	1593	17	17	17	17	17	16	17	17	18	19	18	18	28.5	29.1	63.8	-1	-1	-1
1/18/2019	3:08:21 PM	13	1594	17	17	17	17	17	17	17	17	17	19	18	18	28.5	29.1	63.8	-1	-1	-1
1/18/2019	3:08:21 PM	216	1595	16	17	17	17	17	17	16	16	18	19	18	18	28.5	29.1	63.8	-1	-1	-1
1/18/2019	3:08:21 PM	403	1596	16	17	16	17	16	17	17	16	18	19	18	18	28.5	29.1	63.8	-1	-1	-1
1/18/2019	3:08:21 PM	607	1597	17	17	17	17	16	17	17	17	17	19	18	18	28.5	29.1	63.8	-1	-1	-1
1/18/2019	3:08:21 PM	810	1598	17	17	17	17	16	17	17	17	17	19	18	18	28.5	29.1	63.8	-1	-1	-1
1/18/2019	3:08:22 PM	13	1599	16	17	17	17	17	17	17	17	18	19	18	18	28.5	29.1	63.8	-1	-1	-1
1/18/2019	3:08:22 PM	216	1600	17	17	17	16	17	17	17	16	18	19	18	18	28.5	29.1	63.8	-1	-1	-1
1/18/2019	3:08:22 PM	403	1601	17	17	17	16	16	17	16	17	17	19	18	18	28.5	29.1	63.8	-1	-1	-1
1/18/2019	3:08:22 PM	607	1602	16	17	17	17	17	17	17	17	18	19	18	18	28.5	29.1	63.8	-1	-1	-1
1/18/2019	3:08:22 PM	810	1603	17	17	17	17	17	17	17	16	18	19	18	18	28.5	29.1	63.8	-1	-1	-1
1/18/2019	3:08:23 PM	13	1604	17	17	17	17	17	17	17	17	18	19	18	18	28.5	29.1	63.8	-1	-1	-1
1/18/2019	3:08:23 PM	216	1605	16	17	17	17	17	16	17	17	18	19	18	18	28.5	29.1	63.8	-1	-1	-1
1/18/2019	3:08:23 PM	403	1606	16	17	17	17	17	16	17	16	18	19	18	18	28.5	29.1	63.8	-1	-1	-1
1/18/2019	3:08:23 PM	607	1607	17	17	17	17	16	17	17	17	17	19	18	18	28.5	29.1	63.8	-1	-1	-1
1/18/2019	3:08:23 PM	810	1608	16	17	17	17	16	16	17	17	18	19	18	18	28.5	29.1	63.8	-1	-1	-1
1/18/2019	3:08:24 PM	13	1609	17	17	17	17	17	17	17	17	18	19	18	18	28.5	29.1	63.8	-1	-1	-1
1/18/2019	3:08:24 PM	203	1610	17	17	17	16	17	17	17	17	17	19	18	18	28.5	29.1	63.8	-1	-1	-1
1/18/2019	3:08:24 PM	406	1611	16	17	17	17	17	17	17	17	18	19	18	18	28.5	29.1	63.8	-1	-1	-1
1/18/2019	3:08:24 PM	609	1612	17	17	17	17	17	17	17	17	18	19	18	18	28.5	29.1	63.8	-1	-1	-1
1/18/2019	3:08:24 PM	812	1613	17	17	17	17	16	17	16	17	17	19	17	18	28.5	29.1	63.8	-1	-1	-1
1/18/2019	3:08:25 PM	16	1614	16	17	17	17	16	17	17	17	18	19	18	18	28.5	29.1	63.8	-1	-1	-1
1/18/2019	3:08:25 PM	203	1615	17	17	17	17	17	17	17	17	18	19	18	17	28.5	29.1	63.8	-1	-1	-1
1/18/2019	3:08:25 PM	406	1616	17	17	17	17	16	17	17	17	17	19	18	18	28.5	29.1	63.8	-1	-1	-1
1/18/2019	3:08:25 PM	609	1617	16	17	17	17	17	17	17	17	18	19	18	18	28.5	29.1	63.8	-1	-1	-1
1/18/2019	3:08:25 PM	812	1618	17	17	17	16	16	17	17	17	17	19	18	18	28.5	29.1	63.8	-1	-1	-1
1/18/2019	3:08:26 PM	16	1619	16	17	17	17	16	17	17	17	17	19	18	18	28.5	29.1	63.8	-1	-1	-1
1/18/2019	3:08:26 PM	203	1620	16	17	17	17	16	17	17	17	18	19	18	18	28.5	29.1	63.8	-1	-1	-1
1/18/2019	3:08:26 PM	406	1621	17	17	17	17	16	17	16	17	17	19	18	18	28.5	29.1	63.8	-1	-1	-1
1/18/2019	3:08:26 PM	609	1622	17	17	17	17	17	17	17	17	18	19	18	18	28.5	29.1	63.8	-1	-1	-1
1/18/2019	3:08:26 PM	812	1623	17	17	17	16	17	17	17	16	18	19	17	18	28.5	29.1	63.8	-1	-1	-1
1/18/2019	3:08:27 PM	16	1624	17	17	17	17	16	17	17	17	17	19	17	18	28.5	29.1	63.8	-1	-1	-1
1/18/2019	3:08:27 PM	203	1625	16	17	17	17	16	17	17	17	17	19	18	18	28.5	29.1	63.8	-1	-1	-1
1/18/2019	3:08:27 PM	406	1626	17	17	17	16	17	17	17	17	18	19	18	18	28.5	29.1	63.8	-1	-1	-1
1/18/2019	3:08:27 PM	609	1627	17	17	17	17	16	17	17	17	17	19	18	18	28.5	29.1	63.8	-1	-1	-1
1/18/2019	3:08:27 PM	812	1628	16	17	17	16	17	17	16	17	18	19	18	18	28.5	29.1	63.8	-1	-1	-1
1/18/2019	3:08:28 PM	16	1629	17	17	17	16	17	17	17	17	17	19	18	18	28.5	29.1	63.8	-1	-1	-1
1/18/2019	3:08:28 PM	203	1630	17	17	17	17	16	17	17	17	17	19	18	18	28.5	29.1	63.8	-1	-1	-1
1/18/2019	3:08:28 PM	406	1631	17	17	17	17	16	16	16	17	18	19	18	18	28.5	29.1	63.8	-1	-1	-1
1/18/2019	3:08:28 PM	609	1632	17	17	17	17	17	17	17	17	18	19	18	18	28.5	29.1	63.8	-1	-1	-1
1/18/2019	3:08:28 PM	812	1633	16	17	17	17	16	17	17	17	18	19	18	18	28.5	29.1	63.8	-1	-1	-1
1/18/2019	3:08:29 PM	16	1634	17	17	17	17	17	17	17	17	17	19	18	18	28.5	29.0	70.6	-1	-1	-1
1/18/2019	3:08:29 PM	203	1635	17	17	17	17	16	17	17	17	17	19	18	18	28.5	29.0	70.6	-1	-1	-1
1/18/2019	3:08:29 PM	406	1636	16	17	17	17	16	17	17	17	18	19	18	18	28.5	29.0	70.6	-1	-1	-1
1/18/2019	3:08:29 PM	609	1637	17	17	17	17	17	17	17	17	18	19	18	18	28.5	29.0	70.6	-1	-1	-1
1/18/2019	3:08:29 PM	812	1638	16	17	17	17	16	17	17	17	18	19	18	18	28.5	29.0	70.6	-1	-1	-1
1/18/2019	3:08:30 PM	16	1639	17	17	17	17	17	17	17	17	18	19	18	18	28.5	29.0	70.6	-1	-1	-1
1/18/2019	3:08:30 PM	203	1640	17	17	17	17	16	17	17	17	18	19	17	18	28.5	29.0	70.6	-1	-1	-1
1/18/2019	3:08:30 PM	406	1641	17	17	17	17	17	17	17	17	18	19	17	18	28.5	29.0	70.6	-1	-1	-1
1/18/2019	3:08:30 PM	609	1642	17	17	17	16	17	17	17	17	18	19	18	18	28.5	29.0	70.6	-1	-1	-1
1/18/2019	3:08:30 PM	812	1643	16	17	17	17	16	17	17	17	18	19	18	18	28.5	29.0	70.6	-1	-1	-1
1/18/2019	3:08:31 PM	16	1644	17	17	17	17	17	16	17	16	18	19	18	18	28.5	29.0	70.6	-1	-1	-1
1/18/2019	3:08:31 PM	203	1645	17	17	17	17	17	17	17	17	17	19	18	18	28.5	29.0	70.6	-1	-1	-1
1/18/2019	3:08:31 PM	406	1646	16	17	17	17	17	17	17	17	18	19	18	18	28.5	29.0	70.6	-1	-1	-1
1/18/2019	3:08:31 PM	609	1647	17	17	17	17	16	16	17	17	18	19	18	18	28.5	29.0	70.6	-1	-1	-1
1/18/2019	3:08:31 PM	812	1648	16	17	17	17	16	16	17	17	18	19	18	18	28.5	29.0	70.6	-1	-1	-1
1/18/2019	3:08:32 PM	16	1649	17	17	17	17	17	17	17	17	18	19	18	18	28.5	29.0	70.6	-1	-1	-1
1/18/2019	3:08:32 PM	203	1650	17	17	17	17	16	17	16	17	18	19	18	18	28.5	29.0	70.6	-1	-1	-1
1/18/2019	3:08:32 PM	406	1651	17	17	17	17	17	17	17	16	18	19	18	18	28.5	29.0	70.6	-1	-1	-1
1/18/2019	3:08:32 PM	609	1652	17	17	17	17	16	17	17	17	18	19	18	18	28.5	29.0	70.6	-1	-1	-1
1/18/2019	3:08:32 PM	812	1653	17	17	17	16	17	17	17	16	17	19	18	18	28.5	29.0	70.6	-1	-1	-1
1/18/2019	3:08:33 PM	16	1654	17	17	17	17	16	17	17	17	17	19	18	18	28.5	29.0	70.6	-1	-1	-1
1/18/2019	3:08:33 PM	203	1655	17	17	17	17	16	17	17	17	17	19	18	18	28.5	29.0	70.6	-1	-1	-1
1/18/2019	3:08:33 PM	406	1656	16	17	17	17	16	17	17	17	18	19	18	18	28.5	29.0	70.6	-1	-1	-1
1/18/2019	3:08:33 PM	609	1657	17	17	17	16	17	17	17	16	18	19	18	18	28.5	29.0	70.6	-1	-1	-1
1/18/2019	3:08:33 PM	814	1658	16	16	17	17	16	17	17	17	17	19	18	18	28.5	29.0	70.6	-1	-1	-1
1/18/2019	3:08:34 PM	2	1659	17	17	17	17	16	17	16	17	18	19	18	18	28.5	29.0	70.6	-1	-1	-1
1/18/2019	3:08:34 PM	205	1660	17	17	17	17	17	17	17	16	18	19	18	18	28.5	29.0	70.6	-1	-1	-1
1/18/2019	3:08:34 PM	408	1661	17	17	17	17	17	17	17	17	18	19	18	18	28.5	29.0	70.6	-1	-1	-1
1/18/2019	3:08:34 PM	611	1662	17	17	17	17	16	17	16	17	18	19	18	18	28.5	29.0	70.6	-1	-1	-1
1/18/2019	3:08:34 PM	814	1663	16	17	17	17	16	17	16	17	18	19	18	18	28.5	29.0	70.6	-1	-1	-1
1/18/2019	3:08:35 PM	2	1664	17	17	17	17	17	17	17	17	18	19	18	18	28.5	29.0	70.6	-1	-1	-1
1/18/2019	3:08:35 PM	205	1665	17	17	17	17	17	17	17	17	17	19	17	18	28.5	29.0	70.6	-1	-1	-1
1/18/2019	3:08:35 PM	408	1666	16	17	17	17	16	17	17	17	18	19	18	18	28.5	29.0	70.6	-1	-1	-1
1/18/2019	3:08:35 PM	611	1667	17	17	17	17	17	17	17	17	18	19	18	18	28.5	29.0	70.6	-1	-1	-1
1/18/2019	3:08:35 PM	814	1668	17	17	17	17	16	17	17	17	17	19	18	18	28.5	29.0	70.6	-1	-1	-1
1/18/2019	3:08:36 PM	2	1669	16	17	17	17	16	17	17	17	18	19	18	18	28.5	29.0	70.6	-1	-1	-1
1/18/2019	3:08:36 PM	205	1670	17	17	17	16	17	17	17	16	18	19	18	18	28.5	29.0	70.6	-1	-1	-1
1/18/2019	3:08:36 PM	408	1671	17	17	17	17	17	17	16	17	17	19	18	18	28.5	29.0	70.6	-1	-1	-1
1/18/2019	3:08:36 PM	611	1672	16	17	17	17	16	17	17	17	18	19	18	18	28.5	29.0	70.6	-1	-1	-1
1/18/2019	3:08:36 PM	814	1673	16	17	17	16	17	16	17	16	18	19	18	18	28.5	29.0	70.6	-1	-1	-1
1/18/2019	3:08:37 PM	2	1674	17	17	17	17	16	17	16	17	17	19	17	18	28.5	29.0	70.6	-1	-1	-1
1/18/2019	3:08:37 PM	205	1675	16	17	17	17	16	17	17	17	18	19	18	18	28.5	29.0	70.6	-1	-1	-1
1/18/2019	3:08:37 PM	408	1676	17	17	17	17	16	16	17	17	17	19	18	18	28.5	29.0	72.4	-1	-1	-1
1/18/2019	3:08:37 PM	611	1677	16	17	17	17	16	16	17	17	18	19	18	18	28.5	29.0	72.4	-1	-1	-1
1/18/2019	3:08:37 PM	814	1678	16	17	17	17	16	17	17	16	18	19	18	17	28.5	29.0	72.4	-1	-1	-1
1/18/2019	3:08:38 PM	2	1679	17	17	17	17	17	17	17	17	18	19	18	18	28.5	29.0	72.4	-1	-1	-1
1/18/2019	3:08:38 PM	205	1680	17	17	17	17	17	17	17	17	17	19	18	18	28.5	29.0	72.4	-1	-1	-1
1/18/2019	3:08:38 PM	408	1681	16	17	17	17	16	17	17	17	18	19	18	18	28.5	29.0	72.4	-1	-1	-1
1/18/2019	3:08:38 PM	611	1682	17	17	17	17	16	17	16	17	17	19	18	18	28.5	29.0	72.4	-1	-1	-1
1/18/2019	3:08:38 PM	814	1683	16	17	17	17	16	17	16	17	17	19	18	18	28.5	29.0	72.4	-1	-1	-1
1/18/2019	3:08:39 PM	2	1684	17	17	17	17	17	17	17	16	18	19	18	18	28.5	29.0	72.4	-1	-1	-1
1/18/2019	3:08:39 PM	205	1685	17	17	17	17	16	17	17	17	18	19	18	18	28.5	29.0	72.4	-1	-1	-1
1/18/2019	3:08:39 PM	408	1686	17	17	17	17	16	17	17	17	18	19	18	18	28.5	29.0	72.4	-1	-1	-1
1/18/2019	3:08:39 PM	611	1687	17	17	17	17	17	17	17	16	17	19	18	18	28.5	29.0	72.4	-1	-1	-1
1/18/2019	3:08:39 PM	814	1688	16	16	17	17	16	17	17	17	17	19	18	18	28.5	29.0	72.4	-1	-1	-1
1/18/2019	3:08:40 PM	2	1689	16	17	17	17	16	17	17	17	18	19	18	18	28.5	29.0	72.4	-1	-1	-1
1/18/2019	3:08:40 PM	205	1690	17	17	17	17	17	17	17	17	18	19	18	18	28.5	29.0	72.4	-1	-1	-1
1/18/2019	3:08:40 PM	408	1691	16	17	17	17	16	17	17	17	17	19	18	18	28.5	29.0	72.4	-1	-1	-1
1/18/2019	3:08:40 PM	611	1692	16	17	17	17	16	17	17	17	18	19	18	18	28.5	29.0	72.4	-1	-1	-1
1/18/2019	3:08:40 PM	814	1693	17	16	17	16	17	17	17	17	17	19	18	18	28.5	29.0	72.4	-1	-1	-1
1/18/2019	3:08:41 PM	2	1694	17	17	17	17	17	17	17	17	17	19	18	18	28.5	29.0	72.4	-1	-1	-1
1/18/2019	3:08:41 PM	205	1695	16	17	17	17	17	17	17	17	18	19	18	18	28.5	29.0	72.4	-1	-1	-1
1/18/2019	3:08:41 PM	408	1696	17	17	17	16	17	17	17	17	18	19	17	18	28.5	29.0	72.4	-1	-1	-1
1/18/2019	3:08:41 PM	611	1697	17	17	17	17	16	17	17	17	18	19	18	18	28.5	29.0	72.4	-1	-1	-1
1/18/2019	3:08:41 PM	814	1698	16	17	17	17	16	16	17	17	18	19	18	18	28.5	29.0	72.4	-1	-1	-1
1/18/2019	3:08:42 PM	2	1699	17	17	17	17	17	17	17	17	18	19	17	18	28.5	29.0	72.4	-1	-1	-1
1/18/2019	3:08:42 PM	205	1700	16	17	17	17	16	17	17	17	18	19	18	18	28.5	29.0	72.4	-1	-1	-1
1/18/2019	3:08:42 PM	408	1701	17	17	17	17	16	17	17	17	17	19	18	18	28.5	29.0	72.4	-1	-1	-1
1/18/2019	3:08:42 PM	611	1702	17	17	17	17	16	17	17	17	17	19	18	18	28.5	29.0	72.4	-1	-1	-1
1/18/2019	3:08:42 PM	814	1703	16	17	17	17	16	16	17	16	18	19	18	18	28.5	29.0	72.4	-1	-1	-1
1/18/2019	3:08:43 PM	2	1704	17	17	17	16	17	16	17	17	18	19	18	18	28.5	29.0	72.4	-1	-1	-1
1/18/2019	3:08:43 PM	205	1705	16	17	17	17	16	17	17	17	17	19	18	18	28.5	29.0	72.4	-1	-1	-1
1/18/2019	3:08:43 PM	408	1706	17	17	17	16	17	16	17	16	18	19	18	18	28.5	29.0	72.4	-1	-1	-1
1/18/2019	3:08:43 PM	611	1707	17	17	17	17	16	17	16	17	17	19	18	18	28.5	29.0	72.4	-1	-1	-1
1/18/2019	3:08:43 PM	814	1708	16	17	17	17	17	17	17	17	18	19	18	18	28.5	29.0	72.4	-1	-1	-1
1/18/2019	3:08:44 PM	2	1709	17	17	17	17	17	17	17	17	17	19	18	18	28.5	29.0	72.4	-1	-1	-1
1/18/2019	3:08:44 PM	205	1710	16	17	17	17	16	17	17	17	18	19	18	18	28.5	29.0	72.4	-1	-1	-1
1/18/2019	3:08:44 PM	408	1711	17	17	17	16	17	16	17	17	18	19	18	18	28.5	29.0	72.4	-1	-1	-1
1/18/2019	3:08:44 PM	611	1712	16	17	17	17	16	17	17	17	18	19	18	18	28.5	29.0	72.4	-1	-1	-1
1/18/2019	3:08:44 PM	814	1713	17	17	17	16	17	17	17	17	18	19	18	18	28.5	29.0	72.4	-1	-1	-1
1/18/2019	3:08:45 PM	2	1714	17	17	17	17	16	17	17	17	17	19	18	18	28.5	29.0	72.4	-1	-1	-1
1/18/2019	3:08:45 PM	205	1715	16	17	17	17	16	17	17	17	18	19	18	18	28.5	29.0	72.4	-1	-1	-1
1/18/2019	3:08:45 PM	408	1716	17	17	17	17	16	17	17	17	17	19	17	18	28.5	29.0	72.4	-1	-1	-1
1/18/2019	3:08:45 PM	611	1717	16	17	17	17	17	17	17	17	18	19	18	18	28.5	29.0	72.4	-1	-1	-1
1/18/2019	3:08:45 PM	814	1718	17	17	17	16	17	17	17	17	18	19	18	18	28.5	28.9	70.4	-1	-1	-1
1/18/2019	3:08:46 PM	2	1719	17	17	17	17	17	17	17	17	17	19	17	18	28.5	28.9	70.4	-1	-1	-1
1/18/2019	3:08:46 PM	205	1720	16	17	17	17	16	17	17	17	18	19	18	18	28.5	28.9	70.4	-1	-1	-1
1/18/2019	3:08:46 PM	408	1721	17	17	17	16	17	16	17	17	17	19	18	18	28.5	28.9	70.4	-1	-1	-1
1/18/2019	3:08:46 PM	611	1722	17	17	17	17	16	17	17	17	17	19	18	18	28.5	28.9	70.4	-1	-1	-1
1/18/2019	3:08:46 PM	814	1723	16	17	17	17	16	17	16	17	17	19	18	18	28.5	28.9	70.4	-1	-1	-1
1/18/2019	3:08:47 PM	2	1724	17	17	17	17	17	17	17	17	18	19	18	18	28.5	28.9	70.4	-1	-1	-1
1/18/2019	3:08:47 PM	205	1725	17	17	17	17	16	17	17	16	17	19	18	18	28.5	28.9	70.4	-1	-1	-1
1/18/2019	3:08:47 PM	408	1726	16	17	17	17	16	17	17	16	18	19	18	18	28.5	28.9	70.4	-1	-1	-1
1/18/2019	3:08:47 PM	611	1727	17	17	17	16	17	17	17	17	18	19	18	18	28.5	28.9	70.4	-1	-1	-1
1/18/2019	3:08:47 PM	814	1728	17	17	17	17	16	17	17	17	17	19	18	18	28.5	28.9	70.4	-1	-1	-1
1/18/2019	3:08:48 PM	2	1729	17	17	17	17	16	17	17	17	18	19	18	18	28.5	28.9	70.4	-1	-1	-1
1/18/2019	3:08:48 PM	205	1730	17	17	17	17	17	17	16	17	17	19	18	18	28.5	28.9	70.4	-1	-1	-1
1/18/2019	3:08:48 PM	408	1731	16	17	17	17	16	17	17	17	18	19	18	18	28.5	28.9	70.4	-1	-1	-1
1/18/2019	3:08:48 PM	611	1732	17	17	17	16	16	17	17	17	17	19	17	18	28.5	28.9	70.4	-1	-1	-1
1/18/2019	3:08:48 PM	814	1733	16	17	17	17	16	17	17	17	18	19	18	17	28.5	28.9	70.4	-1	-1	-1
1/18/2019	3:08:49 PM	2	1734	17	17	17	17	17	17	17	16	18	19	18	18	28.5	28.9	70.4	-1	-1	-1
1/18/2019	3:08:49 PM	205	1735	17	17	17	17	16	17	17	17	18	19	18	18	28.5	28.9	70.4	-1	-1	-1
1/18/2019	3:08:49 PM	408	1736	16	17	17	17	16	17	17	17	18	19	18	18	28.5	28.9	70.4	-1	-1	-1
1/18/2019	3:08:49 PM	611	1737	17	17	17	16	17	17	17	17	18	19	17	18	28.5	28.9	70.4	-1	-1	-1
1/18/2019	3:08:49 PM	814	1738	17	17	17	17	16	16	17	17	17	19	18	18	28.5	28.9	70.4	-1	-1	-1
1/18/2019	3:08:50 PM	2	1739	17	17	17	17	16	17	17	17	18	19	18	18	28.5	28.9	70.4	-1	-1	-1
1/18/2019	3:08:50 PM	205	1740	17	17	17	17	16	17	16	17	18	19	18	18	28.5	28.9	70.4	-1	-1	-1
1/18/2019	3:08:50 PM	455	1741	17	17	17	17	16	17	17	17	17	20	18	18	28.5	28.9	70.4	-1	-1	-1
1/18/2019	3:08:50 PM	611	1742	17	17	17	16	17	16	16	17	17	19	17	18	28.5	28.9	70.4	-1	-1	-1
1/18/2019	3:08:50 PM	814	1743	16	17	17	17	16	16	16	17	18	19	18	18	28.5	28.9	70.4	-1	-1	-1
1/18/2019	3:08:51 PM	2	1744	17	17	17	17	17	16	17	17	18	19	18	18	28.5	28.9	70.4	-1	-1	-1
1/18/2019	3:08:51 PM	205	1745	16	17	17	17	16	17	17	17	17	19	17	18	28.5	28.9	70.4	-1	-1	-1
1/18/2019	3:08:51 PM	408	1746	17	17	17	17	17	17	17	16	18	19	18	18	28.5	28.9	70.4	-1	-1	-1
1/18/2019	3:08:51 PM	611	1747	17	17	17	17	16	17	17	17	17	19	18	18	28.5	28.9	70.4	-1	-1	-1
1/18/2019	3:08:51 PM	814	1748	17	17	17	17	17	16	17	17	18	19	18	18	28.5	28.9	70.4	-1	-1	-1
1/18/2019	3:08:52 PM	2	1749	17	17	17	17	17	17	17	17	17	19	18	18	28.5	28.9	70.4	-1	-1	-1
1/18/2019	3:08:52 PM	205	1750	16	17	17	17	17	16	16	16	18	19	18	18	28.5	28.9	70.4	-1	-1	-1
1/18/2019	3:08:52 PM	408	1751	17	17	17	16	17	16	16	16	18	19	17	18	28.5	28.9	70.4	-1	-1	-1
1/18/2019	3:08:52 PM	611	1752	16	17	17	17	16	17	17	17	17	19	18	18	28.5	28.9	70.4	-1	-1	-1
1/18/2019	3:08:52 PM	814	1753	17	17	17	17	17	16	17	17	18	19	18	18	28.5	28.9	70.4	-1	-1	-1
1/18/2019	3:08:53 PM	2	1754	17	17	17	17	17	17	17	17	18	19	18	18	28.5	28.9	70.4	-1	-1	-1
1/18/2019	3:08:53 PM	205	1755	16	17	17	17	16	17	17	17	18	19	18	18	28.5	28.9	70.4	-1	-1	-1
1/18/2019	3:08:53 PM	408	1756	17	17	17	16	16	17	17	17	17	19	17	18	28.5	28.9	70.4	-1	-1	-1
1/18/2019	3:08:53 PM	611	1757	16	17	17	17	17	17	17	17	17	19	18	18	28.5	28.9	70.4	-1	-1	-1
1/18/2019	3:08:53 PM	814	1758	17	17	17	16	17	17	17	17	18	19	18	18	28.5	28.9	70.4	-1	-1	-1
1/18/2019	3:08:54 PM	2	1759	17	17	17	17	17	17	17	17	18	19	18	18	28.5	28.9	70.4	-1	-1	-1
1/18/2019	3:08:54 PM	205	1760	16	17	17	17	17	17	17	16	18	19	18	18	28.6	28.9	67.3	-1	-1	-1
1/18/2019	3:08:54 PM	408	1761	17	17	17	17	16	17	17	17	17	19	18	18	28.6	28.9	67.3	-1	-1	-1
1/18/2019	3:08:54 PM	611	1762	16	17	17	17	16	17	17	17	18	19	18	18	28.6	28.9	67.3	-1	-1	-1
1/18/2019	3:08:54 PM	814	1763	17	17	17	17	17	17	17	17	18	19	18	18	28.6	28.9	67.3	-1	-1	-1
1/18/2019	3:08:55 PM	2	1764	17	17	17	17	16	17	17	17	18	19	18	18	28.6	28.9	67.3	-1	-1	-1
1/18/2019	3:08:55 PM	205	1765	17	17	17	16	17	17	17	17	17	19	17	18	28.6	28.9	67.3	-1	-1	-1
1/18/2019	3:08:55 PM	408	1766	17	17	17	17	16	17	16	17	17	19	18	18	28.6	28.9	67.3	-1	-1	-1
1/18/2019	3:08:55 PM	611	1767	17	17	17	17	17	17	17	17	18	19	18	18	28.6	28.9	67.3	-1	-1	-1
1/18/2019	3:08:55 PM	814	1768	17	17	17	17	16	17	17	17	17	19	18	18	28.6	28.9	67.3	-1	-1	-1
1/18/2019	3:08:56 PM	2	1769	17	17	17	17	17	17	17	17	18	19	18	18	28.6	28.9	67.3	-1	-1	-1
1/18/2019	3:08:56 PM	205	1770	17	17	17	16	16	17	17	17	17	19	17	18	28.6	28.9	67.3	-1	-1	-1
1/18/2019	3:08:56 PM	408	1771	16	17	17	17	16	17	17	17	18	19	17	18	28.6	28.9	67.3	-1	-1	-1
1/18/2019	3:08:56 PM	611	1772	17	17	17	17	17	17	17	17	18	19	17	18	28.6	28.9	67.3	-1	-1	-1
1/18/2019	3:08:56 PM	814	1773	16	17	17	17	17	17	17	17	18	19	18	18	28.6	28.9	67.3	-1	-1	-1
1/18/2019	3:08:57 PM	2	1774	17	17	17	17	17	17	16	17	18	19	18	18	28.6	28.9	67.3	-1	-1	-1
1/18/2019	3:08:57 PM	205	1775	16	17	17	17	16	17	16	17	18	19	18	18	28.6	28.9	67.3	-1	-1	-1
1/18/2019	3:08:57 PM	408	1776	17	17	17	16	17	17	17	16	18	19	18	18	28.6	28.9	67.3	-1	-1	-1
1/18/2019	3:08:57 PM	611	1777	16	17	17	17	17	17	17	17	18	19	18	18	28.6	28.9	67.3	-1	-1	-1
1/18/2019	3:08:57 PM	814	1778	17	17	17	17	17	16	17	17	18	19	18	18	28.6	28.9	67.3	-1	-1	-1
1/18/2019	3:08:58 PM	2	1779	17	17	17	17	16	16	17	17	18	19	18	18	28.6	28.9	67.3	-1	-1	-1
1/18/2019	3:08:58 PM	205	1780	17	17	17	16	17	17	17	17	17	19	17	18	28.6	28.9	67.3	-1	-1	-1
1/18/2019	3:08:58 PM	408	1781	16	17	17	17	17	17	17	16	18	19	18	18	28.6	28.9	67.3	-1	-1	-1
1/18/2019	3:08:58 PM	611	1782	17	17	17	16	17	16	17	16	18	19	18	18	28.6	28.9	67.3	-1	-1	-1
1/18/2019	3:08:58 PM	814	1783	17	17	17	17	16	17	16	17	17	19	18	18	28.6	28.9	67.3	-1	-1	-1
1/18/2019	3:08:59 PM	2	1784	17	17	17	17	17	17	17	17	17	20	18	18	28.6	28.9	67.3	-1	-1	-1
1/18/2019	3:08:59 PM	205	1785	16	17	17	17	16	17	17	17	17	19	18	18	28.6	28.9	67.3	-1	-1	-1
1/18/2019	3:08:59 PM	408	1786	17	17	17	17	17	16	17	16	18	19	18	17	28.6	28.9	67.3	-1	-1	-1
1/18/2019	3:08:59 PM	611	1787	17	17	17	17	16	16	17	17	17	19	18	18	28.6	28.9	67.3	-1	-1	-1
1/18/2019	3:08:59 PM	814	1788	17	17	17	17	16	17	16	17	18	19	18	18	28.6	28.9	67.3	-1	-1	-1
1/18/2019	3:09:00 PM	2	1789	16	17	17	17	17	17	17	16	18	19	18	18	28.6	28.9	67.3	-1	-1	-1
1/18/2019	3:09:00 PM	205	1790	16	17	17	17	16	17	17	16	17	19	18	18	28.6	28.9	67.3	-1	-1	-1
1/18/2019	3:09:00 PM	408	1791	17	17	17	16	17	17	16	17	17	19	17	18	28.6	28.9	67.3	-1	-1	-1
1/18/2019	3:09:00 PM	611	1792	16	17	17	17	16	17	17	17	18	19	18	18	28.6	28.9	67.3	-1	-1	-1
1/18/2019	3:09:00 PM	814	1793	17	17	17	17	17	17	17	17	18	19	18	18	28.6	28.9	67.3	-1	-1	-1
1/18/2019	3:09:01 PM	2	1794	17	17	17	17	16	16	17	17	18	19	18	18	28.6	28.9	67.3	-1	-1	-1
1/18/2019	3:09:01 PM	205	1795	16	17	17	17	16	17	16	17	18	19	18	18	28.6	28.9	67.3	-1	-1	-1
1/18/2019	3:09:01 PM	408	1796	17	17	17	17	17	17	17	16	18	19	18	18	28.6	28.9	67.3	-1	-1	-1
1/18/2019	3:09:01 PM	611	1797	17	17	17	17	17	17	17	17	17	19	18	18	28.6	28.9	67.3	-1	-1	-1
1/18/2019	3:09:01 PM	814	1798	16	17	17	17	16	17	17	17	18	19	18	18	28.6	28.9	67.3	-1	-1	-1
1/18/2019	3:09:02 PM	2	1799	16	17	17	17	16	17	17	17	18	19	18	18	28.6	28.9	67.3	-1	-1	-1
1/18/2019	3:09:02 PM	205	1800	17	17	17	17	16	17	17	17	17	19	17	18	28.6	28.9	67.3	-1	-1	-1
1/18/2019	3:09:02 PM	408	1801	17	17	17	17	16	17	17	17	17	19	18	18	28.6	28.9	67.3	-1	-1	-1
1/18/2019	3:09:02 PM	611	1802	17	17	17	17	17	17	17	17	18	19	18	18	28.6	28.9	69.7	-1	-1	-1
1/18/2019	3:09:02 PM	814	1803	17	17	17	17	16	16	17	17	17	19	18	18	28.6	28.9	69.7	-1	-1	-1
1/18/2019	3:09:03 PM	2	1804	16	17	17	17	16	16	17	17	18	19	18	18	28.6	28.9	69.7	-1	-1	-1
1/18/2019	3:09:03 PM	205	1805	16	17	17	17	16	16	17	16	18	19	18	18	28.6	28.9	69.7	-1	-1	-1
1/18/2019	3:09:03 PM	408	1806	17	17	17	17	16	16	17	17	17	19	18	18	28.6	28.9	69.7	-1	-1	-1
1/18/2019	3:09:03 PM	611	1807	16	17	17	17	16	17	17	17	18	19	18	18	28.6	28.9	69.7	-1	-1	-1
1/18/2019	3:09:03 PM	814	1808	17	17	17	17	17	17	17	16	18	19	18	18	28.6	28.9	69.7	-1	-1	-1
1/18/2019	3:09:04 PM	2	1809	17	17	17	17	16	17	17	17	17	19	18	18	28.6	28.9	69.7	-1	-1	-1
1/18/2019	3:09:04 PM	205	1810	17	17	17	17	16	17	17	16	18	19	18	17	28.6	28.9	69.7	-1	-1	-1
1/18/2019	3:09:04 PM	408	1811	17	17	17	17	17	16	17	17	18	19	17	18	28.6	28.9	69.7	-1	-1	-1
1/18/2019	3:09:04 PM	611	1812	17	17	17	17	16	17	17	17	18	19	18	18	28.6	28.9	69.7	-1	-1	-1
1/18/2019	3:09:04 PM	830	1813	17	17	17	17	17	17	17	17	18	19	17	18	28.6	28.9	69.7	-1	-1	-1
1/18/2019	3:09:05 PM	2	1814	17	17	17	17	17	16	17	17	17	19	18	18	28.6	28.9	69.7	-1	-1	-1
1/18/2019	3:09:05 PM	205	1815	16	17	17	17	16	17	17	17	17	19	18	18	28.6	28.9	69.7	-1	-1	-1
1/18/2019	3:09:05 PM	408	1816	16	17	17	17	16	17	17	16	18	19	18	18	28.6	28.9	69.7	-1	-1	-1
1/18/2019	3:09:05 PM	611	1817	17	17	17	17	16	17	17	17	17	19	17	18	28.6	28.9	69.7	-1	-1	-1
1/18/2019	3:09:05 PM	814	1818	17	17	17	17	16	17	17	17	18	19	18	18	28.6	28.9	69.7	-1	-1	-1
1/18/2019	3:09:06 PM	2	1819	17	17	17	17	17	17	17	17	18	19	18	18	28.6	28.9	69.7	-1	-1	-1
1/18/2019	3:09:06 PM	205	1820	17	17	17	16	17	16	16	16	17	19	17	18	28.6	28.9	69.7	-1	-1	-1
1/18/2019	3:09:06 PM	408	1821	16	17	17	17	16	17	17	17	17	19	18	18	28.6	28.9	69.7	-1	-1	-1
1/18/2019	3:09:06 PM	611	1822	16	17	17	17	17	17	17	17	18	19	18	18	28.6	28.9	69.7	-1	-1	-1
1/18/2019	3:09:06 PM	814	1823	17	17	17	17	16	17	17	17	17	19	18	18	28.6	28.9	69.7	-1	-1	-1
1/18/2019	3:09:07 PM	2	1824	16	17	17	17	16	17	16	17	18	19	18	18	28.6	28.9	69.7	-1	-1	-1
1/18/2019	3:09:07 PM	205	1825	17	17	17	16	17	17	17	17	18	19	18	18	28.6	28.9	69.7	-1	-1	-1
1/18/2019	3:09:07 PM	408	1826	17	17	17	17	17	17	17	17	18	19	18	18	28.6	28.9	69.7	-1	-1	-1
1/18/2019	3:09:07 PM	611	1827	16	17	17	17	16	16	17	17	18	19	18	18	28.6	28.9	69.7	-1	-1	-1
1/18/2019	3:09:07 PM	814	1828	17	16	17	17	16	16	16	17	18	19	18	18	28.6	28.9	69.7	-1	-1	-1
1/18/2019	3:09:08 PM	14	1829	17	17	17	17	16	17	17	17	17	19	18	18	28.6	28.9	69.7	-1	-1	-1
1/18/2019	3:09:08 PM	202	1830	16	17	17	17	16	17	17	16	18	19	18	17	28.6	28.9	69.7	-1	-1	-1
1/18/2019	3:09:08 PM	405	1831	17	17	17	17	16	17	17	17	17	19	17	18	28.6	28.9	69.7	-1	-1	-1
1/18/2019	3:09:08 PM	608	1832	16	17	17	17	16	17	17	17	18	19	18	18	28.6	28.9	69.7	-1	-1	-1
1/18/2019	3:09:08 PM	811	1833	17	17	17	17	17	16	17	17	18	19	18	18	28.6	28.9	69.7	-1	-1	-1
1/18/2019	3:09:09 PM	14	1834	17	17	17	17	16	17	16	17	18	19	18	18	28.6	28.9	69.7	-1	-1	-1
1/18/2019	3:09:09 PM	202	1835	16	17	17	17	16	16	17	16	18	19	18	18	28.6	28.9	69.7	-1	-1	-1
1/18/2019	3:09:09 PM	405	1836	17	17	17	16	16	17	17	17	17	19	18	18	28.6	28.9	69.7	-1	-1	-1
1/18/2019	3:09:09 PM	608	1837	16	17	17	17	17	17	17	17	18	19	18	18	28.6	28.9	69.7	-1	-1	-1
1/18/2019	3:09:09 PM	811	1838	17	17	17	16	17	16	17	17	18	19	18	18	28.6	28.9	69.7	-1	-1	-1
1/18/2019	3:09:10 PM	14	1839	17	17	17	17	16	17	16	17	18	19	18	18	28.6	28.9	69.7	-1	-1	-1
1/18/2019	3:09:10 PM	202	1840	16	17	17	17	16	16	17	17	18	19	18	18	28.6	28.9	69.7	-1	-1	-1
1/18/2019	3:09:10 PM	405	1841	17	17	17	16	17	17	16	17	17	19	18	18	28.6	28.9	69.7	-1	-1	-1
1/18/2019	3:09:10 PM	608	1842	17	17	17	17	17	17	17	17	17	19	18	18	28.6	28.9	69.7	-1	-1	-1
1/18/2019	3:09:10 PM	811	1843	17	17	17	17	16	17	17	17	17	19	18	18	28.6	28.9	69.7	-1	-1	-1
1/18/2019	3:09:11 PM	14	1844	17	17	17	17	16	17	17	17	18	19	18	18	28.6	28.8	128.0	-1	-1	-1
1/18/2019	3:09:11 PM	202	1845	17	17	17	16	17	16	16	16	18	19	18	18	28.6	28.8	128.0	-1	-1	-1
1/18/2019	3:09:11 PM	405	1846	17	17	17	17	17	17	17	17	18	19	18	18	28.6	28.8	128.0	-1	-1	-1
1/18/2019	3:09:11 PM	608	1847	16	17	17	17	16	17	16	17	18	19	18	18	28.6	28.8	128.0	-1	-1	-1
1/18/2019	3:09:11 PM	811	1848	17	17	17	17	17	16	17	17	18	19	18	18	28.6	28.8	128.0	-1	-1	-1
1/18/2019	3:09:12 PM	14	1849	17	17	17	17	17	16	17	17	17	19	18	18	28.6	28.8	128.0	-1	-1	-1
1/18/2019	3:09:12 PM	202	1850	16	17	17	17	16	17	16	17	17	19	18	18	28.6	28.8	128.0	-1	-1	-1
1/18/2019	3:09:12 PM	405	1851	17	17	17	16	17	17	17	17	18	19	18	18	28.6	28.8	128.0	-1	-1	-1
1/18/2019	3:09:12 PM	608	1852	17	17	17	17	17	17	16	17	18	19	18	18	28.6	28.8	128.0	-1	-1	-1
1/18/2019	3:09:12 PM	811	1853	16	17	17	17	16	17	17	17	18	19	18	18	28.6	28.8	128.0	-1	-1	-1
1/18/2019	3:09:13 PM	14	1854	17	17	17	17	16	17	17	17	18	19	18	18	28.6	28.8	128.0	-1	-1	-1
1/18/2019	3:09:13 PM	202	1855	16	17	17	17	16	16	17	17	17	19	17	18	28.6	28.8	128.0	-1	-1	-1
1/18/2019	3:09:13 PM	405	1856	16	17	17	17	16	17	17	17	18	19	18	18	28.6	28.8	128.0	-1	-1	-1
1/18/2019	3:09:13 PM	608	1857	17	17	17	16	17	17	17	17	18	19	18	18	28.6	28.8	128.0	-1	-1	-1
1/18/2019	3:09:13 PM	811	1858	17	17	17	17	16	17	17	17	18	19	18	18	28.6	28.8	128.0	-1	-1	-1
1/18/2019	3:09:14 PM	14	1859	17	17	17	17	17	16	16	17	18	19	18	18	28.6	28.8	128.0	-1	-1	-1
1/18/2019	3:09:14 PM	202	1860	17	17	17	17	16	16	16	17	17	19	17	18	28.6	28.8	128.0	-1	-1	-1
1/18/2019	3:09:14 PM	405	1861	17	17	17	17	17	17	17	17	18	19	18	18	28.6	28.8	128.0	-1	-1	-1
1/18/2019	3:09:14 PM	608	1862	17	17	17	17	17	17	17	17	17	19	18	18	28.6	28.8	128.0	-1	-1	-1
1/18/2019	3:09:14 PM	811	1863	17	17	17	17	16	17	17	17	17	19	17	18	28.6	28.8	128.0	-1	-1	-1
1/18/2019	3:09:15 PM	14	1864	17	17	17	17	17	17	17	17	18	19	18	18	28.6	28.8	128.0	-1	-1	-1
1/18/2019	3:09:15 PM	202	1865	17	16	17	16	17	16	16	17	18	19	18	18	28.6	28.8	128.0	-1	-1	-1
1/18/2019	3:09:15 PM	405	1866	16	17	17	17	16	17	17	17	18	19	18	18	28.6	28.8	128.0	-1	-1	-1
1/18/2019	3:09:15 PM	608	1867	17	17	17	17	17	17	17	17	18	19	18	18	28.6	28.8	128.0	-1	-1	-1
1/18/2019	3:09:15 PM	811	1868	17	17	17	17	16	17	17	17	17	19	18	18	28.6	28.8	128.0	-1	-1	-1
1/18/2019	3:09:16 PM	14	1869	17	17	17	17	17	17	17	16	18	19	18	18	28.6	28.8	128.0	-1	-1	-1
1/18/2019	3:09:16 PM	202	1870	17	17	17	16	17	16	17	17	18	19	18	18	28.6	28.8	128.0	-1	-1	-1
1/18/2019	3:09:16 PM	405	1871	16	17	17	17	16	17	17	17	18	19	18	18	28.6	28.8	128.0	-1	-1	-1
1/18/2019	3:09:16 PM	608	1872	17	17	17	16	17	17	17	17	18	19	18	18	28.6	28.8	128.0	-1	-1	-1
1/18/2019	3:09:16 PM	811	1873	17	17	17	17	16	17	17	17	18	19	18	18	28.6	28.8	128.0	-1	-1	-1
1/18/2019	3:09:17 PM	14	1874	17	17	17	17	17	16	17	17	18	19	18	18	28.6	28.8	128.0	-1	-1	-1
1/18/2019	3:09:17 PM	202	1875	17	17	17	17	16	17	17	17	17	19	17	18	28.6	28.8	128.0	-1	-1	-1
1/18/2019	3:09:17 PM	405	1876	17	17	17	17	17	16	17	17	18	19	18	18	28.6	28.8	128.0	-1	-1	-1
1/18/2019	3:09:17 PM	608	1877	17	17	17	17	16	17	17	17	17	19	18	18	28.6	28.8	128.0	-1	-1	-1
1/18/2019	3:09:17 PM	811	1878	16	17	17	17	16	17	17	17	18	19	18	18	28.6	28.8	128.0	-1	-1	-1
1/18/2019	3:09:18 PM	14	1879	17	17	17	17	17	17	17	17	18	19	18	18	28.6	28.8	128.0	-1	-1	-1
1/18/2019	3:09:18 PM	202	1880	17	17	17	17	16	17	17	17	17	19	17	18	28.6	28.8	128.0	-1	-1	-1
1/18/2019	3:09:18 PM	405	1881	16	17	17	17	16	17	17	17	18	19	18	18	28.6	28.8	128.0	-1	-1	-1
1/18/2019	3:09:18 PM	608	1882	17	17	17	17	17	17	17	17	18	19	18	18	28.6	28.8	128.0	-1	-1	-1
1/18/2019	3:09:18 PM	811	1883	17	17	17	17	16	17	17	17	17	19	18	18	28.6	28.8	128.0	-1	-1	-1
1/18/2019	3:09:19 PM	14	1884	17	17	17	16	17	17	17	17	18	19	18	18	28.6	28.8	128.0	-1	-1	-1
1/18/2019	3:09:19 PM	202	1885	17	17	17	16	16	17	17	17	17	19	17	18	28.6	28.8	128.0	-1	-1	-1
1/18/2019	3:09:19 PM	405	1886	17	17	17	17	16	17	17	17	18	19	18	18	28.6	28.8	127.7	-1	-1	-1
1/18/2019	3:09:19 PM	608	1887	17	17	17	17	17	17	17	17	18	19	18	18	28.6	28.8	127.7	-1	-1	-1
1/18/2019	3:09:19 PM	811	1888	16	17	17	17	16	17	17	17	18	19	18	18	28.6	28.8	127.7	-1	-1	-1
1/18/2019	3:09:20 PM	14	1889	17	17	17	17	16	16	17	17	17	19	18	18	28.6	28.8	127.7	-1	-1	-1
1/18/2019	3:09:20 PM	202	1890	17	17	17	17	16	17	16	17	18	19	18	18	28.6	28.8	127.7	-1	-1	-1
1/18/2019	3:09:20 PM	405	1891	17	17	17	17	17	17	17	16	18	19	18	18	28.6	28.8	127.7	-1	-1	-1
1/18/2019	3:09:20 PM	608	1892	17	17	17	17	16	17	17	17	17	19	18	18	28.6	28.8	127.7	-1	-1	-1
1/18/2019	3:09:20 PM	811	1893	17	17	17	17	17	17	17	16	18	19	18	18	28.6	28.8	127.7	-1	-1	-1
1/18/2019	3:09:21 PM	14	1894	16	17	17	17	16	17	17	17	17	19	17	18	28.6	28.8	127.7	-1	-1	-1
1/18/2019	3:09:21 PM	202	1895	16	17	17	17	16	17	16	17	17	19	18	18	28.6	28.8	127.7	-1	-1	-1
1/18/2019	3:09:21 PM	405	1896	17	17	17	17	17	17	17	17	18	19	18	18	28.6	28.8	127.7	-1	-1	-1
1/18/2019	3:09:21 PM	608	1897	17	17	17	17	16	17	17	17	18	19	18	18	28.6	28.8	127.7	-1	-1	-1
1/18/2019	3:09:21 PM	811	1898	17	17	17	17	17	17	17	17	18	19	18	18	28.6	28.8	127.7	-1	-1	-1
1/18/2019	3:09:22 PM	14	1899	16	17	17	17	16	17	17	17	17	19	18	18	28.6	28.8	127.7	-1	-1	-1
1/18/2019	3:09:22 PM	202	1900	16	17	17	17	16	17	17	17	18	19	18	18	28.6	28.8	127.7	-1	-1	-1
1/18/2019	3:09:22 PM	405	1901	17	17	17	17	16	17	16	17	17	19	18	18	28.6	28.8	127.7	-1	-1	-1
1/18/2019	3:09:22 PM	608	1902	17	17	17	17	17	17	17	17	18	19	18	18	28.6	28.8	127.7	-1	-1	-1
1/18/2019	3:09:22 PM	811	1903	17	17	17	17	16	17	17	17	17	19	17	18	28.6	28.8	127.7	-1	-1	-1
1/18/2019	3:09:23 PM	14	1904	16	17	17	16	16	16	17	17	18	19	18	18	28.6	28.8	127.7	-1	-1	-1
1/18/2019	3:09:23 PM	202	1905	17	17	17	16	16	16	17	17	18	19	17	18	28.6	28.8	127.7	-1	-1	-1
1/18/2019	3:09:23 PM	405	1906	17	17	17	17	17	17	17	17	18	19	18	18	28.6	28.8	127.7	-1	-1	-1
1/18/2019	3:09:23 PM	608	1907	17	17	17	17	16	17	16	17	17	19	18	18	28.6	28.8	127.7	-1	-1	-1
1/18/2019	3:09:23 PM	811	1908	17	17	17	17	17	17	17	17	17	19	18	18	28.6	28.8	127.7	-1	-1	-1
1/18/2019	3:09:24 PM	14	1909	17	17	17	17	16	17	17	17	17	19	18	18	28.6	28.8	127.7	-1	-1	-1
1/18/2019	3:09:24 PM	202	1910	16	17	17	17	16	17	17	17	17	19	18	18	28.6	28.8	127.7	-1	-1	-1
1/18/2019	3:09:24 PM	405	1911	16	17	17	17	17	17	16	17	18	19	18	18	28.6	28.8	127.7	-1	-1	-1
1/18/2019	3:09:24 PM	608	1912	17	17	17	17	16	17	16	17	17	19	18	18	28.6	28.8	127.7	-1	-1	-1
1/18/2019	3:09:24 PM	811	1913	16	17	17	17	16	17	17	17	18	19	18	18	28.6	28.8	127.7	-1	-1	-1
1/18/2019	3:09:25 PM	14	1914	17	17	17	17	17	17	17	16	18	19	18	18	28.6	28.8	127.7	-1	-1	-1
1/18/2019	3:09:25 PM	202	1915	17	17	17	17	17	16	16	16	18	19	18	18	28.6	28.8	127.7	-1	-1	-1
1/18/2019	3:09:25 PM	405	1916	17	17	17	17	16	17	17	17	18	19	18	18	28.6	28.8	127.7	-1	-1	-1
1/18/2019	3:09:25 PM	608	1917	17	17	17	17	17	17	17	17	18	19	18	18	28.6	28.8	127.7	-1	-1	-1
1/18/2019	3:09:25 PM	811	1918	17	17	17	17	17	17	17	17	17	19	18	18	28.6	28.8	127.7	-1	-1	-1
1/18/2019	3:09:26 PM	14	1919	16	17	17	17	16	16	17	17	18	19	18	18	28.6	28.8	127.7	-1	-1	-1
1/18/2019	3:09:26 PM	202	1920	16	17	17	17	16	16	17	17	18	19	18	18	28.6	28.8	127.7	-1	-1	-1
1/18/2019	3:09:26 PM	405	1921	17	17	17	17	17	17	16	17	17	19	18	18	28.6	28.8	127.7	-1	-1	-1
1/18/2019	3:09:26 PM	608	1922	16	17	17	17	16	16	17	17	18	19	18	18	28.6	28.8	127.7	-1	-1	-1
1/18/2019	3:09:26 PM	811	1923	17	17	17	17	17	17	17	17	17	19	18	18	28.6	28.8	127.7	-1	-1	-1
1/18/2019	3:09:27 PM	14	1924	16	17	17	17	16	16	17	17	18	19	18	18	28.6	28.8	127.7	-1	-1	-1
1/18/2019	3:09:27 PM	202	1925	17	17	17	16	17	16	17	16	18	19	18	18	28.6	28.8	127.7	-1	-1	-1
1/18/2019	3:09:27 PM	405	1926	17	17	17	17	16	17	17	17	17	19	18	18	28.6	28.8	127.7	-1	-1	-1
1/18/2019	3:09:27 PM	608	1927	16	17	17	17	17	17	17	17	18	19	18	17	28.6	28.8	127.7	-1	-1	-1
1/18/2019	3:09:27 PM	811	1928	17	17	17	17	16	17	17	17	17	19	18	18	28.6	28.9	126.0	-1	-1	-1
1/18/2019	3:09:28 PM	14	1929	16	17	17	17	16	16	17	17	17	19	18	18	28.6	28.9	126.0	-1	-1	-1
1/18/2019	3:09:28 PM	202	1930	16	17	17	17	16	16	17	17	18	19	18	18	28.6	28.9	126.0	-1	-1	-1
1/18/2019	3:09:28 PM	405	1931	17	17	17	17	16	17	17	17	17	19	18	18	28.6	28.9	126.0	-1	-1	-1
1/18/2019	3:09:28 PM	608	1932	16	17	17	17	17	17	17	17	18	19	18	17	28.6	28.9	126.0	-1	-1	-1
1/18/2019	3:09:28 PM	811	1933	17	17	17	17	17	17	16	17	18	19	18	18	28.6	28.9	126.0	-1	-1	-1
1/18/2019	3:09:29 PM	14	1934	17	17	17	17	16	17	17	17	18	19	18	18	28.6	28.9	126.0	-1	-1	-1
1/18/2019	3:09:29 PM	202	1935	16	17	17	17	17	17	17	17	18	19	18	18	28.6	28.9	126.0	-1	-1	-1
1/18/2019	3:09:29 PM	405	1936	17	17	17	17	16	17	17	17	18	19	18	18	28.6	28.9	126.0	-1	-1	-1
1/18/2019	3:09:29 PM	606	1937	16	17	17	17	16	17	17	16	18	19	18	17	28.6	28.9	126.0	-1	-1	-1
1/18/2019	3:09:29 PM	809	1938	17	17	17	17	16	17	17	17	18	19	18	18	28.6	28.9	126.0	-1	-1	-1
1/18/2019	3:09:30 PM	12	1939	16	17	17	17	17	17	17	16	18	19	18	18	28.6	28.9	126.0	-1	-1	-1
1/18/2019	3:09:30 PM	215	1940	16	17	17	17	16	17	16	17	17	19	18	18	28.6	28.9	126.0	-1	-1	-1
1/18/2019	3:09:30 PM	402	1941	16	17	17	17	16	16	17	17	18	19	18	18	28.6	28.9	126.0	-1	-1	-1
1/18/2019	3:09:30 PM	606	1942	17	17	17	17	17	16	17	16	18	19	18	18	28.6	28.9	126.0	-1	-1	-1
1/18/2019	3:09:30 PM	809	1943	17	17	17	17	17	17	17	17	17	19	18	18	28.6	28.9	126.0	-1	-1	-1
1/18/2019	3:09:31 PM	12	1944	16	17	17	17	17	17	17	16	18	19	18	18	28.6	28.9	126.0	-1	-1	-1
1/18/2019	3:09:31 PM	215	1945	17	17	17	16	16	17	17	17	17	19	18	18	28.6	28.9	126.0	-1	-1	-1
1/18/2019	3:09:31 PM	402	1946	17	17	17	17	16	17	17	17	17	19	18	18	28.6	28.9	126.0	-1	-1	-1
1/18/2019	3:09:31 PM	606	1947	17	17	17	17	17	17	17	16	18	19	18	18	28.6	28.9	126.0	-1	-1	-1
1/18/2019	3:09:31 PM	809	1948	17	17	17	17	16	17	17	17	17	19	17	18	28.6	28.9	126.0	-1	-1	-1
1/18/2019	3:09:32 PM	12	1949	16	17	17	17	16	17	17	17	18	19	18	18	28.6	28.9	126.0	-1	-1	-1
1/18/2019	3:09:32 PM	215	1950	17	17	17	17	16	17	17	17	17	19	18	18	28.6	28.9	126.0	-1	-1	-1
1/18/2019	3:09:32 PM	402	1951	17	17	17	17	16	17	17	17	18	19	18	18	28.6	28.9	126.0	-1	-1	-1
1/18/2019	3:09:32 PM	606	1952	17	17	17	17	17	16	17	17	18	19	18	18	28.6	28.9	126.0	-1	-1	-1
1/18/2019	3:09:32 PM	809	1953	17	17	17	17	16	17	17	17	18	19	18	18	28.6	28.9	126.0	-1	-1	-1
1/18/2019	3:09:33 PM	12	1954	17	17	17	16	17	17	17	16	17	19	18	18	28.6	28.9	126.0	-1	-1	-1
1/18/2019	3:09:33 PM	215	1955	17	17	17	17	16	16	17	17	17	19	17	18	28.6	28.9	126.0	-1	-1	-1
1/18/2019	3:09:33 PM	402	1956	17	17	17	17	17	16	17	17	18	19	18	18	28.6	28.9	126.0	-1	-1	-1
1/18/2019	3:09:33 PM	606	1957	17	17	17	17	16	17	17	17	17	19	18	18	28.6	28.9	126.0	-1	-1	-1
1/18/2019	3:09:33 PM	809	1958	16	17	17	17	17	17	17	17	18	19	18	18	28.6	28.9	126.0	-1	-1	-1
1/18/2019	3:09:34 PM	12	1959	17	17	17	16	16	16	17	17	17	19	18	18	28.6	28.9	126.0	-1	-1	-1
1/18/2019	3:09:34 PM	215	1960	16	17	17	17	16	17	17	17	18	19	18	18	28.6	28.9	126.0	-1	-1	-1
1/18/2019	3:09:34 PM	402	1961	17	17	17	17	17	16	17	17	18	19	18	18	28.6	28.9	126.0	-1	-1	-1
1/18/2019	3:09:34 PM	606	1962	16	17	17	17	16	17	16	17	18	19	18	18	28.6	28.9	126.0	-1	-1	-1
1/18/2019	3:09:34 PM	809	1963	17	17	17	17	17	17	17	17	18	19	18	18	28.6	28.9	126.0	-1	-1	-1
1/18/2019	3:09:35 PM	12	1964	16	17	17	17	16	17	17	17	17	19	18	18	28.6	28.9	126.0	-1	-1	-1
1/18/2019	3:09:35 PM	215	1965	17	17	17	16	17	17	17	17	18	19	18	18	28.6	28.9	126.0	-1	-1	-1
1/18/2019	3:09:35 PM	402	1966	17	17	17	17	16	17	17	17	17	19	18	18	28.6	28.9	126.0	-1	-1	-1
1/18/2019	3:09:35 PM	606	1967	17	17	17	17	17	17	17	17	18	19	18	18	28.6	28.9	126.0	-1	-1	-1
1/18/2019	3:09:35 PM	809	1968	17	17	17	17	16	17	17	17	17	19	18	18	28.6	28.9	126.0	-1	-1	-1
1/18/2019	3:09:36 PM	12	1969	17	17	17	17	17	16	17	17	18	19	18	18	28.6	28.9	126.0	-1	-1	-1
1/18/2019	3:09:36 PM	215	1970	17	17	17	17	16	17	17	17	17	19	18	18	28.7	28.9	107.6	-1	-1	-1
1/18/2019	3:09:36 PM	402	1971	17	17	17	17	17	17	17	17	18	19	18	18	28.7	28.9	107.6	-1	-1	-1
1/18/2019	3:09:36 PM	606	1972	16	17	17	17	16	17	16	17	17	19	18	18	28.7	28.9	107.6	-1	-1	-1
1/18/2019	3:09:36 PM	809	1973	17	17	17	17	17	17	17	17	18	19	17	18	28.7	28.9	107.6	-1	-1	-1
1/18/2019	3:09:37 PM	12	1974	17	17	17	16	17	17	16	17	18	19	17	18	28.7	28.9	107.6	-1	-1	-1
1/18/2019	3:09:37 PM	215	1975	16	17	17	17	17	17	17	17	18	19	18	18	28.7	28.9	107.6	-1	-1	-1
1/18/2019	3:09:37 PM	402	1976	17	17	17	17	17	17	17	17	18	19	18	18	28.7	28.9	107.6	-1	-1	-1
1/18/2019	3:09:37 PM	606	1977	17	17	17	17	16	17	17	17	17	19	18	18	28.7	28.9	107.6	-1	-1	-1
1/18/2019	3:09:37 PM	809	1978	17	17	17	17	17	17	17	17	18	19	18	18	28.7	28.9	107.6	-1	-1	-1
1/18/2019	3:09:38 PM	12	1979	17	17	17	16	16	17	16	17	17	19	18	18	28.7	28.9	107.6	-1	-1	-1
1/18/2019	3:09:38 PM	215	1980	16	17	17	17	17	17	16	17	18	19	18	18	28.7	28.9	107.6	-1	-1	-1
1/18/2019	3:09:38 PM	402	1981	17	17	17	16	17	17	17	16	18	19	18	18	28.7	28.9	107.6	-1	-1	-1
1/18/2019	3:09:38 PM	606	1982	17	17	17	17	16	17	16	17	17	19	18	18	28.7	28.9	107.6	-1	-1	-1
1/18/2019	3:09:38 PM	809	1983	17	17	17	17	17	16	17	17	18	19	18	18	28.7	28.9	107.6	-1	-1	-1
1/18/2019	3:09:39 PM	12	1984	16	17	17	17	16	16	17	17	17	19	18	18	28.7	28.9	107.6	-1	-1	-1
1/18/2019	3:09:39 PM	215	1985	16	17	17	17	16	17	17	17	18	19	18	18	28.7	28.9	107.6	-1	-1	-1
1/18/2019	3:09:39 PM	402	1986	17	17	17	17	17	17	17	17	18	19	18	18	28.7	28.9	107.6	-1	-1	-1
1/18/2019	3:09:39 PM	606	1987	16	17	17	17	16	17	17	17	18	19	18	18	28.7	28.9	107.6	-1	-1	-1
1/18/2019	3:09:39 PM	809	1988	17	17	17	17	16	17	17	17	18	19	18	18	28.7	28.9	107.6	-1	-1	-1
1/18/2019	3:09:40 PM	12	1989	16	17	17	17	16	16	17	17	17	19	18	18	28.7	28.9	107.6	-1	-1	-1
1/18/2019	3:09:40 PM	215	1990	17	17	17	17	17	16	17	17	18	19	18	18	28.7	28.9	107.6	-1	-1	-1
1/18/2019	3:09:40 PM	402	1991	17	17	17	17	16	17	17	17	18	19	18	18	28.7	28.9	107.6	-1	-1	-1
1/18/2019	3:09:40 PM	606	1992	17	17	17	17	17	16	17	17	18	19	18	18	28.7	28.9	107.6	-1	-1	-1
1/18/2019	3:09:40 PM	809	1993	16	17	17	17	16	17	17	17	17	19	18	18	28.7	28.9	107.6	-1	-1	-1
1/18/2019	3:09:41 PM	12	1994	16	17	17	16	17	17	17	16	18	19	18	18	28.7	28.9	107.6	-1	-1	-1
1/18/2019	3:09:41 PM	215	1995	16	17	17	17	16	17	16	17	17	19	17	18	28.7	28.9	107.6	-1	-1	-1
1/18/2019	3:09:41 PM	402	1996	16	17	17	17	16	17	17	17	18	19	18	18	28.7	28.9	107.6	-1	-1	-1
1/18/2019	3:09:41 PM	606	1997	17	17	17	17	17	17	17	17	17	19	18	18	28.7	28.9	107.6	-1	-1	-1
1/18/2019	3:09:41 PM	809	1998	16	17	17	17	17	17	16	17	18	19	18	18	28.7	28.9	107.6	-1	-1	-1
1/18/2019	3:09:42 PM	12	1999	17	17	17	17	16	17	17	17	17	19	18	18	28.7	28.9	107.6	-1	-1	-1
1/18/2019	3:09:42 PM	215	2000	16	17	17	17	17	17	17	17	18	19	18	18	28.7	28.9	107.6	-1	-1	-1
[truncated: 39,748 more rows]
