# Supplementary material for: Rapid metabolic shifts occur during the transition between hunger and satiety in Drosophila melanogaster
Source: Nat Commun. 2019 Sep 6;10:4052. doi: 10.1038/s41467-019-11933-z (PMC6731244; doi:10.1038/s41467-019-11933-z)
Supplement: Supplementary file 7 — Supplementary Data 4 [file 41467_2019_11933_MOESM7_ESM.zip › Fig5DFM_25.csv]

Date	Time	MSec	Sample	W1	W2	W3	W4	W5	W6	W7	W8	W9	W10	W11	W12	Temp	Humid	LUX	Dark	OptoCol1	OptoCol2
1/18/2019	3:03:02 PM	606	2	15	18	16	15	22	23	22	23	16	16	16	23	27.7	35.7	73.9	-1	-1	-1
1/18/2019	3:03:02 PM	809	3	15	18	16	15	22	23	22	23	16	16	16	23	27.7	35.7	73.9	-1	-1	-1
1/18/2019	3:03:03 PM	14	4	15	18	16	15	22	23	22	23	16	16	16	23	27.7	35.7	73.9	-1	-1	-1
1/18/2019	3:03:03 PM	201	5	15	18	16	15	22	23	22	23	16	16	16	23	27.7	35.7	73.9	-1	-1	-1
1/18/2019	3:03:03 PM	404	6	15	18	16	15	22	23	22	23	16	16	15	23	27.7	35.7	73.9	-1	-1	-1
1/18/2019	3:03:03 PM	639	7	15	18	16	15	22	23	22	23	16	16	15	23	27.7	35.7	73.9	-1	-1	-1
1/18/2019	3:03:03 PM	810	8	15	18	16	15	22	23	22	23	16	16	15	23	27.7	35.7	73.9	-1	-1	-1
1/18/2019	3:03:04 PM	14	9	15	18	16	15	22	23	22	23	16	16	15	23	27.7	35.7	73.9	-1	-1	-1
1/18/2019	3:03:04 PM	201	10	15	18	16	15	22	23	22	23	16	16	15	23	27.7	35.7	73.9	-1	-1	-1
1/18/2019	3:03:04 PM	404	11	15	18	16	15	22	23	22	23	16	16	16	22	27.7	35.7	73.9	-1	-1	-1
1/18/2019	3:03:04 PM	607	12	15	18	16	15	22	23	22	23	15	16	16	22	27.7	35.7	73.9	-1	-1	-1
1/18/2019	3:03:04 PM	810	13	15	18	16	15	22	23	22	23	15	17	16	22	27.7	35.7	73.9	-1	-1	-1
1/18/2019	3:03:05 PM	14	14	15	18	16	15	22	23	22	23	16	17	16	22	27.7	35.7	73.9	-1	-1	-1
1/18/2019	3:03:05 PM	201	15	15	17	15	15	22	23	22	23	16	16	16	22	27.7	35.7	73.9	-1	-1	-1
1/18/2019	3:03:05 PM	404	16	15	18	16	15	22	23	22	23	16	16	16	22	27.7	35.7	73.9	-1	-1	-1
1/18/2019	3:03:05 PM	607	17	15	18	16	15	22	23	22	23	16	16	15	23	27.7	35.7	73.9	-1	-1	-1
1/18/2019	3:03:05 PM	810	18	15	18	16	15	22	23	22	23	16	16	16	22	27.7	35.7	73.9	-1	-1	-1
1/18/2019	3:03:06 PM	14	19	15	18	15	15	22	23	22	23	16	16	16	23	27.7	35.7	73.9	-1	-1	-1
1/18/2019	3:03:06 PM	201	20	15	18	16	15	22	23	22	23	16	16	16	23	27.7	35.7	73.9	-1	-1	-1
1/18/2019	3:03:06 PM	404	21	15	18	16	15	22	23	22	23	16	16	16	23	27.7	35.7	73.9	-1	-1	-1
1/18/2019	3:03:06 PM	607	22	15	18	16	15	22	23	22	23	16	16	16	23	27.7	35.7	73.9	-1	-1	-1
1/18/2019	3:03:06 PM	810	23	15	18	16	15	22	23	22	23	16	16	16	23	27.7	35.7	73.9	-1	-1	-1
1/18/2019	3:03:07 PM	14	24	15	18	16	15	22	23	22	23	16	16	16	22	27.7	35.7	73.9	-1	-1	-1
1/18/2019	3:03:07 PM	201	25	15	18	16	15	22	23	22	23	16	16	16	22	27.7	35.7	73.9	-1	-1	-1
1/18/2019	3:03:07 PM	404	26	15	18	16	15	22	23	22	23	16	16	16	22	27.7	35.7	73.9	-1	-1	-1
1/18/2019	3:03:07 PM	607	27	15	18	16	15	22	23	22	23	16	16	16	22	27.7	35.7	73.9	-1	-1	-1
1/18/2019	3:03:07 PM	810	28	15	18	16	15	22	23	22	23	16	16	15	23	27.7	35.7	73.9	-1	-1	-1
1/18/2019	3:03:08 PM	14	29	15	18	16	15	22	23	22	23	16	17	16	22	27.7	35.7	73.9	-1	-1	-1
1/18/2019	3:03:08 PM	201	30	15	18	16	15	22	23	22	23	15	16	15	23	27.7	35.7	73.9	-1	-1	-1
1/18/2019	3:03:08 PM	404	31	15	18	16	15	22	23	22	23	16	16	16	22	27.7	35.7	73.9	-1	-1	-1
1/18/2019	3:03:08 PM	607	32	15	18	16	15	22	23	22	23	16	16	15	23	27.7	35.7	73.9	-1	-1	-1
1/18/2019	3:03:08 PM	810	33	15	18	16	15	22	23	22	23	15	17	16	22	27.7	35.7	73.9	-1	-1	-1
1/18/2019	3:03:09 PM	14	34	15	18	16	15	22	23	22	23	16	16	16	23	27.7	35.7	73.9	-1	-1	-1
1/18/2019	3:03:09 PM	201	35	15	18	16	15	22	23	22	23	16	16	16	22	27.7	35.7	73.9	-1	-1	-1
1/18/2019	3:03:09 PM	404	36	15	18	16	15	22	23	22	23	16	16	15	22	27.7	35.7	73.9	-1	-1	-1
1/18/2019	3:03:09 PM	607	37	15	18	16	15	22	23	22	23	16	16	16	23	27.7	35.7	73.9	-1	-1	-1
1/18/2019	3:03:09 PM	810	38	15	18	16	15	22	23	22	23	16	16	16	22	27.7	34.9	117.3	-1	-1	-1
1/18/2019	3:03:10 PM	14	39	15	18	16	15	22	23	22	23	16	17	16	22	27.7	34.9	117.3	-1	-1	-1
1/18/2019	3:03:10 PM	201	40	15	18	15	15	22	23	22	23	16	16	16	22	27.7	34.9	117.3	-1	-1	-1
1/18/2019	3:03:10 PM	404	41	15	18	16	15	22	23	22	23	16	16	16	23	27.7	34.9	117.3	-1	-1	-1
1/18/2019	3:03:10 PM	607	42	15	18	16	15	22	23	22	23	16	16	16	23	27.7	34.9	117.3	-1	-1	-1
1/18/2019	3:03:10 PM	810	43	15	18	16	15	22	23	22	23	15	17	16	22	27.7	34.9	117.3	-1	-1	-1
1/18/2019	3:03:11 PM	14	44	15	18	16	15	22	23	22	23	16	16	15	23	27.7	34.9	117.3	-1	-1	-1
1/18/2019	3:03:11 PM	201	45	15	18	16	15	22	23	22	23	15	16	16	22	27.7	34.9	117.3	-1	-1	-1
1/18/2019	3:03:11 PM	404	46	15	18	16	15	22	23	22	23	16	16	16	23	27.7	34.9	117.3	-1	-1	-1
1/18/2019	3:03:11 PM	607	47	15	18	16	15	22	23	22	23	16	17	16	22	27.7	34.9	117.3	-1	-1	-1
1/18/2019	3:03:11 PM	810	48	15	18	16	15	22	23	21	23	16	16	16	23	27.7	34.9	117.3	-1	-1	-1
1/18/2019	3:03:12 PM	14	49	15	18	16	15	22	23	22	23	16	16	16	22	27.7	34.9	117.3	-1	-1	-1
1/18/2019	3:03:12 PM	201	50	15	18	16	15	22	23	22	23	15	16	15	22	27.7	34.9	117.3	-1	-1	-1
1/18/2019	3:03:12 PM	404	51	15	18	16	15	22	22	22	23	16	16	16	22	27.7	34.9	117.3	-1	-1	-1
1/18/2019	3:03:12 PM	607	52	15	18	16	15	22	23	22	23	15	16	15	22	27.7	34.9	117.3	-1	-1	-1
1/18/2019	3:03:12 PM	810	53	15	18	16	15	22	23	22	23	15	16	16	23	27.7	34.9	117.3	-1	-1	-1
1/18/2019	3:03:13 PM	14	54	15	18	16	15	22	23	22	23	16	16	16	22	27.7	34.9	117.3	-1	-1	-1
1/18/2019	3:03:13 PM	201	55	15	18	16	15	22	23	22	23	16	16	15	23	27.7	34.9	117.3	-1	-1	-1
1/18/2019	3:03:13 PM	404	56	15	18	16	15	22	23	21	23	16	16	16	22	27.7	34.9	117.3	-1	-1	-1
1/18/2019	3:03:13 PM	607	57	15	18	16	15	22	23	22	23	16	16	16	22	27.7	34.9	117.3	-1	-1	-1
1/18/2019	3:03:13 PM	810	58	15	18	16	15	22	23	22	23	16	16	15	22	27.7	34.9	117.3	-1	-1	-1
1/18/2019	3:03:14 PM	14	59	15	18	16	15	22	23	22	23	16	16	16	22	27.7	34.9	117.3	-1	-1	-1
1/18/2019	3:03:14 PM	201	60	15	18	16	15	22	23	22	23	16	16	15	22	27.7	34.9	117.3	-1	-1	-1
1/18/2019	3:03:14 PM	404	61	15	18	16	15	22	22	22	23	16	16	16	22	27.7	34.9	117.3	-1	-1	-1
1/18/2019	3:03:14 PM	607	62	15	18	16	15	22	23	22	23	16	16	16	22	27.7	34.9	117.3	-1	-1	-1
1/18/2019	3:03:14 PM	810	63	15	18	16	15	22	23	21	23	16	16	15	23	27.7	34.9	117.3	-1	-1	-1
1/18/2019	3:03:15 PM	14	64	15	18	16	15	22	23	22	23	16	16	16	22	27.7	34.9	117.3	-1	-1	-1
1/18/2019	3:03:15 PM	201	65	15	18	16	15	22	23	22	23	16	16	16	22	27.7	34.9	117.3	-1	-1	-1
1/18/2019	3:03:15 PM	404	66	15	18	16	15	22	23	22	23	16	16	16	23	27.7	34.9	117.3	-1	-1	-1
1/18/2019	3:03:15 PM	607	67	15	18	16	15	22	23	22	23	16	17	16	22	27.7	34.9	117.3	-1	-1	-1
1/18/2019	3:03:15 PM	810	68	15	18	16	15	22	23	22	23	16	16	16	23	27.7	34.9	117.3	-1	-1	-1
1/18/2019	3:03:16 PM	14	69	15	18	16	15	22	23	22	23	16	16	16	22	27.7	34.9	117.3	-1	-1	-1
1/18/2019	3:03:16 PM	201	70	15	18	16	15	22	23	22	23	16	16	15	22	27.7	34.9	117.3	-1	-1	-1
1/18/2019	3:03:16 PM	404	71	15	18	15	15	22	23	22	23	16	16	16	22	27.7	34.9	117.3	-1	-1	-1
1/18/2019	3:03:16 PM	607	72	15	18	15	15	22	23	22	23	16	16	16	22	27.7	34.9	117.3	-1	-1	-1
1/18/2019	3:03:16 PM	810	73	15	18	16	15	22	22	22	23	16	16	15	22	27.7	34.9	117.3	-1	-1	-1
1/18/2019	3:03:17 PM	14	74	15	18	16	15	22	23	22	23	16	16	15	23	27.7	34.9	117.3	-1	-1	-1
1/18/2019	3:03:17 PM	201	75	15	18	16	15	22	23	22	23	16	16	15	23	27.7	34.9	117.3	-1	-1	-1
1/18/2019	3:03:17 PM	404	76	15	18	16	15	22	23	22	23	15	16	16	22	27.7	34.9	117.3	-1	-1	-1
1/18/2019	3:03:17 PM	607	77	15	18	16	15	22	23	21	23	16	16	16	22	27.7	34.9	117.3	-1	-1	-1
1/18/2019	3:03:17 PM	810	78	15	18	16	15	22	23	22	23	16	16	16	22	27.7	34.9	117.3	-1	-1	-1
1/18/2019	3:03:18 PM	14	79	15	18	16	15	22	23	22	23	16	16	16	22	27.7	34.9	117.3	-1	-1	-1
1/18/2019	3:03:18 PM	201	80	15	18	16	15	22	23	22	23	15	16	16	22	27.7	34.3	132.7	-1	-1	-1
1/18/2019	3:03:18 PM	404	81	15	18	16	15	22	23	22	23	16	16	16	22	27.7	34.3	132.7	-1	-1	-1
1/18/2019	3:03:18 PM	607	82	15	18	16	15	22	23	22	23	16	16	15	23	27.7	34.3	132.7	-1	-1	-1
1/18/2019	3:03:18 PM	810	83	15	18	16	15	22	23	22	23	16	16	16	22	27.7	34.3	132.7	-1	-1	-1
1/18/2019	3:03:19 PM	14	84	15	18	16	15	22	23	22	23	16	16	15	22	27.7	34.3	132.7	-1	-1	-1
1/18/2019	3:03:19 PM	201	85	15	18	16	15	22	23	22	23	16	16	16	22	27.7	34.3	132.7	-1	-1	-1
1/18/2019	3:03:19 PM	404	86	15	18	16	15	22	23	22	23	16	16	15	22	27.7	34.3	132.7	-1	-1	-1
1/18/2019	3:03:19 PM	607	87	15	18	16	15	22	23	22	23	16	17	16	22	27.7	34.3	132.7	-1	-1	-1
1/18/2019	3:03:19 PM	810	88	15	18	15	15	22	23	22	23	16	16	16	22	27.7	34.3	132.7	-1	-1	-1
1/18/2019	3:03:20 PM	14	89	15	18	16	15	22	23	22	23	16	16	15	23	27.7	34.3	132.7	-1	-1	-1
1/18/2019	3:03:20 PM	201	90	15	18	16	15	22	23	22	23	16	16	16	22	27.7	34.3	132.7	-1	-1	-1
1/18/2019	3:03:20 PM	404	91	15	18	16	15	22	23	22	23	16	16	15	23	27.7	34.3	132.7	-1	-1	-1
1/18/2019	3:03:20 PM	607	92	15	18	16	15	22	23	22	23	16	16	15	23	27.7	34.3	132.7	-1	-1	-1
1/18/2019	3:03:20 PM	810	93	15	18	15	15	22	23	22	23	16	16	16	22	27.7	34.3	132.7	-1	-1	-1
1/18/2019	3:03:21 PM	14	94	15	18	16	15	22	23	22	23	16	16	15	23	27.7	34.3	132.7	-1	-1	-1
1/18/2019	3:03:21 PM	201	95	15	18	15	15	22	23	22	23	15	16	16	22	27.7	34.3	132.7	-1	-1	-1
1/18/2019	3:03:21 PM	404	96	15	18	16	15	22	23	22	23	16	16	15	22	27.7	34.3	132.7	-1	-1	-1
1/18/2019	3:03:21 PM	607	97	15	18	16	15	22	23	22	23	16	16	16	22	27.7	34.3	132.7	-1	-1	-1
1/18/2019	3:03:21 PM	810	98	15	18	16	15	22	23	21	23	16	16	16	22	27.7	34.3	132.7	-1	-1	-1
1/18/2019	3:03:22 PM	14	99	15	18	16	15	22	23	22	23	16	16	16	22	27.7	34.3	132.7	-1	-1	-1
1/18/2019	3:03:22 PM	201	100	15	18	16	15	22	23	22	23	16	16	16	22	27.7	34.3	132.7	-1	-1	-1
1/18/2019	3:03:22 PM	404	101	15	18	16	15	22	23	22	23	16	16	16	23	27.7	34.3	132.7	-1	-1	-1
1/18/2019	3:03:22 PM	607	102	15	18	16	15	22	23	22	23	16	16	16	22	27.7	34.3	132.7	-1	-1	-1
1/18/2019	3:03:22 PM	810	103	15	18	16	15	22	23	22	23	16	16	16	22	27.7	34.3	132.7	-1	-1	-1
1/18/2019	3:03:23 PM	14	104	15	18	16	15	22	23	22	23	15	16	15	22	27.7	34.3	132.7	-1	-1	-1
1/18/2019	3:03:23 PM	201	105	15	18	16	15	22	23	22	23	15	16	16	22	27.7	34.3	132.7	-1	-1	-1
1/18/2019	3:03:23 PM	404	106	15	18	16	15	22	23	22	23	16	16	16	22	27.7	34.3	132.7	-1	-1	-1
1/18/2019	3:03:23 PM	607	107	15	18	16	15	22	23	22	23	16	16	16	22	27.7	34.3	132.7	-1	-1	-1
1/18/2019	3:03:23 PM	810	108	15	18	15	15	22	23	22	23	15	17	16	22	27.7	34.3	132.7	-1	-1	-1
1/18/2019	3:03:24 PM	14	109	15	18	16	15	22	23	22	23	16	16	16	22	27.7	34.3	132.7	-1	-1	-1
1/18/2019	3:03:24 PM	201	110	15	18	15	15	22	23	22	23	16	16	16	22	27.7	34.3	132.7	-1	-1	-1
1/18/2019	3:03:24 PM	404	111	15	18	16	15	22	23	22	23	16	16	16	22	27.7	34.3	132.7	-1	-1	-1
1/18/2019	3:03:24 PM	607	112	15	18	16	15	22	23	22	23	16	16	16	22	27.7	34.3	132.7	-1	-1	-1
1/18/2019	3:03:24 PM	810	113	15	18	16	15	22	23	22	23	16	16	16	22	27.7	34.3	132.7	-1	-1	-1
1/18/2019	3:03:25 PM	14	114	15	18	16	15	22	23	22	23	16	16	15	22	27.7	34.3	132.7	-1	-1	-1
1/18/2019	3:03:25 PM	201	115	15	18	16	15	22	23	22	23	16	16	16	22	27.7	34.3	132.7	-1	-1	-1
1/18/2019	3:03:25 PM	404	116	15	18	16	15	22	23	22	23	16	16	16	22	27.7	34.3	132.7	-1	-1	-1
1/18/2019	3:03:25 PM	607	117	15	18	16	15	22	23	22	23	16	16	16	22	27.7	34.3	132.7	-1	-1	-1
1/18/2019	3:03:25 PM	810	118	15	18	16	15	22	23	22	23	16	16	15	22	27.7	34.3	132.7	-1	-1	-1
1/18/2019	3:03:26 PM	14	119	15	18	16	15	22	23	22	23	16	16	16	22	27.7	34.3	132.7	-1	-1	-1
1/18/2019	3:03:26 PM	201	120	15	18	16	15	22	23	22	23	16	16	15	22	27.7	34.3	132.7	-1	-1	-1
1/18/2019	3:03:26 PM	404	121	15	18	16	15	22	23	22	23	16	16	16	22	27.7	34.3	132.7	-1	-1	-1
1/18/2019	3:03:26 PM	607	122	15	18	16	15	22	23	22	23	16	16	16	22	27.7	33.8	105.2	-1	-1	-1
1/18/2019	3:03:26 PM	810	123	15	18	16	15	22	23	22	23	16	16	16	22	27.7	33.8	105.2	-1	-1	-1
1/18/2019	3:03:27 PM	14	124	15	18	16	15	22	23	22	23	16	16	15	23	27.7	33.8	105.2	-1	-1	-1
1/18/2019	3:03:27 PM	201	125	15	18	16	15	22	23	22	23	16	16	16	23	27.7	33.8	105.2	-1	-1	-1
1/18/2019	3:03:27 PM	404	126	15	18	16	15	22	23	22	23	16	16	16	22	27.7	33.8	105.2	-1	-1	-1
1/18/2019	3:03:27 PM	607	127	15	18	16	15	22	23	22	23	15	17	16	22	27.7	33.8	105.2	-1	-1	-1
1/18/2019	3:03:27 PM	810	128	15	18	16	15	22	23	22	23	16	16	16	22	27.7	33.8	105.2	-1	-1	-1
1/18/2019	3:03:28 PM	14	129	15	18	16	15	22	23	22	23	16	16	16	22	27.7	33.8	105.2	-1	-1	-1
1/18/2019	3:03:28 PM	201	130	15	18	16	15	22	23	22	23	16	16	16	22	27.7	33.8	105.2	-1	-1	-1
1/18/2019	3:03:28 PM	404	131	15	18	16	15	22	23	22	23	16	16	16	22	27.7	33.8	105.2	-1	-1	-1
1/18/2019	3:03:28 PM	607	132	15	18	16	15	22	23	22	23	16	16	16	22	27.7	33.8	105.2	-1	-1	-1
1/18/2019	3:03:28 PM	810	133	15	18	16	15	22	23	22	23	16	16	16	22	27.7	33.8	105.2	-1	-1	-1
1/18/2019	3:03:29 PM	14	134	15	18	16	15	22	23	22	23	16	16	15	22	27.7	33.8	105.2	-1	-1	-1
1/18/2019	3:03:29 PM	201	135	15	18	16	15	22	22	22	23	16	17	16	22	27.7	33.8	105.2	-1	-1	-1
1/18/2019	3:03:29 PM	404	136	15	18	16	15	22	23	22	23	15	17	16	22	27.7	33.8	105.2	-1	-1	-1
1/18/2019	3:03:29 PM	607	137	15	18	15	15	22	23	22	23	16	16	15	22	27.7	33.8	105.2	-1	-1	-1
1/18/2019	3:03:29 PM	810	138	15	18	16	15	22	23	22	23	16	16	16	22	27.7	33.8	105.2	-1	-1	-1
1/18/2019	3:03:30 PM	14	139	15	18	15	15	22	23	22	23	16	16	16	22	27.7	33.8	105.2	-1	-1	-1
1/18/2019	3:03:30 PM	201	140	15	18	16	15	22	23	22	23	16	16	16	22	27.7	33.8	105.2	-1	-1	-1
1/18/2019	3:03:30 PM	404	141	15	18	16	15	22	23	22	23	16	16	15	22	27.7	33.8	105.2	-1	-1	-1
1/18/2019	3:03:30 PM	607	142	15	18	16	15	22	23	22	23	16	16	15	22	27.7	33.8	105.2	-1	-1	-1
1/18/2019	3:03:30 PM	810	143	15	18	16	15	22	23	22	23	16	16	15	22	27.7	33.8	105.2	-1	-1	-1
1/18/2019	3:03:31 PM	14	144	15	18	16	15	22	23	22	23	16	16	15	22	27.7	33.8	105.2	-1	-1	-1
1/18/2019	3:03:31 PM	201	145	15	18	16	15	22	23	22	23	16	16	16	22	27.7	33.8	105.2	-1	-1	-1
1/18/2019	3:03:31 PM	404	146	15	18	16	15	22	23	22	23	16	16	15	22	27.7	33.8	105.2	-1	-1	-1
1/18/2019	3:03:31 PM	607	147	15	17	16	15	22	23	22	23	16	16	16	22	27.7	33.8	105.2	-1	-1	-1
1/18/2019	3:03:31 PM	810	148	15	18	16	15	22	23	22	23	16	16	15	22	27.7	33.8	105.2	-1	-1	-1
1/18/2019	3:03:32 PM	14	149	15	18	15	15	22	23	22	23	16	16	16	22	27.7	33.8	105.2	-1	-1	-1
1/18/2019	3:03:32 PM	201	150	15	18	16	15	22	23	22	23	16	16	16	22	27.7	33.8	105.2	-1	-1	-1
1/18/2019	3:03:32 PM	404	151	15	18	16	15	22	23	22	23	16	16	16	22	27.7	33.8	105.2	-1	-1	-1
1/18/2019	3:03:32 PM	607	152	15	18	16	15	22	23	22	23	16	16	15	22	27.7	33.8	105.2	-1	-1	-1
1/18/2019	3:03:32 PM	810	153	15	18	16	15	22	23	22	23	16	16	16	22	27.7	33.8	105.2	-1	-1	-1
1/18/2019	3:03:33 PM	14	154	15	18	16	15	22	23	22	23	16	16	15	22	27.7	33.8	105.2	-1	-1	-1
1/18/2019	3:03:33 PM	201	155	15	18	16	15	22	23	21	23	16	16	15	22	27.7	33.8	105.2	-1	-1	-1
1/18/2019	3:03:33 PM	404	156	15	18	16	15	22	23	22	23	16	16	15	22	27.7	33.8	105.2	-1	-1	-1
1/18/2019	3:03:33 PM	607	157	15	18	16	15	22	23	21	23	16	16	16	22	27.7	33.8	105.2	-1	-1	-1
1/18/2019	3:03:33 PM	810	158	15	18	16	15	22	23	22	23	16	17	16	22	27.7	33.8	105.2	-1	-1	-1
1/18/2019	3:03:34 PM	14	159	15	18	16	15	22	22	22	23	16	16	16	22	27.7	33.8	105.2	-1	-1	-1
1/18/2019	3:03:34 PM	201	160	15	18	16	15	22	23	22	23	16	16	15	22	27.7	33.8	105.2	-1	-1	-1
1/18/2019	3:03:34 PM	404	161	15	18	16	15	22	23	22	23	16	16	16	22	27.7	33.8	105.2	-1	-1	-1
1/18/2019	3:03:34 PM	607	162	15	18	16	15	22	23	22	23	16	16	16	22	27.7	33.8	105.2	-1	-1	-1
1/18/2019	3:03:34 PM	810	163	15	18	16	15	22	23	21	23	16	16	16	22	27.7	33.8	105.2	-1	-1	-1
1/18/2019	3:03:35 PM	14	164	15	18	16	15	22	23	22	23	16	16	16	22	27.8	33.2	129.1	-1	-1	-1
1/18/2019	3:03:35 PM	201	165	15	18	16	15	22	23	22	23	16	16	16	22	27.8	33.2	129.1	-1	-1	-1
1/18/2019	3:03:35 PM	404	166	15	18	16	15	22	23	22	23	16	16	16	22	27.8	33.2	129.1	-1	-1	-1
1/18/2019	3:03:35 PM	607	167	15	18	16	15	22	23	22	23	16	16	16	22	27.8	33.2	129.1	-1	-1	-1
1/18/2019	3:03:35 PM	810	168	15	18	16	15	22	23	22	23	16	16	15	22	27.8	33.2	129.1	-1	-1	-1
1/18/2019	3:03:36 PM	14	169	15	18	16	15	22	23	22	23	16	16	16	22	27.8	33.2	129.1	-1	-1	-1
1/18/2019	3:03:36 PM	201	170	15	18	16	15	22	23	22	23	16	16	16	22	27.8	33.2	129.1	-1	-1	-1
1/18/2019	3:03:36 PM	404	171	15	18	16	15	22	23	22	23	16	16	16	22	27.8	33.2	129.1	-1	-1	-1
1/18/2019	3:03:36 PM	607	172	15	18	16	15	22	23	21	23	16	16	15	22	27.8	33.2	129.1	-1	-1	-1
1/18/2019	3:03:36 PM	810	173	15	18	16	15	22	23	22	23	16	16	16	22	27.8	33.2	129.1	-1	-1	-1
1/18/2019	3:03:37 PM	14	174	15	18	16	15	22	23	22	23	16	16	16	22	27.8	33.2	129.1	-1	-1	-1
1/18/2019	3:03:37 PM	201	175	15	18	16	15	22	23	22	23	16	16	16	22	27.8	33.2	129.1	-1	-1	-1
1/18/2019	3:03:37 PM	404	176	15	18	16	15	22	23	22	23	16	16	16	22	27.8	33.2	129.1	-1	-1	-1
1/18/2019	3:03:37 PM	607	177	15	18	16	15	22	23	22	23	16	16	16	22	27.8	33.2	129.1	-1	-1	-1
1/18/2019	3:03:37 PM	810	178	15	18	16	15	22	23	22	23	16	16	16	22	27.8	33.2	129.1	-1	-1	-1
1/18/2019	3:03:38 PM	14	179	15	18	16	15	22	23	22	23	16	16	16	22	27.8	33.2	129.1	-1	-1	-1
1/18/2019	3:03:38 PM	201	180	15	18	16	15	22	23	22	23	16	16	16	22	27.8	33.2	129.1	-1	-1	-1
1/18/2019	3:03:38 PM	404	181	15	18	16	15	22	23	22	23	16	16	16	22	27.8	33.2	129.1	-1	-1	-1
1/18/2019	3:03:38 PM	607	182	15	18	16	15	22	23	22	23	16	16	15	22	27.8	33.2	129.1	-1	-1	-1
1/18/2019	3:03:38 PM	810	183	15	18	16	15	22	23	22	23	16	16	16	22	27.8	33.2	129.1	-1	-1	-1
1/18/2019	3:03:39 PM	14	184	15	17	16	15	22	22	22	23	16	16	16	22	27.8	33.2	129.1	-1	-1	-1
1/18/2019	3:03:39 PM	201	185	15	18	16	15	22	23	22	23	16	16	16	22	27.8	33.2	129.1	-1	-1	-1
1/18/2019	3:03:39 PM	404	186	15	17	16	15	22	23	22	23	16	16	16	22	27.8	33.2	129.1	-1	-1	-1
1/18/2019	3:03:39 PM	607	187	15	18	15	15	22	23	22	23	16	16	15	21	27.8	33.2	129.1	-1	-1	-1
1/18/2019	3:03:39 PM	810	188	15	18	16	15	22	23	22	23	15	16	15	22	27.8	33.2	129.1	-1	-1	-1
1/18/2019	3:03:40 PM	14	189	15	17	16	15	22	23	22	23	16	16	15	22	27.8	33.2	129.1	-1	-1	-1
1/18/2019	3:03:40 PM	201	190	15	18	16	15	22	23	22	23	16	16	16	22	27.8	33.2	129.1	-1	-1	-1
1/18/2019	3:03:40 PM	404	191	15	18	16	15	22	23	22	23	16	16	15	22	27.8	33.2	129.1	-1	-1	-1
1/18/2019	3:03:40 PM	607	192	15	18	16	15	22	23	22	23	16	17	16	22	27.8	33.2	129.1	-1	-1	-1
1/18/2019	3:03:40 PM	810	193	15	18	16	15	22	23	22	23	16	16	16	22	27.8	33.2	129.1	-1	-1	-1
1/18/2019	3:03:41 PM	14	194	15	18	16	15	22	23	22	23	16	16	16	22	27.8	33.2	129.1	-1	-1	-1
1/18/2019	3:03:41 PM	201	195	15	18	16	15	22	23	22	23	16	16	16	22	27.8	33.2	129.1	-1	-1	-1
1/18/2019	3:03:41 PM	404	196	15	18	16	15	22	23	22	23	16	16	16	22	27.8	33.2	129.1	-1	-1	-1
1/18/2019	3:03:41 PM	607	197	15	18	15	15	22	23	22	23	16	16	16	22	27.8	33.2	129.1	-1	-1	-1
1/18/2019	3:03:41 PM	810	198	15	18	16	15	22	23	22	23	16	16	15	22	27.8	33.2	129.1	-1	-1	-1
1/18/2019	3:03:42 PM	14	199	15	18	16	15	22	23	22	23	16	16	16	22	27.8	33.2	129.1	-1	-1	-1
1/18/2019	3:03:42 PM	201	200	15	17	16	15	22	23	22	23	16	17	16	22	27.8	33.2	129.1	-1	-1	-1
1/18/2019	3:03:42 PM	404	201	15	18	16	15	22	23	22	23	16	16	15	22	27.8	33.2	129.1	-1	-1	-1
1/18/2019	3:03:42 PM	607	202	15	18	16	15	22	23	22	23	16	16	15	22	27.8	33.2	129.1	-1	-1	-1
1/18/2019	3:03:42 PM	812	203	15	18	16	15	22	23	22	23	16	16	15	22	27.8	33.2	129.1	-1	-1	-1
1/18/2019	3:03:43 PM	15	204	15	18	16	15	22	23	22	23	16	16	15	22	27.8	33.2	129.1	-1	-1	-1
1/18/2019	3:03:43 PM	203	205	15	18	16	15	22	23	22	23	16	16	15	22	27.8	33.2	129.1	-1	-1	-1
1/18/2019	3:03:43 PM	406	206	15	18	16	15	22	23	22	23	15	16	16	22	27.8	32.7	129.1	-1	-1	-1
1/18/2019	3:03:43 PM	609	207	15	18	16	15	22	23	22	23	16	16	15	22	27.8	32.7	129.1	-1	-1	-1
1/18/2019	3:03:43 PM	812	208	15	18	16	15	22	23	22	23	16	16	15	22	27.8	32.7	129.1	-1	-1	-1
1/18/2019	3:03:44 PM	5	209	15	18	16	15	22	23	22	23	16	16	15	22	27.8	32.7	129.1	-1	-1	-1
1/18/2019	3:03:44 PM	208	210	15	18	16	15	22	23	22	23	16	16	16	22	27.8	32.7	129.1	-1	-1	-1
1/18/2019	3:03:44 PM	411	211	15	17	15	15	22	23	22	23	16	16	16	21	27.8	32.7	129.1	-1	-1	-1
1/18/2019	3:03:44 PM	614	212	15	18	16	15	22	23	21	23	16	16	15	22	27.8	32.7	129.1	-1	-1	-1
1/18/2019	3:03:44 PM	801	213	15	18	16	15	22	23	21	23	16	16	15	22	27.8	32.7	129.1	-1	-1	-1
1/18/2019	3:03:45 PM	5	214	15	18	16	15	22	23	22	23	16	16	16	21	27.8	32.7	129.1	-1	-1	-1
1/18/2019	3:03:45 PM	201	215	15	18	16	15	22	23	22	23	16	16	15	22	27.8	32.7	129.1	-1	-1	-1
1/18/2019	3:03:45 PM	404	216	15	18	16	15	22	23	22	23	16	16	15	22	27.8	32.7	129.1	-1	-1	-1
1/18/2019	3:03:45 PM	607	217	15	18	16	15	22	23	22	23	16	16	16	22	27.8	32.7	129.1	-1	-1	-1
1/18/2019	3:03:45 PM	810	218	15	18	16	15	22	23	22	23	15	16	15	22	27.8	32.7	129.1	-1	-1	-1
1/18/2019	3:03:46 PM	13	219	15	18	16	15	22	23	22	23	15	16	16	21	27.8	32.7	129.1	-1	-1	-1
1/18/2019	3:03:46 PM	201	220	15	18	16	15	22	23	22	23	16	16	15	22	27.8	32.7	129.1	-1	-1	-1
1/18/2019	3:03:46 PM	404	221	15	18	16	15	22	23	22	23	16	16	16	22	27.8	32.7	129.1	-1	-1	-1
1/18/2019	3:03:46 PM	607	222	15	18	16	15	22	22	22	23	16	16	16	22	27.8	32.7	129.1	-1	-1	-1
1/18/2019	3:03:46 PM	810	223	15	18	16	15	22	23	22	23	16	16	15	22	27.8	32.7	129.1	-1	-1	-1
1/18/2019	3:03:47 PM	13	224	15	18	16	15	22	23	22	23	15	16	16	21	27.8	32.7	129.1	-1	-1	-1
1/18/2019	3:03:47 PM	201	225	15	18	16	15	22	23	22	23	16	16	16	22	27.8	32.7	129.1	-1	-1	-1
1/18/2019	3:03:47 PM	404	226	15	18	16	15	22	23	22	23	16	16	16	22	27.8	32.7	129.1	-1	-1	-1
1/18/2019	3:03:47 PM	607	227	15	17	16	15	22	23	22	23	16	16	16	22	27.8	32.7	129.1	-1	-1	-1
1/18/2019	3:03:47 PM	810	228	15	18	16	15	22	23	22	23	16	16	16	22	27.8	32.7	129.1	-1	-1	-1
1/18/2019	3:03:48 PM	13	229	15	17	16	15	22	23	21	23	16	16	16	22	27.8	32.7	129.1	-1	-1	-1
1/18/2019	3:03:48 PM	201	230	15	18	16	15	22	23	22	23	16	16	16	22	27.8	32.7	129.1	-1	-1	-1
1/18/2019	3:03:48 PM	404	231	15	18	16	15	22	23	22	23	16	16	15	22	27.8	32.7	129.1	-1	-1	-1
1/18/2019	3:03:48 PM	607	232	15	17	16	15	22	23	22	23	15	16	16	22	27.8	32.7	129.1	-1	-1	-1
1/18/2019	3:03:48 PM	810	233	15	18	15	15	22	23	22	23	15	17	16	21	27.8	32.7	129.1	-1	-1	-1
1/18/2019	3:03:49 PM	13	234	15	17	15	15	22	23	22	23	16	16	16	22	27.8	32.7	129.1	-1	-1	-1
1/18/2019	3:03:49 PM	201	235	15	18	16	15	22	22	22	23	16	16	15	22	27.8	32.7	129.1	-1	-1	-1
1/18/2019	3:03:49 PM	404	236	15	18	16	15	22	23	22	23	16	16	16	22	27.8	32.7	129.1	-1	-1	-1
1/18/2019	3:03:49 PM	607	237	15	17	16	15	22	23	22	23	16	17	16	22	27.8	32.7	129.1	-1	-1	-1
1/18/2019	3:03:49 PM	810	238	15	17	16	15	22	23	22	23	16	16	16	21	27.8	32.7	129.1	-1	-1	-1
1/18/2019	3:03:50 PM	13	239	15	18	16	15	22	23	22	23	16	16	16	22	27.8	32.7	129.1	-1	-1	-1
1/18/2019	3:03:50 PM	201	240	15	18	16	15	22	23	22	23	15	17	16	22	27.8	32.7	129.1	-1	-1	-1
1/18/2019	3:03:50 PM	404	241	15	18	16	15	22	23	22	23	16	16	16	22	27.8	32.7	129.1	-1	-1	-1
1/18/2019	3:03:50 PM	607	242	15	18	15	15	22	23	22	23	16	16	16	22	27.8	32.7	129.1	-1	-1	-1
1/18/2019	3:03:50 PM	810	243	15	18	16	15	22	23	22	23	16	16	15	22	27.8	32.7	129.1	-1	-1	-1
1/18/2019	3:03:51 PM	13	244	15	18	16	15	22	23	22	23	16	16	16	22	27.8	32.7	129.1	-1	-1	-1
1/18/2019	3:03:51 PM	201	245	15	18	16	15	22	23	22	23	16	16	15	22	27.8	32.7	129.1	-1	-1	-1
1/18/2019	3:03:51 PM	404	246	15	18	16	15	22	23	22	23	16	16	16	22	27.8	32.7	129.1	-1	-1	-1
1/18/2019	3:03:51 PM	607	247	15	18	16	15	22	23	22	23	16	16	15	22	27.8	32.7	129.1	-1	-1	-1
1/18/2019	3:03:51 PM	810	248	15	18	16	15	22	23	22	23	16	16	16	22	27.8	32.4	109.4	-1	-1	-1
1/18/2019	3:03:52 PM	13	249	15	18	16	15	22	23	22	23	15	16	16	22	27.8	32.4	109.4	-1	-1	-1
1/18/2019	3:03:52 PM	201	250	15	18	16	15	22	23	22	23	16	16	15	22	27.8	32.4	109.4	-1	-1	-1
1/18/2019	3:03:52 PM	404	251	15	18	16	15	22	23	22	23	16	17	16	22	27.8	32.4	109.4	-1	-1	-1
1/18/2019	3:03:52 PM	607	252	15	18	16	15	22	23	22	23	16	16	15	22	27.8	32.4	109.4	-1	-1	-1
1/18/2019	3:03:52 PM	810	253	15	18	16	15	22	23	22	23	15	16	16	22	27.8	32.4	109.4	-1	-1	-1
1/18/2019	3:03:53 PM	13	254	15	18	16	15	22	23	22	23	16	16	16	22	27.8	32.4	109.4	-1	-1	-1
1/18/2019	3:03:53 PM	201	255	15	18	16	15	22	23	22	23	16	16	15	22	27.8	32.4	109.4	-1	-1	-1
1/18/2019	3:03:53 PM	404	256	15	18	15	15	22	23	22	23	16	17	16	22	27.8	32.4	109.4	-1	-1	-1
1/18/2019	3:03:53 PM	607	257	15	18	16	15	22	23	22	23	16	16	15	22	27.8	32.4	109.4	-1	-1	-1
1/18/2019	3:03:53 PM	810	258	15	18	16	15	22	23	22	23	16	16	16	22	27.8	32.4	109.4	-1	-1	-1
1/18/2019	3:03:54 PM	13	259	15	18	16	15	22	23	22	23	16	16	15	22	27.8	32.4	109.4	-1	-1	-1
1/18/2019	3:03:54 PM	201	260	15	18	16	15	22	23	22	23	16	16	15	22	27.8	32.4	109.4	-1	-1	-1
1/18/2019	3:03:54 PM	404	261	15	18	16	15	22	23	22	23	16	16	15	22	27.8	32.4	109.4	-1	-1	-1
1/18/2019	3:03:54 PM	607	262	15	18	16	15	22	23	22	23	16	16	16	22	27.8	32.4	109.4	-1	-1	-1
1/18/2019	3:03:54 PM	810	263	15	18	16	15	22	23	22	23	16	16	16	22	27.8	32.4	109.4	-1	-1	-1
1/18/2019	3:03:55 PM	13	264	15	18	16	15	22	23	22	23	16	16	16	22	27.8	32.4	109.4	-1	-1	-1
1/18/2019	3:03:55 PM	201	265	15	18	16	15	22	23	22	23	16	16	15	22	27.8	32.4	109.4	-1	-1	-1
1/18/2019	3:03:55 PM	404	266	15	18	16	15	22	23	22	23	16	16	15	22	27.8	32.4	109.4	-1	-1	-1
1/18/2019	3:03:55 PM	607	267	15	17	16	15	22	23	22	23	15	17	16	22	27.8	32.4	109.4	-1	-1	-1
1/18/2019	3:03:55 PM	810	268	15	17	16	15	22	23	22	23	16	16	16	22	27.8	32.4	109.4	-1	-1	-1
1/18/2019	3:03:56 PM	13	269	15	18	16	15	22	23	22	23	16	16	15	22	27.8	32.4	109.4	-1	-1	-1
1/18/2019	3:03:56 PM	201	270	15	18	16	15	22	23	22	23	16	16	16	22	27.8	32.4	109.4	-1	-1	-1
1/18/2019	3:03:56 PM	404	271	15	18	16	15	22	23	21	23	16	16	16	22	27.8	32.4	109.4	-1	-1	-1
1/18/2019	3:03:56 PM	607	272	15	18	16	15	22	23	22	23	16	16	15	22	27.8	32.4	109.4	-1	-1	-1
1/18/2019	3:03:56 PM	810	273	15	18	16	15	22	23	22	23	15	17	16	22	27.8	32.4	109.4	-1	-1	-1
1/18/2019	3:03:57 PM	13	274	15	18	16	15	22	23	22	23	16	16	16	22	27.8	32.4	109.4	-1	-1	-1
1/18/2019	3:03:57 PM	201	275	15	18	16	15	22	23	22	23	16	16	16	22	27.8	32.4	109.4	-1	-1	-1
1/18/2019	3:03:57 PM	404	276	15	18	16	15	22	23	22	23	16	16	15	22	27.8	32.4	109.4	-1	-1	-1
1/18/2019	3:03:57 PM	607	277	15	17	16	15	22	23	22	23	16	16	15	22	27.8	32.4	109.4	-1	-1	-1
1/18/2019	3:03:57 PM	810	278	15	18	16	15	22	23	22	23	16	16	15	22	27.8	32.4	109.4	-1	-1	-1
1/18/2019	3:03:58 PM	13	279	15	18	16	15	22	23	22	23	16	16	15	22	27.8	32.4	109.4	-1	-1	-1
1/18/2019	3:03:58 PM	201	280	15	18	16	15	22	23	22	23	16	16	15	22	27.8	32.4	109.4	-1	-1	-1
1/18/2019	3:03:58 PM	404	281	15	17	16	15	22	23	22	23	16	17	16	21	27.8	32.4	109.4	-1	-1	-1
1/18/2019	3:03:58 PM	607	282	15	17	16	15	22	23	21	23	16	16	16	21	27.8	32.4	109.4	-1	-1	-1
1/18/2019	3:03:58 PM	810	283	15	18	16	15	22	23	22	23	16	16	16	22	27.8	32.4	109.4	-1	-1	-1
1/18/2019	3:03:59 PM	13	284	15	18	16	15	22	23	22	23	16	16	16	22	27.8	32.4	109.4	-1	-1	-1
1/18/2019	3:03:59 PM	201	285	15	17	16	15	22	23	22	23	16	16	16	22	27.8	32.4	109.4	-1	-1	-1
1/18/2019	3:03:59 PM	404	286	15	17	15	15	22	23	22	23	16	16	16	22	27.8	32.4	109.4	-1	-1	-1
1/18/2019	3:03:59 PM	607	287	15	17	16	15	22	23	22	23	15	16	16	22	27.8	32.4	109.4	-1	-1	-1
1/18/2019	3:03:59 PM	810	288	15	18	16	15	22	23	22	23	16	16	16	22	27.8	32.4	109.4	-1	-1	-1
1/18/2019	3:04:00 PM	13	289	15	17	16	15	22	23	22	23	16	17	16	22	27.8	32.4	109.4	-1	-1	-1
1/18/2019	3:04:00 PM	201	290	15	18	16	15	22	23	22	23	16	16	16	22	27.8	32.1	106.1	-1	-1	-1
1/18/2019	3:04:00 PM	404	291	15	18	16	15	22	23	22	23	16	16	15	22	27.8	32.1	106.1	-1	-1	-1
1/18/2019	3:04:00 PM	607	292	15	18	16	15	22	22	22	23	16	16	16	22	27.8	32.1	106.1	-1	-1	-1
1/18/2019	3:04:00 PM	810	293	15	18	16	15	22	23	22	23	16	16	16	22	27.8	32.1	106.1	-1	-1	-1
1/18/2019	3:04:01 PM	13	294	15	18	16	15	22	23	22	23	16	16	16	22	27.8	32.1	106.1	-1	-1	-1
1/18/2019	3:04:01 PM	201	295	15	18	16	15	22	23	22	23	16	16	16	22	27.8	32.1	106.1	-1	-1	-1
1/18/2019	3:04:01 PM	404	296	15	17	16	15	22	23	22	23	16	16	16	22	27.8	32.1	106.1	-1	-1	-1
1/18/2019	3:04:01 PM	607	297	15	17	15	15	22	23	22	23	15	16	16	21	27.8	32.1	106.1	-1	-1	-1
1/18/2019	3:04:01 PM	810	298	15	18	16	15	22	23	22	23	16	16	15	22	27.8	32.1	106.1	-1	-1	-1
1/18/2019	3:04:02 PM	29	299	15	18	16	15	22	23	22	23	16	16	16	22	27.8	32.1	106.1	-1	-1	-1
1/18/2019	3:04:02 PM	201	300	15	18	16	15	22	23	22	23	16	16	15	22	27.8	32.1	106.1	-1	-1	-1
1/18/2019	3:04:02 PM	404	301	15	17	15	15	22	23	22	23	16	17	16	22	27.8	32.1	106.1	-1	-1	-1
1/18/2019	3:04:02 PM	607	302	15	17	16	15	22	23	22	23	15	16	16	22	27.8	32.1	106.1	-1	-1	-1
1/18/2019	3:04:02 PM	810	303	15	18	16	15	22	23	22	23	16	16	16	22	27.8	32.1	106.1	-1	-1	-1
1/18/2019	3:04:03 PM	13	304	15	18	16	15	22	23	22	23	16	16	16	22	27.8	32.1	106.1	-1	-1	-1
1/18/2019	3:04:03 PM	201	305	15	17	15	15	22	23	22	23	16	16	16	22	27.8	32.1	106.1	-1	-1	-1
1/18/2019	3:04:03 PM	404	306	15	18	16	15	22	23	22	23	16	16	15	22	27.8	32.1	106.1	-1	-1	-1
1/18/2019	3:04:03 PM	607	307	15	17	16	15	22	23	22	23	16	16	16	22	27.8	32.1	106.1	-1	-1	-1
1/18/2019	3:04:03 PM	810	308	15	18	15	15	22	23	22	23	16	16	16	22	27.8	32.1	106.1	-1	-1	-1
1/18/2019	3:04:04 PM	13	309	15	18	16	15	22	23	22	23	16	16	16	22	27.8	32.1	106.1	-1	-1	-1
1/18/2019	3:04:04 PM	201	310	15	18	16	15	22	23	22	23	16	16	16	22	27.8	32.1	106.1	-1	-1	-1
1/18/2019	3:04:04 PM	404	311	15	17	16	15	22	22	21	23	16	16	16	22	27.8	32.1	106.1	-1	-1	-1
1/18/2019	3:04:04 PM	607	312	15	17	16	15	22	22	22	23	16	16	16	22	27.8	32.1	106.1	-1	-1	-1
1/18/2019	3:04:04 PM	810	313	15	18	16	15	22	23	22	23	16	16	15	22	27.8	32.1	106.1	-1	-1	-1
1/18/2019	3:04:05 PM	13	314	15	18	16	15	22	23	22	23	16	16	16	22	27.8	32.1	106.1	-1	-1	-1
1/18/2019	3:04:05 PM	201	315	15	17	16	15	22	23	22	23	16	16	15	22	27.8	32.1	106.1	-1	-1	-1
1/18/2019	3:04:05 PM	404	316	15	17	16	15	22	23	22	23	16	16	16	22	27.8	32.1	106.1	-1	-1	-1
1/18/2019	3:04:05 PM	607	317	15	17	16	15	22	23	22	23	16	16	16	22	27.8	32.1	106.1	-1	-1	-1
1/18/2019	3:04:05 PM	810	318	15	18	16	15	22	23	22	23	16	16	15	22	27.8	32.1	106.1	-1	-1	-1
1/18/2019	3:04:06 PM	13	319	15	18	16	15	22	23	22	23	16	16	16	22	27.8	32.1	106.1	-1	-1	-1
1/18/2019	3:04:06 PM	201	320	15	17	16	15	22	23	22	23	16	16	16	22	27.8	32.1	106.1	-1	-1	-1
1/18/2019	3:04:06 PM	404	321	15	18	16	15	22	23	22	23	16	17	16	22	27.8	32.1	106.1	-1	-1	-1
1/18/2019	3:04:06 PM	607	322	15	18	16	15	22	23	22	23	16	16	16	22	27.8	32.1	106.1	-1	-1	-1
1/18/2019	3:04:06 PM	810	323	15	17	16	15	22	23	22	23	16	16	16	22	27.8	32.1	106.1	-1	-1	-1
1/18/2019	3:04:07 PM	13	324	15	18	16	15	22	23	22	23	16	16	16	22	27.8	32.1	106.1	-1	-1	-1
1/18/2019	3:04:07 PM	201	325	15	17	16	15	22	23	22	23	16	16	16	22	27.8	32.1	106.1	-1	-1	-1
1/18/2019	3:04:07 PM	404	326	15	18	16	15	22	23	22	23	16	16	16	22	27.8	32.1	106.1	-1	-1	-1
1/18/2019	3:04:07 PM	607	327	15	18	15	15	22	23	22	23	16	16	16	21	27.8	32.1	106.1	-1	-1	-1
1/18/2019	3:04:07 PM	810	328	15	18	16	15	22	23	22	23	16	16	15	22	27.8	32.1	106.1	-1	-1	-1
1/18/2019	3:04:08 PM	13	329	15	18	16	15	22	23	22	23	16	16	15	22	27.8	32.1	106.1	-1	-1	-1
1/18/2019	3:04:08 PM	201	330	15	18	16	15	22	23	22	23	16	16	15	22	27.8	32.1	106.1	-1	-1	-1
1/18/2019	3:04:08 PM	404	331	15	18	16	15	22	23	22	23	15	16	15	22	27.8	32.1	106.1	-1	-1	-1
1/18/2019	3:04:08 PM	607	332	15	18	16	15	22	23	22	23	16	16	16	21	27.8	31.8	102.6	-1	-1	-1
1/18/2019	3:04:08 PM	810	333	15	18	16	15	22	23	22	23	16	16	15	22	27.8	31.8	102.6	-1	-1	-1
1/18/2019	3:04:09 PM	13	334	15	18	16	15	22	23	22	23	16	16	15	22	27.8	31.8	102.6	-1	-1	-1
1/18/2019	3:04:09 PM	201	335	15	17	16	15	22	23	22	23	16	16	16	22	27.8	31.8	102.6	-1	-1	-1
1/18/2019	3:04:09 PM	404	336	15	18	16	15	22	23	22	23	16	16	16	22	27.8	31.8	102.6	-1	-1	-1
1/18/2019	3:04:09 PM	607	337	15	18	16	14	22	23	22	23	15	16	15	21	27.8	31.8	102.6	-1	-1	-1
1/18/2019	3:04:09 PM	810	338	15	18	16	15	22	23	22	23	16	16	15	22	27.8	31.8	102.6	-1	-1	-1
1/18/2019	3:04:10 PM	13	339	15	18	16	15	22	23	22	23	16	16	16	22	27.8	31.8	102.6	-1	-1	-1
1/18/2019	3:04:10 PM	201	340	15	18	16	15	22	23	22	23	16	16	16	22	27.8	31.8	102.6	-1	-1	-1
1/18/2019	3:04:10 PM	404	341	15	17	16	15	22	23	22	23	16	16	16	21	27.8	31.8	102.6	-1	-1	-1
1/18/2019	3:04:10 PM	607	342	15	18	16	15	22	23	22	23	16	16	15	22	27.8	31.8	102.6	-1	-1	-1
1/18/2019	3:04:10 PM	810	343	15	17	16	15	22	23	22	23	16	16	16	22	27.8	31.8	102.6	-1	-1	-1
1/18/2019	3:04:11 PM	13	344	15	18	16	15	22	23	22	23	16	16	15	22	27.8	31.8	102.6	-1	-1	-1
1/18/2019	3:04:11 PM	201	345	15	18	16	15	22	23	22	23	16	16	15	22	27.8	31.8	102.6	-1	-1	-1
1/18/2019	3:04:11 PM	404	346	15	18	16	15	22	23	22	23	16	16	16	22	27.8	31.8	102.6	-1	-1	-1
1/18/2019	3:04:11 PM	607	347	15	18	16	15	22	23	22	23	15	17	16	21	27.8	31.8	102.6	-1	-1	-1
1/18/2019	3:04:11 PM	810	348	15	18	16	15	22	23	22	23	16	16	16	22	27.8	31.8	102.6	-1	-1	-1
1/18/2019	3:04:12 PM	13	349	15	18	16	15	22	23	22	23	16	17	16	22	27.8	31.8	102.6	-1	-1	-1
1/18/2019	3:04:12 PM	201	350	15	17	15	15	22	23	22	23	16	16	16	22	27.8	31.8	102.6	-1	-1	-1
1/18/2019	3:04:12 PM	404	351	15	17	16	15	22	23	22	23	16	16	15	22	27.8	31.8	102.6	-1	-1	-1
1/18/2019	3:04:12 PM	607	352	15	17	16	15	22	23	22	23	16	16	16	22	27.8	31.8	102.6	-1	-1	-1
1/18/2019	3:04:12 PM	810	353	15	18	16	15	22	23	22	23	15	16	16	21	27.8	31.8	102.6	-1	-1	-1
1/18/2019	3:04:13 PM	13	354	15	18	16	15	22	23	22	23	16	16	16	22	27.8	31.8	102.6	-1	-1	-1
1/18/2019	3:04:13 PM	201	355	15	17	16	15	22	23	22	23	16	16	15	21	27.8	31.8	102.6	-1	-1	-1
1/18/2019	3:04:13 PM	404	356	15	17	16	15	22	23	22	23	16	16	16	22	27.8	31.8	102.6	-1	-1	-1
1/18/2019	3:04:13 PM	607	357	15	17	16	15	22	23	22	23	16	16	15	21	27.8	31.8	102.6	-1	-1	-1
1/18/2019	3:04:13 PM	810	358	15	17	16	15	22	23	22	23	16	16	16	22	27.8	31.8	102.6	-1	-1	-1
1/18/2019	3:04:14 PM	13	359	15	17	16	15	22	23	22	23	16	16	16	22	27.8	31.8	102.6	-1	-1	-1
1/18/2019	3:04:14 PM	201	360	15	17	16	15	22	23	22	23	16	16	15	22	27.8	31.8	102.6	-1	-1	-1
1/18/2019	3:04:14 PM	404	361	15	18	16	15	22	23	22	23	16	16	15	21	27.8	31.8	102.6	-1	-1	-1
1/18/2019	3:04:14 PM	607	362	15	17	16	15	22	23	22	23	16	17	15	21	27.8	31.8	102.6	-1	-1	-1
1/18/2019	3:04:14 PM	810	363	15	17	16	15	22	23	22	23	16	16	16	21	27.8	31.8	102.6	-1	-1	-1
1/18/2019	3:04:15 PM	13	364	15	18	16	15	22	23	22	23	16	16	16	22	27.8	31.8	102.6	-1	-1	-1
1/18/2019	3:04:15 PM	201	365	15	17	16	15	22	23	22	23	16	16	16	21	27.8	31.8	102.6	-1	-1	-1
1/18/2019	3:04:15 PM	404	366	15	18	16	15	22	23	22	23	16	16	16	22	27.8	31.8	102.6	-1	-1	-1
1/18/2019	3:04:15 PM	607	367	15	17	16	15	22	23	22	23	16	16	15	22	27.8	31.8	102.6	-1	-1	-1
1/18/2019	3:04:15 PM	810	368	15	18	16	15	22	23	22	23	16	16	16	22	27.8	31.8	102.6	-1	-1	-1
1/18/2019	3:04:16 PM	13	369	15	18	15	15	22	23	22	23	15	16	16	21	27.8	31.8	102.6	-1	-1	-1
1/18/2019	3:04:16 PM	201	370	15	18	16	15	22	23	22	23	16	16	16	22	27.8	31.8	102.6	-1	-1	-1
1/18/2019	3:04:16 PM	404	371	15	17	16	15	22	23	22	23	16	17	16	22	27.8	31.8	102.6	-1	-1	-1
1/18/2019	3:04:16 PM	607	372	15	18	16	15	22	23	22	23	16	16	15	21	27.8	31.8	102.6	-1	-1	-1
1/18/2019	3:04:16 PM	810	373	15	17	16	15	22	23	22	23	16	16	15	22	27.8	31.8	102.6	-1	-1	-1
1/18/2019	3:04:17 PM	13	374	15	17	16	15	22	23	22	23	16	16	16	22	27.9	31.6	91.9	-1	-1	-1
1/18/2019	3:04:17 PM	201	375	15	17	16	15	22	23	22	23	15	16	16	22	27.9	31.6	91.9	-1	-1	-1
1/18/2019	3:04:17 PM	404	376	15	17	16	15	22	22	22	23	16	16	15	22	27.9	31.6	91.9	-1	-1	-1
1/18/2019	3:04:17 PM	607	377	15	18	16	15	22	23	22	23	16	16	16	21	27.9	31.6	91.9	-1	-1	-1
1/18/2019	3:04:17 PM	810	378	15	18	16	15	22	23	22	23	16	16	16	22	27.9	31.6	91.9	-1	-1	-1
1/18/2019	3:04:18 PM	13	379	15	18	16	15	22	23	22	23	16	16	16	22	27.9	31.6	91.9	-1	-1	-1
1/18/2019	3:04:18 PM	201	380	15	17	16	15	22	23	22	23	16	16	16	22	27.9	31.6	91.9	-1	-1	-1
1/18/2019	3:04:18 PM	404	381	15	18	16	15	22	23	22	23	16	16	16	22	27.9	31.6	91.9	-1	-1	-1
1/18/2019	3:04:18 PM	607	382	15	17	16	15	22	23	22	23	16	16	16	22	27.9	31.6	91.9	-1	-1	-1
1/18/2019	3:04:18 PM	810	383	15	18	16	15	22	23	22	23	16	16	15	22	27.9	31.6	91.9	-1	-1	-1
1/18/2019	3:04:19 PM	13	384	15	18	16	15	22	23	22	23	16	16	16	22	27.9	31.6	91.9	-1	-1	-1
1/18/2019	3:04:19 PM	201	385	15	17	16	15	22	23	22	23	16	16	15	22	27.9	31.6	91.9	-1	-1	-1
1/18/2019	3:04:19 PM	404	386	15	17	16	15	22	22	22	23	16	16	16	21	27.9	31.6	91.9	-1	-1	-1
1/18/2019	3:04:19 PM	607	387	15	17	16	15	22	23	22	23	16	17	16	22	27.9	31.6	91.9	-1	-1	-1
1/18/2019	3:04:19 PM	810	388	15	17	16	15	22	23	22	23	16	16	16	22	27.9	31.6	91.9	-1	-1	-1
1/18/2019	3:04:20 PM	13	389	15	17	16	15	22	23	22	23	16	16	16	22	27.9	31.6	91.9	-1	-1	-1
1/18/2019	3:04:20 PM	201	390	15	17	16	15	22	23	22	23	16	16	16	22	27.9	31.6	91.9	-1	-1	-1
1/18/2019	3:04:20 PM	404	391	15	18	16	15	22	23	22	23	16	16	16	22	27.9	31.6	91.9	-1	-1	-1
1/18/2019	3:04:20 PM	607	392	15	18	16	15	22	23	22	23	16	17	16	22	27.9	31.6	91.9	-1	-1	-1
1/18/2019	3:04:20 PM	810	393	15	18	16	15	22	23	22	23	16	16	15	22	27.9	31.6	91.9	-1	-1	-1
1/18/2019	3:04:21 PM	13	394	15	18	16	15	22	22	22	23	16	16	16	21	27.9	31.6	91.9	-1	-1	-1
1/18/2019	3:04:21 PM	201	395	15	17	16	15	22	22	22	23	16	16	16	22	27.9	31.6	91.9	-1	-1	-1
1/18/2019	3:04:21 PM	404	396	15	18	16	15	22	23	22	23	16	16	15	22	27.9	31.6	91.9	-1	-1	-1
1/18/2019	3:04:21 PM	607	397	15	17	16	15	22	23	22	23	16	16	16	21	27.9	31.6	91.9	-1	-1	-1
1/18/2019	3:04:21 PM	810	398	15	18	16	15	22	23	22	23	16	16	15	22	27.9	31.6	91.9	-1	-1	-1
1/18/2019	3:04:22 PM	13	399	15	18	16	15	22	23	22	23	16	16	15	22	27.9	31.6	91.9	-1	-1	-1
1/18/2019	3:04:22 PM	201	400	15	18	16	15	22	23	22	23	16	16	15	21	27.9	31.6	91.9	-1	-1	-1
1/18/2019	3:04:22 PM	404	401	15	17	16	15	22	23	22	23	16	16	16	21	27.9	31.6	91.9	-1	-1	-1
1/18/2019	3:04:22 PM	607	402	15	18	16	15	22	23	22	23	16	16	15	22	27.9	31.6	91.9	-1	-1	-1
1/18/2019	3:04:22 PM	810	403	15	17	16	15	22	23	22	23	16	16	15	22	27.9	31.6	91.9	-1	-1	-1
1/18/2019	3:04:23 PM	13	404	15	17	15	15	22	23	22	23	16	17	15	21	27.9	31.6	91.9	-1	-1	-1
1/18/2019	3:04:23 PM	201	405	15	17	16	15	22	23	22	23	16	16	15	21	27.9	31.6	91.9	-1	-1	-1
1/18/2019	3:04:23 PM	404	406	15	17	16	15	22	23	22	23	16	16	16	21	27.9	31.6	91.9	-1	-1	-1
1/18/2019	3:04:23 PM	607	407	15	17	16	15	22	23	22	23	16	16	16	21	27.9	31.6	91.9	-1	-1	-1
1/18/2019	3:04:23 PM	810	408	15	17	16	15	22	23	22	23	16	16	15	22	27.9	31.6	91.9	-1	-1	-1
1/18/2019	3:04:24 PM	13	409	15	18	16	15	22	23	22	23	16	16	15	22	27.9	31.6	91.9	-1	-1	-1
1/18/2019	3:04:24 PM	201	410	15	17	16	15	22	23	21	23	16	16	15	21	27.9	31.6	91.9	-1	-1	-1
1/18/2019	3:04:24 PM	404	411	15	17	16	15	22	22	22	23	16	16	16	21	27.9	31.6	91.9	-1	-1	-1
1/18/2019	3:04:24 PM	607	412	15	17	16	15	22	22	22	23	16	16	16	21	27.9	31.6	91.9	-1	-1	-1
1/18/2019	3:04:24 PM	810	413	15	17	16	15	22	23	22	23	16	16	15	22	27.9	31.6	91.9	-1	-1	-1
1/18/2019	3:04:25 PM	13	414	15	18	16	15	22	23	22	23	16	16	15	21	27.9	31.6	91.9	-1	-1	-1
1/18/2019	3:04:25 PM	201	415	15	17	16	15	22	23	21	23	16	16	15	22	27.9	31.6	91.9	-1	-1	-1
1/18/2019	3:04:25 PM	402	416	15	17	16	15	22	23	22	23	16	16	15	21	27.9	31.4	61.3	-1	-1	-1
1/18/2019	3:04:25 PM	605	417	15	18	16	15	22	23	22	23	16	16	15	22	27.9	31.4	61.3	-1	-1	-1
1/18/2019	3:04:25 PM	808	418	15	17	16	15	22	23	22	23	16	16	16	22	27.9	31.4	61.3	-1	-1	-1
1/18/2019	3:04:26 PM	11	419	15	17	16	15	22	23	22	23	16	16	16	22	27.9	31.4	61.3	-1	-1	-1
1/18/2019	3:04:26 PM	200	420	15	18	16	15	22	23	22	23	15	16	16	21	27.9	31.4	61.3	-1	-1	-1
1/18/2019	3:04:26 PM	403	421	15	18	16	15	22	23	22	23	16	16	15	22	27.9	31.4	61.3	-1	-1	-1
1/18/2019	3:04:26 PM	606	422	15	18	15	15	22	23	22	23	16	16	16	21	27.9	31.4	61.3	-1	-1	-1
1/18/2019	3:04:26 PM	809	423	15	18	16	15	22	23	22	23	16	16	16	21	27.9	31.4	61.3	-1	-1	-1
1/18/2019	3:04:27 PM	12	424	15	18	16	15	22	23	22	23	16	16	16	21	27.9	31.4	61.3	-1	-1	-1
1/18/2019	3:04:27 PM	216	425	15	17	15	15	22	23	22	23	16	16	16	21	27.9	31.4	61.3	-1	-1	-1
1/18/2019	3:04:27 PM	403	426	15	18	16	15	22	23	22	23	16	16	15	22	27.9	31.4	61.3	-1	-1	-1
1/18/2019	3:04:27 PM	606	427	15	18	16	15	22	23	22	23	16	16	16	22	27.9	31.4	61.3	-1	-1	-1
1/18/2019	3:04:27 PM	815	428	15	17	16	15	22	22	22	23	16	16	16	22	27.9	31.4	61.3	-1	-1	-1
1/18/2019	3:04:28 PM	2	429	15	18	16	15	22	23	22	23	16	16	16	21	27.9	31.4	61.3	-1	-1	-1
1/18/2019	3:04:28 PM	205	430	15	17	16	15	22	23	22	23	16	16	15	22	27.9	31.4	61.3	-1	-1	-1
1/18/2019	3:04:28 PM	409	431	15	18	16	15	22	23	22	23	16	16	16	22	27.9	31.4	61.3	-1	-1	-1
1/18/2019	3:04:28 PM	614	432	15	17	16	15	22	23	22	23	16	16	16	21	27.9	31.4	61.3	-1	-1	-1
1/18/2019	3:04:28 PM	802	433	15	18	16	15	22	23	22	23	16	16	16	21	27.9	31.4	61.3	-1	-1	-1
1/18/2019	3:04:29 PM	5	434	15	18	16	15	22	23	22	23	16	16	15	22	27.9	31.4	61.3	-1	-1	-1
1/18/2019	3:04:29 PM	208	435	15	18	16	15	22	23	22	23	16	16	16	21	27.9	31.4	61.3	-1	-1	-1
1/18/2019	3:04:29 PM	411	436	15	18	16	15	22	23	22	23	16	16	16	22	27.9	31.4	61.3	-1	-1	-1
1/18/2019	3:04:29 PM	614	437	15	17	16	15	22	23	22	23	16	16	16	22	27.9	31.4	61.3	-1	-1	-1
1/18/2019	3:04:29 PM	802	438	15	18	16	15	22	23	22	23	16	16	16	21	27.9	31.4	61.3	-1	-1	-1
1/18/2019	3:04:30 PM	5	439	15	18	16	15	22	23	22	23	16	16	16	22	27.9	31.4	61.3	-1	-1	-1
1/18/2019	3:04:30 PM	208	440	15	18	16	15	22	23	22	23	16	16	16	22	27.9	31.4	61.3	-1	-1	-1
1/18/2019	3:04:30 PM	411	441	15	17	16	15	22	23	22	23	16	16	16	21	27.9	31.4	61.3	-1	-1	-1
1/18/2019	3:04:30 PM	614	442	15	17	16	15	22	23	22	23	16	16	16	21	27.9	31.4	61.3	-1	-1	-1
1/18/2019	3:04:30 PM	802	443	15	17	16	15	22	23	22	23	16	16	15	21	27.9	31.4	61.3	-1	-1	-1
1/18/2019	3:04:31 PM	5	444	15	18	16	15	22	23	22	23	16	16	16	22	27.9	31.4	61.3	-1	-1	-1
1/18/2019	3:04:31 PM	208	445	15	17	16	15	22	23	22	23	16	16	16	21	27.9	31.4	61.3	-1	-1	-1
1/18/2019	3:04:31 PM	411	446	15	17	16	15	22	23	22	23	16	16	16	21	27.9	31.4	61.3	-1	-1	-1
1/18/2019	3:04:31 PM	614	447	15	17	16	15	22	23	22	23	16	16	15	22	27.9	31.4	61.3	-1	-1	-1
1/18/2019	3:04:31 PM	802	448	15	17	16	15	22	23	22	23	16	16	15	21	27.9	31.4	61.3	-1	-1	-1
1/18/2019	3:04:32 PM	5	449	15	17	16	15	22	23	22	23	16	16	15	21	27.9	31.4	61.3	-1	-1	-1
1/18/2019	3:04:32 PM	208	450	15	17	16	15	22	23	22	23	16	17	15	22	27.9	31.4	61.3	-1	-1	-1
1/18/2019	3:04:32 PM	411	451	15	18	16	15	22	23	22	23	16	16	16	21	27.9	31.4	61.3	-1	-1	-1
1/18/2019	3:04:32 PM	614	452	15	17	15	15	22	23	22	23	16	16	16	21	27.9	31.4	61.3	-1	-1	-1
1/18/2019	3:04:32 PM	802	453	15	17	16	15	22	23	22	23	15	16	15	22	27.9	31.4	61.3	-1	-1	-1
1/18/2019	3:04:33 PM	5	454	15	17	16	15	22	23	22	23	16	16	16	21	27.9	31.4	61.3	-1	-1	-1
1/18/2019	3:04:33 PM	208	455	15	17	16	15	22	23	22	23	16	17	16	21	27.9	31.4	61.3	-1	-1	-1
1/18/2019	3:04:33 PM	411	456	15	18	16	15	22	23	22	23	16	16	16	21	27.9	31.4	61.3	-1	-1	-1
1/18/2019	3:04:33 PM	614	457	15	17	16	15	22	23	22	23	16	16	15	21	27.9	31.4	61.3	-1	-1	-1
1/18/2019	3:04:33 PM	802	458	15	17	15	15	22	22	22	23	16	16	16	22	27.9	31.2	60.7	-1	-1	-1
1/18/2019	3:04:34 PM	5	459	15	17	16	15	22	22	22	23	16	16	16	22	27.9	31.2	60.7	-1	-1	-1
1/18/2019	3:04:34 PM	208	460	15	17	16	15	22	23	22	23	16	16	15	22	27.9	31.2	60.7	-1	-1	-1
1/18/2019	3:04:34 PM	411	461	15	17	16	15	22	23	22	23	16	16	16	21	27.9	31.2	60.7	-1	-1	-1
1/18/2019	3:04:34 PM	614	462	15	17	16	15	22	23	22	23	15	16	16	21	27.9	31.2	60.7	-1	-1	-1
1/18/2019	3:04:34 PM	802	463	15	17	16	15	22	23	21	23	16	16	16	21	27.9	31.2	60.7	-1	-1	-1
1/18/2019	3:04:35 PM	5	464	15	17	16	15	22	23	21	23	16	16	15	22	27.9	31.2	60.7	-1	-1	-1
1/18/2019	3:04:35 PM	208	465	15	18	16	15	22	23	22	23	16	16	16	21	27.9	31.2	60.7	-1	-1	-1
1/18/2019	3:04:35 PM	411	466	15	17	16	15	22	23	22	23	16	16	15	22	27.9	31.2	60.7	-1	-1	-1
1/18/2019	3:04:35 PM	614	467	15	18	16	15	22	23	22	23	16	16	15	22	27.9	31.2	60.7	-1	-1	-1
1/18/2019	3:04:35 PM	802	468	15	18	16	15	22	23	22	23	16	16	15	22	27.9	31.2	60.7	-1	-1	-1
1/18/2019	3:04:36 PM	5	469	15	17	16	15	22	23	21	23	16	16	16	21	27.9	31.2	60.7	-1	-1	-1
1/18/2019	3:04:36 PM	208	470	15	18	16	15	22	23	22	23	16	16	15	22	27.9	31.2	60.7	-1	-1	-1
1/18/2019	3:04:36 PM	411	471	15	17	16	15	22	23	22	23	16	16	16	21	27.9	31.2	60.7	-1	-1	-1
1/18/2019	3:04:36 PM	614	472	15	17	16	15	22	23	22	23	16	16	15	21	27.9	31.2	60.7	-1	-1	-1
1/18/2019	3:04:36 PM	802	473	15	17	16	15	22	22	22	23	16	16	16	21	27.9	31.2	60.7	-1	-1	-1
1/18/2019	3:04:37 PM	5	474	15	18	16	15	22	23	22	23	16	16	15	22	27.9	31.2	60.7	-1	-1	-1
1/18/2019	3:04:37 PM	208	475	15	18	16	15	22	23	22	23	16	16	15	22	27.9	31.2	60.7	-1	-1	-1
1/18/2019	3:04:37 PM	411	476	15	18	16	15	22	23	22	23	16	16	15	21	27.9	31.2	60.7	-1	-1	-1
1/18/2019	3:04:37 PM	614	477	15	17	16	15	22	23	22	23	16	16	15	21	27.9	31.2	60.7	-1	-1	-1
1/18/2019	3:04:37 PM	802	478	15	17	16	15	22	23	22	23	16	16	15	21	27.9	31.2	60.7	-1	-1	-1
1/18/2019	3:04:38 PM	5	479	15	17	16	15	22	23	22	23	16	16	16	21	27.9	31.2	60.7	-1	-1	-1
1/18/2019	3:04:38 PM	208	480	15	18	16	15	22	23	22	23	16	16	16	21	27.9	31.2	60.7	-1	-1	-1
1/18/2019	3:04:38 PM	411	481	15	18	16	15	22	23	22	23	16	16	15	22	27.9	31.2	60.7	-1	-1	-1
1/18/2019	3:04:38 PM	614	482	15	18	16	15	22	23	22	23	16	16	15	21	27.9	31.2	60.7	-1	-1	-1
1/18/2019	3:04:38 PM	802	483	15	17	16	15	22	23	22	23	15	17	16	21	27.9	31.2	60.7	-1	-1	-1
1/18/2019	3:04:39 PM	5	484	15	18	16	15	22	23	22	23	16	16	15	21	27.9	31.2	60.7	-1	-1	-1
1/18/2019	3:04:39 PM	208	485	15	18	16	15	22	23	22	23	16	16	15	21	27.9	31.2	60.7	-1	-1	-1
1/18/2019	3:04:39 PM	411	486	15	18	16	15	22	23	22	23	16	16	15	21	27.9	31.2	60.7	-1	-1	-1
1/18/2019	3:04:39 PM	614	487	15	17	16	15	22	22	22	23	16	16	16	21	27.9	31.2	60.7	-1	-1	-1
1/18/2019	3:04:39 PM	802	488	15	17	16	15	22	23	22	23	16	16	16	21	27.9	31.2	60.7	-1	-1	-1
1/18/2019	3:04:40 PM	5	489	15	17	16	15	22	23	22	23	16	16	16	21	27.9	31.2	60.7	-1	-1	-1
1/18/2019	3:04:40 PM	208	490	15	18	16	15	22	23	22	23	16	16	15	22	27.9	31.2	60.7	-1	-1	-1
1/18/2019	3:04:40 PM	411	491	15	18	16	15	22	23	22	23	16	16	15	22	27.9	31.2	60.7	-1	-1	-1
1/18/2019	3:04:40 PM	614	492	15	18	16	15	22	23	22	23	16	16	15	21	27.9	31.2	60.7	-1	-1	-1
1/18/2019	3:04:40 PM	802	493	15	17	15	15	22	23	22	23	16	16	16	22	27.9	31.2	60.7	-1	-1	-1
1/18/2019	3:04:41 PM	5	494	15	18	16	15	22	23	22	23	16	16	15	22	27.9	31.2	60.7	-1	-1	-1
1/18/2019	3:04:41 PM	208	495	15	18	16	15	22	23	22	23	16	16	16	21	27.9	31.2	60.7	-1	-1	-1
1/18/2019	3:04:41 PM	411	496	15	18	16	15	22	23	22	23	16	16	15	21	27.9	31.2	60.7	-1	-1	-1
1/18/2019	3:04:41 PM	614	497	15	18	16	15	22	23	22	23	16	16	16	21	27.9	31.2	60.7	-1	-1	-1
1/18/2019	3:04:41 PM	802	498	15	18	16	15	22	23	22	23	16	16	16	21	27.9	31.2	60.7	-1	-1	-1
1/18/2019	3:04:42 PM	5	499	15	17	16	15	22	23	22	23	16	16	16	21	27.9	31.2	60.7	-1	-1	-1
1/18/2019	3:04:42 PM	208	500	15	18	16	15	22	23	22	23	16	16	16	21	27.9	30.9	110.0	-1	-1	-1
1/18/2019	3:04:42 PM	411	501	15	18	16	15	22	23	21	23	16	16	15	21	27.9	30.9	110.0	-1	-1	-1
1/18/2019	3:04:42 PM	614	502	15	17	16	15	22	23	22	23	15	16	15	21	27.9	30.9	110.0	-1	-1	-1
1/18/2019	3:04:42 PM	802	503	15	17	16	15	22	23	22	23	16	16	16	21	27.9	30.9	110.0	-1	-1	-1
1/18/2019	3:04:43 PM	5	504	15	17	16	15	22	23	22	23	16	16	16	21	27.9	30.9	110.0	-1	-1	-1
1/18/2019	3:04:43 PM	208	505	15	17	16	15	22	23	22	23	16	16	16	21	27.9	30.9	110.0	-1	-1	-1
1/18/2019	3:04:43 PM	411	506	15	17	15	15	22	23	21	23	16	16	15	21	27.9	30.9	110.0	-1	-1	-1
1/18/2019	3:04:43 PM	614	507	15	17	16	15	22	22	22	23	16	16	16	21	27.9	30.9	110.0	-1	-1	-1
1/18/2019	3:04:43 PM	802	508	15	17	16	15	22	23	22	23	16	16	16	21	27.9	30.9	110.0	-1	-1	-1
1/18/2019	3:04:44 PM	5	509	15	18	16	15	22	23	22	23	16	16	16	21	27.9	30.9	110.0	-1	-1	-1
1/18/2019	3:04:44 PM	208	510	15	18	16	15	22	23	22	23	16	16	15	22	27.9	30.9	110.0	-1	-1	-1
1/18/2019	3:04:44 PM	411	511	15	17	16	15	22	23	22	23	16	16	16	21	27.9	30.9	110.0	-1	-1	-1
1/18/2019	3:04:44 PM	614	512	15	18	16	15	22	23	22	23	16	16	15	22	27.9	30.9	110.0	-1	-1	-1
1/18/2019	3:04:44 PM	802	513	15	18	16	15	22	23	22	23	16	16	16	22	27.9	30.9	110.0	-1	-1	-1
1/18/2019	3:04:45 PM	5	514	15	17	16	15	22	23	22	23	16	16	16	21	27.9	30.9	110.0	-1	-1	-1
1/18/2019	3:04:45 PM	208	515	15	17	16	15	22	23	22	23	16	16	16	22	27.9	30.9	110.0	-1	-1	-1
1/18/2019	3:04:45 PM	411	516	15	18	16	15	22	23	22	23	16	16	16	21	27.9	30.9	110.0	-1	-1	-1
1/18/2019	3:04:45 PM	614	517	15	18	16	15	22	23	22	23	16	16	15	21	27.9	30.9	110.0	-1	-1	-1
1/18/2019	3:04:45 PM	802	518	15	18	16	15	22	23	22	23	16	16	15	21	27.9	30.9	110.0	-1	-1	-1
1/18/2019	3:04:46 PM	5	519	15	17	16	15	22	23	22	23	16	16	15	22	27.9	30.9	110.0	-1	-1	-1
1/18/2019	3:04:46 PM	208	520	15	18	16	15	22	23	22	23	16	16	16	21	27.9	30.9	110.0	-1	-1	-1
1/18/2019	3:04:46 PM	411	521	15	18	16	15	22	23	22	23	16	16	16	21	27.9	30.9	110.0	-1	-1	-1
1/18/2019	3:04:46 PM	614	522	15	18	16	15	22	23	22	23	16	16	16	21	27.9	30.9	110.0	-1	-1	-1
1/18/2019	3:04:46 PM	802	523	15	18	16	15	22	23	22	23	16	16	15	22	27.9	30.9	110.0	-1	-1	-1
1/18/2019	3:04:47 PM	5	524	15	18	16	15	22	23	22	23	16	16	15	22	27.9	30.9	110.0	-1	-1	-1
1/18/2019	3:04:47 PM	208	525	15	17	16	15	22	23	22	23	16	17	16	21	27.9	30.9	110.0	-1	-1	-1
1/18/2019	3:04:47 PM	411	526	15	17	16	15	22	23	22	23	16	16	15	22	27.9	30.9	110.0	-1	-1	-1
1/18/2019	3:04:47 PM	614	527	15	18	16	15	22	23	22	23	16	16	15	21	27.9	30.9	110.0	-1	-1	-1
1/18/2019	3:04:47 PM	802	528	15	18	16	15	22	23	22	23	16	16	16	21	27.9	30.9	110.0	-1	-1	-1
1/18/2019	3:04:48 PM	5	529	15	18	16	15	22	23	22	23	16	16	15	22	27.9	30.9	110.0	-1	-1	-1
1/18/2019	3:04:48 PM	208	530	15	17	15	15	22	23	22	23	16	16	16	21	27.9	30.9	110.0	-1	-1	-1
1/18/2019	3:04:48 PM	411	531	15	17	16	15	22	23	22	23	16	16	15	22	27.9	30.9	110.0	-1	-1	-1
1/18/2019	3:04:48 PM	614	532	15	17	15	15	22	23	22	23	16	16	16	21	27.9	30.9	110.0	-1	-1	-1
1/18/2019	3:04:48 PM	802	533	15	18	16	15	22	23	22	23	16	16	16	22	27.9	30.9	110.0	-1	-1	-1
1/18/2019	3:04:49 PM	5	534	15	17	16	15	22	23	22	23	16	16	16	21	27.9	30.9	110.0	-1	-1	-1
1/18/2019	3:04:49 PM	208	535	15	17	16	15	22	23	22	23	16	16	16	21	27.9	30.9	110.0	-1	-1	-1
1/18/2019	3:04:49 PM	411	536	15	17	16	15	22	23	22	23	16	16	15	22	27.9	30.9	110.0	-1	-1	-1
1/18/2019	3:04:49 PM	614	537	15	18	16	15	22	23	22	23	16	16	16	21	27.9	30.9	110.0	-1	-1	-1
1/18/2019	3:04:49 PM	802	538	15	17	16	15	22	23	22	23	16	17	16	21	27.9	30.9	110.0	-1	-1	-1
1/18/2019	3:04:50 PM	5	539	15	17	16	15	22	23	22	23	16	16	16	21	27.9	30.9	110.0	-1	-1	-1
1/18/2019	3:04:50 PM	208	540	15	17	16	15	22	23	22	23	16	16	16	21	27.9	30.9	110.0	-1	-1	-1
1/18/2019	3:04:50 PM	411	541	15	17	16	15	22	23	22	23	16	16	16	21	27.9	30.9	110.0	-1	-1	-1
1/18/2019	3:04:50 PM	614	542	15	17	16	15	22	23	22	23	16	16	16	21	27.9	30.7	60.5	-1	-1	-1
1/18/2019	3:04:50 PM	802	543	15	18	16	15	22	23	22	23	16	16	16	22	27.9	30.7	60.5	-1	-1	-1
1/18/2019	3:04:51 PM	5	544	15	17	16	15	22	23	22	23	16	16	16	21	27.9	30.7	60.5	-1	-1	-1
1/18/2019	3:04:51 PM	208	545	15	18	16	15	22	23	22	23	16	16	15	22	27.9	30.7	60.5	-1	-1	-1
1/18/2019	3:04:51 PM	411	546	15	17	16	15	22	23	22	23	16	16	16	21	27.9	30.7	60.5	-1	-1	-1
1/18/2019	3:04:51 PM	614	547	15	18	16	15	22	23	22	23	16	16	15	21	27.9	30.7	60.5	-1	-1	-1
1/18/2019	3:04:51 PM	802	548	15	18	16	15	22	23	22	23	16	16	15	22	27.9	30.7	60.5	-1	-1	-1
1/18/2019	3:04:52 PM	5	549	15	17	16	15	22	23	22	23	16	16	15	22	27.9	30.7	60.5	-1	-1	-1
1/18/2019	3:04:52 PM	208	550	15	18	16	15	22	23	22	23	16	16	15	22	27.9	30.7	60.5	-1	-1	-1
1/18/2019	3:04:52 PM	411	551	15	17	16	15	22	23	22	23	16	16	15	22	27.9	30.7	60.5	-1	-1	-1
1/18/2019	3:04:52 PM	614	552	15	17	16	15	22	23	22	23	16	16	16	21	27.9	30.7	60.5	-1	-1	-1
1/18/2019	3:04:52 PM	802	553	15	18	16	15	22	23	22	23	16	16	15	21	27.9	30.7	60.5	-1	-1	-1
1/18/2019	3:04:53 PM	5	554	15	18	16	15	22	23	22	23	16	16	15	22	27.9	30.7	60.5	-1	-1	-1
1/18/2019	3:04:53 PM	208	555	15	18	16	15	22	23	22	23	16	16	15	22	27.9	30.7	60.5	-1	-1	-1
1/18/2019	3:04:53 PM	411	556	15	17	16	15	22	23	22	23	16	16	16	21	27.9	30.7	60.5	-1	-1	-1
1/18/2019	3:04:53 PM	614	557	15	17	16	15	22	23	22	23	16	16	16	22	27.9	30.7	60.5	-1	-1	-1
1/18/2019	3:04:53 PM	802	558	15	18	16	15	22	23	22	23	16	16	15	21	27.9	30.7	60.5	-1	-1	-1
1/18/2019	3:04:54 PM	5	559	15	17	16	15	22	23	22	23	16	16	15	21	27.9	30.7	60.5	-1	-1	-1
1/18/2019	3:04:54 PM	208	560	15	17	16	15	22	23	22	23	16	16	16	21	27.9	30.7	60.5	-1	-1	-1
1/18/2019	3:04:54 PM	411	561	15	17	15	15	22	23	22	23	16	16	16	21	27.9	30.7	60.5	-1	-1	-1
1/18/2019	3:04:54 PM	614	562	15	17	16	15	22	23	22	23	16	16	15	22	27.9	30.7	60.5	-1	-1	-1
1/18/2019	3:04:54 PM	802	563	15	18	16	15	22	23	22	23	16	17	16	21	27.9	30.7	60.5	-1	-1	-1
1/18/2019	3:04:55 PM	5	564	15	17	16	15	22	23	22	23	16	16	15	22	27.9	30.7	60.5	-1	-1	-1
1/18/2019	3:04:55 PM	208	565	15	17	16	15	22	23	22	23	16	16	16	21	27.9	30.7	60.5	-1	-1	-1
1/18/2019	3:04:55 PM	411	566	15	17	16	15	22	23	22	23	16	16	16	21	27.9	30.7	60.5	-1	-1	-1
1/18/2019	3:04:55 PM	614	567	15	17	16	15	22	23	22	23	16	16	15	21	27.9	30.7	60.5	-1	-1	-1
1/18/2019	3:04:55 PM	802	568	15	18	16	15	22	23	22	23	16	16	16	21	27.9	30.7	60.5	-1	-1	-1
1/18/2019	3:04:56 PM	5	569	15	17	16	15	22	23	22	23	16	16	15	22	27.9	30.7	60.5	-1	-1	-1
1/18/2019	3:04:56 PM	208	570	15	17	16	15	22	23	22	23	16	16	16	21	27.9	30.7	60.5	-1	-1	-1
1/18/2019	3:04:56 PM	411	571	15	17	16	15	22	23	22	23	16	16	15	21	27.9	30.7	60.5	-1	-1	-1
1/18/2019	3:04:56 PM	614	572	15	17	16	15	22	23	22	23	16	16	15	21	27.9	30.7	60.5	-1	-1	-1
1/18/2019	3:04:56 PM	802	573	15	18	16	15	22	23	22	23	16	16	16	21	27.9	30.7	60.5	-1	-1	-1
1/18/2019	3:04:57 PM	5	574	15	17	16	15	22	23	22	23	16	16	16	21	27.9	30.7	60.5	-1	-1	-1
1/18/2019	3:04:57 PM	208	575	15	17	16	15	22	23	22	23	16	16	16	21	27.9	30.7	60.5	-1	-1	-1
1/18/2019	3:04:57 PM	411	576	15	17	16	15	22	23	22	23	16	16	16	22	27.9	30.7	60.5	-1	-1	-1
1/18/2019	3:04:57 PM	614	577	15	17	16	15	22	23	22	23	16	16	15	21	27.9	30.7	60.5	-1	-1	-1
1/18/2019	3:04:57 PM	802	578	15	18	16	15	22	23	22	23	16	16	16	21	27.9	30.7	60.5	-1	-1	-1
1/18/2019	3:04:58 PM	5	579	15	17	16	15	22	23	22	23	16	16	16	22	27.9	30.7	60.5	-1	-1	-1
1/18/2019	3:04:58 PM	208	580	15	17	16	15	22	23	22	23	16	16	16	21	27.9	30.7	60.5	-1	-1	-1
1/18/2019	3:04:58 PM	411	581	15	17	16	15	22	23	22	23	16	16	15	21	27.9	30.7	60.5	-1	-1	-1
1/18/2019	3:04:58 PM	614	582	15	17	16	15	22	23	22	23	16	16	16	21	27.9	30.7	60.5	-1	-1	-1
1/18/2019	3:04:58 PM	802	583	15	17	16	15	22	22	22	23	16	16	16	21	27.9	30.7	60.5	-1	-1	-1
1/18/2019	3:04:59 PM	5	584	15	17	16	15	22	23	22	23	15	16	16	21	28.0	30.6	77.1	-1	-1	-1
1/18/2019	3:04:59 PM	208	585	15	17	16	15	22	23	22	23	16	16	15	21	28.0	30.6	77.1	-1	-1	-1
1/18/2019	3:04:59 PM	411	586	15	18	16	15	22	23	22	23	16	16	16	21	28.0	30.6	77.1	-1	-1	-1
1/18/2019	3:04:59 PM	614	587	15	17	16	15	22	23	22	23	16	16	16	21	28.0	30.6	77.1	-1	-1	-1
1/18/2019	3:04:59 PM	802	588	15	17	16	15	22	23	22	23	16	17	16	21	28.0	30.6	77.1	-1	-1	-1
1/18/2019	3:05:00 PM	5	589	15	17	16	15	22	23	22	23	16	16	16	21	28.0	30.6	77.1	-1	-1	-1
1/18/2019	3:05:00 PM	208	590	15	18	16	15	22	23	22	23	16	16	16	21	28.0	30.6	77.1	-1	-1	-1
1/18/2019	3:05:00 PM	411	591	15	17	16	15	22	23	22	23	15	17	16	21	28.0	30.6	77.1	-1	-1	-1
1/18/2019	3:05:00 PM	614	592	15	17	16	15	22	23	22	23	16	16	15	21	28.0	30.6	77.1	-1	-1	-1
1/18/2019	3:05:00 PM	802	593	15	17	16	15	22	23	22	23	16	16	16	21	28.0	30.6	77.1	-1	-1	-1
1/18/2019	3:05:01 PM	5	594	15	17	16	15	22	23	22	23	16	16	16	21	28.0	30.6	77.1	-1	-1	-1
1/18/2019	3:05:01 PM	208	595	15	17	16	15	22	23	22	23	15	16	16	21	28.0	30.6	77.1	-1	-1	-1
1/18/2019	3:05:01 PM	411	596	15	18	16	15	22	23	22	23	16	16	15	21	28.0	30.6	77.1	-1	-1	-1
1/18/2019	3:05:01 PM	614	597	15	17	16	15	22	23	22	23	16	16	15	21	28.0	30.6	77.1	-1	-1	-1
1/18/2019	3:05:01 PM	802	598	15	18	16	15	22	23	22	23	16	16	16	21	28.0	30.6	77.1	-1	-1	-1
1/18/2019	3:05:02 PM	5	599	15	18	16	15	22	23	21	23	16	16	15	21	28.0	30.6	77.1	-1	-1	-1
1/18/2019	3:05:02 PM	208	600	15	17	16	15	22	23	22	23	16	16	16	21	28.0	30.6	77.1	-1	-1	-1
1/18/2019	3:05:02 PM	411	601	15	17	16	15	22	23	22	23	16	16	15	21	28.0	30.6	77.1	-1	-1	-1
1/18/2019	3:05:02 PM	614	602	15	17	16	15	22	22	22	23	16	16	15	21	28.0	30.6	77.1	-1	-1	-1
1/18/2019	3:05:02 PM	802	603	15	17	16	15	22	23	22	23	16	16	15	21	28.0	30.6	77.1	-1	-1	-1
1/18/2019	3:05:03 PM	5	604	15	17	16	15	22	22	22	23	16	17	16	21	28.0	30.6	77.1	-1	-1	-1
1/18/2019	3:05:03 PM	208	605	15	17	16	15	22	23	22	23	16	16	16	21	28.0	30.6	77.1	-1	-1	-1
1/18/2019	3:05:03 PM	411	606	15	17	16	15	22	23	22	23	16	16	16	21	28.0	30.6	77.1	-1	-1	-1
1/18/2019	3:05:03 PM	614	607	15	17	16	15	22	23	22	23	15	16	16	21	28.0	30.6	77.1	-1	-1	-1
1/18/2019	3:05:03 PM	802	608	15	17	16	15	22	23	22	23	16	16	15	21	28.0	30.6	77.1	-1	-1	-1
1/18/2019	3:05:04 PM	5	609	15	17	16	15	22	23	22	23	16	16	15	21	28.0	30.6	77.1	-1	-1	-1
1/18/2019	3:05:04 PM	208	610	15	17	16	15	22	23	22	23	16	16	16	21	28.0	30.6	77.1	-1	-1	-1
1/18/2019	3:05:04 PM	411	611	15	17	16	15	22	23	22	23	16	16	15	21	28.0	30.6	77.1	-1	-1	-1
1/18/2019	3:05:04 PM	614	612	15	17	16	15	22	23	22	23	16	16	15	21	28.0	30.6	77.1	-1	-1	-1
1/18/2019	3:05:04 PM	802	613	15	17	16	15	22	22	22	23	16	16	16	21	28.0	30.6	77.1	-1	-1	-1
1/18/2019	3:05:05 PM	5	614	15	17	16	15	22	23	22	23	16	16	16	21	28.0	30.6	77.1	-1	-1	-1
1/18/2019	3:05:05 PM	208	615	15	17	16	15	22	23	22	23	16	16	16	21	28.0	30.6	77.1	-1	-1	-1
1/18/2019	3:05:05 PM	411	616	15	17	16	15	22	23	22	23	16	16	16	21	28.0	30.6	77.1	-1	-1	-1
1/18/2019	3:05:05 PM	614	617	15	17	16	15	22	23	22	23	16	16	15	21	28.0	30.6	77.1	-1	-1	-1
1/18/2019	3:05:05 PM	802	618	15	17	16	15	22	23	22	23	16	16	15	21	28.0	30.6	77.1	-1	-1	-1
1/18/2019	3:05:06 PM	5	619	15	18	16	15	22	23	22	23	16	16	15	21	28.0	30.6	77.1	-1	-1	-1
1/18/2019	3:05:06 PM	208	620	15	18	16	15	22	23	22	23	16	16	16	21	28.0	30.6	77.1	-1	-1	-1
1/18/2019	3:05:06 PM	411	621	15	18	16	15	22	23	22	23	16	17	16	21	28.0	30.6	77.1	-1	-1	-1
1/18/2019	3:05:06 PM	614	622	15	17	16	15	22	23	22	23	16	16	16	21	28.0	30.6	77.1	-1	-1	-1
1/18/2019	3:05:06 PM	801	623	15	17	16	15	22	23	22	23	16	16	16	21	28.0	30.6	77.1	-1	-1	-1
1/18/2019	3:05:07 PM	4	624	15	17	16	15	22	23	22	23	16	16	16	21	28.0	30.6	77.1	-1	-1	-1
1/18/2019	3:05:07 PM	207	625	15	18	16	15	22	23	22	23	16	16	16	21	28.0	30.6	77.1	-1	-1	-1
1/18/2019	3:05:07 PM	410	626	15	17	16	15	22	23	22	23	16	16	16	21	28.0	30.4	70.1	-1	-1	-1
1/18/2019	3:05:07 PM	613	627	15	17	16	15	22	23	22	23	16	16	15	21	28.0	30.4	70.1	-1	-1	-1
1/18/2019	3:05:07 PM	801	628	15	17	16	15	22	22	22	23	16	16	16	21	28.0	30.4	70.1	-1	-1	-1
1/18/2019	3:05:08 PM	6	629	15	18	16	15	22	22	22	23	16	16	16	21	28.0	30.4	70.1	-1	-1	-1
1/18/2019	3:05:08 PM	209	630	15	17	16	15	22	23	22	23	16	16	15	21	28.0	30.4	70.1	-1	-1	-1
1/18/2019	3:05:08 PM	413	631	15	17	16	15	22	23	22	23	16	16	16	21	28.0	30.4	70.1	-1	-1	-1
1/18/2019	3:05:08 PM	616	632	15	17	16	15	22	23	22	23	16	16	15	21	28.0	30.4	70.1	-1	-1	-1
1/18/2019	3:05:08 PM	803	633	15	17	16	15	22	23	22	23	16	16	16	21	28.0	30.4	70.1	-1	-1	-1
1/18/2019	3:05:09 PM	6	634	15	17	16	15	22	23	22	23	16	16	16	21	28.0	30.4	70.1	-1	-1	-1
1/18/2019	3:05:09 PM	210	635	15	18	16	15	22	23	22	23	16	16	16	21	28.0	30.4	70.1	-1	-1	-1
1/18/2019	3:05:09 PM	413	636	15	18	16	15	22	23	22	23	16	16	16	21	28.0	30.4	70.1	-1	-1	-1
1/18/2019	3:05:09 PM	600	637	15	17	16	15	22	23	22	23	16	16	16	21	28.0	30.4	70.1	-1	-1	-1
1/18/2019	3:05:09 PM	804	638	15	17	16	15	22	23	22	23	16	16	16	21	28.0	30.4	70.1	-1	-1	-1
1/18/2019	3:05:10 PM	7	639	15	17	16	15	22	23	22	23	15	16	16	21	28.0	30.4	70.1	-1	-1	-1
1/18/2019	3:05:10 PM	210	640	15	18	16	15	22	23	22	23	16	16	16	21	28.0	30.4	70.1	-1	-1	-1
1/18/2019	3:05:10 PM	413	641	15	18	16	15	22	23	22	23	16	16	16	21	28.0	30.4	70.1	-1	-1	-1
1/18/2019	3:05:10 PM	600	642	15	17	16	15	22	23	22	23	16	16	15	21	28.0	30.4	70.1	-1	-1	-1
1/18/2019	3:05:10 PM	804	643	15	17	16	15	22	23	22	23	16	16	15	21	28.0	30.4	70.1	-1	-1	-1
1/18/2019	3:05:11 PM	7	644	15	17	16	15	22	23	22	23	16	16	15	21	28.0	30.4	70.1	-1	-1	-1
1/18/2019	3:05:11 PM	210	645	15	17	16	15	22	23	22	23	16	16	16	21	28.0	30.4	70.1	-1	-1	-1
1/18/2019	3:05:11 PM	413	646	15	18	16	15	22	23	22	23	16	16	16	21	28.0	30.4	70.1	-1	-1	-1
1/18/2019	3:05:11 PM	600	647	15	17	16	15	22	23	22	23	16	16	16	21	28.0	30.4	70.1	-1	-1	-1
1/18/2019	3:05:11 PM	804	648	15	17	16	15	22	23	22	23	16	16	16	21	28.0	30.4	70.1	-1	-1	-1
1/18/2019	3:05:12 PM	7	649	15	17	16	15	22	23	22	23	16	17	16	21	28.0	30.4	70.1	-1	-1	-1
1/18/2019	3:05:12 PM	210	650	15	17	16	15	22	23	22	23	16	16	16	21	28.0	30.4	70.1	-1	-1	-1
1/18/2019	3:05:12 PM	413	651	15	18	16	15	22	23	22	23	16	16	16	21	28.0	30.4	70.1	-1	-1	-1
1/18/2019	3:05:12 PM	600	652	15	17	16	15	22	23	22	23	15	16	16	21	28.0	30.4	70.1	-1	-1	-1
1/18/2019	3:05:12 PM	804	653	15	18	16	15	22	23	22	23	16	16	15	21	28.0	30.4	70.1	-1	-1	-1
1/18/2019	3:05:13 PM	7	654	15	17	16	15	22	23	22	23	16	16	16	21	28.0	30.4	70.1	-1	-1	-1
1/18/2019	3:05:13 PM	210	655	15	18	16	15	22	23	22	23	16	16	16	21	28.0	30.4	70.1	-1	-1	-1
1/18/2019	3:05:13 PM	413	656	15	17	16	15	22	23	22	23	16	16	16	21	28.0	30.4	70.1	-1	-1	-1
1/18/2019	3:05:13 PM	600	657	15	17	15	15	22	23	22	23	16	17	16	21	28.0	30.4	70.1	-1	-1	-1
1/18/2019	3:05:13 PM	804	658	15	17	16	15	22	23	22	23	15	16	16	21	28.0	30.4	70.1	-1	-1	-1
1/18/2019	3:05:14 PM	7	659	15	18	16	15	22	23	22	23	16	16	16	21	28.0	30.4	70.1	-1	-1	-1
1/18/2019	3:05:14 PM	210	660	15	17	16	15	22	23	22	23	16	16	16	21	28.0	30.4	70.1	-1	-1	-1
1/18/2019	3:05:14 PM	413	661	15	17	16	15	22	23	22	23	16	16	15	21	28.0	30.4	70.1	-1	-1	-1
1/18/2019	3:05:14 PM	600	662	15	17	16	15	22	23	22	23	16	16	15	21	28.0	30.4	70.1	-1	-1	-1
1/18/2019	3:05:14 PM	804	663	15	17	16	15	22	23	22	23	15	16	15	21	28.0	30.4	70.1	-1	-1	-1
1/18/2019	3:05:15 PM	7	664	15	17	16	15	22	23	22	23	16	16	16	21	28.0	30.4	70.1	-1	-1	-1
1/18/2019	3:05:15 PM	210	665	15	17	16	15	22	23	22	23	16	16	16	21	28.0	30.4	70.1	-1	-1	-1
1/18/2019	3:05:15 PM	413	666	15	17	16	15	22	23	22	23	16	17	16	21	28.0	30.4	70.1	-1	-1	-1
1/18/2019	3:05:15 PM	600	667	15	17	15	15	22	23	22	23	16	16	16	21	28.0	30.4	70.1	-1	-1	-1
1/18/2019	3:05:15 PM	804	668	15	17	16	15	22	23	22	23	16	16	16	21	28.0	30.3	93.8	-1	-1	-1
1/18/2019	3:05:16 PM	7	669	15	18	16	15	22	23	22	23	16	16	15	21	28.0	30.3	93.8	-1	-1	-1
1/18/2019	3:05:16 PM	210	670	15	17	16	15	22	23	22	23	16	16	15	21	28.0	30.3	93.8	-1	-1	-1
1/18/2019	3:05:16 PM	413	671	15	17	16	15	22	23	22	23	16	16	15	21	28.0	30.3	93.8	-1	-1	-1
1/18/2019	3:05:16 PM	600	672	15	17	16	15	22	23	22	23	16	16	15	21	28.0	30.3	93.8	-1	-1	-1
1/18/2019	3:05:16 PM	804	673	15	17	16	15	22	23	22	23	16	16	15	21	28.0	30.3	93.8	-1	-1	-1
1/18/2019	3:05:17 PM	7	674	15	18	16	15	22	23	22	23	16	16	16	21	28.0	30.3	93.8	-1	-1	-1
1/18/2019	3:05:17 PM	210	675	15	17	16	15	22	23	21	23	16	16	16	21	28.0	30.3	93.8	-1	-1	-1
1/18/2019	3:05:17 PM	413	676	15	17	16	15	22	23	22	23	16	16	16	21	28.0	30.3	93.8	-1	-1	-1
1/18/2019	3:05:17 PM	600	677	15	17	16	15	22	23	22	23	16	16	16	21	28.0	30.3	93.8	-1	-1	-1
1/18/2019	3:05:17 PM	804	678	15	17	16	15	22	23	22	23	16	16	15	21	28.0	30.3	93.8	-1	-1	-1
1/18/2019	3:05:18 PM	7	679	15	18	16	15	22	23	22	23	16	16	16	21	28.0	30.3	93.8	-1	-1	-1
1/18/2019	3:05:18 PM	210	680	15	17	16	15	22	23	22	23	16	16	16	21	28.0	30.3	93.8	-1	-1	-1
1/18/2019	3:05:18 PM	413	681	15	17	16	15	22	22	22	23	16	16	15	21	28.0	30.3	93.8	-1	-1	-1
1/18/2019	3:05:18 PM	600	682	15	17	15	15	22	23	22	23	16	16	15	21	28.0	30.3	93.8	-1	-1	-1
1/18/2019	3:05:18 PM	804	683	15	17	16	15	22	23	22	23	16	16	15	21	28.0	30.3	93.8	-1	-1	-1
1/18/2019	3:05:19 PM	7	684	15	17	16	15	22	23	22	23	16	16	16	21	28.0	30.3	93.8	-1	-1	-1
1/18/2019	3:05:19 PM	210	685	15	17	16	15	22	23	22	23	16	16	16	21	28.0	30.3	93.8	-1	-1	-1
1/18/2019	3:05:19 PM	413	686	15	17	16	15	22	23	22	23	16	16	15	21	28.0	30.3	93.8	-1	-1	-1
1/18/2019	3:05:19 PM	600	687	15	17	16	15	22	22	22	23	16	16	16	21	28.0	30.3	93.8	-1	-1	-1
1/18/2019	3:05:19 PM	804	688	15	17	16	15	22	22	22	23	16	16	16	21	28.0	30.3	93.8	-1	-1	-1
1/18/2019	3:05:20 PM	7	689	15	18	16	15	22	23	22	23	16	16	16	21	28.0	30.3	93.8	-1	-1	-1
1/18/2019	3:05:20 PM	210	690	15	17	16	15	22	22	22	23	16	16	16	21	28.0	30.3	93.8	-1	-1	-1
1/18/2019	3:05:20 PM	413	691	15	17	16	15	22	23	22	23	16	16	16	21	28.0	30.3	93.8	-1	-1	-1
1/18/2019	3:05:20 PM	600	692	15	17	16	15	22	23	22	23	16	16	16	21	28.0	30.3	93.8	-1	-1	-1
1/18/2019	3:05:20 PM	804	693	15	17	16	15	22	22	22	23	16	17	16	21	28.0	30.3	93.8	-1	-1	-1
1/18/2019	3:05:21 PM	7	694	15	17	16	15	22	23	22	23	16	16	16	21	28.0	30.3	93.8	-1	-1	-1
1/18/2019	3:05:21 PM	210	695	15	17	16	15	22	23	22	23	16	16	15	21	28.0	30.3	93.8	-1	-1	-1
1/18/2019	3:05:21 PM	413	696	15	17	16	15	22	23	22	23	16	16	15	21	28.0	30.3	93.8	-1	-1	-1
1/18/2019	3:05:21 PM	600	697	15	17	16	15	22	23	22	23	16	16	16	21	28.0	30.3	93.8	-1	-1	-1
1/18/2019	3:05:21 PM	804	698	15	18	16	15	22	23	22	23	16	16	15	21	28.0	30.3	93.8	-1	-1	-1
1/18/2019	3:05:22 PM	7	699	15	17	16	15	22	23	22	23	16	16	16	21	28.0	30.3	93.8	-1	-1	-1
1/18/2019	3:05:22 PM	210	700	15	17	16	15	22	23	22	23	16	16	16	21	28.0	30.3	93.8	-1	-1	-1
1/18/2019	3:05:22 PM	413	701	15	17	16	15	22	23	22	23	16	17	15	21	28.0	30.3	93.8	-1	-1	-1
1/18/2019	3:05:22 PM	600	702	15	17	16	15	22	23	22	23	16	16	15	21	28.0	30.3	93.8	-1	-1	-1
1/18/2019	3:05:22 PM	804	703	15	17	16	15	22	23	22	23	16	16	15	21	28.0	30.3	93.8	-1	-1	-1
1/18/2019	3:05:23 PM	7	704	15	17	16	15	22	23	22	23	16	16	16	21	28.0	30.3	93.8	-1	-1	-1
1/18/2019	3:05:23 PM	210	705	15	17	16	15	22	23	22	23	15	16	16	21	28.0	30.3	93.8	-1	-1	-1
1/18/2019	3:05:23 PM	413	706	15	17	16	15	22	23	22	23	16	16	16	21	28.0	30.3	93.8	-1	-1	-1
1/18/2019	3:05:23 PM	600	707	15	17	16	15	22	23	22	23	16	16	15	21	28.0	30.3	93.8	-1	-1	-1
1/18/2019	3:05:23 PM	804	708	15	17	16	15	22	22	22	23	16	16	16	21	28.0	30.3	93.8	-1	-1	-1
1/18/2019	3:05:24 PM	7	709	15	17	16	15	22	22	22	23	16	16	16	21	28.0	30.3	93.8	-1	-1	-1
1/18/2019	3:05:24 PM	210	710	15	17	16	15	22	23	22	23	16	16	16	21	28.1	30.2	59.6	-1	-1	-1
1/18/2019	3:05:24 PM	413	711	15	17	16	15	22	23	22	23	16	16	16	21	28.1	30.2	59.6	-1	-1	-1
1/18/2019	3:05:24 PM	600	712	15	17	16	15	22	23	22	23	16	16	15	21	28.1	30.2	59.6	-1	-1	-1
1/18/2019	3:05:24 PM	804	713	15	17	16	15	22	23	22	23	16	16	16	21	28.1	30.2	59.6	-1	-1	-1
1/18/2019	3:05:25 PM	7	714	15	17	16	15	22	23	22	23	16	16	16	21	28.1	30.2	59.6	-1	-1	-1
1/18/2019	3:05:25 PM	210	715	15	17	16	15	22	23	22	23	16	16	15	21	28.1	30.2	59.6	-1	-1	-1
1/18/2019	3:05:25 PM	413	716	15	18	16	15	22	23	22	23	16	16	15	21	28.1	30.2	59.6	-1	-1	-1
1/18/2019	3:05:25 PM	600	717	15	17	16	15	22	23	22	23	16	16	16	21	28.1	30.2	59.6	-1	-1	-1
1/18/2019	3:05:25 PM	804	718	15	17	16	15	22	23	22	23	16	16	16	21	28.1	30.2	59.6	-1	-1	-1
1/18/2019	3:05:26 PM	7	719	15	17	16	15	22	23	22	23	16	16	16	21	28.1	30.2	59.6	-1	-1	-1
1/18/2019	3:05:26 PM	210	720	15	18	16	15	22	23	22	23	16	16	15	21	28.1	30.2	59.6	-1	-1	-1
1/18/2019	3:05:26 PM	413	721	15	17	16	15	22	23	22	23	15	17	16	21	28.1	30.2	59.6	-1	-1	-1
1/18/2019	3:05:26 PM	600	722	15	17	16	15	22	23	22	23	16	16	15	21	28.1	30.2	59.6	-1	-1	-1
1/18/2019	3:05:26 PM	804	723	15	17	16	15	22	23	21	23	16	16	16	21	28.1	30.2	59.6	-1	-1	-1
1/18/2019	3:05:27 PM	7	724	15	17	16	15	22	23	22	23	16	16	15	21	28.1	30.2	59.6	-1	-1	-1
1/18/2019	3:05:27 PM	210	725	15	17	16	15	22	23	22	23	16	16	16	21	28.1	30.2	59.6	-1	-1	-1
1/18/2019	3:05:27 PM	413	726	15	17	16	15	22	23	22	23	16	16	15	21	28.1	30.2	59.6	-1	-1	-1
1/18/2019	3:05:27 PM	600	727	15	17	16	15	22	23	22	23	16	16	16	21	28.1	30.2	59.6	-1	-1	-1
1/18/2019	3:05:27 PM	804	728	15	17	16	15	22	23	22	23	16	16	15	21	28.1	30.2	59.6	-1	-1	-1
1/18/2019	3:05:28 PM	7	729	15	17	16	15	22	23	22	23	16	16	16	21	28.1	30.2	59.6	-1	-1	-1
1/18/2019	3:05:28 PM	210	730	15	17	16	15	22	23	22	23	16	16	16	21	28.1	30.2	59.6	-1	-1	-1
1/18/2019	3:05:28 PM	413	731	15	17	16	15	22	23	22	23	16	16	16	21	28.1	30.2	59.6	-1	-1	-1
1/18/2019	3:05:28 PM	600	732	15	17	16	15	22	23	22	23	15	16	16	21	28.1	30.2	59.6	-1	-1	-1
1/18/2019	3:05:28 PM	804	733	15	17	16	15	22	23	22	23	16	16	15	21	28.1	30.2	59.6	-1	-1	-1
1/18/2019	3:05:29 PM	7	734	15	17	16	15	22	23	22	23	16	16	16	21	28.1	30.2	59.6	-1	-1	-1
1/18/2019	3:05:29 PM	210	735	15	17	16	15	22	23	22	23	16	16	16	21	28.1	30.2	59.6	-1	-1	-1
1/18/2019	3:05:29 PM	413	736	15	17	16	15	22	23	22	23	16	16	15	21	28.1	30.2	59.6	-1	-1	-1
1/18/2019	3:05:29 PM	600	737	15	17	16	15	22	23	22	23	16	16	16	21	28.1	30.2	59.6	-1	-1	-1
1/18/2019	3:05:29 PM	804	738	15	17	16	15	22	23	22	23	16	16	16	21	28.1	30.2	59.6	-1	-1	-1
1/18/2019	3:05:30 PM	7	739	15	17	16	15	22	23	22	23	16	16	16	21	28.1	30.2	59.6	-1	-1	-1
1/18/2019	3:05:30 PM	210	740	15	17	16	15	22	23	22	23	16	16	15	21	28.1	30.2	59.6	-1	-1	-1
1/18/2019	3:05:30 PM	413	741	15	17	16	15	22	23	22	23	16	16	15	21	28.1	30.2	59.6	-1	-1	-1
1/18/2019	3:05:30 PM	600	742	15	17	16	15	22	23	22	23	16	16	15	21	28.1	30.2	59.6	-1	-1	-1
1/18/2019	3:05:30 PM	804	743	15	17	16	15	22	23	22	23	16	16	15	21	28.1	30.2	59.6	-1	-1	-1
1/18/2019	3:05:31 PM	7	744	15	17	16	15	22	23	22	23	16	16	15	21	28.1	30.2	59.6	-1	-1	-1
1/18/2019	3:05:31 PM	210	745	15	17	16	15	22	22	22	23	16	16	15	21	28.1	30.2	59.6	-1	-1	-1
1/18/2019	3:05:31 PM	413	746	15	17	16	15	22	22	22	23	16	16	16	21	28.1	30.2	59.6	-1	-1	-1
1/18/2019	3:05:31 PM	600	747	15	17	16	15	22	23	21	23	16	17	16	21	28.1	30.2	59.6	-1	-1	-1
1/18/2019	3:05:31 PM	804	748	15	17	16	15	22	22	22	23	16	16	15	21	28.1	30.2	59.6	-1	-1	-1
1/18/2019	3:05:32 PM	7	749	15	17	16	15	22	23	22	23	16	16	16	21	28.1	30.2	59.6	-1	-1	-1
1/18/2019	3:05:32 PM	210	750	15	17	16	15	22	23	22	23	16	16	15	21	28.1	30.2	59.6	-1	-1	-1
1/18/2019	3:05:32 PM	413	751	15	17	16	15	22	23	22	23	16	16	15	21	28.1	30.2	59.6	-1	-1	-1
1/18/2019	3:05:32 PM	600	752	15	17	16	15	22	23	22	23	16	16	16	21	28.1	30.1	66.5	-1	-1	-1
1/18/2019	3:05:32 PM	804	753	15	17	16	15	22	23	22	23	16	16	16	21	28.1	30.1	66.5	-1	-1	-1
1/18/2019	3:05:33 PM	7	754	15	18	16	15	22	23	21	23	16	16	15	21	28.1	30.1	66.5	-1	-1	-1
1/18/2019	3:05:33 PM	210	755	15	17	16	15	22	23	21	23	16	16	16	21	28.1	30.1	66.5	-1	-1	-1
1/18/2019	3:05:33 PM	413	756	15	17	16	15	22	23	21	23	16	16	16	21	28.1	30.1	66.5	-1	-1	-1
1/18/2019	3:05:33 PM	600	757	15	17	16	15	22	23	22	23	16	16	16	21	28.1	30.1	66.5	-1	-1	-1
1/18/2019	3:05:33 PM	804	758	15	17	16	15	22	23	22	23	16	16	15	21	28.1	30.1	66.5	-1	-1	-1
1/18/2019	3:05:34 PM	7	759	15	17	16	15	22	23	22	23	16	16	15	21	28.1	30.1	66.5	-1	-1	-1
1/18/2019	3:05:34 PM	210	760	15	17	15	15	22	23	22	23	16	16	16	21	28.1	30.1	66.5	-1	-1	-1
1/18/2019	3:05:34 PM	413	761	15	17	16	15	22	23	22	23	15	17	16	21	28.1	30.1	66.5	-1	-1	-1
1/18/2019	3:05:34 PM	600	762	15	17	16	15	22	23	22	23	16	16	16	21	28.1	30.1	66.5	-1	-1	-1
1/18/2019	3:05:34 PM	804	763	15	17	16	15	22	23	22	23	16	16	16	21	28.1	30.1	66.5	-1	-1	-1
1/18/2019	3:05:35 PM	7	764	15	17	16	15	22	23	22	23	16	16	16	21	28.1	30.1	66.5	-1	-1	-1
1/18/2019	3:05:35 PM	210	765	15	17	16	15	22	23	22	23	16	16	16	21	28.1	30.1	66.5	-1	-1	-1
1/18/2019	3:05:35 PM	413	766	15	17	16	15	22	23	22	23	16	16	15	21	28.1	30.1	66.5	-1	-1	-1
1/18/2019	3:05:35 PM	600	767	15	17	16	15	22	23	22	23	16	16	16	21	28.1	30.1	66.5	-1	-1	-1
1/18/2019	3:05:35 PM	804	768	15	17	16	15	22	23	22	23	16	16	15	21	28.1	30.1	66.5	-1	-1	-1
1/18/2019	3:05:36 PM	7	769	15	17	16	15	22	23	22	23	16	16	16	21	28.1	30.1	66.5	-1	-1	-1
1/18/2019	3:05:36 PM	210	770	15	17	16	15	22	23	22	23	16	16	16	21	28.1	30.1	66.5	-1	-1	-1
1/18/2019	3:05:36 PM	413	771	15	17	16	15	22	23	22	23	16	16	15	21	28.1	30.1	66.5	-1	-1	-1
1/18/2019	3:05:36 PM	600	772	15	18	16	15	22	23	22	23	16	16	16	21	28.1	30.1	66.5	-1	-1	-1
1/18/2019	3:05:36 PM	804	773	15	17	16	15	22	23	22	23	16	16	16	21	28.1	30.1	66.5	-1	-1	-1
1/18/2019	3:05:37 PM	7	774	15	17	16	15	22	23	22	23	16	16	16	21	28.1	30.1	66.5	-1	-1	-1
1/18/2019	3:05:37 PM	210	775	15	17	16	15	22	23	22	23	16	16	16	21	28.1	30.1	66.5	-1	-1	-1
1/18/2019	3:05:37 PM	413	776	15	17	16	15	22	23	22	23	16	16	16	21	28.1	30.1	66.5	-1	-1	-1
1/18/2019	3:05:37 PM	600	777	15	17	16	15	22	23	22	23	16	16	16	21	28.1	30.1	66.5	-1	-1	-1
1/18/2019	3:05:37 PM	804	778	15	17	16	15	22	23	22	23	15	16	16	21	28.1	30.1	66.5	-1	-1	-1
1/18/2019	3:05:38 PM	7	779	15	17	16	15	22	23	22	23	16	16	15	21	28.1	30.1	66.5	-1	-1	-1
1/18/2019	3:05:38 PM	210	780	15	17	16	15	22	23	22	23	16	16	15	21	28.1	30.1	66.5	-1	-1	-1
1/18/2019	3:05:38 PM	413	781	15	17	16	15	22	23	22	23	16	16	16	21	28.1	30.1	66.5	-1	-1	-1
1/18/2019	3:05:38 PM	600	782	15	18	16	15	22	23	22	23	16	16	16	21	28.1	30.1	66.5	-1	-1	-1
1/18/2019	3:05:38 PM	804	783	15	17	16	15	22	23	22	23	16	16	16	21	28.1	30.1	66.5	-1	-1	-1
1/18/2019	3:05:39 PM	7	784	15	17	16	15	22	23	22	23	16	16	16	21	28.1	30.1	66.5	-1	-1	-1
1/18/2019	3:05:39 PM	210	785	15	17	16	15	22	23	22	23	16	16	16	21	28.1	30.1	66.5	-1	-1	-1
1/18/2019	3:05:39 PM	413	786	15	17	16	15	22	23	22	23	16	16	16	21	28.1	30.1	66.5	-1	-1	-1
1/18/2019	3:05:39 PM	600	787	15	17	16	15	22	23	22	23	16	16	16	21	28.1	30.1	66.5	-1	-1	-1
1/18/2019	3:05:39 PM	804	788	15	17	16	15	22	22	22	23	16	16	15	21	28.1	30.1	66.5	-1	-1	-1
1/18/2019	3:05:40 PM	7	789	15	17	16	15	22	23	22	23	16	16	16	21	28.1	30.1	66.5	-1	-1	-1
1/18/2019	3:05:40 PM	210	790	15	17	16	15	22	23	22	23	16	16	16	21	28.1	30.1	66.5	-1	-1	-1
1/18/2019	3:05:40 PM	413	791	15	17	16	15	22	23	22	23	16	16	16	21	28.1	30.1	66.5	-1	-1	-1
1/18/2019	3:05:40 PM	600	792	15	18	16	15	22	23	22	23	16	17	16	21	28.1	30.1	66.5	-1	-1	-1
1/18/2019	3:05:40 PM	804	793	15	17	16	15	22	23	22	23	16	16	16	21	28.1	30.1	66.5	-1	-1	-1
1/18/2019	3:05:41 PM	7	794	15	17	16	15	22	23	22	23	16	16	16	21	28.1	30.0	67.2	-1	-1	-1
1/18/2019	3:05:41 PM	210	795	15	17	16	15	22	23	22	23	16	16	15	21	28.1	30.0	67.2	-1	-1	-1
1/18/2019	3:05:41 PM	413	796	15	17	16	15	22	23	22	23	16	16	16	21	28.1	30.0	67.2	-1	-1	-1
1/18/2019	3:05:41 PM	600	797	15	18	16	15	22	23	22	23	16	16	15	21	28.1	30.0	67.2	-1	-1	-1
1/18/2019	3:05:41 PM	804	798	15	17	16	15	22	23	22	23	16	16	16	21	28.1	30.0	67.2	-1	-1	-1
1/18/2019	3:05:42 PM	7	799	15	17	15	15	22	23	21	23	16	16	15	21	28.1	30.0	67.2	-1	-1	-1
1/18/2019	3:05:42 PM	210	800	15	17	15	15	22	23	22	23	16	16	15	21	28.1	30.0	67.2	-1	-1	-1
1/18/2019	3:05:42 PM	413	801	15	17	16	15	22	23	21	23	16	16	16	21	28.1	30.0	67.2	-1	-1	-1
1/18/2019	3:05:42 PM	600	802	15	17	16	15	22	23	22	23	16	17	15	21	28.1	30.0	67.2	-1	-1	-1
1/18/2019	3:05:42 PM	804	803	15	17	16	15	22	23	21	23	16	16	16	21	28.1	30.0	67.2	-1	-1	-1
1/18/2019	3:05:43 PM	7	804	15	17	16	15	22	23	22	23	16	16	16	21	28.1	30.0	67.2	-1	-1	-1
1/18/2019	3:05:43 PM	210	805	15	17	16	15	22	23	21	23	16	16	15	21	28.1	30.0	67.2	-1	-1	-1
1/18/2019	3:05:43 PM	414	806	15	17	16	15	22	23	22	23	16	16	16	21	28.1	30.0	67.2	-1	-1	-1
1/18/2019	3:05:43 PM	601	807	15	17	16	15	22	23	22	23	16	17	15	21	28.1	30.0	67.2	-1	-1	-1
1/18/2019	3:05:43 PM	804	808	15	17	16	15	22	22	22	23	16	16	15	21	28.1	30.0	67.2	-1	-1	-1
1/18/2019	3:05:44 PM	7	809	15	17	16	15	22	22	22	23	16	16	16	21	28.1	30.0	67.2	-1	-1	-1
1/18/2019	3:05:44 PM	210	810	15	17	16	15	22	23	22	23	16	16	16	21	28.1	30.0	67.2	-1	-1	-1
1/18/2019	3:05:44 PM	414	811	15	17	16	15	22	23	22	23	16	17	16	21	28.1	30.0	67.2	-1	-1	-1
1/18/2019	3:05:44 PM	601	812	15	17	16	15	22	23	22	23	16	16	15	21	28.1	30.0	67.2	-1	-1	-1
1/18/2019	3:05:44 PM	804	813	15	17	16	15	22	23	22	23	16	16	15	21	28.1	30.0	67.2	-1	-1	-1
1/18/2019	3:05:45 PM	15	814	15	17	16	15	22	23	22	23	16	16	16	21	28.1	30.0	67.2	-1	-1	-1
1/18/2019	3:05:45 PM	203	815	15	17	16	15	22	23	22	23	16	16	16	21	28.1	30.0	67.2	-1	-1	-1
1/18/2019	3:05:45 PM	406	816	15	17	16	15	22	23	22	23	16	16	15	21	28.1	30.0	67.2	-1	-1	-1
1/18/2019	3:05:45 PM	609	817	15	17	16	15	22	23	22	23	16	16	15	21	28.1	30.0	67.2	-1	-1	-1
1/18/2019	3:05:45 PM	812	818	15	17	16	15	22	23	22	23	16	16	15	21	28.1	30.0	67.2	-1	-1	-1
1/18/2019	3:05:46 PM	15	819	15	17	16	15	22	23	22	23	16	16	16	21	28.1	30.0	67.2	-1	-1	-1
1/18/2019	3:05:46 PM	203	820	15	17	16	15	22	23	22	23	16	16	16	21	28.1	30.0	67.2	-1	-1	-1
1/18/2019	3:05:46 PM	406	821	15	17	16	15	22	23	22	23	16	16	16	21	28.1	30.0	67.2	-1	-1	-1
1/18/2019	3:05:46 PM	609	822	15	17	16	15	22	23	22	23	16	16	16	21	28.1	30.0	67.2	-1	-1	-1
1/18/2019	3:05:46 PM	812	823	15	17	16	15	22	23	22	23	16	16	15	21	28.1	30.0	67.2	-1	-1	-1
1/18/2019	3:05:47 PM	15	824	15	17	16	15	22	23	22	23	16	16	16	21	28.1	30.0	67.2	-1	-1	-1
1/18/2019	3:05:47 PM	203	825	15	17	16	15	22	23	22	23	16	16	15	21	28.1	30.0	67.2	-1	-1	-1
1/18/2019	3:05:47 PM	406	826	15	17	16	15	22	23	22	23	16	16	16	21	28.1	30.0	67.2	-1	-1	-1
1/18/2019	3:05:47 PM	609	827	15	18	16	15	22	23	22	23	16	16	16	21	28.1	30.0	67.2	-1	-1	-1
1/18/2019	3:05:47 PM	812	828	15	17	16	15	22	23	22	23	16	16	15	21	28.1	30.0	67.2	-1	-1	-1
1/18/2019	3:05:48 PM	15	829	15	17	16	15	22	23	22	23	16	16	16	21	28.1	30.0	67.2	-1	-1	-1
1/18/2019	3:05:48 PM	203	830	15	18	16	15	22	23	22	23	16	16	15	21	28.1	30.0	67.2	-1	-1	-1
1/18/2019	3:05:48 PM	406	831	15	17	16	15	22	23	21	23	16	16	16	21	28.1	30.0	67.2	-1	-1	-1
1/18/2019	3:05:48 PM	609	832	15	17	16	15	22	23	22	23	16	16	16	21	28.1	30.0	67.2	-1	-1	-1
1/18/2019	3:05:48 PM	812	833	15	17	16	15	22	23	22	23	16	16	15	21	28.1	30.0	67.2	-1	-1	-1
1/18/2019	3:05:49 PM	15	834	15	17	16	15	22	23	22	23	16	16	16	21	28.1	30.0	67.2	-1	-1	-1
1/18/2019	3:05:49 PM	203	835	15	17	16	15	22	23	22	23	16	16	16	21	28.1	30.0	67.2	-1	-1	-1
1/18/2019	3:05:49 PM	406	836	15	17	16	15	22	23	22	23	16	16	16	21	28.1	30.0	77.5	-1	-1	-1
1/18/2019	3:05:49 PM	609	837	15	17	16	15	22	23	22	23	16	16	16	21	28.1	30.0	77.5	-1	-1	-1
1/18/2019	3:05:49 PM	812	838	15	17	16	15	22	23	22	23	16	16	16	21	28.1	30.0	77.5	-1	-1	-1
1/18/2019	3:05:50 PM	15	839	15	17	16	15	22	23	22	23	16	16	16	21	28.1	30.0	77.5	-1	-1	-1
1/18/2019	3:05:50 PM	203	840	15	17	16	15	22	23	22	23	16	16	16	21	28.1	30.0	77.5	-1	-1	-1
1/18/2019	3:05:50 PM	406	841	15	18	16	15	22	23	22	23	16	16	16	21	28.1	30.0	77.5	-1	-1	-1
1/18/2019	3:05:50 PM	609	842	15	18	16	15	22	23	22	23	16	16	15	21	28.1	30.0	77.5	-1	-1	-1
1/18/2019	3:05:50 PM	812	843	15	17	16	15	22	23	22	23	16	16	15	21	28.1	30.0	77.5	-1	-1	-1
1/18/2019	3:05:51 PM	15	844	15	17	16	15	22	23	22	23	16	16	16	21	28.1	30.0	77.5	-1	-1	-1
1/18/2019	3:05:51 PM	203	845	15	17	16	15	22	23	22	23	16	16	15	21	28.1	30.0	77.5	-1	-1	-1
1/18/2019	3:05:51 PM	406	846	15	17	16	15	22	23	22	23	16	16	16	21	28.1	30.0	77.5	-1	-1	-1
1/18/2019	3:05:51 PM	609	847	15	17	16	15	22	23	22	23	16	16	16	21	28.1	30.0	77.5	-1	-1	-1
1/18/2019	3:05:51 PM	812	848	15	17	16	15	22	23	22	23	16	16	16	21	28.1	30.0	77.5	-1	-1	-1
1/18/2019	3:05:52 PM	15	849	15	17	16	15	22	23	22	23	16	16	15	21	28.1	30.0	77.5	-1	-1	-1
1/18/2019	3:05:52 PM	203	850	15	17	16	15	22	23	21	23	16	16	16	21	28.1	30.0	77.5	-1	-1	-1
1/18/2019	3:05:52 PM	406	851	15	17	16	15	22	23	22	23	16	16	16	21	28.1	30.0	77.5	-1	-1	-1
1/18/2019	3:05:52 PM	609	852	15	17	16	15	22	23	22	23	16	16	16	21	28.1	30.0	77.5	-1	-1	-1
1/18/2019	3:05:52 PM	812	853	15	17	16	15	22	23	22	23	16	16	16	21	28.1	30.0	77.5	-1	-1	-1
1/18/2019	3:05:53 PM	15	854	15	17	16	15	22	23	22	23	16	16	16	21	28.1	30.0	77.5	-1	-1	-1
1/18/2019	3:05:53 PM	203	855	15	17	16	15	22	23	22	23	16	16	15	21	28.1	30.0	77.5	-1	-1	-1
1/18/2019	3:05:53 PM	406	856	15	17	16	15	22	23	22	23	16	17	16	21	28.1	30.0	77.5	-1	-1	-1
1/18/2019	3:05:53 PM	609	857	15	17	16	15	22	23	22	23	16	16	15	21	28.1	30.0	77.5	-1	-1	-1
1/18/2019	3:05:53 PM	812	858	15	17	16	15	22	23	21	23	16	16	15	21	28.1	30.0	77.5	-1	-1	-1
1/18/2019	3:05:54 PM	15	859	15	17	16	15	22	23	22	23	16	16	16	21	28.1	30.0	77.5	-1	-1	-1
1/18/2019	3:05:54 PM	203	860	15	17	16	15	22	23	21	23	16	16	16	21	28.1	30.0	77.5	-1	-1	-1
1/18/2019	3:05:54 PM	406	861	15	17	16	15	22	23	22	23	16	16	16	21	28.1	30.0	77.5	-1	-1	-1
1/18/2019	3:05:54 PM	601	862	15	17	16	15	22	23	22	23	16	16	16	21	28.1	30.0	77.5	-1	-1	-1
1/18/2019	3:05:54 PM	804	863	15	17	16	15	22	23	22	23	16	16	16	21	28.1	30.0	77.5	-1	-1	-1
1/18/2019	3:05:55 PM	8	864	15	18	16	15	22	23	22	23	16	16	16	21	28.1	30.0	77.5	-1	-1	-1
1/18/2019	3:05:55 PM	211	865	15	17	16	15	22	23	22	23	16	16	16	21	28.1	30.0	77.5	-1	-1	-1
1/18/2019	3:05:55 PM	414	866	15	18	16	15	22	23	22	23	16	16	15	21	28.1	30.0	77.5	-1	-1	-1
1/18/2019	3:05:55 PM	601	867	15	17	16	15	22	23	22	23	16	16	16	21	28.1	30.0	77.5	-1	-1	-1
1/18/2019	3:05:55 PM	804	868	15	17	16	15	22	23	22	23	16	16	16	21	28.1	30.0	77.5	-1	-1	-1
1/18/2019	3:05:56 PM	8	869	15	17	16	15	22	23	22	23	16	16	16	21	28.1	30.0	77.5	-1	-1	-1
1/18/2019	3:05:56 PM	211	870	15	18	16	15	22	23	22	23	16	16	16	21	28.1	30.0	77.5	-1	-1	-1
1/18/2019	3:05:56 PM	414	871	15	17	16	15	22	23	22	23	16	16	15	21	28.1	30.0	77.5	-1	-1	-1
1/18/2019	3:05:56 PM	601	872	15	17	16	15	22	23	22	23	16	16	15	21	28.1	30.0	77.5	-1	-1	-1
1/18/2019	3:05:56 PM	804	873	15	17	16	15	22	23	22	23	16	16	16	21	28.1	30.0	77.5	-1	-1	-1
1/18/2019	3:05:57 PM	8	874	15	17	16	15	22	23	22	23	16	16	15	21	28.1	30.0	77.5	-1	-1	-1
1/18/2019	3:05:57 PM	211	875	15	17	16	15	22	23	22	23	16	16	16	21	28.1	30.0	77.5	-1	-1	-1
1/18/2019	3:05:57 PM	414	876	15	17	16	15	22	23	22	23	16	16	16	21	28.1	30.0	77.5	-1	-1	-1
1/18/2019	3:05:57 PM	601	877	15	17	16	15	22	23	21	23	16	16	16	21	28.1	30.0	77.5	-1	-1	-1
1/18/2019	3:05:57 PM	804	878	15	17	16	15	22	23	22	23	16	16	16	21	28.1	29.9	67.2	-1	-1	-1
1/18/2019	3:05:58 PM	8	879	15	17	16	15	22	23	22	23	16	16	16	21	28.1	29.9	67.2	-1	-1	-1
1/18/2019	3:05:58 PM	211	880	15	18	16	15	22	23	22	23	16	16	16	21	28.1	29.9	67.2	-1	-1	-1
1/18/2019	3:05:58 PM	414	881	15	17	16	15	22	23	22	23	16	16	16	21	28.1	29.9	67.2	-1	-1	-1
1/18/2019	3:05:58 PM	601	882	15	17	16	15	22	23	22	23	16	16	16	21	28.1	29.9	67.2	-1	-1	-1
1/18/2019	3:05:58 PM	804	883	15	17	16	15	22	23	22	23	16	16	16	21	28.1	29.9	67.2	-1	-1	-1
1/18/2019	3:05:59 PM	8	884	15	17	16	15	22	23	22	23	16	16	16	21	28.1	29.9	67.2	-1	-1	-1
1/18/2019	3:05:59 PM	211	885	15	17	16	15	22	23	22	23	16	16	16	21	28.1	29.9	67.2	-1	-1	-1
1/18/2019	3:05:59 PM	414	886	15	17	16	15	22	23	22	23	16	16	15	21	28.1	29.9	67.2	-1	-1	-1
1/18/2019	3:05:59 PM	601	887	15	17	16	15	22	23	22	23	16	16	15	21	28.1	29.9	67.2	-1	-1	-1
1/18/2019	3:05:59 PM	804	888	15	17	16	15	22	23	22	23	16	16	16	21	28.1	29.9	67.2	-1	-1	-1
1/18/2019	3:06:00 PM	8	889	15	17	16	15	22	23	22	23	16	16	16	21	28.1	29.9	67.2	-1	-1	-1
1/18/2019	3:06:00 PM	211	890	15	17	16	15	22	23	22	23	16	16	16	21	28.1	29.9	67.2	-1	-1	-1
1/18/2019	3:06:00 PM	414	891	15	17	15	15	22	23	22	23	16	16	16	21	28.1	29.9	67.2	-1	-1	-1
1/18/2019	3:06:00 PM	601	892	15	17	16	15	22	23	22	23	16	16	15	21	28.1	29.9	67.2	-1	-1	-1
1/18/2019	3:06:00 PM	804	893	15	18	16	15	22	23	22	23	16	16	16	21	28.1	29.9	67.2	-1	-1	-1
1/18/2019	3:06:01 PM	8	894	15	17	16	15	22	23	22	23	16	16	15	21	28.1	29.9	67.2	-1	-1	-1
1/18/2019	3:06:01 PM	211	895	15	17	16	15	22	23	22	23	16	16	16	21	28.1	29.9	67.2	-1	-1	-1
1/18/2019	3:06:01 PM	414	896	15	17	16	15	22	23	22	23	16	16	16	21	28.1	29.9	67.2	-1	-1	-1
1/18/2019	3:06:01 PM	601	897	15	17	16	15	22	23	22	23	16	16	15	21	28.1	29.9	67.2	-1	-1	-1
1/18/2019	3:06:01 PM	804	898	15	17	16	15	22	23	22	23	16	16	16	21	28.1	29.9	67.2	-1	-1	-1
1/18/2019	3:06:02 PM	8	899	15	17	16	15	22	23	22	23	16	16	16	21	28.1	29.9	67.2	-1	-1	-1
1/18/2019	3:06:02 PM	211	900	15	17	16	15	22	23	22	23	16	16	16	21	28.1	29.9	67.2	-1	-1	-1
1/18/2019	3:06:02 PM	414	901	15	17	16	15	22	23	22	23	16	16	15	21	28.1	29.9	67.2	-1	-1	-1
1/18/2019	3:06:02 PM	601	902	15	17	16	15	22	23	22	23	16	16	15	21	28.1	29.9	67.2	-1	-1	-1
1/18/2019	3:06:02 PM	804	903	15	17	16	15	22	22	22	23	16	16	16	21	28.1	29.9	67.2	-1	-1	-1
1/18/2019	3:06:03 PM	8	904	15	17	16	15	22	22	22	23	16	17	16	21	28.1	29.9	67.2	-1	-1	-1
1/18/2019	3:06:03 PM	211	905	15	17	16	15	22	23	22	23	16	16	16	21	28.1	29.9	67.2	-1	-1	-1
1/18/2019	3:06:03 PM	414	906	15	17	16	15	22	23	22	23	16	16	16	21	28.1	29.9	67.2	-1	-1	-1
1/18/2019	3:06:03 PM	601	907	15	17	16	15	22	23	22	23	16	16	16	21	28.1	29.9	67.2	-1	-1	-1
1/18/2019	3:06:03 PM	804	908	15	17	16	15	22	23	22	23	16	16	16	21	28.1	29.9	67.2	-1	-1	-1
1/18/2019	3:06:04 PM	8	909	15	18	16	15	22	23	22	23	15	16	16	21	28.1	29.9	67.2	-1	-1	-1
1/18/2019	3:06:04 PM	211	910	15	17	16	15	22	23	22	23	16	16	15	21	28.1	29.9	67.2	-1	-1	-1
1/18/2019	3:06:04 PM	414	911	15	17	16	15	22	23	22	23	16	16	16	21	28.1	29.9	67.2	-1	-1	-1
1/18/2019	3:06:04 PM	601	912	15	17	16	15	22	23	22	23	16	16	16	21	28.1	29.9	67.2	-1	-1	-1
1/18/2019	3:06:04 PM	804	913	15	17	16	15	22	23	22	23	16	16	16	21	28.1	29.9	67.2	-1	-1	-1
1/18/2019	3:06:05 PM	8	914	15	18	16	15	22	23	22	23	16	16	15	21	28.1	29.9	67.2	-1	-1	-1
1/18/2019	3:06:05 PM	211	915	15	17	16	15	22	23	22	23	16	16	16	21	28.1	29.9	67.2	-1	-1	-1
1/18/2019	3:06:05 PM	414	916	15	17	16	15	22	23	22	23	16	16	16	21	28.1	29.9	67.2	-1	-1	-1
1/18/2019	3:06:05 PM	601	917	15	17	16	15	22	23	22	23	16	16	16	21	28.1	29.9	67.2	-1	-1	-1
1/18/2019	3:06:05 PM	804	918	15	17	16	15	22	22	22	23	16	16	15	21	28.1	29.9	67.2	-1	-1	-1
1/18/2019	3:06:06 PM	8	919	15	17	16	15	22	23	22	23	16	16	15	21	28.1	29.9	67.2	-1	-1	-1
1/18/2019	3:06:06 PM	211	920	15	17	16	15	22	23	22	23	16	16	15	21	28.2	29.8	76.6	-1	-1	-1
1/18/2019	3:06:06 PM	414	921	15	17	16	15	22	22	22	23	16	16	15	21	28.2	29.8	76.6	-1	-1	-1
1/18/2019	3:06:06 PM	601	922	15	17	16	15	22	23	22	23	16	16	15	21	28.2	29.8	76.6	-1	-1	-1
1/18/2019	3:06:06 PM	804	923	15	17	16	15	22	23	22	23	16	16	15	21	28.2	29.8	76.6	-1	-1	-1
1/18/2019	3:06:07 PM	8	924	15	17	16	15	22	23	22	23	16	16	16	21	28.2	29.8	76.6	-1	-1	-1
1/18/2019	3:06:07 PM	211	925	15	17	16	15	22	23	22	23	16	16	16	21	28.2	29.8	76.6	-1	-1	-1
1/18/2019	3:06:07 PM	414	926	15	17	16	15	22	23	21	23	16	16	16	21	28.2	29.8	76.6	-1	-1	-1
1/18/2019	3:06:07 PM	601	927	15	17	16	15	22	23	22	23	16	16	16	21	28.2	29.8	76.6	-1	-1	-1
1/18/2019	3:06:07 PM	804	928	15	17	16	15	22	23	22	23	16	16	16	21	28.2	29.8	76.6	-1	-1	-1
1/18/2019	3:06:08 PM	8	929	15	17	16	15	22	23	22	23	16	16	15	21	28.2	29.8	76.6	-1	-1	-1
1/18/2019	3:06:08 PM	211	930	15	17	16	15	22	23	22	23	16	16	15	21	28.2	29.8	76.6	-1	-1	-1
1/18/2019	3:06:08 PM	414	931	15	18	16	15	22	23	22	23	16	16	16	21	28.2	29.8	76.6	-1	-1	-1
1/18/2019	3:06:08 PM	601	932	15	18	16	15	22	23	22	23	16	16	15	21	28.2	29.8	76.6	-1	-1	-1
1/18/2019	3:06:08 PM	804	933	15	17	16	15	22	23	22	23	16	16	16	21	28.2	29.8	76.6	-1	-1	-1
1/18/2019	3:06:09 PM	8	934	15	17	16	15	22	23	22	23	16	16	16	21	28.2	29.8	76.6	-1	-1	-1
1/18/2019	3:06:09 PM	211	935	15	17	16	15	22	23	22	23	16	16	16	21	28.2	29.8	76.6	-1	-1	-1
1/18/2019	3:06:09 PM	414	936	15	17	16	15	22	23	22	23	16	16	16	21	28.2	29.8	76.6	-1	-1	-1
1/18/2019	3:06:09 PM	601	937	15	18	16	15	22	23	22	23	16	16	16	21	28.2	29.8	76.6	-1	-1	-1
1/18/2019	3:06:09 PM	804	938	15	18	16	15	22	23	22	23	16	16	16	21	28.2	29.8	76.6	-1	-1	-1
1/18/2019	3:06:10 PM	8	939	15	17	16	15	22	23	22	23	16	16	15	21	28.2	29.8	76.6	-1	-1	-1
1/18/2019	3:06:10 PM	211	940	15	17	16	15	22	23	22	23	16	16	16	21	28.2	29.8	76.6	-1	-1	-1
1/18/2019	3:06:10 PM	414	941	15	17	16	15	22	23	22	23	16	16	16	21	28.2	29.8	76.6	-1	-1	-1
1/18/2019	3:06:10 PM	601	942	15	17	16	15	22	23	22	23	16	16	16	21	28.2	29.8	76.6	-1	-1	-1
1/18/2019	3:06:10 PM	804	943	15	17	16	15	22	23	22	23	16	16	15	21	28.2	29.8	76.6	-1	-1	-1
1/18/2019	3:06:11 PM	8	944	15	17	15	15	22	23	22	23	16	16	16	21	28.2	29.8	76.6	-1	-1	-1
1/18/2019	3:06:11 PM	211	945	15	17	16	15	22	23	22	23	16	16	15	21	28.2	29.8	76.6	-1	-1	-1
1/18/2019	3:06:11 PM	414	946	15	18	16	15	22	23	22	23	16	16	16	21	28.2	29.8	76.6	-1	-1	-1
1/18/2019	3:06:11 PM	601	947	15	17	16	15	22	23	22	23	16	16	16	21	28.2	29.8	76.6	-1	-1	-1
1/18/2019	3:06:11 PM	804	948	15	17	16	15	22	23	22	23	16	17	15	21	28.2	29.8	76.6	-1	-1	-1
1/18/2019	3:06:12 PM	8	949	15	17	16	15	22	23	22	23	16	16	16	21	28.2	29.8	76.6	-1	-1	-1
1/18/2019	3:06:12 PM	211	950	15	17	16	15	22	23	22	23	16	16	16	21	28.2	29.8	76.6	-1	-1	-1
1/18/2019	3:06:12 PM	414	951	15	17	16	15	22	23	22	23	16	16	16	21	28.2	29.8	76.6	-1	-1	-1
1/18/2019	3:06:12 PM	601	952	15	17	16	15	22	22	22	23	16	16	16	21	28.2	29.8	76.6	-1	-1	-1
1/18/2019	3:06:12 PM	804	953	15	17	16	15	22	23	22	23	16	16	16	21	28.2	29.8	76.6	-1	-1	-1
1/18/2019	3:06:13 PM	8	954	15	17	16	15	22	23	22	23	16	16	16	21	28.2	29.8	76.6	-1	-1	-1
1/18/2019	3:06:13 PM	211	955	15	17	16	15	22	23	22	23	15	16	16	21	28.2	29.8	76.6	-1	-1	-1
1/18/2019	3:06:13 PM	414	956	15	17	16	15	22	23	22	23	16	16	16	21	28.2	29.8	76.6	-1	-1	-1
1/18/2019	3:06:13 PM	601	957	15	18	16	15	22	23	22	23	16	16	16	21	28.2	29.8	76.6	-1	-1	-1
1/18/2019	3:06:13 PM	804	958	15	17	16	15	22	23	22	23	16	16	16	21	28.2	29.8	76.6	-1	-1	-1
1/18/2019	3:06:14 PM	8	959	15	17	16	15	22	22	22	23	16	16	15	21	28.2	29.8	76.6	-1	-1	-1
1/18/2019	3:06:14 PM	211	960	15	17	16	15	22	23	22	23	16	16	16	21	28.2	29.8	76.6	-1	-1	-1
1/18/2019	3:06:14 PM	414	961	15	17	16	15	22	23	22	23	16	16	15	21	28.2	29.8	76.6	-1	-1	-1
1/18/2019	3:06:14 PM	601	962	15	17	16	15	22	23	22	23	16	16	16	21	28.2	29.7	70.3	-1	-1	-1
1/18/2019	3:06:14 PM	804	963	15	17	16	15	22	22	22	23	16	16	16	21	28.2	29.7	70.3	-1	-1	-1
1/18/2019	3:06:15 PM	8	964	15	17	16	15	22	23	22	23	16	16	16	21	28.2	29.7	70.3	-1	-1	-1
1/18/2019	3:06:15 PM	211	965	15	17	16	15	22	23	22	23	16	16	16	21	28.2	29.7	70.3	-1	-1	-1
1/18/2019	3:06:15 PM	414	966	15	17	16	15	22	23	22	23	16	16	16	21	28.2	29.7	70.3	-1	-1	-1
1/18/2019	3:06:15 PM	601	967	15	17	16	15	22	23	22	23	16	16	16	21	28.2	29.7	70.3	-1	-1	-1
1/18/2019	3:06:15 PM	804	968	15	17	16	15	22	23	22	23	15	16	16	21	28.2	29.7	70.3	-1	-1	-1
1/18/2019	3:06:16 PM	8	969	15	17	16	15	22	23	22	23	16	16	15	21	28.2	29.7	70.3	-1	-1	-1
1/18/2019	3:06:16 PM	211	970	15	17	16	15	22	23	22	23	16	16	15	21	28.2	29.7	70.3	-1	-1	-1
1/18/2019	3:06:16 PM	414	971	15	18	16	15	22	23	22	23	16	16	16	21	28.2	29.7	70.3	-1	-1	-1
1/18/2019	3:06:16 PM	601	972	15	17	16	15	22	23	22	23	16	16	15	21	28.2	29.7	70.3	-1	-1	-1
1/18/2019	3:06:16 PM	804	973	15	17	16	15	22	23	22	23	16	16	15	21	28.2	29.7	70.3	-1	-1	-1
1/18/2019	3:06:17 PM	8	974	15	17	15	15	22	23	22	23	16	16	16	21	28.2	29.7	70.3	-1	-1	-1
1/18/2019	3:06:17 PM	211	975	15	17	15	15	22	23	22	23	16	16	16	21	28.2	29.7	70.3	-1	-1	-1
1/18/2019	3:06:17 PM	414	976	15	17	15	15	22	23	22	23	15	17	16	21	28.2	29.7	70.3	-1	-1	-1
1/18/2019	3:06:17 PM	601	977	15	17	15	15	22	23	22	23	15	16	16	21	28.2	29.7	70.3	-1	-1	-1
1/18/2019	3:06:17 PM	804	978	15	17	15	15	22	22	22	23	16	16	16	21	28.2	29.7	70.3	-1	-1	-1
1/18/2019	3:06:18 PM	8	979	15	17	15	15	22	23	22	23	16	16	16	21	28.2	29.7	70.3	-1	-1	-1
1/18/2019	3:06:18 PM	211	980	15	17	16	15	22	23	22	23	16	16	15	22	28.2	29.7	70.3	-1	-1	-1
1/18/2019	3:06:18 PM	414	981	15	18	16	15	22	23	22	23	16	16	16	21	28.2	29.7	70.3	-1	-1	-1
1/18/2019	3:06:18 PM	601	982	15	18	16	15	22	23	22	23	16	16	15	21	28.2	29.7	70.3	-1	-1	-1
1/18/2019	3:06:18 PM	804	983	15	18	16	15	22	23	22	23	16	16	15	21	28.2	29.7	70.3	-1	-1	-1
1/18/2019	3:06:19 PM	8	984	15	18	16	15	22	23	22	23	16	16	15	21	28.2	29.7	70.3	-1	-1	-1
1/18/2019	3:06:19 PM	211	985	15	18	16	15	22	23	22	23	16	16	15	21	28.2	29.7	70.3	-1	-1	-1
1/18/2019	3:06:19 PM	414	986	15	18	16	15	22	23	22	23	16	16	15	21	28.2	29.7	70.3	-1	-1	-1
1/18/2019	3:06:19 PM	601	987	15	17	16	15	22	23	22	23	15	16	16	21	28.2	29.7	70.3	-1	-1	-1
1/18/2019	3:06:19 PM	804	988	15	17	16	15	22	23	22	23	16	16	15	21	28.2	29.7	70.3	-1	-1	-1
1/18/2019	3:06:20 PM	8	989	15	18	16	15	22	23	22	23	16	16	15	21	28.2	29.7	70.3	-1	-1	-1
1/18/2019	3:06:20 PM	211	990	15	18	16	15	22	23	22	23	16	16	15	21	28.2	29.7	70.3	-1	-1	-1
1/18/2019	3:06:20 PM	414	991	15	18	16	15	22	23	22	23	16	16	15	21	28.2	29.7	70.3	-1	-1	-1
1/18/2019	3:06:20 PM	601	992	15	18	16	15	22	23	21	23	16	16	15	21	28.2	29.7	70.3	-1	-1	-1
1/18/2019	3:06:20 PM	804	993	15	18	16	15	22	23	22	23	16	16	15	22	28.2	29.7	70.3	-1	-1	-1
1/18/2019	3:06:21 PM	8	994	15	18	16	15	22	23	22	23	16	16	15	21	28.2	29.7	70.3	-1	-1	-1
1/18/2019	3:06:21 PM	211	995	15	18	16	15	22	23	22	23	16	16	15	21	28.2	29.7	70.3	-1	-1	-1
1/18/2019	3:06:21 PM	414	996	15	18	16	15	22	23	22	23	16	16	16	21	28.2	29.7	70.3	-1	-1	-1
1/18/2019	3:06:21 PM	601	997	15	17	16	15	22	23	22	23	16	16	15	21	28.2	29.7	70.3	-1	-1	-1
1/18/2019	3:06:21 PM	804	998	15	17	16	15	22	23	21	23	16	16	15	21	28.2	29.7	70.3	-1	-1	-1
1/18/2019	3:06:22 PM	8	999	15	18	16	15	22	23	22	23	16	16	15	21	28.2	29.7	70.3	-1	-1	-1
1/18/2019	3:06:22 PM	211	1000	15	17	16	15	22	23	22	23	16	16	16	21	28.2	29.7	70.3	-1	-1	-1
1/18/2019	3:06:22 PM	414	1001	15	18	16	15	22	23	22	23	16	16	16	21	28.2	29.7	70.3	-1	-1	-1
1/18/2019	3:06:22 PM	601	1002	15	17	16	15	22	23	22	23	16	17	16	21	28.2	29.7	70.3	-1	-1	-1
1/18/2019	3:06:22 PM	805	1003	15	17	16	15	22	23	22	23	16	16	16	21	28.2	29.7	70.3	-1	-1	-1
1/18/2019	3:06:23 PM	8	1004	15	17	16	15	22	23	22	23	16	16	16	21	28.2	29.7	74.2	-1	-1	-1
1/18/2019	3:06:23 PM	211	1005	15	17	16	15	22	23	22	23	16	16	16	21	28.2	29.7	74.2	-1	-1	-1
1/18/2019	3:06:23 PM	414	1006	15	18	16	15	22	23	22	23	16	16	15	21	28.2	29.7	74.2	-1	-1	-1
1/18/2019	3:06:23 PM	601	1007	15	18	16	15	22	23	22	23	16	16	15	21	28.2	29.7	74.2	-1	-1	-1
1/18/2019	3:06:23 PM	804	1008	15	18	16	15	22	23	22	23	16	16	15	21	28.2	29.7	74.2	-1	-1	-1
1/18/2019	3:06:24 PM	8	1009	15	18	16	15	22	23	22	23	16	16	15	21	28.2	29.7	74.2	-1	-1	-1
1/18/2019	3:06:24 PM	211	1010	15	18	16	15	22	23	22	23	16	16	15	21	28.2	29.7	74.2	-1	-1	-1
1/18/2019	3:06:24 PM	414	1011	15	18	16	15	22	23	22	23	16	16	15	21	28.2	29.7	74.2	-1	-1	-1
1/18/2019	3:06:24 PM	601	1012	15	18	16	14	22	23	22	23	16	16	15	21	28.2	29.7	74.2	-1	-1	-1
1/18/2019	3:06:24 PM	820	1013	15	17	16	15	22	22	22	23	16	16	15	21	28.2	29.7	74.2	-1	-1	-1
1/18/2019	3:06:25 PM	8	1014	15	18	16	15	22	22	22	23	16	16	15	21	28.2	29.7	74.2	-1	-1	-1
1/18/2019	3:06:25 PM	211	1015	15	17	16	15	22	23	22	23	16	16	15	21	28.2	29.7	74.2	-1	-1	-1
1/18/2019	3:06:25 PM	414	1016	15	17	16	15	22	23	22	23	16	16	16	21	28.2	29.7	74.2	-1	-1	-1
1/18/2019	3:06:25 PM	611	1017	15	18	16	15	22	23	22	23	16	16	15	21	28.2	29.7	74.2	-1	-1	-1
1/18/2019	3:06:25 PM	814	1018	15	18	16	15	22	23	22	23	16	16	15	21	28.2	29.7	74.2	-1	-1	-1
1/18/2019	3:06:26 PM	2	1019	15	17	16	15	22	23	22	23	16	16	16	21	28.2	29.7	74.2	-1	-1	-1
1/18/2019	3:06:26 PM	205	1020	15	17	16	15	22	23	22	23	16	16	15	21	28.2	29.7	74.2	-1	-1	-1
1/18/2019	3:06:26 PM	408	1021	15	17	16	15	22	23	22	23	16	16	15	21	28.2	29.7	74.2	-1	-1	-1
1/18/2019	3:06:26 PM	611	1022	15	18	16	15	22	23	22	23	16	16	15	21	28.2	29.7	74.2	-1	-1	-1
1/18/2019	3:06:26 PM	814	1023	15	18	16	15	22	23	22	23	16	16	15	21	28.2	29.7	74.2	-1	-1	-1
1/18/2019	3:06:27 PM	2	1024	15	17	16	15	22	23	22	23	16	17	16	21	28.2	29.7	74.2	-1	-1	-1
1/18/2019	3:06:27 PM	205	1025	15	17	16	15	22	23	22	23	16	16	16	21	28.2	29.7	74.2	-1	-1	-1
1/18/2019	3:06:27 PM	408	1026	15	18	16	15	22	23	22	23	16	16	15	21	28.2	29.7	74.2	-1	-1	-1
1/18/2019	3:06:27 PM	607	1027	15	18	16	15	22	23	22	23	16	16	16	21	28.2	29.7	74.2	-1	-1	-1
1/18/2019	3:06:27 PM	810	1028	15	17	16	15	22	23	22	23	16	16	16	21	28.2	29.7	74.2	-1	-1	-1
1/18/2019	3:06:28 PM	13	1029	15	18	16	15	22	22	22	23	16	16	15	21	28.2	29.7	74.2	-1	-1	-1
1/18/2019	3:06:28 PM	201	1030	15	17	16	15	22	23	22	23	16	16	16	21	28.2	29.7	74.2	-1	-1	-1
1/18/2019	3:06:28 PM	404	1031	15	18	16	15	22	23	22	23	16	16	15	21	28.2	29.7	74.2	-1	-1	-1
1/18/2019	3:06:28 PM	607	1032	15	18	16	15	22	23	22	23	16	16	16	21	28.2	29.7	74.2	-1	-1	-1
1/18/2019	3:06:28 PM	810	1033	15	17	16	15	22	23	22	23	16	16	16	21	28.2	29.7	74.2	-1	-1	-1
1/18/2019	3:06:29 PM	13	1034	15	17	16	15	22	23	22	23	16	16	16	21	28.2	29.7	74.2	-1	-1	-1
1/18/2019	3:06:29 PM	201	1035	15	17	16	15	22	23	22	23	16	17	16	21	28.2	29.7	74.2	-1	-1	-1
1/18/2019	3:06:29 PM	404	1036	15	18	16	15	22	23	22	23	16	16	16	21	28.2	29.7	74.2	-1	-1	-1
1/18/2019	3:06:29 PM	610	1037	15	18	16	15	22	23	22	23	16	16	16	21	28.2	29.7	74.2	-1	-1	-1
1/18/2019	3:06:29 PM	813	1038	15	17	16	15	22	23	22	23	15	16	16	21	28.2	29.7	74.2	-1	-1	-1
1/18/2019	3:06:30 PM	16	1039	15	17	16	15	22	23	22	23	15	17	16	21	28.2	29.7	74.2	-1	-1	-1
1/18/2019	3:06:30 PM	203	1040	15	17	16	15	22	23	22	23	15	17	16	21	28.2	29.7	74.2	-1	-1	-1
1/18/2019	3:06:30 PM	407	1041	15	17	16	15	22	23	22	23	16	16	16	21	28.2	29.7	74.2	-1	-1	-1
1/18/2019	3:06:30 PM	610	1042	15	18	16	15	22	23	22	23	16	16	15	21	28.2	29.7	74.2	-1	-1	-1
1/18/2019	3:06:30 PM	813	1043	15	17	16	15	22	23	22	23	16	16	16	21	28.2	29.7	74.2	-1	-1	-1
1/18/2019	3:06:31 PM	16	1044	15	17	16	15	22	23	22	23	15	16	16	21	28.2	29.7	74.2	-1	-1	-1
1/18/2019	3:06:31 PM	203	1045	15	18	16	15	22	23	22	23	16	16	15	21	28.2	29.7	74.2	-1	-1	-1
1/18/2019	3:06:31 PM	407	1046	15	18	16	15	22	23	22	23	16	16	15	21	28.2	29.6	124.7	-1	-1	-1
1/18/2019	3:06:31 PM	612	1047	15	17	16	15	22	23	22	23	15	16	16	21	28.2	29.6	124.7	-1	-1	-1
1/18/2019	3:06:31 PM	815	1048	15	17	16	15	22	23	22	23	16	16	15	21	28.2	29.6	124.7	-1	-1	-1
1/18/2019	3:06:32 PM	3	1049	15	17	16	15	22	23	22	23	15	16	15	21	28.2	29.6	124.7	-1	-1	-1
1/18/2019	3:06:32 PM	206	1050	15	17	16	15	22	23	22	23	16	16	16	21	28.2	29.6	124.7	-1	-1	-1
1/18/2019	3:06:32 PM	409	1051	15	17	16	15	22	23	22	23	16	16	16	21	28.2	29.6	124.7	-1	-1	-1
1/18/2019	3:06:32 PM	612	1052	15	17	16	15	22	23	22	23	16	16	16	21	28.2	29.6	124.7	-1	-1	-1
1/18/2019	3:06:32 PM	815	1053	15	17	16	15	22	23	22	23	16	16	16	21	28.2	29.6	124.7	-1	-1	-1
1/18/2019	3:06:33 PM	3	1054	15	17	15	15	22	23	22	23	15	16	16	21	28.2	29.6	124.7	-1	-1	-1
1/18/2019	3:06:33 PM	206	1055	15	17	16	15	22	23	21	23	16	16	15	21	28.2	29.6	124.7	-1	-1	-1
1/18/2019	3:06:33 PM	409	1056	15	17	16	15	22	23	22	23	15	17	16	21	28.2	29.6	124.7	-1	-1	-1
1/18/2019	3:06:33 PM	612	1057	15	17	16	15	22	23	22	23	16	16	15	21	28.2	29.6	124.7	-1	-1	-1
1/18/2019	3:06:33 PM	815	1058	15	17	16	15	22	23	22	23	15	16	16	21	28.2	29.6	124.7	-1	-1	-1
1/18/2019	3:06:34 PM	3	1059	15	17	16	15	22	22	22	23	16	16	15	21	28.2	29.6	124.7	-1	-1	-1
1/18/2019	3:06:34 PM	206	1060	15	17	16	15	22	23	22	23	16	16	16	21	28.2	29.6	124.7	-1	-1	-1
1/18/2019	3:06:34 PM	409	1061	15	17	16	15	22	23	22	23	16	16	16	21	28.2	29.6	124.7	-1	-1	-1
1/18/2019	3:06:34 PM	612	1062	15	17	15	15	22	22	22	23	16	16	16	21	28.2	29.6	124.7	-1	-1	-1
1/18/2019	3:06:34 PM	815	1063	15	17	16	15	22	23	22	23	16	16	16	21	28.2	29.6	124.7	-1	-1	-1
1/18/2019	3:06:35 PM	3	1064	15	17	16	15	22	23	22	23	16	16	16	21	28.2	29.6	124.7	-1	-1	-1
1/18/2019	3:06:35 PM	206	1065	15	17	16	15	22	23	22	23	16	16	15	21	28.2	29.6	124.7	-1	-1	-1
1/18/2019	3:06:35 PM	409	1066	15	17	16	15	22	23	22	23	16	16	16	21	28.2	29.6	124.7	-1	-1	-1
1/18/2019	3:06:35 PM	612	1067	15	17	16	15	22	23	22	23	16	16	16	21	28.2	29.6	124.7	-1	-1	-1
1/18/2019	3:06:35 PM	815	1068	15	17	16	15	22	23	22	23	16	16	15	21	28.2	29.6	124.7	-1	-1	-1
1/18/2019	3:06:36 PM	3	1069	15	17	16	15	22	23	22	23	16	16	15	21	28.2	29.6	124.7	-1	-1	-1
1/18/2019	3:06:36 PM	206	1070	15	17	15	15	22	23	22	23	16	16	16	21	28.2	29.6	124.7	-1	-1	-1
1/18/2019	3:06:36 PM	409	1071	15	17	15	15	22	22	21	23	16	16	15	21	28.2	29.6	124.7	-1	-1	-1
1/18/2019	3:06:36 PM	612	1072	15	17	16	15	22	23	22	23	16	16	15	21	28.2	29.6	124.7	-1	-1	-1
1/18/2019	3:06:36 PM	815	1073	15	17	15	15	22	23	22	23	16	16	16	21	28.2	29.6	124.7	-1	-1	-1
1/18/2019	3:06:37 PM	3	1074	15	18	16	15	22	23	22	23	16	16	16	21	28.2	29.6	124.7	-1	-1	-1
1/18/2019	3:06:37 PM	206	1075	15	17	16	15	22	23	22	23	16	16	16	21	28.2	29.6	124.7	-1	-1	-1
1/18/2019	3:06:37 PM	409	1076	15	18	16	15	22	23	22	23	16	16	15	21	28.2	29.6	124.7	-1	-1	-1
1/18/2019	3:06:37 PM	612	1077	15	17	16	15	22	23	22	23	16	16	15	21	28.2	29.6	124.7	-1	-1	-1
1/18/2019	3:06:37 PM	815	1078	15	18	16	15	22	23	22	23	16	16	15	21	28.2	29.6	124.7	-1	-1	-1
1/18/2019	3:06:38 PM	3	1079	15	17	16	15	22	23	22	23	16	16	15	21	28.2	29.6	124.7	-1	-1	-1
1/18/2019	3:06:38 PM	206	1080	15	17	16	15	22	22	22	23	16	16	16	21	28.2	29.6	124.7	-1	-1	-1
1/18/2019	3:06:38 PM	409	1081	15	17	16	15	22	23	22	23	16	16	16	21	28.2	29.6	124.7	-1	-1	-1
1/18/2019	3:06:38 PM	612	1082	15	17	16	15	22	23	22	23	16	16	16	21	28.2	29.6	124.7	-1	-1	-1
1/18/2019	3:06:38 PM	815	1083	15	17	15	15	22	23	21	23	16	16	16	21	28.2	29.6	124.7	-1	-1	-1
1/18/2019	3:06:39 PM	3	1084	15	17	16	15	22	23	22	23	16	16	16	21	28.2	29.6	124.7	-1	-1	-1
1/18/2019	3:06:39 PM	206	1085	15	17	16	15	22	23	22	23	16	16	16	21	28.2	29.6	124.7	-1	-1	-1
1/18/2019	3:06:39 PM	409	1086	15	17	16	15	22	23	22	23	16	16	16	21	28.2	29.6	124.7	-1	-1	-1
1/18/2019	3:06:39 PM	612	1087	15	17	15	15	22	23	22	23	15	17	16	21	28.2	29.6	124.7	-1	-1	-1
1/18/2019	3:06:39 PM	815	1088	15	17	16	15	22	23	22	23	16	16	16	21	28.2	29.6	130.3	-1	-1	-1
1/18/2019	3:06:40 PM	3	1089	15	17	16	15	22	23	22	23	16	16	15	21	28.2	29.6	130.3	-1	-1	-1
1/18/2019	3:06:40 PM	206	1090	15	17	16	15	22	23	22	23	16	16	16	21	28.2	29.6	130.3	-1	-1	-1
1/18/2019	3:06:40 PM	409	1091	15	17	16	15	22	23	22	23	16	16	16	21	28.2	29.6	130.3	-1	-1	-1
1/18/2019	3:06:40 PM	612	1092	15	17	16	15	22	23	22	23	16	16	16	21	28.2	29.6	130.3	-1	-1	-1
1/18/2019	3:06:40 PM	815	1093	15	17	16	15	22	23	22	23	16	16	16	21	28.2	29.6	130.3	-1	-1	-1
1/18/2019	3:06:41 PM	3	1094	15	17	16	15	22	23	22	23	16	16	15	21	28.2	29.6	130.3	-1	-1	-1
1/18/2019	3:06:41 PM	206	1095	15	17	16	15	22	23	22	23	16	16	16	21	28.2	29.6	130.3	-1	-1	-1
1/18/2019	3:06:41 PM	409	1096	15	17	16	15	22	23	22	23	16	16	15	21	28.2	29.6	130.3	-1	-1	-1
1/18/2019	3:06:41 PM	612	1097	15	17	16	15	22	23	22	23	16	16	16	21	28.2	29.6	130.3	-1	-1	-1
1/18/2019	3:06:41 PM	815	1098	15	17	16	15	22	23	22	23	16	16	15	21	28.2	29.6	130.3	-1	-1	-1
1/18/2019	3:06:42 PM	3	1099	15	17	16	15	22	23	22	23	16	16	15	21	28.2	29.6	130.3	-1	-1	-1
1/18/2019	3:06:42 PM	206	1100	15	17	16	15	22	23	22	23	16	16	16	21	28.2	29.6	130.3	-1	-1	-1
1/18/2019	3:06:42 PM	409	1101	15	17	16	15	22	23	22	23	16	16	15	21	28.2	29.6	130.3	-1	-1	-1
1/18/2019	3:06:42 PM	612	1102	15	18	16	15	22	23	22	23	16	16	15	21	28.2	29.6	130.3	-1	-1	-1
1/18/2019	3:06:42 PM	815	1103	15	18	16	15	22	23	22	23	16	16	15	21	28.2	29.6	130.3	-1	-1	-1
1/18/2019	3:06:43 PM	3	1104	15	18	16	15	22	22	22	23	16	16	15	21	28.2	29.6	130.3	-1	-1	-1
1/18/2019	3:06:43 PM	206	1105	15	18	16	15	22	22	22	23	16	16	15	21	28.2	29.6	130.3	-1	-1	-1
1/18/2019	3:06:43 PM	409	1106	15	18	16	15	22	23	22	23	16	16	15	21	28.2	29.6	130.3	-1	-1	-1
1/18/2019	3:06:43 PM	612	1107	15	18	16	15	22	23	22	23	16	16	15	21	28.2	29.6	130.3	-1	-1	-1
1/18/2019	3:06:43 PM	815	1108	15	17	16	15	22	23	22	23	16	16	16	21	28.2	29.6	130.3	-1	-1	-1
1/18/2019	3:06:44 PM	3	1109	15	17	16	15	22	23	22	23	16	16	16	21	28.2	29.6	130.3	-1	-1	-1
1/18/2019	3:06:44 PM	206	1110	15	18	16	15	22	23	22	23	16	16	15	21	28.2	29.6	130.3	-1	-1	-1
1/18/2019	3:06:44 PM	409	1111	15	18	16	15	22	23	22	23	16	16	15	21	28.2	29.6	130.3	-1	-1	-1
1/18/2019	3:06:44 PM	612	1112	15	18	16	15	22	23	22	23	16	16	15	21	28.2	29.6	130.3	-1	-1	-1
1/18/2019	3:06:44 PM	815	1113	15	17	16	15	22	23	22	23	15	16	16	21	28.2	29.6	130.3	-1	-1	-1
1/18/2019	3:06:45 PM	3	1114	15	17	15	15	22	23	22	23	16	16	16	21	28.2	29.6	130.3	-1	-1	-1
1/18/2019	3:06:45 PM	206	1115	15	17	16	15	22	23	22	23	16	16	15	21	28.2	29.6	130.3	-1	-1	-1
1/18/2019	3:06:45 PM	409	1116	15	17	16	15	22	23	22	23	16	16	16	21	28.2	29.6	130.3	-1	-1	-1
1/18/2019	3:06:45 PM	612	1117	15	17	16	15	22	23	22	23	16	16	16	21	28.2	29.6	130.3	-1	-1	-1
1/18/2019	3:06:45 PM	815	1118	15	17	15	15	22	23	22	23	16	16	16	21	28.2	29.6	130.3	-1	-1	-1
1/18/2019	3:06:46 PM	3	1119	15	17	15	15	22	22	22	23	16	16	16	21	28.2	29.6	130.3	-1	-1	-1
1/18/2019	3:06:46 PM	206	1120	15	17	16	15	22	23	22	23	16	16	15	21	28.2	29.6	130.3	-1	-1	-1
1/18/2019	3:06:46 PM	409	1121	15	17	15	15	22	23	22	23	16	16	15	21	28.2	29.6	130.3	-1	-1	-1
1/18/2019	3:06:46 PM	612	1122	15	17	16	15	22	23	22	23	16	16	16	21	28.2	29.6	130.3	-1	-1	-1
1/18/2019	3:06:46 PM	815	1123	15	17	16	15	22	23	22	23	16	16	16	21	28.2	29.6	130.3	-1	-1	-1
1/18/2019	3:06:47 PM	3	1124	15	18	16	15	22	23	21	23	16	16	15	21	28.2	29.6	130.3	-1	-1	-1
1/18/2019	3:06:47 PM	206	1125	15	17	16	15	22	23	22	23	15	16	16	21	28.2	29.6	130.3	-1	-1	-1
1/18/2019	3:06:47 PM	409	1126	15	18	16	15	22	23	22	23	16	16	15	21	28.2	29.6	130.3	-1	-1	-1
1/18/2019	3:06:47 PM	612	1127	15	18	16	15	22	23	22	23	16	16	16	21	28.2	29.6	130.3	-1	-1	-1
1/18/2019	3:06:47 PM	815	1128	15	17	15	15	22	23	22	23	16	16	16	21	28.2	29.6	130.3	-1	-1	-1
1/18/2019	3:06:48 PM	3	1129	15	17	16	15	22	23	22	23	16	16	16	21	28.2	29.6	130.3	-1	-1	-1
1/18/2019	3:06:48 PM	206	1130	15	18	15	15	22	23	22	23	16	16	16	21	28.3	29.6	127.6	-1	-1	-1
1/18/2019	3:06:48 PM	409	1131	15	17	16	15	22	23	22	23	16	16	15	21	28.3	29.6	127.6	-1	-1	-1
1/18/2019	3:06:48 PM	612	1132	15	17	16	15	22	23	22	23	16	16	16	21	28.3	29.6	127.6	-1	-1	-1
1/18/2019	3:06:48 PM	815	1133	15	17	16	15	22	23	22	23	16	16	16	21	28.3	29.6	127.6	-1	-1	-1
1/18/2019	3:06:49 PM	3	1134	15	17	15	15	22	23	22	23	15	16	16	21	28.3	29.6	127.6	-1	-1	-1
1/18/2019	3:06:49 PM	206	1135	15	17	16	15	22	23	22	23	16	16	15	21	28.3	29.6	127.6	-1	-1	-1
1/18/2019	3:06:49 PM	409	1136	15	18	16	15	22	23	22	23	16	16	16	21	28.3	29.6	127.6	-1	-1	-1
1/18/2019	3:06:49 PM	643	1137	15	18	16	15	22	23	21	23	15	16	16	21	28.3	29.6	127.6	-1	-1	-1
1/18/2019	3:06:49 PM	815	1138	15	18	16	15	22	23	22	23	16	16	15	21	28.3	29.6	127.6	-1	-1	-1
1/18/2019	3:06:50 PM	3	1139	15	18	16	15	22	23	22	23	16	16	15	21	28.3	29.6	127.6	-1	-1	-1
1/18/2019	3:06:50 PM	206	1140	15	17	15	15	22	23	22	23	16	16	16	21	28.3	29.6	127.6	-1	-1	-1
1/18/2019	3:06:50 PM	409	1141	15	17	16	15	22	23	22	23	16	16	15	21	28.3	29.6	127.6	-1	-1	-1
1/18/2019	3:06:50 PM	612	1142	15	18	16	15	22	23	22	23	16	17	16	21	28.3	29.6	127.6	-1	-1	-1
1/18/2019	3:06:50 PM	815	1143	15	17	16	15	22	23	22	23	16	16	16	21	28.3	29.6	127.6	-1	-1	-1
1/18/2019	3:06:51 PM	3	1144	15	17	16	15	22	23	21	23	16	16	16	21	28.3	29.6	127.6	-1	-1	-1
1/18/2019	3:06:51 PM	206	1145	15	17	16	15	22	23	22	23	16	16	15	21	28.3	29.6	127.6	-1	-1	-1
1/18/2019	3:06:51 PM	409	1146	15	17	16	15	22	23	22	23	16	16	16	21	28.3	29.6	127.6	-1	-1	-1
1/18/2019	3:06:51 PM	643	1147	15	17	16	15	22	23	22	23	16	16	16	21	28.3	29.6	127.6	-1	-1	-1
1/18/2019	3:06:51 PM	815	1148	15	17	16	15	22	23	22	23	16	16	16	21	28.3	29.6	127.6	-1	-1	-1
1/18/2019	3:06:52 PM	3	1149	15	17	16	15	22	23	22	23	16	16	16	21	28.3	29.6	127.6	-1	-1	-1
1/18/2019	3:06:52 PM	206	1150	15	18	16	15	22	23	22	23	16	16	16	21	28.3	29.6	127.6	-1	-1	-1
1/18/2019	3:06:52 PM	409	1151	15	18	16	15	22	23	22	23	16	16	16	21	28.3	29.6	127.6	-1	-1	-1
1/18/2019	3:06:52 PM	643	1152	15	17	16	15	22	23	22	23	16	16	16	21	28.3	29.6	127.6	-1	-1	-1
1/18/2019	3:06:52 PM	815	1153	15	17	16	15	22	23	22	23	16	16	16	21	28.3	29.6	127.6	-1	-1	-1
1/18/2019	3:06:53 PM	3	1154	15	17	16	15	22	23	22	23	16	16	16	21	28.3	29.6	127.6	-1	-1	-1
1/18/2019	3:06:53 PM	206	1155	15	17	16	15	22	23	22	23	16	16	16	21	28.3	29.6	127.6	-1	-1	-1
1/18/2019	3:06:53 PM	409	1156	15	17	16	15	22	23	22	23	16	16	15	21	28.3	29.6	127.6	-1	-1	-1
1/18/2019	3:06:53 PM	643	1157	15	17	16	15	22	23	22	23	16	16	16	21	28.3	29.6	127.6	-1	-1	-1
1/18/2019	3:06:53 PM	815	1158	15	17	16	15	22	23	22	23	16	16	15	21	28.3	29.6	127.6	-1	-1	-1
1/18/2019	3:06:54 PM	3	1159	15	17	16	15	22	23	22	23	16	16	16	21	28.3	29.6	127.6	-1	-1	-1
1/18/2019	3:06:54 PM	206	1160	15	17	16	15	22	23	22	23	16	16	16	21	28.3	29.6	127.6	-1	-1	-1
1/18/2019	3:06:54 PM	409	1161	15	17	16	15	22	23	22	23	16	16	16	21	28.3	29.6	127.6	-1	-1	-1
1/18/2019	3:06:54 PM	612	1162	15	18	16	15	22	23	22	23	16	16	16	21	28.3	29.6	127.6	-1	-1	-1
1/18/2019	3:06:54 PM	815	1163	15	17	16	15	22	23	22	23	16	16	15	21	28.3	29.6	127.6	-1	-1	-1
1/18/2019	3:06:55 PM	3	1164	15	18	16	15	22	23	22	23	16	16	15	21	28.3	29.6	127.6	-1	-1	-1
1/18/2019	3:06:55 PM	206	1165	15	17	16	15	22	23	22	23	15	16	15	21	28.3	29.6	127.6	-1	-1	-1
1/18/2019	3:06:55 PM	409	1166	15	17	16	15	22	23	22	23	16	16	16	21	28.3	29.6	127.6	-1	-1	-1
1/18/2019	3:06:55 PM	612	1167	15	17	15	15	22	23	22	23	16	16	16	21	28.3	29.6	127.6	-1	-1	-1
1/18/2019	3:06:55 PM	815	1168	15	17	16	15	22	23	22	23	16	16	15	21	28.3	29.6	127.6	-1	-1	-1
1/18/2019	3:06:56 PM	3	1169	15	18	16	15	22	23	22	23	16	17	16	21	28.3	29.6	127.6	-1	-1	-1
1/18/2019	3:06:56 PM	206	1170	15	17	15	15	22	23	22	23	16	16	16	21	28.3	29.6	127.6	-1	-1	-1
1/18/2019	3:06:56 PM	409	1171	15	17	16	15	22	23	22	23	16	16	16	21	28.3	29.6	127.6	-1	-1	-1
1/18/2019	3:06:56 PM	612	1172	15	17	16	15	22	23	22	23	16	16	16	21	28.3	29.6	128.0	-1	-1	-1
1/18/2019	3:06:56 PM	815	1173	15	17	16	15	22	23	22	23	16	16	16	21	28.3	29.6	128.0	-1	-1	-1
1/18/2019	3:06:57 PM	3	1174	15	17	16	15	22	23	22	23	16	16	16	21	28.3	29.6	128.0	-1	-1	-1
1/18/2019	3:06:57 PM	206	1175	15	17	16	15	22	23	22	23	16	16	15	21	28.3	29.6	128.0	-1	-1	-1
1/18/2019	3:06:57 PM	409	1176	15	17	15	15	22	23	22	23	16	16	16	21	28.3	29.6	128.0	-1	-1	-1
1/18/2019	3:06:57 PM	612	1177	15	18	16	15	22	23	22	23	16	16	15	21	28.3	29.6	128.0	-1	-1	-1
1/18/2019	3:06:57 PM	815	1178	15	17	16	15	22	23	22	23	16	16	15	21	28.3	29.6	128.0	-1	-1	-1
1/18/2019	3:06:58 PM	3	1179	15	18	16	15	22	23	22	23	16	16	16	21	28.3	29.6	128.0	-1	-1	-1
1/18/2019	3:06:58 PM	206	1180	15	17	16	15	22	23	22	23	16	16	16	21	28.3	29.6	128.0	-1	-1	-1
1/18/2019	3:06:58 PM	409	1181	15	17	16	15	22	23	22	23	16	16	15	21	28.3	29.6	128.0	-1	-1	-1
1/18/2019	3:06:58 PM	612	1182	15	17	16	15	22	23	22	23	16	16	15	22	28.3	29.6	128.0	-1	-1	-1
1/18/2019	3:06:58 PM	815	1183	15	17	16	15	22	23	22	23	16	16	15	21	28.3	29.6	128.0	-1	-1	-1
1/18/2019	3:06:59 PM	3	1184	15	17	16	15	22	23	22	23	16	16	16	22	28.3	29.6	128.0	-1	-1	-1
1/18/2019	3:06:59 PM	206	1185	15	18	16	15	22	23	22	23	16	16	16	21	28.3	29.6	128.0	-1	-1	-1
1/18/2019	3:06:59 PM	409	1186	15	17	16	15	22	23	22	23	16	16	16	21	28.3	29.6	128.0	-1	-1	-1
1/18/2019	3:06:59 PM	612	1187	15	17	16	15	22	23	22	23	16	16	16	21	28.3	29.6	128.0	-1	-1	-1
1/18/2019	3:06:59 PM	815	1188	15	17	16	15	22	23	22	23	16	16	15	21	28.3	29.6	128.0	-1	-1	-1
1/18/2019	3:07:00 PM	3	1189	15	17	16	15	22	23	22	23	16	16	16	21	28.3	29.6	128.0	-1	-1	-1
1/18/2019	3:07:00 PM	206	1190	15	17	16	15	22	23	22	23	16	16	15	21	28.3	29.6	128.0	-1	-1	-1
1/18/2019	3:07:00 PM	409	1191	15	17	16	15	22	23	22	23	16	16	15	21	28.3	29.6	128.0	-1	-1	-1
1/18/2019	3:07:00 PM	612	1192	15	18	16	15	22	23	22	23	16	16	16	21	28.3	29.6	128.0	-1	-1	-1
1/18/2019	3:07:00 PM	815	1193	15	17	16	15	22	23	22	23	16	16	15	21	28.3	29.6	128.0	-1	-1	-1
1/18/2019	3:07:01 PM	3	1194	15	17	16	15	22	23	22	23	16	16	16	21	28.3	29.6	128.0	-1	-1	-1
1/18/2019	3:07:01 PM	206	1195	15	17	16	15	22	23	22	23	16	17	16	22	28.3	29.6	128.0	-1	-1	-1
1/18/2019	3:07:01 PM	409	1196	15	17	16	15	22	23	22	23	16	16	16	21	28.3	29.6	128.0	-1	-1	-1
1/18/2019	3:07:01 PM	612	1197	15	17	16	15	22	23	22	23	16	16	16	21	28.3	29.6	128.0	-1	-1	-1
1/18/2019	3:07:01 PM	815	1198	15	17	16	15	22	23	22	23	15	16	16	21	28.3	29.6	128.0	-1	-1	-1
1/18/2019	3:07:02 PM	3	1199	15	17	15	15	22	23	21	23	16	16	16	21	28.3	29.6	128.0	-1	-1	-1
1/18/2019	3:07:02 PM	206	1200	15	17	16	15	22	23	22	23	16	16	16	21	28.3	29.6	128.0	-1	-1	-1
1/18/2019	3:07:02 PM	409	1201	15	17	16	15	22	23	22	23	16	16	16	21	28.3	29.6	128.0	-1	-1	-1
1/18/2019	3:07:02 PM	612	1202	15	18	16	15	22	23	22	23	16	16	15	21	28.3	29.6	128.0	-1	-1	-1
1/18/2019	3:07:02 PM	815	1203	15	17	16	15	22	23	22	23	16	16	16	21	28.3	29.6	128.0	-1	-1	-1
1/18/2019	3:07:03 PM	3	1204	15	17	16	15	22	23	22	23	16	16	16	21	28.3	29.6	128.0	-1	-1	-1
1/18/2019	3:07:03 PM	206	1205	15	18	16	15	22	23	22	23	16	16	16	21	28.3	29.6	128.0	-1	-1	-1
1/18/2019	3:07:03 PM	409	1206	15	18	16	15	22	23	22	23	16	16	16	21	28.3	29.6	128.0	-1	-1	-1
1/18/2019	3:07:03 PM	612	1207	15	17	16	15	22	22	22	23	16	17	16	21	28.3	29.6	128.0	-1	-1	-1
1/18/2019	3:07:03 PM	805	1208	15	18	16	15	22	22	22	23	16	16	16	21	28.3	29.6	128.0	-1	-1	-1
1/18/2019	3:07:04 PM	8	1209	15	17	16	15	22	23	22	23	16	16	16	21	28.3	29.6	128.0	-1	-1	-1
1/18/2019	3:07:04 PM	211	1210	15	18	16	15	22	23	21	23	16	16	15	21	28.3	29.6	128.0	-1	-1	-1
1/18/2019	3:07:04 PM	414	1211	15	17	16	15	22	23	22	23	16	16	15	21	28.3	29.6	128.0	-1	-1	-1
1/18/2019	3:07:04 PM	602	1212	15	17	16	15	22	23	22	23	16	16	16	21	28.3	29.6	128.0	-1	-1	-1
1/18/2019	3:07:04 PM	805	1213	15	17	16	15	22	23	22	23	16	16	15	21	28.3	29.6	128.0	-1	-1	-1
1/18/2019	3:07:05 PM	8	1214	15	17	16	15	22	23	22	23	16	16	16	21	28.3	29.6	109.8	-1	-1	-1
1/18/2019	3:07:05 PM	211	1215	15	18	16	15	22	23	22	23	16	16	15	21	28.3	29.6	109.8	-1	-1	-1
1/18/2019	3:07:05 PM	414	1216	15	17	16	15	22	23	22	23	16	16	16	21	28.3	29.6	109.8	-1	-1	-1
1/18/2019	3:07:05 PM	602	1217	15	17	16	15	22	23	22	23	16	16	16	21	28.3	29.6	109.8	-1	-1	-1
1/18/2019	3:07:05 PM	805	1218	15	17	16	15	22	22	21	23	16	16	16	21	28.3	29.6	109.8	-1	-1	-1
1/18/2019	3:07:06 PM	8	1219	15	17	16	15	22	23	22	23	16	16	15	21	28.3	29.6	109.8	-1	-1	-1
1/18/2019	3:07:06 PM	211	1220	15	17	16	15	22	23	22	23	16	16	16	21	28.3	29.6	109.8	-1	-1	-1
1/18/2019	3:07:06 PM	414	1221	15	17	16	15	22	23	22	23	16	16	16	21	28.3	29.6	109.8	-1	-1	-1
1/18/2019	3:07:06 PM	602	1222	15	18	16	15	22	23	22	23	16	16	16	21	28.3	29.6	109.8	-1	-1	-1
1/18/2019	3:07:06 PM	805	1223	15	17	16	15	22	23	22	23	16	16	15	21	28.3	29.6	109.8	-1	-1	-1
1/18/2019	3:07:07 PM	8	1224	15	18	16	15	22	23	22	23	16	16	16	21	28.3	29.6	109.8	-1	-1	-1
1/18/2019	3:07:07 PM	211	1225	15	17	16	15	22	23	22	23	16	16	16	21	28.3	29.6	109.8	-1	-1	-1
1/18/2019	3:07:07 PM	414	1226	15	17	16	15	22	23	22	23	16	16	16	21	28.3	29.6	109.8	-1	-1	-1
1/18/2019	3:07:07 PM	618	1227	15	17	16	15	22	23	22	23	16	16	16	21	28.3	29.6	109.8	-1	-1	-1
1/18/2019	3:07:07 PM	805	1228	15	17	16	15	22	23	22	23	16	16	16	21	28.3	29.6	109.8	-1	-1	-1
1/18/2019	3:07:08 PM	8	1229	15	17	16	15	22	23	22	23	16	16	15	21	28.3	29.6	109.8	-1	-1	-1
1/18/2019	3:07:08 PM	211	1230	15	17	16	15	22	23	22	23	16	16	16	21	28.3	29.6	109.8	-1	-1	-1
1/18/2019	3:07:08 PM	414	1231	15	18	16	15	22	23	22	23	16	16	15	21	28.3	29.6	109.8	-1	-1	-1
1/18/2019	3:07:08 PM	602	1232	15	17	16	15	22	23	22	23	16	16	15	21	28.3	29.6	109.8	-1	-1	-1
1/18/2019	3:07:08 PM	805	1233	15	18	16	15	22	23	22	23	16	16	15	21	28.3	29.6	109.8	-1	-1	-1
1/18/2019	3:07:09 PM	8	1234	15	18	16	15	22	22	22	23	16	16	15	21	28.3	29.6	109.8	-1	-1	-1
1/18/2019	3:07:09 PM	211	1235	15	18	16	15	22	23	22	23	16	16	15	21	28.3	29.6	109.8	-1	-1	-1
1/18/2019	3:07:09 PM	414	1236	15	18	16	15	22	22	22	23	16	16	16	21	28.3	29.6	109.8	-1	-1	-1
1/18/2019	3:07:09 PM	602	1237	15	17	16	15	22	23	22	23	15	17	16	21	28.3	29.6	109.8	-1	-1	-1
1/18/2019	3:07:09 PM	805	1238	15	17	16	15	22	23	22	23	16	16	16	21	28.3	29.6	109.8	-1	-1	-1
1/18/2019	3:07:10 PM	8	1239	15	18	16	15	22	23	22	23	16	16	15	21	28.3	29.6	109.8	-1	-1	-1
1/18/2019	3:07:10 PM	211	1240	15	18	16	15	22	23	22	23	16	16	15	21	28.3	29.6	109.8	-1	-1	-1
1/18/2019	3:07:10 PM	414	1241	15	18	16	15	22	23	22	23	15	16	15	21	28.3	29.6	109.8	-1	-1	-1
1/18/2019	3:07:10 PM	602	1242	15	18	16	15	22	23	22	23	16	16	15	21	28.3	29.6	109.8	-1	-1	-1
1/18/2019	3:07:10 PM	805	1243	15	17	16	15	22	23	22	23	16	17	16	21	28.3	29.6	109.8	-1	-1	-1
1/18/2019	3:07:11 PM	8	1244	15	17	16	15	22	23	21	23	16	16	16	21	28.3	29.6	109.8	-1	-1	-1
1/18/2019	3:07:11 PM	211	1245	15	17	16	15	22	22	22	23	16	16	15	21	28.3	29.6	109.8	-1	-1	-1
1/18/2019	3:07:11 PM	414	1246	15	17	16	15	22	22	22	23	16	16	15	21	28.3	29.6	109.8	-1	-1	-1
1/18/2019	3:07:11 PM	602	1247	15	17	16	15	22	23	22	23	16	17	16	21	28.3	29.6	109.8	-1	-1	-1
1/18/2019	3:07:11 PM	805	1248	15	17	15	15	22	22	22	23	16	16	16	21	28.3	29.6	109.8	-1	-1	-1
1/18/2019	3:07:12 PM	8	1249	15	18	16	15	22	23	21	23	16	16	15	21	28.3	29.6	109.8	-1	-1	-1
1/18/2019	3:07:12 PM	211	1250	15	17	16	15	22	23	22	23	16	16	16	21	28.3	29.6	109.8	-1	-1	-1
1/18/2019	3:07:12 PM	414	1251	15	17	16	15	22	23	22	23	16	16	15	21	28.3	29.6	109.8	-1	-1	-1
1/18/2019	3:07:12 PM	602	1252	15	17	16	15	22	23	22	23	16	17	16	21	28.3	29.6	109.8	-1	-1	-1
1/18/2019	3:07:12 PM	805	1253	15	18	16	15	22	23	22	23	16	17	15	21	28.3	29.6	109.8	-1	-1	-1
1/18/2019	3:07:13 PM	8	1254	15	17	16	15	22	22	22	23	16	16	16	21	28.3	29.6	109.8	-1	-1	-1
1/18/2019	3:07:13 PM	211	1255	15	17	16	15	22	23	22	23	16	16	16	21	28.3	29.6	109.8	-1	-1	-1
1/18/2019	3:07:13 PM	416	1256	15	17	16	15	22	23	22	23	16	16	16	21	28.4	29.6	57.3	-1	-1	-1
1/18/2019	3:07:13 PM	603	1257	15	17	16	15	22	23	22	23	16	17	16	21	28.4	29.6	57.3	-1	-1	-1
1/18/2019	3:07:13 PM	806	1258	15	18	16	15	22	23	22	23	16	16	16	21	28.4	29.6	57.3	-1	-1	-1
1/18/2019	3:07:14 PM	9	1259	15	17	16	15	22	23	22	23	16	16	16	21	28.4	29.6	57.3	-1	-1	-1
1/18/2019	3:07:14 PM	212	1260	15	17	16	15	22	23	22	23	16	16	16	21	28.4	29.6	57.3	-1	-1	-1
1/18/2019	3:07:14 PM	416	1261	15	17	16	15	22	23	22	23	16	16	16	21	28.4	29.6	57.3	-1	-1	-1
1/18/2019	3:07:14 PM	603	1262	15	18	16	15	22	23	22	23	16	16	16	21	28.4	29.6	57.3	-1	-1	-1
1/18/2019	3:07:14 PM	806	1263	15	18	16	15	22	23	22	23	16	16	16	21	28.4	29.6	57.3	-1	-1	-1
1/18/2019	3:07:15 PM	9	1264	15	18	16	15	22	23	22	23	15	16	15	21	28.4	29.6	57.3	-1	-1	-1
1/18/2019	3:07:15 PM	212	1265	15	17	16	15	22	23	22	23	15	17	16	21	28.4	29.6	57.3	-1	-1	-1
1/18/2019	3:07:15 PM	416	1266	15	17	16	15	22	23	22	23	16	16	16	21	28.4	29.6	57.3	-1	-1	-1
1/18/2019	3:07:15 PM	603	1267	15	18	16	15	22	23	22	23	16	16	15	21	28.4	29.6	57.3	-1	-1	-1
1/18/2019	3:07:15 PM	806	1268	15	17	16	15	22	23	22	23	16	16	15	21	28.4	29.6	57.3	-1	-1	-1
1/18/2019	3:07:16 PM	9	1269	15	17	15	15	22	23	22	23	16	16	16	21	28.4	29.6	57.3	-1	-1	-1
1/18/2019	3:07:16 PM	212	1270	15	17	16	15	22	23	22	23	16	16	16	21	28.4	29.6	57.3	-1	-1	-1
1/18/2019	3:07:16 PM	416	1271	15	17	16	15	22	23	22	23	16	16	15	21	28.4	29.6	57.3	-1	-1	-1
1/18/2019	3:07:16 PM	603	1272	15	18	16	15	22	23	22	23	16	16	16	21	28.4	29.6	57.3	-1	-1	-1
1/18/2019	3:07:16 PM	806	1273	15	17	15	15	22	23	22	23	16	16	16	21	28.4	29.6	57.3	-1	-1	-1
1/18/2019	3:07:17 PM	9	1274	15	18	16	15	22	23	22	23	15	16	16	21	28.4	29.6	57.3	-1	-1	-1
1/18/2019	3:07:17 PM	212	1275	15	17	16	15	22	23	22	23	16	16	15	21	28.4	29.6	57.3	-1	-1	-1
1/18/2019	3:07:17 PM	416	1276	15	17	16	15	22	23	22	23	15	16	16	21	28.4	29.6	57.3	-1	-1	-1
1/18/2019	3:07:17 PM	603	1277	15	17	16	15	22	23	22	23	16	16	16	21	28.4	29.6	57.3	-1	-1	-1
1/18/2019	3:07:17 PM	806	1278	15	17	16	15	22	23	22	23	16	16	16	21	28.4	29.6	57.3	-1	-1	-1
1/18/2019	3:07:18 PM	9	1279	15	17	16	15	22	23	22	23	16	16	15	21	28.4	29.6	57.3	-1	-1	-1
1/18/2019	3:07:18 PM	204	1280	15	17	16	15	22	23	22	23	16	16	16	21	28.4	29.6	57.3	-1	-1	-1
1/18/2019	3:07:18 PM	407	1281	15	17	16	15	22	23	22	23	16	16	16	21	28.4	29.6	57.3	-1	-1	-1
1/18/2019	3:07:18 PM	610	1282	15	17	16	15	22	23	22	23	16	16	15	21	28.4	29.6	57.3	-1	-1	-1
1/18/2019	3:07:18 PM	814	1283	15	17	16	15	22	23	22	23	16	16	15	21	28.4	29.6	57.3	-1	-1	-1
1/18/2019	3:07:19 PM	1	1284	15	17	16	15	22	23	22	23	16	16	15	21	28.4	29.6	57.3	-1	-1	-1
1/18/2019	3:07:19 PM	204	1285	15	18	16	15	22	23	22	23	16	16	15	21	28.4	29.6	57.3	-1	-1	-1
1/18/2019	3:07:19 PM	407	1286	15	17	16	15	22	23	22	23	15	16	15	21	28.4	29.6	57.3	-1	-1	-1
1/18/2019	3:07:19 PM	610	1287	15	17	16	15	22	23	22	23	16	16	15	21	28.4	29.6	57.3	-1	-1	-1
1/18/2019	3:07:19 PM	814	1288	15	17	16	15	22	23	21	23	16	16	16	21	28.4	29.6	57.3	-1	-1	-1
1/18/2019	3:07:20 PM	1	1289	15	17	16	15	22	23	22	23	16	16	16	21	28.4	29.6	57.3	-1	-1	-1
1/18/2019	3:07:20 PM	204	1290	15	18	16	15	22	23	22	23	16	16	16	21	28.4	29.6	57.3	-1	-1	-1
1/18/2019	3:07:20 PM	407	1291	15	17	16	15	22	23	22	23	16	16	15	21	28.4	29.6	57.3	-1	-1	-1
1/18/2019	3:07:20 PM	610	1292	15	17	16	15	22	23	22	23	16	16	16	21	28.4	29.6	57.3	-1	-1	-1
1/18/2019	3:07:20 PM	814	1293	15	17	16	15	22	23	22	23	16	16	15	21	28.4	29.6	57.3	-1	-1	-1
1/18/2019	3:07:21 PM	1	1294	15	17	16	15	22	23	22	23	16	16	15	21	28.4	29.6	57.3	-1	-1	-1
1/18/2019	3:07:21 PM	204	1295	15	17	16	15	22	23	21	23	16	16	16	21	28.4	29.6	57.3	-1	-1	-1
1/18/2019	3:07:21 PM	407	1296	15	17	15	15	22	22	22	23	16	16	16	21	28.4	29.6	57.3	-1	-1	-1
1/18/2019	3:07:21 PM	610	1297	15	17	16	15	22	23	22	23	16	16	16	21	28.4	29.6	57.3	-1	-1	-1
1/18/2019	3:07:21 PM	814	1298	15	17	16	15	22	23	22	23	16	16	15	21	28.4	29.6	58.0	-1	-1	-1
1/18/2019	3:07:22 PM	1	1299	15	18	16	15	22	23	22	23	16	16	16	21	28.4	29.6	58.0	-1	-1	-1
1/18/2019	3:07:22 PM	204	1300	15	18	16	15	22	23	22	23	16	16	15	21	28.4	29.6	58.0	-1	-1	-1
1/18/2019	3:07:22 PM	407	1301	15	17	16	15	22	23	22	23	15	17	16	21	28.4	29.6	58.0	-1	-1	-1
1/18/2019	3:07:22 PM	610	1302	15	18	16	15	22	23	22	23	16	16	16	21	28.4	29.6	58.0	-1	-1	-1
1/18/2019	3:07:22 PM	814	1303	15	17	16	15	22	23	22	23	15	17	16	21	28.4	29.6	58.0	-1	-1	-1
1/18/2019	3:07:23 PM	1	1304	15	17	16	15	22	23	22	23	16	16	16	21	28.4	29.6	58.0	-1	-1	-1
1/18/2019	3:07:23 PM	204	1305	15	17	16	15	22	23	22	23	16	16	16	21	28.4	29.6	58.0	-1	-1	-1
1/18/2019	3:07:23 PM	407	1306	15	17	16	15	22	23	22	23	16	16	16	21	28.4	29.6	58.0	-1	-1	-1
1/18/2019	3:07:23 PM	610	1307	15	17	16	15	22	23	22	23	16	16	16	21	28.4	29.6	58.0	-1	-1	-1
1/18/2019	3:07:23 PM	814	1308	15	17	16	15	22	23	22	23	16	16	15	21	28.4	29.6	58.0	-1	-1	-1
1/18/2019	3:07:24 PM	1	1309	15	17	15	15	22	22	22	23	16	16	16	21	28.4	29.6	58.0	-1	-1	-1
1/18/2019	3:07:24 PM	204	1310	15	17	16	15	22	23	22	23	16	16	16	21	28.4	29.6	58.0	-1	-1	-1
1/18/2019	3:07:24 PM	407	1311	15	17	16	15	22	23	22	23	16	16	16	21	28.4	29.6	58.0	-1	-1	-1
1/18/2019	3:07:24 PM	610	1312	15	17	16	15	22	22	22	23	16	17	16	21	28.4	29.6	58.0	-1	-1	-1
1/18/2019	3:07:24 PM	814	1313	15	17	16	15	22	23	22	23	16	16	16	21	28.4	29.6	58.0	-1	-1	-1
1/18/2019	3:07:25 PM	1	1314	15	17	16	15	22	23	22	23	16	16	16	21	28.4	29.6	58.0	-1	-1	-1
1/18/2019	3:07:25 PM	204	1315	15	17	16	15	22	23	22	23	15	16	15	21	28.4	29.6	58.0	-1	-1	-1
1/18/2019	3:07:25 PM	407	1316	15	17	16	15	22	23	22	23	16	16	15	21	28.4	29.6	58.0	-1	-1	-1
1/18/2019	3:07:25 PM	610	1317	15	17	16	15	22	23	22	23	16	16	16	21	28.4	29.6	58.0	-1	-1	-1
1/18/2019	3:07:25 PM	814	1318	15	17	16	15	22	23	22	23	16	16	16	21	28.4	29.6	58.0	-1	-1	-1
1/18/2019	3:07:26 PM	1	1319	15	17	16	15	22	22	22	23	16	16	15	21	28.4	29.6	58.0	-1	-1	-1
1/18/2019	3:07:26 PM	204	1320	15	17	16	15	22	22	22	23	16	16	15	21	28.4	29.6	58.0	-1	-1	-1
1/18/2019	3:07:26 PM	407	1321	15	17	16	15	22	22	22	23	16	16	15	21	28.4	29.6	58.0	-1	-1	-1
1/18/2019	3:07:26 PM	610	1322	15	17	16	15	22	23	22	23	16	16	15	21	28.4	29.6	58.0	-1	-1	-1
1/18/2019	3:07:26 PM	814	1323	15	17	16	15	22	23	22	23	16	16	15	21	28.4	29.6	58.0	-1	-1	-1
1/18/2019	3:07:27 PM	1	1324	15	17	16	15	22	23	22	23	16	16	15	21	28.4	29.6	58.0	-1	-1	-1
1/18/2019	3:07:27 PM	204	1325	15	17	16	15	22	23	22	23	16	16	16	21	28.4	29.6	58.0	-1	-1	-1
1/18/2019	3:07:27 PM	407	1326	15	17	16	15	22	23	22	23	16	16	15	21	28.4	29.6	58.0	-1	-1	-1
1/18/2019	3:07:27 PM	610	1327	15	17	16	15	22	23	22	23	16	16	15	21	28.4	29.6	58.0	-1	-1	-1
1/18/2019	3:07:27 PM	814	1328	15	18	16	15	22	23	22	23	16	16	15	21	28.4	29.6	58.0	-1	-1	-1
1/18/2019	3:07:28 PM	1	1329	15	17	16	15	22	23	22	23	15	16	16	21	28.4	29.6	58.0	-1	-1	-1
1/18/2019	3:07:28 PM	204	1330	15	17	16	15	22	23	22	23	16	16	15	21	28.4	29.6	58.0	-1	-1	-1
1/18/2019	3:07:28 PM	407	1331	15	17	16	15	22	23	21	23	16	16	16	21	28.4	29.6	58.0	-1	-1	-1
1/18/2019	3:07:28 PM	610	1332	15	17	16	15	22	23	22	23	16	16	16	21	28.4	29.6	58.0	-1	-1	-1
1/18/2019	3:07:28 PM	814	1333	15	17	16	15	22	22	22	23	16	16	16	21	28.4	29.6	58.0	-1	-1	-1
1/18/2019	3:07:29 PM	1	1334	15	17	16	15	22	22	22	23	16	16	16	21	28.4	29.6	58.0	-1	-1	-1
1/18/2019	3:07:29 PM	204	1335	15	17	16	15	22	23	22	23	16	16	16	21	28.4	29.6	58.0	-1	-1	-1
1/18/2019	3:07:29 PM	407	1336	15	17	16	15	22	23	22	23	16	16	16	21	28.4	29.6	58.0	-1	-1	-1
1/18/2019	3:07:29 PM	610	1337	15	17	16	15	22	23	22	23	16	16	16	21	28.4	29.6	58.0	-1	-1	-1
1/18/2019	3:07:29 PM	814	1338	15	17	16	15	22	22	22	23	16	16	16	21	28.4	29.6	58.0	-1	-1	-1
1/18/2019	3:07:30 PM	1	1339	15	17	16	15	22	23	22	23	16	16	16	21	28.4	29.6	58.0	-1	-1	-1
1/18/2019	3:07:30 PM	204	1340	15	17	16	15	22	23	22	23	16	16	16	21	28.4	29.5	57.8	-1	-1	-1
1/18/2019	3:07:30 PM	407	1341	15	17	16	15	22	23	22	23	16	16	15	21	28.4	29.5	57.8	-1	-1	-1
1/18/2019	3:07:30 PM	610	1342	15	17	16	15	22	23	22	23	16	16	16	21	28.4	29.5	57.8	-1	-1	-1
1/18/2019	3:07:30 PM	814	1343	15	17	16	15	22	23	22	23	16	16	16	21	28.4	29.5	57.8	-1	-1	-1
1/18/2019	3:07:31 PM	1	1344	15	17	16	15	22	23	22	23	16	16	16	21	28.4	29.5	57.8	-1	-1	-1
1/18/2019	3:07:31 PM	204	1345	15	17	16	15	22	23	22	23	16	16	16	21	28.4	29.5	57.8	-1	-1	-1
1/18/2019	3:07:31 PM	407	1346	15	17	16	15	22	23	22	23	16	16	16	21	28.4	29.5	57.8	-1	-1	-1
1/18/2019	3:07:31 PM	610	1347	15	17	16	15	22	23	22	23	16	16	16	21	28.4	29.5	57.8	-1	-1	-1
1/18/2019	3:07:31 PM	814	1348	15	17	16	15	22	23	22	23	16	16	16	21	28.4	29.5	57.8	-1	-1	-1
1/18/2019	3:07:32 PM	1	1349	15	17	16	15	22	23	22	23	16	16	15	21	28.4	29.5	57.8	-1	-1	-1
1/18/2019	3:07:32 PM	204	1350	15	17	16	15	22	23	22	23	16	16	15	21	28.4	29.5	57.8	-1	-1	-1
1/18/2019	3:07:32 PM	407	1351	15	17	16	15	22	23	22	23	16	16	16	21	28.4	29.5	57.8	-1	-1	-1
1/18/2019	3:07:32 PM	610	1352	15	17	16	15	22	23	22	23	16	17	16	21	28.4	29.5	57.8	-1	-1	-1
1/18/2019	3:07:32 PM	814	1353	15	17	16	15	22	23	22	23	16	16	16	21	28.4	29.5	57.8	-1	-1	-1
1/18/2019	3:07:33 PM	1	1354	15	17	16	15	22	23	22	23	16	16	16	21	28.4	29.5	57.8	-1	-1	-1
1/18/2019	3:07:33 PM	204	1355	15	17	16	15	22	23	22	23	16	16	16	21	28.4	29.5	57.8	-1	-1	-1
1/18/2019	3:07:33 PM	407	1356	15	17	16	15	22	23	21	23	16	17	15	21	28.4	29.5	57.8	-1	-1	-1
1/18/2019	3:07:33 PM	610	1357	15	17	16	15	22	23	22	23	16	16	16	21	28.4	29.5	57.8	-1	-1	-1
1/18/2019	3:07:33 PM	814	1358	15	17	16	15	22	23	22	23	16	16	16	21	28.4	29.5	57.8	-1	-1	-1
1/18/2019	3:07:34 PM	1	1359	15	17	16	15	22	23	22	23	15	16	15	21	28.4	29.5	57.8	-1	-1	-1
1/18/2019	3:07:34 PM	204	1360	15	17	16	15	22	22	22	23	15	17	16	21	28.4	29.5	57.8	-1	-1	-1
1/18/2019	3:07:34 PM	407	1361	15	17	16	15	22	23	22	23	16	16	16	21	28.4	29.5	57.8	-1	-1	-1
1/18/2019	3:07:34 PM	610	1362	15	17	16	15	22	23	22	23	16	16	16	21	28.4	29.5	57.8	-1	-1	-1
1/18/2019	3:07:34 PM	814	1363	15	17	16	15	22	23	22	23	16	16	16	21	28.4	29.5	57.8	-1	-1	-1
1/18/2019	3:07:35 PM	1	1364	15	17	15	15	22	23	22	23	16	16	16	21	28.4	29.5	57.8	-1	-1	-1
1/18/2019	3:07:35 PM	204	1365	15	17	16	15	22	23	22	23	16	16	15	21	28.4	29.5	57.8	-1	-1	-1
1/18/2019	3:07:35 PM	407	1366	15	17	16	15	22	23	22	23	16	17	16	21	28.4	29.5	57.8	-1	-1	-1
1/18/2019	3:07:35 PM	610	1367	15	17	16	15	22	23	22	23	16	16	16	21	28.4	29.5	57.8	-1	-1	-1
1/18/2019	3:07:35 PM	814	1368	15	18	16	15	22	23	22	23	16	16	15	21	28.4	29.5	57.8	-1	-1	-1
1/18/2019	3:07:36 PM	1	1369	15	17	16	15	22	23	22	23	16	17	16	21	28.4	29.5	57.8	-1	-1	-1
1/18/2019	3:07:36 PM	204	1370	15	17	16	15	22	23	22	23	16	16	16	21	28.4	29.5	57.8	-1	-1	-1
1/18/2019	3:07:36 PM	407	1371	15	17	16	15	22	23	22	23	16	16	16	21	28.4	29.5	57.8	-1	-1	-1
1/18/2019	3:07:36 PM	610	1372	15	17	16	15	22	23	22	23	16	16	16	21	28.4	29.5	57.8	-1	-1	-1
1/18/2019	3:07:36 PM	814	1373	15	17	16	15	22	23	22	23	16	16	15	21	28.4	29.5	57.8	-1	-1	-1
1/18/2019	3:07:37 PM	1	1374	15	17	16	15	22	23	22	23	16	16	15	21	28.4	29.5	57.8	-1	-1	-1
1/18/2019	3:07:37 PM	204	1375	15	17	16	15	22	23	22	23	16	16	15	21	28.4	29.5	57.8	-1	-1	-1
1/18/2019	3:07:37 PM	407	1376	15	17	16	15	22	23	22	23	16	16	16	21	28.4	29.5	57.8	-1	-1	-1
1/18/2019	3:07:37 PM	610	1377	15	17	16	15	22	23	22	23	16	16	15	21	28.4	29.5	57.8	-1	-1	-1
1/18/2019	3:07:37 PM	814	1378	15	17	16	15	22	23	22	23	16	16	16	21	28.4	29.5	57.8	-1	-1	-1
1/18/2019	3:07:38 PM	1	1379	15	17	16	15	22	23	21	23	16	16	15	21	28.4	29.5	57.8	-1	-1	-1
1/18/2019	3:07:38 PM	204	1380	15	17	16	15	22	23	22	23	16	16	15	21	28.4	29.5	57.8	-1	-1	-1
1/18/2019	3:07:38 PM	407	1381	15	17	16	15	22	23	21	23	16	16	16	21	28.4	29.5	57.8	-1	-1	-1
1/18/2019	3:07:38 PM	610	1382	15	17	16	15	22	23	22	23	16	16	15	21	28.4	29.4	59.5	-1	-1	-1
1/18/2019	3:07:38 PM	814	1383	15	17	16	15	22	23	22	23	16	16	16	21	28.4	29.4	59.5	-1	-1	-1
1/18/2019	3:07:39 PM	1	1384	15	17	16	15	22	23	22	23	15	16	16	21	28.4	29.4	59.5	-1	-1	-1
1/18/2019	3:07:39 PM	204	1385	15	17	16	15	22	23	22	23	16	16	16	21	28.4	29.4	59.5	-1	-1	-1
1/18/2019	3:07:39 PM	407	1386	15	17	16	15	22	23	22	23	15	17	16	21	28.4	29.4	59.5	-1	-1	-1
1/18/2019	3:07:39 PM	610	1387	15	17	16	15	22	23	22	23	16	16	16	21	28.4	29.4	59.5	-1	-1	-1
1/18/2019	3:07:39 PM	814	1388	15	17	16	15	22	23	22	23	16	16	16	21	28.4	29.4	59.5	-1	-1	-1
1/18/2019	3:07:40 PM	1	1389	15	17	16	15	22	23	22	23	16	16	15	21	28.4	29.4	59.5	-1	-1	-1
1/18/2019	3:07:40 PM	204	1390	15	17	16	15	22	23	22	23	16	16	16	21	28.4	29.4	59.5	-1	-1	-1
1/18/2019	3:07:40 PM	407	1391	15	17	16	15	22	23	22	23	16	16	15	21	28.4	29.4	59.5	-1	-1	-1
1/18/2019	3:07:40 PM	610	1392	15	17	16	15	22	23	22	23	16	16	16	21	28.4	29.4	59.5	-1	-1	-1
1/18/2019	3:07:40 PM	814	1393	15	17	16	15	22	23	22	23	16	16	16	21	28.4	29.4	59.5	-1	-1	-1
1/18/2019	3:07:41 PM	1	1394	15	17	16	15	22	23	22	23	15	16	16	21	28.4	29.4	59.5	-1	-1	-1
1/18/2019	3:07:41 PM	204	1395	15	17	16	15	22	23	22	23	16	16	16	21	28.4	29.4	59.5	-1	-1	-1
1/18/2019	3:07:41 PM	407	1396	15	17	16	15	22	23	22	23	16	16	15	21	28.4	29.4	59.5	-1	-1	-1
1/18/2019	3:07:41 PM	610	1397	15	17	16	15	22	23	22	23	16	16	16	21	28.4	29.4	59.5	-1	-1	-1
1/18/2019	3:07:41 PM	814	1398	15	17	16	15	22	23	22	23	16	16	16	21	28.4	29.4	59.5	-1	-1	-1
1/18/2019	3:07:42 PM	1	1399	15	17	16	15	22	23	22	23	16	16	16	21	28.4	29.4	59.5	-1	-1	-1
1/18/2019	3:07:42 PM	204	1400	15	17	16	15	22	23	22	23	15	16	16	21	28.4	29.4	59.5	-1	-1	-1
1/18/2019	3:07:42 PM	407	1401	15	17	16	15	22	23	22	23	16	16	16	21	28.4	29.4	59.5	-1	-1	-1
1/18/2019	3:07:42 PM	610	1402	15	17	16	15	22	23	22	23	16	16	15	21	28.4	29.4	59.5	-1	-1	-1
1/18/2019	3:07:42 PM	814	1403	15	17	16	15	22	23	22	23	16	16	16	21	28.4	29.4	59.5	-1	-1	-1
1/18/2019	3:07:43 PM	1	1404	15	17	16	15	22	23	22	23	16	16	16	21	28.4	29.4	59.5	-1	-1	-1
1/18/2019	3:07:43 PM	204	1405	15	17	16	15	22	23	22	23	16	16	16	21	28.4	29.4	59.5	-1	-1	-1
1/18/2019	3:07:43 PM	407	1406	15	17	16	15	22	23	22	23	16	16	16	21	28.4	29.4	59.5	-1	-1	-1
1/18/2019	3:07:43 PM	610	1407	15	17	16	15	22	23	22	23	16	16	15	21	28.4	29.4	59.5	-1	-1	-1
1/18/2019	3:07:43 PM	814	1408	15	17	16	15	22	23	22	23	16	16	16	21	28.4	29.4	59.5	-1	-1	-1
1/18/2019	3:07:44 PM	1	1409	15	17	16	15	22	23	22	23	16	16	16	21	28.4	29.4	59.5	-1	-1	-1
1/18/2019	3:07:44 PM	204	1410	15	17	16	15	22	23	22	23	16	16	16	21	28.4	29.4	59.5	-1	-1	-1
1/18/2019	3:07:44 PM	407	1411	15	17	16	15	22	23	22	23	16	16	16	21	28.4	29.4	59.5	-1	-1	-1
1/18/2019	3:07:44 PM	610	1412	15	17	16	15	22	23	22	23	16	16	16	21	28.4	29.4	59.5	-1	-1	-1
1/18/2019	3:07:44 PM	814	1413	15	17	16	15	22	23	22	23	16	16	16	21	28.4	29.4	59.5	-1	-1	-1
1/18/2019	3:07:45 PM	1	1414	15	17	16	15	22	23	22	23	16	16	16	21	28.4	29.4	59.5	-1	-1	-1
1/18/2019	3:07:45 PM	204	1415	15	17	16	15	22	23	22	23	16	16	16	21	28.4	29.4	59.5	-1	-1	-1
1/18/2019	3:07:45 PM	407	1416	15	17	16	15	22	22	22	23	16	16	16	21	28.4	29.4	59.5	-1	-1	-1
1/18/2019	3:07:45 PM	610	1417	15	17	16	15	22	22	22	23	16	16	16	21	28.4	29.4	59.5	-1	-1	-1
1/18/2019	3:07:45 PM	814	1418	15	17	16	15	22	23	22	23	16	16	16	21	28.4	29.4	59.5	-1	-1	-1
1/18/2019	3:07:46 PM	1	1419	15	17	16	15	22	23	22	23	16	16	16	21	28.4	29.4	59.5	-1	-1	-1
1/18/2019	3:07:46 PM	204	1420	15	17	16	15	22	23	22	23	16	16	15	21	28.4	29.4	59.5	-1	-1	-1
1/18/2019	3:07:46 PM	407	1421	15	17	16	15	22	23	22	23	16	17	16	21	28.4	29.4	59.5	-1	-1	-1
1/18/2019	3:07:46 PM	610	1422	15	17	16	15	22	23	22	23	16	16	15	21	28.4	29.4	59.5	-1	-1	-1
1/18/2019	3:07:46 PM	814	1423	15	17	16	15	22	23	22	23	16	16	15	21	28.4	29.4	59.5	-1	-1	-1
1/18/2019	3:07:47 PM	1	1424	15	17	16	15	22	23	22	23	16	17	16	21	28.4	29.3	75.3	-1	-1	-1
1/18/2019	3:07:47 PM	204	1425	15	17	16	15	22	23	22	23	16	16	16	21	28.4	29.3	75.3	-1	-1	-1
1/18/2019	3:07:47 PM	407	1426	15	17	16	15	22	23	22	23	15	16	16	21	28.4	29.3	75.3	-1	-1	-1
1/18/2019	3:07:47 PM	610	1427	15	17	16	15	22	23	22	23	16	16	15	21	28.4	29.3	75.3	-1	-1	-1
1/18/2019	3:07:47 PM	814	1428	15	17	15	15	22	23	22	23	16	16	16	21	28.4	29.3	75.3	-1	-1	-1
1/18/2019	3:07:48 PM	1	1429	15	17	16	15	22	23	22	23	16	17	16	21	28.4	29.3	75.3	-1	-1	-1
1/18/2019	3:07:48 PM	204	1430	15	18	16	15	22	23	22	23	16	16	16	21	28.4	29.3	75.3	-1	-1	-1
1/18/2019	3:07:48 PM	407	1431	15	17	16	15	22	23	22	23	16	16	16	21	28.4	29.3	75.3	-1	-1	-1
1/18/2019	3:07:48 PM	610	1432	15	17	16	15	22	23	22	23	16	16	16	21	28.4	29.3	75.3	-1	-1	-1
1/18/2019	3:07:48 PM	814	1433	15	17	16	15	22	23	22	23	16	16	16	21	28.4	29.3	75.3	-1	-1	-1
1/18/2019	3:07:49 PM	1	1434	15	17	16	15	22	23	22	23	16	16	15	21	28.4	29.3	75.3	-1	-1	-1
1/18/2019	3:07:49 PM	204	1435	15	17	16	15	22	23	22	23	16	16	16	21	28.4	29.3	75.3	-1	-1	-1
1/18/2019	3:07:49 PM	407	1436	15	17	16	15	22	23	22	23	16	16	16	21	28.4	29.3	75.3	-1	-1	-1
1/18/2019	3:07:49 PM	606	1437	15	17	16	15	22	23	22	23	16	16	16	21	28.4	29.3	75.3	-1	-1	-1
1/18/2019	3:07:49 PM	809	1438	15	17	16	15	22	23	22	23	15	16	16	21	28.4	29.3	75.3	-1	-1	-1
1/18/2019	3:07:50 PM	12	1439	15	17	16	15	22	23	22	23	16	16	16	21	28.4	29.3	75.3	-1	-1	-1
1/18/2019	3:07:50 PM	216	1440	15	17	16	15	22	23	22	23	16	16	16	21	28.4	29.3	75.3	-1	-1	-1
1/18/2019	3:07:50 PM	419	1441	15	17	16	15	22	23	22	23	16	16	15	21	28.4	29.3	75.3	-1	-1	-1
1/18/2019	3:07:50 PM	606	1442	15	17	16	15	22	23	22	23	16	16	16	21	28.4	29.3	75.3	-1	-1	-1
1/18/2019	3:07:50 PM	809	1443	15	17	16	15	22	23	22	23	16	16	15	21	28.4	29.3	75.3	-1	-1	-1
1/18/2019	3:07:51 PM	12	1444	15	17	16	15	22	22	22	23	16	16	16	21	28.4	29.3	75.3	-1	-1	-1
1/18/2019	3:07:51 PM	216	1445	15	17	16	15	22	23	22	23	16	16	16	21	28.4	29.3	75.3	-1	-1	-1
1/18/2019	3:07:51 PM	403	1446	15	17	16	15	22	23	22	23	16	16	15	21	28.4	29.3	75.3	-1	-1	-1
1/18/2019	3:07:51 PM	606	1447	15	17	16	15	22	23	22	23	16	16	16	21	28.4	29.3	75.3	-1	-1	-1
1/18/2019	3:07:51 PM	809	1448	15	17	16	15	22	23	22	23	16	16	15	21	28.4	29.3	75.3	-1	-1	-1
1/18/2019	3:07:52 PM	12	1449	15	17	16	15	22	22	22	23	16	16	16	21	28.4	29.3	75.3	-1	-1	-1
1/18/2019	3:07:52 PM	216	1450	15	17	16	15	22	23	22	23	16	16	15	21	28.4	29.3	75.3	-1	-1	-1
1/18/2019	3:07:52 PM	403	1451	15	17	16	15	22	23	22	23	16	16	15	21	28.4	29.3	75.3	-1	-1	-1
1/18/2019	3:07:52 PM	606	1452	15	17	16	15	22	23	22	23	16	16	16	21	28.4	29.3	75.3	-1	-1	-1
1/18/2019	3:07:52 PM	809	1453	15	17	16	15	22	23	22	23	16	16	16	21	28.4	29.3	75.3	-1	-1	-1
1/18/2019	3:07:53 PM	12	1454	15	17	16	15	22	23	22	23	16	16	15	21	28.4	29.3	75.3	-1	-1	-1
1/18/2019	3:07:53 PM	216	1455	15	17	16	15	22	23	22	23	16	16	16	21	28.4	29.3	75.3	-1	-1	-1
1/18/2019	3:07:53 PM	403	1456	15	17	16	15	22	23	22	23	16	16	15	21	28.4	29.3	75.3	-1	-1	-1
1/18/2019	3:07:53 PM	606	1457	15	17	16	15	22	23	22	23	16	16	15	21	28.4	29.3	75.3	-1	-1	-1
1/18/2019	3:07:53 PM	809	1458	15	17	16	15	22	23	22	23	16	16	15	21	28.4	29.3	75.3	-1	-1	-1
1/18/2019	3:07:54 PM	12	1459	15	17	16	15	22	23	22	23	16	16	15	21	28.4	29.3	75.3	-1	-1	-1
1/18/2019	3:07:54 PM	216	1460	15	17	16	15	22	23	22	23	16	16	16	21	28.4	29.3	75.3	-1	-1	-1
1/18/2019	3:07:54 PM	403	1461	15	17	16	15	22	23	22	23	16	16	15	21	28.4	29.3	75.3	-1	-1	-1
1/18/2019	3:07:54 PM	606	1462	15	17	16	15	22	23	22	23	16	16	16	21	28.4	29.3	75.3	-1	-1	-1
1/18/2019	3:07:54 PM	809	1463	15	17	16	15	22	23	22	23	16	16	16	21	28.4	29.3	75.3	-1	-1	-1
1/18/2019	3:07:55 PM	12	1464	15	17	16	15	22	23	22	23	16	16	15	21	28.4	29.3	75.3	-1	-1	-1
1/18/2019	3:07:55 PM	203	1465	15	17	16	15	22	23	22	23	16	16	15	21	28.4	29.3	75.3	-1	-1	-1
1/18/2019	3:07:55 PM	407	1466	15	17	16	15	22	23	22	23	16	16	16	21	28.5	29.3	93.9	-1	-1	-1
1/18/2019	3:07:55 PM	610	1467	15	17	16	15	22	23	22	23	16	16	16	21	28.5	29.3	93.9	-1	-1	-1
1/18/2019	3:07:55 PM	813	1468	15	17	16	15	22	23	22	23	16	16	16	21	28.5	29.3	93.9	-1	-1	-1
1/18/2019	3:07:56 PM	16	1469	15	17	16	15	22	23	22	23	16	16	16	21	28.5	29.3	93.9	-1	-1	-1
1/18/2019	3:07:56 PM	203	1470	15	17	16	15	22	23	22	23	16	16	16	21	28.5	29.3	93.9	-1	-1	-1
1/18/2019	3:07:56 PM	407	1471	15	17	16	15	22	23	22	23	16	16	15	21	28.5	29.3	93.9	-1	-1	-1
1/18/2019	3:07:56 PM	610	1472	15	17	16	15	22	23	22	23	16	16	16	21	28.5	29.3	93.9	-1	-1	-1
1/18/2019	3:07:56 PM	813	1473	15	17	16	15	22	23	22	23	16	16	16	21	28.5	29.3	93.9	-1	-1	-1
1/18/2019	3:07:57 PM	16	1474	15	17	16	15	22	23	22	23	16	16	16	21	28.5	29.3	93.9	-1	-1	-1
1/18/2019	3:07:57 PM	203	1475	15	17	16	15	22	23	22	23	16	16	16	21	28.5	29.3	93.9	-1	-1	-1
1/18/2019	3:07:57 PM	407	1476	15	17	16	15	22	23	22	23	16	16	15	21	28.5	29.3	93.9	-1	-1	-1
1/18/2019	3:07:57 PM	610	1477	15	17	16	15	22	23	22	23	15	16	16	21	28.5	29.3	93.9	-1	-1	-1
1/18/2019	3:07:57 PM	813	1478	15	17	16	15	22	23	22	23	16	16	16	21	28.5	29.3	93.9	-1	-1	-1
1/18/2019	3:07:58 PM	36	1479	15	17	16	15	22	23	22	23	16	16	16	21	28.5	29.3	93.9	-1	-1	-1
1/18/2019	3:07:58 PM	208	1480	15	17	16	15	22	23	22	23	16	16	16	21	28.5	29.3	93.9	-1	-1	-1
1/18/2019	3:07:58 PM	411	1481	15	17	16	15	22	23	22	23	16	16	16	21	28.5	29.3	93.9	-1	-1	-1
1/18/2019	3:07:58 PM	614	1482	15	17	16	15	22	23	22	23	16	16	16	21	28.5	29.3	93.9	-1	-1	-1
1/18/2019	3:07:58 PM	802	1483	15	17	16	15	22	23	22	23	16	16	15	21	28.5	29.3	93.9	-1	-1	-1
1/18/2019	3:07:59 PM	5	1484	15	17	16	15	22	23	22	23	16	16	15	21	28.5	29.3	93.9	-1	-1	-1
1/18/2019	3:07:59 PM	208	1485	15	17	16	15	22	23	22	23	16	16	15	21	28.5	29.3	93.9	-1	-1	-1
1/18/2019	3:07:59 PM	411	1486	15	17	16	15	22	23	22	23	16	16	15	21	28.5	29.3	93.9	-1	-1	-1
1/18/2019	3:07:59 PM	614	1487	15	17	16	15	22	23	22	23	16	16	16	21	28.5	29.3	93.9	-1	-1	-1
1/18/2019	3:07:59 PM	802	1488	15	17	16	15	22	23	22	23	16	16	16	21	28.5	29.3	93.9	-1	-1	-1
1/18/2019	3:08:00 PM	5	1489	15	17	16	15	22	23	22	23	16	16	15	21	28.5	29.3	93.9	-1	-1	-1
1/18/2019	3:08:00 PM	208	1490	15	17	16	15	22	22	21	23	16	16	15	21	28.5	29.3	93.9	-1	-1	-1
1/18/2019	3:08:00 PM	411	1491	15	17	16	15	22	23	22	23	16	16	15	21	28.5	29.3	93.9	-1	-1	-1
1/18/2019	3:08:00 PM	614	1492	15	17	16	15	22	23	22	23	16	16	16	21	28.5	29.3	93.9	-1	-1	-1
1/18/2019	3:08:00 PM	802	1493	15	17	16	15	22	23	22	23	15	16	16	20	28.5	29.3	93.9	-1	-1	-1
1/18/2019	3:08:01 PM	5	1494	15	17	16	15	22	23	22	23	16	16	16	20	28.5	29.3	93.9	-1	-1	-1
1/18/2019	3:08:01 PM	208	1495	15	17	15	15	22	23	22	23	16	16	15	21	28.5	29.3	93.9	-1	-1	-1
1/18/2019	3:08:01 PM	411	1496	15	17	16	15	22	23	22	23	16	16	16	21	28.5	29.3	93.9	-1	-1	-1
1/18/2019	3:08:01 PM	614	1497	15	17	16	15	22	23	22	23	16	17	16	21	28.5	29.3	93.9	-1	-1	-1
1/18/2019	3:08:01 PM	802	1498	15	17	16	15	22	23	22	23	16	16	16	21	28.5	29.3	93.9	-1	-1	-1
1/18/2019	3:08:02 PM	5	1499	15	17	16	15	22	23	22	23	16	16	15	21	28.5	29.3	93.9	-1	-1	-1
1/18/2019	3:08:02 PM	208	1500	15	17	16	15	22	23	22	23	16	16	16	20	28.5	29.3	93.9	-1	-1	-1
1/18/2019	3:08:02 PM	411	1501	15	17	16	15	22	23	22	23	16	16	15	21	28.5	29.3	93.9	-1	-1	-1
1/18/2019	3:08:02 PM	614	1502	15	17	16	15	22	23	22	23	16	16	16	21	28.5	29.3	93.9	-1	-1	-1
1/18/2019	3:08:02 PM	802	1503	15	17	16	15	22	23	22	23	16	16	16	21	28.5	29.3	93.9	-1	-1	-1
1/18/2019	3:08:03 PM	5	1504	15	17	16	15	22	23	22	23	16	16	16	21	28.5	29.3	93.9	-1	-1	-1
1/18/2019	3:08:03 PM	208	1505	15	17	16	15	22	22	22	23	16	17	16	21	28.5	29.3	93.9	-1	-1	-1
1/18/2019	3:08:03 PM	411	1506	15	17	16	15	22	22	22	23	16	16	16	21	28.5	29.3	93.9	-1	-1	-1
1/18/2019	3:08:03 PM	607	1507	15	17	16	15	22	23	22	23	16	16	15	21	28.5	29.3	93.9	-1	-1	-1
1/18/2019	3:08:03 PM	810	1508	15	17	16	15	22	22	22	23	16	16	16	21	28.5	29.2	58.5	-1	-1	-1
1/18/2019	3:08:04 PM	13	1509	15	17	16	15	22	23	22	23	16	16	16	21	28.5	29.2	58.5	-1	-1	-1
1/18/2019	3:08:04 PM	216	1510	15	17	16	15	22	23	22	23	16	16	15	21	28.5	29.2	58.5	-1	-1	-1
1/18/2019	3:08:04 PM	403	1511	15	17	16	14	22	23	22	23	16	16	16	21	28.5	29.2	58.5	-1	-1	-1
1/18/2019	3:08:04 PM	607	1512	15	17	16	15	22	23	22	23	16	16	16	21	28.5	29.2	58.5	-1	-1	-1
1/18/2019	3:08:04 PM	810	1513	15	17	16	15	22	23	22	23	16	16	16	21	28.5	29.2	58.5	-1	-1	-1
1/18/2019	3:08:05 PM	13	1514	15	17	16	15	22	23	22	23	16	16	16	21	28.5	29.2	58.5	-1	-1	-1
1/18/2019	3:08:05 PM	216	1515	15	17	16	15	22	23	22	23	16	16	15	21	28.5	29.2	58.5	-1	-1	-1
1/18/2019	3:08:05 PM	403	1516	15	17	16	15	22	23	22	23	16	16	16	21	28.5	29.2	58.5	-1	-1	-1
1/18/2019	3:08:05 PM	607	1517	15	17	16	15	22	23	22	23	15	16	16	21	28.5	29.2	58.5	-1	-1	-1
1/18/2019	3:08:05 PM	810	1518	15	17	16	15	22	23	22	23	16	16	16	21	28.5	29.2	58.5	-1	-1	-1
1/18/2019	3:08:06 PM	13	1519	15	17	16	15	22	23	22	23	16	16	15	21	28.5	29.2	58.5	-1	-1	-1
1/18/2019	3:08:06 PM	216	1520	15	17	16	15	22	23	22	23	16	16	15	21	28.5	29.2	58.5	-1	-1	-1
1/18/2019	3:08:06 PM	403	1521	15	17	16	15	22	23	22	23	15	17	15	21	28.5	29.2	58.5	-1	-1	-1
1/18/2019	3:08:06 PM	607	1522	15	17	16	15	22	23	22	23	16	17	15	21	28.5	29.2	58.5	-1	-1	-1
1/18/2019	3:08:06 PM	810	1523	15	17	16	15	22	23	22	23	16	16	15	21	28.5	29.2	58.5	-1	-1	-1
1/18/2019	3:08:07 PM	13	1524	15	17	16	15	22	23	22	23	16	16	15	21	28.5	29.2	58.5	-1	-1	-1
1/18/2019	3:08:07 PM	216	1525	15	17	16	15	22	23	22	23	16	16	15	21	28.5	29.2	58.5	-1	-1	-1
1/18/2019	3:08:07 PM	403	1526	15	17	16	15	22	23	22	23	16	16	16	21	28.5	29.2	58.5	-1	-1	-1
1/18/2019	3:08:07 PM	607	1527	15	17	16	15	22	23	22	23	16	16	15	21	28.5	29.2	58.5	-1	-1	-1
1/18/2019	3:08:07 PM	810	1528	15	17	16	15	22	23	22	23	16	16	16	21	28.5	29.2	58.5	-1	-1	-1
1/18/2019	3:08:08 PM	13	1529	15	18	16	15	22	23	22	23	16	16	15	21	28.5	29.2	58.5	-1	-1	-1
1/18/2019	3:08:08 PM	216	1530	15	17	16	15	22	23	22	23	16	16	16	21	28.5	29.2	58.5	-1	-1	-1
1/18/2019	3:08:08 PM	403	1531	15	17	16	15	22	23	22	23	16	16	15	21	28.5	29.2	58.5	-1	-1	-1
1/18/2019	3:08:08 PM	607	1532	15	17	16	15	22	23	22	23	16	16	16	21	28.5	29.2	58.5	-1	-1	-1
1/18/2019	3:08:08 PM	810	1533	15	17	16	15	22	23	22	23	16	16	16	21	28.5	29.2	58.5	-1	-1	-1
1/18/2019	3:08:09 PM	13	1534	15	17	16	15	22	23	22	23	16	16	15	21	28.5	29.2	58.5	-1	-1	-1
1/18/2019	3:08:09 PM	216	1535	15	17	16	15	22	23	22	23	16	16	16	21	28.5	29.2	58.5	-1	-1	-1
1/18/2019	3:08:09 PM	403	1536	15	17	16	15	22	22	22	23	16	16	16	21	28.5	29.2	58.5	-1	-1	-1
1/18/2019	3:08:09 PM	607	1537	15	17	16	15	22	23	22	23	16	16	15	21	28.5	29.2	58.5	-1	-1	-1
1/18/2019	3:08:09 PM	810	1538	15	17	16	15	22	23	22	23	16	16	16	21	28.5	29.2	58.5	-1	-1	-1
1/18/2019	3:08:10 PM	13	1539	15	17	16	15	22	23	22	23	16	16	15	21	28.5	29.2	58.5	-1	-1	-1
1/18/2019	3:08:10 PM	216	1540	15	17	16	15	22	23	22	23	16	16	16	21	28.5	29.2	58.5	-1	-1	-1
1/18/2019	3:08:10 PM	403	1541	15	17	16	15	22	23	22	23	16	16	16	21	28.5	29.2	58.5	-1	-1	-1
1/18/2019	3:08:10 PM	607	1542	15	17	16	15	22	23	22	23	16	16	16	21	28.5	29.2	58.5	-1	-1	-1
1/18/2019	3:08:10 PM	810	1543	15	17	16	15	22	22	22	23	16	16	16	21	28.5	29.2	58.5	-1	-1	-1
1/18/2019	3:08:11 PM	13	1544	15	17	16	15	22	23	22	23	16	16	15	21	28.5	29.2	58.5	-1	-1	-1
1/18/2019	3:08:11 PM	216	1545	15	17	16	15	22	23	22	23	16	16	15	21	28.5	29.2	58.5	-1	-1	-1
1/18/2019	3:08:11 PM	403	1546	15	17	16	15	22	23	22	23	16	16	15	21	28.5	29.2	58.5	-1	-1	-1
1/18/2019	3:08:11 PM	607	1547	15	17	16	15	22	23	22	23	16	16	16	21	28.5	29.2	58.5	-1	-1	-1
1/18/2019	3:08:11 PM	810	1548	15	17	16	15	22	23	22	23	16	16	15	21	28.5	29.2	58.5	-1	-1	-1
1/18/2019	3:08:12 PM	13	1549	15	17	16	15	22	23	22	23	16	16	16	21	28.5	29.2	58.5	-1	-1	-1
1/18/2019	3:08:12 PM	216	1550	15	17	16	15	22	23	22	23	16	16	16	21	28.5	29.1	97.9	-1	-1	-1
1/18/2019	3:08:12 PM	403	1551	15	17	16	15	22	23	22	23	16	16	15	21	28.5	29.1	97.9	-1	-1	-1
1/18/2019	3:08:12 PM	607	1552	15	17	16	15	22	23	22	23	16	16	16	21	28.5	29.1	97.9	-1	-1	-1
1/18/2019	3:08:12 PM	810	1553	15	17	16	15	22	23	22	23	15	17	16	21	28.5	29.1	97.9	-1	-1	-1
1/18/2019	3:08:13 PM	13	1554	15	17	16	15	22	23	22	23	16	17	16	21	28.5	29.1	97.9	-1	-1	-1
1/18/2019	3:08:13 PM	216	1555	15	17	16	15	22	23	22	23	15	16	16	21	28.5	29.1	97.9	-1	-1	-1
1/18/2019	3:08:13 PM	403	1556	15	17	15	15	22	23	22	23	16	16	16	20	28.5	29.1	97.9	-1	-1	-1
1/18/2019	3:08:13 PM	607	1557	15	17	16	15	22	23	22	23	16	16	15	21	28.5	29.1	97.9	-1	-1	-1
1/18/2019	3:08:13 PM	810	1558	15	17	16	15	22	23	22	23	15	16	16	20	28.5	29.1	97.9	-1	-1	-1
1/18/2019	3:08:14 PM	13	1559	15	17	16	15	22	23	22	23	16	16	15	21	28.5	29.1	97.9	-1	-1	-1
1/18/2019	3:08:14 PM	216	1560	15	17	16	15	22	23	22	23	16	16	15	20	28.5	29.1	97.9	-1	-1	-1
1/18/2019	3:08:14 PM	403	1561	15	17	16	15	22	23	22	23	16	16	15	21	28.5	29.1	97.9	-1	-1	-1
1/18/2019	3:08:14 PM	607	1562	15	17	16	15	22	23	22	23	16	16	15	21	28.5	29.1	97.9	-1	-1	-1
1/18/2019	3:08:14 PM	810	1563	15	17	16	15	22	23	22	23	16	16	15	21	28.5	29.1	97.9	-1	-1	-1
1/18/2019	3:08:15 PM	13	1564	15	17	16	15	22	23	22	23	16	16	16	21	28.5	29.1	97.9	-1	-1	-1
1/18/2019	3:08:15 PM	216	1565	15	17	16	15	22	23	22	23	15	16	15	21	28.5	29.1	97.9	-1	-1	-1
1/18/2019	3:08:15 PM	403	1566	15	17	16	15	22	23	22	23	16	16	15	21	28.5	29.1	97.9	-1	-1	-1
1/18/2019	3:08:15 PM	607	1567	15	17	16	15	22	23	22	23	16	16	15	21	28.5	29.1	97.9	-1	-1	-1
1/18/2019	3:08:15 PM	810	1568	15	17	16	15	22	23	22	23	16	16	15	21	28.5	29.1	97.9	-1	-1	-1
1/18/2019	3:08:16 PM	13	1569	15	17	16	15	22	22	22	23	16	16	15	21	28.5	29.1	97.9	-1	-1	-1
1/18/2019	3:08:16 PM	216	1570	15	17	16	15	22	23	22	23	16	16	15	21	28.5	29.1	97.9	-1	-1	-1
1/18/2019	3:08:16 PM	403	1571	15	17	16	15	22	23	22	23	16	16	16	21	28.5	29.1	97.9	-1	-1	-1
1/18/2019	3:08:16 PM	607	1572	15	17	16	15	22	23	21	23	16	16	16	21	28.5	29.1	97.9	-1	-1	-1
1/18/2019	3:08:16 PM	810	1573	15	17	16	15	22	22	22	23	16	16	16	21	28.5	29.1	97.9	-1	-1	-1
1/18/2019	3:08:17 PM	13	1574	15	17	16	15	22	23	22	23	16	16	15	21	28.5	29.1	97.9	-1	-1	-1
1/18/2019	3:08:17 PM	216	1575	15	17	16	15	22	23	22	23	16	16	16	20	28.5	29.1	97.9	-1	-1	-1
1/18/2019	3:08:17 PM	403	1576	15	17	16	15	22	23	22	23	15	16	16	21	28.5	29.1	97.9	-1	-1	-1
1/18/2019	3:08:17 PM	607	1577	15	17	16	15	22	23	22	23	16	16	16	20	28.5	29.1	97.9	-1	-1	-1
1/18/2019	3:08:17 PM	810	1578	15	17	16	15	22	23	22	23	16	16	16	21	28.5	29.1	97.9	-1	-1	-1
1/18/2019	3:08:18 PM	13	1579	15	17	16	15	22	23	22	23	16	16	16	20	28.5	29.1	97.9	-1	-1	-1
1/18/2019	3:08:18 PM	216	1580	15	17	16	15	22	23	22	23	16	16	16	21	28.5	29.1	97.9	-1	-1	-1
1/18/2019	3:08:18 PM	403	1581	15	17	16	15	22	23	22	23	16	16	16	21	28.5	29.1	97.9	-1	-1	-1
1/18/2019	3:08:18 PM	607	1582	15	17	16	15	22	23	22	23	16	16	15	21	28.5	29.1	97.9	-1	-1	-1
1/18/2019	3:08:18 PM	810	1583	15	17	16	15	22	23	22	23	16	16	15	21	28.5	29.1	97.9	-1	-1	-1
1/18/2019	3:08:19 PM	13	1584	15	17	16	15	22	22	22	23	16	16	15	20	28.5	29.1	97.9	-1	-1	-1
1/18/2019	3:08:19 PM	216	1585	15	17	16	15	22	23	22	23	16	16	15	21	28.5	29.1	97.9	-1	-1	-1
1/18/2019	3:08:19 PM	403	1586	15	17	16	15	22	23	22	23	16	16	16	21	28.5	29.1	97.9	-1	-1	-1
1/18/2019	3:08:19 PM	607	1587	15	17	16	15	22	23	22	23	16	16	15	21	28.5	29.1	97.9	-1	-1	-1
1/18/2019	3:08:19 PM	810	1588	15	17	16	15	22	23	22	23	16	16	16	21	28.5	29.1	97.9	-1	-1	-1
1/18/2019	3:08:20 PM	13	1589	15	17	16	15	22	23	22	23	15	16	16	21	28.5	29.1	97.9	-1	-1	-1
1/18/2019	3:08:20 PM	216	1590	15	17	16	15	22	23	22	23	16	16	16	21	28.5	29.1	97.9	-1	-1	-1
1/18/2019	3:08:20 PM	403	1591	15	17	15	15	22	23	22	23	16	16	16	21	28.5	29.1	97.9	-1	-1	-1
1/18/2019	3:08:20 PM	607	1592	15	17	16	15	22	23	22	23	16	16	16	21	28.5	29.1	63.8	-1	-1	-1
1/18/2019	3:08:20 PM	810	1593	15	17	16	15	22	23	22	23	16	16	16	20	28.5	29.1	63.8	-1	-1	-1
1/18/2019	3:08:21 PM	13	1594	15	17	16	15	22	23	22	23	16	16	16	21	28.5	29.1	63.8	-1	-1	-1
1/18/2019	3:08:21 PM	216	1595	15	17	16	15	22	23	22	23	16	17	16	21	28.5	29.1	63.8	-1	-1	-1
1/18/2019	3:08:21 PM	403	1596	15	17	16	15	22	23	22	23	16	16	16	21	28.5	29.1	63.8	-1	-1	-1
1/18/2019	3:08:21 PM	607	1597	15	17	16	15	22	23	22	23	16	16	16	21	28.5	29.1	63.8	-1	-1	-1
1/18/2019	3:08:21 PM	810	1598	15	17	16	15	22	23	22	23	16	16	16	21	28.5	29.1	63.8	-1	-1	-1
1/18/2019	3:08:22 PM	13	1599	15	17	16	15	22	23	22	23	16	16	16	21	28.5	29.1	63.8	-1	-1	-1
1/18/2019	3:08:22 PM	216	1600	15	17	16	15	22	23	22	23	16	16	16	21	28.5	29.1	63.8	-1	-1	-1
1/18/2019	3:08:22 PM	403	1601	15	17	16	15	22	23	22	23	16	16	16	21	28.5	29.1	63.8	-1	-1	-1
1/18/2019	3:08:22 PM	607	1602	15	17	16	15	22	23	22	23	16	16	16	21	28.5	29.1	63.8	-1	-1	-1
1/18/2019	3:08:22 PM	810	1603	15	17	16	15	22	23	22	23	16	16	15	21	28.5	29.1	63.8	-1	-1	-1
1/18/2019	3:08:23 PM	13	1604	15	17	16	15	22	23	22	23	16	16	15	21	28.5	29.1	63.8	-1	-1	-1
1/18/2019	3:08:23 PM	216	1605	15	17	16	15	22	23	22	23	16	16	16	21	28.5	29.1	63.8	-1	-1	-1
1/18/2019	3:08:23 PM	403	1606	15	17	16	15	22	23	22	23	16	16	16	21	28.5	29.1	63.8	-1	-1	-1
1/18/2019	3:08:23 PM	607	1607	15	17	16	15	22	23	22	23	16	16	16	21	28.5	29.1	63.8	-1	-1	-1
1/18/2019	3:08:23 PM	810	1608	15	17	16	15	22	23	22	23	16	16	16	21	28.5	29.1	63.8	-1	-1	-1
1/18/2019	3:08:24 PM	13	1609	15	17	16	15	22	23	22	23	16	16	15	21	28.5	29.1	63.8	-1	-1	-1
1/18/2019	3:08:24 PM	203	1610	15	17	16	15	22	23	22	23	16	16	16	21	28.5	29.1	63.8	-1	-1	-1
1/18/2019	3:08:24 PM	406	1611	15	18	16	15	22	23	22	23	16	16	16	21	28.5	29.1	63.8	-1	-1	-1
1/18/2019	3:08:24 PM	609	1612	15	17	16	15	22	23	22	23	16	16	16	21	28.5	29.1	63.8	-1	-1	-1
1/18/2019	3:08:24 PM	812	1613	15	17	16	15	22	23	22	23	16	16	16	21	28.5	29.1	63.8	-1	-1	-1
1/18/2019	3:08:25 PM	16	1614	15	17	16	15	22	23	22	23	16	16	15	21	28.5	29.1	63.8	-1	-1	-1
1/18/2019	3:08:25 PM	203	1615	15	17	16	15	22	23	22	23	16	16	15	21	28.5	29.1	63.8	-1	-1	-1
1/18/2019	3:08:25 PM	406	1616	15	17	16	15	22	23	22	23	16	16	15	21	28.5	29.1	63.8	-1	-1	-1
1/18/2019	3:08:25 PM	609	1617	15	17	16	15	22	23	22	23	16	16	16	21	28.5	29.1	63.8	-1	-1	-1
1/18/2019	3:08:25 PM	812	1618	15	17	16	15	22	23	22	23	15	17	16	21	28.5	29.1	63.8	-1	-1	-1
1/18/2019	3:08:26 PM	16	1619	15	17	15	15	22	23	22	23	16	16	16	21	28.5	29.1	63.8	-1	-1	-1
1/18/2019	3:08:26 PM	203	1620	15	18	16	15	22	23	22	23	16	16	15	21	28.5	29.1	63.8	-1	-1	-1
1/18/2019	3:08:26 PM	406	1621	15	17	16	15	22	23	22	23	15	17	16	21	28.5	29.1	63.8	-1	-1	-1
1/18/2019	3:08:26 PM	609	1622	15	17	15	15	22	23	22	23	16	16	16	21	28.5	29.1	63.8	-1	-1	-1
1/18/2019	3:08:26 PM	812	1623	15	17	16	15	22	23	22	23	16	16	15	21	28.5	29.1	63.8	-1	-1	-1
1/18/2019	3:08:27 PM	16	1624	15	17	16	15	22	23	22	23	16	16	15	21	28.5	29.1	63.8	-1	-1	-1
1/18/2019	3:08:27 PM	203	1625	15	17	16	15	22	23	22	23	16	16	16	21	28.5	29.1	63.8	-1	-1	-1
1/18/2019	3:08:27 PM	406	1626	15	17	16	15	22	22	22	23	16	16	16	21	28.5	29.1	63.8	-1	-1	-1
1/18/2019	3:08:27 PM	609	1627	15	17	16	15	22	23	22	23	16	16	15	21	28.5	29.1	63.8	-1	-1	-1
1/18/2019	3:08:27 PM	812	1628	15	17	16	15	22	22	22	23	16	16	15	21	28.5	29.1	63.8	-1	-1	-1
1/18/2019	3:08:28 PM	16	1629	15	17	16	15	22	23	22	23	16	16	15	21	28.5	29.1	63.8	-1	-1	-1
1/18/2019	3:08:28 PM	203	1630	15	18	16	15	22	23	22	23	16	16	15	21	28.5	29.1	63.8	-1	-1	-1
1/18/2019	3:08:28 PM	406	1631	15	17	16	15	22	23	22	23	16	16	15	21	28.5	29.1	63.8	-1	-1	-1
1/18/2019	3:08:28 PM	609	1632	15	17	16	15	22	23	22	23	16	16	16	21	28.5	29.1	63.8	-1	-1	-1
1/18/2019	3:08:28 PM	812	1633	15	17	16	15	22	23	22	23	16	16	16	21	28.5	29.1	63.8	-1	-1	-1
1/18/2019	3:08:29 PM	16	1634	15	17	16	15	22	23	22	23	16	16	15	21	28.5	29.0	70.6	-1	-1	-1
1/18/2019	3:08:29 PM	203	1635	15	17	16	15	22	23	22	23	16	16	16	21	28.5	29.0	70.6	-1	-1	-1
1/18/2019	3:08:29 PM	406	1636	15	17	16	15	22	23	22	23	16	16	15	21	28.5	29.0	70.6	-1	-1	-1
1/18/2019	3:08:29 PM	609	1637	15	17	16	15	22	23	22	23	16	16	16	21	28.5	29.0	70.6	-1	-1	-1
1/18/2019	3:08:29 PM	812	1638	15	17	16	15	22	23	22	23	16	16	15	21	28.5	29.0	70.6	-1	-1	-1
1/18/2019	3:08:30 PM	16	1639	15	17	16	15	22	22	22	23	16	16	16	21	28.5	29.0	70.6	-1	-1	-1
1/18/2019	3:08:30 PM	203	1640	15	17	16	15	22	23	22	23	16	16	16	21	28.5	29.0	70.6	-1	-1	-1
1/18/2019	3:08:30 PM	406	1641	15	17	16	15	22	23	21	23	16	16	15	21	28.5	29.0	70.6	-1	-1	-1
1/18/2019	3:08:30 PM	609	1642	15	17	16	15	22	23	22	23	15	16	15	21	28.5	29.0	70.6	-1	-1	-1
1/18/2019	3:08:30 PM	812	1643	15	17	16	15	22	23	22	23	16	16	15	21	28.5	29.0	70.6	-1	-1	-1
1/18/2019	3:08:31 PM	16	1644	15	18	16	15	22	23	22	23	16	16	15	21	28.5	29.0	70.6	-1	-1	-1
1/18/2019	3:08:31 PM	203	1645	15	17	16	15	22	23	22	23	16	16	15	21	28.5	29.0	70.6	-1	-1	-1
1/18/2019	3:08:31 PM	406	1646	15	17	16	15	22	23	22	23	16	16	16	21	28.5	29.0	70.6	-1	-1	-1
1/18/2019	3:08:31 PM	609	1647	15	17	16	15	22	23	22	23	16	16	15	21	28.5	29.0	70.6	-1	-1	-1
1/18/2019	3:08:31 PM	812	1648	15	17	16	15	22	23	22	23	16	16	15	21	28.5	29.0	70.6	-1	-1	-1
1/18/2019	3:08:32 PM	16	1649	15	17	16	15	22	23	22	23	16	16	15	21	28.5	29.0	70.6	-1	-1	-1
1/18/2019	3:08:32 PM	203	1650	15	17	16	15	22	23	22	23	16	16	15	21	28.5	29.0	70.6	-1	-1	-1
1/18/2019	3:08:32 PM	406	1651	15	17	16	15	22	23	22	23	16	16	16	21	28.5	29.0	70.6	-1	-1	-1
1/18/2019	3:08:32 PM	609	1652	15	17	16	15	22	23	22	23	15	16	15	21	28.5	29.0	70.6	-1	-1	-1
1/18/2019	3:08:32 PM	812	1653	15	17	16	15	22	23	22	23	16	16	16	21	28.5	29.0	70.6	-1	-1	-1
1/18/2019	3:08:33 PM	16	1654	15	17	16	15	22	23	22	23	16	16	16	21	28.5	29.0	70.6	-1	-1	-1
1/18/2019	3:08:33 PM	203	1655	15	17	16	15	22	23	22	23	16	16	16	21	28.5	29.0	70.6	-1	-1	-1
1/18/2019	3:08:33 PM	406	1656	15	17	16	15	22	23	22	23	16	16	16	21	28.5	29.0	70.6	-1	-1	-1
1/18/2019	3:08:33 PM	609	1657	15	17	16	15	22	23	22	23	16	16	15	21	28.5	29.0	70.6	-1	-1	-1
1/18/2019	3:08:33 PM	814	1658	15	17	16	15	22	23	22	23	16	16	15	21	28.5	29.0	70.6	-1	-1	-1
1/18/2019	3:08:34 PM	2	1659	15	17	16	15	22	23	22	23	16	16	16	21	28.5	29.0	70.6	-1	-1	-1
1/18/2019	3:08:34 PM	205	1660	15	17	16	15	22	23	22	23	16	16	16	21	28.5	29.0	70.6	-1	-1	-1
1/18/2019	3:08:34 PM	408	1661	15	17	16	15	22	22	22	23	16	16	16	21	28.5	29.0	70.6	-1	-1	-1
1/18/2019	3:08:34 PM	611	1662	15	17	16	15	22	22	22	23	16	16	15	21	28.5	29.0	70.6	-1	-1	-1
1/18/2019	3:08:34 PM	814	1663	15	18	16	15	22	23	22	23	16	17	16	21	28.5	29.0	70.6	-1	-1	-1
1/18/2019	3:08:35 PM	2	1664	15	17	16	15	22	23	22	23	16	16	16	21	28.5	29.0	70.6	-1	-1	-1
1/18/2019	3:08:35 PM	205	1665	15	18	16	15	22	23	22	23	16	16	16	21	28.5	29.0	70.6	-1	-1	-1
1/18/2019	3:08:35 PM	408	1666	15	17	16	15	22	23	22	23	16	16	16	21	28.5	29.0	70.6	-1	-1	-1
1/18/2019	3:08:35 PM	611	1667	15	17	16	15	22	23	22	23	16	16	16	21	28.5	29.0	70.6	-1	-1	-1
1/18/2019	3:08:35 PM	814	1668	15	17	16	15	22	23	22	23	16	16	16	21	28.5	29.0	70.6	-1	-1	-1
1/18/2019	3:08:36 PM	2	1669	15	17	16	15	22	23	21	23	16	16	16	21	28.5	29.0	70.6	-1	-1	-1
1/18/2019	3:08:36 PM	205	1670	15	17	16	15	22	23	22	23	16	16	16	21	28.5	29.0	70.6	-1	-1	-1
1/18/2019	3:08:36 PM	408	1671	15	17	16	15	22	23	22	23	16	16	16	21	28.5	29.0	70.6	-1	-1	-1
1/18/2019	3:08:36 PM	611	1672	15	17	16	15	22	23	22	23	16	16	16	21	28.5	29.0	70.6	-1	-1	-1
1/18/2019	3:08:36 PM	814	1673	15	17	16	15	22	23	21	23	16	16	15	21	28.5	29.0	70.6	-1	-1	-1
1/18/2019	3:08:37 PM	2	1674	15	17	16	15	22	23	22	23	16	16	16	21	28.5	29.0	70.6	-1	-1	-1
1/18/2019	3:08:37 PM	205	1675	15	17	16	15	22	23	22	23	16	16	16	21	28.5	29.0	70.6	-1	-1	-1
1/18/2019	3:08:37 PM	408	1676	15	17	16	15	22	23	22	23	16	16	16	21	28.5	29.0	72.4	-1	-1	-1
1/18/2019	3:08:37 PM	611	1677	15	17	16	15	22	23	21	23	16	16	15	21	28.5	29.0	72.4	-1	-1	-1
1/18/2019	3:08:37 PM	814	1678	15	17	16	15	22	23	22	23	16	16	15	21	28.5	29.0	72.4	-1	-1	-1
1/18/2019	3:08:38 PM	2	1679	15	17	16	15	22	23	22	23	16	16	16	21	28.5	29.0	72.4	-1	-1	-1
1/18/2019	3:08:38 PM	205	1680	15	17	16	15	22	23	22	23	16	16	15	21	28.5	29.0	72.4	-1	-1	-1
1/18/2019	3:08:38 PM	408	1681	15	17	16	15	22	23	22	23	16	16	15	21	28.5	29.0	72.4	-1	-1	-1
1/18/2019	3:08:38 PM	611	1682	15	17	16	15	22	23	22	23	16	16	16	21	28.5	29.0	72.4	-1	-1	-1
1/18/2019	3:08:38 PM	814	1683	15	17	15	15	22	23	22	23	16	16	16	21	28.5	29.0	72.4	-1	-1	-1
1/18/2019	3:08:39 PM	2	1684	15	18	16	15	22	23	22	23	16	16	16	21	28.5	29.0	72.4	-1	-1	-1
1/18/2019	3:08:39 PM	205	1685	15	17	16	15	22	23	22	23	16	16	16	21	28.5	29.0	72.4	-1	-1	-1
1/18/2019	3:08:39 PM	408	1686	15	17	16	15	22	23	22	23	15	16	16	21	28.5	29.0	72.4	-1	-1	-1
1/18/2019	3:08:39 PM	611	1687	15	17	16	15	22	23	22	23	16	16	15	21	28.5	29.0	72.4	-1	-1	-1
1/18/2019	3:08:39 PM	814	1688	15	17	16	15	22	23	22	23	16	16	16	21	28.5	29.0	72.4	-1	-1	-1
1/18/2019	3:08:40 PM	2	1689	15	17	16	15	22	23	22	23	16	16	16	21	28.5	29.0	72.4	-1	-1	-1
1/18/2019	3:08:40 PM	205	1690	15	18	16	15	22	23	22	23	16	16	16	21	28.5	29.0	72.4	-1	-1	-1
1/18/2019	3:08:40 PM	408	1691	15	17	16	15	22	23	22	23	16	16	16	21	28.5	29.0	72.4	-1	-1	-1
1/18/2019	3:08:40 PM	611	1692	15	17	16	15	22	23	21	23	16	16	15	21	28.5	29.0	72.4	-1	-1	-1
1/18/2019	3:08:40 PM	814	1693	15	17	16	15	22	23	22	23	16	16	16	21	28.5	29.0	72.4	-1	-1	-1
1/18/2019	3:08:41 PM	2	1694	15	17	16	15	22	23	22	23	15	16	16	21	28.5	29.0	72.4	-1	-1	-1
1/18/2019	3:08:41 PM	205	1695	15	17	16	15	22	23	22	23	16	16	16	21	28.5	29.0	72.4	-1	-1	-1
1/18/2019	3:08:41 PM	408	1696	15	17	16	15	22	23	22	23	15	16	16	21	28.5	29.0	72.4	-1	-1	-1
1/18/2019	3:08:41 PM	611	1697	15	17	16	15	22	23	22	23	16	16	15	21	28.5	29.0	72.4	-1	-1	-1
1/18/2019	3:08:41 PM	814	1698	15	17	16	15	22	22	22	23	16	16	16	21	28.5	29.0	72.4	-1	-1	-1
1/18/2019	3:08:42 PM	2	1699	15	17	16	15	22	22	22	23	16	16	15	21	28.5	29.0	72.4	-1	-1	-1
1/18/2019	3:08:42 PM	205	1700	15	17	16	15	22	23	22	23	16	16	15	21	28.5	29.0	72.4	-1	-1	-1
1/18/2019	3:08:42 PM	408	1701	15	17	16	15	22	23	22	23	16	16	15	21	28.5	29.0	72.4	-1	-1	-1
1/18/2019	3:08:42 PM	611	1702	15	17	16	15	22	23	22	23	16	16	15	21	28.5	29.0	72.4	-1	-1	-1
1/18/2019	3:08:42 PM	814	1703	15	17	16	15	22	23	22	23	16	16	16	21	28.5	29.0	72.4	-1	-1	-1
1/18/2019	3:08:43 PM	2	1704	15	17	16	15	22	23	22	23	16	16	15	21	28.5	29.0	72.4	-1	-1	-1
1/18/2019	3:08:43 PM	205	1705	15	17	16	15	22	23	22	23	16	16	16	21	28.5	29.0	72.4	-1	-1	-1
1/18/2019	3:08:43 PM	408	1706	15	17	16	15	22	23	22	23	15	17	15	21	28.5	29.0	72.4	-1	-1	-1
1/18/2019	3:08:43 PM	611	1707	15	17	16	15	22	23	22	23	16	16	15	21	28.5	29.0	72.4	-1	-1	-1
1/18/2019	3:08:43 PM	814	1708	15	17	16	15	22	23	22	23	16	16	15	21	28.5	29.0	72.4	-1	-1	-1
1/18/2019	3:08:44 PM	2	1709	15	17	16	15	22	23	22	23	16	16	15	21	28.5	29.0	72.4	-1	-1	-1
1/18/2019	3:08:44 PM	205	1710	15	17	16	15	22	23	22	23	16	16	15	21	28.5	29.0	72.4	-1	-1	-1
1/18/2019	3:08:44 PM	408	1711	15	17	16	15	22	23	22	23	16	16	15	21	28.5	29.0	72.4	-1	-1	-1
1/18/2019	3:08:44 PM	611	1712	15	17	16	15	22	23	22	23	16	16	15	21	28.5	29.0	72.4	-1	-1	-1
1/18/2019	3:08:44 PM	814	1713	15	17	16	15	22	23	22	23	16	16	16	21	28.5	29.0	72.4	-1	-1	-1
1/18/2019	3:08:45 PM	2	1714	15	17	16	15	22	23	22	23	16	16	16	21	28.5	29.0	72.4	-1	-1	-1
1/18/2019	3:08:45 PM	205	1715	15	17	16	15	22	23	22	23	16	16	15	21	28.5	29.0	72.4	-1	-1	-1
1/18/2019	3:08:45 PM	408	1716	15	17	16	15	22	23	22	23	16	16	16	21	28.5	29.0	72.4	-1	-1	-1
1/18/2019	3:08:45 PM	611	1717	15	17	16	15	22	23	21	23	16	16	16	21	28.5	29.0	72.4	-1	-1	-1
1/18/2019	3:08:45 PM	814	1718	15	17	16	15	22	22	21	23	16	16	16	21	28.5	28.9	70.4	-1	-1	-1
1/18/2019	3:08:46 PM	2	1719	15	17	16	15	22	23	21	23	16	16	16	21	28.5	28.9	70.4	-1	-1	-1
1/18/2019	3:08:46 PM	205	1720	15	17	16	15	22	23	22	23	16	16	16	21	28.5	28.9	70.4	-1	-1	-1
1/18/2019	3:08:46 PM	408	1721	15	17	16	15	22	23	22	23	16	16	16	21	28.5	28.9	70.4	-1	-1	-1
1/18/2019	3:08:46 PM	611	1722	15	17	16	15	22	23	22	23	16	16	15	21	28.5	28.9	70.4	-1	-1	-1
1/18/2019	3:08:46 PM	814	1723	15	17	16	15	22	23	22	23	16	16	15	21	28.5	28.9	70.4	-1	-1	-1
1/18/2019	3:08:47 PM	2	1724	15	17	16	15	22	23	21	23	16	16	15	21	28.5	28.9	70.4	-1	-1	-1
1/18/2019	3:08:47 PM	205	1725	15	17	16	15	22	23	22	23	16	16	15	21	28.5	28.9	70.4	-1	-1	-1
1/18/2019	3:08:47 PM	408	1726	15	17	16	15	22	23	22	23	16	16	16	21	28.5	28.9	70.4	-1	-1	-1
1/18/2019	3:08:47 PM	611	1727	15	17	16	15	22	23	22	23	16	16	16	21	28.5	28.9	70.4	-1	-1	-1
1/18/2019	3:08:47 PM	814	1728	15	17	16	15	22	23	22	23	16	16	16	21	28.5	28.9	70.4	-1	-1	-1
1/18/2019	3:08:48 PM	2	1729	15	17	16	15	22	23	22	23	16	16	16	21	28.5	28.9	70.4	-1	-1	-1
1/18/2019	3:08:48 PM	205	1730	15	17	16	15	22	23	22	23	16	16	15	21	28.5	28.9	70.4	-1	-1	-1
1/18/2019	3:08:48 PM	408	1731	15	17	16	15	22	23	22	23	16	16	16	21	28.5	28.9	70.4	-1	-1	-1
1/18/2019	3:08:48 PM	611	1732	15	17	16	15	22	23	22	23	16	16	16	21	28.5	28.9	70.4	-1	-1	-1
1/18/2019	3:08:48 PM	814	1733	15	17	16	15	22	23	22	23	16	16	16	21	28.5	28.9	70.4	-1	-1	-1
1/18/2019	3:08:49 PM	2	1734	15	17	16	15	22	23	22	23	16	16	15	21	28.5	28.9	70.4	-1	-1	-1
1/18/2019	3:08:49 PM	205	1735	15	17	16	15	22	23	22	23	15	16	16	21	28.5	28.9	70.4	-1	-1	-1
1/18/2019	3:08:49 PM	408	1736	15	17	16	15	22	23	22	23	16	16	15	21	28.5	28.9	70.4	-1	-1	-1
1/18/2019	3:08:49 PM	611	1737	15	17	16	15	22	23	22	23	16	16	16	21	28.5	28.9	70.4	-1	-1	-1
1/18/2019	3:08:49 PM	814	1738	15	17	16	15	22	23	22	23	16	16	16	21	28.5	28.9	70.4	-1	-1	-1
1/18/2019	3:08:50 PM	2	1739	15	17	16	15	22	23	22	23	16	16	15	21	28.5	28.9	70.4	-1	-1	-1
1/18/2019	3:08:50 PM	205	1740	15	17	16	15	22	23	22	23	16	16	16	21	28.5	28.9	70.4	-1	-1	-1
1/18/2019	3:08:50 PM	455	1741	15	17	16	15	22	23	22	23	16	16	16	21	28.5	28.9	70.4	-1	-1	-1
1/18/2019	3:08:50 PM	611	1742	15	17	16	15	22	23	22	23	16	16	16	21	28.5	28.9	70.4	-1	-1	-1
1/18/2019	3:08:50 PM	814	1743	15	17	16	15	22	23	22	23	16	16	16	21	28.5	28.9	70.4	-1	-1	-1
1/18/2019	3:08:51 PM	2	1744	15	17	16	15	22	23	22	23	16	16	16	21	28.5	28.9	70.4	-1	-1	-1
1/18/2019	3:08:51 PM	205	1745	15	17	16	15	22	23	22	23	15	16	16	21	28.5	28.9	70.4	-1	-1	-1
1/18/2019	3:08:51 PM	408	1746	15	17	16	15	22	23	22	23	16	16	15	21	28.5	28.9	70.4	-1	-1	-1
1/18/2019	3:08:51 PM	611	1747	15	17	15	15	22	23	21	23	16	16	16	21	28.5	28.9	70.4	-1	-1	-1
1/18/2019	3:08:51 PM	814	1748	15	17	16	15	22	23	22	23	16	16	15	21	28.5	28.9	70.4	-1	-1	-1
1/18/2019	3:08:52 PM	2	1749	15	17	16	15	22	23	22	23	15	16	16	21	28.5	28.9	70.4	-1	-1	-1
1/18/2019	3:08:52 PM	205	1750	15	17	15	15	22	23	22	23	16	16	16	20	28.5	28.9	70.4	-1	-1	-1
1/18/2019	3:08:52 PM	408	1751	15	17	16	15	22	22	22	23	16	16	15	21	28.5	28.9	70.4	-1	-1	-1
1/18/2019	3:08:52 PM	611	1752	15	17	16	15	22	23	22	23	16	16	16	21	28.5	28.9	70.4	-1	-1	-1
1/18/2019	3:08:52 PM	814	1753	15	17	16	15	22	23	22	23	16	16	15	21	28.5	28.9	70.4	-1	-1	-1
1/18/2019	3:08:53 PM	2	1754	15	17	16	15	22	23	22	23	16	16	15	21	28.5	28.9	70.4	-1	-1	-1
1/18/2019	3:08:53 PM	205	1755	15	17	16	15	22	23	22	23	15	16	15	21	28.5	28.9	70.4	-1	-1	-1
1/18/2019	3:08:53 PM	408	1756	15	17	16	15	22	22	22	23	16	16	16	21	28.5	28.9	70.4	-1	-1	-1
1/18/2019	3:08:53 PM	611	1757	15	17	16	15	22	23	22	23	16	17	16	21	28.5	28.9	70.4	-1	-1	-1
1/18/2019	3:08:53 PM	814	1758	15	17	16	15	22	23	22	23	16	16	16	21	28.5	28.9	70.4	-1	-1	-1
1/18/2019	3:08:54 PM	2	1759	15	17	16	15	22	23	22	23	16	16	16	21	28.5	28.9	70.4	-1	-1	-1
1/18/2019	3:08:54 PM	205	1760	15	17	16	15	22	22	22	23	16	16	16	21	28.6	28.9	67.3	-1	-1	-1
1/18/2019	3:08:54 PM	408	1761	15	17	16	15	22	23	22	23	16	16	15	21	28.6	28.9	67.3	-1	-1	-1
1/18/2019	3:08:54 PM	611	1762	15	17	16	15	22	23	22	23	16	16	15	21	28.6	28.9	67.3	-1	-1	-1
1/18/2019	3:08:54 PM	814	1763	15	17	16	15	22	23	22	23	16	16	16	21	28.6	28.9	67.3	-1	-1	-1
1/18/2019	3:08:55 PM	2	1764	15	17	16	15	22	23	22	23	16	16	15	21	28.6	28.9	67.3	-1	-1	-1
1/18/2019	3:08:55 PM	205	1765	15	17	16	15	22	23	22	23	16	16	16	21	28.6	28.9	67.3	-1	-1	-1
1/18/2019	3:08:55 PM	408	1766	15	17	16	15	22	23	22	23	16	16	15	21	28.6	28.9	67.3	-1	-1	-1
1/18/2019	3:08:55 PM	611	1767	15	17	16	15	22	23	22	23	16	16	16	21	28.6	28.9	67.3	-1	-1	-1
1/18/2019	3:08:55 PM	814	1768	15	17	16	15	22	23	22	23	16	16	16	21	28.6	28.9	67.3	-1	-1	-1
1/18/2019	3:08:56 PM	2	1769	15	17	16	15	22	23	22	23	16	16	16	21	28.6	28.9	67.3	-1	-1	-1
1/18/2019	3:08:56 PM	205	1770	15	17	16	15	22	23	22	23	16	16	16	21	28.6	28.9	67.3	-1	-1	-1
1/18/2019	3:08:56 PM	408	1771	15	17	16	15	22	23	22	23	16	16	15	21	28.6	28.9	67.3	-1	-1	-1
1/18/2019	3:08:56 PM	611	1772	15	18	16	15	22	23	22	23	16	16	15	21	28.6	28.9	67.3	-1	-1	-1
1/18/2019	3:08:56 PM	814	1773	15	17	16	15	22	23	22	23	16	17	15	21	28.6	28.9	67.3	-1	-1	-1
1/18/2019	3:08:57 PM	2	1774	15	17	16	15	22	23	22	23	16	16	16	21	28.6	28.9	67.3	-1	-1	-1
1/18/2019	3:08:57 PM	205	1775	15	17	16	15	22	23	22	23	16	16	16	21	28.6	28.9	67.3	-1	-1	-1
1/18/2019	3:08:57 PM	408	1776	15	17	16	15	22	23	22	23	16	16	16	21	28.6	28.9	67.3	-1	-1	-1
1/18/2019	3:08:57 PM	611	1777	15	17	16	15	22	23	22	23	16	16	16	21	28.6	28.9	67.3	-1	-1	-1
1/18/2019	3:08:57 PM	814	1778	15	17	16	15	22	23	22	23	16	16	16	21	28.6	28.9	67.3	-1	-1	-1
1/18/2019	3:08:58 PM	2	1779	15	17	16	15	22	23	22	23	15	16	16	21	28.6	28.9	67.3	-1	-1	-1
1/18/2019	3:08:58 PM	205	1780	15	17	16	15	22	22	22	23	16	16	16	21	28.6	28.9	67.3	-1	-1	-1
1/18/2019	3:08:58 PM	408	1781	15	17	16	15	22	23	21	23	16	17	16	21	28.6	28.9	67.3	-1	-1	-1
1/18/2019	3:08:58 PM	611	1782	15	17	16	15	22	23	22	23	16	16	16	21	28.6	28.9	67.3	-1	-1	-1
1/18/2019	3:08:58 PM	814	1783	15	17	16	15	22	23	22	23	16	17	16	21	28.6	28.9	67.3	-1	-1	-1
1/18/2019	3:08:59 PM	2	1784	15	17	16	15	22	23	22	23	16	16	15	21	28.6	28.9	67.3	-1	-1	-1
1/18/2019	3:08:59 PM	205	1785	15	17	16	15	22	23	22	23	16	16	16	21	28.6	28.9	67.3	-1	-1	-1
1/18/2019	3:08:59 PM	408	1786	15	17	16	15	22	23	22	23	16	16	15	21	28.6	28.9	67.3	-1	-1	-1
1/18/2019	3:08:59 PM	611	1787	15	17	16	15	22	23	21	23	16	16	16	21	28.6	28.9	67.3	-1	-1	-1
1/18/2019	3:08:59 PM	814	1788	15	17	16	15	22	23	22	23	16	16	15	21	28.6	28.9	67.3	-1	-1	-1
1/18/2019	3:09:00 PM	2	1789	15	17	16	15	22	23	22	23	16	16	16	21	28.6	28.9	67.3	-1	-1	-1
1/18/2019	3:09:00 PM	205	1790	15	17	16	15	22	23	22	23	16	16	16	21	28.6	28.9	67.3	-1	-1	-1
1/18/2019	3:09:00 PM	408	1791	15	17	16	15	22	23	22	23	16	16	16	21	28.6	28.9	67.3	-1	-1	-1
1/18/2019	3:09:00 PM	611	1792	15	17	16	15	22	23	22	23	16	16	16	21	28.6	28.9	67.3	-1	-1	-1
1/18/2019	3:09:00 PM	814	1793	15	17	16	15	22	23	22	23	16	16	16	21	28.6	28.9	67.3	-1	-1	-1
1/18/2019	3:09:01 PM	2	1794	15	17	16	15	22	23	22	23	16	16	16	21	28.6	28.9	67.3	-1	-1	-1
1/18/2019	3:09:01 PM	205	1795	15	17	16	15	22	23	22	23	15	17	16	21	28.6	28.9	67.3	-1	-1	-1
1/18/2019	3:09:01 PM	408	1796	15	17	16	15	22	23	22	23	16	16	16	21	28.6	28.9	67.3	-1	-1	-1
1/18/2019	3:09:01 PM	611	1797	15	17	16	15	22	23	22	23	16	16	15	21	28.6	28.9	67.3	-1	-1	-1
1/18/2019	3:09:01 PM	814	1798	15	17	16	15	22	23	22	23	16	16	15	21	28.6	28.9	67.3	-1	-1	-1
1/18/2019	3:09:02 PM	2	1799	15	17	16	15	22	23	22	23	16	16	16	21	28.6	28.9	67.3	-1	-1	-1
1/18/2019	3:09:02 PM	205	1800	15	17	16	15	22	23	22	23	16	16	15	21	28.6	28.9	67.3	-1	-1	-1
1/18/2019	3:09:02 PM	408	1801	15	17	16	15	22	23	22	23	16	16	16	21	28.6	28.9	67.3	-1	-1	-1
1/18/2019	3:09:02 PM	611	1802	15	17	16	15	22	23	22	23	16	16	15	21	28.6	28.9	69.7	-1	-1	-1
1/18/2019	3:09:02 PM	814	1803	15	17	16	15	22	23	22	23	15	16	16	21	28.6	28.9	69.7	-1	-1	-1
1/18/2019	3:09:03 PM	2	1804	15	17	16	15	22	23	22	23	16	17	16	21	28.6	28.9	69.7	-1	-1	-1
1/18/2019	3:09:03 PM	205	1805	15	17	16	15	22	23	22	23	16	17	16	21	28.6	28.9	69.7	-1	-1	-1
1/18/2019	3:09:03 PM	408	1806	15	17	16	15	22	23	22	23	16	16	16	21	28.6	28.9	69.7	-1	-1	-1
1/18/2019	3:09:03 PM	611	1807	15	17	16	15	22	23	22	23	16	16	16	21	28.6	28.9	69.7	-1	-1	-1
1/18/2019	3:09:03 PM	814	1808	15	17	16	15	22	23	22	23	16	16	15	21	28.6	28.9	69.7	-1	-1	-1
1/18/2019	3:09:04 PM	2	1809	15	17	16	15	22	23	22	23	16	16	16	21	28.6	28.9	69.7	-1	-1	-1
1/18/2019	3:09:04 PM	205	1810	15	17	16	15	22	23	22	23	16	16	15	21	28.6	28.9	69.7	-1	-1	-1
1/18/2019	3:09:04 PM	408	1811	15	17	16	15	22	23	22	23	16	16	15	21	28.6	28.9	69.7	-1	-1	-1
1/18/2019	3:09:04 PM	611	1812	15	17	16	15	22	23	22	23	16	16	16	21	28.6	28.9	69.7	-1	-1	-1
1/18/2019	3:09:04 PM	830	1813	15	17	16	15	22	23	22	23	16	16	16	21	28.6	28.9	69.7	-1	-1	-1
1/18/2019	3:09:05 PM	2	1814	15	17	16	15	22	23	22	23	16	16	16	21	28.6	28.9	69.7	-1	-1	-1
1/18/2019	3:09:05 PM	205	1815	15	17	16	15	22	23	22	23	15	16	15	21	28.6	28.9	69.7	-1	-1	-1
1/18/2019	3:09:05 PM	408	1816	15	17	16	15	22	23	22	23	16	16	16	21	28.6	28.9	69.7	-1	-1	-1
1/18/2019	3:09:05 PM	611	1817	15	17	16	15	22	23	22	23	16	16	16	21	28.6	28.9	69.7	-1	-1	-1
1/18/2019	3:09:05 PM	814	1818	15	17	16	15	22	23	22	23	16	16	16	21	28.6	28.9	69.7	-1	-1	-1
1/18/2019	3:09:06 PM	2	1819	15	17	16	15	22	23	22	23	16	16	16	21	28.6	28.9	69.7	-1	-1	-1
1/18/2019	3:09:06 PM	205	1820	15	17	16	15	22	23	22	23	16	16	16	21	28.6	28.9	69.7	-1	-1	-1
1/18/2019	3:09:06 PM	408	1821	15	17	16	15	22	23	22	23	16	16	15	21	28.6	28.9	69.7	-1	-1	-1
1/18/2019	3:09:06 PM	611	1822	15	17	16	15	22	23	22	23	16	16	16	21	28.6	28.9	69.7	-1	-1	-1
1/18/2019	3:09:06 PM	814	1823	15	17	16	15	22	23	22	23	16	16	15	21	28.6	28.9	69.7	-1	-1	-1
1/18/2019	3:09:07 PM	2	1824	15	17	16	15	22	23	22	23	16	16	15	21	28.6	28.9	69.7	-1	-1	-1
1/18/2019	3:09:07 PM	205	1825	15	17	16	15	22	23	22	23	16	16	15	21	28.6	28.9	69.7	-1	-1	-1
1/18/2019	3:09:07 PM	408	1826	15	17	16	15	22	23	22	23	16	16	16	21	28.6	28.9	69.7	-1	-1	-1
1/18/2019	3:09:07 PM	611	1827	15	17	16	15	22	23	22	23	15	17	16	21	28.6	28.9	69.7	-1	-1	-1
1/18/2019	3:09:07 PM	814	1828	15	17	16	15	22	22	22	23	16	16	15	21	28.6	28.9	69.7	-1	-1	-1
1/18/2019	3:09:08 PM	14	1829	15	17	16	15	22	23	22	23	16	16	16	21	28.6	28.9	69.7	-1	-1	-1
1/18/2019	3:09:08 PM	202	1830	15	17	16	15	22	23	22	23	16	16	16	21	28.6	28.9	69.7	-1	-1	-1
1/18/2019	3:09:08 PM	405	1831	15	18	16	15	22	23	22	23	16	16	16	21	28.6	28.9	69.7	-1	-1	-1
1/18/2019	3:09:08 PM	608	1832	15	17	16	15	22	23	22	23	16	16	16	21	28.6	28.9	69.7	-1	-1	-1
1/18/2019	3:09:08 PM	811	1833	15	17	16	15	22	23	22	23	16	16	16	21	28.6	28.9	69.7	-1	-1	-1
1/18/2019	3:09:09 PM	14	1834	15	17	16	15	22	23	22	23	16	16	16	21	28.6	28.9	69.7	-1	-1	-1
1/18/2019	3:09:09 PM	202	1835	15	18	16	15	22	23	22	23	16	16	16	21	28.6	28.9	69.7	-1	-1	-1
1/18/2019	3:09:09 PM	405	1836	15	17	16	15	22	23	22	23	16	16	15	21	28.6	28.9	69.7	-1	-1	-1
1/18/2019	3:09:09 PM	608	1837	15	17	16	15	22	23	22	23	16	16	16	21	28.6	28.9	69.7	-1	-1	-1
1/18/2019	3:09:09 PM	811	1838	15	17	16	15	22	23	22	23	16	16	16	21	28.6	28.9	69.7	-1	-1	-1
1/18/2019	3:09:10 PM	14	1839	15	17	16	15	22	23	22	23	16	16	15	21	28.6	28.9	69.7	-1	-1	-1
1/18/2019	3:09:10 PM	202	1840	15	17	16	15	22	23	22	23	16	16	15	21	28.6	28.9	69.7	-1	-1	-1
1/18/2019	3:09:10 PM	405	1841	15	17	16	15	22	23	22	23	16	16	16	21	28.6	28.9	69.7	-1	-1	-1
1/18/2019	3:09:10 PM	608	1842	15	18	16	15	22	23	22	23	16	16	16	21	28.6	28.9	69.7	-1	-1	-1
1/18/2019	3:09:10 PM	811	1843	15	17	16	15	22	23	22	23	16	17	16	21	28.6	28.9	69.7	-1	-1	-1
1/18/2019	3:09:11 PM	14	1844	15	17	16	15	22	23	22	23	16	16	15	21	28.6	28.8	128.0	-1	-1	-1
1/18/2019	3:09:11 PM	202	1845	15	17	16	15	22	23	22	23	16	16	15	21	28.6	28.8	128.0	-1	-1	-1
1/18/2019	3:09:11 PM	405	1846	15	17	16	15	22	23	22	23	16	16	16	21	28.6	28.8	128.0	-1	-1	-1
1/18/2019	3:09:11 PM	608	1847	15	17	16	15	22	23	22	23	16	16	16	21	28.6	28.8	128.0	-1	-1	-1
1/18/2019	3:09:11 PM	811	1848	15	17	16	15	22	23	22	23	16	16	15	21	28.6	28.8	128.0	-1	-1	-1
1/18/2019	3:09:12 PM	14	1849	15	17	16	15	22	23	22	23	16	16	16	21	28.6	28.8	128.0	-1	-1	-1
1/18/2019	3:09:12 PM	202	1850	15	17	16	15	22	23	22	23	16	16	16	21	28.6	28.8	128.0	-1	-1	-1
1/18/2019	3:09:12 PM	405	1851	15	17	16	15	22	23	22	23	16	16	16	21	28.6	28.8	128.0	-1	-1	-1
1/18/2019	3:09:12 PM	608	1852	15	17	16	15	22	23	22	23	16	16	16	21	28.6	28.8	128.0	-1	-1	-1
1/18/2019	3:09:12 PM	811	1853	15	17	16	15	22	23	22	23	16	16	15	21	28.6	28.8	128.0	-1	-1	-1
1/18/2019	3:09:13 PM	14	1854	15	17	16	15	22	23	22	23	16	16	16	21	28.6	28.8	128.0	-1	-1	-1
1/18/2019	3:09:13 PM	202	1855	15	17	16	15	22	23	22	23	16	16	16	21	28.6	28.8	128.0	-1	-1	-1
1/18/2019	3:09:13 PM	405	1856	15	17	16	15	22	23	22	23	16	16	16	21	28.6	28.8	128.0	-1	-1	-1
1/18/2019	3:09:13 PM	608	1857	15	17	16	15	22	23	22	23	16	16	16	21	28.6	28.8	128.0	-1	-1	-1
1/18/2019	3:09:13 PM	811	1858	15	17	16	15	22	22	22	23	16	16	15	21	28.6	28.8	128.0	-1	-1	-1
1/18/2019	3:09:14 PM	14	1859	15	17	16	15	22	23	22	23	16	16	15	21	28.6	28.8	128.0	-1	-1	-1
1/18/2019	3:09:14 PM	202	1860	15	17	16	15	22	23	22	23	16	16	16	21	28.6	28.8	128.0	-1	-1	-1
1/18/2019	3:09:14 PM	405	1861	15	17	16	15	22	23	22	23	16	16	16	21	28.6	28.8	128.0	-1	-1	-1
1/18/2019	3:09:14 PM	608	1862	15	17	16	15	22	23	22	23	16	16	16	21	28.6	28.8	128.0	-1	-1	-1
1/18/2019	3:09:14 PM	811	1863	15	17	16	15	22	23	22	23	16	16	16	21	28.6	28.8	128.0	-1	-1	-1
1/18/2019	3:09:15 PM	14	1864	15	17	16	15	22	23	22	23	15	16	16	21	28.6	28.8	128.0	-1	-1	-1
1/18/2019	3:09:15 PM	202	1865	15	17	16	15	22	23	22	23	16	16	16	21	28.6	28.8	128.0	-1	-1	-1
1/18/2019	3:09:15 PM	405	1866	15	17	16	15	22	23	22	23	16	16	16	21	28.6	28.8	128.0	-1	-1	-1
1/18/2019	3:09:15 PM	608	1867	15	17	16	15	22	23	22	23	16	16	15	21	28.6	28.8	128.0	-1	-1	-1
1/18/2019	3:09:15 PM	811	1868	15	17	16	15	22	23	22	23	16	16	16	21	28.6	28.8	128.0	-1	-1	-1
1/18/2019	3:09:16 PM	14	1869	15	17	16	15	22	23	21	23	16	16	16	21	28.6	28.8	128.0	-1	-1	-1
1/18/2019	3:09:16 PM	202	1870	15	17	16	15	22	23	22	23	16	16	16	21	28.6	28.8	128.0	-1	-1	-1
1/18/2019	3:09:16 PM	405	1871	15	17	16	15	22	23	22	23	16	16	16	21	28.6	28.8	128.0	-1	-1	-1
1/18/2019	3:09:16 PM	608	1872	15	17	16	15	22	23	22	23	16	16	16	21	28.6	28.8	128.0	-1	-1	-1
1/18/2019	3:09:16 PM	811	1873	15	17	16	15	22	23	22	23	16	16	16	21	28.6	28.8	128.0	-1	-1	-1
1/18/2019	3:09:17 PM	14	1874	15	17	16	15	22	23	22	23	15	16	16	21	28.6	28.8	128.0	-1	-1	-1
1/18/2019	3:09:17 PM	202	1875	15	17	16	15	22	23	22	23	16	16	16	21	28.6	28.8	128.0	-1	-1	-1
1/18/2019	3:09:17 PM	405	1876	15	17	16	15	22	23	22	23	15	16	16	21	28.6	28.8	128.0	-1	-1	-1
1/18/2019	3:09:17 PM	608	1877	15	17	16	15	22	23	22	23	16	16	15	21	28.6	28.8	128.0	-1	-1	-1
1/18/2019	3:09:17 PM	811	1878	15	17	16	15	22	22	22	23	16	16	16	21	28.6	28.8	128.0	-1	-1	-1
1/18/2019	3:09:18 PM	14	1879	15	17	16	15	22	22	22	23	16	16	16	21	28.6	28.8	128.0	-1	-1	-1
1/18/2019	3:09:18 PM	202	1880	15	17	16	15	22	22	22	23	16	16	16	21	28.6	28.8	128.0	-1	-1	-1
1/18/2019	3:09:18 PM	405	1881	15	17	16	15	22	23	22	23	16	16	15	20	28.6	28.8	128.0	-1	-1	-1
1/18/2019	3:09:18 PM	608	1882	15	17	16	15	22	23	22	23	16	16	16	21	28.6	28.8	128.0	-1	-1	-1
1/18/2019	3:09:18 PM	811	1883	15	17	16	15	22	23	22	23	16	16	16	21	28.6	28.8	128.0	-1	-1	-1
1/18/2019	3:09:19 PM	14	1884	15	17	16	15	22	23	22	23	16	16	15	21	28.6	28.8	128.0	-1	-1	-1
1/18/2019	3:09:19 PM	202	1885	15	17	16	15	22	23	22	23	16	16	15	21	28.6	28.8	128.0	-1	-1	-1
1/18/2019	3:09:19 PM	405	1886	15	17	16	15	22	23	22	23	16	16	15	21	28.6	28.8	127.7	-1	-1	-1
1/18/2019	3:09:19 PM	608	1887	15	18	16	15	22	23	22	23	16	16	16	21	28.6	28.8	127.7	-1	-1	-1
1/18/2019	3:09:19 PM	811	1888	15	17	16	15	22	23	22	23	16	16	16	21	28.6	28.8	127.7	-1	-1	-1
1/18/2019	3:09:20 PM	14	1889	15	17	16	15	22	23	22	23	16	16	16	21	28.6	28.8	127.7	-1	-1	-1
1/18/2019	3:09:20 PM	202	1890	15	17	16	15	22	23	22	23	16	16	16	21	28.6	28.8	127.7	-1	-1	-1
1/18/2019	3:09:20 PM	405	1891	15	17	16	15	22	23	22	23	16	16	16	21	28.6	28.8	127.7	-1	-1	-1
1/18/2019	3:09:20 PM	608	1892	15	17	16	15	22	23	22	23	16	16	16	21	28.6	28.8	127.7	-1	-1	-1
1/18/2019	3:09:20 PM	811	1893	15	17	16	15	22	23	21	23	16	16	15	21	28.6	28.8	127.7	-1	-1	-1
1/18/2019	3:09:21 PM	14	1894	15	17	16	15	22	23	22	23	16	16	16	21	28.6	28.8	127.7	-1	-1	-1
1/18/2019	3:09:21 PM	202	1895	15	17	16	15	22	23	22	23	16	16	15	21	28.6	28.8	127.7	-1	-1	-1
1/18/2019	3:09:21 PM	405	1896	15	17	16	15	22	23	22	23	16	16	16	21	28.6	28.8	127.7	-1	-1	-1
1/18/2019	3:09:21 PM	608	1897	15	17	16	15	22	23	22	23	16	16	16	21	28.6	28.8	127.7	-1	-1	-1
1/18/2019	3:09:21 PM	811	1898	15	17	16	15	22	23	22	23	16	16	16	21	28.6	28.8	127.7	-1	-1	-1
1/18/2019	3:09:22 PM	14	1899	15	17	16	15	22	23	22	23	16	16	15	21	28.6	28.8	127.7	-1	-1	-1
1/18/2019	3:09:22 PM	202	1900	15	17	16	15	22	23	22	23	16	16	16	21	28.6	28.8	127.7	-1	-1	-1
1/18/2019	3:09:22 PM	405	1901	15	17	16	15	22	23	22	23	16	16	16	21	28.6	28.8	127.7	-1	-1	-1
1/18/2019	3:09:22 PM	608	1902	15	17	16	15	22	23	22	23	16	16	16	21	28.6	28.8	127.7	-1	-1	-1
1/18/2019	3:09:22 PM	811	1903	15	17	16	15	22	23	22	23	16	16	16	21	28.6	28.8	127.7	-1	-1	-1
1/18/2019	3:09:23 PM	14	1904	15	17	16	15	22	23	22	23	16	16	16	21	28.6	28.8	127.7	-1	-1	-1
1/18/2019	3:09:23 PM	202	1905	15	17	16	15	22	23	22	23	16	16	15	21	28.6	28.8	127.7	-1	-1	-1
1/18/2019	3:09:23 PM	405	1906	15	17	16	15	22	23	22	23	16	16	16	21	28.6	28.8	127.7	-1	-1	-1
1/18/2019	3:09:23 PM	608	1907	15	17	16	15	22	23	22	23	16	16	16	21	28.6	28.8	127.7	-1	-1	-1
1/18/2019	3:09:23 PM	811	1908	15	17	16	15	22	23	22	23	16	16	16	21	28.6	28.8	127.7	-1	-1	-1
1/18/2019	3:09:24 PM	14	1909	15	17	16	15	22	23	22	23	16	16	16	21	28.6	28.8	127.7	-1	-1	-1
1/18/2019	3:09:24 PM	202	1910	15	17	16	15	22	23	22	23	16	16	16	21	28.6	28.8	127.7	-1	-1	-1
1/18/2019	3:09:24 PM	405	1911	15	17	16	15	22	23	22	23	16	16	16	21	28.6	28.8	127.7	-1	-1	-1
1/18/2019	3:09:24 PM	608	1912	15	17	16	15	22	23	22	23	16	16	16	21	28.6	28.8	127.7	-1	-1	-1
1/18/2019	3:09:24 PM	811	1913	15	17	16	15	22	23	22	23	16	16	16	21	28.6	28.8	127.7	-1	-1	-1
1/18/2019	3:09:25 PM	14	1914	15	17	16	15	22	23	22	23	16	16	16	21	28.6	28.8	127.7	-1	-1	-1
1/18/2019	3:09:25 PM	202	1915	15	17	16	15	22	23	22	23	16	17	15	21	28.6	28.8	127.7	-1	-1	-1
1/18/2019	3:09:25 PM	405	1916	15	17	16	15	22	23	22	23	16	16	16	21	28.6	28.8	127.7	-1	-1	-1
1/18/2019	3:09:25 PM	608	1917	15	17	16	15	22	23	22	23	16	16	16	21	28.6	28.8	127.7	-1	-1	-1
1/18/2019	3:09:25 PM	811	1918	15	17	16	15	22	23	22	23	16	16	16	21	28.6	28.8	127.7	-1	-1	-1
1/18/2019	3:09:26 PM	14	1919	15	17	16	15	22	23	22	23	16	16	16	21	28.6	28.8	127.7	-1	-1	-1
1/18/2019	3:09:26 PM	202	1920	15	17	16	15	22	23	21	23	16	16	16	21	28.6	28.8	127.7	-1	-1	-1
1/18/2019	3:09:26 PM	405	1921	15	17	16	15	22	23	22	23	16	16	16	21	28.6	28.8	127.7	-1	-1	-1
1/18/2019	3:09:26 PM	608	1922	15	18	16	15	22	23	22	23	16	16	16	21	28.6	28.8	127.7	-1	-1	-1
1/18/2019	3:09:26 PM	811	1923	15	17	16	15	22	23	22	23	16	16	15	21	28.6	28.8	127.7	-1	-1	-1
1/18/2019	3:09:27 PM	14	1924	15	17	16	15	22	23	22	23	16	16	15	21	28.6	28.8	127.7	-1	-1	-1
1/18/2019	3:09:27 PM	202	1925	15	17	16	15	22	23	22	23	16	16	16	21	28.6	28.8	127.7	-1	-1	-1
1/18/2019	3:09:27 PM	405	1926	15	17	16	15	22	22	22	23	16	16	16	21	28.6	28.8	127.7	-1	-1	-1
1/18/2019	3:09:27 PM	608	1927	15	17	16	15	22	23	22	23	16	16	16	21	28.6	28.8	127.7	-1	-1	-1
1/18/2019	3:09:27 PM	811	1928	15	17	16	15	22	23	22	23	16	16	15	21	28.6	28.9	126.0	-1	-1	-1
1/18/2019	3:09:28 PM	14	1929	15	17	16	15	22	23	22	23	16	16	15	21	28.6	28.9	126.0	-1	-1	-1
1/18/2019	3:09:28 PM	202	1930	15	17	16	15	22	23	22	23	16	17	16	21	28.6	28.9	126.0	-1	-1	-1
1/18/2019	3:09:28 PM	405	1931	15	17	16	15	22	23	22	23	16	16	16	21	28.6	28.9	126.0	-1	-1	-1
1/18/2019	3:09:28 PM	608	1932	15	17	16	15	22	23	22	23	16	16	16	21	28.6	28.9	126.0	-1	-1	-1
1/18/2019	3:09:28 PM	811	1933	15	17	16	15	22	23	22	23	16	16	16	21	28.6	28.9	126.0	-1	-1	-1
1/18/2019	3:09:29 PM	14	1934	15	17	16	15	22	23	22	23	16	16	16	21	28.6	28.9	126.0	-1	-1	-1
1/18/2019	3:09:29 PM	202	1935	15	18	16	15	22	23	22	23	16	16	16	21	28.6	28.9	126.0	-1	-1	-1
1/18/2019	3:09:29 PM	405	1936	15	17	16	15	22	23	22	23	16	16	16	21	28.6	28.9	126.0	-1	-1	-1
1/18/2019	3:09:29 PM	606	1937	15	17	16	15	22	23	22	23	16	16	15	21	28.6	28.9	126.0	-1	-1	-1
1/18/2019	3:09:29 PM	809	1938	15	17	16	15	22	23	22	23	16	16	16	21	28.6	28.9	126.0	-1	-1	-1
1/18/2019	3:09:30 PM	12	1939	15	17	16	15	22	23	22	23	16	16	16	21	28.6	28.9	126.0	-1	-1	-1
1/18/2019	3:09:30 PM	215	1940	15	18	16	15	22	23	22	23	16	16	15	21	28.6	28.9	126.0	-1	-1	-1
1/18/2019	3:09:30 PM	402	1941	15	17	16	15	22	23	22	23	16	16	15	21	28.6	28.9	126.0	-1	-1	-1
1/18/2019	3:09:30 PM	606	1942	15	17	16	15	22	23	22	23	16	17	16	21	28.6	28.9	126.0	-1	-1	-1
1/18/2019	3:09:30 PM	809	1943	15	17	16	15	22	23	22	23	16	16	15	21	28.6	28.9	126.0	-1	-1	-1
1/18/2019	3:09:31 PM	12	1944	15	17	16	15	22	23	22	23	16	16	16	21	28.6	28.9	126.0	-1	-1	-1
1/18/2019	3:09:31 PM	215	1945	15	17	16	15	22	23	21	23	16	16	16	21	28.6	28.9	126.0	-1	-1	-1
1/18/2019	3:09:31 PM	402	1946	15	17	16	15	22	23	21	23	16	16	16	21	28.6	28.9	126.0	-1	-1	-1
1/18/2019	3:09:31 PM	606	1947	15	17	16	15	22	23	22	23	16	16	16	21	28.6	28.9	126.0	-1	-1	-1
1/18/2019	3:09:31 PM	809	1948	15	17	16	15	22	23	22	23	16	16	15	21	28.6	28.9	126.0	-1	-1	-1
1/18/2019	3:09:32 PM	12	1949	15	17	16	15	22	23	22	23	16	16	16	21	28.6	28.9	126.0	-1	-1	-1
1/18/2019	3:09:32 PM	215	1950	15	17	16	15	22	23	22	23	16	16	15	21	28.6	28.9	126.0	-1	-1	-1
1/18/2019	3:09:32 PM	402	1951	15	17	16	15	22	23	22	23	16	16	16	21	28.6	28.9	126.0	-1	-1	-1
1/18/2019	3:09:32 PM	606	1952	15	17	16	15	22	23	22	23	16	16	16	21	28.6	28.9	126.0	-1	-1	-1
1/18/2019	3:09:32 PM	809	1953	15	17	16	15	22	23	22	23	16	16	16	21	28.6	28.9	126.0	-1	-1	-1
1/18/2019	3:09:33 PM	12	1954	15	17	16	15	22	23	22	23	16	16	16	21	28.6	28.9	126.0	-1	-1	-1
1/18/2019	3:09:33 PM	215	1955	15	17	16	15	22	23	22	23	16	16	16	21	28.6	28.9	126.0	-1	-1	-1
1/18/2019	3:09:33 PM	402	1956	15	17	16	15	22	23	22	23	16	16	15	21	28.6	28.9	126.0	-1	-1	-1
1/18/2019	3:09:33 PM	606	1957	15	17	16	15	22	23	22	23	16	16	15	21	28.6	28.9	126.0	-1	-1	-1
1/18/2019	3:09:33 PM	809	1958	15	17	16	15	22	23	22	23	16	16	15	21	28.6	28.9	126.0	-1	-1	-1
1/18/2019	3:09:34 PM	12	1959	15	17	16	15	22	23	22	23	16	16	15	21	28.6	28.9	126.0	-1	-1	-1
1/18/2019	3:09:34 PM	215	1960	15	17	16	15	22	23	22	23	16	16	16	21	28.6	28.9	126.0	-1	-1	-1
1/18/2019	3:09:34 PM	402	1961	15	17	16	15	22	23	22	23	16	16	15	21	28.6	28.9	126.0	-1	-1	-1
1/18/2019	3:09:34 PM	606	1962	15	17	16	15	22	23	22	23	16	16	16	21	28.6	28.9	126.0	-1	-1	-1
1/18/2019	3:09:34 PM	809	1963	15	17	16	15	22	23	22	23	16	16	15	21	28.6	28.9	126.0	-1	-1	-1
1/18/2019	3:09:35 PM	12	1964	15	17	16	15	22	23	22	23	16	16	16	21	28.6	28.9	126.0	-1	-1	-1
1/18/2019	3:09:35 PM	215	1965	15	17	16	15	22	23	22	23	16	16	16	21	28.6	28.9	126.0	-1	-1	-1
1/18/2019	3:09:35 PM	402	1966	15	17	16	15	22	23	22	23	16	16	16	21	28.6	28.9	126.0	-1	-1	-1
1/18/2019	3:09:35 PM	606	1967	15	17	16	15	22	23	22	23	16	16	15	21	28.6	28.9	126.0	-1	-1	-1
1/18/2019	3:09:35 PM	809	1968	15	17	16	15	22	23	22	23	16	16	16	21	28.6	28.9	126.0	-1	-1	-1
1/18/2019	3:09:36 PM	12	1969	15	17	16	15	22	23	22	23	16	16	16	21	28.6	28.9	126.0	-1	-1	-1
1/18/2019	3:09:36 PM	215	1970	15	17	16	15	22	23	22	23	16	16	16	21	28.7	28.9	107.6	-1	-1	-1
1/18/2019	3:09:36 PM	402	1971	15	17	16	15	22	23	22	23	16	16	16	21	28.7	28.9	107.6	-1	-1	-1
1/18/2019	3:09:36 PM	606	1972	15	17	16	15	22	23	22	23	16	16	15	21	28.7	28.9	107.6	-1	-1	-1
1/18/2019	3:09:36 PM	809	1973	15	17	16	15	22	23	22	23	16	16	15	21	28.7	28.9	107.6	-1	-1	-1
1/18/2019	3:09:37 PM	12	1974	15	17	16	15	22	23	22	23	16	16	15	21	28.7	28.9	107.6	-1	-1	-1
1/18/2019	3:09:37 PM	215	1975	15	17	16	15	22	23	22	23	16	16	16	21	28.7	28.9	107.6	-1	-1	-1
1/18/2019	3:09:37 PM	402	1976	15	17	16	15	22	23	22	23	16	16	16	21	28.7	28.9	107.6	-1	-1	-1
1/18/2019	3:09:37 PM	606	1977	15	17	16	15	22	23	22	23	16	17	15	21	28.7	28.9	107.6	-1	-1	-1
1/18/2019	3:09:37 PM	809	1978	15	17	16	15	22	23	22	23	16	16	16	21	28.7	28.9	107.6	-1	-1	-1
1/18/2019	3:09:38 PM	12	1979	15	17	16	15	22	23	22	23	16	16	16	21	28.7	28.9	107.6	-1	-1	-1
1/18/2019	3:09:38 PM	215	1980	15	17	16	15	22	23	22	23	16	16	15	21	28.7	28.9	107.6	-1	-1	-1
1/18/2019	3:09:38 PM	402	1981	15	17	16	15	22	23	22	23	16	16	16	21	28.7	28.9	107.6	-1	-1	-1
1/18/2019	3:09:38 PM	606	1982	15	17	16	15	22	23	22	23	16	16	16	21	28.7	28.9	107.6	-1	-1	-1
1/18/2019	3:09:38 PM	809	1983	15	17	16	15	22	23	22	23	16	16	16	21	28.7	28.9	107.6	-1	-1	-1
1/18/2019	3:09:39 PM	12	1984	15	17	16	15	22	23	22	23	16	16	16	21	28.7	28.9	107.6	-1	-1	-1
1/18/2019	3:09:39 PM	215	1985	15	17	16	15	22	23	22	23	16	16	16	21	28.7	28.9	107.6	-1	-1	-1
1/18/2019	3:09:39 PM	402	1986	15	17	16	15	22	23	22	23	16	16	15	21	28.7	28.9	107.6	-1	-1	-1
1/18/2019	3:09:39 PM	606	1987	15	17	16	15	22	23	22	23	16	16	16	21	28.7	28.9	107.6	-1	-1	-1
1/18/2019	3:09:39 PM	809	1988	15	17	16	15	22	23	22	23	16	16	16	21	28.7	28.9	107.6	-1	-1	-1
1/18/2019	3:09:40 PM	12	1989	15	17	16	15	22	23	22	23	16	16	16	21	28.7	28.9	107.6	-1	-1	-1
1/18/2019	3:09:40 PM	215	1990	15	17	16	15	22	23	22	23	16	16	16	21	28.7	28.9	107.6	-1	-1	-1
1/18/2019	3:09:40 PM	402	1991	15	17	16	15	22	23	22	23	16	16	16	21	28.7	28.9	107.6	-1	-1	-1
1/18/2019	3:09:40 PM	606	1992	15	17	16	15	22	23	22	23	16	16	16	21	28.7	28.9	107.6	-1	-1	-1
1/18/2019	3:09:40 PM	809	1993	15	17	16	15	22	23	22	23	16	16	16	21	28.7	28.9	107.6	-1	-1	-1
1/18/2019	3:09:41 PM	12	1994	15	17	16	15	22	23	22	23	16	16	16	21	28.7	28.9	107.6	-1	-1	-1
1/18/2019	3:09:41 PM	215	1995	15	17	16	15	22	23	22	23	16	16	15	21	28.7	28.9	107.6	-1	-1	-1
1/18/2019	3:09:41 PM	402	1996	15	17	16	15	22	23	22	23	16	16	15	21	28.7	28.9	107.6	-1	-1	-1
1/18/2019	3:09:41 PM	606	1997	15	17	16	15	22	23	22	23	16	16	16	21	28.7	28.9	107.6	-1	-1	-1
1/18/2019	3:09:41 PM	809	1998	15	17	16	15	22	23	22	23	16	16	15	21	28.7	28.9	107.6	-1	-1	-1
1/18/2019	3:09:42 PM	12	1999	15	17	16	15	22	22	22	23	16	16	16	21	28.7	28.9	107.6	-1	-1	-1
1/18/2019	3:09:42 PM	215	2000	15	17	16	15	22	23	22	23	16	17	16	21	28.7	28.9	107.6	-1	-1	-1
[truncated: 39,748 more rows]
