# Supplementary material for: Rapid metabolic shifts occur during the transition between hunger and satiety in Drosophila melanogaster
Source: Nat Commun. 2019 Sep 6;10:4052. doi: 10.1038/s41467-019-11933-z (PMC6731244; doi:10.1038/s41467-019-11933-z)
Supplement: Supplementary file 7 — Supplementary Data 4 [file 41467_2019_11933_MOESM7_ESM.zip › Fig5DFM_26.csv]

Date	Time	MSec	Sample	W1	W2	W3	W4	W5	W6	W7	W8	W9	W10	W11	W12	Temp	Humid	LUX	Dark	OptoCol1	OptoCol2
1/17/2019	6:31:30 PM	812	1	26	26	26	26	21	22	22	21	28	28	27	28	28.0	32.6	41.6	-1	-1	-1
1/17/2019	6:31:31 PM	15	2	26	26	26	26	21	21	21	21	28	28	27	28	28.0	32.6	41.6	-1	-1	-1
1/17/2019	6:31:31 PM	203	3	26	27	26	27	21	22	21	22	28	28	28	28	28.0	32.6	41.6	-1	-1	-1
1/17/2019	6:31:31 PM	406	4	26	26	26	26	21	21	21	22	28	28	27	28	28.0	32.6	41.6	-1	-1	-1
1/17/2019	6:31:31 PM	609	5	26	26	26	26	21	21	21	21	28	28	27	28	28.0	32.6	41.6	-1	-1	-1
1/17/2019	6:31:31 PM	812	6	26	26	26	26	21	22	22	21	28	28	28	27	28.0	32.6	41.6	-1	-1	-1
1/17/2019	6:31:32 PM	15	7	26	26	26	26	21	22	21	21	27	28	27	28	28.0	32.6	41.6	-1	-1	-1
1/17/2019	6:31:32 PM	203	8	26	26	26	26	21	21	21	22	28	28	27	28	28.0	32.6	41.6	-1	-1	-1
1/17/2019	6:31:32 PM	406	9	26	26	26	26	21	21	22	21	28	28	28	27	28.0	32.6	41.6	-1	-1	-1
1/17/2019	6:31:32 PM	609	10	26	26	26	26	21	22	21	22	28	28	28	28	28.0	32.6	41.6	-1	-1	-1
1/17/2019	6:31:32 PM	812	11	26	26	26	26	21	21	21	21	28	28	27	28	28.0	32.6	41.6	-1	-1	-1
1/17/2019	6:31:33 PM	15	12	26	26	26	26	21	21	21	21	28	28	28	27	28.0	32.6	41.6	-1	-1	-1
1/17/2019	6:31:33 PM	203	13	26	27	26	26	21	22	22	22	28	28	27	28	28.0	32.6	41.6	-1	-1	-1
1/17/2019	6:31:33 PM	406	14	26	26	26	26	21	21	22	21	28	28	27	28	28.0	32.6	41.6	-1	-1	-1
1/17/2019	6:31:33 PM	609	15	26	26	26	26	21	21	21	21	28	28	27	28	28.0	32.7	84.5	-1	-1	-1
1/17/2019	6:31:33 PM	812	16	26	27	26	26	21	21	22	21	28	28	28	27	28.0	32.7	84.5	-1	-1	-1
1/17/2019	6:31:34 PM	15	17	26	26	26	26	21	22	22	22	27	28	27	27	28.0	32.7	84.5	-1	-1	-1
1/17/2019	6:31:34 PM	203	18	26	26	26	26	21	21	22	21	28	28	28	28	28.0	32.7	84.5	-1	-1	-1
1/17/2019	6:31:34 PM	406	19	26	26	26	26	21	22	21	21	28	28	28	27	28.0	32.7	84.5	-1	-1	-1
1/17/2019	6:31:34 PM	609	20	26	26	26	26	21	22	21	21	27	28	28	28	28.0	32.7	84.5	-1	-1	-1
1/17/2019	6:31:34 PM	812	21	26	26	26	26	21	21	21	21	27	28	27	28	28.0	32.7	84.5	-1	-1	-1
1/17/2019	6:31:35 PM	15	22	26	26	26	26	21	21	21	21	28	28	27	28	28.0	32.7	84.5	-1	-1	-1
1/17/2019	6:31:35 PM	203	23	26	27	26	27	21	21	21	22	28	28	28	28	28.0	32.7	84.5	-1	-1	-1
1/17/2019	6:31:35 PM	406	24	26	26	26	26	21	22	21	22	28	28	27	28	28.0	32.7	84.5	-1	-1	-1
1/17/2019	6:31:35 PM	609	25	26	26	26	26	21	22	22	21	28	28	27	28	28.0	32.7	84.5	-1	-1	-1
1/17/2019	6:31:35 PM	812	26	26	26	26	26	21	21	22	21	28	28	27	27	28.0	32.7	84.5	-1	-1	-1
1/17/2019	6:31:36 PM	15	27	26	26	26	27	21	22	21	21	28	28	28	28	28.0	32.7	84.5	-1	-1	-1
1/17/2019	6:31:36 PM	203	28	26	26	26	26	21	22	21	21	28	28	27	28	28.0	32.7	84.5	-1	-1	-1
1/17/2019	6:31:36 PM	406	29	26	26	26	26	21	21	22	21	28	28	28	27	28.0	32.7	84.5	-1	-1	-1
1/17/2019	6:31:36 PM	609	30	26	26	26	27	21	22	21	22	28	28	28	28	28.0	32.7	84.5	-1	-1	-1
1/17/2019	6:31:36 PM	812	31	26	26	26	26	21	21	21	22	27	28	27	28	28.0	32.7	84.5	-1	-1	-1
1/17/2019	6:31:37 PM	15	32	26	26	26	26	21	21	22	22	28	28	27	28	28.0	32.7	84.5	-1	-1	-1
1/17/2019	6:31:37 PM	203	33	26	26	26	27	21	21	22	21	28	28	28	28	28.0	32.7	84.5	-1	-1	-1
1/17/2019	6:31:37 PM	406	34	26	26	26	26	21	21	21	21	27	28	27	28	28.0	32.7	84.5	-1	-1	-1
1/17/2019	6:31:37 PM	609	35	26	26	26	26	21	21	21	21	28	28	27	28	28.0	32.7	84.5	-1	-1	-1
1/17/2019	6:31:37 PM	812	36	26	26	26	26	21	21	22	21	28	28	27	27	28.0	32.7	84.5	-1	-1	-1
1/17/2019	6:31:38 PM	15	37	26	26	26	27	21	22	22	22	28	28	28	28	28.0	32.7	84.5	-1	-1	-1
1/17/2019	6:31:38 PM	203	38	26	26	26	26	21	22	22	22	28	28	27	28	28.0	32.7	84.5	-1	-1	-1
1/17/2019	6:31:38 PM	406	39	26	26	26	26	21	21	22	21	28	28	28	28	28.0	32.7	84.5	-1	-1	-1
1/17/2019	6:31:38 PM	609	40	26	26	26	26	21	22	22	21	28	28	28	27	28.0	32.7	84.5	-1	-1	-1
1/17/2019	6:31:38 PM	812	41	26	26	26	26	21	22	21	22	28	28	28	27	28.0	32.7	84.5	-1	-1	-1
1/17/2019	6:31:39 PM	15	42	26	26	26	26	21	22	21	22	28	28	27	28	28.0	32.7	84.5	-1	-1	-1
1/17/2019	6:31:39 PM	203	43	26	26	26	26	21	22	22	22	28	28	28	28	28.0	32.7	84.5	-1	-1	-1
1/17/2019	6:31:39 PM	406	44	26	26	26	26	21	22	21	22	28	28	28	27	28.0	32.7	84.5	-1	-1	-1
1/17/2019	6:31:39 PM	609	45	26	26	26	26	21	22	21	22	27	28	27	28	28.0	32.7	84.5	-1	-1	-1
1/17/2019	6:31:39 PM	812	46	26	26	26	26	21	22	21	21	28	28	27	28	28.0	32.7	84.5	-1	-1	-1
1/17/2019	6:31:40 PM	15	47	26	26	26	26	21	21	22	21	28	28	28	28	28.0	32.7	84.5	-1	-1	-1
1/17/2019	6:31:40 PM	203	48	26	27	26	27	21	21	21	22	28	28	28	28	28.0	32.7	84.5	-1	-1	-1
1/17/2019	6:31:40 PM	406	49	26	26	26	26	21	22	21	22	27	28	27	28	28.0	32.7	84.5	-1	-1	-1
1/17/2019	6:31:40 PM	609	50	26	26	26	26	21	21	21	21	28	28	27	28	28.0	32.7	84.5	-1	-1	-1
1/17/2019	6:31:40 PM	812	51	26	26	26	26	21	21	21	21	28	28	27	27	28.0	32.7	84.5	-1	-1	-1
1/17/2019	6:31:41 PM	15	52	26	27	26	26	21	21	21	21	28	28	28	27	28.0	32.7	84.5	-1	-1	-1
1/17/2019	6:31:41 PM	203	53	26	26	26	26	21	21	21	22	28	28	28	28	28.0	32.7	84.5	-1	-1	-1
1/17/2019	6:31:41 PM	406	54	26	26	26	26	21	21	21	21	27	28	27	27	28.0	32.7	84.5	-1	-1	-1
1/17/2019	6:31:41 PM	609	55	26	26	26	26	21	21	22	22	28	28	27	28	28.0	32.7	84.5	-1	-1	-1
1/17/2019	6:31:41 PM	812	56	26	26	26	26	21	21	22	21	28	28	27	27	28.0	32.7	84.5	-1	-1	-1
1/17/2019	6:31:42 PM	15	57	26	27	26	26	21	22	21	22	28	28	27	27	28.0	32.8	87.3	-1	-1	-1
1/17/2019	6:31:42 PM	203	58	26	26	26	26	21	21	22	21	28	28	28	28	28.0	32.8	87.3	-1	-1	-1
1/17/2019	6:31:42 PM	406	59	26	26	26	26	21	21	21	22	28	28	27	27	28.0	32.8	87.3	-1	-1	-1
1/17/2019	6:31:42 PM	609	60	26	26	26	26	21	21	21	21	28	28	27	28	28.0	32.8	87.3	-1	-1	-1
1/17/2019	6:31:42 PM	812	61	26	26	26	26	21	21	21	21	28	28	28	27	28.0	32.8	87.3	-1	-1	-1
1/17/2019	6:31:43 PM	15	62	26	26	26	26	21	22	21	21	27	28	27	28	28.0	32.8	87.3	-1	-1	-1
1/17/2019	6:31:43 PM	203	63	26	27	26	27	21	22	21	21	28	28	28	28	28.0	32.8	87.3	-1	-1	-1
1/17/2019	6:31:43 PM	406	64	26	26	26	26	21	22	21	21	27	28	27	28	28.0	32.8	87.3	-1	-1	-1
1/17/2019	6:31:43 PM	609	65	26	26	26	26	21	21	22	21	28	28	28	27	28.0	32.8	87.3	-1	-1	-1
1/17/2019	6:31:43 PM	812	66	26	26	26	26	21	22	21	22	27	28	27	27	28.0	32.8	87.3	-1	-1	-1
1/17/2019	6:31:44 PM	15	67	26	26	26	26	21	22	22	21	28	28	27	28	28.0	32.8	87.3	-1	-1	-1
1/17/2019	6:31:44 PM	203	68	26	26	26	26	21	22	21	22	28	28	28	28	28.0	32.8	87.3	-1	-1	-1
1/17/2019	6:31:44 PM	406	69	26	26	26	26	21	21	21	21	28	28	28	28	28.0	32.8	87.3	-1	-1	-1
1/17/2019	6:31:44 PM	609	70	26	26	26	27	21	22	21	21	28	28	28	27	28.0	32.8	87.3	-1	-1	-1
1/17/2019	6:31:44 PM	812	71	26	26	26	26	21	21	21	21	27	28	27	28	28.0	32.8	87.3	-1	-1	-1
1/17/2019	6:31:45 PM	15	72	26	26	26	26	21	21	22	21	28	28	28	28	28.0	32.8	87.3	-1	-1	-1
1/17/2019	6:31:45 PM	203	73	26	26	26	26	21	21	21	22	28	28	27	28	28.0	32.8	87.3	-1	-1	-1
1/17/2019	6:31:45 PM	406	74	26	26	26	26	21	21	22	21	28	28	27	27	28.0	32.8	87.3	-1	-1	-1
1/17/2019	6:31:45 PM	609	75	26	26	26	26	21	21	21	22	27	28	27	28	28.0	32.8	87.3	-1	-1	-1
1/17/2019	6:31:45 PM	812	76	26	26	26	26	21	21	21	21	27	28	27	28	28.0	32.8	87.3	-1	-1	-1
1/17/2019	6:31:46 PM	15	77	26	26	26	26	21	22	21	21	28	28	28	27	28.0	32.8	87.3	-1	-1	-1
1/17/2019	6:31:46 PM	203	78	26	26	26	26	21	22	21	21	28	28	28	28	28.0	32.8	87.3	-1	-1	-1
1/17/2019	6:31:46 PM	406	79	26	26	26	26	21	22	22	22	28	28	28	27	28.0	32.8	87.3	-1	-1	-1
1/17/2019	6:31:46 PM	609	80	26	26	26	26	21	22	21	22	27	28	27	28	28.0	32.8	87.3	-1	-1	-1
1/17/2019	6:31:46 PM	812	81	26	26	26	26	21	22	22	21	28	28	27	27	28.0	32.8	87.3	-1	-1	-1
1/17/2019	6:31:47 PM	15	82	26	26	26	26	21	22	22	21	28	28	28	27	28.0	32.8	87.3	-1	-1	-1
1/17/2019	6:31:47 PM	203	83	26	26	26	26	21	21	22	22	28	28	28	28	28.0	32.8	87.3	-1	-1	-1
1/17/2019	6:31:47 PM	406	84	26	26	26	26	21	21	21	21	28	28	28	27	28.0	32.8	87.3	-1	-1	-1
1/17/2019	6:31:47 PM	609	85	26	26	26	26	21	22	21	22	27	28	27	28	28.0	32.8	87.3	-1	-1	-1
1/17/2019	6:31:47 PM	812	86	26	26	26	26	21	22	22	21	28	28	27	28	28.0	32.8	87.3	-1	-1	-1
1/17/2019	6:31:48 PM	15	87	26	26	26	26	21	22	22	21	28	28	28	27	28.0	32.8	87.3	-1	-1	-1
1/17/2019	6:31:48 PM	203	88	26	26	26	26	21	22	21	22	27	28	27	28	28.0	32.8	87.3	-1	-1	-1
1/17/2019	6:31:48 PM	406	89	26	26	26	26	21	21	22	21	28	28	27	27	28.0	32.8	87.3	-1	-1	-1
1/17/2019	6:31:48 PM	609	90	26	26	26	26	21	22	21	21	28	28	27	27	28.0	32.8	87.3	-1	-1	-1
1/17/2019	6:31:48 PM	812	91	26	26	26	26	21	21	22	21	28	28	27	28	28.0	32.8	87.3	-1	-1	-1
1/17/2019	6:31:49 PM	15	92	26	27	26	26	21	22	22	21	28	28	28	28	28.0	32.8	87.3	-1	-1	-1
1/17/2019	6:31:49 PM	203	93	26	26	26	26	21	21	22	22	28	28	27	28	28.0	32.8	87.3	-1	-1	-1
1/17/2019	6:31:49 PM	406	94	26	26	26	26	21	22	21	21	28	28	28	27	28.0	32.8	87.3	-1	-1	-1
1/17/2019	6:31:49 PM	609	95	26	26	26	26	21	22	21	22	27	28	27	28	28.0	32.8	87.3	-1	-1	-1
1/17/2019	6:31:49 PM	812	96	26	26	26	26	21	21	22	21	27	28	27	27	28.0	32.8	87.3	-1	-1	-1
1/17/2019	6:31:50 PM	15	97	26	27	26	27	21	22	22	21	28	28	28	27	28.0	32.8	87.3	-1	-1	-1
1/17/2019	6:31:50 PM	203	98	26	26	26	26	21	21	22	21	28	28	27	28	28.0	32.8	87.3	-1	-1	-1
1/17/2019	6:31:50 PM	406	99	26	26	26	26	21	21	22	21	28	28	28	27	28.0	32.8	87.4	-1	-1	-1
1/17/2019	6:31:50 PM	609	100	26	27	26	27	21	22	21	22	28	28	28	28	28.0	32.8	87.4	-1	-1	-1
1/17/2019	6:31:50 PM	812	101	26	26	26	26	21	21	22	21	27	28	27	28	28.0	32.8	87.4	-1	-1	-1
1/17/2019	6:31:51 PM	15	102	26	26	26	26	21	22	21	21	28	28	28	27	28.0	32.8	87.4	-1	-1	-1
1/17/2019	6:31:51 PM	203	103	26	26	26	26	21	22	21	22	27	28	27	28	28.0	32.8	87.4	-1	-1	-1
1/17/2019	6:31:51 PM	406	104	26	26	26	26	21	22	21	21	28	28	27	28	28.0	32.8	87.4	-1	-1	-1
1/17/2019	6:31:51 PM	609	105	26	27	26	26	21	22	21	21	28	28	28	27	28.0	32.8	87.4	-1	-1	-1
1/17/2019	6:31:51 PM	812	106	26	26	26	26	21	21	21	21	27	28	27	28	28.0	32.8	87.4	-1	-1	-1
1/17/2019	6:31:52 PM	15	107	26	26	26	26	21	22	22	21	28	28	27	28	28.0	32.8	87.4	-1	-1	-1
1/17/2019	6:31:52 PM	203	108	26	26	26	27	21	22	20	22	28	28	28	28	28.0	32.8	87.4	-1	-1	-1
1/17/2019	6:31:52 PM	406	109	26	26	26	26	21	22	21	21	27	28	27	27	28.0	32.8	87.4	-1	-1	-1
1/17/2019	6:31:52 PM	609	110	26	26	26	26	21	22	21	21	28	28	28	27	28.0	32.8	87.4	-1	-1	-1
1/17/2019	6:31:52 PM	812	111	26	26	26	26	21	22	21	22	28	28	27	27	28.0	32.8	87.4	-1	-1	-1
1/17/2019	6:31:53 PM	15	112	26	26	26	26	21	21	22	22	28	28	27	28	28.0	32.8	87.4	-1	-1	-1
1/17/2019	6:31:53 PM	203	113	26	26	26	27	21	22	21	21	28	28	28	27	28.0	32.8	87.4	-1	-1	-1
1/17/2019	6:31:53 PM	406	114	26	26	26	26	21	22	21	22	27	28	27	27	28.0	32.8	87.4	-1	-1	-1
1/17/2019	6:31:53 PM	609	115	26	26	26	26	21	21	21	21	28	28	27	28	28.0	32.8	87.4	-1	-1	-1
1/17/2019	6:31:53 PM	812	116	26	26	26	26	21	22	21	21	28	28	28	27	28.0	32.8	87.4	-1	-1	-1
1/17/2019	6:31:54 PM	15	117	26	26	26	26	21	22	21	22	28	28	28	27	28.0	32.8	87.4	-1	-1	-1
1/17/2019	6:31:54 PM	203	118	26	26	26	26	21	21	22	21	28	28	27	28	28.0	32.8	87.4	-1	-1	-1
1/17/2019	6:31:54 PM	406	119	26	26	26	26	21	21	22	21	28	27	27	27	28.0	32.8	87.4	-1	-1	-1
1/17/2019	6:31:54 PM	609	120	26	27	26	27	21	21	22	21	28	28	28	27	28.0	32.8	87.4	-1	-1	-1
1/17/2019	6:31:54 PM	812	121	26	26	26	26	21	21	21	21	27	28	27	28	28.0	32.8	87.4	-1	-1	-1
1/17/2019	6:31:55 PM	15	122	26	27	26	26	21	22	21	21	28	28	28	28	28.0	32.8	87.4	-1	-1	-1
1/17/2019	6:31:55 PM	203	123	26	26	26	26	21	21	22	22	28	28	27	28	28.0	32.8	87.4	-1	-1	-1
1/17/2019	6:31:55 PM	406	124	26	26	26	26	21	21	22	21	28	28	28	27	28.0	32.8	87.4	-1	-1	-1
1/17/2019	6:31:55 PM	609	125	26	26	26	27	21	21	21	22	28	28	27	28	28.0	32.8	87.4	-1	-1	-1
1/17/2019	6:31:55 PM	812	126	26	26	26	26	21	22	22	21	28	28	27	28	28.0	32.8	87.4	-1	-1	-1
1/17/2019	6:31:56 PM	15	127	26	27	26	26	21	22	22	22	28	28	28	27	28.0	32.8	87.4	-1	-1	-1
1/17/2019	6:31:56 PM	203	128	26	26	26	26	21	21	22	21	28	28	27	28	28.0	32.8	87.4	-1	-1	-1
1/17/2019	6:31:56 PM	406	129	26	26	26	26	21	21	21	21	28	28	28	27	28.0	32.8	87.4	-1	-1	-1
1/17/2019	6:31:56 PM	609	130	26	26	26	26	21	22	21	22	28	28	27	28	28.0	32.8	87.4	-1	-1	-1
1/17/2019	6:31:56 PM	812	131	26	26	26	26	21	21	22	21	28	28	27	28	28.0	32.8	87.4	-1	-1	-1
1/17/2019	6:31:57 PM	15	132	26	27	26	27	21	21	22	21	28	28	28	27	28.0	32.8	87.4	-1	-1	-1
1/17/2019	6:31:57 PM	203	133	26	26	26	26	21	22	21	21	28	28	27	28	28.0	32.8	87.4	-1	-1	-1
1/17/2019	6:31:57 PM	406	134	26	26	26	26	21	21	21	21	28	28	27	27	28.0	32.8	87.4	-1	-1	-1
1/17/2019	6:31:57 PM	609	135	26	27	26	27	21	22	22	21	28	28	28	27	28.0	32.8	87.4	-1	-1	-1
1/17/2019	6:31:57 PM	812	136	26	26	26	26	21	22	22	22	28	28	27	27	28.0	32.8	87.4	-1	-1	-1
1/17/2019	6:31:58 PM	15	137	26	26	26	26	21	21	21	21	28	28	27	28	28.0	32.8	87.4	-1	-1	-1
1/17/2019	6:31:58 PM	203	138	26	26	26	26	21	21	21	21	28	28	27	27	28.0	32.8	87.4	-1	-1	-1
1/17/2019	6:31:58 PM	406	139	26	26	26	26	21	22	21	22	27	28	27	28	28.0	32.8	87.4	-1	-1	-1
1/17/2019	6:31:58 PM	609	140	26	26	26	26	21	22	22	21	28	28	27	28	28.0	32.8	87.4	-1	-1	-1
1/17/2019	6:31:58 PM	812	141	26	26	26	26	21	21	22	22	28	28	28	28	28.0	32.7	86.9	-1	-1	-1
1/17/2019	6:31:59 PM	15	142	26	26	26	26	21	22	22	22	28	28	27	28	28.0	32.7	86.9	-1	-1	-1
1/17/2019	6:31:59 PM	203	143	26	26	26	26	21	21	21	21	28	28	28	27	28.0	32.7	86.9	-1	-1	-1
1/17/2019	6:31:59 PM	406	144	26	26	26	26	21	22	21	21	27	28	27	27	28.0	32.7	86.9	-1	-1	-1
1/17/2019	6:31:59 PM	609	145	26	26	26	26	21	21	22	21	28	28	27	28	28.0	32.7	86.9	-1	-1	-1
1/17/2019	6:31:59 PM	812	146	26	26	26	26	21	21	21	21	28	28	28	28	28.0	32.7	86.9	-1	-1	-1
1/17/2019	6:32:00 PM	15	147	26	27	26	27	21	22	22	22	28	28	28	28	28.0	32.7	86.9	-1	-1	-1
1/17/2019	6:32:00 PM	203	148	26	26	26	26	21	21	21	22	28	28	27	28	28.0	32.7	86.9	-1	-1	-1
1/17/2019	6:32:00 PM	406	149	26	26	26	26	21	21	22	21	28	28	27	27	28.0	32.7	86.9	-1	-1	-1
1/17/2019	6:32:00 PM	609	150	26	27	26	26	21	21	21	22	28	28	28	27	28.0	32.7	86.9	-1	-1	-1
1/17/2019	6:32:00 PM	812	151	26	26	26	26	21	22	21	22	28	28	27	28	28.0	32.7	86.9	-1	-1	-1
1/17/2019	6:32:01 PM	15	152	26	26	26	26	21	21	21	22	28	28	27	28	28.0	32.7	86.9	-1	-1	-1
1/17/2019	6:32:01 PM	203	153	26	26	26	26	21	22	21	21	28	28	28	27	28.0	32.7	86.9	-1	-1	-1
1/17/2019	6:32:01 PM	406	154	26	26	26	26	21	21	21	21	27	28	27	28	28.0	32.7	86.9	-1	-1	-1
1/17/2019	6:32:01 PM	609	155	26	26	26	26	21	21	22	21	28	28	28	27	28.0	32.7	86.9	-1	-1	-1
1/17/2019	6:32:01 PM	812	156	26	26	26	27	21	21	21	21	28	28	28	27	28.0	32.7	86.9	-1	-1	-1
1/17/2019	6:32:02 PM	15	157	26	26	26	26	21	22	21	22	27	28	27	28	28.0	32.7	86.9	-1	-1	-1
1/17/2019	6:32:02 PM	203	158	26	26	26	26	21	21	21	21	28	28	27	27	28.0	32.7	86.9	-1	-1	-1
1/17/2019	6:32:02 PM	406	159	26	26	26	26	21	21	21	21	28	28	28	27	28.0	32.7	86.9	-1	-1	-1
1/17/2019	6:32:02 PM	609	160	26	26	26	26	21	21	21	22	27	28	27	28	28.0	32.7	86.9	-1	-1	-1
1/17/2019	6:32:02 PM	812	161	26	26	26	26	21	21	22	21	28	28	27	28	28.0	32.7	86.9	-1	-1	-1
1/17/2019	6:32:03 PM	15	162	26	27	26	27	21	22	22	21	28	28	28	28	28.0	32.7	86.9	-1	-1	-1
1/17/2019	6:32:03 PM	203	163	26	26	26	26	21	22	21	21	28	28	27	28	28.0	32.7	86.9	-1	-1	-1
1/17/2019	6:32:03 PM	406	164	26	26	26	26	21	21	22	21	28	28	27	28	28.0	32.7	86.9	-1	-1	-1
1/17/2019	6:32:03 PM	609	165	26	26	26	26	21	21	22	21	28	28	28	27	28.0	32.7	86.9	-1	-1	-1
1/17/2019	6:32:03 PM	812	166	26	27	26	26	21	22	22	22	28	28	28	28	28.0	32.7	86.9	-1	-1	-1
1/17/2019	6:32:04 PM	15	167	26	26	26	26	21	21	21	22	28	28	27	28	28.0	32.7	86.9	-1	-1	-1
1/17/2019	6:32:04 PM	203	168	26	26	26	26	21	21	21	21	28	28	27	28	28.0	32.7	86.9	-1	-1	-1
1/17/2019	6:32:04 PM	406	169	26	27	26	26	21	21	21	21	28	28	28	27	28.0	32.7	86.9	-1	-1	-1
1/17/2019	6:32:04 PM	609	170	26	26	26	26	21	21	21	22	28	28	27	28	28.0	32.7	86.9	-1	-1	-1
1/17/2019	6:32:04 PM	812	171	26	26	26	26	21	21	21	21	28	28	28	28	28.0	32.7	86.9	-1	-1	-1
1/17/2019	6:32:05 PM	15	172	26	27	26	26	21	22	22	21	28	28	28	28	28.0	32.7	86.9	-1	-1	-1
1/17/2019	6:32:05 PM	203	173	26	26	26	26	21	22	21	21	27	28	27	27	28.0	32.7	86.9	-1	-1	-1
1/17/2019	6:32:05 PM	406	174	26	26	26	26	21	21	21	21	27	28	27	28	28.0	32.7	86.9	-1	-1	-1
1/17/2019	6:32:05 PM	609	175	26	26	26	26	21	21	21	21	28	28	27	27	28.0	32.7	86.9	-1	-1	-1
1/17/2019	6:32:05 PM	812	176	26	26	26	26	21	21	22	21	28	27	28	27	28.0	32.7	86.9	-1	-1	-1
1/17/2019	6:32:06 PM	15	177	26	27	26	27	21	22	22	22	28	28	28	27	28.0	32.7	86.9	-1	-1	-1
1/17/2019	6:32:06 PM	203	178	26	26	26	26	21	21	21	21	27	28	27	28	28.0	32.7	86.9	-1	-1	-1
1/17/2019	6:32:06 PM	406	179	26	26	26	26	21	21	22	21	28	28	27	27	28.0	32.7	86.9	-1	-1	-1
1/17/2019	6:32:06 PM	609	180	26	27	26	26	21	21	22	21	28	28	28	27	28.0	32.7	86.9	-1	-1	-1
1/17/2019	6:32:06 PM	812	181	26	26	26	26	21	22	21	21	28	28	28	28	28.0	32.7	86.9	-1	-1	-1
1/17/2019	6:32:07 PM	15	182	26	26	26	26	21	22	22	22	28	28	27	28	28.0	32.7	86.9	-1	-1	-1
1/17/2019	6:32:07 PM	203	183	26	26	26	26	21	21	21	21	28	28	27	28	28.0	32.7	86.7	-1	-1	-1
1/17/2019	6:32:07 PM	406	184	26	26	26	26	21	21	22	21	28	28	28	27	28.0	32.7	86.7	-1	-1	-1
1/17/2019	6:32:07 PM	609	185	26	26	26	26	21	22	21	22	28	28	28	27	28.0	32.7	86.7	-1	-1	-1
1/17/2019	6:32:07 PM	812	186	26	26	26	26	21	21	22	22	27	28	27	28	28.0	32.7	86.7	-1	-1	-1
1/17/2019	6:32:08 PM	15	187	26	27	26	27	21	22	22	22	28	28	28	28	28.0	32.7	86.7	-1	-1	-1
1/17/2019	6:32:08 PM	203	188	26	26	26	26	21	21	21	21	28	28	27	28	28.0	32.7	86.7	-1	-1	-1
1/17/2019	6:32:08 PM	406	189	26	27	26	26	21	21	21	21	28	28	28	27	28.0	32.7	86.7	-1	-1	-1
1/17/2019	6:32:08 PM	609	190	26	26	26	27	21	21	21	22	27	28	28	28	28.0	32.7	86.7	-1	-1	-1
1/17/2019	6:32:08 PM	812	191	26	26	26	26	21	21	22	21	28	28	27	28	28.0	32.7	86.7	-1	-1	-1
1/17/2019	6:32:09 PM	15	192	26	27	26	27	21	22	22	21	28	28	28	27	28.0	32.7	86.7	-1	-1	-1
1/17/2019	6:32:09 PM	203	193	26	26	26	26	21	22	21	22	27	28	27	28	28.0	32.7	86.7	-1	-1	-1
1/17/2019	6:32:09 PM	406	194	26	26	26	26	21	21	22	21	28	28	28	27	28.0	32.7	86.7	-1	-1	-1
1/17/2019	6:32:09 PM	609	195	26	27	26	26	21	22	21	22	28	28	27	28	28.0	32.7	86.7	-1	-1	-1
1/17/2019	6:32:09 PM	812	196	26	26	26	26	21	21	21	21	28	28	27	28	28.0	32.7	86.7	-1	-1	-1
1/17/2019	6:32:10 PM	15	197	26	27	26	26	21	21	22	21	28	28	27	27	28.0	32.7	86.7	-1	-1	-1
1/17/2019	6:32:10 PM	203	198	26	26	26	26	21	22	21	22	27	28	27	27	28.0	32.7	86.7	-1	-1	-1
1/17/2019	6:32:10 PM	406	199	26	26	26	26	21	21	21	21	28	28	27	28	28.0	32.7	86.7	-1	-1	-1
1/17/2019	6:32:10 PM	609	200	26	26	26	26	21	21	22	21	28	28	28	28	28.0	32.7	86.7	-1	-1	-1
1/17/2019	6:32:10 PM	812	201	26	26	26	26	21	22	21	22	28	28	28	27	28.0	32.7	86.7	-1	-1	-1
1/17/2019	6:32:11 PM	15	202	26	26	26	26	21	22	21	22	28	28	27	28	28.0	32.7	86.7	-1	-1	-1
1/17/2019	6:32:11 PM	203	203	26	26	26	26	21	21	21	21	28	28	28	27	28.0	32.7	86.7	-1	-1	-1
1/17/2019	6:32:11 PM	406	204	26	26	26	26	21	22	21	22	28	28	27	28	28.0	32.7	86.7	-1	-1	-1
1/17/2019	6:32:11 PM	606	205	26	26	26	26	21	21	22	21	28	28	27	28	28.0	32.7	86.7	-1	-1	-1
1/17/2019	6:32:11 PM	809	206	26	26	26	26	21	22	21	21	28	28	28	27	28.0	32.7	86.7	-1	-1	-1
1/17/2019	6:32:12 PM	13	207	26	26	26	27	21	22	21	22	28	28	28	28	28.0	32.7	86.7	-1	-1	-1
1/17/2019	6:32:12 PM	216	208	26	26	26	26	21	22	22	21	28	28	27	28	28.0	32.7	86.7	-1	-1	-1
1/17/2019	6:32:12 PM	403	209	26	27	26	26	21	21	22	21	28	28	28	27	28.0	32.7	86.7	-1	-1	-1
1/17/2019	6:32:12 PM	606	210	26	26	26	26	21	22	21	21	28	28	27	28	28.0	32.7	86.7	-1	-1	-1
1/17/2019	6:32:12 PM	809	211	26	26	26	26	21	21	22	21	28	28	27	28	28.0	32.7	86.7	-1	-1	-1
1/17/2019	6:32:13 PM	6	212	26	27	26	26	21	21	21	21	28	28	28	27	28.0	32.7	86.7	-1	-1	-1
1/17/2019	6:32:13 PM	209	213	26	26	26	26	21	22	21	22	28	28	28	27	28.0	32.7	86.7	-1	-1	-1
1/17/2019	6:32:13 PM	412	214	26	26	26	26	21	21	21	22	27	28	27	28	28.0	32.7	86.7	-1	-1	-1
1/17/2019	6:32:13 PM	615	215	26	26	26	26	21	21	21	21	28	28	27	28	28.0	32.7	86.7	-1	-1	-1
1/17/2019	6:32:13 PM	814	216	26	26	26	26	21	21	22	21	28	27	28	27	28.0	32.7	86.7	-1	-1	-1
1/17/2019	6:32:14 PM	2	217	26	26	26	26	21	21	21	22	28	28	27	28	28.0	32.7	86.7	-1	-1	-1
1/17/2019	6:32:14 PM	205	218	26	26	26	26	21	21	22	21	28	28	27	28	28.0	32.7	86.7	-1	-1	-1
1/17/2019	6:32:14 PM	408	219	26	27	26	26	21	22	21	22	28	28	28	28	28.0	32.7	86.7	-1	-1	-1
1/17/2019	6:32:14 PM	611	220	26	26	26	26	21	21	21	22	27	28	27	28	28.0	32.7	86.7	-1	-1	-1
1/17/2019	6:32:14 PM	814	221	26	26	26	26	21	21	21	21	27	28	28	28	28.0	32.7	86.7	-1	-1	-1
1/17/2019	6:32:15 PM	2	222	26	26	26	26	21	22	21	21	28	28	28	28	28.0	32.7	86.7	-1	-1	-1
1/17/2019	6:32:15 PM	205	223	26	26	26	26	21	22	22	22	27	28	27	28	28.0	32.7	86.7	-1	-1	-1
1/17/2019	6:32:15 PM	408	224	26	26	26	26	21	21	21	21	28	28	28	28	28.0	32.7	86.7	-1	-1	-1
1/17/2019	6:32:15 PM	611	225	26	26	26	27	21	21	22	21	28	28	28	27	28.0	32.7	87.0	-1	-1	-1
1/17/2019	6:32:15 PM	814	226	26	26	26	26	21	22	21	22	27	28	27	27	28.0	32.7	87.0	-1	-1	-1
1/17/2019	6:32:16 PM	2	227	26	26	26	26	21	21	22	21	28	28	27	28	28.0	32.7	87.0	-1	-1	-1
1/17/2019	6:32:16 PM	205	228	26	26	26	26	21	21	21	21	28	28	27	27	28.0	32.7	87.0	-1	-1	-1
1/17/2019	6:32:16 PM	408	229	26	26	26	27	21	22	21	22	28	28	28	28	28.0	32.7	87.0	-1	-1	-1
1/17/2019	6:32:16 PM	611	230	26	26	26	26	21	21	21	21	28	28	27	28	28.0	32.7	87.0	-1	-1	-1
1/17/2019	6:32:16 PM	814	231	26	26	26	26	21	21	22	21	27	28	27	28	28.0	32.7	87.0	-1	-1	-1
1/17/2019	6:32:17 PM	2	232	26	26	26	27	21	21	22	21	28	28	28	28	28.0	32.7	87.0	-1	-1	-1
1/17/2019	6:32:17 PM	205	233	26	26	26	26	21	21	22	21	27	28	27	28	28.0	32.7	87.0	-1	-1	-1
1/17/2019	6:32:17 PM	408	234	26	26	27	26	21	21	22	21	28	28	28	28	28.0	32.7	87.0	-1	-1	-1
1/17/2019	6:32:17 PM	611	235	26	26	26	26	21	21	21	22	28	28	28	27	28.0	32.7	87.0	-1	-1	-1
1/17/2019	6:32:17 PM	814	236	26	26	26	26	21	22	21	22	27	28	27	27	28.0	32.7	87.0	-1	-1	-1
1/17/2019	6:32:18 PM	2	237	26	26	26	26	21	21	22	21	28	28	27	27	28.0	32.7	87.0	-1	-1	-1
1/17/2019	6:32:18 PM	205	238	26	26	26	26	21	21	21	21	28	27	27	27	28.0	32.7	87.0	-1	-1	-1
1/17/2019	6:32:18 PM	408	239	26	27	26	27	21	22	22	22	28	28	28	28	28.0	32.7	87.0	-1	-1	-1
1/17/2019	6:32:18 PM	611	240	26	26	26	26	21	21	21	21	27	28	27	28	28.0	32.7	87.0	-1	-1	-1
1/17/2019	6:32:18 PM	814	241	26	26	26	26	21	21	21	21	28	28	27	28	28.0	32.7	87.0	-1	-1	-1
1/17/2019	6:32:19 PM	2	242	26	26	26	27	21	21	22	21	28	28	28	27	28.0	32.7	87.0	-1	-1	-1
1/17/2019	6:32:19 PM	205	243	26	26	26	26	21	21	21	21	28	28	27	28	28.0	32.7	87.0	-1	-1	-1
1/17/2019	6:32:19 PM	408	244	26	26	26	26	21	21	22	22	28	28	27	28	28.0	32.7	87.0	-1	-1	-1
1/17/2019	6:32:19 PM	611	245	26	26	26	26	21	21	22	21	28	28	28	28	28.0	32.7	87.0	-1	-1	-1
1/17/2019	6:32:19 PM	814	246	26	26	26	26	21	21	22	21	28	28	28	27	28.0	32.7	87.0	-1	-1	-1
1/17/2019	6:32:20 PM	2	247	26	26	26	26	21	22	21	22	27	28	27	28	28.0	32.7	87.0	-1	-1	-1
1/17/2019	6:32:20 PM	205	248	26	26	26	26	21	22	22	21	27	28	27	28	28.0	32.7	87.0	-1	-1	-1
1/17/2019	6:32:20 PM	408	249	26	26	26	26	21	22	22	21	28	28	28	28	28.0	32.7	87.0	-1	-1	-1
1/17/2019	6:32:20 PM	611	250	26	26	26	26	21	22	21	22	28	28	28	27	28.0	32.7	87.0	-1	-1	-1
1/17/2019	6:32:20 PM	814	251	26	26	26	26	21	21	21	21	27	28	27	28	28.0	32.7	87.0	-1	-1	-1
1/17/2019	6:32:21 PM	2	252	26	27	26	26	21	22	22	21	28	28	28	27	28.0	32.7	87.0	-1	-1	-1
1/17/2019	6:32:21 PM	205	253	26	26	26	26	21	22	22	22	27	28	27	28	28.0	32.7	87.0	-1	-1	-1
1/17/2019	6:32:21 PM	408	254	26	26	26	26	21	21	22	21	28	28	27	28	28.0	32.7	87.0	-1	-1	-1
1/17/2019	6:32:21 PM	611	255	26	26	26	26	21	21	22	21	28	28	28	27	28.0	32.7	87.0	-1	-1	-1
1/17/2019	6:32:21 PM	814	256	26	26	26	26	21	21	21	21	27	28	27	27	28.0	32.7	87.0	-1	-1	-1
1/17/2019	6:32:22 PM	2	257	26	26	26	26	21	21	22	21	28	28	28	27	28.0	32.7	87.0	-1	-1	-1
1/17/2019	6:32:22 PM	205	258	26	26	26	26	21	21	21	21	28	28	28	27	28.0	32.7	87.0	-1	-1	-1
1/17/2019	6:32:22 PM	408	259	26	26	26	27	21	22	21	22	28	28	28	28	28.0	32.7	87.0	-1	-1	-1
1/17/2019	6:32:22 PM	611	260	26	26	26	26	21	21	21	22	28	28	27	28	28.0	32.7	87.0	-1	-1	-1
1/17/2019	6:32:22 PM	814	261	26	26	26	26	21	21	21	21	28	28	27	27	28.0	32.7	87.0	-1	-1	-1
1/17/2019	6:32:23 PM	2	262	26	26	26	26	21	22	21	22	28	28	27	28	28.0	32.7	87.0	-1	-1	-1
1/17/2019	6:32:23 PM	205	263	26	26	26	26	21	22	21	22	27	28	27	28	28.0	32.7	87.0	-1	-1	-1
1/17/2019	6:32:23 PM	408	264	26	26	26	26	21	21	22	22	28	28	27	28	28.0	32.7	87.0	-1	-1	-1
1/17/2019	6:32:23 PM	611	265	26	26	26	26	21	21	21	21	28	28	28	27	28.0	32.7	87.0	-1	-1	-1
1/17/2019	6:32:23 PM	814	266	26	26	26	26	21	22	21	21	27	28	27	27	28.0	32.7	87.0	-1	-1	-1
1/17/2019	6:32:24 PM	2	267	26	26	26	26	21	21	22	22	28	28	28	27	28.0	32.6	85.2	-1	-1	-1
1/17/2019	6:32:24 PM	205	268	26	26	26	26	21	21	22	21	28	27	28	27	28.0	32.6	85.2	-1	-1	-1
1/17/2019	6:32:24 PM	408	269	26	26	26	27	21	22	21	22	28	28	28	28	28.0	32.6	85.2	-1	-1	-1
1/17/2019	6:32:24 PM	611	270	26	26	26	26	21	21	21	22	28	28	27	28	28.0	32.6	85.2	-1	-1	-1
1/17/2019	6:32:24 PM	814	271	26	26	26	26	21	21	22	21	28	28	27	28	28.0	32.6	85.2	-1	-1	-1
1/17/2019	6:32:25 PM	2	272	26	27	26	27	21	22	22	22	28	28	28	28	28.0	32.6	85.2	-1	-1	-1
1/17/2019	6:32:25 PM	205	273	26	26	26	26	21	22	21	21	27	28	27	28	28.0	32.6	85.2	-1	-1	-1
1/17/2019	6:32:25 PM	408	274	26	26	26	26	21	21	22	22	28	28	27	28	28.0	32.6	85.2	-1	-1	-1
1/17/2019	6:32:25 PM	611	275	26	26	26	26	21	21	22	21	28	28	27	28	28.0	32.6	85.2	-1	-1	-1
1/17/2019	6:32:25 PM	814	276	26	26	26	26	21	21	22	21	28	28	28	27	28.0	32.6	85.2	-1	-1	-1
1/17/2019	6:32:26 PM	2	277	26	26	26	26	21	21	21	21	27	28	27	28	28.0	32.6	85.2	-1	-1	-1
1/17/2019	6:32:26 PM	205	278	26	26	26	26	21	22	22	21	27	28	27	28	28.0	32.6	85.2	-1	-1	-1
1/17/2019	6:32:26 PM	408	279	26	26	26	26	21	21	22	22	28	28	27	28	28.0	32.6	85.2	-1	-1	-1
1/17/2019	6:32:26 PM	611	280	26	26	26	26	21	21	22	21	28	28	28	27	28.0	32.6	85.2	-1	-1	-1
1/17/2019	6:32:26 PM	814	281	26	26	26	26	21	22	22	21	27	28	27	28	28.0	32.6	85.2	-1	-1	-1
1/17/2019	6:32:27 PM	2	282	26	26	26	26	21	22	22	22	28	28	28	28	28.0	32.6	85.2	-1	-1	-1
1/17/2019	6:32:27 PM	205	283	26	26	26	26	21	22	21	21	28	28	28	27	28.0	32.6	85.2	-1	-1	-1
1/17/2019	6:32:27 PM	408	284	26	26	26	27	21	22	21	22	28	28	28	28	28.0	32.6	85.2	-1	-1	-1
1/17/2019	6:32:27 PM	611	285	26	26	26	26	21	22	21	21	27	28	27	28	28.0	32.6	85.2	-1	-1	-1
1/17/2019	6:32:27 PM	814	286	26	26	26	26	21	21	22	21	28	28	27	27	28.0	32.6	85.2	-1	-1	-1
1/17/2019	6:32:28 PM	2	287	26	27	26	26	21	22	21	22	28	28	28	28	28.0	32.6	85.2	-1	-1	-1
1/17/2019	6:32:28 PM	205	288	26	26	26	26	21	22	22	22	27	28	27	28	28.0	32.6	85.2	-1	-1	-1
1/17/2019	6:32:28 PM	408	289	26	26	26	26	21	21	21	21	28	28	28	28	28.0	32.6	85.2	-1	-1	-1
1/17/2019	6:32:28 PM	611	290	26	26	26	26	21	21	21	21	28	28	27	27	28.0	32.6	85.2	-1	-1	-1
1/17/2019	6:32:28 PM	814	291	26	26	26	27	21	22	21	21	28	28	28	27	28.0	32.6	85.2	-1	-1	-1
1/17/2019	6:32:29 PM	2	292	26	26	26	26	21	22	22	22	27	28	27	28	28.0	32.6	85.2	-1	-1	-1
1/17/2019	6:32:29 PM	205	293	26	26	26	26	21	21	22	21	28	28	27	28	28.0	32.6	85.2	-1	-1	-1
1/17/2019	6:32:29 PM	408	294	26	27	26	26	21	21	21	22	28	28	28	27	28.0	32.6	85.2	-1	-1	-1
1/17/2019	6:32:29 PM	611	295	26	26	26	26	21	21	21	21	28	28	28	27	28.0	32.6	85.2	-1	-1	-1
1/17/2019	6:32:29 PM	814	296	26	26	26	26	21	22	21	22	27	28	27	28	28.0	32.6	85.2	-1	-1	-1
1/17/2019	6:32:30 PM	2	297	26	26	26	26	21	21	22	21	28	28	27	28	28.0	32.6	85.2	-1	-1	-1
1/17/2019	6:32:30 PM	205	298	26	26	26	26	21	21	22	21	28	28	27	27	28.0	32.6	85.2	-1	-1	-1
1/17/2019	6:32:30 PM	408	299	26	27	26	27	21	21	21	22	28	28	28	28	28.0	32.6	85.2	-1	-1	-1
1/17/2019	6:32:30 PM	611	300	26	26	26	26	21	21	21	22	27	28	27	28	28.0	32.6	85.2	-1	-1	-1
1/17/2019	6:32:30 PM	815	301	26	26	26	26	21	22	21	21	28	28	27	28	28.0	32.6	85.2	-1	-1	-1
1/17/2019	6:32:31 PM	2	302	26	26	26	26	21	22	21	21	28	28	28	28	28.0	32.6	85.2	-1	-1	-1
1/17/2019	6:32:31 PM	205	303	26	26	26	26	21	22	21	21	28	28	28	27	28.0	32.6	85.2	-1	-1	-1
1/17/2019	6:32:31 PM	408	304	26	26	26	27	21	22	22	21	28	28	28	28	28.0	32.6	85.2	-1	-1	-1
1/17/2019	6:32:31 PM	611	305	26	26	26	26	21	21	21	22	27	28	27	28	28.0	32.6	85.2	-1	-1	-1
1/17/2019	6:32:31 PM	815	306	26	26	26	26	21	21	21	21	28	28	27	28	28.0	32.6	85.2	-1	-1	-1
1/17/2019	6:32:32 PM	2	307	26	27	26	26	21	22	22	21	28	28	27	28	28.0	32.6	85.2	-1	-1	-1
1/17/2019	6:32:32 PM	205	308	26	26	26	26	21	22	21	22	28	28	28	27	28.0	32.6	85.2	-1	-1	-1
1/17/2019	6:32:32 PM	408	309	26	26	26	26	21	21	21	22	28	28	28	28	28.0	32.6	87.3	-1	-1	-1
1/17/2019	6:32:32 PM	611	310	26	26	26	26	21	21	21	22	27	28	27	28	28.0	32.6	87.3	-1	-1	-1
1/17/2019	6:32:32 PM	815	311	26	26	26	26	21	21	21	22	28	28	27	28	28.0	32.6	87.3	-1	-1	-1
1/17/2019	6:32:33 PM	2	312	26	27	26	26	21	21	21	21	28	28	28	28	28.0	32.6	87.3	-1	-1	-1
1/17/2019	6:32:33 PM	205	313	26	26	26	26	21	22	21	22	27	28	27	28	28.0	32.6	87.3	-1	-1	-1
1/17/2019	6:32:33 PM	408	314	26	26	26	26	21	21	22	21	28	28	27	28	28.0	32.6	87.3	-1	-1	-1
1/17/2019	6:32:33 PM	611	315	26	26	26	26	21	22	21	21	28	28	27	27	28.0	32.6	87.3	-1	-1	-1
1/17/2019	6:32:33 PM	814	316	26	26	26	26	21	22	22	21	28	28	27	28	28.0	32.6	87.3	-1	-1	-1
1/17/2019	6:32:34 PM	2	317	26	27	26	27	21	21	22	22	28	28	28	28	28.0	32.6	87.3	-1	-1	-1
1/17/2019	6:32:34 PM	205	318	26	26	26	26	21	22	22	21	27	28	27	28	28.0	32.6	87.3	-1	-1	-1
1/17/2019	6:32:34 PM	408	319	26	26	26	26	21	21	22	21	28	28	27	28	28.0	32.6	87.3	-1	-1	-1
1/17/2019	6:32:34 PM	611	320	26	26	26	26	21	21	21	21	28	28	28	27	28.0	32.6	87.3	-1	-1	-1
1/17/2019	6:32:34 PM	814	321	26	26	26	26	21	21	21	21	27	28	27	28	28.0	32.6	87.3	-1	-1	-1
1/17/2019	6:32:35 PM	2	322	26	27	26	27	21	22	22	21	28	28	28	28	28.0	32.6	87.3	-1	-1	-1
1/17/2019	6:32:35 PM	221	323	26	26	26	26	21	22	21	22	28	28	27	27	28.0	32.6	87.3	-1	-1	-1
1/17/2019	6:32:35 PM	408	324	26	26	26	26	21	22	21	21	28	28	27	28	28.0	32.6	87.3	-1	-1	-1
1/17/2019	6:32:35 PM	611	325	26	26	26	26	21	22	21	21	28	28	28	27	28.0	32.6	87.3	-1	-1	-1
1/17/2019	6:32:35 PM	814	326	26	26	26	26	21	22	21	22	27	28	27	28	28.0	32.6	87.3	-1	-1	-1
1/17/2019	6:32:36 PM	2	327	26	26	26	26	21	21	22	21	28	28	28	28	28.0	32.6	87.3	-1	-1	-1
1/17/2019	6:32:36 PM	205	328	26	26	26	26	21	21	22	22	28	28	27	28	28.0	32.6	87.3	-1	-1	-1
1/17/2019	6:32:36 PM	408	329	26	26	26	26	21	21	21	22	28	28	27	28	28.0	32.6	87.3	-1	-1	-1
1/17/2019	6:32:36 PM	611	330	26	26	26	26	21	21	22	21	28	28	27	27	28.0	32.6	87.3	-1	-1	-1
1/17/2019	6:32:36 PM	814	331	26	26	26	26	21	22	21	21	27	28	27	27	28.0	32.6	87.3	-1	-1	-1
1/17/2019	6:32:37 PM	2	332	26	26	26	26	21	22	21	22	28	28	27	28	28.0	32.6	87.3	-1	-1	-1
1/17/2019	6:32:37 PM	205	333	26	26	26	26	21	21	21	21	28	28	27	27	28.0	32.6	87.3	-1	-1	-1
1/17/2019	6:32:37 PM	408	334	26	26	26	26	21	22	21	22	28	28	27	28	28.0	32.6	87.3	-1	-1	-1
1/17/2019	6:32:37 PM	611	335	26	26	26	26	21	21	21	21	27	28	27	28	28.0	32.6	87.3	-1	-1	-1
1/17/2019	6:32:37 PM	814	336	26	26	26	26	21	22	22	21	28	28	27	28	28.0	32.6	87.3	-1	-1	-1
1/17/2019	6:32:38 PM	2	337	26	26	26	26	21	22	21	22	28	28	28	28	28.0	32.6	87.3	-1	-1	-1
1/17/2019	6:32:38 PM	205	338	26	26	26	26	21	21	22	21	28	28	27	28	28.0	32.6	87.3	-1	-1	-1
1/17/2019	6:32:38 PM	408	339	26	26	26	26	21	21	22	21	28	28	28	27	28.0	32.6	87.3	-1	-1	-1
1/17/2019	6:32:38 PM	611	340	26	26	26	26	21	22	21	21	28	28	27	27	28.0	32.6	87.3	-1	-1	-1
1/17/2019	6:32:38 PM	814	341	26	26	26	26	21	21	21	21	27	28	27	28	28.0	32.6	87.3	-1	-1	-1
1/17/2019	6:32:39 PM	2	342	26	26	26	26	21	21	21	21	28	28	28	28	28.0	32.6	87.3	-1	-1	-1
1/17/2019	6:32:39 PM	205	343	26	26	26	26	21	22	21	21	28	28	28	27	28.0	32.6	87.3	-1	-1	-1
1/17/2019	6:32:39 PM	408	344	26	26	26	26	21	21	21	22	28	28	27	28	28.0	32.6	87.3	-1	-1	-1
1/17/2019	6:32:39 PM	611	345	26	26	26	26	21	21	21	21	28	28	27	28	28.0	32.6	87.3	-1	-1	-1
1/17/2019	6:32:39 PM	814	346	26	26	26	26	21	21	22	21	28	28	28	27	28.0	32.6	87.3	-1	-1	-1
1/17/2019	6:32:40 PM	2	347	26	26	26	26	21	22	22	22	27	28	27	28	28.0	32.6	87.3	-1	-1	-1
1/17/2019	6:32:40 PM	205	348	26	26	26	26	21	21	22	21	28	28	27	28	28.0	32.6	87.3	-1	-1	-1
1/17/2019	6:32:40 PM	408	349	26	27	26	26	21	21	22	21	28	28	27	27	28.0	32.6	87.3	-1	-1	-1
1/17/2019	6:32:40 PM	611	350	26	26	26	26	21	21	21	22	27	28	27	27	28.0	32.6	87.3	-1	-1	-1
1/17/2019	6:32:40 PM	814	351	26	26	26	26	21	21	21	22	28	28	27	28	28.0	32.6	87.5	-1	-1	-1
1/17/2019	6:32:41 PM	2	352	26	26	26	26	21	22	22	22	28	28	28	28	28.0	32.6	87.5	-1	-1	-1
1/17/2019	6:32:41 PM	205	353	26	26	26	26	21	22	21	22	27	28	27	27	28.0	32.6	87.5	-1	-1	-1
1/17/2019	6:32:41 PM	408	354	26	26	26	26	21	21	22	21	28	28	27	28	28.0	32.6	87.5	-1	-1	-1
1/17/2019	6:32:41 PM	611	355	26	26	26	26	21	22	22	21	28	28	28	27	28.0	32.6	87.5	-1	-1	-1
1/17/2019	6:32:41 PM	814	356	26	26	26	26	21	22	21	21	28	28	28	27	28.0	32.6	87.5	-1	-1	-1
1/17/2019	6:32:42 PM	2	357	26	26	26	26	21	21	22	21	28	28	28	28	28.0	32.6	87.5	-1	-1	-1
1/17/2019	6:32:42 PM	205	358	26	26	26	26	21	21	21	21	28	28	27	27	28.0	32.6	87.5	-1	-1	-1
1/17/2019	6:32:42 PM	408	359	26	26	26	27	21	22	21	21	28	28	28	27	28.0	32.6	87.5	-1	-1	-1
1/17/2019	6:32:42 PM	611	360	26	26	26	26	21	22	21	21	27	28	27	28	28.0	32.6	87.5	-1	-1	-1
1/17/2019	6:32:42 PM	814	361	26	26	26	26	21	21	22	21	28	28	27	28	28.0	32.6	87.5	-1	-1	-1
1/17/2019	6:32:43 PM	2	362	26	26	26	27	21	22	21	22	28	28	28	28	28.0	32.6	87.5	-1	-1	-1
1/17/2019	6:32:43 PM	205	363	26	26	26	26	21	22	21	22	28	28	27	28	28.0	32.6	87.5	-1	-1	-1
1/17/2019	6:32:43 PM	408	364	26	26	26	26	21	21	21	21	28	28	28	28	28.0	32.6	87.5	-1	-1	-1
1/17/2019	6:32:43 PM	611	365	26	26	26	26	21	21	21	21	28	28	28	27	28.0	32.6	87.5	-1	-1	-1
1/17/2019	6:32:43 PM	814	366	26	26	26	26	21	22	21	22	28	28	28	27	28.0	32.6	87.5	-1	-1	-1
1/17/2019	6:32:44 PM	2	367	26	26	26	26	21	21	22	22	28	28	27	28	28.0	32.6	87.5	-1	-1	-1
1/17/2019	6:32:44 PM	205	368	26	26	26	26	21	21	22	21	28	28	27	28	28.0	32.6	87.5	-1	-1	-1
1/17/2019	6:32:44 PM	408	369	26	27	26	27	21	22	22	21	28	28	28	27	28.0	32.6	87.5	-1	-1	-1
1/17/2019	6:32:44 PM	611	370	26	26	26	26	21	22	21	21	27	28	27	28	28.0	32.6	87.5	-1	-1	-1
1/17/2019	6:32:44 PM	814	371	26	26	26	26	21	21	21	22	28	28	27	28	28.0	32.6	87.5	-1	-1	-1
1/17/2019	6:32:45 PM	2	372	26	27	26	27	21	22	22	21	28	28	28	27	28.0	32.6	87.5	-1	-1	-1
1/17/2019	6:32:45 PM	205	373	26	26	26	26	21	21	21	21	28	28	27	27	28.0	32.6	87.5	-1	-1	-1
1/17/2019	6:32:45 PM	408	374	26	26	26	26	21	22	21	22	28	28	27	28	28.0	32.6	87.5	-1	-1	-1
1/17/2019	6:32:45 PM	611	375	26	26	26	26	21	21	21	21	27	28	27	28	28.0	32.6	87.5	-1	-1	-1
1/17/2019	6:32:45 PM	814	376	26	26	26	26	21	21	22	21	28	28	28	28	28.0	32.6	87.5	-1	-1	-1
1/17/2019	6:32:46 PM	2	377	26	27	26	26	21	22	21	22	28	28	27	28	28.0	32.6	87.5	-1	-1	-1
1/17/2019	6:32:46 PM	205	378	26	26	26	26	21	22	22	21	27	28	27	27	28.0	32.6	87.5	-1	-1	-1
1/17/2019	6:32:46 PM	408	379	26	27	26	26	21	21	22	21	28	28	28	28	28.0	32.6	87.5	-1	-1	-1
1/17/2019	6:32:46 PM	611	380	26	26	26	26	21	22	21	22	27	28	27	28	28.0	32.6	87.5	-1	-1	-1
1/17/2019	6:32:46 PM	814	381	26	26	26	26	21	21	21	22	28	28	27	28	28.0	32.6	87.5	-1	-1	-1
1/17/2019	6:32:47 PM	2	382	26	26	26	27	21	22	22	22	28	28	28	28	28.0	32.6	87.5	-1	-1	-1
1/17/2019	6:32:47 PM	205	383	26	26	26	26	20	21	21	21	27	28	27	27	28.0	32.6	87.5	-1	-1	-1
1/17/2019	6:32:47 PM	408	384	26	26	26	26	21	21	22	22	28	28	27	28	28.0	32.6	87.5	-1	-1	-1
1/17/2019	6:32:47 PM	611	385	26	26	26	26	21	21	21	21	28	28	28	27	28.0	32.6	87.5	-1	-1	-1
1/17/2019	6:32:47 PM	814	386	26	26	26	26	21	22	21	22	28	28	27	28	28.0	32.6	87.5	-1	-1	-1
1/17/2019	6:32:48 PM	2	387	26	26	26	26	21	21	21	21	28	28	28	28	28.0	32.6	87.5	-1	-1	-1
1/17/2019	6:32:48 PM	205	388	26	26	26	26	21	21	21	21	28	27	27	27	28.0	32.6	87.5	-1	-1	-1
1/17/2019	6:32:48 PM	408	389	26	26	26	26	21	22	22	22	27	28	27	28	28.0	32.6	87.5	-1	-1	-1
1/17/2019	6:32:48 PM	611	390	26	26	26	26	21	21	21	21	28	28	27	28	28.0	32.6	87.5	-1	-1	-1
1/17/2019	6:32:48 PM	814	391	26	26	26	26	21	21	22	21	28	28	27	28	28.0	32.6	87.5	-1	-1	-1
1/17/2019	6:32:49 PM	2	392	26	26	26	27	21	22	21	22	28	28	28	28	28.0	32.6	87.5	-1	-1	-1
1/17/2019	6:32:49 PM	205	393	26	26	26	26	21	21	21	21	27	28	27	28	28.0	32.6	49.5	-1	-1	-1
1/17/2019	6:32:49 PM	408	394	26	26	26	26	21	22	22	21	28	28	28	28	28.0	32.6	49.5	-1	-1	-1
1/17/2019	6:32:49 PM	611	395	26	26	26	26	21	22	21	22	28	28	27	27	28.0	32.6	49.5	-1	-1	-1
1/17/2019	6:32:49 PM	814	396	26	26	26	26	21	22	21	22	27	28	27	28	28.0	32.6	49.5	-1	-1	-1
1/17/2019	6:32:50 PM	2	397	26	27	26	26	21	22	22	21	28	28	28	28	28.0	32.6	49.5	-1	-1	-1
1/17/2019	6:32:50 PM	205	398	26	26	26	26	21	22	21	21	27	28	27	28	28.0	32.6	49.5	-1	-1	-1
1/17/2019	6:32:50 PM	408	399	26	27	26	26	21	22	21	22	28	28	27	28	28.0	32.6	49.5	-1	-1	-1
1/17/2019	6:32:50 PM	611	400	26	26	26	26	21	21	21	21	28	28	27	28	28.0	32.6	49.5	-1	-1	-1
1/17/2019	6:32:50 PM	814	401	26	27	26	26	21	22	21	22	28	28	28	27	28.0	32.6	49.5	-1	-1	-1
1/17/2019	6:32:51 PM	2	402	26	26	26	26	21	22	21	22	28	28	27	27	28.0	32.6	49.5	-1	-1	-1
1/17/2019	6:32:51 PM	205	403	26	26	26	26	21	21	21	21	28	28	27	27	28.0	32.6	49.5	-1	-1	-1
1/17/2019	6:32:51 PM	414	404	26	26	26	26	21	21	22	21	28	28	28	28	28.0	32.6	49.5	-1	-1	-1
1/17/2019	6:32:51 PM	601	405	26	26	26	26	21	22	21	22	28	28	28	28	28.0	32.6	49.5	-1	-1	-1
1/17/2019	6:32:51 PM	804	406	26	26	26	26	21	21	22	22	27	28	27	28	28.0	32.6	49.5	-1	-1	-1
1/17/2019	6:32:52 PM	7	407	26	26	26	26	21	21	21	21	27	28	27	28	28.0	32.6	49.5	-1	-1	-1
1/17/2019	6:32:52 PM	202	408	26	26	26	26	21	21	22	21	28	28	27	27	28.0	32.6	49.5	-1	-1	-1
1/17/2019	6:32:52 PM	405	409	26	26	26	26	21	22	21	22	28	28	28	27	28.0	32.6	49.5	-1	-1	-1
1/17/2019	6:32:52 PM	608	410	26	26	26	26	21	21	21	21	27	28	27	28	28.0	32.6	49.5	-1	-1	-1
1/17/2019	6:32:52 PM	812	411	26	26	26	26	21	21	22	21	28	28	27	28	28.0	32.6	49.5	-1	-1	-1
1/17/2019	6:32:53 PM	14	412	26	27	26	27	21	22	22	21	28	28	28	27	28.0	32.6	49.5	-1	-1	-1
1/17/2019	6:32:53 PM	202	413	26	26	26	26	21	22	22	21	27	28	27	28	28.0	32.6	49.5	-1	-1	-1
1/17/2019	6:32:53 PM	405	414	26	26	26	26	21	21	22	21	28	28	27	28	28.0	32.6	49.5	-1	-1	-1
1/17/2019	6:32:53 PM	608	415	26	27	26	26	21	21	22	21	28	28	28	27	28.0	32.6	49.5	-1	-1	-1
1/17/2019	6:32:53 PM	811	416	26	27	26	26	21	22	22	22	28	28	28	28	28.0	32.6	49.5	-1	-1	-1
1/17/2019	6:32:54 PM	14	417	26	26	26	26	21	22	21	22	27	28	27	28	28.0	32.6	49.5	-1	-1	-1
1/17/2019	6:32:54 PM	202	418	26	26	26	26	21	21	22	21	28	27	27	27	28.0	32.6	49.5	-1	-1	-1
1/17/2019	6:32:54 PM	405	419	26	26	26	27	21	22	21	22	28	28	27	27	28.0	32.6	49.5	-1	-1	-1
1/17/2019	6:32:54 PM	612	420	26	26	26	26	21	22	21	22	27	28	27	28	28.0	32.6	49.5	-1	-1	-1
1/17/2019	6:32:54 PM	815	421	26	26	26	26	21	22	21	22	28	28	27	28	28.0	32.6	49.5	-1	-1	-1
1/17/2019	6:32:55 PM	3	422	26	26	26	26	21	21	22	21	28	28	27	27	28.0	32.6	49.5	-1	-1	-1
1/17/2019	6:32:55 PM	206	423	26	26	26	26	21	21	21	21	28	28	27	27	28.0	32.6	49.5	-1	-1	-1
1/17/2019	6:32:55 PM	409	424	26	26	26	26	21	22	21	22	27	28	27	28	28.0	32.6	49.5	-1	-1	-1
1/17/2019	6:32:55 PM	612	425	26	26	26	26	21	21	21	21	27	28	27	28	28.0	32.6	49.5	-1	-1	-1
1/17/2019	6:32:55 PM	815	426	26	26	26	26	21	21	22	21	28	28	28	28	28.0	32.6	49.5	-1	-1	-1
1/17/2019	6:32:56 PM	3	427	26	27	26	27	21	22	21	21	28	28	28	27	28.0	32.6	49.5	-1	-1	-1
1/17/2019	6:32:56 PM	206	428	26	26	26	26	21	22	21	22	27	28	27	28	28.0	32.6	49.5	-1	-1	-1
1/17/2019	6:32:56 PM	409	429	26	26	26	26	21	21	21	21	28	28	27	28	28.0	32.6	49.5	-1	-1	-1
1/17/2019	6:32:56 PM	612	430	26	26	26	26	21	21	22	21	28	28	27	27	28.0	32.6	49.5	-1	-1	-1
1/17/2019	6:32:56 PM	815	431	26	26	26	26	21	22	22	21	28	28	28	27	28.0	32.6	49.5	-1	-1	-1
1/17/2019	6:32:57 PM	3	432	26	26	26	26	21	22	21	22	28	28	28	28	28.0	32.6	49.5	-1	-1	-1
1/17/2019	6:32:57 PM	206	433	26	26	26	26	21	21	21	22	27	28	27	28	28.0	32.6	49.5	-1	-1	-1
1/17/2019	6:32:57 PM	409	434	26	26	26	26	21	21	22	21	28	28	27	27	28.0	32.6	49.5	-1	-1	-1
1/17/2019	6:32:57 PM	612	435	26	26	26	26	21	21	21	21	28	28	28	28	28.0	32.6	57.9	-1	-1	-1
1/17/2019	6:32:57 PM	815	436	26	27	26	26	21	22	21	21	28	28	28	27	28.0	32.6	57.9	-1	-1	-1
1/17/2019	6:32:58 PM	3	437	26	26	26	26	21	21	22	22	27	28	27	28	28.0	32.6	57.9	-1	-1	-1
1/17/2019	6:32:58 PM	206	438	26	26	26	26	21	21	21	21	27	28	27	28	28.0	32.6	57.9	-1	-1	-1
1/17/2019	6:32:58 PM	409	439	26	26	26	26	21	22	21	21	28	28	27	28	28.0	32.6	57.9	-1	-1	-1
1/17/2019	6:32:58 PM	612	440	26	26	26	26	21	22	22	21	28	28	28	27	28.0	32.6	57.9	-1	-1	-1
1/17/2019	6:32:58 PM	815	441	26	26	26	26	21	22	21	22	28	28	27	28	28.0	32.6	57.9	-1	-1	-1
1/17/2019	6:32:59 PM	3	442	26	26	26	26	21	22	22	21	28	28	28	27	28.0	32.6	57.9	-1	-1	-1
1/17/2019	6:32:59 PM	206	443	26	26	26	26	21	21	21	21	27	28	27	27	28.0	32.6	57.9	-1	-1	-1
1/17/2019	6:32:59 PM	409	444	26	26	26	26	21	21	22	21	28	28	27	28	28.0	32.6	57.9	-1	-1	-1
1/17/2019	6:32:59 PM	612	445	26	26	26	26	21	21	22	21	28	28	28	27	28.0	32.6	57.9	-1	-1	-1
1/17/2019	6:32:59 PM	815	446	26	26	26	27	21	22	21	22	28	28	28	28	28.0	32.6	57.9	-1	-1	-1
1/17/2019	6:33:00 PM	3	447	26	26	26	26	21	21	21	21	28	28	27	28	28.0	32.6	57.9	-1	-1	-1
1/17/2019	6:33:00 PM	206	448	26	26	26	26	21	22	21	21	28	27	28	27	28.0	32.6	57.9	-1	-1	-1
1/17/2019	6:33:00 PM	409	449	26	26	26	26	21	22	21	22	28	28	28	28	28.0	32.6	57.9	-1	-1	-1
1/17/2019	6:33:00 PM	612	450	26	26	26	26	21	21	22	21	27	28	27	28	28.0	32.6	57.9	-1	-1	-1
1/17/2019	6:33:00 PM	815	451	26	27	26	26	21	21	22	22	28	28	28	28	28.0	32.6	57.9	-1	-1	-1
1/17/2019	6:33:01 PM	3	452	26	26	26	27	21	21	22	22	28	28	27	28	28.0	32.6	57.9	-1	-1	-1
1/17/2019	6:33:01 PM	206	453	26	26	26	26	21	21	21	21	28	28	27	28	28.0	32.6	57.9	-1	-1	-1
1/17/2019	6:33:01 PM	409	454	26	26	26	26	21	21	21	21	28	28	28	28	28.0	32.6	57.9	-1	-1	-1
1/17/2019	6:33:01 PM	612	455	26	26	26	26	21	21	21	21	28	28	28	27	28.0	32.6	57.9	-1	-1	-1
1/17/2019	6:33:01 PM	815	456	26	26	26	27	21	22	21	22	28	28	27	28	28.0	32.6	57.9	-1	-1	-1
1/17/2019	6:33:02 PM	3	457	26	26	26	26	21	21	21	21	28	28	27	27	28.0	32.6	57.9	-1	-1	-1
1/17/2019	6:33:02 PM	206	458	26	26	26	26	21	22	21	21	28	28	27	27	28.0	32.6	57.9	-1	-1	-1
1/17/2019	6:33:02 PM	409	459	26	26	26	26	21	22	21	21	28	28	27	28	28.0	32.6	57.9	-1	-1	-1
1/17/2019	6:33:02 PM	612	460	26	26	26	26	21	21	22	21	28	28	27	27	28.0	32.6	57.9	-1	-1	-1
1/17/2019	6:33:02 PM	815	461	26	26	26	27	21	21	22	21	28	28	28	27	28.0	32.6	57.9	-1	-1	-1
1/17/2019	6:33:03 PM	3	462	26	26	26	26	21	22	21	21	28	28	27	28	28.0	32.6	57.9	-1	-1	-1
1/17/2019	6:33:03 PM	206	463	26	26	26	26	21	21	21	21	28	28	27	27	28.0	32.6	57.9	-1	-1	-1
1/17/2019	6:33:03 PM	409	464	26	26	26	26	21	21	21	21	28	28	28	28	28.0	32.6	57.9	-1	-1	-1
1/17/2019	6:33:03 PM	612	465	26	26	26	26	21	22	21	21	28	28	28	27	28.0	32.6	57.9	-1	-1	-1
1/17/2019	6:33:03 PM	815	466	26	26	26	27	21	22	21	22	28	28	28	27	28.0	32.6	57.9	-1	-1	-1
1/17/2019	6:33:04 PM	3	467	26	26	26	26	21	21	22	21	28	28	27	28	28.0	32.6	57.9	-1	-1	-1
1/17/2019	6:33:04 PM	206	468	26	26	26	26	21	21	21	21	28	28	28	27	28.0	32.6	57.9	-1	-1	-1
1/17/2019	6:33:04 PM	409	469	26	26	26	26	21	22	22	22	28	28	28	28	28.0	32.6	57.9	-1	-1	-1
1/17/2019	6:33:04 PM	612	470	26	26	26	26	21	22	21	22	27	28	27	28	28.0	32.6	57.9	-1	-1	-1
1/17/2019	6:33:04 PM	815	471	26	26	26	26	21	21	21	22	28	28	27	28	28.0	32.6	57.9	-1	-1	-1
1/17/2019	6:33:05 PM	3	472	26	26	26	26	21	21	21	21	28	28	28	27	28.0	32.6	57.9	-1	-1	-1
1/17/2019	6:33:05 PM	206	473	26	26	26	26	21	22	21	22	27	28	27	28	28.0	32.6	57.9	-1	-1	-1
1/17/2019	6:33:05 PM	409	474	26	26	26	26	21	22	21	22	28	28	27	28	28.0	32.6	57.9	-1	-1	-1
1/17/2019	6:33:05 PM	612	475	26	26	26	26	21	21	22	21	28	28	28	27	28.0	32.6	57.9	-1	-1	-1
1/17/2019	6:33:05 PM	815	476	26	27	26	26	21	22	21	22	28	28	28	28	28.0	32.6	57.9	-1	-1	-1
1/17/2019	6:33:06 PM	3	477	26	26	26	26	21	22	22	22	28	28	27	28	28.1	32.6	49.4	-1	-1	-1
1/17/2019	6:33:06 PM	206	478	26	26	26	26	21	21	21	21	28	28	27	27	28.1	32.6	49.4	-1	-1	-1
1/17/2019	6:33:06 PM	409	479	26	27	26	27	21	21	21	21	28	28	28	27	28.1	32.6	49.4	-1	-1	-1
1/17/2019	6:33:06 PM	612	480	26	26	26	26	21	21	21	22	28	28	27	28	28.1	32.6	49.4	-1	-1	-1
1/17/2019	6:33:06 PM	815	481	26	26	26	26	21	22	22	21	28	28	27	28	28.1	32.6	49.4	-1	-1	-1
1/17/2019	6:33:07 PM	3	482	26	26	26	26	21	22	22	21	28	28	28	27	28.1	32.6	49.4	-1	-1	-1
1/17/2019	6:33:07 PM	206	483	26	26	26	26	21	22	21	22	27	28	27	27	28.1	32.6	49.4	-1	-1	-1
1/17/2019	6:33:07 PM	409	484	26	26	26	26	21	21	21	22	27	28	27	28	28.1	32.6	49.4	-1	-1	-1
1/17/2019	6:33:07 PM	612	485	26	26	26	26	21	22	22	21	28	28	27	28	28.1	32.6	49.4	-1	-1	-1
1/17/2019	6:33:07 PM	815	486	26	26	26	26	21	22	22	21	28	28	28	28	28.1	32.6	49.4	-1	-1	-1
1/17/2019	6:33:08 PM	3	487	26	26	26	27	21	21	21	21	28	28	28	27	28.1	32.6	49.4	-1	-1	-1
1/17/2019	6:33:08 PM	206	488	26	26	26	26	21	22	21	21	28	28	27	28	28.1	32.6	49.4	-1	-1	-1
1/17/2019	6:33:08 PM	409	489	26	26	26	26	21	21	21	22	28	28	27	28	28.1	32.6	49.4	-1	-1	-1
1/17/2019	6:33:08 PM	612	490	26	26	26	26	21	21	22	21	28	28	27	27	28.1	32.6	49.4	-1	-1	-1
1/17/2019	6:33:08 PM	815	491	26	26	26	26	21	22	22	21	28	28	28	27	28.1	32.6	49.4	-1	-1	-1
1/17/2019	6:33:09 PM	3	492	26	26	26	26	21	21	21	21	28	28	27	28	28.1	32.6	49.4	-1	-1	-1
1/17/2019	6:33:09 PM	206	493	26	26	26	26	21	21	22	21	28	28	27	28	28.1	32.6	49.4	-1	-1	-1
1/17/2019	6:33:09 PM	409	494	26	26	26	26	21	21	22	21	28	28	28	28	28.1	32.6	49.4	-1	-1	-1
1/17/2019	6:33:09 PM	612	495	26	26	26	26	21	21	22	21	28	28	27	27	28.1	32.6	49.4	-1	-1	-1
1/17/2019	6:33:09 PM	815	496	26	26	26	26	21	21	22	22	28	28	28	27	28.1	32.6	49.4	-1	-1	-1
1/17/2019	6:33:10 PM	3	497	26	26	26	26	21	22	21	21	27	28	27	28	28.1	32.6	49.4	-1	-1	-1
1/17/2019	6:33:10 PM	206	498	26	26	26	26	21	21	22	21	28	28	27	27	28.1	32.6	49.4	-1	-1	-1
1/17/2019	6:33:10 PM	409	499	26	26	26	26	21	21	22	21	28	28	28	28	28.1	32.6	49.4	-1	-1	-1
1/17/2019	6:33:10 PM	612	500	26	26	26	26	21	22	22	21	28	28	28	27	28.1	32.6	49.4	-1	-1	-1
1/17/2019	6:33:10 PM	815	501	26	26	26	26	21	22	21	21	28	28	28	28	28.1	32.6	49.4	-1	-1	-1
1/17/2019	6:33:11 PM	3	502	26	26	26	26	21	22	21	21	28	28	27	28	28.1	32.6	49.4	-1	-1	-1
1/17/2019	6:33:11 PM	206	503	26	26	26	26	21	22	21	21	27	28	27	28	28.1	32.6	49.4	-1	-1	-1
1/17/2019	6:33:11 PM	409	504	26	27	26	26	21	21	22	21	28	28	28	28	28.1	32.6	49.4	-1	-1	-1
1/17/2019	6:33:11 PM	612	505	26	26	26	26	21	21	21	22	28	28	28	28	28.1	32.6	49.4	-1	-1	-1
1/17/2019	6:33:11 PM	815	506	26	26	26	26	21	21	21	21	28	28	27	28	28.1	32.6	49.4	-1	-1	-1
1/17/2019	6:33:12 PM	3	507	26	26	26	26	21	22	22	21	28	28	28	27	28.1	32.6	49.4	-1	-1	-1
1/17/2019	6:33:12 PM	206	508	26	26	26	26	21	22	21	22	28	28	27	28	28.1	32.6	49.4	-1	-1	-1
1/17/2019	6:33:12 PM	409	509	26	26	26	26	21	22	21	22	28	28	27	28	28.1	32.6	49.4	-1	-1	-1
1/17/2019	6:33:12 PM	612	510	26	26	26	26	21	21	21	21	28	28	27	28	28.1	32.6	49.4	-1	-1	-1
1/17/2019	6:33:12 PM	815	511	26	26	26	26	21	21	22	21	28	28	27	27	28.1	32.6	49.4	-1	-1	-1
1/17/2019	6:33:13 PM	3	512	26	26	26	26	21	22	21	22	28	28	27	27	28.1	32.6	49.4	-1	-1	-1
1/17/2019	6:33:13 PM	206	513	26	26	26	26	21	22	21	22	28	28	27	28	28.1	32.6	49.4	-1	-1	-1
1/17/2019	6:33:13 PM	409	514	26	26	26	26	21	21	22	21	28	28	28	28	28.1	32.6	49.4	-1	-1	-1
1/17/2019	6:33:13 PM	612	515	26	26	26	26	21	22	21	21	28	28	28	27	28.1	32.6	49.4	-1	-1	-1
1/17/2019	6:33:13 PM	815	516	26	26	26	26	21	22	21	22	28	28	27	28	28.1	32.6	49.4	-1	-1	-1
1/17/2019	6:33:14 PM	3	517	26	26	26	26	21	22	22	21	28	28	27	28	28.1	32.6	49.4	-1	-1	-1
1/17/2019	6:33:14 PM	206	518	26	26	26	26	21	22	22	21	28	28	28	28	28.1	32.6	49.4	-1	-1	-1
1/17/2019	6:33:14 PM	409	519	26	27	26	26	21	21	22	21	28	28	28	27	28.0	32.7	85.6	-1	-1	-1
1/17/2019	6:33:14 PM	612	520	26	26	26	26	21	22	21	22	28	28	27	27	28.0	32.7	85.6	-1	-1	-1
1/17/2019	6:33:14 PM	815	521	26	26	26	26	21	22	21	22	28	28	27	28	28.0	32.7	85.6	-1	-1	-1
1/17/2019	6:33:15 PM	3	522	26	26	26	26	21	22	21	21	28	28	28	27	28.0	32.7	85.6	-1	-1	-1
1/17/2019	6:33:15 PM	206	523	26	26	26	26	21	22	21	21	28	28	28	27	28.0	32.7	85.6	-1	-1	-1
1/17/2019	6:33:15 PM	409	524	26	27	26	26	21	22	21	22	27	28	27	28	28.0	32.7	85.6	-1	-1	-1
1/17/2019	6:33:15 PM	612	525	26	26	26	26	21	21	21	21	27	28	27	28	28.0	32.7	85.6	-1	-1	-1
1/17/2019	6:33:15 PM	815	526	26	26	26	26	21	21	21	21	28	28	27	28	28.0	32.7	85.6	-1	-1	-1
1/17/2019	6:33:16 PM	3	527	26	26	26	26	21	22	21	21	28	28	27	27	28.0	32.7	85.6	-1	-1	-1
1/17/2019	6:33:16 PM	206	528	26	26	26	26	21	22	21	21	28	28	28	28	28.0	32.7	85.6	-1	-1	-1
1/17/2019	6:33:16 PM	409	529	26	26	26	26	21	22	21	22	28	28	27	28	28.0	32.7	85.6	-1	-1	-1
1/17/2019	6:33:16 PM	612	530	26	26	26	26	21	21	22	21	28	28	27	28	28.0	32.7	85.6	-1	-1	-1
1/17/2019	6:33:16 PM	815	531	26	26	26	26	21	21	22	21	28	28	27	27	28.0	32.7	85.6	-1	-1	-1
1/17/2019	6:33:17 PM	3	532	26	26	26	26	21	22	21	22	27	28	27	27	28.0	32.7	85.6	-1	-1	-1
1/17/2019	6:33:17 PM	206	533	26	26	26	26	21	22	21	22	27	28	27	28	28.0	32.7	85.6	-1	-1	-1
1/17/2019	6:33:17 PM	409	534	26	26	27	26	21	22	22	22	28	28	27	28	28.0	32.7	85.6	-1	-1	-1
1/17/2019	6:33:17 PM	612	535	26	26	26	26	21	22	22	21	28	28	27	28	28.0	32.7	85.6	-1	-1	-1
1/17/2019	6:33:17 PM	815	536	26	26	26	26	21	22	22	21	28	28	28	27	28.0	32.7	85.6	-1	-1	-1
1/17/2019	6:33:18 PM	3	537	26	26	26	26	21	22	21	22	28	28	27	28	28.0	32.7	85.6	-1	-1	-1
1/17/2019	6:33:18 PM	206	538	26	26	26	26	21	22	22	21	27	28	27	28	28.0	32.7	85.6	-1	-1	-1
1/17/2019	6:33:18 PM	409	539	26	26	26	26	21	22	21	21	28	28	28	28	28.0	32.7	85.6	-1	-1	-1
1/17/2019	6:33:18 PM	612	540	26	26	26	26	21	22	21	21	28	28	28	27	28.0	32.7	85.6	-1	-1	-1
1/17/2019	6:33:18 PM	815	541	26	26	26	26	21	22	21	22	28	28	28	28	28.0	32.7	85.6	-1	-1	-1
1/17/2019	6:33:19 PM	3	542	26	26	26	26	21	22	21	21	28	28	27	27	28.0	32.7	85.6	-1	-1	-1
1/17/2019	6:33:19 PM	206	543	26	26	26	26	21	21	21	21	28	28	27	27	28.0	32.7	85.6	-1	-1	-1
1/17/2019	6:33:19 PM	409	544	26	27	26	27	21	22	22	21	28	28	28	28	28.0	32.7	85.6	-1	-1	-1
1/17/2019	6:33:19 PM	612	545	26	26	26	26	21	21	21	21	28	28	27	27	28.0	32.7	85.6	-1	-1	-1
1/17/2019	6:33:19 PM	815	546	26	26	26	26	21	22	21	22	27	28	27	28	28.0	32.7	85.6	-1	-1	-1
1/17/2019	6:33:20 PM	3	547	26	26	26	26	21	21	21	21	28	28	27	28	28.0	32.7	85.6	-1	-1	-1
1/17/2019	6:33:20 PM	206	548	26	26	26	26	21	21	22	21	28	28	28	28	28.0	32.7	85.6	-1	-1	-1
1/17/2019	6:33:20 PM	409	549	26	27	26	26	21	22	22	21	28	28	28	27	28.0	32.7	85.6	-1	-1	-1
1/17/2019	6:33:20 PM	612	550	26	26	26	26	21	21	22	21	28	28	28	27	28.0	32.7	85.6	-1	-1	-1
1/17/2019	6:33:20 PM	815	551	26	27	26	27	21	21	21	22	28	28	28	27	28.0	32.7	85.6	-1	-1	-1
1/17/2019	6:33:21 PM	3	552	26	26	26	26	21	21	21	21	27	28	27	28	28.0	32.7	85.6	-1	-1	-1
1/17/2019	6:33:21 PM	206	553	26	26	26	26	21	21	22	21	28	28	27	28	28.0	32.7	85.6	-1	-1	-1
1/17/2019	6:33:21 PM	409	554	26	27	26	26	21	21	22	21	28	28	28	27	28.0	32.7	85.6	-1	-1	-1
1/17/2019	6:33:21 PM	612	555	26	26	26	26	21	22	22	21	28	28	28	27	28.0	32.7	85.6	-1	-1	-1
1/17/2019	6:33:21 PM	815	556	26	26	26	27	21	22	21	22	28	28	28	28	28.0	32.7	85.6	-1	-1	-1
1/17/2019	6:33:22 PM	3	557	26	26	26	26	21	21	21	21	28	28	27	28	28.0	32.7	85.6	-1	-1	-1
1/17/2019	6:33:22 PM	206	558	26	26	26	26	21	21	22	22	28	28	28	28	28.0	32.7	85.6	-1	-1	-1
1/17/2019	6:33:22 PM	409	559	26	26	26	26	21	21	22	21	28	28	28	28	28.0	32.7	85.6	-1	-1	-1
1/17/2019	6:33:22 PM	612	560	26	26	26	26	21	21	22	21	28	28	28	27	28.0	32.7	85.6	-1	-1	-1
1/17/2019	6:33:22 PM	815	561	26	27	26	26	21	22	22	21	28	28	28	27	28.0	32.7	49.8	-1	-1	-1
1/17/2019	6:33:23 PM	3	562	26	26	26	26	21	22	21	21	28	28	27	28	28.0	32.7	49.8	-1	-1	-1
1/17/2019	6:33:23 PM	206	563	26	26	26	26	21	21	21	22	27	28	27	28	28.0	32.7	49.8	-1	-1	-1
1/17/2019	6:33:23 PM	409	564	26	26	26	26	21	21	21	21	28	28	27	28	28.0	32.7	49.8	-1	-1	-1
1/17/2019	6:33:23 PM	612	565	26	26	26	26	21	21	22	21	28	28	27	28	28.0	32.7	49.8	-1	-1	-1
1/17/2019	6:33:23 PM	815	566	26	26	26	26	21	22	22	21	28	28	27	28	28.0	32.7	49.8	-1	-1	-1
1/17/2019	6:33:24 PM	3	567	26	26	26	26	21	22	22	21	28	27	28	27	28.0	32.7	49.8	-1	-1	-1
1/17/2019	6:33:24 PM	206	568	26	26	26	26	21	22	21	22	28	28	27	28	28.0	32.7	49.8	-1	-1	-1
1/17/2019	6:33:24 PM	409	569	26	26	26	26	21	21	22	22	28	28	28	28	28.0	32.7	49.8	-1	-1	-1
1/17/2019	6:33:24 PM	612	570	26	26	26	26	21	22	21	22	27	28	27	28	28.0	32.7	49.8	-1	-1	-1
1/17/2019	6:33:24 PM	815	571	26	26	26	26	21	21	22	21	28	28	27	28	28.0	32.7	49.8	-1	-1	-1
1/17/2019	6:33:25 PM	3	572	26	26	26	26	21	21	21	21	28	28	27	28	28.0	32.7	49.8	-1	-1	-1
1/17/2019	6:33:25 PM	206	573	26	26	26	26	21	22	22	21	28	28	28	28	28.0	32.7	49.8	-1	-1	-1
1/17/2019	6:33:25 PM	409	574	26	26	26	27	21	22	21	22	28	28	28	28	28.0	32.7	49.8	-1	-1	-1
1/17/2019	6:33:25 PM	612	575	26	26	26	26	21	21	21	21	27	28	27	28	28.0	32.7	49.8	-1	-1	-1
1/17/2019	6:33:25 PM	815	576	26	27	26	26	21	22	21	22	28	28	27	27	28.0	32.7	49.8	-1	-1	-1
1/17/2019	6:33:26 PM	3	577	26	26	26	26	21	21	22	22	28	28	27	28	28.0	32.7	49.8	-1	-1	-1
1/17/2019	6:33:26 PM	206	578	26	26	26	26	21	22	21	21	28	28	28	27	28.0	32.7	49.8	-1	-1	-1
1/17/2019	6:33:26 PM	409	579	26	26	26	26	21	22	22	22	28	28	27	28	28.0	32.7	49.8	-1	-1	-1
1/17/2019	6:33:26 PM	612	580	26	26	26	26	21	21	22	21	28	28	27	27	28.0	32.7	49.8	-1	-1	-1
1/17/2019	6:33:26 PM	815	581	26	26	26	27	21	22	21	21	28	28	28	27	28.0	32.7	49.8	-1	-1	-1
1/17/2019	6:33:27 PM	3	582	26	26	26	26	21	22	22	21	27	28	27	28	28.0	32.7	49.8	-1	-1	-1
1/17/2019	6:33:27 PM	206	583	26	26	26	26	21	21	22	21	28	28	28	27	28.0	32.7	49.8	-1	-1	-1
1/17/2019	6:33:27 PM	409	584	26	26	26	26	21	22	21	21	28	28	27	28	28.0	32.7	49.8	-1	-1	-1
1/17/2019	6:33:27 PM	612	585	26	26	26	26	21	21	21	21	28	28	27	27	28.0	32.7	49.8	-1	-1	-1
1/17/2019	6:33:27 PM	815	586	26	26	26	27	21	22	21	22	28	28	28	28	28.0	32.7	49.8	-1	-1	-1
1/17/2019	6:33:28 PM	3	587	26	26	26	26	21	21	22	21	28	28	27	28	28.0	32.7	49.8	-1	-1	-1
1/17/2019	6:33:28 PM	206	588	26	26	26	26	21	22	22	22	28	28	28	28	28.0	32.7	49.8	-1	-1	-1
1/17/2019	6:33:28 PM	409	589	26	26	26	26	21	21	21	22	28	28	27	28	28.0	32.7	49.8	-1	-1	-1
1/17/2019	6:33:28 PM	612	590	26	26	26	26	21	21	22	21	28	28	27	27	28.0	32.7	49.8	-1	-1	-1
1/17/2019	6:33:28 PM	815	591	26	26	26	26	21	21	21	21	28	28	28	27	28.0	32.7	49.8	-1	-1	-1
1/17/2019	6:33:29 PM	3	592	26	26	26	26	21	21	21	21	27	28	27	28	28.0	32.7	49.8	-1	-1	-1
1/17/2019	6:33:29 PM	206	593	26	26	26	26	21	22	22	21	28	28	28	27	28.0	32.7	49.8	-1	-1	-1
1/17/2019	6:33:29 PM	409	594	26	27	26	26	21	22	21	22	27	28	27	28	28.0	32.7	49.8	-1	-1	-1
1/17/2019	6:33:29 PM	612	595	26	26	26	26	21	21	21	21	28	28	27	28	28.0	32.7	49.8	-1	-1	-1
1/17/2019	6:33:29 PM	815	596	26	27	26	26	21	22	21	21	28	28	28	28	28.0	32.7	49.8	-1	-1	-1
1/17/2019	6:33:30 PM	3	597	26	26	26	26	21	22	21	21	27	28	27	28	28.0	32.7	49.8	-1	-1	-1
1/17/2019	6:33:30 PM	206	598	26	26	26	26	21	21	22	21	28	28	28	28	28.0	32.7	49.8	-1	-1	-1
1/17/2019	6:33:30 PM	409	599	26	26	26	26	21	22	21	21	28	28	28	27	28.0	32.7	49.8	-1	-1	-1
1/17/2019	6:33:30 PM	612	600	26	26	26	26	21	21	21	21	27	28	27	28	28.0	32.7	49.8	-1	-1	-1
1/17/2019	6:33:30 PM	815	601	26	26	26	26	21	21	21	21	28	28	28	28	28.0	32.7	49.8	-1	-1	-1
1/17/2019	6:33:31 PM	3	602	26	26	26	26	21	22	21	21	28	28	27	28	28.0	32.7	49.8	-1	-1	-1
1/17/2019	6:33:31 PM	206	603	26	26	26	26	21	22	22	21	28	28	28	28	28.0	32.8	76.6	-1	-1	-1
1/17/2019	6:33:31 PM	409	604	26	26	26	26	21	22	21	22	27	28	27	28	28.0	32.8	76.6	-1	-1	-1
1/17/2019	6:33:31 PM	612	605	26	26	26	26	21	21	21	21	28	28	27	27	28.0	32.8	76.6	-1	-1	-1
1/17/2019	6:33:31 PM	815	606	26	27	26	26	21	21	22	21	28	28	28	27	28.0	32.8	76.6	-1	-1	-1
1/17/2019	6:33:32 PM	3	607	26	26	26	26	21	21	21	22	27	28	27	28	28.0	32.8	76.6	-1	-1	-1
1/17/2019	6:33:32 PM	206	608	26	26	26	26	21	21	22	21	28	28	28	28	28.0	32.8	76.6	-1	-1	-1
1/17/2019	6:33:32 PM	409	609	26	27	26	26	21	21	21	22	28	28	28	28	28.0	32.8	76.6	-1	-1	-1
1/17/2019	6:33:32 PM	612	610	26	26	26	26	21	21	21	22	28	28	27	28	28.0	32.8	76.6	-1	-1	-1
1/17/2019	6:33:32 PM	809	611	26	26	26	26	21	21	22	21	28	28	27	28	28.0	32.8	76.6	-1	-1	-1
1/17/2019	6:33:33 PM	12	612	26	26	26	26	21	21	21	21	28	28	27	27	28.0	32.8	76.6	-1	-1	-1
1/17/2019	6:33:33 PM	215	613	26	26	26	26	21	21	21	21	28	28	27	28	28.0	32.8	76.6	-1	-1	-1
1/17/2019	6:33:33 PM	403	614	26	26	26	26	21	21	22	21	28	28	28	28	28.0	32.8	76.6	-1	-1	-1
1/17/2019	6:33:33 PM	606	615	26	26	26	26	21	22	22	21	28	28	28	28	28.0	32.8	76.6	-1	-1	-1
1/17/2019	6:33:33 PM	809	616	26	26	26	26	21	21	22	21	28	28	27	28	28.0	32.8	76.6	-1	-1	-1
1/17/2019	6:33:34 PM	12	617	26	26	26	26	21	21	21	21	28	28	28	27	28.0	32.8	76.6	-1	-1	-1
1/17/2019	6:33:34 PM	215	618	26	26	26	26	21	22	21	21	27	28	27	28	28.0	32.8	76.6	-1	-1	-1
1/17/2019	6:33:34 PM	403	619	26	26	26	26	21	21	22	21	28	28	27	28	28.0	32.8	76.6	-1	-1	-1
1/17/2019	6:33:34 PM	606	620	26	26	26	26	21	22	21	22	28	28	28	28	28.0	32.8	76.6	-1	-1	-1
1/17/2019	6:33:34 PM	809	621	26	26	26	26	21	22	22	22	28	28	27	28	28.0	32.8	76.6	-1	-1	-1
1/17/2019	6:33:35 PM	12	622	26	26	26	26	21	21	22	21	28	28	27	28	28.0	32.8	76.6	-1	-1	-1
1/17/2019	6:33:35 PM	215	623	26	26	26	26	21	21	22	21	28	28	28	27	28.0	32.8	76.6	-1	-1	-1
1/17/2019	6:33:35 PM	403	624	26	26	26	26	21	21	21	21	28	28	27	28	28.0	32.8	76.6	-1	-1	-1
1/17/2019	6:33:35 PM	606	625	26	26	26	26	21	21	22	21	28	28	28	27	28.0	32.8	76.6	-1	-1	-1
1/17/2019	6:33:35 PM	809	626	26	26	26	27	21	21	21	21	28	28	28	27	28.0	32.8	76.6	-1	-1	-1
1/17/2019	6:33:36 PM	12	627	26	26	26	26	21	21	21	21	27	28	27	28	28.0	32.8	76.6	-1	-1	-1
1/17/2019	6:33:36 PM	215	628	26	26	26	26	21	21	22	21	28	28	28	28	28.0	32.8	76.6	-1	-1	-1
1/17/2019	6:33:36 PM	403	629	26	26	26	26	21	22	22	22	28	28	28	28	28.0	32.8	76.6	-1	-1	-1
1/17/2019	6:33:36 PM	606	630	26	26	26	26	21	22	21	22	27	28	27	28	28.0	32.8	76.6	-1	-1	-1
1/17/2019	6:33:36 PM	809	631	26	26	26	26	21	22	21	21	28	28	27	28	28.0	32.8	76.6	-1	-1	-1
1/17/2019	6:33:37 PM	12	632	26	26	26	26	21	22	21	22	28	28	27	27	28.0	32.8	76.6	-1	-1	-1
1/17/2019	6:33:37 PM	215	633	26	26	26	26	21	21	21	22	28	28	27	28	28.0	32.8	76.6	-1	-1	-1
1/17/2019	6:33:37 PM	403	634	26	26	26	27	21	22	21	21	28	28	28	28	28.0	32.8	76.6	-1	-1	-1
1/17/2019	6:33:37 PM	606	635	26	26	26	26	21	21	22	22	28	28	27	28	28.0	32.8	76.6	-1	-1	-1
1/17/2019	6:33:37 PM	809	636	26	26	26	26	21	21	22	21	28	28	27	28	28.0	32.8	76.6	-1	-1	-1
1/17/2019	6:33:38 PM	12	637	26	26	26	26	21	21	21	22	27	28	27	28	28.0	32.8	76.6	-1	-1	-1
1/17/2019	6:33:38 PM	215	638	26	26	26	26	21	22	22	21	28	28	27	28	28.0	32.8	76.6	-1	-1	-1
1/17/2019	6:33:38 PM	403	639	26	27	26	27	21	22	21	22	28	28	28	28	28.0	32.8	76.6	-1	-1	-1
1/17/2019	6:33:38 PM	613	640	26	26	26	26	21	21	22	21	27	28	27	28	28.0	32.8	76.6	-1	-1	-1
1/17/2019	6:33:38 PM	801	641	26	26	26	26	21	22	22	22	28	28	28	28	28.0	32.8	76.6	-1	-1	-1
1/17/2019	6:33:39 PM	4	642	26	26	26	26	21	21	21	21	27	28	27	28	28.0	32.8	76.6	-1	-1	-1
1/17/2019	6:33:39 PM	207	643	26	26	26	26	21	21	21	21	28	28	28	28	28.0	32.8	76.6	-1	-1	-1
1/17/2019	6:33:39 PM	410	644	26	27	26	26	21	21	22	21	28	28	28	27	28.0	32.8	76.6	-1	-1	-1
1/17/2019	6:33:39 PM	613	645	26	26	26	26	21	21	21	21	27	28	27	28	28.1	32.8	87.1	-1	-1	-1
1/17/2019	6:33:39 PM	801	646	26	26	26	26	21	21	22	21	28	28	28	28	28.1	32.8	87.1	-1	-1	-1
1/17/2019	6:33:40 PM	4	647	26	26	26	26	21	21	21	21	28	28	28	27	28.1	32.8	87.1	-1	-1	-1
1/17/2019	6:33:40 PM	207	648	26	26	26	26	21	22	22	22	28	28	27	28	28.1	32.8	87.1	-1	-1	-1
1/17/2019	6:33:40 PM	410	649	26	26	26	26	21	21	22	21	28	28	27	27	28.1	32.8	87.1	-1	-1	-1
1/17/2019	6:33:40 PM	613	650	26	26	26	26	21	22	21	21	28	28	27	27	28.1	32.8	87.1	-1	-1	-1
1/17/2019	6:33:40 PM	801	651	26	26	26	26	21	22	22	22	28	28	27	28	28.1	32.8	87.1	-1	-1	-1
1/17/2019	6:33:41 PM	4	652	26	26	26	26	21	22	21	21	28	28	28	27	28.1	32.8	87.1	-1	-1	-1
1/17/2019	6:33:41 PM	207	653	26	26	26	27	21	22	21	22	28	28	28	28	28.1	32.8	87.1	-1	-1	-1
1/17/2019	6:33:41 PM	410	654	26	26	26	26	21	21	21	21	27	28	27	28	28.1	32.8	87.1	-1	-1	-1
1/17/2019	6:33:41 PM	613	655	26	26	26	26	21	21	22	21	28	28	27	27	28.1	32.8	87.1	-1	-1	-1
1/17/2019	6:33:41 PM	801	656	26	26	26	27	21	21	21	22	28	28	27	28	28.1	32.8	87.1	-1	-1	-1
1/17/2019	6:33:42 PM	4	657	26	26	26	26	21	21	21	21	28	28	27	28	28.1	32.8	87.1	-1	-1	-1
1/17/2019	6:33:42 PM	207	658	26	26	26	26	21	21	22	21	28	28	28	28	28.1	32.8	87.1	-1	-1	-1
1/17/2019	6:33:42 PM	410	659	26	26	26	26	21	22	21	21	28	28	28	27	28.1	32.8	87.1	-1	-1	-1
1/17/2019	6:33:42 PM	613	660	26	26	26	26	21	21	22	22	27	28	27	28	28.1	32.8	87.1	-1	-1	-1
1/17/2019	6:33:42 PM	801	661	26	26	26	26	21	22	22	21	28	28	28	27	28.1	32.8	87.1	-1	-1	-1
1/17/2019	6:33:43 PM	4	662	26	26	26	26	21	22	21	22	28	28	27	27	28.1	32.8	87.1	-1	-1	-1
1/17/2019	6:33:43 PM	207	663	26	26	26	26	21	22	21	22	27	28	27	28	28.1	32.8	87.1	-1	-1	-1
1/17/2019	6:33:43 PM	410	664	26	26	26	26	21	21	22	21	28	28	27	27	28.1	32.8	87.1	-1	-1	-1
1/17/2019	6:33:43 PM	613	665	26	26	26	26	21	21	21	21	28	28	27	27	28.1	32.8	87.1	-1	-1	-1
1/17/2019	6:33:43 PM	801	666	26	26	26	26	21	21	22	21	28	28	27	28	28.1	32.8	87.1	-1	-1	-1
1/17/2019	6:33:44 PM	4	667	26	26	26	26	21	21	22	21	28	28	28	27	28.1	32.8	87.1	-1	-1	-1
1/17/2019	6:33:44 PM	207	668	26	26	26	26	21	22	22	22	28	28	28	28	28.1	32.8	87.1	-1	-1	-1
1/17/2019	6:33:44 PM	410	669	26	26	26	26	21	21	22	21	28	28	27	28	28.1	32.8	87.1	-1	-1	-1
1/17/2019	6:33:44 PM	613	670	26	26	26	26	21	21	22	21	28	28	28	27	28.1	32.8	87.1	-1	-1	-1
1/17/2019	6:33:44 PM	801	671	26	26	26	27	21	22	21	22	28	28	28	28	28.1	32.8	87.1	-1	-1	-1
1/17/2019	6:33:45 PM	4	672	26	26	26	26	21	21	22	22	27	28	27	28	28.1	32.8	87.1	-1	-1	-1
1/17/2019	6:33:45 PM	207	673	26	26	26	26	21	22	22	21	28	28	28	27	28.1	32.8	87.1	-1	-1	-1
1/17/2019	6:33:45 PM	410	674	26	26	26	27	21	22	21	21	28	28	28	28	28.1	32.8	87.1	-1	-1	-1
1/17/2019	6:33:45 PM	613	675	26	26	26	26	21	21	21	21	27	28	27	28	28.1	32.8	87.1	-1	-1	-1
1/17/2019	6:33:45 PM	801	676	26	27	26	26	21	21	22	21	28	28	28	27	28.1	32.8	87.1	-1	-1	-1
1/17/2019	6:33:46 PM	4	677	26	26	26	26	21	22	22	22	27	28	28	27	28.1	32.8	87.1	-1	-1	-1
1/17/2019	6:33:46 PM	207	678	26	26	26	26	21	21	21	22	28	28	27	28	28.1	32.8	87.1	-1	-1	-1
1/17/2019	6:33:46 PM	410	679	26	26	26	26	21	21	21	21	28	28	27	28	28.1	32.8	87.1	-1	-1	-1
1/17/2019	6:33:46 PM	613	680	26	26	26	26	21	21	21	21	28	28	28	27	28.1	32.8	87.1	-1	-1	-1
1/17/2019	6:33:46 PM	801	681	26	26	26	27	21	21	21	22	28	28	27	28	28.1	32.8	87.1	-1	-1	-1
1/17/2019	6:33:47 PM	4	682	26	26	26	26	21	21	21	21	28	28	27	28	28.1	32.8	87.1	-1	-1	-1
1/17/2019	6:33:47 PM	207	683	26	26	26	26	21	21	21	21	28	28	28	28	28.1	32.8	87.1	-1	-1	-1
1/17/2019	6:33:47 PM	410	684	26	26	26	26	21	22	21	22	27	28	27	28	28.1	32.8	87.1	-1	-1	-1
1/17/2019	6:33:47 PM	613	685	26	26	26	26	21	21	21	21	28	28	27	28	28.1	32.8	87.1	-1	-1	-1
1/17/2019	6:33:47 PM	801	686	26	27	26	26	21	21	21	21	28	28	28	27	28.1	32.8	87.1	-1	-1	-1
1/17/2019	6:33:48 PM	4	687	26	26	26	26	21	22	21	22	28	28	27	27	28.1	32.8	64.8	-1	-1	-1
1/17/2019	6:33:48 PM	207	688	26	26	26	26	21	21	21	21	28	28	27	28	28.1	32.8	64.8	-1	-1	-1
1/17/2019	6:33:48 PM	410	689	26	26	26	26	21	21	22	21	28	28	27	28	28.1	32.8	64.8	-1	-1	-1
1/17/2019	6:33:48 PM	613	690	26	26	26	26	21	22	22	21	28	28	28	27	28.1	32.8	64.8	-1	-1	-1
1/17/2019	6:33:48 PM	801	691	26	27	26	26	21	22	21	22	27	28	28	28	28.1	32.8	64.8	-1	-1	-1
1/17/2019	6:33:49 PM	4	692	26	26	26	26	21	21	21	22	28	28	27	28	28.1	32.8	64.8	-1	-1	-1
1/17/2019	6:33:49 PM	207	693	26	26	26	26	21	21	22	21	28	28	28	28	28.1	32.8	64.8	-1	-1	-1
1/17/2019	6:33:49 PM	410	694	26	26	26	26	21	21	22	21	28	28	28	27	28.1	32.8	64.8	-1	-1	-1
1/17/2019	6:33:49 PM	613	695	26	26	26	26	21	22	22	22	27	28	27	28	28.1	32.8	64.8	-1	-1	-1
1/17/2019	6:33:49 PM	801	696	26	26	26	26	21	21	21	21	28	28	27	28	28.1	32.8	64.8	-1	-1	-1
1/17/2019	6:33:50 PM	4	697	26	26	26	26	21	21	21	21	28	28	28	28	28.1	32.8	64.8	-1	-1	-1
1/17/2019	6:33:50 PM	207	698	26	26	26	26	21	22	21	22	27	28	27	28	28.1	32.8	64.8	-1	-1	-1
1/17/2019	6:33:50 PM	410	699	26	26	26	26	21	21	21	21	28	28	27	27	28.1	32.8	64.8	-1	-1	-1
1/17/2019	6:33:50 PM	613	700	26	26	26	26	21	22	21	22	27	28	27	28	28.1	32.8	64.8	-1	-1	-1
1/17/2019	6:33:50 PM	801	701	26	26	26	26	21	22	22	21	28	28	28	28	28.1	32.8	64.8	-1	-1	-1
1/17/2019	6:33:51 PM	4	702	26	26	26	26	21	22	21	22	28	28	27	27	28.1	32.8	64.8	-1	-1	-1
1/17/2019	6:33:51 PM	207	703	26	26	26	26	21	22	21	21	27	28	27	28	28.1	32.8	64.8	-1	-1	-1
1/17/2019	6:33:51 PM	410	704	26	26	26	26	21	22	22	21	28	28	28	27	28.1	32.8	64.8	-1	-1	-1
1/17/2019	6:33:51 PM	613	705	26	26	26	26	21	22	21	22	28	28	27	28	28.1	32.8	64.8	-1	-1	-1
1/17/2019	6:33:51 PM	801	706	26	26	26	26	21	22	22	21	28	28	28	28	28.1	32.8	64.8	-1	-1	-1
1/17/2019	6:33:52 PM	4	707	26	26	26	26	21	22	22	21	28	28	27	27	28.1	32.8	64.8	-1	-1	-1
1/17/2019	6:33:52 PM	207	708	26	26	26	26	21	22	21	22	27	28	27	28	28.1	32.8	64.8	-1	-1	-1
1/17/2019	6:33:52 PM	410	709	26	26	26	26	21	21	21	21	28	28	27	27	28.1	32.8	64.8	-1	-1	-1
1/17/2019	6:33:52 PM	613	710	26	27	26	26	21	22	21	21	28	28	28	27	28.1	32.8	64.8	-1	-1	-1
1/17/2019	6:33:52 PM	801	711	26	26	26	26	21	22	21	22	27	28	27	28	28.1	32.8	64.8	-1	-1	-1
1/17/2019	6:33:53 PM	4	712	26	26	26	26	21	21	22	21	28	28	28	27	28.1	32.8	64.8	-1	-1	-1
1/17/2019	6:33:53 PM	207	713	26	26	26	27	21	22	21	22	28	28	28	28	28.1	32.8	64.8	-1	-1	-1
1/17/2019	6:33:53 PM	410	714	26	26	26	26	21	21	21	22	27	28	27	28	28.1	32.8	64.8	-1	-1	-1
1/17/2019	6:33:53 PM	613	715	26	26	26	26	21	21	22	21	28	28	28	28	28.1	32.8	64.8	-1	-1	-1
1/17/2019	6:33:53 PM	801	716	26	27	26	27	21	22	21	22	28	28	28	28	28.1	32.8	64.8	-1	-1	-1
1/17/2019	6:33:54 PM	4	717	26	26	26	26	21	21	22	21	28	28	27	28	28.1	32.8	64.8	-1	-1	-1
1/17/2019	6:33:54 PM	207	718	26	26	26	26	21	21	22	21	28	28	28	28	28.1	32.8	64.8	-1	-1	-1
1/17/2019	6:33:54 PM	410	719	26	26	26	26	21	22	21	21	27	28	27	28	28.1	32.8	64.8	-1	-1	-1
1/17/2019	6:33:54 PM	613	720	26	26	26	26	21	22	21	22	28	28	27	28	28.1	32.8	64.8	-1	-1	-1
1/17/2019	6:33:54 PM	801	721	26	27	26	27	21	21	22	21	28	28	28	28	28.1	32.8	64.8	-1	-1	-1
1/17/2019	6:33:55 PM	4	722	26	26	26	26	21	22	21	21	27	28	28	28	28.1	32.8	64.8	-1	-1	-1
1/17/2019	6:33:55 PM	207	723	26	26	26	26	21	22	21	21	28	28	27	28	28.1	32.8	64.8	-1	-1	-1
1/17/2019	6:33:55 PM	410	724	26	26	26	26	21	22	21	21	28	27	27	27	28.1	32.8	64.8	-1	-1	-1
1/17/2019	6:33:55 PM	613	725	26	26	26	27	21	22	21	21	28	28	28	27	28.1	32.8	64.8	-1	-1	-1
1/17/2019	6:33:55 PM	801	726	26	26	26	27	21	22	22	22	28	28	27	28	28.1	32.8	64.8	-1	-1	-1
1/17/2019	6:33:56 PM	4	727	26	26	26	26	21	21	22	21	28	28	28	28	28.1	32.8	64.8	-1	-1	-1
1/17/2019	6:33:56 PM	207	728	26	27	26	26	21	22	21	21	28	28	28	28	28.1	32.8	64.8	-1	-1	-1
1/17/2019	6:33:56 PM	410	729	26	26	26	26	21	22	22	22	27	28	27	28	28.0	32.8	86.9	-1	-1	-1
1/17/2019	6:33:56 PM	613	730	26	26	26	26	21	21	22	21	28	28	28	28	28.0	32.8	86.9	-1	-1	-1
1/17/2019	6:33:56 PM	801	731	26	27	26	27	21	21	21	22	28	28	28	28	28.0	32.8	86.9	-1	-1	-1
1/17/2019	6:33:57 PM	4	732	26	26	26	26	21	21	22	21	28	28	27	28	28.0	32.8	86.9	-1	-1	-1
1/17/2019	6:33:57 PM	207	733	26	26	26	26	21	21	22	21	28	28	28	27	28.0	32.8	86.9	-1	-1	-1
1/17/2019	6:33:57 PM	410	734	26	26	26	26	21	22	21	21	27	28	28	27	28.0	32.8	86.9	-1	-1	-1
1/17/2019	6:33:57 PM	613	735	26	26	26	26	21	22	22	21	28	28	27	28	28.0	32.8	86.9	-1	-1	-1
1/17/2019	6:33:57 PM	801	736	26	27	26	27	21	22	21	21	28	28	28	28	28.0	32.8	86.9	-1	-1	-1
1/17/2019	6:33:58 PM	4	737	26	26	26	26	21	22	21	21	27	28	27	28	28.0	32.8	86.9	-1	-1	-1
1/17/2019	6:33:58 PM	207	738	26	26	26	26	21	22	21	21	27	28	27	28	28.0	32.8	86.9	-1	-1	-1
1/17/2019	6:33:58 PM	410	739	26	26	26	26	21	21	22	21	28	28	27	28	28.0	32.8	86.9	-1	-1	-1
1/17/2019	6:33:58 PM	613	740	26	26	26	26	21	22	22	21	28	28	28	27	28.0	32.8	86.9	-1	-1	-1
1/17/2019	6:33:58 PM	801	741	26	26	26	27	21	22	22	22	28	28	27	28	28.0	32.8	86.9	-1	-1	-1
1/17/2019	6:33:59 PM	4	742	26	26	26	26	21	21	21	21	28	28	27	28	28.0	32.8	86.9	-1	-1	-1
1/17/2019	6:33:59 PM	207	743	26	26	26	26	21	21	21	21	28	28	28	27	28.0	32.8	86.9	-1	-1	-1
1/17/2019	6:33:59 PM	410	744	26	26	26	26	21	21	21	22	28	28	27	27	28.0	32.8	86.9	-1	-1	-1
1/17/2019	6:33:59 PM	613	745	26	26	26	26	21	22	21	22	28	28	27	28	28.0	32.8	86.9	-1	-1	-1
1/17/2019	6:33:59 PM	801	746	26	27	26	27	21	22	22	22	28	28	28	28	28.0	32.8	86.9	-1	-1	-1
1/17/2019	6:34:00 PM	4	747	26	26	26	26	21	22	21	22	28	28	28	28	28.0	32.8	86.9	-1	-1	-1
1/17/2019	6:34:00 PM	207	748	26	26	26	26	21	22	21	22	28	28	27	28	28.0	32.8	86.9	-1	-1	-1
1/17/2019	6:34:00 PM	410	749	26	26	26	26	21	22	21	21	28	28	27	27	28.0	32.8	86.9	-1	-1	-1
1/17/2019	6:34:00 PM	613	750	26	27	26	26	21	22	21	21	28	28	28	27	28.0	32.8	86.9	-1	-1	-1
1/17/2019	6:34:00 PM	801	751	26	26	26	26	21	22	20	21	28	28	27	28	28.0	32.8	86.9	-1	-1	-1
1/17/2019	6:34:01 PM	4	752	26	26	26	26	21	21	21	21	27	28	27	28	28.0	32.8	86.9	-1	-1	-1
1/17/2019	6:34:01 PM	207	753	26	27	26	26	21	21	22	21	28	28	28	27	28.0	32.8	86.9	-1	-1	-1
1/17/2019	6:34:01 PM	410	754	26	26	26	26	21	22	21	22	27	28	27	27	28.0	32.8	86.9	-1	-1	-1
1/17/2019	6:34:01 PM	613	755	26	26	26	26	21	22	21	22	27	28	27	28	28.0	32.8	86.9	-1	-1	-1
1/17/2019	6:34:01 PM	801	756	26	26	26	26	21	21	22	21	28	28	28	28	28.0	32.8	86.9	-1	-1	-1
1/17/2019	6:34:02 PM	4	757	26	26	26	26	21	22	22	21	28	28	28	27	28.0	32.8	86.9	-1	-1	-1
1/17/2019	6:34:02 PM	207	758	26	26	26	27	21	22	22	21	28	28	28	28	28.0	32.8	86.9	-1	-1	-1
1/17/2019	6:34:02 PM	410	759	26	26	26	26	21	22	21	21	27	28	27	28	28.0	32.8	86.9	-1	-1	-1
1/17/2019	6:34:02 PM	613	760	26	26	26	26	21	21	22	21	28	28	28	28	28.0	32.8	86.9	-1	-1	-1
1/17/2019	6:34:02 PM	801	761	26	26	26	26	21	21	22	22	28	28	27	28	28.0	32.8	86.9	-1	-1	-1
1/17/2019	6:34:03 PM	19	762	26	26	26	26	21	22	21	22	28	28	27	28	28.0	32.8	86.9	-1	-1	-1
1/17/2019	6:34:03 PM	207	763	26	26	26	26	21	22	22	21	28	28	28	27	28.0	32.8	86.9	-1	-1	-1
1/17/2019	6:34:03 PM	410	764	26	26	26	26	21	21	21	22	27	28	27	27	28.0	32.8	86.9	-1	-1	-1
1/17/2019	6:34:03 PM	613	765	26	26	26	26	21	21	22	21	28	28	27	28	28.0	32.8	86.9	-1	-1	-1
1/17/2019	6:34:03 PM	801	766	26	27	26	26	21	22	22	22	28	28	28	27	28.0	32.8	86.9	-1	-1	-1
1/17/2019	6:34:04 PM	4	767	26	26	26	26	21	22	20	22	27	28	27	27	28.0	32.8	86.9	-1	-1	-1
1/17/2019	6:34:04 PM	207	768	26	26	26	26	21	22	21	21	28	28	27	28	28.0	32.8	86.9	-1	-1	-1
1/17/2019	6:34:04 PM	410	769	26	26	26	26	21	21	21	21	28	28	28	27	28.0	32.8	86.9	-1	-1	-1
1/17/2019	6:34:04 PM	613	770	26	26	26	27	21	22	22	22	28	28	27	27	28.0	32.8	86.9	-1	-1	-1
1/17/2019	6:34:04 PM	801	771	26	26	26	26	21	22	22	21	28	28	27	28	28.1	32.7	45.6	-1	-1	-1
1/17/2019	6:34:05 PM	4	772	26	26	26	26	21	21	21	21	28	28	28	27	28.1	32.7	45.6	-1	-1	-1
1/17/2019	6:34:05 PM	207	773	26	26	26	27	21	22	21	22	28	28	28	28	28.1	32.7	45.6	-1	-1	-1
1/17/2019	6:34:05 PM	410	774	26	26	26	26	21	22	20	21	27	28	27	28	28.1	32.7	45.6	-1	-1	-1
1/17/2019	6:34:05 PM	613	775	26	26	26	26	21	22	22	22	28	28	27	28	28.1	32.7	45.6	-1	-1	-1
1/17/2019	6:34:05 PM	801	776	26	26	26	26	21	22	21	22	28	28	27	28	28.1	32.7	45.6	-1	-1	-1
1/17/2019	6:34:06 PM	4	777	26	26	26	26	21	21	21	22	28	28	27	28	28.1	32.7	45.6	-1	-1	-1
1/17/2019	6:34:06 PM	207	778	26	26	26	26	21	21	22	21	28	28	27	28	28.1	32.7	45.6	-1	-1	-1
1/17/2019	6:34:06 PM	410	779	26	26	26	26	21	22	21	21	28	28	27	27	28.1	32.7	45.6	-1	-1	-1
1/17/2019	6:34:06 PM	613	780	26	26	26	26	21	22	21	22	27	28	28	28	28.1	32.7	45.6	-1	-1	-1
1/17/2019	6:34:06 PM	801	781	26	26	26	26	21	21	22	22	28	28	28	28	28.1	32.7	45.6	-1	-1	-1
1/17/2019	6:34:07 PM	4	782	26	26	26	26	21	21	22	21	28	28	28	27	28.1	32.7	45.6	-1	-1	-1
1/17/2019	6:34:07 PM	207	783	26	26	26	26	21	22	21	22	28	28	27	28	28.1	32.7	45.6	-1	-1	-1
1/17/2019	6:34:07 PM	410	784	26	26	26	26	21	22	21	21	28	28	27	28	28.1	32.7	45.6	-1	-1	-1
1/17/2019	6:34:07 PM	613	785	26	26	26	26	21	21	22	21	28	28	27	28	28.1	32.7	45.6	-1	-1	-1
1/17/2019	6:34:07 PM	801	786	26	26	26	26	21	22	21	22	28	28	28	27	28.1	32.7	45.6	-1	-1	-1
1/17/2019	6:34:08 PM	4	787	26	26	26	26	21	22	21	21	27	28	27	28	28.1	32.7	45.6	-1	-1	-1
1/17/2019	6:34:08 PM	207	788	26	26	26	26	21	22	22	21	28	28	27	28	28.1	32.7	45.6	-1	-1	-1
1/17/2019	6:34:08 PM	410	789	26	26	26	26	21	21	22	21	28	28	27	28	28.1	32.7	45.6	-1	-1	-1
1/17/2019	6:34:08 PM	613	790	26	26	26	26	21	21	22	21	28	28	28	28	28.1	32.7	45.6	-1	-1	-1
1/17/2019	6:34:08 PM	801	791	26	26	26	26	21	21	21	21	28	28	27	28	28.1	32.7	45.6	-1	-1	-1
1/17/2019	6:34:09 PM	4	792	26	26	26	26	21	21	21	21	28	28	27	27	28.1	32.7	45.6	-1	-1	-1
1/17/2019	6:34:09 PM	207	793	26	26	26	26	21	21	22	21	28	28	28	27	28.1	32.7	45.6	-1	-1	-1
1/17/2019	6:34:09 PM	410	794	26	26	26	26	21	22	21	21	28	28	28	27	28.1	32.7	45.6	-1	-1	-1
1/17/2019	6:34:09 PM	613	795	26	26	26	27	21	22	21	22	28	28	27	28	28.1	32.7	45.6	-1	-1	-1
1/17/2019	6:34:09 PM	801	796	26	26	26	26	21	22	22	21	28	28	27	28	28.1	32.7	45.6	-1	-1	-1
1/17/2019	6:34:10 PM	4	797	26	26	26	26	21	21	21	21	28	28	28	27	28.1	32.7	45.6	-1	-1	-1
1/17/2019	6:34:10 PM	207	798	26	26	26	27	21	22	21	22	28	28	27	28	28.1	32.7	45.6	-1	-1	-1
1/17/2019	6:34:10 PM	410	799	26	26	26	26	21	21	21	21	28	28	27	28	28.1	32.7	45.6	-1	-1	-1
1/17/2019	6:34:10 PM	613	800	26	26	26	26	21	22	21	21	28	28	28	28	28.1	32.7	45.6	-1	-1	-1
1/17/2019	6:34:10 PM	801	801	26	26	26	26	21	22	21	21	28	28	28	27	28.1	32.7	45.6	-1	-1	-1
1/17/2019	6:34:11 PM	4	802	26	26	26	26	21	21	21	21	27	28	27	28	28.1	32.7	45.6	-1	-1	-1
1/17/2019	6:34:11 PM	207	803	26	26	26	26	21	21	22	21	28	28	27	28	28.1	32.7	45.6	-1	-1	-1
1/17/2019	6:34:11 PM	410	804	26	26	26	26	21	21	22	21	28	28	28	27	28.1	32.7	45.6	-1	-1	-1
1/17/2019	6:34:11 PM	613	805	26	27	26	27	21	22	22	22	28	28	28	28	28.1	32.7	45.6	-1	-1	-1
1/17/2019	6:34:11 PM	801	806	26	26	26	26	21	22	21	21	28	28	27	28	28.1	32.7	45.6	-1	-1	-1
1/17/2019	6:34:12 PM	4	807	26	26	26	26	21	21	22	21	28	28	27	28	28.1	32.7	45.6	-1	-1	-1
1/17/2019	6:34:12 PM	207	808	26	27	26	26	21	21	21	21	28	28	28	28	28.1	32.7	45.6	-1	-1	-1
1/17/2019	6:34:12 PM	410	809	26	26	26	26	21	21	21	21	28	28	27	27	28.1	32.7	45.6	-1	-1	-1
1/17/2019	6:34:12 PM	613	810	26	26	26	26	21	22	22	22	28	28	27	28	28.1	32.7	45.6	-1	-1	-1
1/17/2019	6:34:12 PM	801	811	26	26	26	26	21	21	22	21	28	28	27	27	28.1	32.7	45.6	-1	-1	-1
1/17/2019	6:34:13 PM	4	812	26	26	26	26	21	21	22	21	28	28	28	27	28.1	32.7	45.6	-1	-1	-1
1/17/2019	6:34:13 PM	207	813	26	27	26	27	21	22	22	22	28	28	28	28	28.1	32.7	86.9	-1	-1	-1
1/17/2019	6:34:13 PM	410	814	26	26	26	27	21	22	21	22	28	28	27	28	28.1	32.7	86.9	-1	-1	-1
1/17/2019	6:34:13 PM	613	815	26	26	26	26	21	22	21	21	28	28	27	28	28.1	32.7	86.9	-1	-1	-1
1/17/2019	6:34:13 PM	801	816	26	26	26	26	21	21	21	21	28	28	27	28	28.1	32.7	86.9	-1	-1	-1
1/17/2019	6:34:14 PM	4	817	26	26	26	26	21	22	21	21	28	27	28	27	28.1	32.7	86.9	-1	-1	-1
1/17/2019	6:34:14 PM	207	818	26	27	26	27	21	22	21	21	28	28	28	28	28.1	32.7	86.9	-1	-1	-1
1/17/2019	6:34:14 PM	410	819	26	26	26	26	21	21	21	22	28	28	27	27	28.1	32.7	86.9	-1	-1	-1
1/17/2019	6:34:14 PM	613	820	26	26	26	26	21	22	21	22	28	28	27	28	28.1	32.7	86.9	-1	-1	-1
1/17/2019	6:34:14 PM	801	821	26	26	26	26	21	21	22	21	28	28	27	28	28.1	32.7	86.9	-1	-1	-1
1/17/2019	6:34:15 PM	4	822	26	26	26	26	21	21	21	21	28	28	27	27	28.1	32.7	86.9	-1	-1	-1
1/17/2019	6:34:15 PM	207	823	26	26	26	27	21	22	21	22	28	28	27	28	28.1	32.7	86.9	-1	-1	-1
1/17/2019	6:34:15 PM	410	824	26	26	26	26	21	22	21	21	28	28	27	28	28.1	32.7	86.9	-1	-1	-1
1/17/2019	6:34:15 PM	613	825	26	27	26	26	21	22	21	22	28	28	28	28	28.1	32.7	86.9	-1	-1	-1
1/17/2019	6:34:15 PM	801	826	26	26	26	26	21	22	21	21	28	28	27	28	28.1	32.7	86.9	-1	-1	-1
1/17/2019	6:34:16 PM	4	827	26	26	26	26	21	22	21	21	28	28	28	27	28.1	32.7	86.9	-1	-1	-1
1/17/2019	6:34:16 PM	207	828	26	26	26	26	21	22	21	21	28	28	27	28	28.1	32.7	86.9	-1	-1	-1
1/17/2019	6:34:16 PM	410	829	26	26	26	26	21	22	21	21	28	28	28	28	28.1	32.7	86.9	-1	-1	-1
1/17/2019	6:34:16 PM	613	830	26	26	26	27	21	22	21	22	28	28	28	28	28.1	32.7	86.9	-1	-1	-1
1/17/2019	6:34:16 PM	801	831	26	26	26	26	21	21	22	21	28	28	27	28	28.1	32.7	86.9	-1	-1	-1
1/17/2019	6:34:17 PM	4	832	26	26	26	26	21	22	21	21	27	28	27	28	28.1	32.7	86.9	-1	-1	-1
1/17/2019	6:34:17 PM	207	833	26	26	26	26	21	22	22	22	28	28	27	28	28.1	32.7	86.9	-1	-1	-1
1/17/2019	6:34:17 PM	410	834	26	26	26	26	21	21	22	21	28	28	28	28	28.1	32.7	86.9	-1	-1	-1
1/17/2019	6:34:17 PM	613	835	26	26	26	27	21	21	22	22	28	28	28	28	28.1	32.7	86.9	-1	-1	-1
1/17/2019	6:34:17 PM	801	836	26	26	26	26	21	21	22	21	27	28	27	28	28.1	32.7	86.9	-1	-1	-1
1/17/2019	6:34:18 PM	4	837	26	26	26	26	21	21	21	21	28	28	28	27	28.1	32.7	86.9	-1	-1	-1
1/17/2019	6:34:18 PM	213	838	26	26	26	27	21	22	21	22	28	28	28	28	28.1	32.7	86.9	-1	-1	-1
1/17/2019	6:34:18 PM	416	839	26	26	26	26	21	21	21	21	27	28	27	28	28.1	32.7	86.9	-1	-1	-1
1/17/2019	6:34:18 PM	603	840	26	26	26	26	21	22	21	21	28	28	28	28	28.1	32.7	86.9	-1	-1	-1
1/17/2019	6:34:18 PM	806	841	26	26	26	26	21	21	22	21	27	28	27	28	28.1	32.7	86.9	-1	-1	-1
1/17/2019	6:34:19 PM	9	842	26	26	26	26	21	21	22	21	28	28	28	27	28.1	32.7	86.9	-1	-1	-1
1/17/2019	6:34:19 PM	213	843	26	26	26	27	21	22	21	22	28	28	28	28	28.1	32.7	86.9	-1	-1	-1
1/17/2019	6:34:19 PM	416	844	26	26	26	26	21	21	21	22	27	28	27	28	28.1	32.7	86.9	-1	-1	-1
1/17/2019	6:34:19 PM	603	845	26	26	26	26	21	21	22	22	28	28	28	28	28.1	32.7	86.9	-1	-1	-1
1/17/2019	6:34:19 PM	806	846	26	26	26	26	21	21	21	22	27	28	27	27	28.1	32.7	86.9	-1	-1	-1
1/17/2019	6:34:20 PM	9	847	26	26	26	26	21	21	22	22	27	28	27	28	28.1	32.7	86.9	-1	-1	-1
1/17/2019	6:34:20 PM	213	848	26	27	26	26	21	22	22	21	28	28	28	27	28.1	32.7	86.9	-1	-1	-1
1/17/2019	6:34:20 PM	416	849	26	26	26	26	21	21	21	21	27	28	27	27	28.1	32.7	86.9	-1	-1	-1
1/17/2019	6:34:20 PM	603	850	26	26	26	26	21	21	22	21	28	28	27	28	28.1	32.7	86.9	-1	-1	-1
1/17/2019	6:34:20 PM	806	851	26	26	26	26	21	21	22	21	28	28	28	27	28.1	32.7	86.9	-1	-1	-1
1/17/2019	6:34:21 PM	9	852	26	26	26	26	21	22	21	22	28	28	28	27	28.1	32.7	86.9	-1	-1	-1
1/17/2019	6:34:21 PM	202	853	26	26	26	26	21	21	21	22	28	28	27	28	28.1	32.7	86.9	-1	-1	-1
1/17/2019	6:34:21 PM	405	854	26	26	26	26	21	21	22	21	28	28	27	27	28.1	32.7	86.9	-1	-1	-1
1/17/2019	6:34:21 PM	608	855	26	27	26	27	21	22	21	22	28	28	28	28	28.1	32.7	84.9	-1	-1	-1
1/17/2019	6:34:21 PM	811	856	26	26	26	26	21	22	21	21	28	28	27	28	28.1	32.7	84.9	-1	-1	-1
1/17/2019	6:34:22 PM	14	857	26	26	26	26	21	21	21	21	28	28	28	27	28.1	32.7	84.9	-1	-1	-1
1/17/2019	6:34:22 PM	202	858	26	26	26	26	21	22	21	22	28	28	27	28	28.1	32.7	84.9	-1	-1	-1
1/17/2019	6:34:22 PM	405	859	26	26	26	26	21	21	22	21	28	28	27	27	28.1	32.7	84.9	-1	-1	-1
1/17/2019	6:34:22 PM	608	860	26	26	26	27	21	22	21	22	28	28	28	28	28.1	32.7	84.9	-1	-1	-1
1/17/2019	6:34:22 PM	811	861	26	26	26	26	21	22	21	22	27	28	27	28	28.1	32.7	84.9	-1	-1	-1
1/17/2019	6:34:23 PM	14	862	26	26	26	26	21	21	22	21	28	28	27	28	28.1	32.7	84.9	-1	-1	-1
1/17/2019	6:34:23 PM	202	863	26	26	26	27	21	22	21	21	28	28	28	28	28.1	32.7	84.9	-1	-1	-1
1/17/2019	6:34:23 PM	405	864	26	26	26	26	21	21	21	21	27	28	27	28	28.1	32.7	84.9	-1	-1	-1
1/17/2019	6:34:23 PM	608	865	26	26	26	26	21	21	22	21	28	28	28	28	28.1	32.7	84.9	-1	-1	-1
1/17/2019	6:34:23 PM	811	866	26	26	26	26	21	21	21	22	28	28	28	28	28.1	32.7	84.9	-1	-1	-1
1/17/2019	6:34:24 PM	14	867	26	26	26	26	21	22	21	22	27	28	27	28	28.1	32.7	84.9	-1	-1	-1
1/17/2019	6:34:24 PM	202	868	26	26	26	26	21	21	21	21	28	28	28	28	28.1	32.7	84.9	-1	-1	-1
1/17/2019	6:34:24 PM	405	869	25	26	26	26	21	21	21	21	27	28	27	27	28.1	32.7	84.9	-1	-1	-1
1/17/2019	6:34:24 PM	608	870	26	26	26	27	21	22	21	22	28	28	28	28	28.1	32.7	84.9	-1	-1	-1
1/17/2019	6:34:24 PM	811	871	26	26	26	26	21	21	21	22	28	28	27	28	28.1	32.7	84.9	-1	-1	-1
1/17/2019	6:34:25 PM	14	872	26	27	26	26	21	22	22	21	28	28	28	27	28.1	32.7	84.9	-1	-1	-1
1/17/2019	6:34:25 PM	202	873	26	26	26	26	21	22	21	21	28	28	27	28	28.1	32.7	84.9	-1	-1	-1
1/17/2019	6:34:25 PM	405	874	26	26	26	26	21	22	21	21	28	28	27	27	28.1	32.7	84.9	-1	-1	-1
1/17/2019	6:34:25 PM	608	875	26	27	26	26	21	22	22	21	28	28	28	27	28.1	32.7	84.9	-1	-1	-1
1/17/2019	6:34:25 PM	811	876	26	26	26	26	21	22	21	22	28	28	28	27	28.1	32.7	84.9	-1	-1	-1
1/17/2019	6:34:26 PM	14	877	26	26	26	26	21	22	21	21	28	28	27	28	28.1	32.7	84.9	-1	-1	-1
1/17/2019	6:34:26 PM	202	878	26	26	26	26	21	21	22	21	28	28	28	28	28.1	32.7	84.9	-1	-1	-1
1/17/2019	6:34:26 PM	405	879	26	26	26	26	21	22	21	21	27	28	27	27	28.1	32.7	84.9	-1	-1	-1
1/17/2019	6:34:26 PM	608	880	26	26	26	26	21	22	21	22	28	28	27	28	28.1	32.7	84.9	-1	-1	-1
1/17/2019	6:34:26 PM	811	881	26	26	26	26	21	21	22	21	28	28	27	28	28.1	32.7	84.9	-1	-1	-1
1/17/2019	6:34:27 PM	14	882	26	27	26	26	21	21	22	21	28	28	28	27	28.1	32.7	84.9	-1	-1	-1
1/17/2019	6:34:27 PM	202	883	26	26	26	26	21	22	21	22	28	28	27	28	28.1	32.7	84.9	-1	-1	-1
1/17/2019	6:34:27 PM	405	884	26	26	26	26	21	21	21	22	27	28	27	28	28.1	32.7	84.9	-1	-1	-1
1/17/2019	6:34:27 PM	608	885	26	26	26	26	21	21	22	22	28	28	27	28	28.1	32.7	84.9	-1	-1	-1
1/17/2019	6:34:27 PM	811	886	26	26	26	26	21	21	22	21	28	28	28	28	28.1	32.7	84.9	-1	-1	-1
1/17/2019	6:34:28 PM	14	887	26	26	26	27	21	21	22	22	28	28	28	27	28.1	32.7	84.9	-1	-1	-1
1/17/2019	6:34:28 PM	202	888	26	26	26	26	21	21	21	21	28	28	27	28	28.1	32.7	84.9	-1	-1	-1
1/17/2019	6:34:28 PM	405	889	26	26	26	26	21	21	21	21	28	28	27	27	28.1	32.7	84.9	-1	-1	-1
1/17/2019	6:34:28 PM	608	890	26	26	26	27	21	22	21	22	28	28	28	28	28.1	32.7	84.9	-1	-1	-1
1/17/2019	6:34:28 PM	811	891	26	26	26	26	21	21	21	22	28	28	27	28	28.1	32.7	84.9	-1	-1	-1
1/17/2019	6:34:29 PM	14	892	26	26	26	26	21	22	21	22	28	28	28	27	28.1	32.7	84.9	-1	-1	-1
1/17/2019	6:34:29 PM	202	893	26	26	26	26	21	22	21	22	28	28	27	28	28.1	32.7	84.9	-1	-1	-1
1/17/2019	6:34:29 PM	405	894	26	26	26	26	21	21	22	21	28	28	27	27	28.1	32.7	84.9	-1	-1	-1
1/17/2019	6:34:29 PM	608	895	26	27	26	26	21	22	22	21	28	28	28	28	28.1	32.7	84.9	-1	-1	-1
1/17/2019	6:34:29 PM	811	896	26	26	26	26	21	22	21	22	27	28	27	28	28.1	32.7	84.9	-1	-1	-1
1/17/2019	6:34:30 PM	14	897	26	26	26	26	21	22	21	21	28	28	27	28	28.1	32.7	78.1	-1	-1	-1
1/17/2019	6:34:30 PM	202	898	26	27	26	27	21	22	21	21	28	28	28	27	28.1	32.7	78.1	-1	-1	-1
1/17/2019	6:34:30 PM	405	899	26	26	26	26	21	21	21	21	27	28	27	28	28.1	32.7	78.1	-1	-1	-1
1/17/2019	6:34:30 PM	608	900	26	26	26	26	21	22	22	22	28	28	27	28	28.1	32.7	78.1	-1	-1	-1
1/17/2019	6:34:30 PM	811	901	26	26	26	26	21	21	22	21	28	28	28	27	28.1	32.7	78.1	-1	-1	-1
1/17/2019	6:34:31 PM	14	902	26	27	26	26	21	22	22	22	28	28	28	28	28.1	32.7	78.1	-1	-1	-1
1/17/2019	6:34:31 PM	202	903	26	26	26	26	21	21	21	21	28	28	28	28	28.1	32.7	78.1	-1	-1	-1
1/17/2019	6:34:31 PM	405	904	26	26	26	26	21	21	21	21	28	28	28	27	28.1	32.7	78.1	-1	-1	-1
1/17/2019	6:34:31 PM	608	905	26	26	26	27	21	22	21	22	28	28	28	28	28.1	32.7	78.1	-1	-1	-1
1/17/2019	6:34:31 PM	811	906	26	26	26	26	21	22	21	21	28	28	27	28	28.1	32.7	78.1	-1	-1	-1
1/17/2019	6:34:32 PM	14	907	26	26	26	26	21	22	21	21	28	28	27	27	28.1	32.7	78.1	-1	-1	-1
1/17/2019	6:34:32 PM	202	908	26	26	26	26	21	22	22	22	28	28	27	28	28.1	32.7	78.1	-1	-1	-1
1/17/2019	6:34:32 PM	405	909	26	26	26	26	21	21	22	21	27	28	27	28	28.1	32.7	78.1	-1	-1	-1
1/17/2019	6:34:32 PM	608	910	26	26	26	26	21	21	22	21	28	28	28	28	28.1	32.7	78.1	-1	-1	-1
1/17/2019	6:34:32 PM	811	911	26	26	26	26	21	22	21	21	28	28	27	27	28.1	32.7	78.1	-1	-1	-1
1/17/2019	6:34:33 PM	14	912	26	26	26	26	21	21	21	22	28	28	27	28	28.1	32.7	78.1	-1	-1	-1
1/17/2019	6:34:33 PM	202	913	26	26	26	26	21	22	22	21	28	28	28	27	28.1	32.7	78.1	-1	-1	-1
1/17/2019	6:34:33 PM	405	914	26	26	26	26	21	22	21	21	28	28	27	27	28.1	32.7	78.1	-1	-1	-1
1/17/2019	6:34:33 PM	608	915	26	27	26	27	21	22	21	22	28	28	28	28	28.1	32.7	78.1	-1	-1	-1
1/17/2019	6:34:33 PM	811	916	26	26	26	26	21	21	21	21	28	28	27	28	28.1	32.7	78.1	-1	-1	-1
1/17/2019	6:34:34 PM	14	917	26	26	26	26	21	22	21	21	28	28	28	28	28.1	32.7	78.1	-1	-1	-1
1/17/2019	6:34:34 PM	202	918	26	27	26	26	21	21	22	21	28	28	28	27	28.1	32.7	78.1	-1	-1	-1
1/17/2019	6:34:34 PM	405	919	26	26	26	26	21	21	21	21	27	28	27	28	28.1	32.7	78.1	-1	-1	-1
1/17/2019	6:34:34 PM	608	920	26	26	26	26	21	22	22	21	28	28	28	28	28.1	32.7	78.1	-1	-1	-1
1/17/2019	6:34:34 PM	811	921	26	26	26	26	21	21	22	21	28	28	27	27	28.1	32.7	78.1	-1	-1	-1
1/17/2019	6:34:35 PM	14	922	26	26	26	26	21	22	21	21	28	28	27	28	28.1	32.7	78.1	-1	-1	-1
1/17/2019	6:34:35 PM	202	923	26	26	26	26	21	21	21	21	28	28	27	28	28.1	32.7	78.1	-1	-1	-1
1/17/2019	6:34:35 PM	405	924	26	26	26	26	21	21	21	21	28	28	27	27	28.1	32.7	78.1	-1	-1	-1
1/17/2019	6:34:35 PM	608	925	26	26	26	27	21	22	21	21	28	28	28	28	28.1	32.7	78.1	-1	-1	-1
1/17/2019	6:34:35 PM	811	926	26	26	26	26	21	21	22	21	27	28	27	28	28.1	32.7	78.1	-1	-1	-1
1/17/2019	6:34:36 PM	14	927	26	26	26	26	21	21	22	21	28	28	27	27	28.1	32.7	78.1	-1	-1	-1
1/17/2019	6:34:36 PM	202	928	26	26	26	26	21	22	22	21	28	28	27	28	28.1	32.7	78.1	-1	-1	-1
1/17/2019	6:34:36 PM	405	929	26	26	26	26	21	21	21	21	27	28	27	28	28.1	32.7	78.1	-1	-1	-1
1/17/2019	6:34:36 PM	608	930	26	26	26	26	21	22	22	21	28	28	28	28	28.1	32.7	78.1	-1	-1	-1
1/17/2019	6:34:36 PM	811	931	26	26	26	26	21	21	22	21	28	28	27	27	28.1	32.7	78.1	-1	-1	-1
1/17/2019	6:34:37 PM	14	932	26	26	26	26	21	21	22	22	28	28	28	28	28.1	32.7	78.1	-1	-1	-1
1/17/2019	6:34:37 PM	202	933	26	26	26	26	21	22	21	22	28	28	27	28	28.1	32.7	78.1	-1	-1	-1
1/17/2019	6:34:37 PM	405	934	26	26	26	26	21	21	21	21	28	28	27	27	28.1	32.7	78.1	-1	-1	-1
1/17/2019	6:34:37 PM	608	935	26	27	26	26	21	21	22	21	28	28	28	27	28.1	32.7	78.1	-1	-1	-1
1/17/2019	6:34:37 PM	811	936	26	26	26	26	21	22	22	22	28	28	27	27	28.1	32.7	78.1	-1	-1	-1
1/17/2019	6:34:38 PM	14	937	26	26	26	26	21	22	22	21	28	28	27	28	28.1	32.7	78.1	-1	-1	-1
1/17/2019	6:34:38 PM	202	938	26	26	26	26	21	22	22	21	28	28	28	28	28.1	32.7	78.1	-1	-1	-1
1/17/2019	6:34:38 PM	405	939	26	26	26	26	21	22	21	21	27	28	27	28	28.1	32.6	64.2	-1	-1	-1
1/17/2019	6:34:38 PM	608	940	26	26	26	27	21	22	21	22	28	28	28	28	28.1	32.6	64.2	-1	-1	-1
1/17/2019	6:34:38 PM	811	941	26	26	26	26	21	21	22	21	28	28	27	28	28.1	32.6	64.2	-1	-1	-1
1/17/2019	6:34:39 PM	14	942	26	26	26	26	21	21	22	21	28	28	27	28	28.1	32.6	64.2	-1	-1	-1
1/17/2019	6:34:39 PM	202	943	26	27	26	27	21	22	22	21	28	28	28	28	28.1	32.6	64.2	-1	-1	-1
1/17/2019	6:34:39 PM	405	944	26	26	26	26	21	21	21	21	27	28	27	28	28.1	32.6	64.2	-1	-1	-1
1/17/2019	6:34:39 PM	608	945	26	26	26	26	21	22	21	22	28	28	27	28	28.1	32.6	64.2	-1	-1	-1
1/17/2019	6:34:39 PM	811	946	26	26	26	26	21	21	22	21	28	28	27	28	28.1	32.6	64.2	-1	-1	-1
1/17/2019	6:34:40 PM	14	947	26	26	26	26	21	21	21	22	28	28	27	27	28.1	32.6	64.2	-1	-1	-1
1/17/2019	6:34:40 PM	202	948	26	27	26	27	21	22	21	22	28	28	28	28	28.1	32.6	64.2	-1	-1	-1
1/17/2019	6:34:40 PM	405	949	26	26	26	26	21	21	21	22	27	28	27	27	28.1	32.6	64.2	-1	-1	-1
1/17/2019	6:34:40 PM	608	950	26	26	26	26	21	22	21	22	28	28	27	28	28.1	32.6	64.2	-1	-1	-1
1/17/2019	6:34:40 PM	811	951	26	26	26	26	21	22	22	21	28	28	28	27	28.1	32.6	64.2	-1	-1	-1
1/17/2019	6:34:41 PM	14	952	26	26	26	26	21	22	21	21	28	28	28	28	28.1	32.6	64.2	-1	-1	-1
1/17/2019	6:34:41 PM	202	953	26	26	26	26	21	22	22	21	28	28	28	28	28.1	32.6	64.2	-1	-1	-1
1/17/2019	6:34:41 PM	405	954	26	26	26	26	21	21	21	21	28	28	27	27	28.1	32.6	64.2	-1	-1	-1
1/17/2019	6:34:41 PM	608	955	26	26	26	27	21	22	21	22	28	28	27	28	28.1	32.6	64.2	-1	-1	-1
1/17/2019	6:34:41 PM	811	956	26	26	26	26	21	21	22	21	28	28	27	28	28.1	32.6	64.2	-1	-1	-1
1/17/2019	6:34:42 PM	14	957	26	26	26	26	21	21	22	22	28	28	28	27	28.1	32.6	64.2	-1	-1	-1
1/17/2019	6:34:42 PM	202	958	26	26	26	26	21	22	22	22	28	28	28	28	28.1	32.6	64.2	-1	-1	-1
1/17/2019	6:34:42 PM	405	959	26	26	26	26	21	22	22	21	28	28	27	27	28.1	32.6	64.2	-1	-1	-1
1/17/2019	6:34:42 PM	608	960	26	27	26	26	21	21	21	21	28	28	28	28	28.1	32.6	64.2	-1	-1	-1
1/17/2019	6:34:42 PM	811	961	26	26	26	26	21	21	22	22	27	28	27	28	28.1	32.6	64.2	-1	-1	-1
1/17/2019	6:34:43 PM	14	962	26	26	26	26	21	21	21	21	28	28	27	28	28.1	32.6	64.2	-1	-1	-1
1/17/2019	6:34:43 PM	202	963	26	26	26	27	21	22	21	21	28	28	28	28	28.1	32.6	64.2	-1	-1	-1
1/17/2019	6:34:43 PM	405	964	26	26	26	26	21	21	21	21	27	28	27	28	28.1	32.6	64.2	-1	-1	-1
1/17/2019	6:34:43 PM	608	965	26	26	26	26	21	22	22	21	28	28	27	28	28.1	32.6	64.2	-1	-1	-1
1/17/2019	6:34:43 PM	811	966	26	26	26	26	21	22	22	21	28	28	28	27	28.1	32.6	64.2	-1	-1	-1
1/17/2019	6:34:44 PM	14	967	26	26	26	26	21	21	21	22	28	28	27	28	28.1	32.6	64.2	-1	-1	-1
1/17/2019	6:34:44 PM	202	968	26	26	26	26	21	21	22	21	28	28	27	28	28.1	32.6	64.2	-1	-1	-1
1/17/2019	6:34:44 PM	405	969	26	26	26	26	21	22	21	21	27	28	27	27	28.1	32.6	64.2	-1	-1	-1
1/17/2019	6:34:44 PM	608	970	26	26	26	26	21	22	21	22	27	28	27	28	28.1	32.6	64.2	-1	-1	-1
1/17/2019	6:34:44 PM	811	971	26	26	26	26	21	21	22	21	28	28	27	28	28.1	32.6	64.2	-1	-1	-1
1/17/2019	6:34:45 PM	14	972	26	26	26	26	21	22	21	21	28	28	28	28	28.1	32.6	64.2	-1	-1	-1
1/17/2019	6:34:45 PM	202	973	26	26	26	26	21	22	21	22	27	28	27	28	28.1	32.6	64.2	-1	-1	-1
1/17/2019	6:34:45 PM	405	974	26	26	26	26	21	21	22	21	28	28	27	28	28.1	32.6	64.2	-1	-1	-1
1/17/2019	6:34:45 PM	608	975	26	27	26	27	21	22	22	22	28	28	28	27	28.1	32.6	64.2	-1	-1	-1
1/17/2019	6:34:45 PM	811	976	26	26	26	26	21	21	21	22	28	28	28	27	28.1	32.6	64.2	-1	-1	-1
1/17/2019	6:34:46 PM	14	977	26	26	26	26	21	22	21	21	28	28	27	28	28.1	32.6	64.2	-1	-1	-1
1/17/2019	6:34:46 PM	202	978	26	26	26	26	21	21	22	21	28	28	28	28	28.1	32.6	64.2	-1	-1	-1
1/17/2019	6:34:46 PM	405	979	26	27	26	26	21	22	21	21	28	28	28	27	28.1	32.6	64.2	-1	-1	-1
1/17/2019	6:34:46 PM	608	980	26	27	26	27	21	22	22	22	28	28	28	28	28.1	32.6	64.2	-1	-1	-1
1/17/2019	6:34:46 PM	811	981	26	26	26	26	21	22	22	22	28	28	27	28	28.1	32.6	84.3	-1	-1	-1
1/17/2019	6:34:47 PM	14	982	26	26	27	26	21	21	22	22	28	28	27	28	28.1	32.6	84.3	-1	-1	-1
1/17/2019	6:34:47 PM	202	983	26	27	26	27	21	21	21	22	28	28	28	28	28.1	32.6	84.3	-1	-1	-1
1/17/2019	6:34:47 PM	405	984	26	26	26	26	21	21	21	22	28	28	27	28	28.1	32.6	84.3	-1	-1	-1
1/17/2019	6:34:47 PM	608	985	26	26	26	26	21	21	21	22	28	28	27	28	28.1	32.6	84.3	-1	-1	-1
1/17/2019	6:34:47 PM	811	986	26	26	26	26	21	21	22	21	28	28	27	27	28.1	32.6	84.3	-1	-1	-1
1/17/2019	6:34:48 PM	14	987	26	26	26	27	21	22	21	21	28	28	27	27	28.1	32.6	84.3	-1	-1	-1
1/17/2019	6:34:48 PM	202	988	26	26	26	26	21	21	21	21	28	28	27	28	28.1	32.6	84.3	-1	-1	-1
1/17/2019	6:34:48 PM	405	989	26	26	26	26	21	21	22	21	28	28	27	28	28.1	32.6	84.3	-1	-1	-1
1/17/2019	6:34:48 PM	608	990	26	27	26	26	21	22	22	22	28	28	28	27	28.1	32.6	84.3	-1	-1	-1
1/17/2019	6:34:48 PM	811	991	26	26	26	26	21	22	21	22	27	28	28	28	28.1	32.6	84.3	-1	-1	-1
1/17/2019	6:34:49 PM	14	992	26	26	26	26	21	21	22	21	28	28	27	28	28.1	32.6	84.3	-1	-1	-1
1/17/2019	6:34:49 PM	202	993	26	26	26	26	21	22	22	22	28	28	28	28	28.1	32.6	84.3	-1	-1	-1
1/17/2019	6:34:49 PM	405	994	26	26	26	26	21	22	21	21	28	28	27	27	28.1	32.6	84.3	-1	-1	-1
1/17/2019	6:34:49 PM	608	995	26	26	26	26	21	22	21	22	28	28	27	28	28.1	32.6	84.3	-1	-1	-1
1/17/2019	6:34:49 PM	811	996	26	26	26	26	21	21	22	21	28	28	27	28	28.1	32.6	84.3	-1	-1	-1
1/17/2019	6:34:50 PM	14	997	26	26	26	26	21	21	22	21	28	28	28	27	28.1	32.6	84.3	-1	-1	-1
1/17/2019	6:34:50 PM	202	998	26	26	26	26	21	22	21	22	28	28	27	27	28.1	32.6	84.3	-1	-1	-1
1/17/2019	6:34:50 PM	405	999	26	26	26	26	21	21	21	22	27	28	27	27	28.1	32.6	84.3	-1	-1	-1
1/17/2019	6:34:50 PM	608	1000	26	26	26	26	21	21	22	21	28	28	28	28	28.1	32.6	84.3	-1	-1	-1
1/17/2019	6:34:50 PM	811	1001	26	26	26	26	21	21	22	21	28	28	28	27	28.1	32.6	84.3	-1	-1	-1
1/17/2019	6:34:51 PM	14	1002	26	26	26	26	21	22	21	22	28	28	28	27	28.1	32.6	84.3	-1	-1	-1
1/17/2019	6:34:51 PM	202	1003	26	26	26	26	21	21	21	21	28	28	27	28	28.1	32.6	84.3	-1	-1	-1
1/17/2019	6:34:51 PM	405	1004	26	26	26	26	21	21	22	21	28	28	27	28	28.1	32.6	84.3	-1	-1	-1
1/17/2019	6:34:51 PM	608	1005	26	27	26	27	21	21	22	21	28	28	28	27	28.1	32.6	84.3	-1	-1	-1
1/17/2019	6:34:51 PM	811	1006	26	26	26	26	21	22	21	22	28	28	27	27	28.1	32.6	84.3	-1	-1	-1
1/17/2019	6:34:52 PM	14	1007	26	26	26	26	21	21	21	22	28	28	27	27	28.1	32.6	84.3	-1	-1	-1
1/17/2019	6:34:52 PM	202	1008	26	26	26	26	21	21	21	21	28	28	27	27	28.1	32.6	84.3	-1	-1	-1
1/17/2019	6:34:52 PM	405	1009	26	26	26	26	21	21	22	21	28	28	28	27	28.1	32.6	84.3	-1	-1	-1
1/17/2019	6:34:52 PM	608	1010	26	27	26	27	21	21	21	22	28	28	28	28	28.1	32.6	84.3	-1	-1	-1
1/17/2019	6:34:52 PM	811	1011	26	26	26	26	21	21	21	22	27	28	27	28	28.1	32.6	84.3	-1	-1	-1
1/17/2019	6:34:53 PM	14	1012	26	26	26	26	21	21	21	22	28	28	27	28	28.1	32.6	84.3	-1	-1	-1
1/17/2019	6:34:53 PM	202	1013	26	26	26	26	21	21	22	21	28	28	28	28	28.1	32.6	84.3	-1	-1	-1
1/17/2019	6:34:53 PM	405	1014	26	26	26	26	21	21	22	21	28	28	28	27	28.1	32.6	84.3	-1	-1	-1
1/17/2019	6:34:53 PM	608	1015	26	27	26	27	21	22	21	22	28	28	28	28	28.1	32.6	84.3	-1	-1	-1
1/17/2019	6:34:53 PM	811	1016	26	26	26	26	21	21	21	21	28	28	27	28	28.1	32.6	84.3	-1	-1	-1
1/17/2019	6:34:54 PM	14	1017	26	26	26	26	21	21	21	21	28	28	27	27	28.1	32.6	84.3	-1	-1	-1
1/17/2019	6:34:54 PM	202	1018	26	26	26	26	21	22	21	22	28	28	27	28	28.1	32.6	84.3	-1	-1	-1
1/17/2019	6:34:54 PM	405	1019	26	26	26	26	21	22	21	21	28	28	27	28	28.1	32.6	84.3	-1	-1	-1
1/17/2019	6:34:54 PM	608	1020	26	26	26	26	21	21	22	21	28	28	28	28	28.1	32.6	84.3	-1	-1	-1
1/17/2019	6:34:54 PM	811	1021	26	26	26	26	21	22	21	21	28	28	27	27	28.1	32.6	84.3	-1	-1	-1
1/17/2019	6:34:55 PM	14	1022	26	26	26	26	21	22	21	22	28	28	27	28	28.1	32.6	84.3	-1	-1	-1
1/17/2019	6:34:55 PM	202	1023	26	26	26	26	21	22	22	21	28	28	27	27	28.1	32.6	56.2	-1	-1	-1
1/17/2019	6:34:55 PM	405	1024	26	26	26	26	21	21	22	21	28	28	28	27	28.1	32.6	56.2	-1	-1	-1
1/17/2019	6:34:55 PM	608	1025	26	27	26	27	21	22	21	22	28	28	28	28	28.1	32.6	56.2	-1	-1	-1
1/17/2019	6:34:55 PM	811	1026	26	26	26	26	21	21	21	22	27	28	27	28	28.1	32.6	56.2	-1	-1	-1
1/17/2019	6:34:56 PM	14	1027	26	26	26	26	21	22	22	21	28	28	27	28	28.1	32.6	56.2	-1	-1	-1
1/17/2019	6:34:56 PM	202	1028	26	26	26	26	21	21	22	22	28	28	28	27	28.1	32.6	56.2	-1	-1	-1
1/17/2019	6:34:56 PM	405	1029	26	26	26	26	21	21	22	22	28	28	28	27	28.1	32.6	56.2	-1	-1	-1
1/17/2019	6:34:56 PM	608	1030	26	26	26	26	21	22	21	22	27	28	27	28	28.1	32.6	56.2	-1	-1	-1
1/17/2019	6:34:56 PM	811	1031	26	26	26	26	21	21	21	21	28	28	27	28	28.1	32.6	56.2	-1	-1	-1
1/17/2019	6:34:57 PM	14	1032	26	26	26	26	21	22	21	21	28	28	28	27	28.1	32.6	56.2	-1	-1	-1
1/17/2019	6:34:57 PM	202	1033	26	26	26	26	21	22	21	22	28	28	27	28	28.1	32.6	56.2	-1	-1	-1
1/17/2019	6:34:57 PM	405	1034	26	26	26	26	21	21	21	21	27	28	27	28	28.1	32.6	56.2	-1	-1	-1
1/17/2019	6:34:57 PM	608	1035	26	27	26	26	21	21	22	21	28	28	28	28	28.1	32.6	56.2	-1	-1	-1
1/17/2019	6:34:57 PM	811	1036	26	26	26	26	21	21	21	21	28	28	28	28	28.1	32.6	56.2	-1	-1	-1
1/17/2019	6:34:58 PM	14	1037	26	26	26	26	21	22	21	22	28	28	27	28	28.1	32.6	56.2	-1	-1	-1
1/17/2019	6:34:58 PM	202	1038	26	26	26	26	21	21	22	21	28	28	27	28	28.1	32.6	56.2	-1	-1	-1
1/17/2019	6:34:58 PM	405	1039	26	26	26	26	21	22	22	21	28	28	28	28	28.1	32.6	56.2	-1	-1	-1
1/17/2019	6:34:58 PM	608	1040	26	27	26	27	21	22	22	21	28	28	28	27	28.1	32.6	56.2	-1	-1	-1
1/17/2019	6:34:58 PM	811	1041	26	26	26	26	21	21	21	22	28	28	27	27	28.1	32.6	56.2	-1	-1	-1
1/17/2019	6:34:59 PM	14	1042	26	26	26	26	21	21	21	22	27	28	27	28	28.1	32.6	56.2	-1	-1	-1
1/17/2019	6:34:59 PM	202	1043	26	26	26	26	21	21	22	21	28	28	27	28	28.1	32.6	56.2	-1	-1	-1
1/17/2019	6:34:59 PM	405	1044	26	26	26	26	21	21	22	21	28	28	28	27	28.1	32.6	56.2	-1	-1	-1
1/17/2019	6:34:59 PM	608	1045	26	26	26	27	21	22	21	21	28	28	28	27	28.1	32.6	56.2	-1	-1	-1
1/17/2019	6:34:59 PM	811	1046	26	26	26	26	21	22	21	21	27	28	28	28	28.1	32.6	56.2	-1	-1	-1
1/17/2019	6:35:00 PM	14	1047	26	26	26	26	21	21	21	21	28	28	27	28	28.1	32.6	56.2	-1	-1	-1
1/17/2019	6:35:00 PM	202	1048	26	26	26	26	21	21	21	21	28	28	28	27	28.1	32.6	56.2	-1	-1	-1
1/17/2019	6:35:00 PM	405	1049	26	26	26	26	21	22	21	22	28	28	28	27	28.1	32.6	56.2	-1	-1	-1
1/17/2019	6:35:00 PM	608	1050	26	26	26	26	21	22	22	22	28	28	27	28	28.1	32.6	56.2	-1	-1	-1
1/17/2019	6:35:00 PM	811	1051	26	26	26	26	21	21	21	21	27	28	27	28	28.1	32.6	56.2	-1	-1	-1
1/17/2019	6:35:01 PM	14	1052	26	26	26	26	21	21	22	21	28	28	27	27	28.1	32.6	56.2	-1	-1	-1
1/17/2019	6:35:01 PM	202	1053	26	26	26	26	21	22	21	21	28	28	28	28	28.1	32.6	56.2	-1	-1	-1
1/17/2019	6:35:01 PM	405	1054	26	26	26	26	21	22	21	22	27	28	27	28	28.1	32.6	56.2	-1	-1	-1
1/17/2019	6:35:01 PM	608	1055	26	26	26	26	21	22	22	22	28	28	27	28	28.1	32.6	56.2	-1	-1	-1
1/17/2019	6:35:01 PM	815	1056	26	26	26	26	21	21	22	21	28	28	27	27	28.1	32.6	56.2	-1	-1	-1
1/17/2019	6:35:02 PM	2	1057	26	26	26	26	21	22	22	21	28	28	28	28	28.1	32.6	56.2	-1	-1	-1
1/17/2019	6:35:02 PM	205	1058	26	26	26	27	21	22	21	22	28	28	28	28	28.1	32.6	56.2	-1	-1	-1
1/17/2019	6:35:02 PM	409	1059	26	26	26	26	21	22	21	22	27	28	27	28	28.1	32.6	56.2	-1	-1	-1
1/17/2019	6:35:02 PM	612	1060	26	26	26	26	21	21	22	22	27	28	27	28	28.1	32.6	56.2	-1	-1	-1
1/17/2019	6:35:02 PM	815	1061	26	26	26	26	21	21	22	21	28	28	27	28	28.1	32.6	56.2	-1	-1	-1
1/17/2019	6:35:03 PM	2	1062	26	26	26	27	21	22	22	21	28	28	28	27	28.1	32.6	56.2	-1	-1	-1
1/17/2019	6:35:03 PM	205	1063	26	26	26	26	21	21	21	21	28	28	28	28	28.1	32.6	56.2	-1	-1	-1
1/17/2019	6:35:03 PM	409	1064	26	26	26	26	21	21	21	22	28	28	27	28	28.1	32.6	56.2	-1	-1	-1
1/17/2019	6:35:03 PM	612	1065	26	26	26	26	21	21	22	22	28	28	27	28	28.1	32.5	57.5	-1	-1	-1
1/17/2019	6:35:03 PM	812	1066	26	26	26	26	21	21	22	21	28	27	27	27	28.1	32.5	57.5	-1	-1	-1
1/17/2019	6:35:04 PM	15	1067	26	27	26	26	21	21	21	21	28	28	28	27	28.1	32.5	57.5	-1	-1	-1
1/17/2019	6:35:04 PM	203	1068	26	26	26	26	21	22	21	21	28	28	27	27	28.1	32.5	57.5	-1	-1	-1
1/17/2019	6:35:04 PM	406	1069	26	26	26	26	21	22	21	22	27	28	27	28	28.1	32.5	57.5	-1	-1	-1
1/17/2019	6:35:04 PM	609	1070	26	26	26	26	21	22	21	22	28	28	27	28	28.1	32.5	57.5	-1	-1	-1
1/17/2019	6:35:04 PM	812	1071	26	26	26	26	21	22	21	21	28	28	27	28	28.1	32.5	57.5	-1	-1	-1
1/17/2019	6:35:05 PM	15	1072	26	26	26	26	21	21	22	21	28	28	27	28	28.1	32.5	57.5	-1	-1	-1
1/17/2019	6:35:05 PM	203	1073	26	26	26	26	21	22	22	21	28	28	27	27	28.1	32.5	57.5	-1	-1	-1
1/17/2019	6:35:05 PM	406	1074	26	26	26	26	21	22	21	22	28	28	28	28	28.1	32.5	57.5	-1	-1	-1
1/17/2019	6:35:05 PM	609	1075	26	26	26	26	21	22	20	22	28	28	28	28	28.1	32.5	57.5	-1	-1	-1
1/17/2019	6:35:05 PM	805	1076	26	26	26	26	21	21	21	22	27	28	27	28	28.1	32.5	57.5	-1	-1	-1
1/17/2019	6:35:06 PM	8	1077	26	26	27	26	21	22	21	22	28	28	27	28	28.1	32.5	57.5	-1	-1	-1
1/17/2019	6:35:06 PM	211	1078	26	26	26	26	21	21	21	21	28	28	27	28	28.1	32.5	57.5	-1	-1	-1
1/17/2019	6:35:06 PM	414	1079	26	26	26	26	21	22	21	22	27	28	27	28	28.1	32.5	57.5	-1	-1	-1
1/17/2019	6:35:06 PM	602	1080	26	26	26	26	21	22	22	22	28	28	28	28	28.1	32.5	57.5	-1	-1	-1
1/17/2019	6:35:06 PM	805	1081	26	26	26	26	21	22	21	22	28	28	28	28	28.1	32.5	57.5	-1	-1	-1
1/17/2019	6:35:07 PM	8	1082	26	26	26	26	21	21	22	21	28	28	27	28	28.1	32.5	57.5	-1	-1	-1
1/17/2019	6:35:07 PM	211	1083	26	26	26	26	21	21	22	21	28	28	28	27	28.1	32.5	57.5	-1	-1	-1
1/17/2019	6:35:07 PM	414	1084	26	26	26	26	21	21	21	21	27	28	28	28	28.1	32.5	57.5	-1	-1	-1
1/17/2019	6:35:07 PM	602	1085	26	26	26	26	21	22	21	21	28	28	28	27	28.1	32.5	57.5	-1	-1	-1
1/17/2019	6:35:07 PM	805	1086	26	26	26	26	21	22	21	22	27	28	27	28	28.1	32.5	57.5	-1	-1	-1
1/17/2019	6:35:08 PM	8	1087	26	26	26	26	21	21	22	21	28	28	27	28	28.1	32.5	57.5	-1	-1	-1
1/17/2019	6:35:08 PM	211	1088	26	26	26	26	21	22	22	21	28	28	28	28	28.1	32.5	57.5	-1	-1	-1
1/17/2019	6:35:08 PM	414	1089	26	26	26	26	21	21	21	21	27	28	27	28	28.1	32.5	57.5	-1	-1	-1
1/17/2019	6:35:08 PM	602	1090	26	26	26	26	21	21	22	21	28	28	28	28	28.1	32.5	57.5	-1	-1	-1
1/17/2019	6:35:08 PM	805	1091	26	26	26	26	21	21	22	21	28	28	27	27	28.1	32.5	57.5	-1	-1	-1
1/17/2019	6:35:09 PM	8	1092	26	26	26	26	21	22	21	22	28	28	27	28	28.1	32.5	57.5	-1	-1	-1
1/17/2019	6:35:09 PM	211	1093	26	26	26	26	21	21	21	21	28	28	27	28	28.1	32.5	57.5	-1	-1	-1
1/17/2019	6:35:09 PM	414	1094	26	26	26	26	21	22	21	21	28	28	27	27	28.1	32.5	57.5	-1	-1	-1
1/17/2019	6:35:09 PM	602	1095	26	26	26	26	21	21	22	21	28	28	27	28	28.1	32.5	57.5	-1	-1	-1
1/17/2019	6:35:09 PM	805	1096	26	26	26	26	21	22	22	22	28	28	27	28	28.1	32.5	57.5	-1	-1	-1
1/17/2019	6:35:10 PM	8	1097	26	26	26	26	21	21	21	22	28	28	27	28	28.1	32.5	57.5	-1	-1	-1
1/17/2019	6:35:10 PM	211	1098	26	26	26	26	21	21	22	21	28	28	27	28	28.1	32.5	57.5	-1	-1	-1
1/17/2019	6:35:10 PM	414	1099	26	26	26	26	21	21	21	21	28	28	27	28	28.1	32.5	57.5	-1	-1	-1
1/17/2019	6:35:10 PM	602	1100	26	26	26	26	21	22	21	22	28	28	27	28	28.1	32.5	57.5	-1	-1	-1
1/17/2019	6:35:10 PM	805	1101	26	26	26	26	21	21	22	21	28	28	28	27	28.1	32.5	57.5	-1	-1	-1
1/17/2019	6:35:11 PM	8	1102	26	26	26	27	21	22	21	21	28	28	28	28	28.1	32.5	57.5	-1	-1	-1
1/17/2019	6:35:11 PM	211	1103	26	26	26	26	21	22	21	22	27	28	27	28	28.1	32.5	57.5	-1	-1	-1
1/17/2019	6:35:11 PM	414	1104	26	26	26	26	21	21	21	21	28	28	27	28	28.1	32.5	57.5	-1	-1	-1
1/17/2019	6:35:11 PM	602	1105	26	26	26	27	21	22	21	22	28	28	28	28	28.1	32.5	57.5	-1	-1	-1
1/17/2019	6:35:11 PM	805	1106	26	26	26	26	21	22	21	22	28	28	27	28	28.1	32.5	57.5	-1	-1	-1
1/17/2019	6:35:12 PM	8	1107	26	26	26	26	21	21	22	21	28	28	28	28	28.1	32.4	57.5	-1	-1	-1
1/17/2019	6:35:12 PM	211	1108	26	26	26	26	21	22	22	21	28	28	28	27	28.1	32.4	57.5	-1	-1	-1
1/17/2019	6:35:12 PM	414	1109	26	26	26	26	21	22	21	22	28	28	27	28	28.1	32.4	57.5	-1	-1	-1
1/17/2019	6:35:12 PM	602	1110	26	26	26	26	21	21	22	21	28	28	27	28	28.1	32.4	57.5	-1	-1	-1
1/17/2019	6:35:12 PM	805	1111	26	26	26	26	21	22	22	22	28	28	28	28	28.1	32.4	57.5	-1	-1	-1
1/17/2019	6:35:13 PM	8	1112	26	26	26	26	21	22	22	21	28	28	27	28	28.1	32.4	57.5	-1	-1	-1
1/17/2019	6:35:13 PM	211	1113	26	26	26	26	21	22	22	21	28	28	27	27	28.1	32.4	57.5	-1	-1	-1
1/17/2019	6:35:13 PM	414	1114	26	26	26	26	21	22	21	22	28	28	27	28	28.1	32.4	57.5	-1	-1	-1
1/17/2019	6:35:13 PM	602	1115	26	26	26	26	21	22	21	21	28	28	27	28	28.1	32.4	57.5	-1	-1	-1
1/17/2019	6:35:13 PM	805	1116	26	26	26	26	21	21	21	21	28	28	28	27	28.1	32.4	57.5	-1	-1	-1
1/17/2019	6:35:14 PM	8	1117	26	26	26	26	21	22	21	22	28	28	27	28	28.1	32.4	57.5	-1	-1	-1
1/17/2019	6:35:14 PM	211	1118	26	26	26	26	21	21	21	21	28	28	27	28	28.1	32.4	57.5	-1	-1	-1
1/17/2019	6:35:14 PM	414	1119	26	26	26	26	21	21	21	21	28	28	28	28	28.1	32.4	57.5	-1	-1	-1
1/17/2019	6:35:14 PM	602	1120	26	26	26	27	21	21	21	22	28	28	27	28	28.1	32.4	57.5	-1	-1	-1
1/17/2019	6:35:14 PM	805	1121	26	26	26	26	21	21	21	21	28	28	28	28	28.1	32.4	57.5	-1	-1	-1
1/17/2019	6:35:15 PM	8	1122	26	27	26	26	21	22	21	21	28	28	28	28	28.1	32.4	57.5	-1	-1	-1
1/17/2019	6:35:15 PM	211	1123	26	26	26	26	21	22	21	22	27	28	27	28	28.1	32.4	57.5	-1	-1	-1
1/17/2019	6:35:15 PM	414	1124	26	26	26	26	21	21	21	21	28	28	27	28	28.1	32.4	57.5	-1	-1	-1
1/17/2019	6:35:15 PM	602	1125	26	27	26	27	21	21	21	21	28	28	28	27	28.1	32.4	57.5	-1	-1	-1
1/17/2019	6:35:15 PM	805	1126	26	26	26	26	21	22	21	21	27	28	27	28	28.1	32.4	57.5	-1	-1	-1
1/17/2019	6:35:16 PM	8	1127	26	26	26	26	21	21	21	21	28	28	27	28	28.1	32.4	57.5	-1	-1	-1
1/17/2019	6:35:16 PM	211	1128	26	26	26	26	21	21	21	21	28	28	28	27	28.1	32.4	57.5	-1	-1	-1
1/17/2019	6:35:16 PM	414	1129	26	26	26	26	21	22	21	22	28	28	27	28	28.1	32.4	57.5	-1	-1	-1
1/17/2019	6:35:16 PM	602	1130	26	26	26	26	21	21	21	21	28	28	27	28	28.1	32.4	57.5	-1	-1	-1
1/17/2019	6:35:16 PM	805	1131	26	26	26	26	21	21	21	21	28	28	28	27	28.1	32.4	57.5	-1	-1	-1
1/17/2019	6:35:17 PM	8	1132	26	27	26	26	21	22	22	22	28	28	27	28	28.1	32.4	57.5	-1	-1	-1
1/17/2019	6:35:17 PM	211	1133	26	26	26	26	21	21	21	21	27	28	27	28	28.1	32.4	57.5	-1	-1	-1
1/17/2019	6:35:17 PM	414	1134	26	26	26	26	21	22	22	21	28	28	27	28	28.1	32.4	57.5	-1	-1	-1
1/17/2019	6:35:17 PM	602	1135	26	27	26	26	21	22	21	22	28	28	28	28	28.1	32.4	57.5	-1	-1	-1
1/17/2019	6:35:17 PM	805	1136	26	26	26	26	21	22	21	21	28	28	27	28	28.1	32.4	57.5	-1	-1	-1
1/17/2019	6:35:18 PM	8	1137	26	26	26	26	21	21	22	21	28	28	27	28	28.1	32.4	57.5	-1	-1	-1
1/17/2019	6:35:18 PM	211	1138	26	26	26	26	21	21	22	21	28	28	28	27	28.1	32.4	57.5	-1	-1	-1
1/17/2019	6:35:18 PM	414	1139	26	26	26	26	21	22	22	22	28	28	28	28	28.1	32.4	57.5	-1	-1	-1
1/17/2019	6:35:18 PM	602	1140	26	26	26	26	21	22	22	22	28	28	28	28	28.1	32.4	57.5	-1	-1	-1
1/17/2019	6:35:18 PM	805	1141	26	26	26	26	21	21	22	21	28	28	28	28	28.1	32.4	57.5	-1	-1	-1
1/17/2019	6:35:19 PM	8	1142	26	27	26	27	21	21	22	21	28	28	28	27	28.1	32.4	57.5	-1	-1	-1
1/17/2019	6:35:19 PM	211	1143	26	26	26	26	21	22	21	21	27	28	27	28	28.1	32.4	57.5	-1	-1	-1
1/17/2019	6:35:19 PM	414	1144	26	26	26	26	21	21	22	21	28	28	28	28	28.1	32.4	57.5	-1	-1	-1
1/17/2019	6:35:19 PM	602	1145	26	26	26	27	21	21	21	22	28	28	27	28	28.1	32.4	57.5	-1	-1	-1
1/17/2019	6:35:19 PM	805	1146	26	26	26	26	21	21	21	21	28	28	28	28	28.1	32.4	57.5	-1	-1	-1
1/17/2019	6:35:20 PM	8	1147	26	27	26	26	21	21	21	21	28	28	28	27	28.1	32.4	57.5	-1	-1	-1
1/17/2019	6:35:20 PM	211	1148	26	26	26	26	21	22	21	21	27	28	27	28	28.1	32.4	57.5	-1	-1	-1
1/17/2019	6:35:20 PM	414	1149	26	26	26	26	21	21	21	21	28	28	27	28	28.1	32.3	57.5	-1	-1	-1
1/17/2019	6:35:20 PM	602	1150	26	27	26	26	21	22	21	22	28	28	28	28	28.1	32.3	57.5	-1	-1	-1
1/17/2019	6:35:20 PM	805	1151	26	26	26	26	21	22	21	22	27	28	27	28	28.1	32.3	57.5	-1	-1	-1
1/17/2019	6:35:21 PM	8	1152	26	26	26	26	21	21	22	21	28	28	27	28	28.1	32.3	57.5	-1	-1	-1
1/17/2019	6:35:21 PM	211	1153	26	26	26	26	21	21	21	21	28	28	27	27	28.1	32.3	57.5	-1	-1	-1
1/17/2019	6:35:21 PM	414	1154	26	26	26	26	21	22	21	21	28	28	27	28	28.1	32.3	57.5	-1	-1	-1
1/17/2019	6:35:21 PM	602	1155	26	26	26	26	21	22	22	21	28	28	28	28	28.1	32.3	57.5	-1	-1	-1
1/17/2019	6:35:21 PM	805	1156	26	26	26	26	21	22	22	21	28	28	28	27	28.1	32.3	57.5	-1	-1	-1
1/17/2019	6:35:22 PM	8	1157	26	26	26	27	21	21	21	21	28	28	28	28	28.1	32.3	57.5	-1	-1	-1
1/17/2019	6:35:22 PM	211	1158	26	26	26	26	21	21	22	21	27	28	27	28	28.1	32.3	57.5	-1	-1	-1
1/17/2019	6:35:22 PM	414	1159	26	26	26	26	21	21	22	22	28	28	28	28	28.1	32.3	57.5	-1	-1	-1
1/17/2019	6:35:22 PM	602	1160	26	26	26	27	21	21	21	22	28	28	27	28	28.1	32.3	57.5	-1	-1	-1
1/17/2019	6:35:22 PM	805	1161	26	26	26	26	21	21	22	21	28	28	27	28	28.1	32.3	57.5	-1	-1	-1
1/17/2019	6:35:23 PM	8	1162	26	26	26	26	21	21	22	21	28	28	28	27	28.1	32.3	57.5	-1	-1	-1
1/17/2019	6:35:23 PM	211	1163	26	26	26	27	21	21	21	21	27	28	28	27	28.1	32.3	57.5	-1	-1	-1
1/17/2019	6:35:23 PM	414	1164	26	26	26	26	21	21	21	21	27	28	27	28	28.1	32.3	57.5	-1	-1	-1
1/17/2019	6:35:23 PM	602	1165	26	26	26	26	21	21	22	21	28	28	28	28	28.1	32.3	57.5	-1	-1	-1
1/17/2019	6:35:23 PM	805	1166	26	26	26	26	21	21	21	22	28	28	28	27	28.1	32.3	57.5	-1	-1	-1
1/17/2019	6:35:24 PM	8	1167	26	26	26	26	21	21	21	22	27	28	27	28	28.1	32.3	57.5	-1	-1	-1
1/17/2019	6:35:24 PM	211	1168	26	26	26	26	21	21	22	21	27	28	27	28	28.1	32.3	57.5	-1	-1	-1
1/17/2019	6:35:24 PM	414	1169	26	26	26	26	21	21	22	22	28	27	27	27	28.1	32.3	57.5	-1	-1	-1
1/17/2019	6:35:24 PM	602	1170	26	27	26	26	21	22	21	21	28	28	27	28	28.1	32.3	57.5	-1	-1	-1
1/17/2019	6:35:24 PM	805	1171	26	26	26	26	21	21	21	21	27	28	27	28	28.1	32.3	57.5	-1	-1	-1
1/17/2019	6:35:25 PM	8	1172	26	26	26	26	21	22	21	21	28	28	27	28	28.1	32.3	57.5	-1	-1	-1
1/17/2019	6:35:25 PM	211	1173	26	26	26	26	21	21	21	21	28	28	27	27	28.1	32.3	57.5	-1	-1	-1
1/17/2019	6:35:25 PM	414	1174	26	26	26	26	21	22	22	21	28	28	28	27	28.1	32.3	57.5	-1	-1	-1
1/17/2019	6:35:25 PM	602	1175	26	26	26	26	21	21	21	21	28	28	27	28	28.1	32.3	57.5	-1	-1	-1
1/17/2019	6:35:25 PM	805	1176	26	26	26	26	21	22	22	21	28	28	28	27	28.1	32.3	57.5	-1	-1	-1
1/17/2019	6:35:26 PM	8	1177	26	27	26	26	21	21	22	21	28	28	28	27	28.1	32.3	57.5	-1	-1	-1
1/17/2019	6:35:26 PM	211	1178	26	26	26	26	21	22	21	22	27	28	27	27	28.1	32.3	57.5	-1	-1	-1
1/17/2019	6:35:26 PM	414	1179	26	26	26	26	21	21	22	21	28	28	27	28	28.1	32.3	57.5	-1	-1	-1
1/17/2019	6:35:26 PM	602	1180	26	26	26	26	21	22	22	22	28	28	28	28	28.1	32.3	57.5	-1	-1	-1
1/17/2019	6:35:26 PM	805	1181	26	26	26	26	21	22	21	22	27	28	27	28	28.1	32.3	57.5	-1	-1	-1
1/17/2019	6:35:27 PM	8	1182	26	26	26	26	21	21	21	21	28	28	27	28	28.1	32.3	57.5	-1	-1	-1
1/17/2019	6:35:27 PM	211	1183	26	26	26	26	21	21	21	21	28	28	27	27	28.1	32.3	57.5	-1	-1	-1
1/17/2019	6:35:27 PM	414	1184	26	26	26	26	21	22	22	22	28	28	28	28	28.1	32.3	57.5	-1	-1	-1
1/17/2019	6:35:27 PM	602	1185	26	26	26	26	21	22	21	21	28	28	27	28	28.1	32.3	57.5	-1	-1	-1
1/17/2019	6:35:27 PM	805	1186	26	26	26	26	21	21	22	21	28	28	28	28	28.1	32.3	57.5	-1	-1	-1
1/17/2019	6:35:28 PM	8	1187	26	26	26	26	21	22	22	21	28	28	28	27	28.1	32.3	57.5	-1	-1	-1
1/17/2019	6:35:28 PM	211	1188	26	26	26	26	21	22	21	22	27	28	27	27	28.1	32.3	57.5	-1	-1	-1
1/17/2019	6:35:28 PM	414	1189	26	26	26	26	21	22	21	22	28	28	27	28	28.1	32.3	57.5	-1	-1	-1
1/17/2019	6:35:28 PM	602	1190	26	26	26	26	21	21	22	21	28	28	28	28	28.1	32.3	57.5	-1	-1	-1
1/17/2019	6:35:28 PM	805	1191	26	26	26	26	21	22	22	22	28	28	27	28	28.1	32.2	62.1	-1	-1	-1
1/17/2019	6:35:29 PM	8	1192	26	26	26	27	21	22	21	22	28	28	27	28	28.1	32.2	62.1	-1	-1	-1
1/17/2019	6:35:29 PM	211	1193	26	26	26	26	21	21	21	21	27	28	27	28	28.1	32.2	62.1	-1	-1	-1
1/17/2019	6:35:29 PM	414	1194	26	26	26	26	21	21	22	21	28	28	27	28	28.1	32.2	62.1	-1	-1	-1
1/17/2019	6:35:29 PM	602	1195	26	26	26	26	21	22	21	22	28	28	27	27	28.1	32.2	62.1	-1	-1	-1
1/17/2019	6:35:29 PM	805	1196	26	26	26	26	21	21	21	21	27	28	27	28	28.1	32.2	62.1	-1	-1	-1
1/17/2019	6:35:30 PM	8	1197	26	26	26	26	21	21	22	22	28	28	27	28	28.1	32.2	62.1	-1	-1	-1
1/17/2019	6:35:30 PM	211	1198	26	26	26	26	21	21	22	21	28	28	27	27	28.1	32.2	62.1	-1	-1	-1
1/17/2019	6:35:30 PM	414	1199	26	26	26	27	21	21	21	21	28	28	27	27	28.1	32.2	62.1	-1	-1	-1
1/17/2019	6:35:30 PM	602	1200	26	26	26	26	21	22	22	21	27	28	27	28	28.1	32.2	62.1	-1	-1	-1
1/17/2019	6:35:30 PM	805	1201	26	26	26	26	21	22	22	21	28	28	27	28	28.1	32.2	62.1	-1	-1	-1
1/17/2019	6:35:31 PM	8	1202	26	26	26	26	21	22	21	21	28	28	28	28	28.1	32.2	62.1	-1	-1	-1
1/17/2019	6:35:31 PM	211	1203	26	26	26	26	21	21	21	21	28	28	28	27	28.1	32.2	62.1	-1	-1	-1
1/17/2019	6:35:31 PM	414	1204	26	26	26	27	21	22	21	21	28	28	28	27	28.1	32.2	62.1	-1	-1	-1
1/17/2019	6:35:31 PM	602	1205	26	26	26	26	21	21	21	21	27	28	27	28	28.1	32.2	62.1	-1	-1	-1
1/17/2019	6:35:31 PM	805	1206	26	26	26	26	21	21	22	21	28	28	27	28	28.1	32.2	62.1	-1	-1	-1
1/17/2019	6:35:32 PM	8	1207	26	27	26	27	21	22	22	22	28	28	28	28	28.1	32.2	62.1	-1	-1	-1
1/17/2019	6:35:32 PM	211	1208	26	26	26	26	21	22	21	21	27	28	27	28	28.1	32.2	62.1	-1	-1	-1
1/17/2019	6:35:32 PM	414	1209	26	26	26	26	21	22	22	21	28	28	28	27	28.1	32.2	62.1	-1	-1	-1
1/17/2019	6:35:32 PM	602	1210	26	26	26	26	21	22	22	22	28	28	28	28	28.1	32.2	62.1	-1	-1	-1
1/17/2019	6:35:32 PM	805	1211	26	26	26	26	21	22	22	21	28	28	27	28	28.1	32.2	62.1	-1	-1	-1
1/17/2019	6:35:33 PM	8	1212	26	27	26	26	21	22	22	21	28	28	28	28	28.1	32.2	62.1	-1	-1	-1
1/17/2019	6:35:33 PM	211	1213	26	26	26	26	21	22	21	21	27	28	27	27	28.1	32.2	62.1	-1	-1	-1
1/17/2019	6:35:33 PM	414	1214	26	26	26	26	21	21	22	22	27	28	28	28	28.1	32.2	62.1	-1	-1	-1
1/17/2019	6:35:33 PM	602	1215	26	26	26	26	21	21	21	22	28	28	28	27	28.1	32.2	62.1	-1	-1	-1
1/17/2019	6:35:33 PM	805	1216	26	26	26	26	21	21	21	21	27	28	27	28	28.1	32.2	62.1	-1	-1	-1
1/17/2019	6:35:34 PM	8	1217	26	26	26	26	21	21	22	21	28	28	27	28	28.1	32.2	62.1	-1	-1	-1
1/17/2019	6:35:34 PM	211	1218	26	26	26	26	21	22	21	21	28	28	28	27	28.1	32.2	62.1	-1	-1	-1
1/17/2019	6:35:34 PM	414	1219	26	26	26	26	21	21	21	22	28	28	27	28	28.1	32.2	62.1	-1	-1	-1
1/17/2019	6:35:34 PM	610	1220	26	26	26	26	21	21	22	21	27	28	27	28	28.1	32.2	62.1	-1	-1	-1
1/17/2019	6:35:34 PM	813	1221	26	26	26	26	21	21	22	21	28	28	28	27	28.1	32.2	62.1	-1	-1	-1
1/17/2019	6:35:35 PM	16	1222	26	27	26	27	21	22	21	22	28	28	28	28	28.1	32.2	62.1	-1	-1	-1
1/17/2019	6:35:35 PM	203	1223	26	26	26	26	21	22	22	21	28	28	27	28	28.1	32.2	62.1	-1	-1	-1
1/17/2019	6:35:35 PM	407	1224	26	26	26	26	21	22	22	21	28	28	28	28	28.1	32.2	62.1	-1	-1	-1
1/17/2019	6:35:35 PM	610	1225	26	26	26	26	21	22	21	22	27	28	27	27	28.1	32.2	62.1	-1	-1	-1
1/17/2019	6:35:35 PM	813	1226	26	26	26	26	21	21	22	21	28	28	27	28	28.1	32.2	62.1	-1	-1	-1
1/17/2019	6:35:36 PM	16	1227	26	26	26	26	21	21	22	21	28	28	28	28	28.1	32.2	62.1	-1	-1	-1
1/17/2019	6:35:36 PM	203	1228	26	26	26	26	21	21	21	21	28	28	27	28	28.1	32.2	62.1	-1	-1	-1
1/17/2019	6:35:36 PM	407	1229	26	26	26	26	21	21	21	22	28	28	27	28	28.1	32.2	62.1	-1	-1	-1
1/17/2019	6:35:36 PM	610	1230	26	26	26	26	21	21	22	21	28	28	27	28	28.1	32.2	62.1	-1	-1	-1
1/17/2019	6:35:36 PM	813	1231	26	26	26	26	21	21	21	21	28	28	27	27	28.1	32.2	62.1	-1	-1	-1
1/17/2019	6:35:37 PM	16	1232	26	26	26	27	21	22	21	22	28	28	28	28	28.1	32.2	62.1	-1	-1	-1
1/17/2019	6:35:37 PM	203	1233	26	26	26	26	21	21	22	21	28	28	27	28	28.1	32.1	56.8	-1	-1	-1
1/17/2019	6:35:37 PM	407	1234	26	26	26	27	21	22	22	21	28	28	28	27	28.1	32.1	56.8	-1	-1	-1
1/17/2019	6:35:37 PM	610	1235	26	26	26	26	21	22	21	21	28	28	27	27	28.1	32.1	56.8	-1	-1	-1
1/17/2019	6:35:37 PM	813	1236	26	26	26	26	21	21	21	22	27	28	27	27	28.1	32.1	56.8	-1	-1	-1
1/17/2019	6:35:38 PM	16	1237	26	26	26	26	21	21	21	22	27	28	27	28	28.1	32.1	56.8	-1	-1	-1
1/17/2019	6:35:38 PM	203	1238	26	26	26	26	21	22	22	21	28	28	28	27	28.1	32.1	56.8	-1	-1	-1
1/17/2019	6:35:38 PM	407	1239	26	26	26	26	21	22	22	22	28	28	27	28	28.1	32.1	56.8	-1	-1	-1
1/17/2019	6:35:38 PM	610	1240	26	26	26	26	21	21	21	21	28	28	27	28	28.1	32.1	56.8	-1	-1	-1
1/17/2019	6:35:38 PM	813	1241	26	26	26	26	21	21	21	21	28	28	28	27	28.1	32.1	56.8	-1	-1	-1
1/17/2019	6:35:39 PM	16	1242	26	26	26	27	21	22	21	22	28	28	28	28	28.1	32.1	56.8	-1	-1	-1
1/17/2019	6:35:39 PM	203	1243	26	26	26	26	21	21	21	22	28	28	27	28	28.1	32.1	56.8	-1	-1	-1
1/17/2019	6:35:39 PM	407	1244	26	26	26	26	21	21	22	22	28	28	28	27	28.1	32.1	56.8	-1	-1	-1
1/17/2019	6:35:39 PM	610	1245	26	26	26	26	21	22	21	21	28	28	28	27	28.1	32.1	56.8	-1	-1	-1
1/17/2019	6:35:39 PM	813	1246	26	26	26	26	21	21	21	22	27	28	27	28	28.1	32.1	56.8	-1	-1	-1
1/17/2019	6:35:40 PM	16	1247	26	26	26	26	21	21	21	22	28	28	27	28	28.1	32.1	56.8	-1	-1	-1
1/17/2019	6:35:40 PM	203	1248	26	26	26	26	21	21	21	22	28	28	28	28	28.1	32.1	56.8	-1	-1	-1
1/17/2019	6:35:40 PM	407	1249	26	26	26	26	21	22	21	22	27	28	28	28	28.1	32.1	56.8	-1	-1	-1
1/17/2019	6:35:40 PM	610	1250	26	26	26	26	21	22	21	21	27	28	27	28	28.1	32.1	56.8	-1	-1	-1
1/17/2019	6:35:40 PM	813	1251	26	26	26	26	21	21	22	21	28	28	27	27	28.1	32.1	56.8	-1	-1	-1
1/17/2019	6:35:41 PM	16	1252	26	27	26	26	21	22	22	21	28	28	27	27	28.1	32.1	56.8	-1	-1	-1
1/17/2019	6:35:41 PM	203	1253	26	26	26	26	21	21	21	21	27	28	27	28	28.1	32.1	56.8	-1	-1	-1
1/17/2019	6:35:41 PM	407	1254	26	26	26	26	21	21	21	21	28	28	28	28	28.1	32.1	56.8	-1	-1	-1
1/17/2019	6:35:41 PM	610	1255	26	26	26	26	21	21	21	21	28	27	27	27	28.1	32.1	56.8	-1	-1	-1
1/17/2019	6:35:41 PM	813	1256	26	26	26	26	21	22	21	21	28	28	28	27	28.1	32.1	56.8	-1	-1	-1
1/17/2019	6:35:42 PM	16	1257	26	26	26	26	21	21	21	22	28	28	28	28	28.1	32.1	56.8	-1	-1	-1
1/17/2019	6:35:42 PM	203	1258	26	26	26	26	21	21	21	21	28	28	27	28	28.1	32.1	56.8	-1	-1	-1
1/17/2019	6:35:42 PM	407	1259	26	26	26	27	21	22	22	21	28	28	27	27	28.1	32.1	56.8	-1	-1	-1
1/17/2019	6:35:42 PM	610	1260	26	27	26	26	21	22	21	21	28	28	28	27	28.1	32.1	56.8	-1	-1	-1
1/17/2019	6:35:42 PM	813	1261	26	26	26	26	21	22	22	21	27	28	27	27	28.1	32.1	56.8	-1	-1	-1
1/17/2019	6:35:43 PM	16	1262	26	26	26	26	21	21	21	21	27	28	27	28	28.1	32.1	56.8	-1	-1	-1
1/17/2019	6:35:43 PM	203	1263	26	26	26	26	21	21	22	21	28	28	28	27	28.1	32.1	56.8	-1	-1	-1
1/17/2019	6:35:43 PM	407	1264	26	26	26	26	21	22	22	22	28	28	28	28	28.1	32.1	56.8	-1	-1	-1
1/17/2019	6:35:43 PM	610	1265	26	26	26	26	21	22	21	21	28	28	28	27	28.1	32.1	56.8	-1	-1	-1
1/17/2019	6:35:43 PM	813	1266	26	26	26	26	21	21	21	22	28	28	27	28	28.1	32.1	56.8	-1	-1	-1
1/17/2019	6:35:44 PM	16	1267	26	26	26	26	21	22	21	22	28	28	27	28	28.1	32.1	56.8	-1	-1	-1
1/17/2019	6:35:44 PM	203	1268	26	26	26	26	21	21	22	21	28	28	28	28	28.1	32.1	56.8	-1	-1	-1
1/17/2019	6:35:44 PM	407	1269	26	26	26	27	21	22	22	22	28	28	28	27	28.1	32.1	56.8	-1	-1	-1
1/17/2019	6:35:44 PM	610	1270	26	26	26	26	21	22	21	22	27	28	27	27	28.1	32.1	56.8	-1	-1	-1
1/17/2019	6:35:44 PM	813	1271	26	26	26	26	21	21	21	21	28	28	27	28	28.1	32.1	56.8	-1	-1	-1
1/17/2019	6:35:45 PM	16	1272	26	27	26	26	21	21	22	21	28	28	28	28	28.1	32.1	56.8	-1	-1	-1
1/17/2019	6:35:45 PM	203	1273	26	26	26	26	21	22	21	22	27	28	27	28	28.1	32.1	56.8	-1	-1	-1
1/17/2019	6:35:45 PM	407	1274	26	26	27	26	21	22	21	22	28	28	28	28	28.1	32.1	56.8	-1	-1	-1
1/17/2019	6:35:45 PM	610	1275	26	26	26	26	21	21	21	21	28	28	28	27	28.1	32.1	63.6	-1	-1	-1
1/17/2019	6:35:45 PM	813	1276	26	26	26	26	21	22	21	22	28	28	27	27	28.1	32.1	63.6	-1	-1	-1
1/17/2019	6:35:46 PM	16	1277	26	26	26	26	21	22	21	22	27	28	27	28	28.1	32.1	63.6	-1	-1	-1
1/17/2019	6:35:46 PM	203	1278	26	26	26	26	21	22	22	21	28	27	28	28	28.1	32.1	63.6	-1	-1	-1
1/17/2019	6:35:46 PM	412	1279	26	27	26	27	21	22	22	21	28	28	28	28	28.1	32.1	63.6	-1	-1	-1
1/17/2019	6:35:46 PM	615	1280	26	26	26	26	21	22	22	21	28	28	28	28	28.1	32.1	63.6	-1	-1	-1
1/17/2019	6:35:46 PM	802	1281	26	26	26	26	21	21	22	21	28	28	27	28	28.1	32.1	63.6	-1	-1	-1
1/17/2019	6:35:47 PM	6	1282	26	26	26	27	21	21	22	21	28	28	28	27	28.1	32.1	63.6	-1	-1	-1
1/17/2019	6:35:47 PM	209	1283	25	26	26	26	21	22	21	21	28	28	27	27	28.1	32.1	63.6	-1	-1	-1
1/17/2019	6:35:47 PM	412	1284	26	26	26	26	21	22	21	22	28	28	27	28	28.1	32.1	63.6	-1	-1	-1
1/17/2019	6:35:47 PM	615	1285	26	26	26	26	21	22	22	21	28	28	27	28	28.1	32.1	63.6	-1	-1	-1
1/17/2019	6:35:47 PM	802	1286	26	26	26	26	21	21	22	21	28	28	27	27	28.1	32.1	63.6	-1	-1	-1
1/17/2019	6:35:48 PM	6	1287	26	26	26	26	21	21	21	22	27	28	27	28	28.1	32.1	63.6	-1	-1	-1
1/17/2019	6:35:48 PM	209	1288	26	26	26	26	21	21	21	21	27	28	27	28	28.1	32.1	63.6	-1	-1	-1
1/17/2019	6:35:48 PM	412	1289	26	26	26	26	21	21	22	21	28	28	27	27	28.1	32.1	63.6	-1	-1	-1
1/17/2019	6:35:48 PM	615	1290	26	27	26	26	21	21	22	21	28	28	28	27	28.1	32.1	63.6	-1	-1	-1
1/17/2019	6:35:48 PM	802	1291	26	26	26	26	21	22	21	22	27	28	27	28	28.1	32.1	63.6	-1	-1	-1
1/17/2019	6:35:49 PM	6	1292	26	26	26	26	21	21	21	22	28	28	27	28	28.1	32.1	63.6	-1	-1	-1
1/17/2019	6:35:49 PM	209	1293	26	26	26	26	21	21	22	21	28	28	27	27	28.1	32.1	63.6	-1	-1	-1
1/17/2019	6:35:49 PM	412	1294	26	26	26	26	21	21	22	21	28	28	28	27	28.1	32.1	63.6	-1	-1	-1
1/17/2019	6:35:49 PM	615	1295	26	26	26	26	21	22	21	22	28	28	27	28	28.1	32.1	63.6	-1	-1	-1
1/17/2019	6:35:49 PM	802	1296	26	26	26	26	21	22	21	21	28	28	27	28	28.1	32.1	63.6	-1	-1	-1
1/17/2019	6:35:50 PM	6	1297	26	26	26	26	21	21	22	21	28	28	27	28	28.1	32.1	63.6	-1	-1	-1
1/17/2019	6:35:50 PM	209	1298	26	26	26	26	21	21	22	21	28	28	27	27	28.1	32.1	63.6	-1	-1	-1
1/17/2019	6:35:50 PM	412	1299	26	26	26	26	21	21	21	21	28	28	28	27	28.1	32.1	63.6	-1	-1	-1
1/17/2019	6:35:50 PM	615	1300	26	26	26	27	21	22	21	21	28	28	27	27	28.1	32.1	63.6	-1	-1	-1
1/17/2019	6:35:50 PM	802	1301	26	26	26	26	21	21	21	22	27	28	27	28	28.1	32.1	63.6	-1	-1	-1
1/17/2019	6:35:51 PM	6	1302	26	26	26	26	21	21	22	21	28	28	27	28	28.1	32.1	63.6	-1	-1	-1
1/17/2019	6:35:51 PM	209	1303	26	26	26	26	21	21	22	21	28	28	27	27	28.1	32.1	63.6	-1	-1	-1
1/17/2019	6:35:51 PM	412	1304	26	26	26	27	21	22	21	22	28	28	28	27	28.1	32.1	63.6	-1	-1	-1
1/17/2019	6:35:51 PM	615	1305	26	26	26	26	21	22	21	22	28	28	27	28	28.1	32.1	63.6	-1	-1	-1
1/17/2019	6:35:51 PM	802	1306	26	26	26	26	21	21	22	21	28	28	27	28	28.1	32.1	63.6	-1	-1	-1
1/17/2019	6:35:52 PM	6	1307	26	27	26	26	21	22	22	22	28	28	28	27	28.1	32.1	63.6	-1	-1	-1
1/17/2019	6:35:52 PM	209	1308	26	26	26	26	21	21	21	21	28	28	27	27	28.1	32.1	63.6	-1	-1	-1
1/17/2019	6:35:52 PM	412	1309	26	26	26	26	21	22	21	22	28	28	27	28	28.1	32.1	63.6	-1	-1	-1
1/17/2019	6:35:52 PM	615	1310	26	26	26	26	21	22	21	22	28	28	27	28	28.1	32.1	63.6	-1	-1	-1
1/17/2019	6:35:52 PM	802	1311	26	26	26	26	21	22	22	21	28	28	28	27	28.1	32.1	63.6	-1	-1	-1
1/17/2019	6:35:53 PM	6	1312	26	27	26	26	21	22	21	22	28	28	28	28	28.1	32.1	63.6	-1	-1	-1
1/17/2019	6:35:53 PM	209	1313	26	26	26	26	21	22	21	21	27	28	27	28	28.1	32.1	63.6	-1	-1	-1
1/17/2019	6:35:53 PM	412	1314	26	26	26	26	21	22	21	21	28	28	27	28	28.1	32.1	63.6	-1	-1	-1
1/17/2019	6:35:53 PM	615	1315	26	26	26	26	21	22	21	21	28	28	27	28	28.1	32.1	63.6	-1	-1	-1
1/17/2019	6:35:53 PM	802	1316	26	26	26	26	21	21	22	21	28	28	28	28	28.1	32.1	63.6	-1	-1	-1
1/17/2019	6:35:54 PM	6	1317	26	27	26	27	21	21	22	21	28	28	28	27	28.1	32.0	62.8	-1	-1	-1
1/17/2019	6:35:54 PM	209	1318	26	26	26	26	21	22	21	21	28	28	27	27	28.1	32.0	62.8	-1	-1	-1
1/17/2019	6:35:54 PM	412	1319	26	26	26	26	21	22	22	22	27	28	27	28	28.1	32.0	62.8	-1	-1	-1
1/17/2019	6:35:54 PM	615	1320	26	26	26	26	21	21	21	21	28	28	27	28	28.1	32.0	62.8	-1	-1	-1
1/17/2019	6:35:54 PM	802	1321	26	26	26	26	21	22	22	21	28	28	28	27	28.1	32.0	62.8	-1	-1	-1
1/17/2019	6:35:55 PM	6	1322	26	27	26	27	21	22	21	22	28	28	28	28	28.1	32.0	62.8	-1	-1	-1
1/17/2019	6:35:55 PM	209	1323	26	26	26	26	21	22	21	22	27	28	27	28	28.1	32.0	62.8	-1	-1	-1
1/17/2019	6:35:55 PM	412	1324	26	26	26	26	21	22	21	22	27	28	27	28	28.1	32.0	62.8	-1	-1	-1
1/17/2019	6:35:55 PM	615	1325	26	26	26	26	21	21	21	21	27	28	27	28	28.1	32.0	62.8	-1	-1	-1
1/17/2019	6:35:55 PM	802	1326	26	26	26	26	21	22	22	21	28	28	28	28	28.1	32.0	62.8	-1	-1	-1
1/17/2019	6:35:56 PM	6	1327	26	27	26	26	21	22	22	21	28	28	28	27	28.1	32.0	62.8	-1	-1	-1
1/17/2019	6:35:56 PM	209	1328	26	26	26	26	21	22	21	21	28	28	27	27	28.1	32.0	62.8	-1	-1	-1
1/17/2019	6:35:56 PM	412	1329	26	26	26	26	21	22	21	22	28	28	27	28	28.1	32.0	62.8	-1	-1	-1
1/17/2019	6:35:56 PM	615	1330	26	26	26	26	21	22	21	21	27	28	27	28	28.1	32.0	62.8	-1	-1	-1
1/17/2019	6:35:56 PM	802	1331	26	26	26	26	21	21	21	22	28	28	27	28	28.1	32.0	62.8	-1	-1	-1
1/17/2019	6:35:57 PM	6	1332	26	26	26	26	21	21	22	22	28	28	28	28	28.1	32.0	62.8	-1	-1	-1
1/17/2019	6:35:57 PM	209	1333	26	26	26	26	21	21	22	21	28	28	27	27	28.1	32.0	62.8	-1	-1	-1
1/17/2019	6:35:57 PM	412	1334	26	26	26	26	21	22	21	22	27	28	27	28	28.1	32.0	62.8	-1	-1	-1
1/17/2019	6:35:57 PM	615	1335	26	26	26	26	21	21	21	21	28	28	27	28	28.1	32.0	62.8	-1	-1	-1
1/17/2019	6:35:57 PM	802	1336	26	27	26	27	21	21	21	22	28	28	28	28	28.1	32.0	62.8	-1	-1	-1
1/17/2019	6:35:58 PM	6	1337	26	26	26	26	21	21	21	22	28	28	27	28	28.1	32.0	62.8	-1	-1	-1
1/17/2019	6:35:58 PM	209	1338	26	26	26	26	21	21	22	21	28	28	27	27	28.1	32.0	62.8	-1	-1	-1
1/17/2019	6:35:58 PM	412	1339	26	26	26	27	21	22	21	21	28	28	28	27	28.1	32.0	62.8	-1	-1	-1
1/17/2019	6:35:58 PM	615	1340	26	26	26	26	21	22	21	21	27	28	27	28	28.1	32.0	62.8	-1	-1	-1
1/17/2019	6:35:58 PM	802	1341	26	26	26	26	21	21	22	21	28	28	28	28	28.1	32.0	62.8	-1	-1	-1
1/17/2019	6:35:59 PM	6	1342	26	26	26	27	21	21	21	22	28	28	28	28	28.1	32.0	62.8	-1	-1	-1
1/17/2019	6:35:59 PM	209	1343	26	26	26	26	21	22	22	22	28	28	27	28	28.1	32.0	62.8	-1	-1	-1
1/17/2019	6:35:59 PM	412	1344	26	26	26	26	21	21	22	21	28	28	28	27	28.1	32.0	62.8	-1	-1	-1
1/17/2019	6:35:59 PM	615	1345	26	26	26	26	21	22	21	21	28	28	28	27	28.1	32.0	62.8	-1	-1	-1
1/17/2019	6:35:59 PM	802	1346	26	26	26	26	21	21	21	21	28	28	27	28	28.1	32.0	62.8	-1	-1	-1
1/17/2019	6:36:00 PM	6	1347	26	26	26	26	21	22	22	21	28	28	28	28	28.1	32.0	62.8	-1	-1	-1
1/17/2019	6:36:00 PM	209	1348	26	26	26	26	21	22	22	21	28	28	28	27	28.1	32.0	62.8	-1	-1	-1
1/17/2019	6:36:00 PM	412	1349	26	26	26	26	21	22	22	22	27	28	27	28	28.1	32.0	62.8	-1	-1	-1
1/17/2019	6:36:00 PM	615	1350	26	26	26	26	21	21	21	21	27	28	27	27	28.1	32.0	62.8	-1	-1	-1
1/17/2019	6:36:00 PM	802	1351	26	26	26	26	21	22	21	22	28	28	28	28	28.1	32.0	62.8	-1	-1	-1
1/17/2019	6:36:01 PM	6	1352	26	26	26	26	21	21	21	22	28	28	27	28	28.1	32.0	62.8	-1	-1	-1
1/17/2019	6:36:01 PM	209	1353	26	26	26	26	21	22	21	21	28	28	28	28	28.1	32.0	62.8	-1	-1	-1
1/17/2019	6:36:01 PM	412	1354	26	27	26	27	21	22	21	21	28	28	28	27	28.1	32.0	62.8	-1	-1	-1
1/17/2019	6:36:01 PM	615	1355	26	26	26	26	21	21	21	22	27	28	27	28	28.1	32.0	62.8	-1	-1	-1
1/17/2019	6:36:01 PM	802	1356	26	26	26	26	21	21	22	21	28	28	28	28	28.1	32.0	62.8	-1	-1	-1
1/17/2019	6:36:02 PM	6	1357	26	27	26	27	21	22	22	21	28	28	28	28	28.1	32.0	62.8	-1	-1	-1
1/17/2019	6:36:02 PM	209	1358	26	26	26	26	21	22	21	22	27	28	27	28	28.1	32.0	62.8	-1	-1	-1
1/17/2019	6:36:02 PM	412	1359	26	26	26	26	21	21	22	21	28	28	27	28	28.1	32.0	67.4	-1	-1	-1
1/17/2019	6:36:02 PM	615	1360	26	26	26	26	21	21	22	21	28	28	27	27	28.1	32.0	67.4	-1	-1	-1
1/17/2019	6:36:02 PM	802	1361	26	26	26	26	21	22	21	22	28	28	28	28	28.1	32.0	67.4	-1	-1	-1
1/17/2019	6:36:03 PM	6	1362	26	26	26	26	21	22	22	22	28	28	27	28	28.1	32.0	67.4	-1	-1	-1
1/17/2019	6:36:03 PM	209	1363	26	26	26	26	21	21	22	21	28	28	27	28	28.1	32.0	67.4	-1	-1	-1
1/17/2019	6:36:03 PM	412	1364	26	26	26	26	21	22	22	21	28	28	28	27	28.1	32.0	67.4	-1	-1	-1
1/17/2019	6:36:03 PM	615	1365	26	26	26	26	21	22	21	21	27	28	28	27	28.1	32.0	67.4	-1	-1	-1
1/17/2019	6:36:03 PM	802	1366	26	26	26	26	21	22	21	22	28	28	27	28	28.1	32.0	67.4	-1	-1	-1
1/17/2019	6:36:04 PM	6	1367	26	27	26	27	21	22	21	21	28	28	28	27	28.1	32.0	67.4	-1	-1	-1
1/17/2019	6:36:04 PM	209	1368	26	26	26	26	21	22	21	21	27	28	27	28	28.1	32.0	67.4	-1	-1	-1
1/17/2019	6:36:04 PM	412	1369	26	26	26	26	21	21	21	21	27	28	27	28	28.1	32.0	67.4	-1	-1	-1
1/17/2019	6:36:04 PM	615	1370	26	26	26	26	21	21	21	21	28	28	28	27	28.1	32.0	67.4	-1	-1	-1
1/17/2019	6:36:04 PM	802	1371	26	26	26	26	21	21	21	22	28	28	28	28	28.1	32.0	67.4	-1	-1	-1
1/17/2019	6:36:05 PM	6	1372	26	26	26	26	21	21	21	22	28	28	27	28	28.1	32.0	67.4	-1	-1	-1
1/17/2019	6:36:05 PM	209	1373	26	26	26	26	21	21	21	21	28	28	28	27	28.1	32.0	67.4	-1	-1	-1
1/17/2019	6:36:05 PM	412	1374	26	27	26	26	21	22	22	21	28	28	28	27	28.1	32.0	67.4	-1	-1	-1
1/17/2019	6:36:05 PM	615	1375	26	26	26	26	21	21	21	22	27	28	27	27	28.1	32.0	67.4	-1	-1	-1
1/17/2019	6:36:05 PM	802	1376	26	26	26	26	21	21	22	21	28	28	27	28	28.1	32.0	67.4	-1	-1	-1
1/17/2019	6:36:06 PM	6	1377	26	27	26	26	21	22	22	21	28	28	28	27	28.1	32.0	67.4	-1	-1	-1
1/17/2019	6:36:06 PM	209	1378	26	26	26	26	21	22	21	22	28	28	27	27	28.1	32.0	67.4	-1	-1	-1
1/17/2019	6:36:06 PM	412	1379	26	26	26	26	21	21	21	22	28	28	27	28	28.1	32.0	67.4	-1	-1	-1
1/17/2019	6:36:06 PM	615	1380	26	26	26	26	21	21	21	21	27	28	27	28	28.1	32.0	67.4	-1	-1	-1
1/17/2019	6:36:06 PM	802	1381	26	26	26	26	21	21	22	21	28	28	28	28	28.1	32.0	67.4	-1	-1	-1
1/17/2019	6:36:07 PM	6	1382	26	26	26	26	21	22	21	22	28	28	28	28	28.1	32.0	67.4	-1	-1	-1
1/17/2019	6:36:07 PM	209	1383	26	26	26	26	21	22	21	21	28	28	27	28	28.1	32.0	67.4	-1	-1	-1
1/17/2019	6:36:07 PM	412	1384	26	26	26	26	21	22	22	21	28	28	27	28	28.1	32.0	67.4	-1	-1	-1
1/17/2019	6:36:07 PM	615	1385	26	26	26	26	21	21	22	21	28	28	28	27	28.1	32.0	67.4	-1	-1	-1
1/17/2019	6:36:07 PM	802	1386	26	26	26	26	21	22	21	22	27	28	27	28	28.1	32.0	67.4	-1	-1	-1
1/17/2019	6:36:08 PM	6	1387	26	26	26	26	21	21	22	21	28	28	27	28	28.1	32.0	67.4	-1	-1	-1
1/17/2019	6:36:08 PM	209	1388	26	26	26	26	21	21	22	21	28	28	28	28	28.1	32.0	67.4	-1	-1	-1
1/17/2019	6:36:08 PM	412	1389	26	26	26	26	21	21	22	21	28	28	28	27	28.1	32.0	67.4	-1	-1	-1
1/17/2019	6:36:08 PM	615	1390	26	26	26	26	21	22	22	21	28	28	28	27	28.1	32.0	67.4	-1	-1	-1
1/17/2019	6:36:08 PM	802	1391	26	26	26	26	21	21	22	22	28	28	28	28	28.1	32.0	67.4	-1	-1	-1
1/17/2019	6:36:09 PM	6	1392	26	26	26	26	21	21	22	21	28	28	28	28	28.1	32.0	67.4	-1	-1	-1
1/17/2019	6:36:09 PM	209	1393	26	26	26	27	21	21	22	21	28	28	28	27	28.1	32.0	67.4	-1	-1	-1
1/17/2019	6:36:09 PM	412	1394	26	26	26	27	21	22	21	21	28	28	28	28	28.1	32.0	67.4	-1	-1	-1
1/17/2019	6:36:09 PM	615	1395	26	26	26	26	21	22	21	22	27	28	27	28	28.1	32.0	67.4	-1	-1	-1
1/17/2019	6:36:09 PM	802	1396	26	26	26	26	21	22	22	22	28	28	27	28	28.1	32.0	67.4	-1	-1	-1
1/17/2019	6:36:10 PM	6	1397	26	26	26	26	21	21	22	21	28	28	28	27	28.1	32.0	67.4	-1	-1	-1
1/17/2019	6:36:10 PM	209	1398	26	26	26	26	21	22	21	22	28	28	27	28	28.1	32.0	67.4	-1	-1	-1
1/17/2019	6:36:10 PM	412	1399	26	26	26	26	21	21	21	22	28	28	27	28	28.1	32.0	67.4	-1	-1	-1
1/17/2019	6:36:10 PM	615	1400	26	26	26	26	21	21	22	21	28	27	28	27	28.1	32.0	67.4	-1	-1	-1
1/17/2019	6:36:10 PM	802	1401	26	26	26	26	21	21	21	22	28	28	28	28	28.1	31.9	55.5	-1	-1	-1
1/17/2019	6:36:11 PM	6	1402	26	26	26	26	21	21	21	21	28	28	28	28	28.1	31.9	55.5	-1	-1	-1
1/17/2019	6:36:11 PM	209	1403	26	26	26	26	21	21	22	21	28	28	28	27	28.1	31.9	55.5	-1	-1	-1
1/17/2019	6:36:11 PM	412	1404	26	27	26	27	21	22	21	21	28	28	28	27	28.1	31.9	55.5	-1	-1	-1
1/17/2019	6:36:11 PM	615	1405	26	26	26	26	21	21	21	21	27	28	27	28	28.1	31.9	55.5	-1	-1	-1
1/17/2019	6:36:11 PM	802	1406	26	26	26	26	21	21	21	21	28	28	28	28	28.1	31.9	55.5	-1	-1	-1
1/17/2019	6:36:12 PM	6	1407	26	26	26	26	21	21	21	22	28	28	28	27	28.1	31.9	55.5	-1	-1	-1
1/17/2019	6:36:12 PM	209	1408	26	26	26	26	21	21	21	22	27	28	27	28	28.1	31.9	55.5	-1	-1	-1
1/17/2019	6:36:12 PM	412	1409	26	26	26	26	21	21	22	21	28	28	27	28	28.1	31.9	55.5	-1	-1	-1
1/17/2019	6:36:12 PM	615	1410	26	26	26	26	21	21	22	21	28	27	27	27	28.1	31.9	55.5	-1	-1	-1
1/17/2019	6:36:12 PM	802	1411	26	26	26	26	21	22	22	21	28	28	28	28	28.1	31.9	55.5	-1	-1	-1
1/17/2019	6:36:13 PM	6	1412	26	26	26	26	21	22	21	22	27	28	27	28	28.1	31.9	55.5	-1	-1	-1
1/17/2019	6:36:13 PM	209	1413	26	26	26	26	21	21	22	21	28	28	27	28	28.1	31.9	55.5	-1	-1	-1
1/17/2019	6:36:13 PM	412	1414	26	26	26	26	21	21	22	21	28	28	28	27	28.1	31.9	55.5	-1	-1	-1
1/17/2019	6:36:13 PM	615	1415	26	26	26	26	21	22	21	21	28	28	27	27	28.1	31.9	55.5	-1	-1	-1
1/17/2019	6:36:13 PM	802	1416	26	26	26	26	21	22	21	22	28	28	27	28	28.1	31.9	55.5	-1	-1	-1
1/17/2019	6:36:14 PM	6	1417	26	26	26	26	21	21	22	21	28	28	27	28	28.1	31.9	55.5	-1	-1	-1
1/17/2019	6:36:14 PM	209	1418	26	27	26	27	21	22	21	21	28	28	28	27	28.1	31.9	55.5	-1	-1	-1
1/17/2019	6:36:14 PM	412	1419	26	27	26	27	21	22	21	22	28	28	28	28	28.1	31.9	55.5	-1	-1	-1
1/17/2019	6:36:14 PM	615	1420	26	26	26	26	21	22	21	22	27	28	27	27	28.1	31.9	55.5	-1	-1	-1
1/17/2019	6:36:14 PM	802	1421	26	26	26	26	21	21	22	21	28	28	28	28	28.1	31.9	55.5	-1	-1	-1
1/17/2019	6:36:15 PM	6	1422	26	26	26	26	21	22	21	21	28	28	28	27	28.1	31.9	55.5	-1	-1	-1
1/17/2019	6:36:15 PM	209	1423	26	26	26	26	21	22	21	22	28	28	27	27	28.1	31.9	55.5	-1	-1	-1
1/17/2019	6:36:15 PM	412	1424	26	26	26	26	21	22	21	22	28	28	27	28	28.1	31.9	55.5	-1	-1	-1
1/17/2019	6:36:15 PM	615	1425	26	26	26	26	21	21	21	21	27	28	27	28	28.1	31.9	55.5	-1	-1	-1
1/17/2019	6:36:15 PM	802	1426	26	26	26	26	21	21	22	21	28	28	28	28	28.1	31.9	55.5	-1	-1	-1
1/17/2019	6:36:16 PM	6	1427	26	26	26	26	21	22	22	22	28	28	28	27	28.1	31.9	55.5	-1	-1	-1
1/17/2019	6:36:16 PM	209	1428	26	26	26	26	21	22	21	22	28	28	27	27	28.1	31.9	55.5	-1	-1	-1
1/17/2019	6:36:16 PM	412	1429	26	26	26	26	21	22	21	22	28	28	27	28	28.1	31.9	55.5	-1	-1	-1
1/17/2019	6:36:16 PM	615	1430	26	26	26	26	21	21	21	21	28	28	27	27	28.1	31.9	55.5	-1	-1	-1
1/17/2019	6:36:16 PM	802	1431	26	26	26	26	21	21	21	21	28	28	27	28	28.1	31.9	55.5	-1	-1	-1
1/17/2019	6:36:17 PM	6	1432	26	26	26	26	21	22	21	22	28	28	28	28	28.1	31.9	55.5	-1	-1	-1
1/17/2019	6:36:17 PM	209	1433	26	26	26	26	21	21	21	22	28	28	27	28	28.1	31.9	55.5	-1	-1	-1
1/17/2019	6:36:17 PM	412	1434	26	26	26	26	21	22	22	22	28	28	28	28	28.1	31.9	55.5	-1	-1	-1
1/17/2019	6:36:17 PM	615	1435	26	26	26	26	21	22	22	21	28	28	28	27	28.1	31.9	55.5	-1	-1	-1
1/17/2019	6:36:17 PM	802	1436	26	26	26	27	21	22	21	22	28	28	28	28	28.1	31.9	55.5	-1	-1	-1
1/17/2019	6:36:18 PM	6	1437	26	26	26	26	21	22	22	21	28	28	27	28	28.1	31.9	55.5	-1	-1	-1
1/17/2019	6:36:18 PM	209	1438	26	26	26	26	21	21	22	21	28	28	28	28	28.1	31.9	55.5	-1	-1	-1
1/17/2019	6:36:18 PM	412	1439	26	26	26	26	21	21	21	21	28	28	28	27	28.1	31.9	55.5	-1	-1	-1
1/17/2019	6:36:18 PM	615	1440	26	26	26	26	21	21	21	21	28	28	28	27	28.1	31.9	55.5	-1	-1	-1
1/17/2019	6:36:18 PM	802	1441	26	26	26	27	21	21	21	21	28	28	28	28	28.1	31.9	55.5	-1	-1	-1
1/17/2019	6:36:19 PM	6	1442	26	26	26	26	21	22	21	21	27	28	27	28	28.1	31.9	55.5	-1	-1	-1
1/17/2019	6:36:19 PM	209	1443	26	26	26	26	21	22	22	21	28	28	28	28	28.1	31.9	86.1	-1	-1	-1
1/17/2019	6:36:19 PM	412	1444	26	26	26	26	21	21	21	21	28	28	27	28	28.1	31.9	86.1	-1	-1	-1
1/17/2019	6:36:19 PM	615	1445	26	26	26	26	21	21	22	21	28	27	28	27	28.1	31.9	86.1	-1	-1	-1
1/17/2019	6:36:19 PM	802	1446	26	26	26	27	21	21	21	22	28	28	28	28	28.1	31.9	86.1	-1	-1	-1
1/17/2019	6:36:20 PM	6	1447	26	26	26	26	21	22	21	22	27	28	27	28	28.1	31.9	86.1	-1	-1	-1
1/17/2019	6:36:20 PM	209	1448	26	26	26	26	21	22	22	22	28	28	27	28	28.1	31.9	86.1	-1	-1	-1
1/17/2019	6:36:20 PM	412	1449	26	26	26	26	21	21	21	21	28	28	27	27	28.1	31.9	86.1	-1	-1	-1
1/17/2019	6:36:20 PM	615	1450	26	26	26	26	21	21	21	21	28	28	28	27	28.1	31.9	86.1	-1	-1	-1
1/17/2019	6:36:20 PM	802	1451	26	27	26	26	21	22	21	22	28	28	28	28	28.1	31.9	86.1	-1	-1	-1
1/17/2019	6:36:21 PM	6	1452	26	26	26	26	21	22	21	22	27	28	27	28	28.1	31.9	86.1	-1	-1	-1
1/17/2019	6:36:21 PM	209	1453	26	26	26	26	21	21	21	21	28	28	27	28	28.1	31.9	86.1	-1	-1	-1
1/17/2019	6:36:21 PM	412	1454	26	26	26	26	21	21	21	21	28	28	27	28	28.1	31.9	86.1	-1	-1	-1
1/17/2019	6:36:21 PM	615	1455	26	26	26	26	21	21	22	21	28	28	27	27	28.1	31.9	86.1	-1	-1	-1
1/17/2019	6:36:21 PM	802	1456	26	27	26	27	21	21	22	21	28	28	28	27	28.1	31.9	86.1	-1	-1	-1
1/17/2019	6:36:22 PM	6	1457	26	26	26	26	21	22	21	22	28	28	28	27	28.1	31.9	86.1	-1	-1	-1
1/17/2019	6:36:22 PM	209	1458	26	26	26	26	21	22	21	22	28	28	27	28	28.1	31.9	86.1	-1	-1	-1
1/17/2019	6:36:22 PM	412	1459	26	26	26	26	21	22	21	22	27	28	27	27	28.1	31.9	86.1	-1	-1	-1
1/17/2019	6:36:22 PM	615	1460	26	26	26	26	21	22	21	22	27	28	27	27	28.1	31.9	86.1	-1	-1	-1
1/17/2019	6:36:22 PM	802	1461	26	26	26	26	21	22	21	21	28	28	28	28	28.1	31.9	86.1	-1	-1	-1
1/17/2019	6:36:23 PM	6	1462	26	26	26	26	21	22	21	22	28	28	28	27	28.1	31.9	86.1	-1	-1	-1
1/17/2019	6:36:23 PM	209	1463	26	26	26	26	21	21	21	22	27	28	27	28	28.1	31.9	86.1	-1	-1	-1
1/17/2019	6:36:23 PM	412	1464	26	26	26	26	21	22	21	21	28	28	27	28	28.1	31.9	86.1	-1	-1	-1
1/17/2019	6:36:23 PM	601	1465	26	26	26	26	21	21	21	21	28	28	28	27	28.1	31.9	86.1	-1	-1	-1
1/17/2019	6:36:23 PM	804	1466	26	26	26	26	21	21	21	22	28	28	28	28	28.1	31.9	86.1	-1	-1	-1
1/17/2019	6:36:24 PM	7	1467	26	26	26	26	21	21	21	22	27	28	27	28	28.1	31.9	86.1	-1	-1	-1
1/17/2019	6:36:24 PM	211	1468	26	26	26	26	21	21	22	21	28	28	27	28	28.1	31.9	86.1	-1	-1	-1
1/17/2019	6:36:24 PM	414	1469	26	27	26	26	21	21	22	21	28	28	28	27	28.1	31.9	86.1	-1	-1	-1
1/17/2019	6:36:24 PM	601	1470	26	26	26	26	21	21	21	22	27	28	27	27	28.1	31.9	86.1	-1	-1	-1
1/17/2019	6:36:24 PM	804	1471	26	26	27	26	21	21	22	21	28	28	28	28	28.1	31.9	86.1	-1	-1	-1
1/17/2019	6:36:25 PM	7	1472	26	26	26	26	21	21	21	21	28	28	28	27	28.1	31.9	86.1	-1	-1	-1
1/17/2019	6:36:25 PM	211	1473	26	26	26	26	21	21	21	21	28	28	28	28	28.1	31.9	86.1	-1	-1	-1
1/17/2019	6:36:25 PM	414	1474	26	26	26	26	21	21	21	22	27	28	27	28	28.1	31.9	86.1	-1	-1	-1
1/17/2019	6:36:25 PM	601	1475	26	26	26	26	21	21	21	21	28	27	27	27	28.1	31.9	86.1	-1	-1	-1
1/17/2019	6:36:25 PM	804	1476	26	26	26	26	21	22	22	21	28	28	28	28	28.1	31.9	86.1	-1	-1	-1
1/17/2019	6:36:26 PM	7	1477	26	26	26	26	21	22	21	22	28	28	28	27	28.1	31.9	86.1	-1	-1	-1
1/17/2019	6:36:26 PM	201	1478	26	26	26	26	21	22	22	21	28	28	27	28	28.1	31.9	86.1	-1	-1	-1
1/17/2019	6:36:26 PM	404	1479	26	26	26	26	21	21	21	21	28	28	28	28	28.1	31.9	86.1	-1	-1	-1
1/17/2019	6:36:26 PM	607	1480	26	26	26	26	21	21	21	21	28	28	28	27	28.1	31.9	86.1	-1	-1	-1
1/17/2019	6:36:26 PM	810	1481	26	26	26	27	21	22	21	21	28	28	28	28	28.1	31.9	86.1	-1	-1	-1
1/17/2019	6:36:27 PM	13	1482	26	26	26	26	21	21	21	22	27	28	27	28	28.1	31.9	86.1	-1	-1	-1
1/17/2019	6:36:27 PM	201	1483	26	26	26	26	21	21	22	21	28	28	28	27	28.1	31.9	86.1	-1	-1	-1
1/17/2019	6:36:27 PM	404	1484	26	26	26	27	21	22	22	22	28	28	28	28	28.1	31.9	86.1	-1	-1	-1
1/17/2019	6:36:27 PM	607	1485	26	26	26	26	21	22	21	22	27	28	27	28	28.1	31.9	87.4	-1	-1	-1
1/17/2019	6:36:27 PM	810	1486	26	26	26	26	21	22	22	22	28	28	28	28	28.1	31.9	87.4	-1	-1	-1
1/17/2019	6:36:28 PM	13	1487	26	26	26	26	21	21	22	21	28	28	27	28	28.1	31.9	87.4	-1	-1	-1
1/17/2019	6:36:28 PM	201	1488	26	26	26	26	21	22	21	22	28	28	28	28	28.1	31.9	87.4	-1	-1	-1
1/17/2019	6:36:28 PM	404	1489	26	26	26	27	21	21	21	22	28	28	28	28	28.1	31.9	87.4	-1	-1	-1
1/17/2019	6:36:28 PM	607	1490	26	26	26	26	21	22	22	22	27	28	27	28	28.1	31.9	87.4	-1	-1	-1
1/17/2019	6:36:28 PM	810	1491	26	26	26	26	21	22	22	22	28	28	27	28	28.1	31.9	87.4	-1	-1	-1
1/17/2019	6:36:29 PM	13	1492	26	26	26	26	21	21	21	21	28	28	27	28	28.1	31.9	87.4	-1	-1	-1
1/17/2019	6:36:29 PM	201	1493	26	26	26	27	21	22	21	22	28	28	28	28	28.1	31.9	87.4	-1	-1	-1
1/17/2019	6:36:29 PM	404	1494	26	26	26	26	21	21	21	22	27	28	27	28	28.1	31.9	87.4	-1	-1	-1
1/17/2019	6:36:29 PM	607	1495	26	26	26	26	21	21	22	21	28	28	27	28	28.1	31.9	87.4	-1	-1	-1
1/17/2019	6:36:29 PM	810	1496	26	26	26	26	21	22	22	21	28	28	27	27	28.1	31.9	87.4	-1	-1	-1
1/17/2019	6:36:30 PM	13	1497	26	26	26	26	21	22	21	21	28	28	28	27	28.1	31.9	87.4	-1	-1	-1
1/17/2019	6:36:30 PM	201	1498	26	26	26	26	21	21	21	22	28	28	27	28	28.1	31.9	87.4	-1	-1	-1
1/17/2019	6:36:30 PM	404	1499	26	26	26	26	21	21	22	21	28	28	27	28	28.1	31.9	87.4	-1	-1	-1
1/17/2019	6:36:30 PM	607	1500	26	26	26	26	21	21	22	21	28	28	28	27	28.1	31.9	87.4	-1	-1	-1
1/17/2019	6:36:30 PM	810	1501	26	26	26	26	21	21	21	22	28	28	28	28	28.1	31.9	87.4	-1	-1	-1
1/17/2019	6:36:31 PM	13	1502	26	26	26	26	21	22	21	22	28	28	27	28	28.1	31.9	87.4	-1	-1	-1
1/17/2019	6:36:31 PM	201	1503	26	26	26	26	21	21	21	21	28	28	27	28	28.1	31.9	87.4	-1	-1	-1
1/17/2019	6:36:31 PM	404	1504	26	26	26	26	21	21	22	21	28	28	28	28	28.1	31.9	87.4	-1	-1	-1
1/17/2019	6:36:31 PM	607	1505	26	26	26	26	21	22	22	21	28	28	28	27	28.1	31.9	87.4	-1	-1	-1
1/17/2019	6:36:31 PM	810	1506	26	27	26	26	21	21	22	22	28	28	28	28	28.1	31.9	87.4	-1	-1	-1
1/17/2019	6:36:32 PM	13	1507	26	26	26	26	21	22	21	22	28	28	28	28	28.1	31.9	87.4	-1	-1	-1
1/17/2019	6:36:32 PM	201	1508	26	26	26	26	21	21	21	21	28	28	27	28	28.1	31.9	87.4	-1	-1	-1
1/17/2019	6:36:32 PM	404	1509	26	26	26	26	21	21	22	22	28	28	28	28	28.1	31.9	87.4	-1	-1	-1
1/17/2019	6:36:32 PM	607	1510	26	27	26	26	21	21	21	21	28	28	28	27	28.1	31.9	87.4	-1	-1	-1
1/17/2019	6:36:32 PM	810	1511	26	27	26	26	21	21	21	22	28	28	28	28	28.1	31.9	87.4	-1	-1	-1
1/17/2019	6:36:33 PM	13	1512	26	26	26	26	21	22	21	22	27	28	27	28	28.1	31.9	87.4	-1	-1	-1
1/17/2019	6:36:33 PM	201	1513	26	26	26	26	21	22	21	21	28	28	27	28	28.1	31.9	87.4	-1	-1	-1
1/17/2019	6:36:33 PM	404	1514	26	26	26	26	21	21	21	21	28	28	27	28	28.1	31.9	87.4	-1	-1	-1
1/17/2019	6:36:33 PM	607	1515	26	26	26	26	21	21	22	21	28	28	28	27	28.1	31.9	87.4	-1	-1	-1
1/17/2019	6:36:33 PM	810	1516	26	26	26	26	21	21	22	21	28	28	28	27	28.1	31.9	87.4	-1	-1	-1
1/17/2019	6:36:34 PM	13	1517	26	26	26	26	21	22	21	21	28	28	28	27	28.1	31.9	87.4	-1	-1	-1
1/17/2019	6:36:34 PM	201	1518	26	26	26	26	21	22	21	21	28	28	27	28	28.1	31.9	87.4	-1	-1	-1
1/17/2019	6:36:34 PM	404	1519	26	26	26	26	21	22	22	21	28	28	27	28	28.1	31.9	87.4	-1	-1	-1
1/17/2019	6:36:34 PM	607	1520	26	26	26	26	21	21	22	21	28	28	27	28	28.1	31.9	87.4	-1	-1	-1
1/17/2019	6:36:34 PM	810	1521	26	26	26	26	21	21	22	21	28	28	27	27	28.1	31.9	87.4	-1	-1	-1
1/17/2019	6:36:35 PM	13	1522	26	26	26	26	21	22	21	21	28	28	28	27	28.1	31.9	87.4	-1	-1	-1
1/17/2019	6:36:35 PM	201	1523	26	26	26	27	21	22	21	22	28	28	27	27	28.1	31.9	87.4	-1	-1	-1
1/17/2019	6:36:35 PM	404	1524	26	26	26	27	21	22	21	22	28	28	27	28	28.1	31.9	87.4	-1	-1	-1
1/17/2019	6:36:35 PM	607	1525	26	26	26	26	21	21	21	21	27	28	27	28	28.1	31.9	87.4	-1	-1	-1
1/17/2019	6:36:35 PM	810	1526	26	27	26	26	21	22	23	21	28	28	27	27	28.1	31.9	87.4	-1	-1	-1
1/17/2019	6:36:36 PM	13	1527	26	26	26	26	21	21	22	21	28	28	27	27	28.1	31.8	87.4	-1	-1	-1
1/17/2019	6:36:36 PM	201	1528	26	26	26	26	21	22	22	22	28	28	27	28	28.1	31.8	87.4	-1	-1	-1
1/17/2019	6:36:36 PM	404	1529	26	26	26	26	21	21	22	21	28	28	27	28	28.1	31.8	87.4	-1	-1	-1
1/17/2019	6:36:36 PM	607	1530	26	26	26	26	21	21	21	21	28	28	28	27	28.1	31.8	87.4	-1	-1	-1
1/17/2019	6:36:36 PM	810	1531	26	27	26	26	21	21	21	21	28	28	28	28	28.1	31.8	87.4	-1	-1	-1
1/17/2019	6:36:37 PM	13	1532	26	26	26	26	21	22	21	21	27	28	27	28	28.1	31.8	87.4	-1	-1	-1
1/17/2019	6:36:37 PM	201	1533	26	26	26	26	21	22	22	21	28	28	28	27	28.1	31.8	87.4	-1	-1	-1
1/17/2019	6:36:37 PM	404	1534	26	26	26	26	21	21	22	21	28	28	28	27	28.1	31.8	87.4	-1	-1	-1
1/17/2019	6:36:37 PM	607	1535	26	26	26	26	21	22	21	22	28	28	28	28	28.1	31.8	87.4	-1	-1	-1
1/17/2019	6:36:37 PM	810	1536	26	26	26	27	21	22	21	22	28	28	28	28	28.1	31.8	87.4	-1	-1	-1
1/17/2019	6:36:38 PM	13	1537	26	26	26	26	21	22	22	22	27	28	27	27	28.1	31.8	87.4	-1	-1	-1
1/17/2019	6:36:38 PM	201	1538	26	26	26	26	21	21	22	21	28	28	28	28	28.1	31.8	87.4	-1	-1	-1
1/17/2019	6:36:38 PM	404	1539	26	26	26	26	21	22	22	21	28	28	28	28	28.1	31.8	87.4	-1	-1	-1
1/17/2019	6:36:38 PM	607	1540	26	26	26	26	21	22	21	21	28	28	28	27	28.1	31.8	87.4	-1	-1	-1
1/17/2019	6:36:38 PM	810	1541	26	26	26	26	21	22	21	22	28	28	28	28	28.1	31.8	87.4	-1	-1	-1
1/17/2019	6:36:39 PM	13	1542	26	26	26	26	21	22	21	21	27	28	27	28	28.1	31.8	87.4	-1	-1	-1
1/17/2019	6:36:39 PM	201	1543	26	26	26	26	21	21	22	21	28	28	28	28	28.1	31.8	87.4	-1	-1	-1
1/17/2019	6:36:39 PM	404	1544	26	26	26	26	21	22	22	21	28	28	28	27	28.1	31.8	87.4	-1	-1	-1
1/17/2019	6:36:39 PM	607	1545	26	26	26	26	21	22	21	22	28	28	27	27	28.1	31.8	87.4	-1	-1	-1
1/17/2019	6:36:39 PM	810	1546	26	26	26	26	21	22	21	22	27	28	27	28	28.1	31.8	87.4	-1	-1	-1
1/17/2019	6:36:40 PM	13	1547	26	26	26	26	21	22	21	21	27	28	27	28	28.1	31.8	87.4	-1	-1	-1
1/17/2019	6:36:40 PM	201	1548	26	26	26	26	21	21	22	21	28	28	27	28	28.1	31.8	87.4	-1	-1	-1
1/17/2019	6:36:40 PM	404	1549	26	26	26	26	21	21	22	21	28	28	28	28	28.1	31.8	87.4	-1	-1	-1
1/17/2019	6:36:40 PM	607	1550	26	27	26	26	21	22	22	21	28	28	28	27	28.1	31.8	87.4	-1	-1	-1
1/17/2019	6:36:40 PM	810	1551	26	27	26	27	21	22	21	22	28	28	27	28	28.1	31.8	87.4	-1	-1	-1
1/17/2019	6:36:41 PM	13	1552	26	26	26	26	21	22	21	21	27	28	27	28	28.1	31.8	87.4	-1	-1	-1
1/17/2019	6:36:41 PM	201	1553	26	26	26	26	21	21	21	22	28	28	27	28	28.1	31.8	87.4	-1	-1	-1
1/17/2019	6:36:41 PM	404	1554	26	26	26	26	21	22	21	21	28	28	28	28	28.1	31.8	87.4	-1	-1	-1
1/17/2019	6:36:41 PM	607	1555	26	26	26	26	21	21	22	21	28	28	27	27	28.1	31.8	87.4	-1	-1	-1
1/17/2019	6:36:41 PM	810	1556	26	26	26	26	21	22	21	21	28	28	28	28	28.1	31.8	87.4	-1	-1	-1
1/17/2019	6:36:42 PM	13	1557	26	26	26	26	21	21	21	21	28	28	28	27	28.1	31.8	87.4	-1	-1	-1
1/17/2019	6:36:42 PM	201	1558	26	26	26	26	21	22	21	22	28	28	27	28	28.1	31.8	87.4	-1	-1	-1
1/17/2019	6:36:42 PM	404	1559	26	26	26	26	21	22	21	21	27	28	27	28	28.1	31.8	87.4	-1	-1	-1
1/17/2019	6:36:42 PM	607	1560	26	26	26	26	21	21	22	21	28	28	27	28	28.1	31.8	87.4	-1	-1	-1
1/17/2019	6:36:42 PM	810	1561	26	26	26	26	21	21	22	21	28	28	28	28	28.1	31.8	87.4	-1	-1	-1
1/17/2019	6:36:43 PM	13	1562	26	26	26	26	21	21	21	21	28	28	27	27	28.1	31.8	87.4	-1	-1	-1
1/17/2019	6:36:43 PM	201	1563	26	26	26	26	21	21	22	21	28	28	27	27	28.1	31.8	87.4	-1	-1	-1
1/17/2019	6:36:43 PM	404	1564	26	26	26	27	21	21	21	22	28	28	28	28	28.1	31.8	87.4	-1	-1	-1
1/17/2019	6:36:43 PM	607	1565	26	26	26	26	21	22	21	21	28	28	27	28	28.1	31.8	87.4	-1	-1	-1
1/17/2019	6:36:43 PM	810	1566	26	26	26	26	21	21	21	21	28	28	28	28	28.1	31.8	87.4	-1	-1	-1
1/17/2019	6:36:44 PM	13	1567	26	26	26	26	21	21	21	21	28	27	27	27	28.1	31.8	87.4	-1	-1	-1
1/17/2019	6:36:44 PM	201	1568	26	26	26	26	21	22	21	21	28	28	28	27	28.1	31.8	87.4	-1	-1	-1
1/17/2019	6:36:44 PM	404	1569	26	27	26	27	21	22	21	22	28	28	27	27	28.1	31.7	87.5	-1	-1	-1
1/17/2019	6:36:44 PM	607	1570	26	26	26	26	21	22	21	22	28	28	27	28	28.1	31.7	87.5	-1	-1	-1
1/17/2019	6:36:44 PM	810	1571	26	27	26	26	21	21	21	22	27	28	27	28	28.1	31.7	87.5	-1	-1	-1
1/17/2019	6:36:45 PM	13	1572	26	26	26	26	21	21	21	21	27	28	27	27	28.1	31.7	87.5	-1	-1	-1
1/17/2019	6:36:45 PM	201	1573	26	26	26	26	21	22	22	21	28	28	28	27	28.1	31.7	87.5	-1	-1	-1
1/17/2019	6:36:45 PM	404	1574	26	26	26	26	21	22	22	21	28	28	28	28	28.1	31.7	87.5	-1	-1	-1
1/17/2019	6:36:45 PM	607	1575	26	26	26	26	21	22	21	21	28	28	28	27	28.1	31.7	87.5	-1	-1	-1
1/17/2019	6:36:45 PM	810	1576	26	27	26	26	21	21	21	22	28	28	28	28	28.1	31.7	87.5	-1	-1	-1
1/17/2019	6:36:46 PM	13	1577	26	26	26	26	21	22	21	21	27	28	27	27	28.1	31.7	87.5	-1	-1	-1
1/17/2019	6:36:46 PM	201	1578	26	26	26	26	21	21	22	21	27	28	27	28	28.1	31.7	87.5	-1	-1	-1
1/17/2019	6:36:46 PM	404	1579	26	26	26	26	21	21	21	21	28	28	27	28	28.1	31.7	87.5	-1	-1	-1
1/17/2019	6:36:46 PM	607	1580	26	26	26	26	21	21	21	21	28	28	27	28	28.1	31.7	87.5	-1	-1	-1
1/17/2019	6:36:46 PM	810	1581	26	26	26	26	21	21	22	21	28	28	27	28	28.1	31.7	87.5	-1	-1	-1
1/17/2019	6:36:47 PM	13	1582	26	26	26	26	21	21	22	21	27	28	27	27	28.1	31.7	87.5	-1	-1	-1
1/17/2019	6:36:47 PM	201	1583	26	26	26	26	21	22	22	21	28	28	28	27	28.1	31.7	87.5	-1	-1	-1
1/17/2019	6:36:47 PM	404	1584	26	26	26	26	21	22	22	21	28	28	28	27	28.1	31.7	87.5	-1	-1	-1
1/17/2019	6:36:47 PM	607	1585	26	26	26	27	21	22	21	22	28	28	28	27	28.1	31.7	87.5	-1	-1	-1
1/17/2019	6:36:47 PM	810	1586	26	27	26	26	21	22	22	22	28	28	28	28	28.1	31.7	87.5	-1	-1	-1
1/17/2019	6:36:48 PM	13	1587	26	26	26	26	21	21	21	21	28	28	27	27	28.1	31.7	87.5	-1	-1	-1
1/17/2019	6:36:48 PM	201	1588	26	26	26	26	21	21	21	22	28	28	28	28	28.1	31.7	87.5	-1	-1	-1
1/17/2019	6:36:48 PM	404	1589	26	27	26	27	21	21	22	22	28	28	28	27	28.1	31.7	87.5	-1	-1	-1
1/17/2019	6:36:48 PM	607	1590	26	26	26	26	21	21	21	22	28	28	27	28	28.1	31.7	87.5	-1	-1	-1
1/17/2019	6:36:48 PM	810	1591	26	26	26	26	21	22	21	22	27	28	28	28	28.1	31.7	87.5	-1	-1	-1
1/17/2019	6:36:49 PM	13	1592	26	26	26	26	21	21	22	21	28	28	27	27	28.1	31.7	87.5	-1	-1	-1
1/17/2019	6:36:49 PM	201	1593	26	26	26	26	21	22	22	21	28	28	27	28	28.1	31.7	87.5	-1	-1	-1
1/17/2019	6:36:49 PM	404	1594	26	26	26	27	21	22	22	22	28	28	28	27	28.1	31.7	87.5	-1	-1	-1
1/17/2019	6:36:49 PM	607	1595	26	26	26	26	21	22	22	21	28	28	27	28	28.1	31.7	87.5	-1	-1	-1
1/17/2019	6:36:49 PM	810	1596	26	27	26	27	21	22	21	22	28	28	27	28	28.1	31.7	87.5	-1	-1	-1
1/17/2019	6:36:50 PM	13	1597	26	26	26	26	21	22	21	21	28	28	27	27	28.1	31.7	87.5	-1	-1	-1
1/17/2019	6:36:50 PM	201	1598	26	26	26	26	21	22	21	22	28	28	27	28	28.1	31.7	87.5	-1	-1	-1
1/17/2019	6:36:50 PM	404	1599	26	26	26	26	21	22	22	21	28	28	28	27	28.1	31.7	87.5	-1	-1	-1
1/17/2019	6:36:50 PM	607	1600	26	26	26	26	21	22	22	21	27	28	27	28	28.1	31.7	87.5	-1	-1	-1
1/17/2019	6:36:50 PM	810	1601	26	27	26	27	21	22	21	22	28	28	28	28	28.1	31.7	87.5	-1	-1	-1
1/17/2019	6:36:51 PM	13	1602	26	26	26	26	21	21	22	21	27	28	27	28	28.1	31.7	87.5	-1	-1	-1
1/17/2019	6:36:51 PM	201	1603	26	26	26	26	21	21	21	22	28	28	27	28	28.1	31.7	87.5	-1	-1	-1
1/17/2019	6:36:51 PM	404	1604	26	26	26	26	21	22	21	21	28	28	27	28	28.1	31.7	87.5	-1	-1	-1
1/17/2019	6:36:51 PM	607	1605	26	26	26	26	21	22	21	21	27	28	27	28	28.1	31.7	87.5	-1	-1	-1
1/17/2019	6:36:51 PM	810	1606	26	26	26	26	21	21	21	21	28	28	27	28	28.1	31.7	87.5	-1	-1	-1
1/17/2019	6:36:52 PM	13	1607	26	26	26	26	21	22	21	21	27	28	27	27	28.1	31.7	87.5	-1	-1	-1
1/17/2019	6:36:52 PM	201	1608	26	27	26	26	21	21	22	21	28	28	28	27	28.1	31.7	87.5	-1	-1	-1
1/17/2019	6:36:52 PM	404	1609	26	26	26	26	21	22	22	21	28	28	27	28	28.1	31.7	87.5	-1	-1	-1
1/17/2019	6:36:52 PM	607	1610	26	26	26	26	21	22	22	21	28	28	28	28	28.1	31.7	87.5	-1	-1	-1
1/17/2019	6:36:52 PM	810	1611	26	26	26	26	21	21	21	22	28	28	27	28	28.2	31.6	87.6	-1	-1	-1
1/17/2019	6:36:53 PM	13	1612	26	26	26	26	21	21	21	21	28	28	27	27	28.2	31.6	87.6	-1	-1	-1
1/17/2019	6:36:53 PM	201	1613	26	26	26	26	21	22	22	21	28	28	28	28	28.2	31.6	87.6	-1	-1	-1
1/17/2019	6:36:53 PM	404	1614	26	26	26	26	21	22	21	22	28	28	28	28	28.2	31.6	87.6	-1	-1	-1
1/17/2019	6:36:53 PM	607	1615	26	26	26	26	21	21	22	21	28	28	27	28	28.2	31.6	87.6	-1	-1	-1
1/17/2019	6:36:53 PM	810	1616	26	26	26	27	21	22	21	21	28	28	27	28	28.2	31.6	87.6	-1	-1	-1
1/17/2019	6:36:54 PM	13	1617	26	26	26	26	21	21	21	21	28	28	27	28	28.2	31.6	87.6	-1	-1	-1
1/17/2019	6:36:54 PM	201	1618	26	27	26	26	21	22	22	22	28	28	27	28	28.2	31.6	87.6	-1	-1	-1
1/17/2019	6:36:54 PM	404	1619	26	26	26	26	21	21	22	22	28	28	27	28	28.2	31.6	87.6	-1	-1	-1
1/17/2019	6:36:54 PM	607	1620	26	26	26	26	21	21	22	21	28	28	28	28	28.2	31.6	87.6	-1	-1	-1
1/17/2019	6:36:54 PM	810	1621	26	26	26	26	21	21	21	21	28	28	27	28	28.2	31.6	87.6	-1	-1	-1
1/17/2019	6:36:55 PM	13	1622	26	26	26	26	21	22	21	21	28	28	28	27	28.2	31.6	87.6	-1	-1	-1
1/17/2019	6:36:55 PM	201	1623	26	26	26	26	21	22	21	21	28	28	28	28	28.2	31.6	87.6	-1	-1	-1
1/17/2019	6:36:55 PM	404	1624	26	26	26	26	21	22	21	21	27	28	28	28	28.2	31.6	87.6	-1	-1	-1
1/17/2019	6:36:55 PM	607	1625	26	26	26	26	21	22	22	21	28	28	27	28	28.2	31.6	87.6	-1	-1	-1
1/17/2019	6:36:55 PM	810	1626	26	26	26	26	21	22	21	22	28	28	27	28	28.2	31.6	87.6	-1	-1	-1
1/17/2019	6:36:56 PM	13	1627	26	26	26	26	21	21	21	21	27	28	27	28	28.2	31.6	87.6	-1	-1	-1
1/17/2019	6:36:56 PM	201	1628	26	26	26	27	21	22	21	22	27	28	28	28	28.2	31.6	87.6	-1	-1	-1
1/17/2019	6:36:56 PM	404	1629	26	26	26	26	21	21	22	21	28	28	28	28	28.2	31.6	87.6	-1	-1	-1
1/17/2019	6:36:56 PM	607	1630	26	26	26	26	21	22	21	22	28	28	27	28	28.2	31.6	87.6	-1	-1	-1
1/17/2019	6:36:56 PM	810	1631	26	26	26	26	21	21	22	21	28	28	27	28	28.2	31.6	87.6	-1	-1	-1
1/17/2019	6:36:57 PM	13	1632	26	26	26	26	21	22	22	22	28	28	28	27	28.2	31.6	87.6	-1	-1	-1
1/17/2019	6:36:57 PM	201	1633	26	26	26	26	21	21	22	21	28	28	28	28	28.2	31.6	87.6	-1	-1	-1
1/17/2019	6:36:57 PM	404	1634	26	26	26	27	21	22	21	22	28	28	27	28	28.2	31.6	87.6	-1	-1	-1
1/17/2019	6:36:57 PM	607	1635	26	26	26	26	21	22	21	21	28	28	28	28	28.2	31.6	87.6	-1	-1	-1
1/17/2019	6:36:57 PM	810	1636	26	27	26	27	21	21	22	21	28	28	28	27	28.2	31.6	87.6	-1	-1	-1
1/17/2019	6:36:58 PM	13	1637	26	26	26	26	21	21	21	21	28	28	27	28	28.2	31.6	87.6	-1	-1	-1
1/17/2019	6:36:58 PM	201	1638	26	26	26	26	21	22	21	22	28	28	28	28	28.2	31.6	87.6	-1	-1	-1
1/17/2019	6:36:58 PM	404	1639	26	26	26	26	21	22	22	21	28	28	27	28	28.2	31.6	87.6	-1	-1	-1
1/17/2019	6:36:58 PM	607	1640	26	26	26	26	21	22	21	21	28	28	28	28	28.2	31.6	87.6	-1	-1	-1
1/17/2019	6:36:58 PM	810	1641	26	26	26	26	21	21	21	21	28	28	27	28	28.2	31.6	87.6	-1	-1	-1
1/17/2019	6:36:59 PM	13	1642	26	26	26	26	21	22	21	21	28	28	27	27	28.2	31.6	87.6	-1	-1	-1
1/17/2019	6:36:59 PM	201	1643	26	26	26	26	21	22	21	22	28	28	28	28	28.2	31.6	87.6	-1	-1	-1
1/17/2019	6:36:59 PM	404	1644	26	26	26	26	21	22	21	21	28	28	28	27	28.2	31.6	87.6	-1	-1	-1
1/17/2019	6:36:59 PM	607	1645	26	26	26	26	21	21	21	22	28	28	27	28	28.2	31.6	87.6	-1	-1	-1
1/17/2019	6:36:59 PM	810	1646	26	26	26	26	21	21	22	21	28	28	28	27	28.2	31.6	87.6	-1	-1	-1
1/17/2019	6:37:00 PM	13	1647	26	26	26	26	21	22	21	22	27	28	27	28	28.2	31.6	87.6	-1	-1	-1
1/17/2019	6:37:00 PM	201	1648	26	26	26	26	21	22	21	21	28	28	28	28	28.2	31.6	87.6	-1	-1	-1
1/17/2019	6:37:00 PM	404	1649	26	26	26	26	21	22	21	22	27	28	27	28	28.2	31.6	87.6	-1	-1	-1
1/17/2019	6:37:00 PM	607	1650	26	26	26	26	21	21	22	21	28	28	28	28	28.2	31.6	87.6	-1	-1	-1
1/17/2019	6:37:00 PM	810	1651	26	27	26	27	21	22	22	21	28	28	28	27	28.2	31.6	87.6	-1	-1	-1
1/17/2019	6:37:01 PM	13	1652	26	26	26	26	21	21	21	21	28	28	27	28	28.2	31.6	87.6	-1	-1	-1
1/17/2019	6:37:01 PM	201	1653	26	26	26	27	21	22	21	22	28	28	27	28	28.1	31.5	86.4	-1	-1	-1
1/17/2019	6:37:01 PM	404	1654	26	26	26	26	21	21	21	21	28	28	28	28	28.1	31.5	86.4	-1	-1	-1
1/17/2019	6:37:01 PM	607	1655	26	26	26	26	21	21	21	22	28	28	27	27	28.1	31.5	86.4	-1	-1	-1
1/17/2019	6:37:01 PM	810	1656	26	26	26	26	21	21	22	21	28	28	27	28	28.1	31.5	86.4	-1	-1	-1
1/17/2019	6:37:02 PM	13	1657	26	26	26	26	21	22	22	22	27	28	27	27	28.1	31.5	86.4	-1	-1	-1
1/17/2019	6:37:02 PM	213	1658	26	26	26	26	21	21	22	22	28	28	28	28	28.1	31.5	86.4	-1	-1	-1
1/17/2019	6:37:02 PM	400	1659	26	26	26	26	21	21	21	22	28	28	27	28	28.1	31.5	86.4	-1	-1	-1
1/17/2019	6:37:02 PM	604	1660	26	26	26	27	21	22	22	21	28	28	28	27	28.1	31.5	86.4	-1	-1	-1
1/17/2019	6:37:02 PM	807	1661	26	26	26	26	21	22	21	21	28	28	28	28	28.1	31.5	86.4	-1	-1	-1
1/17/2019	6:37:03 PM	10	1662	26	26	26	26	21	21	22	21	28	28	28	27	28.1	31.5	86.4	-1	-1	-1
1/17/2019	6:37:03 PM	213	1663	26	26	26	26	21	21	21	22	28	28	27	28	28.1	31.5	86.4	-1	-1	-1
1/17/2019	6:37:03 PM	400	1664	26	26	26	26	21	21	21	22	28	28	28	27	28.1	31.5	86.4	-1	-1	-1
1/17/2019	6:37:03 PM	604	1665	26	26	26	26	21	21	22	21	28	28	27	28	28.1	31.5	86.4	-1	-1	-1
1/17/2019	6:37:03 PM	807	1666	26	26	26	26	21	21	22	22	28	28	28	27	28.1	31.5	86.4	-1	-1	-1
1/17/2019	6:37:04 PM	10	1667	26	26	26	26	21	21	21	21	27	28	27	28	28.1	31.5	86.4	-1	-1	-1
1/17/2019	6:37:04 PM	213	1668	26	27	26	26	21	21	21	21	28	28	28	27	28.1	31.5	86.4	-1	-1	-1
1/17/2019	6:37:04 PM	400	1669	26	26	26	26	21	21	22	21	28	28	27	28	28.1	31.5	86.4	-1	-1	-1
1/17/2019	6:37:04 PM	604	1670	26	27	26	27	21	22	21	22	28	28	28	28	28.1	31.5	86.4	-1	-1	-1
1/17/2019	6:37:04 PM	807	1671	26	26	26	26	21	21	21	22	28	28	27	28	28.1	31.5	86.4	-1	-1	-1
1/17/2019	6:37:05 PM	10	1672	26	26	26	26	21	21	22	21	28	28	28	27	28.1	31.5	86.4	-1	-1	-1
1/17/2019	6:37:05 PM	213	1673	26	26	26	26	21	22	21	22	28	28	27	28	28.1	31.5	86.4	-1	-1	-1
1/17/2019	6:37:05 PM	400	1674	26	26	26	26	21	22	22	22	28	28	28	27	28.1	31.5	86.4	-1	-1	-1
1/17/2019	6:37:05 PM	604	1675	26	26	26	26	21	21	22	22	27	28	27	28	28.1	31.5	86.4	-1	-1	-1
1/17/2019	6:37:05 PM	807	1676	26	26	26	26	21	21	22	21	28	28	27	27	28.1	31.5	86.4	-1	-1	-1
1/17/2019	6:37:06 PM	10	1677	26	26	26	26	21	21	21	21	27	28	27	28	28.1	31.5	86.4	-1	-1	-1
1/17/2019	6:37:06 PM	213	1678	26	26	26	26	21	21	21	21	28	28	28	27	28.1	31.5	86.4	-1	-1	-1
1/17/2019	6:37:06 PM	400	1679	26	26	26	26	21	21	22	22	28	28	27	28	28.1	31.5	86.4	-1	-1	-1
1/17/2019	6:37:06 PM	604	1680	26	26	26	26	21	21	22	21	28	28	28	28	28.1	31.5	86.4	-1	-1	-1
1/17/2019	6:37:06 PM	807	1681	26	26	26	27	21	22	21	22	28	28	27	28	28.1	31.5	86.4	-1	-1	-1
1/17/2019	6:37:07 PM	10	1682	26	26	26	26	21	21	21	21	28	28	27	27	28.1	31.5	86.4	-1	-1	-1
1/17/2019	6:37:07 PM	213	1683	26	26	26	26	21	21	22	21	28	28	28	27	28.1	31.5	86.4	-1	-1	-1
1/17/2019	6:37:07 PM	400	1684	26	26	26	26	21	21	21	22	28	28	27	28	28.1	31.5	86.4	-1	-1	-1
1/17/2019	6:37:07 PM	604	1685	26	27	26	26	21	22	21	21	28	28	28	27	28.1	31.5	86.4	-1	-1	-1
1/17/2019	6:37:07 PM	807	1686	26	26	26	26	21	22	21	21	27	28	27	28	28.1	31.5	86.4	-1	-1	-1
1/17/2019	6:37:08 PM	10	1687	26	26	26	26	21	21	21	21	28	28	28	27	28.1	31.5	86.4	-1	-1	-1
1/17/2019	6:37:08 PM	213	1688	26	26	26	26	21	22	21	21	28	28	27	28	28.1	31.5	86.4	-1	-1	-1
1/17/2019	6:37:08 PM	402	1689	26	26	26	26	21	22	21	22	28	28	28	28	28.1	31.5	86.4	-1	-1	-1
1/17/2019	6:37:08 PM	605	1690	26	26	26	26	21	21	21	22	28	28	27	28	28.1	31.5	86.4	-1	-1	-1
1/17/2019	6:37:08 PM	808	1691	26	26	26	26	21	21	21	21	28	28	28	27	28.1	31.5	86.4	-1	-1	-1
1/17/2019	6:37:09 PM	11	1692	26	26	26	26	21	21	21	21	27	28	27	28	28.1	31.5	86.4	-1	-1	-1
1/17/2019	6:37:09 PM	214	1693	26	27	26	26	21	21	21	21	28	28	28	27	28.1	31.5	86.4	-1	-1	-1
1/17/2019	6:37:09 PM	402	1694	26	26	26	26	21	21	21	21	28	28	27	28	28.1	31.5	86.4	-1	-1	-1
1/17/2019	6:37:09 PM	605	1695	26	26	26	26	21	21	21	21	28	28	27	27	28.1	31.4	87.3	-1	-1	-1
1/17/2019	6:37:09 PM	808	1696	26	26	26	26	21	22	21	22	28	28	27	28	28.1	31.4	87.3	-1	-1	-1
1/17/2019	6:37:10 PM	11	1697	26	26	26	26	21	21	22	21	28	28	28	27	28.1	31.4	87.3	-1	-1	-1
1/17/2019	6:37:10 PM	214	1698	26	26	26	27	21	21	22	21	28	28	27	27	28.1	31.4	87.3	-1	-1	-1
1/17/2019	6:37:10 PM	402	1699	26	26	26	26	21	21	22	21	28	28	27	28	28.1	31.4	87.3	-1	-1	-1
1/17/2019	6:37:10 PM	605	1700	26	26	26	26	21	21	21	21	28	28	28	27	28.1	31.4	87.3	-1	-1	-1
1/17/2019	6:37:10 PM	808	1701	26	26	26	26	21	22	21	22	28	28	27	28	28.1	31.4	87.3	-1	-1	-1
1/17/2019	6:37:11 PM	11	1702	26	26	26	26	21	21	21	21	28	28	28	27	28.1	31.4	87.3	-1	-1	-1
1/17/2019	6:37:11 PM	214	1703	26	26	26	27	21	22	21	22	28	28	28	28	28.1	31.4	87.3	-1	-1	-1
1/17/2019	6:37:11 PM	402	1704	26	26	26	26	21	21	22	21	28	28	28	27	28.1	31.4	87.3	-1	-1	-1
1/17/2019	6:37:11 PM	605	1705	26	26	26	27	21	22	21	21	28	28	28	28	28.1	31.4	87.3	-1	-1	-1
1/17/2019	6:37:11 PM	808	1706	26	26	26	26	21	21	21	21	27	28	27	28	28.1	31.4	87.3	-1	-1	-1
1/17/2019	6:37:12 PM	11	1707	26	26	26	26	21	21	21	21	28	28	28	27	28.1	31.4	87.3	-1	-1	-1
1/17/2019	6:37:12 PM	214	1708	26	26	26	27	21	22	21	21	28	28	27	28	28.1	31.4	87.3	-1	-1	-1
1/17/2019	6:37:12 PM	402	1709	26	26	26	26	21	21	22	21	28	28	28	27	28.1	31.4	87.3	-1	-1	-1
1/17/2019	6:37:12 PM	605	1710	26	26	26	27	21	22	21	22	28	28	27	28	28.1	31.4	87.3	-1	-1	-1
1/17/2019	6:37:12 PM	808	1711	26	26	26	26	21	22	21	21	28	28	27	28	28.1	31.4	87.3	-1	-1	-1
1/17/2019	6:37:13 PM	11	1712	26	26	26	26	21	22	22	21	28	28	28	27	28.1	31.4	87.3	-1	-1	-1
1/17/2019	6:37:13 PM	214	1713	26	27	26	27	21	22	22	22	28	28	27	27	28.1	31.4	87.3	-1	-1	-1
1/17/2019	6:37:13 PM	402	1714	26	26	26	26	21	21	22	21	28	28	28	28	28.1	31.4	87.3	-1	-1	-1
1/17/2019	6:37:13 PM	605	1715	26	26	26	26	21	21	22	21	28	28	28	28	28.1	31.4	87.3	-1	-1	-1
1/17/2019	6:37:13 PM	808	1716	26	26	26	26	21	21	21	22	27	28	27	28	28.1	31.4	87.3	-1	-1	-1
1/17/2019	6:37:14 PM	11	1717	26	26	26	26	21	21	22	21	28	28	27	27	28.1	31.4	87.3	-1	-1	-1
1/17/2019	6:37:14 PM	214	1718	26	26	26	26	21	22	22	22	28	28	27	28	28.1	31.4	87.3	-1	-1	-1
1/17/2019	6:37:14 PM	402	1719	26	26	26	26	21	22	21	22	28	28	28	28	28.1	31.4	87.3	-1	-1	-1
1/17/2019	6:37:14 PM	605	1720	26	26	26	26	21	21	21	21	28	28	27	28	28.1	31.4	87.3	-1	-1	-1
1/17/2019	6:37:14 PM	808	1721	26	26	26	27	21	22	21	21	28	28	28	28	28.1	31.4	87.3	-1	-1	-1
1/17/2019	6:37:15 PM	11	1722	26	26	26	26	21	21	22	21	28	28	27	28	28.1	31.4	87.3	-1	-1	-1
1/17/2019	6:37:15 PM	214	1723	26	26	26	26	21	21	22	22	28	28	28	28	28.1	31.4	87.3	-1	-1	-1
1/17/2019	6:37:15 PM	402	1724	26	26	26	26	21	21	22	21	28	28	28	28	28.1	31.4	87.3	-1	-1	-1
1/17/2019	6:37:15 PM	605	1725	26	26	26	26	21	22	21	22	28	28	27	28	28.1	31.4	87.3	-1	-1	-1
1/17/2019	6:37:15 PM	808	1726	26	26	26	26	21	21	22	21	28	28	27	27	28.1	31.4	87.3	-1	-1	-1
1/17/2019	6:37:16 PM	11	1727	26	26	26	26	21	22	21	22	27	28	27	27	28.1	31.4	87.3	-1	-1	-1
1/17/2019	6:37:16 PM	214	1728	26	26	26	26	21	21	22	21	28	28	27	28	28.1	31.4	87.3	-1	-1	-1
1/17/2019	6:37:16 PM	402	1729	26	26	26	26	21	22	21	22	28	28	27	28	28.1	31.4	87.3	-1	-1	-1
1/17/2019	6:37:16 PM	605	1730	26	26	26	26	21	22	22	21	28	28	27	28	28.1	31.4	87.3	-1	-1	-1
1/17/2019	6:37:16 PM	808	1731	26	26	26	27	21	21	21	21	28	28	28	28	28.1	31.4	87.3	-1	-1	-1
1/17/2019	6:37:17 PM	11	1732	26	26	26	26	21	21	22	21	28	28	27	28	28.1	31.4	87.3	-1	-1	-1
1/17/2019	6:37:17 PM	214	1733	26	27	26	27	21	22	22	22	28	28	28	28	28.1	31.4	87.3	-1	-1	-1
1/17/2019	6:37:17 PM	402	1734	26	26	26	26	21	22	21	21	28	28	27	28	28.1	31.4	87.3	-1	-1	-1
1/17/2019	6:37:17 PM	605	1735	26	26	26	26	21	22	21	22	27	28	27	28	28.1	31.4	87.3	-1	-1	-1
1/17/2019	6:37:17 PM	808	1736	26	26	26	26	21	21	22	21	28	28	27	28	28.1	31.4	87.3	-1	-1	-1
1/17/2019	6:37:18 PM	11	1737	26	26	26	26	21	22	21	21	28	28	27	28	28.2	31.4	45.6	-1	-1	-1
1/17/2019	6:37:18 PM	214	1738	26	26	26	26	21	21	22	21	28	28	27	28	28.2	31.4	45.6	-1	-1	-1
1/17/2019	6:37:18 PM	402	1739	26	26	26	26	21	22	21	22	28	28	28	28	28.2	31.4	45.6	-1	-1	-1
1/17/2019	6:37:18 PM	605	1740	26	26	26	26	21	21	21	21	28	28	27	28	28.2	31.4	45.6	-1	-1	-1
1/17/2019	6:37:18 PM	808	1741	26	26	26	27	21	22	21	21	28	28	28	27	28.2	31.4	45.6	-1	-1	-1
1/17/2019	6:37:19 PM	11	1742	26	26	26	26	21	21	21	22	27	28	27	28	28.2	31.4	45.6	-1	-1	-1
1/17/2019	6:37:19 PM	214	1743	26	26	26	26	21	22	22	21	28	28	28	27	28.2	31.4	45.6	-1	-1	-1
1/17/2019	6:37:19 PM	402	1744	26	26	26	26	21	22	21	22	28	28	27	28	28.2	31.4	45.6	-1	-1	-1
1/17/2019	6:37:19 PM	605	1745	26	26	26	26	21	21	22	21	28	28	28	27	28.2	31.4	45.6	-1	-1	-1
1/17/2019	6:37:19 PM	808	1746	26	26	26	26	21	22	21	22	27	28	27	28	28.2	31.4	45.6	-1	-1	-1
1/17/2019	6:37:20 PM	11	1747	26	26	26	26	21	22	21	21	28	28	27	28	28.2	31.4	45.6	-1	-1	-1
1/17/2019	6:37:20 PM	214	1748	26	26	26	26	21	22	21	22	28	28	28	27	28.2	31.4	45.6	-1	-1	-1
1/17/2019	6:37:20 PM	402	1749	26	26	26	26	21	21	21	21	28	28	27	27	28.2	31.4	45.6	-1	-1	-1
1/17/2019	6:37:20 PM	605	1750	26	26	26	27	21	21	21	21	28	28	27	27	28.2	31.4	45.6	-1	-1	-1
1/17/2019	6:37:20 PM	808	1751	26	26	26	26	21	21	21	21	28	28	27	28	28.2	31.4	45.6	-1	-1	-1
1/17/2019	6:37:21 PM	11	1752	26	26	26	26	21	22	21	21	28	28	28	27	28.2	31.4	45.6	-1	-1	-1
1/17/2019	6:37:21 PM	214	1753	26	26	26	26	21	22	22	22	27	28	27	28	28.2	31.4	45.6	-1	-1	-1
1/17/2019	6:37:21 PM	402	1754	26	26	26	26	21	21	22	22	28	28	28	27	28.2	31.4	45.6	-1	-1	-1
1/17/2019	6:37:21 PM	605	1755	26	26	26	26	21	22	21	22	28	28	27	28	28.2	31.4	45.6	-1	-1	-1
1/17/2019	6:37:21 PM	808	1756	26	26	26	26	21	21	22	21	28	28	28	27	28.2	31.4	45.6	-1	-1	-1
1/17/2019	6:37:22 PM	11	1757	26	26	26	26	21	22	21	21	28	28	28	28	28.2	31.4	45.6	-1	-1	-1
1/17/2019	6:37:22 PM	214	1758	26	26	26	26	21	21	22	21	28	28	27	28	28.2	31.4	45.6	-1	-1	-1
1/17/2019	6:37:22 PM	402	1759	26	26	26	26	21	21	21	21	28	28	27	28	28.2	31.4	45.6	-1	-1	-1
1/17/2019	6:37:22 PM	605	1760	26	26	26	26	21	22	21	21	28	28	27	28	28.2	31.4	45.6	-1	-1	-1
1/17/2019	6:37:22 PM	808	1761	26	26	26	27	21	21	21	21	28	28	27	27	28.2	31.4	45.6	-1	-1	-1
1/17/2019	6:37:23 PM	11	1762	26	26	26	26	21	22	21	22	28	28	27	28	28.2	31.4	45.6	-1	-1	-1
1/17/2019	6:37:23 PM	214	1763	26	26	26	26	21	21	21	21	28	28	28	28	28.2	31.4	45.6	-1	-1	-1
1/17/2019	6:37:23 PM	402	1764	26	26	26	26	21	21	21	22	27	28	27	28	28.2	31.4	45.6	-1	-1	-1
1/17/2019	6:37:23 PM	605	1765	26	26	26	26	21	21	22	21	28	28	28	28	28.2	31.4	45.6	-1	-1	-1
1/17/2019	6:37:23 PM	808	1766	26	26	26	26	21	22	21	22	27	28	27	28	28.2	31.4	45.6	-1	-1	-1
1/17/2019	6:37:24 PM	11	1767	26	26	26	26	21	21	22	21	28	28	27	27	28.2	31.4	45.6	-1	-1	-1
1/17/2019	6:37:24 PM	214	1768	26	26	26	27	21	22	21	22	28	28	28	28	28.2	31.4	45.6	-1	-1	-1
1/17/2019	6:37:24 PM	402	1769	26	26	26	26	21	21	22	21	28	28	28	28	28.2	31.4	45.6	-1	-1	-1
1/17/2019	6:37:24 PM	605	1770	26	27	26	26	21	21	22	21	28	28	28	27	28.2	31.4	45.6	-1	-1	-1
1/17/2019	6:37:24 PM	808	1771	26	26	26	26	21	21	22	21	27	28	27	28	28.2	31.4	45.6	-1	-1	-1
1/17/2019	6:37:25 PM	11	1772	26	26	26	26	21	21	22	21	28	28	28	28	28.2	31.4	45.6	-1	-1	-1
1/17/2019	6:37:25 PM	214	1773	26	27	26	27	21	22	21	22	28	28	28	28	28.2	31.4	45.6	-1	-1	-1
1/17/2019	6:37:25 PM	402	1774	26	26	26	26	21	21	22	21	28	28	28	27	28.2	31.4	45.6	-1	-1	-1
1/17/2019	6:37:25 PM	605	1775	26	26	26	27	21	22	21	21	28	28	28	27	28.2	31.4	45.6	-1	-1	-1
1/17/2019	6:37:25 PM	808	1776	26	26	26	26	21	22	21	21	27	28	27	28	28.2	31.4	45.6	-1	-1	-1
1/17/2019	6:37:26 PM	11	1777	26	26	26	26	21	22	22	21	28	28	27	28	28.2	31.4	45.6	-1	-1	-1
1/17/2019	6:37:26 PM	214	1778	26	26	26	27	21	22	22	21	28	28	28	27	28.2	31.4	45.6	-1	-1	-1
1/17/2019	6:37:26 PM	402	1779	26	26	26	26	21	21	22	21	28	28	27	28	28.2	31.4	86.7	-1	-1	-1
1/17/2019	6:37:26 PM	605	1780	26	26	26	26	21	21	22	21	28	28	28	27	28.2	31.4	86.7	-1	-1	-1
1/17/2019	6:37:26 PM	808	1781	26	26	26	26	21	21	21	21	27	28	27	28	28.2	31.4	86.7	-1	-1	-1
1/17/2019	6:37:27 PM	11	1782	26	26	26	26	21	22	22	21	28	28	28	27	28.2	31.4	86.7	-1	-1	-1
1/17/2019	6:37:27 PM	214	1783	26	26	26	27	21	22	21	22	28	28	28	28	28.2	31.4	86.7	-1	-1	-1
1/17/2019	6:37:27 PM	402	1784	26	26	26	26	21	22	21	21	28	28	28	27	28.2	31.4	86.7	-1	-1	-1
1/17/2019	6:37:27 PM	605	1785	26	26	26	26	21	21	22	22	28	28	27	28	28.2	31.4	86.7	-1	-1	-1
1/17/2019	6:37:27 PM	808	1786	26	26	26	26	21	21	21	21	28	28	28	27	28.2	31.4	86.7	-1	-1	-1
1/17/2019	6:37:28 PM	11	1787	26	26	26	26	21	22	21	21	28	28	28	28	28.2	31.4	86.7	-1	-1	-1
1/17/2019	6:37:28 PM	214	1788	26	26	26	26	21	21	22	21	28	28	28	28	28.2	31.4	86.7	-1	-1	-1
1/17/2019	6:37:28 PM	402	1789	26	26	26	26	21	21	21	22	27	28	27	27	28.2	31.4	86.7	-1	-1	-1
1/17/2019	6:37:28 PM	605	1790	26	26	26	26	21	22	22	21	28	28	27	28	28.2	31.4	86.7	-1	-1	-1
1/17/2019	6:37:28 PM	808	1791	26	26	26	26	21	22	21	22	27	28	27	28	28.2	31.4	86.7	-1	-1	-1
1/17/2019	6:37:29 PM	11	1792	26	26	26	26	21	22	22	22	28	28	27	28	28.2	31.4	86.7	-1	-1	-1
1/17/2019	6:37:29 PM	214	1793	26	27	26	27	21	22	22	21	28	28	28	27	28.2	31.4	86.7	-1	-1	-1
1/17/2019	6:37:29 PM	402	1794	26	26	26	26	21	21	22	21	28	28	27	28	28.2	31.4	86.7	-1	-1	-1
1/17/2019	6:37:29 PM	605	1795	26	27	26	26	21	22	21	21	28	28	28	27	28.2	31.4	86.7	-1	-1	-1
1/17/2019	6:37:29 PM	808	1796	26	26	26	26	21	21	22	21	27	28	27	28	28.2	31.4	86.7	-1	-1	-1
1/17/2019	6:37:30 PM	11	1797	26	26	26	26	21	22	22	21	28	28	28	28	28.2	31.4	86.7	-1	-1	-1
1/17/2019	6:37:30 PM	214	1798	26	26	26	26	21	22	21	22	28	28	27	28	28.2	31.4	86.7	-1	-1	-1
1/17/2019	6:37:30 PM	402	1799	26	26	26	26	21	22	22	21	28	28	27	27	28.2	31.4	86.7	-1	-1	-1
1/17/2019	6:37:30 PM	605	1800	26	26	26	26	21	21	21	22	28	28	27	28	28.2	31.4	86.7	-1	-1	-1
1/17/2019	6:37:30 PM	808	1801	26	26	26	26	21	21	21	21	28	28	27	28	28.2	31.4	86.7	-1	-1	-1
1/17/2019	6:37:31 PM	11	1802	26	26	26	26	21	22	22	21	28	28	28	27	28.2	31.4	86.7	-1	-1	-1
1/17/2019	6:37:31 PM	214	1803	26	26	26	26	21	22	21	22	27	28	27	28	28.2	31.4	86.7	-1	-1	-1
1/17/2019	6:37:31 PM	402	1804	26	26	26	26	21	22	22	21	28	28	28	27	28.2	31.4	86.7	-1	-1	-1
1/17/2019	6:37:31 PM	605	1805	26	26	26	26	21	22	22	22	28	28	27	28	28.2	31.4	86.7	-1	-1	-1
1/17/2019	6:37:31 PM	808	1806	26	26	26	26	21	21	21	21	28	28	27	27	28.2	31.4	86.7	-1	-1	-1
1/17/2019	6:37:32 PM	11	1807	26	26	26	26	21	22	21	21	28	28	28	27	28.2	31.4	86.7	-1	-1	-1
1/17/2019	6:37:32 PM	214	1808	26	26	26	26	21	21	22	22	27	28	27	28	28.2	31.4	86.7	-1	-1	-1
1/17/2019	6:37:32 PM	402	1809	26	26	26	26	21	22	22	21	28	28	28	27	28.2	31.4	86.7	-1	-1	-1
1/17/2019	6:37:32 PM	605	1810	26	27	26	27	21	21	21	22	27	28	27	28	28.2	31.4	86.7	-1	-1	-1
1/17/2019	6:37:32 PM	808	1811	26	26	26	26	21	21	21	21	27	28	27	28	28.2	31.4	86.7	-1	-1	-1
1/17/2019	6:37:33 PM	11	1812	26	26	26	26	21	21	21	21	28	28	28	28	28.2	31.4	86.7	-1	-1	-1
1/17/2019	6:37:33 PM	214	1813	26	26	26	26	21	22	21	22	28	28	27	28	28.2	31.4	86.7	-1	-1	-1
1/17/2019	6:37:33 PM	402	1814	26	26	26	26	21	22	22	21	28	28	27	27	28.2	31.4	86.7	-1	-1	-1
1/17/2019	6:37:33 PM	605	1815	26	26	26	26	21	22	21	22	28	28	27	28	28.2	31.4	86.7	-1	-1	-1
1/17/2019	6:37:33 PM	808	1816	26	26	26	26	21	21	22	21	28	27	27	27	28.2	31.4	86.7	-1	-1	-1
1/17/2019	6:37:34 PM	11	1817	26	26	26	26	21	22	22	22	28	28	28	28	28.2	31.4	86.7	-1	-1	-1
1/17/2019	6:37:34 PM	214	1818	26	26	26	26	21	22	21	22	28	28	27	28	28.2	31.4	86.7	-1	-1	-1
1/17/2019	6:37:34 PM	402	1819	26	26	26	26	21	22	22	21	28	28	27	27	28.2	31.4	86.7	-1	-1	-1
1/17/2019	6:37:34 PM	605	1820	26	26	26	26	21	22	21	22	28	28	27	28	28.2	31.4	86.7	-1	-1	-1
1/17/2019	6:37:34 PM	808	1821	26	26	26	26	21	21	21	21	28	28	27	27	28.2	31.3	46.2	-1	-1	-1
1/17/2019	6:37:35 PM	11	1822	26	26	26	26	21	21	22	21	28	28	28	28	28.2	31.3	46.2	-1	-1	-1
1/17/2019	6:37:35 PM	214	1823	26	26	26	26	21	22	22	22	27	28	27	28	28.2	31.3	46.2	-1	-1	-1
1/17/2019	6:37:35 PM	402	1824	26	26	26	26	21	21	21	22	28	28	28	27	28.2	31.3	46.2	-1	-1	-1
1/17/2019	6:37:35 PM	605	1825	26	26	26	26	21	22	21	22	28	28	27	28	28.2	31.3	46.2	-1	-1	-1
1/17/2019	6:37:35 PM	808	1826	26	26	26	26	21	21	22	21	28	28	27	28	28.2	31.3	46.2	-1	-1	-1
1/17/2019	6:37:36 PM	11	1827	26	26	26	26	21	21	22	21	28	28	28	28	28.2	31.3	46.2	-1	-1	-1
1/17/2019	6:37:36 PM	214	1828	26	26	26	26	21	22	21	21	27	28	27	28	28.2	31.3	46.2	-1	-1	-1
1/17/2019	6:37:36 PM	410	1829	26	26	26	26	21	22	21	21	28	28	27	28	28.2	31.3	46.2	-1	-1	-1
1/17/2019	6:37:36 PM	614	1830	26	27	26	27	21	22	22	22	28	28	28	28	28.2	31.3	46.2	-1	-1	-1
1/17/2019	6:37:36 PM	801	1831	26	26	26	26	21	21	22	21	28	28	27	28	28.2	31.3	46.2	-1	-1	-1
1/17/2019	6:37:37 PM	4	1832	26	26	26	26	21	22	22	21	28	28	28	27	28.2	31.3	46.2	-1	-1	-1
1/17/2019	6:37:37 PM	207	1833	26	26	26	26	21	21	21	22	27	28	27	28	28.2	31.3	46.2	-1	-1	-1
1/17/2019	6:37:37 PM	410	1834	26	26	26	26	21	21	22	21	28	28	27	28	28.2	31.3	46.2	-1	-1	-1
1/17/2019	6:37:37 PM	614	1835	26	27	26	27	21	22	22	22	28	28	28	28	28.2	31.3	46.2	-1	-1	-1
1/17/2019	6:37:37 PM	801	1836	26	26	26	26	21	22	21	21	28	28	27	27	28.2	31.3	46.2	-1	-1	-1
1/17/2019	6:37:38 PM	4	1837	26	26	26	26	21	21	22	21	28	28	28	27	28.2	31.3	46.2	-1	-1	-1
1/17/2019	6:37:38 PM	207	1838	26	26	26	26	21	21	21	22	27	28	27	28	28.2	31.3	46.2	-1	-1	-1
1/17/2019	6:37:38 PM	410	1839	26	26	26	26	21	21	21	21	28	28	27	28	28.2	31.3	46.2	-1	-1	-1
1/17/2019	6:37:38 PM	614	1840	26	26	26	26	21	21	21	21	28	28	28	28	28.2	31.3	46.2	-1	-1	-1
1/17/2019	6:37:38 PM	801	1841	26	26	26	26	21	22	21	21	28	28	27	28	28.2	31.3	46.2	-1	-1	-1
1/17/2019	6:37:39 PM	4	1842	26	26	26	26	21	22	21	21	27	28	27	28	28.2	31.3	46.2	-1	-1	-1
1/17/2019	6:37:39 PM	207	1843	26	26	26	26	21	21	22	21	28	28	27	28	28.2	31.3	46.2	-1	-1	-1
1/17/2019	6:37:39 PM	410	1844	26	26	26	26	21	21	21	22	28	28	27	28	28.2	31.3	46.2	-1	-1	-1
1/17/2019	6:37:39 PM	614	1845	26	26	26	26	21	21	21	21	28	28	28	28	28.2	31.3	46.2	-1	-1	-1
1/17/2019	6:37:39 PM	801	1846	26	26	26	26	21	21	21	21	28	28	27	28	28.2	31.3	46.2	-1	-1	-1
1/17/2019	6:37:40 PM	4	1847	26	26	26	26	21	22	22	21	28	28	28	27	28.2	31.3	46.2	-1	-1	-1
1/17/2019	6:37:40 PM	207	1848	26	26	26	26	21	21	21	21	28	28	27	28	28.2	31.3	46.2	-1	-1	-1
1/17/2019	6:37:40 PM	410	1849	26	26	26	26	21	22	22	21	27	28	27	27	28.2	31.3	46.2	-1	-1	-1
1/17/2019	6:37:40 PM	614	1850	26	26	26	26	21	22	21	22	28	28	27	28	28.2	31.3	46.2	-1	-1	-1
1/17/2019	6:37:40 PM	801	1851	26	26	26	26	21	21	22	22	28	28	27	28	28.2	31.3	46.2	-1	-1	-1
1/17/2019	6:37:41 PM	4	1852	26	26	26	26	21	21	22	21	28	28	27	28	28.2	31.3	46.2	-1	-1	-1
1/17/2019	6:37:41 PM	207	1853	26	26	26	26	21	22	21	22	27	28	28	28	28.2	31.3	46.2	-1	-1	-1
1/17/2019	6:37:41 PM	410	1854	26	26	26	26	21	21	22	22	28	28	27	27	28.2	31.3	46.2	-1	-1	-1
1/17/2019	6:37:41 PM	614	1855	26	27	26	26	21	22	22	22	28	28	28	28	28.2	31.3	46.2	-1	-1	-1
1/17/2019	6:37:41 PM	801	1856	26	26	26	26	21	22	22	21	28	28	27	27	28.2	31.3	46.2	-1	-1	-1
1/17/2019	6:37:42 PM	4	1857	26	26	26	26	21	22	21	22	27	28	27	28	28.2	31.3	46.2	-1	-1	-1
1/17/2019	6:37:42 PM	207	1858	26	26	26	26	21	21	21	21	28	28	27	28	28.2	31.3	46.2	-1	-1	-1
1/17/2019	6:37:42 PM	410	1859	26	26	26	26	21	21	21	21	28	28	27	27	28.2	31.3	46.2	-1	-1	-1
1/17/2019	6:37:42 PM	614	1860	26	26	26	26	21	22	22	21	28	28	27	28	28.2	31.3	46.2	-1	-1	-1
1/17/2019	6:37:42 PM	801	1861	26	26	26	26	21	22	21	22	28	28	27	28	28.2	31.3	46.2	-1	-1	-1
1/17/2019	6:37:43 PM	4	1862	26	26	26	26	21	21	22	21	28	28	27	28	28.2	31.3	46.2	-1	-1	-1
1/17/2019	6:37:43 PM	207	1863	26	26	26	26	21	22	21	21	28	28	28	27	28.2	31.4	86.0	-1	-1	-1
1/17/2019	6:37:43 PM	410	1864	26	26	26	26	21	22	21	21	28	28	27	27	28.2	31.4	86.0	-1	-1	-1
1/17/2019	6:37:43 PM	614	1865	26	27	26	26	21	22	22	21	28	28	28	27	28.2	31.4	86.0	-1	-1	-1
1/17/2019	6:37:43 PM	801	1866	26	26	26	26	21	21	21	21	27	28	27	28	28.2	31.4	86.0	-1	-1	-1
1/17/2019	6:37:44 PM	4	1867	26	26	26	26	21	22	22	21	28	28	28	27	28.2	31.4	86.0	-1	-1	-1
1/17/2019	6:37:44 PM	207	1868	26	26	26	26	21	21	21	22	28	28	27	28	28.2	31.4	86.0	-1	-1	-1
1/17/2019	6:37:44 PM	410	1869	26	26	26	26	21	21	22	21	28	28	27	28	28.2	31.4	86.0	-1	-1	-1
1/17/2019	6:37:44 PM	614	1870	26	27	26	27	21	22	21	22	28	28	28	28	28.2	31.4	86.0	-1	-1	-1
1/17/2019	6:37:44 PM	801	1871	26	26	26	26	21	21	21	21	28	28	27	27	28.2	31.4	86.0	-1	-1	-1
1/17/2019	6:37:45 PM	4	1872	26	26	26	26	21	22	21	22	28	28	28	27	28.2	31.4	86.0	-1	-1	-1
1/17/2019	6:37:45 PM	207	1873	26	26	26	26	21	21	21	21	28	28	27	28	28.2	31.4	86.0	-1	-1	-1
1/17/2019	6:37:45 PM	410	1874	26	26	26	26	21	22	22	21	28	28	27	27	28.2	31.4	86.0	-1	-1	-1
1/17/2019	6:37:45 PM	614	1875	26	27	26	27	21	22	21	22	28	28	28	28	28.2	31.4	86.0	-1	-1	-1
1/17/2019	6:37:45 PM	801	1876	26	26	26	26	21	21	21	21	28	28	28	27	28.2	31.4	86.0	-1	-1	-1
1/17/2019	6:37:46 PM	4	1877	26	26	26	26	21	22	21	21	28	28	27	28	28.2	31.4	86.0	-1	-1	-1
1/17/2019	6:37:46 PM	207	1878	26	26	26	26	21	21	21	21	28	28	28	27	28.2	31.4	86.0	-1	-1	-1
1/17/2019	6:37:46 PM	410	1879	26	26	26	26	21	21	21	21	27	28	27	28	28.2	31.4	86.0	-1	-1	-1
1/17/2019	6:37:46 PM	614	1880	26	26	26	26	21	21	22	21	28	28	28	28	28.2	31.4	86.0	-1	-1	-1
1/17/2019	6:37:46 PM	801	1881	26	26	26	26	21	21	21	21	28	28	27	28	28.2	31.4	86.0	-1	-1	-1
1/17/2019	6:37:47 PM	4	1882	26	26	26	26	21	21	22	21	28	28	28	27	28.2	31.4	86.0	-1	-1	-1
1/17/2019	6:37:47 PM	207	1883	26	26	26	26	21	22	21	22	27	28	27	28	28.2	31.4	86.0	-1	-1	-1
1/17/2019	6:37:47 PM	410	1884	26	26	26	26	21	21	22	21	28	28	27	28	28.2	31.4	86.0	-1	-1	-1
1/17/2019	6:37:47 PM	614	1885	26	26	26	27	21	21	21	22	28	28	28	28	28.2	31.4	86.0	-1	-1	-1
1/17/2019	6:37:47 PM	801	1886	26	26	26	26	21	21	22	21	28	28	27	27	28.2	31.4	86.0	-1	-1	-1
1/17/2019	6:37:48 PM	4	1887	26	26	26	27	21	22	21	21	28	28	27	28	28.2	31.4	86.0	-1	-1	-1
1/17/2019	6:37:48 PM	207	1888	26	26	26	26	21	21	21	22	28	28	27	28	28.2	31.4	86.0	-1	-1	-1
1/17/2019	6:37:48 PM	410	1889	26	26	26	26	21	21	21	21	28	28	27	27	28.2	31.4	86.0	-1	-1	-1
1/17/2019	6:37:48 PM	614	1890	26	27	26	27	21	21	21	22	28	28	28	28	28.2	31.4	86.0	-1	-1	-1
1/17/2019	6:37:48 PM	801	1891	26	26	26	26	21	21	22	21	28	28	27	27	28.2	31.4	86.0	-1	-1	-1
1/17/2019	6:37:49 PM	4	1892	26	26	26	26	21	22	21	21	28	28	28	28	28.2	31.4	86.0	-1	-1	-1
1/17/2019	6:37:49 PM	207	1893	26	26	26	26	21	21	21	21	28	28	27	28	28.2	31.4	86.0	-1	-1	-1
1/17/2019	6:37:49 PM	410	1894	26	26	26	26	21	21	21	21	28	28	27	27	28.2	31.4	86.0	-1	-1	-1
1/17/2019	6:37:49 PM	614	1895	26	26	26	26	21	21	21	22	27	28	27	28	28.2	31.4	86.0	-1	-1	-1
1/17/2019	6:37:49 PM	801	1896	26	26	26	26	21	22	21	21	28	28	27	27	28.2	31.4	86.0	-1	-1	-1
1/17/2019	6:37:50 PM	4	1897	26	26	26	26	21	22	21	22	27	28	27	28	28.2	31.4	86.0	-1	-1	-1
1/17/2019	6:37:50 PM	207	1898	26	26	26	26	21	21	22	21	28	28	27	27	28.2	31.4	86.0	-1	-1	-1
1/17/2019	6:37:50 PM	410	1899	26	26	26	26	21	22	22	22	28	28	28	27	28.2	31.4	86.0	-1	-1	-1
1/17/2019	6:37:50 PM	614	1900	26	26	26	26	21	22	21	22	28	28	27	28	28.2	31.4	86.0	-1	-1	-1
1/17/2019	6:37:50 PM	801	1901	26	26	26	26	21	21	21	21	28	28	27	27	28.2	31.4	86.0	-1	-1	-1
1/17/2019	6:37:51 PM	4	1902	26	26	26	26	21	22	21	22	27	28	27	28	28.2	31.4	86.0	-1	-1	-1
1/17/2019	6:37:51 PM	207	1903	26	26	26	26	21	21	22	21	28	28	28	28	28.2	31.4	86.0	-1	-1	-1
1/17/2019	6:37:51 PM	410	1904	26	26	26	26	21	22	22	21	28	28	27	27	28.2	31.4	86.0	-1	-1	-1
1/17/2019	6:37:51 PM	614	1905	26	26	26	26	21	22	22	22	28	28	27	28	28.2	31.3	77.9	-1	-1	-1
1/17/2019	6:37:51 PM	801	1906	26	26	26	26	21	21	22	21	28	28	27	27	28.2	31.3	77.9	-1	-1	-1
1/17/2019	6:37:52 PM	4	1907	26	26	26	26	21	22	21	22	28	28	27	28	28.2	31.3	77.9	-1	-1	-1
1/17/2019	6:37:52 PM	207	1908	26	26	26	26	21	22	22	21	28	28	28	27	28.2	31.3	77.9	-1	-1	-1
1/17/2019	6:37:52 PM	410	1909	26	26	26	26	21	21	21	22	28	28	28	28	28.2	31.3	77.9	-1	-1	-1
1/17/2019	6:37:52 PM	614	1910	26	26	26	26	21	21	22	21	28	28	28	28	28.2	31.3	77.9	-1	-1	-1
1/17/2019	6:37:52 PM	801	1911	26	26	26	26	21	21	21	21	28	28	27	28	28.2	31.3	77.9	-1	-1	-1
1/17/2019	6:37:53 PM	4	1912	26	26	26	26	21	22	21	21	28	28	28	27	28.2	31.3	77.9	-1	-1	-1
1/17/2019	6:37:53 PM	207	1913	26	26	26	26	21	22	21	22	28	28	27	28	28.2	31.3	77.9	-1	-1	-1
1/17/2019	6:37:53 PM	410	1914	26	26	26	26	21	21	22	21	28	28	27	28	28.2	31.3	77.9	-1	-1	-1
1/17/2019	6:37:53 PM	614	1915	26	27	26	27	21	22	21	22	28	28	28	28	28.2	31.3	77.9	-1	-1	-1
1/17/2019	6:37:53 PM	801	1916	26	26	26	26	21	21	22	21	28	28	28	27	28.2	31.3	77.9	-1	-1	-1
1/17/2019	6:37:54 PM	4	1917	26	26	26	27	21	22	21	22	27	28	27	28	28.2	31.3	77.9	-1	-1	-1
1/17/2019	6:37:54 PM	207	1918	26	26	26	26	21	21	21	21	28	28	27	28	28.2	31.3	77.9	-1	-1	-1
1/17/2019	6:37:54 PM	410	1919	26	26	26	26	21	22	21	22	28	28	28	27	28.2	31.3	77.9	-1	-1	-1
1/17/2019	6:37:54 PM	614	1920	26	26	26	26	21	21	21	22	28	28	27	28	28.2	31.3	77.9	-1	-1	-1
1/17/2019	6:37:54 PM	801	1921	26	26	26	26	21	22	22	21	28	28	27	27	28.2	31.3	77.9	-1	-1	-1
1/17/2019	6:37:55 PM	4	1922	26	26	26	26	21	22	22	22	27	28	27	28	28.2	31.3	77.9	-1	-1	-1
1/17/2019	6:37:55 PM	207	1923	26	26	26	26	21	21	22	21	28	28	27	27	28.2	31.3	77.9	-1	-1	-1
1/17/2019	6:37:55 PM	410	1924	26	26	26	26	21	22	22	21	28	28	28	27	28.2	31.3	77.9	-1	-1	-1
1/17/2019	6:37:55 PM	614	1925	26	26	26	26	21	22	22	22	28	28	28	28	28.2	31.3	77.9	-1	-1	-1
1/17/2019	6:37:55 PM	801	1926	26	26	26	26	21	21	21	22	28	28	27	28	28.2	31.3	77.9	-1	-1	-1
1/17/2019	6:37:56 PM	4	1927	26	26	26	26	21	21	21	22	27	28	27	28	28.2	31.3	77.9	-1	-1	-1
1/17/2019	6:37:56 PM	207	1928	26	27	26	26	21	21	21	21	28	28	28	27	28.2	31.3	77.9	-1	-1	-1
1/17/2019	6:37:56 PM	410	1929	26	26	26	27	21	21	21	22	28	28	28	28	28.2	31.3	77.9	-1	-1	-1
1/17/2019	6:37:56 PM	614	1930	26	26	26	26	21	21	22	21	28	28	28	28	28.2	31.3	77.9	-1	-1	-1
1/17/2019	6:37:56 PM	801	1931	26	26	26	26	21	22	21	21	28	28	28	28	28.2	31.3	77.9	-1	-1	-1
1/17/2019	6:37:57 PM	4	1932	26	26	26	26	21	21	21	21	28	28	27	28	28.2	31.3	77.9	-1	-1	-1
1/17/2019	6:37:57 PM	207	1933	26	26	26	26	21	21	22	21	28	28	28	27	28.2	31.3	77.9	-1	-1	-1
1/17/2019	6:37:57 PM	410	1934	26	26	26	26	21	22	21	21	28	28	28	27	28.2	31.3	77.9	-1	-1	-1
1/17/2019	6:37:57 PM	614	1935	26	26	26	26	21	22	21	22	28	28	27	28	28.2	31.3	77.9	-1	-1	-1
1/17/2019	6:37:57 PM	801	1936	26	26	26	26	21	21	22	21	28	28	27	28	28.2	31.3	77.9	-1	-1	-1
1/17/2019	6:37:58 PM	4	1937	26	26	26	26	21	22	22	22	28	28	27	28	28.2	31.3	77.9	-1	-1	-1
1/17/2019	6:37:58 PM	207	1938	26	26	26	26	21	21	22	21	28	28	27	28	28.2	31.3	77.9	-1	-1	-1
1/17/2019	6:37:58 PM	410	1939	26	27	26	26	21	22	22	21	28	28	28	27	28.2	31.3	77.9	-1	-1	-1
1/17/2019	6:37:58 PM	614	1940	26	26	26	26	21	22	21	21	28	28	27	28	28.2	31.3	77.9	-1	-1	-1
1/17/2019	6:37:58 PM	801	1941	26	26	26	26	21	21	21	22	28	28	27	27	28.2	31.3	77.9	-1	-1	-1
1/17/2019	6:37:59 PM	4	1942	26	26	26	26	21	21	21	22	28	28	27	28	28.2	31.3	77.9	-1	-1	-1
1/17/2019	6:37:59 PM	207	1943	26	26	26	26	21	21	21	21	28	28	28	27	28.2	31.3	77.9	-1	-1	-1
1/17/2019	6:37:59 PM	410	1944	26	26	26	26	21	22	21	21	28	28	27	28	28.2	31.3	77.9	-1	-1	-1
1/17/2019	6:37:59 PM	614	1945	26	26	26	26	21	21	22	21	28	28	27	28	28.2	31.3	77.9	-1	-1	-1
1/17/2019	6:37:59 PM	801	1946	26	26	26	26	21	22	21	21	28	28	27	28	28.2	31.3	77.9	-1	-1	-1
1/17/2019	6:38:00 PM	4	1947	26	26	26	26	21	21	21	22	28	28	27	28	28.2	31.3	47.6	-1	-1	-1
1/17/2019	6:38:00 PM	207	1948	26	26	26	26	21	22	22	21	28	28	28	27	28.2	31.3	47.6	-1	-1	-1
1/17/2019	6:38:00 PM	410	1949	26	26	26	26	21	22	21	22	28	28	27	27	28.2	31.3	47.6	-1	-1	-1
1/17/2019	6:38:00 PM	614	1950	26	26	26	26	21	22	22	22	28	28	28	28	28.2	31.3	47.6	-1	-1	-1
1/17/2019	6:38:00 PM	801	1951	26	26	26	26	21	22	21	21	28	28	27	27	28.2	31.3	47.6	-1	-1	-1
1/17/2019	6:38:01 PM	4	1952	26	26	26	26	21	22	21	21	28	28	27	28	28.2	31.3	47.6	-1	-1	-1
1/17/2019	6:38:01 PM	207	1953	26	26	26	26	21	21	22	21	28	28	27	27	28.2	31.3	47.6	-1	-1	-1
1/17/2019	6:38:01 PM	410	1954	26	26	26	26	21	22	22	21	28	28	28	27	28.2	31.3	47.6	-1	-1	-1
1/17/2019	6:38:01 PM	614	1955	26	27	26	26	21	22	21	22	28	28	28	28	28.2	31.3	47.6	-1	-1	-1
1/17/2019	6:38:01 PM	801	1956	26	26	26	26	21	21	21	21	28	28	27	27	28.2	31.3	47.6	-1	-1	-1
1/17/2019	6:38:02 PM	4	1957	26	26	26	26	21	22	21	22	28	28	27	28	28.2	31.3	47.6	-1	-1	-1
1/17/2019	6:38:02 PM	207	1958	26	26	26	26	21	21	21	21	28	28	27	28	28.2	31.3	47.6	-1	-1	-1
1/17/2019	6:38:02 PM	410	1959	26	26	26	26	21	21	22	21	28	28	28	27	28.2	31.3	47.6	-1	-1	-1
1/17/2019	6:38:02 PM	614	1960	26	27	26	27	21	22	21	22	28	28	28	28	28.2	31.3	47.6	-1	-1	-1
1/17/2019	6:38:02 PM	801	1961	26	26	26	26	21	21	22	21	28	28	27	28	28.2	31.3	47.6	-1	-1	-1
1/17/2019	6:38:03 PM	4	1962	26	27	26	26	21	22	22	21	28	28	28	27	28.2	31.3	47.6	-1	-1	-1
1/17/2019	6:38:03 PM	207	1963	26	26	26	26	21	22	21	22	27	28	27	27	28.2	31.3	47.6	-1	-1	-1
1/17/2019	6:38:03 PM	410	1964	26	26	26	26	21	22	21	22	28	28	27	28	28.2	31.3	47.6	-1	-1	-1
1/17/2019	6:38:03 PM	614	1965	26	27	26	27	21	22	22	22	28	28	28	28	28.2	31.3	47.6	-1	-1	-1
1/17/2019	6:38:03 PM	801	1966	26	26	26	26	21	22	21	22	28	28	27	28	28.2	31.3	47.6	-1	-1	-1
1/17/2019	6:38:04 PM	4	1967	26	26	26	26	21	22	22	21	28	28	28	28	28.2	31.3	47.6	-1	-1	-1
1/17/2019	6:38:04 PM	207	1968	26	26	26	26	21	21	21	21	28	28	28	27	28.2	31.3	47.6	-1	-1	-1
1/17/2019	6:38:04 PM	410	1969	26	26	26	26	21	22	21	22	28	28	27	28	28.2	31.3	47.6	-1	-1	-1
1/17/2019	6:38:04 PM	614	1970	26	26	26	26	21	22	21	22	28	28	27	28	28.2	31.3	47.6	-1	-1	-1
1/17/2019	6:38:04 PM	801	1971	26	26	26	26	21	21	21	21	28	28	27	27	28.2	31.3	47.6	-1	-1	-1
1/17/2019	6:38:05 PM	4	1972	26	26	26	26	21	21	21	22	28	28	27	28	28.2	31.3	47.6	-1	-1	-1
1/17/2019	6:38:05 PM	207	1973	26	26	26	26	21	21	21	21	28	28	28	27	28.2	31.3	47.6	-1	-1	-1
1/17/2019	6:38:05 PM	410	1974	26	26	26	26	21	21	21	22	28	28	27	28	28.2	31.3	47.6	-1	-1	-1
1/17/2019	6:38:05 PM	614	1975	26	27	26	26	21	21	21	21	28	28	28	27	28.2	31.3	47.6	-1	-1	-1
1/17/2019	6:38:05 PM	801	1976	26	26	26	26	21	21	21	21	28	28	27	27	28.2	31.3	47.6	-1	-1	-1
1/17/2019	6:38:06 PM	4	1977	26	27	26	26	21	21	21	21	28	28	28	27	28.2	31.3	47.6	-1	-1	-1
1/17/2019	6:38:06 PM	207	1978	26	26	26	26	21	21	21	21	28	28	27	28	28.2	31.3	47.6	-1	-1	-1
1/17/2019	6:38:06 PM	410	1979	26	26	26	26	21	21	21	21	28	28	28	28	28.2	31.3	47.6	-1	-1	-1
1/17/2019	6:38:06 PM	614	1980	26	26	26	26	21	22	21	22	28	28	28	28	28.2	31.3	47.6	-1	-1	-1
1/17/2019	6:38:06 PM	801	1981	26	26	26	26	21	21	22	21	28	28	27	27	28.2	31.3	47.6	-1	-1	-1
1/17/2019	6:38:07 PM	4	1982	26	26	26	26	21	22	21	22	28	28	27	28	28.2	31.3	47.6	-1	-1	-1
1/17/2019	6:38:07 PM	207	1983	26	26	26	26	21	21	22	21	28	28	27	28	28.2	31.3	47.6	-1	-1	-1
1/17/2019	6:38:07 PM	410	1984	26	26	26	27	21	21	22	21	28	28	28	27	28.2	31.3	47.6	-1	-1	-1
1/17/2019	6:38:07 PM	614	1985	26	26	26	26	21	22	22	22	27	28	27	28	28.2	31.3	47.6	-1	-1	-1
1/17/2019	6:38:07 PM	801	1986	26	26	26	26	21	22	22	21	28	28	28	27	28.2	31.3	47.6	-1	-1	-1
1/17/2019	6:38:08 PM	4	1987	26	26	26	26	21	21	21	22	28	28	27	28	28.2	31.3	47.6	-1	-1	-1
1/17/2019	6:38:08 PM	207	1988	26	26	26	26	21	21	22	21	28	28	28	27	28.2	31.3	47.6	-1	-1	-1
1/17/2019	6:38:08 PM	410	1989	26	26	26	26	21	21	21	22	28	28	27	27	28.2	31.3	87.0	-1	-1	-1
1/17/2019	6:38:08 PM	614	1990	26	26	26	26	21	22	22	22	28	28	27	28	28.2	31.3	87.0	-1	-1	-1
1/17/2019	6:38:08 PM	801	1991	26	26	26	26	21	21	21	21	28	28	27	27	28.2	31.3	87.0	-1	-1	-1
1/17/2019	6:38:09 PM	4	1992	26	26	26	26	21	21	21	22	27	28	27	28	28.2	31.3	87.0	-1	-1	-1
1/17/2019	6:38:09 PM	207	1993	26	26	26	26	21	21	21	21	28	28	28	27	28.2	31.3	87.0	-1	-1	-1
1/17/2019	6:38:09 PM	410	1994	26	27	26	27	21	22	21	21	28	28	28	27	28.2	31.3	87.0	-1	-1	-1
1/17/2019	6:38:09 PM	614	1995	26	26	26	26	21	21	21	22	28	28	27	28	28.2	31.3	87.0	-1	-1	-1
1/17/2019	6:38:09 PM	801	1996	26	26	26	26	21	21	21	21	28	28	27	27	28.2	31.3	87.0	-1	-1	-1
1/17/2019	6:38:10 PM	4	1997	26	26	26	26	21	22	21	22	28	28	27	28	28.2	31.3	87.0	-1	-1	-1
1/17/2019	6:38:10 PM	207	1998	26	26	26	26	21	21	21	21	28	28	27	27	28.2	31.3	87.0	-1	-1	-1
1/17/2019	6:38:10 PM	410	1999	26	26	26	27	21	21	21	22	28	28	28	27	28.2	31.3	87.0	-1	-1	-1
[truncated: 51,852 more rows]
