# Supplementary material for: Rapid metabolic shifts occur during the transition between hunger and satiety in Drosophila melanogaster
Source: Nat Commun. 2019 Sep 6;10:4052. doi: 10.1038/s41467-019-11933-z (PMC6731244; doi:10.1038/s41467-019-11933-z)
Supplement: Supplementary file 7 — Supplementary Data 4 [file 41467_2019_11933_MOESM7_ESM.zip › Fig5DFM_27.csv]

Date	Time	MSec	Sample	W1	W2	W3	W4	W5	W6	W7	W8	W9	W10	W11	W12	Temp	Humid	LUX	Dark	OptoCol1	OptoCol2
1/17/2019	6:30:01 PM	14	2	16	16	17	16	18	18	18	18	17	18	18	18	25.8	37.0	29.5	-1	-1	-1
1/17/2019	6:30:01 PM	202	3	16	17	16	16	18	18	18	18	17	18	18	17	25.8	37.0	29.5	-1	-1	-1
1/17/2019	6:30:01 PM	405	4	16	17	17	17	18	19	18	18	17	17	18	17	25.8	37.0	29.5	-1	-1	-1
1/17/2019	6:30:01 PM	608	5	16	16	17	17	18	18	18	18	17	18	18	18	25.8	37.0	29.5	-1	-1	-1
1/17/2019	6:30:01 PM	811	6	16	17	16	17	18	19	18	18	17	17	18	17	25.8	37.0	29.5	-1	-1	-1
1/17/2019	6:30:02 PM	14	7	16	17	17	16	18	19	18	18	17	17	18	17	25.8	37.0	29.5	-1	-1	-1
1/17/2019	6:30:02 PM	202	8	16	16	17	16	18	18	18	18	17	18	18	17	25.8	37.0	29.5	-1	-1	-1
1/17/2019	6:30:02 PM	405	9	16	17	17	17	18	18	18	17	17	17	18	17	25.8	37.0	29.5	-1	-1	-1
1/17/2019	6:30:02 PM	608	10	16	17	17	16	18	18	18	17	18	17	18	17	25.8	37.0	29.5	-1	-1	-1
1/17/2019	6:30:02 PM	811	11	16	16	17	16	18	18	18	18	17	17	18	18	25.8	37.0	29.5	-1	-1	-1
1/17/2019	6:30:03 PM	14	12	16	16	17	16	18	18	18	18	17	18	18	17	25.8	37.0	29.5	-1	-1	-1
1/17/2019	6:30:03 PM	202	13	16	16	17	16	18	18	18	18	17	18	17	17	25.8	37.0	29.5	-1	-1	-1
1/17/2019	6:30:03 PM	405	14	16	17	16	17	18	19	18	18	17	17	18	17	25.8	37.0	29.5	-1	-1	-1
1/17/2019	6:30:03 PM	608	15	16	16	17	17	18	18	18	18	17	17	18	17	25.8	37.0	38.3	-1	-1	-1
1/17/2019	6:30:03 PM	811	16	17	16	17	16	18	18	18	18	17	18	18	17	25.8	37.0	38.3	-1	-1	-1
1/17/2019	6:30:04 PM	14	17	16	17	17	17	18	18	18	18	17	18	18	18	25.8	37.0	38.3	-1	-1	-1
1/17/2019	6:30:04 PM	202	18	16	17	16	17	18	18	18	18	17	17	18	17	25.8	37.0	38.3	-1	-1	-1
1/17/2019	6:30:04 PM	405	19	16	17	17	17	18	18	18	18	17	17	18	17	25.8	37.0	38.3	-1	-1	-1
1/17/2019	6:30:04 PM	608	20	16	16	17	16	18	18	18	18	17	17	18	18	25.8	37.0	38.3	-1	-1	-1
1/17/2019	6:30:04 PM	811	21	16	16	17	17	18	18	18	18	17	18	18	18	25.8	37.0	38.3	-1	-1	-1
1/17/2019	6:30:05 PM	14	22	16	17	17	17	18	18	18	18	17	17	18	17	25.8	37.0	38.3	-1	-1	-1
1/17/2019	6:30:05 PM	202	23	16	17	17	17	18	18	18	18	17	17	18	17	25.8	37.0	38.3	-1	-1	-1
1/17/2019	6:30:05 PM	405	24	16	17	17	17	18	18	18	18	17	17	18	17	25.8	37.0	38.3	-1	-1	-1
1/17/2019	6:30:05 PM	608	25	16	17	16	17	18	18	18	18	17	17	18	17	25.8	37.0	38.3	-1	-1	-1
1/17/2019	6:30:05 PM	811	26	16	17	17	17	18	18	18	18	17	17	18	17	25.8	37.0	38.3	-1	-1	-1
1/17/2019	6:30:06 PM	14	27	16	16	17	16	18	18	18	18	17	17	18	17	25.8	37.0	38.3	-1	-1	-1
1/17/2019	6:30:06 PM	202	28	16	16	17	16	18	18	18	17	17	17	18	17	25.8	37.0	38.3	-1	-1	-1
1/17/2019	6:30:06 PM	405	29	16	17	17	16	18	18	18	18	17	18	18	17	25.8	37.0	38.3	-1	-1	-1
1/17/2019	6:30:06 PM	608	30	16	17	16	17	18	18	18	18	18	17	18	17	25.8	37.0	38.3	-1	-1	-1
1/17/2019	6:30:06 PM	811	31	16	17	17	16	18	18	18	18	18	17	18	17	25.8	37.0	38.3	-1	-1	-1
1/17/2019	6:30:07 PM	14	32	16	17	16	17	18	18	18	18	17	17	18	17	25.8	37.0	38.3	-1	-1	-1
1/17/2019	6:30:07 PM	202	33	16	17	16	17	18	18	18	18	17	17	18	17	25.8	37.0	38.3	-1	-1	-1
1/17/2019	6:30:07 PM	405	34	16	17	17	17	18	18	18	18	18	17	18	17	25.8	37.0	38.3	-1	-1	-1
1/17/2019	6:30:07 PM	608	35	16	16	17	16	18	18	18	18	17	18	18	18	25.8	37.0	38.3	-1	-1	-1
1/17/2019	6:30:07 PM	811	36	16	17	16	17	18	18	18	18	17	18	18	17	25.8	37.0	38.3	-1	-1	-1
1/17/2019	6:30:08 PM	14	37	16	17	17	16	18	18	18	17	17	17	18	17	25.8	37.0	38.3	-1	-1	-1
1/17/2019	6:30:08 PM	202	38	16	16	17	16	18	18	18	17	17	17	18	17	25.8	37.0	38.3	-1	-1	-1
1/17/2019	6:30:08 PM	405	39	16	17	17	17	18	18	18	18	17	18	18	17	25.8	37.0	38.3	-1	-1	-1
1/17/2019	6:30:08 PM	608	40	16	17	17	16	18	18	18	18	17	17	18	17	25.8	37.0	38.3	-1	-1	-1
1/17/2019	6:30:08 PM	811	41	17	16	17	16	18	18	18	18	17	18	18	18	25.8	37.0	38.3	-1	-1	-1
1/17/2019	6:30:09 PM	14	42	16	16	17	16	18	18	18	18	17	18	18	17	25.8	37.0	38.3	-1	-1	-1
1/17/2019	6:30:09 PM	202	43	16	17	16	16	18	18	18	18	17	18	18	17	25.8	37.0	38.3	-1	-1	-1
1/17/2019	6:30:09 PM	405	44	16	17	17	17	18	18	18	18	17	17	18	17	25.8	37.0	38.3	-1	-1	-1
1/17/2019	6:30:09 PM	608	45	16	16	17	16	18	18	18	18	17	17	18	17	25.8	37.0	38.3	-1	-1	-1
1/17/2019	6:30:09 PM	811	46	17	17	17	17	18	18	18	18	17	18	18	18	25.8	37.0	38.3	-1	-1	-1
1/17/2019	6:30:10 PM	14	47	16	17	16	16	18	18	18	18	17	17	18	17	25.8	37.0	38.3	-1	-1	-1
1/17/2019	6:30:10 PM	202	48	16	17	17	16	18	18	18	18	17	17	18	17	25.8	37.0	38.3	-1	-1	-1
1/17/2019	6:30:10 PM	405	49	16	17	17	16	18	19	18	18	17	18	18	18	25.8	37.0	38.3	-1	-1	-1
1/17/2019	6:30:10 PM	608	50	16	17	17	17	18	18	18	18	17	17	18	17	25.8	37.0	38.3	-1	-1	-1
1/17/2019	6:30:10 PM	811	51	16	17	17	17	18	18	18	18	18	17	18	17	25.8	37.0	38.3	-1	-1	-1
1/17/2019	6:30:11 PM	14	52	16	16	16	16	18	18	18	18	17	18	18	17	25.8	37.0	38.3	-1	-1	-1
1/17/2019	6:30:11 PM	202	53	16	16	16	16	18	18	18	18	17	18	18	17	25.8	37.0	38.3	-1	-1	-1
1/17/2019	6:30:11 PM	405	54	16	17	17	17	18	18	18	18	17	17	18	17	25.8	37.0	38.3	-1	-1	-1
1/17/2019	6:30:11 PM	608	55	17	16	17	16	18	18	18	18	17	18	18	18	25.8	37.0	38.3	-1	-1	-1
1/17/2019	6:30:11 PM	811	56	16	17	17	17	18	18	18	18	17	17	18	17	25.8	37.0	38.3	-1	-1	-1
1/17/2019	6:30:12 PM	14	57	16	16	17	16	18	18	18	18	17	17	18	17	25.8	37.1	38.6	-1	-1	-1
1/17/2019	6:30:12 PM	202	58	16	16	17	16	18	18	18	18	17	17	18	17	25.8	37.1	38.6	-1	-1	-1
1/17/2019	6:30:12 PM	405	59	16	17	16	17	18	19	18	18	17	18	18	17	25.8	37.1	38.6	-1	-1	-1
1/17/2019	6:30:12 PM	608	60	16	17	17	17	18	18	18	18	17	17	18	17	25.8	37.1	38.6	-1	-1	-1
1/17/2019	6:30:12 PM	811	61	16	16	17	16	18	18	18	18	17	18	18	18	25.8	37.1	38.6	-1	-1	-1
1/17/2019	6:30:13 PM	14	62	16	17	17	17	18	18	17	18	17	18	18	17	25.8	37.1	38.6	-1	-1	-1
1/17/2019	6:30:13 PM	202	63	16	17	16	17	18	18	18	18	17	17	18	17	25.8	37.1	38.6	-1	-1	-1
1/17/2019	6:30:13 PM	405	64	17	16	17	16	18	18	18	18	17	18	18	18	25.8	37.1	38.6	-1	-1	-1
1/17/2019	6:30:13 PM	608	65	16	17	16	17	18	19	18	18	17	17	18	17	25.8	37.1	38.6	-1	-1	-1
1/17/2019	6:30:13 PM	811	66	16	17	17	17	18	18	18	18	18	17	18	17	25.8	37.1	38.6	-1	-1	-1
1/17/2019	6:30:14 PM	14	67	16	16	17	16	18	18	18	18	17	18	18	18	25.8	37.1	38.6	-1	-1	-1
1/17/2019	6:30:14 PM	202	68	16	17	16	17	18	18	18	18	17	18	18	17	25.8	37.1	38.6	-1	-1	-1
1/17/2019	6:30:14 PM	405	69	16	17	17	17	18	18	18	18	18	17	18	18	25.8	37.1	38.6	-1	-1	-1
1/17/2019	6:30:14 PM	608	70	16	16	17	17	18	18	18	18	17	18	18	18	25.8	37.1	38.6	-1	-1	-1
1/17/2019	6:30:14 PM	811	71	16	17	17	17	18	19	18	18	17	17	18	17	25.8	37.1	38.6	-1	-1	-1
1/17/2019	6:30:15 PM	14	72	16	16	17	16	18	18	18	18	17	17	18	18	25.8	37.1	38.6	-1	-1	-1
1/17/2019	6:30:15 PM	202	73	16	16	17	16	18	18	18	18	17	18	18	18	25.8	37.1	38.6	-1	-1	-1
1/17/2019	6:30:15 PM	405	74	16	17	16	17	18	19	18	18	17	18	18	17	25.8	37.1	38.6	-1	-1	-1
1/17/2019	6:30:15 PM	608	75	16	17	17	17	18	18	18	18	17	17	18	17	25.8	37.1	38.6	-1	-1	-1
1/17/2019	6:30:15 PM	811	76	16	16	17	16	18	18	18	18	17	17	18	17	25.8	37.1	38.6	-1	-1	-1
1/17/2019	6:30:16 PM	14	77	16	16	17	17	18	18	18	18	17	17	17	18	25.8	37.1	38.6	-1	-1	-1
1/17/2019	6:30:16 PM	202	78	16	16	16	17	18	18	18	18	17	17	18	17	25.8	37.1	38.6	-1	-1	-1
1/17/2019	6:30:16 PM	405	79	16	17	17	17	18	18	18	18	18	17	18	17	25.8	37.1	38.6	-1	-1	-1
1/17/2019	6:30:16 PM	608	80	17	16	17	17	18	18	18	18	17	18	18	17	25.8	37.1	38.6	-1	-1	-1
1/17/2019	6:30:16 PM	811	81	16	17	17	17	18	18	18	18	17	17	18	18	25.8	37.1	38.6	-1	-1	-1
1/17/2019	6:30:17 PM	14	82	16	17	17	16	18	18	18	18	18	17	18	17	25.8	37.1	38.6	-1	-1	-1
1/17/2019	6:30:17 PM	202	83	16	16	17	16	18	18	18	18	17	17	18	17	25.8	37.1	38.6	-1	-1	-1
1/17/2019	6:30:17 PM	405	84	16	17	17	17	18	18	18	18	17	18	18	18	25.8	37.1	38.6	-1	-1	-1
1/17/2019	6:30:17 PM	608	85	16	17	17	16	18	18	18	18	17	17	18	17	25.8	37.1	38.6	-1	-1	-1
1/17/2019	6:30:17 PM	811	86	17	16	17	16	18	18	18	18	17	18	18	18	25.8	37.1	38.6	-1	-1	-1
1/17/2019	6:30:18 PM	14	87	16	17	17	17	18	18	18	18	17	17	18	17	25.8	37.1	38.6	-1	-1	-1
1/17/2019	6:30:18 PM	202	88	16	17	17	17	18	18	18	18	17	17	18	17	25.8	37.1	38.6	-1	-1	-1
1/17/2019	6:30:18 PM	405	89	16	16	17	17	18	18	18	18	17	17	18	18	25.8	37.1	38.6	-1	-1	-1
1/17/2019	6:30:18 PM	608	90	16	17	17	17	18	18	18	18	17	18	18	17	25.8	37.1	38.6	-1	-1	-1
1/17/2019	6:30:18 PM	811	91	16	17	17	17	18	18	18	18	17	17	18	17	25.8	37.1	38.6	-1	-1	-1
1/17/2019	6:30:19 PM	14	92	16	16	17	16	18	18	18	18	17	17	18	17	25.8	37.1	38.6	-1	-1	-1
1/17/2019	6:30:19 PM	202	93	16	16	17	16	18	18	18	18	17	18	18	18	25.8	37.1	38.6	-1	-1	-1
1/17/2019	6:30:19 PM	405	94	16	17	17	17	18	18	18	18	17	17	18	17	25.8	37.1	38.6	-1	-1	-1
1/17/2019	6:30:19 PM	608	95	16	16	17	16	18	18	18	18	17	17	18	17	25.8	37.1	38.6	-1	-1	-1
1/17/2019	6:30:19 PM	811	96	16	17	17	17	18	19	18	18	17	17	18	17	25.8	37.1	38.6	-1	-1	-1
1/17/2019	6:30:20 PM	14	97	16	16	17	16	18	18	18	18	17	17	18	17	25.8	37.1	38.6	-1	-1	-1
1/17/2019	6:30:20 PM	202	98	17	16	17	16	18	18	18	18	17	17	17	17	25.8	37.1	38.6	-1	-1	-1
1/17/2019	6:30:20 PM	405	99	16	17	17	17	18	19	18	18	17	17	18	18	25.8	37.0	37.9	-1	-1	-1
1/17/2019	6:30:20 PM	608	100	16	17	17	16	18	18	18	18	17	17	18	17	25.8	37.0	37.9	-1	-1	-1
1/17/2019	6:30:20 PM	811	101	17	16	17	17	18	18	18	18	17	18	18	17	25.8	37.0	37.9	-1	-1	-1
1/17/2019	6:30:21 PM	14	102	16	17	17	16	18	18	18	18	17	17	18	17	25.8	37.0	37.9	-1	-1	-1
1/17/2019	6:30:21 PM	202	103	16	16	17	16	18	18	18	18	17	17	18	17	25.8	37.0	37.9	-1	-1	-1
1/17/2019	6:30:21 PM	405	104	16	17	17	17	18	19	18	18	17	18	18	17	25.8	37.0	37.9	-1	-1	-1
1/17/2019	6:30:21 PM	608	105	16	17	17	16	18	18	18	18	17	17	18	17	25.8	37.0	37.9	-1	-1	-1
1/17/2019	6:30:21 PM	811	106	17	17	17	16	18	18	17	18	17	17	18	18	25.8	37.0	37.9	-1	-1	-1
1/17/2019	6:30:22 PM	14	107	16	16	17	17	18	18	17	18	17	17	18	17	25.8	37.0	37.9	-1	-1	-1
1/17/2019	6:30:22 PM	202	108	16	17	16	17	18	18	18	18	17	17	18	17	25.8	37.0	37.9	-1	-1	-1
1/17/2019	6:30:22 PM	405	109	16	17	17	16	18	18	18	18	17	17	18	18	25.8	37.0	37.9	-1	-1	-1
1/17/2019	6:30:22 PM	608	110	16	17	17	17	18	18	18	18	17	17	18	17	25.8	37.0	37.9	-1	-1	-1
1/17/2019	6:30:22 PM	811	111	16	17	17	17	18	18	18	18	17	17	18	17	25.8	37.0	37.9	-1	-1	-1
1/17/2019	6:30:23 PM	14	112	16	16	17	16	18	18	18	18	17	17	18	18	25.8	37.0	37.9	-1	-1	-1
1/17/2019	6:30:23 PM	202	113	16	16	17	16	18	18	18	18	17	18	17	18	25.8	37.0	37.9	-1	-1	-1
1/17/2019	6:30:23 PM	405	114	16	17	17	17	18	18	18	18	17	17	18	17	25.8	37.0	37.9	-1	-1	-1
1/17/2019	6:30:23 PM	608	115	16	16	17	16	18	18	18	18	17	17	18	17	25.8	37.0	37.9	-1	-1	-1
1/17/2019	6:30:23 PM	811	116	16	17	17	17	18	18	18	18	18	17	18	17	25.8	37.0	37.9	-1	-1	-1
1/17/2019	6:30:24 PM	14	117	16	17	17	16	18	18	18	18	17	17	18	17	25.8	37.0	37.9	-1	-1	-1
1/17/2019	6:30:24 PM	202	118	16	16	17	16	18	18	18	18	17	17	18	17	25.8	37.0	37.9	-1	-1	-1
1/17/2019	6:30:24 PM	405	119	16	17	17	17	18	18	18	18	18	17	18	17	25.8	37.0	37.9	-1	-1	-1
1/17/2019	6:30:24 PM	608	120	16	16	17	16	18	18	18	18	17	17	18	17	25.8	37.0	37.9	-1	-1	-1
1/17/2019	6:30:24 PM	811	121	16	17	17	17	18	18	18	18	17	17	18	17	25.8	37.0	37.9	-1	-1	-1
1/17/2019	6:30:25 PM	14	122	16	16	17	16	18	18	18	18	17	17	18	17	25.8	37.0	37.9	-1	-1	-1
1/17/2019	6:30:25 PM	202	123	16	16	17	16	18	18	18	18	17	17	18	18	25.8	37.0	37.9	-1	-1	-1
1/17/2019	6:30:25 PM	405	124	16	17	17	17	18	18	18	18	17	17	18	17	25.8	37.0	37.9	-1	-1	-1
1/17/2019	6:30:25 PM	608	125	16	16	17	16	18	18	18	18	17	17	18	17	25.8	37.0	37.9	-1	-1	-1
1/17/2019	6:30:25 PM	811	126	16	17	17	17	18	18	18	18	17	18	18	17	25.8	37.0	37.9	-1	-1	-1
1/17/2019	6:30:26 PM	14	127	16	17	17	16	18	18	18	18	17	17	18	17	25.8	37.0	37.9	-1	-1	-1
1/17/2019	6:30:26 PM	202	128	17	16	17	16	18	18	18	18	17	17	18	17	25.8	37.0	37.9	-1	-1	-1
1/17/2019	6:30:26 PM	405	129	16	17	17	17	18	18	18	18	18	18	18	17	25.8	37.0	37.9	-1	-1	-1
1/17/2019	6:30:26 PM	608	130	17	16	17	16	18	18	18	18	17	18	18	17	25.8	37.0	37.9	-1	-1	-1
1/17/2019	6:30:26 PM	811	131	16	17	17	16	18	18	18	18	17	18	18	18	25.8	37.0	37.9	-1	-1	-1
1/17/2019	6:30:27 PM	14	132	16	17	17	16	18	18	18	18	17	17	18	17	25.8	37.0	37.9	-1	-1	-1
1/17/2019	6:30:27 PM	202	133	16	16	17	16	18	18	18	18	17	17	18	18	25.8	37.0	37.9	-1	-1	-1
1/17/2019	6:30:27 PM	405	134	16	17	17	17	18	18	18	18	17	17	18	17	25.8	37.0	37.9	-1	-1	-1
1/17/2019	6:30:27 PM	608	135	16	16	17	16	18	18	18	18	17	17	18	18	25.8	37.0	37.9	-1	-1	-1
1/17/2019	6:30:27 PM	811	136	16	17	17	17	18	18	18	18	18	17	18	17	25.8	37.0	37.9	-1	-1	-1
1/17/2019	6:30:28 PM	14	137	16	16	17	16	18	18	18	18	17	17	18	17	25.8	37.0	37.9	-1	-1	-1
1/17/2019	6:30:28 PM	202	138	16	16	17	16	18	18	18	18	17	17	18	17	25.8	37.0	37.9	-1	-1	-1
1/17/2019	6:30:28 PM	405	139	16	17	17	16	18	18	18	18	17	18	18	17	25.8	37.0	37.9	-1	-1	-1
1/17/2019	6:30:28 PM	608	140	16	17	16	17	18	18	18	18	17	17	18	17	25.8	37.0	37.9	-1	-1	-1
1/17/2019	6:30:28 PM	811	141	16	17	17	17	18	19	17	18	18	17	18	17	25.8	37.0	38.4	-1	-1	-1
1/17/2019	6:30:29 PM	14	142	17	17	17	17	18	19	18	18	17	18	18	18	25.8	37.0	38.4	-1	-1	-1
1/17/2019	6:30:29 PM	202	143	16	16	17	16	18	19	18	18	17	18	18	18	25.8	37.0	38.4	-1	-1	-1
1/17/2019	6:30:29 PM	405	144	16	17	16	17	18	19	18	18	17	18	18	17	25.8	37.0	38.4	-1	-1	-1
1/17/2019	6:30:29 PM	608	145	16	17	17	17	18	18	18	18	17	17	18	17	25.8	37.0	38.4	-1	-1	-1
1/17/2019	6:30:29 PM	811	146	16	16	17	16	18	18	18	18	17	18	18	17	25.8	37.0	38.4	-1	-1	-1
1/17/2019	6:30:30 PM	14	147	16	16	17	16	18	18	18	18	17	17	17	17	25.8	37.0	38.4	-1	-1	-1
1/17/2019	6:30:30 PM	202	148	16	17	16	17	18	19	18	18	17	17	18	17	25.8	37.0	38.4	-1	-1	-1
1/17/2019	6:30:30 PM	405	149	16	17	17	17	18	18	18	18	18	17	18	18	25.8	37.0	38.4	-1	-1	-1
1/17/2019	6:30:30 PM	608	150	16	16	17	16	18	18	18	18	17	17	18	17	25.8	37.0	38.4	-1	-1	-1
1/17/2019	6:30:30 PM	811	151	16	17	16	17	18	18	18	18	17	18	18	17	25.8	37.0	38.4	-1	-1	-1
1/17/2019	6:30:31 PM	14	152	16	17	17	16	18	18	18	17	17	17	18	17	25.8	37.0	38.4	-1	-1	-1
1/17/2019	6:30:31 PM	202	153	16	16	17	16	18	18	18	18	17	17	18	18	25.8	37.0	38.4	-1	-1	-1
1/17/2019	6:30:31 PM	405	154	17	16	17	17	18	18	18	18	17	17	18	17	25.8	37.0	38.4	-1	-1	-1
1/17/2019	6:30:31 PM	608	155	16	17	16	17	18	18	18	18	17	17	18	17	25.8	37.0	38.4	-1	-1	-1
1/17/2019	6:30:31 PM	811	156	16	17	17	17	18	18	18	18	17	17	18	17	25.8	37.0	38.4	-1	-1	-1
1/17/2019	6:30:32 PM	14	157	16	17	17	16	18	18	18	18	17	17	18	17	25.8	37.0	38.4	-1	-1	-1
1/17/2019	6:30:32 PM	202	158	16	16	17	16	18	18	18	18	17	17	18	18	25.8	37.0	38.4	-1	-1	-1
1/17/2019	6:30:32 PM	405	159	16	17	17	16	18	18	18	18	17	18	18	17	25.8	37.0	38.4	-1	-1	-1
1/17/2019	6:30:32 PM	608	160	16	17	17	16	18	18	18	18	17	17	18	17	25.8	37.0	38.4	-1	-1	-1
1/17/2019	6:30:32 PM	811	161	17	17	17	16	18	18	18	18	17	18	18	17	25.8	37.0	38.4	-1	-1	-1
1/17/2019	6:30:33 PM	14	162	16	17	17	17	18	18	18	18	17	17	18	17	25.8	37.0	38.4	-1	-1	-1
1/17/2019	6:30:33 PM	202	163	16	17	17	17	18	18	18	18	18	17	18	17	25.8	37.0	38.4	-1	-1	-1
1/17/2019	6:30:33 PM	405	164	16	17	17	16	18	18	18	18	18	18	18	17	25.8	37.0	38.4	-1	-1	-1
1/17/2019	6:30:33 PM	608	165	16	17	17	16	18	18	18	18	17	18	18	18	25.8	37.0	38.4	-1	-1	-1
1/17/2019	6:30:33 PM	811	166	16	17	17	17	18	19	18	18	17	17	18	17	25.8	37.0	38.4	-1	-1	-1
1/17/2019	6:30:34 PM	14	167	16	16	17	16	18	18	18	18	17	17	18	17	25.8	37.0	38.4	-1	-1	-1
1/17/2019	6:30:34 PM	202	168	16	16	17	16	18	18	18	18	17	18	18	17	25.8	37.0	38.4	-1	-1	-1
1/17/2019	6:30:34 PM	405	169	16	17	17	17	18	18	18	18	17	17	18	17	25.8	37.0	38.4	-1	-1	-1
1/17/2019	6:30:34 PM	608	170	16	17	17	16	18	18	18	18	17	17	18	17	25.8	37.0	38.4	-1	-1	-1
1/17/2019	6:30:34 PM	811	171	17	16	17	16	18	18	17	18	17	18	18	17	25.8	37.0	38.4	-1	-1	-1
1/17/2019	6:30:35 PM	14	172	16	16	17	17	18	18	18	18	17	17	18	17	25.8	37.0	38.4	-1	-1	-1
1/17/2019	6:30:35 PM	202	173	16	17	16	17	18	18	18	18	17	17	18	17	25.8	37.0	38.4	-1	-1	-1
1/17/2019	6:30:35 PM	405	174	16	17	17	17	18	18	18	18	17	17	18	17	25.8	37.0	38.4	-1	-1	-1
1/17/2019	6:30:35 PM	608	175	16	16	17	17	18	18	18	18	17	18	18	18	25.8	37.0	38.4	-1	-1	-1
1/17/2019	6:30:35 PM	811	176	16	17	16	17	18	18	18	18	17	18	18	17	25.8	37.0	38.4	-1	-1	-1
1/17/2019	6:30:36 PM	14	177	16	17	17	16	18	18	18	18	18	17	18	17	25.8	37.0	38.4	-1	-1	-1
1/17/2019	6:30:36 PM	202	178	16	16	17	16	18	18	18	18	17	17	18	17	25.8	37.0	38.4	-1	-1	-1
1/17/2019	6:30:36 PM	405	179	16	17	17	16	18	19	18	18	17	18	18	18	25.8	37.0	38.4	-1	-1	-1
1/17/2019	6:30:36 PM	608	180	16	17	17	17	18	18	18	18	17	17	18	17	25.8	37.0	38.4	-1	-1	-1
1/17/2019	6:30:36 PM	811	181	16	16	17	16	18	18	18	18	18	17	18	18	25.8	37.0	38.4	-1	-1	-1
1/17/2019	6:30:37 PM	14	182	16	16	17	17	18	18	18	18	17	17	18	18	25.8	37.0	38.4	-1	-1	-1
1/17/2019	6:30:37 PM	202	183	16	17	16	17	18	18	18	18	17	17	18	17	25.8	37.0	37.2	-1	-1	-1
1/17/2019	6:30:37 PM	405	184	17	17	17	16	18	18	18	18	17	18	18	17	25.8	37.0	37.2	-1	-1	-1
1/17/2019	6:30:37 PM	608	185	16	17	16	17	18	18	18	18	17	17	18	17	25.8	37.0	37.2	-1	-1	-1
1/17/2019	6:30:37 PM	811	186	16	17	17	17	18	18	17	18	18	17	18	17	25.8	37.0	37.2	-1	-1	-1
1/17/2019	6:30:38 PM	14	187	16	16	17	16	18	18	18	18	17	17	18	17	25.8	37.0	37.2	-1	-1	-1
1/17/2019	6:30:38 PM	202	188	16	16	17	16	18	18	17	18	17	17	18	18	25.8	37.0	37.2	-1	-1	-1
1/17/2019	6:30:38 PM	405	189	16	16	17	17	18	18	18	18	18	17	18	17	25.8	37.0	37.2	-1	-1	-1
1/17/2019	6:30:38 PM	608	190	16	16	17	16	18	18	18	18	17	17	18	18	25.8	37.0	37.2	-1	-1	-1
1/17/2019	6:30:38 PM	811	191	16	17	17	17	18	19	18	18	17	18	18	18	25.8	37.0	37.2	-1	-1	-1
1/17/2019	6:30:39 PM	14	192	16	17	17	17	18	18	18	18	17	17	18	17	25.8	37.0	37.2	-1	-1	-1
1/17/2019	6:30:39 PM	202	193	16	16	17	16	18	18	18	18	17	17	18	17	25.8	37.0	37.2	-1	-1	-1
1/17/2019	6:30:39 PM	405	194	16	16	17	16	18	19	18	18	17	18	18	17	25.8	37.0	37.2	-1	-1	-1
1/17/2019	6:30:39 PM	608	195	16	17	17	16	18	18	18	18	17	17	18	17	25.8	37.0	37.2	-1	-1	-1
1/17/2019	6:30:39 PM	811	196	17	17	17	16	18	19	18	18	17	18	18	18	25.8	37.0	37.2	-1	-1	-1
1/17/2019	6:30:40 PM	14	197	16	17	16	17	18	18	18	18	17	17	18	17	25.8	37.0	37.2	-1	-1	-1
1/17/2019	6:30:40 PM	202	198	16	17	17	17	18	18	18	18	17	17	18	17	25.8	37.0	37.2	-1	-1	-1
1/17/2019	6:30:40 PM	405	199	16	16	17	16	18	18	18	18	17	18	18	17	25.8	37.0	37.2	-1	-1	-1
1/17/2019	6:30:40 PM	608	200	16	17	17	17	18	19	18	18	18	17	18	17	25.8	37.0	37.2	-1	-1	-1
1/17/2019	6:30:40 PM	811	201	17	16	17	16	18	18	18	18	17	17	18	17	25.8	37.0	37.2	-1	-1	-1
1/17/2019	6:30:41 PM	14	202	17	16	17	17	18	18	18	18	17	18	18	17	25.8	37.0	37.2	-1	-1	-1
1/17/2019	6:30:41 PM	210	203	16	17	16	17	18	18	18	18	17	18	18	17	25.8	37.0	37.2	-1	-1	-1
1/17/2019	6:30:41 PM	413	204	16	17	17	17	18	18	18	18	17	18	18	17	25.8	37.0	37.2	-1	-1	-1
1/17/2019	6:30:41 PM	616	205	16	16	17	16	18	18	18	18	17	17	18	18	25.8	37.0	37.2	-1	-1	-1
1/17/2019	6:30:41 PM	803	206	17	16	17	16	18	18	18	18	17	18	17	17	25.8	37.0	37.2	-1	-1	-1
1/17/2019	6:30:42 PM	6	207	16	16	16	17	18	18	18	18	17	17	18	17	25.8	37.0	37.2	-1	-1	-1
1/17/2019	6:30:42 PM	210	208	16	16	17	17	18	18	18	18	17	17	18	18	25.8	37.0	37.2	-1	-1	-1
1/17/2019	6:30:42 PM	415	209	16	16	17	17	18	18	18	18	17	18	18	18	25.8	37.0	37.2	-1	-1	-1
1/17/2019	6:30:42 PM	602	210	16	17	17	17	18	18	18	18	17	18	18	17	25.8	37.0	37.2	-1	-1	-1
1/17/2019	6:30:42 PM	805	211	16	17	16	17	18	19	17	18	17	17	18	17	25.8	37.0	37.2	-1	-1	-1
1/17/2019	6:30:43 PM	9	212	17	16	17	16	18	18	18	18	17	17	18	17	25.8	37.0	37.2	-1	-1	-1
1/17/2019	6:30:43 PM	202	213	16	16	17	16	18	18	17	18	17	18	18	17	25.8	37.0	37.2	-1	-1	-1
1/17/2019	6:30:43 PM	405	214	16	17	17	17	18	18	18	18	18	17	18	17	25.8	37.0	37.2	-1	-1	-1
1/17/2019	6:30:43 PM	608	215	16	16	17	16	18	18	17	18	17	17	18	17	25.8	37.0	37.2	-1	-1	-1
1/17/2019	6:30:43 PM	811	216	16	17	17	17	18	18	18	18	17	18	18	17	25.8	37.0	37.2	-1	-1	-1
1/17/2019	6:30:44 PM	14	217	16	17	16	16	18	18	18	18	17	17	18	17	25.8	37.0	37.2	-1	-1	-1
1/17/2019	6:30:44 PM	202	218	16	17	17	17	18	18	18	18	18	17	18	17	25.8	37.0	37.2	-1	-1	-1
1/17/2019	6:30:44 PM	405	219	17	16	17	17	18	18	18	18	17	18	18	18	25.8	37.0	37.2	-1	-1	-1
1/17/2019	6:30:44 PM	608	220	16	16	16	16	18	18	18	18	17	17	18	17	25.8	37.0	37.2	-1	-1	-1
1/17/2019	6:30:44 PM	811	221	16	17	17	17	18	18	18	18	18	17	18	17	25.8	37.0	37.2	-1	-1	-1
1/17/2019	6:30:45 PM	14	222	17	16	17	16	18	19	18	18	17	18	18	17	25.8	37.0	37.2	-1	-1	-1
1/17/2019	6:30:45 PM	202	223	16	17	17	17	18	18	18	18	17	18	18	17	25.8	37.0	37.2	-1	-1	-1
1/17/2019	6:30:45 PM	405	224	16	17	17	16	18	18	18	18	18	17	18	17	25.8	37.0	37.2	-1	-1	-1
1/17/2019	6:30:45 PM	608	225	16	16	17	16	18	18	18	18	17	18	18	17	25.8	37.0	37.2	-1	-1	-1
1/17/2019	6:30:45 PM	811	226	16	17	17	17	18	18	18	18	17	17	18	18	25.8	37.0	37.2	-1	-1	-1
1/17/2019	6:30:46 PM	14	227	16	17	17	16	18	18	18	18	17	17	18	17	25.8	37.0	37.2	-1	-1	-1
1/17/2019	6:30:46 PM	202	228	16	16	17	16	18	18	18	18	17	17	18	18	25.8	37.0	37.2	-1	-1	-1
1/17/2019	6:30:46 PM	405	229	16	17	17	17	18	18	18	18	17	17	18	17	25.8	37.0	37.2	-1	-1	-1
1/17/2019	6:30:46 PM	608	230	16	16	17	16	18	18	18	18	17	17	18	17	25.8	37.0	37.2	-1	-1	-1
1/17/2019	6:30:46 PM	811	231	16	17	17	17	18	19	18	18	17	18	18	18	25.8	37.0	37.2	-1	-1	-1
1/17/2019	6:30:47 PM	14	232	16	17	17	16	18	18	18	18	18	17	18	17	25.8	37.0	37.2	-1	-1	-1
1/17/2019	6:30:47 PM	202	233	16	16	17	16	18	18	18	17	17	17	18	17	25.8	37.0	37.2	-1	-1	-1
1/17/2019	6:30:47 PM	405	234	16	16	17	17	18	18	18	18	17	18	18	17	25.8	37.0	37.2	-1	-1	-1
1/17/2019	6:30:47 PM	608	235	16	17	16	17	18	18	18	18	17	17	18	17	25.8	37.0	37.2	-1	-1	-1
1/17/2019	6:30:47 PM	811	236	16	17	17	16	18	19	18	18	18	17	18	17	25.8	37.0	37.2	-1	-1	-1
1/17/2019	6:30:48 PM	14	237	16	16	17	16	18	18	18	18	17	17	18	18	25.8	37.0	37.2	-1	-1	-1
1/17/2019	6:30:48 PM	202	238	16	17	16	17	18	18	18	18	17	18	18	17	25.8	37.0	37.2	-1	-1	-1
1/17/2019	6:30:48 PM	405	239	16	16	17	16	18	18	18	18	17	17	18	17	25.8	37.0	37.2	-1	-1	-1
1/17/2019	6:30:48 PM	608	240	16	17	17	16	18	18	18	18	17	18	18	17	25.8	37.0	37.2	-1	-1	-1
1/17/2019	6:30:48 PM	811	241	16	17	17	17	18	18	18	18	18	17	18	17	25.8	37.0	37.2	-1	-1	-1
1/17/2019	6:30:49 PM	14	242	16	17	17	16	18	18	18	18	17	17	18	17	25.8	37.0	37.2	-1	-1	-1
1/17/2019	6:30:49 PM	202	243	16	16	17	16	18	18	18	18	17	18	17	17	25.8	37.0	37.2	-1	-1	-1
1/17/2019	6:30:49 PM	405	244	16	17	16	16	18	18	18	18	17	17	18	17	25.8	37.0	37.2	-1	-1	-1
1/17/2019	6:30:49 PM	608	245	16	16	17	16	18	18	18	18	17	17	18	17	25.8	37.0	37.2	-1	-1	-1
1/17/2019	6:30:49 PM	811	246	16	17	17	17	18	18	18	18	18	18	18	17	25.8	37.0	37.2	-1	-1	-1
1/17/2019	6:30:50 PM	14	247	16	16	17	16	18	18	18	18	17	17	18	17	25.8	37.0	37.2	-1	-1	-1
1/17/2019	6:30:50 PM	202	248	16	16	17	17	18	18	18	18	17	18	18	17	25.8	37.0	37.2	-1	-1	-1
1/17/2019	6:30:50 PM	405	249	16	17	16	17	18	18	18	18	17	17	18	17	25.8	37.0	37.2	-1	-1	-1
1/17/2019	6:30:50 PM	608	250	16	17	17	16	18	18	18	18	17	17	18	17	25.8	37.0	37.2	-1	-1	-1
1/17/2019	6:30:50 PM	811	251	17	17	17	16	18	18	18	18	17	18	18	18	25.8	37.0	37.2	-1	-1	-1
1/17/2019	6:30:51 PM	14	252	16	17	17	17	18	18	18	18	17	17	18	17	25.8	37.0	37.2	-1	-1	-1
1/17/2019	6:30:51 PM	202	253	16	16	17	16	18	18	18	18	18	17	18	17	25.8	37.0	37.2	-1	-1	-1
1/17/2019	6:30:51 PM	405	254	16	17	16	17	18	19	18	18	17	17	18	17	25.8	37.0	37.2	-1	-1	-1
1/17/2019	6:30:51 PM	608	255	16	16	17	16	18	18	18	18	17	17	18	17	25.8	37.0	37.2	-1	-1	-1
1/17/2019	6:30:51 PM	811	256	16	17	17	17	18	18	18	18	17	18	18	17	25.8	37.0	37.2	-1	-1	-1
1/17/2019	6:30:52 PM	14	257	16	17	17	17	18	18	18	18	18	17	18	17	25.8	37.0	37.2	-1	-1	-1
1/17/2019	6:30:52 PM	202	258	17	16	17	16	18	18	18	18	17	17	18	17	25.8	37.0	37.2	-1	-1	-1
1/17/2019	6:30:52 PM	405	259	16	17	16	17	18	18	18	18	17	17	18	17	25.8	37.0	37.2	-1	-1	-1
1/17/2019	6:30:52 PM	608	260	16	16	17	16	18	18	18	18	17	17	18	17	25.8	37.0	37.2	-1	-1	-1
1/17/2019	6:30:52 PM	811	261	16	17	17	17	18	19	18	18	17	18	18	17	25.8	37.0	37.2	-1	-1	-1
1/17/2019	6:30:53 PM	14	262	16	17	17	17	18	18	18	18	18	17	18	17	25.8	37.0	37.2	-1	-1	-1
1/17/2019	6:30:53 PM	202	263	16	16	17	16	18	18	17	18	17	18	18	18	25.8	37.0	37.2	-1	-1	-1
1/17/2019	6:30:53 PM	405	264	16	16	17	17	18	18	18	18	17	17	18	17	25.8	37.0	37.2	-1	-1	-1
1/17/2019	6:30:53 PM	608	265	16	16	17	16	18	18	18	18	17	17	18	17	25.8	37.0	37.2	-1	-1	-1
1/17/2019	6:30:53 PM	811	266	17	17	17	16	18	19	18	18	17	18	18	17	25.8	37.0	37.2	-1	-1	-1
1/17/2019	6:30:54 PM	14	267	16	17	16	17	18	18	18	18	17	17	18	17	25.8	37.0	37.5	-1	-1	-1
1/17/2019	6:30:54 PM	202	268	16	17	16	17	18	18	18	18	17	17	18	17	25.8	37.0	37.5	-1	-1	-1
1/17/2019	6:30:54 PM	405	269	16	16	17	16	18	18	18	18	17	17	17	17	25.8	37.0	37.5	-1	-1	-1
1/17/2019	6:30:54 PM	608	270	16	16	17	17	18	18	17	18	17	18	18	17	25.8	37.0	37.5	-1	-1	-1
1/17/2019	6:30:54 PM	811	271	16	17	17	17	18	18	18	18	18	17	18	17	25.8	37.0	37.5	-1	-1	-1
1/17/2019	6:30:55 PM	14	272	16	16	17	16	18	18	18	18	17	17	18	17	25.8	37.0	37.5	-1	-1	-1
1/17/2019	6:30:55 PM	202	273	17	16	17	16	18	19	18	18	17	18	18	18	25.8	37.0	37.5	-1	-1	-1
1/17/2019	6:30:55 PM	405	274	16	17	17	17	18	18	18	18	17	17	18	17	25.8	37.0	37.5	-1	-1	-1
1/17/2019	6:30:55 PM	608	275	16	16	17	17	18	18	18	18	17	17	18	18	25.8	37.0	37.5	-1	-1	-1
1/17/2019	6:30:55 PM	811	276	16	16	17	17	18	18	18	18	17	18	18	18	25.8	37.0	37.5	-1	-1	-1
1/17/2019	6:30:56 PM	14	277	16	17	16	17	18	18	18	18	17	18	18	17	25.8	37.0	37.5	-1	-1	-1
1/17/2019	6:30:56 PM	202	278	16	17	17	17	18	18	18	18	18	17	18	17	25.8	37.0	37.5	-1	-1	-1
1/17/2019	6:30:56 PM	405	279	16	16	17	16	18	18	18	18	17	17	18	17	25.8	37.0	37.5	-1	-1	-1
1/17/2019	6:30:56 PM	608	280	16	17	16	17	18	18	18	18	17	17	18	17	25.8	37.0	37.5	-1	-1	-1
1/17/2019	6:30:56 PM	811	281	16	17	17	17	18	18	18	18	18	17	18	17	25.8	37.0	37.5	-1	-1	-1
1/17/2019	6:30:57 PM	14	282	16	16	17	16	18	18	18	18	17	17	18	17	25.8	37.0	37.5	-1	-1	-1
1/17/2019	6:30:57 PM	202	283	16	16	17	17	18	18	18	18	17	18	18	18	25.8	37.0	37.5	-1	-1	-1
1/17/2019	6:30:57 PM	405	284	16	17	17	17	18	18	18	18	17	17	18	17	25.8	37.0	37.5	-1	-1	-1
1/17/2019	6:30:57 PM	608	285	16	17	17	16	18	18	18	18	17	17	18	17	25.8	37.0	37.5	-1	-1	-1
1/17/2019	6:30:57 PM	811	286	16	17	17	17	18	18	18	18	17	18	18	18	25.8	37.0	37.5	-1	-1	-1
1/17/2019	6:30:58 PM	14	287	16	17	17	17	18	18	18	18	17	17	18	17	25.8	37.0	37.5	-1	-1	-1
1/17/2019	6:30:58 PM	202	288	16	16	17	16	18	18	18	18	17	17	18	17	25.8	37.0	37.5	-1	-1	-1
1/17/2019	6:30:58 PM	405	289	16	16	17	17	18	18	18	18	17	18	18	17	25.8	37.0	37.5	-1	-1	-1
1/17/2019	6:30:58 PM	608	290	16	17	16	16	18	18	18	18	17	17	18	17	25.8	37.0	37.5	-1	-1	-1
1/17/2019	6:30:58 PM	811	291	17	16	17	16	18	18	18	18	17	18	18	18	25.8	37.0	37.5	-1	-1	-1
1/17/2019	6:30:59 PM	14	292	16	17	16	17	18	19	18	18	17	17	18	17	25.8	37.0	37.5	-1	-1	-1
1/17/2019	6:30:59 PM	202	293	16	17	17	17	18	18	18	18	17	17	18	17	25.8	37.0	37.5	-1	-1	-1
1/17/2019	6:30:59 PM	405	294	16	16	17	17	18	18	18	18	17	18	18	17	25.8	37.0	37.5	-1	-1	-1
1/17/2019	6:30:59 PM	608	295	16	17	16	16	18	18	18	18	17	17	18	17	25.8	37.0	37.5	-1	-1	-1
1/17/2019	6:30:59 PM	811	296	16	17	17	17	18	19	18	18	17	18	18	18	25.8	37.0	37.5	-1	-1	-1
1/17/2019	6:31:00 PM	14	297	16	17	17	17	18	19	18	18	17	18	18	17	25.8	37.0	37.5	-1	-1	-1
1/17/2019	6:31:00 PM	217	298	16	17	17	16	18	18	18	18	18	17	18	17	25.8	37.0	37.5	-1	-1	-1
1/17/2019	6:31:00 PM	405	299	16	16	17	16	18	18	18	18	17	17	18	17	25.8	37.0	37.5	-1	-1	-1
1/17/2019	6:31:00 PM	608	300	16	17	17	16	18	18	18	18	17	18	18	17	25.8	37.0	37.5	-1	-1	-1
1/17/2019	6:31:00 PM	811	301	16	17	17	17	18	18	18	18	18	17	18	17	25.8	37.0	37.5	-1	-1	-1
1/17/2019	6:31:01 PM	14	302	16	16	17	16	18	18	18	18	17	17	18	18	25.8	37.0	37.5	-1	-1	-1
1/17/2019	6:31:01 PM	202	303	16	17	17	16	18	18	18	18	17	18	18	17	25.8	37.0	37.5	-1	-1	-1
1/17/2019	6:31:01 PM	405	304	16	17	17	16	18	18	18	18	17	17	18	17	25.8	37.0	37.5	-1	-1	-1
1/17/2019	6:31:01 PM	608	305	16	16	17	16	18	18	18	18	17	17	18	17	25.8	37.0	37.5	-1	-1	-1
1/17/2019	6:31:01 PM	811	306	16	17	17	17	18	18	18	18	17	17	18	17	25.8	37.0	37.5	-1	-1	-1
1/17/2019	6:31:02 PM	14	307	16	16	17	17	18	18	18	18	17	17	18	17	25.8	37.0	37.5	-1	-1	-1
1/17/2019	6:31:02 PM	202	308	16	16	17	17	18	18	18	18	17	18	18	18	25.8	37.0	37.5	-1	-1	-1
1/17/2019	6:31:02 PM	405	309	16	17	16	17	18	18	18	18	17	18	18	17	25.8	37.0	38.2	-1	-1	-1
1/17/2019	6:31:02 PM	608	310	16	16	17	16	18	18	18	18	17	17	18	17	25.8	37.0	38.2	-1	-1	-1
1/17/2019	6:31:02 PM	811	311	16	17	16	17	18	19	18	18	17	18	18	17	25.8	37.0	38.2	-1	-1	-1
1/17/2019	6:31:03 PM	14	312	16	16	17	16	18	18	18	18	17	17	18	17	25.8	37.0	38.2	-1	-1	-1
1/17/2019	6:31:03 PM	202	313	17	16	17	16	18	18	18	18	17	17	18	17	25.8	37.0	38.2	-1	-1	-1
1/17/2019	6:31:03 PM	405	314	16	17	17	17	18	18	18	18	17	17	18	17	25.8	37.0	38.2	-1	-1	-1
1/17/2019	6:31:03 PM	608	315	16	16	16	17	18	18	18	18	17	17	18	17	25.8	37.0	38.2	-1	-1	-1
1/17/2019	6:31:03 PM	811	316	17	17	17	17	18	18	18	18	17	18	18	18	25.8	37.0	38.2	-1	-1	-1
1/17/2019	6:31:04 PM	14	317	16	17	16	17	18	18	18	18	17	17	18	17	25.8	37.0	38.2	-1	-1	-1
1/17/2019	6:31:04 PM	202	318	16	16	17	16	18	18	18	18	17	17	18	17	25.8	37.0	38.2	-1	-1	-1
1/17/2019	6:31:04 PM	405	319	16	16	17	17	18	18	18	18	17	18	18	17	25.8	37.0	38.2	-1	-1	-1
1/17/2019	6:31:04 PM	608	320	16	16	17	16	18	18	18	18	18	17	18	17	25.8	37.0	38.2	-1	-1	-1
1/17/2019	6:31:04 PM	811	321	16	17	17	17	18	19	18	18	17	18	18	18	25.8	37.0	38.2	-1	-1	-1
1/17/2019	6:31:05 PM	14	322	16	17	17	16	18	18	18	18	17	17	18	17	25.8	37.0	38.2	-1	-1	-1
1/17/2019	6:31:05 PM	202	323	16	16	17	16	18	18	18	18	17	17	18	17	25.8	37.0	38.2	-1	-1	-1
1/17/2019	6:31:05 PM	405	324	16	17	16	17	18	18	18	18	17	17	18	17	25.8	37.0	38.2	-1	-1	-1
1/17/2019	6:31:05 PM	608	325	16	16	17	16	18	18	18	18	17	17	18	17	25.8	37.0	38.2	-1	-1	-1
1/17/2019	6:31:05 PM	811	326	16	17	17	17	18	19	18	18	17	17	18	17	25.8	37.0	38.2	-1	-1	-1
1/17/2019	6:31:06 PM	14	327	16	16	17	16	18	18	17	18	17	18	18	18	25.8	37.0	38.2	-1	-1	-1
1/17/2019	6:31:06 PM	202	328	16	17	16	17	18	18	18	18	17	17	18	17	25.8	37.0	38.2	-1	-1	-1
1/17/2019	6:31:06 PM	405	329	16	17	17	16	18	18	18	18	17	17	18	17	25.8	37.0	38.2	-1	-1	-1
1/17/2019	6:31:06 PM	608	330	16	16	17	17	18	18	18	18	17	17	18	18	25.8	37.0	38.2	-1	-1	-1
1/17/2019	6:31:06 PM	811	331	16	17	16	17	18	19	18	18	18	18	18	17	25.8	37.0	38.2	-1	-1	-1
1/17/2019	6:31:07 PM	14	332	16	17	17	16	18	18	18	18	17	17	18	17	25.8	37.0	38.2	-1	-1	-1
1/17/2019	6:31:07 PM	202	333	16	17	17	16	18	18	18	18	17	17	18	17	25.8	37.0	38.2	-1	-1	-1
1/17/2019	6:31:07 PM	405	334	16	17	16	17	18	19	18	18	17	18	17	17	25.8	37.0	38.2	-1	-1	-1
1/17/2019	6:31:07 PM	608	335	16	17	17	17	18	18	18	18	17	17	18	17	25.8	37.0	38.2	-1	-1	-1
1/17/2019	6:31:07 PM	811	336	16	17	17	17	18	19	18	18	17	18	18	18	25.8	37.0	38.2	-1	-1	-1
1/17/2019	6:31:08 PM	14	337	16	17	16	17	18	18	18	18	17	17	18	17	25.8	37.0	38.2	-1	-1	-1
1/17/2019	6:31:08 PM	202	338	16	17	17	16	18	18	18	18	17	17	18	17	25.8	37.0	38.2	-1	-1	-1
1/17/2019	6:31:08 PM	405	339	16	16	17	16	18	18	18	18	17	18	18	18	25.8	37.0	38.2	-1	-1	-1
1/17/2019	6:31:08 PM	608	340	16	17	17	17	18	18	18	18	17	17	18	17	25.8	37.0	38.2	-1	-1	-1
1/17/2019	6:31:08 PM	811	341	17	16	17	16	18	18	18	18	17	18	18	18	25.8	37.0	38.2	-1	-1	-1
1/17/2019	6:31:09 PM	14	342	16	17	16	17	18	18	18	18	17	17	18	17	25.8	37.0	38.2	-1	-1	-1
1/17/2019	6:31:09 PM	202	343	16	16	17	16	18	18	18	18	18	17	18	17	25.8	37.0	38.2	-1	-1	-1
1/17/2019	6:31:09 PM	405	344	16	16	17	17	18	18	18	18	17	18	18	17	25.8	37.0	38.2	-1	-1	-1
1/17/2019	6:31:09 PM	608	345	16	17	17	17	18	18	18	18	18	17	18	17	25.8	37.0	38.2	-1	-1	-1
1/17/2019	6:31:09 PM	811	346	16	16	17	16	18	18	18	18	17	17	18	18	25.8	37.0	38.2	-1	-1	-1
1/17/2019	6:31:10 PM	14	347	16	16	17	17	18	18	18	18	17	17	18	18	25.8	37.0	38.2	-1	-1	-1
1/17/2019	6:31:10 PM	202	348	16	17	16	17	18	18	18	18	17	17	18	17	25.8	37.0	38.2	-1	-1	-1
1/17/2019	6:31:10 PM	405	349	16	16	17	16	18	18	18	18	17	17	18	17	25.8	37.0	38.2	-1	-1	-1
1/17/2019	6:31:10 PM	608	350	16	17	16	17	18	19	18	18	17	17	18	17	25.8	37.0	38.2	-1	-1	-1
1/17/2019	6:31:10 PM	811	351	16	17	17	16	18	18	18	18	17	18	18	17	25.7	37.1	38.7	-1	-1	-1
1/17/2019	6:31:11 PM	14	352	16	17	17	17	18	18	18	18	17	18	18	18	25.7	37.1	38.7	-1	-1	-1
1/17/2019	6:31:11 PM	202	353	16	17	17	16	18	18	18	18	17	17	18	17	25.7	37.1	38.7	-1	-1	-1
1/17/2019	6:31:11 PM	405	354	16	16	17	16	18	18	18	18	17	17	18	17	25.7	37.1	38.7	-1	-1	-1
1/17/2019	6:31:11 PM	608	355	16	17	17	17	18	18	18	18	17	17	18	17	25.7	37.1	38.7	-1	-1	-1
1/17/2019	6:31:11 PM	811	356	16	17	17	17	18	18	18	18	17	18	18	18	25.7	37.1	38.7	-1	-1	-1
1/17/2019	6:31:12 PM	14	357	16	17	16	17	18	18	18	18	17	18	18	17	25.7	37.1	38.7	-1	-1	-1
1/17/2019	6:31:12 PM	202	358	16	17	17	16	18	18	18	18	17	17	18	17	25.7	37.1	38.7	-1	-1	-1
1/17/2019	6:31:12 PM	405	359	16	17	16	17	18	18	18	18	17	17	18	17	25.7	37.1	38.7	-1	-1	-1
1/17/2019	6:31:12 PM	608	360	16	16	17	16	18	18	18	18	17	17	18	17	25.7	37.1	38.7	-1	-1	-1
1/17/2019	6:31:12 PM	811	361	17	17	17	17	18	19	18	18	17	18	18	18	25.7	37.1	38.7	-1	-1	-1
1/17/2019	6:31:13 PM	14	362	16	17	16	17	18	18	18	18	17	17	18	17	25.7	37.1	38.7	-1	-1	-1
1/17/2019	6:31:13 PM	202	363	16	17	17	16	18	18	18	17	18	17	18	17	25.7	37.1	38.7	-1	-1	-1
1/17/2019	6:31:13 PM	405	364	16	16	17	17	18	18	18	18	17	18	17	17	25.7	37.1	38.7	-1	-1	-1
1/17/2019	6:31:13 PM	608	365	16	17	17	17	18	18	18	18	17	17	18	17	25.7	37.1	38.7	-1	-1	-1
1/17/2019	6:31:13 PM	811	366	17	16	17	17	18	19	18	18	17	18	18	18	25.7	37.1	38.7	-1	-1	-1
1/17/2019	6:31:14 PM	14	367	16	17	16	17	18	18	18	18	17	17	18	17	25.7	37.1	38.7	-1	-1	-1
1/17/2019	6:31:14 PM	202	368	16	17	17	16	18	18	18	18	17	17	18	17	25.7	37.1	38.7	-1	-1	-1
1/17/2019	6:31:14 PM	405	369	16	16	16	16	18	18	18	18	17	17	18	17	25.7	37.1	38.7	-1	-1	-1
1/17/2019	6:31:14 PM	608	370	16	17	17	17	18	18	18	18	17	17	18	17	25.7	37.1	38.7	-1	-1	-1
1/17/2019	6:31:14 PM	811	371	17	17	17	17	18	18	18	18	17	18	18	17	25.7	37.1	38.7	-1	-1	-1
1/17/2019	6:31:15 PM	14	372	16	17	17	17	18	18	18	18	17	17	18	17	25.7	37.1	38.7	-1	-1	-1
1/17/2019	6:31:15 PM	202	373	16	16	17	16	18	18	18	18	17	18	17	18	25.7	37.1	38.7	-1	-1	-1
1/17/2019	6:31:15 PM	405	374	16	17	16	17	18	18	18	18	17	17	18	17	25.7	37.1	38.7	-1	-1	-1
1/17/2019	6:31:15 PM	608	375	16	16	17	16	18	18	18	18	17	18	18	17	25.7	37.1	38.7	-1	-1	-1
1/17/2019	6:31:15 PM	811	376	16	17	17	17	18	18	18	18	17	17	18	17	25.7	37.1	38.7	-1	-1	-1
1/17/2019	6:31:16 PM	14	377	16	16	17	16	18	18	18	18	17	17	18	18	25.7	37.1	38.7	-1	-1	-1
1/17/2019	6:31:16 PM	202	378	16	17	17	17	18	18	18	18	17	17	18	17	25.7	37.1	38.7	-1	-1	-1
1/17/2019	6:31:16 PM	405	379	16	16	17	16	18	18	18	18	17	17	18	17	25.7	37.1	38.7	-1	-1	-1
1/17/2019	6:31:16 PM	608	380	16	17	16	17	18	18	17	18	17	18	18	18	25.7	37.1	38.7	-1	-1	-1
1/17/2019	6:31:16 PM	811	381	16	17	17	16	18	18	18	18	17	17	18	17	25.7	37.1	38.7	-1	-1	-1
1/17/2019	6:31:17 PM	14	382	16	17	17	16	18	18	17	18	17	18	18	18	25.7	37.1	38.7	-1	-1	-1
1/17/2019	6:31:17 PM	202	383	16	17	17	17	18	18	18	18	17	17	18	17	25.7	37.1	38.7	-1	-1	-1
1/17/2019	6:31:17 PM	405	384	16	16	17	16	18	18	18	18	17	18	18	18	25.7	37.1	38.7	-1	-1	-1
1/17/2019	6:31:17 PM	608	385	16	17	17	17	18	18	18	18	17	17	18	17	25.7	37.1	38.7	-1	-1	-1
1/17/2019	6:31:17 PM	811	386	17	16	17	16	18	19	18	18	17	17	18	18	25.7	37.1	38.7	-1	-1	-1
1/17/2019	6:31:18 PM	14	387	16	16	17	17	18	18	18	18	18	17	18	17	25.7	37.1	38.7	-1	-1	-1
1/17/2019	6:31:18 PM	202	388	17	16	17	16	18	18	18	18	17	17	18	17	25.7	37.1	38.7	-1	-1	-1
1/17/2019	6:31:18 PM	405	389	16	17	16	17	18	18	18	18	17	17	18	17	25.7	37.1	38.7	-1	-1	-1
1/17/2019	6:31:18 PM	608	390	16	16	17	17	18	18	18	18	17	18	18	17	25.7	37.1	38.7	-1	-1	-1
1/17/2019	6:31:18 PM	811	391	16	17	17	17	18	18	18	18	17	17	18	17	25.7	37.1	38.7	-1	-1	-1
1/17/2019	6:31:19 PM	14	392	16	17	17	17	18	18	18	18	17	17	18	17	25.7	37.1	38.7	-1	-1	-1
1/17/2019	6:31:19 PM	202	393	16	17	17	17	18	18	17	18	17	18	18	18	25.7	37.1	38.5	-1	-1	-1
1/17/2019	6:31:19 PM	405	394	16	16	17	17	18	18	17	18	17	17	18	17	25.7	37.1	38.5	-1	-1	-1
1/17/2019	6:31:19 PM	608	395	16	17	17	16	18	18	18	18	17	17	18	17	25.7	37.1	38.5	-1	-1	-1
1/17/2019	6:31:19 PM	811	396	17	16	17	16	18	18	18	17	17	18	18	17	25.7	37.1	38.5	-1	-1	-1
1/17/2019	6:31:20 PM	14	397	16	16	17	16	18	18	18	18	17	17	18	17	25.7	37.1	38.5	-1	-1	-1
1/17/2019	6:31:20 PM	202	398	16	17	17	17	18	18	18	18	17	18	18	18	25.7	37.1	38.5	-1	-1	-1
1/17/2019	6:31:20 PM	405	399	16	17	17	16	18	18	18	18	17	17	18	17	25.7	37.1	38.5	-1	-1	-1
1/17/2019	6:31:20 PM	608	400	17	16	17	16	18	18	18	18	17	17	18	17	25.7	37.1	38.5	-1	-1	-1
1/17/2019	6:31:20 PM	811	401	17	17	17	16	18	18	18	18	17	18	17	18	25.7	37.1	38.5	-1	-1	-1
1/17/2019	6:31:21 PM	14	402	16	17	16	17	18	18	18	18	17	17	18	17	25.7	37.1	38.5	-1	-1	-1
1/17/2019	6:31:21 PM	202	403	16	17	16	17	18	18	18	18	18	17	18	17	25.7	37.1	38.5	-1	-1	-1
1/17/2019	6:31:21 PM	405	404	16	16	17	16	18	18	18	17	17	17	18	17	25.7	37.1	38.5	-1	-1	-1
1/17/2019	6:31:21 PM	608	405	16	16	17	17	18	18	18	18	17	18	18	18	25.7	37.1	38.5	-1	-1	-1
1/17/2019	6:31:21 PM	811	406	16	17	17	17	18	18	18	18	17	17	18	17	25.7	37.1	38.5	-1	-1	-1
1/17/2019	6:31:22 PM	14	407	16	16	17	16	18	18	18	18	17	17	18	18	25.7	37.1	38.5	-1	-1	-1
1/17/2019	6:31:22 PM	202	408	16	16	17	16	18	18	18	18	17	18	18	18	25.7	37.1	38.5	-1	-1	-1
1/17/2019	6:31:22 PM	405	409	16	16	17	17	18	18	18	18	17	18	18	17	25.7	37.1	38.5	-1	-1	-1
1/17/2019	6:31:22 PM	608	410	16	17	17	16	18	18	18	18	18	17	18	17	25.7	37.1	38.5	-1	-1	-1
1/17/2019	6:31:22 PM	811	411	17	16	17	16	18	18	18	18	17	17	18	18	25.7	37.1	38.5	-1	-1	-1
1/17/2019	6:31:23 PM	11	412	16	16	17	17	18	18	18	18	17	17	18	17	25.7	37.1	38.5	-1	-1	-1
1/17/2019	6:31:23 PM	214	413	16	17	17	16	18	18	18	18	18	18	18	17	25.7	37.1	38.5	-1	-1	-1
1/17/2019	6:31:23 PM	401	414	16	17	17	16	18	18	18	18	18	17	18	17	25.7	37.1	38.5	-1	-1	-1
1/17/2019	6:31:23 PM	605	415	16	16	17	16	18	18	18	18	17	17	18	17	25.7	37.1	38.5	-1	-1	-1
1/17/2019	6:31:23 PM	808	416	16	17	16	17	18	18	18	18	17	17	18	17	25.7	37.1	38.5	-1	-1	-1
1/17/2019	6:31:24 PM	11	417	16	16	17	17	18	18	18	18	17	17	18	17	25.7	37.1	38.5	-1	-1	-1
1/17/2019	6:31:24 PM	214	418	17	16	17	16	18	18	18	18	17	17	18	18	25.7	37.1	38.5	-1	-1	-1
1/17/2019	6:31:24 PM	401	419	17	16	17	16	18	18	18	18	17	17	18	17	25.7	37.1	38.5	-1	-1	-1
1/17/2019	6:31:24 PM	605	420	16	17	17	16	18	18	18	18	17	17	18	17	25.7	37.1	38.5	-1	-1	-1
1/17/2019	6:31:24 PM	808	421	17	17	17	16	18	19	18	18	17	17	18	17	25.7	37.1	38.5	-1	-1	-1
1/17/2019	6:31:25 PM	11	422	16	17	16	17	18	18	18	18	17	17	18	17	25.7	37.1	38.5	-1	-1	-1
1/17/2019	6:31:25 PM	214	423	16	16	17	16	18	18	18	18	17	18	18	17	25.7	37.1	38.5	-1	-1	-1
1/17/2019	6:31:25 PM	401	424	16	16	17	16	18	18	18	18	17	18	18	18	25.7	37.1	38.5	-1	-1	-1
1/17/2019	6:31:25 PM	605	425	16	16	17	17	18	18	18	18	17	18	18	18	25.7	37.1	38.5	-1	-1	-1
1/17/2019	6:31:25 PM	808	426	16	17	17	17	18	18	18	18	17	17	18	17	25.7	37.1	38.5	-1	-1	-1
1/17/2019	6:31:26 PM	11	427	16	16	17	16	18	18	17	18	17	17	18	17	25.7	37.1	38.5	-1	-1	-1
1/17/2019	6:31:26 PM	201	428	17	16	17	16	18	18	18	18	17	18	18	18	25.7	37.1	38.5	-1	-1	-1
1/17/2019	6:31:26 PM	405	429	16	17	17	17	18	19	18	18	17	18	18	17	25.7	37.1	38.5	-1	-1	-1
1/17/2019	6:31:26 PM	608	430	16	17	17	17	18	18	18	18	18	17	18	17	25.7	37.1	38.5	-1	-1	-1
1/17/2019	6:31:26 PM	811	431	16	16	17	16	18	18	18	18	17	17	18	18	25.7	37.1	38.5	-1	-1	-1
1/17/2019	6:31:27 PM	9	432	16	17	17	17	18	18	18	18	17	18	18	17	25.7	37.1	38.5	-1	-1	-1
1/17/2019	6:31:27 PM	212	433	16	17	17	17	18	18	18	18	17	17	18	17	25.7	37.1	38.5	-1	-1	-1
1/17/2019	6:31:27 PM	415	434	16	16	17	16	18	18	18	18	17	17	18	18	25.7	37.1	38.5	-1	-1	-1
1/17/2019	6:31:27 PM	603	435	16	16	17	16	18	18	18	18	17	18	18	17	25.7	37.1	38.7	-1	-1	-1
1/17/2019	6:31:27 PM	806	436	16	17	17	17	18	18	18	18	18	17	18	17	25.7	37.1	38.7	-1	-1	-1
1/17/2019	6:31:28 PM	9	437	17	16	17	16	18	18	18	18	17	18	18	18	25.7	37.1	38.7	-1	-1	-1
1/17/2019	6:31:28 PM	212	438	16	17	16	17	18	18	18	18	17	18	18	17	25.7	37.1	38.7	-1	-1	-1
1/17/2019	6:31:28 PM	415	439	16	16	17	16	18	18	18	18	17	17	18	17	25.7	37.1	38.7	-1	-1	-1
1/17/2019	6:31:28 PM	603	440	16	17	17	16	18	18	18	18	17	17	18	17	25.7	37.1	38.7	-1	-1	-1
1/17/2019	6:31:28 PM	806	441	16	17	17	17	18	18	18	18	17	17	18	17	25.7	37.1	38.7	-1	-1	-1
1/17/2019	6:31:29 PM	9	442	16	17	17	17	18	18	18	18	17	17	18	17	25.7	37.1	38.7	-1	-1	-1
1/17/2019	6:31:29 PM	212	443	16	16	17	17	18	18	18	18	17	18	18	18	25.7	37.1	38.7	-1	-1	-1
1/17/2019	6:31:29 PM	415	444	16	17	16	17	18	18	18	18	17	17	18	17	25.7	37.1	38.7	-1	-1	-1
1/17/2019	6:31:29 PM	603	445	16	17	17	17	18	18	18	18	18	17	18	17	25.7	37.1	38.7	-1	-1	-1
1/17/2019	6:31:29 PM	806	446	16	17	17	17	18	18	18	18	17	18	18	18	25.7	37.1	38.7	-1	-1	-1
1/17/2019	6:31:30 PM	9	447	16	17	16	17	18	18	18	18	18	17	18	17	25.7	37.1	38.7	-1	-1	-1
1/17/2019	6:31:30 PM	212	448	16	16	17	16	18	18	18	18	17	17	18	18	25.7	37.1	38.7	-1	-1	-1
1/17/2019	6:31:30 PM	415	449	16	17	16	16	18	18	18	18	17	17	18	17	25.7	37.1	38.7	-1	-1	-1
1/17/2019	6:31:30 PM	603	450	16	17	17	17	18	18	18	18	17	17	18	17	25.7	37.1	38.7	-1	-1	-1
1/17/2019	6:31:30 PM	806	451	16	16	17	16	18	18	18	18	17	17	18	18	25.7	37.1	38.7	-1	-1	-1
1/17/2019	6:31:31 PM	9	452	16	17	17	17	18	18	18	18	17	17	17	17	25.7	37.1	38.7	-1	-1	-1
1/17/2019	6:31:31 PM	212	453	16	16	17	16	18	19	18	18	17	17	18	17	25.7	37.1	38.7	-1	-1	-1
1/17/2019	6:31:31 PM	415	454	16	17	16	17	18	18	18	18	17	17	18	17	25.7	37.1	38.7	-1	-1	-1
1/17/2019	6:31:31 PM	603	455	16	17	17	17	18	18	18	18	17	17	18	17	25.7	37.1	38.7	-1	-1	-1
1/17/2019	6:31:31 PM	806	456	16	16	17	17	18	18	18	18	17	18	18	18	25.7	37.1	38.7	-1	-1	-1
1/17/2019	6:31:32 PM	9	457	16	17	17	17	18	19	17	18	17	18	18	17	25.7	37.1	38.7	-1	-1	-1
1/17/2019	6:31:32 PM	212	458	16	17	17	16	18	19	18	18	17	17	18	17	25.7	37.1	38.7	-1	-1	-1
1/17/2019	6:31:32 PM	415	459	16	16	17	16	18	18	18	18	17	17	18	17	25.7	37.1	38.7	-1	-1	-1
1/17/2019	6:31:32 PM	603	460	17	17	17	16	18	18	18	18	17	18	18	18	25.7	37.1	38.7	-1	-1	-1
1/17/2019	6:31:32 PM	806	461	16	17	17	17	18	18	18	18	17	17	18	17	25.7	37.1	38.7	-1	-1	-1
1/17/2019	6:31:33 PM	9	462	16	17	17	16	18	18	18	18	17	17	18	17	25.7	37.1	38.7	-1	-1	-1
1/17/2019	6:31:33 PM	212	463	16	16	17	16	18	19	18	18	17	18	18	17	25.7	37.1	38.7	-1	-1	-1
1/17/2019	6:31:33 PM	415	464	16	17	16	17	18	18	18	18	17	17	18	17	25.7	37.1	38.7	-1	-1	-1
1/17/2019	6:31:33 PM	603	465	16	17	17	17	18	18	18	18	17	17	18	17	25.7	37.1	38.7	-1	-1	-1
1/17/2019	6:31:33 PM	806	466	16	16	17	16	18	18	18	18	17	17	18	18	25.7	37.1	38.7	-1	-1	-1
1/17/2019	6:31:34 PM	9	467	16	17	17	17	18	18	18	18	17	17	18	17	25.7	37.1	38.7	-1	-1	-1
1/17/2019	6:31:34 PM	212	468	16	17	17	16	18	18	18	18	18	17	18	17	25.7	37.1	38.7	-1	-1	-1
1/17/2019	6:31:34 PM	415	469	16	16	17	16	18	18	17	18	17	17	18	17	25.7	37.1	38.7	-1	-1	-1
1/17/2019	6:31:34 PM	603	470	16	17	16	17	18	18	18	18	17	18	18	17	25.7	37.1	38.7	-1	-1	-1
1/17/2019	6:31:34 PM	806	471	16	16	17	16	18	18	19	18	17	17	18	17	25.7	37.1	38.7	-1	-1	-1
1/17/2019	6:31:35 PM	9	472	16	16	17	16	18	18	18	18	17	18	18	18	25.7	37.1	38.7	-1	-1	-1
1/17/2019	6:31:35 PM	212	473	16	17	16	17	18	18	18	18	17	17	18	17	25.7	37.1	38.7	-1	-1	-1
1/17/2019	6:31:35 PM	415	474	16	16	17	16	18	18	18	18	17	17	18	17	25.7	37.1	38.7	-1	-1	-1
1/17/2019	6:31:35 PM	603	475	16	16	17	17	18	18	18	18	17	18	18	17	25.7	37.1	38.7	-1	-1	-1
1/17/2019	6:31:35 PM	806	476	16	17	17	17	18	18	18	18	17	18	18	17	25.7	37.1	38.7	-1	-1	-1
1/17/2019	6:31:36 PM	9	477	16	17	17	16	18	19	18	18	17	17	18	17	25.7	37.1	34.1	-1	-1	-1
1/17/2019	6:31:36 PM	212	478	16	16	17	16	18	18	18	18	17	18	18	17	25.7	37.1	34.1	-1	-1	-1
1/17/2019	6:31:36 PM	415	479	16	17	16	16	18	18	18	18	17	17	18	17	25.7	37.1	34.1	-1	-1	-1
1/17/2019	6:31:36 PM	603	480	16	17	17	16	18	18	18	18	18	17	18	17	25.7	37.1	34.1	-1	-1	-1
1/17/2019	6:31:36 PM	806	481	17	17	17	17	18	19	18	18	17	18	18	18	25.7	37.1	34.1	-1	-1	-1
1/17/2019	6:31:37 PM	9	482	16	17	17	17	18	19	18	18	18	17	18	17	25.7	37.1	34.1	-1	-1	-1
1/17/2019	6:31:37 PM	212	483	16	16	17	16	18	18	18	18	17	17	18	18	25.7	37.1	34.1	-1	-1	-1
1/17/2019	6:31:37 PM	415	484	16	17	16	17	18	18	18	18	17	17	18	17	25.7	37.1	34.1	-1	-1	-1
1/17/2019	6:31:37 PM	603	485	16	17	17	17	18	18	18	18	17	17	18	18	25.7	37.1	34.1	-1	-1	-1
1/17/2019	6:31:37 PM	806	486	16	17	17	17	18	19	18	18	17	18	18	18	25.7	37.1	34.1	-1	-1	-1
1/17/2019	6:31:38 PM	9	487	16	17	17	16	18	18	18	18	17	17	18	17	25.7	37.1	34.1	-1	-1	-1
1/17/2019	6:31:38 PM	212	488	17	16	17	16	18	19	18	18	17	18	18	17	25.7	37.1	34.1	-1	-1	-1
1/17/2019	6:31:38 PM	415	489	16	17	16	17	18	18	18	18	17	17	18	17	25.7	37.1	34.1	-1	-1	-1
1/17/2019	6:31:38 PM	603	490	16	17	17	17	18	18	18	18	17	17	18	17	25.7	37.1	34.1	-1	-1	-1
1/17/2019	6:31:38 PM	806	491	16	17	17	16	18	18	18	18	17	17	18	18	25.7	37.1	34.1	-1	-1	-1
1/17/2019	6:31:39 PM	9	492	16	17	17	17	18	18	18	18	17	17	18	18	25.7	37.1	34.1	-1	-1	-1
1/17/2019	6:31:39 PM	212	493	16	17	17	16	18	18	18	18	17	17	18	17	25.7	37.1	34.1	-1	-1	-1
1/17/2019	6:31:39 PM	415	494	16	16	17	16	18	17	18	18	17	17	18	18	25.7	37.1	34.1	-1	-1	-1
1/17/2019	6:31:39 PM	603	495	16	17	17	17	18	18	18	18	17	18	18	18	25.7	37.1	34.1	-1	-1	-1
1/17/2019	6:31:39 PM	806	496	16	17	17	17	18	18	18	18	18	17	18	17	25.7	37.1	34.1	-1	-1	-1
1/17/2019	6:31:40 PM	9	497	16	16	17	17	18	18	18	18	17	18	18	18	25.7	37.1	34.1	-1	-1	-1
1/17/2019	6:31:40 PM	212	498	16	17	16	17	18	18	18	18	17	17	18	17	25.7	37.1	34.1	-1	-1	-1
1/17/2019	6:31:40 PM	415	499	16	16	17	16	18	18	18	18	17	17	18	17	25.7	37.1	34.1	-1	-1	-1
1/17/2019	6:31:40 PM	603	500	16	16	17	17	18	18	18	18	17	18	18	18	25.7	37.1	34.1	-1	-1	-1
1/17/2019	6:31:40 PM	806	501	16	17	17	16	18	18	18	18	17	17	18	17	25.7	37.1	34.1	-1	-1	-1
1/17/2019	6:31:41 PM	9	502	16	16	17	16	18	18	18	18	17	18	18	18	25.7	37.1	34.1	-1	-1	-1
1/17/2019	6:31:41 PM	212	503	16	17	16	17	18	18	18	18	17	17	18	17	25.7	37.1	34.1	-1	-1	-1
1/17/2019	6:31:41 PM	415	504	16	16	17	16	18	18	18	18	17	17	18	17	25.7	37.1	34.1	-1	-1	-1
1/17/2019	6:31:41 PM	603	505	16	16	17	17	18	18	18	18	17	18	18	18	25.7	37.1	34.1	-1	-1	-1
1/17/2019	6:31:41 PM	806	506	16	17	17	17	18	18	18	18	17	17	18	17	25.7	37.1	34.1	-1	-1	-1
1/17/2019	6:31:42 PM	9	507	16	16	17	16	18	18	18	18	17	17	18	18	25.7	37.1	34.1	-1	-1	-1
1/17/2019	6:31:42 PM	212	508	16	17	16	17	18	18	18	18	17	17	18	17	25.7	37.1	34.1	-1	-1	-1
1/17/2019	6:31:42 PM	415	509	16	16	17	16	18	18	18	17	17	17	18	17	25.7	37.1	34.1	-1	-1	-1
1/17/2019	6:31:42 PM	603	510	16	17	17	16	18	18	18	18	17	18	18	18	25.7	37.1	34.1	-1	-1	-1
1/17/2019	6:31:42 PM	806	511	16	17	17	17	18	18	18	18	17	17	18	17	25.7	37.1	34.1	-1	-1	-1
1/17/2019	6:31:43 PM	9	512	16	16	17	16	18	18	18	18	17	17	18	18	25.7	37.1	34.1	-1	-1	-1
1/17/2019	6:31:43 PM	212	513	16	17	16	17	18	18	18	18	17	17	18	17	25.7	37.1	34.1	-1	-1	-1
1/17/2019	6:31:43 PM	415	514	16	16	17	16	18	18	18	18	17	17	18	17	25.7	37.1	34.1	-1	-1	-1
1/17/2019	6:31:43 PM	603	515	16	17	17	17	18	18	17	18	17	18	18	18	25.7	37.1	34.1	-1	-1	-1
1/17/2019	6:31:43 PM	806	516	16	17	17	17	18	18	18	18	17	17	18	17	25.7	37.1	34.1	-1	-1	-1
1/17/2019	6:31:44 PM	9	517	16	17	17	17	18	19	18	18	17	17	18	17	25.7	37.1	34.1	-1	-1	-1
1/17/2019	6:31:44 PM	212	518	16	17	17	16	18	18	18	18	17	17	18	17	25.7	37.1	34.1	-1	-1	-1
1/17/2019	6:31:44 PM	415	519	16	17	16	17	18	18	18	18	17	17	18	17	25.8	37.2	37.9	-1	-1	-1
1/17/2019	6:31:44 PM	603	520	16	17	16	17	18	18	18	18	17	17	18	17	25.8	37.2	37.9	-1	-1	-1
1/17/2019	6:31:44 PM	806	521	16	17	17	17	18	18	18	18	17	17	18	17	25.8	37.2	37.9	-1	-1	-1
1/17/2019	6:31:45 PM	9	522	17	16	17	16	18	18	18	18	17	17	18	17	25.8	37.2	37.9	-1	-1	-1
1/17/2019	6:31:45 PM	212	523	16	16	17	17	18	18	18	18	17	17	18	17	25.8	37.2	37.9	-1	-1	-1
1/17/2019	6:31:45 PM	415	524	16	17	16	16	18	18	18	18	17	17	18	17	25.8	37.2	37.9	-1	-1	-1
1/17/2019	6:31:45 PM	603	525	16	17	17	16	18	18	18	18	18	17	18	17	25.8	37.2	37.9	-1	-1	-1
1/17/2019	6:31:45 PM	806	526	16	17	17	16	18	19	18	18	17	18	18	18	25.8	37.2	37.9	-1	-1	-1
1/17/2019	6:31:46 PM	9	527	16	16	17	16	18	18	18	18	17	17	18	17	25.8	37.2	37.9	-1	-1	-1
1/17/2019	6:31:46 PM	212	528	16	16	17	16	18	18	17	18	17	17	17	17	25.8	37.2	37.9	-1	-1	-1
1/17/2019	6:31:46 PM	415	529	16	17	16	16	18	18	17	18	17	18	18	17	25.8	37.2	37.9	-1	-1	-1
1/17/2019	6:31:46 PM	603	530	16	17	16	17	18	18	18	18	17	17	18	17	25.8	37.2	37.9	-1	-1	-1
1/17/2019	6:31:46 PM	806	531	16	16	17	17	18	18	18	18	18	17	18	17	25.8	37.2	37.9	-1	-1	-1
1/17/2019	6:31:47 PM	9	532	16	16	17	17	18	18	18	18	17	18	18	17	25.8	37.2	37.9	-1	-1	-1
1/17/2019	6:31:47 PM	212	533	16	17	17	17	18	18	18	18	17	17	18	17	25.8	37.2	37.9	-1	-1	-1
1/17/2019	6:31:47 PM	415	534	16	16	17	16	18	19	18	17	17	17	18	17	25.8	37.2	37.9	-1	-1	-1
1/17/2019	6:31:47 PM	603	535	16	17	17	16	18	19	18	18	17	18	18	18	25.8	37.2	37.9	-1	-1	-1
1/17/2019	6:31:47 PM	806	536	16	17	16	17	18	18	18	18	17	17	18	17	25.8	37.2	37.9	-1	-1	-1
1/17/2019	6:31:48 PM	9	537	16	16	17	16	18	18	18	18	17	17	18	17	25.8	37.2	37.9	-1	-1	-1
1/17/2019	6:31:48 PM	212	538	16	16	17	17	18	18	18	18	17	18	18	18	25.8	37.2	37.9	-1	-1	-1
1/17/2019	6:31:48 PM	415	539	16	17	16	17	18	18	18	18	17	17	18	17	25.8	37.2	37.9	-1	-1	-1
1/17/2019	6:31:48 PM	603	540	16	17	17	17	18	18	17	18	18	17	18	17	25.8	37.2	37.9	-1	-1	-1
1/17/2019	6:31:48 PM	806	541	16	16	17	16	18	18	18	18	17	17	18	18	25.8	37.2	37.9	-1	-1	-1
1/17/2019	6:31:49 PM	9	542	16	17	17	16	18	18	18	18	17	17	18	17	25.8	37.2	37.9	-1	-1	-1
1/17/2019	6:31:49 PM	212	543	16	16	17	16	18	18	18	18	17	17	18	17	25.8	37.2	37.9	-1	-1	-1
1/17/2019	6:31:49 PM	415	544	16	17	17	16	18	18	18	18	17	18	18	17	25.8	37.2	37.9	-1	-1	-1
1/17/2019	6:31:49 PM	603	545	16	17	16	17	18	19	18	18	18	17	18	17	25.8	37.2	37.9	-1	-1	-1
1/17/2019	6:31:49 PM	806	546	16	17	17	16	18	18	18	18	17	18	18	17	25.8	37.2	37.9	-1	-1	-1
1/17/2019	6:31:50 PM	9	547	16	17	16	17	18	18	18	18	17	17	18	17	25.8	37.2	37.9	-1	-1	-1
1/17/2019	6:31:50 PM	212	548	16	16	17	17	18	18	18	18	17	17	18	17	25.8	37.2	37.9	-1	-1	-1
1/17/2019	6:31:50 PM	415	549	16	16	17	16	18	18	18	18	17	18	18	18	25.8	37.2	37.9	-1	-1	-1
1/17/2019	6:31:50 PM	603	550	16	17	16	17	18	19	18	18	17	17	18	17	25.8	37.2	37.9	-1	-1	-1
1/17/2019	6:31:50 PM	806	551	16	16	17	16	18	18	18	18	17	17	18	18	25.8	37.2	37.9	-1	-1	-1
1/17/2019	6:31:51 PM	9	552	16	16	16	17	18	19	18	18	17	17	18	18	25.8	37.2	37.9	-1	-1	-1
1/17/2019	6:31:51 PM	212	553	16	17	16	17	18	19	18	18	18	17	18	17	25.8	37.2	37.9	-1	-1	-1
1/17/2019	6:31:51 PM	415	554	16	16	17	16	18	18	18	18	17	17	18	17	25.8	37.2	37.9	-1	-1	-1
1/17/2019	6:31:51 PM	603	555	17	17	17	16	18	18	18	18	17	18	18	18	25.8	37.2	37.9	-1	-1	-1
1/17/2019	6:31:51 PM	806	556	16	17	16	17	18	19	18	18	17	17	18	17	25.8	37.2	37.9	-1	-1	-1
1/17/2019	6:31:52 PM	9	557	16	16	17	16	18	18	18	18	17	17	18	17	25.8	37.2	37.9	-1	-1	-1
1/17/2019	6:31:52 PM	212	558	16	17	16	16	18	18	18	18	17	17	18	17	25.8	37.2	37.9	-1	-1	-1
1/17/2019	6:31:52 PM	415	559	16	16	17	16	18	18	18	18	17	17	18	17	25.8	37.2	37.9	-1	-1	-1
1/17/2019	6:31:52 PM	603	560	16	16	17	16	18	18	18	18	18	17	18	17	25.8	37.2	37.9	-1	-1	-1
1/17/2019	6:31:52 PM	806	561	16	17	17	17	18	18	18	18	17	17	18	17	25.7	37.2	39.0	-1	-1	-1
1/17/2019	6:31:53 PM	9	562	16	16	17	16	18	18	18	18	17	17	18	17	25.7	37.2	39.0	-1	-1	-1
1/17/2019	6:31:53 PM	212	563	16	17	17	17	18	18	18	18	17	18	18	17	25.7	37.2	39.0	-1	-1	-1
1/17/2019	6:31:53 PM	415	564	16	17	17	16	18	18	18	18	17	17	18	17	25.7	37.2	39.0	-1	-1	-1
1/17/2019	6:31:53 PM	603	565	16	17	17	16	18	18	18	18	17	17	18	17	25.7	37.2	39.0	-1	-1	-1
1/17/2019	6:31:53 PM	806	566	16	17	17	17	18	18	18	18	17	17	18	17	25.7	37.2	39.0	-1	-1	-1
1/17/2019	6:31:54 PM	9	567	16	16	17	16	18	18	18	18	17	17	18	17	25.7	37.2	39.0	-1	-1	-1
1/17/2019	6:31:54 PM	212	568	16	17	17	17	18	18	18	18	17	18	18	17	25.7	37.2	39.0	-1	-1	-1
1/17/2019	6:31:54 PM	415	569	16	17	17	17	18	18	18	18	18	17	18	17	25.7	37.2	39.0	-1	-1	-1
1/17/2019	6:31:54 PM	603	570	17	17	17	16	18	18	18	18	18	18	18	17	25.7	37.2	39.0	-1	-1	-1
1/17/2019	6:31:54 PM	806	571	16	17	17	17	18	18	18	18	17	17	18	17	25.7	37.2	39.0	-1	-1	-1
1/17/2019	6:31:55 PM	9	572	16	17	17	16	18	18	18	18	17	17	18	17	25.7	37.2	39.0	-1	-1	-1
1/17/2019	6:31:55 PM	212	573	16	16	17	16	18	18	18	18	17	18	18	17	25.7	37.2	39.0	-1	-1	-1
1/17/2019	6:31:55 PM	415	574	16	17	17	16	18	18	18	17	17	17	18	17	25.7	37.2	39.0	-1	-1	-1
1/17/2019	6:31:55 PM	603	575	16	16	17	16	18	18	18	18	17	17	18	18	25.7	37.2	39.0	-1	-1	-1
1/17/2019	6:31:55 PM	806	576	16	17	16	17	18	18	18	18	17	17	18	17	25.7	37.2	39.0	-1	-1	-1
1/17/2019	6:31:56 PM	9	577	16	16	17	16	18	18	18	18	17	17	18	17	25.7	37.2	39.0	-1	-1	-1
1/17/2019	6:31:56 PM	212	578	16	17	16	17	18	18	18	18	17	17	18	17	25.7	37.2	39.0	-1	-1	-1
1/17/2019	6:31:56 PM	415	579	17	17	17	16	18	18	18	18	17	17	18	17	25.7	37.2	39.0	-1	-1	-1
1/17/2019	6:31:56 PM	603	580	17	17	17	17	18	18	18	18	17	18	18	18	25.7	37.2	39.0	-1	-1	-1
1/17/2019	6:31:56 PM	806	581	16	17	17	16	18	18	18	18	17	17	18	17	25.7	37.2	39.0	-1	-1	-1
1/17/2019	6:31:57 PM	9	582	16	16	17	17	18	18	18	18	17	17	18	17	25.7	37.2	39.0	-1	-1	-1
1/17/2019	6:31:57 PM	212	583	16	17	17	16	18	18	18	18	17	17	18	17	25.7	37.2	39.0	-1	-1	-1
1/17/2019	6:31:57 PM	415	584	16	16	17	17	18	18	18	18	17	18	18	18	25.7	37.2	39.0	-1	-1	-1
1/17/2019	6:31:57 PM	603	585	16	16	17	17	18	19	18	18	17	18	18	18	25.7	37.2	39.0	-1	-1	-1
1/17/2019	6:31:57 PM	806	586	16	17	16	16	18	18	18	18	17	17	18	17	25.7	37.2	39.0	-1	-1	-1
1/17/2019	6:31:58 PM	9	587	17	16	17	16	18	18	18	18	17	17	18	17	25.7	37.2	39.0	-1	-1	-1
1/17/2019	6:31:58 PM	212	588	16	17	16	16	18	18	18	18	17	17	18	17	25.7	37.2	39.0	-1	-1	-1
1/17/2019	6:31:58 PM	415	589	16	17	17	17	18	18	18	18	18	17	18	17	25.7	37.2	39.0	-1	-1	-1
1/17/2019	6:31:58 PM	603	590	17	16	17	16	18	18	18	18	17	17	18	18	25.7	37.2	39.0	-1	-1	-1
1/17/2019	6:31:58 PM	806	591	16	17	17	17	18	18	18	18	17	17	18	17	25.7	37.2	39.0	-1	-1	-1
1/17/2019	6:31:59 PM	9	592	16	17	17	16	18	18	17	18	18	17	18	17	25.7	37.2	39.0	-1	-1	-1
1/17/2019	6:31:59 PM	212	593	16	16	17	16	18	18	17	18	17	18	18	18	25.7	37.2	39.0	-1	-1	-1
1/17/2019	6:31:59 PM	415	594	16	17	17	17	18	18	18	18	18	17	18	17	25.7	37.2	39.0	-1	-1	-1
1/17/2019	6:31:59 PM	603	595	16	17	17	17	18	18	18	18	18	17	18	17	25.7	37.2	39.0	-1	-1	-1
1/17/2019	6:31:59 PM	806	596	16	16	17	16	18	18	18	18	17	17	18	17	25.7	37.2	39.0	-1	-1	-1
1/17/2019	6:32:00 PM	9	597	16	16	17	16	18	18	18	18	17	17	18	17	25.7	37.2	39.0	-1	-1	-1
1/17/2019	6:32:00 PM	212	598	16	16	17	16	18	18	18	18	17	18	18	17	25.7	37.2	39.0	-1	-1	-1
1/17/2019	6:32:00 PM	415	599	16	17	17	16	18	18	18	18	17	17	18	17	25.7	37.2	39.0	-1	-1	-1
1/17/2019	6:32:00 PM	603	600	17	17	17	16	18	18	18	18	18	18	18	17	25.7	37.2	39.0	-1	-1	-1
1/17/2019	6:32:00 PM	806	601	16	17	17	16	18	18	18	18	17	17	17	17	25.7	37.2	39.0	-1	-1	-1
1/17/2019	6:32:01 PM	9	602	16	16	17	17	18	18	18	18	17	17	18	17	25.7	37.2	39.0	-1	-1	-1
1/17/2019	6:32:01 PM	212	603	16	16	17	16	18	18	18	17	17	17	18	18	25.7	37.3	39.4	-1	-1	-1
1/17/2019	6:32:01 PM	415	604	16	17	17	17	18	18	18	18	18	17	18	17	25.7	37.3	39.4	-1	-1	-1
1/17/2019	6:32:01 PM	603	605	16	16	17	16	18	18	18	18	17	17	18	18	25.7	37.3	39.4	-1	-1	-1
1/17/2019	6:32:01 PM	806	606	16	17	16	17	18	18	17	18	17	17	18	17	25.7	37.3	39.4	-1	-1	-1
1/17/2019	6:32:02 PM	9	607	16	16	17	16	18	18	18	18	17	17	18	17	25.7	37.3	39.4	-1	-1	-1
1/17/2019	6:32:02 PM	212	608	16	16	17	16	18	18	18	18	17	18	18	17	25.7	37.3	39.4	-1	-1	-1
1/17/2019	6:32:02 PM	415	609	16	17	17	16	18	18	18	18	17	17	18	17	25.7	37.3	39.4	-1	-1	-1
1/17/2019	6:32:02 PM	603	610	17	17	17	16	18	18	18	18	17	17	18	17	25.7	37.3	39.4	-1	-1	-1
1/17/2019	6:32:02 PM	806	611	16	17	16	16	18	18	18	18	17	17	18	17	25.7	37.3	39.4	-1	-1	-1
1/17/2019	6:32:03 PM	9	612	16	16	17	16	18	18	18	18	17	17	18	17	25.7	37.3	39.4	-1	-1	-1
1/17/2019	6:32:03 PM	212	613	16	17	16	17	18	18	18	18	17	17	18	17	25.7	37.3	39.4	-1	-1	-1
1/17/2019	6:32:03 PM	415	614	17	16	17	17	18	18	18	18	17	18	17	17	25.7	37.3	39.4	-1	-1	-1
1/17/2019	6:32:03 PM	603	615	16	17	17	17	18	18	18	18	17	17	18	17	25.7	37.3	39.4	-1	-1	-1
1/17/2019	6:32:03 PM	806	616	16	17	16	17	18	18	18	18	17	17	18	18	25.7	37.3	39.4	-1	-1	-1
1/17/2019	6:32:04 PM	9	617	16	16	17	17	18	18	18	18	17	18	17	18	25.7	37.3	39.4	-1	-1	-1
1/17/2019	6:32:04 PM	212	618	16	17	16	16	18	18	18	18	17	17	18	17	25.7	37.3	39.4	-1	-1	-1
1/17/2019	6:32:04 PM	415	619	16	16	17	16	18	18	18	18	17	18	18	18	25.7	37.3	39.4	-1	-1	-1
1/17/2019	6:32:04 PM	603	620	16	17	17	17	18	19	18	18	17	18	18	18	25.7	37.3	39.4	-1	-1	-1
1/17/2019	6:32:04 PM	806	621	16	16	17	16	18	17	18	18	17	17	18	17	25.7	37.3	39.4	-1	-1	-1
1/17/2019	6:32:05 PM	9	622	16	16	17	17	18	18	18	18	17	18	18	17	25.7	37.3	39.4	-1	-1	-1
1/17/2019	6:32:05 PM	212	623	16	16	17	16	18	18	18	18	17	17	18	17	25.7	37.3	39.4	-1	-1	-1
1/17/2019	6:32:05 PM	415	624	16	16	17	17	18	18	18	18	17	17	18	18	25.7	37.3	39.4	-1	-1	-1
1/17/2019	6:32:05 PM	602	625	16	17	17	17	18	18	18	18	17	17	18	17	25.7	37.3	39.4	-1	-1	-1
1/17/2019	6:32:05 PM	805	626	16	16	17	16	18	18	18	18	17	17	18	17	25.7	37.3	39.4	-1	-1	-1
1/17/2019	6:32:06 PM	8	627	16	17	16	17	18	18	18	18	17	17	18	17	25.7	37.3	39.4	-1	-1	-1
1/17/2019	6:32:06 PM	212	628	16	16	17	16	18	18	18	18	17	17	18	17	25.7	37.3	39.4	-1	-1	-1
1/17/2019	6:32:06 PM	415	629	16	17	16	17	18	18	18	18	17	17	18	17	25.7	37.3	39.4	-1	-1	-1
1/17/2019	6:32:06 PM	602	630	16	17	17	16	18	18	18	18	17	17	18	17	25.7	37.3	39.4	-1	-1	-1
1/17/2019	6:32:06 PM	805	631	16	17	16	17	18	19	18	18	17	17	18	17	25.7	37.3	39.4	-1	-1	-1
1/17/2019	6:32:07 PM	8	632	16	17	17	17	18	18	18	18	18	17	18	17	25.7	37.3	39.4	-1	-1	-1
1/17/2019	6:32:07 PM	212	633	16	17	17	16	18	18	18	18	17	17	18	18	25.7	37.3	39.4	-1	-1	-1
1/17/2019	6:32:07 PM	415	634	16	17	17	17	18	18	18	18	17	17	18	17	25.7	37.3	39.4	-1	-1	-1
1/17/2019	6:32:07 PM	607	635	16	16	17	16	18	18	18	18	17	17	18	18	25.7	37.3	39.4	-1	-1	-1
1/17/2019	6:32:07 PM	810	636	16	17	16	17	18	18	18	18	17	17	17	17	25.7	37.3	39.4	-1	-1	-1
1/17/2019	6:32:08 PM	13	637	17	16	17	16	18	18	18	18	17	18	18	18	25.7	37.3	39.4	-1	-1	-1
1/17/2019	6:32:08 PM	201	638	16	17	17	17	18	19	18	18	17	18	18	17	25.7	37.3	39.4	-1	-1	-1
1/17/2019	6:32:08 PM	404	639	17	16	17	16	18	18	18	18	17	18	17	17	25.7	37.3	39.4	-1	-1	-1
1/17/2019	6:32:08 PM	607	640	16	17	16	17	18	18	18	18	17	17	18	17	25.7	37.3	39.4	-1	-1	-1
1/17/2019	6:32:08 PM	802	641	16	17	17	17	18	18	18	18	18	17	18	17	25.7	37.3	39.4	-1	-1	-1
1/17/2019	6:32:09 PM	5	642	16	17	16	17	18	18	18	18	17	17	18	17	25.7	37.3	39.4	-1	-1	-1
1/17/2019	6:32:09 PM	208	643	16	16	17	16	18	18	18	18	17	17	18	17	25.7	37.3	39.4	-1	-1	-1
1/17/2019	6:32:09 PM	411	644	16	17	16	17	18	18	17	18	17	17	18	17	25.7	37.3	39.4	-1	-1	-1
1/17/2019	6:32:09 PM	645	645	16	17	17	17	18	18	18	18	17	17	18	17	25.7	37.2	37.9	-1	-1	-1
1/17/2019	6:32:09 PM	802	646	16	17	16	17	18	19	18	18	17	18	18	17	25.7	37.2	37.9	-1	-1	-1
1/17/2019	6:32:10 PM	5	647	17	16	17	16	18	18	18	18	17	17	18	18	25.7	37.2	37.9	-1	-1	-1
1/17/2019	6:32:10 PM	208	648	16	16	17	16	18	18	18	18	17	18	17	18	25.7	37.2	37.9	-1	-1	-1
1/17/2019	6:32:10 PM	411	649	16	16	16	17	18	18	18	18	17	18	18	17	25.7	37.2	37.9	-1	-1	-1
1/17/2019	6:32:10 PM	614	650	16	17	17	16	18	18	18	18	18	17	18	17	25.7	37.2	37.9	-1	-1	-1
1/17/2019	6:32:10 PM	802	651	16	16	17	16	18	18	18	18	17	17	18	17	25.7	37.2	37.9	-1	-1	-1
1/17/2019	6:32:11 PM	5	652	16	16	17	16	18	18	18	18	17	18	18	18	25.7	37.2	37.9	-1	-1	-1
1/17/2019	6:32:11 PM	208	653	16	17	16	17	18	18	18	18	17	17	18	17	25.7	37.2	37.9	-1	-1	-1
1/17/2019	6:32:11 PM	411	654	16	17	17	16	18	18	18	18	17	17	18	17	25.7	37.2	37.9	-1	-1	-1
1/17/2019	6:32:11 PM	614	655	16	17	17	16	18	18	18	18	17	18	18	18	25.7	37.2	37.9	-1	-1	-1
1/17/2019	6:32:11 PM	802	656	16	17	17	17	18	18	18	18	17	18	18	18	25.7	37.2	37.9	-1	-1	-1
1/17/2019	6:32:12 PM	5	657	16	17	17	17	18	18	18	18	18	17	18	17	25.7	37.2	37.9	-1	-1	-1
1/17/2019	6:32:12 PM	208	658	16	16	17	16	18	18	17	18	17	17	18	17	25.7	37.2	37.9	-1	-1	-1
1/17/2019	6:32:12 PM	411	659	16	17	16	17	18	18	18	18	17	17	18	17	25.7	37.2	37.9	-1	-1	-1
1/17/2019	6:32:12 PM	630	660	16	16	17	16	18	18	18	18	17	18	18	18	25.7	37.2	37.9	-1	-1	-1
1/17/2019	6:32:12 PM	802	661	16	16	17	16	18	18	18	18	17	18	18	18	25.7	37.2	37.9	-1	-1	-1
1/17/2019	6:32:13 PM	5	662	16	17	17	17	18	19	18	18	17	18	18	17	25.7	37.2	37.9	-1	-1	-1
1/17/2019	6:32:13 PM	208	663	16	16	17	16	18	18	18	18	17	17	18	17	25.7	37.2	37.9	-1	-1	-1
1/17/2019	6:32:13 PM	411	664	16	17	17	16	18	18	18	18	17	18	18	18	25.7	37.2	37.9	-1	-1	-1
1/17/2019	6:32:13 PM	614	665	16	17	17	17	18	18	18	18	17	17	18	17	25.7	37.2	37.9	-1	-1	-1
1/17/2019	6:32:13 PM	802	666	16	17	17	17	18	18	18	18	17	17	18	17	25.7	37.2	37.9	-1	-1	-1
1/17/2019	6:32:14 PM	5	667	16	16	17	16	18	18	18	18	17	17	18	18	25.7	37.2	37.9	-1	-1	-1
1/17/2019	6:32:14 PM	208	668	16	16	17	17	18	18	18	18	17	17	18	17	25.7	37.2	37.9	-1	-1	-1
1/17/2019	6:32:14 PM	411	669	16	16	17	16	18	18	18	18	17	17	18	17	25.7	37.2	37.9	-1	-1	-1
1/17/2019	6:32:14 PM	614	670	16	17	17	16	18	18	18	18	17	18	18	17	25.7	37.2	37.9	-1	-1	-1
1/17/2019	6:32:14 PM	802	671	16	17	16	17	18	18	18	18	17	17	18	17	25.7	37.2	37.9	-1	-1	-1
1/17/2019	6:32:15 PM	5	672	16	16	17	16	18	18	18	18	17	17	18	17	25.7	37.2	37.9	-1	-1	-1
1/17/2019	6:32:15 PM	208	673	16	17	17	16	18	18	18	18	17	18	18	17	25.7	37.2	37.9	-1	-1	-1
1/17/2019	6:32:15 PM	411	674	16	17	17	17	18	18	18	18	17	17	18	17	25.7	37.2	37.9	-1	-1	-1
1/17/2019	6:32:15 PM	614	675	16	16	17	17	18	18	18	18	17	18	18	18	25.7	37.2	37.9	-1	-1	-1
1/17/2019	6:32:15 PM	802	676	16	17	17	17	18	18	18	18	17	17	18	17	25.7	37.2	37.9	-1	-1	-1
1/17/2019	6:32:16 PM	5	677	16	17	17	16	18	18	18	18	17	17	18	17	25.7	37.2	37.9	-1	-1	-1
1/17/2019	6:32:16 PM	208	678	16	17	17	17	18	18	18	18	17	17	18	17	25.7	37.2	37.9	-1	-1	-1
1/17/2019	6:32:16 PM	411	679	16	17	17	17	18	18	18	18	17	17	18	17	25.7	37.2	37.9	-1	-1	-1
1/17/2019	6:32:16 PM	614	680	17	16	17	16	18	18	18	18	17	18	18	17	25.7	37.2	37.9	-1	-1	-1
1/17/2019	6:32:16 PM	802	681	16	16	17	16	18	18	18	18	17	18	17	17	25.7	37.2	37.9	-1	-1	-1
1/17/2019	6:32:17 PM	5	682	16	17	16	16	18	18	18	18	17	17	18	17	25.7	37.2	37.9	-1	-1	-1
1/17/2019	6:32:17 PM	208	683	16	16	17	16	18	18	18	18	17	18	18	17	25.7	37.2	37.9	-1	-1	-1
1/17/2019	6:32:17 PM	411	684	16	17	16	17	18	18	18	18	17	17	18	17	25.7	37.2	37.9	-1	-1	-1
1/17/2019	6:32:17 PM	614	685	16	16	17	16	18	18	18	18	18	17	18	17	25.7	37.2	37.9	-1	-1	-1
1/17/2019	6:32:17 PM	802	686	16	16	17	16	18	18	18	18	17	17	18	18	25.7	37.2	37.9	-1	-1	-1
1/17/2019	6:32:18 PM	5	687	16	17	16	17	18	18	18	18	17	17	18	17	25.7	37.2	37.9	-1	-1	-1
1/17/2019	6:32:18 PM	208	688	16	16	17	17	18	18	18	18	17	17	18	17	25.7	37.2	37.9	-1	-1	-1
1/17/2019	6:32:18 PM	411	689	16	16	17	17	18	18	18	18	17	18	18	17	25.7	37.2	37.9	-1	-1	-1
1/17/2019	6:32:18 PM	614	690	16	17	17	17	18	18	18	18	17	17	18	17	25.7	37.2	37.9	-1	-1	-1
1/17/2019	6:32:18 PM	802	691	16	16	17	16	18	18	18	18	17	17	18	17	25.7	37.2	37.9	-1	-1	-1
1/17/2019	6:32:19 PM	5	692	16	17	16	16	18	18	18	18	17	17	18	17	25.7	37.2	37.9	-1	-1	-1
1/17/2019	6:32:19 PM	208	693	16	17	17	16	18	18	18	18	17	17	18	17	25.7	37.2	37.9	-1	-1	-1
1/17/2019	6:32:19 PM	411	694	16	17	17	17	18	19	18	18	17	18	18	17	25.7	37.2	37.9	-1	-1	-1
1/17/2019	6:32:19 PM	614	695	16	16	17	17	18	18	18	18	18	17	18	17	25.7	37.2	37.9	-1	-1	-1
1/17/2019	6:32:19 PM	802	696	16	16	17	16	18	18	18	18	17	17	18	18	25.7	37.2	37.9	-1	-1	-1
1/17/2019	6:32:20 PM	5	697	16	17	17	17	18	18	18	18	17	17	18	17	25.7	37.2	37.9	-1	-1	-1
1/17/2019	6:32:20 PM	208	698	16	16	17	16	18	18	18	18	17	18	18	17	25.7	37.2	37.9	-1	-1	-1
1/17/2019	6:32:20 PM	411	699	16	17	17	17	18	17	18	18	17	18	18	18	25.7	37.2	37.9	-1	-1	-1
1/17/2019	6:32:20 PM	614	700	16	17	17	17	18	18	18	18	17	17	18	17	25.7	37.2	37.9	-1	-1	-1
1/17/2019	6:32:20 PM	802	701	16	16	17	16	18	18	18	18	17	17	18	17	25.7	37.2	37.9	-1	-1	-1
1/17/2019	6:32:21 PM	5	702	16	17	16	17	18	18	18	18	17	17	18	17	25.7	37.2	37.9	-1	-1	-1
1/17/2019	6:32:21 PM	208	703	16	16	17	16	18	18	18	18	17	18	18	17	25.7	37.2	37.9	-1	-1	-1
1/17/2019	6:32:21 PM	411	704	16	17	17	17	18	18	18	18	17	18	18	17	25.7	37.2	37.9	-1	-1	-1
1/17/2019	6:32:21 PM	614	705	16	16	17	17	18	18	18	18	17	17	18	17	25.7	37.2	37.9	-1	-1	-1
1/17/2019	6:32:21 PM	802	706	16	16	17	16	18	18	18	18	17	17	18	17	25.7	37.2	37.9	-1	-1	-1
1/17/2019	6:32:22 PM	5	707	16	17	17	16	18	19	18	18	17	17	18	17	25.7	37.2	37.9	-1	-1	-1
1/17/2019	6:32:22 PM	208	708	16	17	16	16	18	18	18	18	17	18	18	18	25.7	37.2	37.9	-1	-1	-1
1/17/2019	6:32:22 PM	411	709	16	17	17	17	18	18	18	18	18	17	18	17	25.7	37.2	37.9	-1	-1	-1
1/17/2019	6:32:22 PM	614	710	16	17	17	16	18	18	18	18	17	18	18	17	25.7	37.2	37.9	-1	-1	-1
1/17/2019	6:32:22 PM	802	711	16	17	16	17	18	18	18	18	17	17	18	17	25.7	37.2	37.9	-1	-1	-1
1/17/2019	6:32:23 PM	5	712	16	17	17	16	18	18	18	18	18	17	18	17	25.7	37.2	37.9	-1	-1	-1
1/17/2019	6:32:23 PM	208	713	16	17	17	16	18	18	18	18	17	18	18	17	25.7	37.2	37.9	-1	-1	-1
1/17/2019	6:32:23 PM	411	714	16	17	16	17	18	18	18	18	17	18	18	17	25.7	37.2	37.9	-1	-1	-1
1/17/2019	6:32:23 PM	614	715	16	17	17	16	18	18	18	18	18	17	18	17	25.7	37.2	37.9	-1	-1	-1
1/17/2019	6:32:23 PM	802	716	16	16	17	16	18	18	18	18	17	17	18	18	25.7	37.2	37.9	-1	-1	-1
1/17/2019	6:32:24 PM	5	717	16	16	17	17	18	18	18	18	17	17	18	17	25.7	37.2	37.9	-1	-1	-1
1/17/2019	6:32:24 PM	208	718	16	16	17	16	18	18	18	18	17	17	18	17	25.7	37.2	37.9	-1	-1	-1
1/17/2019	6:32:24 PM	411	719	17	17	17	17	18	18	18	18	17	18	18	18	25.7	37.2	37.9	-1	-1	-1
1/17/2019	6:32:24 PM	614	720	16	17	16	17	18	18	18	18	17	17	18	17	25.7	37.2	37.9	-1	-1	-1
1/17/2019	6:32:24 PM	802	721	16	17	17	16	18	18	18	18	18	17	18	17	25.7	37.2	37.9	-1	-1	-1
1/17/2019	6:32:25 PM	5	722	16	16	17	16	18	18	18	18	17	17	18	18	25.7	37.2	37.9	-1	-1	-1
1/17/2019	6:32:25 PM	208	723	16	17	17	17	18	18	18	18	18	17	18	17	25.7	37.2	37.9	-1	-1	-1
1/17/2019	6:32:25 PM	411	724	17	16	17	16	18	18	18	18	17	18	18	18	25.7	37.2	37.9	-1	-1	-1
1/17/2019	6:32:25 PM	614	725	16	17	17	17	18	18	18	18	17	17	18	17	25.7	37.2	37.9	-1	-1	-1
1/17/2019	6:32:25 PM	802	726	16	17	17	16	18	17	18	18	17	17	18	17	25.7	37.2	37.9	-1	-1	-1
1/17/2019	6:32:26 PM	5	727	16	16	17	16	18	18	18	18	17	18	18	17	25.7	37.2	37.9	-1	-1	-1
1/17/2019	6:32:26 PM	208	728	16	17	17	17	18	18	18	18	18	17	18	17	25.7	37.2	37.9	-1	-1	-1
1/17/2019	6:32:26 PM	411	729	17	16	17	16	18	19	18	18	17	18	18	18	25.7	37.2	38.2	-1	-1	-1
1/17/2019	6:32:26 PM	614	730	16	17	16	17	18	18	18	18	17	17	18	17	25.7	37.2	38.2	-1	-1	-1
1/17/2019	6:32:26 PM	802	731	16	17	17	17	18	18	18	18	17	17	18	17	25.7	37.2	38.2	-1	-1	-1
1/17/2019	6:32:27 PM	5	732	17	16	17	16	18	18	18	18	17	17	18	18	25.7	37.2	38.2	-1	-1	-1
1/17/2019	6:32:27 PM	208	733	16	17	17	17	18	18	18	18	17	17	18	17	25.7	37.2	38.2	-1	-1	-1
1/17/2019	6:32:27 PM	411	734	17	16	17	16	18	18	18	18	17	18	18	18	25.7	37.2	38.2	-1	-1	-1
1/17/2019	6:32:27 PM	614	735	16	17	17	16	18	18	18	18	17	17	18	17	25.7	37.2	38.2	-1	-1	-1
1/17/2019	6:32:27 PM	802	736	16	17	17	16	18	18	18	18	17	17	18	17	25.7	37.2	38.2	-1	-1	-1
1/17/2019	6:32:28 PM	5	737	16	17	17	17	18	18	18	18	17	18	18	17	25.7	37.2	38.2	-1	-1	-1
1/17/2019	6:32:28 PM	208	738	16	16	17	16	18	18	18	18	17	17	18	17	25.7	37.2	38.2	-1	-1	-1
1/17/2019	6:32:28 PM	411	739	16	17	17	17	18	18	18	18	17	18	18	18	25.7	37.2	38.2	-1	-1	-1
1/17/2019	6:32:28 PM	614	740	16	16	17	16	18	18	18	18	18	17	18	17	25.7	37.2	38.2	-1	-1	-1
1/17/2019	6:32:28 PM	802	741	16	16	17	16	18	18	18	18	17	18	17	18	25.7	37.2	38.2	-1	-1	-1
1/17/2019	6:32:29 PM	5	742	16	17	17	16	18	18	18	18	18	17	18	17	25.7	37.2	38.2	-1	-1	-1
1/17/2019	6:32:29 PM	208	743	16	16	17	17	18	19	18	18	17	18	18	17	25.7	37.2	38.2	-1	-1	-1
1/17/2019	6:32:29 PM	411	744	16	17	16	17	18	19	18	18	18	17	18	17	25.7	37.2	38.2	-1	-1	-1
1/17/2019	6:32:29 PM	614	745	17	17	17	16	18	19	18	18	17	18	18	18	25.7	37.2	38.2	-1	-1	-1
1/17/2019	6:32:29 PM	802	746	16	16	17	17	18	18	18	18	17	18	18	17	25.7	37.2	38.2	-1	-1	-1
1/17/2019	6:32:30 PM	5	747	16	17	17	16	18	18	18	18	18	17	18	17	25.7	37.2	38.2	-1	-1	-1
1/17/2019	6:32:30 PM	208	748	16	16	17	16	18	19	18	18	17	18	18	18	25.7	37.2	38.2	-1	-1	-1
1/17/2019	6:32:30 PM	411	749	16	17	16	17	18	19	18	18	18	17	18	17	25.7	37.2	38.2	-1	-1	-1
1/17/2019	6:32:30 PM	614	750	16	16	17	17	18	18	18	18	17	18	18	18	25.7	37.2	38.2	-1	-1	-1
1/17/2019	6:32:30 PM	802	751	16	17	17	17	18	18	18	18	17	17	18	17	25.7	37.2	38.2	-1	-1	-1
1/17/2019	6:32:31 PM	5	752	16	16	17	17	18	19	18	18	18	17	18	17	25.7	37.2	38.2	-1	-1	-1
1/17/2019	6:32:31 PM	208	753	16	17	17	17	18	18	18	18	17	18	18	17	25.7	37.2	38.2	-1	-1	-1
1/17/2019	6:32:31 PM	411	754	16	16	17	16	18	18	18	18	17	17	18	17	25.7	37.2	38.2	-1	-1	-1
1/17/2019	6:32:31 PM	614	755	16	17	17	17	18	18	18	18	17	17	18	17	25.7	37.2	38.2	-1	-1	-1
1/17/2019	6:32:31 PM	802	756	16	17	16	17	18	18	18	18	17	17	18	17	25.7	37.2	38.2	-1	-1	-1
1/17/2019	6:32:32 PM	5	757	16	17	17	17	18	18	18	18	17	18	18	18	25.7	37.2	38.2	-1	-1	-1
1/17/2019	6:32:32 PM	208	758	16	17	17	16	18	18	18	18	18	17	18	17	25.7	37.2	38.2	-1	-1	-1
1/17/2019	6:32:32 PM	411	759	17	17	17	17	18	18	18	18	17	17	18	17	25.7	37.2	38.2	-1	-1	-1
1/17/2019	6:32:32 PM	614	760	16	17	17	16	18	18	17	18	18	17	18	17	25.7	37.2	38.2	-1	-1	-1
1/17/2019	6:32:32 PM	802	761	16	16	17	16	18	18	18	18	17	17	18	17	25.7	37.2	38.2	-1	-1	-1
1/17/2019	6:32:33 PM	5	762	16	17	16	16	18	19	18	18	17	17	18	17	25.7	37.2	38.2	-1	-1	-1
1/17/2019	6:32:33 PM	208	763	16	17	17	16	18	18	18	18	17	18	18	17	25.7	37.2	38.2	-1	-1	-1
1/17/2019	6:32:33 PM	411	764	16	17	16	17	18	18	18	18	17	18	18	17	25.7	37.2	38.2	-1	-1	-1
1/17/2019	6:32:33 PM	614	765	16	16	17	16	18	18	18	18	17	17	18	17	25.7	37.2	38.2	-1	-1	-1
1/17/2019	6:32:33 PM	802	766	16	17	17	17	18	18	18	18	17	17	18	17	25.7	37.2	38.2	-1	-1	-1
1/17/2019	6:32:34 PM	5	767	16	17	17	16	18	18	18	18	18	18	18	17	25.7	37.2	38.2	-1	-1	-1
1/17/2019	6:32:34 PM	208	768	16	17	17	17	18	18	18	18	17	18	18	17	25.7	37.2	38.2	-1	-1	-1
1/17/2019	6:32:34 PM	411	769	16	17	17	17	18	18	18	18	17	17	18	17	25.7	37.2	38.2	-1	-1	-1
1/17/2019	6:32:34 PM	614	770	16	17	16	17	18	18	17	18	17	17	18	17	25.7	37.2	38.2	-1	-1	-1
1/17/2019	6:32:34 PM	802	771	16	17	17	16	18	18	18	18	17	17	18	17	25.7	37.2	36.3	-1	-1	-1
1/17/2019	6:32:35 PM	5	772	16	17	16	17	18	19	18	18	17	17	18	17	25.7	37.2	36.3	-1	-1	-1
1/17/2019	6:32:35 PM	208	773	16	16	17	16	18	18	18	18	17	17	18	18	25.7	37.2	36.3	-1	-1	-1
1/17/2019	6:32:35 PM	411	774	16	17	16	16	18	18	18	18	17	17	18	17	25.7	37.2	36.3	-1	-1	-1
1/17/2019	6:32:35 PM	614	775	16	16	17	16	18	18	18	18	17	17	18	18	25.7	37.2	36.3	-1	-1	-1
1/17/2019	6:32:35 PM	802	776	17	16	17	16	18	18	18	18	17	18	18	18	25.7	37.2	36.3	-1	-1	-1
1/17/2019	6:32:36 PM	5	777	16	17	16	17	18	18	18	18	17	18	18	17	25.7	37.2	36.3	-1	-1	-1
1/17/2019	6:32:36 PM	208	778	16	16	17	16	18	19	18	18	17	17	18	17	25.7	37.2	36.3	-1	-1	-1
1/17/2019	6:32:36 PM	411	779	16	17	16	16	18	19	17	18	17	17	18	17	25.7	37.2	36.3	-1	-1	-1
1/17/2019	6:32:36 PM	614	780	16	16	17	16	18	18	18	18	17	17	18	17	25.7	37.2	36.3	-1	-1	-1
1/17/2019	6:32:36 PM	802	781	16	16	17	16	18	18	18	18	17	17	18	17	25.7	37.2	36.3	-1	-1	-1
1/17/2019	6:32:37 PM	5	782	16	17	16	17	18	19	18	18	17	17	18	17	25.7	37.2	36.3	-1	-1	-1
1/17/2019	6:32:37 PM	208	783	16	16	17	16	18	18	18	18	17	17	18	17	25.7	37.2	36.3	-1	-1	-1
1/17/2019	6:32:37 PM	411	784	16	16	17	17	18	18	18	18	17	18	18	18	25.7	37.2	36.3	-1	-1	-1
1/17/2019	6:32:37 PM	614	785	16	17	16	17	18	18	18	18	17	17	18	17	25.7	37.2	36.3	-1	-1	-1
1/17/2019	6:32:37 PM	802	786	16	17	17	16	18	18	18	18	17	18	18	17	25.7	37.2	36.3	-1	-1	-1
1/17/2019	6:32:38 PM	5	787	16	16	17	17	18	18	18	18	17	18	18	18	25.7	37.2	36.3	-1	-1	-1
1/17/2019	6:32:38 PM	208	788	16	17	17	16	18	18	18	18	18	17	18	17	25.7	37.2	36.3	-1	-1	-1
1/17/2019	6:32:38 PM	411	789	16	16	17	17	18	18	18	18	17	18	18	17	25.7	37.2	36.3	-1	-1	-1
1/17/2019	6:32:38 PM	614	790	16	16	17	16	18	18	18	18	17	17	18	17	25.7	37.2	36.3	-1	-1	-1
1/17/2019	6:32:38 PM	802	791	16	16	17	16	18	19	18	18	17	17	18	18	25.7	37.2	36.3	-1	-1	-1
1/17/2019	6:32:39 PM	5	792	16	16	17	17	18	18	18	18	17	18	18	17	25.7	37.2	36.3	-1	-1	-1
1/17/2019	6:32:39 PM	208	793	16	17	17	17	18	18	18	18	17	17	18	17	25.7	37.2	36.3	-1	-1	-1
1/17/2019	6:32:39 PM	411	794	16	16	17	17	18	18	18	18	17	18	18	17	25.7	37.2	36.3	-1	-1	-1
1/17/2019	6:32:39 PM	614	795	16	17	16	17	18	18	18	18	17	17	18	17	25.7	37.2	36.3	-1	-1	-1
1/17/2019	6:32:39 PM	802	796	16	16	17	17	18	18	18	18	17	17	18	17	25.7	37.2	36.3	-1	-1	-1
1/17/2019	6:32:40 PM	5	797	16	17	17	17	18	18	18	18	17	18	18	17	25.7	37.2	36.3	-1	-1	-1
1/17/2019	6:32:40 PM	208	798	16	17	17	16	18	18	18	18	17	17	18	17	25.7	37.2	36.3	-1	-1	-1
1/17/2019	6:32:40 PM	411	799	16	16	17	16	18	18	18	18	17	18	18	18	25.7	37.2	36.3	-1	-1	-1
1/17/2019	6:32:40 PM	614	800	16	17	17	16	18	18	18	18	17	17	18	17	25.7	37.2	36.3	-1	-1	-1
1/17/2019	6:32:40 PM	802	801	16	16	17	16	18	18	18	18	17	17	18	18	25.7	37.2	36.3	-1	-1	-1
1/17/2019	6:32:41 PM	5	802	16	17	17	17	18	19	18	18	17	17	18	17	25.7	37.2	36.3	-1	-1	-1
1/17/2019	6:32:41 PM	208	803	16	17	17	17	18	18	18	18	17	17	18	17	25.7	37.2	36.3	-1	-1	-1
1/17/2019	6:32:41 PM	411	804	16	17	17	17	18	18	18	18	17	17	18	17	25.7	37.2	36.3	-1	-1	-1
1/17/2019	6:32:41 PM	614	805	17	16	17	16	18	18	18	18	17	17	18	18	25.7	37.2	36.3	-1	-1	-1
1/17/2019	6:32:41 PM	802	806	16	17	17	17	18	19	18	18	17	18	18	18	25.7	37.2	36.3	-1	-1	-1
1/17/2019	6:32:42 PM	5	807	16	17	17	17	18	18	18	18	18	17	18	17	25.7	37.2	36.3	-1	-1	-1
1/17/2019	6:32:42 PM	208	808	16	16	17	16	18	18	18	18	17	18	18	18	25.7	37.2	36.3	-1	-1	-1
1/17/2019	6:32:42 PM	411	809	16	17	16	17	18	19	18	18	17	17	18	17	25.7	37.2	36.3	-1	-1	-1
1/17/2019	6:32:42 PM	614	810	16	16	17	16	18	18	18	18	17	17	18	17	25.7	37.2	36.3	-1	-1	-1
1/17/2019	6:32:42 PM	802	811	16	17	17	16	18	18	18	18	17	18	17	18	25.7	37.2	36.3	-1	-1	-1
1/17/2019	6:32:43 PM	5	812	16	17	17	17	18	18	18	18	18	17	18	17	25.7	37.2	36.3	-1	-1	-1
1/17/2019	6:32:43 PM	208	813	16	17	17	17	18	18	18	18	18	17	18	17	25.7	37.2	39.8	-1	-1	-1
1/17/2019	6:32:43 PM	411	814	16	17	16	17	18	18	17	18	18	17	18	17	25.7	37.2	39.8	-1	-1	-1
1/17/2019	6:32:43 PM	645	815	16	17	16	17	18	18	18	18	17	18	18	17	25.7	37.2	39.8	-1	-1	-1
1/17/2019	6:32:43 PM	802	816	16	17	17	17	18	19	18	18	17	18	18	18	25.7	37.2	39.8	-1	-1	-1
1/17/2019	6:32:44 PM	5	817	16	17	17	17	18	19	18	18	18	17	18	17	25.7	37.2	39.8	-1	-1	-1
1/17/2019	6:32:44 PM	208	818	16	16	17	16	18	18	18	18	17	18	18	17	25.7	37.2	39.8	-1	-1	-1
1/17/2019	6:32:44 PM	411	819	16	17	17	16	18	18	17	18	18	17	18	17	25.7	37.2	39.8	-1	-1	-1
1/17/2019	6:32:44 PM	614	820	16	16	17	16	18	18	18	18	17	17	18	18	25.7	37.2	39.8	-1	-1	-1
1/17/2019	6:32:44 PM	802	821	16	17	17	17	18	18	18	18	17	17	18	17	25.7	37.2	39.8	-1	-1	-1
1/17/2019	6:32:45 PM	2	822	16	16	17	16	18	18	18	18	17	18	18	18	25.7	37.2	39.8	-1	-1	-1
1/17/2019	6:32:45 PM	205	823	16	17	17	17	18	18	18	18	17	18	18	17	25.7	37.2	39.8	-1	-1	-1
1/17/2019	6:32:45 PM	408	824	16	17	17	16	18	18	18	18	17	17	18	17	25.7	37.2	39.8	-1	-1	-1
1/17/2019	6:32:45 PM	611	825	16	16	17	17	18	18	18	18	17	17	18	17	25.7	37.2	39.8	-1	-1	-1
1/17/2019	6:32:45 PM	814	826	16	16	17	16	18	18	18	18	17	17	18	17	25.7	37.2	39.8	-1	-1	-1
1/17/2019	6:32:46 PM	2	827	16	16	17	17	18	18	18	18	17	18	18	18	25.7	37.2	39.8	-1	-1	-1
1/17/2019	6:32:46 PM	205	828	16	17	17	17	18	18	18	18	17	17	18	17	25.7	37.2	39.8	-1	-1	-1
1/17/2019	6:32:46 PM	408	829	16	16	17	17	18	18	18	18	17	18	18	18	25.7	37.2	39.8	-1	-1	-1
1/17/2019	6:32:46 PM	608	830	16	17	17	16	18	18	17	18	17	17	18	17	25.7	37.2	39.8	-1	-1	-1
1/17/2019	6:32:46 PM	812	831	16	16	17	16	18	18	18	18	17	18	18	18	25.7	37.2	39.8	-1	-1	-1
1/17/2019	6:32:47 PM	15	832	16	17	16	17	18	18	18	18	17	17	18	17	25.7	37.2	39.8	-1	-1	-1
1/17/2019	6:32:47 PM	202	833	16	16	17	16	18	18	18	18	17	17	18	18	25.7	37.2	39.8	-1	-1	-1
1/17/2019	6:32:47 PM	405	834	16	17	17	17	18	18	18	18	18	17	18	17	25.7	37.2	39.8	-1	-1	-1
1/17/2019	6:32:47 PM	608	835	16	16	17	16	18	18	18	18	17	18	18	17	25.7	37.2	39.8	-1	-1	-1
1/17/2019	6:32:47 PM	812	836	16	16	17	16	18	18	18	18	17	17	18	17	25.7	37.2	39.8	-1	-1	-1
1/17/2019	6:32:48 PM	15	837	16	17	16	17	18	18	17	18	17	17	18	17	25.7	37.2	39.8	-1	-1	-1
1/17/2019	6:32:48 PM	207	838	16	16	17	16	18	18	18	18	17	17	18	17	25.7	37.2	39.8	-1	-1	-1
1/17/2019	6:32:48 PM	410	839	16	17	16	16	18	18	18	18	17	18	18	17	25.7	37.2	39.8	-1	-1	-1
1/17/2019	6:32:48 PM	613	840	16	17	16	16	18	18	18	18	17	17	18	17	25.7	37.2	39.8	-1	-1	-1
1/17/2019	6:32:48 PM	801	841	17	16	17	16	18	18	18	18	17	17	18	17	25.7	37.2	39.8	-1	-1	-1
1/17/2019	6:32:49 PM	4	842	16	17	17	17	18	18	18	18	17	17	18	17	25.7	37.2	39.8	-1	-1	-1
1/17/2019	6:32:49 PM	207	843	16	16	17	16	18	18	18	18	17	17	18	17	25.7	37.2	39.8	-1	-1	-1
1/17/2019	6:32:49 PM	410	844	16	16	17	17	18	18	18	18	17	18	18	17	25.7	37.2	39.8	-1	-1	-1
1/17/2019	6:32:49 PM	613	845	16	16	17	16	18	18	18	18	17	17	18	17	25.7	37.2	39.8	-1	-1	-1
1/17/2019	6:32:49 PM	801	846	16	17	17	17	18	18	18	18	17	18	18	18	25.7	37.2	39.8	-1	-1	-1
1/17/2019	6:32:50 PM	4	847	16	17	17	17	18	18	18	18	18	17	18	17	25.7	37.2	39.8	-1	-1	-1
1/17/2019	6:32:50 PM	207	848	16	16	17	17	18	18	18	18	17	17	18	17	25.7	37.2	39.8	-1	-1	-1
1/17/2019	6:32:50 PM	410	849	16	17	16	17	18	18	18	18	17	17	18	17	25.7	37.2	39.8	-1	-1	-1
1/17/2019	6:32:50 PM	613	850	16	16	17	16	18	18	18	18	17	17	18	17	25.7	37.2	39.8	-1	-1	-1
1/17/2019	6:32:50 PM	801	851	16	16	17	17	18	18	18	18	17	18	18	17	25.7	37.2	39.8	-1	-1	-1
1/17/2019	6:32:51 PM	4	852	16	16	17	16	18	18	18	18	17	17	18	17	25.7	37.2	39.8	-1	-1	-1
1/17/2019	6:32:51 PM	207	853	16	17	16	17	18	19	17	18	17	17	18	17	25.7	37.2	39.8	-1	-1	-1
1/17/2019	6:32:51 PM	410	854	16	16	17	16	18	18	18	18	17	17	18	17	25.7	37.2	39.8	-1	-1	-1
1/17/2019	6:32:51 PM	613	855	16	16	17	16	18	18	18	18	17	17	18	17	25.7	37.2	38.5	-1	-1	-1
1/17/2019	6:32:51 PM	801	856	16	17	17	17	18	18	18	18	18	17	18	17	25.7	37.2	38.5	-1	-1	-1
1/17/2019	6:32:52 PM	4	857	16	16	17	16	18	18	18	18	17	18	18	18	25.7	37.2	38.5	-1	-1	-1
1/17/2019	6:32:52 PM	207	858	16	17	16	16	18	18	18	18	17	17	18	17	25.7	37.2	38.5	-1	-1	-1
1/17/2019	6:32:52 PM	410	859	17	16	17	16	18	18	18	18	17	17	18	17	25.7	37.2	38.5	-1	-1	-1
1/17/2019	6:32:52 PM	613	860	16	17	17	17	18	18	17	18	17	17	18	17	25.7	37.2	38.5	-1	-1	-1
1/17/2019	6:32:52 PM	801	861	16	16	17	16	18	18	18	18	17	17	18	17	25.7	37.2	38.5	-1	-1	-1
1/17/2019	6:32:53 PM	4	862	16	17	16	17	18	18	18	18	17	17	18	17	25.7	37.2	38.5	-1	-1	-1
1/17/2019	6:32:53 PM	207	863	16	16	17	16	18	18	18	18	17	17	18	17	25.7	37.2	38.5	-1	-1	-1
1/17/2019	6:32:53 PM	410	864	16	17	17	17	18	18	18	18	17	17	18	17	25.7	37.2	38.5	-1	-1	-1
1/17/2019	6:32:53 PM	613	865	16	16	17	16	18	18	18	18	17	17	18	17	25.7	37.2	38.5	-1	-1	-1
1/17/2019	6:32:53 PM	801	866	16	17	17	17	18	18	18	18	18	17	18	17	25.7	37.2	38.5	-1	-1	-1
1/17/2019	6:32:54 PM	4	867	16	16	17	16	18	18	18	18	17	17	18	17	25.7	37.2	38.5	-1	-1	-1
1/17/2019	6:32:54 PM	207	868	16	17	16	17	18	18	18	18	17	17	18	17	25.7	37.2	38.5	-1	-1	-1
1/17/2019	6:32:54 PM	410	869	17	16	17	17	18	18	18	18	17	18	18	18	25.7	37.2	38.5	-1	-1	-1
1/17/2019	6:32:54 PM	613	870	16	17	17	16	18	18	18	18	17	17	18	17	25.7	37.2	38.5	-1	-1	-1
1/17/2019	6:32:54 PM	801	871	17	17	17	16	18	18	18	18	17	17	18	17	25.7	37.2	38.5	-1	-1	-1
1/17/2019	6:32:55 PM	4	872	16	17	17	17	18	18	18	18	17	18	18	17	25.7	37.2	38.5	-1	-1	-1
1/17/2019	6:32:55 PM	207	873	16	16	17	16	18	18	18	18	17	17	18	17	25.7	37.2	38.5	-1	-1	-1
1/17/2019	6:32:55 PM	410	874	16	17	17	17	18	18	18	18	17	17	18	17	25.7	37.2	38.5	-1	-1	-1
1/17/2019	6:32:55 PM	613	875	16	16	17	16	18	18	18	18	17	17	18	17	25.7	37.2	38.5	-1	-1	-1
1/17/2019	6:32:55 PM	801	876	17	17	17	17	18	18	18	18	17	18	17	18	25.7	37.2	38.5	-1	-1	-1
1/17/2019	6:32:56 PM	4	877	16	17	17	17	18	18	18	18	17	17	18	17	25.7	37.2	38.5	-1	-1	-1
1/17/2019	6:32:56 PM	207	878	16	17	16	17	18	19	18	18	17	17	18	17	25.7	37.2	38.5	-1	-1	-1
1/17/2019	6:32:56 PM	410	879	16	16	17	17	18	18	18	18	17	17	18	17	25.7	37.2	38.5	-1	-1	-1
1/17/2019	6:32:56 PM	613	880	16	17	17	17	18	18	18	18	17	18	18	17	25.7	37.2	38.5	-1	-1	-1
1/17/2019	6:32:56 PM	801	881	16	17	17	17	18	18	18	18	18	17	18	17	25.7	37.2	38.5	-1	-1	-1
1/17/2019	6:32:57 PM	4	882	16	17	16	17	18	18	18	18	17	18	18	17	25.7	37.2	38.5	-1	-1	-1
1/17/2019	6:32:57 PM	207	883	16	16	17	16	18	18	18	17	17	17	18	17	25.7	37.2	38.5	-1	-1	-1
1/17/2019	6:32:57 PM	410	884	16	17	16	17	18	19	18	18	17	17	18	17	25.7	37.2	38.5	-1	-1	-1
1/17/2019	6:32:57 PM	613	885	17	16	17	16	18	18	18	18	17	17	18	18	25.7	37.2	38.5	-1	-1	-1
1/17/2019	6:32:57 PM	801	886	16	17	17	17	18	18	18	18	17	17	18	17	25.7	37.2	38.5	-1	-1	-1
1/17/2019	6:32:58 PM	4	887	16	17	17	16	18	18	18	18	17	17	18	18	25.7	37.2	38.5	-1	-1	-1
1/17/2019	6:32:58 PM	207	888	16	17	16	17	18	18	18	18	17	17	18	17	25.7	37.2	38.5	-1	-1	-1
1/17/2019	6:32:58 PM	410	889	17	17	17	16	18	18	18	18	17	18	18	18	25.7	37.2	38.5	-1	-1	-1
1/17/2019	6:32:58 PM	613	890	16	17	16	17	18	18	18	18	17	17	18	17	25.7	37.2	38.5	-1	-1	-1
1/17/2019	6:32:58 PM	801	891	16	17	17	17	18	18	18	18	18	17	18	17	25.7	37.2	38.5	-1	-1	-1
1/17/2019	6:32:59 PM	4	892	16	17	17	17	18	18	18	18	17	17	18	17	25.7	37.2	38.5	-1	-1	-1
1/17/2019	6:32:59 PM	207	893	16	16	17	16	18	18	18	18	17	17	18	17	25.7	37.2	38.5	-1	-1	-1
1/17/2019	6:32:59 PM	410	894	16	17	16	17	18	18	18	18	17	17	18	17	25.7	37.2	38.5	-1	-1	-1
1/17/2019	6:32:59 PM	613	895	16	16	17	17	18	19	18	18	17	18	18	18	25.7	37.2	38.5	-1	-1	-1
1/17/2019	6:32:59 PM	801	896	16	17	17	17	18	19	18	18	17	17	18	17	25.7	37.2	38.5	-1	-1	-1
1/17/2019	6:33:00 PM	4	897	16	16	17	16	18	18	18	18	17	17	18	17	25.7	37.2	22.9	-1	-1	-1
1/17/2019	6:33:00 PM	207	898	16	17	16	17	18	18	18	18	17	17	18	17	25.7	37.2	22.9	-1	-1	-1
1/17/2019	6:33:00 PM	410	899	16	16	17	17	18	18	18	18	17	17	18	18	25.7	37.2	22.9	-1	-1	-1
1/17/2019	6:33:00 PM	613	900	16	17	17	17	18	18	18	18	18	17	18	17	25.7	37.2	22.9	-1	-1	-1
1/17/2019	6:33:00 PM	801	901	16	17	17	17	18	18	18	18	17	17	18	17	25.7	37.2	22.9	-1	-1	-1
1/17/2019	6:33:01 PM	4	902	16	16	17	17	18	18	18	18	17	17	18	17	25.7	37.2	22.9	-1	-1	-1
1/17/2019	6:33:01 PM	207	903	16	16	17	16	18	18	18	18	17	17	18	17	25.7	37.2	22.9	-1	-1	-1
1/17/2019	6:33:01 PM	410	904	16	16	17	16	18	18	18	18	17	18	18	18	25.7	37.2	22.9	-1	-1	-1
1/17/2019	6:33:01 PM	613	905	16	17	17	17	18	18	18	18	17	17	18	17	25.7	37.2	22.9	-1	-1	-1
1/17/2019	6:33:01 PM	801	906	16	17	16	17	18	18	18	18	17	18	18	17	25.7	37.2	22.9	-1	-1	-1
1/17/2019	6:33:02 PM	4	907	16	16	17	16	18	18	18	18	17	17	18	17	25.7	37.2	22.9	-1	-1	-1
1/17/2019	6:33:02 PM	207	908	17	16	17	16	18	18	18	18	17	17	18	17	25.7	37.2	22.9	-1	-1	-1
1/17/2019	6:33:02 PM	410	909	16	16	17	16	18	19	18	18	17	17	18	17	25.7	37.2	22.9	-1	-1	-1
1/17/2019	6:33:02 PM	613	910	16	17	17	17	18	18	18	18	17	17	18	17	25.7	37.2	22.9	-1	-1	-1
1/17/2019	6:33:02 PM	801	911	16	17	17	17	18	18	18	18	18	17	18	17	25.7	37.2	22.9	-1	-1	-1
1/17/2019	6:33:03 PM	4	912	16	16	17	16	18	18	18	18	17	17	18	18	25.7	37.2	22.9	-1	-1	-1
1/17/2019	6:33:03 PM	207	913	16	17	16	16	18	18	18	18	17	18	18	17	25.7	37.2	22.9	-1	-1	-1
1/17/2019	6:33:03 PM	410	914	16	17	16	17	18	18	18	18	17	17	18	17	25.7	37.2	22.9	-1	-1	-1
1/17/2019	6:33:03 PM	613	915	16	16	17	16	18	18	18	18	17	17	18	17	25.7	37.2	22.9	-1	-1	-1
1/17/2019	6:33:03 PM	801	916	17	16	17	16	18	18	18	18	17	18	18	18	25.7	37.2	22.9	-1	-1	-1
1/17/2019	6:33:04 PM	4	917	16	17	16	17	18	18	18	18	17	17	18	17	25.7	37.2	22.9	-1	-1	-1
1/17/2019	6:33:04 PM	207	918	16	17	17	16	18	18	18	17	18	17	18	17	25.7	37.2	22.9	-1	-1	-1
1/17/2019	6:33:04 PM	410	919	16	16	17	17	18	18	18	18	17	17	18	17	25.7	37.2	22.9	-1	-1	-1
1/17/2019	6:33:04 PM	613	920	16	16	17	17	18	18	18	18	17	18	18	17	25.7	37.2	22.9	-1	-1	-1
1/17/2019	6:33:04 PM	801	921	16	17	17	17	18	18	18	18	17	18	18	18	25.7	37.2	22.9	-1	-1	-1
1/17/2019	6:33:05 PM	4	922	16	16	17	17	18	18	18	18	17	17	18	17	25.7	37.2	22.9	-1	-1	-1
1/17/2019	6:33:05 PM	207	923	16	16	17	16	18	18	18	17	17	17	18	17	25.7	37.2	22.9	-1	-1	-1
1/17/2019	6:33:05 PM	410	924	16	16	17	16	18	18	18	18	17	18	18	17	25.7	37.2	22.9	-1	-1	-1
1/17/2019	6:33:05 PM	613	925	16	17	17	17	18	18	18	18	17	17	18	17	25.7	37.2	22.9	-1	-1	-1
1/17/2019	6:33:05 PM	801	926	16	17	17	17	18	18	18	18	18	17	18	17	25.7	37.2	22.9	-1	-1	-1
1/17/2019	6:33:06 PM	4	927	16	16	17	17	18	18	18	18	17	18	18	17	25.7	37.2	22.9	-1	-1	-1
1/17/2019	6:33:06 PM	207	928	16	17	16	17	18	18	18	18	17	17	18	17	25.7	37.2	22.9	-1	-1	-1
1/17/2019	6:33:06 PM	410	929	16	17	17	16	18	18	18	18	17	17	18	17	25.7	37.2	22.9	-1	-1	-1
1/17/2019	6:33:06 PM	613	930	16	17	16	17	18	19	18	18	17	18	18	17	25.7	37.2	22.9	-1	-1	-1
1/17/2019	6:33:06 PM	801	931	16	17	17	17	18	18	18	18	17	17	18	17	25.7	37.2	22.9	-1	-1	-1
1/17/2019	6:33:07 PM	4	932	16	16	17	16	18	18	18	18	17	17	18	17	25.7	37.2	22.9	-1	-1	-1
1/17/2019	6:33:07 PM	207	933	16	16	17	16	18	18	18	18	17	18	18	18	25.7	37.2	22.9	-1	-1	-1
1/17/2019	6:33:07 PM	410	934	16	17	17	17	18	19	18	18	17	17	18	17	25.7	37.2	22.9	-1	-1	-1
1/17/2019	6:33:07 PM	613	935	16	17	17	16	18	18	18	18	17	17	18	17	25.7	37.2	22.9	-1	-1	-1
1/17/2019	6:33:07 PM	801	936	17	16	17	16	18	18	18	18	17	18	18	18	25.7	37.2	22.9	-1	-1	-1
1/17/2019	6:33:08 PM	4	937	16	16	16	17	18	18	18	18	17	17	18	17	25.7	37.2	22.9	-1	-1	-1
1/17/2019	6:33:08 PM	207	938	16	17	16	17	18	18	18	18	17	17	18	17	25.7	37.2	22.9	-1	-1	-1
1/17/2019	6:33:08 PM	410	939	16	17	17	16	18	18	18	18	18	17	18	17	25.7	37.3	24.7	-1	-1	-1
1/17/2019	6:33:08 PM	613	940	16	17	17	16	18	18	18	18	17	18	18	17	25.7	37.3	24.7	-1	-1	-1
1/17/2019	6:33:08 PM	801	941	16	17	17	17	18	18	18	18	17	17	18	17	25.7	37.3	24.7	-1	-1	-1
1/17/2019	6:33:09 PM	4	942	16	17	17	16	18	18	18	18	17	17	18	17	25.7	37.3	24.7	-1	-1	-1
1/17/2019	6:33:09 PM	207	943	16	16	17	16	18	18	18	18	17	17	18	17	25.7	37.3	24.7	-1	-1	-1
1/17/2019	6:33:09 PM	410	944	16	17	17	17	18	18	18	18	17	17	18	17	25.7	37.3	24.7	-1	-1	-1
1/17/2019	6:33:09 PM	613	945	16	17	17	17	18	18	18	17	18	17	18	17	25.7	37.3	24.7	-1	-1	-1
1/17/2019	6:33:09 PM	801	946	17	17	17	16	18	18	18	18	18	17	18	18	25.7	37.3	24.7	-1	-1	-1
1/17/2019	6:33:10 PM	4	947	16	17	16	16	18	18	18	18	17	17	18	17	25.7	37.3	24.7	-1	-1	-1
1/17/2019	6:33:10 PM	207	948	16	16	17	16	18	18	18	18	17	17	18	17	25.7	37.3	24.7	-1	-1	-1
1/17/2019	6:33:10 PM	410	949	16	17	17	17	18	19	18	18	17	17	18	18	25.7	37.3	24.7	-1	-1	-1
1/17/2019	6:33:10 PM	613	950	16	17	17	17	18	18	18	18	17	17	18	17	25.7	37.3	24.7	-1	-1	-1
1/17/2019	6:33:10 PM	801	951	16	17	17	17	18	19	18	18	18	17	18	17	25.7	37.3	24.7	-1	-1	-1
1/17/2019	6:33:11 PM	4	952	16	16	17	16	18	18	18	18	17	17	18	18	25.7	37.3	24.7	-1	-1	-1
1/17/2019	6:33:11 PM	207	953	16	17	16	17	18	18	18	18	17	17	18	17	25.7	37.3	24.7	-1	-1	-1
1/17/2019	6:33:11 PM	410	954	16	17	17	16	18	18	18	18	17	17	18	17	25.7	37.3	24.7	-1	-1	-1
1/17/2019	6:33:11 PM	613	955	16	16	17	17	18	18	18	18	17	18	18	18	25.7	37.3	24.7	-1	-1	-1
1/17/2019	6:33:11 PM	801	956	16	17	17	17	18	18	18	18	17	17	17	17	25.7	37.3	24.7	-1	-1	-1
1/17/2019	6:33:12 PM	4	957	16	16	17	16	18	18	18	18	17	17	18	17	25.7	37.3	24.7	-1	-1	-1
1/17/2019	6:33:12 PM	207	958	16	16	17	17	18	18	18	18	17	18	18	17	25.7	37.3	24.7	-1	-1	-1
1/17/2019	6:33:12 PM	410	959	16	17	17	17	18	18	18	18	17	17	18	17	25.7	37.3	24.7	-1	-1	-1
1/17/2019	6:33:12 PM	613	960	16	16	17	16	18	18	18	18	18	17	18	18	25.7	37.3	24.7	-1	-1	-1
1/17/2019	6:33:12 PM	801	961	16	16	17	16	18	18	17	18	17	18	18	17	25.7	37.3	24.7	-1	-1	-1
1/17/2019	6:33:13 PM	4	962	16	17	17	17	18	18	18	18	17	17	18	17	25.7	37.3	24.7	-1	-1	-1
1/17/2019	6:33:13 PM	207	963	16	16	17	16	18	18	18	18	17	17	18	17	25.7	37.3	24.7	-1	-1	-1
1/17/2019	6:33:13 PM	410	964	17	17	17	16	18	18	18	18	17	18	18	18	25.7	37.3	24.7	-1	-1	-1
1/17/2019	6:33:13 PM	613	965	16	16	17	16	18	18	18	18	18	17	18	18	25.7	37.3	24.7	-1	-1	-1
1/17/2019	6:33:13 PM	801	966	16	16	17	17	18	18	18	18	17	18	18	18	25.7	37.3	24.7	-1	-1	-1
1/17/2019	6:33:14 PM	4	967	16	17	17	17	18	18	18	18	17	17	18	17	25.7	37.3	24.7	-1	-1	-1
1/17/2019	6:33:14 PM	207	968	16	17	16	17	18	18	18	18	17	17	18	17	25.7	37.3	24.7	-1	-1	-1
1/17/2019	6:33:14 PM	410	969	16	16	17	16	18	18	18	18	17	17	18	18	25.7	37.3	24.7	-1	-1	-1
1/17/2019	6:33:14 PM	613	970	17	16	17	16	18	18	18	18	17	18	17	17	25.7	37.3	24.7	-1	-1	-1
1/17/2019	6:33:14 PM	801	971	16	17	17	17	18	18	18	18	17	18	18	18	25.7	37.3	24.7	-1	-1	-1
1/17/2019	6:33:15 PM	4	972	16	17	16	16	18	18	18	18	18	17	18	17	25.7	37.3	24.7	-1	-1	-1
1/17/2019	6:33:15 PM	207	973	16	16	17	16	18	18	18	18	17	17	18	17	25.7	37.3	24.7	-1	-1	-1
1/17/2019	6:33:15 PM	410	974	16	17	17	17	18	18	18	18	17	18	18	17	25.7	37.3	24.7	-1	-1	-1
1/17/2019	6:33:15 PM	613	975	16	17	17	17	18	18	18	18	17	17	18	17	25.7	37.3	24.7	-1	-1	-1
1/17/2019	6:33:15 PM	801	976	16	17	17	16	18	18	18	18	17	17	18	17	25.7	37.3	24.7	-1	-1	-1
1/17/2019	6:33:16 PM	4	977	16	16	17	16	18	18	18	18	17	18	18	17	25.7	37.3	24.7	-1	-1	-1
1/17/2019	6:33:16 PM	207	978	16	17	17	17	18	18	18	18	17	17	18	17	25.7	37.3	24.7	-1	-1	-1
1/17/2019	6:33:16 PM	410	979	16	17	17	16	18	18	18	18	17	17	18	17	25.7	37.3	24.7	-1	-1	-1
1/17/2019	6:33:16 PM	613	980	16	17	17	17	18	18	17	18	17	18	18	17	25.7	37.3	24.7	-1	-1	-1
1/17/2019	6:33:16 PM	801	981	16	17	16	16	18	19	18	18	17	17	18	17	25.7	37.3	24.4	-1	-1	-1
1/17/2019	6:33:17 PM	4	982	16	16	17	16	18	18	18	18	17	17	18	17	25.7	37.3	24.4	-1	-1	-1
1/17/2019	6:33:17 PM	207	983	16	17	17	16	18	18	18	18	17	18	18	17	25.7	37.3	24.4	-1	-1	-1
1/17/2019	6:33:17 PM	410	984	16	17	17	17	18	18	18	18	18	17	18	17	25.7	37.3	24.4	-1	-1	-1
1/17/2019	6:33:17 PM	613	985	16	16	17	16	18	18	18	18	17	17	18	17	25.7	37.3	24.4	-1	-1	-1
1/17/2019	6:33:17 PM	801	986	16	16	17	17	18	18	18	18	17	18	18	18	25.7	37.3	24.4	-1	-1	-1
1/17/2019	6:33:18 PM	4	987	16	17	16	17	18	18	18	18	17	17	18	17	25.7	37.3	24.4	-1	-1	-1
1/17/2019	6:33:18 PM	207	988	16	16	17	16	18	18	18	18	17	17	18	17	25.7	37.3	24.4	-1	-1	-1
1/17/2019	6:33:18 PM	410	989	16	17	17	17	18	18	18	18	17	18	18	18	25.7	37.3	24.4	-1	-1	-1
1/17/2019	6:33:18 PM	613	990	16	17	17	17	18	18	18	18	18	17	18	17	25.7	37.3	24.4	-1	-1	-1
1/17/2019	6:33:18 PM	801	991	16	16	17	16	18	18	18	18	17	17	18	18	25.7	37.3	24.4	-1	-1	-1
1/17/2019	6:33:19 PM	4	992	16	16	17	17	18	18	18	18	17	18	18	17	25.7	37.3	24.4	-1	-1	-1
1/17/2019	6:33:19 PM	207	993	16	17	17	16	18	18	18	18	18	17	18	17	25.7	37.3	24.4	-1	-1	-1
1/17/2019	6:33:19 PM	410	994	16	17	17	17	18	18	18	18	17	17	18	18	25.7	37.3	24.4	-1	-1	-1
1/17/2019	6:33:19 PM	613	995	16	17	17	17	18	18	18	18	17	17	18	17	25.7	37.3	24.4	-1	-1	-1
1/17/2019	6:33:19 PM	801	996	16	17	17	16	18	18	18	18	17	17	18	17	25.7	37.3	24.4	-1	-1	-1
1/17/2019	6:33:20 PM	4	997	16	17	16	17	18	18	18	18	17	17	18	17	25.7	37.3	24.4	-1	-1	-1
1/17/2019	6:33:20 PM	207	998	17	17	17	16	18	18	18	18	18	17	18	17	25.7	37.3	24.4	-1	-1	-1
1/17/2019	6:33:20 PM	410	999	16	16	17	16	18	18	18	18	17	17	18	18	25.7	37.3	24.4	-1	-1	-1
1/17/2019	6:33:20 PM	613	1000	16	17	17	17	18	18	18	18	17	17	18	18	25.7	37.3	24.4	-1	-1	-1
1/17/2019	6:33:20 PM	801	1001	16	17	17	17	18	18	18	18	17	17	18	17	25.7	37.3	24.4	-1	-1	-1
1/17/2019	6:33:21 PM	4	1002	16	16	17	16	18	18	18	18	17	17	18	18	25.7	37.3	24.4	-1	-1	-1
1/17/2019	6:33:21 PM	207	1003	16	17	17	17	18	18	18	18	17	18	18	18	25.7	37.3	24.4	-1	-1	-1
1/17/2019	6:33:21 PM	410	1004	16	17	17	16	18	18	18	18	17	17	18	17	25.7	37.3	24.4	-1	-1	-1
1/17/2019	6:33:21 PM	613	1005	16	17	17	17	18	18	18	18	17	18	18	18	25.7	37.3	24.4	-1	-1	-1
1/17/2019	6:33:21 PM	801	1006	16	17	17	17	18	18	18	18	17	17	18	17	25.7	37.3	24.4	-1	-1	-1
1/17/2019	6:33:22 PM	6	1007	16	16	17	16	18	18	18	18	17	17	18	17	25.7	37.3	24.4	-1	-1	-1
1/17/2019	6:33:22 PM	209	1008	16	17	17	17	18	18	18	18	17	18	18	17	25.7	37.3	24.4	-1	-1	-1
1/17/2019	6:33:22 PM	412	1009	16	17	17	17	18	18	18	18	18	17	18	17	25.7	37.3	24.4	-1	-1	-1
1/17/2019	6:33:22 PM	615	1010	16	16	17	16	18	18	18	18	17	17	18	17	25.7	37.3	24.4	-1	-1	-1
1/17/2019	6:33:22 PM	803	1011	16	17	17	17	18	19	18	18	17	17	18	17	25.7	37.3	24.4	-1	-1	-1
1/17/2019	6:33:23 PM	6	1012	16	16	17	16	18	18	18	18	17	17	18	17	25.7	37.3	24.4	-1	-1	-1
1/17/2019	6:33:23 PM	209	1013	16	17	17	17	18	18	18	18	17	18	18	17	25.7	37.3	24.4	-1	-1	-1
1/17/2019	6:33:23 PM	412	1014	16	17	17	17	18	18	18	18	18	17	18	17	25.7	37.3	24.4	-1	-1	-1
1/17/2019	6:33:23 PM	615	1015	16	16	17	16	18	18	18	18	17	18	18	18	25.7	37.3	24.4	-1	-1	-1
1/17/2019	6:33:23 PM	803	1016	16	17	16	16	18	18	18	18	17	18	18	17	25.7	37.3	24.4	-1	-1	-1
1/17/2019	6:33:24 PM	6	1017	16	16	16	16	18	18	18	18	17	17	18	17	25.7	37.3	24.4	-1	-1	-1
1/17/2019	6:33:24 PM	209	1018	17	17	17	17	18	18	18	18	17	18	18	18	25.7	37.3	24.4	-1	-1	-1
1/17/2019	6:33:24 PM	412	1019	16	17	17	17	18	18	18	18	17	17	18	17	25.7	37.3	24.4	-1	-1	-1
1/17/2019	6:33:24 PM	615	1020	16	16	17	16	18	19	18	18	17	18	18	18	25.7	37.3	24.4	-1	-1	-1
1/17/2019	6:33:24 PM	803	1021	16	17	16	17	18	18	18	18	17	18	18	17	25.7	37.3	24.4	-1	-1	-1
1/17/2019	6:33:25 PM	6	1022	16	17	17	16	18	18	18	18	17	17	18	17	25.7	37.3	24.4	-1	-1	-1
1/17/2019	6:33:25 PM	209	1023	16	17	17	17	18	18	18	18	17	18	18	18	25.7	37.3	26.2	-1	-1	-1
1/17/2019	6:33:25 PM	412	1024	16	17	17	17	18	18	18	18	18	17	18	17	25.7	37.3	26.2	-1	-1	-1
1/17/2019	6:33:25 PM	615	1025	16	16	17	16	18	19	18	18	17	18	18	18	25.7	37.3	26.2	-1	-1	-1
1/17/2019	6:33:25 PM	803	1026	16	17	17	17	18	19	18	18	17	18	18	17	25.7	37.3	26.2	-1	-1	-1
1/17/2019	6:33:26 PM	6	1027	16	17	17	16	18	18	18	18	17	18	18	18	25.7	37.3	26.2	-1	-1	-1
1/17/2019	6:33:26 PM	209	1028	16	17	17	17	18	18	18	18	17	18	18	17	25.7	37.3	26.2	-1	-1	-1
1/17/2019	6:33:26 PM	412	1029	16	16	17	16	18	18	18	18	17	17	18	18	25.7	37.3	26.2	-1	-1	-1
1/17/2019	6:33:26 PM	615	1030	16	17	16	17	18	18	18	18	17	17	18	17	25.7	37.3	26.2	-1	-1	-1
1/17/2019	6:33:26 PM	803	1031	16	17	16	17	18	18	18	18	17	17	18	17	25.7	37.3	26.2	-1	-1	-1
1/17/2019	6:33:27 PM	6	1032	16	16	17	16	18	18	18	18	17	17	18	17	25.7	37.3	26.2	-1	-1	-1
1/17/2019	6:33:27 PM	209	1033	17	16	17	16	18	18	18	18	17	18	18	18	25.7	37.3	26.2	-1	-1	-1
1/17/2019	6:33:27 PM	412	1034	16	17	17	17	18	18	18	18	17	17	18	17	25.7	37.3	26.2	-1	-1	-1
1/17/2019	6:33:27 PM	615	1035	16	17	17	16	18	18	18	18	18	17	18	17	25.7	37.3	26.2	-1	-1	-1
1/17/2019	6:33:27 PM	803	1036	16	17	16	17	18	19	18	18	17	17	18	17	25.7	37.3	26.2	-1	-1	-1
1/17/2019	6:33:28 PM	6	1037	16	17	16	17	17	18	18	18	17	18	18	18	25.7	37.3	26.2	-1	-1	-1
1/17/2019	6:33:28 PM	209	1038	16	17	17	17	18	18	18	18	17	17	18	17	25.7	37.3	26.2	-1	-1	-1
1/17/2019	6:33:28 PM	412	1039	16	17	17	16	18	18	18	18	17	17	18	17	25.7	37.3	26.2	-1	-1	-1
1/17/2019	6:33:28 PM	615	1040	16	17	17	17	18	18	18	18	17	17	18	17	25.7	37.3	26.2	-1	-1	-1
1/17/2019	6:33:28 PM	803	1041	16	17	16	17	18	19	18	18	17	17	18	17	25.7	37.3	26.2	-1	-1	-1
1/17/2019	6:33:29 PM	6	1042	16	17	17	16	18	18	18	18	17	17	18	17	25.7	37.3	26.2	-1	-1	-1
1/17/2019	6:33:29 PM	209	1043	16	17	17	17	18	19	18	18	17	18	18	18	25.7	37.3	26.2	-1	-1	-1
1/17/2019	6:33:29 PM	412	1044	16	16	17	17	18	18	18	18	17	17	18	17	25.7	37.3	26.2	-1	-1	-1
1/17/2019	6:33:29 PM	615	1045	16	16	17	16	18	18	18	18	17	18	18	18	25.7	37.3	26.2	-1	-1	-1
1/17/2019	6:33:29 PM	803	1046	16	16	17	17	18	18	18	18	17	18	18	17	25.7	37.3	26.2	-1	-1	-1
1/17/2019	6:33:30 PM	6	1047	16	17	17	17	18	18	18	18	17	17	18	17	25.7	37.3	26.2	-1	-1	-1
1/17/2019	6:33:30 PM	209	1048	16	17	17	16	18	18	18	18	17	17	18	17	25.7	37.3	26.2	-1	-1	-1
1/17/2019	6:33:30 PM	412	1049	16	17	17	16	18	18	18	18	17	17	18	17	25.7	37.3	26.2	-1	-1	-1
1/17/2019	6:33:30 PM	615	1050	16	17	17	17	18	18	18	18	18	17	18	17	25.7	37.3	26.2	-1	-1	-1
1/17/2019	6:33:30 PM	803	1051	16	16	17	16	18	18	18	18	17	17	18	18	25.7	37.3	26.2	-1	-1	-1
1/17/2019	6:33:31 PM	6	1052	16	17	17	17	18	18	18	18	17	18	18	17	25.7	37.3	26.2	-1	-1	-1
1/17/2019	6:33:31 PM	209	1053	16	17	17	17	18	18	18	18	18	17	18	17	25.7	37.3	26.2	-1	-1	-1
1/17/2019	6:33:31 PM	412	1054	16	16	17	16	18	18	18	18	17	17	18	18	25.7	37.3	26.2	-1	-1	-1
1/17/2019	6:33:31 PM	615	1055	16	17	16	17	18	18	18	18	17	17	18	17	25.7	37.3	26.2	-1	-1	-1
1/17/2019	6:33:31 PM	803	1056	16	17	16	17	18	18	18	18	18	17	18	17	25.7	37.3	26.2	-1	-1	-1
1/17/2019	6:33:32 PM	6	1057	16	16	17	17	18	18	18	18	17	18	18	18	25.7	37.3	26.2	-1	-1	-1
1/17/2019	6:33:32 PM	209	1058	16	17	17	17	18	19	18	18	17	18	18	17	25.7	37.3	26.2	-1	-1	-1
1/17/2019	6:33:32 PM	412	1059	16	16	17	16	18	18	18	18	17	18	18	17	25.7	37.3	26.2	-1	-1	-1
1/17/2019	6:33:32 PM	615	1060	16	17	17	17	18	19	18	18	17	17	18	17	25.7	37.3	26.2	-1	-1	-1
1/17/2019	6:33:32 PM	803	1061	16	17	17	17	18	18	18	18	17	17	18	17	25.7	37.3	26.2	-1	-1	-1
1/17/2019	6:33:33 PM	6	1062	16	16	17	17	18	18	18	18	17	18	18	18	25.7	37.3	26.2	-1	-1	-1
1/17/2019	6:33:33 PM	209	1063	16	17	17	17	18	19	17	18	17	17	18	18	25.7	37.3	26.2	-1	-1	-1
1/17/2019	6:33:33 PM	412	1064	16	16	17	16	18	18	18	18	17	17	18	17	25.7	37.3	26.2	-1	-1	-1
1/17/2019	6:33:33 PM	615	1065	16	16	17	17	18	18	17	18	17	18	18	18	25.7	37.4	23.7	-1	-1	-1
1/17/2019	6:33:33 PM	803	1066	16	17	17	17	18	18	18	18	17	18	18	17	25.7	37.4	23.7	-1	-1	-1
1/17/2019	6:33:34 PM	6	1067	16	16	17	16	18	18	18	18	17	17	18	17	25.7	37.4	23.7	-1	-1	-1
1/17/2019	6:33:34 PM	209	1068	16	17	17	16	18	18	18	18	17	18	18	17	25.7	37.4	23.7	-1	-1	-1
1/17/2019	6:33:34 PM	412	1069	16	16	17	16	18	18	18	18	17	17	18	17	25.7	37.4	23.7	-1	-1	-1
1/17/2019	6:33:34 PM	615	1070	16	16	17	16	18	18	18	18	17	17	18	17	25.7	37.4	23.7	-1	-1	-1
1/17/2019	6:33:34 PM	803	1071	16	17	17	17	18	18	18	18	17	18	18	18	25.7	37.4	23.7	-1	-1	-1
1/17/2019	6:33:35 PM	6	1072	16	17	17	17	18	18	18	18	17	17	18	17	25.7	37.4	23.7	-1	-1	-1
1/17/2019	6:33:35 PM	209	1073	17	16	17	17	18	18	18	18	17	18	18	18	25.7	37.4	23.7	-1	-1	-1
1/17/2019	6:33:35 PM	412	1074	16	17	16	17	18	18	18	18	17	17	18	17	25.7	37.4	23.7	-1	-1	-1
1/17/2019	6:33:35 PM	615	1075	16	16	17	16	18	18	18	18	17	17	18	17	25.7	37.4	23.7	-1	-1	-1
1/17/2019	6:33:35 PM	803	1076	16	17	17	17	18	18	18	18	17	18	18	18	25.7	37.4	23.7	-1	-1	-1
1/17/2019	6:33:36 PM	6	1077	16	17	17	16	18	18	18	18	17	17	18	17	25.7	37.4	23.7	-1	-1	-1
1/17/2019	6:33:36 PM	209	1078	16	16	17	17	18	18	18	18	17	18	18	18	25.7	37.4	23.7	-1	-1	-1
1/17/2019	6:33:36 PM	412	1079	16	17	17	17	18	18	18	18	17	17	18	17	25.7	37.4	23.7	-1	-1	-1
1/17/2019	6:33:36 PM	615	1080	16	16	17	16	18	18	18	18	17	17	18	17	25.7	37.4	23.7	-1	-1	-1
1/17/2019	6:33:36 PM	803	1081	16	17	17	17	18	18	18	18	17	18	18	18	25.7	37.4	23.7	-1	-1	-1
1/17/2019	6:33:37 PM	6	1082	16	17	17	17	18	18	17	18	18	17	18	17	25.7	37.4	23.7	-1	-1	-1
1/17/2019	6:33:37 PM	209	1083	17	16	17	16	18	18	18	18	17	18	18	18	25.7	37.4	23.7	-1	-1	-1
1/17/2019	6:33:37 PM	412	1084	16	17	16	17	18	18	18	18	17	17	18	17	25.7	37.4	23.7	-1	-1	-1
1/17/2019	6:33:37 PM	615	1085	16	16	17	16	18	18	18	18	17	17	18	17	25.7	37.4	23.7	-1	-1	-1
1/17/2019	6:33:37 PM	803	1086	17	17	17	17	18	18	18	18	17	18	18	18	25.7	37.4	23.7	-1	-1	-1
1/17/2019	6:33:38 PM	6	1087	16	17	17	17	18	18	18	18	17	17	18	17	25.7	37.4	23.7	-1	-1	-1
1/17/2019	6:33:38 PM	209	1088	17	16	17	16	18	18	18	18	17	18	18	18	25.7	37.4	23.7	-1	-1	-1
1/17/2019	6:33:38 PM	412	1089	16	17	16	16	18	18	18	18	17	17	18	17	25.7	37.4	23.7	-1	-1	-1
1/17/2019	6:33:38 PM	615	1090	16	16	17	16	18	18	18	18	17	17	18	17	25.7	37.4	23.7	-1	-1	-1
1/17/2019	6:33:38 PM	803	1091	16	17	17	17	18	18	18	18	17	18	18	17	25.7	37.4	23.7	-1	-1	-1
1/17/2019	6:33:39 PM	6	1092	16	16	17	16	18	18	17	18	18	17	18	17	25.7	37.4	23.7	-1	-1	-1
1/17/2019	6:33:39 PM	209	1093	16	17	17	17	18	18	18	18	17	18	18	17	25.7	37.4	23.7	-1	-1	-1
1/17/2019	6:33:39 PM	412	1094	16	16	17	16	18	18	18	18	17	17	18	17	25.7	37.4	23.7	-1	-1	-1
1/17/2019	6:33:39 PM	615	1095	16	16	17	16	18	19	18	18	17	17	18	17	25.7	37.4	23.7	-1	-1	-1
1/17/2019	6:33:39 PM	803	1096	16	16	17	17	18	19	18	18	17	18	18	18	25.7	37.4	23.7	-1	-1	-1
1/17/2019	6:33:40 PM	6	1097	16	17	17	17	18	18	18	18	17	17	18	17	25.7	37.4	23.7	-1	-1	-1
1/17/2019	6:33:40 PM	209	1098	17	16	17	16	18	18	18	18	17	17	18	17	25.7	37.4	23.7	-1	-1	-1
1/17/2019	6:33:40 PM	412	1099	16	17	16	17	18	18	18	18	17	17	18	17	25.7	37.4	23.7	-1	-1	-1
1/17/2019	6:33:40 PM	615	1100	16	16	17	16	18	18	18	18	17	17	18	17	25.7	37.4	23.7	-1	-1	-1
1/17/2019	6:33:40 PM	803	1101	16	16	17	16	18	19	18	18	17	17	18	18	25.7	37.4	23.7	-1	-1	-1
1/17/2019	6:33:41 PM	6	1102	16	17	17	17	18	19	18	18	17	18	18	17	25.7	37.4	23.7	-1	-1	-1
1/17/2019	6:33:41 PM	209	1103	16	17	17	17	18	18	18	18	17	17	18	17	25.7	37.4	23.7	-1	-1	-1
1/17/2019	6:33:41 PM	412	1104	16	16	17	16	18	18	17	18	17	17	18	18	25.7	37.4	23.7	-1	-1	-1
1/17/2019	6:33:41 PM	615	1105	16	17	16	16	18	18	18	18	17	17	18	17	25.7	37.4	23.7	-1	-1	-1
1/17/2019	6:33:41 PM	803	1106	16	17	17	16	18	18	18	18	17	17	18	17	25.7	37.4	23.7	-1	-1	-1
1/17/2019	6:33:42 PM	6	1107	16	17	17	17	18	18	17	18	17	18	18	18	25.7	37.4	38.2	-1	-1	-1
1/17/2019	6:33:42 PM	209	1108	17	17	17	17	18	18	18	18	17	17	18	17	25.7	37.4	38.2	-1	-1	-1
1/17/2019	6:33:42 PM	412	1109	16	16	16	17	18	18	18	18	17	18	18	17	25.7	37.4	38.2	-1	-1	-1
1/17/2019	6:33:42 PM	615	1110	16	17	16	17	18	18	18	18	17	17	18	17	25.7	37.4	38.2	-1	-1	-1
1/17/2019	6:33:42 PM	803	1111	16	17	17	16	18	18	18	18	17	17	18	17	25.7	37.4	38.2	-1	-1	-1
1/17/2019	6:33:43 PM	6	1112	16	17	17	17	18	18	18	18	17	18	18	18	25.7	37.4	38.2	-1	-1	-1
1/17/2019	6:33:43 PM	209	1113	16	16	17	17	18	18	18	18	18	17	18	17	25.7	37.4	38.2	-1	-1	-1
1/17/2019	6:33:43 PM	412	1114	16	16	17	16	18	18	17	18	17	18	17	18	25.7	37.4	38.2	-1	-1	-1
1/17/2019	6:33:43 PM	615	1115	16	17	16	17	18	18	17	18	17	17	18	17	25.7	37.4	38.2	-1	-1	-1
1/17/2019	6:33:43 PM	803	1116	16	17	17	16	18	18	18	18	17	17	18	17	25.7	37.4	38.2	-1	-1	-1
1/17/2019	6:33:44 PM	6	1117	16	17	17	17	18	18	18	18	17	18	18	17	25.7	37.4	38.2	-1	-1	-1
1/17/2019	6:33:44 PM	209	1118	16	17	17	17	18	18	18	18	17	17	18	18	25.7	37.4	38.2	-1	-1	-1
1/17/2019	6:33:44 PM	412	1119	16	17	17	17	18	18	18	18	17	17	18	17	25.7	37.4	38.2	-1	-1	-1
1/17/2019	6:33:44 PM	615	1120	16	16	17	16	18	18	18	18	17	17	18	17	25.7	37.4	38.2	-1	-1	-1
1/17/2019	6:33:44 PM	803	1121	17	17	17	16	18	18	18	18	17	18	18	18	25.7	37.4	38.2	-1	-1	-1
1/17/2019	6:33:45 PM	6	1122	16	16	17	16	18	18	18	18	18	17	18	17	25.7	37.4	38.2	-1	-1	-1
1/17/2019	6:33:45 PM	209	1123	16	16	17	17	18	18	18	18	17	18	18	18	25.7	37.4	38.2	-1	-1	-1
1/17/2019	6:33:45 PM	412	1124	16	17	16	17	18	18	18	18	17	17	18	17	25.7	37.4	38.2	-1	-1	-1
1/17/2019	6:33:45 PM	615	1125	16	16	17	16	18	18	18	18	17	18	18	18	25.7	37.4	38.2	-1	-1	-1
1/17/2019	6:33:45 PM	803	1126	16	17	16	17	18	18	17	18	17	18	18	17	25.7	37.4	38.2	-1	-1	-1
1/17/2019	6:33:46 PM	6	1127	16	17	17	16	18	18	18	18	17	17	18	17	25.7	37.4	38.2	-1	-1	-1
1/17/2019	6:33:46 PM	209	1128	16	17	17	17	18	18	18	18	17	18	18	17	25.7	37.4	38.2	-1	-1	-1
1/17/2019	6:33:46 PM	412	1129	16	17	17	16	18	18	18	18	18	17	18	17	25.7	37.4	38.2	-1	-1	-1
1/17/2019	6:33:46 PM	615	1130	17	16	17	16	18	18	18	18	17	17	18	17	25.7	37.4	38.2	-1	-1	-1
1/17/2019	6:33:46 PM	803	1131	16	17	17	17	18	18	18	18	17	18	18	18	25.7	37.4	38.2	-1	-1	-1
1/17/2019	6:33:47 PM	6	1132	16	17	17	16	18	18	18	18	18	17	18	17	25.7	37.4	38.2	-1	-1	-1
1/17/2019	6:33:47 PM	209	1133	16	17	17	17	18	19	18	18	17	18	18	17	25.7	37.4	38.2	-1	-1	-1
1/17/2019	6:33:47 PM	412	1134	16	16	17	16	18	18	18	18	17	17	18	17	25.7	37.4	38.2	-1	-1	-1
1/17/2019	6:33:47 PM	615	1135	16	16	17	16	18	18	18	18	17	17	18	17	25.7	37.4	38.2	-1	-1	-1
1/17/2019	6:33:47 PM	803	1136	16	17	17	17	18	18	18	18	17	17	18	17	25.7	37.4	38.2	-1	-1	-1
1/17/2019	6:33:48 PM	6	1137	16	16	17	16	18	18	18	18	17	17	18	17	25.7	37.4	38.2	-1	-1	-1
1/17/2019	6:33:48 PM	209	1138	16	17	17	17	18	18	18	18	17	17	18	17	25.7	37.4	38.2	-1	-1	-1
1/17/2019	6:33:48 PM	412	1139	16	16	17	16	18	18	18	18	17	17	17	17	25.7	37.4	38.2	-1	-1	-1
1/17/2019	6:33:48 PM	615	1140	16	17	16	17	18	18	18	18	17	17	18	17	25.7	37.4	38.2	-1	-1	-1
1/17/2019	6:33:48 PM	803	1141	17	17	17	16	18	18	18	18	17	18	18	17	25.7	37.4	38.2	-1	-1	-1
1/17/2019	6:33:49 PM	6	1142	16	16	17	17	18	18	18	18	17	18	18	17	25.7	37.4	38.2	-1	-1	-1
1/17/2019	6:33:49 PM	209	1143	16	17	17	16	18	18	18	18	17	17	18	17	25.7	37.4	38.2	-1	-1	-1
1/17/2019	6:33:49 PM	412	1144	16	16	17	17	18	18	18	18	17	17	18	17	25.7	37.4	38.2	-1	-1	-1
1/17/2019	6:33:49 PM	615	1145	16	16	17	16	18	18	18	18	17	17	18	17	25.7	37.4	38.2	-1	-1	-1
1/17/2019	6:33:49 PM	803	1146	17	16	17	16	18	18	18	18	17	18	17	18	25.7	37.4	38.2	-1	-1	-1
1/17/2019	6:33:50 PM	6	1147	16	17	17	17	18	18	18	18	17	17	18	17	25.7	37.4	38.2	-1	-1	-1
1/17/2019	6:33:50 PM	209	1148	16	16	17	17	18	18	18	18	17	18	18	18	25.7	37.4	38.2	-1	-1	-1
1/17/2019	6:33:50 PM	412	1149	16	16	17	16	18	18	18	18	18	17	18	17	25.7	37.4	32.7	-1	-1	-1
1/17/2019	6:33:50 PM	615	1150	16	16	17	16	18	19	18	18	17	18	18	17	25.7	37.4	32.7	-1	-1	-1
1/17/2019	6:33:50 PM	803	1151	16	17	16	17	18	18	18	18	17	17	18	17	25.7	37.4	32.7	-1	-1	-1
1/17/2019	6:33:51 PM	6	1152	16	16	17	16	18	18	18	18	17	18	18	17	25.7	37.4	32.7	-1	-1	-1
1/17/2019	6:33:51 PM	209	1153	16	16	17	17	18	18	17	18	18	17	18	17	25.7	37.4	32.7	-1	-1	-1
1/17/2019	6:33:51 PM	412	1154	16	16	17	16	18	18	18	18	17	17	18	18	25.7	37.4	32.7	-1	-1	-1
1/17/2019	6:33:51 PM	615	1155	16	16	17	16	18	18	18	18	18	17	18	17	25.7	37.4	32.7	-1	-1	-1
1/17/2019	6:33:51 PM	803	1156	16	17	17	17	18	18	18	18	17	17	18	17	25.7	37.4	32.7	-1	-1	-1
1/17/2019	6:33:52 PM	6	1157	16	17	17	16	18	18	18	18	17	17	18	17	25.7	37.4	32.7	-1	-1	-1
1/17/2019	6:33:52 PM	209	1158	16	16	17	16	18	18	18	18	17	18	18	18	25.7	37.4	32.7	-1	-1	-1
1/17/2019	6:33:52 PM	412	1159	16	16	17	17	18	18	18	18	17	17	18	17	25.7	37.4	32.7	-1	-1	-1
1/17/2019	6:33:52 PM	615	1160	16	17	16	16	18	18	18	18	17	17	18	17	25.7	37.4	32.7	-1	-1	-1
1/17/2019	6:33:52 PM	803	1161	16	17	17	16	18	18	18	18	18	17	18	17	25.7	37.4	32.7	-1	-1	-1
1/17/2019	6:33:53 PM	6	1162	16	17	17	16	18	18	18	18	17	18	17	18	25.7	37.4	32.7	-1	-1	-1
1/17/2019	6:33:53 PM	209	1163	16	17	17	16	18	18	18	18	17	17	18	17	25.7	37.4	32.7	-1	-1	-1
1/17/2019	6:33:53 PM	412	1164	16	16	17	16	18	18	18	18	17	17	18	17	25.7	37.4	32.7	-1	-1	-1
1/17/2019	6:33:53 PM	615	1165	16	16	17	17	18	18	18	18	17	17	18	17	25.7	37.4	32.7	-1	-1	-1
1/17/2019	6:33:53 PM	803	1166	16	17	16	17	18	18	18	18	17	18	18	18	25.7	37.4	32.7	-1	-1	-1
1/17/2019	6:33:54 PM	6	1167	16	17	17	17	18	18	18	18	17	17	18	17	25.7	37.4	32.7	-1	-1	-1
1/17/2019	6:33:54 PM	209	1168	16	16	17	16	18	18	18	18	17	17	18	18	25.7	37.4	32.7	-1	-1	-1
1/17/2019	6:33:54 PM	412	1169	16	17	17	17	18	18	18	18	17	17	18	17	25.7	37.4	32.7	-1	-1	-1
1/17/2019	6:33:54 PM	615	1170	16	16	17	17	18	18	18	18	17	17	18	17	25.7	37.4	32.7	-1	-1	-1
1/17/2019	6:33:54 PM	803	1171	16	16	17	16	18	18	18	18	17	17	18	18	25.7	37.4	32.7	-1	-1	-1
1/17/2019	6:33:55 PM	6	1172	16	16	17	17	18	18	17	18	17	17	18	17	25.7	37.4	32.7	-1	-1	-1
1/17/2019	6:33:55 PM	209	1173	16	16	17	16	18	18	18	18	17	17	18	17	25.7	37.4	32.7	-1	-1	-1
1/17/2019	6:33:55 PM	412	1174	17	16	17	16	18	18	18	18	17	18	18	17	25.7	37.4	32.7	-1	-1	-1
1/17/2019	6:33:55 PM	615	1175	16	16	17	17	18	18	18	18	17	17	18	17	25.7	37.4	32.7	-1	-1	-1
1/17/2019	6:33:55 PM	803	1176	16	17	17	17	18	18	18	18	17	17	18	17	25.7	37.4	32.7	-1	-1	-1
1/17/2019	6:33:56 PM	6	1177	16	16	17	16	18	18	18	18	17	17	18	18	25.7	37.4	32.7	-1	-1	-1
1/17/2019	6:33:56 PM	209	1178	16	17	16	17	18	18	18	18	17	17	18	17	25.7	37.4	32.7	-1	-1	-1
1/17/2019	6:33:56 PM	412	1179	16	17	16	16	18	18	18	18	17	17	18	17	25.7	37.4	32.7	-1	-1	-1
1/17/2019	6:33:56 PM	615	1180	17	16	17	17	18	18	18	18	17	17	18	18	25.7	37.4	32.7	-1	-1	-1
1/17/2019	6:33:56 PM	803	1181	16	17	17	17	18	18	18	18	17	17	18	17	25.7	37.4	32.7	-1	-1	-1
1/17/2019	6:33:57 PM	6	1182	16	17	17	16	18	18	18	18	17	17	18	17	25.7	37.4	32.7	-1	-1	-1
1/17/2019	6:33:57 PM	209	1183	16	16	17	16	18	19	18	18	17	18	18	18	25.7	37.4	32.7	-1	-1	-1
1/17/2019	6:33:57 PM	412	1184	16	17	16	17	18	18	17	18	17	17	17	17	25.7	37.4	32.7	-1	-1	-1
1/17/2019	6:33:57 PM	615	1185	16	16	17	16	18	19	18	18	17	18	18	17	25.7	37.4	32.7	-1	-1	-1
1/17/2019	6:33:57 PM	803	1186	16	16	17	17	18	18	18	18	17	18	18	18	25.7	37.4	32.7	-1	-1	-1
1/17/2019	6:33:58 PM	6	1187	16	17	16	17	18	18	18	18	17	17	18	17	25.7	37.4	32.7	-1	-1	-1
1/17/2019	6:33:58 PM	209	1188	17	16	17	16	18	18	18	18	17	17	18	18	25.7	37.4	32.7	-1	-1	-1
1/17/2019	6:33:58 PM	412	1189	16	17	16	17	18	18	18	18	17	17	18	17	25.7	37.4	32.7	-1	-1	-1
1/17/2019	6:33:58 PM	615	1190	16	16	17	16	18	18	18	18	17	17	18	18	25.7	37.4	32.7	-1	-1	-1
1/17/2019	6:33:58 PM	803	1191	16	16	17	16	18	18	18	18	17	18	18	18	25.7	37.5	24.2	-1	-1	-1
1/17/2019	6:33:59 PM	6	1192	16	17	17	17	18	18	18	18	17	18	18	17	25.7	37.5	24.2	-1	-1	-1
1/17/2019	6:33:59 PM	209	1193	17	17	17	16	18	18	18	18	17	17	18	17	25.7	37.5	24.2	-1	-1	-1
1/17/2019	6:33:59 PM	412	1194	16	16	17	16	18	18	18	18	17	18	17	17	25.7	37.5	24.2	-1	-1	-1
1/17/2019	6:33:59 PM	615	1195	16	17	17	17	18	19	18	18	18	17	18	17	25.7	37.5	24.2	-1	-1	-1
1/17/2019	6:33:59 PM	803	1196	16	17	17	16	18	19	18	18	18	17	18	17	25.7	37.5	24.2	-1	-1	-1
1/17/2019	6:34:00 PM	6	1197	16	17	17	16	18	18	17	18	17	18	18	17	25.7	37.5	24.2	-1	-1	-1
1/17/2019	6:34:00 PM	209	1198	16	17	17	16	18	19	18	18	17	17	18	17	25.7	37.5	24.2	-1	-1	-1
1/17/2019	6:34:00 PM	412	1199	16	16	17	16	18	18	18	18	17	17	18	17	25.7	37.5	24.2	-1	-1	-1
1/17/2019	6:34:00 PM	615	1200	16	17	17	17	18	19	18	18	17	18	18	17	25.7	37.5	24.2	-1	-1	-1
1/17/2019	6:34:00 PM	803	1201	16	17	17	17	18	18	18	18	18	17	18	17	25.7	37.5	24.2	-1	-1	-1
1/17/2019	6:34:01 PM	6	1202	16	16	17	17	18	18	18	18	17	18	18	17	25.7	37.5	24.2	-1	-1	-1
1/17/2019	6:34:01 PM	209	1203	16	17	17	17	18	18	18	18	17	17	18	17	25.7	37.5	24.2	-1	-1	-1
1/17/2019	6:34:01 PM	412	1204	16	16	17	16	18	18	18	18	17	17	18	17	25.7	37.5	24.2	-1	-1	-1
1/17/2019	6:34:01 PM	615	1205	16	17	17	17	18	18	18	18	18	17	18	17	25.7	37.5	24.2	-1	-1	-1
1/17/2019	6:34:01 PM	803	1206	16	17	17	17	18	18	18	18	18	17	18	17	25.7	37.5	24.2	-1	-1	-1
1/17/2019	6:34:02 PM	6	1207	16	17	17	17	18	18	18	18	18	17	18	17	25.7	37.5	24.2	-1	-1	-1
1/17/2019	6:34:02 PM	209	1208	16	17	17	17	18	18	18	18	17	17	18	17	25.7	37.5	24.2	-1	-1	-1
1/17/2019	6:34:02 PM	412	1209	16	16	17	16	18	18	18	18	17	17	18	17	25.7	37.5	24.2	-1	-1	-1
1/17/2019	6:34:02 PM	615	1210	16	17	17	17	18	18	18	18	17	17	18	17	25.7	37.5	24.2	-1	-1	-1
1/17/2019	6:34:02 PM	803	1211	16	17	17	17	18	18	18	18	17	17	18	17	25.7	37.5	24.2	-1	-1	-1
1/17/2019	6:34:03 PM	6	1212	16	16	17	16	18	18	18	18	17	18	18	17	25.7	37.5	24.2	-1	-1	-1
1/17/2019	6:34:03 PM	209	1213	16	17	17	16	18	18	18	18	17	17	18	17	25.7	37.5	24.2	-1	-1	-1
1/17/2019	6:34:03 PM	412	1214	16	16	17	16	18	18	18	18	17	17	18	17	25.7	37.5	24.2	-1	-1	-1
1/17/2019	6:34:03 PM	615	1215	16	17	17	17	18	18	18	18	17	17	18	17	25.7	37.5	24.2	-1	-1	-1
1/17/2019	6:34:03 PM	803	1216	16	17	17	17	18	18	18	18	17	17	18	17	25.7	37.5	24.2	-1	-1	-1
1/17/2019	6:34:04 PM	6	1217	16	17	17	17	18	18	18	18	17	17	18	17	25.7	37.5	24.2	-1	-1	-1
1/17/2019	6:34:04 PM	209	1218	16	16	17	16	18	18	18	18	17	17	18	17	25.7	37.5	24.2	-1	-1	-1
1/17/2019	6:34:04 PM	412	1219	16	17	16	17	18	18	18	18	17	18	18	17	25.7	37.5	24.2	-1	-1	-1
1/17/2019	6:34:04 PM	612	1220	16	16	17	16	18	18	18	18	17	17	18	17	25.7	37.5	24.2	-1	-1	-1
1/17/2019	6:34:04 PM	815	1221	16	17	16	17	18	18	18	18	17	17	18	17	25.7	37.5	24.2	-1	-1	-1
1/17/2019	6:34:05 PM	3	1222	16	17	16	17	18	18	18	18	18	17	18	17	25.7	37.5	24.2	-1	-1	-1
1/17/2019	6:34:05 PM	206	1223	16	16	17	16	18	18	18	18	17	17	18	17	25.7	37.5	24.2	-1	-1	-1
1/17/2019	6:34:05 PM	409	1224	16	16	17	16	18	18	18	18	17	18	18	17	25.7	37.5	24.2	-1	-1	-1
1/17/2019	6:34:05 PM	612	1225	16	17	17	17	18	18	18	18	17	17	18	17	25.7	37.5	24.2	-1	-1	-1
1/17/2019	6:34:05 PM	815	1226	16	16	17	16	18	18	18	18	17	17	18	18	25.7	37.5	24.2	-1	-1	-1
1/17/2019	6:34:06 PM	3	1227	16	16	17	17	18	18	18	18	17	18	18	18	25.7	37.5	24.2	-1	-1	-1
1/17/2019	6:34:06 PM	206	1228	16	17	17	16	18	18	18	18	17	17	18	17	25.7	37.5	24.2	-1	-1	-1
1/17/2019	6:34:06 PM	409	1229	16	16	17	16	18	18	18	18	17	17	18	18	25.7	37.5	24.2	-1	-1	-1
1/17/2019	6:34:06 PM	612	1230	16	17	17	17	18	19	18	18	17	17	18	17	25.7	37.5	24.2	-1	-1	-1
1/17/2019	6:34:06 PM	815	1231	16	17	16	17	18	18	18	18	17	18	18	17	25.7	37.5	24.2	-1	-1	-1
1/17/2019	6:34:07 PM	3	1232	17	16	17	16	18	18	18	18	17	18	18	18	25.7	37.5	24.2	-1	-1	-1
1/17/2019	6:34:07 PM	206	1233	16	17	16	17	18	18	18	18	17	17	18	17	25.7	37.5	34.7	-1	-1	-1
1/17/2019	6:34:07 PM	409	1234	16	16	17	16	18	18	18	17	17	17	18	17	25.7	37.5	34.7	-1	-1	-1
1/17/2019	6:34:07 PM	612	1235	16	17	17	16	18	18	18	18	17	18	18	17	25.7	37.5	34.7	-1	-1	-1
1/17/2019	6:34:07 PM	815	1236	16	16	17	16	18	18	18	18	18	17	18	17	25.7	37.5	34.7	-1	-1	-1
1/17/2019	6:34:08 PM	3	1237	17	17	17	16	18	18	18	18	17	17	18	18	25.7	37.5	34.7	-1	-1	-1
1/17/2019	6:34:08 PM	206	1238	16	17	16	16	18	18	18	18	17	17	18	17	25.7	37.5	34.7	-1	-1	-1
1/17/2019	6:34:08 PM	409	1239	16	16	17	16	18	18	18	18	17	17	18	17	25.7	37.5	34.7	-1	-1	-1
1/17/2019	6:34:08 PM	612	1240	16	17	17	16	18	18	18	18	17	18	18	17	25.7	37.5	34.7	-1	-1	-1
1/17/2019	6:34:08 PM	815	1241	16	16	17	16	18	18	18	18	17	17	18	17	25.7	37.5	34.7	-1	-1	-1
1/17/2019	6:34:09 PM	3	1242	17	16	17	16	18	18	18	18	17	17	18	18	25.7	37.5	34.7	-1	-1	-1
1/17/2019	6:34:09 PM	206	1243	16	17	17	17	18	19	18	18	17	18	18	17	25.7	37.5	34.7	-1	-1	-1
1/17/2019	6:34:09 PM	407	1244	16	16	17	16	18	18	18	17	17	17	18	17	25.7	37.5	34.7	-1	-1	-1
1/17/2019	6:34:09 PM	610	1245	16	17	16	17	18	19	18	18	17	17	18	17	25.7	37.5	34.7	-1	-1	-1
1/17/2019	6:34:09 PM	813	1246	16	17	17	16	18	18	18	18	17	17	18	17	25.7	37.5	34.7	-1	-1	-1
1/17/2019	6:34:10 PM	0	1247	16	17	17	17	18	18	18	18	17	18	18	18	25.7	37.5	34.7	-1	-1	-1
1/17/2019	6:34:10 PM	204	1248	16	17	17	16	18	18	18	18	18	17	18	17	25.7	37.5	34.7	-1	-1	-1
1/17/2019	6:34:10 PM	407	1249	16	16	17	16	18	18	18	18	17	17	17	18	25.7	37.5	34.7	-1	-1	-1
1/17/2019	6:34:10 PM	610	1250	16	17	16	17	18	19	18	18	17	17	18	17	25.7	37.5	34.7	-1	-1	-1
1/17/2019	6:34:10 PM	813	1251	16	16	17	17	18	18	18	18	17	17	18	18	25.7	37.5	34.7	-1	-1	-1
1/17/2019	6:34:11 PM	0	1252	16	17	17	17	18	18	18	18	17	17	18	17	25.7	37.5	34.7	-1	-1	-1
1/17/2019	6:34:11 PM	204	1253	16	16	17	16	18	18	18	18	17	17	18	18	25.7	37.5	34.7	-1	-1	-1
1/17/2019	6:34:11 PM	407	1254	16	17	16	17	18	18	17	18	17	17	18	17	25.7	37.5	34.7	-1	-1	-1
1/17/2019	6:34:11 PM	610	1255	16	16	17	16	18	18	18	18	17	17	18	17	25.7	37.5	34.7	-1	-1	-1
1/17/2019	6:34:11 PM	813	1256	16	17	17	16	18	18	18	18	17	18	18	18	25.7	37.5	34.7	-1	-1	-1
1/17/2019	6:34:12 PM	0	1257	16	17	17	17	18	18	18	18	17	17	18	17	25.7	37.5	34.7	-1	-1	-1
1/17/2019	6:34:12 PM	204	1258	16	16	17	17	18	18	18	18	17	17	18	18	25.7	37.5	34.7	-1	-1	-1
1/17/2019	6:34:12 PM	407	1259	16	17	16	17	18	18	17	18	17	17	18	17	25.7	37.5	34.7	-1	-1	-1
1/17/2019	6:34:12 PM	610	1260	16	17	17	16	18	18	18	18	17	17	18	17	25.7	37.5	34.7	-1	-1	-1
1/17/2019	6:34:12 PM	813	1261	16	17	16	17	18	18	18	18	17	18	18	17	25.7	37.5	34.7	-1	-1	-1
1/17/2019	6:34:13 PM	0	1262	16	17	17	17	18	18	18	18	17	17	18	17	25.7	37.5	34.7	-1	-1	-1
1/17/2019	6:34:13 PM	204	1263	17	17	17	16	18	18	18	18	17	18	18	18	25.7	37.5	34.7	-1	-1	-1
1/17/2019	6:34:13 PM	407	1264	16	17	16	17	18	18	18	18	17	17	18	17	25.7	37.5	34.7	-1	-1	-1
1/17/2019	6:34:13 PM	610	1265	17	16	17	16	18	18	18	18	17	17	18	17	25.7	37.5	34.7	-1	-1	-1
1/17/2019	6:34:13 PM	813	1266	16	17	16	17	18	18	18	18	17	17	18	17	25.7	37.5	34.7	-1	-1	-1
1/17/2019	6:34:14 PM	0	1267	16	17	17	16	18	18	18	18	17	17	18	17	25.7	37.5	34.7	-1	-1	-1
1/17/2019	6:34:14 PM	202	1268	16	17	17	17	18	19	18	18	17	17	18	17	25.7	37.5	34.7	-1	-1	-1
1/17/2019	6:34:14 PM	405	1269	16	16	17	16	18	18	18	18	17	17	18	17	25.7	37.5	34.7	-1	-1	-1
1/17/2019	6:34:14 PM	608	1270	16	17	17	16	18	18	18	18	17	18	18	17	25.7	37.5	34.7	-1	-1	-1
1/17/2019	6:34:14 PM	811	1271	16	16	17	16	18	18	17	18	17	17	18	17	25.7	37.5	34.7	-1	-1	-1
1/17/2019	6:34:15 PM	15	1272	16	16	17	17	18	18	17	18	17	18	18	18	25.7	37.5	34.7	-1	-1	-1
1/17/2019	6:34:15 PM	202	1273	16	17	17	16	18	18	18	18	18	17	18	17	25.7	37.5	34.7	-1	-1	-1
1/17/2019	6:34:15 PM	405	1274	16	16	17	16	18	18	18	18	17	17	18	17	25.7	37.5	34.7	-1	-1	-1
1/17/2019	6:34:15 PM	608	1275	16	17	16	17	18	18	18	18	17	17	18	17	25.7	37.4	23.6	-1	-1	-1
1/17/2019	6:34:15 PM	811	1276	16	16	17	17	18	18	18	18	17	17	17	17	25.7	37.4	23.6	-1	-1	-1
1/17/2019	6:34:16 PM	15	1277	16	17	17	16	18	18	18	18	18	17	18	17	25.7	37.4	23.6	-1	-1	-1
1/17/2019	6:34:16 PM	202	1278	17	16	17	16	18	18	18	18	17	18	18	18	25.7	37.4	23.6	-1	-1	-1
1/17/2019	6:34:16 PM	405	1279	16	17	16	16	18	18	18	18	17	17	18	17	25.7	37.4	23.6	-1	-1	-1
1/17/2019	6:34:16 PM	608	1280	16	16	17	16	18	18	18	18	17	17	18	18	25.7	37.4	23.6	-1	-1	-1
1/17/2019	6:34:16 PM	811	1281	16	17	17	16	18	18	18	18	17	17	18	17	25.7	37.4	23.6	-1	-1	-1
1/17/2019	6:34:17 PM	15	1282	16	17	17	16	18	18	18	18	17	18	18	18	25.7	37.4	23.6	-1	-1	-1
1/17/2019	6:34:17 PM	202	1283	16	17	17	16	18	18	18	18	18	17	18	17	25.7	37.4	23.6	-1	-1	-1
1/17/2019	6:34:17 PM	405	1284	16	16	17	16	18	18	18	18	17	18	18	17	25.7	37.4	23.6	-1	-1	-1
1/17/2019	6:34:17 PM	608	1285	16	16	17	16	18	18	18	18	18	17	18	17	25.7	37.4	23.6	-1	-1	-1
1/17/2019	6:34:17 PM	811	1286	16	16	17	16	18	18	18	18	17	18	18	18	25.7	37.4	23.6	-1	-1	-1
1/17/2019	6:34:18 PM	15	1287	16	17	16	17	18	18	18	18	17	17	18	17	25.7	37.4	23.6	-1	-1	-1
1/17/2019	6:34:18 PM	202	1288	16	17	17	17	18	18	18	18	17	17	18	17	25.7	37.4	23.6	-1	-1	-1
1/17/2019	6:34:18 PM	405	1289	16	16	17	16	18	18	18	18	17	17	18	18	25.7	37.4	23.6	-1	-1	-1
1/17/2019	6:34:18 PM	608	1290	16	16	17	17	18	18	18	18	17	17	18	17	25.7	37.4	23.6	-1	-1	-1
1/17/2019	6:34:18 PM	811	1291	16	16	17	16	18	18	18	18	17	17	18	17	25.7	37.4	23.6	-1	-1	-1
1/17/2019	6:34:19 PM	8	1292	16	17	17	16	18	18	18	18	17	17	17	17	25.7	37.4	23.6	-1	-1	-1
1/17/2019	6:34:19 PM	211	1293	16	17	17	17	18	18	18	18	17	17	18	17	25.7	37.4	23.6	-1	-1	-1
1/17/2019	6:34:19 PM	414	1294	17	17	17	16	18	18	18	18	17	17	18	17	25.7	37.4	23.6	-1	-1	-1
1/17/2019	6:34:19 PM	602	1295	16	16	17	17	18	18	18	18	17	18	17	17	25.7	37.4	23.6	-1	-1	-1
1/17/2019	6:34:19 PM	805	1296	16	17	17	16	18	18	18	18	17	17	18	17	25.7	37.4	23.6	-1	-1	-1
1/17/2019	6:34:20 PM	8	1297	16	16	17	16	18	18	18	18	17	17	18	17	25.7	37.4	23.6	-1	-1	-1
1/17/2019	6:34:20 PM	211	1298	16	17	17	17	18	18	18	18	17	17	18	17	25.7	37.4	23.6	-1	-1	-1
1/17/2019	6:34:20 PM	414	1299	17	16	17	16	18	18	18	18	17	17	18	18	25.7	37.4	23.6	-1	-1	-1
1/17/2019	6:34:20 PM	602	1300	16	17	16	17	18	18	18	18	17	18	18	17	25.7	37.4	23.6	-1	-1	-1
1/17/2019	6:34:20 PM	805	1301	16	17	17	16	18	18	18	17	17	17	18	17	25.7	37.4	23.6	-1	-1	-1
1/17/2019	6:34:21 PM	8	1302	16	16	17	16	18	18	18	18	17	17	18	17	25.7	37.4	23.6	-1	-1	-1
1/17/2019	6:34:21 PM	211	1303	16	17	17	17	18	18	18	18	17	17	18	17	25.7	37.4	23.6	-1	-1	-1
1/17/2019	6:34:21 PM	414	1304	16	16	17	16	18	18	18	18	17	17	18	17	25.7	37.4	23.6	-1	-1	-1
1/17/2019	6:34:21 PM	602	1305	16	17	17	17	18	18	18	18	17	18	18	17	25.7	37.4	23.6	-1	-1	-1
1/17/2019	6:34:21 PM	805	1306	16	16	16	16	18	18	18	18	18	17	18	17	25.7	37.4	23.6	-1	-1	-1
1/17/2019	6:34:22 PM	8	1307	16	16	17	16	18	18	18	18	17	17	18	18	25.7	37.4	23.6	-1	-1	-1
1/17/2019	6:34:22 PM	211	1308	16	17	17	17	18	18	18	18	18	17	18	17	25.7	37.4	23.6	-1	-1	-1
1/17/2019	6:34:22 PM	414	1309	16	16	17	16	18	18	18	18	17	17	18	17	25.7	37.4	23.6	-1	-1	-1
1/17/2019	6:34:22 PM	602	1310	16	17	17	16	18	18	18	18	17	18	18	17	25.7	37.4	23.6	-1	-1	-1
1/17/2019	6:34:22 PM	805	1311	16	16	17	17	18	18	18	18	17	17	18	17	25.7	37.4	23.6	-1	-1	-1
1/17/2019	6:34:23 PM	8	1312	16	16	17	17	18	18	18	18	17	18	18	18	25.7	37.4	23.6	-1	-1	-1
1/17/2019	6:34:23 PM	211	1313	16	17	17	17	18	18	18	18	17	17	18	17	25.7	37.4	23.6	-1	-1	-1
1/17/2019	6:34:23 PM	414	1314	16	17	17	17	18	18	18	18	17	18	18	18	25.7	37.4	23.6	-1	-1	-1
1/17/2019	6:34:23 PM	602	1315	16	17	17	17	18	18	18	18	17	17	18	17	25.7	37.4	23.6	-1	-1	-1
1/17/2019	6:34:23 PM	805	1316	16	16	17	16	18	18	17	18	17	17	18	17	25.7	37.4	23.6	-1	-1	-1
1/17/2019	6:34:24 PM	8	1317	16	17	17	17	18	18	18	18	17	17	18	17	25.7	37.4	36.7	-1	-1	-1
1/17/2019	6:34:24 PM	211	1318	16	16	17	16	18	18	18	18	17	17	18	18	25.7	37.4	36.7	-1	-1	-1
1/17/2019	6:34:24 PM	414	1319	16	16	17	17	18	19	18	18	17	18	18	17	25.7	37.4	36.7	-1	-1	-1
1/17/2019	6:34:24 PM	602	1320	16	17	17	16	18	19	18	18	18	17	18	17	25.7	37.4	36.7	-1	-1	-1
1/17/2019	6:34:24 PM	805	1321	16	16	17	16	18	18	18	18	17	17	18	18	25.7	37.4	36.7	-1	-1	-1
1/17/2019	6:34:25 PM	8	1322	16	16	17	17	18	18	18	18	17	17	18	17	25.7	37.4	36.7	-1	-1	-1
1/17/2019	6:34:25 PM	211	1323	16	16	17	16	18	18	18	18	17	17	18	18	25.7	37.4	36.7	-1	-1	-1
1/17/2019	6:34:25 PM	414	1324	16	17	17	17	18	18	17	18	17	17	18	17	25.7	37.4	36.7	-1	-1	-1
1/17/2019	6:34:25 PM	602	1325	16	17	17	16	18	18	18	18	17	17	18	17	25.7	37.4	36.7	-1	-1	-1
1/17/2019	6:34:25 PM	805	1326	16	16	17	16	18	18	18	18	17	18	18	17	25.7	37.4	36.7	-1	-1	-1
1/17/2019	6:34:26 PM	8	1327	16	17	16	16	18	18	18	18	17	17	18	17	25.7	37.4	36.7	-1	-1	-1
1/17/2019	6:34:26 PM	211	1328	16	16	17	17	18	18	18	18	17	18	18	18	25.7	37.4	36.7	-1	-1	-1
1/17/2019	6:34:26 PM	414	1329	16	17	17	17	18	18	18	18	17	17	18	17	25.7	37.4	36.7	-1	-1	-1
1/17/2019	6:34:26 PM	602	1330	17	16	17	16	18	18	18	18	17	17	18	17	25.7	37.4	36.7	-1	-1	-1
1/17/2019	6:34:26 PM	805	1331	16	17	16	17	18	18	18	18	17	17	18	17	25.7	37.4	36.7	-1	-1	-1
1/17/2019	6:34:27 PM	8	1332	16	16	17	16	18	18	18	18	17	17	18	17	25.7	37.4	36.7	-1	-1	-1
1/17/2019	6:34:27 PM	211	1333	16	17	17	17	18	19	18	18	17	17	18	17	25.7	37.4	36.7	-1	-1	-1
1/17/2019	6:34:27 PM	414	1334	16	17	17	16	18	18	18	18	17	17	18	17	25.7	37.4	36.7	-1	-1	-1
1/17/2019	6:34:27 PM	602	1335	16	17	17	16	18	18	18	18	17	18	18	18	25.7	37.4	36.7	-1	-1	-1
1/17/2019	6:34:27 PM	805	1336	16	16	17	16	18	18	18	18	17	17	18	17	25.7	37.4	36.7	-1	-1	-1
1/17/2019	6:34:28 PM	8	1337	16	17	17	16	18	18	18	18	17	18	18	18	25.7	37.4	36.7	-1	-1	-1
1/17/2019	6:34:28 PM	211	1338	16	17	17	17	18	18	18	18	17	17	18	17	25.7	37.4	36.7	-1	-1	-1
1/17/2019	6:34:28 PM	414	1339	16	16	17	17	18	18	17	18	17	18	18	18	25.7	37.4	36.7	-1	-1	-1
1/17/2019	6:34:28 PM	602	1340	16	17	17	17	18	18	17	18	17	17	18	17	25.7	37.4	36.7	-1	-1	-1
1/17/2019	6:34:28 PM	805	1341	16	16	17	16	18	18	18	18	17	18	18	18	25.7	37.4	36.7	-1	-1	-1
1/17/2019	6:34:29 PM	8	1342	16	17	17	17	18	18	18	18	17	17	18	17	25.7	37.4	36.7	-1	-1	-1
1/17/2019	6:34:29 PM	211	1343	17	16	17	17	18	18	18	18	17	18	18	18	25.7	37.4	36.7	-1	-1	-1
1/17/2019	6:34:29 PM	414	1344	16	17	17	17	18	18	18	18	17	17	18	17	25.7	37.4	36.7	-1	-1	-1
1/17/2019	6:34:29 PM	602	1345	17	16	17	16	18	18	18	18	17	17	18	18	25.7	37.4	36.7	-1	-1	-1
1/17/2019	6:34:29 PM	805	1346	16	17	16	17	18	18	18	18	17	17	18	17	25.7	37.4	36.7	-1	-1	-1
1/17/2019	6:34:30 PM	8	1347	16	17	17	17	18	18	18	18	17	17	18	18	25.7	37.4	36.7	-1	-1	-1
1/17/2019	6:34:30 PM	211	1348	16	17	17	16	18	18	18	18	17	17	18	17	25.7	37.4	36.7	-1	-1	-1
1/17/2019	6:34:30 PM	414	1349	16	17	17	17	18	18	18	18	17	17	18	18	25.7	37.4	36.7	-1	-1	-1
1/17/2019	6:34:30 PM	602	1350	16	17	16	17	18	19	18	18	17	17	18	17	25.7	37.4	36.7	-1	-1	-1
1/17/2019	6:34:30 PM	805	1351	16	17	17	16	18	18	18	18	17	17	18	17	25.7	37.4	36.7	-1	-1	-1
1/17/2019	6:34:31 PM	8	1352	16	17	17	17	18	18	18	18	17	18	18	17	25.7	37.4	36.7	-1	-1	-1
1/17/2019	6:34:31 PM	211	1353	16	17	17	16	18	18	18	18	18	17	18	17	25.7	37.4	36.7	-1	-1	-1
1/17/2019	6:34:31 PM	414	1354	17	16	17	16	18	18	18	18	17	18	18	17	25.7	37.4	36.7	-1	-1	-1
1/17/2019	6:34:31 PM	602	1355	16	17	17	17	18	19	18	18	17	18	18	17	25.7	37.4	36.7	-1	-1	-1
1/17/2019	6:34:31 PM	805	1356	16	16	17	16	18	18	18	18	17	17	18	18	25.7	37.4	36.7	-1	-1	-1
1/17/2019	6:34:32 PM	8	1357	16	17	16	16	18	18	18	18	18	18	18	17	25.7	37.4	36.7	-1	-1	-1
1/17/2019	6:34:32 PM	211	1358	16	16	17	16	18	18	18	18	18	17	18	17	25.7	37.4	36.7	-1	-1	-1
1/17/2019	6:34:32 PM	414	1359	16	17	17	17	18	18	18	18	17	17	18	17	25.7	37.4	15.8	-1	-1	-1
1/17/2019	6:34:32 PM	602	1360	16	17	16	16	18	18	18	18	17	17	18	17	25.7	37.4	15.8	-1	-1	-1
1/17/2019	6:34:32 PM	805	1361	16	16	17	16	18	18	18	18	17	17	18	17	25.7	37.4	15.8	-1	-1	-1
1/17/2019	6:34:33 PM	8	1362	16	17	17	17	18	18	18	18	18	17	18	17	25.7	37.4	15.8	-1	-1	-1
1/17/2019	6:34:33 PM	211	1363	17	16	17	16	18	18	18	18	17	17	18	18	25.7	37.4	15.8	-1	-1	-1
1/17/2019	6:34:33 PM	414	1364	16	17	17	17	18	18	18	18	17	17	18	17	25.7	37.4	15.8	-1	-1	-1
1/17/2019	6:34:33 PM	602	1365	16	16	17	16	18	18	18	18	17	17	18	17	25.7	37.4	15.8	-1	-1	-1
1/17/2019	6:34:33 PM	805	1366	16	17	17	16	18	18	18	18	17	17	18	17	25.7	37.4	15.8	-1	-1	-1
1/17/2019	6:34:34 PM	8	1367	16	17	17	17	18	18	18	18	17	17	18	17	25.7	37.4	15.8	-1	-1	-1
1/17/2019	6:34:34 PM	211	1368	16	17	17	17	18	18	18	18	17	18	18	18	25.7	37.4	15.8	-1	-1	-1
1/17/2019	6:34:34 PM	414	1369	16	17	17	16	18	18	18	18	17	17	18	17	25.7	37.4	15.8	-1	-1	-1
1/17/2019	6:34:34 PM	602	1370	17	16	17	16	18	18	18	18	17	17	18	17	25.7	37.4	15.8	-1	-1	-1
1/17/2019	6:34:34 PM	805	1371	16	17	16	17	18	18	17	17	17	17	18	17	25.7	37.4	15.8	-1	-1	-1
1/17/2019	6:34:35 PM	8	1372	16	17	17	17	18	18	18	18	17	18	18	18	25.7	37.4	15.8	-1	-1	-1
1/17/2019	6:34:35 PM	211	1373	16	17	17	17	18	18	18	18	17	17	18	17	25.7	37.4	15.8	-1	-1	-1
1/17/2019	6:34:35 PM	414	1374	17	16	17	16	18	18	18	18	17	18	18	18	25.7	37.4	15.8	-1	-1	-1
1/17/2019	6:34:35 PM	602	1375	16	17	16	17	18	19	18	18	17	18	18	17	25.7	37.4	15.8	-1	-1	-1
1/17/2019	6:34:35 PM	805	1376	16	16	17	16	18	18	18	18	17	17	18	17	25.7	37.4	15.8	-1	-1	-1
1/17/2019	6:34:36 PM	8	1377	16	17	17	17	18	18	18	18	17	17	18	17	25.7	37.4	15.8	-1	-1	-1
1/17/2019	6:34:36 PM	211	1378	16	16	17	16	18	18	18	18	17	18	18	18	25.7	37.4	15.8	-1	-1	-1
1/17/2019	6:34:36 PM	414	1379	16	17	17	17	18	18	18	18	17	17	18	17	25.7	37.4	15.8	-1	-1	-1
1/17/2019	6:34:36 PM	602	1380	16	16	17	16	18	19	18	18	17	18	18	18	25.7	37.4	15.8	-1	-1	-1
1/17/2019	6:34:36 PM	805	1381	16	17	16	16	18	18	18	18	18	17	18	17	25.7	37.4	15.8	-1	-1	-1
1/17/2019	6:34:37 PM	8	1382	16	17	17	17	18	18	18	18	17	18	17	18	25.7	37.4	15.8	-1	-1	-1
1/17/2019	6:34:37 PM	211	1383	16	17	16	17	18	18	18	18	17	17	18	17	25.7	37.4	15.8	-1	-1	-1
1/17/2019	6:34:37 PM	414	1384	16	16	17	16	18	18	18	18	17	17	18	18	25.7	37.4	15.8	-1	-1	-1
1/17/2019	6:34:37 PM	602	1385	16	17	16	17	18	19	17	18	17	17	18	17	25.7	37.4	15.8	-1	-1	-1
1/17/2019	6:34:37 PM	805	1386	16	17	17	16	18	18	18	18	17	17	18	17	25.7	37.4	15.8	-1	-1	-1
1/17/2019	6:34:38 PM	8	1387	16	17	17	17	18	18	18	18	17	17	18	18	25.7	37.4	15.8	-1	-1	-1
1/17/2019	6:34:38 PM	211	1388	16	17	17	16	18	18	18	18	17	17	18	17	25.7	37.4	15.8	-1	-1	-1
1/17/2019	6:34:38 PM	414	1389	16	17	17	17	18	18	18	18	17	18	18	17	25.7	37.4	15.8	-1	-1	-1
1/17/2019	6:34:38 PM	602	1390	16	17	17	17	18	18	18	18	18	17	18	17	25.7	37.4	15.8	-1	-1	-1
1/17/2019	6:34:38 PM	805	1391	16	16	16	16	18	18	18	18	17	18	18	17	25.7	37.4	15.8	-1	-1	-1
1/17/2019	6:34:39 PM	8	1392	16	17	17	16	18	18	18	18	18	17	18	17	25.7	37.4	15.8	-1	-1	-1
1/17/2019	6:34:39 PM	211	1393	16	17	17	17	18	18	18	18	17	18	18	18	25.7	37.4	15.8	-1	-1	-1
1/17/2019	6:34:39 PM	414	1394	16	16	17	16	18	18	18	18	18	17	18	17	25.7	37.4	15.8	-1	-1	-1
1/17/2019	6:34:39 PM	602	1395	16	16	17	17	18	19	18	18	17	18	18	17	25.7	37.4	15.8	-1	-1	-1
1/17/2019	6:34:39 PM	805	1396	16	16	17	16	18	19	18	18	17	17	17	17	25.7	37.4	15.8	-1	-1	-1
1/17/2019	6:34:40 PM	8	1397	16	17	17	17	18	19	18	18	17	18	18	17	25.7	37.4	15.8	-1	-1	-1
1/17/2019	6:34:40 PM	211	1398	16	17	17	16	18	18	18	18	18	17	18	18	25.7	37.4	15.8	-1	-1	-1
1/17/2019	6:34:40 PM	414	1399	16	17	17	17	18	18	17	18	17	18	18	17	25.7	37.4	15.8	-1	-1	-1
1/17/2019	6:34:40 PM	602	1400	16	16	17	17	18	18	18	18	17	17	18	17	25.7	37.4	15.8	-1	-1	-1
1/17/2019	6:34:40 PM	805	1401	16	16	17	17	18	18	18	18	17	17	18	17	25.7	37.4	15.3	-1	-1	-1
1/17/2019	6:34:41 PM	8	1402	17	16	17	16	18	18	18	18	17	17	18	17	25.7	37.4	15.3	-1	-1	-1
1/17/2019	6:34:41 PM	211	1403	16	17	16	17	18	19	18	18	17	17	18	17	25.7	37.4	15.3	-1	-1	-1
1/17/2019	6:34:41 PM	414	1404	16	16	17	16	18	18	18	18	17	17	18	18	25.7	37.4	15.3	-1	-1	-1
1/17/2019	6:34:41 PM	602	1405	16	17	16	17	18	18	18	18	17	17	18	17	25.7	37.4	15.3	-1	-1	-1
1/17/2019	6:34:41 PM	805	1406	16	16	17	16	18	18	18	18	17	17	18	17	25.7	37.4	15.3	-1	-1	-1
1/17/2019	6:34:42 PM	8	1407	16	17	17	17	18	18	18	18	17	17	18	17	25.7	37.4	15.3	-1	-1	-1
1/17/2019	6:34:42 PM	211	1408	17	16	17	16	18	18	18	18	17	18	18	18	25.7	37.4	15.3	-1	-1	-1
1/17/2019	6:34:42 PM	414	1409	16	17	17	17	18	18	18	17	17	17	18	17	25.7	37.4	15.3	-1	-1	-1
1/17/2019	6:34:42 PM	602	1410	16	16	17	16	18	18	18	18	17	18	17	17	25.7	37.4	15.3	-1	-1	-1
1/17/2019	6:34:42 PM	805	1411	16	16	17	16	18	18	18	18	17	17	18	17	25.7	37.4	15.3	-1	-1	-1
1/17/2019	6:34:43 PM	8	1412	16	17	16	17	18	19	18	18	17	18	18	17	25.7	37.4	15.3	-1	-1	-1
1/17/2019	6:34:43 PM	211	1413	17	17	17	16	18	19	18	18	18	17	18	18	25.7	37.4	15.3	-1	-1	-1
1/17/2019	6:34:43 PM	414	1414	16	16	17	16	18	19	17	18	17	17	18	18	25.7	37.4	15.3	-1	-1	-1
1/17/2019	6:34:43 PM	602	1415	16	17	17	17	18	18	17	18	17	18	17	18	25.7	37.4	15.3	-1	-1	-1
1/17/2019	6:34:43 PM	805	1416	16	17	16	17	18	18	18	18	17	17	18	17	25.7	37.4	15.3	-1	-1	-1
1/17/2019	6:34:44 PM	8	1417	16	17	17	16	18	18	18	18	17	17	18	17	25.7	37.4	15.3	-1	-1	-1
1/17/2019	6:34:44 PM	211	1418	17	16	17	17	18	18	18	18	17	18	18	18	25.7	37.4	15.3	-1	-1	-1
1/17/2019	6:34:44 PM	414	1419	16	17	17	17	18	18	18	18	17	17	18	17	25.7	37.4	15.3	-1	-1	-1
1/17/2019	6:34:44 PM	602	1420	16	17	17	17	18	18	18	18	17	17	18	17	25.7	37.4	15.3	-1	-1	-1
1/17/2019	6:34:44 PM	805	1421	16	16	17	16	18	18	18	18	17	17	18	17	25.7	37.4	15.3	-1	-1	-1
1/17/2019	6:34:45 PM	8	1422	16	17	17	17	18	19	18	18	17	18	18	17	25.7	37.4	15.3	-1	-1	-1
1/17/2019	6:34:45 PM	203	1423	16	17	17	16	18	19	18	18	18	17	18	17	25.7	37.4	15.3	-1	-1	-1
1/17/2019	6:34:45 PM	406	1424	17	16	17	17	18	19	18	18	17	17	18	17	25.7	37.4	15.3	-1	-1	-1
1/17/2019	6:34:45 PM	609	1425	16	17	16	17	18	18	18	18	17	17	18	17	25.7	37.4	15.3	-1	-1	-1
1/17/2019	6:34:45 PM	813	1426	16	16	17	16	18	18	18	18	17	17	18	17	25.7	37.4	15.3	-1	-1	-1
1/17/2019	6:34:46 PM	16	1427	16	16	17	17	18	18	18	18	17	17	18	17	25.7	37.4	15.3	-1	-1	-1
1/17/2019	6:34:46 PM	203	1428	16	17	16	17	18	19	18	18	17	17	18	17	25.7	37.4	15.3	-1	-1	-1
1/17/2019	6:34:46 PM	406	1429	16	17	17	16	18	18	18	18	18	18	18	17	25.7	37.4	15.3	-1	-1	-1
1/17/2019	6:34:46 PM	609	1430	16	16	17	17	18	18	18	18	17	18	18	18	25.7	37.4	15.3	-1	-1	-1
1/17/2019	6:34:46 PM	813	1431	16	17	16	17	18	18	18	18	17	17	18	17	25.7	37.4	15.3	-1	-1	-1
1/17/2019	6:34:47 PM	16	1432	16	16	17	17	18	18	18	18	17	17	18	17	25.7	37.4	15.3	-1	-1	-1
1/17/2019	6:34:47 PM	203	1433	16	16	17	16	18	18	17	18	17	17	18	17	25.7	37.4	15.3	-1	-1	-1
1/17/2019	6:34:47 PM	406	1434	16	17	17	17	18	19	18	18	17	17	18	17	25.7	37.4	15.3	-1	-1	-1
1/17/2019	6:34:47 PM	609	1435	16	17	17	16	18	18	19	18	18	18	18	17	25.7	37.4	15.3	-1	-1	-1
1/17/2019	6:34:47 PM	813	1436	16	17	17	17	18	18	18	18	17	18	18	18	25.7	37.4	15.3	-1	-1	-1
1/17/2019	6:34:48 PM	5	1437	16	17	16	17	18	18	18	18	17	17	18	17	25.7	37.4	15.3	-1	-1	-1
1/17/2019	6:34:48 PM	208	1438	16	16	17	16	18	17	18	18	17	17	18	17	25.7	37.4	15.3	-1	-1	-1
1/17/2019	6:34:48 PM	411	1439	17	17	17	17	18	18	18	18	17	18	18	18	25.7	37.4	15.3	-1	-1	-1
1/17/2019	6:34:48 PM	614	1440	16	17	17	17	18	18	18	18	17	17	18	17	25.7	37.4	15.3	-1	-1	-1
1/17/2019	6:34:48 PM	801	1441	16	16	17	16	18	18	18	18	17	17	18	17	25.7	37.4	15.3	-1	-1	-1
1/17/2019	6:34:49 PM	5	1442	16	17	16	16	18	18	18	18	17	17	18	17	25.7	37.4	15.3	-1	-1	-1
1/17/2019	6:34:49 PM	208	1443	16	17	17	16	18	18	18	18	17	17	18	17	25.7	37.4	14.8	-1	-1	-1
1/17/2019	6:34:49 PM	411	1444	16	17	17	17	18	19	18	18	17	17	18	17	25.7	37.4	14.8	-1	-1	-1
1/17/2019	6:34:49 PM	614	1445	16	17	17	17	18	18	18	18	17	17	18	17	25.7	37.4	14.8	-1	-1	-1
1/17/2019	6:34:49 PM	801	1446	16	17	16	16	18	18	18	18	18	17	18	17	25.7	37.4	14.8	-1	-1	-1
1/17/2019	6:34:50 PM	36	1447	16	17	16	17	18	19	18	18	17	17	18	17	25.7	37.4	14.8	-1	-1	-1
1/17/2019	6:34:50 PM	208	1448	16	17	16	17	18	18	18	18	17	18	18	17	25.7	37.4	14.8	-1	-1	-1
1/17/2019	6:34:50 PM	411	1449	16	17	17	17	18	18	18	18	18	17	18	17	25.7	37.4	14.8	-1	-1	-1
1/17/2019	6:34:50 PM	614	1450	16	16	17	16	18	18	18	18	18	17	18	17	25.7	37.4	14.8	-1	-1	-1
1/17/2019	6:34:50 PM	801	1451	16	17	16	17	18	18	18	18	17	17	18	17	25.7	37.4	14.8	-1	-1	-1
1/17/2019	6:34:51 PM	5	1452	16	17	17	16	18	18	18	18	18	17	18	17	25.7	37.4	14.8	-1	-1	-1
1/17/2019	6:34:51 PM	208	1453	16	17	17	16	18	19	18	18	17	18	18	18	25.7	37.4	14.8	-1	-1	-1
1/17/2019	6:34:51 PM	411	1454	16	17	17	17	18	18	18	18	17	17	18	17	25.7	37.4	14.8	-1	-1	-1
1/17/2019	6:34:51 PM	614	1455	16	17	17	17	18	18	18	18	18	17	18	17	25.7	37.4	14.8	-1	-1	-1
1/17/2019	6:34:51 PM	801	1456	16	16	17	16	18	18	17	18	17	18	18	18	25.7	37.4	14.8	-1	-1	-1
1/17/2019	6:34:52 PM	5	1457	16	17	16	17	18	19	18	18	17	17	18	17	25.7	37.4	14.8	-1	-1	-1
1/17/2019	6:34:52 PM	208	1458	16	16	17	16	18	18	18	18	17	17	18	17	25.7	37.4	14.8	-1	-1	-1
1/17/2019	6:34:52 PM	411	1459	16	17	17	17	18	18	18	18	17	18	18	17	25.7	37.4	14.8	-1	-1	-1
1/17/2019	6:34:52 PM	614	1460	16	17	17	17	18	18	17	18	17	17	18	17	25.7	37.4	14.8	-1	-1	-1
1/17/2019	6:34:52 PM	801	1461	16	16	17	16	18	18	18	18	17	17	18	17	25.7	37.4	14.8	-1	-1	-1
1/17/2019	6:34:53 PM	5	1462	16	17	16	17	18	18	18	18	17	17	18	17	25.7	37.4	14.8	-1	-1	-1
1/17/2019	6:34:53 PM	208	1463	16	16	17	16	18	18	18	18	17	17	18	17	25.7	37.4	14.8	-1	-1	-1
1/17/2019	6:34:53 PM	411	1464	16	17	17	17	18	18	18	18	17	18	18	17	25.7	37.4	14.8	-1	-1	-1
1/17/2019	6:34:53 PM	614	1465	16	17	17	17	18	19	18	18	18	17	18	17	25.7	37.4	14.8	-1	-1	-1
1/17/2019	6:34:53 PM	801	1466	16	16	17	16	18	18	18	18	17	17	18	17	25.7	37.4	14.8	-1	-1	-1
1/17/2019	6:34:54 PM	5	1467	16	17	17	17	18	18	18	18	17	18	18	17	25.7	37.4	14.8	-1	-1	-1
1/17/2019	6:34:54 PM	208	1468	16	16	17	16	18	18	18	18	17	17	18	18	25.7	37.4	14.8	-1	-1	-1
1/17/2019	6:34:54 PM	411	1469	16	17	16	17	18	18	18	18	17	17	18	17	25.7	37.4	14.8	-1	-1	-1
1/17/2019	6:34:54 PM	614	1470	16	17	17	16	18	19	18	18	17	17	18	17	25.7	37.4	14.8	-1	-1	-1
1/17/2019	6:34:54 PM	801	1471	16	16	17	16	18	18	18	18	17	17	18	17	25.7	37.4	14.8	-1	-1	-1
1/17/2019	6:34:55 PM	5	1472	16	17	16	16	18	18	18	18	17	17	18	17	25.7	37.4	14.8	-1	-1	-1
1/17/2019	6:34:55 PM	208	1473	16	16	17	17	18	18	18	18	17	18	18	17	25.7	37.4	14.8	-1	-1	-1
1/17/2019	6:34:55 PM	411	1474	16	17	17	17	18	18	18	18	17	17	18	17	25.7	37.4	14.8	-1	-1	-1
1/17/2019	6:34:55 PM	614	1475	16	16	17	17	18	18	18	18	17	18	18	18	25.7	37.4	14.8	-1	-1	-1
1/17/2019	6:34:55 PM	801	1476	16	17	16	17	18	18	18	18	17	17	18	17	25.7	37.4	14.8	-1	-1	-1
1/17/2019	6:34:56 PM	5	1477	16	17	17	16	18	18	18	18	18	17	18	17	25.7	37.4	14.8	-1	-1	-1
1/17/2019	6:34:56 PM	208	1478	16	16	17	16	18	18	18	18	17	18	18	17	25.7	37.4	14.8	-1	-1	-1
1/17/2019	6:34:56 PM	411	1479	16	17	16	17	18	18	18	18	17	17	18	17	25.7	37.4	14.8	-1	-1	-1
1/17/2019	6:34:56 PM	614	1480	16	16	17	17	18	18	18	18	17	17	18	17	25.7	37.4	14.8	-1	-1	-1
1/17/2019	6:34:56 PM	801	1481	16	16	17	16	18	18	18	18	17	17	18	18	25.7	37.4	14.8	-1	-1	-1
1/17/2019	6:34:57 PM	5	1482	16	17	17	17	18	18	18	18	17	17	17	18	25.7	37.4	14.8	-1	-1	-1
1/17/2019	6:34:57 PM	208	1483	16	16	17	17	18	18	18	18	17	17	18	17	25.7	37.4	14.8	-1	-1	-1
1/17/2019	6:34:57 PM	411	1484	17	17	17	17	18	18	18	18	17	18	18	18	25.7	37.4	14.8	-1	-1	-1
1/17/2019	6:34:57 PM	614	1485	16	17	17	17	18	18	18	18	17	17	18	17	25.7	37.3	36.1	-1	-1	-1
1/17/2019	6:34:57 PM	801	1486	16	16	17	17	18	18	18	18	18	17	18	17	25.7	37.3	36.1	-1	-1	-1
1/17/2019	6:34:58 PM	5	1487	16	16	17	16	18	18	18	18	17	17	18	17	25.7	37.3	36.1	-1	-1	-1
1/17/2019	6:34:58 PM	208	1488	16	17	17	17	18	18	18	18	17	17	18	17	25.7	37.3	36.1	-1	-1	-1
1/17/2019	6:34:58 PM	411	1489	16	17	17	16	18	18	18	18	17	17	18	18	25.7	37.3	36.1	-1	-1	-1
1/17/2019	6:34:58 PM	614	1490	16	17	17	17	18	18	18	18	17	17	18	17	25.7	37.3	36.1	-1	-1	-1
1/17/2019	6:34:58 PM	801	1491	16	17	16	16	18	18	18	18	17	17	18	17	25.7	37.3	36.1	-1	-1	-1
1/17/2019	6:34:59 PM	5	1492	16	17	17	16	18	18	18	18	17	17	18	17	25.7	37.3	36.1	-1	-1	-1
1/17/2019	6:34:59 PM	211	1493	16	17	16	17	18	18	18	18	17	17	18	17	25.7	37.3	36.1	-1	-1	-1
1/17/2019	6:34:59 PM	414	1494	16	17	17	16	18	18	18	18	17	17	18	17	25.7	37.3	36.1	-1	-1	-1
1/17/2019	6:34:59 PM	601	1495	16	16	17	16	18	19	18	18	17	18	18	17	25.7	37.3	36.1	-1	-1	-1
1/17/2019	6:34:59 PM	805	1496	16	17	17	17	18	18	18	18	17	17	18	17	25.7	37.3	36.1	-1	-1	-1
1/17/2019	6:35:00 PM	8	1497	17	16	17	16	18	18	17	18	17	18	18	18	25.7	37.3	36.1	-1	-1	-1
1/17/2019	6:35:00 PM	211	1498	16	17	17	17	18	19	18	18	18	17	18	17	25.7	37.3	36.1	-1	-1	-1
1/17/2019	6:35:00 PM	414	1499	17	17	17	16	18	18	18	18	17	18	18	17	25.7	37.3	36.1	-1	-1	-1
1/17/2019	6:35:00 PM	601	1500	16	17	17	16	18	18	17	18	17	18	18	17	25.7	37.3	36.1	-1	-1	-1
1/17/2019	6:35:00 PM	805	1501	16	16	17	16	18	19	18	17	17	17	18	17	25.7	37.3	36.1	-1	-1	-1
1/17/2019	6:35:01 PM	8	1502	16	17	17	17	18	19	18	18	17	18	18	18	25.7	37.3	36.1	-1	-1	-1
1/17/2019	6:35:01 PM	211	1503	16	17	17	17	18	18	18	18	18	17	18	17	25.7	37.3	36.1	-1	-1	-1
1/17/2019	6:35:01 PM	414	1504	16	17	17	17	18	18	18	18	17	18	18	17	25.7	37.3	36.1	-1	-1	-1
1/17/2019	6:35:01 PM	601	1505	16	17	16	17	18	18	18	18	17	17	18	17	25.7	37.3	36.1	-1	-1	-1
1/17/2019	6:35:01 PM	805	1506	16	16	17	17	18	19	18	18	17	17	18	17	25.7	37.3	36.1	-1	-1	-1
1/17/2019	6:35:02 PM	8	1507	16	17	17	17	18	19	18	18	18	17	18	17	25.7	37.3	36.1	-1	-1	-1
1/17/2019	6:35:02 PM	211	1508	16	16	17	16	18	18	18	18	17	18	18	17	25.7	37.3	36.1	-1	-1	-1
1/17/2019	6:35:02 PM	414	1509	16	17	16	17	18	18	18	18	17	17	18	17	25.7	37.3	36.1	-1	-1	-1
1/17/2019	6:35:02 PM	601	1510	16	17	17	16	18	18	18	18	18	17	18	17	25.7	37.3	36.1	-1	-1	-1
1/17/2019	6:35:02 PM	805	1511	16	17	17	17	18	19	18	18	17	17	18	18	25.7	37.3	36.1	-1	-1	-1
1/17/2019	6:35:03 PM	8	1512	16	17	17	17	18	18	18	18	18	17	18	17	25.7	37.3	36.1	-1	-1	-1
1/17/2019	6:35:03 PM	211	1513	16	16	17	16	18	18	18	18	17	17	18	18	25.7	37.3	36.1	-1	-1	-1
1/17/2019	6:35:03 PM	414	1514	16	17	16	17	18	18	18	18	17	17	18	17	25.7	37.3	36.1	-1	-1	-1
1/17/2019	6:35:03 PM	601	1515	16	17	17	17	18	18	18	18	18	17	18	17	25.7	37.3	36.1	-1	-1	-1
1/17/2019	6:35:03 PM	805	1516	16	17	17	16	18	18	18	18	17	18	18	17	25.7	37.3	36.1	-1	-1	-1
1/17/2019	6:35:04 PM	8	1517	16	17	17	17	18	18	18	18	18	17	18	17	25.7	37.3	36.1	-1	-1	-1
1/17/2019	6:35:04 PM	211	1518	17	16	17	17	18	18	18	18	17	18	18	18	25.7	37.3	36.1	-1	-1	-1
1/17/2019	6:35:04 PM	414	1519	16	17	17	16	18	18	18	18	17	17	18	17	25.7	37.3	36.1	-1	-1	-1
1/17/2019	6:35:04 PM	601	1520	16	16	17	16	18	18	18	18	17	17	18	17	25.7	37.3	36.1	-1	-1	-1
1/17/2019	6:35:04 PM	805	1521	16	17	16	17	18	18	18	18	18	17	18	17	25.7	37.3	36.1	-1	-1	-1
1/17/2019	6:35:05 PM	8	1522	16	16	17	16	18	19	18	18	17	18	18	18	25.7	37.3	36.1	-1	-1	-1
1/17/2019	6:35:05 PM	211	1523	16	17	16	16	18	18	18	18	17	17	18	17	25.7	37.3	36.1	-1	-1	-1
1/17/2019	6:35:05 PM	414	1524	16	16	17	16	18	18	18	18	17	18	18	18	25.7	37.3	36.1	-1	-1	-1
1/17/2019	6:35:05 PM	601	1525	16	16	16	17	18	18	18	18	17	18	18	17	25.7	37.3	36.1	-1	-1	-1
1/17/2019	6:35:05 PM	805	1526	16	16	17	16	18	18	18	18	17	17	18	17	25.7	37.3	36.1	-1	-1	-1
1/17/2019	6:35:06 PM	8	1527	16	17	17	17	18	18	18	18	17	18	18	18	25.7	37.3	16.4	-1	-1	-1
1/17/2019	6:35:06 PM	211	1528	16	17	17	16	18	18	18	18	18	17	18	17	25.7	37.3	16.4	-1	-1	-1
1/17/2019	6:35:06 PM	414	1529	16	16	17	17	18	18	18	18	17	18	18	17	25.7	37.3	16.4	-1	-1	-1
1/17/2019	6:35:06 PM	601	1530	16	17	16	17	18	18	18	18	17	17	18	17	25.7	37.3	16.4	-1	-1	-1
1/17/2019	6:35:06 PM	805	1531	16	16	17	17	18	18	18	18	17	18	18	17	25.7	37.3	16.4	-1	-1	-1
1/17/2019	6:35:07 PM	8	1532	16	17	17	17	18	18	18	18	18	17	18	17	25.7	37.3	16.4	-1	-1	-1
1/17/2019	6:35:07 PM	211	1533	16	16	17	16	18	18	18	18	17	18	18	17	25.7	37.3	16.4	-1	-1	-1
1/17/2019	6:35:07 PM	414	1534	16	17	17	17	18	18	18	18	18	17	18	17	25.7	37.3	16.4	-1	-1	-1
1/17/2019	6:35:07 PM	601	1535	16	16	17	16	18	18	18	18	17	17	18	17	25.7	37.3	16.4	-1	-1	-1
1/17/2019	6:35:07 PM	805	1536	16	17	17	17	18	18	18	18	18	17	18	17	25.7	37.3	16.4	-1	-1	-1
1/17/2019	6:35:08 PM	8	1537	17	16	17	17	18	18	18	18	17	18	18	18	25.7	37.3	16.4	-1	-1	-1
1/17/2019	6:35:08 PM	211	1538	16	17	17	16	18	18	18	18	17	17	18	17	25.7	37.3	16.4	-1	-1	-1
1/17/2019	6:35:08 PM	414	1539	16	17	16	17	18	18	18	18	17	17	18	17	25.7	37.3	16.4	-1	-1	-1
1/17/2019	6:35:08 PM	601	1540	16	17	17	17	18	18	18	17	17	17	18	17	25.7	37.3	16.4	-1	-1	-1
1/17/2019	6:35:08 PM	805	1541	16	16	17	16	18	18	18	18	17	18	18	18	25.7	37.3	16.4	-1	-1	-1
1/17/2019	6:35:09 PM	8	1542	16	17	17	17	18	18	18	18	17	18	18	17	25.7	37.3	16.4	-1	-1	-1
1/17/2019	6:35:09 PM	211	1543	16	17	17	16	18	18	18	18	17	17	18	17	25.7	37.3	16.4	-1	-1	-1
1/17/2019	6:35:09 PM	414	1544	16	16	17	16	18	18	17	18	17	18	18	17	25.7	37.3	16.4	-1	-1	-1
1/17/2019	6:35:09 PM	601	1545	16	16	16	16	18	18	18	18	17	18	18	17	25.7	37.3	16.4	-1	-1	-1
1/17/2019	6:35:09 PM	805	1546	16	17	17	16	18	19	18	18	18	17	18	17	25.7	37.3	16.4	-1	-1	-1
1/17/2019	6:35:10 PM	8	1547	17	16	17	17	18	18	18	18	17	18	18	18	25.7	37.3	16.4	-1	-1	-1
1/17/2019	6:35:10 PM	211	1548	16	17	16	16	18	18	18	18	17	17	18	17	25.7	37.3	16.4	-1	-1	-1
1/17/2019	6:35:10 PM	414	1549	16	16	17	16	18	18	18	18	17	17	18	17	25.7	37.3	16.4	-1	-1	-1
1/17/2019	6:35:10 PM	601	1550	16	16	17	16	18	18	18	18	17	17	18	17	25.7	37.3	16.4	-1	-1	-1
1/17/2019	6:35:10 PM	805	1551	16	17	17	17	18	18	18	18	17	17	18	17	25.7	37.3	16.4	-1	-1	-1
1/17/2019	6:35:11 PM	8	1552	16	17	17	16	18	18	18	18	17	17	18	17	25.7	37.3	16.4	-1	-1	-1
1/17/2019	6:35:11 PM	211	1553	16	17	17	17	18	18	17	18	17	17	18	17	25.7	37.3	16.4	-1	-1	-1
1/17/2019	6:35:11 PM	414	1554	16	16	17	16	18	18	18	18	17	17	18	17	25.7	37.3	16.4	-1	-1	-1
1/17/2019	6:35:11 PM	601	1555	16	16	17	16	18	18	18	18	17	17	17	17	25.7	37.3	16.4	-1	-1	-1
1/17/2019	6:35:11 PM	805	1556	16	17	17	16	18	18	18	18	17	17	18	17	25.7	37.3	16.4	-1	-1	-1
1/17/2019	6:35:12 PM	8	1557	16	17	17	16	18	18	18	18	18	17	18	17	25.7	37.3	16.4	-1	-1	-1
1/17/2019	6:35:12 PM	211	1558	16	17	17	17	18	18	18	18	17	17	18	17	25.7	37.3	16.4	-1	-1	-1
1/17/2019	6:35:12 PM	414	1559	16	16	17	17	18	18	18	18	18	17	18	17	25.7	37.3	16.4	-1	-1	-1
1/17/2019	6:35:12 PM	601	1560	16	16	17	16	18	18	18	18	17	17	18	17	25.7	37.3	16.4	-1	-1	-1
1/17/2019	6:35:12 PM	805	1561	16	17	17	17	18	18	18	18	17	17	18	17	25.7	37.3	16.4	-1	-1	-1
1/17/2019	6:35:13 PM	8	1562	16	17	17	16	18	19	18	18	18	18	18	17	25.7	37.3	16.4	-1	-1	-1
1/17/2019	6:35:13 PM	211	1563	16	17	16	17	18	18	18	18	17	17	18	17	25.7	37.3	16.4	-1	-1	-1
1/17/2019	6:35:13 PM	414	1564	16	16	17	16	18	19	18	18	17	18	17	17	25.7	37.3	16.4	-1	-1	-1
1/17/2019	6:35:13 PM	601	1565	16	17	17	16	18	18	18	18	17	17	18	18	25.7	37.3	16.4	-1	-1	-1
1/17/2019	6:35:13 PM	805	1566	16	17	17	17	18	18	18	18	17	17	18	17	25.7	37.3	16.4	-1	-1	-1
1/17/2019	6:35:14 PM	8	1567	17	17	17	16	18	18	18	18	17	17	18	18	25.7	37.3	16.4	-1	-1	-1
1/17/2019	6:35:14 PM	211	1568	16	17	16	16	18	18	18	18	17	17	18	17	25.7	37.3	16.4	-1	-1	-1
1/17/2019	6:35:14 PM	414	1569	17	16	17	16	18	18	18	18	17	17	18	18	25.7	37.2	15.4	-1	-1	-1
1/17/2019	6:35:14 PM	601	1570	16	17	17	16	18	18	18	18	17	17	18	17	25.7	37.2	15.4	-1	-1	-1
1/17/2019	6:35:14 PM	805	1571	16	16	17	16	18	18	18	18	18	17	18	17	25.7	37.2	15.4	-1	-1	-1
1/17/2019	6:35:15 PM	8	1572	16	17	16	17	18	19	18	18	18	17	18	17	25.7	37.2	15.4	-1	-1	-1
1/17/2019	6:35:15 PM	211	1573	16	17	17	16	18	18	18	18	17	17	17	17	25.7	37.2	15.4	-1	-1	-1
1/17/2019	6:35:15 PM	414	1574	16	16	17	16	18	18	18	18	17	18	17	18	25.7	37.2	15.4	-1	-1	-1
1/17/2019	6:35:15 PM	601	1575	16	17	16	17	18	18	18	18	17	18	18	17	25.7	37.2	15.4	-1	-1	-1
1/17/2019	6:35:15 PM	805	1576	16	16	17	16	18	19	18	18	18	17	18	17	25.7	37.2	15.4	-1	-1	-1
1/17/2019	6:35:16 PM	8	1577	16	17	17	16	18	19	18	18	17	18	18	18	25.7	37.2	15.4	-1	-1	-1
1/17/2019	6:35:16 PM	211	1578	16	16	17	16	18	18	18	18	17	17	18	17	25.7	37.2	15.4	-1	-1	-1
1/17/2019	6:35:16 PM	414	1579	16	16	17	16	18	18	17	18	17	18	18	18	25.7	37.2	15.4	-1	-1	-1
1/17/2019	6:35:16 PM	601	1580	16	17	16	16	18	18	18	18	17	17	18	17	25.7	37.2	15.4	-1	-1	-1
1/17/2019	6:35:16 PM	805	1581	16	17	17	16	18	18	18	18	17	17	18	17	25.7	37.2	15.4	-1	-1	-1
1/17/2019	6:35:17 PM	8	1582	16	17	17	17	18	19	18	18	17	18	18	17	25.7	37.2	15.4	-1	-1	-1
1/17/2019	6:35:17 PM	211	1583	16	17	17	16	18	18	18	18	17	17	18	17	25.7	37.2	15.4	-1	-1	-1
1/17/2019	6:35:17 PM	414	1584	16	17	17	17	18	19	18	18	17	18	18	17	25.7	37.2	15.4	-1	-1	-1
1/17/2019	6:35:17 PM	601	1585	16	17	17	17	18	18	18	18	17	17	18	17	25.7	37.2	15.4	-1	-1	-1
1/17/2019	6:35:17 PM	805	1586	16	16	17	17	18	18	18	18	17	18	18	18	25.7	37.2	15.4	-1	-1	-1
1/17/2019	6:35:18 PM	8	1587	16	17	17	17	18	18	18	18	17	17	18	17	25.7	37.2	15.4	-1	-1	-1
1/17/2019	6:35:18 PM	211	1588	16	16	16	17	18	18	18	18	17	18	18	17	25.7	37.2	15.4	-1	-1	-1
1/17/2019	6:35:18 PM	414	1589	16	17	17	17	18	18	18	18	18	17	18	17	25.7	37.2	15.4	-1	-1	-1
1/17/2019	6:35:18 PM	601	1590	16	16	17	16	18	18	18	18	17	17	18	18	25.7	37.2	15.4	-1	-1	-1
1/17/2019	6:35:18 PM	805	1591	16	17	17	17	18	18	18	18	17	17	18	17	25.7	37.2	15.4	-1	-1	-1
1/17/2019	6:35:19 PM	8	1592	17	16	17	16	18	18	19	18	17	17	18	18	25.7	37.2	15.4	-1	-1	-1
1/17/2019	6:35:19 PM	211	1593	16	17	16	17	18	18	18	17	17	17	18	17	25.7	37.2	15.4	-1	-1	-1
1/17/2019	6:35:19 PM	414	1594	16	16	17	16	18	18	18	18	17	18	18	17	25.7	37.2	15.4	-1	-1	-1
1/17/2019	6:35:19 PM	601	1595	16	17	17	17	18	18	18	18	17	18	18	17	25.7	37.2	15.4	-1	-1	-1
1/17/2019	6:35:19 PM	805	1596	16	16	17	16	18	18	18	18	17	17	18	17	25.7	37.2	15.4	-1	-1	-1
1/17/2019	6:35:20 PM	8	1597	16	17	17	17	18	18	18	18	17	18	18	17	25.7	37.2	15.4	-1	-1	-1
1/17/2019	6:35:20 PM	211	1598	16	16	17	16	18	19	18	17	17	17	18	17	25.7	37.2	15.4	-1	-1	-1
1/17/2019	6:35:20 PM	414	1599	16	17	16	17	18	19	18	18	17	17	18	17	25.7	37.2	15.4	-1	-1	-1
1/17/2019	6:35:20 PM	601	1600	16	17	17	16	18	18	18	18	17	17	18	17	25.7	37.2	15.4	-1	-1	-1
1/17/2019	6:35:20 PM	805	1601	16	17	17	17	18	18	18	18	17	18	18	17	25.7	37.2	15.4	-1	-1	-1
1/17/2019	6:35:21 PM	8	1602	17	16	17	16	18	18	17	18	17	17	18	17	25.7	37.2	15.4	-1	-1	-1
1/17/2019	6:35:21 PM	211	1603	16	17	16	17	18	18	18	18	17	17	18	17	25.7	37.2	15.4	-1	-1	-1
1/17/2019	6:35:21 PM	414	1604	16	16	17	16	18	18	18	18	17	17	18	17	25.7	37.2	15.4	-1	-1	-1
1/17/2019	6:35:21 PM	601	1605	16	17	17	17	18	18	18	18	17	18	18	18	25.7	37.2	15.4	-1	-1	-1
1/17/2019	6:35:21 PM	805	1606	16	17	17	17	18	18	18	18	17	17	18	17	25.7	37.2	15.4	-1	-1	-1
1/17/2019	6:35:22 PM	8	1607	16	16	17	16	18	18	18	18	17	18	18	18	25.7	37.2	15.4	-1	-1	-1
1/17/2019	6:35:22 PM	211	1608	16	17	16	17	18	18	18	18	17	17	18	17	25.7	37.2	15.4	-1	-1	-1
1/17/2019	6:35:22 PM	414	1609	16	16	17	16	18	18	18	18	17	17	18	17	25.7	37.2	15.4	-1	-1	-1
1/17/2019	6:35:22 PM	607	1610	16	17	17	16	18	18	18	18	17	17	17	18	25.7	37.2	15.4	-1	-1	-1
1/17/2019	6:35:22 PM	810	1611	16	17	17	16	18	18	18	18	17	17	17	17	25.7	37.2	15.4	-1	-1	-1
1/17/2019	6:35:23 PM	13	1612	16	17	17	16	18	18	18	18	17	18	18	17	25.7	37.2	15.4	-1	-1	-1
1/17/2019	6:35:23 PM	216	1613	16	16	17	16	18	18	18	18	17	17	18	17	25.7	37.2	15.4	-1	-1	-1
1/17/2019	6:35:23 PM	403	1614	17	16	17	16	18	18	18	18	17	18	18	18	25.7	37.2	15.4	-1	-1	-1
1/17/2019	6:35:23 PM	607	1615	16	17	17	17	18	18	17	18	17	18	18	17	25.7	37.2	15.4	-1	-1	-1
1/17/2019	6:35:23 PM	810	1616	17	16	17	16	18	18	18	18	17	17	18	17	25.7	37.2	15.4	-1	-1	-1
1/17/2019	6:35:24 PM	13	1617	16	17	16	17	18	18	18	18	17	17	18	17	25.7	37.2	15.4	-1	-1	-1
1/17/2019	6:35:24 PM	216	1618	16	16	17	16	18	18	18	18	17	17	18	17	25.7	37.2	15.4	-1	-1	-1
1/17/2019	6:35:24 PM	403	1619	16	17	17	17	18	19	18	18	17	18	18	18	25.7	37.2	15.4	-1	-1	-1
1/17/2019	6:35:24 PM	607	1620	16	16	17	16	18	18	18	18	17	17	18	17	25.7	37.2	15.4	-1	-1	-1
1/17/2019	6:35:24 PM	810	1621	16	16	17	16	18	18	18	18	17	18	18	17	25.7	37.2	15.4	-1	-1	-1
1/17/2019	6:35:25 PM	13	1622	16	16	17	17	18	18	18	18	17	17	18	17	25.7	37.2	15.4	-1	-1	-1
1/17/2019	6:35:25 PM	216	1623	16	17	17	17	18	18	18	18	17	17	18	17	25.7	37.2	15.4	-1	-1	-1
1/17/2019	6:35:25 PM	403	1624	16	17	16	17	18	18	18	18	17	17	18	17	25.7	37.2	15.4	-1	-1	-1
1/17/2019	6:35:25 PM	607	1625	16	16	17	16	18	18	18	18	17	18	17	18	25.7	37.2	15.4	-1	-1	-1
1/17/2019	6:35:25 PM	804	1626	16	17	17	17	18	19	18	18	17	17	18	18	25.7	37.2	15.4	-1	-1	-1
1/17/2019	6:35:26 PM	7	1627	17	16	17	16	18	18	18	18	17	18	18	18	25.7	37.2	15.4	-1	-1	-1
1/17/2019	6:35:26 PM	211	1628	16	17	16	17	18	18	18	18	17	17	18	17	25.7	37.2	15.4	-1	-1	-1
1/17/2019	6:35:26 PM	414	1629	16	16	17	16	18	18	18	18	17	17	18	17	25.7	37.2	15.4	-1	-1	-1
1/17/2019	6:35:26 PM	601	1630	16	17	17	17	18	18	18	18	17	18	18	17	25.7	37.2	15.4	-1	-1	-1
1/17/2019	6:35:26 PM	804	1631	16	17	17	16	18	18	18	18	18	18	18	18	25.7	37.2	15.4	-1	-1	-1
1/17/2019	6:35:27 PM	7	1632	16	17	16	17	18	18	18	18	17	17	18	17	25.7	37.2	15.4	-1	-1	-1
1/17/2019	6:35:27 PM	211	1633	16	16	17	16	18	18	18	18	17	17	17	17	25.7	37.2	15.4	-1	-1	-1
1/17/2019	6:35:27 PM	414	1634	16	17	16	17	18	19	18	18	17	17	18	17	25.7	37.2	15.4	-1	-1	-1
1/17/2019	6:35:27 PM	601	1635	16	17	17	16	18	18	18	18	17	17	18	17	25.7	37.2	15.4	-1	-1	-1
1/17/2019	6:35:27 PM	804	1636	16	17	17	17	18	19	18	18	17	17	18	17	25.7	37.2	15.4	-1	-1	-1
1/17/2019	6:35:28 PM	7	1637	16	17	17	16	18	18	18	18	17	17	18	17	25.7	37.2	15.4	-1	-1	-1
1/17/2019	6:35:28 PM	211	1638	16	17	17	17	18	18	18	18	17	17	18	17	25.7	37.2	15.4	-1	-1	-1
1/17/2019	6:35:28 PM	414	1639	16	16	17	16	18	18	18	18	17	17	18	17	25.7	37.2	15.4	-1	-1	-1
1/17/2019	6:35:28 PM	601	1640	16	17	17	16	18	18	18	18	17	18	18	18	25.7	37.2	15.4	-1	-1	-1
1/17/2019	6:35:28 PM	804	1641	16	17	17	17	18	18	18	18	17	18	18	18	25.7	37.2	15.4	-1	-1	-1
1/17/2019	6:35:29 PM	7	1642	16	16	17	17	18	18	18	18	17	18	18	18	25.7	37.2	15.4	-1	-1	-1
1/17/2019	6:35:29 PM	211	1643	16	16	17	16	18	18	18	18	18	17	18	17	25.7	37.2	15.4	-1	-1	-1
1/17/2019	6:35:29 PM	414	1644	16	16	17	17	18	19	18	18	17	18	18	18	25.7	37.2	15.4	-1	-1	-1
1/17/2019	6:35:29 PM	601	1645	16	17	17	17	18	18	18	18	17	17	18	17	25.7	37.2	15.4	-1	-1	-1
1/17/2019	6:35:29 PM	804	1646	17	16	17	16	18	18	18	18	17	18	18	18	25.7	37.2	15.4	-1	-1	-1
1/17/2019	6:35:30 PM	7	1647	16	16	17	17	18	18	18	18	18	17	18	17	25.7	37.2	15.4	-1	-1	-1
1/17/2019	6:35:30 PM	211	1648	16	16	17	16	18	18	18	18	17	18	18	17	25.7	37.2	15.4	-1	-1	-1
1/17/2019	6:35:30 PM	414	1649	16	16	17	16	18	18	18	18	17	17	18	17	25.7	37.2	15.4	-1	-1	-1
1/17/2019	6:35:30 PM	601	1650	16	17	17	16	18	18	18	18	17	18	18	18	25.7	37.2	15.4	-1	-1	-1
1/17/2019	6:35:30 PM	804	1651	16	17	17	16	18	18	18	18	18	17	18	17	25.7	37.2	15.4	-1	-1	-1
1/17/2019	6:35:31 PM	7	1652	16	17	17	17	18	18	18	18	17	17	18	17	25.7	37.2	15.4	-1	-1	-1
1/17/2019	6:35:31 PM	211	1653	16	16	17	16	18	18	18	18	17	17	18	17	25.7	37.1	15.9	-1	-1	-1
1/17/2019	6:35:31 PM	414	1654	16	17	16	17	18	18	18	18	17	17	18	17	25.7	37.1	15.9	-1	-1	-1
1/17/2019	6:35:31 PM	601	1655	16	17	17	16	18	19	18	18	17	17	18	17	25.7	37.1	15.9	-1	-1	-1
1/17/2019	6:35:31 PM	804	1656	16	17	17	17	18	18	18	18	17	18	18	18	25.7	37.1	15.9	-1	-1	-1
1/17/2019	6:35:32 PM	7	1657	16	17	17	16	18	18	18	18	17	17	18	17	25.7	37.1	15.9	-1	-1	-1
1/17/2019	6:35:32 PM	211	1658	16	17	16	16	18	18	18	18	17	17	18	17	25.7	37.1	15.9	-1	-1	-1
1/17/2019	6:35:32 PM	414	1659	16	16	17	16	18	18	18	18	17	17	18	17	25.7	37.1	15.9	-1	-1	-1
1/17/2019	6:35:32 PM	601	1660	16	17	16	16	18	18	18	18	17	17	18	17	25.7	37.1	15.9	-1	-1	-1
1/17/2019	6:35:32 PM	804	1661	17	16	17	16	18	18	18	18	17	17	18	17	25.7	37.1	15.9	-1	-1	-1
1/17/2019	6:35:33 PM	7	1662	16	17	17	17	18	18	18	18	17	17	18	17	25.7	37.1	15.9	-1	-1	-1
1/17/2019	6:35:33 PM	211	1663	16	16	17	16	18	19	18	18	17	17	18	18	25.7	37.1	15.9	-1	-1	-1
1/17/2019	6:35:33 PM	414	1664	16	16	17	16	18	19	18	18	18	17	18	17	25.7	37.1	15.9	-1	-1	-1
1/17/2019	6:35:33 PM	601	1665	16	17	17	17	18	18	18	18	17	18	17	18	25.7	37.1	15.9	-1	-1	-1
1/17/2019	6:35:33 PM	804	1666	16	16	17	16	18	19	18	18	18	17	18	17	25.7	37.1	15.9	-1	-1	-1
1/17/2019	6:35:34 PM	7	1667	16	17	17	17	18	19	18	18	17	17	18	17	25.7	37.1	15.9	-1	-1	-1
1/17/2019	6:35:34 PM	211	1668	16	16	17	16	18	18	18	18	17	17	18	18	25.7	37.1	15.9	-1	-1	-1
1/17/2019	6:35:34 PM	414	1669	16	17	17	17	18	19	18	18	17	18	18	18	25.7	37.1	15.9	-1	-1	-1
1/17/2019	6:35:34 PM	601	1670	16	17	16	17	18	18	18	18	18	18	18	17	25.7	37.1	15.9	-1	-1	-1
1/17/2019	6:35:34 PM	804	1671	16	17	17	16	18	18	18	18	17	17	18	17	25.7	37.1	15.9	-1	-1	-1
1/17/2019	6:35:35 PM	7	1672	16	17	16	16	18	18	18	18	17	18	18	17	25.7	37.1	15.9	-1	-1	-1
1/17/2019	6:35:35 PM	211	1673	16	17	16	17	18	18	18	18	17	17	18	17	25.7	37.1	15.9	-1	-1	-1
1/17/2019	6:35:35 PM	414	1674	17	17	17	17	18	18	18	18	17	17	18	18	25.7	37.1	15.9	-1	-1	-1
1/17/2019	6:35:35 PM	601	1675	16	17	16	17	18	18	18	18	17	18	17	17	25.7	37.1	15.9	-1	-1	-1
1/17/2019	6:35:35 PM	804	1676	16	17	17	16	18	18	18	18	18	17	18	17	25.7	37.1	15.9	-1	-1	-1
1/17/2019	6:35:36 PM	7	1677	16	16	17	16	18	18	18	18	17	18	18	18	25.7	37.1	15.9	-1	-1	-1
1/17/2019	6:35:36 PM	211	1678	16	17	16	17	18	18	18	18	17	17	18	17	25.7	37.1	15.9	-1	-1	-1
1/17/2019	6:35:36 PM	414	1679	16	16	17	16	18	18	18	18	17	17	18	17	25.7	37.1	15.9	-1	-1	-1
1/17/2019	6:35:36 PM	601	1680	16	16	17	16	18	18	18	18	17	18	17	18	25.7	37.1	15.9	-1	-1	-1
1/17/2019	6:35:36 PM	804	1681	16	17	17	17	18	18	18	18	18	17	18	17	25.7	37.1	15.9	-1	-1	-1
1/17/2019	6:35:37 PM	7	1682	16	16	17	16	18	18	18	18	17	17	17	18	25.7	37.1	15.9	-1	-1	-1
1/17/2019	6:35:37 PM	211	1683	16	17	17	17	18	18	18	18	17	17	18	17	25.7	37.1	15.9	-1	-1	-1
1/17/2019	6:35:37 PM	414	1684	16	16	17	16	18	18	18	18	17	17	18	17	25.7	37.1	15.9	-1	-1	-1
1/17/2019	6:35:37 PM	601	1685	16	17	17	16	18	18	18	18	17	18	18	18	25.7	37.1	15.9	-1	-1	-1
1/17/2019	6:35:37 PM	804	1686	16	17	17	17	18	18	18	18	17	17	18	17	25.7	37.1	15.9	-1	-1	-1
1/17/2019	6:35:38 PM	7	1687	16	17	17	16	18	18	18	18	17	18	18	18	25.7	37.1	15.9	-1	-1	-1
1/17/2019	6:35:38 PM	211	1688	16	17	17	17	18	18	18	18	17	17	18	17	25.7	37.1	15.9	-1	-1	-1
1/17/2019	6:35:38 PM	414	1689	16	17	17	17	18	18	18	18	17	17	18	17	25.7	37.1	15.9	-1	-1	-1
1/17/2019	6:35:38 PM	601	1690	16	16	17	17	18	18	18	18	17	18	18	18	25.7	37.1	15.9	-1	-1	-1
1/17/2019	6:35:38 PM	804	1691	16	17	17	17	18	18	18	18	17	17	18	17	25.7	37.1	15.9	-1	-1	-1
1/17/2019	6:35:39 PM	7	1692	17	16	17	16	18	18	18	18	17	18	18	18	25.7	37.1	15.9	-1	-1	-1
1/17/2019	6:35:39 PM	211	1693	16	17	17	17	18	18	17	18	17	17	18	17	25.7	37.1	15.9	-1	-1	-1
1/17/2019	6:35:39 PM	414	1694	16	16	17	16	18	18	18	18	17	17	18	17	25.7	37.1	15.9	-1	-1	-1
1/17/2019	6:35:39 PM	601	1695	16	17	17	17	18	18	18	18	17	17	18	17	25.7	37.0	10.8	-1	-1	-1
1/17/2019	6:35:39 PM	804	1696	16	16	17	16	18	18	18	18	18	17	18	17	25.7	37.0	10.8	-1	-1	-1
1/17/2019	6:35:40 PM	7	1697	16	17	16	16	18	18	18	18	17	17	18	17	25.7	37.0	10.8	-1	-1	-1
1/17/2019	6:35:40 PM	211	1698	16	16	17	16	18	18	18	18	17	17	18	17	25.7	37.0	10.8	-1	-1	-1
1/17/2019	6:35:40 PM	414	1699	16	17	17	17	18	18	18	18	17	18	18	17	25.7	37.0	10.8	-1	-1	-1
1/17/2019	6:35:40 PM	601	1700	16	17	17	17	18	18	18	18	17	17	18	17	25.7	37.0	10.8	-1	-1	-1
1/17/2019	6:35:40 PM	804	1701	17	16	17	16	18	18	18	18	17	17	18	18	25.7	37.0	10.8	-1	-1	-1
1/17/2019	6:35:41 PM	7	1702	16	16	17	17	18	18	18	18	17	17	18	17	25.7	37.0	10.8	-1	-1	-1
1/17/2019	6:35:41 PM	211	1703	16	16	17	16	18	18	18	17	17	17	18	17	25.7	37.0	10.8	-1	-1	-1
1/17/2019	6:35:41 PM	414	1704	16	16	17	17	18	19	18	18	17	18	18	17	25.7	37.0	10.8	-1	-1	-1
1/17/2019	6:35:41 PM	601	1705	16	17	17	17	18	18	18	18	17	17	18	17	25.7	37.0	10.8	-1	-1	-1
1/17/2019	6:35:41 PM	804	1706	16	16	17	16	18	18	18	18	17	17	18	17	25.7	37.0	10.8	-1	-1	-1
1/17/2019	6:35:42 PM	7	1707	16	17	16	17	18	18	18	18	17	17	18	17	25.7	37.0	10.8	-1	-1	-1
1/17/2019	6:35:42 PM	211	1708	16	16	17	16	18	18	18	17	17	17	18	17	25.7	37.0	10.8	-1	-1	-1
1/17/2019	6:35:42 PM	414	1709	16	16	17	17	18	18	18	18	17	18	18	17	25.7	37.0	10.8	-1	-1	-1
1/17/2019	6:35:42 PM	601	1710	16	17	17	17	18	18	18	18	17	17	18	17	25.7	37.0	10.8	-1	-1	-1
1/17/2019	6:35:42 PM	804	1711	17	16	17	17	18	18	18	18	17	18	18	18	25.7	37.0	10.8	-1	-1	-1
1/17/2019	6:35:43 PM	7	1712	16	17	17	17	18	18	18	18	17	17	18	17	25.7	37.0	10.8	-1	-1	-1
1/17/2019	6:35:43 PM	211	1713	16	16	17	16	18	18	18	18	17	17	18	18	25.7	37.0	10.8	-1	-1	-1
1/17/2019	6:35:43 PM	414	1714	16	17	17	17	18	18	18	18	17	17	18	17	25.7	37.0	10.8	-1	-1	-1
1/17/2019	6:35:43 PM	601	1715	16	16	17	16	18	19	18	17	17	17	18	18	25.7	37.0	10.8	-1	-1	-1
1/17/2019	6:35:43 PM	804	1716	16	17	17	17	18	18	18	18	17	18	18	18	25.7	37.0	10.8	-1	-1	-1
1/17/2019	6:35:44 PM	7	1717	16	16	17	16	18	18	18	17	17	17	18	17	25.7	37.0	10.8	-1	-1	-1
1/17/2019	6:35:44 PM	211	1718	16	17	16	17	18	18	18	18	17	17	17	17	25.7	37.0	10.8	-1	-1	-1
1/17/2019	6:35:44 PM	414	1719	16	17	17	17	18	18	18	18	17	17	18	17	25.7	37.0	10.8	-1	-1	-1
1/17/2019	6:35:44 PM	601	1720	16	16	17	16	18	18	18	18	17	17	18	17	25.7	37.0	10.8	-1	-1	-1
1/17/2019	6:35:44 PM	804	1721	16	17	16	17	18	19	17	18	17	17	18	17	25.7	37.0	10.8	-1	-1	-1
1/17/2019	6:35:45 PM	7	1722	16	16	17	16	18	18	18	18	17	17	18	18	25.7	37.0	10.8	-1	-1	-1
1/17/2019	6:35:45 PM	211	1723	16	17	16	16	18	18	18	18	17	17	18	17	25.7	37.0	10.8	-1	-1	-1
1/17/2019	6:35:45 PM	414	1724	17	16	17	17	18	18	18	18	17	18	18	18	25.7	37.0	10.8	-1	-1	-1
1/17/2019	6:35:45 PM	601	1725	16	17	17	17	18	18	18	18	17	18	18	17	25.7	37.0	10.8	-1	-1	-1
1/17/2019	6:35:45 PM	804	1726	16	17	17	17	18	18	18	18	18	17	18	17	25.7	37.0	10.8	-1	-1	-1
1/17/2019	6:35:46 PM	7	1727	16	17	17	17	18	18	18	18	17	17	18	17	25.7	37.0	10.8	-1	-1	-1
1/17/2019	6:35:46 PM	211	1728	16	16	17	16	18	18	18	17	17	17	17	17	25.7	37.0	10.8	-1	-1	-1
1/17/2019	6:35:46 PM	414	1729	16	17	17	17	18	19	18	18	18	17	18	17	25.7	37.0	10.8	-1	-1	-1
1/17/2019	6:35:46 PM	601	1730	17	16	17	16	18	18	18	18	17	17	18	17	25.7	37.0	10.8	-1	-1	-1
1/17/2019	6:35:46 PM	804	1731	16	17	17	17	18	18	18	18	17	17	18	17	25.7	37.0	10.8	-1	-1	-1
1/17/2019	6:35:47 PM	7	1732	16	16	17	16	18	18	18	18	17	17	18	18	25.7	37.0	10.8	-1	-1	-1
1/17/2019	6:35:47 PM	211	1733	16	16	16	17	18	19	18	18	17	17	18	17	25.7	37.0	10.8	-1	-1	-1
1/17/2019	6:35:47 PM	414	1734	16	16	17	17	18	18	18	18	17	17	18	17	25.7	37.0	10.8	-1	-1	-1
1/17/2019	6:35:47 PM	601	1735	16	16	17	16	18	18	18	18	17	17	18	18	25.7	37.0	10.8	-1	-1	-1
1/17/2019	6:35:47 PM	804	1736	16	17	17	17	18	18	18	18	17	17	18	17	25.7	37.0	10.8	-1	-1	-1
1/17/2019	6:35:48 PM	7	1737	16	17	17	16	18	18	18	18	17	17	18	17	25.7	36.9	13.2	-1	-1	-1
1/17/2019	6:35:48 PM	211	1738	16	17	17	17	18	18	18	18	17	17	18	17	25.7	36.9	13.2	-1	-1	-1
1/17/2019	6:35:48 PM	414	1739	16	16	17	16	18	18	18	18	18	17	18	17	25.7	36.9	13.2	-1	-1	-1
1/17/2019	6:35:48 PM	601	1740	17	16	17	16	18	18	18	18	17	18	18	18	25.7	36.9	13.2	-1	-1	-1
1/17/2019	6:35:48 PM	804	1741	16	17	17	17	18	18	18	18	17	17	18	17	25.7	36.9	13.2	-1	-1	-1
1/17/2019	6:35:49 PM	7	1742	16	16	17	16	18	18	18	18	17	17	18	17	25.7	36.9	13.2	-1	-1	-1
1/17/2019	6:35:49 PM	211	1743	16	17	16	17	18	18	18	18	17	17	18	17	25.7	36.9	13.2	-1	-1	-1
1/17/2019	6:35:49 PM	414	1744	16	16	17	16	18	18	18	18	17	17	18	17	25.7	36.9	13.2	-1	-1	-1
1/17/2019	6:35:49 PM	601	1745	16	17	17	17	18	17	18	18	17	18	18	17	25.7	36.9	13.2	-1	-1	-1
1/17/2019	6:35:49 PM	804	1746	16	16	17	16	18	18	18	18	18	17	18	17	25.7	36.9	13.2	-1	-1	-1
1/17/2019	6:35:50 PM	7	1747	16	17	17	17	18	18	18	18	17	17	18	17	25.7	36.9	13.2	-1	-1	-1
1/17/2019	6:35:50 PM	211	1748	16	17	17	16	18	18	18	18	17	17	18	17	25.7	36.9	13.2	-1	-1	-1
1/17/2019	6:35:50 PM	414	1749	16	16	17	16	18	18	18	18	17	18	18	17	25.7	36.9	13.2	-1	-1	-1
1/17/2019	6:35:50 PM	601	1750	16	17	16	17	18	18	18	18	17	18	18	17	25.7	36.9	13.2	-1	-1	-1
1/17/2019	6:35:50 PM	804	1751	16	17	17	16	18	18	18	18	17	18	18	17	25.7	36.9	13.2	-1	-1	-1
1/17/2019	6:35:51 PM	7	1752	16	17	17	16	18	18	18	18	17	17	18	17	25.7	36.9	13.2	-1	-1	-1
1/17/2019	6:35:51 PM	211	1753	16	16	17	16	18	18	18	18	17	17	18	17	25.7	36.9	13.2	-1	-1	-1
1/17/2019	6:35:51 PM	414	1754	16	17	16	17	18	18	17	18	17	17	18	17	25.7	36.9	13.2	-1	-1	-1
1/17/2019	6:35:51 PM	601	1755	16	16	17	17	18	18	18	18	17	17	18	17	25.7	36.9	13.2	-1	-1	-1
1/17/2019	6:35:51 PM	804	1756	16	17	17	17	18	18	18	18	17	18	18	18	25.7	36.9	13.2	-1	-1	-1
1/17/2019	6:35:52 PM	7	1757	16	16	17	16	18	18	18	18	17	17	18	17	25.7	36.9	13.2	-1	-1	-1
1/17/2019	6:35:52 PM	211	1758	16	16	16	17	18	18	17	18	17	18	18	17	25.7	36.9	13.2	-1	-1	-1
1/17/2019	6:35:52 PM	414	1759	16	16	17	16	18	18	18	18	17	17	18	17	25.7	36.9	13.2	-1	-1	-1
1/17/2019	6:35:52 PM	601	1760	16	16	17	17	18	18	18	18	17	18	17	18	25.7	36.9	13.2	-1	-1	-1
1/17/2019	6:35:52 PM	804	1761	16	17	17	17	18	18	18	18	18	17	18	17	25.7	36.9	13.2	-1	-1	-1
1/17/2019	6:35:53 PM	7	1762	16	17	17	17	18	19	18	18	17	18	18	17	25.7	36.9	13.2	-1	-1	-1
1/17/2019	6:35:53 PM	211	1763	16	16	17	16	18	18	18	18	17	17	18	17	25.7	36.9	13.2	-1	-1	-1
1/17/2019	6:35:53 PM	414	1764	16	16	17	17	18	18	18	18	17	18	18	17	25.7	36.9	13.2	-1	-1	-1
1/17/2019	6:35:53 PM	601	1765	16	17	17	17	18	18	18	18	17	17	18	17	25.7	36.9	13.2	-1	-1	-1
1/17/2019	6:35:53 PM	804	1766	17	17	17	16	18	18	18	18	17	17	18	18	25.7	36.9	13.2	-1	-1	-1
1/17/2019	6:35:54 PM	7	1767	16	17	17	17	18	18	18	18	17	17	18	18	25.7	36.9	13.2	-1	-1	-1
1/17/2019	6:35:54 PM	211	1768	16	16	17	16	18	18	18	18	17	17	18	18	25.7	36.9	13.2	-1	-1	-1
1/17/2019	6:35:54 PM	414	1769	16	17	16	17	18	18	18	18	17	17	18	17	25.7	36.9	13.2	-1	-1	-1
1/17/2019	6:35:54 PM	601	1770	16	17	17	16	18	18	18	18	17	17	18	17	25.7	36.9	13.2	-1	-1	-1
1/17/2019	6:35:54 PM	804	1771	16	17	17	17	18	18	18	18	17	18	18	18	25.7	36.9	13.2	-1	-1	-1
1/17/2019	6:35:55 PM	7	1772	16	17	17	16	18	18	18	18	17	17	18	17	25.7	36.9	13.2	-1	-1	-1
1/17/2019	6:35:55 PM	211	1773	16	16	17	16	18	18	18	18	17	17	18	17	25.7	36.9	13.2	-1	-1	-1
1/17/2019	6:35:55 PM	414	1774	16	16	17	16	18	18	18	18	17	17	18	17	25.7	36.9	13.2	-1	-1	-1
1/17/2019	6:35:55 PM	601	1775	16	16	17	16	18	18	18	18	17	17	17	17	25.7	36.9	13.2	-1	-1	-1
1/17/2019	6:35:55 PM	804	1776	16	17	17	17	18	18	18	18	18	17	18	17	25.7	36.9	13.2	-1	-1	-1
1/17/2019	6:35:56 PM	7	1777	16	16	16	16	18	18	18	18	17	18	18	17	25.7	36.9	13.2	-1	-1	-1
1/17/2019	6:35:56 PM	211	1778	16	16	17	16	18	18	18	18	17	17	18	17	25.7	36.9	13.2	-1	-1	-1
1/17/2019	6:35:56 PM	414	1779	16	17	16	17	18	18	18	18	17	17	18	17	25.7	36.9	11.1	-1	-1	-1
1/17/2019	6:35:56 PM	601	1780	16	17	17	16	18	18	18	18	18	17	18	17	25.7	36.9	11.1	-1	-1	-1
1/17/2019	6:35:56 PM	804	1781	17	17	17	17	18	19	18	18	17	18	18	18	25.7	36.9	11.1	-1	-1	-1
1/17/2019	6:35:57 PM	7	1782	16	17	17	16	18	18	18	18	17	17	18	17	25.7	36.9	11.1	-1	-1	-1
1/17/2019	6:35:57 PM	211	1783	16	17	16	17	18	18	18	18	17	17	18	17	25.7	36.9	11.1	-1	-1	-1
1/17/2019	6:35:57 PM	414	1784	16	16	17	16	18	18	18	18	17	17	18	17	25.7	36.9	11.1	-1	-1	-1
1/17/2019	6:35:57 PM	601	1785	16	16	17	16	18	18	18	18	17	17	18	18	25.7	36.9	11.1	-1	-1	-1
1/17/2019	6:35:57 PM	804	1786	16	17	17	17	18	18	18	18	18	17	18	17	25.7	36.9	11.1	-1	-1	-1
1/17/2019	6:35:58 PM	7	1787	16	17	17	17	18	18	17	18	17	17	18	17	25.7	36.9	11.1	-1	-1	-1
1/17/2019	6:35:58 PM	211	1788	16	16	17	16	18	18	18	18	17	17	18	17	25.7	36.9	11.1	-1	-1	-1
1/17/2019	6:35:58 PM	414	1789	16	17	17	17	18	19	18	18	17	17	18	17	25.7	36.9	11.1	-1	-1	-1
1/17/2019	6:35:58 PM	601	1790	16	16	17	16	18	18	18	17	17	17	18	17	25.7	36.9	11.1	-1	-1	-1
1/17/2019	6:35:58 PM	804	1791	16	17	17	17	18	18	18	18	17	18	18	17	25.7	36.9	11.1	-1	-1	-1
1/17/2019	6:35:59 PM	7	1792	17	16	17	16	18	18	18	18	17	18	18	18	25.7	36.9	11.1	-1	-1	-1
1/17/2019	6:35:59 PM	211	1793	16	17	16	16	18	18	18	18	17	17	18	17	25.7	36.9	11.1	-1	-1	-1
1/17/2019	6:35:59 PM	414	1794	16	16	17	16	18	18	18	18	17	18	18	17	25.7	36.9	11.1	-1	-1	-1
1/17/2019	6:35:59 PM	601	1795	16	17	17	16	18	18	18	17	17	17	18	17	25.7	36.9	11.1	-1	-1	-1
1/17/2019	6:35:59 PM	804	1796	17	16	17	17	18	18	18	18	17	18	18	18	25.7	36.9	11.1	-1	-1	-1
1/17/2019	6:36:00 PM	7	1797	16	17	16	16	18	18	18	18	17	17	18	17	25.7	36.9	11.1	-1	-1	-1
1/17/2019	6:36:00 PM	211	1798	16	16	17	16	18	18	18	18	17	17	18	17	25.7	36.9	11.1	-1	-1	-1
1/17/2019	6:36:00 PM	414	1799	16	17	17	17	18	18	18	18	17	17	18	17	25.7	36.9	11.1	-1	-1	-1
1/17/2019	6:36:00 PM	601	1800	16	17	17	17	18	18	18	18	17	17	18	17	25.7	36.9	11.1	-1	-1	-1
1/17/2019	6:36:00 PM	804	1801	17	16	17	16	18	18	18	18	17	18	18	18	25.7	36.9	11.1	-1	-1	-1
1/17/2019	6:36:01 PM	7	1802	16	17	17	17	18	18	18	18	17	17	18	17	25.7	36.9	11.1	-1	-1	-1
1/17/2019	6:36:01 PM	211	1803	16	16	17	16	18	18	18	18	17	17	18	17	25.7	36.9	11.1	-1	-1	-1
1/17/2019	6:36:01 PM	414	1804	16	17	17	17	18	18	18	18	17	18	18	17	25.7	36.9	11.1	-1	-1	-1
1/17/2019	6:36:01 PM	601	1805	16	17	17	17	18	18	18	18	18	17	18	17	25.7	36.9	11.1	-1	-1	-1
1/17/2019	6:36:01 PM	804	1806	17	17	17	16	18	18	18	18	17	17	18	17	25.7	36.9	11.1	-1	-1	-1
1/17/2019	6:36:02 PM	7	1807	16	17	17	17	18	18	18	18	17	17	18	17	25.7	36.9	11.1	-1	-1	-1
1/17/2019	6:36:02 PM	211	1808	16	16	17	16	18	18	18	18	17	17	18	17	25.7	36.9	11.1	-1	-1	-1
1/17/2019	6:36:02 PM	414	1809	16	17	16	17	18	18	18	18	17	17	18	17	25.7	36.9	11.1	-1	-1	-1
1/17/2019	6:36:02 PM	601	1810	16	17	17	16	18	18	18	18	17	17	18	17	25.7	36.9	11.1	-1	-1	-1
1/17/2019	6:36:02 PM	804	1811	16	17	17	17	18	18	18	18	17	18	18	18	25.7	36.9	11.1	-1	-1	-1
1/17/2019	6:36:03 PM	7	1812	16	17	17	16	18	18	18	18	17	17	18	17	25.7	36.9	11.1	-1	-1	-1
1/17/2019	6:36:03 PM	211	1813	16	16	17	16	18	18	18	18	17	18	17	18	25.7	36.9	11.1	-1	-1	-1
1/17/2019	6:36:03 PM	414	1814	16	17	17	16	18	18	18	18	17	17	18	17	25.7	36.9	11.1	-1	-1	-1
1/17/2019	6:36:03 PM	601	1815	16	16	17	16	18	18	18	18	17	17	18	17	25.7	36.9	11.1	-1	-1	-1
1/17/2019	6:36:03 PM	804	1816	16	17	17	17	18	18	18	18	18	17	18	17	25.7	36.9	11.1	-1	-1	-1
1/17/2019	6:36:04 PM	7	1817	16	16	17	16	18	18	18	18	17	17	18	17	25.7	36.9	11.1	-1	-1	-1
1/17/2019	6:36:04 PM	211	1818	16	17	16	17	18	18	18	18	17	17	18	17	25.7	36.9	11.1	-1	-1	-1
1/17/2019	6:36:04 PM	414	1819	16	16	17	16	18	18	18	18	17	17	18	18	25.7	36.9	11.1	-1	-1	-1
1/17/2019	6:36:04 PM	601	1820	16	16	17	17	18	18	18	18	17	18	18	18	25.7	36.9	11.1	-1	-1	-1
1/17/2019	6:36:04 PM	804	1821	16	17	17	16	18	18	18	18	17	17	18	17	25.7	36.9	31.7	-1	-1	-1
1/17/2019	6:36:05 PM	7	1822	16	17	17	17	18	18	18	18	17	17	18	18	25.7	36.9	31.7	-1	-1	-1
1/17/2019	6:36:05 PM	211	1823	16	17	17	17	18	18	18	18	17	17	18	17	25.7	36.9	31.7	-1	-1	-1
1/17/2019	6:36:05 PM	414	1824	16	16	17	17	18	19	18	18	17	18	18	17	25.7	36.9	31.7	-1	-1	-1
1/17/2019	6:36:05 PM	601	1825	16	17	17	16	18	18	18	18	17	17	18	17	25.7	36.9	31.7	-1	-1	-1
1/17/2019	6:36:05 PM	804	1826	17	17	17	17	18	19	18	18	17	18	18	18	25.7	36.9	31.7	-1	-1	-1
1/17/2019	6:36:06 PM	7	1827	16	16	17	16	18	18	18	18	17	17	18	17	25.7	36.9	31.7	-1	-1	-1
1/17/2019	6:36:06 PM	211	1828	16	17	17	16	18	19	18	18	17	17	18	17	25.7	36.9	31.7	-1	-1	-1
1/17/2019	6:36:06 PM	414	1829	16	17	17	16	18	18	18	18	17	17	18	17	25.7	36.9	31.7	-1	-1	-1
1/17/2019	6:36:06 PM	601	1830	16	16	17	16	18	18	18	18	17	17	18	18	25.7	36.9	31.7	-1	-1	-1
1/17/2019	6:36:06 PM	804	1831	16	17	17	17	18	18	18	18	17	17	18	17	25.7	36.9	31.7	-1	-1	-1
1/17/2019	6:36:07 PM	7	1832	16	16	17	16	18	18	18	18	17	17	18	17	25.7	36.9	31.7	-1	-1	-1
1/17/2019	6:36:07 PM	211	1833	16	17	17	17	18	18	18	18	17	17	18	17	25.7	36.9	31.7	-1	-1	-1
1/17/2019	6:36:07 PM	414	1834	16	16	17	16	18	18	18	18	17	17	18	18	25.7	36.9	31.7	-1	-1	-1
1/17/2019	6:36:07 PM	601	1835	16	17	17	17	18	18	18	18	17	17	18	17	25.7	36.9	31.7	-1	-1	-1
1/17/2019	6:36:07 PM	804	1836	16	17	17	16	18	18	18	18	17	17	18	17	25.7	36.9	31.7	-1	-1	-1
1/17/2019	6:36:08 PM	7	1837	16	17	17	17	18	18	18	18	17	17	18	17	25.7	36.9	31.7	-1	-1	-1
1/17/2019	6:36:08 PM	211	1838	16	17	17	16	18	18	18	18	17	17	18	17	25.7	36.9	31.7	-1	-1	-1
1/17/2019	6:36:08 PM	414	1839	16	17	16	17	18	19	18	18	17	17	18	17	25.7	36.9	31.7	-1	-1	-1
1/17/2019	6:36:08 PM	601	1840	16	17	17	16	18	18	18	18	17	17	18	17	25.7	36.9	31.7	-1	-1	-1
1/17/2019	6:36:08 PM	804	1841	16	17	17	17	18	18	18	18	17	18	18	17	25.7	36.9	31.7	-1	-1	-1
1/17/2019	6:36:09 PM	7	1842	16	16	17	16	18	18	18	18	17	17	18	17	25.7	36.9	31.7	-1	-1	-1
1/17/2019	6:36:09 PM	211	1843	16	17	17	17	18	18	18	18	17	17	18	17	25.7	36.9	31.7	-1	-1	-1
1/17/2019	6:36:09 PM	414	1844	16	16	17	16	18	18	18	18	17	17	18	17	25.7	36.9	31.7	-1	-1	-1
1/17/2019	6:36:09 PM	601	1845	16	17	17	17	18	18	18	18	17	18	18	17	25.7	36.9	31.7	-1	-1	-1
1/17/2019	6:36:09 PM	804	1846	16	17	17	16	18	18	18	18	18	17	18	18	25.7	36.9	31.7	-1	-1	-1
1/17/2019	6:36:10 PM	7	1847	16	17	17	17	18	18	18	18	17	17	18	17	25.7	36.9	31.7	-1	-1	-1
1/17/2019	6:36:10 PM	211	1848	16	16	17	16	18	18	18	18	17	17	18	17	25.7	36.9	31.7	-1	-1	-1
1/17/2019	6:36:10 PM	414	1849	16	17	17	17	18	18	18	18	17	17	18	17	25.7	36.9	31.7	-1	-1	-1
1/17/2019	6:36:10 PM	601	1850	16	17	17	16	18	18	18	18	17	17	18	17	25.7	36.9	31.7	-1	-1	-1
1/17/2019	6:36:10 PM	804	1851	16	17	17	17	18	19	18	18	17	17	18	17	25.7	36.9	31.7	-1	-1	-1
1/17/2019	6:36:11 PM	7	1852	16	16	17	16	18	18	18	18	17	17	18	17	25.7	36.9	31.7	-1	-1	-1
1/17/2019	6:36:11 PM	211	1853	16	17	17	16	18	18	18	18	17	17	18	17	25.7	36.9	31.7	-1	-1	-1
1/17/2019	6:36:11 PM	414	1854	16	16	17	16	18	18	18	18	17	18	18	18	25.7	36.9	31.7	-1	-1	-1
1/17/2019	6:36:11 PM	601	1855	16	17	17	17	18	18	18	18	17	17	18	17	25.7	36.9	31.7	-1	-1	-1
1/17/2019	6:36:11 PM	804	1856	17	16	17	17	18	18	18	18	17	18	18	18	25.7	36.9	31.7	-1	-1	-1
1/17/2019	6:36:12 PM	7	1857	16	17	17	16	18	18	18	18	18	17	18	17	25.7	36.9	31.7	-1	-1	-1
1/17/2019	6:36:12 PM	211	1858	17	16	17	16	18	18	18	18	17	18	18	17	25.7	36.9	31.7	-1	-1	-1
1/17/2019	6:36:12 PM	414	1859	17	16	17	16	18	18	18	18	17	17	18	18	25.7	36.9	31.7	-1	-1	-1
1/17/2019	6:36:12 PM	601	1860	16	17	16	16	18	18	18	18	17	18	18	17	25.7	36.9	31.7	-1	-1	-1
1/17/2019	6:36:12 PM	804	1861	16	17	17	16	18	18	18	18	18	17	18	17	25.7	36.9	31.7	-1	-1	-1
1/17/2019	6:36:13 PM	7	1862	16	16	17	17	18	18	18	18	17	18	18	17	25.7	36.9	31.7	-1	-1	-1
1/17/2019	6:36:13 PM	211	1863	16	17	17	16	18	18	18	18	17	17	18	17	25.7	36.8	36.7	-1	-1	-1
1/17/2019	6:36:13 PM	414	1864	16	16	17	16	18	18	18	18	17	18	18	18	25.7	36.8	36.7	-1	-1	-1
1/17/2019	6:36:13 PM	601	1865	16	17	17	16	18	18	18	18	17	17	18	17	25.7	36.8	36.7	-1	-1	-1
1/17/2019	6:36:13 PM	804	1866	16	16	17	16	18	18	18	18	17	18	18	18	25.7	36.8	36.7	-1	-1	-1
1/17/2019	6:36:14 PM	7	1867	16	17	16	17	18	18	18	18	17	17	18	17	25.7	36.8	36.7	-1	-1	-1
1/17/2019	6:36:14 PM	211	1868	17	17	17	16	18	18	18	18	17	17	17	17	25.7	36.8	36.7	-1	-1	-1
1/17/2019	6:36:14 PM	414	1869	16	17	17	17	18	18	18	18	17	17	18	17	25.7	36.8	36.7	-1	-1	-1
1/17/2019	6:36:14 PM	601	1870	16	17	17	17	18	18	17	18	17	17	18	17	25.7	36.8	36.7	-1	-1	-1
1/17/2019	6:36:14 PM	804	1871	16	17	17	17	18	18	18	18	17	18	18	17	25.7	36.8	36.7	-1	-1	-1
1/17/2019	6:36:15 PM	7	1872	16	16	17	17	18	18	17	18	17	17	18	17	25.7	36.8	36.7	-1	-1	-1
1/17/2019	6:36:15 PM	211	1873	16	17	17	17	18	18	18	18	17	17	18	17	25.7	36.8	36.7	-1	-1	-1
1/17/2019	6:36:15 PM	414	1874	16	16	17	16	18	18	18	18	17	17	18	18	25.7	36.8	36.7	-1	-1	-1
1/17/2019	6:36:15 PM	601	1875	16	16	17	16	18	18	18	18	17	17	18	17	25.7	36.8	36.7	-1	-1	-1
1/17/2019	6:36:15 PM	804	1876	16	16	17	17	18	18	18	17	17	17	18	17	25.7	36.8	36.7	-1	-1	-1
1/17/2019	6:36:16 PM	7	1877	16	17	17	17	18	18	18	18	17	18	18	17	25.7	36.8	36.7	-1	-1	-1
1/17/2019	6:36:16 PM	211	1878	16	16	17	17	18	18	18	18	17	17	18	18	25.7	36.8	36.7	-1	-1	-1
1/17/2019	6:36:16 PM	414	1879	16	17	16	17	18	18	18	18	17	17	18	17	25.7	36.8	36.7	-1	-1	-1
1/17/2019	6:36:16 PM	601	1880	16	17	17	17	18	18	18	18	18	17	18	18	25.7	36.8	36.7	-1	-1	-1
1/17/2019	6:36:16 PM	804	1881	16	17	17	17	18	19	18	18	17	18	18	17	25.7	36.8	36.7	-1	-1	-1
1/17/2019	6:36:17 PM	7	1882	16	17	17	16	18	18	18	18	17	17	18	17	25.7	36.8	36.7	-1	-1	-1
1/17/2019	6:36:17 PM	215	1883	16	17	16	17	18	18	18	18	17	17	18	17	25.7	36.8	36.7	-1	-1	-1
1/17/2019	6:36:17 PM	403	1884	16	17	17	17	18	18	18	18	17	17	18	17	25.7	36.8	36.7	-1	-1	-1
1/17/2019	6:36:17 PM	606	1885	16	17	17	17	18	18	18	18	17	18	18	17	25.7	36.8	36.7	-1	-1	-1
1/17/2019	6:36:17 PM	809	1886	16	17	17	17	18	18	18	18	18	17	18	18	25.7	36.8	36.7	-1	-1	-1
1/17/2019	6:36:18 PM	12	1887	16	17	16	17	18	18	18	18	17	17	18	17	25.7	36.8	36.7	-1	-1	-1
1/17/2019	6:36:18 PM	215	1888	16	16	17	16	18	18	18	18	17	17	18	18	25.7	36.8	36.7	-1	-1	-1
1/17/2019	6:36:18 PM	403	1889	16	17	17	17	18	18	19	18	18	17	18	17	25.7	36.8	36.7	-1	-1	-1
1/17/2019	6:36:18 PM	606	1890	17	17	17	17	18	18	18	18	17	18	18	18	25.7	36.8	36.7	-1	-1	-1
1/17/2019	6:36:18 PM	809	1891	16	16	17	16	18	18	18	18	17	17	18	18	25.7	36.8	36.7	-1	-1	-1
1/17/2019	6:36:19 PM	12	1892	16	16	16	17	18	18	18	18	17	17	18	17	25.7	36.8	36.7	-1	-1	-1
1/17/2019	6:36:19 PM	215	1893	16	16	17	16	18	18	18	18	17	17	18	17	25.7	36.8	36.7	-1	-1	-1
1/17/2019	6:36:19 PM	403	1894	16	17	17	17	18	18	18	18	17	17	18	17	25.7	36.8	36.7	-1	-1	-1
1/17/2019	6:36:19 PM	606	1895	16	16	17	16	18	18	18	18	17	18	18	17	25.7	36.8	36.7	-1	-1	-1
1/17/2019	6:36:19 PM	809	1896	16	17	17	17	18	19	18	18	17	18	18	17	25.7	36.8	36.7	-1	-1	-1
1/17/2019	6:36:20 PM	12	1897	16	16	17	16	18	18	18	18	17	17	18	17	25.7	36.8	36.7	-1	-1	-1
1/17/2019	6:36:20 PM	215	1898	16	17	16	17	18	18	18	18	17	17	18	17	25.7	36.8	36.7	-1	-1	-1
1/17/2019	6:36:20 PM	403	1899	16	16	17	16	18	18	18	18	17	17	18	18	25.7	36.8	36.7	-1	-1	-1
1/17/2019	6:36:20 PM	606	1900	16	17	16	17	18	18	18	18	17	17	18	17	25.7	36.8	36.7	-1	-1	-1
1/17/2019	6:36:20 PM	809	1901	16	16	17	16	18	18	18	18	17	18	18	18	25.7	36.8	36.7	-1	-1	-1
1/17/2019	6:36:21 PM	12	1902	16	17	16	16	18	18	18	18	17	17	18	17	25.7	36.8	36.7	-1	-1	-1
1/17/2019	6:36:21 PM	215	1903	16	16	17	16	18	18	18	18	17	18	18	18	25.7	36.8	36.7	-1	-1	-1
1/17/2019	6:36:21 PM	403	1904	16	17	17	17	18	18	18	18	17	17	18	17	25.7	36.8	36.7	-1	-1	-1
1/17/2019	6:36:21 PM	606	1905	16	17	17	16	18	18	18	18	17	18	18	18	25.7	36.7	33.7	-1	-1	-1
1/17/2019	6:36:21 PM	809	1906	16	17	17	16	18	18	18	18	18	17	18	18	25.7	36.7	33.7	-1	-1	-1
1/17/2019	6:36:22 PM	12	1907	16	17	16	17	18	18	18	18	17	17	18	17	25.7	36.7	33.7	-1	-1	-1
1/17/2019	6:36:22 PM	215	1908	17	16	17	16	18	18	18	18	17	18	18	17	25.7	36.7	33.7	-1	-1	-1
1/17/2019	6:36:22 PM	403	1909	16	17	16	16	18	18	18	18	17	17	18	17	25.7	36.7	33.7	-1	-1	-1
1/17/2019	6:36:22 PM	606	1910	17	16	17	16	18	18	18	18	17	17	18	18	25.7	36.7	33.7	-1	-1	-1
1/17/2019	6:36:22 PM	809	1911	16	17	17	17	18	18	18	18	18	17	18	17	25.7	36.7	33.7	-1	-1	-1
1/17/2019	6:36:23 PM	12	1912	16	16	17	16	18	18	18	18	17	18	17	17	25.7	36.7	33.7	-1	-1	-1
1/17/2019	6:36:23 PM	215	1913	16	16	17	16	18	18	18	18	18	17	18	17	25.7	36.7	33.7	-1	-1	-1
1/17/2019	6:36:23 PM	403	1914	16	17	17	17	18	18	18	18	17	17	18	18	25.7	36.7	33.7	-1	-1	-1
1/17/2019	6:36:23 PM	606	1915	17	16	17	16	18	18	18	18	17	17	18	17	25.7	36.7	33.7	-1	-1	-1
1/17/2019	6:36:23 PM	809	1916	16	17	17	17	18	18	18	18	17	17	18	17	25.7	36.7	33.7	-1	-1	-1
1/17/2019	6:36:24 PM	12	1917	16	16	17	16	18	18	18	18	17	18	18	18	25.7	36.7	33.7	-1	-1	-1
1/17/2019	6:36:24 PM	215	1918	16	17	17	16	18	18	18	18	17	17	18	17	25.7	36.7	33.7	-1	-1	-1
1/17/2019	6:36:24 PM	403	1919	16	17	17	16	18	18	18	18	18	18	18	17	25.7	36.7	33.7	-1	-1	-1
1/17/2019	6:36:24 PM	606	1920	17	16	17	16	18	18	18	18	17	18	18	18	25.7	36.7	33.7	-1	-1	-1
1/17/2019	6:36:24 PM	809	1921	16	17	17	16	18	18	18	18	18	17	18	17	25.7	36.7	33.7	-1	-1	-1
1/17/2019	6:36:25 PM	12	1922	16	17	16	16	18	18	18	18	17	17	18	17	25.7	36.7	33.7	-1	-1	-1
1/17/2019	6:36:25 PM	215	1923	16	16	17	16	18	18	18	18	17	17	18	17	25.7	36.7	33.7	-1	-1	-1
1/17/2019	6:36:25 PM	403	1924	16	17	17	16	18	18	18	17	18	17	18	17	25.7	36.7	33.7	-1	-1	-1
1/17/2019	6:36:25 PM	606	1925	16	17	17	16	18	18	18	18	18	17	18	17	25.7	36.7	33.7	-1	-1	-1
1/17/2019	6:36:25 PM	809	1926	16	17	17	16	18	18	18	18	18	17	18	17	25.7	36.7	33.7	-1	-1	-1
1/17/2019	6:36:26 PM	12	1927	17	16	17	16	18	19	18	18	17	17	17	18	25.7	36.7	33.7	-1	-1	-1
1/17/2019	6:36:26 PM	215	1928	16	16	17	16	18	18	18	18	17	18	17	18	25.7	36.7	33.7	-1	-1	-1
1/17/2019	6:36:26 PM	403	1929	17	16	17	16	18	18	18	18	17	18	18	18	25.7	36.7	33.7	-1	-1	-1
1/17/2019	6:36:26 PM	606	1930	16	16	17	17	18	19	18	18	17	18	18	18	25.7	36.7	33.7	-1	-1	-1
1/17/2019	6:36:26 PM	809	1931	16	17	16	17	18	19	18	18	17	17	18	17	25.7	36.7	33.7	-1	-1	-1
1/17/2019	6:36:27 PM	12	1932	16	17	16	16	18	18	18	18	17	17	18	17	25.7	36.7	33.7	-1	-1	-1
1/17/2019	6:36:27 PM	215	1933	16	17	17	16	18	18	18	18	18	17	18	17	25.7	36.7	33.7	-1	-1	-1
1/17/2019	6:36:27 PM	403	1934	16	17	17	16	18	18	18	18	17	17	18	17	25.7	36.7	33.7	-1	-1	-1
1/17/2019	6:36:27 PM	606	1935	16	16	17	16	18	18	18	18	17	17	18	18	25.7	36.7	33.7	-1	-1	-1
1/17/2019	6:36:27 PM	809	1936	17	16	17	16	18	18	18	18	17	18	18	18	25.7	36.7	33.7	-1	-1	-1
1/17/2019	6:36:28 PM	6	1937	16	16	17	17	18	19	17	18	17	18	18	18	25.7	36.7	33.7	-1	-1	-1
1/17/2019	6:36:28 PM	209	1938	16	17	17	17	18	19	18	18	17	18	18	17	25.7	36.7	33.7	-1	-1	-1
1/17/2019	6:36:28 PM	412	1939	16	17	17	17	18	18	18	18	17	17	18	17	25.7	36.7	33.7	-1	-1	-1
1/17/2019	6:36:28 PM	615	1940	16	17	17	17	18	18	18	18	18	17	18	17	25.7	36.7	33.7	-1	-1	-1
1/17/2019	6:36:28 PM	803	1941	16	17	17	17	18	18	18	18	18	17	18	17	25.7	36.7	33.7	-1	-1	-1
1/17/2019	6:36:29 PM	6	1942	16	17	17	17	18	18	17	18	18	17	18	17	25.7	36.7	33.7	-1	-1	-1
1/17/2019	6:36:29 PM	209	1943	17	16	17	16	18	18	18	18	17	18	18	18	25.7	36.7	33.7	-1	-1	-1
1/17/2019	6:36:29 PM	412	1944	16	16	17	16	18	18	18	18	17	18	17	17	25.7	36.7	33.7	-1	-1	-1
1/17/2019	6:36:29 PM	615	1945	16	17	16	17	18	19	17	18	17	17	18	17	25.7	36.7	33.7	-1	-1	-1
1/17/2019	6:36:29 PM	803	1946	16	17	16	17	18	19	18	18	18	18	18	17	25.7	36.7	33.7	-1	-1	-1
1/17/2019	6:36:30 PM	6	1947	16	17	17	17	18	19	18	17	18	17	18	17	25.7	36.7	38.8	-1	-1	-1
1/17/2019	6:36:30 PM	209	1948	16	17	17	17	18	18	18	18	18	17	18	17	25.7	36.7	38.8	-1	-1	-1
1/17/2019	6:36:30 PM	412	1949	17	16	17	16	18	18	18	18	17	17	17	17	25.7	36.7	38.8	-1	-1	-1
1/17/2019	6:36:30 PM	615	1950	16	17	17	16	18	18	17	18	17	18	18	17	25.7	36.7	38.8	-1	-1	-1
1/17/2019	6:36:30 PM	803	1951	16	17	17	17	18	18	18	18	17	18	18	17	25.7	36.7	38.8	-1	-1	-1
1/17/2019	6:36:31 PM	6	1952	16	17	17	17	18	18	18	18	18	17	18	17	25.7	36.7	38.8	-1	-1	-1
1/17/2019	6:36:31 PM	209	1953	17	17	17	16	18	18	18	18	18	17	18	17	25.7	36.7	38.8	-1	-1	-1
1/17/2019	6:36:31 PM	412	1954	16	16	17	16	18	18	18	18	17	18	18	17	25.7	36.7	38.8	-1	-1	-1
1/17/2019	6:36:31 PM	615	1955	16	17	16	17	18	19	18	18	17	17	18	17	25.7	36.7	38.8	-1	-1	-1
1/17/2019	6:36:31 PM	803	1956	16	17	16	17	18	19	18	18	17	18	18	17	25.7	36.7	38.8	-1	-1	-1
1/17/2019	6:36:32 PM	6	1957	16	17	16	17	18	18	18	18	17	17	18	17	25.7	36.7	38.8	-1	-1	-1
1/17/2019	6:36:32 PM	209	1958	16	17	17	17	18	18	18	18	17	17	18	17	25.7	36.7	38.8	-1	-1	-1
1/17/2019	6:36:32 PM	412	1959	16	16	17	16	18	18	18	18	17	17	18	17	25.7	36.7	38.8	-1	-1	-1
1/17/2019	6:36:32 PM	615	1960	16	16	17	16	18	18	18	18	17	17	18	17	25.7	36.7	38.8	-1	-1	-1
1/17/2019	6:36:32 PM	803	1961	17	16	17	16	18	18	18	18	17	18	17	17	25.7	36.7	38.8	-1	-1	-1
1/17/2019	6:36:33 PM	6	1962	16	17	17	17	18	18	18	18	17	18	18	17	25.7	36.7	38.8	-1	-1	-1
1/17/2019	6:36:33 PM	209	1963	16	17	16	17	18	19	17	18	17	17	18	17	25.7	36.7	38.8	-1	-1	-1
1/17/2019	6:36:33 PM	412	1964	16	17	17	16	18	18	18	18	18	17	18	17	25.7	36.7	38.8	-1	-1	-1
1/17/2019	6:36:33 PM	615	1965	16	16	17	16	18	18	18	18	17	17	18	17	25.7	36.7	38.8	-1	-1	-1
1/17/2019	6:36:33 PM	803	1966	16	16	17	16	18	18	18	18	18	18	18	18	25.7	36.7	38.8	-1	-1	-1
1/17/2019	6:36:34 PM	6	1967	16	16	17	16	18	18	18	18	17	18	17	18	25.7	36.7	38.8	-1	-1	-1
1/17/2019	6:36:34 PM	209	1968	16	17	17	17	18	18	18	18	17	17	18	18	25.7	36.7	38.8	-1	-1	-1
1/17/2019	6:36:34 PM	412	1969	16	16	17	17	18	18	18	18	18	17	18	17	25.7	36.7	38.8	-1	-1	-1
1/17/2019	6:36:34 PM	615	1970	16	16	17	16	18	18	18	18	17	17	18	17	25.7	36.7	38.8	-1	-1	-1
1/17/2019	6:36:34 PM	803	1971	17	16	17	16	18	18	18	18	17	18	18	18	25.7	36.7	38.8	-1	-1	-1
1/17/2019	6:36:35 PM	6	1972	16	16	17	17	18	18	18	18	17	18	18	17	25.7	36.7	38.8	-1	-1	-1
1/17/2019	6:36:35 PM	209	1973	16	17	17	17	18	18	18	18	17	17	18	17	25.7	36.7	38.8	-1	-1	-1
1/17/2019	6:36:35 PM	412	1974	16	17	17	16	18	18	18	18	17	17	18	17	25.7	36.7	38.8	-1	-1	-1
1/17/2019	6:36:35 PM	615	1975	16	16	17	16	18	18	18	18	17	17	17	17	25.7	36.7	38.8	-1	-1	-1
1/17/2019	6:36:35 PM	803	1976	16	16	17	16	18	18	18	18	17	18	18	17	25.7	36.7	38.8	-1	-1	-1
1/17/2019	6:36:36 PM	6	1977	16	17	17	17	18	18	18	18	17	18	18	18	25.7	36.7	38.8	-1	-1	-1
1/17/2019	6:36:36 PM	209	1978	16	17	17	17	18	18	18	18	18	17	18	17	25.7	36.7	38.8	-1	-1	-1
1/17/2019	6:36:36 PM	412	1979	16	16	17	16	18	18	18	18	17	17	18	17	25.7	36.7	38.8	-1	-1	-1
1/17/2019	6:36:36 PM	615	1980	16	16	17	16	18	18	17	18	17	18	18	18	25.7	36.7	38.8	-1	-1	-1
1/17/2019	6:36:36 PM	803	1981	16	17	17	17	18	18	17	18	17	18	18	18	25.7	36.7	38.8	-1	-1	-1
1/17/2019	6:36:37 PM	6	1982	16	17	16	17	18	18	18	18	17	17	18	17	25.7	36.7	38.8	-1	-1	-1
1/17/2019	6:36:37 PM	209	1983	16	17	17	17	18	18	18	18	18	17	18	17	25.7	36.7	38.8	-1	-1	-1
1/17/2019	6:36:37 PM	412	1984	16	16	17	16	18	18	18	18	17	18	17	18	25.7	36.7	38.8	-1	-1	-1
1/17/2019	6:36:37 PM	615	1985	16	17	16	17	18	18	18	18	17	18	18	17	25.7	36.7	38.8	-1	-1	-1
1/17/2019	6:36:37 PM	803	1986	16	17	17	17	18	18	18	18	17	17	18	17	25.7	36.7	38.8	-1	-1	-1
1/17/2019	6:36:38 PM	6	1987	16	17	17	17	18	18	18	18	18	17	18	17	25.7	36.7	38.8	-1	-1	-1
1/17/2019	6:36:38 PM	209	1988	16	17	17	16	18	18	18	18	18	17	18	17	25.7	36.7	38.8	-1	-1	-1
1/17/2019	6:36:38 PM	412	1989	16	16	17	16	18	18	18	18	17	17	17	17	25.7	36.6	38.6	-1	-1	-1
1/17/2019	6:36:38 PM	615	1990	16	16	17	16	18	18	18	18	17	18	18	18	25.7	36.6	38.6	-1	-1	-1
1/17/2019	6:36:38 PM	803	1991	16	16	17	16	18	18	17	18	17	18	18	18	25.7	36.6	38.6	-1	-1	-1
1/17/2019	6:36:39 PM	6	1992	16	17	17	17	18	19	17	18	17	18	18	17	25.7	36.6	38.6	-1	-1	-1
1/17/2019	6:36:39 PM	209	1993	16	17	17	17	18	19	18	18	17	17	18	17	25.7	36.6	38.6	-1	-1	-1
1/17/2019	6:36:39 PM	412	1994	16	17	17	16	18	18	18	18	17	17	18	17	25.7	36.6	38.6	-1	-1	-1
1/17/2019	6:36:39 PM	615	1995	16	16	17	16	18	18	18	18	17	17	18	17	25.7	36.6	38.6	-1	-1	-1
1/17/2019	6:36:39 PM	803	1996	16	16	17	17	18	19	18	18	17	17	17	18	25.7	36.6	38.6	-1	-1	-1
1/17/2019	6:36:40 PM	6	1997	16	16	17	17	18	18	18	18	17	18	18	18	25.7	36.6	38.6	-1	-1	-1
1/17/2019	6:36:40 PM	209	1998	16	17	16	17	18	19	18	18	17	18	18	17	25.7	36.6	38.6	-1	-1	-1
1/17/2019	6:36:40 PM	412	1999	16	17	17	16	18	18	18	18	18	17	18	17	25.7	36.6	38.6	-1	-1	-1
1/17/2019	6:36:40 PM	615	2000	17	16	17	16	18	18	18	18	18	17	18	17	25.7	36.6	38.6	-1	-1	-1
[truncated: 51,997 more rows]
