# Supplementary material for: Rapid metabolic shifts occur during the transition between hunger and satiety in Drosophila melanogaster
Source: Nat Commun. 2019 Sep 6;10:4052. doi: 10.1038/s41467-019-11933-z (PMC6731244; doi:10.1038/s41467-019-11933-z)
Supplement: Supplementary file 7 — Supplementary Data 4 [file 41467_2019_11933_MOESM7_ESM.zip › Fig5DFM_300.csv]

Date	Time	MSec	Sample	W1	W2	W3	W4	W5	W6	W7	W8	W9	W10	W11	W12	Temp	Humid	LUX	Dark	OptoCol1	OptoCol2
1/18/2019	3:03:01 PM	205	1	16	16	16	17	17	18	17	17	17	17	17	17	27.4	33.9	78.2	-1	-1	-1
1/18/2019	3:03:01 PM	408	2	16	16	16	16	18	18	18	17	17	17	17	17	27.4	33.9	78.2	-1	-1	-1
1/18/2019	3:03:01 PM	612	3	16	16	16	17	17	18	17	18	17	17	17	17	27.4	33.9	78.2	-1	-1	-1
1/18/2019	3:03:01 PM	815	4	16	17	16	16	18	18	18	17	17	17	17	17	27.4	33.9	78.2	-1	-1	-1
1/18/2019	3:03:02 PM	3	5	16	17	16	17	18	18	18	17	17	17	17	17	27.4	33.9	78.2	-1	-1	-1
1/18/2019	3:03:02 PM	206	6	17	16	17	16	18	18	18	17	17	17	17	17	27.4	33.9	78.2	-1	-1	-1
1/18/2019	3:03:02 PM	409	7	16	16	16	16	17	18	18	18	17	17	17	17	27.4	33.9	78.2	-1	-1	-1
1/18/2019	3:03:02 PM	612	8	16	17	16	17	17	18	17	17	17	17	17	17	27.4	33.9	78.2	-1	-1	-1
1/18/2019	3:03:02 PM	815	9	17	17	16	16	18	18	18	17	17	17	17	17	27.4	33.9	78.2	-1	-1	-1
1/18/2019	3:03:03 PM	3	10	16	16	16	16	18	18	18	17	17	17	17	17	27.4	33.9	78.2	-1	-1	-1
1/18/2019	3:03:03 PM	206	11	17	16	16	16	18	18	17	17	17	17	16	17	27.4	33.9	78.2	-1	-1	-1
1/18/2019	3:03:03 PM	409	12	16	17	16	17	17	18	17	17	17	17	17	17	27.4	33.9	78.2	-1	-1	-1
1/18/2019	3:03:03 PM	612	13	16	17	16	17	17	18	17	17	17	17	17	17	27.4	33.9	78.2	-1	-1	-1
1/18/2019	3:03:03 PM	815	14	17	16	17	16	18	17	18	17	17	17	17	17	27.4	33.9	78.2	-1	-1	-1
1/18/2019	3:03:04 PM	3	15	16	16	17	16	18	18	18	17	17	17	16	17	27.4	33.9	78.2	-1	-1	-1
1/18/2019	3:03:04 PM	206	16	16	17	16	17	17	18	17	17	17	17	17	17	27.4	33.9	78.2	-1	-1	-1
1/18/2019	3:03:04 PM	409	17	16	16	16	16	18	18	18	17	17	17	17	17	27.4	33.9	78.2	-1	-1	-1
1/18/2019	3:03:04 PM	612	18	17	17	16	16	18	18	17	17	17	17	16	17	27.4	33.9	78.2	-1	-1	-1
1/18/2019	3:03:04 PM	815	19	16	17	16	17	18	18	18	17	17	17	17	17	27.4	33.9	78.2	-1	-1	-1
1/18/2019	3:03:05 PM	3	20	16	17	16	17	18	18	18	17	17	17	17	17	27.4	33.9	78.2	-1	-1	-1
1/18/2019	3:03:05 PM	206	21	17	16	16	16	18	18	18	17	17	17	16	17	27.4	33.9	78.2	-1	-1	-1
1/18/2019	3:03:05 PM	409	22	16	16	16	16	17	18	17	18	17	17	16	17	27.4	33.9	78.2	-1	-1	-1
1/18/2019	3:03:05 PM	612	23	16	17	16	17	17	18	18	17	17	17	17	17	27.4	33.9	78.2	-1	-1	-1
1/18/2019	3:03:05 PM	815	24	17	16	16	16	18	18	18	17	17	17	17	17	27.4	33.9	78.2	-1	-1	-1
1/18/2019	3:03:06 PM	3	25	17	16	16	16	18	17	18	17	17	17	17	17	27.4	33.9	78.2	-1	-1	-1
1/18/2019	3:03:06 PM	206	26	16	16	16	17	17	18	18	17	17	17	17	17	27.4	33.9	78.2	-1	-1	-1
1/18/2019	3:03:06 PM	409	27	16	16	16	16	18	17	18	17	17	17	17	17	27.4	33.9	78.2	-1	-1	-1
1/18/2019	3:03:06 PM	612	28	17	16	16	16	18	17	17	17	17	17	16	17	27.4	33.9	78.2	-1	-1	-1
1/18/2019	3:03:06 PM	815	29	16	17	16	17	17	18	18	17	17	17	17	17	27.4	33.9	78.2	-1	-1	-1
1/18/2019	3:03:07 PM	3	30	16	16	16	16	18	18	18	17	17	17	17	17	27.4	33.9	78.2	-1	-1	-1
1/18/2019	3:03:07 PM	206	31	16	16	16	16	17	17	18	17	17	17	17	17	27.4	33.9	78.2	-1	-1	-1
1/18/2019	3:03:07 PM	409	32	16	17	16	17	17	18	17	17	17	17	17	17	27.4	33.9	78.2	-1	-1	-1
1/18/2019	3:03:07 PM	612	33	17	17	16	16	18	17	18	17	17	17	16	17	27.4	33.9	78.2	-1	-1	-1
1/18/2019	3:03:07 PM	815	34	17	16	16	16	17	18	17	18	17	17	16	17	27.4	33.9	78.2	-1	-1	-1
1/18/2019	3:03:08 PM	3	35	16	17	16	16	17	17	18	17	17	17	17	17	27.4	33.9	78.2	-1	-1	-1
1/18/2019	3:03:08 PM	206	36	17	16	16	16	18	17	18	17	17	17	16	17	27.4	33.9	78.2	-1	-1	-1
1/18/2019	3:03:08 PM	409	37	17	16	17	16	17	18	18	18	17	17	17	17	27.4	33.9	78.2	-1	-1	-1
1/18/2019	3:03:08 PM	612	38	16	17	16	17	18	18	17	17	17	17	17	17	27.4	33.9	78.2	-1	-1	-1
1/18/2019	3:03:08 PM	815	39	16	16	17	16	18	17	18	17	17	17	17	17	27.4	33.9	78.2	-1	-1	-1
1/18/2019	3:03:09 PM	3	40	17	16	16	16	17	17	18	17	17	17	17	17	27.4	33.9	78.2	-1	-1	-1
1/18/2019	3:03:09 PM	206	41	17	16	16	16	17	18	17	18	17	17	16	17	27.4	33.9	78.2	-1	-1	-1
1/18/2019	3:03:09 PM	409	42	16	17	16	16	18	18	17	17	17	17	17	17	27.4	33.9	78.2	-1	-1	-1
1/18/2019	3:03:09 PM	612	43	17	16	16	16	18	18	17	17	17	17	16	17	27.4	33.3	79.0	-1	-1	-1
1/18/2019	3:03:09 PM	815	44	16	17	16	17	17	18	17	18	17	17	17	17	27.4	33.3	79.0	-1	-1	-1
1/18/2019	3:03:10 PM	3	45	16	17	16	17	17	18	17	17	17	17	17	17	27.4	33.3	79.0	-1	-1	-1
1/18/2019	3:03:10 PM	206	46	16	16	16	16	18	17	18	17	17	17	17	17	27.4	33.3	79.0	-1	-1	-1
1/18/2019	3:03:10 PM	409	47	16	16	16	17	17	18	18	18	17	17	17	17	27.4	33.3	79.0	-1	-1	-1
1/18/2019	3:03:10 PM	612	48	16	17	16	16	18	18	18	17	17	17	17	17	27.4	33.3	79.0	-1	-1	-1
1/18/2019	3:03:10 PM	815	49	17	16	17	16	18	18	18	18	17	17	17	17	27.4	33.3	79.0	-1	-1	-1
1/18/2019	3:03:11 PM	3	50	16	16	16	16	17	18	17	18	17	17	16	17	27.4	33.3	79.0	-1	-1	-1
1/18/2019	3:03:11 PM	206	51	16	16	16	16	17	18	18	17	17	17	17	17	27.4	33.3	79.0	-1	-1	-1
1/18/2019	3:03:11 PM	409	52	17	16	17	17	18	18	18	17	17	17	17	17	27.4	33.3	79.0	-1	-1	-1
1/18/2019	3:03:11 PM	612	53	16	17	16	17	17	18	17	18	17	17	17	17	27.4	33.3	79.0	-1	-1	-1
1/18/2019	3:03:11 PM	815	54	17	17	16	16	18	18	18	17	17	17	17	17	27.4	33.3	79.0	-1	-1	-1
1/18/2019	3:03:12 PM	3	55	16	16	17	16	18	17	18	17	17	17	17	17	27.4	33.3	79.0	-1	-1	-1
1/18/2019	3:03:12 PM	206	56	16	17	16	16	17	18	17	17	17	17	16	17	27.4	33.3	79.0	-1	-1	-1
1/18/2019	3:03:12 PM	409	57	17	17	16	16	18	18	18	17	17	17	17	17	27.4	33.3	79.0	-1	-1	-1
1/18/2019	3:03:12 PM	612	58	17	16	17	17	17	18	18	18	17	17	16	17	27.4	33.3	79.0	-1	-1	-1
1/18/2019	3:03:12 PM	815	59	16	17	16	17	18	18	18	17	17	17	17	17	27.4	33.3	79.0	-1	-1	-1
1/18/2019	3:03:13 PM	3	60	16	16	16	16	18	17	18	17	17	17	17	17	27.4	33.3	79.0	-1	-1	-1
1/18/2019	3:03:13 PM	206	61	16	16	16	16	17	18	17	17	17	17	16	17	27.4	33.3	79.0	-1	-1	-1
1/18/2019	3:03:13 PM	409	62	16	17	16	17	17	18	18	17	17	17	17	17	27.4	33.3	79.0	-1	-1	-1
1/18/2019	3:03:13 PM	612	63	17	16	17	16	18	18	18	17	17	17	17	17	27.4	33.3	79.0	-1	-1	-1
1/18/2019	3:03:13 PM	815	64	16	17	16	17	17	18	18	18	17	17	17	17	27.4	33.3	79.0	-1	-1	-1
1/18/2019	3:03:14 PM	3	65	16	16	16	16	18	17	18	17	17	17	17	17	27.4	33.3	79.0	-1	-1	-1
1/18/2019	3:03:14 PM	206	66	16	16	16	16	17	18	17	17	17	17	16	17	27.4	33.3	79.0	-1	-1	-1
1/18/2019	3:03:14 PM	409	67	17	16	16	16	18	18	18	17	17	17	17	17	27.4	33.3	79.0	-1	-1	-1
1/18/2019	3:03:14 PM	612	68	17	16	16	16	18	18	18	17	17	17	16	17	27.4	33.3	79.0	-1	-1	-1
1/18/2019	3:03:14 PM	815	69	17	17	16	17	17	18	17	17	17	17	17	17	27.4	33.3	79.0	-1	-1	-1
1/18/2019	3:03:15 PM	3	70	16	17	16	17	17	18	18	17	17	17	17	17	27.4	33.3	79.0	-1	-1	-1
1/18/2019	3:03:15 PM	206	71	16	16	16	16	18	18	18	17	17	17	17	17	27.4	33.3	79.0	-1	-1	-1
1/18/2019	3:03:15 PM	409	72	17	16	17	17	17	18	18	18	17	17	16	17	27.4	33.3	79.0	-1	-1	-1
1/18/2019	3:03:15 PM	612	73	17	17	16	17	17	18	17	18	17	17	16	17	27.4	33.3	79.0	-1	-1	-1
1/18/2019	3:03:15 PM	815	74	16	17	16	17	17	18	18	17	17	17	17	17	27.4	33.3	79.0	-1	-1	-1
1/18/2019	3:03:16 PM	3	75	16	16	16	16	18	17	18	17	17	17	17	17	27.4	33.3	79.0	-1	-1	-1
1/18/2019	3:03:16 PM	206	76	17	16	16	16	18	18	17	17	17	17	16	17	27.4	33.3	79.0	-1	-1	-1
1/18/2019	3:03:16 PM	409	77	16	17	16	17	17	18	18	18	17	17	17	17	27.4	33.3	79.0	-1	-1	-1
1/18/2019	3:03:16 PM	612	78	17	17	16	16	18	18	18	17	17	17	17	17	27.4	33.3	79.0	-1	-1	-1
1/18/2019	3:03:16 PM	815	79	17	16	17	16	18	18	18	17	17	17	17	17	27.4	33.3	79.0	-1	-1	-1
1/18/2019	3:03:17 PM	3	80	16	16	16	16	17	18	18	18	17	17	16	17	27.4	33.3	79.0	-1	-1	-1
1/18/2019	3:03:17 PM	206	81	16	16	16	17	17	18	18	17	17	17	17	17	27.4	33.3	79.0	-1	-1	-1
1/18/2019	3:03:17 PM	409	82	17	16	16	17	18	17	18	17	17	17	17	17	27.4	33.3	79.0	-1	-1	-1
1/18/2019	3:03:17 PM	612	83	16	16	16	17	17	18	17	18	17	17	17	17	27.4	33.3	79.0	-1	-1	-1
1/18/2019	3:03:17 PM	815	84	16	16	16	17	17	18	18	17	17	17	17	17	27.4	33.3	79.0	-1	-1	-1
1/18/2019	3:03:18 PM	3	85	16	16	16	17	17	18	18	17	17	17	17	17	27.4	32.7	72.8	-1	-1	-1
1/18/2019	3:03:18 PM	206	86	17	16	17	16	17	17	17	17	17	17	17	17	27.4	32.7	72.8	-1	-1	-1
1/18/2019	3:03:18 PM	409	87	17	17	16	17	17	18	17	18	17	17	17	17	27.4	32.7	72.8	-1	-1	-1
1/18/2019	3:03:18 PM	612	88	17	17	16	16	18	18	18	17	17	17	17	17	27.4	32.7	72.8	-1	-1	-1
1/18/2019	3:03:18 PM	815	89	17	16	17	16	18	18	18	17	17	17	17	17	27.4	32.7	72.8	-1	-1	-1
1/18/2019	3:03:19 PM	3	90	16	16	16	16	17	18	18	18	17	17	16	17	27.4	32.7	72.8	-1	-1	-1
1/18/2019	3:03:19 PM	206	91	16	16	16	17	17	18	18	17	17	17	17	17	27.4	32.7	72.8	-1	-1	-1
1/18/2019	3:03:19 PM	409	92	17	16	17	16	18	17	18	17	17	17	17	17	27.4	32.7	72.8	-1	-1	-1
1/18/2019	3:03:19 PM	612	93	17	16	16	17	17	18	17	17	16	17	16	17	27.4	32.7	72.8	-1	-1	-1
1/18/2019	3:03:19 PM	815	94	16	17	16	17	18	18	18	17	17	17	17	17	27.4	32.7	72.8	-1	-1	-1
1/18/2019	3:03:20 PM	3	95	16	16	16	16	18	17	18	17	17	17	17	17	27.4	32.7	72.8	-1	-1	-1
1/18/2019	3:03:20 PM	206	96	16	16	16	17	17	17	17	18	17	17	17	17	27.4	32.7	72.8	-1	-1	-1
1/18/2019	3:03:20 PM	409	97	16	17	16	17	18	18	18	17	17	17	17	17	27.4	32.7	72.8	-1	-1	-1
1/18/2019	3:03:20 PM	612	98	17	16	16	16	18	18	18	17	17	17	17	17	27.4	32.7	72.8	-1	-1	-1
1/18/2019	3:03:20 PM	815	99	16	17	16	17	18	18	18	17	17	17	17	17	27.4	32.7	72.8	-1	-1	-1
1/18/2019	3:03:21 PM	3	100	16	16	16	17	17	18	18	17	17	17	17	17	27.4	32.7	72.8	-1	-1	-1
1/18/2019	3:03:21 PM	206	101	16	16	16	16	17	17	18	17	17	17	17	17	27.4	32.7	72.8	-1	-1	-1
1/18/2019	3:03:21 PM	409	102	17	17	16	17	18	18	17	18	17	17	16	17	27.4	32.7	72.8	-1	-1	-1
1/18/2019	3:03:21 PM	612	103	16	17	16	17	17	18	17	17	17	17	17	17	27.4	32.7	72.8	-1	-1	-1
1/18/2019	3:03:21 PM	815	104	16	16	16	17	17	18	18	17	17	17	17	17	27.4	32.7	72.8	-1	-1	-1
1/18/2019	3:03:22 PM	3	105	17	16	17	16	18	17	18	17	17	17	17	17	27.4	32.7	72.8	-1	-1	-1
1/18/2019	3:03:22 PM	206	106	16	16	16	17	17	18	18	18	17	17	17	17	27.4	32.7	72.8	-1	-1	-1
1/18/2019	3:03:22 PM	409	107	17	16	17	16	18	18	18	17	17	17	17	17	27.4	32.7	72.8	-1	-1	-1
1/18/2019	3:03:22 PM	612	108	17	16	16	16	18	18	18	17	17	17	16	17	27.4	32.7	72.8	-1	-1	-1
1/18/2019	3:03:22 PM	815	109	16	17	16	17	17	18	18	17	17	17	17	17	27.4	32.7	72.8	-1	-1	-1
1/18/2019	3:03:23 PM	3	110	16	16	16	16	18	18	18	17	17	17	17	17	27.4	32.7	72.8	-1	-1	-1
1/18/2019	3:03:23 PM	206	111	17	16	16	16	17	18	18	17	17	17	17	17	27.4	32.7	72.8	-1	-1	-1
1/18/2019	3:03:23 PM	409	112	16	17	16	17	18	18	17	17	17	17	17	17	27.4	32.7	72.8	-1	-1	-1
1/18/2019	3:03:23 PM	612	113	17	17	16	16	18	18	18	17	17	17	17	17	27.4	32.7	72.8	-1	-1	-1
1/18/2019	3:03:23 PM	815	114	16	17	16	17	17	18	18	18	17	17	17	17	27.4	32.7	72.8	-1	-1	-1
1/18/2019	3:03:24 PM	3	115	16	17	16	17	17	18	18	17	17	17	17	17	27.4	32.7	72.8	-1	-1	-1
1/18/2019	3:03:24 PM	206	116	16	16	16	16	18	17	18	17	17	17	17	17	27.4	32.7	72.8	-1	-1	-1
1/18/2019	3:03:24 PM	409	117	16	16	16	17	17	18	17	18	17	17	17	17	27.4	32.7	72.8	-1	-1	-1
1/18/2019	3:03:24 PM	612	118	16	16	16	17	17	18	18	17	17	17	17	17	27.4	32.7	72.8	-1	-1	-1
1/18/2019	3:03:24 PM	815	119	17	16	17	16	17	18	18	18	17	17	17	17	27.4	32.7	72.8	-1	-1	-1
1/18/2019	3:03:25 PM	3	120	16	16	16	16	17	18	17	18	17	17	16	17	27.4	32.7	72.8	-1	-1	-1
1/18/2019	3:03:25 PM	206	121	16	17	16	16	17	18	18	17	17	17	17	17	27.4	32.7	72.8	-1	-1	-1
1/18/2019	3:03:25 PM	409	122	17	16	17	16	18	18	17	17	17	17	16	17	27.4	32.7	72.8	-1	-1	-1
1/18/2019	3:03:25 PM	612	123	16	17	16	17	17	18	18	17	17	17	17	17	27.4	32.7	72.8	-1	-1	-1
1/18/2019	3:03:25 PM	815	124	16	16	17	16	18	18	18	17	17	17	17	17	27.4	32.7	72.8	-1	-1	-1
1/18/2019	3:03:26 PM	3	125	17	16	17	16	17	18	18	17	17	17	16	17	27.4	32.7	72.8	-1	-1	-1
1/18/2019	3:03:26 PM	206	126	16	17	16	17	17	18	18	17	17	17	17	17	27.4	32.7	72.8	-1	-1	-1
1/18/2019	3:03:26 PM	409	127	17	16	17	16	18	18	18	18	17	17	17	17	27.4	32.3	76.4	-1	-1	-1
1/18/2019	3:03:26 PM	612	128	16	17	16	17	17	18	18	17	17	17	17	17	27.4	32.3	76.4	-1	-1	-1
1/18/2019	3:03:26 PM	815	129	16	16	17	16	18	18	18	17	17	17	17	17	27.4	32.3	76.4	-1	-1	-1
1/18/2019	3:03:27 PM	3	130	17	16	16	16	18	18	17	17	17	17	16	17	27.4	32.3	76.4	-1	-1	-1
1/18/2019	3:03:27 PM	206	131	17	16	16	16	17	17	18	17	17	17	17	17	27.4	32.3	76.4	-1	-1	-1
1/18/2019	3:03:27 PM	409	132	17	16	17	17	18	18	18	18	17	17	16	17	27.4	32.3	76.4	-1	-1	-1
1/18/2019	3:03:27 PM	612	133	17	17	16	16	17	18	17	17	17	17	16	17	27.4	32.3	76.4	-1	-1	-1
1/18/2019	3:03:27 PM	815	134	16	16	16	17	18	18	18	17	17	17	17	17	27.4	32.3	76.4	-1	-1	-1
1/18/2019	3:03:28 PM	3	135	16	16	16	16	18	18	18	17	17	17	17	17	27.4	32.3	76.4	-1	-1	-1
1/18/2019	3:03:28 PM	206	136	17	17	16	16	17	18	17	17	17	17	16	17	27.4	32.3	76.4	-1	-1	-1
1/18/2019	3:03:28 PM	409	137	16	17	16	17	18	18	18	17	17	17	17	17	27.4	32.3	76.4	-1	-1	-1
1/18/2019	3:03:28 PM	612	138	16	16	16	17	17	18	18	17	17	17	17	17	27.4	32.3	76.4	-1	-1	-1
1/18/2019	3:03:28 PM	815	139	16	16	16	17	17	18	18	18	17	17	17	17	27.4	32.3	76.4	-1	-1	-1
1/18/2019	3:03:29 PM	3	140	16	16	16	17	17	18	17	18	17	17	17	17	27.4	32.3	76.4	-1	-1	-1
1/18/2019	3:03:29 PM	206	141	16	16	16	17	18	18	18	17	17	17	17	17	27.4	32.3	76.4	-1	-1	-1
1/18/2019	3:03:29 PM	409	142	17	16	17	16	18	18	17	18	17	17	16	17	27.4	32.3	76.4	-1	-1	-1
1/18/2019	3:03:29 PM	612	143	16	16	16	17	17	18	17	17	17	17	17	17	27.4	32.3	76.4	-1	-1	-1
1/18/2019	3:03:29 PM	815	144	16	16	16	16	18	17	18	17	17	17	17	17	27.4	32.3	76.4	-1	-1	-1
1/18/2019	3:03:30 PM	3	145	17	16	17	16	18	18	17	17	17	17	17	17	27.4	32.3	76.4	-1	-1	-1
1/18/2019	3:03:30 PM	206	146	16	17	16	17	17	18	18	17	17	17	17	17	27.4	32.3	76.4	-1	-1	-1
1/18/2019	3:03:30 PM	409	147	17	16	17	16	18	18	18	17	17	17	17	17	27.4	32.3	76.4	-1	-1	-1
1/18/2019	3:03:30 PM	612	148	17	16	16	16	18	18	17	17	17	17	16	17	27.4	32.3	76.4	-1	-1	-1
1/18/2019	3:03:30 PM	815	149	16	17	16	17	17	18	18	17	17	17	17	17	27.4	32.3	76.4	-1	-1	-1
1/18/2019	3:03:31 PM	3	150	16	17	16	17	17	17	18	17	17	17	17	17	27.4	32.3	76.4	-1	-1	-1
1/18/2019	3:03:31 PM	206	151	17	16	16	17	18	18	18	17	17	17	16	17	27.4	32.3	76.4	-1	-1	-1
1/18/2019	3:03:31 PM	409	152	16	17	16	17	17	18	17	18	17	17	17	17	27.4	32.3	76.4	-1	-1	-1
1/18/2019	3:03:31 PM	612	153	16	16	17	17	18	17	18	17	17	17	17	17	27.4	32.3	76.4	-1	-1	-1
1/18/2019	3:03:31 PM	815	154	16	16	16	17	17	18	18	18	17	17	16	17	27.4	32.3	76.4	-1	-1	-1
1/18/2019	3:03:32 PM	3	155	16	17	16	17	17	18	17	17	17	17	17	17	27.4	32.3	76.4	-1	-1	-1
1/18/2019	3:03:32 PM	206	156	17	16	17	16	18	17	18	17	17	17	17	17	27.4	32.3	76.4	-1	-1	-1
1/18/2019	3:03:32 PM	409	157	16	16	16	17	17	18	17	18	17	17	17	17	27.4	32.3	76.4	-1	-1	-1
1/18/2019	3:03:32 PM	612	158	16	17	16	16	18	18	18	17	17	17	17	17	27.4	32.3	76.4	-1	-1	-1
1/18/2019	3:03:32 PM	815	159	16	16	16	17	17	18	17	18	17	17	16	17	27.4	32.3	76.4	-1	-1	-1
1/18/2019	3:03:33 PM	3	160	16	16	16	17	17	18	17	17	17	17	17	17	27.4	32.3	76.4	-1	-1	-1
1/18/2019	3:03:33 PM	206	161	17	16	17	16	18	18	18	17	17	17	17	17	27.4	32.3	76.4	-1	-1	-1
1/18/2019	3:03:33 PM	409	162	16	17	16	17	17	18	18	18	17	17	17	17	27.4	32.3	76.4	-1	-1	-1
1/18/2019	3:03:33 PM	612	163	17	16	16	16	17	17	18	17	17	17	17	17	27.4	32.3	76.4	-1	-1	-1
1/18/2019	3:03:33 PM	815	164	17	17	16	16	17	18	17	18	17	17	16	17	27.4	32.3	76.4	-1	-1	-1
1/18/2019	3:03:34 PM	3	165	16	16	16	17	17	18	17	18	17	17	17	17	27.4	32.3	76.4	-1	-1	-1
1/18/2019	3:03:34 PM	206	166	17	16	16	16	18	18	18	17	17	17	17	17	27.4	32.3	76.4	-1	-1	-1
1/18/2019	3:03:34 PM	409	167	17	16	17	16	18	18	18	18	17	17	17	17	27.4	32.3	76.4	-1	-1	-1
1/18/2019	3:03:34 PM	612	168	16	16	16	17	17	18	17	17	17	17	17	17	27.4	32.3	76.4	-1	-1	-1
1/18/2019	3:03:34 PM	815	169	16	16	16	16	18	18	18	17	17	17	17	17	27.4	32.0	77.2	-1	-1	-1
1/18/2019	3:03:35 PM	3	170	17	16	16	16	18	18	18	17	17	17	16	17	27.4	32.0	77.2	-1	-1	-1
1/18/2019	3:03:35 PM	206	171	16	17	16	17	17	18	18	17	17	17	17	17	27.4	32.0	77.2	-1	-1	-1
1/18/2019	3:03:35 PM	409	172	17	16	17	16	18	17	18	17	17	17	17	17	27.4	32.0	77.2	-1	-1	-1
1/18/2019	3:03:35 PM	612	173	16	16	16	17	17	18	17	17	17	17	17	17	27.4	32.0	77.2	-1	-1	-1
1/18/2019	3:03:35 PM	815	174	16	16	17	16	18	17	18	17	17	17	17	17	27.4	32.0	77.2	-1	-1	-1
1/18/2019	3:03:36 PM	3	175	17	16	16	16	18	18	18	17	17	17	16	17	27.4	32.0	77.2	-1	-1	-1
1/18/2019	3:03:36 PM	206	176	16	17	16	17	18	18	18	17	17	17	17	17	27.4	32.0	77.2	-1	-1	-1
1/18/2019	3:03:36 PM	409	177	17	16	17	16	18	18	18	18	17	17	17	17	27.4	32.0	77.2	-1	-1	-1
1/18/2019	3:03:36 PM	612	178	16	17	16	17	17	18	18	17	17	17	17	17	27.4	32.0	77.2	-1	-1	-1
1/18/2019	3:03:36 PM	815	179	17	16	17	16	17	17	17	17	17	17	16	17	27.4	32.0	77.2	-1	-1	-1
1/18/2019	3:03:37 PM	3	180	16	16	16	17	17	18	17	18	17	17	16	17	27.4	32.0	77.2	-1	-1	-1
1/18/2019	3:03:37 PM	206	181	16	17	17	17	17	18	18	17	17	17	17	17	27.4	32.0	77.2	-1	-1	-1
1/18/2019	3:03:37 PM	409	182	17	16	17	16	18	18	18	17	17	17	17	17	27.4	32.0	77.2	-1	-1	-1
1/18/2019	3:03:37 PM	612	183	16	17	16	17	17	18	17	17	17	17	17	17	27.4	32.0	77.2	-1	-1	-1
1/18/2019	3:03:37 PM	815	184	16	16	17	16	18	18	18	17	17	17	17	17	27.4	32.0	77.2	-1	-1	-1
1/18/2019	3:03:38 PM	3	185	16	16	16	16	17	18	17	17	17	17	17	17	27.4	32.0	77.2	-1	-1	-1
1/18/2019	3:03:38 PM	206	186	16	17	16	17	18	18	18	17	17	17	17	17	27.4	32.0	77.2	-1	-1	-1
1/18/2019	3:03:38 PM	409	187	17	16	17	17	18	18	18	18	17	17	17	17	27.4	32.0	77.2	-1	-1	-1
1/18/2019	3:03:38 PM	612	188	16	16	16	17	17	18	18	17	17	17	17	17	27.4	32.0	77.2	-1	-1	-1
1/18/2019	3:03:38 PM	815	189	17	16	17	16	18	18	18	17	17	17	16	17	27.4	32.0	77.2	-1	-1	-1
1/18/2019	3:03:39 PM	3	190	16	16	16	17	17	18	17	18	17	17	17	17	27.4	32.0	77.2	-1	-1	-1
1/18/2019	3:03:39 PM	206	191	16	16	17	16	18	17	18	17	17	17	17	17	27.4	32.0	77.2	-1	-1	-1
1/18/2019	3:03:39 PM	409	192	17	17	16	17	18	18	17	18	17	17	17	17	27.4	32.0	77.2	-1	-1	-1
1/18/2019	3:03:39 PM	612	193	16	16	16	16	18	18	18	17	17	17	17	17	27.4	32.0	77.2	-1	-1	-1
1/18/2019	3:03:39 PM	815	194	16	17	16	17	17	18	17	18	17	17	17	17	27.4	32.0	77.2	-1	-1	-1
1/18/2019	3:03:40 PM	3	195	16	16	16	16	17	18	18	17	17	17	17	17	27.4	32.0	77.2	-1	-1	-1
1/18/2019	3:03:40 PM	206	196	17	16	17	16	18	18	18	17	17	17	17	17	27.4	32.0	77.2	-1	-1	-1
1/18/2019	3:03:40 PM	409	197	17	16	16	16	18	18	17	17	17	17	16	17	27.4	32.0	77.2	-1	-1	-1
1/18/2019	3:03:40 PM	612	198	16	16	16	17	17	18	17	17	17	17	17	17	27.4	32.0	77.2	-1	-1	-1
1/18/2019	3:03:40 PM	815	199	16	16	16	17	17	18	18	17	17	17	17	17	27.4	32.0	77.2	-1	-1	-1
1/18/2019	3:03:41 PM	3	200	16	17	16	16	18	17	18	17	17	17	17	17	27.4	32.0	77.2	-1	-1	-1
1/18/2019	3:03:41 PM	206	201	17	16	17	16	18	18	18	17	17	17	16	17	27.4	32.0	77.2	-1	-1	-1
1/18/2019	3:03:41 PM	409	202	17	17	16	17	17	18	17	18	17	17	17	17	27.4	32.0	77.2	-1	-1	-1
1/18/2019	3:03:41 PM	612	203	17	16	16	16	18	18	18	17	17	17	16	17	27.4	32.0	77.2	-1	-1	-1
1/18/2019	3:03:41 PM	815	204	17	16	17	16	18	17	18	17	17	17	16	17	27.4	32.0	77.2	-1	-1	-1
1/18/2019	3:03:42 PM	3	205	17	16	16	16	18	18	17	17	17	17	16	17	27.4	32.0	77.2	-1	-1	-1
1/18/2019	3:03:42 PM	204	206	16	17	16	17	17	18	18	18	17	17	17	17	27.4	32.0	77.2	-1	-1	-1
1/18/2019	3:03:42 PM	407	207	17	17	16	16	18	18	18	17	17	17	17	17	27.4	32.0	77.2	-1	-1	-1
1/18/2019	3:03:42 PM	610	208	17	16	16	16	18	18	18	17	17	17	16	17	27.4	32.0	77.2	-1	-1	-1
1/18/2019	3:03:42 PM	814	209	16	16	16	17	17	18	17	18	17	17	17	17	27.4	32.0	77.2	-1	-1	-1
1/18/2019	3:03:43 PM	5	210	16	17	16	17	17	18	18	17	17	17	17	17	27.4	32.0	77.2	-1	-1	-1
1/18/2019	3:03:43 PM	208	211	17	16	17	16	18	18	18	18	17	17	17	17	27.4	31.7	75.0	-1	-1	-1
1/18/2019	3:03:43 PM	411	212	16	16	16	16	17	18	18	18	17	17	16	17	27.4	31.7	75.0	-1	-1	-1
1/18/2019	3:03:43 PM	614	213	16	17	16	17	17	18	17	17	17	17	17	17	27.4	31.7	75.0	-1	-1	-1
1/18/2019	3:03:43 PM	802	214	16	17	16	16	17	18	17	17	17	17	17	17	27.4	31.7	75.0	-1	-1	-1
1/18/2019	3:03:44 PM	5	215	16	16	17	16	18	17	18	17	17	17	17	17	27.4	31.7	75.0	-1	-1	-1
1/18/2019	3:03:44 PM	208	216	17	16	16	16	18	18	17	18	17	17	17	17	27.4	31.7	75.0	-1	-1	-1
1/18/2019	3:03:44 PM	411	217	16	17	16	16	18	18	18	17	17	17	17	17	27.4	31.7	75.0	-1	-1	-1
1/18/2019	3:03:44 PM	614	218	17	16	17	16	18	17	18	17	17	17	17	17	27.4	31.7	75.0	-1	-1	-1
1/18/2019	3:03:44 PM	802	219	17	16	16	16	18	18	17	17	17	17	17	17	27.4	31.7	75.0	-1	-1	-1
1/18/2019	3:03:45 PM	5	220	16	17	16	17	17	18	18	17	17	17	17	17	27.4	31.7	75.0	-1	-1	-1
1/18/2019	3:03:45 PM	208	221	16	16	17	17	18	17	18	17	17	17	17	17	27.4	31.7	75.0	-1	-1	-1
1/18/2019	3:03:45 PM	411	222	16	16	16	17	17	18	17	18	17	17	17	17	27.4	31.7	75.0	-1	-1	-1
1/18/2019	3:03:45 PM	614	223	16	17	16	16	18	18	18	17	17	17	17	17	27.4	31.7	75.0	-1	-1	-1
1/18/2019	3:03:45 PM	802	224	16	16	16	16	18	17	18	17	17	17	17	17	27.4	31.7	75.0	-1	-1	-1
1/18/2019	3:03:46 PM	5	225	17	16	16	16	17	18	18	17	17	17	16	17	27.4	31.7	75.0	-1	-1	-1
1/18/2019	3:03:46 PM	208	226	16	17	16	17	17	18	17	18	17	17	17	17	27.4	31.7	75.0	-1	-1	-1
1/18/2019	3:03:46 PM	411	227	17	16	16	16	17	17	17	17	17	17	16	17	27.4	31.7	75.0	-1	-1	-1
1/18/2019	3:03:46 PM	614	228	17	16	16	16	17	18	17	17	17	17	16	17	27.4	31.7	75.0	-1	-1	-1
1/18/2019	3:03:46 PM	802	229	16	16	16	17	17	18	18	18	17	17	17	17	27.4	31.7	75.0	-1	-1	-1
1/18/2019	3:03:47 PM	5	230	16	17	16	17	18	18	18	17	17	17	17	17	27.4	31.7	75.0	-1	-1	-1
1/18/2019	3:03:47 PM	208	231	17	16	17	16	18	18	18	17	17	17	16	17	27.4	31.7	75.0	-1	-1	-1
1/18/2019	3:03:47 PM	411	232	16	16	16	17	17	18	17	17	17	17	17	17	27.4	31.7	75.0	-1	-1	-1
1/18/2019	3:03:47 PM	614	233	16	16	16	17	17	17	18	17	17	17	17	17	27.4	31.7	75.0	-1	-1	-1
1/18/2019	3:03:47 PM	802	234	16	16	16	16	18	18	18	17	17	17	17	17	27.4	31.7	75.0	-1	-1	-1
1/18/2019	3:03:48 PM	5	235	16	16	16	17	17	18	17	18	17	17	17	17	27.4	31.7	75.0	-1	-1	-1
1/18/2019	3:03:48 PM	208	236	16	17	16	17	17	18	18	17	17	17	17	17	27.4	31.7	75.0	-1	-1	-1
1/18/2019	3:03:48 PM	411	237	17	16	16	16	18	18	18	17	17	17	16	17	27.4	31.7	75.0	-1	-1	-1
1/18/2019	3:03:48 PM	614	238	16	16	16	16	17	18	17	18	17	17	16	17	27.4	31.7	75.0	-1	-1	-1
1/18/2019	3:03:48 PM	802	239	16	17	16	17	17	18	18	17	17	17	17	17	27.4	31.7	75.0	-1	-1	-1
1/18/2019	3:03:49 PM	5	240	17	17	16	16	18	18	18	17	17	17	17	17	27.4	31.7	75.0	-1	-1	-1
1/18/2019	3:03:49 PM	208	241	17	17	16	16	18	18	17	18	17	17	16	17	27.4	31.7	75.0	-1	-1	-1
1/18/2019	3:03:49 PM	411	242	16	16	16	16	17	18	18	17	17	17	17	17	27.4	31.7	75.0	-1	-1	-1
1/18/2019	3:03:49 PM	614	243	16	16	16	16	17	18	17	18	17	17	16	17	27.4	31.7	75.0	-1	-1	-1
1/18/2019	3:03:49 PM	802	244	17	17	16	17	17	18	17	18	17	17	17	17	27.4	31.7	75.0	-1	-1	-1
1/18/2019	3:03:50 PM	5	245	17	17	16	16	18	18	18	17	17	17	17	17	27.4	31.7	75.0	-1	-1	-1
1/18/2019	3:03:50 PM	208	246	17	16	17	16	18	18	18	17	17	17	16	17	27.4	31.7	75.0	-1	-1	-1
1/18/2019	3:03:50 PM	411	247	16	17	16	16	17	18	17	17	17	17	17	17	27.4	31.7	75.0	-1	-1	-1
1/18/2019	3:03:50 PM	614	248	16	16	16	16	18	18	18	17	17	17	17	17	27.4	31.7	75.0	-1	-1	-1
1/18/2019	3:03:50 PM	802	249	17	16	16	17	18	18	18	18	17	17	16	17	27.4	31.7	75.0	-1	-1	-1
1/18/2019	3:03:51 PM	5	250	16	17	16	17	17	18	18	18	17	17	17	17	27.4	31.7	75.0	-1	-1	-1
1/18/2019	3:03:51 PM	208	251	17	16	17	16	18	18	18	17	17	17	17	17	27.4	31.7	75.0	-1	-1	-1
1/18/2019	3:03:51 PM	411	252	16	17	16	17	17	18	17	17	17	17	17	17	27.4	31.7	75.0	-1	-1	-1
1/18/2019	3:03:51 PM	614	253	16	16	16	16	18	18	18	17	17	17	17	17	27.4	31.5	73.6	-1	-1	-1
1/18/2019	3:03:51 PM	802	254	17	16	17	16	18	18	18	18	17	17	16	17	27.4	31.5	73.6	-1	-1	-1
1/18/2019	3:03:52 PM	5	255	16	17	16	17	17	18	18	17	17	17	17	17	27.4	31.5	73.6	-1	-1	-1
1/18/2019	3:03:52 PM	208	256	17	16	17	16	18	18	18	17	17	17	17	17	27.4	31.5	73.6	-1	-1	-1
1/18/2019	3:03:52 PM	411	257	16	17	16	17	17	18	18	17	17	17	17	17	27.4	31.5	73.6	-1	-1	-1
1/18/2019	3:03:52 PM	614	258	16	16	16	16	18	18	18	17	17	17	17	17	27.4	31.5	73.6	-1	-1	-1
1/18/2019	3:03:52 PM	802	259	17	17	16	17	18	18	17	18	17	17	17	17	27.4	31.5	73.6	-1	-1	-1
1/18/2019	3:03:53 PM	5	260	16	17	16	17	17	18	17	18	17	17	17	17	27.4	31.5	73.6	-1	-1	-1
1/18/2019	3:03:53 PM	208	261	16	16	16	17	18	17	18	17	17	17	17	17	27.4	31.5	73.6	-1	-1	-1
1/18/2019	3:03:53 PM	411	262	17	16	16	16	18	17	18	17	17	17	16	17	27.4	31.5	73.6	-1	-1	-1
1/18/2019	3:03:53 PM	614	263	16	16	16	17	17	18	17	17	17	17	17	17	27.4	31.5	73.6	-1	-1	-1
1/18/2019	3:03:53 PM	802	264	16	17	16	17	18	18	18	17	17	17	17	17	27.4	31.5	73.6	-1	-1	-1
1/18/2019	3:03:54 PM	5	265	16	16	17	16	18	18	18	17	17	17	17	17	27.4	31.5	73.6	-1	-1	-1
1/18/2019	3:03:54 PM	208	266	16	16	16	17	18	18	18	18	17	17	16	17	27.4	31.5	73.6	-1	-1	-1
1/18/2019	3:03:54 PM	411	267	16	17	16	16	17	18	18	17	17	17	17	17	27.4	31.5	73.6	-1	-1	-1
1/18/2019	3:03:54 PM	614	268	16	16	16	16	18	17	18	17	17	17	17	17	27.4	31.5	73.6	-1	-1	-1
1/18/2019	3:03:54 PM	802	269	17	16	16	16	17	18	17	17	17	17	17	17	27.4	31.5	73.6	-1	-1	-1
1/18/2019	3:03:55 PM	5	270	16	17	16	17	17	18	17	18	17	17	17	17	27.4	31.5	73.6	-1	-1	-1
1/18/2019	3:03:55 PM	208	271	16	16	17	17	18	18	18	17	17	17	17	17	27.4	31.5	73.6	-1	-1	-1
1/18/2019	3:03:55 PM	411	272	16	16	16	16	17	18	17	17	17	17	16	17	27.4	31.5	73.6	-1	-1	-1
1/18/2019	3:03:55 PM	614	273	16	17	16	16	17	18	17	17	17	17	17	17	27.4	31.5	73.6	-1	-1	-1
1/18/2019	3:03:55 PM	802	274	17	17	17	16	18	18	18	17	17	17	17	17	27.4	31.5	73.6	-1	-1	-1
1/18/2019	3:03:56 PM	5	275	17	17	16	17	18	18	17	18	17	17	17	17	27.4	31.5	73.6	-1	-1	-1
1/18/2019	3:03:56 PM	208	276	16	17	16	17	17	18	17	17	17	17	17	17	27.4	31.5	73.6	-1	-1	-1
1/18/2019	3:03:56 PM	411	277	16	16	17	16	18	17	18	17	17	17	17	17	27.4	31.5	73.6	-1	-1	-1
1/18/2019	3:03:56 PM	614	278	16	16	16	16	17	18	17	17	17	17	16	17	27.4	31.5	73.6	-1	-1	-1
1/18/2019	3:03:56 PM	802	279	16	17	16	17	17	18	18	18	17	17	17	17	27.4	31.5	73.6	-1	-1	-1
1/18/2019	3:03:57 PM	5	280	16	16	17	17	18	18	18	17	17	17	17	17	27.4	31.5	73.6	-1	-1	-1
1/18/2019	3:03:57 PM	208	281	16	16	16	17	17	18	18	18	17	17	17	17	27.4	31.5	73.6	-1	-1	-1
1/18/2019	3:03:57 PM	411	282	16	17	16	17	17	18	18	17	17	17	17	17	27.4	31.5	73.6	-1	-1	-1
1/18/2019	3:03:57 PM	614	283	17	16	17	16	18	18	17	17	17	17	16	17	27.4	31.5	73.6	-1	-1	-1
1/18/2019	3:03:57 PM	802	284	17	16	16	17	17	18	17	18	17	17	17	17	27.4	31.5	73.6	-1	-1	-1
1/18/2019	3:03:58 PM	5	285	16	17	16	17	18	18	18	17	17	17	17	17	27.4	31.5	73.6	-1	-1	-1
1/18/2019	3:03:58 PM	208	286	17	16	16	16	18	18	18	17	17	17	17	17	27.4	31.5	73.6	-1	-1	-1
1/18/2019	3:03:58 PM	411	287	16	17	16	17	17	18	18	17	17	17	17	17	27.4	31.5	73.6	-1	-1	-1
1/18/2019	3:03:58 PM	614	288	16	16	16	16	18	18	18	17	17	17	17	17	27.4	31.5	73.6	-1	-1	-1
1/18/2019	3:03:58 PM	802	289	17	16	17	16	18	18	18	18	17	17	16	17	27.4	31.5	73.6	-1	-1	-1
1/18/2019	3:03:59 PM	5	290	16	17	16	17	18	18	18	17	17	17	17	17	27.4	31.5	73.6	-1	-1	-1
1/18/2019	3:03:59 PM	208	291	17	16	16	16	18	18	17	17	17	17	16	17	27.4	31.5	73.6	-1	-1	-1
1/18/2019	3:03:59 PM	411	292	16	16	16	17	17	18	17	17	17	17	17	17	27.4	31.5	73.6	-1	-1	-1
1/18/2019	3:03:59 PM	614	293	16	16	16	16	17	18	18	17	17	17	17	17	27.4	31.5	73.6	-1	-1	-1
1/18/2019	3:03:59 PM	802	294	16	16	17	16	18	17	18	17	17	17	17	17	27.4	31.5	73.6	-1	-1	-1
1/18/2019	3:04:00 PM	5	295	16	17	16	17	17	18	18	18	17	17	17	17	27.4	31.4	70.7	-1	-1	-1
1/18/2019	3:04:00 PM	208	296	16	16	16	16	18	17	18	17	17	17	17	17	27.4	31.4	70.7	-1	-1	-1
1/18/2019	3:04:00 PM	411	297	17	16	16	16	17	18	17	17	17	17	16	17	27.4	31.4	70.7	-1	-1	-1
1/18/2019	3:04:00 PM	614	298	16	17	16	17	17	18	18	17	17	17	17	17	27.4	31.4	70.7	-1	-1	-1
1/18/2019	3:04:00 PM	802	299	17	16	16	16	18	18	18	17	17	17	17	17	27.4	31.4	70.7	-1	-1	-1
1/18/2019	3:04:01 PM	5	300	17	16	16	16	17	18	17	17	17	17	16	17	27.4	31.4	70.7	-1	-1	-1
1/18/2019	3:04:01 PM	208	301	16	16	16	17	18	18	18	17	17	17	17	17	27.4	31.4	70.7	-1	-1	-1
1/18/2019	3:04:01 PM	411	302	17	16	16	16	17	18	18	17	17	17	16	17	27.4	31.4	70.7	-1	-1	-1
1/18/2019	3:04:01 PM	614	303	16	17	16	17	17	18	17	17	17	17	17	17	27.4	31.4	70.7	-1	-1	-1
1/18/2019	3:04:01 PM	802	304	16	16	16	17	18	18	18	17	17	17	17	17	27.4	31.4	70.7	-1	-1	-1
1/18/2019	3:04:02 PM	5	305	17	17	16	17	18	18	17	18	17	17	17	17	27.4	31.4	70.7	-1	-1	-1
1/18/2019	3:04:02 PM	208	306	16	16	16	16	18	18	18	17	17	17	17	17	27.4	31.4	70.7	-1	-1	-1
1/18/2019	3:04:02 PM	411	307	16	16	16	17	17	18	17	18	17	17	16	17	27.4	31.4	70.7	-1	-1	-1
1/18/2019	3:04:02 PM	614	308	16	17	16	17	17	18	18	17	17	17	17	17	27.4	31.4	70.7	-1	-1	-1
1/18/2019	3:04:02 PM	802	309	16	16	17	16	18	18	18	17	17	17	17	17	27.4	31.4	70.7	-1	-1	-1
1/18/2019	3:04:03 PM	5	310	17	16	16	16	17	18	17	18	17	17	16	17	27.4	31.4	70.7	-1	-1	-1
1/18/2019	3:04:03 PM	208	311	16	16	16	16	18	18	18	17	17	17	17	17	27.4	31.4	70.7	-1	-1	-1
1/18/2019	3:04:03 PM	411	312	16	16	16	16	17	18	17	17	17	17	16	17	27.4	31.4	70.7	-1	-1	-1
1/18/2019	3:04:03 PM	614	313	16	17	16	16	18	18	18	17	17	17	17	17	27.4	31.4	70.7	-1	-1	-1
1/18/2019	3:04:03 PM	802	314	17	16	16	16	18	17	18	17	17	17	17	17	27.4	31.4	70.7	-1	-1	-1
1/18/2019	3:04:04 PM	5	315	16	17	16	17	17	18	18	18	17	17	17	17	27.4	31.4	70.7	-1	-1	-1
1/18/2019	3:04:04 PM	208	316	17	16	17	16	18	17	18	17	17	17	17	17	27.4	31.4	70.7	-1	-1	-1
1/18/2019	3:04:04 PM	411	317	16	16	16	17	17	18	17	17	17	17	17	17	27.4	31.4	70.7	-1	-1	-1
1/18/2019	3:04:04 PM	614	318	17	16	16	16	18	18	18	17	17	17	17	17	27.4	31.4	70.7	-1	-1	-1
1/18/2019	3:04:04 PM	802	319	17	16	16	17	17	18	17	18	17	17	16	17	27.4	31.4	70.7	-1	-1	-1
1/18/2019	3:04:05 PM	5	320	16	16	16	16	18	17	18	17	17	17	17	17	27.4	31.4	70.7	-1	-1	-1
1/18/2019	3:04:05 PM	208	321	17	17	16	17	17	18	17	18	17	17	17	17	27.4	31.4	70.7	-1	-1	-1
1/18/2019	3:04:05 PM	411	322	16	16	16	16	18	17	18	17	17	17	16	17	27.4	31.4	70.7	-1	-1	-1
1/18/2019	3:04:05 PM	614	323	16	16	16	17	17	18	18	18	17	17	17	17	27.4	31.4	70.7	-1	-1	-1
1/18/2019	3:04:05 PM	802	324	16	17	16	17	17	18	17	18	17	17	17	17	27.4	31.4	70.7	-1	-1	-1
1/18/2019	3:04:06 PM	5	325	16	17	16	17	17	18	18	17	17	17	17	17	27.4	31.4	70.7	-1	-1	-1
1/18/2019	3:04:06 PM	208	326	17	16	17	16	18	18	18	17	17	17	16	17	27.4	31.4	70.7	-1	-1	-1
1/18/2019	3:04:06 PM	411	327	16	16	16	17	17	17	17	18	17	17	17	17	27.4	31.4	70.7	-1	-1	-1
1/18/2019	3:04:06 PM	614	328	16	17	16	17	17	18	18	17	17	17	17	17	27.4	31.4	70.7	-1	-1	-1
1/18/2019	3:04:06 PM	802	329	16	16	17	16	18	17	18	17	17	17	17	17	27.4	31.4	70.7	-1	-1	-1
1/18/2019	3:04:07 PM	5	330	17	16	17	16	18	18	18	17	17	17	16	17	27.4	31.4	70.7	-1	-1	-1
1/18/2019	3:04:07 PM	208	331	16	17	16	17	17	18	18	17	17	17	17	17	27.4	31.4	70.7	-1	-1	-1
1/18/2019	3:04:07 PM	411	332	16	16	16	16	17	17	18	17	17	17	17	17	27.4	31.4	70.7	-1	-1	-1
1/18/2019	3:04:07 PM	614	333	17	17	16	16	17	18	17	17	17	17	17	17	27.4	31.4	70.7	-1	-1	-1
1/18/2019	3:04:07 PM	802	334	16	17	16	17	17	18	17	17	17	17	17	17	27.4	31.4	70.7	-1	-1	-1
1/18/2019	3:04:08 PM	5	335	16	16	16	17	18	18	18	17	17	17	17	17	27.4	31.4	70.7	-1	-1	-1
1/18/2019	3:04:08 PM	208	336	17	16	16	16	17	18	17	17	17	17	16	17	27.4	31.4	70.7	-1	-1	-1
1/18/2019	3:04:08 PM	411	337	16	17	16	17	17	18	17	17	17	17	17	17	27.4	31.3	41.5	-1	-1	-1
1/18/2019	3:04:08 PM	614	338	17	16	17	16	18	18	17	17	17	17	17	17	27.4	31.3	41.5	-1	-1	-1
1/18/2019	3:04:08 PM	802	339	17	16	16	16	17	18	17	17	16	17	16	17	27.4	31.3	41.5	-1	-1	-1
1/18/2019	3:04:09 PM	5	340	16	17	16	16	17	18	17	17	17	17	17	17	27.4	31.3	41.5	-1	-1	-1
1/18/2019	3:04:09 PM	208	341	17	16	17	16	18	17	18	17	17	17	17	17	27.4	31.3	41.5	-1	-1	-1
1/18/2019	3:04:09 PM	411	342	16	16	16	17	17	18	17	17	17	17	16	17	27.4	31.3	41.5	-1	-1	-1
1/18/2019	3:04:09 PM	614	343	17	17	16	16	18	18	18	17	17	17	17	17	27.4	31.3	41.5	-1	-1	-1
1/18/2019	3:04:09 PM	802	344	17	16	16	16	18	18	18	17	17	17	17	17	27.4	31.3	41.5	-1	-1	-1
1/18/2019	3:04:10 PM	5	345	17	17	16	16	18	18	17	17	17	17	16	17	27.4	31.3	41.5	-1	-1	-1
1/18/2019	3:04:10 PM	208	346	16	16	16	17	18	18	18	17	17	17	17	17	27.4	31.3	41.5	-1	-1	-1
1/18/2019	3:04:10 PM	411	347	17	16	16	16	18	17	17	17	17	17	16	17	27.4	31.3	41.5	-1	-1	-1
1/18/2019	3:04:10 PM	614	348	16	16	16	17	17	18	18	18	17	17	17	17	27.4	31.3	41.5	-1	-1	-1
1/18/2019	3:04:10 PM	802	349	16	17	16	16	18	18	18	17	17	17	17	17	27.4	31.3	41.5	-1	-1	-1
1/18/2019	3:04:11 PM	5	350	16	16	17	16	18	18	18	17	17	17	16	17	27.4	31.3	41.5	-1	-1	-1
1/18/2019	3:04:11 PM	208	351	16	17	16	17	17	18	18	17	17	17	17	17	27.4	31.3	41.5	-1	-1	-1
1/18/2019	3:04:11 PM	411	352	17	16	17	16	18	18	17	17	17	17	16	17	27.4	31.3	41.5	-1	-1	-1
1/18/2019	3:04:11 PM	614	353	16	17	16	17	18	18	18	17	17	17	17	17	27.4	31.3	41.5	-1	-1	-1
1/18/2019	3:04:11 PM	802	354	17	16	17	16	18	17	18	17	17	17	17	17	27.4	31.3	41.5	-1	-1	-1
1/18/2019	3:04:12 PM	5	355	16	16	16	17	17	18	18	18	17	17	17	17	27.4	31.3	41.5	-1	-1	-1
1/18/2019	3:04:12 PM	208	356	16	17	16	17	18	18	18	17	17	17	17	17	27.4	31.3	41.5	-1	-1	-1
1/18/2019	3:04:12 PM	411	357	17	16	16	16	18	18	18	17	17	17	16	17	27.4	31.3	41.5	-1	-1	-1
1/18/2019	3:04:12 PM	614	358	16	17	16	17	17	18	18	18	17	17	17	17	27.4	31.3	41.5	-1	-1	-1
1/18/2019	3:04:12 PM	802	359	16	17	16	17	17	18	18	17	17	17	17	17	27.4	31.3	41.5	-1	-1	-1
1/18/2019	3:04:13 PM	5	360	17	16	16	17	18	18	18	17	17	17	17	17	27.4	31.3	41.5	-1	-1	-1
1/18/2019	3:04:13 PM	208	361	16	16	16	17	17	18	17	18	17	17	16	17	27.4	31.3	41.5	-1	-1	-1
1/18/2019	3:04:13 PM	411	362	16	17	16	16	17	18	18	17	17	17	17	17	27.4	31.3	41.5	-1	-1	-1
1/18/2019	3:04:13 PM	614	363	17	16	17	16	18	18	18	17	17	17	17	17	27.4	31.3	41.5	-1	-1	-1
1/18/2019	3:04:13 PM	802	364	17	16	16	17	18	18	18	17	17	17	17	17	27.4	31.3	41.5	-1	-1	-1
1/18/2019	3:04:14 PM	5	365	16	16	16	16	18	18	18	17	17	17	17	17	27.4	31.3	41.5	-1	-1	-1
1/18/2019	3:04:14 PM	208	366	17	16	16	16	17	17	18	17	17	17	16	17	27.4	31.3	41.5	-1	-1	-1
1/18/2019	3:04:14 PM	411	367	16	16	16	17	17	18	18	17	17	17	17	17	27.4	31.3	41.5	-1	-1	-1
1/18/2019	3:04:14 PM	614	368	16	16	17	16	18	18	18	18	17	17	17	17	27.4	31.3	41.5	-1	-1	-1
1/18/2019	3:04:14 PM	802	369	17	16	16	17	17	18	17	18	17	17	16	17	27.4	31.3	41.5	-1	-1	-1
1/18/2019	3:04:15 PM	5	370	16	16	16	17	18	18	18	17	17	17	17	17	27.4	31.3	41.5	-1	-1	-1
1/18/2019	3:04:15 PM	208	371	16	16	16	16	17	18	17	18	17	17	16	17	27.4	31.3	41.5	-1	-1	-1
1/18/2019	3:04:15 PM	411	372	16	17	16	17	17	18	17	17	17	17	17	17	27.4	31.3	41.5	-1	-1	-1
1/18/2019	3:04:15 PM	614	373	17	16	17	16	18	18	18	17	17	17	17	17	27.4	31.3	41.5	-1	-1	-1
1/18/2019	3:04:15 PM	802	374	17	16	16	16	18	18	18	17	17	17	16	17	27.4	31.3	41.5	-1	-1	-1
1/18/2019	3:04:16 PM	5	375	16	16	16	17	17	18	18	17	17	17	17	17	27.4	31.3	41.5	-1	-1	-1
1/18/2019	3:04:16 PM	208	376	17	16	16	16	17	18	18	17	17	17	16	17	27.4	31.3	41.5	-1	-1	-1
1/18/2019	3:04:16 PM	411	377	16	17	16	17	17	18	17	17	17	17	17	17	27.4	31.3	41.5	-1	-1	-1
1/18/2019	3:04:16 PM	614	378	17	16	17	16	18	18	18	17	17	17	16	17	27.4	31.3	41.5	-1	-1	-1
1/18/2019	3:04:16 PM	802	379	17	17	16	17	17	18	17	18	17	17	17	17	27.4	31.2	46.7	-1	-1	-1
1/18/2019	3:04:17 PM	21	380	17	16	16	16	18	18	18	17	17	17	17	17	27.4	31.2	46.7	-1	-1	-1
1/18/2019	3:04:17 PM	208	381	16	17	16	17	17	18	17	18	17	17	17	17	27.4	31.2	46.7	-1	-1	-1
1/18/2019	3:04:17 PM	411	382	17	16	16	16	18	17	18	17	17	17	17	17	27.4	31.2	46.7	-1	-1	-1
1/18/2019	3:04:17 PM	614	383	16	17	16	17	17	18	18	17	17	17	17	17	27.4	31.2	46.7	-1	-1	-1
1/18/2019	3:04:17 PM	802	384	16	16	16	16	18	17	18	17	17	17	17	17	27.4	31.2	46.7	-1	-1	-1
1/18/2019	3:04:18 PM	5	385	16	16	16	17	17	18	17	18	17	17	17	17	27.4	31.2	46.7	-1	-1	-1
1/18/2019	3:04:18 PM	208	386	17	16	16	16	18	17	18	17	17	17	17	17	27.4	31.2	46.7	-1	-1	-1
1/18/2019	3:04:18 PM	411	387	16	16	16	16	17	18	17	17	17	17	16	17	27.4	31.2	46.7	-1	-1	-1
1/18/2019	3:04:18 PM	614	388	16	17	17	17	18	18	18	18	17	17	17	17	27.4	31.2	46.7	-1	-1	-1
1/18/2019	3:04:18 PM	802	389	16	16	16	17	18	18	18	17	17	17	17	17	27.4	31.2	46.7	-1	-1	-1
1/18/2019	3:04:19 PM	5	390	17	16	16	16	17	18	18	17	17	17	16	17	27.4	31.2	46.7	-1	-1	-1
1/18/2019	3:04:19 PM	208	391	16	17	16	17	17	18	17	17	17	17	17	17	27.4	31.2	46.7	-1	-1	-1
1/18/2019	3:04:19 PM	411	392	16	16	16	16	18	17	18	17	17	17	17	17	27.4	31.2	46.7	-1	-1	-1
1/18/2019	3:04:19 PM	614	393	16	16	16	17	17	18	17	18	17	17	17	17	27.4	31.2	46.7	-1	-1	-1
1/18/2019	3:04:19 PM	802	394	16	17	16	17	17	18	18	17	17	17	17	17	27.4	31.2	46.7	-1	-1	-1
1/18/2019	3:04:20 PM	5	395	17	16	17	16	18	17	17	17	17	17	16	17	27.4	31.2	46.7	-1	-1	-1
1/18/2019	3:04:20 PM	208	396	16	16	16	17	17	18	17	18	17	17	17	17	27.4	31.2	46.7	-1	-1	-1
1/18/2019	3:04:20 PM	411	397	16	16	16	16	17	18	18	17	17	17	17	17	27.4	31.2	46.7	-1	-1	-1
1/18/2019	3:04:20 PM	614	398	17	16	16	17	18	18	17	17	17	17	17	17	27.4	31.2	46.7	-1	-1	-1
1/18/2019	3:04:20 PM	802	399	17	17	16	17	17	18	17	18	17	17	17	17	27.4	31.2	46.7	-1	-1	-1
1/18/2019	3:04:21 PM	5	400	16	16	16	16	18	18	18	17	17	17	17	17	27.4	31.2	46.7	-1	-1	-1
1/18/2019	3:04:21 PM	208	401	16	16	16	17	17	18	17	17	17	17	17	17	27.4	31.2	46.7	-1	-1	-1
1/18/2019	3:04:21 PM	411	402	16	16	16	16	18	18	18	17	17	17	16	17	27.4	31.2	46.7	-1	-1	-1
1/18/2019	3:04:21 PM	614	403	16	16	16	17	17	18	17	18	17	17	17	17	27.4	31.2	46.7	-1	-1	-1
1/18/2019	3:04:21 PM	802	404	16	17	16	17	17	18	18	18	17	17	17	17	27.4	31.2	46.7	-1	-1	-1
1/18/2019	3:04:22 PM	5	405	16	16	17	16	18	17	18	17	17	17	17	17	27.4	31.2	46.7	-1	-1	-1
1/18/2019	3:04:22 PM	208	406	16	17	16	17	17	18	17	18	17	17	17	17	27.4	31.2	46.7	-1	-1	-1
1/18/2019	3:04:22 PM	411	407	16	16	16	16	17	17	18	17	17	17	17	17	27.4	31.2	46.7	-1	-1	-1
1/18/2019	3:04:22 PM	614	408	16	17	16	17	18	18	17	18	17	17	17	17	27.4	31.2	46.7	-1	-1	-1
1/18/2019	3:04:22 PM	802	409	16	17	16	17	17	18	18	17	17	17	17	17	27.4	31.2	46.7	-1	-1	-1
1/18/2019	3:04:23 PM	5	410	17	16	16	16	17	18	17	17	17	17	16	17	27.4	31.2	46.7	-1	-1	-1
1/18/2019	3:04:23 PM	208	411	16	17	16	17	17	18	17	17	17	17	17	17	27.4	31.2	46.7	-1	-1	-1
1/18/2019	3:04:23 PM	411	412	16	16	17	16	17	17	18	17	17	17	17	17	27.4	31.2	46.7	-1	-1	-1
1/18/2019	3:04:23 PM	614	413	16	17	16	17	17	18	18	17	17	17	17	17	27.4	31.2	46.7	-1	-1	-1
1/18/2019	3:04:23 PM	802	414	17	16	17	16	18	18	18	17	17	17	17	17	27.4	31.2	46.7	-1	-1	-1
1/18/2019	3:04:24 PM	5	415	16	17	16	17	17	18	18	17	17	17	17	17	27.4	31.2	46.7	-1	-1	-1
1/18/2019	3:04:24 PM	208	416	16	16	17	16	18	17	18	17	17	17	17	17	27.4	31.2	46.7	-1	-1	-1
1/18/2019	3:04:24 PM	411	417	16	16	16	17	17	18	18	18	17	17	17	17	27.4	31.2	46.7	-1	-1	-1
1/18/2019	3:04:24 PM	614	418	17	16	17	16	18	17	18	17	17	17	17	17	27.4	31.2	46.7	-1	-1	-1
1/18/2019	3:04:24 PM	805	419	16	16	16	16	17	18	17	18	17	17	16	17	27.4	31.2	46.7	-1	-1	-1
1/18/2019	3:04:25 PM	8	420	16	17	16	16	18	18	18	17	17	17	17	17	27.4	31.2	46.7	-1	-1	-1
1/18/2019	3:04:25 PM	211	421	17	16	17	17	17	18	18	17	17	17	17	17	27.4	31.1	47.6	-1	-1	-1
1/18/2019	3:04:25 PM	414	422	16	17	16	17	17	18	18	18	17	17	17	17	27.4	31.1	47.6	-1	-1	-1
1/18/2019	3:04:25 PM	604	423	16	16	16	17	18	18	18	17	17	17	17	17	27.4	31.1	47.6	-1	-1	-1
1/18/2019	3:04:25 PM	807	424	16	16	16	16	17	18	17	17	17	17	16	17	27.4	31.1	47.6	-1	-1	-1
1/18/2019	3:04:26 PM	10	425	16	17	16	16	18	18	18	17	17	17	17	17	27.4	31.1	47.6	-1	-1	-1
1/18/2019	3:04:26 PM	213	426	17	16	16	17	17	18	17	18	17	17	16	17	27.4	31.1	47.6	-1	-1	-1
1/18/2019	3:04:26 PM	401	427	16	17	16	17	17	18	17	17	17	17	17	17	27.4	31.1	47.6	-1	-1	-1
1/18/2019	3:04:26 PM	604	428	17	17	17	16	18	18	17	17	17	17	17	17	27.4	31.1	47.6	-1	-1	-1
1/18/2019	3:04:26 PM	807	429	16	16	16	17	17	18	17	17	17	17	17	17	27.4	31.1	47.6	-1	-1	-1
1/18/2019	3:04:27 PM	10	430	17	16	16	16	18	18	18	17	17	17	17	17	27.4	31.1	47.6	-1	-1	-1
1/18/2019	3:04:27 PM	213	431	16	17	16	17	17	18	18	18	17	17	17	17	27.4	31.1	47.6	-1	-1	-1
1/18/2019	3:04:27 PM	401	432	16	17	16	16	18	18	18	17	17	17	17	17	27.4	31.1	47.6	-1	-1	-1
1/18/2019	3:04:27 PM	604	433	17	16	16	17	17	18	18	18	17	17	17	17	27.4	31.1	47.6	-1	-1	-1
1/18/2019	3:04:27 PM	807	434	16	16	16	16	17	18	18	17	17	17	17	17	27.4	31.1	47.6	-1	-1	-1
1/18/2019	3:04:28 PM	10	435	16	16	16	16	17	18	17	18	17	17	16	17	27.4	31.1	47.6	-1	-1	-1
1/18/2019	3:04:28 PM	213	436	16	16	16	17	18	18	18	17	17	17	17	17	27.4	31.1	47.6	-1	-1	-1
1/18/2019	3:04:28 PM	401	437	17	16	17	16	18	18	18	17	17	17	17	17	27.4	31.1	47.6	-1	-1	-1
1/18/2019	3:04:28 PM	604	438	16	17	16	17	17	18	18	17	17	17	17	17	27.4	31.1	47.6	-1	-1	-1
1/18/2019	3:04:28 PM	807	439	17	16	16	16	17	17	17	17	16	17	16	17	27.4	31.1	47.6	-1	-1	-1
1/18/2019	3:04:29 PM	10	440	16	17	16	17	17	18	18	18	17	17	17	17	27.4	31.1	47.6	-1	-1	-1
1/18/2019	3:04:29 PM	213	441	17	16	17	16	18	18	17	18	17	17	16	17	27.4	31.1	47.6	-1	-1	-1
1/18/2019	3:04:29 PM	401	442	16	16	16	17	17	18	17	18	17	17	17	17	27.4	31.1	47.6	-1	-1	-1
1/18/2019	3:04:29 PM	604	443	17	16	17	16	18	18	18	17	17	17	16	17	27.4	31.1	47.6	-1	-1	-1
1/18/2019	3:04:29 PM	807	444	16	16	16	17	17	18	17	17	17	17	17	17	27.4	31.1	47.6	-1	-1	-1
1/18/2019	3:04:30 PM	10	445	16	16	17	16	18	18	17	17	17	17	17	17	27.4	31.1	47.6	-1	-1	-1
1/18/2019	3:04:30 PM	213	446	16	17	16	17	18	18	18	17	17	17	17	17	27.4	31.1	47.6	-1	-1	-1
1/18/2019	3:04:30 PM	401	447	17	16	16	16	18	18	18	17	17	17	17	17	27.4	31.1	47.6	-1	-1	-1
1/18/2019	3:04:30 PM	604	448	16	17	16	17	17	18	17	17	17	17	17	17	27.4	31.1	47.6	-1	-1	-1
1/18/2019	3:04:30 PM	807	449	17	16	16	16	17	18	17	17	17	17	16	17	27.4	31.1	47.6	-1	-1	-1
1/18/2019	3:04:31 PM	10	450	17	16	16	16	18	17	18	17	17	17	17	17	27.4	31.1	47.6	-1	-1	-1
1/18/2019	3:04:31 PM	213	451	17	16	17	17	18	18	18	18	17	17	16	17	27.4	31.1	47.6	-1	-1	-1
1/18/2019	3:04:31 PM	401	452	17	16	17	16	18	18	17	18	16	17	16	17	27.4	31.1	47.6	-1	-1	-1
1/18/2019	3:04:31 PM	604	453	16	17	16	17	17	18	17	17	17	17	17	17	27.4	31.1	47.6	-1	-1	-1
1/18/2019	3:04:31 PM	807	454	16	16	16	17	17	18	18	17	17	17	17	17	27.4	31.1	47.6	-1	-1	-1
1/18/2019	3:04:32 PM	10	455	16	16	16	16	18	18	18	17	17	17	17	17	27.4	31.1	47.6	-1	-1	-1
1/18/2019	3:04:32 PM	213	456	17	17	16	16	18	18	18	18	17	17	16	17	27.4	31.1	47.6	-1	-1	-1
1/18/2019	3:04:32 PM	401	457	16	16	16	17	17	18	17	17	16	17	17	17	27.4	31.1	47.6	-1	-1	-1
1/18/2019	3:04:32 PM	604	458	16	16	16	17	17	18	18	17	17	17	17	17	27.4	31.1	47.6	-1	-1	-1
1/18/2019	3:04:32 PM	807	459	17	16	16	16	18	17	17	17	17	17	16	17	27.4	31.1	47.6	-1	-1	-1
1/18/2019	3:04:33 PM	10	460	17	16	16	17	17	18	18	17	17	17	17	17	27.4	31.1	47.6	-1	-1	-1
1/18/2019	3:04:33 PM	213	461	16	17	16	17	18	18	18	17	17	17	17	17	27.4	31.1	47.6	-1	-1	-1
1/18/2019	3:04:33 PM	401	462	16	16	16	17	17	18	18	17	17	17	17	17	27.4	31.1	47.6	-1	-1	-1
1/18/2019	3:04:33 PM	604	463	17	16	17	16	18	18	18	17	17	17	16	17	27.5	31.0	70.5	-1	-1	-1
1/18/2019	3:04:33 PM	807	464	17	17	16	16	17	18	17	17	17	17	16	17	27.5	31.0	70.5	-1	-1	-1
1/18/2019	3:04:34 PM	10	465	17	17	16	16	18	18	18	17	17	17	17	17	27.5	31.0	70.5	-1	-1	-1
1/18/2019	3:04:34 PM	213	466	17	16	17	16	18	18	18	17	17	17	16	17	27.5	31.0	70.5	-1	-1	-1
1/18/2019	3:04:34 PM	401	467	17	16	16	16	18	18	17	17	17	17	16	17	27.5	31.0	70.5	-1	-1	-1
1/18/2019	3:04:34 PM	604	468	16	17	16	17	17	18	17	17	17	17	17	17	27.5	31.0	70.5	-1	-1	-1
1/18/2019	3:04:34 PM	807	469	16	17	16	16	17	18	17	17	17	17	17	17	27.5	31.0	70.5	-1	-1	-1
1/18/2019	3:04:35 PM	26	470	16	17	16	16	17	18	17	17	17	17	17	17	27.5	31.0	70.5	-1	-1	-1
1/18/2019	3:04:35 PM	213	471	16	17	16	17	17	18	18	17	17	17	17	17	27.5	31.0	70.5	-1	-1	-1
1/18/2019	3:04:35 PM	401	472	16	16	16	17	17	18	18	17	17	17	17	17	27.5	31.0	70.5	-1	-1	-1
1/18/2019	3:04:35 PM	604	473	17	16	17	16	18	17	18	17	17	17	17	17	27.5	31.0	70.5	-1	-1	-1
1/18/2019	3:04:35 PM	807	474	16	16	16	17	17	18	17	17	17	17	17	17	27.5	31.0	70.5	-1	-1	-1
1/18/2019	3:04:36 PM	10	475	16	16	16	17	18	17	18	17	17	17	17	17	27.5	31.0	70.5	-1	-1	-1
1/18/2019	3:04:36 PM	213	476	17	16	16	16	18	18	18	17	17	17	16	17	27.5	31.0	70.5	-1	-1	-1
1/18/2019	3:04:36 PM	401	477	17	16	16	16	17	18	17	17	17	17	16	17	27.5	31.0	70.5	-1	-1	-1
1/18/2019	3:04:36 PM	604	478	16	17	16	16	18	18	18	17	17	17	17	17	27.5	31.0	70.5	-1	-1	-1
1/18/2019	3:04:36 PM	807	479	17	16	16	16	18	17	17	17	17	17	16	17	27.5	31.0	70.5	-1	-1	-1
1/18/2019	3:04:37 PM	10	480	16	17	16	17	17	18	17	18	17	17	17	17	27.5	31.0	70.5	-1	-1	-1
1/18/2019	3:04:37 PM	213	481	17	16	16	17	18	18	18	17	17	17	17	17	27.5	31.0	70.5	-1	-1	-1
1/18/2019	3:04:37 PM	401	482	16	16	16	16	17	18	17	17	17	17	16	17	27.5	31.0	70.5	-1	-1	-1
1/18/2019	3:04:37 PM	604	483	16	17	16	17	17	18	17	17	17	17	17	17	27.5	31.0	70.5	-1	-1	-1
1/18/2019	3:04:37 PM	807	484	16	16	16	17	17	18	18	17	17	17	17	17	27.5	31.0	70.5	-1	-1	-1
1/18/2019	3:04:38 PM	10	485	17	16	17	16	18	18	18	17	17	17	17	17	27.5	31.0	70.5	-1	-1	-1
1/18/2019	3:04:38 PM	213	486	16	16	16	17	17	18	17	18	17	17	17	17	27.5	31.0	70.5	-1	-1	-1
1/18/2019	3:04:38 PM	401	487	16	16	16	17	17	18	17	17	17	17	17	17	27.5	31.0	70.5	-1	-1	-1
1/18/2019	3:04:38 PM	604	488	17	16	16	16	18	18	18	17	17	17	17	17	27.5	31.0	70.5	-1	-1	-1
1/18/2019	3:04:38 PM	807	489	17	16	16	16	18	18	17	17	17	17	16	17	27.5	31.0	70.5	-1	-1	-1
1/18/2019	3:04:39 PM	10	490	16	17	16	17	17	18	18	17	17	17	17	17	27.5	31.0	70.5	-1	-1	-1
1/18/2019	3:04:39 PM	213	491	17	16	17	16	18	18	18	17	17	17	17	17	27.5	31.0	70.5	-1	-1	-1
1/18/2019	3:04:39 PM	401	492	17	16	16	16	18	17	18	17	17	17	16	17	27.5	31.0	70.5	-1	-1	-1
1/18/2019	3:04:39 PM	604	493	16	17	16	17	17	18	17	18	17	17	17	17	27.5	31.0	70.5	-1	-1	-1
1/18/2019	3:04:39 PM	807	494	16	16	16	16	18	17	18	17	17	17	17	17	27.5	31.0	70.5	-1	-1	-1
1/18/2019	3:04:40 PM	10	495	17	16	16	17	18	18	17	18	17	17	17	17	27.5	31.0	70.5	-1	-1	-1
1/18/2019	3:04:40 PM	213	496	16	17	16	16	18	18	18	17	17	17	17	17	27.5	31.0	70.5	-1	-1	-1
1/18/2019	3:04:40 PM	401	497	17	16	16	16	18	17	18	17	17	17	16	17	27.5	31.0	70.5	-1	-1	-1
1/18/2019	3:04:40 PM	604	498	16	17	16	17	17	18	17	17	17	17	17	17	27.5	31.0	70.5	-1	-1	-1
1/18/2019	3:04:40 PM	807	499	16	16	17	17	17	17	18	17	17	17	17	17	27.5	31.0	70.5	-1	-1	-1
1/18/2019	3:04:41 PM	10	500	17	16	17	16	18	18	18	17	17	17	16	17	27.5	31.0	70.5	-1	-1	-1
1/18/2019	3:04:41 PM	213	501	16	17	16	17	17	18	18	17	17	17	17	17	27.5	31.0	70.5	-1	-1	-1
1/18/2019	3:04:41 PM	401	502	16	16	16	17	17	18	18	17	17	17	17	17	27.5	31.0	70.5	-1	-1	-1
1/18/2019	3:04:41 PM	604	503	17	16	17	17	18	17	18	18	17	17	17	17	27.5	31.0	70.5	-1	-1	-1
1/18/2019	3:04:41 PM	807	504	16	16	16	17	17	18	18	17	17	17	17	17	27.5	31.0	70.5	-1	-1	-1
1/18/2019	3:04:42 PM	10	505	17	16	17	17	18	18	18	17	17	17	17	17	27.5	30.9	33.9	-1	-1	-1
1/18/2019	3:04:42 PM	213	506	17	16	16	17	17	18	17	17	17	17	17	17	27.5	30.9	33.9	-1	-1	-1
1/18/2019	3:04:42 PM	401	507	16	17	16	17	17	17	18	17	17	17	17	17	27.5	30.9	33.9	-1	-1	-1
1/18/2019	3:04:42 PM	604	508	16	16	17	16	18	18	18	17	17	17	17	17	27.5	30.9	33.9	-1	-1	-1
1/18/2019	3:04:42 PM	807	509	16	17	16	17	17	18	17	17	17	17	17	17	27.5	30.9	33.9	-1	-1	-1
1/18/2019	3:04:43 PM	10	510	17	16	17	17	18	18	18	17	17	17	17	17	27.5	30.9	33.9	-1	-1	-1
1/18/2019	3:04:43 PM	213	511	17	16	16	17	17	18	17	18	17	17	17	17	27.5	30.9	33.9	-1	-1	-1
1/18/2019	3:04:43 PM	401	512	16	17	16	16	17	18	18	17	17	17	17	17	27.5	30.9	33.9	-1	-1	-1
1/18/2019	3:04:43 PM	604	513	17	16	17	17	18	18	17	17	17	17	17	17	27.5	30.9	33.9	-1	-1	-1
1/18/2019	3:04:43 PM	807	514	16	17	16	17	18	18	18	17	17	17	17	17	27.5	30.9	33.9	-1	-1	-1
1/18/2019	3:04:44 PM	10	515	16	17	17	17	18	17	18	17	17	17	17	17	27.5	30.9	33.9	-1	-1	-1
1/18/2019	3:04:44 PM	213	516	16	16	16	17	18	18	18	17	17	17	17	17	27.5	30.9	33.9	-1	-1	-1
1/18/2019	3:04:44 PM	401	517	17	16	16	16	17	18	17	17	17	17	16	17	27.5	30.9	33.9	-1	-1	-1
1/18/2019	3:04:44 PM	604	518	16	17	16	17	17	18	18	18	17	17	17	17	27.5	30.9	33.9	-1	-1	-1
1/18/2019	3:04:44 PM	807	519	17	16	17	16	18	18	18	17	17	17	17	17	27.5	30.9	33.9	-1	-1	-1
1/18/2019	3:04:45 PM	10	520	17	16	16	16	18	18	17	17	17	17	16	17	27.5	30.9	33.9	-1	-1	-1
1/18/2019	3:04:45 PM	213	521	16	17	16	17	17	18	18	17	17	17	17	17	27.5	30.9	33.9	-1	-1	-1
1/18/2019	3:04:45 PM	401	522	16	16	16	16	17	17	18	17	17	17	17	17	27.5	30.9	33.9	-1	-1	-1
1/18/2019	3:04:45 PM	604	523	17	16	17	16	18	18	18	17	17	17	17	17	27.5	30.9	33.9	-1	-1	-1
1/18/2019	3:04:45 PM	807	524	16	17	16	17	17	18	18	18	17	17	17	17	27.5	30.9	33.9	-1	-1	-1
1/18/2019	3:04:46 PM	10	525	16	16	17	17	18	18	18	17	17	17	17	17	27.5	30.9	33.9	-1	-1	-1
1/18/2019	3:04:46 PM	213	526	16	16	16	17	17	18	18	18	17	17	17	17	27.5	30.9	33.9	-1	-1	-1
1/18/2019	3:04:46 PM	401	527	16	16	16	17	17	18	17	18	17	17	17	17	27.5	30.9	33.9	-1	-1	-1
1/18/2019	3:04:46 PM	604	528	16	16	16	16	18	18	18	17	17	17	17	17	27.5	30.9	33.9	-1	-1	-1
1/18/2019	3:04:46 PM	807	529	16	16	16	17	17	18	17	18	17	17	17	17	27.5	30.9	33.9	-1	-1	-1
1/18/2019	3:04:47 PM	10	530	16	17	16	17	18	18	18	17	17	17	17	17	27.5	30.9	33.9	-1	-1	-1
1/18/2019	3:04:47 PM	213	531	17	16	16	16	17	18	18	18	17	17	17	17	27.5	30.9	33.9	-1	-1	-1
1/18/2019	3:04:47 PM	401	532	16	16	16	16	17	18	17	17	17	17	16	17	27.5	30.9	33.9	-1	-1	-1
1/18/2019	3:04:47 PM	604	533	16	17	16	17	18	18	18	18	17	17	17	17	27.5	30.9	33.9	-1	-1	-1
1/18/2019	3:04:47 PM	807	534	17	16	17	16	18	17	18	18	17	17	17	17	27.5	30.9	33.9	-1	-1	-1
1/18/2019	3:04:48 PM	10	535	17	16	16	17	17	18	18	18	17	17	17	17	27.5	30.9	33.9	-1	-1	-1
1/18/2019	3:04:48 PM	213	536	16	16	16	16	18	18	18	17	17	17	17	17	27.5	30.9	33.9	-1	-1	-1
1/18/2019	3:04:48 PM	401	537	16	16	17	16	18	17	18	17	17	17	17	17	27.5	30.9	33.9	-1	-1	-1
1/18/2019	3:04:48 PM	604	538	16	16	16	17	17	18	18	17	17	17	17	17	27.5	30.9	33.9	-1	-1	-1
1/18/2019	3:04:48 PM	807	539	16	16	17	16	18	18	18	17	17	17	17	17	27.5	30.9	33.9	-1	-1	-1
1/18/2019	3:04:49 PM	10	540	17	17	16	17	17	18	18	18	17	17	17	17	27.5	30.9	33.9	-1	-1	-1
1/18/2019	3:04:49 PM	213	541	16	16	16	16	18	18	18	17	17	17	17	17	27.5	30.9	33.9	-1	-1	-1
1/18/2019	3:04:49 PM	401	542	17	16	17	16	18	17	18	17	17	17	17	17	27.5	30.9	33.9	-1	-1	-1
1/18/2019	3:04:49 PM	604	543	16	17	16	17	17	18	18	17	17	17	17	17	27.5	30.9	33.9	-1	-1	-1
1/18/2019	3:04:49 PM	807	544	17	16	17	16	18	17	18	17	17	17	17	17	27.5	30.9	33.9	-1	-1	-1
1/18/2019	3:04:50 PM	10	545	17	17	16	17	17	18	17	17	17	17	17	17	27.5	30.9	33.9	-1	-1	-1
1/18/2019	3:04:50 PM	213	546	16	16	16	16	18	17	18	17	17	17	17	17	27.5	30.9	33.9	-1	-1	-1
1/18/2019	3:04:50 PM	401	547	17	16	16	16	18	18	17	17	17	17	16	17	27.4	30.9	45.8	-1	-1	-1
1/18/2019	3:04:50 PM	604	548	17	17	16	17	17	18	18	17	17	17	17	17	27.4	30.9	45.8	-1	-1	-1
1/18/2019	3:04:50 PM	807	549	16	17	16	16	18	18	18	17	17	17	17	17	27.4	30.9	45.8	-1	-1	-1
1/18/2019	3:04:51 PM	10	550	16	16	17	17	18	18	17	18	17	17	16	17	27.4	30.9	45.8	-1	-1	-1
1/18/2019	3:04:51 PM	213	551	16	17	16	16	17	18	18	17	17	17	17	17	27.4	30.9	45.8	-1	-1	-1
1/18/2019	3:04:51 PM	401	552	16	16	16	16	18	18	18	17	17	17	17	17	27.4	30.9	45.8	-1	-1	-1
1/18/2019	3:04:51 PM	604	553	17	17	16	17	17	18	17	18	17	17	17	17	27.4	30.9	45.8	-1	-1	-1
1/18/2019	3:04:51 PM	807	554	16	17	16	16	18	18	18	17	17	17	17	17	27.4	30.9	45.8	-1	-1	-1
1/18/2019	3:04:52 PM	10	555	17	17	16	17	18	18	17	18	17	17	17	17	27.4	30.9	45.8	-1	-1	-1
1/18/2019	3:04:52 PM	213	556	16	17	16	17	17	18	18	17	17	17	17	17	27.4	30.9	45.8	-1	-1	-1
1/18/2019	3:04:52 PM	401	557	16	16	16	17	17	17	18	17	17	17	17	17	27.4	30.9	45.8	-1	-1	-1
1/18/2019	3:04:52 PM	604	558	17	17	16	17	18	18	17	18	17	17	17	17	27.4	30.9	45.8	-1	-1	-1
1/18/2019	3:04:52 PM	807	559	16	17	16	17	17	18	18	17	17	17	17	17	27.4	30.9	45.8	-1	-1	-1
1/18/2019	3:04:53 PM	10	560	17	16	16	16	17	18	17	18	17	17	17	17	27.4	30.9	45.8	-1	-1	-1
1/18/2019	3:04:53 PM	213	561	16	17	16	16	17	18	18	17	17	17	17	17	27.4	30.9	45.8	-1	-1	-1
1/18/2019	3:04:53 PM	401	562	16	16	16	16	18	18	18	18	17	17	17	17	27.4	30.9	45.8	-1	-1	-1
1/18/2019	3:04:53 PM	604	563	16	17	16	17	17	18	18	17	17	17	17	17	27.4	30.9	45.8	-1	-1	-1
1/18/2019	3:04:53 PM	807	564	17	16	16	16	18	18	18	17	17	17	17	17	27.4	30.9	45.8	-1	-1	-1
1/18/2019	3:04:54 PM	10	565	16	16	16	17	17	18	17	18	17	17	17	17	27.4	30.9	45.8	-1	-1	-1
1/18/2019	3:04:54 PM	213	566	16	16	16	16	18	17	18	17	17	17	17	17	27.4	30.9	45.8	-1	-1	-1
1/18/2019	3:04:54 PM	401	567	16	16	16	16	18	18	18	17	17	17	17	17	27.4	30.9	45.8	-1	-1	-1
1/18/2019	3:04:54 PM	604	568	16	17	16	17	17	18	18	18	17	17	17	17	27.4	30.9	45.8	-1	-1	-1
1/18/2019	3:04:54 PM	807	569	17	16	16	16	18	18	18	17	17	17	17	17	27.4	30.9	45.8	-1	-1	-1
1/18/2019	3:04:55 PM	10	570	16	17	16	17	17	18	17	17	17	17	17	17	27.4	30.9	45.8	-1	-1	-1
1/18/2019	3:04:55 PM	213	571	16	16	16	16	18	18	18	17	17	17	17	17	27.4	30.9	45.8	-1	-1	-1
1/18/2019	3:04:55 PM	401	572	17	16	16	16	18	18	18	17	17	17	17	17	27.4	30.9	45.8	-1	-1	-1
1/18/2019	3:04:55 PM	604	573	16	17	17	17	18	18	18	17	17	17	17	17	27.4	30.9	45.8	-1	-1	-1
1/18/2019	3:04:55 PM	807	574	17	16	16	17	17	18	18	17	17	17	16	17	27.4	30.9	45.8	-1	-1	-1
1/18/2019	3:04:56 PM	10	575	16	16	16	16	18	18	18	17	17	17	17	17	27.4	30.9	45.8	-1	-1	-1
1/18/2019	3:04:56 PM	213	576	16	16	16	16	17	18	17	17	17	17	16	17	27.4	30.9	45.8	-1	-1	-1
1/18/2019	3:04:56 PM	401	577	16	17	16	17	18	18	18	17	17	17	17	17	27.4	30.9	45.8	-1	-1	-1
1/18/2019	3:04:56 PM	604	578	17	16	17	17	17	18	18	18	17	17	16	17	27.4	30.9	45.8	-1	-1	-1
1/18/2019	3:04:56 PM	807	579	17	17	16	17	17	18	17	18	17	17	17	17	27.4	30.9	45.8	-1	-1	-1
1/18/2019	3:04:57 PM	10	580	16	16	16	16	18	18	18	17	17	17	17	17	27.4	30.9	45.8	-1	-1	-1
1/18/2019	3:04:57 PM	213	581	17	16	17	16	18	17	18	17	17	17	16	17	27.4	30.9	45.8	-1	-1	-1
1/18/2019	3:04:57 PM	401	582	17	16	16	16	17	18	18	18	17	17	16	17	27.4	30.9	45.8	-1	-1	-1
1/18/2019	3:04:57 PM	604	583	16	16	16	17	17	18	18	18	17	17	17	17	27.4	30.9	45.8	-1	-1	-1
1/18/2019	3:04:57 PM	807	584	16	17	16	16	18	18	18	17	17	17	16	17	27.4	30.9	45.8	-1	-1	-1
1/18/2019	3:04:58 PM	10	585	17	16	16	16	18	18	17	17	17	17	16	17	27.4	30.9	45.8	-1	-1	-1
1/18/2019	3:04:58 PM	213	586	16	17	16	17	17	18	18	17	17	17	17	17	27.4	30.9	45.8	-1	-1	-1
1/18/2019	3:04:58 PM	401	587	16	17	16	17	18	18	18	17	17	17	17	17	27.4	30.9	45.8	-1	-1	-1
1/18/2019	3:04:58 PM	604	588	17	16	17	16	18	18	18	17	17	17	16	17	27.4	30.9	45.8	-1	-1	-1
1/18/2019	3:04:58 PM	807	589	16	17	16	17	17	18	18	17	17	17	17	17	27.5	30.8	70.0	-1	-1	-1
1/18/2019	3:04:59 PM	10	590	16	16	17	16	18	17	18	17	17	17	17	17	27.5	30.8	70.0	-1	-1	-1
1/18/2019	3:04:59 PM	213	591	16	16	16	17	17	17	17	18	16	17	16	17	27.5	30.8	70.0	-1	-1	-1
1/18/2019	3:04:59 PM	401	592	16	17	16	17	17	18	18	18	17	17	17	17	27.5	30.8	70.0	-1	-1	-1
1/18/2019	3:04:59 PM	604	593	17	16	17	16	18	18	18	17	17	17	17	17	27.5	30.8	70.0	-1	-1	-1
1/18/2019	3:04:59 PM	807	594	16	17	16	17	17	18	17	17	17	17	17	17	27.5	30.8	70.0	-1	-1	-1
1/18/2019	3:05:00 PM	10	595	16	16	16	17	18	18	18	17	17	17	17	17	27.5	30.8	70.0	-1	-1	-1
1/18/2019	3:05:00 PM	213	596	17	16	16	16	17	17	17	17	17	17	16	17	27.5	30.8	70.0	-1	-1	-1
1/18/2019	3:05:00 PM	401	597	17	16	17	17	17	18	17	18	17	17	17	17	27.5	30.8	70.0	-1	-1	-1
1/18/2019	3:05:00 PM	604	598	17	17	16	16	18	18	18	17	17	17	17	17	27.5	30.8	70.0	-1	-1	-1
1/18/2019	3:05:00 PM	807	599	17	16	16	16	18	18	17	17	17	17	16	17	27.5	30.8	70.0	-1	-1	-1
1/18/2019	3:05:01 PM	10	600	16	17	16	17	17	18	18	17	17	17	17	17	27.5	30.8	70.0	-1	-1	-1
1/18/2019	3:05:01 PM	213	601	16	16	16	16	18	17	18	17	17	17	17	17	27.5	30.8	70.0	-1	-1	-1
1/18/2019	3:05:01 PM	401	602	17	17	16	17	18	18	17	18	17	17	17	17	27.5	30.8	70.0	-1	-1	-1
1/18/2019	3:05:01 PM	604	603	16	17	16	17	18	18	17	17	17	17	17	17	27.5	30.8	70.0	-1	-1	-1
1/18/2019	3:05:01 PM	807	604	17	16	17	16	18	18	17	17	17	17	16	17	27.5	30.8	70.0	-1	-1	-1
1/18/2019	3:05:02 PM	10	605	16	16	16	17	17	18	17	17	17	17	17	17	27.5	30.8	70.0	-1	-1	-1
1/18/2019	3:05:02 PM	213	606	16	16	16	16	18	17	18	17	17	17	17	17	27.5	30.8	70.0	-1	-1	-1
1/18/2019	3:05:02 PM	401	607	17	16	17	17	18	18	18	18	17	17	17	17	27.5	30.8	70.0	-1	-1	-1
1/18/2019	3:05:02 PM	604	608	16	17	16	17	18	18	18	17	17	17	17	17	27.5	30.8	70.0	-1	-1	-1
1/18/2019	3:05:02 PM	807	609	16	16	16	16	18	18	17	17	17	17	16	17	27.5	30.8	70.0	-1	-1	-1
1/18/2019	3:05:03 PM	10	610	16	17	16	17	17	18	18	17	17	17	17	17	27.5	30.8	70.0	-1	-1	-1
1/18/2019	3:05:03 PM	213	611	16	16	17	16	17	17	18	17	17	17	17	17	27.5	30.8	70.0	-1	-1	-1
1/18/2019	3:05:03 PM	401	612	17	16	17	17	18	18	18	18	17	17	16	17	27.5	30.8	70.0	-1	-1	-1
1/18/2019	3:05:03 PM	604	613	16	17	16	17	17	18	18	18	17	17	17	17	27.5	30.8	70.0	-1	-1	-1
1/18/2019	3:05:03 PM	807	614	16	16	17	16	18	17	17	17	17	17	17	17	27.5	30.8	70.0	-1	-1	-1
1/18/2019	3:05:04 PM	10	615	16	16	16	17	17	18	17	18	17	17	16	17	27.5	30.8	70.0	-1	-1	-1
1/18/2019	3:05:04 PM	207	616	16	17	16	16	17	18	18	17	17	17	17	17	27.5	30.8	70.0	-1	-1	-1
1/18/2019	3:05:04 PM	410	617	16	16	17	16	18	17	18	17	17	17	17	17	27.5	30.8	70.0	-1	-1	-1
1/18/2019	3:05:04 PM	613	618	16	17	16	17	17	18	18	17	17	17	17	17	27.5	30.8	70.0	-1	-1	-1
1/18/2019	3:05:04 PM	801	619	16	17	16	17	17	18	18	17	17	17	17	17	27.5	30.8	70.0	-1	-1	-1
1/18/2019	3:05:05 PM	4	620	17	16	16	16	18	18	18	18	17	17	17	17	27.5	30.8	70.0	-1	-1	-1
1/18/2019	3:05:05 PM	207	621	16	17	16	17	17	18	17	17	17	17	17	17	27.5	30.8	70.0	-1	-1	-1
1/18/2019	3:05:05 PM	410	622	16	16	16	16	18	18	18	17	17	17	17	17	27.5	30.8	70.0	-1	-1	-1
1/18/2019	3:05:05 PM	613	623	16	17	16	17	17	18	17	18	17	17	17	17	27.5	30.8	70.0	-1	-1	-1
1/18/2019	3:05:05 PM	801	624	16	17	16	17	17	18	18	17	17	17	17	17	27.5	30.8	70.0	-1	-1	-1
1/18/2019	3:05:06 PM	4	625	17	16	16	16	18	18	18	18	17	17	17	17	27.5	30.8	70.0	-1	-1	-1
1/18/2019	3:05:06 PM	207	626	16	17	16	16	17	18	18	17	17	17	17	17	27.5	30.8	70.0	-1	-1	-1
1/18/2019	3:05:06 PM	410	627	17	16	17	16	18	18	18	17	17	17	17	17	27.5	30.8	70.0	-1	-1	-1
1/18/2019	3:05:06 PM	600	628	17	16	17	17	18	18	18	18	17	17	17	17	27.5	30.8	70.0	-1	-1	-1
1/18/2019	3:05:06 PM	803	629	16	16	16	16	18	18	18	17	17	17	17	17	27.5	30.8	70.0	-1	-1	-1
1/18/2019	3:05:07 PM	6	630	16	16	16	17	17	18	17	18	17	17	17	17	27.5	30.8	70.0	-1	-1	-1
1/18/2019	3:05:07 PM	210	631	16	17	16	17	17	18	18	17	17	17	17	17	27.5	30.8	39.4	-1	-1	-1
1/18/2019	3:05:07 PM	413	632	17	16	16	17	17	18	17	18	17	17	17	17	27.5	30.8	39.4	-1	-1	-1
1/18/2019	3:05:07 PM	616	633	16	17	16	17	17	18	18	17	17	17	17	17	27.5	30.8	39.4	-1	-1	-1
1/18/2019	3:05:07 PM	803	634	17	16	16	16	17	17	17	17	16	17	17	17	27.5	30.8	39.4	-1	-1	-1
1/18/2019	3:05:08 PM	6	635	16	17	16	17	17	18	17	17	17	17	17	17	27.5	30.8	39.4	-1	-1	-1
1/18/2019	3:05:08 PM	210	636	16	16	16	16	18	17	18	17	17	17	17	17	27.5	30.8	39.4	-1	-1	-1
1/18/2019	3:05:08 PM	413	637	16	17	16	17	17	18	18	17	17	17	17	17	27.5	30.8	39.4	-1	-1	-1
1/18/2019	3:05:08 PM	616	638	17	16	16	16	18	18	18	17	17	17	17	17	27.5	30.8	39.4	-1	-1	-1
1/18/2019	3:05:08 PM	803	639	16	16	16	17	17	18	18	17	17	17	17	17	27.5	30.8	39.4	-1	-1	-1
1/18/2019	3:05:09 PM	6	640	16	16	16	16	18	17	18	17	17	17	17	17	27.5	30.8	39.4	-1	-1	-1
1/18/2019	3:05:09 PM	210	641	16	16	16	16	17	18	17	18	16	17	16	17	27.5	30.8	39.4	-1	-1	-1
1/18/2019	3:05:09 PM	413	642	17	16	17	16	18	17	18	17	17	17	17	17	27.5	30.8	39.4	-1	-1	-1
1/18/2019	3:05:09 PM	616	643	17	16	17	16	18	18	18	18	17	17	17	17	27.5	30.8	39.4	-1	-1	-1
1/18/2019	3:05:09 PM	803	644	16	16	16	17	17	18	17	18	16	17	17	17	27.5	30.8	39.4	-1	-1	-1
1/18/2019	3:05:10 PM	6	645	16	16	16	17	18	18	18	17	17	17	17	17	27.5	30.8	39.4	-1	-1	-1
1/18/2019	3:05:10 PM	210	646	16	16	16	16	17	18	17	17	17	17	16	17	27.5	30.8	39.4	-1	-1	-1
1/18/2019	3:05:10 PM	413	647	16	17	16	17	18	18	18	17	17	17	17	17	27.5	30.8	39.4	-1	-1	-1
1/18/2019	3:05:10 PM	616	648	17	16	17	16	18	17	18	17	17	17	17	17	27.5	30.8	39.4	-1	-1	-1
1/18/2019	3:05:10 PM	803	649	16	16	16	16	17	18	17	18	17	17	16	17	27.5	30.8	39.4	-1	-1	-1
1/18/2019	3:05:11 PM	6	650	16	16	16	16	18	17	18	17	17	17	17	17	27.5	30.8	39.4	-1	-1	-1
1/18/2019	3:05:11 PM	210	651	17	16	16	16	17	18	18	17	17	17	16	17	27.5	30.8	39.4	-1	-1	-1
1/18/2019	3:05:11 PM	413	652	16	17	16	17	18	18	18	17	17	17	17	17	27.5	30.8	39.4	-1	-1	-1
1/18/2019	3:05:11 PM	616	653	17	16	17	16	18	18	18	17	17	17	17	17	27.5	30.8	39.4	-1	-1	-1
1/18/2019	3:05:11 PM	803	654	16	16	16	17	17	18	17	17	17	17	17	17	27.5	30.8	39.4	-1	-1	-1
1/18/2019	3:05:12 PM	6	655	17	16	16	16	18	18	18	17	17	17	17	17	27.5	30.8	39.4	-1	-1	-1
1/18/2019	3:05:12 PM	210	656	16	17	16	17	17	18	17	17	17	17	17	17	27.5	30.8	39.4	-1	-1	-1
1/18/2019	3:05:12 PM	413	657	17	16	17	16	18	18	18	17	17	17	17	17	27.5	30.8	39.4	-1	-1	-1
1/18/2019	3:05:12 PM	616	658	16	17	16	17	17	18	17	17	17	17	17	17	27.5	30.8	39.4	-1	-1	-1
1/18/2019	3:05:12 PM	803	659	16	17	16	16	17	18	17	17	17	17	17	17	27.5	30.8	39.4	-1	-1	-1
1/18/2019	3:05:13 PM	6	660	17	16	17	16	18	18	17	17	17	17	16	17	27.5	30.8	39.4	-1	-1	-1
1/18/2019	3:05:13 PM	210	661	16	16	16	17	17	18	18	17	17	17	17	17	27.5	30.8	39.4	-1	-1	-1
1/18/2019	3:05:13 PM	413	662	17	16	17	16	18	18	18	17	17	17	17	17	27.5	30.8	39.4	-1	-1	-1
1/18/2019	3:05:13 PM	616	663	16	17	16	17	17	18	17	18	17	17	17	17	27.5	30.8	39.4	-1	-1	-1
1/18/2019	3:05:13 PM	803	664	16	16	16	16	17	18	18	17	17	17	17	17	27.5	30.8	39.4	-1	-1	-1
1/18/2019	3:05:14 PM	6	665	16	16	16	17	17	18	17	18	17	17	16	17	27.5	30.8	39.4	-1	-1	-1
1/18/2019	3:05:14 PM	210	666	16	16	17	16	17	17	18	17	17	17	17	17	27.5	30.8	39.4	-1	-1	-1
1/18/2019	3:05:14 PM	413	667	17	17	16	17	17	18	17	18	17	17	17	17	27.5	30.8	39.4	-1	-1	-1
1/18/2019	3:05:14 PM	616	668	16	17	16	16	17	18	18	17	17	17	17	17	27.5	30.8	39.4	-1	-1	-1
1/18/2019	3:05:14 PM	803	669	17	16	16	16	17	18	17	17	17	17	16	17	27.5	30.8	39.4	-1	-1	-1
1/18/2019	3:05:15 PM	6	670	16	17	16	17	17	18	18	17	17	17	17	17	27.5	30.8	39.4	-1	-1	-1
1/18/2019	3:05:15 PM	210	671	17	16	17	16	18	18	17	17	17	17	17	17	27.5	30.8	39.4	-1	-1	-1
1/18/2019	3:05:15 PM	413	672	16	17	16	17	18	18	18	17	17	17	17	17	27.5	30.8	39.4	-1	-1	-1
1/18/2019	3:05:15 PM	616	673	16	16	16	17	17	18	18	17	17	17	16	17	27.5	30.7	40.3	-1	-1	-1
1/18/2019	3:05:15 PM	803	674	16	17	16	16	17	18	18	17	17	17	17	17	27.5	30.7	40.3	-1	-1	-1
1/18/2019	3:05:16 PM	6	675	17	16	17	16	18	17	18	17	17	17	17	17	27.5	30.7	40.3	-1	-1	-1
1/18/2019	3:05:16 PM	210	676	16	17	16	17	17	18	17	18	17	17	17	17	27.5	30.7	40.3	-1	-1	-1
1/18/2019	3:05:16 PM	413	677	17	16	17	16	18	17	18	17	17	17	17	17	27.5	30.7	40.3	-1	-1	-1
1/18/2019	3:05:16 PM	616	678	17	16	16	17	17	18	17	18	17	17	17	17	27.5	30.7	40.3	-1	-1	-1
1/18/2019	3:05:16 PM	803	679	16	17	16	17	17	18	17	17	17	17	17	17	27.5	30.7	40.3	-1	-1	-1
1/18/2019	3:05:17 PM	6	680	17	16	17	16	18	18	18	17	17	17	17	17	27.5	30.7	40.3	-1	-1	-1
1/18/2019	3:05:17 PM	210	681	16	17	16	17	18	18	17	17	17	17	17	17	27.5	30.7	40.3	-1	-1	-1
1/18/2019	3:05:17 PM	413	682	17	16	17	16	18	18	18	17	17	17	17	17	27.5	30.7	40.3	-1	-1	-1
1/18/2019	3:05:17 PM	616	683	16	17	16	17	17	18	17	17	17	17	17	17	27.5	30.7	40.3	-1	-1	-1
1/18/2019	3:05:17 PM	803	684	16	16	16	16	18	17	18	17	17	17	17	17	27.5	30.7	40.3	-1	-1	-1
1/18/2019	3:05:18 PM	6	685	16	16	16	17	17	18	17	18	17	17	17	17	27.5	30.7	40.3	-1	-1	-1
1/18/2019	3:05:18 PM	210	686	17	16	17	16	18	17	18	17	17	17	17	17	27.5	30.7	40.3	-1	-1	-1
1/18/2019	3:05:18 PM	413	687	16	16	16	17	17	18	17	17	17	17	17	17	27.5	30.7	40.3	-1	-1	-1
1/18/2019	3:05:18 PM	616	688	17	16	17	16	18	17	18	17	17	17	17	17	27.5	30.7	40.3	-1	-1	-1
1/18/2019	3:05:18 PM	803	689	16	16	16	16	17	18	17	17	17	17	16	17	27.5	30.7	40.3	-1	-1	-1
1/18/2019	3:05:19 PM	6	690	16	17	16	16	18	18	18	17	17	17	17	17	27.5	30.7	40.3	-1	-1	-1
1/18/2019	3:05:19 PM	210	691	17	16	16	16	17	18	17	17	17	17	17	17	27.5	30.7	40.3	-1	-1	-1
1/18/2019	3:05:19 PM	413	692	17	17	16	16	18	18	18	17	17	17	17	17	27.5	30.7	40.3	-1	-1	-1
1/18/2019	3:05:19 PM	616	693	16	16	16	16	17	18	18	18	17	17	16	17	27.5	30.7	40.3	-1	-1	-1
1/18/2019	3:05:19 PM	803	694	16	17	16	17	17	18	17	17	17	17	17	17	27.5	30.7	40.3	-1	-1	-1
1/18/2019	3:05:20 PM	6	695	17	16	17	16	18	18	17	18	17	17	17	17	27.5	30.7	40.3	-1	-1	-1
1/18/2019	3:05:20 PM	210	696	16	17	16	17	18	17	18	17	17	17	17	17	27.5	30.7	40.3	-1	-1	-1
1/18/2019	3:05:20 PM	413	697	17	16	17	17	17	18	18	17	17	17	17	17	27.5	30.7	40.3	-1	-1	-1
1/18/2019	3:05:20 PM	616	698	16	16	16	16	18	17	18	17	17	17	17	17	27.5	30.7	40.3	-1	-1	-1
1/18/2019	3:05:20 PM	803	699	16	16	16	16	17	17	18	17	17	17	16	17	27.5	30.7	40.3	-1	-1	-1
1/18/2019	3:05:21 PM	6	700	16	17	16	17	18	18	18	17	17	17	17	17	27.5	30.7	40.3	-1	-1	-1
1/18/2019	3:05:21 PM	210	701	17	16	16	16	17	18	17	18	17	17	17	17	27.5	30.7	40.3	-1	-1	-1
1/18/2019	3:05:21 PM	413	702	17	16	17	16	18	18	18	17	17	17	17	17	27.5	30.7	40.3	-1	-1	-1
1/18/2019	3:05:21 PM	616	703	16	16	16	17	17	18	17	17	17	17	17	17	27.5	30.7	40.3	-1	-1	-1
1/18/2019	3:05:21 PM	803	704	16	16	16	16	17	18	18	17	17	17	17	17	27.5	30.7	40.3	-1	-1	-1
1/18/2019	3:05:22 PM	6	705	16	17	16	17	17	18	18	18	17	17	17	17	27.5	30.7	40.3	-1	-1	-1
1/18/2019	3:05:22 PM	210	706	17	16	17	16	18	17	18	17	17	17	17	17	27.5	30.7	40.3	-1	-1	-1
1/18/2019	3:05:22 PM	413	707	17	16	16	17	18	18	17	18	17	17	17	17	27.5	30.7	40.3	-1	-1	-1
1/18/2019	3:05:22 PM	616	708	16	17	16	16	17	18	18	17	17	17	17	17	27.5	30.7	40.3	-1	-1	-1
1/18/2019	3:05:22 PM	803	709	16	17	16	17	17	18	17	17	17	17	17	16	27.5	30.7	40.3	-1	-1	-1
1/18/2019	3:05:23 PM	6	710	17	16	16	16	18	18	18	17	17	17	17	17	27.5	30.7	40.3	-1	-1	-1
1/18/2019	3:05:23 PM	210	711	16	17	16	17	17	18	17	18	17	17	17	17	27.5	30.7	40.3	-1	-1	-1
1/18/2019	3:05:23 PM	413	712	16	16	16	17	18	18	18	17	17	17	17	17	27.5	30.7	40.3	-1	-1	-1
1/18/2019	3:05:23 PM	616	713	17	16	16	16	17	18	17	17	17	17	16	17	27.5	30.7	40.3	-1	-1	-1
1/18/2019	3:05:23 PM	803	714	16	16	16	16	17	18	17	17	17	17	16	17	27.5	30.7	40.3	-1	-1	-1
1/18/2019	3:05:24 PM	6	715	16	17	16	17	18	18	18	18	17	17	17	17	27.5	30.7	67.0	-1	-1	-1
1/18/2019	3:05:24 PM	210	716	17	16	17	16	18	17	18	17	17	17	17	17	27.5	30.7	67.0	-1	-1	-1
1/18/2019	3:05:24 PM	413	717	17	16	16	17	17	18	17	18	17	17	17	17	27.5	30.7	67.0	-1	-1	-1
1/18/2019	3:05:24 PM	616	718	16	16	16	17	17	17	18	17	17	17	17	17	27.5	30.7	67.0	-1	-1	-1
1/18/2019	3:05:24 PM	803	719	16	16	16	16	18	17	18	17	17	17	17	17	27.5	30.7	67.0	-1	-1	-1
1/18/2019	3:05:25 PM	6	720	16	17	16	17	17	18	18	18	17	17	17	17	27.5	30.7	67.0	-1	-1	-1
1/18/2019	3:05:25 PM	210	721	16	16	17	16	18	18	18	17	17	17	17	17	27.5	30.7	67.0	-1	-1	-1
1/18/2019	3:05:25 PM	413	722	16	16	16	17	18	18	18	18	17	17	16	17	27.5	30.7	67.0	-1	-1	-1
1/18/2019	3:05:25 PM	616	723	16	17	16	17	17	18	18	17	17	17	17	17	27.5	30.7	67.0	-1	-1	-1
1/18/2019	3:05:25 PM	803	724	16	16	16	17	17	17	18	17	17	17	17	17	27.5	30.7	67.0	-1	-1	-1
1/18/2019	3:05:26 PM	6	725	17	16	17	17	18	18	18	18	17	17	17	17	27.5	30.7	67.0	-1	-1	-1
1/18/2019	3:05:26 PM	210	726	16	17	16	17	17	18	18	17	17	17	17	17	27.5	30.7	67.0	-1	-1	-1
1/18/2019	3:05:26 PM	413	727	17	16	17	17	18	17	18	17	17	17	17	17	27.5	30.7	67.0	-1	-1	-1
1/18/2019	3:05:26 PM	616	728	16	16	16	17	17	18	17	17	17	17	17	17	27.5	30.7	67.0	-1	-1	-1
1/18/2019	3:05:26 PM	803	729	16	16	16	17	18	18	18	17	17	17	17	17	27.5	30.7	67.0	-1	-1	-1
1/18/2019	3:05:27 PM	6	730	17	16	17	16	18	18	18	18	17	17	16	17	27.5	30.7	67.0	-1	-1	-1
1/18/2019	3:05:27 PM	210	731	16	17	16	17	17	18	17	17	17	17	17	17	27.5	30.7	67.0	-1	-1	-1
1/18/2019	3:05:27 PM	413	732	16	16	16	16	18	18	18	17	17	17	17	17	27.5	30.7	67.0	-1	-1	-1
1/18/2019	3:05:27 PM	616	733	16	17	16	16	17	18	17	17	17	17	16	17	27.5	30.7	67.0	-1	-1	-1
1/18/2019	3:05:27 PM	803	734	16	17	16	17	18	18	17	17	17	17	17	17	27.5	30.7	67.0	-1	-1	-1
1/18/2019	3:05:28 PM	6	735	17	16	17	16	18	18	18	17	17	17	17	17	27.5	30.7	67.0	-1	-1	-1
1/18/2019	3:05:28 PM	210	736	16	17	16	17	17	18	18	17	17	17	17	17	27.5	30.7	67.0	-1	-1	-1
1/18/2019	3:05:28 PM	413	737	17	16	16	16	18	18	18	18	17	17	16	17	27.5	30.7	67.0	-1	-1	-1
1/18/2019	3:05:28 PM	616	738	16	17	16	17	17	18	17	17	17	17	17	17	27.5	30.7	67.0	-1	-1	-1
1/18/2019	3:05:28 PM	803	739	16	17	16	17	17	18	18	17	17	17	17	17	27.5	30.7	67.0	-1	-1	-1
1/18/2019	3:05:29 PM	6	740	17	16	17	16	18	18	18	17	17	17	17	17	27.5	30.7	67.0	-1	-1	-1
1/18/2019	3:05:29 PM	210	741	16	16	16	17	17	18	17	17	17	17	17	17	27.5	30.7	67.0	-1	-1	-1
1/18/2019	3:05:29 PM	413	742	16	16	17	17	18	18	18	17	17	17	17	17	27.5	30.7	67.0	-1	-1	-1
1/18/2019	3:05:29 PM	600	743	16	16	17	16	18	17	18	17	17	17	17	17	27.5	30.7	67.0	-1	-1	-1
1/18/2019	3:05:29 PM	803	744	16	16	16	17	17	18	17	17	17	17	17	17	27.5	30.7	67.0	-1	-1	-1
1/18/2019	3:05:30 PM	6	745	16	17	16	17	18	18	18	17	17	17	17	17	27.5	30.7	67.0	-1	-1	-1
1/18/2019	3:05:30 PM	210	746	17	16	17	16	17	17	18	17	17	17	16	17	27.5	30.7	67.0	-1	-1	-1
1/18/2019	3:05:30 PM	413	747	16	17	16	16	17	18	18	17	17	17	17	17	27.5	30.7	67.0	-1	-1	-1
1/18/2019	3:05:30 PM	616	748	17	16	17	16	17	17	17	17	17	17	17	17	27.5	30.7	67.0	-1	-1	-1
1/18/2019	3:05:30 PM	803	749	17	16	16	17	17	18	17	17	17	17	17	17	27.5	30.7	67.0	-1	-1	-1
1/18/2019	3:05:31 PM	6	750	17	16	17	17	18	18	18	17	17	17	17	17	27.5	30.7	67.0	-1	-1	-1
1/18/2019	3:05:31 PM	210	751	17	16	16	16	17	18	17	17	17	17	16	17	27.5	30.7	67.0	-1	-1	-1
1/18/2019	3:05:31 PM	413	752	16	16	16	17	18	18	18	17	17	17	17	17	27.5	30.7	67.0	-1	-1	-1
1/18/2019	3:05:31 PM	616	753	17	16	16	16	18	18	18	17	17	17	16	17	27.5	30.7	67.0	-1	-1	-1
1/18/2019	3:05:31 PM	803	754	16	16	16	17	17	18	17	18	17	17	17	17	27.5	30.7	67.0	-1	-1	-1
1/18/2019	3:05:32 PM	6	755	17	17	16	16	18	18	18	17	17	17	17	17	27.5	30.7	67.0	-1	-1	-1
1/18/2019	3:05:32 PM	210	756	16	16	16	16	18	18	17	17	17	17	16	17	27.5	30.7	67.0	-1	-1	-1
1/18/2019	3:05:32 PM	413	757	16	17	16	17	17	18	18	17	17	17	17	17	27.5	30.6	43.7	-1	-1	-1
1/18/2019	3:05:32 PM	616	758	17	16	17	16	18	18	18	17	17	17	17	17	27.5	30.6	43.7	-1	-1	-1
1/18/2019	3:05:32 PM	803	759	16	16	16	17	17	18	17	17	17	17	17	17	27.5	30.6	43.7	-1	-1	-1
1/18/2019	3:05:33 PM	6	760	17	16	17	17	18	18	18	17	17	17	17	17	27.5	30.6	43.7	-1	-1	-1
1/18/2019	3:05:33 PM	210	761	16	17	16	17	17	18	17	17	17	17	17	17	27.5	30.6	43.7	-1	-1	-1
1/18/2019	3:05:33 PM	413	762	16	16	16	17	18	17	18	17	17	17	17	17	27.5	30.6	43.7	-1	-1	-1
1/18/2019	3:05:33 PM	616	763	17	16	16	16	18	18	18	17	17	17	16	17	27.5	30.6	43.7	-1	-1	-1
1/18/2019	3:05:33 PM	803	764	16	17	16	17	17	18	18	18	17	17	17	17	27.5	30.6	43.7	-1	-1	-1
1/18/2019	3:05:34 PM	6	765	17	16	17	16	18	17	18	17	17	17	17	17	27.5	30.6	43.7	-1	-1	-1
1/18/2019	3:05:34 PM	210	766	16	17	16	17	17	18	17	17	17	17	17	17	27.5	30.6	43.7	-1	-1	-1
1/18/2019	3:05:34 PM	413	767	17	16	17	16	18	18	18	17	17	17	17	17	27.5	30.6	43.7	-1	-1	-1
1/18/2019	3:05:34 PM	616	768	17	17	16	17	18	18	18	17	17	17	17	17	27.5	30.6	43.7	-1	-1	-1
1/18/2019	3:05:34 PM	803	769	17	16	17	16	18	18	18	18	17	17	17	17	27.5	30.6	43.7	-1	-1	-1
1/18/2019	3:05:35 PM	22	770	16	17	16	17	18	18	18	17	17	17	17	17	27.5	30.6	43.7	-1	-1	-1
1/18/2019	3:05:35 PM	210	771	16	16	16	16	18	17	18	17	17	17	17	17	27.5	30.6	43.7	-1	-1	-1
1/18/2019	3:05:35 PM	413	772	17	16	16	16	18	18	18	17	17	17	16	17	27.5	30.6	43.7	-1	-1	-1
1/18/2019	3:05:35 PM	616	773	16	17	16	17	17	18	18	18	17	17	17	17	27.5	30.6	43.7	-1	-1	-1
1/18/2019	3:05:35 PM	803	774	16	17	16	16	18	18	18	17	17	17	17	17	27.5	30.6	43.7	-1	-1	-1
1/18/2019	3:05:36 PM	6	775	17	16	17	16	18	18	18	17	17	17	17	17	27.5	30.6	43.7	-1	-1	-1
1/18/2019	3:05:36 PM	210	776	16	17	16	17	17	18	17	17	17	17	17	17	27.5	30.6	43.7	-1	-1	-1
1/18/2019	3:05:36 PM	413	777	16	16	16	16	18	17	18	17	17	17	17	17	27.5	30.6	43.7	-1	-1	-1
1/18/2019	3:05:36 PM	616	778	16	16	16	16	17	18	17	18	17	17	17	17	27.5	30.6	43.7	-1	-1	-1
1/18/2019	3:05:36 PM	803	779	16	17	16	17	17	18	18	17	17	17	17	17	27.5	30.6	43.7	-1	-1	-1
1/18/2019	3:05:37 PM	6	780	17	16	17	16	18	18	18	17	17	17	17	17	27.5	30.6	43.7	-1	-1	-1
1/18/2019	3:05:37 PM	210	781	16	16	16	17	17	18	17	17	17	17	17	17	27.5	30.6	43.7	-1	-1	-1
1/18/2019	3:05:37 PM	413	782	16	16	16	16	18	18	18	17	17	17	17	17	27.5	30.6	43.7	-1	-1	-1
1/18/2019	3:05:37 PM	616	783	16	17	16	17	17	18	17	17	17	17	17	17	27.5	30.6	43.7	-1	-1	-1
1/18/2019	3:05:37 PM	803	784	16	17	16	17	18	18	17	17	17	17	17	17	27.5	30.6	43.7	-1	-1	-1
1/18/2019	3:05:38 PM	6	785	17	16	17	17	18	18	18	18	17	17	16	17	27.5	30.6	43.7	-1	-1	-1
1/18/2019	3:05:38 PM	210	786	16	17	16	16	18	18	17	17	17	17	17	17	27.5	30.6	43.7	-1	-1	-1
1/18/2019	3:05:38 PM	413	787	17	16	16	16	18	18	17	17	17	17	16	17	27.5	30.6	43.7	-1	-1	-1
1/18/2019	3:05:38 PM	616	788	16	17	16	17	17	18	18	18	17	17	17	17	27.5	30.6	43.7	-1	-1	-1
1/18/2019	3:05:38 PM	803	789	16	17	16	17	18	18	18	17	17	17	17	17	27.5	30.6	43.7	-1	-1	-1
1/18/2019	3:05:39 PM	6	790	17	16	16	16	18	18	18	18	17	17	16	17	27.5	30.6	43.7	-1	-1	-1
1/18/2019	3:05:39 PM	210	791	16	16	16	17	17	18	18	17	17	17	17	17	27.5	30.6	43.7	-1	-1	-1
1/18/2019	3:05:39 PM	413	792	17	16	17	16	18	18	18	17	17	17	16	17	27.5	30.6	43.7	-1	-1	-1
1/18/2019	3:05:39 PM	616	793	16	17	16	17	18	18	18	17	17	17	17	17	27.5	30.6	43.7	-1	-1	-1
1/18/2019	3:05:39 PM	803	794	16	16	16	17	18	17	18	17	17	17	17	17	27.5	30.6	43.7	-1	-1	-1
1/18/2019	3:05:40 PM	6	795	16	17	16	17	18	18	17	18	17	17	17	17	27.5	30.6	43.7	-1	-1	-1
1/18/2019	3:05:40 PM	210	796	16	16	16	16	18	17	18	17	17	17	17	17	27.5	30.6	43.7	-1	-1	-1
1/18/2019	3:05:40 PM	413	797	16	16	16	17	17	18	17	18	17	17	16	17	27.5	30.6	43.7	-1	-1	-1
1/18/2019	3:05:40 PM	616	798	16	16	17	16	18	17	18	17	17	17	17	17	27.5	30.6	43.7	-1	-1	-1
1/18/2019	3:05:40 PM	803	799	17	16	17	16	18	18	18	18	17	17	17	17	27.5	30.5	46.7	-1	-1	-1
1/18/2019	3:05:41 PM	6	800	17	16	16	16	18	17	18	17	17	17	17	17	27.5	30.5	46.7	-1	-1	-1
1/18/2019	3:05:41 PM	210	801	16	16	16	17	17	17	17	17	17	17	16	17	27.5	30.5	46.7	-1	-1	-1
1/18/2019	3:05:41 PM	413	802	16	16	16	16	18	18	18	17	17	17	17	17	27.5	30.5	46.7	-1	-1	-1
1/18/2019	3:05:41 PM	616	803	17	17	16	16	18	18	18	18	17	17	16	17	27.5	30.5	46.7	-1	-1	-1
1/18/2019	3:05:41 PM	803	804	17	17	16	17	17	18	17	18	17	17	17	17	27.5	30.5	46.7	-1	-1	-1
1/18/2019	3:05:42 PM	6	805	17	16	17	16	18	18	18	17	17	17	16	17	27.5	30.5	46.7	-1	-1	-1
1/18/2019	3:05:42 PM	210	806	16	16	16	17	17	18	17	17	17	17	17	17	27.5	30.5	46.7	-1	-1	-1
1/18/2019	3:05:42 PM	413	807	16	16	17	16	18	18	18	17	17	17	17	17	27.5	30.5	46.7	-1	-1	-1
1/18/2019	3:05:42 PM	616	808	16	16	16	17	17	18	17	18	17	17	17	17	27.5	30.5	46.7	-1	-1	-1
1/18/2019	3:05:42 PM	803	809	16	17	16	17	17	18	18	17	17	17	17	17	27.5	30.5	46.7	-1	-1	-1
1/18/2019	3:05:43 PM	6	810	17	16	16	16	18	18	18	17	17	17	16	17	27.5	30.5	46.7	-1	-1	-1
1/18/2019	3:05:43 PM	210	811	16	16	16	16	17	18	17	17	17	17	17	17	27.5	30.5	46.7	-1	-1	-1
1/18/2019	3:05:43 PM	413	812	17	16	16	17	18	18	17	17	17	17	16	17	27.5	30.5	46.7	-1	-1	-1
1/18/2019	3:05:43 PM	616	813	16	17	16	17	17	18	17	18	17	17	17	17	27.5	30.5	46.7	-1	-1	-1
1/18/2019	3:05:43 PM	803	814	16	16	16	17	18	17	18	17	17	17	17	17	27.5	30.5	46.7	-1	-1	-1
1/18/2019	3:05:44 PM	6	815	16	17	16	17	17	18	17	18	17	17	17	17	27.5	30.5	46.7	-1	-1	-1
1/18/2019	3:05:44 PM	210	816	17	16	16	16	18	17	18	17	17	17	17	17	27.5	30.5	46.7	-1	-1	-1
1/18/2019	3:05:44 PM	413	817	16	16	16	17	18	18	18	17	17	17	17	17	27.5	30.5	46.7	-1	-1	-1
1/18/2019	3:05:44 PM	616	818	17	16	17	16	18	18	18	17	17	17	17	17	27.5	30.5	46.7	-1	-1	-1
1/18/2019	3:05:44 PM	803	819	17	16	16	17	17	18	17	18	17	17	17	17	27.5	30.5	46.7	-1	-1	-1
1/18/2019	3:05:45 PM	6	820	17	16	17	16	18	18	18	17	17	17	17	17	27.5	30.5	46.7	-1	-1	-1
1/18/2019	3:05:45 PM	210	821	16	16	16	17	17	18	17	18	17	17	17	17	27.5	30.5	46.7	-1	-1	-1
1/18/2019	3:05:45 PM	413	822	17	16	16	16	18	18	18	17	17	17	17	17	27.5	30.5	46.7	-1	-1	-1
1/18/2019	3:05:45 PM	616	823	16	17	16	17	17	18	18	18	17	17	17	17	27.5	30.5	46.7	-1	-1	-1
1/18/2019	3:05:45 PM	803	824	16	17	16	17	18	18	18	17	17	17	17	17	27.5	30.5	46.7	-1	-1	-1
1/18/2019	3:05:46 PM	6	825	16	16	16	17	17	18	17	18	17	17	17	17	27.5	30.5	46.7	-1	-1	-1
1/18/2019	3:05:46 PM	210	826	16	16	16	16	18	17	18	17	17	17	16	17	27.5	30.5	46.7	-1	-1	-1
1/18/2019	3:05:46 PM	413	827	16	17	16	17	17	18	18	17	17	17	17	17	27.5	30.5	46.7	-1	-1	-1
1/18/2019	3:05:46 PM	616	828	17	16	17	16	18	17	18	17	17	17	17	17	27.5	30.5	46.7	-1	-1	-1
1/18/2019	3:05:46 PM	803	829	16	16	16	17	17	18	17	17	17	17	17	17	27.5	30.5	46.7	-1	-1	-1
1/18/2019	3:05:47 PM	6	830	17	16	17	16	18	18	18	17	17	17	17	17	27.5	30.5	46.7	-1	-1	-1
1/18/2019	3:05:47 PM	209	831	16	17	16	17	17	18	17	17	17	17	17	17	27.5	30.5	46.7	-1	-1	-1
1/18/2019	3:05:47 PM	413	832	17	16	16	17	17	18	18	17	17	17	16	17	27.5	30.5	46.7	-1	-1	-1
1/18/2019	3:05:47 PM	616	833	16	16	16	16	18	18	18	17	17	17	17	17	27.5	30.5	46.7	-1	-1	-1
1/18/2019	3:05:47 PM	803	834	17	16	16	16	17	17	18	17	17	17	17	17	27.5	30.5	46.7	-1	-1	-1
1/18/2019	3:05:48 PM	6	835	16	16	16	17	17	18	17	18	17	17	17	17	27.5	30.5	46.7	-1	-1	-1
1/18/2019	3:05:48 PM	209	836	16	16	16	16	17	18	18	17	17	17	17	17	27.5	30.5	46.7	-1	-1	-1
1/18/2019	3:05:48 PM	413	837	17	16	16	17	17	18	18	18	17	17	16	17	27.5	30.5	46.7	-1	-1	-1
1/18/2019	3:05:48 PM	616	838	16	17	16	17	17	18	18	17	17	17	17	17	27.5	30.5	46.7	-1	-1	-1
1/18/2019	3:05:48 PM	803	839	17	16	16	16	18	17	18	17	17	17	16	17	27.5	30.5	46.7	-1	-1	-1
1/18/2019	3:05:49 PM	6	840	17	16	16	16	18	18	18	17	17	17	16	17	27.5	30.5	46.7	-1	-1	-1
1/18/2019	3:05:49 PM	209	841	16	16	16	16	18	18	18	17	17	17	17	17	27.5	30.5	54.7	-1	-1	-1
1/18/2019	3:05:49 PM	413	842	17	16	17	16	18	18	18	17	17	17	16	17	27.5	30.5	54.7	-1	-1	-1
1/18/2019	3:05:49 PM	616	843	17	17	16	17	17	18	17	18	17	17	17	17	27.5	30.5	54.7	-1	-1	-1
1/18/2019	3:05:49 PM	803	844	16	16	16	17	17	18	18	17	17	17	17	17	27.5	30.5	54.7	-1	-1	-1
1/18/2019	3:05:50 PM	0	845	17	16	16	16	18	18	17	18	17	17	16	17	27.5	30.5	54.7	-1	-1	-1
1/18/2019	3:05:50 PM	204	846	16	17	16	17	17	18	17	17	17	17	17	17	27.5	30.5	54.7	-1	-1	-1
1/18/2019	3:05:50 PM	407	847	17	16	17	16	18	17	18	17	17	17	17	17	27.5	30.5	54.7	-1	-1	-1
1/18/2019	3:05:50 PM	610	848	16	16	16	17	17	18	18	17	17	17	17	17	27.5	30.5	54.7	-1	-1	-1
1/18/2019	3:05:50 PM	813	849	17	16	17	16	18	18	18	17	17	17	17	17	27.5	30.5	54.7	-1	-1	-1
1/18/2019	3:05:51 PM	0	850	16	16	17	16	18	18	18	18	17	17	16	17	27.5	30.5	54.7	-1	-1	-1
1/18/2019	3:05:51 PM	204	851	16	16	16	16	18	18	17	17	17	17	17	17	27.5	30.5	54.7	-1	-1	-1
1/18/2019	3:05:51 PM	407	852	17	16	16	16	18	18	18	17	17	17	16	17	27.5	30.5	54.7	-1	-1	-1
1/18/2019	3:05:51 PM	605	853	16	16	16	17	17	18	17	17	17	17	17	17	27.5	30.5	54.7	-1	-1	-1
1/18/2019	3:05:51 PM	808	854	16	16	16	16	18	17	18	17	17	17	17	17	27.5	30.5	54.7	-1	-1	-1
1/18/2019	3:05:52 PM	11	855	16	17	16	17	17	18	17	18	17	17	17	17	27.5	30.5	54.7	-1	-1	-1
1/18/2019	3:05:52 PM	214	856	16	16	16	16	18	18	18	17	17	17	17	17	27.5	30.5	54.7	-1	-1	-1
1/18/2019	3:05:52 PM	401	857	16	17	16	16	17	18	17	17	17	17	16	17	27.5	30.5	54.7	-1	-1	-1
1/18/2019	3:05:52 PM	605	858	16	17	16	16	18	18	18	17	17	17	17	17	27.5	30.5	54.7	-1	-1	-1
1/18/2019	3:05:52 PM	808	859	17	16	16	17	17	18	17	17	17	17	16	17	27.5	30.5	54.7	-1	-1	-1
1/18/2019	3:05:53 PM	11	860	16	17	16	17	18	18	18	17	17	17	17	17	27.5	30.5	54.7	-1	-1	-1
1/18/2019	3:05:53 PM	214	861	17	16	17	16	18	18	18	18	17	17	17	17	27.5	30.5	54.7	-1	-1	-1
1/18/2019	3:05:53 PM	401	862	16	17	16	17	17	18	17	18	17	17	17	17	27.5	30.5	54.7	-1	-1	-1
1/18/2019	3:05:53 PM	605	863	16	16	17	16	18	17	18	17	17	17	17	17	27.5	30.5	54.7	-1	-1	-1
1/18/2019	3:05:53 PM	808	864	16	16	16	17	17	18	18	17	17	17	17	17	27.5	30.5	54.7	-1	-1	-1
1/18/2019	3:05:54 PM	11	865	17	16	17	16	18	18	17	17	17	17	16	17	27.5	30.5	54.7	-1	-1	-1
1/18/2019	3:05:54 PM	214	866	16	17	16	17	17	18	17	17	17	17	17	17	27.5	30.5	54.7	-1	-1	-1
1/18/2019	3:05:54 PM	401	867	16	16	16	16	18	18	18	17	17	17	17	17	27.5	30.5	54.7	-1	-1	-1
1/18/2019	3:05:54 PM	605	868	17	16	16	16	17	18	17	18	17	17	16	17	27.5	30.5	54.7	-1	-1	-1
1/18/2019	3:05:54 PM	808	869	16	17	16	16	18	18	18	17	17	17	17	17	27.5	30.5	54.7	-1	-1	-1
1/18/2019	3:05:55 PM	11	870	17	16	17	17	17	18	18	17	17	17	16	17	27.5	30.5	54.7	-1	-1	-1
1/18/2019	3:05:55 PM	214	871	16	16	16	17	18	18	18	17	17	17	17	17	27.5	30.5	54.7	-1	-1	-1
1/18/2019	3:05:55 PM	401	872	16	16	16	16	18	18	18	17	17	17	17	17	27.5	30.5	54.7	-1	-1	-1
1/18/2019	3:05:55 PM	605	873	16	16	16	17	17	18	17	17	17	17	17	17	27.5	30.5	54.7	-1	-1	-1
1/18/2019	3:05:55 PM	808	874	17	16	17	16	18	18	18	17	17	17	17	17	27.5	30.5	54.7	-1	-1	-1
1/18/2019	3:05:56 PM	11	875	17	16	16	17	18	18	17	18	17	17	17	17	27.5	30.5	54.7	-1	-1	-1
1/18/2019	3:05:56 PM	214	876	16	17	16	17	18	18	17	17	17	17	17	17	27.5	30.5	54.7	-1	-1	-1
1/18/2019	3:05:56 PM	401	877	17	16	16	16	17	18	18	17	17	17	16	17	27.5	30.5	54.7	-1	-1	-1
1/18/2019	3:05:56 PM	605	878	16	16	16	17	17	18	18	17	17	17	17	17	27.5	30.5	54.7	-1	-1	-1
1/18/2019	3:05:56 PM	808	879	17	16	16	17	17	18	17	18	17	17	16	17	27.5	30.5	54.7	-1	-1	-1
1/18/2019	3:05:57 PM	11	880	17	17	16	16	17	18	18	17	17	17	17	17	27.5	30.5	54.7	-1	-1	-1
1/18/2019	3:05:57 PM	214	881	16	16	16	17	17	18	17	17	17	17	17	17	27.5	30.5	54.7	-1	-1	-1
1/18/2019	3:05:57 PM	401	882	16	17	16	16	18	18	17	17	17	17	17	17	27.5	30.5	54.7	-1	-1	-1
1/18/2019	3:05:57 PM	605	883	17	17	16	17	17	18	18	17	17	17	17	17	27.5	30.5	46.3	-1	-1	-1
1/18/2019	3:05:57 PM	808	884	16	17	16	17	18	18	18	17	17	17	17	17	27.5	30.5	46.3	-1	-1	-1
1/18/2019	3:05:58 PM	11	885	17	16	16	17	17	18	18	18	17	17	17	17	27.5	30.5	46.3	-1	-1	-1
1/18/2019	3:05:58 PM	214	886	16	16	16	17	18	17	18	17	17	17	17	17	27.5	30.5	46.3	-1	-1	-1
1/18/2019	3:05:58 PM	401	887	17	16	16	16	18	17	18	17	17	17	17	17	27.5	30.5	46.3	-1	-1	-1
1/18/2019	3:05:58 PM	605	888	16	16	16	17	18	18	18	17	17	17	17	17	27.5	30.5	46.3	-1	-1	-1
1/18/2019	3:05:58 PM	808	889	17	16	17	16	18	18	18	17	17	17	16	17	27.5	30.5	46.3	-1	-1	-1
1/18/2019	3:05:59 PM	11	890	16	17	16	17	17	18	17	17	17	17	17	17	27.5	30.5	46.3	-1	-1	-1
1/18/2019	3:05:59 PM	214	891	17	16	16	16	17	17	17	17	17	17	17	17	27.5	30.5	46.3	-1	-1	-1
1/18/2019	3:05:59 PM	401	892	16	16	16	17	17	18	18	18	17	17	17	17	27.5	30.5	46.3	-1	-1	-1
1/18/2019	3:05:59 PM	605	893	17	16	17	16	18	18	18	17	17	17	17	17	27.5	30.5	46.3	-1	-1	-1
1/18/2019	3:05:59 PM	808	894	16	17	16	17	17	18	18	17	17	17	17	17	27.5	30.5	46.3	-1	-1	-1
1/18/2019	3:06:00 PM	11	895	17	16	17	17	18	18	17	18	17	17	16	17	27.5	30.5	46.3	-1	-1	-1
1/18/2019	3:06:00 PM	214	896	16	16	16	16	18	17	18	17	17	17	17	17	27.5	30.5	46.3	-1	-1	-1
1/18/2019	3:06:00 PM	401	897	17	16	16	16	18	18	18	17	17	17	17	17	27.5	30.5	46.3	-1	-1	-1
1/18/2019	3:06:00 PM	605	898	16	16	16	17	17	18	18	17	17	17	17	17	27.5	30.5	46.3	-1	-1	-1
1/18/2019	3:06:00 PM	808	899	17	16	17	16	18	17	18	17	17	17	17	17	27.5	30.5	46.3	-1	-1	-1
1/18/2019	3:06:01 PM	11	900	16	16	16	17	17	18	17	18	17	17	17	17	27.5	30.5	46.3	-1	-1	-1
1/18/2019	3:06:01 PM	214	901	16	16	16	16	18	18	18	17	17	17	17	17	27.5	30.5	46.3	-1	-1	-1
1/18/2019	3:06:01 PM	401	902	17	16	16	16	18	18	18	17	17	17	16	17	27.5	30.5	46.3	-1	-1	-1
1/18/2019	3:06:01 PM	605	903	16	17	16	17	18	18	18	17	17	17	17	17	27.5	30.5	46.3	-1	-1	-1
1/18/2019	3:06:01 PM	808	904	17	16	17	16	18	18	18	17	17	17	16	17	27.5	30.5	46.3	-1	-1	-1
1/18/2019	3:06:02 PM	11	905	16	17	16	17	17	18	18	17	17	17	17	17	27.5	30.5	46.3	-1	-1	-1
1/18/2019	3:06:02 PM	214	906	17	16	17	16	18	17	18	17	17	17	16	17	27.5	30.5	46.3	-1	-1	-1
1/18/2019	3:06:02 PM	401	907	16	16	16	16	17	18	17	18	17	17	16	17	27.5	30.5	46.3	-1	-1	-1
1/18/2019	3:06:02 PM	605	908	17	16	17	16	18	18	18	17	17	17	17	17	27.5	30.5	46.3	-1	-1	-1
1/18/2019	3:06:02 PM	808	909	17	16	16	17	17	18	17	18	17	17	17	17	27.5	30.5	46.3	-1	-1	-1
1/18/2019	3:06:03 PM	11	910	16	17	16	17	18	18	18	17	17	17	16	17	27.5	30.5	46.3	-1	-1	-1
1/18/2019	3:06:03 PM	214	911	16	16	16	16	17	18	17	18	17	17	16	17	27.5	30.5	46.3	-1	-1	-1
1/18/2019	3:06:03 PM	401	912	16	17	16	16	18	18	18	17	17	17	17	17	27.5	30.5	46.3	-1	-1	-1
1/18/2019	3:06:03 PM	605	913	17	17	16	17	18	18	17	17	17	17	17	17	27.5	30.5	46.3	-1	-1	-1
1/18/2019	3:06:03 PM	808	914	16	17	16	17	18	18	18	17	17	17	17	17	27.5	30.5	46.3	-1	-1	-1
1/18/2019	3:06:04 PM	11	915	17	16	16	16	18	18	18	17	17	17	16	17	27.5	30.5	46.3	-1	-1	-1
1/18/2019	3:06:04 PM	214	916	16	17	16	16	17	18	18	17	17	17	17	17	27.5	30.5	46.3	-1	-1	-1
1/18/2019	3:06:04 PM	401	917	16	16	17	16	18	17	18	17	17	17	17	17	27.5	30.5	46.3	-1	-1	-1
1/18/2019	3:06:04 PM	605	918	16	17	16	17	17	18	18	17	17	17	17	17	27.5	30.5	46.3	-1	-1	-1
1/18/2019	3:06:04 PM	808	919	17	16	17	16	18	18	18	17	17	17	17	17	27.5	30.5	46.3	-1	-1	-1
1/18/2019	3:06:05 PM	11	920	16	17	16	17	17	18	18	17	17	17	17	17	27.5	30.5	46.3	-1	-1	-1
1/18/2019	3:06:05 PM	214	921	16	16	16	16	17	18	17	17	17	17	16	17	27.5	30.5	46.3	-1	-1	-1
1/18/2019	3:06:05 PM	401	922	16	16	16	17	17	18	17	17	17	17	17	17	27.5	30.5	46.3	-1	-1	-1
1/18/2019	3:06:05 PM	605	923	17	16	17	16	18	17	18	17	17	17	16	17	27.5	30.5	46.3	-1	-1	-1
1/18/2019	3:06:05 PM	808	924	16	17	16	17	18	18	18	17	17	17	17	17	27.5	30.5	46.3	-1	-1	-1
1/18/2019	3:06:06 PM	11	925	16	16	16	16	17	18	17	18	17	17	16	17	27.5	30.4	43.3	-1	-1	-1
1/18/2019	3:06:06 PM	214	926	16	16	16	16	17	17	18	17	17	17	17	17	27.5	30.4	43.3	-1	-1	-1
1/18/2019	3:06:06 PM	401	927	17	16	16	17	17	18	18	17	17	17	17	17	27.5	30.4	43.3	-1	-1	-1
1/18/2019	3:06:06 PM	605	928	16	17	16	17	18	18	18	17	17	17	17	17	27.5	30.4	43.3	-1	-1	-1
1/18/2019	3:06:06 PM	808	929	16	16	16	17	18	18	17	18	17	17	17	17	27.5	30.4	43.3	-1	-1	-1
1/18/2019	3:06:07 PM	11	930	16	16	16	16	18	17	18	17	17	17	17	17	27.5	30.4	43.3	-1	-1	-1
1/18/2019	3:06:07 PM	214	931	16	16	16	16	17	18	17	18	17	17	16	17	27.5	30.4	43.3	-1	-1	-1
1/18/2019	3:06:07 PM	401	932	16	16	16	17	18	18	17	18	17	17	17	17	27.5	30.4	43.3	-1	-1	-1
1/18/2019	3:06:07 PM	605	933	17	16	17	16	18	18	18	17	17	17	17	17	27.5	30.4	43.3	-1	-1	-1
1/18/2019	3:06:07 PM	808	934	16	17	16	16	17	18	18	18	17	17	17	17	27.5	30.4	43.3	-1	-1	-1
1/18/2019	3:06:08 PM	11	935	17	16	16	16	17	17	18	17	17	17	16	17	27.5	30.4	43.3	-1	-1	-1
1/18/2019	3:06:08 PM	214	936	16	17	16	17	17	18	18	17	17	17	17	17	27.5	30.4	43.3	-1	-1	-1
1/18/2019	3:06:08 PM	401	937	17	16	17	16	18	18	17	17	17	17	17	17	27.5	30.4	43.3	-1	-1	-1
1/18/2019	3:06:08 PM	605	938	16	17	16	17	17	18	18	17	17	17	17	17	27.5	30.4	43.3	-1	-1	-1
1/18/2019	3:06:08 PM	808	939	17	16	16	16	17	18	18	18	17	17	17	17	27.5	30.4	43.3	-1	-1	-1
1/18/2019	3:06:09 PM	11	940	16	17	16	16	17	17	18	17	17	17	17	17	27.5	30.4	43.3	-1	-1	-1
1/18/2019	3:06:09 PM	214	941	16	16	16	16	17	18	17	17	17	17	16	17	27.5	30.4	43.3	-1	-1	-1
1/18/2019	3:06:09 PM	401	942	16	17	16	17	17	18	18	17	17	17	17	17	27.5	30.4	43.3	-1	-1	-1
1/18/2019	3:06:09 PM	605	943	17	16	16	16	17	18	18	18	17	17	16	17	27.5	30.4	43.3	-1	-1	-1
1/18/2019	3:06:09 PM	808	944	17	16	16	16	18	18	18	17	17	17	16	17	27.5	30.4	43.3	-1	-1	-1
1/18/2019	3:06:10 PM	11	945	16	17	16	17	17	18	17	17	17	17	17	17	27.5	30.4	43.3	-1	-1	-1
1/18/2019	3:06:10 PM	214	946	17	16	17	16	18	18	18	17	17	17	17	17	27.5	30.4	43.3	-1	-1	-1
1/18/2019	3:06:10 PM	401	947	16	17	16	17	17	18	17	17	17	17	17	17	27.5	30.4	43.3	-1	-1	-1
1/18/2019	3:06:10 PM	605	948	17	16	17	16	18	17	18	17	17	17	17	17	27.5	30.4	43.3	-1	-1	-1
1/18/2019	3:06:10 PM	808	949	16	17	16	17	17	18	18	17	17	17	17	17	27.5	30.4	43.3	-1	-1	-1
1/18/2019	3:06:11 PM	11	950	17	16	17	16	18	18	17	17	17	17	16	17	27.5	30.4	43.3	-1	-1	-1
1/18/2019	3:06:11 PM	214	951	16	17	16	16	17	18	18	17	17	17	17	17	27.5	30.4	43.3	-1	-1	-1
1/18/2019	3:06:11 PM	401	952	17	16	17	16	18	18	18	17	17	17	17	17	27.5	30.4	43.3	-1	-1	-1
1/18/2019	3:06:11 PM	605	953	16	17	16	17	17	18	18	17	17	17	17	17	27.5	30.4	43.3	-1	-1	-1
1/18/2019	3:06:11 PM	808	954	16	16	16	17	17	18	17	18	16	17	16	17	27.5	30.4	43.3	-1	-1	-1
1/18/2019	3:06:12 PM	11	955	16	16	16	16	17	17	18	17	17	17	17	17	27.5	30.4	43.3	-1	-1	-1
1/18/2019	3:06:12 PM	214	956	16	16	16	17	17	18	18	18	17	17	17	17	27.5	30.4	43.3	-1	-1	-1
1/18/2019	3:06:12 PM	401	957	17	16	16	16	18	18	18	17	17	17	17	17	27.5	30.4	43.3	-1	-1	-1
1/18/2019	3:06:12 PM	605	958	16	17	16	17	17	18	17	18	17	17	17	17	27.5	30.4	43.3	-1	-1	-1
1/18/2019	3:06:12 PM	808	959	17	16	16	16	17	18	17	17	17	17	16	17	27.5	30.4	43.3	-1	-1	-1
1/18/2019	3:06:13 PM	11	960	16	16	16	16	18	18	18	17	17	17	17	17	27.5	30.4	43.3	-1	-1	-1
1/18/2019	3:06:13 PM	214	961	16	17	16	17	17	18	17	17	17	17	17	17	27.5	30.4	43.3	-1	-1	-1
1/18/2019	3:06:13 PM	401	962	16	17	16	17	17	18	17	18	17	17	17	17	27.5	30.4	43.3	-1	-1	-1
1/18/2019	3:06:13 PM	605	963	16	17	16	17	17	18	18	17	17	17	17	17	27.5	30.4	43.3	-1	-1	-1
1/18/2019	3:06:13 PM	808	964	16	16	16	16	18	17	18	17	17	17	17	17	27.5	30.4	43.3	-1	-1	-1
1/18/2019	3:06:14 PM	11	965	17	16	17	16	18	17	18	17	17	17	17	17	27.5	30.4	43.3	-1	-1	-1
1/18/2019	3:06:14 PM	214	966	17	16	16	17	18	18	18	17	17	17	17	17	27.5	30.4	43.3	-1	-1	-1
1/18/2019	3:06:14 PM	401	967	16	16	17	17	17	18	17	18	17	17	17	17	27.5	30.4	41.4	-1	-1	-1
1/18/2019	3:06:14 PM	605	968	16	17	16	16	17	18	18	18	17	17	17	17	27.5	30.4	41.4	-1	-1	-1
1/18/2019	3:06:14 PM	808	969	16	16	16	16	18	17	18	17	17	17	17	17	27.5	30.4	41.4	-1	-1	-1
1/18/2019	3:06:15 PM	11	970	17	16	17	16	18	17	18	17	17	17	17	17	27.5	30.4	41.4	-1	-1	-1
1/18/2019	3:06:15 PM	214	971	16	17	16	17	17	18	17	18	17	17	17	17	27.5	30.4	41.4	-1	-1	-1
1/18/2019	3:06:15 PM	401	972	17	17	16	17	17	18	17	18	17	17	17	17	27.5	30.4	41.4	-1	-1	-1
1/18/2019	3:06:15 PM	605	973	16	16	16	16	18	18	18	17	17	17	17	17	27.5	30.4	41.4	-1	-1	-1
1/18/2019	3:06:15 PM	808	974	17	16	17	16	18	17	18	17	17	17	16	17	27.5	30.4	41.4	-1	-1	-1
1/18/2019	3:06:16 PM	11	975	16	16	16	16	17	18	17	18	16	17	16	17	27.5	30.4	41.4	-1	-1	-1
1/18/2019	3:06:16 PM	214	976	16	17	16	17	17	18	18	17	17	17	17	17	27.5	30.4	41.4	-1	-1	-1
1/18/2019	3:06:16 PM	401	977	16	17	16	16	18	18	18	17	17	17	17	17	27.5	30.4	41.4	-1	-1	-1
1/18/2019	3:06:16 PM	605	978	17	16	17	16	18	17	18	17	17	17	17	17	27.5	30.4	41.4	-1	-1	-1
1/18/2019	3:06:16 PM	808	979	16	16	16	16	17	18	18	18	16	17	16	17	27.5	30.4	41.4	-1	-1	-1
1/18/2019	3:06:17 PM	11	980	16	16	16	17	17	18	17	18	17	17	17	17	27.5	30.4	41.4	-1	-1	-1
1/18/2019	3:06:17 PM	214	981	16	17	16	17	18	18	18	17	17	17	17	17	27.5	30.4	41.4	-1	-1	-1
1/18/2019	3:06:17 PM	401	982	16	17	16	17	18	18	18	17	17	17	17	17	27.5	30.4	41.4	-1	-1	-1
1/18/2019	3:06:17 PM	605	983	17	16	17	16	17	17	18	17	17	17	17	17	27.5	30.4	41.4	-1	-1	-1
1/18/2019	3:06:17 PM	808	984	16	16	16	17	17	18	17	18	17	17	17	17	27.5	30.4	41.4	-1	-1	-1
1/18/2019	3:06:18 PM	11	985	16	17	16	16	18	18	18	17	17	17	17	17	27.5	30.4	41.4	-1	-1	-1
1/18/2019	3:06:18 PM	214	986	17	16	17	16	18	18	18	17	17	17	17	17	27.5	30.4	41.4	-1	-1	-1
1/18/2019	3:06:18 PM	401	987	17	16	17	16	18	18	18	17	17	17	17	17	27.5	30.4	41.4	-1	-1	-1
1/18/2019	3:06:18 PM	605	988	16	16	16	16	17	18	17	17	17	17	16	17	27.5	30.4	41.4	-1	-1	-1
1/18/2019	3:06:18 PM	808	989	16	17	16	16	18	18	18	17	17	17	17	17	27.5	30.4	41.4	-1	-1	-1
1/18/2019	3:06:19 PM	11	990	16	16	17	16	18	17	18	17	17	17	17	17	27.5	30.4	41.4	-1	-1	-1
1/18/2019	3:06:19 PM	214	991	16	16	16	17	17	18	17	18	17	17	17	17	27.5	30.4	41.4	-1	-1	-1
1/18/2019	3:06:19 PM	401	992	16	17	16	17	17	18	17	18	17	17	17	17	27.5	30.4	41.4	-1	-1	-1
1/18/2019	3:06:19 PM	605	993	16	16	17	16	18	18	18	17	17	17	17	17	27.5	30.4	41.4	-1	-1	-1
1/18/2019	3:06:19 PM	808	994	17	16	17	16	18	17	18	17	17	17	17	17	27.5	30.4	41.4	-1	-1	-1
1/18/2019	3:06:20 PM	11	995	16	16	16	16	17	18	17	18	17	17	17	17	27.5	30.4	41.4	-1	-1	-1
1/18/2019	3:06:20 PM	214	996	16	17	16	17	17	18	17	17	17	17	17	17	27.5	30.4	41.4	-1	-1	-1
1/18/2019	3:06:20 PM	401	997	16	16	16	17	17	18	18	17	17	17	17	17	27.5	30.4	41.4	-1	-1	-1
1/18/2019	3:06:20 PM	605	998	16	16	16	16	18	17	18	17	17	17	17	17	27.5	30.4	41.4	-1	-1	-1
1/18/2019	3:06:20 PM	808	999	17	16	16	16	17	18	17	17	17	17	16	17	27.5	30.4	41.4	-1	-1	-1
1/18/2019	3:06:21 PM	11	1000	16	16	16	17	17	18	18	17	17	17	16	17	27.5	30.4	41.4	-1	-1	-1
1/18/2019	3:06:21 PM	214	1001	16	16	16	16	18	18	18	17	17	17	17	17	27.5	30.4	41.4	-1	-1	-1
1/18/2019	3:06:21 PM	401	1002	17	17	17	16	18	18	17	17	17	17	17	17	27.5	30.4	41.4	-1	-1	-1
1/18/2019	3:06:21 PM	605	1003	16	16	16	17	17	18	17	17	17	17	16	17	27.5	30.4	41.4	-1	-1	-1
1/18/2019	3:06:21 PM	808	1004	16	17	16	17	17	18	17	17	17	17	17	17	27.5	30.4	41.4	-1	-1	-1
1/18/2019	3:06:22 PM	11	1005	17	16	16	16	18	17	18	17	17	17	17	17	27.5	30.4	41.4	-1	-1	-1
1/18/2019	3:06:22 PM	214	1006	17	16	17	16	18	18	18	17	17	17	16	17	27.5	30.4	41.4	-1	-1	-1
1/18/2019	3:06:22 PM	401	1007	17	16	16	17	17	18	17	18	17	17	17	17	27.5	30.4	41.4	-1	-1	-1
1/18/2019	3:06:22 PM	605	1008	16	16	16	17	17	18	18	17	17	17	17	17	27.5	30.4	41.4	-1	-1	-1
1/18/2019	3:06:22 PM	808	1009	17	16	17	16	18	17	18	17	17	17	17	17	27.5	30.4	74.9	-1	-1	-1
1/18/2019	3:06:23 PM	11	1010	17	17	16	17	17	18	17	18	17	17	17	17	27.5	30.4	74.9	-1	-1	-1
1/18/2019	3:06:23 PM	214	1011	16	17	16	17	17	18	18	18	17	17	17	17	27.5	30.4	74.9	-1	-1	-1
1/18/2019	3:06:23 PM	401	1012	16	16	16	16	18	18	18	17	17	17	17	17	27.5	30.4	74.9	-1	-1	-1
1/18/2019	3:06:23 PM	605	1013	16	16	17	16	17	17	18	17	17	17	16	17	27.5	30.4	74.9	-1	-1	-1
1/18/2019	3:06:23 PM	808	1014	16	16	16	17	17	18	17	18	17	17	17	17	27.5	30.4	74.9	-1	-1	-1
1/18/2019	3:06:24 PM	11	1015	16	16	16	16	18	18	18	17	17	17	17	17	27.5	30.4	74.9	-1	-1	-1
1/18/2019	3:06:24 PM	214	1016	17	16	17	16	18	18	18	17	17	17	16	17	27.5	30.4	74.9	-1	-1	-1
1/18/2019	3:06:24 PM	401	1017	16	16	16	17	17	18	17	18	17	17	17	17	27.5	30.4	74.9	-1	-1	-1
1/18/2019	3:06:24 PM	605	1018	16	17	16	16	17	18	18	17	17	17	17	17	27.5	30.4	74.9	-1	-1	-1
1/18/2019	3:06:24 PM	808	1019	17	16	17	16	18	17	18	17	17	17	17	17	27.5	30.4	74.9	-1	-1	-1
1/18/2019	3:06:25 PM	11	1020	17	17	16	17	17	18	17	17	17	17	16	17	27.5	30.4	74.9	-1	-1	-1
1/18/2019	3:06:25 PM	214	1021	16	16	16	16	18	18	18	17	17	17	17	17	27.5	30.4	74.9	-1	-1	-1
1/18/2019	3:06:25 PM	401	1022	17	16	17	16	17	17	18	17	17	17	16	17	27.5	30.4	74.9	-1	-1	-1
1/18/2019	3:06:25 PM	605	1023	16	16	16	17	17	18	17	17	17	17	17	17	27.5	30.4	74.9	-1	-1	-1
1/18/2019	3:06:25 PM	808	1024	17	16	16	16	18	18	18	17	17	17	17	17	27.5	30.4	74.9	-1	-1	-1
1/18/2019	3:06:26 PM	11	1025	16	16	16	17	17	18	17	18	17	17	17	17	27.5	30.4	74.9	-1	-1	-1
1/18/2019	3:06:26 PM	214	1026	16	16	16	17	17	18	17	18	17	17	16	17	27.5	30.4	74.9	-1	-1	-1
1/18/2019	3:06:26 PM	401	1027	16	17	16	17	17	18	17	18	17	17	17	17	27.5	30.4	74.9	-1	-1	-1
1/18/2019	3:06:26 PM	605	1028	16	16	16	17	17	18	18	17	17	17	17	17	27.5	30.4	74.9	-1	-1	-1
1/18/2019	3:06:26 PM	808	1029	17	16	16	16	18	17	18	17	17	17	17	17	27.5	30.4	74.9	-1	-1	-1
1/18/2019	3:06:27 PM	11	1030	17	16	16	16	18	18	17	17	17	17	16	17	27.5	30.4	74.9	-1	-1	-1
1/18/2019	3:06:27 PM	214	1031	16	17	16	17	17	18	18	17	17	17	17	17	27.5	30.4	74.9	-1	-1	-1
1/18/2019	3:06:27 PM	401	1032	16	16	16	17	17	17	18	17	17	17	17	17	27.5	30.4	74.9	-1	-1	-1
1/18/2019	3:06:27 PM	605	1033	17	16	16	16	18	18	18	17	17	17	16	17	27.5	30.4	74.9	-1	-1	-1
1/18/2019	3:06:27 PM	808	1034	17	16	16	17	18	18	17	17	17	17	17	17	27.5	30.4	74.9	-1	-1	-1
1/18/2019	3:06:28 PM	11	1035	16	17	16	17	17	18	18	17	17	17	17	17	27.5	30.4	74.9	-1	-1	-1
1/18/2019	3:06:28 PM	214	1036	16	16	16	17	18	18	18	17	17	17	17	17	27.5	30.4	74.9	-1	-1	-1
1/18/2019	3:06:28 PM	401	1037	17	16	17	16	18	17	18	17	17	17	16	17	27.5	30.4	74.9	-1	-1	-1
1/18/2019	3:06:28 PM	605	1038	16	16	16	16	18	18	17	18	17	17	16	17	27.5	30.4	74.9	-1	-1	-1
1/18/2019	3:06:28 PM	808	1039	16	17	16	17	18	18	18	17	17	17	17	17	27.5	30.4	74.9	-1	-1	-1
1/18/2019	3:06:29 PM	11	1040	17	16	17	16	18	18	18	17	17	17	16	17	27.5	30.4	74.9	-1	-1	-1
1/18/2019	3:06:29 PM	214	1041	17	16	16	16	18	18	17	18	17	17	17	17	27.5	30.4	74.9	-1	-1	-1
1/18/2019	3:06:29 PM	401	1042	16	17	16	17	17	18	17	17	17	17	17	17	27.5	30.4	74.9	-1	-1	-1
1/18/2019	3:06:29 PM	605	1043	16	16	16	17	17	17	18	17	17	17	17	17	27.5	30.4	74.9	-1	-1	-1
1/18/2019	3:06:29 PM	808	1044	17	16	17	16	18	18	18	17	17	17	17	17	27.5	30.4	74.9	-1	-1	-1
1/18/2019	3:06:30 PM	11	1045	16	16	16	17	17	18	17	18	17	17	17	17	27.5	30.4	74.9	-1	-1	-1
1/18/2019	3:06:30 PM	214	1046	16	16	16	17	18	18	18	17	17	17	17	17	27.5	30.4	74.9	-1	-1	-1
1/18/2019	3:06:30 PM	401	1047	16	16	16	16	18	18	18	17	17	17	17	17	27.5	30.4	74.9	-1	-1	-1
1/18/2019	3:06:30 PM	605	1048	17	16	16	16	17	18	18	17	17	17	16	17	27.5	30.4	74.9	-1	-1	-1
1/18/2019	3:06:30 PM	808	1049	16	17	16	17	17	18	18	17	17	17	17	17	27.5	30.4	74.9	-1	-1	-1
1/18/2019	3:06:31 PM	11	1050	16	16	16	17	18	18	18	17	17	17	17	17	27.5	30.4	74.9	-1	-1	-1
1/18/2019	3:06:31 PM	214	1051	16	16	16	17	17	18	18	17	17	17	17	17	27.5	30.4	76.8	-1	-1	-1
1/18/2019	3:06:31 PM	401	1052	16	16	16	17	17	18	17	18	17	17	16	17	27.5	30.4	76.8	-1	-1	-1
1/18/2019	3:06:31 PM	605	1053	16	16	16	17	17	18	18	17	17	17	17	17	27.5	30.4	76.8	-1	-1	-1
1/18/2019	3:06:31 PM	808	1054	16	16	16	17	17	18	17	18	17	17	17	17	27.5	30.4	76.8	-1	-1	-1
1/18/2019	3:06:32 PM	11	1055	16	17	16	17	17	18	18	17	17	17	17	17	27.5	30.4	76.8	-1	-1	-1
1/18/2019	3:06:32 PM	214	1056	17	16	17	16	18	18	17	17	17	17	16	17	27.5	30.4	76.8	-1	-1	-1
1/18/2019	3:06:32 PM	401	1057	17	16	16	16	18	18	17	17	17	17	16	17	27.5	30.4	76.8	-1	-1	-1
1/18/2019	3:06:32 PM	605	1058	16	16	16	17	17	18	18	18	17	17	17	17	27.5	30.4	76.8	-1	-1	-1
1/18/2019	3:06:32 PM	808	1059	16	17	16	17	17	18	18	17	17	17	17	17	27.5	30.4	76.8	-1	-1	-1
1/18/2019	3:06:33 PM	11	1060	17	16	17	16	18	18	18	17	17	17	17	17	27.5	30.4	76.8	-1	-1	-1
1/18/2019	3:06:33 PM	214	1061	17	17	16	16	18	18	17	17	17	17	16	17	27.5	30.4	76.8	-1	-1	-1
1/18/2019	3:06:33 PM	401	1062	16	16	16	17	17	18	17	17	17	17	17	17	27.5	30.4	76.8	-1	-1	-1
1/18/2019	3:06:33 PM	605	1063	16	16	16	17	17	18	18	17	17	17	17	17	27.5	30.4	76.8	-1	-1	-1
1/18/2019	3:06:33 PM	808	1064	17	16	17	17	18	18	18	18	17	17	16	17	27.5	30.4	76.8	-1	-1	-1
1/18/2019	3:06:34 PM	11	1065	16	17	16	17	17	18	18	18	17	17	17	17	27.5	30.4	76.8	-1	-1	-1
1/18/2019	3:06:34 PM	214	1066	17	17	16	16	18	18	18	17	17	17	17	17	27.5	30.4	76.8	-1	-1	-1
1/18/2019	3:06:34 PM	401	1067	17	16	16	16	18	18	18	17	17	17	16	17	27.5	30.4	76.8	-1	-1	-1
1/18/2019	3:06:34 PM	605	1068	16	16	16	16	17	18	17	17	17	17	17	17	27.5	30.4	76.8	-1	-1	-1
1/18/2019	3:06:34 PM	808	1069	17	17	16	17	18	18	18	17	17	17	17	17	27.5	30.4	76.8	-1	-1	-1
1/18/2019	3:06:35 PM	11	1070	17	16	17	16	18	18	18	17	17	17	16	17	27.5	30.4	76.8	-1	-1	-1
1/18/2019	3:06:35 PM	214	1071	16	17	16	17	17	18	18	17	17	17	17	17	27.5	30.4	76.8	-1	-1	-1
1/18/2019	3:06:35 PM	401	1072	17	16	16	16	18	17	18	17	17	17	17	17	27.5	30.4	76.8	-1	-1	-1
1/18/2019	3:06:35 PM	605	1073	16	17	16	17	17	18	17	18	17	17	17	17	27.5	30.4	76.8	-1	-1	-1
1/18/2019	3:06:35 PM	808	1074	16	17	16	17	18	18	18	17	17	17	17	17	27.5	30.4	76.8	-1	-1	-1
1/18/2019	3:06:36 PM	11	1075	17	16	17	16	17	17	18	17	17	17	17	17	27.5	30.4	76.8	-1	-1	-1
1/18/2019	3:06:36 PM	214	1076	16	16	16	17	17	18	17	17	17	17	17	17	27.5	30.4	76.8	-1	-1	-1
1/18/2019	3:06:36 PM	401	1077	16	17	16	17	17	17	18	17	17	17	17	17	27.5	30.4	76.8	-1	-1	-1
1/18/2019	3:06:36 PM	605	1078	17	16	17	16	18	17	18	17	17	17	17	17	27.5	30.4	76.8	-1	-1	-1
1/18/2019	3:06:36 PM	808	1079	16	16	16	17	17	18	17	18	17	17	17	17	27.5	30.4	76.8	-1	-1	-1
1/18/2019	3:06:37 PM	11	1080	17	17	16	16	18	18	18	17	17	17	17	17	27.5	30.4	76.8	-1	-1	-1
1/18/2019	3:06:37 PM	214	1081	16	16	16	16	18	18	17	17	17	17	16	17	27.5	30.4	76.8	-1	-1	-1
1/18/2019	3:06:37 PM	401	1082	16	16	16	16	17	18	17	17	17	17	16	17	27.5	30.4	76.8	-1	-1	-1
1/18/2019	3:06:37 PM	605	1083	16	16	17	16	18	17	18	17	17	17	17	17	27.5	30.4	76.8	-1	-1	-1
1/18/2019	3:06:37 PM	808	1084	17	17	16	17	17	18	18	18	17	17	17	17	27.5	30.4	76.8	-1	-1	-1
1/18/2019	3:06:38 PM	11	1085	17	16	16	16	18	18	18	17	17	17	17	17	27.5	30.4	76.8	-1	-1	-1
1/18/2019	3:06:38 PM	214	1086	16	16	16	16	17	18	17	18	17	17	16	17	27.5	30.4	76.8	-1	-1	-1
1/18/2019	3:06:38 PM	401	1087	16	16	16	17	17	18	17	17	17	17	17	17	27.5	30.4	76.8	-1	-1	-1
1/18/2019	3:06:38 PM	605	1088	17	16	17	16	18	18	18	17	17	17	17	17	27.5	30.4	76.8	-1	-1	-1
1/18/2019	3:06:38 PM	808	1089	17	17	16	17	18	18	17	18	17	17	17	17	27.5	30.4	76.8	-1	-1	-1
1/18/2019	3:06:39 PM	11	1090	16	17	16	17	17	18	17	17	17	17	17	17	27.5	30.4	76.8	-1	-1	-1
1/18/2019	3:06:39 PM	214	1091	16	17	16	16	18	18	18	17	17	17	17	17	27.5	30.4	76.8	-1	-1	-1
1/18/2019	3:06:39 PM	401	1092	16	16	16	16	18	17	18	17	17	17	17	17	27.5	30.4	76.8	-1	-1	-1
1/18/2019	3:06:39 PM	605	1093	17	16	17	16	18	18	17	18	17	17	16	17	27.5	30.4	76.5	-1	-1	-1
1/18/2019	3:06:39 PM	808	1094	16	16	16	17	17	18	17	18	17	17	17	17	27.5	30.4	76.5	-1	-1	-1
1/18/2019	3:06:40 PM	11	1095	17	16	16	16	18	17	18	17	17	17	17	17	27.5	30.4	76.5	-1	-1	-1
1/18/2019	3:06:40 PM	214	1096	17	16	16	16	18	18	18	17	17	17	16	17	27.5	30.4	76.5	-1	-1	-1
1/18/2019	3:06:40 PM	401	1097	17	16	16	16	17	18	18	17	17	17	17	17	27.5	30.4	76.5	-1	-1	-1
1/18/2019	3:06:40 PM	605	1098	16	17	16	17	17	18	18	17	17	17	17	17	27.5	30.4	76.5	-1	-1	-1
1/18/2019	3:06:40 PM	808	1099	16	16	17	17	18	18	18	17	17	17	17	17	27.5	30.4	76.5	-1	-1	-1
1/18/2019	3:06:41 PM	11	1100	17	16	16	16	18	18	17	17	17	17	16	17	27.5	30.4	76.5	-1	-1	-1
1/18/2019	3:06:41 PM	214	1101	16	17	16	17	17	18	17	17	17	17	17	17	27.5	30.4	76.5	-1	-1	-1
1/18/2019	3:06:41 PM	401	1102	16	17	16	17	18	18	18	17	17	17	17	17	27.5	30.4	76.5	-1	-1	-1
1/18/2019	3:06:41 PM	605	1103	17	16	17	16	18	18	18	17	17	17	17	17	27.5	30.4	76.5	-1	-1	-1
1/18/2019	3:06:41 PM	808	1104	16	16	16	17	17	18	17	18	17	17	17	17	27.5	30.4	76.5	-1	-1	-1
1/18/2019	3:06:42 PM	11	1105	16	16	16	17	17	18	18	17	17	17	17	17	27.5	30.4	76.5	-1	-1	-1
1/18/2019	3:06:42 PM	214	1106	16	16	17	16	18	17	18	17	17	17	17	17	27.5	30.4	76.5	-1	-1	-1
1/18/2019	3:06:42 PM	401	1107	17	16	17	16	18	18	18	17	17	17	16	17	27.5	30.4	76.5	-1	-1	-1
1/18/2019	3:06:42 PM	605	1108	16	16	16	17	17	18	17	18	17	17	17	17	27.5	30.4	76.5	-1	-1	-1
1/18/2019	3:06:42 PM	808	1109	16	16	16	17	17	18	18	18	17	17	17	17	27.5	30.4	76.5	-1	-1	-1
1/18/2019	3:06:43 PM	11	1110	17	16	17	16	17	17	18	17	17	17	17	17	27.5	30.4	76.5	-1	-1	-1
1/18/2019	3:06:43 PM	214	1111	16	16	16	17	17	18	17	17	17	17	17	17	27.5	30.4	76.5	-1	-1	-1
1/18/2019	3:06:43 PM	401	1112	16	17	16	17	18	18	18	17	17	17	17	17	27.5	30.4	76.5	-1	-1	-1
1/18/2019	3:06:43 PM	605	1113	17	16	17	16	18	17	18	17	17	17	17	17	27.5	30.4	76.5	-1	-1	-1
1/18/2019	3:06:43 PM	808	1114	17	16	16	16	17	18	17	17	17	17	16	17	27.5	30.4	76.5	-1	-1	-1
1/18/2019	3:06:44 PM	11	1115	16	17	16	16	18	18	18	17	17	17	17	17	27.5	30.4	76.5	-1	-1	-1
1/18/2019	3:06:44 PM	214	1116	17	16	16	16	18	18	17	17	17	17	16	17	27.5	30.4	76.5	-1	-1	-1
1/18/2019	3:06:44 PM	401	1117	17	16	16	17	17	18	17	18	17	17	17	17	27.5	30.4	76.5	-1	-1	-1
1/18/2019	3:06:44 PM	605	1118	16	17	16	17	18	18	18	17	17	17	17	17	27.5	30.4	76.5	-1	-1	-1
1/18/2019	3:06:44 PM	808	1119	16	16	16	16	17	18	18	17	17	17	17	17	27.5	30.4	76.5	-1	-1	-1
1/18/2019	3:06:45 PM	11	1120	16	17	16	17	17	18	17	17	17	17	17	17	27.5	30.4	76.5	-1	-1	-1
1/18/2019	3:06:45 PM	214	1121	16	16	16	16	18	18	18	17	17	17	17	17	27.5	30.4	76.5	-1	-1	-1
1/18/2019	3:06:45 PM	401	1122	17	16	17	16	18	17	18	17	17	17	17	17	27.5	30.4	76.5	-1	-1	-1
1/18/2019	3:06:45 PM	605	1123	17	16	17	17	17	18	17	18	17	17	17	17	27.5	30.4	76.5	-1	-1	-1
1/18/2019	3:06:45 PM	808	1124	16	17	16	16	18	18	18	17	17	17	17	17	27.5	30.4	76.5	-1	-1	-1
1/18/2019	3:06:46 PM	11	1125	16	16	17	16	18	17	18	17	17	17	17	17	27.5	30.4	76.5	-1	-1	-1
1/18/2019	3:06:46 PM	214	1126	16	16	17	16	17	18	17	18	17	17	16	17	27.5	30.4	76.5	-1	-1	-1
1/18/2019	3:06:46 PM	401	1127	16	17	16	17	17	18	17	17	17	17	17	17	27.5	30.4	76.5	-1	-1	-1
1/18/2019	3:06:46 PM	605	1128	16	16	16	17	18	18	18	17	17	17	17	17	27.5	30.4	76.5	-1	-1	-1
1/18/2019	3:06:46 PM	808	1129	17	16	16	16	18	18	17	17	17	17	16	17	27.5	30.4	76.5	-1	-1	-1
1/18/2019	3:06:47 PM	11	1130	16	16	16	17	17	18	17	17	17	17	17	17	27.5	30.4	76.5	-1	-1	-1
1/18/2019	3:06:47 PM	214	1131	16	16	16	16	17	18	18	17	17	17	17	17	27.5	30.4	76.5	-1	-1	-1
1/18/2019	3:06:47 PM	401	1132	17	16	17	16	18	17	18	17	17	17	17	17	27.5	30.4	76.5	-1	-1	-1
1/18/2019	3:06:47 PM	605	1133	17	16	16	17	17	18	17	18	17	17	17	17	27.5	30.4	76.5	-1	-1	-1
1/18/2019	3:06:47 PM	808	1134	17	16	16	16	18	18	18	17	17	17	17	17	27.5	30.4	76.5	-1	-1	-1
1/18/2019	3:06:48 PM	11	1135	17	16	16	16	17	17	17	17	17	17	16	17	27.5	30.4	75.9	-1	-1	-1
1/18/2019	3:06:48 PM	214	1136	16	16	16	17	17	18	18	17	17	17	17	17	27.5	30.4	75.9	-1	-1	-1
1/18/2019	3:06:48 PM	401	1137	17	17	16	16	18	18	18	17	17	17	17	17	27.5	30.4	75.9	-1	-1	-1
1/18/2019	3:06:48 PM	605	1138	17	16	17	17	18	18	17	18	17	17	16	17	27.5	30.4	75.9	-1	-1	-1
1/18/2019	3:06:48 PM	808	1139	16	17	16	17	17	18	18	17	17	17	17	17	27.5	30.4	75.9	-1	-1	-1
1/18/2019	3:06:49 PM	11	1140	16	16	16	16	18	17	18	17	17	17	16	17	27.5	30.4	75.9	-1	-1	-1
1/18/2019	3:06:49 PM	214	1141	16	16	16	16	17	18	18	18	17	17	17	17	27.5	30.4	75.9	-1	-1	-1
1/18/2019	3:06:49 PM	401	1142	16	17	16	17	18	18	18	17	17	17	17	17	27.5	30.4	75.9	-1	-1	-1
1/18/2019	3:06:49 PM	605	1143	17	16	16	17	18	18	18	18	17	17	17	17	27.5	30.4	75.9	-1	-1	-1
1/18/2019	3:06:49 PM	808	1144	16	17	16	17	17	18	17	17	17	17	17	17	27.5	30.4	75.9	-1	-1	-1
1/18/2019	3:06:50 PM	11	1145	16	16	16	16	18	18	18	17	17	17	17	17	27.5	30.4	75.9	-1	-1	-1
1/18/2019	3:06:50 PM	214	1146	16	16	16	17	17	18	17	18	17	17	17	17	27.5	30.4	75.9	-1	-1	-1
1/18/2019	3:06:50 PM	401	1147	16	17	16	17	17	18	18	17	17	17	17	17	27.5	30.4	75.9	-1	-1	-1
1/18/2019	3:06:50 PM	605	1148	17	16	17	16	18	18	17	17	17	17	17	17	27.5	30.4	75.9	-1	-1	-1
1/18/2019	3:06:50 PM	808	1149	16	16	16	17	17	18	17	17	17	17	17	17	27.5	30.4	75.9	-1	-1	-1
1/18/2019	3:06:51 PM	11	1150	16	16	16	16	18	17	18	17	17	17	17	17	27.5	30.4	75.9	-1	-1	-1
1/18/2019	3:06:51 PM	214	1151	16	16	16	17	17	18	18	17	17	17	17	17	27.5	30.4	75.9	-1	-1	-1
1/18/2019	3:06:51 PM	401	1152	16	17	16	17	17	18	18	17	17	17	17	17	27.5	30.4	75.9	-1	-1	-1
1/18/2019	3:06:51 PM	605	1153	17	16	16	16	17	18	17	17	17	17	17	17	27.5	30.4	75.9	-1	-1	-1
1/18/2019	3:06:51 PM	808	1154	16	16	16	16	17	18	17	18	17	17	16	17	27.5	30.4	75.9	-1	-1	-1
1/18/2019	3:06:52 PM	11	1155	16	17	16	17	17	18	18	17	17	17	17	17	27.5	30.4	75.9	-1	-1	-1
1/18/2019	3:06:52 PM	214	1156	17	16	17	16	18	17	18	18	17	17	17	17	27.5	30.4	75.9	-1	-1	-1
1/18/2019	3:06:52 PM	401	1157	17	16	17	16	18	18	18	17	17	17	17	17	27.5	30.4	75.9	-1	-1	-1
1/18/2019	3:06:52 PM	605	1158	16	16	16	17	17	18	18	17	17	17	17	17	27.5	30.4	75.9	-1	-1	-1
1/18/2019	3:06:52 PM	808	1159	16	16	16	17	17	17	18	17	17	17	17	17	27.5	30.4	75.9	-1	-1	-1
1/18/2019	3:06:53 PM	11	1160	16	16	16	16	18	18	18	17	17	17	17	17	27.5	30.4	75.9	-1	-1	-1
1/18/2019	3:06:53 PM	214	1161	16	17	16	17	17	18	18	17	17	17	17	17	27.5	30.4	75.9	-1	-1	-1
1/18/2019	3:06:53 PM	401	1162	16	17	16	17	18	18	18	17	17	17	17	17	27.5	30.4	75.9	-1	-1	-1
1/18/2019	3:06:53 PM	605	1163	17	16	16	16	17	17	17	18	16	17	17	17	27.5	30.4	75.9	-1	-1	-1
1/18/2019	3:06:53 PM	808	1164	16	16	16	17	17	18	17	17	17	17	17	17	27.5	30.4	75.9	-1	-1	-1
1/18/2019	3:06:54 PM	11	1165	16	16	16	16	18	17	18	17	17	17	17	17	27.5	30.4	75.9	-1	-1	-1
1/18/2019	3:06:54 PM	214	1166	17	17	16	17	17	18	17	17	17	17	16	17	27.5	30.4	75.9	-1	-1	-1
1/18/2019	3:06:54 PM	401	1167	17	17	16	17	17	18	17	17	17	17	17	17	27.5	30.4	75.9	-1	-1	-1
1/18/2019	3:06:54 PM	605	1168	16	16	17	16	18	18	18	17	17	17	17	17	27.5	30.4	75.9	-1	-1	-1
1/18/2019	3:06:54 PM	808	1169	17	16	16	16	17	18	18	18	17	17	16	17	27.5	30.4	75.9	-1	-1	-1
1/18/2019	3:06:55 PM	11	1170	16	17	16	17	18	18	18	17	17	17	17	17	27.5	30.4	75.9	-1	-1	-1
1/18/2019	3:06:55 PM	214	1171	17	17	16	16	18	18	18	17	17	17	17	17	27.5	30.4	75.9	-1	-1	-1
1/18/2019	3:06:55 PM	401	1172	17	16	17	16	18	18	18	17	17	17	16	17	27.5	30.4	75.9	-1	-1	-1
1/18/2019	3:06:55 PM	605	1173	16	17	16	17	17	18	17	17	17	17	17	17	27.5	30.4	75.9	-1	-1	-1
1/18/2019	3:06:55 PM	808	1174	17	16	16	16	18	17	18	17	17	17	17	17	27.5	30.4	75.9	-1	-1	-1
1/18/2019	3:06:56 PM	11	1175	17	17	16	17	18	18	17	17	17	17	17	17	27.5	30.4	75.9	-1	-1	-1
1/18/2019	3:06:56 PM	214	1176	16	17	16	16	18	18	18	17	17	17	17	17	27.5	30.4	75.9	-1	-1	-1
1/18/2019	3:06:56 PM	401	1177	17	16	16	16	18	18	18	17	17	17	17	17	27.5	30.4	73.1	-1	-1	-1
1/18/2019	3:06:56 PM	605	1178	16	17	16	17	17	18	17	17	17	17	17	17	27.5	30.4	73.1	-1	-1	-1
1/18/2019	3:06:56 PM	808	1179	17	16	16	16	18	17	18	17	17	17	17	17	27.5	30.4	73.1	-1	-1	-1
1/18/2019	3:06:57 PM	11	1180	16	16	16	17	17	18	18	17	17	17	17	17	27.5	30.4	73.1	-1	-1	-1
1/18/2019	3:06:57 PM	214	1181	17	17	16	16	18	18	18	17	17	17	17	17	27.5	30.4	73.1	-1	-1	-1
1/18/2019	3:06:57 PM	401	1182	17	16	16	16	17	17	18	17	17	17	17	17	27.5	30.4	73.1	-1	-1	-1
1/18/2019	3:06:57 PM	605	1183	16	17	16	17	17	18	17	17	17	17	17	17	27.5	30.4	73.1	-1	-1	-1
1/18/2019	3:06:57 PM	808	1184	17	16	16	16	17	18	17	17	17	17	16	17	27.5	30.4	73.1	-1	-1	-1
1/18/2019	3:06:58 PM	11	1185	16	17	16	17	17	18	17	18	17	17	17	17	27.5	30.4	73.1	-1	-1	-1
1/18/2019	3:06:58 PM	214	1186	17	17	16	16	18	18	18	17	17	17	17	17	27.5	30.4	73.1	-1	-1	-1
1/18/2019	3:06:58 PM	401	1187	16	17	17	16	18	18	18	17	17	17	17	17	27.5	30.4	73.1	-1	-1	-1
1/18/2019	3:06:58 PM	605	1188	16	16	16	17	17	18	17	17	17	17	16	17	27.5	30.4	73.1	-1	-1	-1
1/18/2019	3:06:58 PM	808	1189	16	17	16	16	17	18	18	17	17	17	17	17	27.5	30.4	73.1	-1	-1	-1
1/18/2019	3:06:59 PM	11	1190	17	16	17	16	18	18	18	17	17	17	17	17	27.5	30.4	73.1	-1	-1	-1
1/18/2019	3:06:59 PM	214	1191	16	17	16	17	17	18	17	18	17	17	17	17	27.5	30.4	73.1	-1	-1	-1
1/18/2019	3:06:59 PM	401	1192	16	16	16	16	17	17	18	17	17	17	17	17	27.5	30.4	73.1	-1	-1	-1
1/18/2019	3:06:59 PM	605	1193	17	16	16	16	17	18	18	17	17	17	16	17	27.5	30.4	73.1	-1	-1	-1
1/18/2019	3:06:59 PM	808	1194	16	16	16	17	17	18	17	17	17	17	17	17	27.5	30.4	73.1	-1	-1	-1
1/18/2019	3:07:00 PM	11	1195	17	16	17	16	18	17	18	17	17	17	17	17	27.5	30.4	73.1	-1	-1	-1
1/18/2019	3:07:00 PM	214	1196	16	17	16	17	17	18	17	18	17	17	17	17	27.5	30.4	73.1	-1	-1	-1
1/18/2019	3:07:00 PM	401	1197	16	17	16	16	17	18	18	17	17	17	17	17	27.5	30.4	73.1	-1	-1	-1
1/18/2019	3:07:00 PM	605	1198	17	16	16	16	17	18	17	17	17	17	16	17	27.5	30.4	73.1	-1	-1	-1
1/18/2019	3:07:00 PM	808	1199	16	17	16	17	17	18	17	17	17	17	17	17	27.5	30.4	73.1	-1	-1	-1
1/18/2019	3:07:01 PM	11	1200	17	16	17	16	18	18	18	18	17	17	17	17	27.5	30.4	73.1	-1	-1	-1
1/18/2019	3:07:01 PM	214	1201	16	17	16	17	17	18	18	18	17	17	17	17	27.5	30.4	73.1	-1	-1	-1
1/18/2019	3:07:01 PM	401	1202	16	16	16	16	17	18	18	17	17	17	17	17	27.5	30.4	73.1	-1	-1	-1
1/18/2019	3:07:01 PM	605	1203	17	16	16	16	17	18	17	17	17	17	16	17	27.5	30.4	73.1	-1	-1	-1
1/18/2019	3:07:01 PM	808	1204	16	17	16	17	17	18	17	17	17	17	17	17	27.5	30.4	73.1	-1	-1	-1
1/18/2019	3:07:02 PM	11	1205	17	16	17	16	18	18	18	17	17	17	17	17	27.5	30.4	73.1	-1	-1	-1
1/18/2019	3:07:02 PM	214	1206	16	17	16	17	17	18	18	18	17	17	17	17	27.5	30.4	73.1	-1	-1	-1
1/18/2019	3:07:02 PM	401	1207	16	16	16	16	17	17	18	17	17	17	17	17	27.5	30.4	73.1	-1	-1	-1
1/18/2019	3:07:02 PM	605	1208	16	16	16	17	17	18	17	18	17	17	16	17	27.5	30.4	73.1	-1	-1	-1
1/18/2019	3:07:02 PM	808	1209	16	16	16	17	18	18	17	17	17	17	17	17	27.5	30.4	73.1	-1	-1	-1
1/18/2019	3:07:03 PM	11	1210	17	17	16	17	18	18	18	17	17	17	17	17	27.5	30.4	73.1	-1	-1	-1
1/18/2019	3:07:03 PM	214	1211	16	17	17	17	18	18	18	17	17	17	17	17	27.5	30.4	73.1	-1	-1	-1
1/18/2019	3:07:03 PM	401	1212	17	16	16	16	17	18	18	17	17	17	16	17	27.5	30.4	73.1	-1	-1	-1
1/18/2019	3:07:03 PM	605	1213	16	17	16	17	17	18	18	17	17	17	17	17	27.5	30.4	73.1	-1	-1	-1
1/18/2019	3:07:03 PM	808	1214	17	16	17	16	17	18	17	17	17	17	16	17	27.5	30.4	73.1	-1	-1	-1
1/18/2019	3:07:04 PM	11	1215	16	17	16	17	18	18	18	17	17	17	17	17	27.5	30.4	73.1	-1	-1	-1
1/18/2019	3:07:04 PM	214	1216	17	16	17	17	17	18	18	17	17	17	16	17	27.5	30.4	73.1	-1	-1	-1
1/18/2019	3:07:04 PM	401	1217	17	16	16	16	17	18	17	18	16	17	16	17	27.5	30.4	73.1	-1	-1	-1
1/18/2019	3:07:04 PM	605	1218	16	17	16	17	17	18	17	17	17	17	17	17	27.5	30.4	73.1	-1	-1	-1
1/18/2019	3:07:04 PM	803	1219	16	17	16	16	17	18	18	17	17	17	17	17	27.5	30.4	33.3	-1	-1	-1
1/18/2019	3:07:05 PM	6	1220	16	16	16	16	18	18	18	17	17	17	17	17	27.5	30.4	33.3	-1	-1	-1
1/18/2019	3:07:05 PM	209	1221	17	16	16	17	18	18	18	18	17	17	17	17	27.5	30.4	33.3	-1	-1	-1
1/18/2019	3:07:05 PM	413	1222	16	17	16	17	18	18	17	17	17	17	17	17	27.5	30.4	33.3	-1	-1	-1
1/18/2019	3:07:05 PM	616	1223	16	16	17	16	18	17	18	17	17	17	17	17	27.5	30.4	33.3	-1	-1	-1
1/18/2019	3:07:05 PM	803	1224	17	16	17	16	17	17	18	17	17	17	16	17	27.5	30.4	33.3	-1	-1	-1
1/18/2019	3:07:06 PM	6	1225	17	17	16	17	17	18	17	18	17	17	17	17	27.5	30.4	33.3	-1	-1	-1
1/18/2019	3:07:06 PM	209	1226	16	17	16	17	17	18	18	17	17	17	17	17	27.5	30.4	33.3	-1	-1	-1
1/18/2019	3:07:06 PM	413	1227	17	16	16	16	18	18	18	17	17	17	17	17	27.5	30.4	33.3	-1	-1	-1
1/18/2019	3:07:06 PM	616	1228	16	17	16	17	17	18	17	18	17	17	17	17	27.5	30.4	33.3	-1	-1	-1
1/18/2019	3:07:06 PM	803	1229	16	16	16	17	17	18	17	18	17	17	17	17	27.5	30.4	33.3	-1	-1	-1
1/18/2019	3:07:07 PM	6	1230	16	16	17	16	18	18	18	17	17	17	17	17	27.5	30.4	33.3	-1	-1	-1
1/18/2019	3:07:07 PM	209	1231	17	16	17	17	17	18	18	18	17	17	17	17	27.5	30.4	33.3	-1	-1	-1
1/18/2019	3:07:07 PM	413	1232	16	17	16	16	17	18	17	17	17	17	17	17	27.5	30.4	33.3	-1	-1	-1
1/18/2019	3:07:07 PM	616	1233	16	16	16	16	18	18	18	17	17	17	17	17	27.5	30.4	33.3	-1	-1	-1
1/18/2019	3:07:07 PM	803	1234	17	16	16	16	18	17	18	17	17	17	16	17	27.5	30.4	33.3	-1	-1	-1
1/18/2019	3:07:08 PM	6	1235	16	16	16	17	17	18	17	18	17	17	17	17	27.5	30.4	33.3	-1	-1	-1
1/18/2019	3:07:08 PM	209	1236	16	17	16	17	17	18	18	17	17	17	17	17	27.5	30.4	33.3	-1	-1	-1
1/18/2019	3:07:08 PM	413	1237	17	16	16	16	18	18	18	17	17	17	17	17	27.5	30.4	33.3	-1	-1	-1
1/18/2019	3:07:08 PM	616	1238	16	16	16	17	17	18	18	18	17	17	16	17	27.5	30.4	33.3	-1	-1	-1
1/18/2019	3:07:08 PM	803	1239	16	16	16	17	17	18	17	18	17	17	17	17	27.5	30.4	33.3	-1	-1	-1
1/18/2019	3:07:09 PM	6	1240	17	16	17	16	18	18	18	17	17	17	17	17	27.5	30.4	33.3	-1	-1	-1
1/18/2019	3:07:09 PM	209	1241	17	16	17	17	18	18	18	18	17	17	16	17	27.5	30.4	33.3	-1	-1	-1
1/18/2019	3:07:09 PM	413	1242	17	17	16	17	17	18	17	17	17	17	17	17	27.5	30.4	33.3	-1	-1	-1
1/18/2019	3:07:09 PM	616	1243	17	16	16	16	18	18	18	17	17	17	17	17	27.5	30.4	33.3	-1	-1	-1
1/18/2019	3:07:09 PM	803	1244	17	16	16	16	18	18	17	17	17	17	16	17	27.5	30.4	33.3	-1	-1	-1
1/18/2019	3:07:10 PM	6	1245	17	17	16	17	17	18	17	18	17	17	17	17	27.5	30.4	33.3	-1	-1	-1
1/18/2019	3:07:10 PM	209	1246	17	16	17	16	18	18	18	17	17	17	17	17	27.5	30.4	33.3	-1	-1	-1
1/18/2019	3:07:10 PM	413	1247	16	17	16	17	17	18	17	18	17	17	17	17	27.5	30.4	33.3	-1	-1	-1
1/18/2019	3:07:10 PM	616	1248	16	16	16	16	18	18	18	17	17	17	17	17	27.5	30.4	33.3	-1	-1	-1
1/18/2019	3:07:10 PM	803	1249	17	16	16	16	18	18	18	17	17	17	17	17	27.5	30.4	33.3	-1	-1	-1
1/18/2019	3:07:11 PM	6	1250	17	16	17	16	18	18	18	17	17	17	17	17	27.5	30.4	33.3	-1	-1	-1
1/18/2019	3:07:11 PM	209	1251	16	16	16	17	17	18	17	18	17	17	17	17	27.5	30.4	33.3	-1	-1	-1
1/18/2019	3:07:11 PM	413	1252	16	16	16	17	18	18	18	17	17	17	17	17	27.5	30.4	33.3	-1	-1	-1
1/18/2019	3:07:11 PM	616	1253	17	16	16	16	18	18	18	17	17	17	16	17	27.5	30.4	33.3	-1	-1	-1
1/18/2019	3:07:11 PM	803	1254	17	16	16	16	18	18	17	17	17	17	16	17	27.5	30.4	33.3	-1	-1	-1
1/18/2019	3:07:12 PM	6	1255	16	17	16	17	18	18	17	17	17	17	17	17	27.5	30.4	33.3	-1	-1	-1
1/18/2019	3:07:12 PM	209	1256	16	16	16	16	18	17	18	17	17	17	17	17	27.5	30.4	33.3	-1	-1	-1
1/18/2019	3:07:12 PM	412	1257	17	16	16	16	17	18	17	17	17	17	16	17	27.5	30.4	33.3	-1	-1	-1
1/18/2019	3:07:12 PM	615	1258	16	16	16	16	18	18	18	17	17	17	17	17	27.5	30.4	33.3	-1	-1	-1
1/18/2019	3:07:12 PM	803	1259	17	16	16	16	18	17	18	17	17	17	16	17	27.5	30.4	33.3	-1	-1	-1
1/18/2019	3:07:13 PM	6	1260	16	17	16	17	17	18	18	18	17	17	17	17	27.5	30.4	33.3	-1	-1	-1
1/18/2019	3:07:13 PM	209	1261	16	16	16	17	17	18	18	17	17	17	17	17	27.5	30.4	36.2	-1	-1	-1
1/18/2019	3:07:13 PM	412	1262	17	16	16	16	17	18	17	17	17	17	16	17	27.5	30.4	36.2	-1	-1	-1
1/18/2019	3:07:13 PM	615	1263	16	17	16	17	17	18	18	17	17	17	17	17	27.5	30.4	36.2	-1	-1	-1
1/18/2019	3:07:13 PM	803	1264	17	16	16	16	17	18	18	17	17	17	17	17	27.5	30.4	36.2	-1	-1	-1
1/18/2019	3:07:14 PM	6	1265	17	16	17	16	18	18	17	18	17	17	16	17	27.5	30.4	36.2	-1	-1	-1
1/18/2019	3:07:14 PM	209	1266	16	17	16	16	17	18	18	18	17	17	17	17	27.5	30.4	36.2	-1	-1	-1
1/18/2019	3:07:14 PM	412	1267	16	16	17	16	18	17	18	17	17	17	17	17	27.5	30.4	36.2	-1	-1	-1
1/18/2019	3:07:14 PM	615	1268	16	17	16	17	17	18	17	18	17	17	17	17	27.5	30.4	36.2	-1	-1	-1
1/18/2019	3:07:14 PM	803	1269	16	17	16	17	17	18	18	17	17	17	17	17	27.5	30.4	36.2	-1	-1	-1
1/18/2019	3:07:15 PM	6	1270	17	16	17	16	18	17	18	17	17	17	17	17	27.5	30.4	36.2	-1	-1	-1
1/18/2019	3:07:15 PM	209	1271	16	16	16	17	17	18	17	17	17	17	17	17	27.5	30.4	36.2	-1	-1	-1
1/18/2019	3:07:15 PM	412	1272	17	16	16	16	18	17	18	17	17	17	16	17	27.5	30.4	36.2	-1	-1	-1
1/18/2019	3:07:15 PM	615	1273	17	16	16	16	18	18	17	17	17	17	16	17	27.5	30.4	36.2	-1	-1	-1
1/18/2019	3:07:15 PM	803	1274	16	17	16	17	17	18	17	17	17	17	17	17	27.5	30.4	36.2	-1	-1	-1
1/18/2019	3:07:16 PM	6	1275	17	16	17	16	18	18	18	17	17	17	17	17	27.5	30.4	36.2	-1	-1	-1
1/18/2019	3:07:16 PM	209	1276	16	16	16	17	17	17	17	17	17	17	17	17	27.5	30.4	36.2	-1	-1	-1
1/18/2019	3:07:16 PM	412	1277	16	16	16	16	18	17	18	17	17	17	17	17	27.5	30.4	36.2	-1	-1	-1
1/18/2019	3:07:16 PM	615	1278	16	16	16	17	17	18	17	18	17	17	17	17	27.5	30.4	36.2	-1	-1	-1
1/18/2019	3:07:16 PM	803	1279	16	17	16	17	17	18	18	17	17	17	17	17	27.5	30.4	36.2	-1	-1	-1
1/18/2019	3:07:17 PM	6	1280	17	16	17	16	18	18	18	17	17	17	16	17	27.5	30.4	36.2	-1	-1	-1
1/18/2019	3:07:17 PM	209	1281	16	16	16	17	17	18	17	18	17	17	17	17	27.5	30.4	36.2	-1	-1	-1
1/18/2019	3:07:17 PM	412	1282	16	17	16	16	18	18	18	17	17	17	17	17	27.5	30.4	36.2	-1	-1	-1
1/18/2019	3:07:17 PM	615	1283	17	16	17	16	18	18	18	18	17	17	17	17	27.5	30.4	36.2	-1	-1	-1
1/18/2019	3:07:17 PM	803	1284	17	16	17	16	18	18	17	17	17	17	16	17	27.5	30.4	36.2	-1	-1	-1
1/18/2019	3:07:18 PM	6	1285	16	17	16	17	17	18	18	18	17	17	17	17	27.5	30.4	36.2	-1	-1	-1
1/18/2019	3:07:18 PM	209	1286	16	16	16	16	18	18	18	17	17	17	17	17	27.5	30.4	36.2	-1	-1	-1
1/18/2019	3:07:18 PM	412	1287	16	16	16	17	17	18	17	18	16	17	16	17	27.5	30.4	36.2	-1	-1	-1
1/18/2019	3:07:18 PM	615	1288	16	17	16	17	17	18	17	17	17	17	17	17	27.5	30.4	36.2	-1	-1	-1
1/18/2019	3:07:18 PM	803	1289	16	16	16	17	18	17	18	17	17	17	17	17	27.5	30.4	36.2	-1	-1	-1
1/18/2019	3:07:19 PM	6	1290	17	16	17	17	17	18	18	18	17	17	17	17	27.5	30.4	36.2	-1	-1	-1
1/18/2019	3:07:19 PM	209	1291	16	17	16	17	17	18	18	17	17	17	17	17	27.5	30.4	36.2	-1	-1	-1
1/18/2019	3:07:19 PM	412	1292	17	16	16	16	18	17	17	17	17	17	17	17	27.5	30.4	36.2	-1	-1	-1
1/18/2019	3:07:19 PM	615	1293	16	16	16	16	17	18	17	18	17	17	17	17	27.5	30.4	36.2	-1	-1	-1
1/18/2019	3:07:19 PM	803	1294	16	17	16	17	17	18	18	17	17	17	17	17	27.5	30.4	36.2	-1	-1	-1
1/18/2019	3:07:20 PM	6	1295	17	16	16	16	18	18	18	18	17	17	17	17	27.5	30.4	36.2	-1	-1	-1
1/18/2019	3:07:20 PM	209	1296	16	17	16	17	17	18	17	17	17	17	17	17	27.5	30.4	36.2	-1	-1	-1
1/18/2019	3:07:20 PM	412	1297	16	16	16	16	18	18	18	17	17	17	17	17	27.5	30.4	36.2	-1	-1	-1
1/18/2019	3:07:20 PM	615	1298	17	16	16	16	18	18	18	17	17	17	16	17	27.5	30.4	36.2	-1	-1	-1
1/18/2019	3:07:20 PM	803	1299	16	17	16	17	17	18	17	18	17	17	17	17	27.5	30.4	36.2	-1	-1	-1
1/18/2019	3:07:21 PM	6	1300	17	16	16	17	18	18	18	17	17	17	17	17	27.5	30.4	36.2	-1	-1	-1
1/18/2019	3:07:21 PM	209	1301	16	16	16	16	17	18	17	17	17	17	17	17	27.5	30.4	36.2	-1	-1	-1
1/18/2019	3:07:21 PM	412	1302	16	17	16	17	17	17	18	17	17	17	17	17	27.5	30.4	36.2	-1	-1	-1
1/18/2019	3:07:21 PM	615	1303	17	16	16	16	18	18	18	17	17	17	17	17	27.5	30.4	61.1	-1	-1	-1
1/18/2019	3:07:21 PM	803	1304	17	16	16	17	17	18	17	17	17	17	17	17	27.5	30.4	61.1	-1	-1	-1
1/18/2019	3:07:22 PM	6	1305	17	17	16	16	18	18	18	17	17	17	17	17	27.5	30.4	61.1	-1	-1	-1
1/18/2019	3:07:22 PM	209	1306	16	16	16	16	17	18	17	17	17	17	16	17	27.5	30.4	61.1	-1	-1	-1
1/18/2019	3:07:22 PM	412	1307	16	16	16	16	17	18	18	17	17	17	17	17	27.5	30.4	61.1	-1	-1	-1
1/18/2019	3:07:22 PM	615	1308	17	16	16	17	18	18	18	18	17	17	17	17	27.5	30.4	61.1	-1	-1	-1
1/18/2019	3:07:22 PM	803	1309	16	16	16	17	17	18	18	17	17	17	17	17	27.5	30.4	61.1	-1	-1	-1
1/18/2019	3:07:23 PM	6	1310	17	16	17	16	18	18	17	17	17	17	16	17	27.5	30.4	61.1	-1	-1	-1
1/18/2019	3:07:23 PM	209	1311	16	16	16	17	17	18	17	17	17	17	17	17	27.5	30.4	61.1	-1	-1	-1
1/18/2019	3:07:23 PM	412	1312	16	16	17	16	18	17	18	17	17	17	17	17	27.5	30.4	61.1	-1	-1	-1
1/18/2019	3:07:23 PM	615	1313	17	16	16	17	18	18	17	17	17	17	17	17	27.5	30.4	61.1	-1	-1	-1
1/18/2019	3:07:23 PM	803	1314	16	16	16	17	17	18	17	17	17	17	17	17	27.5	30.4	61.1	-1	-1	-1
1/18/2019	3:07:24 PM	6	1315	16	16	16	16	18	18	18	17	17	17	16	17	27.5	30.4	61.1	-1	-1	-1
1/18/2019	3:07:24 PM	209	1316	16	16	16	17	17	18	17	18	17	17	16	17	27.5	30.4	61.1	-1	-1	-1
1/18/2019	3:07:24 PM	412	1317	16	17	16	17	17	18	17	17	17	17	17	17	27.5	30.4	61.1	-1	-1	-1
1/18/2019	3:07:24 PM	615	1318	17	16	17	16	18	18	18	17	17	17	17	17	27.5	30.4	61.1	-1	-1	-1
1/18/2019	3:07:24 PM	803	1319	17	16	16	17	17	18	17	17	17	17	17	17	27.5	30.4	61.1	-1	-1	-1
1/18/2019	3:07:25 PM	6	1320	16	16	16	17	18	18	18	17	17	17	17	17	27.5	30.4	61.1	-1	-1	-1
1/18/2019	3:07:25 PM	209	1321	17	16	16	16	17	18	17	17	17	17	16	17	27.5	30.4	61.1	-1	-1	-1
1/18/2019	3:07:25 PM	412	1322	16	17	16	17	17	18	18	17	17	17	17	17	27.5	30.4	61.1	-1	-1	-1
1/18/2019	3:07:25 PM	615	1323	17	16	17	16	18	18	18	17	17	17	17	17	27.5	30.4	61.1	-1	-1	-1
1/18/2019	3:07:25 PM	803	1324	16	16	16	17	17	18	17	18	17	17	17	17	27.5	30.4	61.1	-1	-1	-1
1/18/2019	3:07:26 PM	6	1325	17	16	16	16	18	18	18	17	17	17	17	17	27.5	30.4	61.1	-1	-1	-1
1/18/2019	3:07:26 PM	209	1326	16	16	16	17	17	18	17	18	17	17	16	17	27.5	30.4	61.1	-1	-1	-1
1/18/2019	3:07:26 PM	412	1327	16	16	16	16	17	18	18	17	17	17	17	17	27.5	30.4	61.1	-1	-1	-1
1/18/2019	3:07:26 PM	615	1328	17	17	16	17	17	18	18	18	17	17	17	17	27.5	30.4	61.1	-1	-1	-1
1/18/2019	3:07:26 PM	803	1329	16	17	16	17	17	18	18	18	17	17	17	17	27.5	30.4	61.1	-1	-1	-1
1/18/2019	3:07:27 PM	6	1330	17	16	17	16	18	18	17	17	17	17	17	17	27.5	30.4	61.1	-1	-1	-1
1/18/2019	3:07:27 PM	209	1331	16	16	16	17	17	18	17	17	17	17	17	17	27.5	30.4	61.1	-1	-1	-1
1/18/2019	3:07:27 PM	412	1332	16	16	16	16	18	17	18	17	17	17	16	17	27.5	30.4	61.1	-1	-1	-1
1/18/2019	3:07:27 PM	615	1333	17	17	16	17	18	18	17	18	17	17	16	17	27.5	30.4	61.1	-1	-1	-1
1/18/2019	3:07:27 PM	803	1334	16	16	16	17	17	18	17	17	17	17	17	17	27.5	30.4	61.1	-1	-1	-1
1/18/2019	3:07:28 PM	6	1335	17	16	16	16	18	18	17	17	17	17	16	17	27.5	30.4	61.1	-1	-1	-1
1/18/2019	3:07:28 PM	209	1336	16	17	16	16	17	18	18	17	17	17	17	17	27.5	30.4	61.1	-1	-1	-1
1/18/2019	3:07:28 PM	412	1337	17	16	17	16	18	18	17	17	17	17	16	17	27.5	30.4	61.1	-1	-1	-1
1/18/2019	3:07:28 PM	615	1338	16	17	16	17	18	18	18	18	17	17	17	17	27.5	30.4	61.1	-1	-1	-1
1/18/2019	3:07:28 PM	803	1339	16	16	16	16	18	17	18	17	17	17	17	17	27.5	30.4	61.1	-1	-1	-1
1/18/2019	3:07:29 PM	6	1340	16	17	16	17	17	18	17	17	17	17	17	17	27.5	30.4	61.1	-1	-1	-1
1/18/2019	3:07:29 PM	209	1341	16	16	16	16	18	18	18	17	17	17	17	17	27.5	30.4	61.1	-1	-1	-1
1/18/2019	3:07:29 PM	412	1342	16	17	16	17	17	18	18	17	17	17	17	17	27.5	30.4	61.1	-1	-1	-1
1/18/2019	3:07:29 PM	615	1343	17	16	17	16	18	18	18	18	17	17	17	17	27.5	30.4	61.1	-1	-1	-1
1/18/2019	3:07:29 PM	803	1344	16	16	16	16	17	18	17	17	16	17	16	17	27.5	30.4	61.1	-1	-1	-1
1/18/2019	3:07:30 PM	6	1345	16	17	16	17	17	18	17	17	17	17	17	17	27.5	30.4	41.1	-1	-1	-1
1/18/2019	3:07:30 PM	209	1346	16	17	16	16	18	18	18	17	17	17	17	17	27.5	30.4	41.1	-1	-1	-1
1/18/2019	3:07:30 PM	412	1347	16	16	16	17	17	18	18	18	17	17	16	17	27.5	30.4	41.1	-1	-1	-1
1/18/2019	3:07:30 PM	615	1348	16	16	16	17	17	18	18	18	17	17	17	17	27.5	30.4	41.1	-1	-1	-1
1/18/2019	3:07:30 PM	803	1349	16	17	16	16	17	18	17	17	17	17	17	17	27.5	30.4	41.1	-1	-1	-1
1/18/2019	3:07:31 PM	6	1350	17	16	16	16	18	18	17	17	17	17	16	17	27.5	30.4	41.1	-1	-1	-1
1/18/2019	3:07:31 PM	209	1351	17	17	16	16	17	18	17	17	17	17	17	17	27.5	30.4	41.1	-1	-1	-1
1/18/2019	3:07:31 PM	412	1352	16	16	16	17	18	17	18	17	17	17	17	17	27.5	30.4	41.1	-1	-1	-1
1/18/2019	3:07:31 PM	615	1353	17	16	17	16	18	18	17	17	17	17	16	17	27.5	30.4	41.1	-1	-1	-1
1/18/2019	3:07:31 PM	803	1354	17	16	16	16	17	18	17	17	17	17	16	17	27.5	30.4	41.1	-1	-1	-1
1/18/2019	3:07:32 PM	6	1355	16	17	16	17	17	18	18	17	17	17	17	17	27.5	30.4	41.1	-1	-1	-1
1/18/2019	3:07:32 PM	209	1356	17	16	17	16	18	18	17	17	17	17	16	17	27.5	30.4	41.1	-1	-1	-1
1/18/2019	3:07:32 PM	412	1357	16	17	16	17	17	18	17	17	17	17	17	17	27.5	30.4	41.1	-1	-1	-1
1/18/2019	3:07:32 PM	615	1358	17	16	17	16	18	18	18	17	17	17	17	17	27.5	30.4	41.1	-1	-1	-1
1/18/2019	3:07:32 PM	803	1359	17	16	16	16	17	18	17	17	17	17	16	17	27.5	30.4	41.1	-1	-1	-1
1/18/2019	3:07:33 PM	6	1360	16	17	16	17	17	18	17	17	17	17	17	17	27.5	30.4	41.1	-1	-1	-1
1/18/2019	3:07:33 PM	209	1361	17	17	16	16	18	18	18	17	17	17	16	17	27.5	30.4	41.1	-1	-1	-1
1/18/2019	3:07:33 PM	412	1362	17	17	16	16	18	18	17	17	17	17	16	17	27.5	30.4	41.1	-1	-1	-1
1/18/2019	3:07:33 PM	615	1363	16	17	16	17	18	18	18	17	17	17	17	17	27.5	30.4	41.1	-1	-1	-1
1/18/2019	3:07:33 PM	803	1364	16	16	16	16	18	17	18	17	17	17	17	17	27.5	30.4	41.1	-1	-1	-1
1/18/2019	3:07:34 PM	6	1365	16	16	16	17	17	18	17	18	17	17	17	17	27.5	30.4	41.1	-1	-1	-1
1/18/2019	3:07:34 PM	209	1366	16	17	16	17	18	18	18	17	17	17	17	17	27.5	30.4	41.1	-1	-1	-1
1/18/2019	3:07:34 PM	412	1367	17	16	17	16	18	18	18	17	17	17	16	17	27.5	30.4	41.1	-1	-1	-1
1/18/2019	3:07:34 PM	615	1368	16	17	16	17	17	18	17	18	17	17	17	17	27.5	30.4	41.1	-1	-1	-1
1/18/2019	3:07:34 PM	803	1369	16	16	16	16	18	18	17	17	17	17	16	17	27.5	30.4	41.1	-1	-1	-1
1/18/2019	3:07:35 PM	6	1370	16	16	16	16	18	18	17	17	17	17	16	17	27.5	30.4	41.1	-1	-1	-1
1/18/2019	3:07:35 PM	209	1371	16	17	16	17	18	18	18	17	17	17	17	17	27.5	30.4	41.1	-1	-1	-1
1/18/2019	3:07:35 PM	412	1372	17	16	17	16	18	18	18	17	17	17	16	17	27.5	30.4	41.1	-1	-1	-1
1/18/2019	3:07:35 PM	615	1373	16	17	16	17	18	18	18	17	17	17	17	17	27.5	30.4	41.1	-1	-1	-1
1/18/2019	3:07:35 PM	803	1374	16	16	16	16	18	17	18	17	17	17	17	17	27.5	30.4	41.1	-1	-1	-1
1/18/2019	3:07:36 PM	6	1375	16	16	16	17	18	18	17	18	17	17	17	17	27.5	30.4	41.1	-1	-1	-1
1/18/2019	3:07:36 PM	209	1376	17	16	16	16	18	18	18	17	17	17	17	17	27.5	30.4	41.1	-1	-1	-1
1/18/2019	3:07:36 PM	412	1377	17	16	17	16	18	18	18	17	17	17	16	17	27.5	30.4	41.1	-1	-1	-1
1/18/2019	3:07:36 PM	615	1378	16	17	16	17	17	18	18	18	17	17	17	17	27.5	30.4	41.1	-1	-1	-1
1/18/2019	3:07:36 PM	803	1379	16	16	16	17	17	18	18	17	17	17	17	17	27.5	30.4	41.1	-1	-1	-1
1/18/2019	3:07:37 PM	6	1380	17	16	17	16	18	17	18	18	17	17	17	17	27.5	30.4	41.1	-1	-1	-1
1/18/2019	3:07:37 PM	209	1381	16	17	16	17	17	18	18	18	17	17	17	17	27.5	30.4	41.1	-1	-1	-1
1/18/2019	3:07:37 PM	412	1382	17	16	16	16	18	17	18	17	17	17	17	17	27.5	30.4	41.1	-1	-1	-1
1/18/2019	3:07:37 PM	615	1383	16	17	16	17	17	18	17	17	17	17	17	17	27.5	30.4	41.1	-1	-1	-1
1/18/2019	3:07:37 PM	803	1384	16	17	16	17	17	18	17	17	17	17	17	17	27.5	30.4	41.1	-1	-1	-1
1/18/2019	3:07:38 PM	6	1385	17	16	17	16	18	17	18	17	17	17	17	17	27.5	30.4	41.1	-1	-1	-1
1/18/2019	3:07:38 PM	209	1386	16	17	16	17	17	17	17	18	17	17	17	17	27.5	30.4	41.1	-1	-1	-1
1/18/2019	3:07:38 PM	412	1387	17	16	17	16	18	17	18	17	17	17	17	17	27.5	30.4	35.2	-1	-1	-1
1/18/2019	3:07:38 PM	615	1388	16	17	16	17	17	18	17	17	17	17	17	17	27.5	30.4	35.2	-1	-1	-1
1/18/2019	3:07:38 PM	803	1389	16	16	16	17	17	18	18	17	17	17	17	17	27.5	30.4	35.2	-1	-1	-1
1/18/2019	3:07:39 PM	6	1390	17	16	16	16	17	18	18	17	17	17	16	17	27.5	30.4	35.2	-1	-1	-1
1/18/2019	3:07:39 PM	209	1391	16	17	16	17	18	18	18	17	17	17	17	17	27.5	30.4	35.2	-1	-1	-1
1/18/2019	3:07:39 PM	412	1392	17	16	17	16	18	18	18	17	17	17	16	17	27.5	30.4	35.2	-1	-1	-1
1/18/2019	3:07:39 PM	615	1393	16	17	16	17	17	18	18	17	17	17	17	17	27.5	30.4	35.2	-1	-1	-1
1/18/2019	3:07:39 PM	803	1394	16	16	16	17	17	17	17	17	17	17	17	17	27.5	30.4	35.2	-1	-1	-1
1/18/2019	3:07:40 PM	6	1395	17	16	16	16	18	18	17	17	17	17	17	17	27.5	30.4	35.2	-1	-1	-1
1/18/2019	3:07:40 PM	209	1396	16	17	16	17	18	18	18	17	17	17	17	17	27.5	30.4	35.2	-1	-1	-1
1/18/2019	3:07:40 PM	412	1397	17	16	17	16	18	18	18	18	17	17	17	17	27.5	30.4	35.2	-1	-1	-1
1/18/2019	3:07:40 PM	615	1398	16	17	16	16	18	18	18	17	17	17	17	17	27.5	30.4	35.2	-1	-1	-1
1/18/2019	3:07:40 PM	803	1399	16	16	16	16	18	17	18	17	17	17	17	17	27.5	30.4	35.2	-1	-1	-1
1/18/2019	3:07:41 PM	6	1400	16	16	16	17	17	18	18	18	17	17	17	17	27.5	30.4	35.2	-1	-1	-1
1/18/2019	3:07:41 PM	209	1401	17	16	16	16	18	18	18	17	17	17	17	17	27.5	30.4	35.2	-1	-1	-1
1/18/2019	3:07:41 PM	412	1402	16	17	16	17	17	18	17	18	17	17	17	17	27.5	30.4	35.2	-1	-1	-1
1/18/2019	3:07:41 PM	615	1403	17	16	17	17	18	18	18	17	17	17	17	17	27.5	30.4	35.2	-1	-1	-1
1/18/2019	3:07:41 PM	803	1404	16	16	16	16	17	18	17	17	16	17	16	17	27.5	30.4	35.2	-1	-1	-1
1/18/2019	3:07:42 PM	6	1405	16	16	16	16	18	17	18	17	17	17	17	17	27.5	30.4	35.2	-1	-1	-1
1/18/2019	3:07:42 PM	209	1406	16	16	16	17	17	18	17	18	17	17	17	17	27.5	30.4	35.2	-1	-1	-1
1/18/2019	3:07:42 PM	412	1407	16	16	16	17	18	18	18	17	17	17	17	17	27.5	30.4	35.2	-1	-1	-1
1/18/2019	3:07:42 PM	603	1408	17	16	16	16	18	18	18	17	17	17	17	17	27.5	30.4	35.2	-1	-1	-1
1/18/2019	3:07:42 PM	806	1409	16	17	16	17	17	18	17	17	17	17	17	17	27.5	30.4	35.2	-1	-1	-1
1/18/2019	3:07:43 PM	9	1410	17	16	17	16	18	18	18	18	17	17	17	17	27.5	30.4	35.2	-1	-1	-1
1/18/2019	3:07:43 PM	213	1411	16	16	16	17	17	18	17	17	17	17	17	17	27.5	30.4	35.2	-1	-1	-1
1/18/2019	3:07:43 PM	416	1412	16	16	16	17	18	17	18	17	17	17	17	17	27.5	30.4	35.2	-1	-1	-1
1/18/2019	3:07:43 PM	603	1413	17	16	17	16	18	17	18	17	17	17	17	17	27.5	30.4	35.2	-1	-1	-1
1/18/2019	3:07:43 PM	806	1414	16	17	16	17	17	18	17	18	17	17	17	17	27.5	30.4	35.2	-1	-1	-1
1/18/2019	3:07:44 PM	9	1415	17	16	17	17	18	17	18	17	17	17	17	17	27.5	30.4	35.2	-1	-1	-1
1/18/2019	3:07:44 PM	213	1416	17	17	16	16	17	18	17	18	17	17	16	17	27.5	30.4	35.2	-1	-1	-1
1/18/2019	3:07:44 PM	416	1417	16	17	16	16	18	18	18	17	17	17	17	17	27.5	30.4	35.2	-1	-1	-1
1/18/2019	3:07:44 PM	603	1418	17	17	16	16	18	18	18	17	17	17	17	17	27.5	30.4	35.2	-1	-1	-1
1/18/2019	3:07:44 PM	806	1419	16	16	16	17	17	18	17	17	17	17	17	17	27.5	30.4	35.2	-1	-1	-1
1/18/2019	3:07:45 PM	9	1420	17	17	16	16	18	18	18	17	17	17	17	17	27.5	30.4	35.2	-1	-1	-1
1/18/2019	3:07:45 PM	213	1421	16	16	17	16	18	18	17	17	17	17	16	17	27.5	30.4	35.2	-1	-1	-1
1/18/2019	3:07:45 PM	406	1422	16	17	16	17	18	18	17	18	17	17	17	17	27.5	30.4	35.2	-1	-1	-1
1/18/2019	3:07:45 PM	609	1423	17	16	17	16	18	18	18	17	17	17	17	17	27.5	30.4	35.2	-1	-1	-1
1/18/2019	3:07:45 PM	812	1424	16	17	16	17	17	18	17	17	17	17	17	17	27.5	30.4	35.2	-1	-1	-1
1/18/2019	3:07:46 PM	15	1425	17	16	16	16	18	18	18	17	17	17	17	17	27.5	30.4	35.2	-1	-1	-1
1/18/2019	3:07:46 PM	203	1426	17	16	16	16	18	17	18	17	17	17	16	17	27.5	30.4	35.2	-1	-1	-1
1/18/2019	3:07:46 PM	406	1427	16	17	16	17	18	18	18	17	17	17	17	17	27.5	30.4	35.2	-1	-1	-1
1/18/2019	3:07:46 PM	609	1428	17	16	17	16	18	18	18	18	17	17	17	17	27.5	30.4	35.2	-1	-1	-1
1/18/2019	3:07:46 PM	812	1429	16	17	16	17	17	17	17	17	17	17	17	17	27.5	30.4	64.2	-1	-1	-1
1/18/2019	3:07:47 PM	15	1430	17	16	17	16	18	18	17	17	17	17	17	17	27.5	30.4	64.2	-1	-1	-1
1/18/2019	3:07:47 PM	203	1431	16	16	16	17	17	18	17	18	17	17	16	17	27.5	30.4	64.2	-1	-1	-1
1/18/2019	3:07:47 PM	406	1432	16	16	17	17	18	17	18	17	17	17	17	17	27.5	30.4	64.2	-1	-1	-1
1/18/2019	3:07:47 PM	609	1433	17	17	16	17	17	18	18	18	17	17	17	17	27.5	30.4	64.2	-1	-1	-1
1/18/2019	3:07:47 PM	812	1434	16	16	16	16	18	18	18	17	17	17	17	17	27.5	30.4	64.2	-1	-1	-1
1/18/2019	3:07:48 PM	15	1435	16	16	16	17	17	18	18	18	17	17	16	17	27.5	30.4	64.2	-1	-1	-1
1/18/2019	3:07:48 PM	203	1436	16	17	16	17	17	18	17	17	17	17	17	17	27.5	30.4	64.2	-1	-1	-1
1/18/2019	3:07:48 PM	406	1437	17	16	17	16	18	18	18	18	17	17	16	17	27.5	30.4	64.2	-1	-1	-1
1/18/2019	3:07:48 PM	609	1438	16	17	16	17	18	18	18	17	17	17	17	17	27.5	30.4	64.2	-1	-1	-1
1/18/2019	3:07:48 PM	812	1439	16	16	16	16	17	18	17	17	17	17	16	17	27.5	30.4	64.2	-1	-1	-1
1/18/2019	3:07:49 PM	15	1440	16	17	16	16	17	18	17	17	17	17	17	17	27.5	30.4	64.2	-1	-1	-1
1/18/2019	3:07:49 PM	203	1441	16	16	16	16	17	18	18	17	17	17	17	17	27.5	30.4	64.2	-1	-1	-1
1/18/2019	3:07:49 PM	406	1442	17	16	16	16	17	18	17	18	17	17	17	17	27.5	30.4	64.2	-1	-1	-1
1/18/2019	3:07:49 PM	609	1443	17	17	16	17	18	18	18	17	17	17	17	17	27.5	30.4	64.2	-1	-1	-1
1/18/2019	3:07:49 PM	812	1444	17	16	16	16	18	18	17	17	17	17	16	17	27.5	30.4	64.2	-1	-1	-1
1/18/2019	3:07:50 PM	15	1445	16	17	16	17	18	18	18	17	17	17	17	17	27.5	30.4	64.2	-1	-1	-1
1/18/2019	3:07:50 PM	203	1446	16	16	16	16	18	18	18	17	17	17	17	17	27.5	30.4	64.2	-1	-1	-1
1/18/2019	3:07:50 PM	406	1447	16	17	16	17	17	18	17	18	17	17	17	17	27.5	30.4	64.2	-1	-1	-1
1/18/2019	3:07:50 PM	609	1448	17	16	17	17	18	18	18	17	17	17	17	17	27.5	30.4	64.2	-1	-1	-1
1/18/2019	3:07:50 PM	812	1449	16	17	16	17	17	18	17	18	17	17	17	17	27.5	30.4	64.2	-1	-1	-1
1/18/2019	3:07:51 PM	15	1450	17	16	16	16	18	18	18	17	17	17	17	17	27.5	30.4	64.2	-1	-1	-1
1/18/2019	3:07:51 PM	203	1451	17	17	16	17	17	18	18	18	17	17	17	17	27.5	30.4	64.2	-1	-1	-1
1/18/2019	3:07:51 PM	406	1452	16	17	16	17	18	18	18	17	17	17	17	17	27.5	30.4	64.2	-1	-1	-1
1/18/2019	3:07:51 PM	609	1453	17	16	17	17	18	18	17	18	17	17	16	17	27.5	30.4	64.2	-1	-1	-1
1/18/2019	3:07:51 PM	812	1454	16	16	16	16	18	18	18	17	17	17	17	17	27.5	30.4	64.2	-1	-1	-1
1/18/2019	3:07:52 PM	15	1455	16	16	16	17	17	18	17	18	17	17	16	17	27.5	30.4	64.2	-1	-1	-1
1/18/2019	3:07:52 PM	203	1456	16	17	16	17	17	18	18	17	17	17	17	17	27.5	30.4	64.2	-1	-1	-1
1/18/2019	3:07:52 PM	406	1457	17	16	17	16	18	18	18	17	17	17	17	17	27.5	30.4	64.2	-1	-1	-1
1/18/2019	3:07:52 PM	609	1458	16	16	16	17	17	18	17	18	17	17	17	17	27.5	30.4	64.2	-1	-1	-1
1/18/2019	3:07:52 PM	812	1459	17	16	16	16	17	18	17	17	17	17	16	17	27.5	30.4	64.2	-1	-1	-1
1/18/2019	3:07:53 PM	15	1460	16	17	16	17	17	18	18	17	17	17	17	17	27.5	30.4	64.2	-1	-1	-1
1/18/2019	3:07:53 PM	203	1461	17	16	17	16	18	18	18	17	17	17	17	17	27.5	30.4	64.2	-1	-1	-1
1/18/2019	3:07:53 PM	406	1462	16	17	16	17	17	18	18	18	17	17	17	17	27.5	30.4	64.2	-1	-1	-1
1/18/2019	3:07:53 PM	609	1463	17	16	16	16	18	18	18	17	17	17	17	17	27.5	30.4	64.2	-1	-1	-1
1/18/2019	3:07:53 PM	812	1464	16	17	16	17	17	18	18	17	17	17	17	17	27.5	30.4	64.2	-1	-1	-1
1/18/2019	3:07:54 PM	15	1465	17	16	17	16	18	18	17	17	17	17	17	17	27.5	30.4	64.2	-1	-1	-1
1/18/2019	3:07:54 PM	203	1466	16	17	16	17	17	18	18	17	17	17	17	17	27.5	30.4	64.2	-1	-1	-1
1/18/2019	3:07:54 PM	406	1467	17	16	17	16	18	18	18	18	17	17	17	17	27.5	30.4	64.2	-1	-1	-1
1/18/2019	3:07:54 PM	609	1468	16	17	16	16	17	18	18	17	17	17	17	17	27.5	30.4	64.2	-1	-1	-1
1/18/2019	3:07:54 PM	812	1469	16	16	16	16	17	18	17	17	17	17	16	17	27.5	30.4	64.2	-1	-1	-1
1/18/2019	3:07:55 PM	15	1470	16	16	16	16	18	18	18	17	17	17	17	17	27.5	30.4	64.2	-1	-1	-1
1/18/2019	3:07:55 PM	203	1471	16	16	16	17	17	18	17	17	17	17	17	17	27.5	30.4	53.1	-1	-1	-1
1/18/2019	3:07:55 PM	406	1472	16	17	16	17	17	18	18	17	17	17	17	17	27.5	30.4	53.1	-1	-1	-1
1/18/2019	3:07:55 PM	609	1473	17	16	17	17	18	18	18	17	17	17	17	17	27.5	30.4	53.1	-1	-1	-1
1/18/2019	3:07:55 PM	812	1474	17	16	16	16	18	18	17	17	17	17	16	17	27.5	30.4	53.1	-1	-1	-1
1/18/2019	3:07:56 PM	15	1475	17	16	16	17	17	18	17	18	17	17	16	17	27.5	30.4	53.1	-1	-1	-1
1/18/2019	3:07:56 PM	203	1476	16	17	16	17	17	18	18	18	17	17	17	17	27.5	30.4	53.1	-1	-1	-1
1/18/2019	3:07:56 PM	406	1477	17	17	16	17	18	18	18	17	17	17	17	17	27.5	30.4	53.1	-1	-1	-1
1/18/2019	3:07:56 PM	612	1478	17	16	17	16	18	18	18	17	17	17	17	17	27.5	30.4	53.1	-1	-1	-1
1/18/2019	3:07:56 PM	816	1479	16	16	16	17	17	18	17	17	17	17	17	17	27.5	30.4	53.1	-1	-1	-1
1/18/2019	3:07:57 PM	3	1480	16	17	16	17	17	18	18	17	17	17	17	17	27.5	30.4	53.1	-1	-1	-1
1/18/2019	3:07:57 PM	206	1481	16	16	16	17	18	18	18	17	17	17	17	17	27.5	30.4	53.1	-1	-1	-1
1/18/2019	3:07:57 PM	409	1482	17	16	16	16	18	18	18	17	17	17	16	17	27.5	30.4	53.1	-1	-1	-1
1/18/2019	3:07:57 PM	612	1483	16	17	16	17	17	18	17	17	17	17	17	17	27.5	30.4	53.1	-1	-1	-1
1/18/2019	3:07:57 PM	816	1484	16	16	16	17	17	18	18	17	17	17	17	17	27.5	30.4	53.1	-1	-1	-1
1/18/2019	3:07:58 PM	3	1485	17	16	17	16	18	18	18	17	17	17	17	17	27.5	30.4	53.1	-1	-1	-1
1/18/2019	3:07:58 PM	206	1486	17	16	16	17	17	18	17	18	17	17	17	17	27.5	30.4	53.1	-1	-1	-1
1/18/2019	3:07:58 PM	409	1487	16	16	16	17	18	18	18	17	17	17	17	17	27.5	30.4	53.1	-1	-1	-1
1/18/2019	3:07:58 PM	612	1488	17	16	17	16	18	18	18	17	17	17	17	17	27.5	30.4	53.1	-1	-1	-1
1/18/2019	3:07:58 PM	816	1489	17	16	16	16	17	18	18	17	17	17	17	17	27.5	30.4	53.1	-1	-1	-1
1/18/2019	3:07:59 PM	3	1490	16	17	16	17	17	18	18	18	17	17	17	17	27.5	30.4	53.1	-1	-1	-1
1/18/2019	3:07:59 PM	206	1491	16	16	16	17	18	18	18	17	17	17	17	17	27.5	30.4	53.1	-1	-1	-1
1/18/2019	3:07:59 PM	409	1492	17	16	16	16	18	18	17	17	17	17	16	17	27.5	30.4	53.1	-1	-1	-1
1/18/2019	3:07:59 PM	612	1493	16	17	16	17	17	18	17	17	17	17	17	17	27.5	30.4	53.1	-1	-1	-1
1/18/2019	3:07:59 PM	816	1494	17	16	16	16	18	18	18	17	17	17	16	17	27.5	30.4	53.1	-1	-1	-1
1/18/2019	3:08:00 PM	3	1495	17	16	17	16	18	18	18	17	17	17	16	17	27.5	30.4	53.1	-1	-1	-1
1/18/2019	3:08:00 PM	206	1496	16	17	16	17	17	18	17	17	17	17	17	17	27.5	30.4	53.1	-1	-1	-1
1/18/2019	3:08:00 PM	409	1497	16	16	16	16	18	18	18	17	17	17	17	17	27.5	30.4	53.1	-1	-1	-1
1/18/2019	3:08:00 PM	612	1498	17	16	16	16	17	18	18	17	17	17	17	17	27.5	30.4	53.1	-1	-1	-1
1/18/2019	3:08:00 PM	816	1499	16	17	16	17	18	18	18	17	17	17	17	17	27.5	30.4	53.1	-1	-1	-1
1/18/2019	3:08:01 PM	3	1500	17	17	16	16	18	18	18	17	17	17	17	17	27.5	30.4	53.1	-1	-1	-1
1/18/2019	3:08:01 PM	206	1501	17	16	16	16	18	18	18	17	17	17	16	17	27.5	30.4	53.1	-1	-1	-1
1/18/2019	3:08:01 PM	409	1502	16	17	16	17	17	18	18	17	17	17	17	17	27.5	30.4	53.1	-1	-1	-1
1/18/2019	3:08:01 PM	612	1503	17	16	17	16	17	18	18	17	17	17	16	17	27.5	30.4	53.1	-1	-1	-1
1/18/2019	3:08:01 PM	816	1504	16	17	16	17	17	18	17	17	17	17	17	17	27.5	30.4	53.1	-1	-1	-1
1/18/2019	3:08:02 PM	3	1505	16	17	16	17	17	18	17	18	17	17	17	17	27.5	30.4	53.1	-1	-1	-1
1/18/2019	3:08:02 PM	200	1506	16	16	16	17	18	18	18	17	17	17	17	17	27.5	30.4	53.1	-1	-1	-1
1/18/2019	3:08:02 PM	403	1507	17	16	16	16	18	18	17	17	17	17	17	17	27.5	30.4	53.1	-1	-1	-1
1/18/2019	3:08:02 PM	607	1508	16	17	16	17	17	18	17	17	17	17	17	17	27.5	30.4	53.1	-1	-1	-1
1/18/2019	3:08:02 PM	810	1509	16	16	16	17	17	18	18	17	17	17	17	17	27.5	30.4	53.1	-1	-1	-1
1/18/2019	3:08:03 PM	13	1510	17	16	17	16	18	18	17	17	17	17	17	17	27.5	30.4	53.1	-1	-1	-1
1/18/2019	3:08:03 PM	216	1511	16	16	16	17	17	18	18	17	17	17	17	17	27.5	30.4	53.1	-1	-1	-1
1/18/2019	3:08:03 PM	403	1512	16	17	16	17	18	18	18	17	17	17	17	17	27.5	30.4	53.1	-1	-1	-1
1/18/2019	3:08:03 PM	607	1513	17	16	17	16	18	18	17	17	17	17	16	17	27.5	30.4	51.3	-1	-1	-1
1/18/2019	3:08:03 PM	810	1514	16	17	16	16	17	18	17	17	17	17	16	17	27.5	30.4	51.3	-1	-1	-1
1/18/2019	3:08:04 PM	13	1515	16	16	16	16	18	18	18	17	17	17	17	17	27.5	30.4	51.3	-1	-1	-1
1/18/2019	3:08:04 PM	216	1516	17	16	17	17	17	18	18	18	17	17	17	17	27.5	30.4	51.3	-1	-1	-1
1/18/2019	3:08:04 PM	403	1517	17	16	16	17	18	18	18	18	17	17	17	17	27.5	30.4	51.3	-1	-1	-1
1/18/2019	3:08:04 PM	607	1518	16	16	16	16	18	18	18	17	17	17	17	17	27.5	30.4	51.3	-1	-1	-1
1/18/2019	3:08:04 PM	810	1519	16	16	16	16	17	18	17	18	17	17	16	17	27.5	30.4	51.3	-1	-1	-1
1/18/2019	3:08:05 PM	13	1520	16	17	16	17	17	18	17	17	17	17	17	17	27.5	30.4	51.3	-1	-1	-1
1/18/2019	3:08:05 PM	216	1521	17	16	17	16	18	18	18	17	17	17	17	17	27.5	30.4	51.3	-1	-1	-1
1/18/2019	3:08:05 PM	403	1522	17	16	17	16	18	18	18	17	17	17	17	17	27.5	30.4	51.3	-1	-1	-1
1/18/2019	3:08:05 PM	607	1523	16	17	16	17	17	18	17	17	17	17	17	17	27.5	30.4	51.3	-1	-1	-1
1/18/2019	3:08:05 PM	810	1524	16	16	16	16	18	18	18	17	17	17	17	17	27.5	30.4	51.3	-1	-1	-1
1/18/2019	3:08:06 PM	13	1525	16	16	16	17	17	18	17	17	17	17	17	17	27.5	30.4	51.3	-1	-1	-1
1/18/2019	3:08:06 PM	216	1526	17	17	16	16	18	18	18	17	17	17	17	17	27.5	30.4	51.3	-1	-1	-1
1/18/2019	3:08:06 PM	403	1527	17	16	17	16	18	18	18	17	17	17	17	17	27.5	30.4	51.3	-1	-1	-1
1/18/2019	3:08:06 PM	607	1528	16	16	16	17	17	18	17	17	17	17	17	17	27.5	30.4	51.3	-1	-1	-1
1/18/2019	3:08:06 PM	810	1529	16	16	16	16	17	18	18	17	17	17	17	17	27.5	30.4	51.3	-1	-1	-1
1/18/2019	3:08:07 PM	13	1530	17	16	16	16	17	18	17	17	17	17	17	17	27.5	30.4	51.3	-1	-1	-1
1/18/2019	3:08:07 PM	216	1531	17	17	16	17	18	18	18	17	17	17	17	17	27.5	30.4	51.3	-1	-1	-1
1/18/2019	3:08:07 PM	403	1532	17	16	16	16	18	17	18	17	17	17	17	17	27.5	30.4	51.3	-1	-1	-1
1/18/2019	3:08:07 PM	607	1533	16	17	16	17	17	18	17	17	17	17	17	17	27.5	30.4	51.3	-1	-1	-1
1/18/2019	3:08:07 PM	810	1534	17	16	17	16	18	17	18	17	17	17	17	17	27.5	30.4	51.3	-1	-1	-1
1/18/2019	3:08:08 PM	13	1535	16	16	16	17	18	18	17	18	17	17	17	17	27.5	30.4	51.3	-1	-1	-1
1/18/2019	3:08:08 PM	216	1536	16	17	16	17	18	18	18	17	17	17	17	17	27.5	30.4	51.3	-1	-1	-1
1/18/2019	3:08:08 PM	403	1537	16	16	16	17	18	18	18	17	17	17	17	17	27.5	30.4	51.3	-1	-1	-1
1/18/2019	3:08:08 PM	607	1538	17	16	16	16	18	18	18	17	17	17	16	17	27.5	30.4	51.3	-1	-1	-1
1/18/2019	3:08:08 PM	810	1539	16	16	16	17	17	18	17	18	17	17	17	17	27.5	30.4	51.3	-1	-1	-1
1/18/2019	3:08:09 PM	13	1540	16	16	17	17	18	18	18	17	17	17	17	17	27.5	30.4	51.3	-1	-1	-1
1/18/2019	3:08:09 PM	216	1541	17	16	17	16	18	18	18	17	17	17	16	17	27.5	30.4	51.3	-1	-1	-1
1/18/2019	3:08:09 PM	403	1542	17	17	16	16	18	18	17	17	17	17	17	17	27.5	30.4	51.3	-1	-1	-1
1/18/2019	3:08:09 PM	607	1543	16	16	16	17	18	18	18	17	17	17	17	17	27.5	30.4	51.3	-1	-1	-1
1/18/2019	3:08:09 PM	810	1544	17	16	16	16	18	18	18	17	17	17	16	17	27.5	30.4	51.3	-1	-1	-1
1/18/2019	3:08:10 PM	13	1545	16	17	16	17	17	18	17	18	17	17	17	17	27.5	30.4	51.3	-1	-1	-1
1/18/2019	3:08:10 PM	216	1546	16	17	16	16	17	18	18	17	17	17	17	17	27.5	30.4	51.3	-1	-1	-1
1/18/2019	3:08:10 PM	403	1547	17	17	16	16	18	18	17	17	17	17	17	17	27.5	30.4	51.3	-1	-1	-1
1/18/2019	3:08:10 PM	607	1548	16	17	16	17	17	18	17	18	17	17	16	17	27.5	30.4	51.3	-1	-1	-1
1/18/2019	3:08:10 PM	810	1549	16	16	16	17	18	18	17	17	17	17	17	17	27.5	30.4	51.3	-1	-1	-1
1/18/2019	3:08:11 PM	13	1550	17	16	16	17	18	18	18	18	17	17	17	17	27.5	30.4	51.3	-1	-1	-1
1/18/2019	3:08:11 PM	216	1551	16	17	16	17	17	18	18	17	17	17	17	17	27.5	30.4	51.3	-1	-1	-1
1/18/2019	3:08:11 PM	403	1552	16	16	16	17	18	18	18	17	17	17	17	17	27.5	30.4	51.3	-1	-1	-1
1/18/2019	3:08:11 PM	607	1553	17	16	16	16	18	18	18	17	17	17	16	17	27.5	30.4	51.3	-1	-1	-1
1/18/2019	3:08:11 PM	810	1554	16	17	16	17	17	18	17	17	17	17	17	17	27.5	30.4	51.3	-1	-1	-1
1/18/2019	3:08:12 PM	13	1555	17	17	17	16	18	18	18	17	17	17	17	17	27.5	30.4	63.2	-1	-1	-1
1/18/2019	3:08:12 PM	216	1556	17	17	16	16	17	18	17	18	17	17	16	17	27.5	30.4	63.2	-1	-1	-1
1/18/2019	3:08:12 PM	403	1557	16	17	16	17	17	18	17	17	17	17	17	17	27.5	30.4	63.2	-1	-1	-1
1/18/2019	3:08:12 PM	607	1558	17	16	17	16	18	18	17	17	17	17	16	17	27.5	30.4	63.2	-1	-1	-1
1/18/2019	3:08:12 PM	810	1559	16	16	16	17	17	18	17	17	17	17	17	17	27.5	30.4	63.2	-1	-1	-1
1/18/2019	3:08:13 PM	13	1560	17	16	17	16	18	18	18	17	17	17	17	17	27.5	30.4	63.2	-1	-1	-1
1/18/2019	3:08:13 PM	216	1561	17	16	16	17	17	18	17	18	17	17	16	17	27.5	30.4	63.2	-1	-1	-1
1/18/2019	3:08:13 PM	403	1562	16	17	16	17	17	18	17	17	17	17	17	17	27.5	30.4	63.2	-1	-1	-1
1/18/2019	3:08:13 PM	607	1563	17	16	17	16	18	18	17	17	17	17	16	17	27.5	30.4	63.2	-1	-1	-1
1/18/2019	3:08:13 PM	810	1564	16	16	16	17	17	18	17	17	17	17	17	17	27.5	30.4	63.2	-1	-1	-1
1/18/2019	3:08:14 PM	13	1565	17	16	17	16	18	18	18	17	17	17	17	17	27.5	30.4	63.2	-1	-1	-1
1/18/2019	3:08:14 PM	216	1566	16	17	16	17	17	18	17	18	17	17	17	17	27.5	30.4	63.2	-1	-1	-1
1/18/2019	3:08:14 PM	403	1567	17	16	16	16	18	18	18	17	17	17	17	17	27.5	30.4	63.2	-1	-1	-1
1/18/2019	3:08:14 PM	607	1568	17	16	17	16	17	18	18	17	17	17	16	17	27.5	30.4	63.2	-1	-1	-1
1/18/2019	3:08:14 PM	810	1569	16	16	16	17	17	18	18	17	17	17	17	17	27.5	30.4	63.2	-1	-1	-1
1/18/2019	3:08:15 PM	13	1570	16	16	17	17	18	18	18	17	17	17	17	17	27.5	30.4	63.2	-1	-1	-1
1/18/2019	3:08:15 PM	216	1571	17	16	16	17	17	18	17	17	17	17	17	17	27.5	30.4	63.2	-1	-1	-1
1/18/2019	3:08:15 PM	403	1572	16	17	16	17	17	18	17	17	17	17	17	17	27.5	30.4	63.2	-1	-1	-1
1/18/2019	3:08:15 PM	607	1573	16	16	16	16	18	18	18	17	17	17	17	17	27.5	30.4	63.2	-1	-1	-1
1/18/2019	3:08:15 PM	810	1574	16	16	16	17	17	18	17	18	17	17	17	17	27.5	30.4	63.2	-1	-1	-1
1/18/2019	3:08:16 PM	13	1575	17	16	17	17	18	18	18	17	17	17	17	17	27.5	30.4	63.2	-1	-1	-1
1/18/2019	3:08:16 PM	216	1576	17	16	17	16	18	18	18	17	17	17	16	17	27.5	30.4	63.2	-1	-1	-1
1/18/2019	3:08:16 PM	403	1577	16	16	16	17	17	18	17	18	17	17	17	17	27.5	30.4	63.2	-1	-1	-1
1/18/2019	3:08:16 PM	607	1578	17	16	16	16	18	18	18	17	17	17	16	17	27.5	30.4	63.2	-1	-1	-1
1/18/2019	3:08:16 PM	810	1579	16	16	16	16	17	18	17	17	17	17	17	17	27.5	30.4	63.2	-1	-1	-1
1/18/2019	3:08:17 PM	13	1580	16	17	16	16	18	18	18	17	17	17	17	17	27.5	30.4	63.2	-1	-1	-1
1/18/2019	3:08:17 PM	216	1581	17	17	16	17	17	18	17	18	17	17	17	17	27.5	30.4	63.2	-1	-1	-1
1/18/2019	3:08:17 PM	403	1582	16	17	16	17	18	18	18	18	17	17	17	17	27.5	30.4	63.2	-1	-1	-1
1/18/2019	3:08:17 PM	607	1583	17	16	16	16	17	18	17	18	17	17	16	17	27.5	30.4	63.2	-1	-1	-1
1/18/2019	3:08:17 PM	810	1584	16	16	16	17	17	18	18	17	17	17	17	17	27.5	30.4	63.2	-1	-1	-1
1/18/2019	3:08:18 PM	13	1585	17	16	17	16	18	18	18	17	17	17	17	17	27.5	30.4	63.2	-1	-1	-1
1/18/2019	3:08:18 PM	216	1586	17	16	16	16	18	18	17	18	17	17	17	17	27.5	30.4	63.2	-1	-1	-1
1/18/2019	3:08:18 PM	403	1587	16	17	16	17	18	18	18	17	17	17	17	17	27.5	30.4	63.2	-1	-1	-1
1/18/2019	3:08:18 PM	607	1588	17	16	17	16	18	17	18	17	17	17	17	17	27.5	30.4	63.2	-1	-1	-1
1/18/2019	3:08:18 PM	810	1589	16	17	16	17	17	18	18	18	17	17	17	17	27.5	30.4	63.2	-1	-1	-1
1/18/2019	3:08:19 PM	13	1590	17	16	17	16	18	18	18	18	17	17	17	17	27.5	30.4	63.2	-1	-1	-1
1/18/2019	3:08:19 PM	216	1591	16	17	16	17	17	18	18	17	17	17	17	17	27.5	30.4	63.2	-1	-1	-1
1/18/2019	3:08:19 PM	403	1592	16	16	16	17	17	18	18	17	17	17	17	17	27.5	30.4	63.2	-1	-1	-1
1/18/2019	3:08:19 PM	607	1593	16	16	16	17	17	18	17	18	17	17	16	17	27.5	30.4	63.2	-1	-1	-1
1/18/2019	3:08:19 PM	810	1594	17	16	16	16	18	18	18	17	17	17	17	17	27.5	30.4	63.2	-1	-1	-1
1/18/2019	3:08:20 PM	13	1595	17	17	16	17	18	18	18	18	17	17	17	17	27.5	30.4	63.2	-1	-1	-1
1/18/2019	3:08:20 PM	216	1596	16	17	16	16	18	18	18	17	17	17	17	17	27.5	30.4	63.2	-1	-1	-1
1/18/2019	3:08:20 PM	403	1597	17	16	16	16	17	18	18	17	17	17	16	17	27.5	30.4	60.0	-1	-1	-1
1/18/2019	3:08:20 PM	607	1598	16	16	16	16	17	18	18	17	17	17	17	17	27.5	30.4	60.0	-1	-1	-1
1/18/2019	3:08:20 PM	810	1599	16	17	16	17	17	18	17	18	17	17	17	17	27.5	30.4	60.0	-1	-1	-1
1/18/2019	3:08:21 PM	13	1600	16	17	16	17	17	18	18	18	17	17	17	17	27.5	30.4	60.0	-1	-1	-1
1/18/2019	3:08:21 PM	216	1601	17	16	16	16	18	18	18	17	17	17	16	17	27.5	30.4	60.0	-1	-1	-1
1/18/2019	3:08:21 PM	403	1602	17	16	17	16	18	18	18	17	17	17	17	17	27.5	30.4	60.0	-1	-1	-1
1/18/2019	3:08:21 PM	607	1603	16	16	16	17	17	18	18	18	17	17	16	17	27.5	30.4	60.0	-1	-1	-1
1/18/2019	3:08:21 PM	810	1604	16	17	16	17	18	18	18	17	17	17	17	17	27.5	30.4	60.0	-1	-1	-1
1/18/2019	3:08:22 PM	13	1605	17	16	16	16	18	18	18	17	17	17	17	17	27.5	30.4	60.0	-1	-1	-1
1/18/2019	3:08:22 PM	216	1606	16	16	17	16	18	18	17	18	17	17	16	17	27.5	30.4	60.0	-1	-1	-1
1/18/2019	3:08:22 PM	403	1607	16	17	16	17	17	18	17	17	17	17	17	17	27.5	30.4	60.0	-1	-1	-1
1/18/2019	3:08:22 PM	607	1608	16	16	16	16	17	17	18	17	17	17	17	17	27.5	30.4	60.0	-1	-1	-1
1/18/2019	3:08:22 PM	810	1609	17	16	17	17	17	18	18	18	17	17	16	17	27.5	30.4	60.0	-1	-1	-1
1/18/2019	3:08:23 PM	13	1610	16	17	16	17	17	18	18	18	17	17	17	17	27.5	30.4	60.0	-1	-1	-1
1/18/2019	3:08:23 PM	216	1611	17	16	17	16	18	18	17	17	17	17	16	17	27.5	30.4	60.0	-1	-1	-1
1/18/2019	3:08:23 PM	403	1612	17	16	16	16	18	18	17	17	17	17	16	17	27.5	30.4	60.0	-1	-1	-1
1/18/2019	3:08:23 PM	607	1613	16	17	16	17	17	18	18	17	17	17	17	17	27.5	30.4	60.0	-1	-1	-1
1/18/2019	3:08:23 PM	810	1614	17	16	17	16	18	18	18	17	17	17	16	17	27.5	30.4	60.0	-1	-1	-1
1/18/2019	3:08:24 PM	13	1615	16	17	16	17	18	18	18	17	17	17	17	17	27.5	30.4	60.0	-1	-1	-1
1/18/2019	3:08:24 PM	216	1616	16	16	17	16	18	17	18	17	17	17	17	17	27.5	30.4	60.0	-1	-1	-1
1/18/2019	3:08:24 PM	403	1617	17	16	17	16	18	18	18	17	17	17	17	17	27.5	30.4	60.0	-1	-1	-1
1/18/2019	3:08:24 PM	607	1618	16	17	16	16	17	18	17	17	17	17	17	17	27.5	30.4	60.0	-1	-1	-1
1/18/2019	3:08:24 PM	810	1619	17	16	17	16	18	18	18	17	17	17	17	17	27.5	30.4	60.0	-1	-1	-1
1/18/2019	3:08:25 PM	13	1620	17	16	17	17	17	18	18	18	17	17	17	17	27.5	30.4	60.0	-1	-1	-1
1/18/2019	3:08:25 PM	216	1621	16	16	16	16	17	18	17	17	17	17	17	17	27.5	30.4	60.0	-1	-1	-1
1/18/2019	3:08:25 PM	403	1622	16	16	17	16	18	18	18	17	17	17	17	17	27.5	30.4	60.0	-1	-1	-1
1/18/2019	3:08:25 PM	607	1623	16	16	16	17	17	18	18	18	17	17	17	17	27.5	30.4	60.0	-1	-1	-1
1/18/2019	3:08:25 PM	810	1624	16	17	16	17	18	18	18	17	17	17	17	17	27.5	30.4	60.0	-1	-1	-1
1/18/2019	3:08:26 PM	8	1625	17	16	16	17	18	18	18	18	17	17	16	17	27.5	30.4	60.0	-1	-1	-1
1/18/2019	3:08:26 PM	211	1626	16	17	16	17	17	18	18	17	17	17	17	17	27.5	30.4	60.0	-1	-1	-1
1/18/2019	3:08:26 PM	414	1627	17	16	16	16	17	18	18	18	17	17	17	17	27.5	30.4	60.0	-1	-1	-1
1/18/2019	3:08:26 PM	601	1628	16	16	16	17	17	18	17	18	17	17	16	17	27.5	30.4	60.0	-1	-1	-1
1/18/2019	3:08:26 PM	804	1629	16	16	16	16	18	18	18	17	17	17	17	17	27.5	30.4	60.0	-1	-1	-1
1/18/2019	3:08:27 PM	8	1630	17	16	16	17	17	18	17	18	17	17	17	17	27.5	30.4	60.0	-1	-1	-1
1/18/2019	3:08:27 PM	211	1631	17	16	16	16	18	18	18	17	17	17	17	17	27.5	30.4	60.0	-1	-1	-1
1/18/2019	3:08:27 PM	414	1632	17	16	17	16	18	18	18	17	17	17	17	17	27.5	30.4	60.0	-1	-1	-1
1/18/2019	3:08:27 PM	601	1633	16	16	16	16	17	18	17	17	16	17	16	17	27.5	30.4	60.0	-1	-1	-1
1/18/2019	3:08:27 PM	804	1634	16	16	16	17	17	18	18	17	17	17	17	17	27.5	30.4	60.0	-1	-1	-1
1/18/2019	3:08:28 PM	8	1635	17	16	17	16	18	18	18	17	17	17	17	17	27.5	30.4	60.0	-1	-1	-1
1/18/2019	3:08:28 PM	211	1636	16	17	16	17	17	18	17	18	17	17	17	17	27.5	30.4	60.0	-1	-1	-1
1/18/2019	3:08:28 PM	414	1637	17	16	16	17	18	18	18	17	17	17	17	17	27.5	30.4	60.0	-1	-1	-1
1/18/2019	3:08:28 PM	601	1638	17	16	16	16	17	18	18	17	17	17	16	17	27.5	30.4	60.0	-1	-1	-1
1/18/2019	3:08:28 PM	804	1639	16	17	16	17	17	18	17	17	17	17	17	17	27.5	30.3	61.9	-1	-1	-1
1/18/2019	3:08:29 PM	8	1640	17	16	17	16	18	18	18	17	17	17	17	17	27.5	30.3	61.9	-1	-1	-1
1/18/2019	3:08:29 PM	211	1641	16	17	16	17	17	18	18	18	17	17	17	17	27.5	30.3	61.9	-1	-1	-1
1/18/2019	3:08:29 PM	414	1642	17	16	17	16	18	18	18	17	17	17	17	17	27.5	30.3	61.9	-1	-1	-1
1/18/2019	3:08:29 PM	601	1643	17	16	16	16	17	18	17	17	17	17	16	17	27.5	30.3	61.9	-1	-1	-1
1/18/2019	3:08:29 PM	804	1644	16	17	16	17	17	18	17	17	17	17	17	17	27.5	30.3	61.9	-1	-1	-1
1/18/2019	3:08:30 PM	8	1645	17	16	17	16	18	18	18	17	17	17	17	17	27.5	30.3	61.9	-1	-1	-1
1/18/2019	3:08:30 PM	211	1646	16	17	16	17	17	18	18	17	17	17	17	17	27.5	30.3	61.9	-1	-1	-1
1/18/2019	3:08:30 PM	414	1647	17	16	17	16	18	18	18	17	17	17	17	17	27.5	30.3	61.9	-1	-1	-1
1/18/2019	3:08:30 PM	601	1648	16	16	16	16	17	18	17	18	17	17	16	17	27.5	30.3	61.9	-1	-1	-1
1/18/2019	3:08:30 PM	804	1649	16	17	17	17	17	18	18	17	17	17	17	17	27.5	30.3	61.9	-1	-1	-1
1/18/2019	3:08:31 PM	8	1650	17	16	17	16	18	18	18	17	17	17	17	17	27.5	30.3	61.9	-1	-1	-1
1/18/2019	3:08:31 PM	211	1651	16	17	16	17	17	18	17	17	17	17	17	17	27.5	30.3	61.9	-1	-1	-1
1/18/2019	3:08:31 PM	414	1652	17	16	17	16	18	18	18	17	17	17	17	17	27.5	30.3	61.9	-1	-1	-1
1/18/2019	3:08:31 PM	601	1653	16	16	16	16	17	18	17	18	17	17	16	17	27.5	30.3	61.9	-1	-1	-1
1/18/2019	3:08:31 PM	804	1654	16	16	16	16	18	18	18	17	17	17	17	17	27.5	30.3	61.9	-1	-1	-1
1/18/2019	3:08:32 PM	8	1655	16	16	16	17	17	18	17	18	17	17	17	17	27.5	30.3	61.9	-1	-1	-1
1/18/2019	3:08:32 PM	211	1656	16	16	16	16	17	18	18	17	17	17	17	17	27.5	30.3	61.9	-1	-1	-1
1/18/2019	3:08:32 PM	414	1657	16	16	16	17	17	18	17	18	17	17	16	17	27.5	30.3	61.9	-1	-1	-1
1/18/2019	3:08:32 PM	601	1658	16	17	16	17	17	18	17	17	17	17	17	17	27.5	30.3	61.9	-1	-1	-1
1/18/2019	3:08:32 PM	804	1659	17	16	17	16	18	18	17	17	17	17	16	17	27.5	30.3	61.9	-1	-1	-1
1/18/2019	3:08:33 PM	8	1660	16	17	16	17	18	18	18	17	17	17	17	17	27.5	30.3	61.9	-1	-1	-1
1/18/2019	3:08:33 PM	211	1661	17	16	16	16	18	18	18	17	17	17	16	17	27.5	30.3	61.9	-1	-1	-1
1/18/2019	3:08:33 PM	414	1662	16	17	16	16	18	18	18	17	17	17	17	17	27.5	30.3	61.9	-1	-1	-1
1/18/2019	3:08:33 PM	601	1663	17	16	17	16	18	18	18	17	17	17	17	17	27.5	30.3	61.9	-1	-1	-1
1/18/2019	3:08:33 PM	804	1664	17	16	16	17	17	18	17	17	17	17	17	17	27.5	30.3	61.9	-1	-1	-1
1/18/2019	3:08:34 PM	8	1665	16	17	16	17	17	18	18	18	17	17	17	17	27.5	30.3	61.9	-1	-1	-1
1/18/2019	3:08:34 PM	211	1666	17	16	17	16	18	17	18	17	17	17	17	17	27.5	30.3	61.9	-1	-1	-1
1/18/2019	3:08:34 PM	414	1667	16	17	16	17	17	18	17	18	17	17	17	17	27.5	30.3	61.9	-1	-1	-1
1/18/2019	3:08:34 PM	601	1668	16	17	16	17	17	18	17	17	17	17	17	17	27.5	30.3	61.9	-1	-1	-1
1/18/2019	3:08:34 PM	804	1669	17	16	16	16	18	18	18	18	17	17	17	17	27.5	30.3	61.9	-1	-1	-1
1/18/2019	3:08:35 PM	8	1670	17	17	16	17	17	18	17	18	17	17	17	17	27.5	30.3	61.9	-1	-1	-1
1/18/2019	3:08:35 PM	211	1671	16	16	16	16	18	18	18	17	17	17	17	17	27.5	30.3	61.9	-1	-1	-1
1/18/2019	3:08:35 PM	414	1672	17	16	16	16	18	18	17	17	17	17	16	17	27.5	30.3	61.9	-1	-1	-1
1/18/2019	3:08:35 PM	602	1673	16	16	16	17	17	18	17	17	17	17	17	17	27.5	30.3	61.9	-1	-1	-1
1/18/2019	3:08:35 PM	805	1674	16	16	17	16	18	18	17	17	17	17	17	17	27.5	30.3	61.9	-1	-1	-1
1/18/2019	3:08:36 PM	8	1675	16	16	16	17	17	18	17	18	17	17	17	17	27.5	30.3	61.9	-1	-1	-1
1/18/2019	3:08:36 PM	211	1676	17	16	16	16	18	18	18	17	17	17	16	17	27.5	30.3	61.9	-1	-1	-1
1/18/2019	3:08:36 PM	414	1677	16	16	16	17	17	18	17	18	17	17	16	17	27.5	30.3	61.9	-1	-1	-1
1/18/2019	3:08:36 PM	602	1678	16	17	16	17	17	18	18	18	17	17	17	17	27.5	30.3	61.9	-1	-1	-1
1/18/2019	3:08:36 PM	805	1679	17	16	17	16	17	18	18	18	17	17	16	17	27.5	30.3	61.9	-1	-1	-1
1/18/2019	3:08:37 PM	8	1680	16	17	16	17	17	18	18	18	17	17	17	17	27.5	30.3	61.9	-1	-1	-1
1/18/2019	3:08:37 PM	211	1681	16	16	17	16	18	18	18	17	17	17	17	17	27.5	30.3	55.3	-1	-1	-1
1/18/2019	3:08:37 PM	414	1682	16	16	16	17	17	18	17	18	17	17	17	17	27.5	30.3	55.3	-1	-1	-1
1/18/2019	3:08:37 PM	602	1683	16	17	16	17	17	18	18	17	17	17	17	17	27.5	30.3	55.3	-1	-1	-1
1/18/2019	3:08:37 PM	805	1684	17	16	17	17	18	18	17	17	17	17	16	17	27.5	30.3	55.3	-1	-1	-1
1/18/2019	3:08:38 PM	8	1685	16	17	16	17	18	18	18	17	17	17	17	17	27.5	30.3	55.3	-1	-1	-1
1/18/2019	3:08:38 PM	211	1686	17	16	16	16	17	18	17	17	17	17	16	17	27.5	30.3	55.3	-1	-1	-1
1/18/2019	3:08:38 PM	414	1687	16	17	16	17	17	18	18	17	17	17	17	17	27.5	30.3	55.3	-1	-1	-1
1/18/2019	3:08:38 PM	602	1688	16	17	16	16	18	18	18	17	17	17	17	17	27.5	30.3	55.3	-1	-1	-1
1/18/2019	3:08:38 PM	805	1689	16	16	16	17	17	18	17	17	17	17	17	17	27.5	30.3	55.3	-1	-1	-1
1/18/2019	3:08:39 PM	8	1690	17	17	16	16	18	18	18	17	17	17	17	17	27.5	30.3	55.3	-1	-1	-1
1/18/2019	3:08:39 PM	211	1691	16	16	16	16	17	18	17	17	17	17	16	17	27.5	30.3	55.3	-1	-1	-1
1/18/2019	3:08:39 PM	414	1692	16	16	16	16	18	18	18	17	17	17	17	17	27.5	30.3	55.3	-1	-1	-1
1/18/2019	3:08:39 PM	602	1693	17	16	16	17	17	18	18	17	17	17	16	17	27.5	30.3	55.3	-1	-1	-1
1/18/2019	3:08:39 PM	805	1694	16	17	16	17	18	18	18	17	17	17	17	17	27.5	30.3	55.3	-1	-1	-1
1/18/2019	3:08:40 PM	8	1695	17	16	17	17	18	18	18	18	17	17	17	17	27.5	30.3	55.3	-1	-1	-1
1/18/2019	3:08:40 PM	211	1696	16	16	16	17	17	18	18	17	17	17	17	17	27.5	30.3	55.3	-1	-1	-1
1/18/2019	3:08:40 PM	414	1697	16	16	17	16	18	18	18	17	17	17	17	17	27.5	30.3	55.3	-1	-1	-1
1/18/2019	3:08:40 PM	602	1698	17	16	16	17	18	18	18	17	17	17	16	17	27.5	30.3	55.3	-1	-1	-1
1/18/2019	3:08:40 PM	805	1699	16	17	16	17	17	18	18	17	17	17	17	17	27.5	30.3	55.3	-1	-1	-1
1/18/2019	3:08:41 PM	8	1700	17	16	17	16	18	18	18	17	17	17	17	17	27.5	30.3	55.3	-1	-1	-1
1/18/2019	3:08:41 PM	211	1701	16	16	16	17	17	18	18	17	17	17	17	17	27.5	30.3	55.3	-1	-1	-1
1/18/2019	3:08:41 PM	414	1702	17	16	17	16	17	18	18	17	17	17	16	17	27.5	30.3	55.3	-1	-1	-1
1/18/2019	3:08:41 PM	602	1703	16	17	16	16	17	18	17	18	17	17	17	17	27.5	30.3	55.3	-1	-1	-1
1/18/2019	3:08:41 PM	805	1704	17	16	17	16	18	18	18	17	17	17	17	17	27.5	30.3	55.3	-1	-1	-1
1/18/2019	3:08:42 PM	8	1705	17	17	16	17	18	18	17	18	17	17	17	17	27.5	30.3	55.3	-1	-1	-1
1/18/2019	3:08:42 PM	211	1706	16	16	16	16	18	17	18	17	17	17	17	17	27.5	30.3	55.3	-1	-1	-1
1/18/2019	3:08:42 PM	414	1707	16	16	16	17	17	18	17	18	17	17	16	17	27.5	30.3	55.3	-1	-1	-1
1/18/2019	3:08:42 PM	602	1708	16	17	16	17	18	18	18	17	17	17	17	17	27.5	30.3	55.3	-1	-1	-1
1/18/2019	3:08:42 PM	805	1709	17	16	17	16	18	18	18	17	17	17	16	17	27.5	30.3	55.3	-1	-1	-1
1/18/2019	3:08:43 PM	8	1710	16	17	16	17	18	18	18	17	17	17	17	17	27.5	30.3	55.3	-1	-1	-1
1/18/2019	3:08:43 PM	211	1711	17	16	16	16	17	18	17	17	16	17	16	17	27.5	30.3	55.3	-1	-1	-1
1/18/2019	3:08:43 PM	414	1712	16	17	16	17	17	18	17	17	17	17	17	17	27.5	30.3	55.3	-1	-1	-1
1/18/2019	3:08:43 PM	602	1713	17	16	17	16	18	18	18	17	17	17	17	17	27.5	30.3	55.3	-1	-1	-1
1/18/2019	3:08:43 PM	805	1714	16	17	16	17	17	18	17	18	17	17	17	17	27.5	30.3	55.3	-1	-1	-1
1/18/2019	3:08:44 PM	8	1715	17	16	17	16	18	18	17	17	17	17	17	17	27.5	30.3	55.3	-1	-1	-1
1/18/2019	3:08:44 PM	211	1716	16	17	16	17	17	18	17	17	17	17	17	17	27.5	30.3	55.3	-1	-1	-1
1/18/2019	3:08:44 PM	414	1717	17	16	17	16	18	18	18	17	17	17	17	17	27.5	30.3	55.3	-1	-1	-1
1/18/2019	3:08:44 PM	602	1718	17	17	16	17	17	18	18	18	17	17	17	17	27.5	30.3	55.3	-1	-1	-1
1/18/2019	3:08:44 PM	805	1719	17	16	17	16	18	18	18	17	17	17	16	17	27.5	30.3	55.3	-1	-1	-1
1/18/2019	3:08:45 PM	24	1720	16	17	16	17	18	18	18	17	17	17	17	17	27.5	30.3	55.3	-1	-1	-1
1/18/2019	3:08:45 PM	211	1721	16	16	16	16	18	17	18	17	17	17	17	17	27.5	30.3	55.3	-1	-1	-1
1/18/2019	3:08:45 PM	414	1722	16	17	16	17	17	18	17	17	17	17	17	17	27.5	30.3	55.3	-1	-1	-1
1/18/2019	3:08:45 PM	602	1723	17	16	17	16	18	18	18	17	17	17	17	17	27.5	30.3	47.1	-1	-1	-1
1/18/2019	3:08:45 PM	805	1724	16	17	16	17	17	18	18	18	17	17	17	17	27.5	30.3	47.1	-1	-1	-1
1/18/2019	3:08:46 PM	8	1725	17	16	16	16	17	18	18	17	17	17	17	17	27.5	30.3	47.1	-1	-1	-1
1/18/2019	3:08:46 PM	211	1726	16	16	16	16	17	18	18	17	17	17	17	17	27.5	30.3	47.1	-1	-1	-1
1/18/2019	3:08:46 PM	414	1727	17	16	16	16	17	18	18	17	17	17	16	17	27.5	30.3	47.1	-1	-1	-1
1/18/2019	3:08:46 PM	602	1728	17	16	16	16	18	18	17	17	17	17	16	17	27.5	30.3	47.1	-1	-1	-1
1/18/2019	3:08:46 PM	805	1729	16	17	16	17	17	18	18	17	17	17	17	17	27.5	30.3	47.1	-1	-1	-1
1/18/2019	3:08:47 PM	8	1730	16	16	17	17	18	18	18	17	17	17	17	17	27.5	30.3	47.1	-1	-1	-1
1/18/2019	3:08:47 PM	211	1731	17	16	16	16	17	18	17	17	17	17	16	17	27.5	30.3	47.1	-1	-1	-1
1/18/2019	3:08:47 PM	414	1732	16	16	16	16	17	18	17	17	17	17	17	17	27.5	30.3	47.1	-1	-1	-1
1/18/2019	3:08:47 PM	602	1733	17	17	16	16	18	18	18	17	17	17	17	17	27.5	30.3	47.1	-1	-1	-1
1/18/2019	3:08:47 PM	805	1734	17	16	17	16	18	18	17	17	17	17	16	17	27.5	30.3	47.1	-1	-1	-1
1/18/2019	3:08:48 PM	8	1735	17	17	16	17	17	18	17	17	17	17	17	17	27.5	30.3	47.1	-1	-1	-1
1/18/2019	3:08:48 PM	211	1736	17	17	16	16	18	18	18	17	17	17	16	17	27.5	30.3	47.1	-1	-1	-1
1/18/2019	3:08:48 PM	414	1737	17	16	17	16	17	18	18	17	17	17	16	17	27.5	30.3	47.1	-1	-1	-1
1/18/2019	3:08:48 PM	602	1738	17	16	16	17	17	18	17	18	17	17	17	17	27.5	30.3	47.1	-1	-1	-1
1/18/2019	3:08:48 PM	805	1739	17	17	16	16	18	18	18	17	17	17	17	17	27.5	30.3	47.1	-1	-1	-1
1/18/2019	3:08:49 PM	8	1740	17	16	16	16	18	18	17	17	17	17	16	17	27.5	30.3	47.1	-1	-1	-1
1/18/2019	3:08:49 PM	211	1741	16	17	16	17	17	18	18	17	17	17	17	17	27.5	30.3	47.1	-1	-1	-1
1/18/2019	3:08:49 PM	414	1742	17	16	17	16	18	18	18	17	17	17	17	17	27.5	30.3	47.1	-1	-1	-1
1/18/2019	3:08:49 PM	602	1743	17	16	16	16	18	18	18	17	17	17	16	17	27.5	30.3	47.1	-1	-1	-1
1/18/2019	3:08:49 PM	805	1744	16	17	16	17	17	18	18	18	17	17	17	17	27.5	30.3	47.1	-1	-1	-1
1/18/2019	3:08:50 PM	8	1745	16	16	17	17	18	18	18	17	17	17	17	17	27.5	30.3	47.1	-1	-1	-1
1/18/2019	3:08:50 PM	211	1746	16	16	16	17	17	18	17	18	17	17	16	17	27.5	30.3	47.1	-1	-1	-1
1/18/2019	3:08:50 PM	414	1747	16	17	16	17	17	18	18	17	17	17	17	17	27.5	30.3	47.1	-1	-1	-1
1/18/2019	3:08:50 PM	602	1748	16	16	17	17	18	18	18	17	17	17	17	17	27.5	30.3	47.1	-1	-1	-1
1/18/2019	3:08:50 PM	805	1749	17	16	17	16	17	18	18	18	17	17	16	17	27.5	30.3	47.1	-1	-1	-1
1/18/2019	3:08:51 PM	8	1750	16	17	16	17	17	18	18	17	17	17	17	17	27.5	30.3	47.1	-1	-1	-1
1/18/2019	3:08:51 PM	211	1751	17	16	16	16	18	18	17	17	17	17	16	17	27.5	30.3	47.1	-1	-1	-1
1/18/2019	3:08:51 PM	414	1752	16	17	16	16	17	18	17	18	17	17	16	17	27.5	30.3	47.1	-1	-1	-1
1/18/2019	3:08:51 PM	602	1753	16	17	16	17	18	18	18	17	17	17	17	17	27.5	30.3	47.1	-1	-1	-1
1/18/2019	3:08:51 PM	805	1754	17	16	17	16	18	18	18	17	17	17	17	17	27.5	30.3	47.1	-1	-1	-1
1/18/2019	3:08:52 PM	8	1755	16	17	16	17	17	18	17	17	17	17	17	17	27.5	30.3	47.1	-1	-1	-1
1/18/2019	3:08:52 PM	211	1756	17	16	17	16	18	18	18	17	17	17	17	17	27.5	30.3	47.1	-1	-1	-1
1/18/2019	3:08:52 PM	414	1757	16	17	16	16	17	18	18	18	17	17	16	17	27.5	30.3	47.1	-1	-1	-1
1/18/2019	3:08:52 PM	602	1758	16	17	16	17	18	18	18	17	17	17	17	17	27.5	30.3	47.1	-1	-1	-1
1/18/2019	3:08:52 PM	805	1759	17	16	17	16	18	18	18	17	17	17	17	17	27.5	30.3	47.1	-1	-1	-1
1/18/2019	3:08:53 PM	8	1760	16	16	16	17	17	18	17	18	17	17	17	17	27.5	30.3	47.1	-1	-1	-1
1/18/2019	3:08:53 PM	211	1761	16	16	16	16	18	18	18	17	17	17	17	17	27.5	30.3	47.1	-1	-1	-1
1/18/2019	3:08:53 PM	414	1762	17	17	16	16	17	18	18	17	17	17	16	17	27.5	30.3	47.1	-1	-1	-1
1/18/2019	3:08:53 PM	602	1763	17	17	16	17	17	18	17	18	17	17	17	17	27.5	30.3	47.1	-1	-1	-1
1/18/2019	3:08:53 PM	805	1764	17	17	16	16	18	18	18	17	17	17	17	17	27.5	30.3	47.1	-1	-1	-1
1/18/2019	3:08:54 PM	8	1765	16	16	16	16	17	18	17	17	17	17	16	17	27.5	30.2	43.7	-1	-1	-1
1/18/2019	3:08:54 PM	211	1766	16	17	16	16	17	18	17	17	17	17	17	17	27.5	30.2	43.7	-1	-1	-1
1/18/2019	3:08:54 PM	414	1767	17	16	17	16	18	18	18	17	17	17	16	17	27.5	30.2	43.7	-1	-1	-1
1/18/2019	3:08:54 PM	602	1768	17	16	16	16	18	18	17	17	17	17	17	17	27.5	30.2	43.7	-1	-1	-1
1/18/2019	3:08:54 PM	805	1769	16	17	16	17	17	18	18	17	17	17	17	17	27.5	30.2	43.7	-1	-1	-1
1/18/2019	3:08:55 PM	8	1770	17	16	16	16	17	18	18	17	17	17	16	17	27.5	30.2	43.7	-1	-1	-1
1/18/2019	3:08:55 PM	211	1771	16	17	16	17	17	18	17	17	17	17	16	17	27.5	30.2	43.7	-1	-1	-1
1/18/2019	3:08:55 PM	414	1772	17	16	17	16	18	18	17	17	17	17	16	17	27.5	30.2	43.7	-1	-1	-1
1/18/2019	3:08:55 PM	602	1773	16	16	16	17	17	18	17	18	17	17	17	17	27.5	30.2	43.7	-1	-1	-1
1/18/2019	3:08:55 PM	805	1774	16	16	16	17	18	18	18	17	17	17	17	17	27.5	30.2	43.7	-1	-1	-1
1/18/2019	3:08:56 PM	8	1775	16	16	16	17	17	18	17	18	16	17	16	17	27.5	30.2	43.7	-1	-1	-1
1/18/2019	3:08:56 PM	211	1776	16	17	16	17	17	18	18	17	17	17	17	17	27.5	30.2	43.7	-1	-1	-1
1/18/2019	3:08:56 PM	414	1777	17	16	17	16	18	17	18	17	17	17	16	17	27.5	30.2	43.7	-1	-1	-1
1/18/2019	3:08:56 PM	602	1778	16	16	16	17	17	18	17	18	17	17	17	17	27.5	30.2	43.7	-1	-1	-1
1/18/2019	3:08:56 PM	805	1779	16	16	16	16	18	18	18	17	17	17	17	17	27.5	30.2	43.7	-1	-1	-1
1/18/2019	3:08:57 PM	8	1780	16	16	16	17	17	18	17	18	16	17	16	17	27.5	30.2	43.7	-1	-1	-1
1/18/2019	3:08:57 PM	211	1781	16	16	16	17	17	18	18	17	17	17	17	17	27.5	30.2	43.7	-1	-1	-1
1/18/2019	3:08:57 PM	414	1782	16	16	16	17	17	18	17	18	17	17	17	17	27.5	30.2	43.7	-1	-1	-1
1/18/2019	3:08:57 PM	602	1783	16	17	16	17	18	18	18	17	17	17	17	17	27.5	30.2	43.7	-1	-1	-1
1/18/2019	3:08:57 PM	805	1784	17	16	16	16	18	18	18	17	17	17	17	17	27.5	30.2	43.7	-1	-1	-1
1/18/2019	3:08:58 PM	8	1785	16	17	16	17	17	18	17	17	17	17	17	17	27.5	30.2	43.7	-1	-1	-1
1/18/2019	3:08:58 PM	211	1786	17	16	16	16	17	18	17	17	17	17	16	17	27.5	30.2	43.7	-1	-1	-1
1/18/2019	3:08:58 PM	414	1787	16	17	16	17	18	18	18	17	17	17	17	17	27.5	30.2	43.7	-1	-1	-1
1/18/2019	3:08:58 PM	602	1788	17	16	17	16	18	17	18	17	17	17	17	17	27.5	30.2	43.7	-1	-1	-1
1/18/2019	3:08:58 PM	805	1789	16	17	16	17	17	17	17	17	17	17	17	17	27.5	30.2	43.7	-1	-1	-1
1/18/2019	3:08:59 PM	8	1790	17	16	16	16	18	18	17	17	17	17	16	17	27.5	30.2	43.7	-1	-1	-1
1/18/2019	3:08:59 PM	211	1791	16	16	16	17	17	18	17	17	17	17	17	17	27.5	30.2	43.7	-1	-1	-1
1/18/2019	3:08:59 PM	414	1792	16	16	17	17	18	18	18	17	17	17	17	17	27.5	30.2	43.7	-1	-1	-1
1/18/2019	3:08:59 PM	602	1793	17	16	17	16	18	17	18	17	17	17	17	17	27.5	30.2	43.7	-1	-1	-1
1/18/2019	3:08:59 PM	805	1794	16	16	16	17	17	18	17	17	17	17	17	17	27.5	30.2	43.7	-1	-1	-1
1/18/2019	3:09:00 PM	8	1795	16	16	16	17	17	18	18	17	17	17	17	17	27.5	30.2	43.7	-1	-1	-1
1/18/2019	3:09:00 PM	211	1796	17	16	16	16	17	18	17	17	17	17	16	17	27.5	30.2	43.7	-1	-1	-1
1/18/2019	3:09:00 PM	414	1797	16	17	16	17	18	18	18	17	17	17	17	17	27.5	30.2	43.7	-1	-1	-1
1/18/2019	3:09:00 PM	602	1798	16	16	16	17	18	18	18	17	17	17	17	17	27.5	30.2	43.7	-1	-1	-1
1/18/2019	3:09:00 PM	805	1799	16	16	16	16	17	18	18	18	17	17	16	17	27.5	30.2	43.7	-1	-1	-1
1/18/2019	3:09:01 PM	8	1800	16	17	16	16	18	18	18	17	17	17	17	17	27.5	30.2	43.7	-1	-1	-1
1/18/2019	3:09:01 PM	211	1801	17	16	17	16	18	18	18	17	17	17	16	17	27.5	30.2	43.7	-1	-1	-1
1/18/2019	3:09:01 PM	414	1802	16	17	16	17	17	18	18	17	17	17	17	17	27.5	30.2	43.7	-1	-1	-1
1/18/2019	3:09:01 PM	602	1803	17	17	16	16	18	18	18	17	17	17	17	17	27.5	30.2	43.7	-1	-1	-1
1/18/2019	3:09:01 PM	805	1804	16	16	16	17	17	18	18	17	17	17	16	17	27.5	30.2	43.7	-1	-1	-1
1/18/2019	3:09:02 PM	8	1805	16	16	16	16	18	18	18	17	17	17	17	17	27.5	30.2	43.7	-1	-1	-1
1/18/2019	3:09:02 PM	211	1806	17	16	16	16	17	18	17	17	17	17	16	17	27.5	30.2	43.7	-1	-1	-1
1/18/2019	3:09:02 PM	414	1807	16	17	16	17	18	18	17	17	17	17	17	17	27.5	30.2	75.1	-1	-1	-1
1/18/2019	3:09:02 PM	602	1808	16	17	16	17	18	18	18	17	17	17	17	17	27.5	30.2	75.1	-1	-1	-1
1/18/2019	3:09:02 PM	805	1809	16	16	16	17	17	18	18	18	17	17	17	17	27.5	30.2	75.1	-1	-1	-1
1/18/2019	3:09:03 PM	8	1810	16	16	16	16	18	18	17	17	17	17	17	17	27.5	30.2	75.1	-1	-1	-1
1/18/2019	3:09:03 PM	211	1811	17	16	17	16	18	18	18	17	17	17	16	17	27.5	30.2	75.1	-1	-1	-1
1/18/2019	3:09:03 PM	414	1812	16	17	16	17	18	18	18	17	17	17	17	17	27.5	30.2	75.1	-1	-1	-1
1/18/2019	3:09:03 PM	602	1813	16	16	16	16	18	18	18	17	17	17	17	17	27.5	30.2	75.1	-1	-1	-1
1/18/2019	3:09:03 PM	805	1814	16	17	16	17	17	18	17	17	17	17	17	17	27.5	30.2	75.1	-1	-1	-1
1/18/2019	3:09:04 PM	8	1815	16	16	16	16	18	18	18	17	17	17	17	17	27.5	30.2	75.1	-1	-1	-1
1/18/2019	3:09:04 PM	211	1816	16	16	16	17	17	18	18	17	17	17	16	17	27.5	30.2	75.1	-1	-1	-1
1/18/2019	3:09:04 PM	414	1817	17	16	16	17	18	18	18	17	17	17	17	17	27.5	30.2	75.1	-1	-1	-1
1/18/2019	3:09:04 PM	602	1818	17	16	17	16	18	18	18	17	17	17	17	17	27.5	30.2	75.1	-1	-1	-1
1/18/2019	3:09:04 PM	805	1819	16	17	16	17	17	18	18	17	17	17	17	17	27.5	30.2	75.1	-1	-1	-1
1/18/2019	3:09:05 PM	8	1820	17	16	17	16	18	18	17	17	17	17	16	17	27.5	30.2	75.1	-1	-1	-1
1/18/2019	3:09:05 PM	211	1821	16	17	16	17	17	18	17	18	17	17	17	17	27.5	30.2	75.1	-1	-1	-1
1/18/2019	3:09:05 PM	414	1822	17	16	17	16	18	18	17	18	17	17	16	17	27.5	30.2	75.1	-1	-1	-1
1/18/2019	3:09:05 PM	602	1823	17	16	16	17	18	18	17	18	17	17	17	17	27.5	30.2	75.1	-1	-1	-1
1/18/2019	3:09:05 PM	805	1824	16	16	16	16	18	18	18	17	17	17	17	17	27.5	30.2	75.1	-1	-1	-1
1/18/2019	3:09:06 PM	8	1825	17	16	16	16	17	18	18	17	17	17	16	17	27.5	30.2	75.1	-1	-1	-1
1/18/2019	3:09:06 PM	211	1826	16	17	16	17	17	18	18	17	17	17	17	17	27.5	30.2	75.1	-1	-1	-1
1/18/2019	3:09:06 PM	414	1827	17	16	17	16	18	18	18	17	17	17	17	17	27.5	30.2	75.1	-1	-1	-1
1/18/2019	3:09:06 PM	602	1828	17	16	16	17	18	18	17	17	17	17	17	17	27.5	30.2	75.1	-1	-1	-1
1/18/2019	3:09:06 PM	805	1829	16	16	17	16	18	18	18	17	17	17	17	17	27.5	30.2	75.1	-1	-1	-1
1/18/2019	3:09:07 PM	8	1830	16	16	16	17	17	18	17	18	17	17	17	17	27.5	30.2	75.1	-1	-1	-1
1/18/2019	3:09:07 PM	211	1831	17	17	16	16	18	18	18	17	17	17	17	17	27.5	30.2	75.1	-1	-1	-1
1/18/2019	3:09:07 PM	414	1832	17	16	17	17	17	18	18	17	17	17	16	17	27.5	30.2	75.1	-1	-1	-1
1/18/2019	3:09:07 PM	602	1833	16	17	16	17	17	18	18	17	17	17	17	17	27.5	30.2	75.1	-1	-1	-1
1/18/2019	3:09:07 PM	805	1834	17	16	17	16	18	17	18	17	17	17	17	17	27.5	30.2	75.1	-1	-1	-1
1/18/2019	3:09:08 PM	8	1835	16	16	16	17	17	18	17	18	17	17	17	17	27.5	30.2	75.1	-1	-1	-1
1/18/2019	3:09:08 PM	211	1836	16	16	16	16	18	18	18	17	17	17	17	17	27.5	30.2	75.1	-1	-1	-1
1/18/2019	3:09:08 PM	414	1837	16	16	16	17	17	18	18	17	17	17	17	17	27.5	30.2	75.1	-1	-1	-1
1/18/2019	3:09:08 PM	602	1838	16	16	17	17	18	18	18	17	17	17	17	17	27.5	30.2	75.1	-1	-1	-1
1/18/2019	3:09:08 PM	805	1839	16	17	16	17	17	18	17	18	17	17	17	17	27.5	30.2	75.1	-1	-1	-1
1/18/2019	3:09:09 PM	8	1840	16	16	16	16	18	18	18	17	17	17	17	17	27.5	30.2	75.1	-1	-1	-1
1/18/2019	3:09:09 PM	211	1841	17	17	16	17	17	18	17	17	17	17	17	17	27.5	30.2	75.1	-1	-1	-1
1/18/2019	3:09:09 PM	414	1842	16	17	16	17	18	18	18	17	17	17	17	17	27.5	30.2	75.1	-1	-1	-1
1/18/2019	3:09:09 PM	602	1843	17	16	16	16	17	18	18	17	17	17	17	17	27.5	30.2	75.1	-1	-1	-1
1/18/2019	3:09:09 PM	805	1844	16	17	16	17	17	18	17	17	17	17	17	17	27.5	30.2	75.1	-1	-1	-1
1/18/2019	3:09:10 PM	8	1845	17	16	17	16	18	18	18	17	17	17	17	17	27.5	30.2	75.1	-1	-1	-1
1/18/2019	3:09:10 PM	211	1846	16	17	16	17	18	18	18	17	17	17	17	17	27.5	30.2	75.1	-1	-1	-1
1/18/2019	3:09:10 PM	414	1847	17	16	17	16	18	18	18	17	17	17	17	17	27.5	30.2	75.1	-1	-1	-1
1/18/2019	3:09:10 PM	602	1848	17	16	16	17	17	18	17	17	17	17	17	17	27.5	30.2	75.1	-1	-1	-1
1/18/2019	3:09:10 PM	805	1849	17	16	17	16	18	18	18	17	17	17	16	17	27.5	30.3	75.3	-1	-1	-1
1/18/2019	3:09:11 PM	8	1850	16	17	16	17	17	18	18	17	17	17	17	17	27.5	30.3	75.3	-1	-1	-1
1/18/2019	3:09:11 PM	211	1851	17	16	16	16	18	18	18	18	17	17	16	17	27.5	30.3	75.3	-1	-1	-1
1/18/2019	3:09:11 PM	414	1852	16	16	16	17	18	18	18	17	17	17	17	17	27.5	30.3	75.3	-1	-1	-1
1/18/2019	3:09:11 PM	602	1853	16	16	16	16	17	18	18	17	17	17	17	17	27.5	30.3	75.3	-1	-1	-1
1/18/2019	3:09:11 PM	805	1854	16	16	16	16	18	17	18	17	17	17	17	17	27.5	30.3	75.3	-1	-1	-1
1/18/2019	3:09:12 PM	8	1855	17	16	16	16	18	18	17	17	17	17	16	17	27.5	30.3	75.3	-1	-1	-1
1/18/2019	3:09:12 PM	211	1856	16	17	16	17	17	18	18	18	17	17	17	17	27.5	30.3	75.3	-1	-1	-1
1/18/2019	3:09:12 PM	414	1857	16	16	17	17	18	17	18	17	17	17	17	17	27.5	30.3	75.3	-1	-1	-1
1/18/2019	3:09:12 PM	602	1858	17	16	16	16	18	18	17	17	17	17	17	17	27.5	30.3	75.3	-1	-1	-1
1/18/2019	3:09:12 PM	805	1859	16	17	16	17	17	18	17	17	17	17	17	17	27.5	30.3	75.3	-1	-1	-1
1/18/2019	3:09:13 PM	8	1860	17	16	16	16	18	17	18	17	17	17	17	17	27.5	30.3	75.3	-1	-1	-1
1/18/2019	3:09:13 PM	211	1861	16	17	16	17	17	18	17	17	17	17	17	17	27.5	30.3	75.3	-1	-1	-1
1/18/2019	3:09:13 PM	414	1862	17	17	16	16	18	18	18	17	17	17	17	17	27.5	30.3	75.3	-1	-1	-1
1/18/2019	3:09:13 PM	602	1863	17	17	17	16	18	18	17	17	17	17	16	17	27.5	30.3	75.3	-1	-1	-1
1/18/2019	3:09:13 PM	805	1864	16	17	16	17	17	18	17	18	17	17	16	17	27.5	30.3	75.3	-1	-1	-1
1/18/2019	3:09:14 PM	8	1865	16	17	16	17	18	18	18	17	17	17	17	17	27.5	30.3	75.3	-1	-1	-1
1/18/2019	3:09:14 PM	211	1866	17	16	17	16	17	18	18	17	17	17	16	17	27.5	30.3	75.3	-1	-1	-1
1/18/2019	3:09:14 PM	414	1867	16	17	16	17	18	18	18	17	17	17	17	17	27.5	30.3	75.3	-1	-1	-1
1/18/2019	3:09:14 PM	602	1868	17	16	17	16	18	18	18	17	17	17	17	17	27.5	30.3	75.3	-1	-1	-1
1/18/2019	3:09:14 PM	805	1869	16	16	16	17	17	18	17	18	17	17	17	17	27.5	30.3	75.3	-1	-1	-1
1/18/2019	3:09:15 PM	8	1870	16	16	17	16	18	18	18	18	17	17	17	17	27.5	30.3	75.3	-1	-1	-1
1/18/2019	3:09:15 PM	211	1871	16	16	16	17	17	18	17	18	17	17	17	17	27.5	30.3	75.3	-1	-1	-1
1/18/2019	3:09:15 PM	414	1872	16	17	16	17	17	18	18	17	17	17	17	17	27.5	30.3	75.3	-1	-1	-1
1/18/2019	3:09:15 PM	602	1873	17	16	16	16	18	18	17	17	17	17	17	17	27.5	30.3	75.3	-1	-1	-1
1/18/2019	3:09:15 PM	805	1874	16	16	16	17	17	18	17	17	17	17	17	17	27.5	30.3	75.3	-1	-1	-1
1/18/2019	3:09:16 PM	8	1875	16	16	16	16	18	18	18	17	17	17	17	17	27.5	30.3	75.3	-1	-1	-1
1/18/2019	3:09:16 PM	211	1876	16	16	16	17	17	18	17	18	17	17	17	17	27.5	30.3	75.3	-1	-1	-1
1/18/2019	3:09:16 PM	414	1877	17	17	16	16	18	18	18	17	17	17	17	17	27.5	30.3	75.3	-1	-1	-1
1/18/2019	3:09:16 PM	602	1878	17	16	16	16	17	18	18	17	17	17	16	17	27.5	30.3	75.3	-1	-1	-1
1/18/2019	3:09:16 PM	805	1879	16	17	16	17	17	18	17	17	17	17	17	17	27.5	30.3	75.3	-1	-1	-1
1/18/2019	3:09:17 PM	8	1880	17	16	17	16	18	18	18	18	17	17	17	17	27.5	30.3	75.3	-1	-1	-1
1/18/2019	3:09:17 PM	211	1881	16	17	16	17	17	18	18	18	17	17	17	17	27.5	30.3	75.3	-1	-1	-1
1/18/2019	3:09:17 PM	414	1882	17	16	17	16	18	18	18	17	17	17	17	17	27.5	30.3	75.3	-1	-1	-1
1/18/2019	3:09:17 PM	602	1883	16	16	16	17	17	18	18	18	17	17	17	17	27.5	30.3	75.3	-1	-1	-1
1/18/2019	3:09:17 PM	805	1884	17	16	16	16	18	18	17	17	17	17	17	17	27.5	30.3	75.3	-1	-1	-1
1/18/2019	3:09:18 PM	8	1885	16	16	16	17	17	18	17	17	17	17	17	17	27.5	30.3	75.3	-1	-1	-1
1/18/2019	3:09:18 PM	211	1886	17	16	17	16	18	18	18	17	17	17	17	17	27.5	30.3	75.3	-1	-1	-1
1/18/2019	3:09:18 PM	414	1887	16	16	17	17	17	18	18	18	17	17	17	17	27.5	30.3	75.3	-1	-1	-1
1/18/2019	3:09:18 PM	602	1888	16	17	16	17	17	18	18	17	17	17	17	17	27.5	30.3	75.3	-1	-1	-1
1/18/2019	3:09:18 PM	805	1889	16	16	16	16	18	17	18	17	17	17	17	17	27.5	30.3	75.3	-1	-1	-1
1/18/2019	3:09:19 PM	8	1890	16	16	16	17	17	18	17	18	17	17	17	17	27.5	30.3	75.3	-1	-1	-1
1/18/2019	3:09:19 PM	211	1891	17	16	17	16	18	18	18	17	17	17	17	17	27.5	30.4	74.7	-1	-1	-1
1/18/2019	3:09:19 PM	414	1892	17	16	16	17	17	18	17	18	17	17	17	17	27.5	30.4	74.7	-1	-1	-1
1/18/2019	3:09:19 PM	602	1893	16	17	16	17	17	18	18	17	17	17	17	17	27.5	30.4	74.7	-1	-1	-1
1/18/2019	3:09:19 PM	805	1894	17	16	16	16	17	18	18	17	17	17	16	17	27.5	30.4	74.7	-1	-1	-1
1/18/2019	3:09:20 PM	8	1895	16	17	16	17	18	18	18	17	17	17	17	17	27.5	30.4	74.7	-1	-1	-1
1/18/2019	3:09:20 PM	211	1896	17	16	17	16	18	18	18	17	17	17	17	17	27.5	30.4	74.7	-1	-1	-1
1/18/2019	3:09:20 PM	414	1897	16	17	16	17	17	18	18	18	17	17	17	17	27.5	30.4	74.7	-1	-1	-1
1/18/2019	3:09:20 PM	602	1898	16	16	16	16	18	18	18	17	17	17	17	17	27.5	30.4	74.7	-1	-1	-1
1/18/2019	3:09:20 PM	805	1899	16	16	16	17	17	18	17	18	17	17	16	17	27.5	30.4	74.7	-1	-1	-1
1/18/2019	3:09:21 PM	12	1900	17	16	16	16	18	17	18	17	17	17	17	17	27.5	30.4	74.7	-1	-1	-1
1/18/2019	3:09:21 PM	215	1901	16	16	16	17	17	18	17	17	17	17	17	17	27.5	30.4	74.7	-1	-1	-1
1/18/2019	3:09:21 PM	403	1902	17	16	16	16	18	18	18	17	17	17	17	17	27.5	30.4	74.7	-1	-1	-1
1/18/2019	3:09:21 PM	606	1903	17	16	16	16	18	18	18	17	17	17	16	17	27.5	30.4	74.7	-1	-1	-1
1/18/2019	3:09:21 PM	809	1904	16	17	16	17	18	18	18	17	17	17	17	17	27.5	30.4	74.7	-1	-1	-1
1/18/2019	3:09:22 PM	12	1905	17	16	17	17	17	18	18	18	17	17	16	17	27.5	30.4	74.7	-1	-1	-1
1/18/2019	3:09:22 PM	215	1906	16	17	16	17	18	18	18	17	17	17	17	17	27.5	30.4	74.7	-1	-1	-1
1/18/2019	3:09:22 PM	403	1907	17	16	16	16	17	18	18	17	17	17	16	17	27.5	30.4	74.7	-1	-1	-1
1/18/2019	3:09:22 PM	606	1908	16	17	16	17	17	18	18	17	17	17	17	17	27.5	30.4	74.7	-1	-1	-1
1/18/2019	3:09:22 PM	809	1909	17	16	17	17	17	18	17	18	17	17	16	17	27.5	30.4	74.7	-1	-1	-1
1/18/2019	3:09:23 PM	12	1910	16	17	16	17	18	18	18	17	17	17	17	17	27.5	30.4	74.7	-1	-1	-1
1/18/2019	3:09:23 PM	215	1911	16	16	16	17	18	18	18	18	17	17	16	17	27.5	30.4	74.7	-1	-1	-1
1/18/2019	3:09:23 PM	403	1912	16	17	16	17	18	18	18	17	17	17	17	17	27.5	30.4	74.7	-1	-1	-1
1/18/2019	3:09:23 PM	606	1913	17	16	16	16	17	18	18	17	17	17	17	17	27.5	30.4	74.7	-1	-1	-1
1/18/2019	3:09:23 PM	809	1914	17	17	16	16	18	18	18	17	17	17	17	17	27.5	30.4	74.7	-1	-1	-1
1/18/2019	3:09:24 PM	12	1915	17	16	16	16	17	18	17	18	17	17	17	17	27.5	30.4	74.7	-1	-1	-1
1/18/2019	3:09:24 PM	215	1916	16	16	16	16	18	18	18	17	17	17	17	17	27.5	30.4	74.7	-1	-1	-1
1/18/2019	3:09:24 PM	403	1917	16	16	16	16	18	18	17	17	17	17	16	17	27.5	30.4	74.7	-1	-1	-1
1/18/2019	3:09:24 PM	606	1918	16	16	16	16	18	18	18	17	17	17	17	17	27.5	30.4	74.7	-1	-1	-1
1/18/2019	3:09:24 PM	809	1919	17	16	17	17	17	18	18	17	17	17	16	17	27.5	30.4	74.7	-1	-1	-1
1/18/2019	3:09:25 PM	12	1920	16	17	16	17	18	18	18	17	17	17	17	17	27.5	30.4	74.7	-1	-1	-1
1/18/2019	3:09:25 PM	215	1921	17	16	16	16	18	18	18	17	17	17	17	17	27.5	30.4	74.7	-1	-1	-1
1/18/2019	3:09:25 PM	403	1922	17	16	16	16	17	18	18	18	17	17	16	17	27.5	30.4	74.7	-1	-1	-1
1/18/2019	3:09:25 PM	606	1923	16	17	16	16	18	18	18	17	17	17	17	17	27.5	30.4	74.7	-1	-1	-1
1/18/2019	3:09:25 PM	809	1924	17	16	16	17	17	18	17	18	17	17	16	17	27.5	30.4	74.7	-1	-1	-1
1/18/2019	3:09:26 PM	12	1925	16	17	16	17	17	18	18	17	17	17	17	17	27.5	30.4	74.7	-1	-1	-1
1/18/2019	3:09:26 PM	215	1926	17	16	16	16	18	18	18	17	17	17	16	17	27.5	30.4	74.7	-1	-1	-1
1/18/2019	3:09:26 PM	403	1927	16	16	16	16	17	18	17	18	17	17	16	17	27.5	30.4	74.7	-1	-1	-1
1/18/2019	3:09:26 PM	606	1928	17	16	16	16	18	17	18	18	17	17	16	17	27.5	30.4	74.7	-1	-1	-1
1/18/2019	3:09:26 PM	809	1929	16	17	16	17	17	18	17	18	17	17	17	17	27.5	30.4	74.7	-1	-1	-1
1/18/2019	3:09:27 PM	12	1930	17	16	17	16	18	17	18	17	17	17	17	17	27.5	30.4	74.7	-1	-1	-1
1/18/2019	3:09:27 PM	215	1931	16	16	16	17	17	18	17	17	17	17	17	17	27.5	30.4	74.7	-1	-1	-1
1/18/2019	3:09:27 PM	403	1932	16	16	17	16	17	18	18	17	17	17	17	17	27.5	30.4	74.7	-1	-1	-1
1/18/2019	3:09:27 PM	606	1933	16	17	16	17	17	18	17	18	17	17	17	17	27.4	30.4	65.2	-1	-1	-1
1/18/2019	3:09:27 PM	809	1934	17	16	17	16	18	18	18	17	17	17	17	17	27.4	30.4	65.2	-1	-1	-1
1/18/2019	3:09:28 PM	12	1935	16	16	16	17	18	18	17	18	17	17	17	17	27.4	30.4	65.2	-1	-1	-1
1/18/2019	3:09:28 PM	215	1936	16	16	16	16	18	18	18	17	17	17	17	17	27.4	30.4	65.2	-1	-1	-1
1/18/2019	3:09:28 PM	403	1937	17	16	16	16	18	17	18	17	17	17	16	17	27.4	30.4	65.2	-1	-1	-1
1/18/2019	3:09:28 PM	606	1938	16	17	16	17	18	18	18	17	17	17	17	17	27.4	30.4	65.2	-1	-1	-1
1/18/2019	3:09:28 PM	809	1939	17	16	17	16	18	18	18	17	17	17	16	17	27.4	30.4	65.2	-1	-1	-1
1/18/2019	3:09:29 PM	12	1940	16	17	16	17	18	18	18	17	17	17	17	17	27.4	30.4	65.2	-1	-1	-1
1/18/2019	3:09:29 PM	215	1941	16	16	16	16	18	18	17	17	17	17	16	17	27.4	30.4	65.2	-1	-1	-1
1/18/2019	3:09:29 PM	403	1942	16	17	16	17	17	18	17	17	17	17	17	17	27.4	30.4	65.2	-1	-1	-1
1/18/2019	3:09:29 PM	606	1943	17	16	17	16	18	18	18	17	17	17	17	17	27.4	30.4	65.2	-1	-1	-1
1/18/2019	3:09:29 PM	809	1944	16	17	16	17	18	18	18	17	17	17	17	17	27.4	30.4	65.2	-1	-1	-1
1/18/2019	3:09:30 PM	12	1945	17	16	16	16	18	18	18	17	17	17	16	17	27.4	30.4	65.2	-1	-1	-1
1/18/2019	3:09:30 PM	215	1946	16	16	16	16	18	17	18	17	17	17	17	17	27.4	30.4	65.2	-1	-1	-1
1/18/2019	3:09:30 PM	403	1947	16	16	16	16	18	18	18	17	17	17	16	17	27.4	30.4	65.2	-1	-1	-1
1/18/2019	3:09:30 PM	606	1948	16	17	16	17	18	18	18	17	17	17	17	17	27.4	30.4	65.2	-1	-1	-1
1/18/2019	3:09:30 PM	809	1949	16	16	16	17	17	18	17	18	17	17	17	17	27.4	30.4	65.2	-1	-1	-1
1/18/2019	3:09:31 PM	12	1950	17	16	17	16	18	17	18	17	17	17	17	17	27.4	30.4	65.2	-1	-1	-1
1/18/2019	3:09:31 PM	215	1951	16	16	16	17	18	18	17	17	17	17	17	17	27.4	30.4	65.2	-1	-1	-1
1/18/2019	3:09:31 PM	403	1952	16	17	16	16	18	18	17	17	17	17	17	17	27.4	30.4	65.2	-1	-1	-1
1/18/2019	3:09:31 PM	606	1953	17	16	17	17	18	17	18	17	17	17	16	17	27.4	30.4	65.2	-1	-1	-1
1/18/2019	3:09:31 PM	809	1954	16	17	16	17	18	18	18	17	17	17	17	16	27.4	30.4	65.2	-1	-1	-1
1/18/2019	3:09:32 PM	12	1955	17	16	17	17	18	18	17	17	17	17	17	17	27.4	30.4	65.2	-1	-1	-1
1/18/2019	3:09:32 PM	215	1956	17	17	17	17	18	17	18	17	17	17	17	17	27.4	30.4	65.2	-1	-1	-1
1/18/2019	3:09:32 PM	403	1957	17	16	17	16	18	18	18	17	17	17	16	17	27.4	30.4	65.2	-1	-1	-1
1/18/2019	3:09:32 PM	606	1958	17	17	16	17	18	18	18	17	17	17	17	17	27.4	30.4	65.2	-1	-1	-1
1/18/2019	3:09:32 PM	809	1959	17	16	16	17	18	18	17	18	17	17	16	17	27.4	30.4	65.2	-1	-1	-1
1/18/2019	3:09:33 PM	12	1960	16	17	16	17	18	18	18	17	17	17	17	17	27.4	30.4	65.2	-1	-1	-1
1/18/2019	3:09:33 PM	215	1961	16	16	16	17	17	18	18	18	17	17	16	17	27.4	30.4	65.2	-1	-1	-1
1/18/2019	3:09:33 PM	403	1962	16	16	16	16	17	18	18	17	17	17	17	17	27.4	30.4	65.2	-1	-1	-1
1/18/2019	3:09:33 PM	606	1963	17	16	16	17	17	18	17	17	17	17	16	17	27.4	30.4	65.2	-1	-1	-1
1/18/2019	3:09:33 PM	809	1964	17	16	17	16	18	18	18	17	17	17	17	17	27.4	30.4	65.2	-1	-1	-1
1/18/2019	3:09:34 PM	12	1965	16	17	16	17	17	18	17	18	17	17	17	17	27.4	30.4	65.2	-1	-1	-1
1/18/2019	3:09:34 PM	215	1966	17	16	17	16	18	17	18	17	17	17	16	17	27.4	30.4	65.2	-1	-1	-1
1/18/2019	3:09:34 PM	403	1967	16	16	16	16	17	18	17	17	17	17	16	17	27.4	30.4	65.2	-1	-1	-1
1/18/2019	3:09:34 PM	606	1968	17	16	16	16	18	17	18	17	17	17	17	17	27.4	30.4	65.2	-1	-1	-1
1/18/2019	3:09:34 PM	809	1969	16	17	16	17	17	18	17	18	17	17	17	17	27.4	30.4	65.2	-1	-1	-1
1/18/2019	3:09:35 PM	12	1970	17	16	17	16	18	17	18	17	17	17	17	17	27.4	30.4	65.2	-1	-1	-1
1/18/2019	3:09:35 PM	215	1971	16	17	16	16	17	18	17	17	17	17	17	17	27.4	30.4	65.2	-1	-1	-1
1/18/2019	3:09:35 PM	403	1972	16	16	16	16	17	17	17	17	17	17	16	17	27.4	30.4	65.2	-1	-1	-1
1/18/2019	3:09:35 PM	606	1973	16	17	15	16	17	17	18	17	17	17	17	17	27.4	30.4	65.2	-1	-1	-1
1/18/2019	3:09:35 PM	809	1974	16	16	16	17	17	18	17	18	17	17	17	17	27.4	30.4	65.2	-1	-1	-1
1/18/2019	3:09:36 PM	12	1975	16	16	17	16	18	17	18	17	17	17	17	17	27.5	30.5	49.5	-1	-1	-1
1/18/2019	3:09:36 PM	215	1976	16	17	16	17	17	18	17	17	17	17	17	17	27.5	30.5	49.5	-1	-1	-1
1/18/2019	3:09:36 PM	403	1977	16	16	16	16	18	18	18	17	17	17	17	17	27.5	30.5	49.5	-1	-1	-1
1/18/2019	3:09:36 PM	606	1978	16	16	17	17	18	18	18	18	17	17	17	17	27.5	30.5	49.5	-1	-1	-1
1/18/2019	3:09:36 PM	809	1979	17	16	17	17	18	18	18	18	17	17	16	17	27.5	30.5	49.5	-1	-1	-1
1/18/2019	3:09:37 PM	12	1980	17	16	17	16	18	18	18	17	17	17	17	17	27.5	30.5	49.5	-1	-1	-1
1/18/2019	3:09:37 PM	215	1981	16	17	16	17	17	18	17	17	17	17	17	17	27.5	30.5	49.5	-1	-1	-1
1/18/2019	3:09:37 PM	403	1982	17	16	17	16	18	17	17	17	17	17	16	17	27.5	30.5	49.5	-1	-1	-1
1/18/2019	3:09:37 PM	606	1983	17	16	16	16	18	18	17	17	17	17	16	17	27.5	30.5	49.5	-1	-1	-1
1/18/2019	3:09:37 PM	809	1984	16	17	16	17	17	18	17	18	17	17	17	17	27.5	30.5	49.5	-1	-1	-1
1/18/2019	3:09:38 PM	12	1985	16	17	16	17	18	18	18	17	17	17	17	16	27.5	30.5	49.5	-1	-1	-1
1/18/2019	3:09:38 PM	215	1986	17	16	17	16	18	17	18	17	17	17	17	17	27.5	30.5	49.5	-1	-1	-1
1/18/2019	3:09:38 PM	403	1987	17	16	17	16	18	17	17	17	17	17	16	17	27.5	30.5	49.5	-1	-1	-1
1/18/2019	3:09:38 PM	606	1988	16	16	16	17	17	18	18	18	17	17	17	17	27.5	30.5	49.5	-1	-1	-1
1/18/2019	3:09:38 PM	809	1989	16	17	16	17	18	18	18	17	17	17	17	17	27.5	30.5	49.5	-1	-1	-1
1/18/2019	3:09:39 PM	12	1990	17	16	17	17	18	18	18	18	17	17	16	17	27.5	30.5	49.5	-1	-1	-1
1/18/2019	3:09:39 PM	215	1991	16	17	16	17	17	18	17	17	17	17	16	17	27.5	30.5	49.5	-1	-1	-1
1/18/2019	3:09:39 PM	403	1992	16	17	16	17	17	17	17	17	17	17	17	17	27.5	30.5	49.5	-1	-1	-1
1/18/2019	3:09:39 PM	606	1993	16	16	16	16	18	17	18	17	17	17	17	17	27.5	30.5	49.5	-1	-1	-1
1/18/2019	3:09:39 PM	809	1994	16	16	16	17	17	18	17	18	16	17	17	17	27.5	30.5	49.5	-1	-1	-1
1/18/2019	3:09:40 PM	12	1995	16	17	16	17	18	18	17	17	17	17	17	17	27.5	30.5	49.5	-1	-1	-1
1/18/2019	3:09:40 PM	215	1996	17	16	17	16	18	18	18	17	17	17	16	17	27.5	30.5	49.5	-1	-1	-1
1/18/2019	3:09:40 PM	403	1997	16	16	16	16	17	18	17	18	16	17	16	17	27.5	30.5	49.5	-1	-1	-1
1/18/2019	3:09:40 PM	606	1998	16	17	16	16	18	18	17	17	17	17	17	16	27.5	30.5	49.5	-1	-1	-1
1/18/2019	3:09:40 PM	809	1999	17	16	17	16	18	17	18	17	17	17	17	17	27.5	30.5	49.5	-1	-1	-1
[truncated: 39,695 more rows]
