# Supplementary material for: Rapid metabolic shifts occur during the transition between hunger and satiety in Drosophila melanogaster
Source: Nat Commun. 2019 Sep 6;10:4052. doi: 10.1038/s41467-019-11933-z (PMC6731244; doi:10.1038/s41467-019-11933-z)
Supplement: Supplementary file 7 — Supplementary Data 4 [file 41467_2019_11933_MOESM7_ESM.zip › Fig5DFM_4.csv]

Date	Time	MSec	Sample	W1	W2	W3	W4	W5	W6	W7	W8	W9	W10	W11	W12	Temp	Humid	LUX	Dark	OptoCol1	OptoCol2
1/17/2019	6:30:01 PM	14	1	19	19	19	19	17	17	16	17	16	16	16	17	25.8	37.0	29.5	-1	-1	-1
1/17/2019	6:30:01 PM	202	2	18	19	19	19	17	17	17	17	17	16	16	16	25.8	37.0	29.5	-1	-1	-1
1/17/2019	6:30:01 PM	405	3	19	19	19	19	17	17	16	17	17	16	16	17	25.8	37.0	29.5	-1	-1	-1
1/17/2019	6:30:01 PM	608	4	19	19	19	19	17	17	16	17	16	17	16	16	25.8	37.0	29.5	-1	-1	-1
1/17/2019	6:30:01 PM	811	5	18	19	19	19	17	17	16	16	17	16	16	16	25.8	37.0	29.5	-1	-1	-1
1/17/2019	6:30:02 PM	14	6	19	19	19	19	17	16	17	16	17	16	16	16	25.8	37.0	29.5	-1	-1	-1
1/17/2019	6:30:02 PM	202	7	19	19	19	18	17	16	17	17	16	16	16	16	25.8	37.0	29.5	-1	-1	-1
1/17/2019	6:30:02 PM	405	8	19	19	19	19	17	17	16	17	16	17	16	17	25.8	37.0	29.5	-1	-1	-1
1/17/2019	6:30:02 PM	608	9	19	19	19	19	16	17	16	17	16	16	16	16	25.8	37.0	29.5	-1	-1	-1
1/17/2019	6:30:02 PM	811	10	19	19	19	18	17	16	16	16	17	16	16	16	25.8	37.0	29.5	-1	-1	-1
1/17/2019	6:30:03 PM	14	11	19	19	19	19	17	17	16	17	16	17	16	16	25.8	37.0	29.5	-1	-1	-1
1/17/2019	6:30:03 PM	202	12	19	19	19	19	16	17	16	17	16	17	16	16	25.8	37.0	29.5	-1	-1	-1
1/17/2019	6:30:03 PM	405	13	19	19	19	19	17	17	16	17	17	17	16	16	25.8	37.0	29.5	-1	-1	-1
1/17/2019	6:30:03 PM	608	14	19	19	19	19	17	16	17	17	17	16	17	16	25.8	37.0	38.3	-1	-1	-1
1/17/2019	6:30:03 PM	811	15	19	19	19	19	17	17	16	17	16	16	16	16	25.8	37.0	38.3	-1	-1	-1
1/17/2019	6:30:04 PM	14	16	19	19	19	19	17	17	16	17	16	16	16	16	25.8	37.0	38.3	-1	-1	-1
1/17/2019	6:30:04 PM	202	17	19	19	19	19	17	17	16	17	16	16	16	16	25.8	37.0	38.3	-1	-1	-1
1/17/2019	6:30:04 PM	405	18	19	19	19	19	17	17	16	17	16	16	16	17	25.8	37.0	38.3	-1	-1	-1
1/17/2019	6:30:04 PM	608	19	19	19	19	19	16	17	16	17	17	16	16	16	25.8	37.0	38.3	-1	-1	-1
1/17/2019	6:30:04 PM	811	20	18	19	19	19	17	17	17	16	17	16	16	16	25.8	37.0	38.3	-1	-1	-1
1/17/2019	6:30:05 PM	14	21	19	19	19	19	17	17	16	17	17	17	16	16	25.8	37.0	38.3	-1	-1	-1
1/17/2019	6:30:05 PM	202	22	19	19	19	19	17	17	17	17	16	16	16	16	25.8	37.0	38.3	-1	-1	-1
1/17/2019	6:30:05 PM	405	23	18	19	19	19	17	17	17	17	16	16	16	16	25.8	37.0	38.3	-1	-1	-1
1/17/2019	6:30:05 PM	608	24	19	19	19	19	17	17	17	17	17	16	16	16	25.8	37.0	38.3	-1	-1	-1
1/17/2019	6:30:05 PM	811	25	19	19	19	18	17	17	16	17	16	16	16	16	25.8	37.0	38.3	-1	-1	-1
1/17/2019	6:30:06 PM	14	26	19	19	19	19	16	17	16	17	16	16	16	16	25.8	37.0	38.3	-1	-1	-1
1/17/2019	6:30:06 PM	202	27	19	19	19	19	17	17	16	17	17	16	16	16	25.8	37.0	38.3	-1	-1	-1
1/17/2019	6:30:06 PM	405	28	19	19	19	19	17	17	16	17	17	17	16	16	25.8	37.0	38.3	-1	-1	-1
1/17/2019	6:30:06 PM	608	29	19	19	19	19	16	17	16	17	16	17	16	16	25.8	37.0	38.3	-1	-1	-1
1/17/2019	6:30:06 PM	811	30	18	19	19	19	16	16	16	17	16	16	16	16	25.8	37.0	38.3	-1	-1	-1
1/17/2019	6:30:07 PM	14	31	19	19	19	18	17	16	16	17	16	16	16	16	25.8	37.0	38.3	-1	-1	-1
1/17/2019	6:30:07 PM	202	32	19	19	19	19	16	17	16	17	16	17	16	16	25.8	37.0	38.3	-1	-1	-1
1/17/2019	6:30:07 PM	405	33	19	19	19	19	17	17	17	16	17	16	17	16	25.8	37.0	38.3	-1	-1	-1
1/17/2019	6:30:07 PM	608	34	19	19	19	19	17	17	16	17	16	17	16	17	25.8	37.0	38.3	-1	-1	-1
1/17/2019	6:30:07 PM	811	35	18	19	19	19	17	17	16	16	17	16	16	16	25.8	37.0	38.3	-1	-1	-1
1/17/2019	6:30:08 PM	14	36	19	19	19	19	17	16	17	16	17	16	16	16	25.8	37.0	38.3	-1	-1	-1
1/17/2019	6:30:08 PM	202	37	19	19	19	18	17	16	16	17	17	17	16	16	25.8	37.0	38.3	-1	-1	-1
1/17/2019	6:30:08 PM	405	38	19	19	19	19	16	17	16	17	16	17	16	16	25.8	37.0	38.3	-1	-1	-1
1/17/2019	6:30:08 PM	608	39	19	19	19	19	17	17	17	17	17	16	17	16	25.8	37.0	38.3	-1	-1	-1
1/17/2019	6:30:08 PM	811	40	19	19	19	18	16	16	17	17	16	16	16	16	25.8	37.0	38.3	-1	-1	-1
1/17/2019	6:30:09 PM	14	41	19	19	19	19	16	17	16	17	16	16	16	16	25.8	37.0	38.3	-1	-1	-1
1/17/2019	6:30:09 PM	202	42	19	19	19	19	17	17	17	17	17	16	16	16	25.8	37.0	38.3	-1	-1	-1
1/17/2019	6:30:09 PM	405	43	19	19	19	19	17	17	17	17	17	16	16	16	25.8	37.0	38.3	-1	-1	-1
1/17/2019	6:30:09 PM	608	44	19	19	19	19	17	17	16	17	16	17	16	16	25.8	37.0	38.3	-1	-1	-1
1/17/2019	6:30:09 PM	811	45	18	19	19	18	17	17	16	16	17	16	16	16	25.8	37.0	38.3	-1	-1	-1
1/17/2019	6:30:10 PM	14	46	19	19	19	18	17	16	16	16	17	16	16	16	25.8	37.0	38.3	-1	-1	-1
1/17/2019	6:30:10 PM	202	47	19	19	19	19	17	17	16	17	16	17	16	16	25.8	37.0	38.3	-1	-1	-1
1/17/2019	6:30:10 PM	405	48	18	19	19	19	17	17	17	17	17	16	17	16	25.8	37.0	38.3	-1	-1	-1
1/17/2019	6:30:10 PM	608	49	19	19	19	19	17	16	17	17	16	16	16	16	25.8	37.0	38.3	-1	-1	-1
1/17/2019	6:30:10 PM	811	50	18	19	19	19	16	17	16	17	16	16	16	16	25.8	37.0	38.3	-1	-1	-1
1/17/2019	6:30:11 PM	14	51	19	19	19	19	17	16	17	17	16	16	16	16	25.8	37.0	38.3	-1	-1	-1
1/17/2019	6:30:11 PM	202	52	19	19	19	19	17	16	17	17	16	16	16	16	25.8	37.0	38.3	-1	-1	-1
1/17/2019	6:30:11 PM	405	53	19	19	19	19	17	17	17	17	17	16	16	16	25.8	37.0	38.3	-1	-1	-1
1/17/2019	6:30:11 PM	608	54	19	19	19	19	17	17	17	16	17	16	16	16	25.8	37.0	38.3	-1	-1	-1
1/17/2019	6:30:11 PM	811	55	19	19	19	19	16	17	16	17	16	16	16	16	25.8	37.0	38.3	-1	-1	-1
1/17/2019	6:30:12 PM	14	56	19	19	19	19	16	17	17	17	16	16	16	16	25.8	37.1	38.6	-1	-1	-1
1/17/2019	6:30:12 PM	202	57	19	19	19	19	17	16	16	16	17	16	16	16	25.8	37.1	38.6	-1	-1	-1
1/17/2019	6:30:12 PM	405	58	19	19	19	19	16	17	16	17	16	17	16	16	25.8	37.1	38.6	-1	-1	-1
1/17/2019	6:30:12 PM	608	59	18	19	19	19	17	17	17	17	17	16	16	16	25.8	37.1	38.6	-1	-1	-1
1/17/2019	6:30:12 PM	811	60	19	19	19	18	17	16	16	17	16	16	16	16	25.8	37.1	38.6	-1	-1	-1
1/17/2019	6:30:13 PM	14	61	18	19	19	19	17	17	16	17	17	16	16	16	25.8	37.1	38.6	-1	-1	-1
1/17/2019	6:30:13 PM	202	62	19	19	19	19	17	17	17	16	17	16	16	16	25.8	37.1	38.6	-1	-1	-1
1/17/2019	6:30:13 PM	405	63	19	19	19	19	17	17	16	17	16	17	16	16	25.8	37.1	38.6	-1	-1	-1
1/17/2019	6:30:13 PM	608	64	18	19	19	19	17	17	16	17	17	16	17	16	25.8	37.1	38.6	-1	-1	-1
1/17/2019	6:30:13 PM	811	65	19	19	19	18	17	16	16	17	16	16	16	17	25.8	37.1	38.6	-1	-1	-1
1/17/2019	6:30:14 PM	14	66	19	19	19	19	16	17	17	17	16	16	16	16	25.8	37.1	38.6	-1	-1	-1
1/17/2019	6:30:14 PM	202	67	19	19	19	18	17	16	16	17	16	16	16	16	25.8	37.1	38.6	-1	-1	-1
1/17/2019	6:30:14 PM	405	68	19	19	19	19	16	17	16	17	16	16	16	16	25.8	37.1	38.6	-1	-1	-1
1/17/2019	6:30:14 PM	608	69	18	19	19	19	16	17	16	17	16	16	16	16	25.8	37.1	38.6	-1	-1	-1
1/17/2019	6:30:14 PM	811	70	19	19	19	19	17	16	17	16	16	16	16	16	25.8	37.1	38.6	-1	-1	-1
1/17/2019	6:30:15 PM	14	71	19	19	19	19	16	17	16	17	16	17	16	16	25.8	37.1	38.6	-1	-1	-1
1/17/2019	6:30:15 PM	202	72	18	19	19	19	16	16	16	17	16	16	16	16	25.8	37.1	38.6	-1	-1	-1
1/17/2019	6:30:15 PM	405	73	19	19	19	19	17	17	17	17	17	16	17	16	25.8	37.1	38.6	-1	-1	-1
1/17/2019	6:30:15 PM	608	74	19	19	19	19	17	17	17	17	17	17	16	16	25.8	37.1	38.6	-1	-1	-1
1/17/2019	6:30:15 PM	811	75	18	19	19	19	16	17	16	17	17	16	16	16	25.8	37.1	38.6	-1	-1	-1
1/17/2019	6:30:16 PM	14	76	18	19	19	19	17	16	17	17	17	16	17	16	25.8	37.1	38.6	-1	-1	-1
1/17/2019	6:30:16 PM	202	77	19	19	19	19	17	16	17	17	16	16	16	16	25.8	37.1	38.6	-1	-1	-1
1/17/2019	6:30:16 PM	405	78	19	19	19	19	17	17	16	17	16	17	16	17	25.8	37.1	38.6	-1	-1	-1
1/17/2019	6:30:16 PM	608	79	19	19	19	19	17	17	16	17	17	16	16	16	25.8	37.1	38.6	-1	-1	-1
1/17/2019	6:30:16 PM	811	80	19	19	19	18	16	16	16	17	16	16	16	17	25.8	37.1	38.6	-1	-1	-1
1/17/2019	6:30:17 PM	14	81	18	19	19	19	16	17	16	17	16	16	16	16	25.8	37.1	38.6	-1	-1	-1
1/17/2019	6:30:17 PM	202	82	18	19	19	19	17	17	16	16	17	16	16	16	25.8	37.1	38.6	-1	-1	-1
1/17/2019	6:30:17 PM	405	83	19	19	19	19	17	17	16	17	16	17	16	17	25.8	37.1	38.6	-1	-1	-1
1/17/2019	6:30:17 PM	608	84	19	19	19	19	16	17	17	17	16	16	16	16	25.8	37.1	38.6	-1	-1	-1
1/17/2019	6:30:17 PM	811	85	19	19	19	18	17	16	17	16	16	16	16	16	25.8	37.1	38.6	-1	-1	-1
1/17/2019	6:30:18 PM	14	86	19	19	19	19	17	17	16	17	16	17	16	16	25.8	37.1	38.6	-1	-1	-1
1/17/2019	6:30:18 PM	202	87	19	19	19	19	16	17	16	17	16	17	16	16	25.8	37.1	38.6	-1	-1	-1
1/17/2019	6:30:18 PM	405	88	19	19	19	19	17	17	17	16	17	16	17	16	25.8	37.1	38.6	-1	-1	-1
1/17/2019	6:30:18 PM	608	89	19	19	19	19	17	17	16	17	16	17	16	16	25.8	37.1	38.6	-1	-1	-1
1/17/2019	6:30:18 PM	811	90	18	19	19	19	16	16	16	17	16	16	16	16	25.8	37.1	38.6	-1	-1	-1
1/17/2019	6:30:19 PM	14	91	19	19	19	19	17	16	16	16	16	16	16	16	25.8	37.1	38.6	-1	-1	-1
1/17/2019	6:30:19 PM	202	92	19	19	19	19	17	17	16	17	16	16	16	16	25.8	37.1	38.6	-1	-1	-1
1/17/2019	6:30:19 PM	405	93	19	19	19	19	17	17	17	17	17	16	17	16	25.8	37.1	38.6	-1	-1	-1
1/17/2019	6:30:19 PM	608	94	19	19	19	18	17	16	16	16	16	16	16	16	25.8	37.1	38.6	-1	-1	-1
1/17/2019	6:30:19 PM	811	95	18	19	19	19	16	17	16	16	17	16	16	16	25.8	37.1	38.6	-1	-1	-1
1/17/2019	6:30:20 PM	14	96	19	19	19	19	17	17	16	16	16	16	16	16	25.8	37.1	38.6	-1	-1	-1
1/17/2019	6:30:20 PM	202	97	19	19	19	19	17	17	16	16	16	17	16	16	25.8	37.1	38.6	-1	-1	-1
1/17/2019	6:30:20 PM	405	98	19	19	19	19	17	17	17	17	17	16	17	16	25.8	37.0	37.9	-1	-1	-1
1/17/2019	6:30:20 PM	608	99	19	19	19	19	17	17	16	17	16	16	16	17	25.8	37.0	37.9	-1	-1	-1
1/17/2019	6:30:20 PM	811	100	18	19	19	19	17	17	16	17	17	16	16	16	25.8	37.0	37.9	-1	-1	-1
1/17/2019	6:30:21 PM	14	101	19	19	19	18	17	16	16	17	17	16	16	16	25.8	37.0	37.9	-1	-1	-1
1/17/2019	6:30:21 PM	202	102	19	19	19	19	17	17	16	17	16	16	16	16	25.8	37.0	37.9	-1	-1	-1
1/17/2019	6:30:21 PM	405	103	19	20	19	19	17	17	16	17	17	16	17	16	25.8	37.0	37.9	-1	-1	-1
1/17/2019	6:30:21 PM	608	104	19	19	19	19	17	16	17	16	17	16	16	16	25.8	37.0	37.9	-1	-1	-1
1/17/2019	6:30:21 PM	811	105	19	19	19	19	16	17	16	17	16	16	16	16	25.8	37.0	37.9	-1	-1	-1
1/17/2019	6:30:22 PM	14	106	19	19	19	19	17	17	17	16	17	16	16	16	25.8	37.0	37.9	-1	-1	-1
1/17/2019	6:30:22 PM	202	107	19	19	19	18	17	17	16	17	17	16	16	16	25.8	37.0	37.9	-1	-1	-1
1/17/2019	6:30:22 PM	405	108	19	19	19	19	16	17	16	17	17	16	16	16	25.8	37.0	37.9	-1	-1	-1
1/17/2019	6:30:22 PM	608	109	19	19	19	19	17	17	17	16	17	16	16	16	25.8	37.0	37.9	-1	-1	-1
1/17/2019	6:30:22 PM	811	110	19	19	19	19	16	17	16	17	16	16	16	16	25.8	37.0	37.9	-1	-1	-1
1/17/2019	6:30:23 PM	14	111	19	19	19	19	17	16	17	17	17	16	16	16	25.8	37.0	37.9	-1	-1	-1
1/17/2019	6:30:23 PM	202	112	19	19	19	19	17	16	17	17	16	16	16	16	25.8	37.0	37.9	-1	-1	-1
1/17/2019	6:30:23 PM	405	113	19	19	19	19	16	17	17	17	17	16	17	16	25.8	37.0	37.9	-1	-1	-1
1/17/2019	6:30:23 PM	608	114	19	19	19	19	17	16	17	17	17	16	16	16	25.8	37.0	37.9	-1	-1	-1
1/17/2019	6:30:23 PM	811	115	19	19	19	19	16	17	16	17	17	16	16	16	25.8	37.0	37.9	-1	-1	-1
1/17/2019	6:30:24 PM	14	116	19	19	19	19	17	16	17	16	17	16	16	16	25.8	37.0	37.9	-1	-1	-1
1/17/2019	6:30:24 PM	202	117	19	19	19	19	17	17	16	16	16	16	16	16	25.8	37.0	37.9	-1	-1	-1
1/17/2019	6:30:24 PM	405	118	19	19	19	19	17	17	17	17	17	16	16	16	25.8	37.0	37.9	-1	-1	-1
1/17/2019	6:30:24 PM	608	119	19	19	19	19	17	16	17	17	16	16	16	16	25.8	37.0	37.9	-1	-1	-1
1/17/2019	6:30:24 PM	811	120	19	19	19	19	16	17	16	17	16	16	16	16	25.8	37.0	37.9	-1	-1	-1
1/17/2019	6:30:25 PM	14	121	19	19	19	19	17	16	16	17	16	16	16	17	25.8	37.0	37.9	-1	-1	-1
1/17/2019	6:30:25 PM	202	122	19	19	19	19	16	17	16	17	16	16	16	17	25.8	37.0	37.9	-1	-1	-1
1/17/2019	6:30:25 PM	405	123	19	19	19	19	17	16	17	17	17	16	17	16	25.8	37.0	37.9	-1	-1	-1
1/17/2019	6:30:25 PM	608	124	19	19	19	19	17	16	16	17	16	17	16	16	25.8	37.0	37.9	-1	-1	-1
1/17/2019	6:30:25 PM	811	125	18	19	19	19	17	16	16	16	17	16	17	16	25.8	37.0	37.9	-1	-1	-1
1/17/2019	6:30:26 PM	14	126	19	19	19	19	17	17	16	17	16	17	16	17	25.8	37.0	37.9	-1	-1	-1
1/17/2019	6:30:26 PM	202	127	18	19	19	19	17	16	16	16	17	16	16	16	25.8	37.0	37.9	-1	-1	-1
1/17/2019	6:30:26 PM	405	128	19	19	19	19	17	17	16	17	17	17	16	17	25.8	37.0	37.9	-1	-1	-1
1/17/2019	6:30:26 PM	608	129	18	19	19	19	17	17	17	17	17	16	16	16	25.8	37.0	37.9	-1	-1	-1
1/17/2019	6:30:26 PM	811	130	19	19	19	19	16	17	17	17	16	17	16	16	25.8	37.0	37.9	-1	-1	-1
1/17/2019	6:30:27 PM	14	131	19	19	19	19	17	16	17	17	17	16	16	16	25.8	37.0	37.9	-1	-1	-1
1/17/2019	6:30:27 PM	202	132	19	19	19	19	17	16	17	17	17	16	16	16	25.8	37.0	37.9	-1	-1	-1
1/17/2019	6:30:27 PM	405	133	19	19	19	19	17	17	17	17	17	16	16	16	25.8	37.0	37.9	-1	-1	-1
1/17/2019	6:30:27 PM	608	134	19	19	19	19	17	17	16	17	16	17	16	16	25.8	37.0	37.9	-1	-1	-1
1/17/2019	6:30:27 PM	811	135	18	19	19	19	16	17	16	16	16	16	16	16	25.8	37.0	37.9	-1	-1	-1
1/17/2019	6:30:28 PM	14	136	19	19	19	19	17	16	17	16	17	16	16	16	25.8	37.0	37.9	-1	-1	-1
1/17/2019	6:30:28 PM	202	137	19	19	19	18	17	16	17	16	16	16	16	16	25.8	37.0	37.9	-1	-1	-1
1/17/2019	6:30:28 PM	405	138	19	19	19	19	17	16	16	17	16	17	16	16	25.8	37.0	37.9	-1	-1	-1
1/17/2019	6:30:28 PM	608	139	18	19	19	19	17	17	16	16	17	16	16	16	25.8	37.0	37.9	-1	-1	-1
1/17/2019	6:30:28 PM	811	140	19	19	19	19	17	16	17	16	16	16	16	16	25.8	37.0	38.4	-1	-1	-1
1/17/2019	6:30:29 PM	14	141	19	19	19	19	17	17	16	17	16	17	16	17	25.8	37.0	38.4	-1	-1	-1
1/17/2019	6:30:29 PM	202	142	19	19	19	19	16	16	16	17	16	17	16	17	25.8	37.0	38.4	-1	-1	-1
1/17/2019	6:30:29 PM	405	143	19	19	19	19	17	17	17	17	17	16	17	16	25.8	37.0	38.4	-1	-1	-1
1/17/2019	6:30:29 PM	608	144	19	19	19	19	17	16	17	16	17	16	16	16	25.8	37.0	38.4	-1	-1	-1
1/17/2019	6:30:29 PM	811	145	19	19	19	19	16	17	16	17	16	16	16	16	25.8	37.0	38.4	-1	-1	-1
1/17/2019	6:30:30 PM	14	146	19	19	19	19	17	17	16	17	17	16	16	16	25.8	37.0	38.4	-1	-1	-1
1/17/2019	6:30:30 PM	202	147	19	19	19	19	17	16	17	16	17	17	16	16	25.8	37.0	38.4	-1	-1	-1
1/17/2019	6:30:30 PM	405	148	19	19	19	19	17	17	16	17	16	17	16	17	25.8	37.0	38.4	-1	-1	-1
1/17/2019	6:30:30 PM	608	149	18	19	19	19	16	17	16	17	16	16	16	16	25.8	37.0	38.4	-1	-1	-1
1/17/2019	6:30:30 PM	811	150	19	19	19	19	17	17	17	16	17	16	16	16	25.8	37.0	38.4	-1	-1	-1
1/17/2019	6:30:31 PM	14	151	19	19	19	19	17	17	16	17	16	16	16	16	25.8	37.0	38.4	-1	-1	-1
1/17/2019	6:30:31 PM	202	152	19	19	19	19	16	17	16	17	16	17	16	16	25.8	37.0	38.4	-1	-1	-1
1/17/2019	6:30:31 PM	405	153	19	19	19	19	17	17	17	17	17	16	17	16	25.8	37.0	38.4	-1	-1	-1
1/17/2019	6:30:31 PM	608	154	19	19	19	19	17	16	17	17	16	16	16	16	25.8	37.0	38.4	-1	-1	-1
1/17/2019	6:30:31 PM	811	155	18	19	19	19	16	17	16	16	17	16	16	16	25.8	37.0	38.4	-1	-1	-1
1/17/2019	6:30:32 PM	14	156	18	19	19	19	17	16	17	16	17	16	17	16	25.8	37.0	38.4	-1	-1	-1
1/17/2019	6:30:32 PM	202	157	19	19	19	18	17	16	17	17	16	16	16	16	25.8	37.0	38.4	-1	-1	-1
1/17/2019	6:30:32 PM	405	158	19	19	19	19	16	17	16	17	16	17	16	16	25.8	37.0	38.4	-1	-1	-1
1/17/2019	6:30:32 PM	608	159	19	19	19	19	17	17	17	16	17	16	16	16	25.8	37.0	38.4	-1	-1	-1
1/17/2019	6:30:32 PM	811	160	19	19	19	19	17	16	16	17	16	16	16	16	25.8	37.0	38.4	-1	-1	-1
1/17/2019	6:30:33 PM	14	161	18	19	19	19	16	17	16	17	16	16	16	16	25.8	37.0	38.4	-1	-1	-1
1/17/2019	6:30:33 PM	202	162	19	19	19	19	17	16	17	16	17	16	16	16	25.8	37.0	38.4	-1	-1	-1
1/17/2019	6:30:33 PM	405	163	19	19	19	19	17	17	16	17	16	17	16	17	25.8	37.0	38.4	-1	-1	-1
1/17/2019	6:30:33 PM	608	164	19	19	19	19	16	17	16	17	16	16	16	16	25.8	37.0	38.4	-1	-1	-1
1/17/2019	6:30:33 PM	811	165	19	19	19	18	17	17	17	17	17	16	16	16	25.8	37.0	38.4	-1	-1	-1
1/17/2019	6:30:34 PM	14	166	19	19	19	18	17	16	16	17	17	16	16	16	25.8	37.0	38.4	-1	-1	-1
1/17/2019	6:30:34 PM	202	167	19	19	19	18	17	16	16	17	16	17	16	16	25.8	37.0	38.4	-1	-1	-1
1/17/2019	6:30:34 PM	405	168	19	19	19	19	16	17	16	17	17	16	17	16	25.8	37.0	38.4	-1	-1	-1
1/17/2019	6:30:34 PM	608	169	19	19	19	19	17	16	17	16	17	16	16	16	25.8	37.0	38.4	-1	-1	-1
1/17/2019	6:30:34 PM	811	170	18	19	19	19	16	17	16	17	16	17	16	16	25.8	37.0	38.4	-1	-1	-1
1/17/2019	6:30:35 PM	14	171	18	19	19	19	16	17	17	17	17	16	16	16	25.8	37.0	38.4	-1	-1	-1
1/17/2019	6:30:35 PM	202	172	18	19	19	19	16	16	17	16	17	16	17	16	25.8	37.0	38.4	-1	-1	-1
1/17/2019	6:30:35 PM	405	173	19	19	19	19	17	17	17	17	17	17	16	17	25.8	37.0	38.4	-1	-1	-1
1/17/2019	6:30:35 PM	608	174	19	19	19	19	16	17	17	17	16	16	16	16	25.8	37.0	38.4	-1	-1	-1
1/17/2019	6:30:35 PM	811	175	19	19	19	19	17	16	17	16	16	16	16	16	25.8	37.0	38.4	-1	-1	-1
1/17/2019	6:30:36 PM	14	176	19	19	19	19	16	17	16	17	16	17	16	16	25.8	37.0	38.4	-1	-1	-1
1/17/2019	6:30:36 PM	202	177	18	19	19	19	16	17	16	17	16	16	16	16	25.8	37.0	38.4	-1	-1	-1
1/17/2019	6:30:36 PM	405	178	19	19	19	19	17	17	17	17	16	16	16	17	25.8	37.0	38.4	-1	-1	-1
1/17/2019	6:30:36 PM	608	179	19	19	19	19	16	17	16	17	16	16	16	16	25.8	37.0	38.4	-1	-1	-1
1/17/2019	6:30:36 PM	811	180	19	19	19	19	17	17	17	16	17	16	16	16	25.8	37.0	38.4	-1	-1	-1
1/17/2019	6:30:37 PM	14	181	19	19	19	19	17	16	16	16	16	16	16	17	25.8	37.0	38.4	-1	-1	-1
1/17/2019	6:30:37 PM	202	182	19	19	19	19	16	17	16	17	16	16	16	16	25.8	37.0	37.2	-1	-1	-1
1/17/2019	6:30:37 PM	405	183	19	19	19	19	17	17	17	17	17	16	17	16	25.8	37.0	37.2	-1	-1	-1
1/17/2019	6:30:37 PM	608	184	19	19	19	19	17	16	17	17	16	16	16	17	25.8	37.0	37.2	-1	-1	-1
1/17/2019	6:30:37 PM	811	185	19	19	19	19	16	17	16	17	17	16	16	16	25.8	37.0	37.2	-1	-1	-1
1/17/2019	6:30:38 PM	14	186	19	19	19	19	17	16	17	16	16	16	16	16	25.8	37.0	37.2	-1	-1	-1
1/17/2019	6:30:38 PM	202	187	19	19	19	18	17	17	16	16	16	16	16	16	25.8	37.0	37.2	-1	-1	-1
1/17/2019	6:30:38 PM	405	188	19	20	19	19	17	17	16	16	17	16	17	16	25.8	37.0	37.2	-1	-1	-1
1/17/2019	6:30:38 PM	608	189	19	19	19	19	17	16	17	16	17	16	16	16	25.8	37.0	37.2	-1	-1	-1
1/17/2019	6:30:38 PM	811	190	19	19	19	19	16	17	16	17	16	16	16	16	25.8	37.0	37.2	-1	-1	-1
1/17/2019	6:30:39 PM	14	191	19	19	19	19	17	16	17	16	17	16	16	16	25.8	37.0	37.2	-1	-1	-1
1/17/2019	6:30:39 PM	202	192	19	19	19	18	17	16	16	16	16	16	16	16	25.8	37.0	37.2	-1	-1	-1
1/17/2019	6:30:39 PM	405	193	19	19	19	19	17	17	17	17	17	16	17	16	25.8	37.0	37.2	-1	-1	-1
1/17/2019	6:30:39 PM	608	194	19	19	19	19	17	16	17	17	16	16	16	16	25.8	37.0	37.2	-1	-1	-1
1/17/2019	6:30:39 PM	811	195	18	19	19	19	16	16	16	17	16	16	17	16	25.8	37.0	37.2	-1	-1	-1
1/17/2019	6:30:40 PM	14	196	19	19	19	19	17	16	17	16	17	16	16	16	25.8	37.0	37.2	-1	-1	-1
1/17/2019	6:30:40 PM	202	197	19	19	19	18	17	16	17	16	16	16	16	16	25.8	37.0	37.2	-1	-1	-1
1/17/2019	6:30:40 PM	405	198	19	19	19	19	17	17	16	17	16	17	16	16	25.8	37.0	37.2	-1	-1	-1
1/17/2019	6:30:40 PM	608	199	18	19	19	19	17	17	16	17	16	16	16	16	25.8	37.0	37.2	-1	-1	-1
1/17/2019	6:30:40 PM	811	200	19	19	19	19	17	16	17	16	16	16	17	16	25.8	37.0	37.2	-1	-1	-1
1/17/2019	6:30:41 PM	14	201	19	19	19	19	16	17	16	17	16	17	16	16	25.8	37.0	37.2	-1	-1	-1
1/17/2019	6:30:41 PM	210	202	18	19	19	19	16	17	17	17	16	16	16	16	25.8	37.0	37.2	-1	-1	-1
1/17/2019	6:30:41 PM	413	203	19	19	19	19	17	16	17	17	17	16	16	16	25.8	37.0	37.2	-1	-1	-1
1/17/2019	6:30:41 PM	616	204	19	19	19	19	17	17	16	17	16	17	16	16	25.8	37.0	37.2	-1	-1	-1
1/17/2019	6:30:41 PM	803	205	19	19	19	19	16	17	16	17	16	17	16	17	25.8	37.0	37.2	-1	-1	-1
1/17/2019	6:30:42 PM	6	206	19	19	19	19	17	17	17	17	17	16	17	16	25.8	37.0	37.2	-1	-1	-1
1/17/2019	6:30:42 PM	210	207	19	19	19	19	17	17	16	17	16	16	16	16	25.8	37.0	37.2	-1	-1	-1
1/17/2019	6:30:42 PM	415	208	19	19	19	19	16	17	16	17	17	16	16	16	25.8	37.0	37.2	-1	-1	-1
1/17/2019	6:30:42 PM	602	209	19	19	19	19	17	17	17	16	17	16	17	16	25.8	37.0	37.2	-1	-1	-1
1/17/2019	6:30:42 PM	805	210	19	19	19	19	17	16	16	17	16	17	16	17	25.8	37.0	37.2	-1	-1	-1
1/17/2019	6:30:43 PM	9	211	19	19	19	19	17	17	16	17	17	16	16	16	25.8	37.0	37.2	-1	-1	-1
1/17/2019	6:30:43 PM	202	212	18	19	19	19	16	16	17	16	17	16	16	16	25.8	37.0	37.2	-1	-1	-1
1/17/2019	6:30:43 PM	405	213	19	19	19	19	17	17	16	17	16	17	16	17	25.8	37.0	37.2	-1	-1	-1
1/17/2019	6:30:43 PM	608	214	18	19	19	19	16	17	17	17	16	16	17	16	25.8	37.0	37.2	-1	-1	-1
1/17/2019	6:30:43 PM	811	215	19	19	19	19	17	17	17	16	17	16	17	16	25.8	37.0	37.2	-1	-1	-1
1/17/2019	6:30:44 PM	14	216	19	19	19	19	16	17	16	17	16	16	16	16	25.8	37.0	37.2	-1	-1	-1
1/17/2019	6:30:44 PM	202	217	18	19	18	19	16	17	16	16	17	16	16	16	25.8	37.0	37.2	-1	-1	-1
1/17/2019	6:30:44 PM	405	218	19	19	19	19	17	16	17	17	17	16	16	16	25.8	37.0	37.2	-1	-1	-1
1/17/2019	6:30:44 PM	608	219	19	19	19	19	16	17	16	17	16	17	16	16	25.8	37.0	37.2	-1	-1	-1
1/17/2019	6:30:44 PM	811	220	19	19	19	19	17	17	17	17	17	16	16	16	25.8	37.0	37.2	-1	-1	-1
1/17/2019	6:30:45 PM	14	221	19	19	19	19	16	17	16	17	16	17	16	16	25.8	37.0	37.2	-1	-1	-1
1/17/2019	6:30:45 PM	202	222	18	19	19	19	16	17	16	17	16	16	16	16	25.8	37.0	37.2	-1	-1	-1
1/17/2019	6:30:45 PM	405	223	19	19	19	19	17	16	17	17	17	17	16	16	25.8	37.0	37.2	-1	-1	-1
1/17/2019	6:30:45 PM	608	224	19	19	19	19	16	17	16	17	16	17	16	16	25.8	37.0	37.2	-1	-1	-1
1/17/2019	6:30:45 PM	811	225	19	19	19	19	17	17	17	17	17	16	17	16	25.8	37.0	37.2	-1	-1	-1
1/17/2019	6:30:46 PM	14	226	18	19	19	19	16	17	16	17	16	16	16	16	25.8	37.0	37.2	-1	-1	-1
1/17/2019	6:30:46 PM	202	227	18	19	19	19	16	17	16	16	17	16	16	16	25.8	37.0	37.2	-1	-1	-1
1/17/2019	6:30:46 PM	405	228	19	19	19	19	17	17	17	17	16	16	16	17	25.8	37.0	37.2	-1	-1	-1
1/17/2019	6:30:46 PM	608	229	18	19	19	19	16	17	16	17	16	16	16	16	25.8	37.0	37.2	-1	-1	-1
1/17/2019	6:30:46 PM	811	230	19	19	19	19	17	17	17	17	17	16	16	16	25.8	37.0	37.2	-1	-1	-1
1/17/2019	6:30:47 PM	14	231	19	19	19	19	17	17	16	17	16	17	16	16	25.8	37.0	37.2	-1	-1	-1
1/17/2019	6:30:47 PM	202	232	19	19	19	19	16	17	16	17	16	17	16	16	25.8	37.0	37.2	-1	-1	-1
1/17/2019	6:30:47 PM	405	233	19	19	19	19	17	17	17	16	17	16	17	16	25.8	37.0	37.2	-1	-1	-1
1/17/2019	6:30:47 PM	608	234	19	19	19	19	17	17	16	17	16	16	16	17	25.8	37.0	37.2	-1	-1	-1
1/17/2019	6:30:47 PM	811	235	19	19	19	19	17	17	17	17	17	16	16	16	25.8	37.0	37.2	-1	-1	-1
1/17/2019	6:30:48 PM	14	236	19	19	19	18	17	16	16	16	16	16	16	16	25.8	37.0	37.2	-1	-1	-1
1/17/2019	6:30:48 PM	202	237	19	19	19	19	16	16	16	17	16	17	16	16	25.8	37.0	37.2	-1	-1	-1
1/17/2019	6:30:48 PM	405	238	19	19	19	19	17	17	17	16	17	16	17	16	25.8	37.0	37.2	-1	-1	-1
1/17/2019	6:30:48 PM	608	239	19	19	19	19	17	17	16	17	16	16	16	16	25.8	37.0	37.2	-1	-1	-1
1/17/2019	6:30:48 PM	811	240	19	20	19	19	17	17	16	16	17	16	17	16	25.8	37.0	37.2	-1	-1	-1
1/17/2019	6:30:49 PM	14	241	19	19	19	19	17	17	16	17	16	16	16	17	25.8	37.0	37.2	-1	-1	-1
1/17/2019	6:30:49 PM	202	242	18	19	19	19	16	17	16	17	16	16	16	16	25.8	37.0	37.2	-1	-1	-1
1/17/2019	6:30:49 PM	405	243	19	19	19	19	17	16	17	17	17	17	16	17	25.8	37.0	37.2	-1	-1	-1
1/17/2019	6:30:49 PM	608	244	19	19	19	19	16	16	16	17	16	17	16	17	25.8	37.0	37.2	-1	-1	-1
1/17/2019	6:30:49 PM	811	245	19	19	19	19	17	17	17	17	17	16	17	16	25.8	37.0	37.2	-1	-1	-1
1/17/2019	6:30:50 PM	14	246	19	19	19	19	16	17	16	17	16	16	16	17	25.8	37.0	37.2	-1	-1	-1
1/17/2019	6:30:50 PM	202	247	18	19	19	19	16	17	16	17	16	16	16	16	25.8	37.0	37.2	-1	-1	-1
1/17/2019	6:30:50 PM	405	248	19	19	19	19	17	16	17	17	17	17	16	16	25.8	37.0	37.2	-1	-1	-1
1/17/2019	6:30:50 PM	608	249	19	19	19	19	16	17	16	17	16	17	16	16	25.8	37.0	37.2	-1	-1	-1
1/17/2019	6:30:50 PM	811	250	19	19	19	19	17	17	17	16	17	16	16	16	25.8	37.0	37.2	-1	-1	-1
1/17/2019	6:30:51 PM	14	251	19	19	19	19	16	17	16	17	16	16	16	16	25.8	37.0	37.2	-1	-1	-1
1/17/2019	6:30:51 PM	202	252	18	19	19	19	16	16	16	17	17	16	16	16	25.8	37.0	37.2	-1	-1	-1
1/17/2019	6:30:51 PM	405	253	19	19	19	19	17	17	16	17	16	17	16	17	25.8	37.0	37.2	-1	-1	-1
1/17/2019	6:30:51 PM	608	254	18	19	19	19	17	17	17	17	17	16	16	16	25.8	37.0	37.2	-1	-1	-1
1/17/2019	6:30:51 PM	811	255	19	19	19	19	17	17	16	17	17	17	16	17	25.8	37.0	37.2	-1	-1	-1
1/17/2019	6:30:52 PM	14	256	18	19	19	19	17	17	16	16	17	16	17	16	25.8	37.0	37.2	-1	-1	-1
1/17/2019	6:30:52 PM	202	257	19	19	19	19	17	16	17	16	16	16	16	16	25.8	37.0	37.2	-1	-1	-1
1/17/2019	6:30:52 PM	405	258	18	19	19	19	17	17	17	17	17	16	17	16	25.8	37.0	37.2	-1	-1	-1
1/17/2019	6:30:52 PM	608	259	19	19	19	18	17	16	17	17	16	16	16	16	25.8	37.0	37.2	-1	-1	-1
1/17/2019	6:30:52 PM	811	260	19	19	19	19	17	17	17	17	16	17	16	17	25.8	37.0	37.2	-1	-1	-1
1/17/2019	6:30:53 PM	14	261	18	19	19	19	16	16	16	17	16	16	16	16	25.8	37.0	37.2	-1	-1	-1
1/17/2019	6:30:53 PM	202	262	18	19	19	19	17	17	16	16	17	16	16	16	25.8	37.0	37.2	-1	-1	-1
1/17/2019	6:30:53 PM	405	263	19	19	19	18	17	17	17	17	17	16	16	16	25.8	37.0	37.2	-1	-1	-1
1/17/2019	6:30:53 PM	608	264	19	19	19	19	16	17	16	17	16	16	16	16	25.8	37.0	37.2	-1	-1	-1
1/17/2019	6:30:53 PM	811	265	18	19	19	19	17	17	17	17	17	16	17	16	25.8	37.0	37.2	-1	-1	-1
1/17/2019	6:30:54 PM	14	266	19	19	19	19	16	17	17	17	16	16	16	16	25.8	37.0	37.5	-1	-1	-1
1/17/2019	6:30:54 PM	202	267	19	19	19	19	16	17	16	17	16	16	16	16	25.8	37.0	37.5	-1	-1	-1
1/17/2019	6:30:54 PM	405	268	18	19	19	19	17	17	17	17	17	16	17	16	25.8	37.0	37.5	-1	-1	-1
1/17/2019	6:30:54 PM	608	269	19	19	19	19	17	16	17	17	17	16	16	16	25.8	37.0	37.5	-1	-1	-1
1/17/2019	6:30:54 PM	811	270	19	19	19	19	16	17	16	17	16	17	16	17	25.8	37.0	37.5	-1	-1	-1
1/17/2019	6:30:55 PM	14	271	19	19	19	18	17	16	17	16	17	16	16	16	25.8	37.0	37.5	-1	-1	-1
1/17/2019	6:30:55 PM	202	272	19	19	19	18	17	16	17	16	17	16	16	16	25.8	37.0	37.5	-1	-1	-1
1/17/2019	6:30:55 PM	405	273	19	20	19	19	16	17	16	17	17	16	16	16	25.8	37.0	37.5	-1	-1	-1
1/17/2019	6:30:55 PM	608	274	19	19	19	19	17	16	17	16	17	16	16	16	25.8	37.0	37.5	-1	-1	-1
1/17/2019	6:30:55 PM	811	275	19	19	19	19	17	17	17	17	16	17	16	17	25.8	37.0	37.5	-1	-1	-1
1/17/2019	6:30:56 PM	14	276	18	19	19	19	17	17	16	17	17	16	16	16	25.8	37.0	37.5	-1	-1	-1
1/17/2019	6:30:56 PM	202	277	19	19	19	19	17	17	17	16	17	16	16	16	25.8	37.0	37.5	-1	-1	-1
1/17/2019	6:30:56 PM	405	278	19	19	19	19	17	17	16	17	16	17	16	17	25.8	37.0	37.5	-1	-1	-1
1/17/2019	6:30:56 PM	608	279	18	19	19	19	17	17	16	17	17	16	16	16	25.8	37.0	37.5	-1	-1	-1
1/17/2019	6:30:56 PM	811	280	19	19	19	19	17	17	17	17	17	16	16	16	25.8	37.0	37.5	-1	-1	-1
1/17/2019	6:30:57 PM	14	281	18	19	19	19	16	17	16	17	16	16	16	16	25.8	37.0	37.5	-1	-1	-1
1/17/2019	6:30:57 PM	202	282	18	19	19	19	17	17	16	17	17	16	17	16	25.8	37.0	37.5	-1	-1	-1
1/17/2019	6:30:57 PM	405	283	19	19	19	19	17	17	16	17	16	17	16	17	25.8	37.0	37.5	-1	-1	-1
1/17/2019	6:30:57 PM	608	284	18	19	19	19	16	17	16	17	16	16	16	16	25.8	37.0	37.5	-1	-1	-1
1/17/2019	6:30:57 PM	811	285	19	19	19	19	17	17	17	17	17	16	16	17	25.8	37.0	37.5	-1	-1	-1
1/17/2019	6:30:58 PM	14	286	18	19	19	19	16	17	16	17	16	16	16	16	25.8	37.0	37.5	-1	-1	-1
1/17/2019	6:30:58 PM	202	287	18	19	19	19	16	17	16	17	16	16	16	16	25.8	37.0	37.5	-1	-1	-1
1/17/2019	6:30:58 PM	405	288	19	19	19	19	17	17	16	17	16	17	16	17	25.8	37.0	37.5	-1	-1	-1
1/17/2019	6:30:58 PM	608	289	18	19	19	19	17	17	17	17	17	16	17	16	25.8	37.0	37.5	-1	-1	-1
1/17/2019	6:30:58 PM	811	290	19	19	19	19	17	16	17	17	17	16	16	17	25.8	37.0	37.5	-1	-1	-1
1/17/2019	6:30:59 PM	14	291	18	19	19	19	16	17	16	17	16	16	16	16	25.8	37.0	37.5	-1	-1	-1
1/17/2019	6:30:59 PM	202	292	18	19	19	19	17	17	16	16	17	16	16	16	25.8	37.0	37.5	-1	-1	-1
1/17/2019	6:30:59 PM	405	293	19	19	19	19	17	17	16	17	17	17	16	16	25.8	37.0	37.5	-1	-1	-1
1/17/2019	6:30:59 PM	608	294	18	19	19	19	16	17	16	17	17	16	16	16	25.8	37.0	37.5	-1	-1	-1
1/17/2019	6:30:59 PM	811	295	19	19	19	19	17	16	17	16	17	16	17	16	25.8	37.0	37.5	-1	-1	-1
1/17/2019	6:31:00 PM	14	296	19	19	19	19	16	16	16	17	16	17	16	16	25.8	37.0	37.5	-1	-1	-1
1/17/2019	6:31:00 PM	217	297	18	19	19	19	17	16	16	16	17	16	17	16	25.8	37.0	37.5	-1	-1	-1
1/17/2019	6:31:00 PM	405	298	19	19	19	19	17	17	17	17	17	17	16	16	25.8	37.0	37.5	-1	-1	-1
1/17/2019	6:31:00 PM	608	299	18	19	19	19	16	17	16	17	16	16	16	16	25.8	37.0	37.5	-1	-1	-1
1/17/2019	6:31:00 PM	811	300	19	19	19	19	17	17	17	17	17	16	17	16	25.8	37.0	37.5	-1	-1	-1
1/17/2019	6:31:01 PM	14	301	19	19	19	19	17	17	16	17	16	17	16	16	25.8	37.0	37.5	-1	-1	-1
1/17/2019	6:31:01 PM	202	302	18	19	19	19	16	17	16	16	16	16	16	16	25.8	37.0	37.5	-1	-1	-1
1/17/2019	6:31:01 PM	405	303	19	19	19	19	17	17	17	17	17	17	16	16	25.8	37.0	37.5	-1	-1	-1
1/17/2019	6:31:01 PM	608	304	19	19	19	19	16	17	16	17	16	16	16	16	25.8	37.0	37.5	-1	-1	-1
1/17/2019	6:31:01 PM	811	305	19	19	19	19	17	17	17	16	17	16	17	16	25.8	37.0	37.5	-1	-1	-1
1/17/2019	6:31:02 PM	14	306	18	19	19	19	16	17	16	17	16	16	16	16	25.8	37.0	37.5	-1	-1	-1
1/17/2019	6:31:02 PM	202	307	18	19	19	19	16	17	16	16	16	16	16	16	25.8	37.0	37.5	-1	-1	-1
1/17/2019	6:31:02 PM	405	308	19	19	19	19	17	17	16	17	16	17	16	17	25.8	37.0	38.2	-1	-1	-1
1/17/2019	6:31:02 PM	608	309	18	19	19	19	16	17	17	17	17	16	16	16	25.8	37.0	38.2	-1	-1	-1
1/17/2019	6:31:02 PM	811	310	19	19	19	19	17	17	17	17	16	17	16	17	25.8	37.0	38.2	-1	-1	-1
1/17/2019	6:31:03 PM	14	311	18	19	19	19	16	17	16	17	17	16	16	16	25.8	37.0	38.2	-1	-1	-1
1/17/2019	6:31:03 PM	202	312	19	19	19	19	17	16	16	16	17	16	16	16	25.8	37.0	38.2	-1	-1	-1
1/17/2019	6:31:03 PM	405	313	19	19	19	19	17	17	16	17	16	17	16	16	25.8	37.0	38.2	-1	-1	-1
1/17/2019	6:31:03 PM	608	314	19	19	19	19	17	16	17	16	17	16	16	16	25.8	37.0	38.2	-1	-1	-1
1/17/2019	6:31:03 PM	811	315	19	19	19	19	17	17	16	17	16	17	16	17	25.8	37.0	38.2	-1	-1	-1
1/17/2019	6:31:04 PM	14	316	18	19	19	19	17	17	17	16	17	16	17	16	25.8	37.0	38.2	-1	-1	-1
1/17/2019	6:31:04 PM	202	317	19	19	19	18	17	16	17	16	17	16	16	16	25.8	37.0	38.2	-1	-1	-1
1/17/2019	6:31:04 PM	405	318	19	20	19	19	17	17	17	17	17	16	17	16	25.8	37.0	38.2	-1	-1	-1
1/17/2019	6:31:04 PM	608	319	19	19	19	18	17	17	17	17	16	16	16	16	25.8	37.0	38.2	-1	-1	-1
1/17/2019	6:31:04 PM	811	320	19	19	19	19	17	17	17	17	17	16	17	16	25.8	37.0	38.2	-1	-1	-1
1/17/2019	6:31:05 PM	14	321	19	19	19	19	16	16	16	17	16	16	16	16	25.8	37.0	38.2	-1	-1	-1
1/17/2019	6:31:05 PM	202	322	18	19	19	19	16	17	16	16	16	16	16	16	25.8	37.0	38.2	-1	-1	-1
1/17/2019	6:31:05 PM	405	323	19	19	19	19	17	16	17	16	17	16	16	16	25.8	37.0	38.2	-1	-1	-1
1/17/2019	6:31:05 PM	608	324	19	19	19	19	17	17	16	17	16	17	16	16	25.8	37.0	38.2	-1	-1	-1
1/17/2019	6:31:05 PM	811	325	19	20	19	19	17	17	17	17	17	16	16	16	25.8	37.0	38.2	-1	-1	-1
1/17/2019	6:31:06 PM	14	326	19	19	19	19	16	16	16	17	16	16	16	16	25.8	37.0	38.2	-1	-1	-1
1/17/2019	6:31:06 PM	202	327	19	19	19	19	16	17	16	17	16	17	16	16	25.8	37.0	38.2	-1	-1	-1
1/17/2019	6:31:06 PM	405	328	19	19	19	19	17	17	17	17	17	16	16	16	25.8	37.0	38.2	-1	-1	-1
1/17/2019	6:31:06 PM	608	329	19	19	19	19	17	17	17	17	16	16	16	16	25.8	37.0	38.2	-1	-1	-1
1/17/2019	6:31:06 PM	811	330	19	19	19	19	17	17	17	17	17	16	17	16	25.8	37.0	38.2	-1	-1	-1
1/17/2019	6:31:07 PM	14	331	19	19	19	19	17	16	16	16	16	16	16	16	25.8	37.0	38.2	-1	-1	-1
1/17/2019	6:31:07 PM	202	332	19	19	19	19	17	17	16	17	16	17	16	16	25.8	37.0	38.2	-1	-1	-1
1/17/2019	6:31:07 PM	405	333	19	19	19	19	17	17	16	17	17	16	16	16	25.8	37.0	38.2	-1	-1	-1
1/17/2019	6:31:07 PM	608	334	19	19	19	19	17	17	17	17	16	17	16	16	25.8	37.0	38.2	-1	-1	-1
1/17/2019	6:31:07 PM	811	335	19	20	19	19	17	17	17	17	17	16	16	16	25.8	37.0	38.2	-1	-1	-1
1/17/2019	6:31:08 PM	14	336	19	19	19	18	16	16	16	17	16	16	16	16	25.8	37.0	38.2	-1	-1	-1
1/17/2019	6:31:08 PM	202	337	19	19	19	19	16	17	16	17	16	16	16	16	25.8	37.0	38.2	-1	-1	-1
1/17/2019	6:31:08 PM	405	338	19	19	19	19	17	16	17	17	16	16	16	16	25.8	37.0	38.2	-1	-1	-1
1/17/2019	6:31:08 PM	608	339	19	19	19	19	16	17	16	17	16	16	16	16	25.8	37.0	38.2	-1	-1	-1
1/17/2019	6:31:08 PM	811	340	19	19	19	19	17	16	17	16	17	16	17	16	25.8	37.0	38.2	-1	-1	-1
1/17/2019	6:31:09 PM	14	341	19	19	19	19	16	17	16	17	16	16	16	16	25.8	37.0	38.2	-1	-1	-1
1/17/2019	6:31:09 PM	202	342	18	19	19	19	16	17	16	17	16	16	16	16	25.8	37.0	38.2	-1	-1	-1
1/17/2019	6:31:09 PM	405	343	19	19	19	19	17	17	17	17	16	17	16	17	25.8	37.0	38.2	-1	-1	-1
1/17/2019	6:31:09 PM	608	344	18	19	19	19	16	17	16	17	16	16	16	16	25.8	37.0	38.2	-1	-1	-1
1/17/2019	6:31:09 PM	811	345	19	19	19	19	17	17	17	17	17	17	16	16	25.8	37.0	38.2	-1	-1	-1
1/17/2019	6:31:10 PM	14	346	18	19	19	19	16	17	16	17	17	16	16	16	25.8	37.0	38.2	-1	-1	-1
1/17/2019	6:31:10 PM	202	347	19	19	19	19	17	17	17	16	17	16	17	16	25.8	37.0	38.2	-1	-1	-1
1/17/2019	6:31:10 PM	405	348	19	19	19	19	17	17	17	17	16	17	16	16	25.8	37.0	38.2	-1	-1	-1
1/17/2019	6:31:10 PM	608	349	19	19	19	19	17	16	17	17	17	16	16	16	25.8	37.0	38.2	-1	-1	-1
1/17/2019	6:31:10 PM	811	350	19	19	19	19	17	17	16	17	16	17	16	16	25.7	37.1	38.7	-1	-1	-1
1/17/2019	6:31:11 PM	14	351	19	19	19	19	17	16	16	17	17	16	16	16	25.7	37.1	38.7	-1	-1	-1
1/17/2019	6:31:11 PM	202	352	19	19	19	19	17	16	17	17	16	16	16	16	25.7	37.1	38.7	-1	-1	-1
1/17/2019	6:31:11 PM	405	353	19	19	19	19	17	17	17	16	17	16	17	16	25.7	37.1	38.7	-1	-1	-1
1/17/2019	6:31:11 PM	608	354	19	19	19	19	17	17	16	17	16	17	16	16	25.7	37.1	38.7	-1	-1	-1
1/17/2019	6:31:11 PM	811	355	19	19	19	19	17	16	17	17	17	16	17	16	25.7	37.1	38.7	-1	-1	-1
1/17/2019	6:31:12 PM	14	356	19	19	19	19	17	16	16	17	16	16	16	16	25.7	37.1	38.7	-1	-1	-1
1/17/2019	6:31:12 PM	202	357	19	19	19	19	16	17	16	17	16	17	16	16	25.7	37.1	38.7	-1	-1	-1
1/17/2019	6:31:12 PM	405	358	19	19	19	19	17	16	17	16	17	16	16	16	25.7	37.1	38.7	-1	-1	-1
1/17/2019	6:31:12 PM	608	359	19	19	19	19	17	17	16	17	16	17	16	16	25.7	37.1	38.7	-1	-1	-1
1/17/2019	6:31:12 PM	811	360	19	19	19	19	17	17	17	17	17	16	16	16	25.7	37.1	38.7	-1	-1	-1
1/17/2019	6:31:13 PM	14	361	19	19	19	19	17	17	16	17	16	17	16	17	25.7	37.1	38.7	-1	-1	-1
1/17/2019	6:31:13 PM	202	362	19	19	19	19	16	17	16	17	17	16	16	16	25.7	37.1	38.7	-1	-1	-1
1/17/2019	6:31:13 PM	405	363	19	19	19	19	17	16	17	17	16	16	16	17	25.7	37.1	38.7	-1	-1	-1
1/17/2019	6:31:13 PM	608	364	18	19	19	19	16	17	16	17	16	16	16	16	25.7	37.1	38.7	-1	-1	-1
1/17/2019	6:31:13 PM	811	365	19	19	19	19	17	16	16	17	16	17	16	17	25.7	37.1	38.7	-1	-1	-1
1/17/2019	6:31:14 PM	14	366	18	19	19	19	16	17	16	17	16	16	16	16	25.7	37.1	38.7	-1	-1	-1
1/17/2019	6:31:14 PM	202	367	19	19	19	19	17	16	17	16	17	16	16	16	25.7	37.1	38.7	-1	-1	-1
1/17/2019	6:31:14 PM	405	368	19	19	19	19	16	17	16	17	17	16	16	16	25.7	37.1	38.7	-1	-1	-1
1/17/2019	6:31:14 PM	608	369	19	19	19	19	17	17	16	16	17	16	16	16	25.7	37.1	38.7	-1	-1	-1
1/17/2019	6:31:14 PM	811	370	19	20	19	19	17	17	17	17	17	16	17	16	25.7	37.1	38.7	-1	-1	-1
1/17/2019	6:31:15 PM	14	371	19	19	19	18	17	16	16	16	16	16	16	16	25.7	37.1	38.7	-1	-1	-1
1/17/2019	6:31:15 PM	202	372	19	19	19	19	16	17	16	17	16	16	16	16	25.7	37.1	38.7	-1	-1	-1
1/17/2019	6:31:15 PM	405	373	19	19	19	19	17	16	17	16	17	16	16	16	25.7	37.1	38.7	-1	-1	-1
1/17/2019	6:31:15 PM	608	374	19	19	19	19	16	17	16	17	17	16	16	16	25.7	37.1	38.7	-1	-1	-1
1/17/2019	6:31:15 PM	811	375	19	19	19	19	17	16	17	17	17	16	17	16	25.7	37.1	38.7	-1	-1	-1
1/17/2019	6:31:16 PM	14	376	18	19	19	19	16	17	16	17	16	16	16	16	25.7	37.1	38.7	-1	-1	-1
1/17/2019	6:31:16 PM	202	377	19	19	19	19	16	16	17	17	17	16	17	16	25.7	37.1	38.7	-1	-1	-1
1/17/2019	6:31:16 PM	405	378	19	19	19	19	16	17	16	17	17	16	16	16	25.7	37.1	38.7	-1	-1	-1
1/17/2019	6:31:16 PM	608	379	19	19	19	19	17	16	16	16	17	16	16	16	25.7	37.1	38.7	-1	-1	-1
1/17/2019	6:31:16 PM	811	380	18	19	19	19	16	17	16	17	17	16	16	16	25.7	37.1	38.7	-1	-1	-1
1/17/2019	6:31:17 PM	14	381	19	19	19	19	17	16	16	17	16	16	16	16	25.7	37.1	38.7	-1	-1	-1
1/17/2019	6:31:17 PM	202	382	19	19	19	19	16	17	16	17	16	16	16	16	25.7	37.1	38.7	-1	-1	-1
1/17/2019	6:31:17 PM	405	383	19	19	19	18	17	16	16	17	16	17	16	17	25.7	37.1	38.7	-1	-1	-1
1/17/2019	6:31:17 PM	608	384	18	19	19	19	17	17	17	17	17	16	16	16	25.7	37.1	38.7	-1	-1	-1
1/17/2019	6:31:17 PM	811	385	19	19	19	19	17	17	16	17	16	17	16	16	25.7	37.1	38.7	-1	-1	-1
1/17/2019	6:31:18 PM	14	386	19	19	19	18	17	16	16	16	16	16	16	16	25.7	37.1	38.7	-1	-1	-1
1/17/2019	6:31:18 PM	202	387	19	19	19	19	17	17	17	16	17	16	16	16	25.7	37.1	38.7	-1	-1	-1
1/17/2019	6:31:18 PM	405	388	19	19	19	19	17	17	16	17	16	17	16	16	25.7	37.1	38.7	-1	-1	-1
1/17/2019	6:31:18 PM	608	389	19	19	19	19	16	16	16	17	16	16	16	16	25.7	37.1	38.7	-1	-1	-1
1/17/2019	6:31:18 PM	811	390	19	19	19	19	17	17	17	16	17	16	16	16	25.7	37.1	38.7	-1	-1	-1
1/17/2019	6:31:19 PM	14	391	19	19	19	18	17	17	16	16	17	16	16	16	25.7	37.1	38.7	-1	-1	-1
1/17/2019	6:31:19 PM	202	392	19	19	19	19	17	16	17	17	16	16	16	16	25.7	37.1	38.5	-1	-1	-1
1/17/2019	6:31:19 PM	405	393	19	19	19	19	16	17	17	17	16	16	16	16	25.7	37.1	38.5	-1	-1	-1
1/17/2019	6:31:19 PM	608	394	19	19	19	19	17	16	17	16	17	16	17	16	25.7	37.1	38.5	-1	-1	-1
1/17/2019	6:31:19 PM	811	395	19	19	19	19	17	17	16	16	17	16	16	16	25.7	37.1	38.5	-1	-1	-1
1/17/2019	6:31:20 PM	14	396	18	19	19	19	16	17	16	17	16	16	16	16	25.7	37.1	38.5	-1	-1	-1
1/17/2019	6:31:20 PM	202	397	19	19	19	19	16	17	16	17	17	16	16	16	25.7	37.1	38.5	-1	-1	-1
1/17/2019	6:31:20 PM	405	398	19	19	19	18	17	16	17	17	17	16	16	16	25.7	37.1	38.5	-1	-1	-1
1/17/2019	6:31:20 PM	608	399	19	19	19	19	17	17	16	17	16	17	16	17	25.7	37.1	38.5	-1	-1	-1
1/17/2019	6:31:20 PM	811	400	19	19	19	19	17	17	16	17	17	16	16	16	25.7	37.1	38.5	-1	-1	-1
1/17/2019	6:31:21 PM	14	401	19	19	19	18	17	16	16	16	16	16	16	16	25.7	37.1	38.5	-1	-1	-1
1/17/2019	6:31:21 PM	202	402	19	19	19	19	17	17	16	17	16	17	16	17	25.7	37.1	38.5	-1	-1	-1
1/17/2019	6:31:21 PM	405	403	19	19	19	19	16	17	16	17	17	16	17	16	25.7	37.1	38.5	-1	-1	-1
1/17/2019	6:31:21 PM	608	404	19	19	19	19	17	17	16	16	17	16	17	16	25.7	37.1	38.5	-1	-1	-1
1/17/2019	6:31:21 PM	811	405	19	19	19	19	17	17	16	17	16	17	16	16	25.7	37.1	38.5	-1	-1	-1
1/17/2019	6:31:22 PM	14	406	18	19	19	19	16	17	16	17	16	16	16	16	25.7	37.1	38.5	-1	-1	-1
1/17/2019	6:31:22 PM	202	407	19	19	19	19	17	17	16	17	16	16	16	16	25.7	37.1	38.5	-1	-1	-1
1/17/2019	6:31:22 PM	405	408	19	19	19	18	17	16	17	17	17	17	16	16	25.7	37.1	38.5	-1	-1	-1
1/17/2019	6:31:22 PM	608	409	19	19	19	19	17	17	16	17	16	17	16	17	25.7	37.1	38.5	-1	-1	-1
1/17/2019	6:31:22 PM	811	410	19	19	19	19	17	17	17	16	17	16	16	16	25.7	37.1	38.5	-1	-1	-1
1/17/2019	6:31:23 PM	11	411	19	19	19	19	17	16	16	16	16	16	16	16	25.7	37.1	38.5	-1	-1	-1
1/17/2019	6:31:23 PM	214	412	19	19	19	19	16	17	16	17	16	17	16	16	25.7	37.1	38.5	-1	-1	-1
1/17/2019	6:31:23 PM	401	413	18	19	19	19	17	17	16	17	17	16	16	16	25.7	37.1	38.5	-1	-1	-1
1/17/2019	6:31:23 PM	605	414	19	19	19	18	17	16	17	17	17	16	16	16	25.7	37.1	38.5	-1	-1	-1
1/17/2019	6:31:23 PM	808	415	19	19	19	19	17	17	16	17	16	17	16	16	25.7	37.1	38.5	-1	-1	-1
1/17/2019	6:31:24 PM	11	416	19	19	19	18	17	16	17	16	17	16	16	16	25.7	37.1	38.5	-1	-1	-1
1/17/2019	6:31:24 PM	214	417	19	19	19	19	17	17	16	17	16	16	16	16	25.7	37.1	38.5	-1	-1	-1
1/17/2019	6:31:24 PM	401	418	18	19	19	19	17	17	17	17	17	16	16	16	25.7	37.1	38.5	-1	-1	-1
1/17/2019	6:31:24 PM	605	419	19	19	19	19	17	16	17	16	17	16	17	16	25.7	37.1	38.5	-1	-1	-1
1/17/2019	6:31:24 PM	808	420	19	19	19	19	17	17	16	17	17	17	16	16	25.7	37.1	38.5	-1	-1	-1
1/17/2019	6:31:25 PM	11	421	19	19	19	19	16	17	16	16	16	16	16	16	25.7	37.1	38.5	-1	-1	-1
1/17/2019	6:31:25 PM	214	422	19	19	19	19	17	16	17	17	17	16	16	16	25.7	37.1	38.5	-1	-1	-1
1/17/2019	6:31:25 PM	401	423	19	19	19	19	17	16	17	16	16	16	16	16	25.7	37.1	38.5	-1	-1	-1
1/17/2019	6:31:25 PM	605	424	19	19	19	19	16	17	16	17	16	17	16	16	25.7	37.1	38.5	-1	-1	-1
1/17/2019	6:31:25 PM	808	425	19	19	19	19	17	16	17	17	17	16	17	16	25.7	37.1	38.5	-1	-1	-1
1/17/2019	6:31:26 PM	11	426	19	19	19	19	16	17	16	17	16	16	16	16	25.7	37.1	38.5	-1	-1	-1
1/17/2019	6:31:26 PM	201	427	19	19	19	19	16	16	16	17	16	17	16	17	25.7	37.1	38.5	-1	-1	-1
1/17/2019	6:31:26 PM	405	428	18	19	19	19	17	17	16	17	17	16	17	16	25.7	37.1	38.5	-1	-1	-1
1/17/2019	6:31:26 PM	608	429	19	19	19	19	17	16	17	17	16	16	16	16	25.7	37.1	38.5	-1	-1	-1
1/17/2019	6:31:26 PM	811	430	19	19	19	19	16	16	16	16	16	16	16	16	25.7	37.1	38.5	-1	-1	-1
1/17/2019	6:31:27 PM	9	431	19	19	19	19	17	16	17	16	17	16	16	16	25.7	37.1	38.5	-1	-1	-1
1/17/2019	6:31:27 PM	212	432	19	19	19	19	17	17	16	17	16	17	16	17	25.7	37.1	38.5	-1	-1	-1
1/17/2019	6:31:27 PM	415	433	18	19	19	19	16	17	16	17	17	16	16	16	25.7	37.1	38.5	-1	-1	-1
1/17/2019	6:31:27 PM	603	434	19	19	19	19	17	16	17	17	17	16	16	16	25.7	37.1	38.7	-1	-1	-1
1/17/2019	6:31:27 PM	806	435	19	19	19	19	17	17	16	17	16	17	16	17	25.7	37.1	38.7	-1	-1	-1
1/17/2019	6:31:28 PM	9	436	18	19	19	19	17	16	16	17	17	16	16	16	25.7	37.1	38.7	-1	-1	-1
1/17/2019	6:31:28 PM	212	437	19	19	19	19	17	16	16	16	17	16	16	16	25.7	37.1	38.7	-1	-1	-1
1/17/2019	6:31:28 PM	415	438	18	19	19	19	17	17	16	17	17	16	16	16	25.7	37.1	38.7	-1	-1	-1
1/17/2019	6:31:28 PM	603	439	19	19	19	19	17	17	17	17	17	16	17	16	25.7	37.1	38.7	-1	-1	-1
1/17/2019	6:31:28 PM	806	440	19	19	19	19	17	17	17	17	17	17	16	17	25.7	37.1	38.7	-1	-1	-1
1/17/2019	6:31:29 PM	9	441	19	19	19	19	17	17	17	17	16	16	16	16	25.7	37.1	38.7	-1	-1	-1
1/17/2019	6:31:29 PM	212	442	19	19	19	19	17	16	16	16	16	16	16	16	25.7	37.1	38.7	-1	-1	-1
1/17/2019	6:31:29 PM	415	443	19	19	19	19	16	17	16	17	16	16	16	16	25.7	37.1	38.7	-1	-1	-1
1/17/2019	6:31:29 PM	603	444	19	19	19	19	17	17	17	17	17	16	17	16	25.7	37.1	38.7	-1	-1	-1
1/17/2019	6:31:29 PM	806	445	19	19	19	19	17	17	16	17	17	17	16	17	25.7	37.1	38.7	-1	-1	-1
1/17/2019	6:31:30 PM	9	446	18	19	19	19	16	17	16	16	17	16	17	16	25.7	37.1	38.7	-1	-1	-1
1/17/2019	6:31:30 PM	212	447	19	19	19	18	17	16	16	17	16	16	16	16	25.7	37.1	38.7	-1	-1	-1
1/17/2019	6:31:30 PM	415	448	18	19	19	19	16	17	16	16	17	16	16	16	25.7	37.1	38.7	-1	-1	-1
1/17/2019	6:31:30 PM	603	449	19	19	19	19	17	17	17	16	17	16	16	16	25.7	37.1	38.7	-1	-1	-1
1/17/2019	6:31:30 PM	806	450	19	19	19	19	16	17	16	17	16	17	16	16	25.7	37.1	38.7	-1	-1	-1
1/17/2019	6:31:31 PM	9	451	18	19	19	19	17	17	16	16	17	16	16	16	25.7	37.1	38.7	-1	-1	-1
1/17/2019	6:31:31 PM	212	452	19	19	19	18	17	16	16	16	17	16	16	16	25.7	37.1	38.7	-1	-1	-1
1/17/2019	6:31:31 PM	415	453	19	19	19	19	16	16	16	17	16	16	16	17	25.7	37.1	38.7	-1	-1	-1
1/17/2019	6:31:31 PM	603	454	19	19	19	19	16	17	16	17	16	16	16	16	25.7	37.1	38.7	-1	-1	-1
1/17/2019	6:31:31 PM	806	455	19	19	19	18	17	16	17	16	17	16	16	16	25.7	37.1	38.7	-1	-1	-1
1/17/2019	6:31:32 PM	9	456	19	19	19	18	17	17	16	16	16	16	16	16	25.7	37.1	38.7	-1	-1	-1
1/17/2019	6:31:32 PM	212	457	18	19	19	19	16	17	16	17	16	16	16	16	25.7	37.1	38.7	-1	-1	-1
1/17/2019	6:31:32 PM	415	458	19	19	19	18	17	16	17	16	17	16	16	16	25.7	37.1	38.7	-1	-1	-1
1/17/2019	6:31:32 PM	603	459	19	19	19	18	17	17	17	17	17	16	16	16	25.7	37.1	38.7	-1	-1	-1
1/17/2019	6:31:32 PM	806	460	19	19	19	19	16	17	16	17	16	17	16	16	25.7	37.1	38.7	-1	-1	-1
1/17/2019	6:31:33 PM	9	461	18	19	19	19	16	16	17	16	17	16	17	16	25.7	37.1	38.7	-1	-1	-1
1/17/2019	6:31:33 PM	212	462	19	19	19	18	17	17	16	17	16	16	16	17	25.7	37.1	38.7	-1	-1	-1
1/17/2019	6:31:33 PM	415	463	18	19	19	19	17	17	16	17	16	16	16	16	25.7	37.1	38.7	-1	-1	-1
1/17/2019	6:31:33 PM	603	464	19	19	19	19	17	17	17	17	17	16	16	16	25.7	37.1	38.7	-1	-1	-1
1/17/2019	6:31:33 PM	806	465	19	19	19	19	17	17	16	17	16	17	16	17	25.7	37.1	38.7	-1	-1	-1
1/17/2019	6:31:34 PM	9	466	18	19	19	19	17	16	16	16	17	16	16	16	25.7	37.1	38.7	-1	-1	-1
1/17/2019	6:31:34 PM	212	467	19	19	19	18	17	16	17	16	16	16	16	16	25.7	37.1	38.7	-1	-1	-1
1/17/2019	6:31:34 PM	415	468	19	19	19	19	16	17	16	17	16	17	16	16	25.7	37.1	38.7	-1	-1	-1
1/17/2019	6:31:34 PM	603	469	18	19	19	19	16	17	16	17	16	16	16	16	25.7	37.1	38.7	-1	-1	-1
1/17/2019	6:31:34 PM	806	470	19	19	19	19	17	16	17	17	17	16	16	16	25.7	37.1	38.7	-1	-1	-1
1/17/2019	6:31:35 PM	9	471	19	19	19	19	16	17	16	17	16	16	16	16	25.7	37.1	38.7	-1	-1	-1
1/17/2019	6:31:35 PM	212	472	19	19	19	19	17	17	16	16	17	16	17	16	25.7	37.1	38.7	-1	-1	-1
1/17/2019	6:31:35 PM	415	473	19	19	19	19	17	17	16	17	16	16	16	16	25.7	37.1	38.7	-1	-1	-1
1/17/2019	6:31:35 PM	603	474	19	19	19	19	16	17	16	17	16	16	16	16	25.7	37.1	38.7	-1	-1	-1
1/17/2019	6:31:35 PM	806	475	19	19	19	19	17	17	17	17	17	16	17	16	25.7	37.1	38.7	-1	-1	-1
1/17/2019	6:31:36 PM	9	476	18	19	19	19	16	16	17	17	16	16	16	16	25.7	37.1	34.1	-1	-1	-1
1/17/2019	6:31:36 PM	212	477	19	19	19	19	17	17	17	16	17	16	17	16	25.7	37.1	34.1	-1	-1	-1
1/17/2019	6:31:36 PM	415	478	19	19	19	19	17	17	16	17	16	16	16	16	25.7	37.1	34.1	-1	-1	-1
1/17/2019	6:31:36 PM	603	479	19	19	19	19	16	17	16	17	16	17	16	16	25.7	37.1	34.1	-1	-1	-1
1/17/2019	6:31:36 PM	806	480	19	19	19	19	17	17	16	17	17	16	16	16	25.7	37.1	34.1	-1	-1	-1
1/17/2019	6:31:37 PM	9	481	18	19	19	19	16	17	16	17	16	16	16	16	25.7	37.1	34.1	-1	-1	-1
1/17/2019	6:31:37 PM	212	482	19	19	19	19	17	16	17	16	16	16	16	16	25.7	37.1	34.1	-1	-1	-1
1/17/2019	6:31:37 PM	415	483	19	19	19	19	16	17	16	17	16	17	16	17	25.7	37.1	34.1	-1	-1	-1
1/17/2019	6:31:37 PM	603	484	19	19	19	19	16	17	16	17	16	17	16	16	25.7	37.1	34.1	-1	-1	-1
1/17/2019	6:31:37 PM	806	485	19	19	19	19	17	17	17	17	16	16	17	16	25.7	37.1	34.1	-1	-1	-1
1/17/2019	6:31:38 PM	9	486	19	19	19	19	16	17	16	17	16	16	16	16	25.7	37.1	34.1	-1	-1	-1
1/17/2019	6:31:38 PM	212	487	18	19	19	19	17	16	17	17	16	16	17	16	25.7	37.1	34.1	-1	-1	-1
1/17/2019	6:31:38 PM	415	488	19	19	19	19	17	17	16	17	16	17	16	17	25.7	37.1	34.1	-1	-1	-1
1/17/2019	6:31:38 PM	603	489	19	19	19	19	17	17	17	17	16	17	16	16	25.7	37.1	34.1	-1	-1	-1
1/17/2019	6:31:38 PM	806	490	19	19	19	19	17	17	17	17	17	16	16	16	25.7	37.1	34.1	-1	-1	-1
1/17/2019	6:31:39 PM	9	491	19	19	19	18	16	17	16	17	16	17	16	16	25.7	37.1	34.1	-1	-1	-1
1/17/2019	6:31:39 PM	212	492	18	19	19	19	17	17	16	16	17	16	16	16	25.7	37.1	34.1	-1	-1	-1
1/17/2019	6:31:39 PM	415	493	19	19	19	19	17	17	16	17	16	17	16	16	25.7	37.1	34.1	-1	-1	-1
1/17/2019	6:31:39 PM	603	494	19	19	19	19	16	17	16	17	16	17	16	16	25.7	37.1	34.1	-1	-1	-1
1/17/2019	6:31:39 PM	806	495	19	19	19	19	17	17	17	17	17	16	16	16	25.7	37.1	34.1	-1	-1	-1
1/17/2019	6:31:40 PM	9	496	19	19	19	19	16	17	16	17	16	17	16	16	25.7	37.1	34.1	-1	-1	-1
1/17/2019	6:31:40 PM	212	497	19	19	19	19	17	17	17	17	17	16	16	16	25.7	37.1	34.1	-1	-1	-1
1/17/2019	6:31:40 PM	415	498	19	19	19	19	16	17	16	17	16	17	16	16	25.7	37.1	34.1	-1	-1	-1
1/17/2019	6:31:40 PM	603	499	19	19	19	19	16	17	16	17	16	16	16	16	25.7	37.1	34.1	-1	-1	-1
1/17/2019	6:31:40 PM	806	500	19	19	19	19	17	16	16	16	16	16	16	16	25.7	37.1	34.1	-1	-1	-1
1/17/2019	6:31:41 PM	9	501	19	19	19	19	16	17	16	17	16	16	16	16	25.7	37.1	34.1	-1	-1	-1
1/17/2019	6:31:41 PM	212	502	19	19	19	19	17	16	17	16	17	16	16	16	25.7	37.1	34.1	-1	-1	-1
1/17/2019	6:31:41 PM	415	503	19	19	19	19	17	17	16	17	16	17	16	16	25.7	37.1	34.1	-1	-1	-1
1/17/2019	6:31:41 PM	603	504	18	19	19	19	17	17	16	17	17	16	16	16	25.7	37.1	34.1	-1	-1	-1
1/17/2019	6:31:41 PM	806	505	19	19	19	18	17	17	16	17	16	17	16	17	25.7	37.1	34.1	-1	-1	-1
1/17/2019	6:31:42 PM	9	506	18	19	19	19	16	17	16	17	17	16	17	16	25.7	37.1	34.1	-1	-1	-1
1/17/2019	6:31:42 PM	212	507	19	19	19	19	17	16	17	17	16	16	16	16	25.7	37.1	34.1	-1	-1	-1
1/17/2019	6:31:42 PM	415	508	18	19	19	19	17	17	17	17	17	16	16	16	25.7	37.1	34.1	-1	-1	-1
1/17/2019	6:31:42 PM	603	509	19	19	19	19	17	16	17	17	17	16	17	16	25.7	37.1	34.1	-1	-1	-1
1/17/2019	6:31:42 PM	806	510	19	19	19	19	16	16	16	17	16	16	16	16	25.7	37.1	34.1	-1	-1	-1
1/17/2019	6:31:43 PM	9	511	19	19	19	19	17	16	17	16	16	16	16	16	25.7	37.1	34.1	-1	-1	-1
1/17/2019	6:31:43 PM	212	512	19	19	19	19	16	17	16	17	16	16	16	16	25.7	37.1	34.1	-1	-1	-1
1/17/2019	6:31:43 PM	415	513	19	19	19	19	17	17	16	17	16	16	16	16	25.7	37.1	34.1	-1	-1	-1
1/17/2019	6:31:43 PM	603	514	19	19	19	19	16	17	16	17	16	16	16	17	25.7	37.1	34.1	-1	-1	-1
1/17/2019	6:31:43 PM	806	515	19	19	19	19	17	17	16	17	17	16	16	16	25.7	37.1	34.1	-1	-1	-1
1/17/2019	6:31:44 PM	9	516	19	19	19	19	17	16	17	16	17	16	16	16	25.7	37.1	34.1	-1	-1	-1
1/17/2019	6:31:44 PM	212	517	19	19	19	19	17	17	16	17	16	17	16	17	25.7	37.1	34.1	-1	-1	-1
1/17/2019	6:31:44 PM	415	518	18	19	19	19	17	17	16	17	17	16	16	16	25.8	37.2	37.9	-1	-1	-1
1/17/2019	6:31:44 PM	603	519	18	19	19	19	17	16	17	16	17	16	17	16	25.8	37.2	37.9	-1	-1	-1
1/17/2019	6:31:44 PM	806	520	19	19	19	18	17	17	16	17	16	16	16	17	25.8	37.2	37.9	-1	-1	-1
1/17/2019	6:31:45 PM	9	521	18	19	19	19	16	17	16	17	16	16	16	16	25.8	37.2	37.9	-1	-1	-1
1/17/2019	6:31:45 PM	212	522	19	19	19	19	17	17	17	17	17	16	16	16	25.8	37.2	37.9	-1	-1	-1
1/17/2019	6:31:45 PM	415	523	19	19	19	19	17	17	16	17	16	17	16	16	25.8	37.2	37.9	-1	-1	-1
1/17/2019	6:31:45 PM	603	524	19	19	19	19	16	17	16	17	16	17	16	16	25.8	37.2	37.9	-1	-1	-1
1/17/2019	6:31:45 PM	806	525	19	19	19	19	17	16	17	16	17	16	16	16	25.8	37.2	37.9	-1	-1	-1
1/17/2019	6:31:46 PM	9	526	19	19	19	19	17	17	16	17	16	17	16	16	25.8	37.2	37.9	-1	-1	-1
1/17/2019	6:31:46 PM	212	527	19	19	19	19	16	17	16	17	16	16	16	16	25.8	37.2	37.9	-1	-1	-1
1/17/2019	6:31:46 PM	415	528	19	19	19	19	17	17	16	16	16	17	16	16	25.8	37.2	37.9	-1	-1	-1
1/17/2019	6:31:46 PM	603	529	19	19	19	19	17	17	16	17	16	17	16	16	25.8	37.2	37.9	-1	-1	-1
1/17/2019	6:31:46 PM	806	530	19	19	19	19	17	16	17	16	17	16	16	16	25.8	37.2	37.9	-1	-1	-1
1/17/2019	6:31:47 PM	9	531	19	19	19	19	17	17	16	17	16	16	16	16	25.8	37.2	37.9	-1	-1	-1
1/17/2019	6:31:47 PM	212	532	19	19	19	19	17	17	16	17	16	16	16	16	25.8	37.2	37.9	-1	-1	-1
1/17/2019	6:31:47 PM	415	533	19	19	19	19	17	16	17	16	17	16	16	16	25.8	37.2	37.9	-1	-1	-1
1/17/2019	6:31:47 PM	603	534	19	19	19	19	17	17	16	17	17	17	16	16	25.8	37.2	37.9	-1	-1	-1
1/17/2019	6:31:47 PM	806	535	18	19	19	19	16	17	16	17	17	16	16	16	25.8	37.2	37.9	-1	-1	-1
1/17/2019	6:31:48 PM	9	536	19	19	19	18	17	17	17	16	17	16	16	16	25.8	37.2	37.9	-1	-1	-1
1/17/2019	6:31:48 PM	212	537	19	19	19	19	17	17	16	17	16	17	16	17	25.8	37.2	37.9	-1	-1	-1
1/17/2019	6:31:48 PM	415	538	19	19	19	19	17	17	17	16	17	16	16	16	25.8	37.2	37.9	-1	-1	-1
1/17/2019	6:31:48 PM	603	539	19	19	19	19	17	17	17	16	17	16	16	16	25.8	37.2	37.9	-1	-1	-1
1/17/2019	6:31:48 PM	806	540	19	19	19	19	16	17	16	17	16	16	16	16	25.8	37.2	37.9	-1	-1	-1
1/17/2019	6:31:49 PM	9	541	19	19	19	19	17	16	17	16	16	16	16	16	25.8	37.2	37.9	-1	-1	-1
1/17/2019	6:31:49 PM	212	542	19	19	19	19	16	17	16	17	16	17	16	17	25.8	37.2	37.9	-1	-1	-1
1/17/2019	6:31:49 PM	415	543	19	19	19	19	17	17	17	16	17	16	16	16	25.8	37.2	37.9	-1	-1	-1
1/17/2019	6:31:49 PM	603	544	19	19	19	19	17	16	17	17	16	17	16	17	25.8	37.2	37.9	-1	-1	-1
1/17/2019	6:31:49 PM	806	545	18	19	19	19	16	16	17	17	17	16	16	16	25.8	37.2	37.9	-1	-1	-1
1/17/2019	6:31:50 PM	9	546	19	19	19	18	17	16	16	16	17	16	16	16	25.8	37.2	37.9	-1	-1	-1
1/17/2019	6:31:50 PM	212	547	19	19	19	19	16	17	16	17	17	17	16	16	25.8	37.2	37.9	-1	-1	-1
1/17/2019	6:31:50 PM	415	548	18	19	19	19	17	16	17	17	17	16	17	16	25.8	37.2	37.9	-1	-1	-1
1/17/2019	6:31:50 PM	603	549	19	19	19	19	17	17	17	17	17	16	16	16	25.8	37.2	37.9	-1	-1	-1
1/17/2019	6:31:50 PM	806	550	19	19	19	19	16	17	16	17	16	17	16	16	25.8	37.2	37.9	-1	-1	-1
1/17/2019	6:31:51 PM	9	551	18	19	19	19	17	17	16	16	17	16	16	16	25.8	37.2	37.9	-1	-1	-1
1/17/2019	6:31:51 PM	212	552	19	19	19	19	17	16	16	17	17	17	16	16	25.8	37.2	37.9	-1	-1	-1
1/17/2019	6:31:51 PM	415	553	18	19	19	19	17	17	17	16	17	16	16	16	25.8	37.2	37.9	-1	-1	-1
1/17/2019	6:31:51 PM	603	554	19	19	19	19	17	17	17	16	17	16	17	16	25.8	37.2	37.9	-1	-1	-1
1/17/2019	6:31:51 PM	806	555	19	19	19	19	16	17	17	17	16	16	16	16	25.8	37.2	37.9	-1	-1	-1
1/17/2019	6:31:52 PM	9	556	18	19	19	19	17	17	16	16	17	16	17	16	25.8	37.2	37.9	-1	-1	-1
1/17/2019	6:31:52 PM	212	557	19	19	19	19	17	17	16	17	16	16	16	16	25.8	37.2	37.9	-1	-1	-1
1/17/2019	6:31:52 PM	415	558	19	19	19	19	17	17	17	16	17	16	17	16	25.8	37.2	37.9	-1	-1	-1
1/17/2019	6:31:52 PM	603	559	19	19	19	19	17	16	16	16	17	16	16	16	25.8	37.2	37.9	-1	-1	-1
1/17/2019	6:31:52 PM	806	560	19	19	19	19	16	16	16	17	16	16	16	16	25.7	37.2	39.0	-1	-1	-1
1/17/2019	6:31:53 PM	9	561	19	19	19	18	17	16	17	16	16	16	16	16	25.7	37.2	39.0	-1	-1	-1
1/17/2019	6:31:53 PM	212	562	19	19	19	19	17	17	16	17	16	17	16	16	25.7	37.2	39.0	-1	-1	-1
1/17/2019	6:31:53 PM	415	563	19	19	19	19	17	17	16	16	17	16	17	16	25.7	37.2	39.0	-1	-1	-1
1/17/2019	6:31:53 PM	603	564	19	19	19	19	17	16	17	17	17	16	16	16	25.7	37.2	39.0	-1	-1	-1
1/17/2019	6:31:53 PM	806	565	18	19	19	19	16	16	16	16	16	16	16	16	25.7	37.2	39.0	-1	-1	-1
1/17/2019	6:31:54 PM	9	566	19	19	19	18	17	16	16	16	16	16	16	16	25.7	37.2	39.0	-1	-1	-1
1/17/2019	6:31:54 PM	212	567	19	19	19	19	17	17	17	17	16	16	17	16	25.7	37.2	39.0	-1	-1	-1
1/17/2019	6:31:54 PM	415	568	19	19	19	18	17	16	17	17	16	16	16	16	25.7	37.2	39.0	-1	-1	-1
1/17/2019	6:31:54 PM	603	569	19	19	19	19	17	17	16	17	16	16	16	16	25.7	37.2	39.0	-1	-1	-1
1/17/2019	6:31:54 PM	806	570	19	19	19	18	17	16	17	16	17	16	16	16	25.7	37.2	39.0	-1	-1	-1
1/17/2019	6:31:55 PM	9	571	19	19	19	19	16	17	16	17	16	16	16	16	25.7	37.2	39.0	-1	-1	-1
1/17/2019	6:31:55 PM	212	572	19	19	19	19	17	17	17	17	17	16	17	16	25.7	37.2	39.0	-1	-1	-1
1/17/2019	6:31:55 PM	415	573	19	19	19	19	16	17	16	17	16	17	16	16	25.7	37.2	39.0	-1	-1	-1
1/17/2019	6:31:55 PM	603	574	19	19	19	19	17	17	16	17	17	16	16	16	25.7	37.2	39.0	-1	-1	-1
1/17/2019	6:31:55 PM	806	575	18	19	19	19	16	17	16	17	16	16	16	16	25.7	37.2	39.0	-1	-1	-1
1/17/2019	6:31:56 PM	9	576	18	19	19	19	17	16	17	16	17	16	16	16	25.7	37.2	39.0	-1	-1	-1
1/17/2019	6:31:56 PM	212	577	19	19	19	19	16	17	16	17	16	16	16	16	25.7	37.2	39.0	-1	-1	-1
1/17/2019	6:31:56 PM	415	578	19	19	19	19	17	16	17	17	17	16	16	16	25.7	37.2	39.0	-1	-1	-1
1/17/2019	6:31:56 PM	603	579	19	19	19	19	17	16	17	16	17	16	16	17	25.7	37.2	39.0	-1	-1	-1
1/17/2019	6:31:56 PM	806	580	18	19	19	19	16	17	16	17	16	16	16	16	25.7	37.2	39.0	-1	-1	-1
1/17/2019	6:31:57 PM	9	581	18	19	19	19	17	16	17	16	17	16	16	16	25.7	37.2	39.0	-1	-1	-1
1/17/2019	6:31:57 PM	212	582	19	19	19	19	17	17	16	17	16	16	16	16	25.7	37.2	39.0	-1	-1	-1
1/17/2019	6:31:57 PM	415	583	19	20	19	19	17	17	16	16	17	16	17	16	25.7	37.2	39.0	-1	-1	-1
1/17/2019	6:31:57 PM	603	584	19	19	19	19	17	16	16	16	16	16	16	16	25.7	37.2	39.0	-1	-1	-1
1/17/2019	6:31:57 PM	806	585	18	19	19	19	16	17	16	16	16	16	16	16	25.7	37.2	39.0	-1	-1	-1
1/17/2019	6:31:58 PM	9	586	19	19	19	19	17	16	17	16	17	16	16	16	25.7	37.2	39.0	-1	-1	-1
1/17/2019	6:31:58 PM	212	587	19	19	19	19	17	17	16	17	16	17	16	16	25.7	37.2	39.0	-1	-1	-1
1/17/2019	6:31:58 PM	415	588	18	19	19	19	17	17	16	17	17	16	16	16	25.7	37.2	39.0	-1	-1	-1
1/17/2019	6:31:58 PM	603	589	19	19	19	19	17	16	17	16	17	16	16	16	25.7	37.2	39.0	-1	-1	-1
1/17/2019	6:31:58 PM	806	590	19	19	19	19	16	17	16	17	16	16	16	16	25.7	37.2	39.0	-1	-1	-1
1/17/2019	6:31:59 PM	9	591	19	19	19	18	17	16	17	16	17	16	16	16	25.7	37.2	39.0	-1	-1	-1
1/17/2019	6:31:59 PM	212	592	18	19	19	19	16	17	16	17	17	17	16	16	25.7	37.2	39.0	-1	-1	-1
1/17/2019	6:31:59 PM	415	593	19	19	19	19	17	16	17	16	17	16	16	16	25.7	37.2	39.0	-1	-1	-1
1/17/2019	6:31:59 PM	603	594	19	19	19	19	17	17	16	17	17	17	16	17	25.7	37.2	39.0	-1	-1	-1
1/17/2019	6:31:59 PM	806	595	18	19	19	19	16	17	16	17	17	16	16	16	25.7	37.2	39.0	-1	-1	-1
1/17/2019	6:32:00 PM	9	596	19	19	19	19	17	17	17	16	16	16	16	16	25.7	37.2	39.0	-1	-1	-1
1/17/2019	6:32:00 PM	212	597	19	19	19	19	16	17	16	17	17	16	16	16	25.7	37.2	39.0	-1	-1	-1
1/17/2019	6:32:00 PM	415	598	19	19	19	19	17	16	17	16	17	16	16	16	25.7	37.2	39.0	-1	-1	-1
1/17/2019	6:32:00 PM	603	599	19	19	19	19	17	17	16	17	16	16	16	17	25.7	37.2	39.0	-1	-1	-1
1/17/2019	6:32:00 PM	806	600	18	19	19	19	16	17	17	16	17	16	16	16	25.7	37.2	39.0	-1	-1	-1
1/17/2019	6:32:01 PM	9	601	19	19	19	18	16	17	16	17	16	16	16	16	25.7	37.2	39.0	-1	-1	-1
1/17/2019	6:32:01 PM	212	602	18	19	19	19	17	17	16	17	17	16	17	16	25.7	37.3	39.4	-1	-1	-1
1/17/2019	6:32:01 PM	415	603	19	19	19	19	17	17	16	17	16	17	16	16	25.7	37.3	39.4	-1	-1	-1
1/17/2019	6:32:01 PM	603	604	19	19	19	19	16	17	16	17	16	16	16	16	25.7	37.3	39.4	-1	-1	-1
1/17/2019	6:32:01 PM	806	605	19	19	19	18	17	16	16	16	16	16	16	16	25.7	37.3	39.4	-1	-1	-1
1/17/2019	6:32:02 PM	9	606	18	19	19	19	17	17	16	17	16	16	16	16	25.7	37.3	39.4	-1	-1	-1
1/17/2019	6:32:02 PM	212	607	19	19	19	19	17	17	16	17	16	16	16	16	25.7	37.3	39.4	-1	-1	-1
1/17/2019	6:32:02 PM	415	608	18	19	19	19	17	17	16	17	17	16	17	16	25.7	37.3	39.4	-1	-1	-1
1/17/2019	6:32:02 PM	603	609	19	19	19	19	17	16	17	17	17	16	16	16	25.7	37.3	39.4	-1	-1	-1
1/17/2019	6:32:02 PM	806	610	18	19	19	19	16	17	16	17	16	16	16	16	25.7	37.3	39.4	-1	-1	-1
1/17/2019	6:32:03 PM	9	611	18	19	19	19	17	17	16	16	17	16	16	16	25.7	37.3	39.4	-1	-1	-1
1/17/2019	6:32:03 PM	212	612	19	19	19	19	17	17	16	17	16	17	16	16	25.7	37.3	39.4	-1	-1	-1
1/17/2019	6:32:03 PM	415	613	19	19	19	19	17	16	17	17	17	16	17	16	25.7	37.3	39.4	-1	-1	-1
1/17/2019	6:32:03 PM	603	614	19	19	19	19	17	17	16	17	16	16	16	16	25.7	37.3	39.4	-1	-1	-1
1/17/2019	6:32:03 PM	806	615	18	19	19	19	16	16	16	16	16	16	16	16	25.7	37.3	39.4	-1	-1	-1
1/17/2019	6:32:04 PM	9	616	19	19	19	19	17	17	16	16	17	16	16	16	25.7	37.3	39.4	-1	-1	-1
1/17/2019	6:32:04 PM	212	617	18	19	19	19	17	17	17	17	17	16	17	16	25.7	37.3	39.4	-1	-1	-1
1/17/2019	6:32:04 PM	415	618	19	19	19	18	17	17	16	17	16	16	16	16	25.7	37.3	39.4	-1	-1	-1
1/17/2019	6:32:04 PM	603	619	19	19	19	19	16	17	16	17	16	16	16	16	25.7	37.3	39.4	-1	-1	-1
1/17/2019	6:32:04 PM	806	620	19	19	19	19	17	16	17	16	17	16	16	16	25.7	37.3	39.4	-1	-1	-1
1/17/2019	6:32:05 PM	9	621	19	19	19	19	16	17	16	17	17	16	16	16	25.7	37.3	39.4	-1	-1	-1
1/17/2019	6:32:05 PM	212	622	19	19	19	19	17	16	17	17	17	16	16	16	25.7	37.3	39.4	-1	-1	-1
1/17/2019	6:32:05 PM	415	623	19	19	19	19	16	17	16	17	17	17	16	16	25.7	37.3	39.4	-1	-1	-1
1/17/2019	6:32:05 PM	602	624	19	19	19	19	17	16	17	17	17	16	16	16	25.7	37.3	39.4	-1	-1	-1
1/17/2019	6:32:05 PM	805	625	19	19	19	19	16	17	16	17	16	16	16	16	25.7	37.3	39.4	-1	-1	-1
1/17/2019	6:32:06 PM	8	626	18	19	19	19	17	16	16	16	17	16	16	16	25.7	37.3	39.4	-1	-1	-1
1/17/2019	6:32:06 PM	212	627	19	19	19	19	17	17	16	17	16	17	16	16	25.7	37.3	39.4	-1	-1	-1
1/17/2019	6:32:06 PM	415	628	19	19	19	19	17	17	17	17	17	16	16	16	25.7	37.3	39.4	-1	-1	-1
1/17/2019	6:32:06 PM	602	629	19	19	19	19	17	16	17	17	16	16	16	16	25.7	37.3	39.4	-1	-1	-1
1/17/2019	6:32:06 PM	805	630	18	19	19	19	16	17	17	17	17	16	16	16	25.7	37.3	39.4	-1	-1	-1
1/17/2019	6:32:07 PM	8	631	19	19	19	19	16	16	16	17	16	16	16	16	25.7	37.3	39.4	-1	-1	-1
1/17/2019	6:32:07 PM	212	632	18	19	19	19	17	17	17	17	17	16	17	16	25.7	37.3	39.4	-1	-1	-1
1/17/2019	6:32:07 PM	415	633	19	19	19	19	16	16	16	17	16	17	16	17	25.7	37.3	39.4	-1	-1	-1
1/17/2019	6:32:07 PM	607	634	19	19	19	19	17	17	17	17	16	16	16	16	25.7	37.3	39.4	-1	-1	-1
1/17/2019	6:32:07 PM	810	635	19	19	19	19	16	17	16	17	16	17	16	17	25.7	37.3	39.4	-1	-1	-1
1/17/2019	6:32:08 PM	13	636	19	19	19	19	17	17	16	17	17	16	17	16	25.7	37.3	39.4	-1	-1	-1
1/17/2019	6:32:08 PM	201	637	19	19	19	18	17	17	16	17	16	17	16	17	25.7	37.3	39.4	-1	-1	-1
1/17/2019	6:32:08 PM	404	638	18	19	19	19	17	16	17	16	17	16	16	16	25.7	37.3	39.4	-1	-1	-1
1/17/2019	6:32:08 PM	607	639	19	19	19	19	16	17	16	17	16	17	16	16	25.7	37.3	39.4	-1	-1	-1
1/17/2019	6:32:08 PM	802	640	19	19	19	18	17	16	17	16	17	16	16	16	25.7	37.3	39.4	-1	-1	-1
1/17/2019	6:32:09 PM	5	641	18	19	19	19	16	17	16	17	17	16	16	16	25.7	37.3	39.4	-1	-1	-1
1/17/2019	6:32:09 PM	208	642	18	19	19	19	17	16	17	17	17	16	16	16	25.7	37.3	39.4	-1	-1	-1
1/17/2019	6:32:09 PM	411	643	19	19	19	19	17	17	17	17	16	17	16	17	25.7	37.3	39.4	-1	-1	-1
1/17/2019	6:32:09 PM	645	644	19	19	19	19	17	17	17	16	17	16	17	16	25.7	37.2	37.9	-1	-1	-1
1/17/2019	6:32:09 PM	802	645	18	19	19	19	17	17	16	16	17	16	17	16	25.7	37.2	37.9	-1	-1	-1
1/17/2019	6:32:10 PM	5	646	19	19	19	19	17	16	17	17	16	16	16	16	25.7	37.2	37.9	-1	-1	-1
1/17/2019	6:32:10 PM	208	647	19	19	19	19	16	17	16	17	17	17	16	16	25.7	37.2	37.9	-1	-1	-1
1/17/2019	6:32:10 PM	411	648	18	19	19	19	17	17	17	16	17	16	17	16	25.7	37.2	37.9	-1	-1	-1
1/17/2019	6:32:10 PM	614	649	19	19	19	19	17	17	16	17	16	17	16	17	25.7	37.2	37.9	-1	-1	-1
1/17/2019	6:32:10 PM	802	650	19	19	19	19	16	17	16	17	16	17	16	16	25.7	37.2	37.9	-1	-1	-1
1/17/2019	6:32:11 PM	5	651	18	19	19	19	17	17	16	17	17	16	17	16	25.7	37.2	37.9	-1	-1	-1
1/17/2019	6:32:11 PM	208	652	19	19	19	19	17	17	16	17	16	17	16	16	25.7	37.2	37.9	-1	-1	-1
1/17/2019	6:32:11 PM	411	653	18	19	19	19	16	17	16	17	17	16	17	16	25.7	37.2	37.9	-1	-1	-1
1/17/2019	6:32:11 PM	614	654	19	19	19	19	17	16	17	16	17	16	16	16	25.7	37.2	37.9	-1	-1	-1
1/17/2019	6:32:11 PM	802	655	19	19	19	19	16	17	16	17	16	17	16	16	25.7	37.2	37.9	-1	-1	-1
1/17/2019	6:32:12 PM	5	656	19	19	19	19	16	17	17	17	16	16	17	16	25.7	37.2	37.9	-1	-1	-1
1/17/2019	6:32:12 PM	208	657	19	19	19	19	17	17	16	17	16	17	16	16	25.7	37.2	37.9	-1	-1	-1
1/17/2019	6:32:12 PM	411	658	19	19	19	19	16	17	16	17	17	17	16	16	25.7	37.2	37.9	-1	-1	-1
1/17/2019	6:32:12 PM	630	659	19	19	19	19	17	17	17	17	17	16	16	16	25.7	37.2	37.9	-1	-1	-1
1/17/2019	6:32:12 PM	802	660	19	19	19	18	17	16	16	16	17	16	16	16	25.7	37.2	37.9	-1	-1	-1
1/17/2019	6:32:13 PM	5	661	19	19	19	19	16	17	16	17	16	16	16	16	25.7	37.2	37.9	-1	-1	-1
1/17/2019	6:32:13 PM	208	662	19	19	19	19	17	16	17	16	17	16	17	16	25.7	37.2	37.9	-1	-1	-1
1/17/2019	6:32:13 PM	411	663	19	19	19	19	17	17	16	17	16	16	16	16	25.7	37.2	37.9	-1	-1	-1
1/17/2019	6:32:13 PM	614	664	19	19	19	19	17	17	17	17	17	16	16	16	25.7	37.2	37.9	-1	-1	-1
1/17/2019	6:32:13 PM	802	665	19	19	19	18	17	16	16	16	16	16	16	16	25.7	37.2	37.9	-1	-1	-1
1/17/2019	6:32:14 PM	5	666	19	19	19	19	17	17	17	17	17	16	17	16	25.7	37.2	37.9	-1	-1	-1
1/17/2019	6:32:14 PM	208	667	19	19	19	19	17	16	17	16	17	16	16	16	25.7	37.2	37.9	-1	-1	-1
1/17/2019	6:32:14 PM	411	668	19	19	19	19	17	17	16	17	16	17	16	16	25.7	37.2	37.9	-1	-1	-1
1/17/2019	6:32:14 PM	614	669	19	19	19	19	17	17	17	17	17	16	16	16	25.7	37.2	37.9	-1	-1	-1
1/17/2019	6:32:14 PM	802	670	19	19	19	18	17	17	16	17	16	16	16	16	25.7	37.2	37.9	-1	-1	-1
1/17/2019	6:32:15 PM	5	671	18	19	19	19	16	17	16	16	16	16	16	16	25.7	37.2	37.9	-1	-1	-1
1/17/2019	6:32:15 PM	208	672	19	19	19	18	17	17	17	17	16	16	16	17	25.7	37.2	37.9	-1	-1	-1
1/17/2019	6:32:15 PM	411	673	18	19	19	19	17	17	17	17	17	16	17	16	25.7	37.2	37.9	-1	-1	-1
1/17/2019	6:32:15 PM	614	674	19	19	19	19	17	16	17	16	16	16	17	16	25.7	37.2	37.9	-1	-1	-1
1/17/2019	6:32:15 PM	802	675	19	19	19	18	17	16	17	16	16	16	16	16	25.7	37.2	37.9	-1	-1	-1
1/17/2019	6:32:16 PM	5	676	19	19	19	19	17	17	16	17	17	16	16	16	25.7	37.2	37.9	-1	-1	-1
1/17/2019	6:32:16 PM	208	677	19	19	19	19	17	16	17	16	17	16	16	16	25.7	37.2	37.9	-1	-1	-1
1/17/2019	6:32:16 PM	411	678	19	19	19	19	17	17	16	17	16	17	16	17	25.7	37.2	37.9	-1	-1	-1
1/17/2019	6:32:16 PM	614	679	18	19	19	19	17	17	17	17	17	16	16	16	25.7	37.2	37.9	-1	-1	-1
1/17/2019	6:32:16 PM	802	680	19	19	19	18	17	16	16	16	17	16	16	16	25.7	37.2	37.9	-1	-1	-1
1/17/2019	6:32:17 PM	5	681	19	19	19	19	16	17	16	17	16	16	16	16	25.7	37.2	37.9	-1	-1	-1
1/17/2019	6:32:17 PM	208	682	19	19	19	19	17	16	17	16	17	16	17	16	25.7	37.2	37.9	-1	-1	-1
1/17/2019	6:32:17 PM	411	683	19	19	19	19	17	17	16	17	16	17	16	17	25.7	37.2	37.9	-1	-1	-1
1/17/2019	6:32:17 PM	614	684	18	19	19	19	17	17	16	17	17	17	16	16	25.7	37.2	37.9	-1	-1	-1
1/17/2019	6:32:17 PM	802	685	19	19	19	18	17	16	16	16	16	16	16	16	25.7	37.2	37.9	-1	-1	-1
1/17/2019	6:32:18 PM	5	686	19	19	19	19	16	17	16	17	17	16	16	16	25.7	37.2	37.9	-1	-1	-1
1/17/2019	6:32:18 PM	208	687	19	19	19	19	17	17	17	16	17	16	16	16	25.7	37.2	37.9	-1	-1	-1
1/17/2019	6:32:18 PM	411	688	19	19	19	19	16	17	16	17	16	17	16	16	25.7	37.2	37.9	-1	-1	-1
1/17/2019	6:32:18 PM	614	689	19	19	19	19	17	17	16	17	16	16	16	16	25.7	37.2	37.9	-1	-1	-1
1/17/2019	6:32:18 PM	802	690	19	19	19	18	17	17	16	17	16	16	16	16	25.7	37.2	37.9	-1	-1	-1
1/17/2019	6:32:19 PM	5	691	18	19	19	19	17	17	16	17	16	16	16	16	25.7	37.2	37.9	-1	-1	-1
1/17/2019	6:32:19 PM	208	692	19	19	19	18	17	17	17	17	17	16	16	16	25.7	37.2	37.9	-1	-1	-1
1/17/2019	6:32:19 PM	411	693	19	19	19	19	16	17	17	17	17	16	16	16	25.7	37.2	37.9	-1	-1	-1
1/17/2019	6:32:19 PM	614	694	19	19	19	19	17	17	17	16	16	16	16	16	25.7	37.2	37.9	-1	-1	-1
1/17/2019	6:32:19 PM	802	695	19	19	19	19	16	16	16	17	16	17	16	16	25.7	37.2	37.9	-1	-1	-1
1/17/2019	6:32:20 PM	5	696	19	19	19	19	17	16	16	16	17	16	16	16	25.7	37.2	37.9	-1	-1	-1
1/17/2019	6:32:20 PM	208	697	19	19	19	19	17	17	16	17	16	17	16	16	25.7	37.2	37.9	-1	-1	-1
1/17/2019	6:32:20 PM	411	698	19	19	19	19	17	17	17	16	17	16	17	16	25.7	37.2	37.9	-1	-1	-1
1/17/2019	6:32:20 PM	614	699	19	19	19	19	16	17	16	17	16	17	16	16	25.7	37.2	37.9	-1	-1	-1
1/17/2019	6:32:20 PM	802	700	18	19	19	19	16	17	16	17	16	16	16	16	25.7	37.2	37.9	-1	-1	-1
1/17/2019	6:32:21 PM	5	701	19	19	19	19	16	17	16	17	16	16	16	16	25.7	37.2	37.9	-1	-1	-1
1/17/2019	6:32:21 PM	208	702	19	19	19	19	17	16	17	17	17	16	17	16	25.7	37.2	37.9	-1	-1	-1
1/17/2019	6:32:21 PM	411	703	19	19	19	19	17	17	17	17	16	17	16	17	25.7	37.2	37.9	-1	-1	-1
1/17/2019	6:32:21 PM	614	704	19	19	19	19	17	16	17	17	17	16	16	16	25.7	37.2	37.9	-1	-1	-1
1/17/2019	6:32:21 PM	802	705	19	19	19	18	17	16	16	17	16	16	16	16	25.7	37.2	37.9	-1	-1	-1
1/17/2019	6:32:22 PM	5	706	18	19	19	19	16	17	17	17	17	16	17	16	25.7	37.2	37.9	-1	-1	-1
1/17/2019	6:32:22 PM	208	707	19	19	19	19	17	17	17	16	17	16	16	16	25.7	37.2	37.9	-1	-1	-1
1/17/2019	6:32:22 PM	411	708	19	19	19	19	16	17	16	17	16	17	16	16	25.7	37.2	37.9	-1	-1	-1
1/17/2019	6:32:22 PM	614	709	18	19	19	19	17	16	17	16	17	16	17	16	25.7	37.2	37.9	-1	-1	-1
1/17/2019	6:32:22 PM	802	710	18	19	19	19	17	16	17	16	17	16	16	16	25.7	37.2	37.9	-1	-1	-1
1/17/2019	6:32:23 PM	5	711	19	19	19	19	17	17	16	17	16	17	16	16	25.7	37.2	37.9	-1	-1	-1
1/17/2019	6:32:23 PM	208	712	19	19	19	19	17	16	17	17	17	16	16	16	25.7	37.2	37.9	-1	-1	-1
1/17/2019	6:32:23 PM	411	713	19	19	19	19	17	16	16	17	16	17	16	16	25.7	37.2	37.9	-1	-1	-1
1/17/2019	6:32:23 PM	614	714	18	19	19	19	16	17	17	17	16	16	16	16	25.7	37.2	37.9	-1	-1	-1
1/17/2019	6:32:23 PM	802	715	18	19	19	19	17	16	16	16	17	16	16	16	25.7	37.2	37.9	-1	-1	-1
1/17/2019	6:32:24 PM	5	716	19	19	19	19	17	17	16	17	16	17	16	16	25.7	37.2	37.9	-1	-1	-1
1/17/2019	6:32:24 PM	208	717	19	19	19	19	17	17	17	16	17	16	17	16	25.7	37.2	37.9	-1	-1	-1
1/17/2019	6:32:24 PM	411	718	19	19	19	19	16	17	16	17	16	17	16	16	25.7	37.2	37.9	-1	-1	-1
1/17/2019	6:32:24 PM	614	719	19	19	19	19	17	17	17	16	17	16	16	16	25.7	37.2	37.9	-1	-1	-1
1/17/2019	6:32:24 PM	802	720	19	19	19	18	17	16	16	16	16	16	16	16	25.7	37.2	37.9	-1	-1	-1
1/17/2019	6:32:25 PM	5	721	19	19	19	19	17	17	17	16	17	16	17	16	25.7	37.2	37.9	-1	-1	-1
1/17/2019	6:32:25 PM	208	722	19	19	19	18	17	17	17	16	17	16	16	16	25.7	37.2	37.9	-1	-1	-1
1/17/2019	6:32:25 PM	411	723	19	19	19	19	17	17	16	17	16	16	16	16	25.7	37.2	37.9	-1	-1	-1
1/17/2019	6:32:25 PM	614	724	19	19	19	19	17	16	17	16	17	16	16	16	25.7	37.2	37.9	-1	-1	-1
1/17/2019	6:32:25 PM	802	725	19	19	19	18	17	16	16	16	17	16	16	16	25.7	37.2	37.9	-1	-1	-1
1/17/2019	6:32:26 PM	5	726	19	19	19	19	17	17	17	17	16	16	16	16	25.7	37.2	37.9	-1	-1	-1
1/17/2019	6:32:26 PM	208	727	19	19	19	19	17	17	17	17	17	17	16	16	25.7	37.2	37.9	-1	-1	-1
1/17/2019	6:32:26 PM	411	728	18	19	19	19	16	17	17	17	17	16	16	16	25.7	37.2	38.2	-1	-1	-1
1/17/2019	6:32:26 PM	614	729	19	19	19	18	17	16	16	17	17	16	16	16	25.7	37.2	38.2	-1	-1	-1
1/17/2019	6:32:26 PM	802	730	19	19	19	19	16	17	16	17	16	17	16	16	25.7	37.2	38.2	-1	-1	-1
1/17/2019	6:32:27 PM	5	731	19	19	19	19	17	17	17	16	17	16	17	16	25.7	37.2	38.2	-1	-1	-1
1/17/2019	6:32:27 PM	208	732	19	19	19	19	17	17	16	17	16	16	16	16	25.7	37.2	38.2	-1	-1	-1
1/17/2019	6:32:27 PM	411	733	19	19	19	19	17	16	17	16	17	16	16	16	25.7	37.2	38.2	-1	-1	-1
1/17/2019	6:32:27 PM	614	734	19	19	19	19	16	17	16	17	16	17	16	16	25.7	37.2	38.2	-1	-1	-1
1/17/2019	6:32:27 PM	802	735	19	19	19	19	16	17	16	16	16	16	16	16	25.7	37.2	38.2	-1	-1	-1
1/17/2019	6:32:28 PM	5	736	19	19	19	19	17	17	16	17	16	17	16	16	25.7	37.2	38.2	-1	-1	-1
1/17/2019	6:32:28 PM	208	737	19	19	19	19	17	16	17	16	17	16	16	16	25.7	37.2	38.2	-1	-1	-1
1/17/2019	6:32:28 PM	411	738	19	19	19	19	16	17	16	17	16	16	16	16	25.7	37.2	38.2	-1	-1	-1
1/17/2019	6:32:28 PM	614	739	19	19	19	19	17	16	16	16	17	16	16	16	25.7	37.2	38.2	-1	-1	-1
1/17/2019	6:32:28 PM	802	740	19	19	19	19	17	17	16	17	17	16	16	16	25.7	37.2	38.2	-1	-1	-1
1/17/2019	6:32:29 PM	5	741	18	20	19	19	17	17	17	16	17	16	17	16	25.7	37.2	38.2	-1	-1	-1
1/17/2019	6:32:29 PM	208	742	19	19	19	19	17	17	17	16	17	17	16	16	25.7	37.2	38.2	-1	-1	-1
1/17/2019	6:32:29 PM	411	743	18	19	19	19	16	17	16	17	16	16	16	16	25.7	37.2	38.2	-1	-1	-1
1/17/2019	6:32:29 PM	614	744	19	19	19	19	17	16	17	17	16	16	16	16	25.7	37.2	38.2	-1	-1	-1
1/17/2019	6:32:29 PM	802	745	19	19	19	19	16	16	16	17	16	16	16	16	25.7	37.2	38.2	-1	-1	-1
1/17/2019	6:32:30 PM	5	746	19	19	19	19	17	17	17	17	17	16	17	16	25.7	37.2	38.2	-1	-1	-1
1/17/2019	6:32:30 PM	208	747	19	19	19	19	17	17	16	17	16	17	16	16	25.7	37.2	38.2	-1	-1	-1
1/17/2019	6:32:30 PM	411	748	19	19	19	19	17	16	17	16	17	16	16	16	25.7	37.2	38.2	-1	-1	-1
1/17/2019	6:32:30 PM	614	749	19	19	19	19	16	17	16	17	16	17	16	16	25.7	37.2	38.2	-1	-1	-1
1/17/2019	6:32:30 PM	802	750	18	19	19	19	17	17	16	17	17	16	16	16	25.7	37.2	38.2	-1	-1	-1
1/17/2019	6:32:31 PM	5	751	19	19	19	19	17	17	16	17	16	17	16	17	25.7	37.2	38.2	-1	-1	-1
1/17/2019	6:32:31 PM	208	752	19	19	19	19	17	17	17	17	17	16	17	16	25.7	37.2	38.2	-1	-1	-1
1/17/2019	6:32:31 PM	411	753	19	19	19	19	16	17	16	17	16	17	16	16	25.7	37.2	38.2	-1	-1	-1
1/17/2019	6:32:31 PM	614	754	19	19	19	19	17	17	17	16	17	16	16	16	25.7	37.2	38.2	-1	-1	-1
1/17/2019	6:32:31 PM	802	755	19	19	19	19	17	17	16	17	16	17	16	16	25.7	37.2	38.2	-1	-1	-1
1/17/2019	6:32:32 PM	5	756	19	20	19	19	17	16	17	17	17	16	17	16	25.7	37.2	38.2	-1	-1	-1
1/17/2019	6:32:32 PM	208	757	19	19	19	18	17	17	17	17	16	17	16	16	25.7	37.2	38.2	-1	-1	-1
1/17/2019	6:32:32 PM	411	758	18	19	19	19	16	17	17	17	16	16	16	16	25.7	37.2	38.2	-1	-1	-1
1/17/2019	6:32:32 PM	614	759	19	19	19	18	17	17	16	17	16	17	16	17	25.7	37.2	38.2	-1	-1	-1
1/17/2019	6:32:32 PM	802	760	18	19	19	19	17	17	16	17	17	16	16	16	25.7	37.2	38.2	-1	-1	-1
1/17/2019	6:32:33 PM	5	761	19	19	19	19	17	17	16	17	16	17	16	16	25.7	37.2	38.2	-1	-1	-1
1/17/2019	6:32:33 PM	208	762	18	19	19	19	17	17	16	17	17	16	16	16	25.7	37.2	38.2	-1	-1	-1
1/17/2019	6:32:33 PM	411	763	19	19	19	19	16	17	16	17	16	17	16	17	25.7	37.2	38.2	-1	-1	-1
1/17/2019	6:32:33 PM	614	764	18	19	19	19	17	16	16	16	17	16	16	16	25.7	37.2	38.2	-1	-1	-1
1/17/2019	6:32:33 PM	802	765	19	19	19	19	17	17	16	17	16	16	16	17	25.7	37.2	38.2	-1	-1	-1
1/17/2019	6:32:34 PM	5	766	19	19	19	19	17	17	17	17	17	16	17	16	25.7	37.2	38.2	-1	-1	-1
1/17/2019	6:32:34 PM	208	767	19	19	19	19	17	17	16	17	16	16	16	16	25.7	37.2	38.2	-1	-1	-1
1/17/2019	6:32:34 PM	411	768	19	19	19	19	17	16	16	16	16	16	16	16	25.7	37.2	38.2	-1	-1	-1
1/17/2019	6:32:34 PM	614	769	18	19	19	19	16	17	16	17	16	16	16	16	25.7	37.2	38.2	-1	-1	-1
1/17/2019	6:32:34 PM	802	770	18	19	19	19	17	17	16	17	17	16	17	16	25.7	37.2	36.3	-1	-1	-1
1/17/2019	6:32:35 PM	5	771	19	19	19	19	17	17	17	17	17	16	16	17	25.7	37.2	36.3	-1	-1	-1
1/17/2019	6:32:35 PM	208	772	18	19	19	19	16	17	16	17	16	16	16	16	25.7	37.2	36.3	-1	-1	-1
1/17/2019	6:32:35 PM	411	773	19	19	19	19	17	17	17	16	17	16	16	16	25.7	37.2	36.3	-1	-1	-1
1/17/2019	6:32:35 PM	614	774	19	19	19	18	16	17	16	17	16	16	16	17	25.7	37.2	36.3	-1	-1	-1
1/17/2019	6:32:35 PM	802	775	19	19	19	19	16	17	16	17	16	16	16	16	25.7	37.2	36.3	-1	-1	-1
1/17/2019	6:32:36 PM	5	776	19	19	19	19	17	16	17	16	17	16	16	16	25.7	37.2	36.3	-1	-1	-1
1/17/2019	6:32:36 PM	208	777	18	19	19	19	16	17	16	17	16	16	16	16	25.7	37.2	36.3	-1	-1	-1
1/17/2019	6:32:36 PM	411	778	19	19	19	19	17	16	17	17	17	16	16	16	25.7	37.2	36.3	-1	-1	-1
1/17/2019	6:32:36 PM	614	779	19	19	19	19	16	17	16	17	16	17	16	17	25.7	37.2	36.3	-1	-1	-1
1/17/2019	6:32:36 PM	802	780	19	19	19	19	16	17	16	17	16	16	17	16	25.7	37.2	36.3	-1	-1	-1
1/17/2019	6:32:37 PM	5	781	19	19	19	19	17	16	17	17	17	16	16	16	25.7	37.2	36.3	-1	-1	-1
1/17/2019	6:32:37 PM	208	782	18	19	19	19	16	17	16	17	16	16	16	16	25.7	37.2	36.3	-1	-1	-1
1/17/2019	6:32:37 PM	411	783	19	19	19	19	17	16	17	16	16	16	16	16	25.7	37.2	36.3	-1	-1	-1
1/17/2019	6:32:37 PM	614	784	18	19	19	19	16	17	16	17	16	16	16	16	25.7	37.2	36.3	-1	-1	-1
1/17/2019	6:32:37 PM	802	785	19	19	19	19	17	17	17	16	17	16	17	16	25.7	37.2	36.3	-1	-1	-1
1/17/2019	6:32:38 PM	5	786	19	19	19	19	17	17	16	17	17	17	16	17	25.7	37.2	36.3	-1	-1	-1
1/17/2019	6:32:38 PM	208	787	18	19	19	19	16	17	16	17	17	16	16	16	25.7	37.2	36.3	-1	-1	-1
1/17/2019	6:32:38 PM	411	788	19	19	19	19	17	16	16	16	16	16	16	16	25.7	37.2	36.3	-1	-1	-1
1/17/2019	6:32:38 PM	614	789	18	19	19	19	17	17	16	16	16	16	16	16	25.7	37.2	36.3	-1	-1	-1
1/17/2019	6:32:38 PM	802	790	19	19	19	19	17	17	17	17	17	16	16	16	25.7	37.2	36.3	-1	-1	-1
1/17/2019	6:32:39 PM	5	791	19	19	19	19	17	17	16	17	16	17	16	16	25.7	37.2	36.3	-1	-1	-1
1/17/2019	6:32:39 PM	208	792	18	19	19	19	17	16	17	16	17	16	16	16	25.7	37.2	36.3	-1	-1	-1
1/17/2019	6:32:39 PM	411	793	19	19	19	19	16	17	16	17	16	17	16	16	25.7	37.2	36.3	-1	-1	-1
1/17/2019	6:32:39 PM	614	794	19	19	19	19	16	16	16	16	16	16	16	16	25.7	37.2	36.3	-1	-1	-1
1/17/2019	6:32:39 PM	802	795	19	19	19	19	17	16	17	17	16	16	16	16	25.7	37.2	36.3	-1	-1	-1
1/17/2019	6:32:40 PM	5	796	19	19	19	19	17	17	17	17	17	16	17	16	25.7	37.2	36.3	-1	-1	-1
1/17/2019	6:32:40 PM	208	797	19	19	19	18	17	16	17	16	16	16	16	16	25.7	37.2	36.3	-1	-1	-1
1/17/2019	6:32:40 PM	411	798	18	19	19	19	16	16	17	16	17	16	16	16	25.7	37.2	36.3	-1	-1	-1
1/17/2019	6:32:40 PM	614	799	19	19	19	19	17	17	16	17	16	16	16	16	25.7	37.2	36.3	-1	-1	-1
1/17/2019	6:32:40 PM	802	800	19	19	19	19	16	17	16	17	17	16	16	16	25.7	37.2	36.3	-1	-1	-1
1/17/2019	6:32:41 PM	5	801	19	19	19	19	17	17	17	17	17	16	16	16	25.7	37.2	36.3	-1	-1	-1
1/17/2019	6:32:41 PM	208	802	18	19	19	19	16	17	16	17	16	16	16	16	25.7	37.2	36.3	-1	-1	-1
1/17/2019	6:32:41 PM	411	803	19	19	19	19	17	16	16	16	17	16	16	16	25.7	37.2	36.3	-1	-1	-1
1/17/2019	6:32:41 PM	614	804	19	19	19	19	16	17	16	17	16	17	16	16	25.7	37.2	36.3	-1	-1	-1
1/17/2019	6:32:41 PM	802	805	18	19	19	19	16	17	16	17	16	16	16	16	25.7	37.2	36.3	-1	-1	-1
1/17/2019	6:32:42 PM	5	806	19	19	19	19	17	16	16	17	16	17	16	16	25.7	37.2	36.3	-1	-1	-1
1/17/2019	6:32:42 PM	208	807	18	19	19	19	16	17	16	17	16	16	16	16	25.7	37.2	36.3	-1	-1	-1
1/17/2019	6:32:42 PM	411	808	19	19	19	19	17	16	16	16	16	16	16	16	25.7	37.2	36.3	-1	-1	-1
1/17/2019	6:32:42 PM	614	809	18	19	19	19	17	17	17	17	17	16	17	16	25.7	37.2	36.3	-1	-1	-1
1/17/2019	6:32:42 PM	802	810	19	19	19	19	17	17	17	16	17	16	17	16	25.7	37.2	36.3	-1	-1	-1
1/17/2019	6:32:43 PM	5	811	19	19	19	19	17	17	16	17	16	16	16	16	25.7	37.2	36.3	-1	-1	-1
1/17/2019	6:32:43 PM	208	812	19	19	19	19	17	17	17	16	16	16	16	16	25.7	37.2	39.8	-1	-1	-1
1/17/2019	6:32:43 PM	411	813	19	19	19	19	16	17	16	17	16	16	16	16	25.7	37.2	39.8	-1	-1	-1
1/17/2019	6:32:43 PM	645	814	19	19	19	19	16	17	16	17	16	16	16	16	25.7	37.2	39.8	-1	-1	-1
1/17/2019	6:32:43 PM	802	815	19	19	19	19	16	17	16	17	16	17	16	17	25.7	37.2	39.8	-1	-1	-1
1/17/2019	6:32:44 PM	5	816	19	19	19	19	17	17	16	17	16	16	16	16	25.7	37.2	39.8	-1	-1	-1
1/17/2019	6:32:44 PM	208	817	18	19	19	19	16	17	16	16	17	16	16	16	25.7	37.2	39.8	-1	-1	-1
1/17/2019	6:32:44 PM	411	818	19	19	19	19	17	16	17	16	16	16	16	16	25.7	37.2	39.8	-1	-1	-1
1/17/2019	6:32:44 PM	614	819	18	19	19	19	17	17	17	17	17	16	17	16	25.7	37.2	39.8	-1	-1	-1
1/17/2019	6:32:44 PM	802	820	19	19	19	19	17	17	17	16	17	16	17	16	25.7	37.2	39.8	-1	-1	-1
1/17/2019	6:32:45 PM	2	821	18	19	19	19	17	17	16	17	16	16	16	16	25.7	37.2	39.8	-1	-1	-1
1/17/2019	6:32:45 PM	205	822	19	19	19	18	17	17	17	16	17	16	16	16	25.7	37.2	39.8	-1	-1	-1
1/17/2019	6:32:45 PM	408	823	18	19	19	19	16	17	16	17	16	16	16	16	25.7	37.2	39.8	-1	-1	-1
1/17/2019	6:32:45 PM	611	824	19	19	19	19	17	17	16	16	16	16	16	16	25.7	37.2	39.8	-1	-1	-1
1/17/2019	6:32:45 PM	814	825	18	19	19	19	17	17	17	17	17	16	17	16	25.7	37.2	39.8	-1	-1	-1
1/17/2019	6:32:46 PM	2	826	19	19	19	19	17	16	17	16	17	16	17	16	25.7	37.2	39.8	-1	-1	-1
1/17/2019	6:32:46 PM	205	827	18	19	19	19	16	17	16	17	16	16	16	16	25.7	37.2	39.8	-1	-1	-1
1/17/2019	6:32:46 PM	408	828	19	19	19	19	17	17	17	16	16	16	16	16	25.7	37.2	39.8	-1	-1	-1
1/17/2019	6:32:46 PM	608	829	18	19	19	19	16	16	16	17	16	16	16	16	25.7	37.2	39.8	-1	-1	-1
1/17/2019	6:32:46 PM	812	830	19	19	19	19	17	17	16	17	16	16	16	16	25.7	37.2	39.8	-1	-1	-1
1/17/2019	6:32:47 PM	15	831	19	19	19	19	17	17	17	16	17	16	17	16	25.7	37.2	39.8	-1	-1	-1
1/17/2019	6:32:47 PM	202	832	19	19	19	19	16	17	16	17	16	16	16	16	25.7	37.2	39.8	-1	-1	-1
1/17/2019	6:32:47 PM	405	833	19	19	19	19	17	17	17	16	17	16	16	16	25.7	37.2	39.8	-1	-1	-1
1/17/2019	6:32:47 PM	608	834	19	19	19	19	16	17	16	17	16	16	16	16	25.7	37.2	39.8	-1	-1	-1
1/17/2019	6:32:47 PM	812	835	19	19	19	19	17	17	16	17	17	16	17	16	25.7	37.2	39.8	-1	-1	-1
1/17/2019	6:32:48 PM	15	836	19	19	19	19	17	17	16	17	16	17	16	17	25.7	37.2	39.8	-1	-1	-1
1/17/2019	6:32:48 PM	207	837	18	19	19	19	16	17	16	17	16	16	16	16	25.7	37.2	39.8	-1	-1	-1
1/17/2019	6:32:48 PM	410	838	19	19	19	19	17	17	17	16	16	16	16	16	25.7	37.2	39.8	-1	-1	-1
1/17/2019	6:32:48 PM	613	839	18	19	19	19	16	17	16	17	16	16	16	16	25.7	37.2	39.8	-1	-1	-1
1/17/2019	6:32:48 PM	801	840	19	19	19	19	17	17	17	16	17	16	17	16	25.7	37.2	39.8	-1	-1	-1
1/17/2019	6:32:49 PM	4	841	19	19	19	19	17	17	16	17	16	16	16	16	25.7	37.2	39.8	-1	-1	-1
1/17/2019	6:32:49 PM	207	842	19	19	19	19	17	16	17	16	17	16	16	16	25.7	37.2	39.8	-1	-1	-1
1/17/2019	6:32:49 PM	410	843	19	19	19	19	17	17	16	17	16	17	16	16	25.7	37.2	39.8	-1	-1	-1
1/17/2019	6:32:49 PM	613	844	19	19	19	18	17	16	17	16	17	16	16	16	25.7	37.2	39.8	-1	-1	-1
1/17/2019	6:32:49 PM	801	845	19	19	19	19	17	17	16	17	16	16	16	16	25.7	37.2	39.8	-1	-1	-1
1/17/2019	6:32:50 PM	4	846	19	19	19	19	17	16	17	16	17	16	17	16	25.7	37.2	39.8	-1	-1	-1
1/17/2019	6:32:50 PM	207	847	19	19	19	19	17	17	16	17	16	17	16	16	25.7	37.2	39.8	-1	-1	-1
1/17/2019	6:32:50 PM	410	848	19	19	19	19	17	17	17	17	17	16	17	16	25.7	37.2	39.8	-1	-1	-1
1/17/2019	6:32:50 PM	613	849	19	19	19	19	16	17	16	17	16	17	16	16	25.7	37.2	39.8	-1	-1	-1
1/17/2019	6:32:50 PM	801	850	19	19	19	19	17	17	17	17	16	16	16	16	25.7	37.2	39.8	-1	-1	-1
1/17/2019	6:32:51 PM	4	851	19	19	19	18	17	16	16	17	16	16	16	16	25.7	37.2	39.8	-1	-1	-1
1/17/2019	6:32:51 PM	207	852	18	19	19	19	16	17	17	16	17	16	16	16	25.7	37.2	39.8	-1	-1	-1
1/17/2019	6:32:51 PM	410	853	19	19	19	19	17	17	16	17	16	16	16	16	25.7	37.2	39.8	-1	-1	-1
1/17/2019	6:32:51 PM	613	854	18	19	19	19	16	17	17	16	17	16	17	16	25.7	37.2	38.5	-1	-1	-1
1/17/2019	6:32:51 PM	801	855	19	19	19	19	17	17	17	16	16	16	16	16	25.7	37.2	38.5	-1	-1	-1
1/17/2019	6:32:52 PM	4	856	18	19	19	19	17	17	16	16	17	16	17	16	25.7	37.2	38.5	-1	-1	-1
1/17/2019	6:32:52 PM	207	857	19	19	19	18	16	17	16	17	16	16	16	16	25.7	37.2	38.5	-1	-1	-1
1/17/2019	6:32:52 PM	410	858	19	19	19	19	17	17	17	17	17	16	17	16	25.7	37.2	38.5	-1	-1	-1
1/17/2019	6:32:52 PM	613	859	19	19	19	19	17	17	16	17	16	17	16	16	25.7	37.2	38.5	-1	-1	-1
1/17/2019	6:32:52 PM	801	860	18	19	19	19	17	17	17	17	17	16	16	16	25.7	37.2	38.5	-1	-1	-1
1/17/2019	6:32:53 PM	4	861	19	19	19	19	17	17	16	17	16	17	16	17	25.7	37.2	38.5	-1	-1	-1
1/17/2019	6:32:53 PM	207	862	18	19	19	19	17	16	16	16	17	16	17	16	25.7	37.2	38.5	-1	-1	-1
1/17/2019	6:32:53 PM	410	863	19	19	19	19	17	17	16	17	16	17	16	16	25.7	37.2	38.5	-1	-1	-1
1/17/2019	6:32:53 PM	613	864	19	19	19	19	17	16	17	17	16	16	16	16	25.7	37.2	38.5	-1	-1	-1
1/17/2019	6:32:53 PM	801	865	19	19	19	19	17	17	16	17	16	16	16	16	25.7	37.2	38.5	-1	-1	-1
1/17/2019	6:32:54 PM	4	866	19	19	19	19	17	16	17	17	17	16	16	16	25.7	37.2	38.5	-1	-1	-1
1/17/2019	6:32:54 PM	207	867	19	19	19	19	16	16	16	17	16	17	16	16	25.7	37.2	38.5	-1	-1	-1
1/17/2019	6:32:54 PM	410	868	19	19	19	19	17	17	17	17	17	16	16	16	25.7	37.2	38.5	-1	-1	-1
1/17/2019	6:32:54 PM	613	869	19	19	19	19	17	17	17	17	16	17	16	16	25.7	37.2	38.5	-1	-1	-1
1/17/2019	6:32:54 PM	801	870	19	19	19	19	17	17	16	17	17	16	17	16	25.7	37.2	38.5	-1	-1	-1
1/17/2019	6:32:55 PM	4	871	19	19	19	19	17	17	16	17	16	17	16	17	25.7	37.2	38.5	-1	-1	-1
1/17/2019	6:32:55 PM	207	872	18	19	19	19	17	16	17	16	17	16	16	16	25.7	37.2	38.5	-1	-1	-1
1/17/2019	6:32:55 PM	410	873	19	19	19	19	17	17	16	17	16	17	16	17	25.7	37.2	38.5	-1	-1	-1
1/17/2019	6:32:55 PM	613	874	19	19	19	19	17	17	17	16	17	16	16	16	25.7	37.2	38.5	-1	-1	-1
1/17/2019	6:32:55 PM	801	875	19	19	19	19	17	17	16	17	17	17	16	16	25.7	37.2	38.5	-1	-1	-1
1/17/2019	6:32:56 PM	4	876	19	19	19	19	17	16	17	16	17	16	16	16	25.7	37.2	38.5	-1	-1	-1
1/17/2019	6:32:56 PM	207	877	19	19	19	19	16	17	16	17	16	17	16	16	25.7	37.2	38.5	-1	-1	-1
1/17/2019	6:32:56 PM	410	878	19	19	19	19	17	16	16	17	17	17	16	17	25.7	37.2	38.5	-1	-1	-1
1/17/2019	6:32:56 PM	613	879	19	19	19	19	16	17	16	17	17	16	16	16	25.7	37.2	38.5	-1	-1	-1
1/17/2019	6:32:56 PM	801	880	19	19	19	19	17	17	16	17	16	16	16	16	25.7	37.2	38.5	-1	-1	-1
1/17/2019	6:32:57 PM	4	881	18	19	19	19	16	17	16	17	17	16	16	16	25.7	37.2	38.5	-1	-1	-1
1/17/2019	6:32:57 PM	207	882	19	19	19	18	17	16	16	16	16	16	16	16	25.7	37.2	38.5	-1	-1	-1
1/17/2019	6:32:57 PM	410	883	19	19	19	19	17	17	16	17	17	16	16	16	25.7	37.2	38.5	-1	-1	-1
1/17/2019	6:32:57 PM	613	884	19	19	19	19	17	17	16	17	16	17	16	17	25.7	37.2	38.5	-1	-1	-1
1/17/2019	6:32:57 PM	801	885	19	19	19	19	16	17	16	17	17	16	16	16	25.7	37.2	38.5	-1	-1	-1
1/17/2019	6:32:58 PM	4	886	19	19	19	18	16	16	16	17	16	16	16	16	25.7	37.2	38.5	-1	-1	-1
1/17/2019	6:32:58 PM	207	887	18	19	19	19	17	17	16	16	17	16	16	16	25.7	37.2	38.5	-1	-1	-1
1/17/2019	6:32:58 PM	410	888	19	19	19	19	16	17	16	17	16	17	16	16	25.7	37.2	38.5	-1	-1	-1
1/17/2019	6:32:58 PM	613	889	19	19	19	19	17	16	17	17	17	16	16	16	25.7	37.2	38.5	-1	-1	-1
1/17/2019	6:32:58 PM	801	890	19	19	19	19	17	17	16	17	16	16	16	16	25.7	37.2	38.5	-1	-1	-1
1/17/2019	6:32:59 PM	4	891	19	19	19	18	17	16	16	17	16	16	16	16	25.7	37.2	38.5	-1	-1	-1
1/17/2019	6:32:59 PM	207	892	18	19	19	19	17	16	16	16	17	16	16	16	25.7	37.2	38.5	-1	-1	-1
1/17/2019	6:32:59 PM	410	893	19	19	19	19	16	17	16	17	16	17	16	16	25.7	37.2	38.5	-1	-1	-1
1/17/2019	6:32:59 PM	613	894	19	19	19	19	17	16	17	17	17	17	16	16	25.7	37.2	38.5	-1	-1	-1
1/17/2019	6:32:59 PM	801	895	18	19	19	19	17	17	16	17	16	16	16	16	25.7	37.2	38.5	-1	-1	-1
1/17/2019	6:33:00 PM	4	896	19	19	19	18	17	16	17	16	16	16	16	16	25.7	37.2	22.9	-1	-1	-1
1/17/2019	6:33:00 PM	207	897	18	19	19	19	16	17	16	17	16	16	16	16	25.7	37.2	22.9	-1	-1	-1
1/17/2019	6:33:00 PM	410	898	19	19	19	19	17	17	17	16	17	16	16	16	25.7	37.2	22.9	-1	-1	-1
1/17/2019	6:33:00 PM	613	899	19	19	19	19	17	16	17	16	17	16	16	16	25.7	37.2	22.9	-1	-1	-1
1/17/2019	6:33:00 PM	801	900	19	19	19	19	16	16	16	17	16	16	16	17	25.7	37.2	22.9	-1	-1	-1
1/17/2019	6:33:01 PM	4	901	19	19	19	19	16	17	16	17	16	17	16	16	25.7	37.2	22.9	-1	-1	-1
1/17/2019	6:33:01 PM	207	902	18	19	19	19	16	17	16	17	16	16	16	16	25.7	37.2	22.9	-1	-1	-1
1/17/2019	6:33:01 PM	410	903	19	19	19	19	17	16	17	16	17	16	16	16	25.7	37.2	22.9	-1	-1	-1
1/17/2019	6:33:01 PM	613	904	19	19	19	19	17	17	16	17	16	16	16	17	25.7	37.2	22.9	-1	-1	-1
1/17/2019	6:33:01 PM	801	905	19	19	19	19	16	17	16	17	16	16	16	16	25.7	37.2	22.9	-1	-1	-1
1/17/2019	6:33:02 PM	4	906	18	19	19	19	17	17	16	17	17	16	16	16	25.7	37.2	22.9	-1	-1	-1
1/17/2019	6:33:02 PM	207	907	18	19	19	19	17	16	17	17	16	16	16	16	25.7	37.2	22.9	-1	-1	-1
1/17/2019	6:33:02 PM	410	908	19	19	19	19	16	17	16	17	16	17	16	17	25.7	37.2	22.9	-1	-1	-1
1/17/2019	6:33:02 PM	613	909	18	19	19	19	17	17	17	17	17	16	17	16	25.7	37.2	22.9	-1	-1	-1
1/17/2019	6:33:02 PM	801	910	19	19	19	19	17	17	17	16	17	16	16	16	25.7	37.2	22.9	-1	-1	-1
1/17/2019	6:33:03 PM	4	911	19	19	19	18	17	17	16	17	16	17	16	16	25.7	37.2	22.9	-1	-1	-1
1/17/2019	6:33:03 PM	207	912	18	19	19	19	17	17	16	17	17	16	16	16	25.7	37.2	22.9	-1	-1	-1
1/17/2019	6:33:03 PM	410	913	19	19	19	19	17	16	17	17	17	16	16	16	25.7	37.2	22.9	-1	-1	-1
1/17/2019	6:33:03 PM	613	914	19	19	19	18	17	17	16	16	16	16	16	16	25.7	37.2	22.9	-1	-1	-1
1/17/2019	6:33:03 PM	801	915	19	19	19	19	16	17	16	17	16	17	16	17	25.7	37.2	22.9	-1	-1	-1
1/17/2019	6:33:04 PM	4	916	18	19	19	19	16	17	17	16	16	16	16	16	25.7	37.2	22.9	-1	-1	-1
1/17/2019	6:33:04 PM	207	917	19	19	19	19	17	16	17	17	16	16	16	16	25.7	37.2	22.9	-1	-1	-1
1/17/2019	6:33:04 PM	410	918	19	19	19	19	17	17	16	17	16	17	16	16	25.7	37.2	22.9	-1	-1	-1
1/17/2019	6:33:04 PM	613	919	18	19	19	19	17	17	16	16	17	16	16	16	25.7	37.2	22.9	-1	-1	-1
1/17/2019	6:33:04 PM	801	920	19	19	19	19	17	17	17	16	17	16	16	16	25.7	37.2	22.9	-1	-1	-1
1/17/2019	6:33:05 PM	4	921	19	19	19	18	17	17	16	17	16	16	16	16	25.7	37.2	22.9	-1	-1	-1
1/17/2019	6:33:05 PM	207	922	18	19	19	19	16	17	17	17	16	16	16	16	25.7	37.2	22.9	-1	-1	-1
1/17/2019	6:33:05 PM	410	923	19	19	19	19	17	16	17	16	17	16	16	16	25.7	37.2	22.9	-1	-1	-1
1/17/2019	6:33:05 PM	613	924	19	19	19	19	16	16	16	17	16	16	16	17	25.7	37.2	22.9	-1	-1	-1
1/17/2019	6:33:05 PM	801	925	19	19	19	19	16	17	16	17	16	16	16	16	25.7	37.2	22.9	-1	-1	-1
1/17/2019	6:33:06 PM	4	926	19	19	19	19	17	16	16	16	17	16	16	16	25.7	37.2	22.9	-1	-1	-1
1/17/2019	6:33:06 PM	207	927	19	19	19	19	16	17	16	17	17	16	16	16	25.7	37.2	22.9	-1	-1	-1
1/17/2019	6:33:06 PM	410	928	19	19	19	19	17	16	16	16	17	16	16	16	25.7	37.2	22.9	-1	-1	-1
1/17/2019	6:33:06 PM	613	929	19	19	19	18	17	16	16	17	16	16	16	16	25.7	37.2	22.9	-1	-1	-1
1/17/2019	6:33:06 PM	801	930	19	19	19	19	17	17	16	17	16	17	16	17	25.7	37.2	22.9	-1	-1	-1
1/17/2019	6:33:07 PM	4	931	18	19	19	19	16	17	16	17	16	16	16	16	25.7	37.2	22.9	-1	-1	-1
1/17/2019	6:33:07 PM	207	932	19	19	19	18	17	16	17	17	16	16	16	16	25.7	37.2	22.9	-1	-1	-1
1/17/2019	6:33:07 PM	410	933	19	19	19	19	17	17	16	17	17	17	16	17	25.7	37.2	22.9	-1	-1	-1
1/17/2019	6:33:07 PM	613	934	18	19	19	19	17	17	16	17	17	16	16	16	25.7	37.2	22.9	-1	-1	-1
1/17/2019	6:33:07 PM	801	935	19	19	19	19	17	17	17	16	17	16	16	16	25.7	37.2	22.9	-1	-1	-1
1/17/2019	6:33:08 PM	4	936	19	19	19	19	17	17	16	17	16	16	16	16	25.7	37.2	22.9	-1	-1	-1
1/17/2019	6:33:08 PM	207	937	18	19	19	19	17	17	16	17	17	16	16	16	25.7	37.2	22.9	-1	-1	-1
1/17/2019	6:33:08 PM	410	938	19	19	19	19	17	16	17	17	17	16	16	16	25.7	37.3	24.7	-1	-1	-1
1/17/2019	6:33:08 PM	613	939	19	19	19	19	17	17	16	17	16	16	16	16	25.7	37.3	24.7	-1	-1	-1
1/17/2019	6:33:08 PM	801	940	19	19	19	19	17	17	16	17	16	16	16	16	25.7	37.3	24.7	-1	-1	-1
1/17/2019	6:33:09 PM	4	941	19	19	19	19	17	16	16	16	16	16	16	16	25.7	37.3	24.7	-1	-1	-1
1/17/2019	6:33:09 PM	207	942	19	19	19	19	16	17	16	17	16	17	16	16	25.7	37.3	24.7	-1	-1	-1
1/17/2019	6:33:09 PM	410	943	19	19	19	19	17	16	17	16	17	16	17	16	25.7	37.3	24.7	-1	-1	-1
1/17/2019	6:33:09 PM	613	944	19	19	19	19	17	17	16	17	16	16	16	16	25.7	37.3	24.7	-1	-1	-1
1/17/2019	6:33:09 PM	801	945	18	19	19	19	16	17	16	17	16	16	16	16	25.7	37.3	24.7	-1	-1	-1
1/17/2019	6:33:10 PM	4	946	19	19	19	19	17	16	17	16	17	16	16	16	25.7	37.3	24.7	-1	-1	-1
1/17/2019	6:33:10 PM	207	947	19	19	19	19	17	17	16	17	16	17	16	17	25.7	37.3	24.7	-1	-1	-1
1/17/2019	6:33:10 PM	410	948	19	19	19	19	17	17	17	17	17	16	17	16	25.7	37.3	24.7	-1	-1	-1
1/17/2019	6:33:10 PM	613	949	19	19	19	18	17	16	16	17	16	16	16	16	25.7	37.3	24.7	-1	-1	-1
1/17/2019	6:33:10 PM	801	950	19	19	19	19	16	17	16	17	16	17	16	16	25.7	37.3	24.7	-1	-1	-1
1/17/2019	6:33:11 PM	4	951	19	19	19	19	17	17	16	17	17	16	16	16	25.7	37.3	24.7	-1	-1	-1
1/17/2019	6:33:11 PM	207	952	19	19	19	19	16	17	16	17	16	16	16	16	25.7	37.3	24.7	-1	-1	-1
1/17/2019	6:33:11 PM	410	953	19	19	19	19	17	16	17	17	17	16	17	16	25.7	37.3	24.7	-1	-1	-1
1/17/2019	6:33:11 PM	613	954	19	19	19	19	17	16	16	17	16	16	16	16	25.7	37.3	24.7	-1	-1	-1
1/17/2019	6:33:11 PM	801	955	19	19	19	19	16	17	16	17	16	17	16	16	25.7	37.3	24.7	-1	-1	-1
1/17/2019	6:33:12 PM	4	956	19	19	19	19	17	16	17	16	17	16	16	16	25.7	37.3	24.7	-1	-1	-1
1/17/2019	6:33:12 PM	207	957	19	19	19	19	17	17	16	17	16	17	16	16	25.7	37.3	24.7	-1	-1	-1
1/17/2019	6:33:12 PM	410	958	19	19	19	19	17	17	17	17	17	16	16	16	25.7	37.3	24.7	-1	-1	-1
1/17/2019	6:33:12 PM	613	959	19	19	19	19	17	17	16	17	16	17	16	16	25.7	37.3	24.7	-1	-1	-1
1/17/2019	6:33:12 PM	801	960	18	19	19	19	16	17	17	17	16	16	16	16	25.7	37.3	24.7	-1	-1	-1
1/17/2019	6:33:13 PM	4	961	19	19	19	19	17	17	17	17	17	16	16	16	25.7	37.3	24.7	-1	-1	-1
1/17/2019	6:33:13 PM	207	962	19	19	19	19	17	17	16	17	16	17	16	17	25.7	37.3	24.7	-1	-1	-1
1/17/2019	6:33:13 PM	410	963	19	19	19	19	17	17	17	17	16	16	17	16	25.7	37.3	24.7	-1	-1	-1
1/17/2019	6:33:13 PM	613	964	19	19	19	19	17	16	17	16	16	16	16	16	25.7	37.3	24.7	-1	-1	-1
1/17/2019	6:33:13 PM	801	965	19	19	19	19	17	16	17	17	16	16	16	17	25.7	37.3	24.7	-1	-1	-1
1/17/2019	6:33:14 PM	4	966	18	19	19	19	16	17	17	17	17	16	17	16	25.7	37.3	24.7	-1	-1	-1
1/17/2019	6:33:14 PM	207	967	19	19	19	19	17	16	17	17	17	16	16	16	25.7	37.3	24.7	-1	-1	-1
1/17/2019	6:33:14 PM	410	968	19	19	19	19	17	17	16	17	16	17	16	17	25.7	37.3	24.7	-1	-1	-1
1/17/2019	6:33:14 PM	613	969	18	19	19	19	16	17	16	16	17	16	16	16	25.7	37.3	24.7	-1	-1	-1
1/17/2019	6:33:14 PM	801	970	18	19	19	19	17	17	17	17	17	16	16	16	25.7	37.3	24.7	-1	-1	-1
1/17/2019	6:33:15 PM	4	971	19	19	19	18	17	17	16	17	16	16	16	16	25.7	37.3	24.7	-1	-1	-1
1/17/2019	6:33:15 PM	207	972	19	19	19	19	17	17	17	17	17	16	16	16	25.7	37.3	24.7	-1	-1	-1
1/17/2019	6:33:15 PM	410	973	19	19	19	19	17	16	17	17	17	16	16	16	25.7	37.3	24.7	-1	-1	-1
1/17/2019	6:33:15 PM	613	974	19	19	19	19	16	17	16	16	16	16	16	16	25.7	37.3	24.7	-1	-1	-1
1/17/2019	6:33:15 PM	801	975	19	19	19	19	17	16	17	16	17	16	17	16	25.7	37.3	24.7	-1	-1	-1
1/17/2019	6:33:16 PM	4	976	19	19	19	19	17	17	16	17	16	16	16	16	25.7	37.3	24.7	-1	-1	-1
1/17/2019	6:33:16 PM	207	977	19	19	19	19	17	17	17	17	17	16	16	16	25.7	37.3	24.7	-1	-1	-1
1/17/2019	6:33:16 PM	410	978	19	19	19	19	17	16	17	17	17	16	16	16	25.7	37.3	24.7	-1	-1	-1
1/17/2019	6:33:16 PM	613	979	19	19	19	19	17	17	16	17	16	16	16	16	25.7	37.3	24.7	-1	-1	-1
1/17/2019	6:33:16 PM	801	980	19	20	19	19	16	17	16	17	17	16	16	16	25.7	37.3	24.4	-1	-1	-1
1/17/2019	6:33:17 PM	4	981	19	19	19	19	17	16	17	17	16	16	16	16	25.7	37.3	24.4	-1	-1	-1
1/17/2019	6:33:17 PM	207	982	19	19	19	19	16	17	16	17	16	17	16	16	25.7	37.3	24.4	-1	-1	-1
1/17/2019	6:33:17 PM	410	983	19	19	19	19	17	17	17	16	17	16	17	16	25.7	37.3	24.4	-1	-1	-1
1/17/2019	6:33:17 PM	613	984	18	19	19	19	16	17	16	17	16	16	16	16	25.7	37.3	24.4	-1	-1	-1
1/17/2019	6:33:17 PM	801	985	19	19	19	19	16	17	16	17	17	16	16	16	25.7	37.3	24.4	-1	-1	-1
1/17/2019	6:33:18 PM	4	986	19	19	19	18	17	16	16	17	17	16	16	16	25.7	37.3	24.4	-1	-1	-1
1/17/2019	6:33:18 PM	207	987	19	19	19	19	16	17	16	17	17	17	16	16	25.7	37.3	24.4	-1	-1	-1
1/17/2019	6:33:18 PM	410	988	19	19	19	19	17	16	17	16	17	16	17	16	25.7	37.3	24.4	-1	-1	-1
1/17/2019	6:33:18 PM	613	989	19	19	19	19	16	17	16	17	16	16	16	16	25.7	37.3	24.4	-1	-1	-1
1/17/2019	6:33:18 PM	801	990	19	19	19	19	17	17	16	17	16	16	16	16	25.7	37.3	24.4	-1	-1	-1
1/17/2019	6:33:19 PM	4	991	19	19	19	19	17	16	16	17	16	16	16	16	25.7	37.3	24.4	-1	-1	-1
1/17/2019	6:33:19 PM	207	992	19	19	19	19	17	17	17	17	17	16	16	16	25.7	37.3	24.4	-1	-1	-1
1/17/2019	6:33:19 PM	410	993	19	19	19	19	17	16	17	17	16	16	16	16	25.7	37.3	24.4	-1	-1	-1
1/17/2019	6:33:19 PM	613	994	18	19	19	19	16	17	16	17	16	16	16	16	25.7	37.3	24.4	-1	-1	-1
1/17/2019	6:33:19 PM	801	995	18	19	19	19	16	17	16	17	16	16	16	16	25.7	37.3	24.4	-1	-1	-1
1/17/2019	6:33:20 PM	4	996	19	19	19	19	17	17	16	17	16	17	16	16	25.7	37.3	24.4	-1	-1	-1
1/17/2019	6:33:20 PM	207	997	19	19	19	19	16	17	16	17	17	17	16	16	25.7	37.3	24.4	-1	-1	-1
1/17/2019	6:33:20 PM	410	998	19	19	19	19	17	16	17	16	17	16	16	16	25.7	37.3	24.4	-1	-1	-1
1/17/2019	6:33:20 PM	613	999	19	19	19	19	16	17	16	17	16	16	16	16	25.7	37.3	24.4	-1	-1	-1
1/17/2019	6:33:20 PM	801	1000	18	19	19	19	16	17	16	17	16	16	17	16	25.7	37.3	24.4	-1	-1	-1
1/17/2019	6:33:21 PM	4	1001	19	19	19	18	17	17	17	17	16	16	16	17	25.7	37.3	24.4	-1	-1	-1
1/17/2019	6:33:21 PM	207	1002	18	19	19	19	16	17	16	17	17	16	16	16	25.7	37.3	24.4	-1	-1	-1
1/17/2019	6:33:21 PM	410	1003	19	19	19	19	17	17	16	16	17	16	16	16	25.7	37.3	24.4	-1	-1	-1
1/17/2019	6:33:21 PM	613	1004	18	19	19	19	16	17	16	17	16	16	16	16	25.7	37.3	24.4	-1	-1	-1
1/17/2019	6:33:21 PM	801	1005	18	19	19	19	16	17	16	17	16	16	16	16	25.7	37.3	24.4	-1	-1	-1
1/17/2019	6:33:22 PM	6	1006	19	19	19	19	17	17	16	17	16	17	16	16	25.7	37.3	24.4	-1	-1	-1
1/17/2019	6:33:22 PM	209	1007	19	19	19	19	17	17	17	17	17	16	17	16	25.7	37.3	24.4	-1	-1	-1
1/17/2019	6:33:22 PM	412	1008	19	19	19	19	16	17	16	17	16	17	16	16	25.7	37.3	24.4	-1	-1	-1
1/17/2019	6:33:22 PM	615	1009	18	19	19	19	16	16	17	17	16	16	16	16	25.7	37.3	24.4	-1	-1	-1
1/17/2019	6:33:22 PM	803	1010	19	19	19	19	17	16	17	16	17	16	16	16	25.7	37.3	24.4	-1	-1	-1
1/17/2019	6:33:23 PM	6	1011	19	19	19	19	16	17	16	17	16	17	16	16	25.7	37.3	24.4	-1	-1	-1
1/17/2019	6:33:23 PM	209	1012	19	19	19	19	17	17	17	16	17	16	17	16	25.7	37.3	24.4	-1	-1	-1
1/17/2019	6:33:23 PM	412	1013	19	19	19	19	17	17	16	17	16	16	16	16	25.7	37.3	24.4	-1	-1	-1
1/17/2019	6:33:23 PM	615	1014	18	19	19	19	17	16	17	16	17	16	16	16	25.7	37.3	24.4	-1	-1	-1
1/17/2019	6:33:23 PM	803	1015	19	19	19	19	17	17	17	17	16	17	16	16	25.7	37.3	24.4	-1	-1	-1
1/17/2019	6:33:24 PM	6	1016	18	19	19	19	16	17	16	17	17	16	16	16	25.7	37.3	24.4	-1	-1	-1
1/17/2019	6:33:24 PM	209	1017	19	19	19	18	17	17	17	17	17	16	16	16	25.7	37.3	24.4	-1	-1	-1
1/17/2019	6:33:24 PM	412	1018	19	19	19	19	16	17	16	17	17	16	16	16	25.7	37.3	24.4	-1	-1	-1
1/17/2019	6:33:24 PM	615	1019	19	19	19	18	17	16	17	16	16	16	16	16	25.7	37.3	24.4	-1	-1	-1
1/17/2019	6:33:24 PM	803	1020	19	19	19	19	16	17	16	17	16	17	16	16	25.7	37.3	24.4	-1	-1	-1
1/17/2019	6:33:25 PM	6	1021	19	19	19	19	17	16	17	16	17	16	16	16	25.7	37.3	24.4	-1	-1	-1
1/17/2019	6:33:25 PM	209	1022	19	19	19	19	16	17	16	17	17	16	16	16	25.7	37.3	26.2	-1	-1	-1
1/17/2019	6:33:25 PM	412	1023	19	19	19	19	16	17	16	17	16	16	16	16	25.7	37.3	26.2	-1	-1	-1
1/17/2019	6:33:25 PM	615	1024	18	19	19	19	16	17	16	17	16	16	16	16	25.7	37.3	26.2	-1	-1	-1
1/17/2019	6:33:25 PM	803	1025	19	19	19	19	17	17	17	17	17	16	17	16	25.7	37.3	26.2	-1	-1	-1
1/17/2019	6:33:26 PM	6	1026	19	19	19	19	17	16	17	17	17	16	16	16	25.7	37.3	26.2	-1	-1	-1
1/17/2019	6:33:26 PM	209	1027	19	19	19	19	17	17	16	17	16	17	16	16	25.7	37.3	26.2	-1	-1	-1
1/17/2019	6:33:26 PM	412	1028	18	19	19	19	17	17	17	16	17	16	16	16	25.7	37.3	26.2	-1	-1	-1
1/17/2019	6:33:26 PM	615	1029	19	19	19	19	17	16	17	16	16	16	16	16	25.7	37.3	26.2	-1	-1	-1
1/17/2019	6:33:26 PM	803	1030	19	19	19	19	17	17	17	17	16	16	16	17	25.7	37.3	26.2	-1	-1	-1
1/17/2019	6:33:27 PM	6	1031	19	19	19	19	16	17	16	17	17	16	16	16	25.7	37.3	26.2	-1	-1	-1
1/17/2019	6:33:27 PM	209	1032	19	19	19	19	17	17	17	16	17	16	16	16	25.7	37.3	26.2	-1	-1	-1
1/17/2019	6:33:27 PM	412	1033	19	19	19	19	16	16	16	17	16	16	16	17	25.7	37.3	26.2	-1	-1	-1
1/17/2019	6:33:27 PM	615	1034	18	19	19	19	16	16	16	17	16	16	17	16	25.7	37.3	26.2	-1	-1	-1
1/17/2019	6:33:27 PM	803	1035	19	19	19	19	17	16	17	17	17	16	17	17	25.7	37.3	26.2	-1	-1	-1
1/17/2019	6:33:28 PM	6	1036	19	19	19	19	17	17	16	17	16	17	16	17	25.7	37.3	26.2	-1	-1	-1
1/17/2019	6:33:28 PM	209	1037	19	19	19	19	17	17	17	17	17	16	17	16	25.7	37.3	26.2	-1	-1	-1
1/17/2019	6:33:28 PM	412	1038	19	19	19	18	16	17	17	17	16	16	16	16	25.7	37.3	26.2	-1	-1	-1
1/17/2019	6:33:28 PM	615	1039	18	19	19	19	16	17	16	17	16	16	16	16	25.7	37.3	26.2	-1	-1	-1
1/17/2019	6:33:28 PM	803	1040	19	19	19	19	17	17	17	17	17	16	17	16	25.7	37.3	26.2	-1	-1	-1
1/17/2019	6:33:29 PM	6	1041	19	19	19	19	17	17	17	17	17	17	16	16	25.7	37.3	26.2	-1	-1	-1
1/17/2019	6:33:29 PM	209	1042	19	19	19	19	17	17	16	17	17	16	16	16	25.7	37.3	26.2	-1	-1	-1
1/17/2019	6:33:29 PM	412	1043	19	19	19	18	17	17	16	16	16	16	16	16	25.7	37.3	26.2	-1	-1	-1
1/17/2019	6:33:29 PM	615	1044	19	19	19	19	16	17	16	17	16	17	16	16	25.7	37.3	26.2	-1	-1	-1
1/17/2019	6:33:29 PM	803	1045	19	19	19	19	16	17	17	17	16	16	17	16	25.7	37.3	26.2	-1	-1	-1
1/17/2019	6:33:30 PM	6	1046	19	19	19	19	17	16	17	16	17	16	17	16	25.7	37.3	26.2	-1	-1	-1
1/17/2019	6:33:30 PM	209	1047	19	19	19	19	17	17	16	17	16	16	16	16	25.7	37.3	26.2	-1	-1	-1
1/17/2019	6:33:30 PM	412	1048	18	19	19	19	17	16	17	16	17	16	17	16	25.7	37.3	26.2	-1	-1	-1
1/17/2019	6:33:30 PM	615	1049	19	19	19	19	16	16	17	17	16	16	16	16	25.7	37.3	26.2	-1	-1	-1
1/17/2019	6:33:30 PM	803	1050	19	19	19	19	16	17	16	17	16	17	16	17	25.7	37.3	26.2	-1	-1	-1
1/17/2019	6:33:31 PM	6	1051	19	19	19	19	17	16	17	16	17	16	16	16	25.7	37.3	26.2	-1	-1	-1
1/17/2019	6:33:31 PM	209	1052	19	19	19	19	17	17	16	17	16	16	16	16	25.7	37.3	26.2	-1	-1	-1
1/17/2019	6:33:31 PM	412	1053	19	19	19	19	17	16	17	16	17	16	16	16	25.7	37.3	26.2	-1	-1	-1
1/17/2019	6:33:31 PM	615	1054	19	19	19	19	17	17	16	17	16	17	16	17	25.7	37.3	26.2	-1	-1	-1
1/17/2019	6:33:31 PM	803	1055	19	19	19	19	17	17	16	17	17	17	16	16	25.7	37.3	26.2	-1	-1	-1
1/17/2019	6:33:32 PM	6	1056	19	19	19	19	17	16	17	17	16	16	16	16	25.7	37.3	26.2	-1	-1	-1
1/17/2019	6:33:32 PM	209	1057	19	19	19	19	17	17	16	17	16	16	16	16	25.7	37.3	26.2	-1	-1	-1
1/17/2019	6:33:32 PM	412	1058	18	19	19	19	17	16	16	16	17	16	16	16	25.7	37.3	26.2	-1	-1	-1
1/17/2019	6:33:32 PM	615	1059	19	19	19	19	17	17	16	17	16	16	16	16	25.7	37.3	26.2	-1	-1	-1
1/17/2019	6:33:32 PM	803	1060	19	19	19	19	16	17	16	17	16	17	16	17	25.7	37.3	26.2	-1	-1	-1
1/17/2019	6:33:33 PM	6	1061	19	19	19	19	17	17	17	17	17	16	16	16	25.7	37.3	26.2	-1	-1	-1
1/17/2019	6:33:33 PM	209	1062	19	19	19	19	17	17	16	17	16	17	16	17	25.7	37.3	26.2	-1	-1	-1
1/17/2019	6:33:33 PM	412	1063	18	19	19	19	17	17	16	16	17	16	16	16	25.7	37.3	26.2	-1	-1	-1
1/17/2019	6:33:33 PM	615	1064	19	19	19	19	16	17	16	17	16	16	16	16	25.7	37.4	23.7	-1	-1	-1
1/17/2019	6:33:33 PM	803	1065	19	19	19	19	16	17	16	17	17	17	16	17	25.7	37.4	23.7	-1	-1	-1
1/17/2019	6:33:34 PM	6	1066	19	19	19	19	17	17	17	16	17	16	16	16	25.7	37.4	23.7	-1	-1	-1
1/17/2019	6:33:34 PM	209	1067	19	19	19	19	16	17	16	17	16	17	16	16	25.7	37.4	23.7	-1	-1	-1
1/17/2019	6:33:34 PM	412	1068	18	19	19	19	17	16	17	16	17	16	16	16	25.7	37.4	23.7	-1	-1	-1
1/17/2019	6:33:34 PM	615	1069	19	19	19	18	17	16	16	17	16	16	16	16	25.7	37.4	23.7	-1	-1	-1
1/17/2019	6:33:34 PM	803	1070	19	20	19	19	17	17	17	17	17	16	17	16	25.7	37.4	23.7	-1	-1	-1
1/17/2019	6:33:35 PM	6	1071	19	19	19	18	17	17	17	17	16	17	16	17	25.7	37.4	23.7	-1	-1	-1
1/17/2019	6:33:35 PM	209	1072	19	19	19	19	17	17	17	16	17	16	17	16	25.7	37.4	23.7	-1	-1	-1
1/17/2019	6:33:35 PM	412	1073	19	19	19	19	17	16	16	17	17	16	16	16	25.7	37.4	23.7	-1	-1	-1
1/17/2019	6:33:35 PM	615	1074	19	19	19	19	16	17	16	17	16	16	16	16	25.7	37.4	23.7	-1	-1	-1
1/17/2019	6:33:35 PM	803	1075	19	19	19	19	17	17	17	16	17	16	17	16	25.7	37.4	23.7	-1	-1	-1
1/17/2019	6:33:36 PM	6	1076	19	19	19	19	17	17	16	17	16	17	16	16	25.7	37.4	23.7	-1	-1	-1
1/17/2019	6:33:36 PM	209	1077	18	19	19	19	17	17	17	16	17	16	16	16	25.7	37.4	23.7	-1	-1	-1
1/17/2019	6:33:36 PM	412	1078	19	19	19	19	17	16	16	17	16	16	16	16	25.7	37.4	23.7	-1	-1	-1
1/17/2019	6:33:36 PM	615	1079	19	19	19	19	17	17	16	16	16	16	16	16	25.7	37.4	23.7	-1	-1	-1
1/17/2019	6:33:36 PM	803	1080	19	19	19	19	17	17	17	17	17	17	16	16	25.7	37.4	23.7	-1	-1	-1
1/17/2019	6:33:37 PM	6	1081	18	19	19	19	16	17	16	17	16	16	16	16	25.7	37.4	23.7	-1	-1	-1
1/17/2019	6:33:37 PM	209	1082	19	19	19	19	17	16	17	17	16	16	16	16	25.7	37.4	23.7	-1	-1	-1
1/17/2019	6:33:37 PM	412	1083	18	19	19	19	16	17	16	17	16	16	16	16	25.7	37.4	23.7	-1	-1	-1
1/17/2019	6:33:37 PM	615	1084	19	19	19	19	17	17	17	17	16	16	16	16	25.7	37.4	23.7	-1	-1	-1
1/17/2019	6:33:37 PM	803	1085	19	19	19	19	17	17	17	17	16	17	16	17	25.7	37.4	23.7	-1	-1	-1
1/17/2019	6:33:38 PM	6	1086	19	19	19	19	17	16	17	16	16	16	16	16	25.7	37.4	23.7	-1	-1	-1
1/17/2019	6:33:38 PM	209	1087	18	19	19	19	16	17	16	17	16	16	16	16	25.7	37.4	23.7	-1	-1	-1
1/17/2019	6:33:38 PM	412	1088	19	19	19	19	17	16	17	16	16	16	16	16	25.7	37.4	23.7	-1	-1	-1
1/17/2019	6:33:38 PM	615	1089	19	19	19	19	16	17	16	17	16	16	16	17	25.7	37.4	23.7	-1	-1	-1
1/17/2019	6:33:38 PM	803	1090	19	20	19	19	16	17	17	17	16	17	17	16	25.7	37.4	23.7	-1	-1	-1
1/17/2019	6:33:39 PM	6	1091	19	19	19	19	17	16	17	17	16	16	17	16	25.7	37.4	23.7	-1	-1	-1
1/17/2019	6:33:39 PM	209	1092	19	19	19	19	16	17	16	17	16	17	16	16	25.7	37.4	23.7	-1	-1	-1
1/17/2019	6:33:39 PM	412	1093	18	19	19	19	16	17	16	16	17	16	16	16	25.7	37.4	23.7	-1	-1	-1
1/17/2019	6:33:39 PM	615	1094	19	19	19	19	16	17	16	17	16	16	16	16	25.7	37.4	23.7	-1	-1	-1
1/17/2019	6:33:39 PM	803	1095	19	19	19	19	16	17	16	17	17	17	16	16	25.7	37.4	23.7	-1	-1	-1
1/17/2019	6:33:40 PM	6	1096	19	19	19	19	17	16	17	16	16	16	16	16	25.7	37.4	23.7	-1	-1	-1
1/17/2019	6:33:40 PM	209	1097	19	19	19	19	17	17	16	17	16	17	16	16	25.7	37.4	23.7	-1	-1	-1
1/17/2019	6:33:40 PM	412	1098	18	19	19	19	17	16	16	16	17	16	16	16	25.7	37.4	23.7	-1	-1	-1
1/17/2019	6:33:40 PM	615	1099	19	19	19	19	17	17	17	17	16	16	16	16	25.7	37.4	23.7	-1	-1	-1
1/17/2019	6:33:40 PM	803	1100	19	19	19	19	16	17	17	17	16	16	17	16	25.7	37.4	23.7	-1	-1	-1
1/17/2019	6:33:41 PM	6	1101	19	19	19	19	17	16	16	16	16	16	16	16	25.7	37.4	23.7	-1	-1	-1
1/17/2019	6:33:41 PM	209	1102	19	19	19	19	16	17	16	17	16	16	16	16	25.7	37.4	23.7	-1	-1	-1
1/17/2019	6:33:41 PM	412	1103	19	19	19	19	17	16	16	16	16	16	16	16	25.7	37.4	23.7	-1	-1	-1
1/17/2019	6:33:41 PM	615	1104	19	19	19	19	16	17	17	17	16	16	16	16	25.7	37.4	23.7	-1	-1	-1
1/17/2019	6:33:41 PM	803	1105	18	20	19	19	17	17	17	17	17	16	17	16	25.7	37.4	23.7	-1	-1	-1
1/17/2019	6:33:42 PM	6	1106	19	19	19	19	16	17	16	17	16	16	16	16	25.7	37.4	38.2	-1	-1	-1
1/17/2019	6:33:42 PM	209	1107	18	19	19	19	17	17	17	17	17	16	17	16	25.7	37.4	38.2	-1	-1	-1
1/17/2019	6:33:42 PM	412	1108	19	19	19	18	16	16	17	17	16	16	16	16	25.7	37.4	38.2	-1	-1	-1
1/17/2019	6:33:42 PM	615	1109	18	19	19	19	17	17	17	16	17	16	16	16	25.7	37.4	38.2	-1	-1	-1
1/17/2019	6:33:42 PM	803	1110	19	19	19	19	17	16	17	16	17	16	16	16	25.7	37.4	38.2	-1	-1	-1
1/17/2019	6:33:43 PM	6	1111	18	19	19	19	16	17	16	17	17	16	16	16	25.7	37.4	38.2	-1	-1	-1
1/17/2019	6:33:43 PM	209	1112	19	19	19	19	17	16	17	16	16	16	16	16	25.7	37.4	38.2	-1	-1	-1
1/17/2019	6:33:43 PM	412	1113	18	19	19	19	16	17	16	17	16	16	16	16	25.7	37.4	38.2	-1	-1	-1
1/17/2019	6:33:43 PM	615	1114	19	19	19	19	17	16	17	17	16	16	16	16	25.7	37.4	38.2	-1	-1	-1
1/17/2019	6:33:43 PM	803	1115	19	19	19	19	17	17	16	17	16	17	16	16	25.7	37.4	38.2	-1	-1	-1
1/17/2019	6:33:44 PM	6	1116	19	19	19	18	17	16	17	16	17	16	16	16	25.7	37.4	38.2	-1	-1	-1
1/17/2019	6:33:44 PM	209	1117	19	19	19	19	16	17	16	17	16	17	16	16	25.7	37.4	38.2	-1	-1	-1
1/17/2019	6:33:44 PM	412	1118	19	19	19	18	17	17	17	16	17	16	16	16	25.7	37.4	38.2	-1	-1	-1
1/17/2019	6:33:44 PM	615	1119	18	19	19	19	17	17	17	17	17	16	16	16	25.7	37.4	38.2	-1	-1	-1
1/17/2019	6:33:44 PM	803	1120	19	19	19	19	17	17	17	17	17	16	17	16	25.7	37.4	38.2	-1	-1	-1
1/17/2019	6:33:45 PM	6	1121	19	19	19	19	16	17	16	17	16	17	16	17	25.7	37.4	38.2	-1	-1	-1
1/17/2019	6:33:45 PM	209	1122	18	20	19	19	17	17	17	16	17	16	17	16	25.7	37.4	38.2	-1	-1	-1
1/17/2019	6:33:45 PM	412	1123	19	19	19	19	17	16	16	16	16	16	16	16	25.7	37.4	38.2	-1	-1	-1
1/17/2019	6:33:45 PM	615	1124	18	19	19	19	17	17	16	17	17	16	17	16	25.7	37.4	38.2	-1	-1	-1
1/17/2019	6:33:45 PM	803	1125	19	19	19	19	17	17	17	16	17	16	17	16	25.7	37.4	38.2	-1	-1	-1
1/17/2019	6:33:46 PM	6	1126	19	19	19	19	16	16	16	17	16	16	16	16	25.7	37.4	38.2	-1	-1	-1
1/17/2019	6:33:46 PM	209	1127	19	19	19	19	17	16	17	16	17	16	16	16	25.7	37.4	38.2	-1	-1	-1
1/17/2019	6:33:46 PM	412	1128	19	19	19	19	17	17	16	17	16	16	16	16	25.7	37.4	38.2	-1	-1	-1
1/17/2019	6:33:46 PM	615	1129	19	19	19	19	17	17	17	17	17	16	17	16	25.7	37.4	38.2	-1	-1	-1
1/17/2019	6:33:46 PM	803	1130	19	19	19	19	17	16	17	17	17	16	16	16	25.7	37.4	38.2	-1	-1	-1
1/17/2019	6:33:47 PM	6	1131	18	19	19	19	16	16	16	16	16	16	16	16	25.7	37.4	38.2	-1	-1	-1
1/17/2019	6:33:47 PM	209	1132	19	19	19	19	17	17	16	16	17	17	16	16	25.7	37.4	38.2	-1	-1	-1
1/17/2019	6:33:47 PM	412	1133	19	19	19	19	16	17	16	17	17	16	16	16	25.7	37.4	38.2	-1	-1	-1
1/17/2019	6:33:47 PM	615	1134	19	19	19	19	17	16	16	17	16	17	16	17	25.7	37.4	38.2	-1	-1	-1
1/17/2019	6:33:47 PM	803	1135	19	19	19	19	16	17	16	17	17	16	16	16	25.7	37.4	38.2	-1	-1	-1
1/17/2019	6:33:48 PM	6	1136	19	19	19	18	17	16	16	17	16	16	16	16	25.7	37.4	38.2	-1	-1	-1
1/17/2019	6:33:48 PM	209	1137	19	19	19	19	16	17	16	17	16	16	16	16	25.7	37.4	38.2	-1	-1	-1
1/17/2019	6:33:48 PM	412	1138	19	19	19	19	17	16	17	16	16	16	16	16	25.7	37.4	38.2	-1	-1	-1
1/17/2019	6:33:48 PM	615	1139	18	19	19	19	17	17	16	17	17	16	16	16	25.7	37.4	38.2	-1	-1	-1
1/17/2019	6:33:48 PM	803	1140	19	19	19	19	17	17	17	16	17	16	17	16	25.7	37.4	38.2	-1	-1	-1
1/17/2019	6:33:49 PM	6	1141	18	19	19	19	16	17	16	17	16	16	16	16	25.7	37.4	38.2	-1	-1	-1
1/17/2019	6:33:49 PM	209	1142	19	19	19	19	17	17	16	17	16	16	16	17	25.7	37.4	38.2	-1	-1	-1
1/17/2019	6:33:49 PM	412	1143	18	19	19	19	17	17	16	17	17	16	16	16	25.7	37.4	38.2	-1	-1	-1
1/17/2019	6:33:49 PM	615	1144	19	19	19	19	17	17	16	17	16	17	16	16	25.7	37.4	38.2	-1	-1	-1
1/17/2019	6:33:49 PM	803	1145	19	19	19	19	16	17	16	17	16	17	16	16	25.7	37.4	38.2	-1	-1	-1
1/17/2019	6:33:50 PM	6	1146	19	19	19	18	16	16	16	17	16	16	16	16	25.7	37.4	38.2	-1	-1	-1
1/17/2019	6:33:50 PM	209	1147	18	19	19	19	17	17	17	17	17	16	17	16	25.7	37.4	38.2	-1	-1	-1
1/17/2019	6:33:50 PM	412	1148	19	19	19	19	16	17	16	17	16	17	16	16	25.7	37.4	32.7	-1	-1	-1
1/17/2019	6:33:50 PM	615	1149	19	19	19	19	17	16	17	16	17	16	16	16	25.7	37.4	32.7	-1	-1	-1
1/17/2019	6:33:50 PM	803	1150	19	19	19	19	17	17	16	17	16	16	16	16	25.7	37.4	32.7	-1	-1	-1
1/17/2019	6:33:51 PM	6	1151	19	19	19	18	17	16	17	16	16	16	16	16	25.7	37.4	32.7	-1	-1	-1
1/17/2019	6:33:51 PM	209	1152	19	19	19	19	17	17	16	17	16	17	16	16	25.7	37.4	32.7	-1	-1	-1
1/17/2019	6:33:51 PM	412	1153	18	19	19	19	16	16	16	17	16	16	16	16	25.7	37.4	32.7	-1	-1	-1
1/17/2019	6:33:51 PM	615	1154	19	19	19	19	17	16	17	17	16	16	16	16	25.7	37.4	32.7	-1	-1	-1
1/17/2019	6:33:51 PM	803	1155	19	19	19	19	17	17	16	17	17	17	16	17	25.7	37.4	32.7	-1	-1	-1
1/17/2019	6:33:52 PM	6	1156	18	19	18	19	16	17	16	16	17	16	16	16	25.7	37.4	32.7	-1	-1	-1
1/17/2019	6:33:52 PM	209	1157	19	19	19	19	17	17	17	16	17	16	16	16	25.7	37.4	32.7	-1	-1	-1
1/17/2019	6:33:52 PM	412	1158	19	19	19	19	17	17	17	17	16	16	16	16	25.7	37.4	32.7	-1	-1	-1
1/17/2019	6:33:52 PM	615	1159	19	19	19	19	17	17	17	17	17	16	17	16	25.7	37.4	32.7	-1	-1	-1
1/17/2019	6:33:52 PM	803	1160	19	19	19	19	17	17	17	17	17	16	17	16	25.7	37.4	32.7	-1	-1	-1
1/17/2019	6:33:53 PM	6	1161	19	19	19	18	16	16	16	16	16	16	16	16	25.7	37.4	32.7	-1	-1	-1
1/17/2019	6:33:53 PM	209	1162	19	19	19	19	16	17	16	17	16	16	16	16	25.7	37.4	32.7	-1	-1	-1
1/17/2019	6:33:53 PM	412	1163	19	19	19	19	17	16	17	16	17	16	16	16	25.7	37.4	32.7	-1	-1	-1
1/17/2019	6:33:53 PM	615	1164	19	19	19	19	17	17	16	17	16	17	16	16	25.7	37.4	32.7	-1	-1	-1
1/17/2019	6:33:53 PM	803	1165	19	19	19	19	16	17	16	17	16	17	16	16	25.7	37.4	32.7	-1	-1	-1
1/17/2019	6:33:54 PM	6	1166	19	19	19	19	17	16	17	16	16	16	16	16	25.7	37.4	32.7	-1	-1	-1
1/17/2019	6:33:54 PM	209	1167	19	19	19	19	16	17	16	17	16	16	16	16	25.7	37.4	32.7	-1	-1	-1
1/17/2019	6:33:54 PM	412	1168	19	19	19	19	17	17	17	16	17	16	16	16	25.7	37.4	32.7	-1	-1	-1
1/17/2019	6:33:54 PM	615	1169	19	19	19	19	17	17	16	16	17	17	16	16	25.7	37.4	32.7	-1	-1	-1
1/17/2019	6:33:54 PM	803	1170	19	19	19	19	17	17	16	17	16	16	16	16	25.7	37.4	32.7	-1	-1	-1
1/17/2019	6:33:55 PM	6	1171	18	19	19	19	17	17	16	16	17	16	16	16	25.7	37.4	32.7	-1	-1	-1
1/17/2019	6:33:55 PM	209	1172	19	19	19	19	17	16	17	17	16	16	16	16	25.7	37.4	32.7	-1	-1	-1
1/17/2019	6:33:55 PM	412	1173	18	19	19	19	17	17	16	17	17	16	17	16	25.7	37.4	32.7	-1	-1	-1
1/17/2019	6:33:55 PM	615	1174	19	19	19	19	17	16	17	17	17	17	16	16	25.7	37.4	32.7	-1	-1	-1
1/17/2019	6:33:55 PM	803	1175	19	19	19	19	17	17	16	17	16	16	16	16	25.7	37.4	32.7	-1	-1	-1
1/17/2019	6:33:56 PM	6	1176	18	19	19	19	17	16	16	16	17	16	16	16	25.7	37.4	32.7	-1	-1	-1
1/17/2019	6:33:56 PM	209	1177	19	19	19	18	17	16	16	17	16	16	16	16	25.7	37.4	32.7	-1	-1	-1
1/17/2019	6:33:56 PM	412	1178	18	19	19	19	17	17	16	16	17	16	16	16	25.7	37.4	32.7	-1	-1	-1
1/17/2019	6:33:56 PM	615	1179	19	19	19	19	17	17	16	17	17	17	16	17	25.7	37.4	32.7	-1	-1	-1
1/17/2019	6:33:56 PM	803	1180	19	19	19	19	17	17	16	17	16	16	16	17	25.7	37.4	32.7	-1	-1	-1
1/17/2019	6:33:57 PM	6	1181	19	19	19	18	17	16	17	16	17	16	16	16	25.7	37.4	32.7	-1	-1	-1
1/17/2019	6:33:57 PM	209	1182	19	19	19	19	17	17	16	17	16	17	16	16	25.7	37.4	32.7	-1	-1	-1
1/17/2019	6:33:57 PM	412	1183	19	19	19	19	16	16	17	17	17	16	16	16	25.7	37.4	32.7	-1	-1	-1
1/17/2019	6:33:57 PM	615	1184	19	19	19	19	17	17	17	17	16	17	16	17	25.7	37.4	32.7	-1	-1	-1
1/17/2019	6:33:57 PM	803	1185	19	19	19	19	17	17	16	17	16	16	16	16	25.7	37.4	32.7	-1	-1	-1
1/17/2019	6:33:58 PM	6	1186	18	19	19	19	17	16	16	16	17	16	16	16	25.7	37.4	32.7	-1	-1	-1
1/17/2019	6:33:58 PM	209	1187	19	19	19	19	17	17	16	16	17	17	16	16	25.7	37.4	32.7	-1	-1	-1
1/17/2019	6:33:58 PM	412	1188	19	19	19	19	16	17	16	17	16	16	16	16	25.7	37.4	32.7	-1	-1	-1
1/17/2019	6:33:58 PM	615	1189	19	19	19	19	17	17	17	16	17	16	17	16	25.7	37.4	32.7	-1	-1	-1
1/17/2019	6:33:58 PM	803	1190	19	19	19	19	17	16	16	17	16	16	16	16	25.7	37.5	24.2	-1	-1	-1
1/17/2019	6:33:59 PM	6	1191	18	19	19	19	16	16	16	16	16	16	16	16	25.7	37.5	24.2	-1	-1	-1
1/17/2019	6:33:59 PM	209	1192	19	19	19	19	17	16	17	16	16	16	17	16	25.7	37.5	24.2	-1	-1	-1
1/17/2019	6:33:59 PM	412	1193	19	19	19	19	16	17	16	17	17	16	16	16	25.7	37.5	24.2	-1	-1	-1
1/17/2019	6:33:59 PM	615	1194	19	19	19	19	17	17	17	17	17	16	16	16	25.7	37.5	24.2	-1	-1	-1
1/17/2019	6:33:59 PM	803	1195	19	19	19	19	17	17	16	16	17	16	16	16	25.7	37.5	24.2	-1	-1	-1
1/17/2019	6:34:00 PM	6	1196	18	19	19	19	16	16	17	17	16	16	16	16	25.7	37.5	24.2	-1	-1	-1
1/17/2019	6:34:00 PM	209	1197	19	19	19	19	17	16	16	17	16	17	16	17	25.7	37.5	24.2	-1	-1	-1
1/17/2019	6:34:00 PM	412	1198	18	19	19	19	17	17	16	17	17	16	16	16	25.7	37.5	24.2	-1	-1	-1
1/17/2019	6:34:00 PM	615	1199	19	19	19	19	17	17	16	17	16	17	16	17	25.7	37.5	24.2	-1	-1	-1
1/17/2019	6:34:00 PM	803	1200	18	19	19	19	16	17	16	17	16	16	16	16	25.7	37.5	24.2	-1	-1	-1
1/17/2019	6:34:01 PM	6	1201	18	19	19	19	17	16	16	16	17	16	16	16	25.7	37.5	24.2	-1	-1	-1
1/17/2019	6:34:01 PM	209	1202	19	19	19	19	16	17	16	17	16	17	16	17	25.7	37.5	24.2	-1	-1	-1
1/17/2019	6:34:01 PM	412	1203	18	19	19	19	17	16	17	17	17	16	17	16	25.7	37.5	24.2	-1	-1	-1
1/17/2019	6:34:01 PM	615	1204	19	19	19	19	17	17	17	17	16	17	16	17	25.7	37.5	24.2	-1	-1	-1
1/17/2019	6:34:01 PM	803	1205	18	19	19	19	16	17	16	17	16	16	16	16	25.7	37.5	24.2	-1	-1	-1
1/17/2019	6:34:02 PM	6	1206	18	19	19	19	17	17	16	17	17	16	17	16	25.7	37.5	24.2	-1	-1	-1
1/17/2019	6:34:02 PM	209	1207	19	19	19	19	16	17	16	17	16	16	16	16	25.7	37.5	24.2	-1	-1	-1
1/17/2019	6:34:02 PM	412	1208	19	19	19	18	17	17	17	17	17	16	16	16	25.7	37.5	24.2	-1	-1	-1
1/17/2019	6:34:02 PM	615	1209	19	19	19	19	16	17	16	17	17	17	16	16	25.7	37.5	24.2	-1	-1	-1
1/17/2019	6:34:02 PM	803	1210	19	19	19	19	17	16	16	17	17	16	16	16	25.7	37.5	24.2	-1	-1	-1
1/17/2019	6:34:03 PM	6	1211	19	19	19	19	16	17	16	17	16	16	16	16	25.7	37.5	24.2	-1	-1	-1
1/17/2019	6:34:03 PM	209	1212	18	19	19	19	17	17	17	17	17	16	17	16	25.7	37.5	24.2	-1	-1	-1
1/17/2019	6:34:03 PM	412	1213	19	19	19	19	16	17	16	17	16	17	16	16	25.7	37.5	24.2	-1	-1	-1
1/17/2019	6:34:03 PM	615	1214	19	19	19	19	17	17	17	16	17	16	17	16	25.7	37.5	24.2	-1	-1	-1
1/17/2019	6:34:03 PM	803	1215	19	19	19	19	16	17	16	17	16	16	16	16	25.7	37.5	24.2	-1	-1	-1
1/17/2019	6:34:04 PM	6	1216	18	19	19	19	16	17	16	17	16	16	16	16	25.7	37.5	24.2	-1	-1	-1
1/17/2019	6:34:04 PM	209	1217	19	19	19	19	17	17	17	16	17	16	16	16	25.7	37.5	24.2	-1	-1	-1
1/17/2019	6:34:04 PM	412	1218	19	19	19	19	17	16	16	17	16	16	16	17	25.7	37.5	24.2	-1	-1	-1
1/17/2019	6:34:04 PM	612	1219	18	20	19	19	17	17	17	17	17	16	17	16	25.7	37.5	24.2	-1	-1	-1
1/17/2019	6:34:04 PM	815	1220	19	19	19	19	17	16	17	16	17	16	16	16	25.7	37.5	24.2	-1	-1	-1
1/17/2019	6:34:05 PM	3	1221	19	19	19	19	17	16	16	17	16	17	16	16	25.7	37.5	24.2	-1	-1	-1
1/17/2019	6:34:05 PM	206	1222	19	19	19	19	17	17	17	16	17	16	17	16	25.7	37.5	24.2	-1	-1	-1
1/17/2019	6:34:05 PM	409	1223	19	19	19	19	16	16	16	17	16	16	16	16	25.7	37.5	24.2	-1	-1	-1
1/17/2019	6:34:05 PM	612	1224	18	19	19	19	16	17	17	17	16	16	16	16	25.7	37.5	24.2	-1	-1	-1
1/17/2019	6:34:05 PM	815	1225	19	19	19	18	17	16	17	16	17	16	16	16	25.7	37.5	24.2	-1	-1	-1
1/17/2019	6:34:06 PM	3	1226	19	19	19	19	16	17	16	17	16	16	16	16	25.7	37.5	24.2	-1	-1	-1
1/17/2019	6:34:06 PM	206	1227	19	19	19	19	17	16	17	16	17	16	17	16	25.7	37.5	24.2	-1	-1	-1
1/17/2019	6:34:06 PM	409	1228	19	19	19	19	17	16	16	16	16	16	16	16	25.7	37.5	24.2	-1	-1	-1
1/17/2019	6:34:06 PM	612	1229	19	20	19	19	17	17	17	17	17	16	17	16	25.7	37.5	24.2	-1	-1	-1
1/17/2019	6:34:06 PM	815	1230	19	19	19	19	17	17	16	17	17	17	16	17	25.7	37.5	24.2	-1	-1	-1
1/17/2019	6:34:07 PM	3	1231	19	19	19	19	16	17	16	17	17	16	16	16	25.7	37.5	24.2	-1	-1	-1
1/17/2019	6:34:07 PM	206	1232	19	19	19	19	17	16	17	17	16	16	16	16	25.7	37.5	34.7	-1	-1	-1
1/17/2019	6:34:07 PM	409	1233	19	19	19	19	16	17	16	17	16	16	16	16	25.7	37.5	34.7	-1	-1	-1
1/17/2019	6:34:07 PM	612	1234	19	19	19	19	17	17	17	16	17	16	17	16	25.7	37.5	34.7	-1	-1	-1
1/17/2019	6:34:07 PM	815	1235	19	19	19	19	17	17	16	17	16	17	16	16	25.7	37.5	34.7	-1	-1	-1
1/17/2019	6:34:08 PM	3	1236	18	19	19	19	17	17	16	17	16	16	16	16	25.7	37.5	34.7	-1	-1	-1
1/17/2019	6:34:08 PM	206	1237	19	19	19	19	17	16	16	17	16	17	16	16	25.7	37.5	34.7	-1	-1	-1
1/17/2019	6:34:08 PM	409	1238	18	19	19	19	17	17	16	16	16	16	16	16	25.7	37.5	34.7	-1	-1	-1
1/17/2019	6:34:08 PM	612	1239	19	19	19	19	17	17	16	17	17	17	16	16	25.7	37.5	34.7	-1	-1	-1
1/17/2019	6:34:08 PM	815	1240	19	19	19	19	16	17	16	17	17	16	16	16	25.7	37.5	34.7	-1	-1	-1
1/17/2019	6:34:09 PM	3	1241	19	19	19	19	17	17	17	16	17	16	16	16	25.7	37.5	34.7	-1	-1	-1
1/17/2019	6:34:09 PM	206	1242	19	19	19	19	16	17	16	17	16	16	16	16	25.7	37.5	34.7	-1	-1	-1
1/17/2019	6:34:09 PM	407	1243	19	19	19	19	17	17	17	16	16	16	16	16	25.7	37.5	34.7	-1	-1	-1
1/17/2019	6:34:09 PM	610	1244	19	19	19	19	16	17	16	17	17	16	16	16	25.7	37.5	34.7	-1	-1	-1
1/17/2019	6:34:09 PM	813	1245	19	19	19	19	17	16	16	17	16	16	16	16	25.7	37.5	34.7	-1	-1	-1
1/17/2019	6:34:10 PM	0	1246	19	19	19	19	17	17	16	17	17	16	17	16	25.7	37.5	34.7	-1	-1	-1
1/17/2019	6:34:10 PM	204	1247	19	19	19	19	17	16	16	17	17	17	16	16	25.7	37.5	34.7	-1	-1	-1
1/17/2019	6:34:10 PM	407	1248	18	19	19	19	16	17	16	17	16	16	16	16	25.7	37.5	34.7	-1	-1	-1
1/17/2019	6:34:10 PM	610	1249	19	19	19	19	17	17	17	17	17	16	16	16	25.7	37.5	34.7	-1	-1	-1
1/17/2019	6:34:10 PM	813	1250	19	19	19	19	16	17	16	17	16	16	16	16	25.7	37.5	34.7	-1	-1	-1
1/17/2019	6:34:11 PM	0	1251	18	19	19	19	16	16	16	16	16	16	16	16	25.7	37.5	34.7	-1	-1	-1
1/17/2019	6:34:11 PM	204	1252	19	19	19	19	17	17	17	16	16	16	16	16	25.7	37.5	34.7	-1	-1	-1
1/17/2019	6:34:11 PM	407	1253	18	19	19	19	16	17	16	17	16	16	16	16	25.7	37.5	34.7	-1	-1	-1
1/17/2019	6:34:11 PM	610	1254	19	19	19	19	17	16	17	17	16	17	16	16	25.7	37.5	34.7	-1	-1	-1
1/17/2019	6:34:11 PM	813	1255	18	19	19	19	16	17	16	17	17	16	16	16	25.7	37.5	34.7	-1	-1	-1
1/17/2019	6:34:12 PM	0	1256	19	19	19	19	17	17	17	17	17	16	16	16	25.7	37.5	34.7	-1	-1	-1
1/17/2019	6:34:12 PM	204	1257	19	19	19	19	17	17	16	17	16	17	16	16	25.7	37.5	34.7	-1	-1	-1
1/17/2019	6:34:12 PM	407	1258	18	19	19	19	17	16	17	16	17	16	16	16	25.7	37.5	34.7	-1	-1	-1
1/17/2019	6:34:12 PM	610	1259	19	19	19	19	16	17	16	17	16	17	16	16	25.7	37.5	34.7	-1	-1	-1
1/17/2019	6:34:12 PM	813	1260	19	19	19	19	17	16	17	16	17	16	16	16	25.7	37.5	34.7	-1	-1	-1
1/17/2019	6:34:13 PM	0	1261	18	19	19	19	16	17	16	17	16	17	16	16	25.7	37.5	34.7	-1	-1	-1
1/17/2019	6:34:13 PM	204	1262	19	19	19	19	17	16	17	16	17	16	16	16	25.7	37.5	34.7	-1	-1	-1
1/17/2019	6:34:13 PM	407	1263	18	19	18	19	16	17	16	17	16	16	16	16	25.7	37.5	34.7	-1	-1	-1
1/17/2019	6:34:13 PM	610	1264	19	19	19	19	17	16	17	16	17	16	17	16	25.7	37.5	34.7	-1	-1	-1
1/17/2019	6:34:13 PM	813	1265	19	19	19	19	16	17	16	17	16	17	16	16	25.7	37.5	34.7	-1	-1	-1
1/17/2019	6:34:14 PM	0	1266	18	19	19	19	17	16	16	16	17	16	16	16	25.7	37.5	34.7	-1	-1	-1
1/17/2019	6:34:14 PM	202	1267	19	19	19	19	17	17	16	17	16	17	16	17	25.7	37.5	34.7	-1	-1	-1
1/17/2019	6:34:14 PM	405	1268	18	19	19	19	17	17	17	16	17	16	16	16	25.7	37.5	34.7	-1	-1	-1
1/17/2019	6:34:14 PM	608	1269	19	19	19	19	17	17	17	17	16	16	16	16	25.7	37.5	34.7	-1	-1	-1
1/17/2019	6:34:14 PM	811	1270	19	19	19	19	17	17	17	16	17	16	16	16	25.7	37.5	34.7	-1	-1	-1
1/17/2019	6:34:15 PM	15	1271	19	19	19	19	17	17	16	17	16	16	16	17	25.7	37.5	34.7	-1	-1	-1
1/17/2019	6:34:15 PM	202	1272	19	19	19	19	17	17	16	17	17	16	17	16	25.7	37.5	34.7	-1	-1	-1
1/17/2019	6:34:15 PM	405	1273	19	19	19	18	17	16	16	17	16	17	16	16	25.7	37.5	34.7	-1	-1	-1
1/17/2019	6:34:15 PM	608	1274	19	19	19	19	17	16	17	16	17	16	17	16	25.7	37.4	23.6	-1	-1	-1
1/17/2019	6:34:15 PM	811	1275	19	19	19	19	16	17	16	17	16	17	16	16	25.7	37.4	23.6	-1	-1	-1
1/17/2019	6:34:16 PM	15	1276	19	19	19	19	17	16	16	16	17	16	17	16	25.7	37.4	23.6	-1	-1	-1
1/17/2019	6:34:16 PM	202	1277	19	19	19	19	16	17	17	17	17	17	16	16	25.7	37.4	23.6	-1	-1	-1
1/17/2019	6:34:16 PM	405	1278	19	19	19	18	17	17	17	16	16	16	16	16	25.7	37.4	23.6	-1	-1	-1
1/17/2019	6:34:16 PM	608	1279	19	20	19	19	17	17	17	17	17	16	17	16	25.7	37.4	23.6	-1	-1	-1
1/17/2019	6:34:16 PM	811	1280	19	19	19	19	17	16	17	16	17	16	16	16	25.7	37.4	23.6	-1	-1	-1
1/17/2019	6:34:17 PM	15	1281	19	19	19	19	17	17	16	17	16	16	16	16	25.7	37.4	23.6	-1	-1	-1
1/17/2019	6:34:17 PM	202	1282	19	19	19	19	16	17	16	17	17	16	16	16	25.7	37.4	23.6	-1	-1	-1
1/17/2019	6:34:17 PM	405	1283	19	19	19	19	17	16	17	16	16	16	16	16	25.7	37.4	23.6	-1	-1	-1
1/17/2019	6:34:17 PM	608	1284	19	19	19	19	16	17	16	17	16	17	16	17	25.7	37.4	23.6	-1	-1	-1
1/17/2019	6:34:17 PM	811	1285	19	19	19	19	17	17	17	17	17	16	16	16	25.7	37.4	23.6	-1	-1	-1
1/17/2019	6:34:18 PM	15	1286	19	19	19	19	17	17	16	17	16	17	16	16	25.7	37.4	23.6	-1	-1	-1
1/17/2019	6:34:18 PM	202	1287	19	19	19	19	16	17	16	17	16	16	16	16	25.7	37.4	23.6	-1	-1	-1
1/17/2019	6:34:18 PM	405	1288	19	19	19	19	17	16	17	16	17	16	16	16	25.7	37.4	23.6	-1	-1	-1
1/17/2019	6:34:18 PM	608	1289	19	20	19	19	17	17	16	17	16	17	16	17	25.7	37.4	23.6	-1	-1	-1
1/17/2019	6:34:18 PM	811	1290	18	19	19	19	17	16	17	17	17	16	16	16	25.7	37.4	23.6	-1	-1	-1
1/17/2019	6:34:19 PM	8	1291	19	19	19	19	17	17	16	17	17	17	16	17	25.7	37.4	23.6	-1	-1	-1
1/17/2019	6:34:19 PM	211	1292	19	19	19	19	17	17	16	17	17	16	16	16	25.7	37.4	23.6	-1	-1	-1
1/17/2019	6:34:19 PM	414	1293	19	19	19	18	17	16	17	17	16	16	16	16	25.7	37.4	23.6	-1	-1	-1
1/17/2019	6:34:19 PM	602	1294	19	19	19	19	16	17	16	17	16	17	16	16	25.7	37.4	23.6	-1	-1	-1
1/17/2019	6:34:19 PM	805	1295	19	19	19	18	17	17	17	17	17	16	16	16	25.7	37.4	23.6	-1	-1	-1
1/17/2019	6:34:20 PM	8	1296	19	19	19	19	17	17	16	17	16	17	16	16	25.7	37.4	23.6	-1	-1	-1
1/17/2019	6:34:20 PM	211	1297	18	19	19	19	17	17	16	17	17	16	16	16	25.7	37.4	23.6	-1	-1	-1
1/17/2019	6:34:20 PM	414	1298	19	19	19	19	17	16	16	17	16	16	16	16	25.7	37.4	23.6	-1	-1	-1
1/17/2019	6:34:20 PM	602	1299	19	19	19	19	16	17	16	17	16	16	16	16	25.7	37.4	23.6	-1	-1	-1
1/17/2019	6:34:20 PM	805	1300	19	19	19	19	17	16	16	16	17	16	16	16	25.7	37.4	23.6	-1	-1	-1
1/17/2019	6:34:21 PM	8	1301	19	19	19	19	16	17	16	17	16	16	16	16	25.7	37.4	23.6	-1	-1	-1
1/17/2019	6:34:21 PM	211	1302	19	19	19	19	17	16	17	16	17	16	16	16	25.7	37.4	23.6	-1	-1	-1
1/17/2019	6:34:21 PM	414	1303	18	19	18	19	16	17	17	17	17	16	16	16	25.7	37.4	23.6	-1	-1	-1
1/17/2019	6:34:21 PM	602	1304	18	19	19	19	17	17	17	17	17	16	17	16	25.7	37.4	23.6	-1	-1	-1
1/17/2019	6:34:21 PM	805	1305	19	19	19	19	16	17	16	17	16	16	16	16	25.7	37.4	23.6	-1	-1	-1
1/17/2019	6:34:22 PM	8	1306	19	19	19	19	17	17	17	17	17	16	17	16	25.7	37.4	23.6	-1	-1	-1
1/17/2019	6:34:22 PM	211	1307	19	19	19	19	17	17	16	17	16	17	16	17	25.7	37.4	23.6	-1	-1	-1
1/17/2019	6:34:22 PM	414	1308	19	19	19	18	17	16	17	16	17	16	16	16	25.7	37.4	23.6	-1	-1	-1
1/17/2019	6:34:22 PM	602	1309	19	19	19	19	17	16	17	17	16	16	16	17	25.7	37.4	23.6	-1	-1	-1
1/17/2019	6:34:22 PM	805	1310	19	19	19	19	17	16	17	16	17	16	17	16	25.7	37.4	23.6	-1	-1	-1
1/17/2019	6:34:23 PM	8	1311	19	19	19	19	17	17	16	17	16	17	16	17	25.7	37.4	23.6	-1	-1	-1
1/17/2019	6:34:23 PM	211	1312	19	19	19	19	17	17	16	17	17	16	17	16	25.7	37.4	23.6	-1	-1	-1
1/17/2019	6:34:23 PM	414	1313	19	19	19	18	16	16	16	17	16	16	16	16	25.7	37.4	23.6	-1	-1	-1
1/17/2019	6:34:23 PM	602	1314	19	19	19	19	17	17	16	17	16	17	16	17	25.7	37.4	23.6	-1	-1	-1
1/17/2019	6:34:23 PM	805	1315	19	19	19	19	17	16	17	16	17	16	16	16	25.7	37.4	23.6	-1	-1	-1
1/17/2019	6:34:24 PM	8	1316	19	19	19	19	16	17	16	17	16	17	16	17	25.7	37.4	36.7	-1	-1	-1
1/17/2019	6:34:24 PM	211	1317	19	19	19	19	17	16	17	17	17	16	17	16	25.7	37.4	36.7	-1	-1	-1
1/17/2019	6:34:24 PM	414	1318	19	19	19	19	16	16	16	17	16	16	16	16	25.7	37.4	36.7	-1	-1	-1
1/17/2019	6:34:24 PM	602	1319	19	19	19	19	17	17	17	17	17	16	17	16	25.7	37.4	36.7	-1	-1	-1
1/17/2019	6:34:24 PM	805	1320	19	19	19	19	16	17	16	17	16	16	16	16	25.7	37.4	36.7	-1	-1	-1
1/17/2019	6:34:25 PM	8	1321	19	19	19	19	17	17	16	17	17	16	17	16	25.7	37.4	36.7	-1	-1	-1
1/17/2019	6:34:25 PM	211	1322	19	19	19	19	17	16	16	17	16	17	16	16	25.7	37.4	36.7	-1	-1	-1
1/17/2019	6:34:25 PM	414	1323	18	19	18	18	17	16	16	16	17	16	16	16	25.7	37.4	36.7	-1	-1	-1
1/17/2019	6:34:25 PM	602	1324	19	19	19	19	17	16	17	17	17	16	16	16	25.7	37.4	36.7	-1	-1	-1
1/17/2019	6:34:25 PM	805	1325	18	19	19	19	16	17	16	17	17	16	17	16	25.7	37.4	36.7	-1	-1	-1
1/17/2019	6:34:26 PM	8	1326	19	19	19	19	17	17	17	17	16	16	16	16	25.7	37.4	36.7	-1	-1	-1
1/17/2019	6:34:26 PM	211	1327	18	19	19	19	17	17	17	17	17	16	17	16	25.7	37.4	36.7	-1	-1	-1
1/17/2019	6:34:26 PM	414	1328	19	19	19	18	17	16	16	16	16	16	16	16	25.7	37.4	36.7	-1	-1	-1
1/17/2019	6:34:26 PM	602	1329	19	19	19	19	17	17	16	17	16	16	16	16	25.7	37.4	36.7	-1	-1	-1
1/17/2019	6:34:26 PM	805	1330	19	19	19	18	17	16	17	16	16	16	16	16	25.7	37.4	36.7	-1	-1	-1
1/17/2019	6:34:27 PM	8	1331	19	19	19	19	16	17	16	17	17	16	16	16	25.7	37.4	36.7	-1	-1	-1
1/17/2019	6:34:27 PM	211	1332	19	19	19	19	17	16	17	16	17	16	16	16	25.7	37.4	36.7	-1	-1	-1
1/17/2019	6:34:27 PM	414	1333	18	19	19	19	16	17	16	16	17	16	16	16	25.7	37.4	36.7	-1	-1	-1
1/17/2019	6:34:27 PM	602	1334	19	19	19	19	17	17	17	16	17	16	16	16	25.7	37.4	36.7	-1	-1	-1
1/17/2019	6:34:27 PM	805	1335	18	19	19	19	17	17	17	17	17	16	16	16	25.7	37.4	36.7	-1	-1	-1
1/17/2019	6:34:28 PM	8	1336	19	19	19	19	17	16	17	17	16	17	16	16	25.7	37.4	36.7	-1	-1	-1
1/17/2019	6:34:28 PM	211	1337	19	19	19	19	17	17	16	17	17	16	16	16	25.7	37.4	36.7	-1	-1	-1
1/17/2019	6:34:28 PM	414	1338	19	19	19	19	16	17	16	17	16	16	16	16	25.7	37.4	36.7	-1	-1	-1
1/17/2019	6:34:28 PM	602	1339	19	19	19	19	16	17	16	17	17	16	17	16	25.7	37.4	36.7	-1	-1	-1
1/17/2019	6:34:28 PM	805	1340	19	19	19	19	17	17	16	17	16	17	16	16	25.7	37.4	36.7	-1	-1	-1
1/17/2019	6:34:29 PM	8	1341	19	19	19	19	17	16	17	17	17	16	17	16	25.7	37.4	36.7	-1	-1	-1
1/17/2019	6:34:29 PM	211	1342	19	19	19	19	17	17	16	17	16	17	16	16	25.7	37.4	36.7	-1	-1	-1
1/17/2019	6:34:29 PM	414	1343	19	19	19	18	17	16	17	16	16	16	16	16	25.7	37.4	36.7	-1	-1	-1
1/17/2019	6:34:29 PM	602	1344	19	19	19	19	17	17	17	17	16	16	16	16	25.7	37.4	36.7	-1	-1	-1
1/17/2019	6:34:29 PM	805	1345	18	19	19	19	17	17	16	16	17	16	17	16	25.7	37.4	36.7	-1	-1	-1
1/17/2019	6:34:30 PM	8	1346	19	19	19	19	17	16	17	17	16	16	16	16	25.7	37.4	36.7	-1	-1	-1
1/17/2019	6:34:30 PM	211	1347	19	19	19	19	16	17	17	17	16	16	16	16	25.7	37.4	36.7	-1	-1	-1
1/17/2019	6:34:30 PM	414	1348	19	19	19	18	17	16	16	16	16	16	16	16	25.7	37.4	36.7	-1	-1	-1
1/17/2019	6:34:30 PM	602	1349	19	19	19	19	16	17	16	17	16	17	16	17	25.7	37.4	36.7	-1	-1	-1
1/17/2019	6:34:30 PM	805	1350	19	19	19	19	17	17	17	17	17	16	16	16	25.7	37.4	36.7	-1	-1	-1
1/17/2019	6:34:31 PM	8	1351	19	19	19	19	17	17	16	17	16	17	16	17	25.7	37.4	36.7	-1	-1	-1
1/17/2019	6:34:31 PM	211	1352	19	19	19	19	17	17	17	17	17	16	16	16	25.7	37.4	36.7	-1	-1	-1
1/17/2019	6:34:31 PM	414	1353	19	19	19	19	16	17	16	17	16	17	16	16	25.7	37.4	36.7	-1	-1	-1
1/17/2019	6:34:31 PM	602	1354	19	19	19	19	16	17	16	17	16	16	16	16	25.7	37.4	36.7	-1	-1	-1
1/17/2019	6:34:31 PM	805	1355	19	19	19	19	16	17	16	17	16	17	16	16	25.7	37.4	36.7	-1	-1	-1
1/17/2019	6:34:32 PM	8	1356	19	19	19	19	17	17	17	17	17	16	17	16	25.7	37.4	36.7	-1	-1	-1
1/17/2019	6:34:32 PM	211	1357	19	19	19	18	17	17	16	17	16	17	16	17	25.7	37.4	36.7	-1	-1	-1
1/17/2019	6:34:32 PM	414	1358	18	19	19	19	17	17	17	16	17	16	17	16	25.7	37.4	15.8	-1	-1	-1
1/17/2019	6:34:32 PM	602	1359	19	19	19	19	17	16	16	16	17	16	16	16	25.7	37.4	15.8	-1	-1	-1
1/17/2019	6:34:32 PM	805	1360	18	19	19	19	17	17	17	17	17	16	16	16	25.7	37.4	15.8	-1	-1	-1
1/17/2019	6:34:33 PM	8	1361	19	19	19	19	17	17	17	17	17	16	16	16	25.7	37.4	15.8	-1	-1	-1
1/17/2019	6:34:33 PM	211	1362	19	19	19	19	16	17	16	17	17	16	16	16	25.7	37.4	15.8	-1	-1	-1
1/17/2019	6:34:33 PM	414	1363	19	19	19	18	17	16	16	16	16	16	16	16	25.7	37.4	15.8	-1	-1	-1
1/17/2019	6:34:33 PM	602	1364	19	19	19	19	16	17	16	17	16	17	16	16	25.7	37.4	15.8	-1	-1	-1
1/17/2019	6:34:33 PM	805	1365	19	19	19	19	17	16	17	16	17	16	16	16	25.7	37.4	15.8	-1	-1	-1
1/17/2019	6:34:34 PM	8	1366	19	20	19	19	16	17	16	17	17	16	16	16	25.7	37.4	15.8	-1	-1	-1
1/17/2019	6:34:34 PM	211	1367	19	19	19	19	17	16	17	17	17	16	16	17	25.7	37.4	15.8	-1	-1	-1
1/17/2019	6:34:34 PM	414	1368	18	19	19	19	16	16	16	16	17	16	16	16	25.7	37.4	15.8	-1	-1	-1
1/17/2019	6:34:34 PM	602	1369	19	19	19	19	17	16	17	16	16	16	16	16	25.7	37.4	15.8	-1	-1	-1
1/17/2019	6:34:34 PM	805	1370	18	19	19	19	17	17	16	17	17	16	17	16	25.7	37.4	15.8	-1	-1	-1
1/17/2019	6:34:35 PM	8	1371	19	19	19	19	17	17	16	17	17	17	16	17	25.7	37.4	15.8	-1	-1	-1
1/17/2019	6:34:35 PM	211	1372	18	19	19	19	17	17	17	17	17	16	17	16	25.7	37.4	15.8	-1	-1	-1
1/17/2019	6:34:35 PM	414	1373	19	19	19	19	16	17	16	17	16	16	16	16	25.7	37.4	15.8	-1	-1	-1
1/17/2019	6:34:35 PM	602	1374	19	19	19	19	17	17	16	17	17	16	17	16	25.7	37.4	15.8	-1	-1	-1
1/17/2019	6:34:35 PM	805	1375	19	19	19	19	16	17	16	17	16	16	16	16	25.7	37.4	15.8	-1	-1	-1
1/17/2019	6:34:36 PM	8	1376	19	20	19	19	17	17	17	17	17	16	17	16	25.7	37.4	15.8	-1	-1	-1
1/17/2019	6:34:36 PM	211	1377	19	19	19	19	17	17	16	17	16	16	16	16	25.7	37.4	15.8	-1	-1	-1
1/17/2019	6:34:36 PM	414	1378	18	19	19	19	17	17	16	16	17	16	16	16	25.7	37.4	15.8	-1	-1	-1
1/17/2019	6:34:36 PM	602	1379	19	19	19	19	17	17	17	17	16	16	16	16	25.7	37.4	15.8	-1	-1	-1
1/17/2019	6:34:36 PM	805	1380	18	19	19	19	16	17	16	17	16	16	16	16	25.7	37.4	15.8	-1	-1	-1
1/17/2019	6:34:37 PM	8	1381	19	19	19	19	17	17	17	17	16	16	16	17	25.7	37.4	15.8	-1	-1	-1
1/17/2019	6:34:37 PM	211	1382	19	19	19	19	16	17	17	17	16	16	17	16	25.7	37.4	15.8	-1	-1	-1
1/17/2019	6:34:37 PM	414	1383	19	19	19	19	16	17	17	17	16	16	16	16	25.7	37.4	15.8	-1	-1	-1
1/17/2019	6:34:37 PM	602	1384	19	19	19	19	16	17	16	17	16	16	16	16	25.7	37.4	15.8	-1	-1	-1
1/17/2019	6:34:37 PM	805	1385	19	19	19	19	17	16	16	17	16	16	16	16	25.7	37.4	15.8	-1	-1	-1
1/17/2019	6:34:38 PM	8	1386	19	19	19	19	17	17	17	17	17	16	17	16	25.7	37.4	15.8	-1	-1	-1
1/17/2019	6:34:38 PM	211	1387	19	19	19	19	17	17	17	17	16	16	16	16	25.7	37.4	15.8	-1	-1	-1
1/17/2019	6:34:38 PM	414	1388	18	19	19	19	17	16	17	16	17	16	16	16	25.7	37.4	15.8	-1	-1	-1
1/17/2019	6:34:38 PM	602	1389	19	19	19	19	17	16	17	17	16	16	16	16	25.7	37.4	15.8	-1	-1	-1
1/17/2019	6:34:38 PM	805	1390	19	19	19	19	17	17	17	16	17	16	17	16	25.7	37.4	15.8	-1	-1	-1
1/17/2019	6:34:39 PM	8	1391	19	19	19	19	17	17	16	17	16	17	16	17	25.7	37.4	15.8	-1	-1	-1
1/17/2019	6:34:39 PM	211	1392	19	19	19	19	17	17	17	16	17	16	17	16	25.7	37.4	15.8	-1	-1	-1
1/17/2019	6:34:39 PM	414	1393	19	19	19	19	16	17	16	17	16	16	16	16	25.7	37.4	15.8	-1	-1	-1
1/17/2019	6:34:39 PM	602	1394	19	19	19	19	17	17	16	17	17	16	17	16	25.7	37.4	15.8	-1	-1	-1
1/17/2019	6:34:39 PM	805	1395	19	19	19	19	16	17	16	17	16	16	16	16	25.7	37.4	15.8	-1	-1	-1
1/17/2019	6:34:40 PM	8	1396	19	19	19	19	17	17	17	16	17	16	17	16	25.7	37.4	15.8	-1	-1	-1
1/17/2019	6:34:40 PM	211	1397	19	19	19	19	16	17	16	16	16	17	16	16	25.7	37.4	15.8	-1	-1	-1
1/17/2019	6:34:40 PM	414	1398	19	19	19	18	16	16	16	17	16	16	16	16	25.7	37.4	15.8	-1	-1	-1
1/17/2019	6:34:40 PM	602	1399	18	19	19	19	16	17	16	17	17	16	16	16	25.7	37.4	15.8	-1	-1	-1
1/17/2019	6:34:40 PM	805	1400	19	19	19	19	17	17	16	17	16	16	16	16	25.7	37.4	15.3	-1	-1	-1
1/17/2019	6:34:41 PM	8	1401	19	19	19	19	17	16	17	16	17	16	17	16	25.7	37.4	15.3	-1	-1	-1
1/17/2019	6:34:41 PM	211	1402	19	19	19	19	16	17	16	17	17	17	16	16	25.7	37.4	15.3	-1	-1	-1
1/17/2019	6:34:41 PM	414	1403	19	19	19	18	16	17	16	17	16	16	16	16	25.7	37.4	15.3	-1	-1	-1
1/17/2019	6:34:41 PM	602	1404	19	19	19	19	16	17	16	17	16	16	16	16	25.7	37.4	15.3	-1	-1	-1
1/17/2019	6:34:41 PM	805	1405	19	19	19	19	16	17	16	17	16	17	16	16	25.7	37.4	15.3	-1	-1	-1
1/17/2019	6:34:42 PM	8	1406	19	19	19	19	17	16	17	16	17	16	16	16	25.7	37.4	15.3	-1	-1	-1
1/17/2019	6:34:42 PM	211	1407	19	19	19	19	16	17	16	17	16	16	16	16	25.7	37.4	15.3	-1	-1	-1
1/17/2019	6:34:42 PM	414	1408	18	19	19	19	16	16	16	17	16	16	16	16	25.7	37.4	15.3	-1	-1	-1
1/17/2019	6:34:42 PM	602	1409	19	20	19	19	16	17	17	17	17	16	16	16	25.7	37.4	15.3	-1	-1	-1
1/17/2019	6:34:42 PM	805	1410	19	19	19	19	17	16	17	17	16	16	16	16	25.7	37.4	15.3	-1	-1	-1
1/17/2019	6:34:43 PM	8	1411	19	19	19	19	16	17	16	17	16	17	16	17	25.7	37.4	15.3	-1	-1	-1
1/17/2019	6:34:43 PM	211	1412	19	19	19	19	17	17	16	17	17	16	16	16	25.7	37.4	15.3	-1	-1	-1
1/17/2019	6:34:43 PM	414	1413	19	19	19	18	17	16	16	16	17	16	16	16	25.7	37.4	15.3	-1	-1	-1
1/17/2019	6:34:43 PM	602	1414	19	19	19	19	17	16	16	17	16	17	16	17	25.7	37.4	15.3	-1	-1	-1
1/17/2019	6:34:43 PM	805	1415	18	19	19	19	16	17	16	17	17	16	16	16	25.7	37.4	15.3	-1	-1	-1
1/17/2019	6:34:44 PM	8	1416	19	19	19	19	17	17	17	16	17	16	17	16	25.7	37.4	15.3	-1	-1	-1
1/17/2019	6:34:44 PM	211	1417	19	19	19	19	17	17	17	17	16	17	16	16	25.7	37.4	15.3	-1	-1	-1
1/17/2019	6:34:44 PM	414	1418	18	19	19	19	16	17	17	17	17	16	16	16	25.7	37.4	15.3	-1	-1	-1
1/17/2019	6:34:44 PM	602	1419	19	19	19	19	17	17	17	16	17	16	16	16	25.7	37.4	15.3	-1	-1	-1
1/17/2019	6:34:44 PM	805	1420	19	19	19	19	17	16	16	17	16	16	16	16	25.7	37.4	15.3	-1	-1	-1
1/17/2019	6:34:45 PM	8	1421	19	19	19	19	17	17	17	17	17	16	17	16	25.7	37.4	15.3	-1	-1	-1
1/17/2019	6:34:45 PM	203	1422	19	19	19	19	17	16	16	17	16	16	16	16	25.7	37.4	15.3	-1	-1	-1
1/17/2019	6:34:45 PM	406	1423	19	19	19	19	16	17	16	17	16	16	16	16	25.7	37.4	15.3	-1	-1	-1
1/17/2019	6:34:45 PM	609	1424	19	19	19	19	17	17	17	17	17	16	17	16	25.7	37.4	15.3	-1	-1	-1
1/17/2019	6:34:45 PM	813	1425	19	19	19	18	17	17	16	16	16	16	16	16	25.7	37.4	15.3	-1	-1	-1
1/17/2019	6:34:46 PM	16	1426	19	19	19	19	17	17	16	16	17	16	16	16	25.7	37.4	15.3	-1	-1	-1
1/17/2019	6:34:46 PM	203	1427	19	19	19	19	17	16	16	16	17	16	16	16	25.7	37.4	15.3	-1	-1	-1
1/17/2019	6:34:46 PM	406	1428	19	19	19	19	17	17	16	17	16	17	16	17	25.7	37.4	15.3	-1	-1	-1
1/17/2019	6:34:46 PM	609	1429	19	19	19	19	17	17	16	17	17	16	17	16	25.7	37.4	15.3	-1	-1	-1
1/17/2019	6:34:46 PM	813	1430	19	19	19	19	16	16	16	17	16	16	16	16	25.7	37.4	15.3	-1	-1	-1
1/17/2019	6:34:47 PM	16	1431	19	19	19	19	16	17	16	17	16	16	17	16	25.7	37.4	15.3	-1	-1	-1
1/17/2019	6:34:47 PM	203	1432	19	19	19	19	17	17	16	17	17	16	16	16	25.7	37.4	15.3	-1	-1	-1
1/17/2019	6:34:47 PM	406	1433	19	19	19	19	17	17	16	17	17	17	16	16	25.7	37.4	15.3	-1	-1	-1
1/17/2019	6:34:47 PM	609	1434	18	19	19	19	17	17	16	17	17	16	17	16	25.7	37.4	15.3	-1	-1	-1
1/17/2019	6:34:47 PM	813	1435	19	19	19	18	17	16	16	16	16	16	16	16	25.7	37.4	15.3	-1	-1	-1
1/17/2019	6:34:48 PM	5	1436	19	19	19	19	16	17	16	17	16	17	16	16	25.7	37.4	15.3	-1	-1	-1
1/17/2019	6:34:48 PM	208	1437	19	19	19	19	17	16	17	16	17	16	16	16	25.7	37.4	15.3	-1	-1	-1
1/17/2019	6:34:48 PM	411	1438	19	19	19	19	17	17	16	17	16	16	16	16	25.7	37.4	15.3	-1	-1	-1
1/17/2019	6:34:48 PM	614	1439	19	19	19	19	17	17	17	16	17	16	16	16	25.7	37.4	15.3	-1	-1	-1
1/17/2019	6:34:48 PM	801	1440	19	19	19	19	17	16	17	16	16	16	16	16	25.7	37.4	15.3	-1	-1	-1
1/17/2019	6:34:49 PM	5	1441	19	19	19	19	16	17	16	17	16	17	16	17	25.7	37.4	15.3	-1	-1	-1
1/17/2019	6:34:49 PM	208	1442	19	19	19	19	17	16	17	17	17	16	17	16	25.7	37.4	14.8	-1	-1	-1
1/17/2019	6:34:49 PM	411	1443	19	19	19	19	17	17	17	17	17	16	16	16	25.7	37.4	14.8	-1	-1	-1
1/17/2019	6:34:49 PM	614	1444	18	19	19	19	16	17	16	17	17	16	16	16	25.7	37.4	14.8	-1	-1	-1
1/17/2019	6:34:49 PM	801	1445	18	19	19	19	17	16	17	16	17	16	16	16	25.7	37.4	14.8	-1	-1	-1
1/17/2019	6:34:50 PM	36	1446	19	20	19	19	16	17	16	17	17	16	16	16	25.7	37.4	14.8	-1	-1	-1
1/17/2019	6:34:50 PM	208	1447	18	19	19	19	17	17	17	17	17	16	16	16	25.7	37.4	14.8	-1	-1	-1
1/17/2019	6:34:50 PM	411	1448	19	19	19	19	17	16	17	17	16	16	16	16	25.7	37.4	14.8	-1	-1	-1
1/17/2019	6:34:50 PM	614	1449	19	19	19	19	16	17	16	17	16	16	16	16	25.7	37.4	14.8	-1	-1	-1
1/17/2019	6:34:50 PM	801	1450	18	19	19	19	16	17	16	16	17	16	16	16	25.7	37.4	14.8	-1	-1	-1
1/17/2019	6:34:51 PM	5	1451	19	19	19	19	17	17	16	17	16	17	16	17	25.7	37.4	14.8	-1	-1	-1
1/17/2019	6:34:51 PM	208	1452	18	19	19	19	17	17	17	17	17	16	16	16	25.7	37.4	14.8	-1	-1	-1
1/17/2019	6:34:51 PM	411	1453	19	19	19	19	16	17	16	17	16	17	16	16	25.7	37.4	14.8	-1	-1	-1
1/17/2019	6:34:51 PM	614	1454	19	19	19	19	17	17	17	17	17	16	16	16	25.7	37.4	14.8	-1	-1	-1
1/17/2019	6:34:51 PM	801	1455	19	19	19	19	17	16	17	16	16	16	16	16	25.7	37.4	14.8	-1	-1	-1
1/17/2019	6:34:52 PM	5	1456	19	19	19	19	17	17	16	17	16	16	17	16	25.7	37.4	14.8	-1	-1	-1
1/17/2019	6:34:52 PM	208	1457	19	19	19	19	17	16	17	16	17	16	16	16	25.7	37.4	14.8	-1	-1	-1
1/17/2019	6:34:52 PM	411	1458	19	19	19	19	16	17	16	17	16	17	16	16	25.7	37.4	14.8	-1	-1	-1
1/17/2019	6:34:52 PM	614	1459	19	19	19	19	17	17	17	16	17	16	16	16	25.7	37.4	14.8	-1	-1	-1
1/17/2019	6:34:52 PM	801	1460	19	19	19	19	17	16	16	16	16	16	16	16	25.7	37.4	14.8	-1	-1	-1
1/17/2019	6:34:53 PM	5	1461	19	19	19	19	17	17	16	17	17	16	17	16	25.7	37.4	14.8	-1	-1	-1
1/17/2019	6:34:53 PM	208	1462	19	19	19	18	17	16	17	17	16	16	16	16	25.7	37.4	14.8	-1	-1	-1
1/17/2019	6:34:53 PM	411	1463	19	19	19	19	16	17	16	16	17	16	16	16	25.7	37.4	14.8	-1	-1	-1
1/17/2019	6:34:53 PM	614	1464	19	19	19	19	17	16	16	17	17	17	16	16	25.7	37.4	14.8	-1	-1	-1
1/17/2019	6:34:53 PM	801	1465	18	19	19	19	16	17	16	17	16	16	16	16	25.7	37.4	14.8	-1	-1	-1
1/17/2019	6:34:54 PM	5	1466	19	19	19	19	17	16	17	16	17	16	16	16	25.7	37.4	14.8	-1	-1	-1
1/17/2019	6:34:54 PM	208	1467	19	19	19	19	16	17	16	17	16	17	16	16	25.7	37.4	14.8	-1	-1	-1
1/17/2019	6:34:54 PM	411	1468	19	19	19	19	17	17	17	16	16	16	16	16	25.7	37.4	14.8	-1	-1	-1
1/17/2019	6:34:54 PM	614	1469	18	19	19	19	16	17	16	17	16	16	16	16	25.7	37.4	14.8	-1	-1	-1
1/17/2019	6:34:54 PM	801	1470	18	19	19	19	17	16	17	16	17	16	16	16	25.7	37.4	14.8	-1	-1	-1
1/17/2019	6:34:55 PM	5	1471	19	19	19	19	17	17	16	17	16	17	16	17	25.7	37.4	14.8	-1	-1	-1
1/17/2019	6:34:55 PM	208	1472	18	19	19	19	16	17	16	17	16	16	16	16	25.7	37.4	14.8	-1	-1	-1
1/17/2019	6:34:55 PM	411	1473	19	19	19	19	17	16	17	16	16	16	16	16	25.7	37.4	14.8	-1	-1	-1
1/17/2019	6:34:55 PM	614	1474	19	19	19	19	16	17	17	17	16	17	16	16	25.7	37.4	14.8	-1	-1	-1
1/17/2019	6:34:55 PM	801	1475	18	19	19	19	16	17	16	17	16	16	16	16	25.7	37.4	14.8	-1	-1	-1
1/17/2019	6:34:56 PM	5	1476	19	19	19	19	17	16	17	17	17	17	16	16	25.7	37.4	14.8	-1	-1	-1
1/17/2019	6:34:56 PM	208	1477	19	19	19	19	17	17	16	17	16	17	16	16	25.7	37.4	14.8	-1	-1	-1
1/17/2019	6:34:56 PM	411	1478	19	19	19	19	17	17	17	17	17	16	16	16	25.7	37.4	14.8	-1	-1	-1
1/17/2019	6:34:56 PM	614	1479	19	19	19	19	17	17	16	17	16	17	16	17	25.7	37.4	14.8	-1	-1	-1
1/17/2019	6:34:56 PM	801	1480	18	19	19	19	16	16	16	17	16	16	16	16	25.7	37.4	14.8	-1	-1	-1
1/17/2019	6:34:57 PM	5	1481	19	19	19	19	17	16	17	17	17	17	16	17	25.7	37.4	14.8	-1	-1	-1
1/17/2019	6:34:57 PM	208	1482	18	19	19	19	16	17	16	17	16	17	16	16	25.7	37.4	14.8	-1	-1	-1
1/17/2019	6:34:57 PM	411	1483	19	19	19	18	17	17	16	16	17	16	16	16	25.7	37.4	14.8	-1	-1	-1
1/17/2019	6:34:57 PM	614	1484	19	19	19	19	16	17	16	17	16	16	16	16	25.7	37.3	36.1	-1	-1	-1
1/17/2019	6:34:57 PM	801	1485	19	19	19	19	16	17	16	16	17	16	16	16	25.7	37.3	36.1	-1	-1	-1
1/17/2019	6:34:58 PM	5	1486	19	19	19	19	17	17	16	17	16	17	16	17	25.7	37.3	36.1	-1	-1	-1
1/17/2019	6:34:58 PM	208	1487	18	19	19	19	17	17	16	16	17	16	16	16	25.7	37.3	36.1	-1	-1	-1
1/17/2019	6:34:58 PM	411	1488	19	19	19	19	17	16	16	17	16	16	16	16	25.7	37.3	36.1	-1	-1	-1
1/17/2019	6:34:58 PM	614	1489	18	19	19	19	16	17	16	17	17	16	16	16	25.7	37.3	36.1	-1	-1	-1
1/17/2019	6:34:58 PM	801	1490	19	19	19	19	17	16	17	16	17	16	16	16	25.7	37.3	36.1	-1	-1	-1
1/17/2019	6:34:59 PM	5	1491	19	19	19	19	17	17	16	17	16	17	16	17	25.7	37.3	36.1	-1	-1	-1
1/17/2019	6:34:59 PM	211	1492	19	19	19	19	17	16	17	16	17	16	16	16	25.7	37.3	36.1	-1	-1	-1
1/17/2019	6:34:59 PM	414	1493	19	19	19	19	17	17	16	17	16	17	16	16	25.7	37.3	36.1	-1	-1	-1
1/17/2019	6:34:59 PM	601	1494	18	19	19	19	17	17	16	17	17	16	16	16	25.7	37.3	36.1	-1	-1	-1
1/17/2019	6:34:59 PM	805	1495	19	19	19	19	17	17	16	17	16	17	16	16	25.7	37.3	36.1	-1	-1	-1
1/17/2019	6:35:00 PM	8	1496	19	19	19	19	17	17	16	17	17	16	17	16	25.7	37.3	36.1	-1	-1	-1
1/17/2019	6:35:00 PM	211	1497	19	19	19	19	17	16	16	16	16	16	16	16	25.7	37.3	36.1	-1	-1	-1
1/17/2019	6:35:00 PM	414	1498	19	19	19	19	16	17	16	17	17	16	16	16	25.7	37.3	36.1	-1	-1	-1
1/17/2019	6:35:00 PM	601	1499	19	19	19	19	17	16	17	17	17	16	16	16	25.7	37.3	36.1	-1	-1	-1
1/17/2019	6:35:00 PM	805	1500	18	19	19	19	16	17	16	17	17	16	16	16	25.7	37.3	36.1	-1	-1	-1
1/17/2019	6:35:01 PM	8	1501	19	19	19	19	17	17	17	17	17	17	16	16	25.7	37.3	36.1	-1	-1	-1
1/17/2019	6:35:01 PM	211	1502	18	19	19	19	17	16	17	16	17	16	17	16	25.7	37.3	36.1	-1	-1	-1
1/17/2019	6:35:01 PM	414	1503	19	19	19	18	17	16	16	16	16	16	16	16	25.7	37.3	36.1	-1	-1	-1
1/17/2019	6:35:01 PM	601	1504	19	19	19	19	17	17	16	17	16	17	16	17	25.7	37.3	36.1	-1	-1	-1
1/17/2019	6:35:01 PM	805	1505	19	19	19	19	17	16	17	16	17	16	16	16	25.7	37.3	36.1	-1	-1	-1
1/17/2019	6:35:02 PM	8	1506	19	19	19	19	17	17	16	17	16	17	16	16	25.7	37.3	36.1	-1	-1	-1
1/17/2019	6:35:02 PM	211	1507	18	19	19	19	17	16	17	16	17	16	16	16	25.7	37.3	36.1	-1	-1	-1
1/17/2019	6:35:02 PM	414	1508	19	19	19	19	17	17	16	17	16	17	16	17	25.7	37.3	36.1	-1	-1	-1
1/17/2019	6:35:02 PM	601	1509	18	19	19	19	16	17	17	17	17	16	17	16	25.7	37.3	36.1	-1	-1	-1
1/17/2019	6:35:02 PM	805	1510	19	19	19	18	17	16	17	17	16	16	16	16	25.7	37.3	36.1	-1	-1	-1
1/17/2019	6:35:03 PM	8	1511	19	19	19	19	16	17	16	17	17	16	17	16	25.7	37.3	36.1	-1	-1	-1
1/17/2019	6:35:03 PM	211	1512	19	19	19	18	17	16	17	16	16	16	16	16	25.7	37.3	36.1	-1	-1	-1
1/17/2019	6:35:03 PM	414	1513	18	19	19	19	16	17	16	16	17	16	16	16	25.7	37.3	36.1	-1	-1	-1
1/17/2019	6:35:03 PM	601	1514	19	19	19	19	17	16	17	16	17	16	16	16	25.7	37.3	36.1	-1	-1	-1
1/17/2019	6:35:03 PM	805	1515	18	19	19	19	16	17	16	17	17	16	16	16	25.7	37.3	36.1	-1	-1	-1
1/17/2019	6:35:04 PM	8	1516	19	19	19	19	17	17	17	17	17	17	16	16	25.7	37.3	36.1	-1	-1	-1
1/17/2019	6:35:04 PM	211	1517	18	19	19	19	16	17	16	17	17	16	16	16	25.7	37.3	36.1	-1	-1	-1
1/17/2019	6:35:04 PM	414	1518	19	19	19	19	17	17	16	17	16	16	16	16	25.7	37.3	36.1	-1	-1	-1
1/17/2019	6:35:04 PM	601	1519	19	19	19	19	16	17	16	17	16	16	16	16	25.7	37.3	36.1	-1	-1	-1
1/17/2019	6:35:04 PM	805	1520	19	19	19	19	17	16	16	16	17	16	16	16	25.7	37.3	36.1	-1	-1	-1
1/17/2019	6:35:05 PM	8	1521	19	19	19	19	17	17	16	17	17	17	16	16	25.7	37.3	36.1	-1	-1	-1
1/17/2019	6:35:05 PM	211	1522	19	19	19	18	17	16	16	16	16	16	16	16	25.7	37.3	36.1	-1	-1	-1
1/17/2019	6:35:05 PM	414	1523	18	19	19	19	16	17	16	17	16	16	16	16	25.7	37.3	36.1	-1	-1	-1
1/17/2019	6:35:05 PM	601	1524	19	19	19	19	17	16	16	17	17	16	16	16	25.7	37.3	36.1	-1	-1	-1
1/17/2019	6:35:05 PM	805	1525	19	19	19	19	16	17	16	17	16	17	16	16	25.7	37.3	36.1	-1	-1	-1
1/17/2019	6:35:06 PM	8	1526	19	19	19	19	17	17	17	17	16	17	16	17	25.7	37.3	16.4	-1	-1	-1
1/17/2019	6:35:06 PM	211	1527	18	19	19	19	16	17	16	16	16	16	16	16	25.7	37.3	16.4	-1	-1	-1
1/17/2019	6:35:06 PM	414	1528	19	19	19	19	17	17	16	16	16	16	16	16	25.7	37.3	16.4	-1	-1	-1
1/17/2019	6:35:06 PM	601	1529	19	19	19	19	17	17	16	17	17	16	16	16	25.7	37.3	16.4	-1	-1	-1
1/17/2019	6:35:06 PM	805	1530	19	19	19	19	17	17	16	17	16	16	16	16	25.7	37.3	16.4	-1	-1	-1
1/17/2019	6:35:07 PM	8	1531	19	20	19	19	17	17	17	17	17	16	17	16	25.7	37.3	16.4	-1	-1	-1
1/17/2019	6:35:07 PM	211	1532	19	19	19	18	17	17	16	17	16	17	16	16	25.7	37.3	16.4	-1	-1	-1
1/17/2019	6:35:07 PM	414	1533	19	19	19	19	17	16	17	16	17	16	16	16	25.7	37.3	16.4	-1	-1	-1
1/17/2019	6:35:07 PM	601	1534	19	19	19	19	17	17	16	17	16	17	16	16	25.7	37.3	16.4	-1	-1	-1
1/17/2019	6:35:07 PM	805	1535	18	19	19	19	17	17	16	17	17	16	16	16	25.7	37.3	16.4	-1	-1	-1
1/17/2019	6:35:08 PM	8	1536	19	19	19	19	17	17	16	17	17	17	16	16	25.7	37.3	16.4	-1	-1	-1
1/17/2019	6:35:08 PM	211	1537	19	19	19	19	16	17	16	17	16	16	16	16	25.7	37.3	16.4	-1	-1	-1
1/17/2019	6:35:08 PM	414	1538	19	19	19	19	17	17	16	16	17	16	16	16	25.7	37.3	16.4	-1	-1	-1
1/17/2019	6:35:08 PM	601	1539	19	19	19	19	17	17	16	17	17	17	16	16	25.7	37.3	16.4	-1	-1	-1
1/17/2019	6:35:08 PM	805	1540	18	19	19	19	16	17	17	17	16	16	16	16	25.7	37.3	16.4	-1	-1	-1
1/17/2019	6:35:09 PM	8	1541	19	19	19	19	17	17	17	17	17	16	17	16	25.7	37.3	16.4	-1	-1	-1
1/17/2019	6:35:09 PM	211	1542	18	19	19	19	16	17	16	17	16	16	16	16	25.7	37.3	16.4	-1	-1	-1
1/17/2019	6:35:09 PM	414	1543	19	19	19	19	17	17	16	16	17	16	17	16	25.7	37.3	16.4	-1	-1	-1
1/17/2019	6:35:09 PM	601	1544	19	19	19	19	17	17	16	17	17	17	16	16	25.7	37.3	16.4	-1	-1	-1
1/17/2019	6:35:09 PM	805	1545	18	19	19	19	17	17	17	17	16	16	16	16	25.7	37.3	16.4	-1	-1	-1
1/17/2019	6:35:10 PM	8	1546	19	19	19	19	17	16	16	17	16	17	16	16	25.7	37.3	16.4	-1	-1	-1
1/17/2019	6:35:10 PM	211	1547	18	19	19	19	16	17	16	17	16	16	16	16	25.7	37.3	16.4	-1	-1	-1
1/17/2019	6:35:10 PM	414	1548	19	19	19	19	17	16	16	16	16	16	16	16	25.7	37.3	16.4	-1	-1	-1
1/17/2019	6:35:10 PM	601	1549	19	19	19	19	17	17	16	17	16	17	16	16	25.7	37.3	16.4	-1	-1	-1
1/17/2019	6:35:10 PM	805	1550	19	19	19	19	17	16	17	16	17	16	17	16	25.7	37.3	16.4	-1	-1	-1
1/17/2019	6:35:11 PM	8	1551	19	19	19	19	17	17	16	17	16	16	16	17	25.7	37.3	16.4	-1	-1	-1
1/17/2019	6:35:11 PM	211	1552	18	19	19	19	17	16	16	16	17	16	16	16	25.7	37.3	16.4	-1	-1	-1
1/17/2019	6:35:11 PM	414	1553	19	19	19	19	17	16	16	17	16	16	16	16	25.7	37.3	16.4	-1	-1	-1
1/17/2019	6:35:11 PM	601	1554	19	19	19	19	16	17	16	17	17	16	16	16	25.7	37.3	16.4	-1	-1	-1
1/17/2019	6:35:11 PM	805	1555	19	19	19	19	17	16	17	16	17	16	16	16	25.7	37.3	16.4	-1	-1	-1
1/17/2019	6:35:12 PM	8	1556	19	19	19	19	17	17	16	17	16	16	16	16	25.7	37.3	16.4	-1	-1	-1
1/17/2019	6:35:12 PM	211	1557	19	19	19	18	17	17	17	16	17	16	16	16	25.7	37.3	16.4	-1	-1	-1
1/17/2019	6:35:12 PM	414	1558	19	19	19	19	16	17	16	17	16	16	16	16	25.7	37.3	16.4	-1	-1	-1
1/17/2019	6:35:12 PM	601	1559	18	19	19	19	16	17	17	17	17	16	17	16	25.7	37.3	16.4	-1	-1	-1
1/17/2019	6:35:12 PM	805	1560	19	19	19	19	17	17	16	17	16	16	16	16	25.7	37.3	16.4	-1	-1	-1
1/17/2019	6:35:13 PM	8	1561	19	19	19	19	17	16	17	16	17	16	16	16	25.7	37.3	16.4	-1	-1	-1
1/17/2019	6:35:13 PM	211	1562	18	19	19	19	16	17	16	17	16	16	16	16	25.7	37.3	16.4	-1	-1	-1
1/17/2019	6:35:13 PM	414	1563	19	19	19	19	17	17	16	17	17	16	16	16	25.7	37.3	16.4	-1	-1	-1
1/17/2019	6:35:13 PM	601	1564	19	19	19	19	17	16	16	17	17	17	16	16	25.7	37.3	16.4	-1	-1	-1
1/17/2019	6:35:13 PM	805	1565	19	19	19	19	17	17	17	16	17	16	16	16	25.7	37.3	16.4	-1	-1	-1
1/17/2019	6:35:14 PM	8	1566	19	19	19	19	16	17	16	17	16	17	16	16	25.7	37.3	16.4	-1	-1	-1
1/17/2019	6:35:14 PM	211	1567	18	19	19	19	16	16	16	16	16	16	16	16	25.7	37.3	16.4	-1	-1	-1
1/17/2019	6:35:14 PM	414	1568	19	19	19	19	17	17	16	17	17	16	16	16	25.7	37.2	15.4	-1	-1	-1
1/17/2019	6:35:14 PM	601	1569	19	19	19	19	16	17	16	17	16	16	16	16	25.7	37.2	15.4	-1	-1	-1
1/17/2019	6:35:14 PM	805	1570	19	19	19	19	17	16	17	16	17	16	16	16	25.7	37.2	15.4	-1	-1	-1
1/17/2019	6:35:15 PM	8	1571	19	19	19	19	16	17	16	17	16	17	16	16	25.7	37.2	15.4	-1	-1	-1
1/17/2019	6:35:15 PM	211	1572	18	19	19	19	17	16	17	16	17	16	16	16	25.7	37.2	15.4	-1	-1	-1
1/17/2019	6:35:15 PM	414	1573	19	19	19	19	16	17	16	17	16	17	16	16	25.7	37.2	15.4	-1	-1	-1
1/17/2019	6:35:15 PM	601	1574	19	19	19	19	17	17	16	17	17	16	17	16	25.7	37.2	15.4	-1	-1	-1
1/17/2019	6:35:15 PM	805	1575	19	19	19	19	16	16	16	17	16	17	16	16	25.7	37.2	15.4	-1	-1	-1
1/17/2019	6:35:16 PM	8	1576	19	19	19	19	17	17	17	16	17	16	16	16	25.7	37.2	15.4	-1	-1	-1
1/17/2019	6:35:16 PM	211	1577	19	19	19	18	16	17	16	17	16	16	16	16	25.7	37.2	15.4	-1	-1	-1
1/17/2019	6:35:16 PM	414	1578	19	19	19	19	17	17	17	16	17	16	17	16	25.7	37.2	15.4	-1	-1	-1
1/17/2019	6:35:16 PM	601	1579	19	19	19	19	17	16	17	17	17	16	16	16	25.7	37.2	15.4	-1	-1	-1
1/17/2019	6:35:16 PM	805	1580	19	19	19	19	16	17	17	17	17	16	16	16	25.7	37.2	15.4	-1	-1	-1
1/17/2019	6:35:17 PM	8	1581	19	19	19	19	17	16	16	17	16	16	16	16	25.7	37.2	15.4	-1	-1	-1
1/17/2019	6:35:17 PM	211	1582	18	19	18	19	16	17	16	16	17	16	16	16	25.7	37.2	15.4	-1	-1	-1
1/17/2019	6:35:17 PM	414	1583	19	19	19	19	17	17	16	17	16	16	16	17	25.7	37.2	15.4	-1	-1	-1
1/17/2019	6:35:17 PM	601	1584	19	19	19	19	16	17	16	17	16	16	16	16	25.7	37.2	15.4	-1	-1	-1
1/17/2019	6:35:17 PM	805	1585	19	19	19	19	17	16	17	16	17	16	16	16	25.7	37.2	15.4	-1	-1	-1
1/17/2019	6:35:18 PM	8	1586	18	19	19	19	16	17	16	17	16	16	16	16	25.7	37.2	15.4	-1	-1	-1
1/17/2019	6:35:18 PM	211	1587	19	19	19	18	17	16	16	16	16	16	16	16	25.7	37.2	15.4	-1	-1	-1
1/17/2019	6:35:18 PM	414	1588	19	19	19	19	17	17	17	17	17	16	16	16	25.7	37.2	15.4	-1	-1	-1
1/17/2019	6:35:18 PM	601	1589	19	19	19	19	17	16	17	17	17	16	16	16	25.7	37.2	15.4	-1	-1	-1
1/17/2019	6:35:18 PM	805	1590	19	19	19	19	16	17	16	17	17	16	16	16	25.7	37.2	15.4	-1	-1	-1
1/17/2019	6:35:19 PM	8	1591	19	19	19	19	17	17	16	17	16	17	16	16	25.7	37.2	15.4	-1	-1	-1
1/17/2019	6:35:19 PM	211	1592	18	19	18	19	16	16	16	17	17	16	16	16	25.7	37.2	15.4	-1	-1	-1
1/17/2019	6:35:19 PM	414	1593	19	19	19	19	17	17	16	17	16	17	16	17	25.7	37.2	15.4	-1	-1	-1
1/17/2019	6:35:19 PM	601	1594	18	19	19	19	17	17	17	17	17	16	17	16	25.7	37.2	15.4	-1	-1	-1
1/17/2019	6:35:19 PM	805	1595	19	19	19	19	17	17	16	17	17	17	16	16	25.7	37.2	15.4	-1	-1	-1
1/17/2019	6:35:20 PM	8	1596	19	19	19	19	17	16	17	16	17	16	16	16	25.7	37.2	15.4	-1	-1	-1
1/17/2019	6:35:20 PM	211	1597	18	19	19	19	16	17	16	16	16	16	16	16	25.7	37.2	15.4	-1	-1	-1
1/17/2019	6:35:20 PM	414	1598	19	19	19	19	17	17	16	17	16	17	16	16	25.7	37.2	15.4	-1	-1	-1
1/17/2019	6:35:20 PM	601	1599	19	19	19	19	16	17	16	17	16	17	16	16	25.7	37.2	15.4	-1	-1	-1
1/17/2019	6:35:20 PM	805	1600	18	19	19	19	16	17	17	17	17	16	16	16	25.7	37.2	15.4	-1	-1	-1
1/17/2019	6:35:21 PM	8	1601	19	19	19	19	16	17	16	17	16	17	16	17	25.7	37.2	15.4	-1	-1	-1
1/17/2019	6:35:21 PM	211	1602	18	19	19	19	16	17	16	17	16	16	17	16	25.7	37.2	15.4	-1	-1	-1
1/17/2019	6:35:21 PM	414	1603	19	19	19	19	17	17	16	17	17	17	16	17	25.7	37.2	15.4	-1	-1	-1
1/17/2019	6:35:21 PM	601	1604	19	19	19	19	16	17	16	17	16	17	16	16	25.7	37.2	15.4	-1	-1	-1
1/17/2019	6:35:21 PM	805	1605	19	19	19	19	17	16	16	16	16	16	16	16	25.7	37.2	15.4	-1	-1	-1
1/17/2019	6:35:22 PM	8	1606	19	19	19	19	16	17	16	17	16	17	16	16	25.7	37.2	15.4	-1	-1	-1
1/17/2019	6:35:22 PM	211	1607	18	19	19	19	17	16	17	17	17	16	16	16	25.7	37.2	15.4	-1	-1	-1
1/17/2019	6:35:22 PM	414	1608	19	19	19	19	16	16	16	17	16	17	16	16	25.7	37.2	15.4	-1	-1	-1
1/17/2019	6:35:22 PM	607	1609	18	19	19	19	17	16	17	17	17	16	16	16	25.7	37.2	15.4	-1	-1	-1
1/17/2019	6:35:22 PM	810	1610	19	19	19	19	16	16	16	17	16	17	16	17	25.7	37.2	15.4	-1	-1	-1
1/17/2019	6:35:23 PM	13	1611	19	19	19	19	17	17	17	16	17	16	17	16	25.7	37.2	15.4	-1	-1	-1
1/17/2019	6:35:23 PM	216	1612	19	19	19	19	16	17	16	17	16	16	16	16	25.7	37.2	15.4	-1	-1	-1
1/17/2019	6:35:23 PM	403	1613	19	19	19	19	17	17	17	17	17	16	17	16	25.7	37.2	15.4	-1	-1	-1
1/17/2019	6:35:23 PM	607	1614	19	19	19	19	16	16	16	17	16	17	16	16	25.7	37.2	15.4	-1	-1	-1
1/17/2019	6:35:23 PM	810	1615	18	19	19	19	16	17	16	16	17	16	16	16	25.7	37.2	15.4	-1	-1	-1
1/17/2019	6:35:24 PM	13	1616	19	19	19	19	17	16	16	17	16	17	16	17	25.7	37.2	15.4	-1	-1	-1
1/17/2019	6:35:24 PM	216	1617	19	19	19	19	17	17	17	16	17	16	16	16	25.7	37.2	15.4	-1	-1	-1
1/17/2019	6:35:24 PM	403	1618	19	19	19	19	17	17	17	17	17	17	16	17	25.7	37.2	15.4	-1	-1	-1
1/17/2019	6:35:24 PM	607	1619	18	19	19	19	16	17	16	17	17	16	16	16	25.7	37.2	15.4	-1	-1	-1
1/17/2019	6:35:24 PM	810	1620	19	19	19	19	17	17	16	17	16	16	16	16	25.7	37.2	15.4	-1	-1	-1
1/17/2019	6:35:25 PM	13	1621	19	19	19	19	17	17	17	16	17	16	17	16	25.7	37.2	15.4	-1	-1	-1
1/17/2019	6:35:25 PM	216	1622	19	19	19	19	16	17	16	17	16	16	16	16	25.7	37.2	15.4	-1	-1	-1
1/17/2019	6:35:25 PM	403	1623	19	19	19	19	17	17	17	17	17	16	17	16	25.7	37.2	15.4	-1	-1	-1
1/17/2019	6:35:25 PM	607	1624	19	19	19	19	16	17	16	17	16	17	16	16	25.7	37.2	15.4	-1	-1	-1
1/17/2019	6:35:25 PM	804	1625	19	19	19	19	17	16	17	17	17	16	16	16	25.7	37.2	15.4	-1	-1	-1
1/17/2019	6:35:26 PM	7	1626	19	19	19	19	16	17	16	17	16	16	16	16	25.7	37.2	15.4	-1	-1	-1
1/17/2019	6:35:26 PM	211	1627	19	19	19	18	17	16	17	16	17	16	16	16	25.7	37.2	15.4	-1	-1	-1
1/17/2019	6:35:26 PM	414	1628	19	19	19	19	17	17	17	17	17	16	17	16	25.7	37.2	15.4	-1	-1	-1
1/17/2019	6:35:26 PM	601	1629	19	19	19	19	17	16	17	17	17	16	16	16	25.7	37.2	15.4	-1	-1	-1
1/17/2019	6:35:26 PM	804	1630	19	19	19	19	17	17	16	16	16	16	17	16	25.7	37.2	15.4	-1	-1	-1
1/17/2019	6:35:27 PM	7	1631	19	19	19	19	17	16	16	16	17	16	16	16	25.7	37.2	15.4	-1	-1	-1
1/17/2019	6:35:27 PM	211	1632	18	19	19	19	16	17	16	17	16	16	16	16	25.7	37.2	15.4	-1	-1	-1
1/17/2019	6:35:27 PM	414	1633	19	19	19	19	17	16	17	17	16	16	16	17	25.7	37.2	15.4	-1	-1	-1
1/17/2019	6:35:27 PM	601	1634	19	19	19	19	17	17	16	17	16	17	16	16	25.7	37.2	15.4	-1	-1	-1
1/17/2019	6:35:27 PM	804	1635	19	19	19	19	17	17	17	16	16	16	16	16	25.7	37.2	15.4	-1	-1	-1
1/17/2019	6:35:28 PM	7	1636	19	19	19	19	16	17	16	17	16	17	16	16	25.7	37.2	15.4	-1	-1	-1
1/17/2019	6:35:28 PM	211	1637	19	19	19	18	17	16	16	16	16	16	16	16	25.7	37.2	15.4	-1	-1	-1
1/17/2019	6:35:28 PM	414	1638	19	19	19	19	17	17	16	17	17	16	17	16	25.7	37.2	15.4	-1	-1	-1
1/17/2019	6:35:28 PM	601	1639	19	19	19	19	17	16	17	16	17	16	16	16	25.7	37.2	15.4	-1	-1	-1
1/17/2019	6:35:28 PM	804	1640	18	19	19	19	16	17	16	17	16	16	16	16	25.7	37.2	15.4	-1	-1	-1
1/17/2019	6:35:29 PM	7	1641	19	19	19	19	17	16	17	17	16	16	16	16	25.7	37.2	15.4	-1	-1	-1
1/17/2019	6:35:29 PM	211	1642	18	19	19	19	16	16	16	17	17	16	16	16	25.7	37.2	15.4	-1	-1	-1
1/17/2019	6:35:29 PM	414	1643	19	19	19	19	17	16	16	17	16	17	16	17	25.7	37.2	15.4	-1	-1	-1
1/17/2019	6:35:29 PM	601	1644	18	19	19	19	17	17	17	17	16	16	16	16	25.7	37.2	15.4	-1	-1	-1
1/17/2019	6:35:29 PM	804	1645	19	19	19	19	16	17	16	17	16	17	16	17	25.7	37.2	15.4	-1	-1	-1
1/17/2019	6:35:30 PM	7	1646	19	19	19	19	17	17	17	17	17	16	16	16	25.7	37.2	15.4	-1	-1	-1
1/17/2019	6:35:30 PM	211	1647	19	19	19	18	16	16	16	17	16	16	16	16	25.7	37.2	15.4	-1	-1	-1
1/17/2019	6:35:30 PM	414	1648	19	20	19	19	17	17	17	17	17	16	17	16	25.7	37.2	15.4	-1	-1	-1
1/17/2019	6:35:30 PM	601	1649	19	19	19	19	17	17	17	17	17	16	16	16	25.7	37.2	15.4	-1	-1	-1
1/17/2019	6:35:30 PM	804	1650	19	19	19	19	17	17	17	16	17	16	16	16	25.7	37.2	15.4	-1	-1	-1
1/17/2019	6:35:31 PM	7	1651	19	19	19	19	17	17	16	17	16	17	16	16	25.7	37.2	15.4	-1	-1	-1
1/17/2019	6:35:31 PM	211	1652	19	19	19	19	17	16	17	17	17	16	16	16	25.7	37.1	15.9	-1	-1	-1
1/17/2019	6:35:31 PM	414	1653	19	20	19	19	16	17	16	17	17	16	17	16	25.7	37.1	15.9	-1	-1	-1
1/17/2019	6:35:31 PM	601	1654	19	19	19	19	17	17	17	17	17	16	16	16	25.7	37.1	15.9	-1	-1	-1
1/17/2019	6:35:31 PM	804	1655	19	19	19	19	17	17	16	17	17	16	16	16	25.7	37.1	15.9	-1	-1	-1
1/17/2019	6:35:32 PM	7	1656	19	19	19	19	17	17	16	17	16	17	16	17	25.7	37.1	15.9	-1	-1	-1
1/17/2019	6:35:32 PM	211	1657	18	19	19	19	17	16	16	16	17	16	17	16	25.7	37.1	15.9	-1	-1	-1
1/17/2019	6:35:32 PM	414	1658	19	20	19	19	16	17	16	17	17	16	17	16	25.7	37.1	15.9	-1	-1	-1
1/17/2019	6:35:32 PM	601	1659	19	19	19	19	17	16	17	16	17	16	16	16	25.7	37.1	15.9	-1	-1	-1
1/17/2019	6:35:32 PM	804	1660	18	20	19	19	17	17	17	17	17	16	17	16	25.7	37.1	15.9	-1	-1	-1
1/17/2019	6:35:33 PM	7	1661	19	19	19	19	17	17	16	17	16	17	16	16	25.7	37.1	15.9	-1	-1	-1
1/17/2019	6:35:33 PM	211	1662	18	19	19	19	16	16	16	16	17	16	16	16	25.7	37.1	15.9	-1	-1	-1
1/17/2019	6:35:33 PM	414	1663	19	19	19	19	17	17	16	17	17	17	16	17	25.7	37.1	15.9	-1	-1	-1
1/17/2019	6:35:33 PM	601	1664	19	19	19	19	17	17	16	17	16	17	16	17	25.7	37.1	15.9	-1	-1	-1
1/17/2019	6:35:33 PM	804	1665	18	19	19	19	17	16	17	16	17	16	16	16	25.7	37.1	15.9	-1	-1	-1
1/17/2019	6:35:34 PM	7	1666	19	19	19	19	16	16	17	17	16	16	16	16	25.7	37.1	15.9	-1	-1	-1
1/17/2019	6:35:34 PM	211	1667	18	19	19	19	16	17	17	17	16	16	16	16	25.7	37.1	15.9	-1	-1	-1
1/17/2019	6:35:34 PM	414	1668	19	19	19	19	17	17	17	16	17	16	16	16	25.7	37.1	15.9	-1	-1	-1
1/17/2019	6:35:34 PM	601	1669	19	19	19	19	17	16	16	17	16	16	16	17	25.7	37.1	15.9	-1	-1	-1
1/17/2019	6:35:34 PM	804	1670	18	19	19	19	17	16	17	17	17	16	16	16	25.7	37.1	15.9	-1	-1	-1
1/17/2019	6:35:35 PM	7	1671	19	19	19	19	17	16	16	16	16	16	16	16	25.7	37.1	15.9	-1	-1	-1
1/17/2019	6:35:35 PM	211	1672	18	19	19	19	16	17	17	17	16	16	16	16	25.7	37.1	15.9	-1	-1	-1
1/17/2019	6:35:35 PM	414	1673	19	19	19	19	17	17	17	17	16	17	16	16	25.7	37.1	15.9	-1	-1	-1
1/17/2019	6:35:35 PM	601	1674	19	19	19	19	17	17	16	17	16	17	16	17	25.7	37.1	15.9	-1	-1	-1
1/17/2019	6:35:35 PM	804	1675	19	19	19	19	17	16	17	16	17	16	17	16	25.7	37.1	15.9	-1	-1	-1
1/17/2019	6:35:36 PM	7	1676	19	19	19	19	17	17	16	17	16	16	16	16	25.7	37.1	15.9	-1	-1	-1
1/17/2019	6:35:36 PM	211	1677	19	19	19	19	17	17	16	16	17	16	17	16	25.7	37.1	15.9	-1	-1	-1
1/17/2019	6:35:36 PM	414	1678	19	19	19	19	17	17	17	17	16	17	16	17	25.7	37.1	15.9	-1	-1	-1
1/17/2019	6:35:36 PM	601	1679	19	19	19	19	16	17	16	17	16	17	16	16	25.7	37.1	15.9	-1	-1	-1
1/17/2019	6:35:36 PM	804	1680	19	19	19	19	17	17	17	16	17	16	16	16	25.7	37.1	15.9	-1	-1	-1
1/17/2019	6:35:37 PM	7	1681	19	19	19	19	16	17	16	17	16	16	16	16	25.7	37.1	15.9	-1	-1	-1
1/17/2019	6:35:37 PM	211	1682	19	19	19	19	17	17	17	16	17	16	16	16	25.7	37.1	15.9	-1	-1	-1
1/17/2019	6:35:37 PM	414	1683	19	19	19	19	17	17	16	17	16	17	16	17	25.7	37.1	15.9	-1	-1	-1
1/17/2019	6:35:37 PM	601	1684	19	19	19	19	16	17	16	17	16	16	16	16	25.7	37.1	15.9	-1	-1	-1
1/17/2019	6:35:37 PM	804	1685	19	19	19	19	17	16	16	16	16	17	16	16	25.7	37.1	15.9	-1	-1	-1
1/17/2019	6:35:38 PM	7	1686	19	19	19	19	17	17	16	17	17	16	16	16	25.7	37.1	15.9	-1	-1	-1
1/17/2019	6:35:38 PM	211	1687	19	19	19	19	17	17	16	17	16	16	16	16	25.7	37.1	15.9	-1	-1	-1
1/17/2019	6:35:38 PM	414	1688	19	19	19	19	17	17	17	17	17	16	16	16	25.7	37.1	15.9	-1	-1	-1
1/17/2019	6:35:38 PM	601	1689	19	19	19	19	17	17	16	17	17	16	16	16	25.7	37.1	15.9	-1	-1	-1
1/17/2019	6:35:38 PM	804	1690	19	19	19	19	16	17	16	17	16	16	16	16	25.7	37.1	15.9	-1	-1	-1
1/17/2019	6:35:39 PM	7	1691	19	19	19	19	17	16	16	16	17	16	16	16	25.7	37.1	15.9	-1	-1	-1
1/17/2019	6:35:39 PM	211	1692	19	19	19	19	16	17	16	17	17	16	16	16	25.7	37.1	15.9	-1	-1	-1
1/17/2019	6:35:39 PM	414	1693	19	19	19	19	17	16	17	17	17	16	16	17	25.7	37.1	15.9	-1	-1	-1
1/17/2019	6:35:39 PM	601	1694	19	19	19	19	17	17	16	17	16	17	16	16	25.7	37.0	10.8	-1	-1	-1
1/17/2019	6:35:39 PM	804	1695	19	19	19	19	17	17	17	17	17	16	16	16	25.7	37.0	10.8	-1	-1	-1
1/17/2019	6:35:40 PM	7	1696	19	19	19	18	17	16	16	17	16	16	16	16	25.7	37.0	10.8	-1	-1	-1
1/17/2019	6:35:40 PM	211	1697	18	19	19	19	17	17	16	17	16	16	16	16	25.7	37.0	10.8	-1	-1	-1
1/17/2019	6:35:40 PM	414	1698	19	19	19	19	17	16	17	17	17	17	16	16	25.7	37.0	10.8	-1	-1	-1
1/17/2019	6:35:40 PM	601	1699	19	19	19	19	17	16	17	17	16	16	16	17	25.7	37.0	10.8	-1	-1	-1
1/17/2019	6:35:40 PM	804	1700	19	19	19	18	17	17	16	17	17	16	16	16	25.7	37.0	10.8	-1	-1	-1
1/17/2019	6:35:41 PM	7	1701	19	19	19	19	17	16	16	17	16	16	16	16	25.7	37.0	10.8	-1	-1	-1
1/17/2019	6:35:41 PM	211	1702	19	19	19	19	17	17	16	16	16	16	16	16	25.7	37.0	10.8	-1	-1	-1
1/17/2019	6:35:41 PM	414	1703	19	19	19	19	17	17	17	17	16	17	16	17	25.7	37.0	10.8	-1	-1	-1
1/17/2019	6:35:41 PM	601	1704	19	19	19	19	17	17	16	17	16	17	16	16	25.7	37.0	10.8	-1	-1	-1
1/17/2019	6:35:41 PM	804	1705	19	19	19	19	17	17	16	16	16	16	16	16	25.7	37.0	10.8	-1	-1	-1
1/17/2019	6:35:42 PM	7	1706	18	19	19	19	16	17	16	17	16	16	16	16	25.7	37.0	10.8	-1	-1	-1
1/17/2019	6:35:42 PM	211	1707	18	19	19	19	17	16	17	17	17	16	16	16	25.7	37.0	10.8	-1	-1	-1
1/17/2019	6:35:42 PM	414	1708	19	19	19	19	16	17	16	17	17	17	16	16	25.7	37.0	10.8	-1	-1	-1
1/17/2019	6:35:42 PM	601	1709	19	19	19	19	17	17	17	17	17	16	17	16	25.7	37.0	10.8	-1	-1	-1
1/17/2019	6:35:42 PM	804	1710	19	19	19	19	16	17	16	17	16	17	16	16	25.7	37.0	10.8	-1	-1	-1
1/17/2019	6:35:43 PM	7	1711	18	19	19	19	17	17	16	16	17	16	17	16	25.7	37.0	10.8	-1	-1	-1
1/17/2019	6:35:43 PM	211	1712	19	19	19	19	16	16	16	17	16	16	16	16	25.7	37.0	10.8	-1	-1	-1
1/17/2019	6:35:43 PM	414	1713	19	19	19	19	17	17	17	17	17	16	16	16	25.7	37.0	10.8	-1	-1	-1
1/17/2019	6:35:43 PM	601	1714	19	19	19	18	17	17	16	17	16	16	16	16	25.7	37.0	10.8	-1	-1	-1
1/17/2019	6:35:43 PM	804	1715	19	19	19	19	16	17	16	17	17	16	16	16	25.7	37.0	10.8	-1	-1	-1
1/17/2019	6:35:44 PM	7	1716	19	19	19	18	16	16	16	17	16	16	16	16	25.7	37.0	10.8	-1	-1	-1
1/17/2019	6:35:44 PM	211	1717	18	19	19	19	17	16	16	16	17	16	17	16	25.7	37.0	10.8	-1	-1	-1
1/17/2019	6:35:44 PM	414	1718	19	19	19	19	17	17	17	17	16	17	16	17	25.7	37.0	10.8	-1	-1	-1
1/17/2019	6:35:44 PM	601	1719	19	19	19	19	16	17	16	17	16	16	16	16	25.7	37.0	10.8	-1	-1	-1
1/17/2019	6:35:44 PM	804	1720	19	19	19	19	17	17	16	17	16	16	16	16	25.7	37.0	10.8	-1	-1	-1
1/17/2019	6:35:45 PM	7	1721	18	19	19	19	17	17	17	16	17	16	17	16	25.7	37.0	10.8	-1	-1	-1
1/17/2019	6:35:45 PM	211	1722	19	19	19	19	17	17	16	17	16	17	16	16	25.7	37.0	10.8	-1	-1	-1
1/17/2019	6:35:45 PM	414	1723	19	19	19	19	17	16	17	17	17	16	17	16	25.7	37.0	10.8	-1	-1	-1
1/17/2019	6:35:45 PM	601	1724	19	19	19	19	17	16	16	17	17	17	16	16	25.7	37.0	10.8	-1	-1	-1
1/17/2019	6:35:45 PM	804	1725	19	19	19	19	17	16	17	17	17	16	16	16	25.7	37.0	10.8	-1	-1	-1
1/17/2019	6:35:46 PM	7	1726	18	19	19	19	16	17	16	17	16	17	16	16	25.7	37.0	10.8	-1	-1	-1
1/17/2019	6:35:46 PM	211	1727	18	19	19	19	16	16	16	17	16	16	16	16	25.7	37.0	10.8	-1	-1	-1
1/17/2019	6:35:46 PM	414	1728	19	19	19	18	17	17	16	17	16	17	16	16	25.7	37.0	10.8	-1	-1	-1
1/17/2019	6:35:46 PM	601	1729	19	19	19	19	17	17	16	17	16	17	16	16	25.7	37.0	10.8	-1	-1	-1
1/17/2019	6:35:46 PM	804	1730	19	19	19	19	17	17	17	17	17	16	16	16	25.7	37.0	10.8	-1	-1	-1
1/17/2019	6:35:47 PM	7	1731	19	19	19	19	17	17	16	17	16	17	16	16	25.7	37.0	10.8	-1	-1	-1
1/17/2019	6:35:47 PM	211	1732	18	19	19	19	17	16	16	16	17	16	16	16	25.7	37.0	10.8	-1	-1	-1
1/17/2019	6:35:47 PM	414	1733	19	19	19	19	17	17	16	17	16	17	16	17	25.7	37.0	10.8	-1	-1	-1
1/17/2019	6:35:47 PM	601	1734	18	19	19	19	17	17	16	17	16	16	16	16	25.7	37.0	10.8	-1	-1	-1
1/17/2019	6:35:47 PM	804	1735	19	19	19	19	17	17	16	17	16	17	16	16	25.7	37.0	10.8	-1	-1	-1
1/17/2019	6:35:48 PM	7	1736	19	19	19	19	16	17	16	17	16	16	16	16	25.7	36.9	13.2	-1	-1	-1
1/17/2019	6:35:48 PM	211	1737	19	19	19	19	17	16	16	16	16	16	16	16	25.7	36.9	13.2	-1	-1	-1
1/17/2019	6:35:48 PM	414	1738	19	19	19	19	17	17	17	17	17	16	16	16	25.7	36.9	13.2	-1	-1	-1
1/17/2019	6:35:48 PM	601	1739	19	19	19	19	17	17	17	16	17	16	16	16	25.7	36.9	13.2	-1	-1	-1
1/17/2019	6:35:48 PM	804	1740	19	19	19	19	16	17	16	17	17	16	16	16	25.7	36.9	13.2	-1	-1	-1
1/17/2019	6:35:49 PM	7	1741	19	19	19	19	17	17	16	17	16	16	16	16	25.7	36.9	13.2	-1	-1	-1
1/17/2019	6:35:49 PM	211	1742	18	19	19	19	16	17	16	17	16	16	16	16	25.7	36.9	13.2	-1	-1	-1
1/17/2019	6:35:49 PM	414	1743	19	19	19	19	17	17	16	17	16	17	16	16	25.7	36.9	13.2	-1	-1	-1
1/17/2019	6:35:49 PM	601	1744	19	19	19	19	16	17	16	17	16	17	16	16	25.7	36.9	13.2	-1	-1	-1
1/17/2019	6:35:49 PM	804	1745	19	19	19	19	17	16	16	16	16	16	16	16	25.7	36.9	13.2	-1	-1	-1
1/17/2019	6:35:50 PM	7	1746	19	19	19	19	16	17	16	17	16	16	16	16	25.7	36.9	13.2	-1	-1	-1
1/17/2019	6:35:50 PM	211	1747	19	19	19	19	17	17	17	16	17	16	16	16	25.7	36.9	13.2	-1	-1	-1
1/17/2019	6:35:50 PM	414	1748	19	19	19	19	16	17	16	17	17	16	16	16	25.7	36.9	13.2	-1	-1	-1
1/17/2019	6:35:50 PM	601	1749	19	19	19	19	17	16	17	17	17	16	16	16	25.7	36.9	13.2	-1	-1	-1
1/17/2019	6:35:50 PM	804	1750	19	19	19	19	17	17	16	17	16	16	16	16	25.7	36.9	13.2	-1	-1	-1
1/17/2019	6:35:51 PM	7	1751	19	19	19	19	17	16	16	16	16	16	16	16	25.7	36.9	13.2	-1	-1	-1
1/17/2019	6:35:51 PM	211	1752	18	19	19	19	16	17	16	17	16	16	16	16	25.7	36.9	13.2	-1	-1	-1
1/17/2019	6:35:51 PM	414	1753	19	19	19	19	17	17	17	17	16	16	16	16	25.7	36.9	13.2	-1	-1	-1
1/17/2019	6:35:51 PM	601	1754	19	19	19	19	16	17	16	17	16	16	16	16	25.7	36.9	13.2	-1	-1	-1
1/17/2019	6:35:51 PM	804	1755	19	19	19	19	17	17	17	17	16	16	16	17	25.7	36.9	13.2	-1	-1	-1
1/17/2019	6:35:52 PM	7	1756	18	19	19	19	16	17	16	17	17	16	16	16	25.7	36.9	13.2	-1	-1	-1
1/17/2019	6:35:52 PM	211	1757	19	19	19	19	16	17	16	17	16	16	16	16	25.7	36.9	13.2	-1	-1	-1
1/17/2019	6:35:52 PM	414	1758	19	19	19	19	17	17	17	17	17	16	17	16	25.7	36.9	13.2	-1	-1	-1
1/17/2019	6:35:52 PM	601	1759	19	19	19	19	17	16	17	17	17	16	16	16	25.7	36.9	13.2	-1	-1	-1
1/17/2019	6:35:52 PM	804	1760	19	19	19	19	17	16	16	17	16	16	16	16	25.7	36.9	13.2	-1	-1	-1
1/17/2019	6:35:53 PM	7	1761	19	19	19	18	17	16	17	16	16	16	16	16	25.7	36.9	13.2	-1	-1	-1
1/17/2019	6:35:53 PM	211	1762	19	19	19	19	16	17	17	17	16	16	16	16	25.7	36.9	13.2	-1	-1	-1
1/17/2019	6:35:53 PM	414	1763	19	19	19	19	17	16	17	17	17	16	16	16	25.7	36.9	13.2	-1	-1	-1
1/17/2019	6:35:53 PM	601	1764	19	19	19	19	17	17	16	17	16	16	16	16	25.7	36.9	13.2	-1	-1	-1
1/17/2019	6:35:53 PM	804	1765	19	19	19	19	17	17	16	16	16	16	16	16	25.7	36.9	13.2	-1	-1	-1
1/17/2019	6:35:54 PM	7	1766	19	19	19	19	16	17	16	17	16	16	16	16	25.7	36.9	13.2	-1	-1	-1
1/17/2019	6:35:54 PM	211	1767	19	19	19	19	17	17	17	16	17	16	16	16	25.7	36.9	13.2	-1	-1	-1
1/17/2019	6:35:54 PM	414	1768	19	19	19	19	16	17	16	17	16	17	16	16	25.7	36.9	13.2	-1	-1	-1
1/17/2019	6:35:54 PM	601	1769	19	19	19	19	17	17	16	16	17	16	16	16	25.7	36.9	13.2	-1	-1	-1
1/17/2019	6:35:54 PM	804	1770	19	19	19	19	16	17	16	17	16	17	16	16	25.7	36.9	13.2	-1	-1	-1
1/17/2019	6:35:55 PM	7	1771	19	19	19	18	17	16	16	16	16	16	16	16	25.7	36.9	13.2	-1	-1	-1
1/17/2019	6:35:55 PM	211	1772	18	19	19	19	17	17	16	17	17	16	16	16	25.7	36.9	13.2	-1	-1	-1
1/17/2019	6:35:55 PM	414	1773	19	19	19	19	17	17	16	17	16	17	16	16	25.7	36.9	13.2	-1	-1	-1
1/17/2019	6:35:55 PM	601	1774	18	19	19	19	16	17	16	17	16	16	17	16	25.7	36.9	13.2	-1	-1	-1
1/17/2019	6:35:55 PM	804	1775	19	19	19	19	17	16	16	17	16	17	16	17	25.7	36.9	13.2	-1	-1	-1
1/17/2019	6:35:56 PM	7	1776	18	19	19	19	16	16	17	17	17	16	17	16	25.7	36.9	13.2	-1	-1	-1
1/17/2019	6:35:56 PM	211	1777	19	19	19	19	17	17	16	17	16	17	16	17	25.7	36.9	13.2	-1	-1	-1
1/17/2019	6:35:56 PM	414	1778	19	19	19	19	17	16	17	17	17	16	17	16	25.7	36.9	11.1	-1	-1	-1
1/17/2019	6:35:56 PM	601	1779	19	19	19	19	17	17	16	17	16	16	16	16	25.7	36.9	11.1	-1	-1	-1
1/17/2019	6:35:56 PM	804	1780	19	19	19	19	17	16	17	16	17	16	16	16	25.7	36.9	11.1	-1	-1	-1
1/17/2019	6:35:57 PM	7	1781	18	19	19	19	16	17	16	17	16	16	16	16	25.7	36.9	11.1	-1	-1	-1
1/17/2019	6:35:57 PM	211	1782	19	19	19	19	17	16	17	16	16	16	16	16	25.7	36.9	11.1	-1	-1	-1
1/17/2019	6:35:57 PM	414	1783	18	19	19	19	17	17	17	17	17	16	17	16	25.7	36.9	11.1	-1	-1	-1
1/17/2019	6:35:57 PM	601	1784	19	19	19	19	17	17	17	16	17	16	16	16	25.7	36.9	11.1	-1	-1	-1
1/17/2019	6:35:57 PM	804	1785	19	19	19	19	17	17	17	16	17	16	17	16	25.7	36.9	11.1	-1	-1	-1
1/17/2019	6:35:58 PM	7	1786	19	19	19	19	17	17	16	17	16	16	16	16	25.7	36.9	11.1	-1	-1	-1
1/17/2019	6:35:58 PM	211	1787	19	19	19	19	17	17	17	16	17	16	16	16	25.7	36.9	11.1	-1	-1	-1
1/17/2019	6:35:58 PM	414	1788	18	19	19	19	16	17	17	17	17	16	16	16	25.7	36.9	11.1	-1	-1	-1
1/17/2019	6:35:58 PM	601	1789	19	19	19	19	17	17	17	17	17	16	16	16	25.7	36.9	11.1	-1	-1	-1
1/17/2019	6:35:58 PM	804	1790	18	19	19	19	17	17	16	17	16	16	16	16	25.7	36.9	11.1	-1	-1	-1
1/17/2019	6:35:59 PM	7	1791	19	19	19	19	17	16	17	16	16	16	16	16	25.7	36.9	11.1	-1	-1	-1
1/17/2019	6:35:59 PM	211	1792	19	19	19	19	16	17	16	17	16	16	16	16	25.7	36.9	11.1	-1	-1	-1
1/17/2019	6:35:59 PM	414	1793	19	19	19	19	17	17	17	17	17	16	17	16	25.7	36.9	11.1	-1	-1	-1
1/17/2019	6:35:59 PM	601	1794	19	19	19	19	17	16	17	17	17	16	16	16	25.7	36.9	11.1	-1	-1	-1
1/17/2019	6:35:59 PM	804	1795	19	19	19	19	16	17	17	17	17	16	16	16	25.7	36.9	11.1	-1	-1	-1
1/17/2019	6:36:00 PM	7	1796	19	19	19	19	17	17	16	17	17	17	16	16	25.7	36.9	11.1	-1	-1	-1
1/17/2019	6:36:00 PM	211	1797	18	19	19	19	16	17	16	17	16	16	16	16	25.7	36.9	11.1	-1	-1	-1
1/17/2019	6:36:00 PM	414	1798	19	19	19	19	17	16	17	16	17	17	16	16	25.7	36.9	11.1	-1	-1	-1
1/17/2019	6:36:00 PM	601	1799	19	19	19	19	17	17	16	17	16	17	16	17	25.7	36.9	11.1	-1	-1	-1
1/17/2019	6:36:00 PM	804	1800	19	19	19	19	17	17	17	17	17	16	17	16	25.7	36.9	11.1	-1	-1	-1
1/17/2019	6:36:01 PM	7	1801	19	19	19	19	16	17	16	17	16	17	16	16	25.7	36.9	11.1	-1	-1	-1
1/17/2019	6:36:01 PM	211	1802	18	19	19	19	17	16	16	16	17	16	16	16	25.7	36.9	11.1	-1	-1	-1
1/17/2019	6:36:01 PM	414	1803	19	19	19	19	17	17	16	17	16	17	16	16	25.7	36.9	11.1	-1	-1	-1
1/17/2019	6:36:01 PM	601	1804	18	19	19	19	17	17	16	16	17	16	16	16	25.7	36.9	11.1	-1	-1	-1
1/17/2019	6:36:01 PM	804	1805	19	19	19	19	17	17	16	17	16	17	16	16	25.7	36.9	11.1	-1	-1	-1
1/17/2019	6:36:02 PM	7	1806	18	19	19	19	16	17	17	17	17	16	17	16	25.7	36.9	11.1	-1	-1	-1
1/17/2019	6:36:02 PM	211	1807	19	19	19	18	16	16	17	17	16	16	16	16	25.7	36.9	11.1	-1	-1	-1
1/17/2019	6:36:02 PM	414	1808	19	19	19	19	17	17	17	17	17	16	16	16	25.7	36.9	11.1	-1	-1	-1
1/17/2019	6:36:02 PM	601	1809	19	19	19	19	17	16	17	17	17	16	16	16	25.7	36.9	11.1	-1	-1	-1
1/17/2019	6:36:02 PM	804	1810	19	19	19	19	16	17	16	17	16	16	16	16	25.7	36.9	11.1	-1	-1	-1
1/17/2019	6:36:03 PM	7	1811	19	19	19	19	17	16	17	17	17	16	16	17	25.7	36.9	11.1	-1	-1	-1
1/17/2019	6:36:03 PM	211	1812	18	19	19	19	16	17	16	17	16	16	16	16	25.7	36.9	11.1	-1	-1	-1
1/17/2019	6:36:03 PM	414	1813	19	19	19	19	17	17	16	17	16	17	16	17	25.7	36.9	11.1	-1	-1	-1
1/17/2019	6:36:03 PM	601	1814	19	19	19	19	16	17	16	17	17	17	16	16	25.7	36.9	11.1	-1	-1	-1
1/17/2019	6:36:03 PM	804	1815	19	19	19	19	17	16	16	16	16	16	16	16	25.7	36.9	11.1	-1	-1	-1
1/17/2019	6:36:04 PM	7	1816	19	19	19	19	16	17	16	16	16	16	16	16	25.7	36.9	11.1	-1	-1	-1
1/17/2019	6:36:04 PM	211	1817	19	19	19	18	17	17	16	17	16	16	16	17	25.7	36.9	11.1	-1	-1	-1
1/17/2019	6:36:04 PM	414	1818	19	19	19	19	17	17	17	17	17	16	16	16	25.7	36.9	11.1	-1	-1	-1
1/17/2019	6:36:04 PM	601	1819	19	19	19	19	17	17	17	17	16	16	16	16	25.7	36.9	11.1	-1	-1	-1
1/17/2019	6:36:04 PM	804	1820	19	19	19	19	17	16	17	17	17	16	16	16	25.7	36.9	31.7	-1	-1	-1
1/17/2019	6:36:05 PM	7	1821	18	19	19	19	16	17	16	17	16	16	16	16	25.7	36.9	31.7	-1	-1	-1
1/17/2019	6:36:05 PM	211	1822	19	19	19	19	17	16	16	16	17	16	16	16	25.7	36.9	31.7	-1	-1	-1
1/17/2019	6:36:05 PM	414	1823	19	19	19	19	16	17	16	17	16	16	16	16	25.7	36.9	31.7	-1	-1	-1
1/17/2019	6:36:05 PM	601	1824	18	19	19	19	17	17	16	17	17	16	16	16	25.7	36.9	31.7	-1	-1	-1
1/17/2019	6:36:05 PM	804	1825	19	19	19	19	17	17	16	17	16	17	16	16	25.7	36.9	31.7	-1	-1	-1
1/17/2019	6:36:06 PM	7	1826	18	19	19	19	17	17	16	17	17	16	16	16	25.7	36.9	31.7	-1	-1	-1
1/17/2019	6:36:06 PM	211	1827	19	19	19	19	17	17	16	17	16	17	16	17	25.7	36.9	31.7	-1	-1	-1
1/17/2019	6:36:06 PM	414	1828	19	19	19	19	17	17	17	17	17	16	17	16	25.7	36.9	31.7	-1	-1	-1
1/17/2019	6:36:06 PM	601	1829	19	19	19	19	17	17	16	17	16	17	16	17	25.7	36.9	31.7	-1	-1	-1
1/17/2019	6:36:06 PM	804	1830	19	19	19	19	17	17	17	17	17	16	17	16	25.7	36.9	31.7	-1	-1	-1
1/17/2019	6:36:07 PM	7	1831	19	19	19	19	17	17	16	17	16	17	16	17	25.7	36.9	31.7	-1	-1	-1
1/17/2019	6:36:07 PM	211	1832	19	19	19	19	17	17	17	16	17	16	16	16	25.7	36.9	31.7	-1	-1	-1
1/17/2019	6:36:07 PM	414	1833	19	19	19	19	16	17	16	17	16	17	16	16	25.7	36.9	31.7	-1	-1	-1
1/17/2019	6:36:07 PM	601	1834	18	19	19	19	17	17	16	16	17	16	16	16	25.7	36.9	31.7	-1	-1	-1
1/17/2019	6:36:07 PM	804	1835	19	19	19	19	17	17	16	17	16	17	16	16	25.7	36.9	31.7	-1	-1	-1
1/17/2019	6:36:08 PM	7	1836	19	19	19	18	17	16	17	16	17	16	16	16	25.7	36.9	31.7	-1	-1	-1
1/17/2019	6:36:08 PM	211	1837	18	19	19	19	16	17	16	17	16	16	16	16	25.7	36.9	31.7	-1	-1	-1
1/17/2019	6:36:08 PM	414	1838	19	19	19	19	17	17	17	17	16	16	16	17	25.7	36.9	31.7	-1	-1	-1
1/17/2019	6:36:08 PM	601	1839	19	19	19	19	17	17	16	17	16	17	16	16	25.7	36.9	31.7	-1	-1	-1
1/17/2019	6:36:08 PM	804	1840	19	19	19	19	17	17	17	17	17	16	17	16	25.7	36.9	31.7	-1	-1	-1
1/17/2019	6:36:09 PM	7	1841	18	19	19	19	16	17	17	17	16	16	16	16	25.7	36.9	31.7	-1	-1	-1
1/17/2019	6:36:09 PM	211	1842	19	19	19	19	17	16	17	16	16	16	16	16	25.7	36.9	31.7	-1	-1	-1
1/17/2019	6:36:09 PM	414	1843	19	19	19	19	17	17	17	17	17	16	17	16	25.7	36.9	31.7	-1	-1	-1
1/17/2019	6:36:09 PM	601	1844	19	19	19	19	17	16	17	17	17	17	16	16	25.7	36.9	31.7	-1	-1	-1
1/17/2019	6:36:09 PM	804	1845	18	19	19	19	17	17	17	17	17	16	17	16	25.7	36.9	31.7	-1	-1	-1
1/17/2019	6:36:10 PM	7	1846	19	19	19	19	17	17	16	17	16	17	16	16	25.7	36.9	31.7	-1	-1	-1
1/17/2019	6:36:10 PM	211	1847	19	19	19	19	17	16	17	16	17	16	16	16	25.7	36.9	31.7	-1	-1	-1
1/17/2019	6:36:10 PM	414	1848	19	19	19	19	16	17	16	17	16	17	16	16	25.7	36.9	31.7	-1	-1	-1
1/17/2019	6:36:10 PM	601	1849	19	19	19	19	17	16	17	17	17	16	17	16	25.7	36.9	31.7	-1	-1	-1
1/17/2019	6:36:10 PM	804	1850	19	19	19	19	16	16	16	17	17	17	16	16	25.7	36.9	31.7	-1	-1	-1
1/17/2019	6:36:11 PM	7	1851	19	19	19	18	16	16	16	17	16	16	16	16	25.7	36.9	31.7	-1	-1	-1
1/17/2019	6:36:11 PM	211	1852	18	19	19	19	17	16	17	16	17	16	16	16	25.7	36.9	31.7	-1	-1	-1
1/17/2019	6:36:11 PM	414	1853	19	19	19	19	16	17	16	17	16	17	16	16	25.7	36.9	31.7	-1	-1	-1
1/17/2019	6:36:11 PM	601	1854	18	19	19	19	16	17	16	17	17	16	17	16	25.7	36.9	31.7	-1	-1	-1
1/17/2019	6:36:11 PM	804	1855	19	19	19	19	17	16	17	17	16	16	16	16	25.7	36.9	31.7	-1	-1	-1
1/17/2019	6:36:12 PM	7	1856	18	19	19	19	16	16	17	16	16	16	16	16	25.7	36.9	31.7	-1	-1	-1
1/17/2019	6:36:12 PM	211	1857	19	19	19	19	17	16	16	17	16	16	16	16	25.7	36.9	31.7	-1	-1	-1
1/17/2019	6:36:12 PM	414	1858	19	19	19	19	17	17	16	17	17	16	16	16	25.7	36.9	31.7	-1	-1	-1
1/17/2019	6:36:12 PM	601	1859	19	19	19	19	17	16	17	17	17	16	16	16	25.7	36.9	31.7	-1	-1	-1
1/17/2019	6:36:12 PM	804	1860	19	19	19	19	17	17	16	17	17	16	17	16	25.7	36.9	31.7	-1	-1	-1
1/17/2019	6:36:13 PM	7	1861	19	19	19	19	16	17	16	17	16	16	16	17	25.7	36.9	31.7	-1	-1	-1
1/17/2019	6:36:13 PM	211	1862	18	19	19	19	16	17	16	16	16	16	16	16	25.7	36.8	36.7	-1	-1	-1
1/17/2019	6:36:13 PM	414	1863	19	19	19	19	16	16	16	17	16	16	16	17	25.7	36.8	36.7	-1	-1	-1
1/17/2019	6:36:13 PM	601	1864	19	19	19	19	16	17	17	17	16	16	17	16	25.7	36.8	36.7	-1	-1	-1
1/17/2019	6:36:13 PM	804	1865	19	19	19	19	17	17	17	17	16	16	16	17	25.7	36.8	36.7	-1	-1	-1
1/17/2019	6:36:14 PM	7	1866	18	19	19	19	17	17	16	16	17	16	16	16	25.7	36.8	36.7	-1	-1	-1
1/17/2019	6:36:14 PM	211	1867	19	19	19	19	16	17	16	17	16	16	16	16	25.7	36.8	36.7	-1	-1	-1
1/17/2019	6:36:14 PM	414	1868	19	19	19	19	17	16	17	16	17	16	16	16	25.7	36.8	36.7	-1	-1	-1
1/17/2019	6:36:14 PM	601	1869	19	19	19	19	17	17	16	17	16	17	16	17	25.7	36.8	36.7	-1	-1	-1
1/17/2019	6:36:14 PM	804	1870	19	19	19	19	17	16	17	17	17	16	17	16	25.7	36.8	36.7	-1	-1	-1
1/17/2019	6:36:15 PM	7	1871	18	19	19	19	16	17	16	17	16	16	16	16	25.7	36.8	36.7	-1	-1	-1
1/17/2019	6:36:15 PM	211	1872	19	19	19	19	17	16	17	16	17	16	16	16	25.7	36.8	36.7	-1	-1	-1
1/17/2019	6:36:15 PM	414	1873	19	19	19	19	16	17	16	17	17	17	16	16	25.7	36.8	36.7	-1	-1	-1
1/17/2019	6:36:15 PM	601	1874	19	19	19	19	17	17	17	17	17	16	17	16	25.7	36.8	36.7	-1	-1	-1
1/17/2019	6:36:15 PM	804	1875	19	19	19	19	17	17	16	17	16	17	16	17	25.7	36.8	36.7	-1	-1	-1
1/17/2019	6:36:16 PM	7	1876	19	19	19	19	17	16	16	16	16	16	16	16	25.7	36.8	36.7	-1	-1	-1
1/17/2019	6:36:16 PM	211	1877	18	19	19	19	16	17	16	17	17	16	16	16	25.7	36.8	36.7	-1	-1	-1
1/17/2019	6:36:16 PM	414	1878	19	19	19	19	17	16	16	16	16	17	16	16	25.7	36.8	36.7	-1	-1	-1
1/17/2019	6:36:16 PM	601	1879	19	19	19	19	16	17	17	17	17	16	16	16	25.7	36.8	36.7	-1	-1	-1
1/17/2019	6:36:16 PM	804	1880	19	19	19	19	17	17	16	17	17	17	16	17	25.7	36.8	36.7	-1	-1	-1
1/17/2019	6:36:17 PM	7	1881	18	19	19	19	17	16	17	16	17	16	16	16	25.7	36.8	36.7	-1	-1	-1
1/17/2019	6:36:17 PM	215	1882	19	19	19	19	16	17	16	17	17	16	16	16	25.7	36.8	36.7	-1	-1	-1
1/17/2019	6:36:17 PM	403	1883	19	19	19	19	17	16	17	17	17	16	16	16	25.7	36.8	36.7	-1	-1	-1
1/17/2019	6:36:17 PM	606	1884	19	19	19	19	16	16	17	17	17	16	16	16	25.7	36.8	36.7	-1	-1	-1
1/17/2019	6:36:17 PM	809	1885	19	19	19	19	17	17	16	17	16	17	16	17	25.7	36.8	36.7	-1	-1	-1
1/17/2019	6:36:18 PM	12	1886	18	19	19	19	17	17	16	17	17	16	17	16	25.7	36.8	36.7	-1	-1	-1
1/17/2019	6:36:18 PM	215	1887	19	19	19	19	17	17	16	17	16	16	16	16	25.7	36.8	36.7	-1	-1	-1
1/17/2019	6:36:18 PM	403	1888	18	19	19	19	17	17	17	17	17	16	16	16	25.7	36.8	36.7	-1	-1	-1
1/17/2019	6:36:18 PM	606	1889	19	19	19	19	17	17	17	17	16	16	16	17	25.7	36.8	36.7	-1	-1	-1
1/17/2019	6:36:18 PM	809	1890	18	19	19	19	17	17	17	16	17	16	16	16	25.7	36.8	36.7	-1	-1	-1
1/17/2019	6:36:19 PM	12	1891	19	19	19	19	16	17	16	17	16	17	16	16	25.7	36.8	36.7	-1	-1	-1
1/17/2019	6:36:19 PM	215	1892	19	19	19	19	17	16	17	16	17	16	16	16	25.7	36.8	36.7	-1	-1	-1
1/17/2019	6:36:19 PM	403	1893	19	19	19	19	17	17	16	17	16	17	16	16	25.7	36.8	36.7	-1	-1	-1
1/17/2019	6:36:19 PM	606	1894	19	19	19	19	17	17	17	16	17	16	16	16	25.7	36.8	36.7	-1	-1	-1
1/17/2019	6:36:19 PM	809	1895	19	19	19	19	16	17	16	17	16	16	16	16	25.7	36.8	36.7	-1	-1	-1
1/17/2019	6:36:20 PM	12	1896	19	19	19	18	17	16	16	17	16	16	16	16	25.7	36.8	36.7	-1	-1	-1
1/17/2019	6:36:20 PM	215	1897	18	19	19	19	17	17	16	17	17	16	16	16	25.7	36.8	36.7	-1	-1	-1
1/17/2019	6:36:20 PM	403	1898	19	19	19	18	17	17	17	17	16	16	16	16	25.7	36.8	36.7	-1	-1	-1
1/17/2019	6:36:20 PM	606	1899	18	19	19	19	17	17	17	17	17	16	16	16	25.7	36.8	36.7	-1	-1	-1
1/17/2019	6:36:20 PM	809	1900	19	19	19	19	16	17	16	17	16	16	16	16	25.7	36.8	36.7	-1	-1	-1
1/17/2019	6:36:21 PM	12	1901	19	19	19	18	17	17	16	16	16	16	16	16	25.7	36.8	36.7	-1	-1	-1
1/17/2019	6:36:21 PM	215	1902	19	19	19	19	17	17	17	17	17	16	16	16	25.7	36.8	36.7	-1	-1	-1
1/17/2019	6:36:21 PM	403	1903	19	19	19	19	17	16	16	17	17	16	16	16	25.7	36.8	36.7	-1	-1	-1
1/17/2019	6:36:21 PM	606	1904	18	19	19	19	17	17	17	17	17	16	16	16	25.7	36.7	33.7	-1	-1	-1
1/17/2019	6:36:21 PM	809	1905	19	19	19	19	17	17	16	17	16	17	16	16	25.7	36.7	33.7	-1	-1	-1
1/17/2019	6:36:22 PM	12	1906	19	19	19	19	17	16	17	17	17	16	16	16	25.7	36.7	33.7	-1	-1	-1
1/17/2019	6:36:22 PM	215	1907	19	19	19	19	16	17	16	17	17	16	16	16	25.7	36.7	33.7	-1	-1	-1
1/17/2019	6:36:22 PM	403	1908	19	19	19	19	17	16	17	17	17	16	16	16	25.7	36.7	33.7	-1	-1	-1
1/17/2019	6:36:22 PM	606	1909	18	19	19	19	17	17	17	17	17	16	17	16	25.7	36.7	33.7	-1	-1	-1
1/17/2019	6:36:22 PM	809	1910	19	19	19	19	17	17	16	17	16	17	16	17	25.7	36.7	33.7	-1	-1	-1
1/17/2019	6:36:23 PM	12	1911	19	19	19	19	17	16	17	16	17	16	16	16	25.7	36.7	33.7	-1	-1	-1
1/17/2019	6:36:23 PM	215	1912	19	19	19	19	17	17	16	17	17	16	16	16	25.7	36.7	33.7	-1	-1	-1
1/17/2019	6:36:23 PM	403	1913	19	19	19	18	17	16	17	17	17	16	16	16	25.7	36.7	33.7	-1	-1	-1
1/17/2019	6:36:23 PM	606	1914	19	19	19	19	17	16	17	17	17	16	16	16	25.7	36.7	33.7	-1	-1	-1
1/17/2019	6:36:23 PM	809	1915	19	19	19	19	16	17	16	17	16	16	16	16	25.7	36.7	33.7	-1	-1	-1
1/17/2019	6:36:24 PM	12	1916	19	19	19	18	16	17	16	17	16	16	16	16	25.7	36.7	33.7	-1	-1	-1
1/17/2019	6:36:24 PM	215	1917	19	19	19	19	17	17	16	17	16	16	16	16	25.7	36.7	33.7	-1	-1	-1
1/17/2019	6:36:24 PM	403	1918	18	19	19	19	16	17	16	17	17	16	17	16	25.7	36.7	33.7	-1	-1	-1
1/17/2019	6:36:24 PM	606	1919	18	19	19	19	17	17	16	17	17	16	17	16	25.7	36.7	33.7	-1	-1	-1
1/17/2019	6:36:24 PM	809	1920	19	19	19	19	17	16	17	16	17	16	17	16	25.7	36.7	33.7	-1	-1	-1
1/17/2019	6:36:25 PM	12	1921	19	19	19	18	17	16	17	16	17	16	16	16	25.7	36.7	33.7	-1	-1	-1
1/17/2019	6:36:25 PM	215	1922	19	19	19	19	17	17	17	17	16	17	16	17	25.7	36.7	33.7	-1	-1	-1
1/17/2019	6:36:25 PM	403	1923	19	19	19	18	17	16	17	17	16	17	16	17	25.7	36.7	33.7	-1	-1	-1
1/17/2019	6:36:25 PM	606	1924	19	19	19	19	17	17	16	17	16	16	16	17	25.7	36.7	33.7	-1	-1	-1
1/17/2019	6:36:25 PM	809	1925	18	19	19	19	16	17	16	17	16	16	16	16	25.7	36.7	33.7	-1	-1	-1
1/17/2019	6:36:26 PM	12	1926	18	19	19	19	16	17	16	17	17	16	17	16	25.7	36.7	33.7	-1	-1	-1
1/17/2019	6:36:26 PM	215	1927	19	19	19	19	17	17	17	16	17	16	17	16	25.7	36.7	33.7	-1	-1	-1
1/17/2019	6:36:26 PM	403	1928	19	19	19	18	17	16	17	16	17	16	16	16	25.7	36.7	33.7	-1	-1	-1
1/17/2019	6:36:26 PM	606	1929	19	19	19	18	17	17	16	17	16	17	16	16	25.7	36.7	33.7	-1	-1	-1
1/17/2019	6:36:26 PM	809	1930	19	19	19	19	16	17	16	17	16	16	16	16	25.7	36.7	33.7	-1	-1	-1
1/17/2019	6:36:27 PM	12	1931	18	19	19	19	16	17	16	17	16	16	16	16	25.7	36.7	33.7	-1	-1	-1
1/17/2019	6:36:27 PM	215	1932	19	19	19	19	17	16	17	16	17	16	16	16	25.7	36.7	33.7	-1	-1	-1
1/17/2019	6:36:27 PM	403	1933	19	19	19	19	17	16	17	16	17	16	16	16	25.7	36.7	33.7	-1	-1	-1
1/17/2019	6:36:27 PM	606	1934	19	19	19	18	17	16	17	17	17	16	16	16	25.7	36.7	33.7	-1	-1	-1
1/17/2019	6:36:27 PM	809	1935	19	19	19	19	17	17	16	17	16	17	16	16	25.7	36.7	33.7	-1	-1	-1
1/17/2019	6:36:28 PM	6	1936	19	19	19	19	17	17	16	17	16	16	16	16	25.7	36.7	33.7	-1	-1	-1
1/17/2019	6:36:28 PM	209	1937	19	19	19	19	17	17	16	17	17	16	16	16	25.7	36.7	33.7	-1	-1	-1
1/17/2019	6:36:28 PM	412	1938	18	19	19	19	17	17	17	16	17	16	16	16	25.7	36.7	33.7	-1	-1	-1
1/17/2019	6:36:28 PM	615	1939	19	19	19	19	17	17	17	17	16	17	16	16	25.7	36.7	33.7	-1	-1	-1
1/17/2019	6:36:28 PM	803	1940	19	19	19	19	17	17	17	17	16	17	16	17	25.7	36.7	33.7	-1	-1	-1
1/17/2019	6:36:29 PM	6	1941	19	19	19	19	17	17	16	17	17	16	16	17	25.7	36.7	33.7	-1	-1	-1
1/17/2019	6:36:29 PM	209	1942	18	20	19	19	16	17	16	17	17	16	17	16	25.7	36.7	33.7	-1	-1	-1
1/17/2019	6:36:29 PM	412	1943	19	19	19	18	17	17	17	16	17	16	16	16	25.7	36.7	33.7	-1	-1	-1
1/17/2019	6:36:29 PM	615	1944	19	19	19	18	17	17	16	16	17	16	16	16	25.7	36.7	33.7	-1	-1	-1
1/17/2019	6:36:29 PM	803	1945	19	19	19	19	17	17	17	17	16	16	16	17	25.7	36.7	33.7	-1	-1	-1
1/17/2019	6:36:30 PM	6	1946	19	19	19	19	16	17	16	17	16	16	16	16	25.7	36.7	38.8	-1	-1	-1
1/17/2019	6:36:30 PM	209	1947	18	19	19	19	16	16	17	17	17	16	17	16	25.7	36.7	38.8	-1	-1	-1
1/17/2019	6:36:30 PM	412	1948	19	19	19	18	17	16	16	17	16	16	16	16	25.7	36.7	38.8	-1	-1	-1
1/17/2019	6:36:30 PM	615	1949	19	19	19	19	17	17	16	17	16	17	16	16	25.7	36.7	38.8	-1	-1	-1
1/17/2019	6:36:30 PM	803	1950	19	19	19	19	16	17	16	17	16	17	16	17	25.7	36.7	38.8	-1	-1	-1
1/17/2019	6:36:31 PM	6	1951	19	19	19	19	16	17	16	17	16	17	16	16	25.7	36.7	38.8	-1	-1	-1
1/17/2019	6:36:31 PM	209	1952	18	19	19	19	16	16	17	17	17	16	17	16	25.7	36.7	38.8	-1	-1	-1
1/17/2019	6:36:31 PM	412	1953	19	19	19	19	17	16	17	16	17	16	16	16	25.7	36.7	38.8	-1	-1	-1
1/17/2019	6:36:31 PM	615	1954	19	19	19	19	17	16	17	17	16	16	16	16	25.7	36.7	38.8	-1	-1	-1
1/17/2019	6:36:31 PM	803	1955	19	19	19	18	17	17	16	17	16	17	16	17	25.7	36.7	38.8	-1	-1	-1
1/17/2019	6:36:32 PM	6	1956	19	19	19	19	16	17	16	17	16	17	16	16	25.7	36.7	38.8	-1	-1	-1
1/17/2019	6:36:32 PM	209	1957	19	19	19	19	17	17	17	16	17	16	17	16	25.7	36.7	38.8	-1	-1	-1
1/17/2019	6:36:32 PM	412	1958	19	19	19	18	17	16	17	16	17	16	16	16	25.7	36.7	38.8	-1	-1	-1
1/17/2019	6:36:32 PM	615	1959	19	19	19	19	17	17	16	17	16	16	16	16	25.7	36.7	38.8	-1	-1	-1
1/17/2019	6:36:32 PM	803	1960	19	19	19	19	16	17	16	17	16	17	16	16	25.7	36.7	38.8	-1	-1	-1
1/17/2019	6:36:33 PM	6	1961	18	19	19	19	17	17	16	17	17	16	16	16	25.7	36.7	38.8	-1	-1	-1
1/17/2019	6:36:33 PM	209	1962	19	19	19	19	17	16	17	16	17	16	16	16	25.7	36.7	38.8	-1	-1	-1
1/17/2019	6:36:33 PM	412	1963	19	19	19	19	16	16	16	17	16	16	16	16	25.7	36.7	38.8	-1	-1	-1
1/17/2019	6:36:33 PM	615	1964	18	19	19	19	17	17	17	17	16	16	17	16	25.7	36.7	38.8	-1	-1	-1
1/17/2019	6:36:33 PM	803	1965	18	19	19	19	17	17	17	17	17	16	17	16	25.7	36.7	38.8	-1	-1	-1
1/17/2019	6:36:34 PM	6	1966	19	19	19	19	17	17	16	16	17	16	17	16	25.7	36.7	38.8	-1	-1	-1
1/17/2019	6:36:34 PM	209	1967	19	19	19	19	17	16	16	17	16	16	16	16	25.7	36.7	38.8	-1	-1	-1
1/17/2019	6:36:34 PM	412	1968	19	19	19	19	17	17	16	17	16	17	16	16	25.7	36.7	38.8	-1	-1	-1
1/17/2019	6:36:34 PM	615	1969	19	19	19	19	17	17	16	17	17	17	16	16	25.7	36.7	38.8	-1	-1	-1
1/17/2019	6:36:34 PM	803	1970	18	19	19	19	16	17	17	17	17	16	17	16	25.7	36.7	38.8	-1	-1	-1
1/17/2019	6:36:35 PM	6	1971	19	19	19	19	17	16	17	16	17	16	16	16	25.7	36.7	38.8	-1	-1	-1
1/17/2019	6:36:35 PM	209	1972	19	19	19	19	16	17	16	17	16	17	16	17	25.7	36.7	38.8	-1	-1	-1
1/17/2019	6:36:35 PM	412	1973	18	19	19	19	16	17	17	17	16	16	16	16	25.7	36.7	38.8	-1	-1	-1
1/17/2019	6:36:35 PM	615	1974	19	19	19	19	17	16	17	16	17	16	16	16	25.7	36.7	38.8	-1	-1	-1
1/17/2019	6:36:35 PM	803	1975	19	19	19	19	17	16	17	16	17	16	16	17	25.7	36.7	38.8	-1	-1	-1
1/17/2019	6:36:36 PM	6	1976	19	19	19	19	17	17	17	17	16	16	16	16	25.7	36.7	38.8	-1	-1	-1
1/17/2019	6:36:36 PM	209	1977	18	19	19	19	17	17	16	16	17	16	16	16	25.7	36.7	38.8	-1	-1	-1
1/17/2019	6:36:36 PM	412	1978	19	19	19	19	17	16	17	16	16	16	16	16	25.7	36.7	38.8	-1	-1	-1
1/17/2019	6:36:36 PM	615	1979	19	19	19	19	16	17	16	17	16	17	16	16	25.7	36.7	38.8	-1	-1	-1
1/17/2019	6:36:36 PM	803	1980	18	19	19	19	17	17	16	17	17	16	16	16	25.7	36.7	38.8	-1	-1	-1
1/17/2019	6:36:37 PM	6	1981	19	19	19	19	17	17	17	16	16	16	16	16	25.7	36.7	38.8	-1	-1	-1
1/17/2019	6:36:37 PM	209	1982	19	19	19	18	17	16	16	17	16	16	16	16	25.7	36.7	38.8	-1	-1	-1
1/17/2019	6:36:37 PM	412	1983	19	19	19	18	17	16	16	17	16	16	16	17	25.7	36.7	38.8	-1	-1	-1
1/17/2019	6:36:37 PM	615	1984	19	19	19	19	16	17	16	17	16	16	16	17	25.7	36.7	38.8	-1	-1	-1
1/17/2019	6:36:37 PM	803	1985	18	19	19	19	16	17	16	17	16	16	16	16	25.7	36.7	38.8	-1	-1	-1
1/17/2019	6:36:38 PM	6	1986	18	19	19	19	16	17	16	17	17	16	17	16	25.7	36.7	38.8	-1	-1	-1
1/17/2019	6:36:38 PM	209	1987	19	19	19	19	17	16	16	16	16	16	16	16	25.7	36.7	38.8	-1	-1	-1
1/17/2019	6:36:38 PM	412	1988	19	19	19	19	17	17	16	17	16	17	16	16	25.7	36.6	38.6	-1	-1	-1
1/17/2019	6:36:38 PM	615	1989	19	19	19	19	16	17	16	17	16	16	17	16	25.7	36.6	38.6	-1	-1	-1
1/17/2019	6:36:38 PM	803	1990	18	19	19	19	16	17	16	17	17	16	17	16	25.7	36.6	38.6	-1	-1	-1
1/17/2019	6:36:39 PM	6	1991	19	19	19	19	17	17	17	17	17	16	16	16	25.7	36.6	38.6	-1	-1	-1
1/17/2019	6:36:39 PM	209	1992	19	19	19	19	16	16	16	17	16	16	16	16	25.7	36.6	38.6	-1	-1	-1
1/17/2019	6:36:39 PM	412	1993	19	19	19	19	16	17	16	17	16	16	16	16	25.7	36.6	38.6	-1	-1	-1
1/17/2019	6:36:39 PM	615	1994	18	19	19	19	17	17	17	17	16	16	16	16	25.7	36.6	38.6	-1	-1	-1
1/17/2019	6:36:39 PM	803	1995	19	19	19	19	17	17	17	17	17	16	17	16	25.7	36.6	38.6	-1	-1	-1
1/17/2019	6:36:40 PM	6	1996	19	19	19	19	17	17	16	17	17	17	16	16	25.7	36.6	38.6	-1	-1	-1
1/17/2019	6:36:40 PM	209	1997	19	19	19	19	16	17	16	17	16	17	16	16	25.7	36.6	38.6	-1	-1	-1
1/17/2019	6:36:40 PM	412	1998	18	19	19	19	16	16	16	17	16	16	16	16	25.7	36.6	38.6	-1	-1	-1
1/17/2019	6:36:40 PM	615	1999	19	19	19	19	17	17	17	16	17	16	16	16	25.7	36.6	38.6	-1	-1	-1
[truncated: 51,997 more rows]
