# Supplementary material for: Rapid metabolic shifts occur during the transition between hunger and satiety in Drosophila melanogaster
Source: Nat Commun. 2019 Sep 6;10:4052. doi: 10.1038/s41467-019-11933-z (PMC6731244; doi:10.1038/s41467-019-11933-z)
Supplement: Supplementary file 7 — Supplementary Data 4 [file 41467_2019_11933_MOESM7_ESM.zip › Fig5DFM_400.csv]

Date	Time	MSec	Sample	W1	W2	W3	W4	W5	W6	W7	W8	W9	W10	W11	W12	Temp	Humid	LUX	Dark	OptoCol1	OptoCol2
1/18/2019	3:03:01 PM	205	1	21	22	21	21	18	20	19	19	21	21	21	21	27.4	33.9	78.2	-1	-1	-1
1/18/2019	3:03:01 PM	408	2	21	22	22	21	19	19	19	19	22	22	21	21	27.4	33.9	78.2	-1	-1	-1
1/18/2019	3:03:01 PM	612	3	21	22	21	21	19	20	19	19	22	21	21	21	27.4	33.9	78.2	-1	-1	-1
1/18/2019	3:03:01 PM	815	4	21	22	22	21	19	19	19	19	22	22	20	21	27.4	33.9	78.2	-1	-1	-1
1/18/2019	3:03:02 PM	3	5	21	22	21	21	18	20	19	19	22	22	21	21	27.4	33.9	78.2	-1	-1	-1
1/18/2019	3:03:02 PM	206	6	21	21	22	21	18	19	19	19	21	22	20	21	27.4	33.9	78.2	-1	-1	-1
1/18/2019	3:03:02 PM	409	7	21	22	21	21	18	19	19	19	22	21	21	21	27.4	33.9	78.2	-1	-1	-1
1/18/2019	3:03:02 PM	612	8	21	22	21	21	18	20	19	19	21	22	21	21	27.4	33.9	78.2	-1	-1	-1
1/18/2019	3:03:02 PM	815	9	21	22	21	21	19	19	19	19	22	21	21	21	27.4	33.9	78.2	-1	-1	-1
1/18/2019	3:03:03 PM	3	10	21	22	21	21	18	19	19	19	21	22	20	21	27.4	33.9	78.2	-1	-1	-1
1/18/2019	3:03:03 PM	206	11	21	22	21	21	19	19	19	19	22	21	21	21	27.4	33.9	78.2	-1	-1	-1
1/18/2019	3:03:03 PM	409	12	21	22	21	21	18	20	19	19	22	22	21	21	27.4	33.9	78.2	-1	-1	-1
1/18/2019	3:03:03 PM	612	13	21	21	22	21	19	19	19	19	22	22	20	21	27.4	33.9	78.2	-1	-1	-1
1/18/2019	3:03:03 PM	815	14	21	22	21	21	18	19	19	19	22	21	21	21	27.4	33.9	78.2	-1	-1	-1
1/18/2019	3:03:04 PM	3	15	21	22	22	21	19	19	19	19	21	22	21	21	27.4	33.9	78.2	-1	-1	-1
1/18/2019	3:03:04 PM	206	16	21	22	21	21	18	20	19	19	21	22	21	21	27.4	33.9	78.2	-1	-1	-1
1/18/2019	3:03:04 PM	409	17	21	22	21	21	19	19	19	19	22	22	21	21	27.4	33.9	78.2	-1	-1	-1
1/18/2019	3:03:04 PM	612	18	21	22	21	21	18	20	19	19	21	22	21	21	27.4	33.9	78.2	-1	-1	-1
1/18/2019	3:03:04 PM	815	19	21	22	21	21	19	19	19	19	22	21	21	21	27.4	33.9	78.2	-1	-1	-1
1/18/2019	3:03:05 PM	3	20	21	22	21	21	18	19	19	19	21	22	20	21	27.4	33.9	78.2	-1	-1	-1
1/18/2019	3:03:05 PM	206	21	21	22	21	21	19	19	19	19	22	21	21	21	27.4	33.9	78.2	-1	-1	-1
1/18/2019	3:03:05 PM	409	22	21	22	21	21	19	20	19	19	22	22	21	21	27.4	33.9	78.2	-1	-1	-1
1/18/2019	3:03:05 PM	612	23	21	22	21	21	19	19	19	19	22	21	21	21	27.4	33.9	78.2	-1	-1	-1
1/18/2019	3:03:05 PM	815	24	21	22	21	21	19	19	19	19	21	22	20	21	27.4	33.9	78.2	-1	-1	-1
1/18/2019	3:03:06 PM	3	25	21	22	21	21	18	19	19	19	22	21	21	21	27.4	33.9	78.2	-1	-1	-1
1/18/2019	3:03:06 PM	206	26	21	22	21	21	18	19	19	19	22	22	21	21	27.4	33.9	78.2	-1	-1	-1
1/18/2019	3:03:06 PM	409	27	21	22	21	21	19	19	19	19	22	21	21	21	27.4	33.9	78.2	-1	-1	-1
1/18/2019	3:03:06 PM	612	28	21	22	21	21	18	20	19	19	21	22	21	21	27.4	33.9	78.2	-1	-1	-1
1/18/2019	3:03:06 PM	815	29	21	22	21	21	19	19	19	19	22	22	21	21	27.4	33.9	78.2	-1	-1	-1
1/18/2019	3:03:07 PM	3	30	21	22	21	21	18	19	19	19	21	22	21	21	27.4	33.9	78.2	-1	-1	-1
1/18/2019	3:03:07 PM	206	31	21	22	21	21	19	19	19	19	22	21	21	21	27.4	33.9	78.2	-1	-1	-1
1/18/2019	3:03:07 PM	409	32	21	22	21	21	18	20	19	19	22	22	21	21	27.4	33.9	78.2	-1	-1	-1
1/18/2019	3:03:07 PM	612	33	21	22	21	21	19	19	19	19	22	21	21	21	27.4	33.9	78.2	-1	-1	-1
1/18/2019	3:03:07 PM	815	34	21	22	21	21	18	19	18	19	21	22	21	21	27.4	33.9	78.2	-1	-1	-1
1/18/2019	3:03:08 PM	3	35	21	22	21	21	19	19	19	19	22	21	21	21	27.4	33.9	78.2	-1	-1	-1
1/18/2019	3:03:08 PM	206	36	21	22	21	21	18	19	19	19	21	22	20	21	27.4	33.9	78.2	-1	-1	-1
1/18/2019	3:03:08 PM	409	37	21	22	22	21	19	19	19	19	22	22	21	21	27.4	33.9	78.2	-1	-1	-1
1/18/2019	3:03:08 PM	612	38	21	22	21	21	18	19	19	19	22	21	21	21	27.4	33.9	78.2	-1	-1	-1
1/18/2019	3:03:08 PM	815	39	21	22	21	21	19	19	19	19	22	22	21	21	27.4	33.9	78.2	-1	-1	-1
1/18/2019	3:03:09 PM	3	40	21	22	21	21	18	19	19	19	22	22	21	21	27.4	33.9	78.2	-1	-1	-1
1/18/2019	3:03:09 PM	206	41	21	21	22	21	19	19	19	19	21	22	20	21	27.4	33.9	78.2	-1	-1	-1
1/18/2019	3:03:09 PM	409	42	21	22	21	21	19	19	19	19	22	22	21	21	27.4	33.9	78.2	-1	-1	-1
1/18/2019	3:03:09 PM	612	43	21	22	21	21	18	20	19	19	21	22	21	21	27.4	33.3	79.0	-1	-1	-1
1/18/2019	3:03:09 PM	815	44	21	22	22	21	19	19	19	19	22	22	21	21	27.4	33.3	79.0	-1	-1	-1
1/18/2019	3:03:10 PM	3	45	21	22	21	21	18	19	19	19	21	22	21	21	27.4	33.3	79.0	-1	-1	-1
1/18/2019	3:03:10 PM	206	46	21	21	22	21	18	19	19	19	21	22	20	21	27.4	33.3	79.0	-1	-1	-1
1/18/2019	3:03:10 PM	409	47	21	22	21	22	19	19	19	19	22	22	21	21	27.4	33.3	79.0	-1	-1	-1
1/18/2019	3:03:10 PM	612	48	21	22	22	21	19	19	19	19	21	22	21	21	27.4	33.3	79.0	-1	-1	-1
1/18/2019	3:03:10 PM	815	49	21	22	21	21	18	19	19	19	22	22	21	21	27.4	33.3	79.0	-1	-1	-1
1/18/2019	3:03:11 PM	3	50	21	22	22	21	19	19	19	19	22	22	21	21	27.4	33.3	79.0	-1	-1	-1
1/18/2019	3:03:11 PM	206	51	21	22	21	21	18	19	19	19	21	21	21	21	27.4	33.3	79.0	-1	-1	-1
1/18/2019	3:03:11 PM	409	52	22	22	22	21	19	20	19	19	22	22	21	21	27.4	33.3	79.0	-1	-1	-1
1/18/2019	3:03:11 PM	612	53	21	22	21	21	19	20	19	19	22	21	21	21	27.4	33.3	79.0	-1	-1	-1
1/18/2019	3:03:11 PM	815	54	21	22	22	21	19	19	19	19	21	22	20	21	27.4	33.3	79.0	-1	-1	-1
1/18/2019	3:03:12 PM	3	55	21	22	21	21	18	19	19	19	22	22	21	21	27.4	33.3	79.0	-1	-1	-1
1/18/2019	3:03:12 PM	206	56	21	22	21	21	18	19	19	19	21	22	20	21	27.4	33.3	79.0	-1	-1	-1
1/18/2019	3:03:12 PM	409	57	21	22	21	21	19	19	19	19	22	21	21	21	27.4	33.3	79.0	-1	-1	-1
1/18/2019	3:03:12 PM	612	58	21	22	21	21	18	19	19	19	21	22	21	21	27.4	33.3	79.0	-1	-1	-1
1/18/2019	3:03:12 PM	815	59	21	22	22	21	19	19	19	19	22	22	21	21	27.4	33.3	79.0	-1	-1	-1
1/18/2019	3:03:13 PM	3	60	21	22	21	21	18	20	19	19	21	22	21	21	27.4	33.3	79.0	-1	-1	-1
1/18/2019	3:03:13 PM	206	61	21	21	21	21	19	19	19	19	22	21	21	21	27.4	33.3	79.0	-1	-1	-1
1/18/2019	3:03:13 PM	409	62	21	22	21	21	19	19	19	19	22	22	21	21	27.4	33.3	79.0	-1	-1	-1
1/18/2019	3:03:13 PM	612	63	21	22	22	21	19	19	19	19	22	22	21	21	27.4	33.3	79.0	-1	-1	-1
1/18/2019	3:03:13 PM	815	64	21	22	21	21	19	19	19	19	22	22	21	21	27.4	33.3	79.0	-1	-1	-1
1/18/2019	3:03:14 PM	3	65	21	22	21	21	18	19	19	19	22	22	20	21	27.4	33.3	79.0	-1	-1	-1
1/18/2019	3:03:14 PM	206	66	21	22	21	21	19	19	19	19	22	21	21	21	27.4	33.3	79.0	-1	-1	-1
1/18/2019	3:03:14 PM	409	67	21	22	21	21	19	20	19	19	21	22	21	21	27.4	33.3	79.0	-1	-1	-1
1/18/2019	3:03:14 PM	612	68	21	22	22	21	19	19	19	19	22	22	21	21	27.4	33.3	79.0	-1	-1	-1
1/18/2019	3:03:14 PM	815	69	21	22	21	21	19	19	19	19	22	21	21	21	27.4	33.3	79.0	-1	-1	-1
1/18/2019	3:03:15 PM	3	70	21	22	22	21	19	19	19	19	22	22	20	21	27.4	33.3	79.0	-1	-1	-1
1/18/2019	3:03:15 PM	206	71	21	22	21	21	18	19	19	19	22	21	21	21	27.4	33.3	79.0	-1	-1	-1
1/18/2019	3:03:15 PM	409	72	21	22	21	21	18	19	19	19	21	22	21	21	27.4	33.3	79.0	-1	-1	-1
1/18/2019	3:03:15 PM	612	73	21	22	22	21	19	19	19	19	22	22	21	21	27.4	33.3	79.0	-1	-1	-1
1/18/2019	3:03:15 PM	815	74	21	22	21	21	19	19	19	19	22	21	21	21	27.4	33.3	79.0	-1	-1	-1
1/18/2019	3:03:16 PM	3	75	21	22	21	21	18	19	19	19	21	22	21	21	27.4	33.3	79.0	-1	-1	-1
1/18/2019	3:03:16 PM	206	76	21	22	21	21	19	19	19	19	22	21	21	21	27.4	33.3	79.0	-1	-1	-1
1/18/2019	3:03:16 PM	409	77	21	22	21	21	18	19	19	19	22	22	21	21	27.4	33.3	79.0	-1	-1	-1
1/18/2019	3:03:16 PM	612	78	21	22	22	21	18	19	19	19	21	22	21	21	27.4	33.3	79.0	-1	-1	-1
1/18/2019	3:03:16 PM	815	79	21	22	21	21	18	19	19	19	22	22	21	21	27.4	33.3	79.0	-1	-1	-1
1/18/2019	3:03:17 PM	3	80	21	22	22	21	19	19	19	19	22	22	21	21	27.4	33.3	79.0	-1	-1	-1
1/18/2019	3:03:17 PM	206	81	21	22	21	21	18	20	19	19	22	22	21	21	27.4	33.3	79.0	-1	-1	-1
1/18/2019	3:03:17 PM	409	82	21	22	22	21	19	19	19	19	22	22	21	21	27.4	33.3	79.0	-1	-1	-1
1/18/2019	3:03:17 PM	612	83	21	22	21	21	18	20	19	19	22	22	21	21	27.4	33.3	79.0	-1	-1	-1
1/18/2019	3:03:17 PM	815	84	21	22	22	21	19	19	19	19	21	22	21	21	27.4	33.3	79.0	-1	-1	-1
1/18/2019	3:03:18 PM	3	85	21	22	21	21	18	19	19	19	21	22	20	21	27.4	32.7	72.8	-1	-1	-1
1/18/2019	3:03:18 PM	206	86	21	22	22	21	19	19	19	19	22	21	21	21	27.4	32.7	72.8	-1	-1	-1
1/18/2019	3:03:18 PM	409	87	21	22	21	21	19	19	19	19	21	22	21	21	27.4	32.7	72.8	-1	-1	-1
1/18/2019	3:03:18 PM	612	88	21	22	21	21	19	19	19	19	22	21	21	21	27.4	32.7	72.8	-1	-1	-1
1/18/2019	3:03:18 PM	815	89	21	22	21	21	18	19	19	19	21	22	21	21	27.4	32.7	72.8	-1	-1	-1
1/18/2019	3:03:19 PM	3	90	21	22	21	21	19	19	19	19	22	21	21	21	27.4	32.7	72.8	-1	-1	-1
1/18/2019	3:03:19 PM	206	91	21	22	21	21	19	20	19	19	21	22	20	21	27.4	32.7	72.8	-1	-1	-1
1/18/2019	3:03:19 PM	409	92	21	22	21	21	19	19	19	19	22	21	21	21	27.4	32.7	72.8	-1	-1	-1
1/18/2019	3:03:19 PM	612	93	21	22	21	21	18	20	19	19	21	21	21	21	27.4	32.7	72.8	-1	-1	-1
1/18/2019	3:03:19 PM	815	94	21	22	22	21	19	19	19	19	22	22	21	21	27.4	32.7	72.8	-1	-1	-1
1/18/2019	3:03:20 PM	3	95	21	22	21	21	18	20	19	19	21	22	21	21	27.4	32.7	72.8	-1	-1	-1
1/18/2019	3:03:20 PM	206	96	21	22	21	21	19	19	19	19	22	21	21	21	27.4	32.7	72.8	-1	-1	-1
1/18/2019	3:03:20 PM	409	97	21	22	21	21	18	19	19	19	22	22	21	21	27.4	32.7	72.8	-1	-1	-1
1/18/2019	3:03:20 PM	612	98	21	22	22	21	19	19	19	19	22	21	21	21	27.4	32.7	72.8	-1	-1	-1
1/18/2019	3:03:20 PM	815	99	21	22	21	21	18	19	19	19	21	22	21	21	27.4	32.7	72.8	-1	-1	-1
1/18/2019	3:03:21 PM	3	100	21	22	21	21	19	19	19	19	22	21	21	21	27.4	32.7	72.8	-1	-1	-1
1/18/2019	3:03:21 PM	206	101	21	22	21	21	18	20	19	19	22	22	21	21	27.4	32.7	72.8	-1	-1	-1
1/18/2019	3:03:21 PM	409	102	21	22	22	21	19	19	19	19	22	22	21	21	27.4	32.7	72.8	-1	-1	-1
1/18/2019	3:03:21 PM	612	103	21	22	21	21	18	19	19	19	22	22	21	21	27.4	32.7	72.8	-1	-1	-1
1/18/2019	3:03:21 PM	815	104	21	22	22	21	19	19	19	19	21	22	21	21	27.4	32.7	72.8	-1	-1	-1
1/18/2019	3:03:22 PM	3	105	21	22	21	21	18	20	19	19	21	22	21	21	27.4	32.7	72.8	-1	-1	-1
1/18/2019	3:03:22 PM	206	106	21	21	22	21	19	19	19	19	21	22	20	21	27.4	32.7	72.8	-1	-1	-1
1/18/2019	3:03:22 PM	409	107	21	22	21	21	19	19	19	19	22	21	21	21	27.4	32.7	72.8	-1	-1	-1
1/18/2019	3:03:22 PM	612	108	21	22	21	21	19	19	19	19	21	22	20	21	27.4	32.7	72.8	-1	-1	-1
1/18/2019	3:03:22 PM	815	109	21	22	22	21	19	19	19	19	22	22	21	21	27.4	32.7	72.8	-1	-1	-1
1/18/2019	3:03:23 PM	3	110	21	22	21	21	18	19	19	19	21	22	21	21	27.4	32.7	72.8	-1	-1	-1
1/18/2019	3:03:23 PM	206	111	21	22	21	21	19	19	19	19	22	22	21	21	27.4	32.7	72.8	-1	-1	-1
1/18/2019	3:03:23 PM	409	112	21	22	21	21	18	20	19	19	22	22	21	21	27.4	32.7	72.8	-1	-1	-1
1/18/2019	3:03:23 PM	612	113	21	22	22	21	19	19	19	19	21	22	21	21	27.4	32.7	72.8	-1	-1	-1
1/18/2019	3:03:23 PM	815	114	21	22	21	22	18	20	19	19	22	22	21	21	27.4	32.7	72.8	-1	-1	-1
1/18/2019	3:03:24 PM	3	115	21	22	21	21	18	19	19	19	22	21	21	21	27.4	32.7	72.8	-1	-1	-1
1/18/2019	3:03:24 PM	206	116	21	22	21	21	18	19	19	19	22	22	21	21	27.4	32.7	72.8	-1	-1	-1
1/18/2019	3:03:24 PM	409	117	21	22	22	21	19	19	19	19	22	22	21	21	27.4	32.7	72.8	-1	-1	-1
1/18/2019	3:03:24 PM	612	118	21	22	21	21	19	19	19	19	22	21	21	21	27.4	32.7	72.8	-1	-1	-1
1/18/2019	3:03:24 PM	815	119	21	22	21	21	19	19	19	19	22	22	21	21	27.4	32.7	72.8	-1	-1	-1
1/18/2019	3:03:25 PM	3	120	21	22	21	21	19	20	19	19	22	22	21	21	27.4	32.7	72.8	-1	-1	-1
1/18/2019	3:03:25 PM	206	121	21	22	21	21	18	19	19	19	21	22	20	21	27.4	32.7	72.8	-1	-1	-1
1/18/2019	3:03:25 PM	409	122	21	22	21	21	19	19	19	19	22	21	21	21	27.4	32.7	72.8	-1	-1	-1
1/18/2019	3:03:25 PM	612	123	21	22	21	21	19	19	19	19	21	22	21	21	27.4	32.7	72.8	-1	-1	-1
1/18/2019	3:03:25 PM	815	124	21	22	22	21	19	19	19	19	21	22	21	21	27.4	32.7	72.8	-1	-1	-1
1/18/2019	3:03:26 PM	3	125	21	22	21	21	18	19	19	19	22	22	21	21	27.4	32.7	72.8	-1	-1	-1
1/18/2019	3:03:26 PM	206	126	21	21	22	21	19	19	19	19	22	22	21	21	27.4	32.7	72.8	-1	-1	-1
1/18/2019	3:03:26 PM	409	127	21	22	21	22	18	20	19	19	22	22	21	21	27.4	32.3	76.4	-1	-1	-1
1/18/2019	3:03:26 PM	612	128	21	22	21	21	18	19	19	19	21	22	21	21	27.4	32.3	76.4	-1	-1	-1
1/18/2019	3:03:26 PM	815	129	21	22	21	21	19	19	19	19	22	21	21	21	27.4	32.3	76.4	-1	-1	-1
1/18/2019	3:03:27 PM	3	130	21	22	21	21	19	19	19	19	21	22	21	21	27.4	32.3	76.4	-1	-1	-1
1/18/2019	3:03:27 PM	206	131	21	22	21	21	19	19	19	19	22	21	21	21	27.4	32.3	76.4	-1	-1	-1
1/18/2019	3:03:27 PM	409	132	21	22	21	21	18	20	19	19	22	22	21	21	27.4	32.3	76.4	-1	-1	-1
1/18/2019	3:03:27 PM	612	133	21	22	22	21	18	19	19	19	21	22	20	21	27.4	32.3	76.4	-1	-1	-1
1/18/2019	3:03:27 PM	815	134	21	22	21	21	19	19	19	19	22	21	21	21	27.4	32.3	76.4	-1	-1	-1
1/18/2019	3:03:28 PM	3	135	21	22	22	21	19	19	19	19	22	22	21	21	27.4	32.3	76.4	-1	-1	-1
1/18/2019	3:03:28 PM	206	136	21	22	21	21	19	19	19	19	22	21	21	21	27.4	32.3	76.4	-1	-1	-1
1/18/2019	3:03:28 PM	409	137	21	22	21	22	18	20	19	19	22	22	21	21	27.4	32.3	76.4	-1	-1	-1
1/18/2019	3:03:28 PM	612	138	21	22	21	21	18	19	19	19	21	22	20	21	27.4	32.3	76.4	-1	-1	-1
1/18/2019	3:03:28 PM	815	139	21	22	21	21	19	19	19	19	22	21	21	21	27.4	32.3	76.4	-1	-1	-1
1/18/2019	3:03:29 PM	3	140	21	22	21	21	19	20	19	19	21	22	21	21	27.4	32.3	76.4	-1	-1	-1
1/18/2019	3:03:29 PM	206	141	21	22	22	21	19	19	19	19	22	22	21	21	27.4	32.3	76.4	-1	-1	-1
1/18/2019	3:03:29 PM	409	142	21	22	21	22	19	20	19	19	22	22	21	21	27.4	32.3	76.4	-1	-1	-1
1/18/2019	3:03:29 PM	612	143	21	22	21	21	19	19	19	19	22	22	21	21	27.4	32.3	76.4	-1	-1	-1
1/18/2019	3:03:29 PM	815	144	21	22	21	21	18	19	19	19	22	22	21	21	27.4	32.3	76.4	-1	-1	-1
1/18/2019	3:03:30 PM	3	145	21	22	22	21	19	19	19	19	22	22	21	21	27.4	32.3	76.4	-1	-1	-1
1/18/2019	3:03:30 PM	206	146	21	22	21	21	18	20	19	19	22	22	21	21	27.4	32.3	76.4	-1	-1	-1
1/18/2019	3:03:30 PM	409	147	21	22	22	21	19	19	19	19	22	22	21	21	27.4	32.3	76.4	-1	-1	-1
1/18/2019	3:03:30 PM	612	148	21	22	21	21	18	19	19	19	22	21	21	21	27.4	32.3	76.4	-1	-1	-1
1/18/2019	3:03:30 PM	815	149	21	22	21	21	18	19	19	19	22	22	21	21	27.4	32.3	76.4	-1	-1	-1
1/18/2019	3:03:31 PM	3	150	21	22	21	21	19	19	19	19	22	22	21	21	27.4	32.3	76.4	-1	-1	-1
1/18/2019	3:03:31 PM	206	151	21	22	22	21	19	19	19	19	22	22	21	21	27.4	32.3	76.4	-1	-1	-1
1/18/2019	3:03:31 PM	409	152	21	22	21	21	19	20	19	19	22	22	21	21	27.4	32.3	76.4	-1	-1	-1
1/18/2019	3:03:31 PM	612	153	21	22	21	21	18	19	19	19	21	22	20	21	27.4	32.3	76.4	-1	-1	-1
1/18/2019	3:03:31 PM	815	154	21	22	21	21	19	19	19	19	22	21	21	21	27.4	32.3	76.4	-1	-1	-1
1/18/2019	3:03:32 PM	3	155	21	22	21	21	18	20	19	19	21	22	21	21	27.4	32.3	76.4	-1	-1	-1
1/18/2019	3:03:32 PM	206	156	21	22	22	21	19	19	19	19	22	22	21	21	27.4	32.3	76.4	-1	-1	-1
1/18/2019	3:03:32 PM	409	157	21	22	21	22	19	20	19	19	22	22	21	21	27.4	32.3	76.4	-1	-1	-1
1/18/2019	3:03:32 PM	612	158	21	22	21	21	18	19	19	19	21	22	20	21	27.4	32.3	76.4	-1	-1	-1
1/18/2019	3:03:32 PM	815	159	21	22	21	21	18	19	19	19	22	21	21	21	27.4	32.3	76.4	-1	-1	-1
1/18/2019	3:03:33 PM	3	160	21	22	21	21	18	19	19	19	21	22	21	21	27.4	32.3	76.4	-1	-1	-1
1/18/2019	3:03:33 PM	206	161	21	22	22	21	19	19	20	19	22	21	21	21	27.4	32.3	76.4	-1	-1	-1
1/18/2019	3:03:33 PM	409	162	21	22	21	21	18	19	19	19	22	22	21	21	27.4	32.3	76.4	-1	-1	-1
1/18/2019	3:03:33 PM	612	163	21	22	21	21	18	19	19	19	21	22	20	21	27.4	32.3	76.4	-1	-1	-1
1/18/2019	3:03:33 PM	815	164	21	22	21	21	19	19	19	19	22	21	21	21	27.4	32.3	76.4	-1	-1	-1
1/18/2019	3:03:34 PM	3	165	21	22	21	21	19	19	19	19	21	22	21	21	27.4	32.3	76.4	-1	-1	-1
1/18/2019	3:03:34 PM	206	166	21	22	22	21	19	19	19	19	22	21	21	21	27.4	32.3	76.4	-1	-1	-1
1/18/2019	3:03:34 PM	409	167	21	22	21	21	18	19	19	19	22	22	21	21	27.4	32.3	76.4	-1	-1	-1
1/18/2019	3:03:34 PM	612	168	21	22	21	21	18	20	18	19	21	22	20	21	27.4	32.3	76.4	-1	-1	-1
1/18/2019	3:03:34 PM	815	169	21	22	21	21	19	19	19	19	22	21	21	21	27.4	32.0	77.2	-1	-1	-1
1/18/2019	3:03:35 PM	3	170	21	22	21	21	19	19	19	19	22	22	21	21	27.4	32.0	77.2	-1	-1	-1
1/18/2019	3:03:35 PM	206	171	21	22	21	21	19	19	19	19	22	21	21	21	27.4	32.0	77.2	-1	-1	-1
1/18/2019	3:03:35 PM	409	172	21	22	21	22	18	20	19	19	22	22	21	21	27.4	32.0	77.2	-1	-1	-1
1/18/2019	3:03:35 PM	612	173	21	21	21	21	19	19	19	19	21	22	20	21	27.4	32.0	77.2	-1	-1	-1
1/18/2019	3:03:35 PM	815	174	21	22	22	21	19	19	19	19	22	21	21	21	27.4	32.0	77.2	-1	-1	-1
1/18/2019	3:03:36 PM	3	175	21	22	21	21	18	19	19	19	21	22	21	21	27.4	32.0	77.2	-1	-1	-1
1/18/2019	3:03:36 PM	206	176	21	22	22	21	19	19	19	19	22	22	21	21	27.4	32.0	77.2	-1	-1	-1
1/18/2019	3:03:36 PM	409	177	21	22	21	21	18	19	19	19	22	22	21	21	27.4	32.0	77.2	-1	-1	-1
1/18/2019	3:03:36 PM	612	178	21	22	21	21	18	19	19	19	21	22	20	21	27.4	32.0	77.2	-1	-1	-1
1/18/2019	3:03:36 PM	815	179	21	22	21	21	19	20	19	19	22	22	21	21	27.4	32.0	77.2	-1	-1	-1
1/18/2019	3:03:37 PM	3	180	21	22	21	21	18	19	19	19	21	22	21	21	27.4	32.0	77.2	-1	-1	-1
1/18/2019	3:03:37 PM	206	181	21	22	21	21	19	19	19	18	22	21	21	21	27.4	32.0	77.2	-1	-1	-1
1/18/2019	3:03:37 PM	409	182	21	22	21	22	18	19	19	19	22	22	21	21	27.4	32.0	77.2	-1	-1	-1
1/18/2019	3:03:37 PM	612	183	21	22	22	21	18	19	19	19	21	22	20	21	27.4	32.0	77.2	-1	-1	-1
1/18/2019	3:03:37 PM	815	184	21	22	21	21	19	19	19	19	22	21	21	21	27.4	32.0	77.2	-1	-1	-1
1/18/2019	3:03:38 PM	3	185	21	22	21	21	18	19	19	19	21	22	21	21	27.4	32.0	77.2	-1	-1	-1
1/18/2019	3:03:38 PM	206	186	21	22	22	21	19	19	19	18	22	21	21	21	27.4	32.0	77.2	-1	-1	-1
1/18/2019	3:03:38 PM	409	187	21	22	21	21	18	19	19	19	22	22	21	21	27.4	32.0	77.2	-1	-1	-1
1/18/2019	3:03:38 PM	612	188	21	22	21	21	18	19	19	19	21	22	21	21	27.4	32.0	77.2	-1	-1	-1
1/18/2019	3:03:38 PM	815	189	21	22	21	21	19	19	19	19	22	21	21	21	27.4	32.0	77.2	-1	-1	-1
1/18/2019	3:03:39 PM	3	190	21	22	21	21	18	19	19	19	22	22	21	21	27.4	32.0	77.2	-1	-1	-1
1/18/2019	3:03:39 PM	206	191	21	21	22	21	19	19	19	19	22	22	21	21	27.4	32.0	77.2	-1	-1	-1
1/18/2019	3:03:39 PM	409	192	21	22	21	21	19	19	19	19	22	22	21	21	27.4	32.0	77.2	-1	-1	-1
1/18/2019	3:03:39 PM	612	193	21	22	21	21	18	20	19	19	21	22	21	21	27.4	32.0	77.2	-1	-1	-1
1/18/2019	3:03:39 PM	815	194	21	22	22	21	19	19	19	19	22	22	21	21	27.4	32.0	77.2	-1	-1	-1
1/18/2019	3:03:40 PM	3	195	21	22	21	21	18	19	19	19	22	22	21	21	27.4	32.0	77.2	-1	-1	-1
1/18/2019	3:03:40 PM	206	196	21	22	22	21	19	19	19	19	21	22	20	21	27.4	32.0	77.2	-1	-1	-1
1/18/2019	3:03:40 PM	409	197	21	22	22	21	19	19	19	19	22	22	21	21	27.4	32.0	77.2	-1	-1	-1
1/18/2019	3:03:40 PM	612	198	21	22	21	21	18	19	19	19	22	21	21	21	27.4	32.0	77.2	-1	-1	-1
1/18/2019	3:03:40 PM	815	199	21	22	21	21	19	19	19	19	21	22	21	21	27.4	32.0	77.2	-1	-1	-1
1/18/2019	3:03:41 PM	3	200	21	22	21	21	19	19	19	19	22	21	21	21	27.4	32.0	77.2	-1	-1	-1
1/18/2019	3:03:41 PM	206	201	21	22	21	21	18	19	19	19	22	22	21	21	27.4	32.0	77.2	-1	-1	-1
1/18/2019	3:03:41 PM	409	202	21	22	21	21	19	20	19	19	22	22	21	21	27.4	32.0	77.2	-1	-1	-1
1/18/2019	3:03:41 PM	612	203	21	22	21	21	19	19	19	19	22	21	21	21	27.4	32.0	77.2	-1	-1	-1
1/18/2019	3:03:41 PM	815	204	21	22	21	21	18	19	19	19	22	21	21	21	27.4	32.0	77.2	-1	-1	-1
1/18/2019	3:03:42 PM	3	205	21	22	21	21	18	20	19	19	22	22	21	21	27.4	32.0	77.2	-1	-1	-1
1/18/2019	3:03:42 PM	204	206	21	22	22	21	19	19	19	19	22	21	21	21	27.4	32.0	77.2	-1	-1	-1
1/18/2019	3:03:42 PM	407	207	21	22	21	21	19	20	19	19	22	22	21	21	27.4	32.0	77.2	-1	-1	-1
1/18/2019	3:03:42 PM	610	208	21	22	21	21	19	19	19	19	22	21	21	21	27.4	32.0	77.2	-1	-1	-1
1/18/2019	3:03:42 PM	814	209	21	22	21	21	18	19	19	19	21	22	21	21	27.4	32.0	77.2	-1	-1	-1
1/18/2019	3:03:43 PM	5	210	21	22	21	21	19	19	19	19	22	21	21	21	27.4	32.0	77.2	-1	-1	-1
1/18/2019	3:03:43 PM	208	211	21	22	21	21	19	19	19	19	21	22	20	21	27.4	31.7	75.0	-1	-1	-1
1/18/2019	3:03:43 PM	411	212	21	22	21	21	19	19	19	19	22	21	21	21	27.4	31.7	75.0	-1	-1	-1
1/18/2019	3:03:43 PM	614	213	21	22	21	21	19	19	19	19	21	22	20	21	27.4	31.7	75.0	-1	-1	-1
1/18/2019	3:03:43 PM	802	214	21	22	21	21	18	20	19	19	22	22	21	21	27.4	31.7	75.0	-1	-1	-1
1/18/2019	3:03:44 PM	5	215	21	22	22	21	19	19	19	19	22	22	21	21	27.4	31.7	75.0	-1	-1	-1
1/18/2019	3:03:44 PM	208	216	21	22	21	21	18	19	19	19	22	22	21	21	27.4	31.7	75.0	-1	-1	-1
1/18/2019	3:03:44 PM	411	217	21	22	22	21	19	19	19	19	22	22	21	21	27.4	31.7	75.0	-1	-1	-1
1/18/2019	3:03:44 PM	614	218	21	22	21	21	18	19	19	19	22	21	21	21	27.4	31.7	75.0	-1	-1	-1
1/18/2019	3:03:44 PM	802	219	21	22	21	21	19	19	19	19	22	22	21	21	27.4	31.7	75.0	-1	-1	-1
1/18/2019	3:03:45 PM	5	220	21	22	21	21	18	19	19	19	22	22	21	21	27.4	31.7	75.0	-1	-1	-1
1/18/2019	3:03:45 PM	208	221	21	22	22	21	19	19	19	19	21	22	21	21	27.4	31.7	75.0	-1	-1	-1
1/18/2019	3:03:45 PM	411	222	21	22	21	21	18	19	19	19	22	21	21	21	27.4	31.7	75.0	-1	-1	-1
1/18/2019	3:03:45 PM	614	223	21	22	21	21	19	19	19	19	22	22	21	21	27.4	31.7	75.0	-1	-1	-1
1/18/2019	3:03:45 PM	802	224	21	22	21	21	18	20	19	19	22	22	21	21	27.4	31.7	75.0	-1	-1	-1
1/18/2019	3:03:46 PM	5	225	21	22	22	21	19	19	19	19	22	22	21	21	27.4	31.7	75.0	-1	-1	-1
1/18/2019	3:03:46 PM	208	226	21	22	21	21	18	19	19	19	22	21	21	21	27.4	31.7	75.0	-1	-1	-1
1/18/2019	3:03:46 PM	411	227	21	22	22	21	19	19	19	19	22	21	21	21	27.4	31.7	75.0	-1	-1	-1
1/18/2019	3:03:46 PM	614	228	21	22	21	21	18	20	19	19	22	22	21	21	27.4	31.7	75.0	-1	-1	-1
1/18/2019	3:03:46 PM	802	229	21	22	21	21	19	19	19	19	22	22	21	21	27.4	31.7	75.0	-1	-1	-1
1/18/2019	3:03:47 PM	5	230	21	22	21	21	18	19	19	19	22	22	21	21	27.4	31.7	75.0	-1	-1	-1
1/18/2019	3:03:47 PM	208	231	21	22	21	21	18	19	19	19	21	21	21	21	27.4	31.7	75.0	-1	-1	-1
1/18/2019	3:03:47 PM	411	232	21	22	21	21	18	19	19	19	22	21	21	21	27.4	31.7	75.0	-1	-1	-1
1/18/2019	3:03:47 PM	614	233	21	22	21	21	18	19	19	19	21	22	21	21	27.4	31.7	75.0	-1	-1	-1
1/18/2019	3:03:47 PM	802	234	21	22	21	21	19	19	19	19	22	21	21	21	27.4	31.7	75.0	-1	-1	-1
1/18/2019	3:03:48 PM	5	235	21	22	21	21	18	19	19	19	21	22	21	21	27.4	31.7	75.0	-1	-1	-1
1/18/2019	3:03:48 PM	208	236	21	22	22	21	19	19	19	19	21	22	21	21	27.4	31.7	75.0	-1	-1	-1
1/18/2019	3:03:48 PM	411	237	21	22	21	21	18	19	19	19	22	21	21	21	27.4	31.7	75.0	-1	-1	-1
1/18/2019	3:03:48 PM	614	238	21	22	21	21	19	19	19	19	21	22	20	21	27.4	31.7	75.0	-1	-1	-1
1/18/2019	3:03:48 PM	802	239	21	22	21	22	18	20	19	19	22	22	21	21	27.4	31.7	75.0	-1	-1	-1
1/18/2019	3:03:49 PM	5	240	21	22	22	21	19	19	19	19	22	22	21	21	27.4	31.7	75.0	-1	-1	-1
1/18/2019	3:03:49 PM	208	241	21	22	21	21	18	19	19	19	22	21	21	21	27.4	31.7	75.0	-1	-1	-1
1/18/2019	3:03:49 PM	411	242	21	22	22	21	19	19	19	19	21	22	20	21	27.4	31.7	75.0	-1	-1	-1
1/18/2019	3:03:49 PM	614	243	21	22	21	21	18	20	19	19	22	21	21	21	27.4	31.7	75.0	-1	-1	-1
1/18/2019	3:03:49 PM	802	244	21	22	22	21	19	19	19	19	22	22	21	21	27.4	31.7	75.0	-1	-1	-1
1/18/2019	3:03:50 PM	5	245	21	22	21	21	19	20	19	19	22	21	21	21	27.4	31.7	75.0	-1	-1	-1
1/18/2019	3:03:50 PM	208	246	21	22	21	21	18	19	19	19	21	22	21	21	27.4	31.7	75.0	-1	-1	-1
1/18/2019	3:03:50 PM	411	247	21	22	21	21	19	19	19	19	22	21	21	21	27.4	31.7	75.0	-1	-1	-1
1/18/2019	3:03:50 PM	614	248	21	22	21	21	18	19	19	19	21	22	21	21	27.4	31.7	75.0	-1	-1	-1
1/18/2019	3:03:50 PM	802	249	21	22	21	21	18	19	19	19	22	22	21	21	27.4	31.7	75.0	-1	-1	-1
1/18/2019	3:03:51 PM	5	250	21	22	21	21	19	20	19	19	21	22	21	21	27.4	31.7	75.0	-1	-1	-1
1/18/2019	3:03:51 PM	208	251	21	22	21	21	19	19	19	19	22	21	21	21	27.4	31.7	75.0	-1	-1	-1
1/18/2019	3:03:51 PM	411	252	21	22	21	21	18	20	19	19	21	22	21	21	27.4	31.7	75.0	-1	-1	-1
1/18/2019	3:03:51 PM	614	253	21	22	22	21	18	20	19	19	21	22	20	21	27.4	31.5	73.6	-1	-1	-1
1/18/2019	3:03:51 PM	802	254	21	22	21	22	19	20	19	19	22	22	21	21	27.4	31.5	73.6	-1	-1	-1
1/18/2019	3:03:52 PM	5	255	21	22	22	21	19	19	19	19	22	22	21	21	27.4	31.5	73.6	-1	-1	-1
1/18/2019	3:03:52 PM	208	256	21	22	21	21	19	19	19	18	22	21	21	21	27.4	31.5	73.6	-1	-1	-1
1/18/2019	3:03:52 PM	411	257	21	22	21	21	18	19	19	19	21	22	21	21	27.4	31.5	73.6	-1	-1	-1
1/18/2019	3:03:52 PM	614	258	21	22	21	21	19	19	19	19	22	22	21	21	27.4	31.5	73.6	-1	-1	-1
1/18/2019	3:03:52 PM	802	259	21	22	21	21	18	20	19	19	22	22	21	21	27.4	31.5	73.6	-1	-1	-1
1/18/2019	3:03:53 PM	5	260	21	22	22	21	19	19	19	19	22	22	21	21	27.4	31.5	73.6	-1	-1	-1
1/18/2019	3:03:53 PM	208	261	21	22	21	21	19	19	19	19	22	21	21	21	27.4	31.5	73.6	-1	-1	-1
1/18/2019	3:03:53 PM	411	262	21	22	21	21	18	19	19	19	21	22	20	21	27.4	31.5	73.6	-1	-1	-1
1/18/2019	3:03:53 PM	614	263	21	22	21	21	19	19	19	19	22	22	21	21	27.4	31.5	73.6	-1	-1	-1
1/18/2019	3:03:53 PM	802	264	21	22	21	21	18	20	19	19	22	22	21	21	27.4	31.5	73.6	-1	-1	-1
1/18/2019	3:03:54 PM	5	265	21	22	22	21	19	19	19	19	22	22	21	21	27.4	31.5	73.6	-1	-1	-1
1/18/2019	3:03:54 PM	208	266	21	22	21	21	19	19	19	19	22	21	21	21	27.4	31.5	73.6	-1	-1	-1
1/18/2019	3:03:54 PM	411	267	21	22	21	21	18	19	19	19	21	22	21	21	27.4	31.5	73.6	-1	-1	-1
1/18/2019	3:03:54 PM	614	268	21	22	22	21	19	19	19	19	21	22	21	21	27.4	31.5	73.6	-1	-1	-1
1/18/2019	3:03:54 PM	802	269	21	22	21	21	18	19	19	19	22	21	21	21	27.4	31.5	73.6	-1	-1	-1
1/18/2019	3:03:55 PM	5	270	21	22	22	21	19	20	19	19	21	22	21	21	27.4	31.5	73.6	-1	-1	-1
1/18/2019	3:03:55 PM	208	271	21	22	21	21	19	19	19	19	22	21	21	21	27.4	31.5	73.6	-1	-1	-1
1/18/2019	3:03:55 PM	411	272	21	22	21	21	18	19	19	19	21	22	20	21	27.4	31.5	73.6	-1	-1	-1
1/18/2019	3:03:55 PM	614	273	21	22	21	21	19	19	19	19	22	21	21	21	27.4	31.5	73.6	-1	-1	-1
1/18/2019	3:03:55 PM	802	274	21	22	22	21	19	19	19	19	22	22	21	21	27.4	31.5	73.6	-1	-1	-1
1/18/2019	3:03:56 PM	5	275	21	22	21	21	18	19	19	19	22	22	21	21	27.4	31.5	73.6	-1	-1	-1
1/18/2019	3:03:56 PM	208	276	21	22	21	21	19	19	19	19	21	22	20	21	27.4	31.5	73.6	-1	-1	-1
1/18/2019	3:03:56 PM	411	277	21	22	21	21	19	19	19	19	22	21	21	21	27.4	31.5	73.6	-1	-1	-1
1/18/2019	3:03:56 PM	614	278	21	22	21	21	18	19	19	19	21	22	20	21	27.4	31.5	73.6	-1	-1	-1
1/18/2019	3:03:56 PM	802	279	21	22	21	21	19	19	19	19	22	22	21	21	27.4	31.5	73.6	-1	-1	-1
1/18/2019	3:03:57 PM	5	280	21	22	21	21	19	19	19	19	21	22	21	21	27.4	31.5	73.6	-1	-1	-1
1/18/2019	3:03:57 PM	208	281	21	22	21	21	19	19	19	19	22	21	21	21	27.4	31.5	73.6	-1	-1	-1
1/18/2019	3:03:57 PM	411	282	21	22	21	21	18	20	19	19	21	22	21	21	27.4	31.5	73.6	-1	-1	-1
1/18/2019	3:03:57 PM	614	283	21	22	21	21	19	19	19	19	22	22	21	21	27.4	31.5	73.6	-1	-1	-1
1/18/2019	3:03:57 PM	802	284	21	22	21	21	18	19	19	19	21	22	21	21	27.4	31.5	73.6	-1	-1	-1
1/18/2019	3:03:58 PM	5	285	21	22	22	21	19	19	19	19	22	22	21	21	27.4	31.5	73.6	-1	-1	-1
1/18/2019	3:03:58 PM	208	286	21	22	21	21	19	19	19	19	22	21	21	21	27.4	31.5	73.6	-1	-1	-1
1/18/2019	3:03:58 PM	411	287	21	22	21	21	19	19	19	19	21	22	20	21	27.4	31.5	73.6	-1	-1	-1
1/18/2019	3:03:58 PM	614	288	21	22	21	21	19	20	19	19	22	21	21	21	27.4	31.5	73.6	-1	-1	-1
1/18/2019	3:03:58 PM	802	289	21	22	22	21	18	19	19	19	22	22	20	21	27.4	31.5	73.6	-1	-1	-1
1/18/2019	3:03:59 PM	5	290	21	22	21	21	19	19	19	19	22	21	21	21	27.4	31.5	73.6	-1	-1	-1
1/18/2019	3:03:59 PM	208	291	21	22	21	21	18	19	19	19	21	22	21	21	27.4	31.5	73.6	-1	-1	-1
1/18/2019	3:03:59 PM	411	292	21	22	22	21	19	19	19	19	21	22	21	21	27.4	31.5	73.6	-1	-1	-1
1/18/2019	3:03:59 PM	614	293	21	22	21	21	19	19	19	19	22	21	21	21	27.4	31.5	73.6	-1	-1	-1
1/18/2019	3:03:59 PM	802	294	21	22	22	21	19	20	19	19	21	22	20	21	27.4	31.5	73.6	-1	-1	-1
1/18/2019	3:04:00 PM	5	295	21	22	21	21	19	19	19	19	22	21	21	21	27.4	31.4	70.7	-1	-1	-1
1/18/2019	3:04:00 PM	208	296	21	22	21	21	18	19	19	19	21	22	21	21	27.4	31.4	70.7	-1	-1	-1
1/18/2019	3:04:00 PM	411	297	21	22	22	21	19	19	19	19	22	22	20	21	27.4	31.4	70.7	-1	-1	-1
1/18/2019	3:04:00 PM	614	298	21	22	21	21	19	19	19	19	22	21	21	21	27.4	31.4	70.7	-1	-1	-1
1/18/2019	3:04:00 PM	802	299	21	22	22	21	18	19	19	19	21	22	20	21	27.4	31.4	70.7	-1	-1	-1
1/18/2019	3:04:01 PM	5	300	21	22	22	21	19	19	19	19	22	21	21	21	27.4	31.4	70.7	-1	-1	-1
1/18/2019	3:04:01 PM	208	301	21	22	21	21	18	19	19	19	22	21	21	21	27.4	31.4	70.7	-1	-1	-1
1/18/2019	3:04:01 PM	411	302	21	22	21	21	18	19	19	19	21	22	21	21	27.4	31.4	70.7	-1	-1	-1
1/18/2019	3:04:01 PM	614	303	21	22	22	21	19	19	19	19	22	21	21	21	27.4	31.4	70.7	-1	-1	-1
1/18/2019	3:04:01 PM	802	304	21	22	22	21	19	19	19	19	21	22	20	21	27.4	31.4	70.7	-1	-1	-1
1/18/2019	3:04:02 PM	5	305	21	22	22	21	19	19	19	19	22	21	21	21	27.4	31.4	70.7	-1	-1	-1
1/18/2019	3:04:02 PM	208	306	21	22	21	21	18	19	19	19	21	22	21	21	27.4	31.4	70.7	-1	-1	-1
1/18/2019	3:04:02 PM	411	307	21	22	22	21	19	19	19	19	22	22	20	21	27.4	31.4	70.7	-1	-1	-1
1/18/2019	3:04:02 PM	614	308	21	22	21	21	19	19	19	19	22	21	21	21	27.4	31.4	70.7	-1	-1	-1
1/18/2019	3:04:02 PM	802	309	21	22	22	21	19	19	19	19	22	22	21	21	27.4	31.4	70.7	-1	-1	-1
1/18/2019	3:04:03 PM	5	310	21	22	21	21	19	19	20	19	22	21	21	21	27.4	31.4	70.7	-1	-1	-1
1/18/2019	3:04:03 PM	208	311	21	22	21	21	18	20	19	19	21	22	21	21	27.4	31.4	70.7	-1	-1	-1
1/18/2019	3:04:03 PM	411	312	21	22	22	21	19	19	19	19	22	22	21	21	27.4	31.4	70.7	-1	-1	-1
1/18/2019	3:04:03 PM	614	313	21	22	21	21	19	19	19	19	22	21	21	21	27.4	31.4	70.7	-1	-1	-1
1/18/2019	3:04:03 PM	802	314	21	22	22	21	19	19	19	19	21	22	21	21	27.4	31.4	70.7	-1	-1	-1
1/18/2019	3:04:04 PM	5	315	21	22	21	21	19	19	19	19	22	21	21	21	27.4	31.4	70.7	-1	-1	-1
1/18/2019	3:04:04 PM	208	316	21	22	21	21	18	20	19	19	21	21	21	21	27.4	31.4	70.7	-1	-1	-1
1/18/2019	3:04:04 PM	411	317	21	22	21	21	18	19	19	19	21	22	20	21	27.4	31.4	70.7	-1	-1	-1
1/18/2019	3:04:04 PM	614	318	21	22	22	21	19	19	19	19	22	22	21	21	27.4	31.4	70.7	-1	-1	-1
1/18/2019	3:04:04 PM	802	319	21	22	21	21	19	19	19	19	21	22	21	21	27.4	31.4	70.7	-1	-1	-1
1/18/2019	3:04:05 PM	5	320	21	22	22	21	19	19	19	19	22	21	21	21	27.4	31.4	70.7	-1	-1	-1
1/18/2019	3:04:05 PM	208	321	21	22	21	21	18	19	19	19	22	22	21	21	27.4	31.4	70.7	-1	-1	-1
1/18/2019	3:04:05 PM	411	322	21	21	21	21	19	19	19	19	22	22	21	21	27.4	31.4	70.7	-1	-1	-1
1/18/2019	3:04:05 PM	614	323	21	22	22	21	19	19	19	19	22	22	20	21	27.4	31.4	70.7	-1	-1	-1
1/18/2019	3:04:05 PM	802	324	21	22	21	21	18	20	19	19	22	22	21	21	27.4	31.4	70.7	-1	-1	-1
1/18/2019	3:04:06 PM	5	325	21	22	21	21	19	19	19	19	21	22	20	21	27.4	31.4	70.7	-1	-1	-1
1/18/2019	3:04:06 PM	208	326	21	22	21	21	19	19	19	19	22	21	21	21	27.4	31.4	70.7	-1	-1	-1
1/18/2019	3:04:06 PM	411	327	21	22	21	21	19	19	19	19	21	22	21	21	27.4	31.4	70.7	-1	-1	-1
1/18/2019	3:04:06 PM	614	328	21	22	21	21	18	19	19	19	21	22	20	21	27.4	31.4	70.7	-1	-1	-1
1/18/2019	3:04:06 PM	802	329	21	22	21	21	19	19	19	19	22	21	21	21	27.4	31.4	70.7	-1	-1	-1
1/18/2019	3:04:07 PM	5	330	21	22	21	22	18	20	19	19	21	21	21	21	27.4	31.4	70.7	-1	-1	-1
1/18/2019	3:04:07 PM	208	331	21	22	21	21	18	19	19	19	21	22	20	21	27.4	31.4	70.7	-1	-1	-1
1/18/2019	3:04:07 PM	411	332	21	22	21	21	19	19	19	19	22	21	21	21	27.4	31.4	70.7	-1	-1	-1
1/18/2019	3:04:07 PM	614	333	21	22	21	21	19	19	19	19	22	21	21	21	27.4	31.4	70.7	-1	-1	-1
1/18/2019	3:04:07 PM	802	334	21	22	22	21	18	19	19	19	21	22	21	21	27.4	31.4	70.7	-1	-1	-1
1/18/2019	3:04:08 PM	5	335	21	22	21	21	19	19	19	19	22	21	21	21	27.4	31.4	70.7	-1	-1	-1
1/18/2019	3:04:08 PM	208	336	21	22	21	21	18	19	19	19	21	22	20	21	27.4	31.4	70.7	-1	-1	-1
1/18/2019	3:04:08 PM	411	337	21	22	21	21	19	19	19	19	22	21	21	21	27.4	31.3	41.5	-1	-1	-1
1/18/2019	3:04:08 PM	614	338	21	22	21	21	18	20	19	19	21	22	20	21	27.4	31.3	41.5	-1	-1	-1
1/18/2019	3:04:08 PM	802	339	21	22	21	21	18	20	19	19	22	22	21	21	27.4	31.3	41.5	-1	-1	-1
1/18/2019	3:04:09 PM	5	340	21	22	21	21	18	19	19	19	21	22	20	21	27.4	31.3	41.5	-1	-1	-1
1/18/2019	3:04:09 PM	208	341	21	22	21	21	19	19	19	19	22	21	21	21	27.4	31.3	41.5	-1	-1	-1
1/18/2019	3:04:09 PM	411	342	21	22	21	21	18	20	19	19	22	22	21	21	27.4	31.3	41.5	-1	-1	-1
1/18/2019	3:04:09 PM	614	343	21	22	22	21	19	19	19	19	22	22	21	21	27.4	31.3	41.5	-1	-1	-1
1/18/2019	3:04:09 PM	802	344	21	22	21	21	18	20	19	19	21	22	21	21	27.4	31.3	41.5	-1	-1	-1
1/18/2019	3:04:10 PM	5	345	21	22	21	21	19	19	19	19	22	21	21	21	27.4	31.3	41.5	-1	-1	-1
1/18/2019	3:04:10 PM	208	346	21	22	21	21	18	20	19	19	21	22	21	21	27.4	31.3	41.5	-1	-1	-1
1/18/2019	3:04:10 PM	411	347	21	22	22	21	19	19	19	19	22	22	21	21	27.4	31.3	41.5	-1	-1	-1
1/18/2019	3:04:10 PM	614	348	21	22	21	21	19	19	19	19	22	21	21	21	27.4	31.3	41.5	-1	-1	-1
1/18/2019	3:04:10 PM	802	349	21	22	22	21	19	19	19	19	22	22	21	21	27.4	31.3	41.5	-1	-1	-1
1/18/2019	3:04:11 PM	5	350	21	22	21	21	19	19	19	19	22	21	21	21	27.4	31.3	41.5	-1	-1	-1
1/18/2019	3:04:11 PM	208	351	21	22	21	21	18	19	19	19	21	22	20	21	27.4	31.3	41.5	-1	-1	-1
1/18/2019	3:04:11 PM	411	352	21	22	21	21	19	19	19	19	22	22	21	21	27.4	31.3	41.5	-1	-1	-1
1/18/2019	3:04:11 PM	614	353	21	22	21	21	18	19	19	19	22	22	21	21	27.4	31.3	41.5	-1	-1	-1
1/18/2019	3:04:11 PM	802	354	21	22	22	21	19	19	19	19	22	22	21	21	27.4	31.3	41.5	-1	-1	-1
1/18/2019	3:04:12 PM	5	355	21	22	21	21	18	19	19	19	22	22	21	21	27.4	31.3	41.5	-1	-1	-1
1/18/2019	3:04:12 PM	208	356	21	22	21	21	18	19	19	19	21	22	20	21	27.4	31.3	41.5	-1	-1	-1
1/18/2019	3:04:12 PM	411	357	21	22	22	21	19	19	19	19	22	21	21	21	27.4	31.3	41.5	-1	-1	-1
1/18/2019	3:04:12 PM	614	358	21	22	21	22	18	20	19	19	22	22	21	21	27.4	31.3	41.5	-1	-1	-1
1/18/2019	3:04:12 PM	802	359	21	22	21	21	19	19	19	19	22	21	21	21	27.4	31.3	41.5	-1	-1	-1
1/18/2019	3:04:13 PM	5	360	21	22	21	21	18	20	19	19	22	22	21	21	27.4	31.3	41.5	-1	-1	-1
1/18/2019	3:04:13 PM	208	361	21	22	21	21	18	19	19	19	21	22	20	21	27.4	31.3	41.5	-1	-1	-1
1/18/2019	3:04:13 PM	411	362	21	22	21	21	19	19	19	19	22	21	21	21	27.4	31.3	41.5	-1	-1	-1
1/18/2019	3:04:13 PM	614	363	21	22	21	22	18	20	19	19	22	22	21	21	27.4	31.3	41.5	-1	-1	-1
1/18/2019	3:04:13 PM	802	364	21	22	21	21	19	19	19	19	22	21	21	21	27.4	31.3	41.5	-1	-1	-1
1/18/2019	3:04:14 PM	5	365	21	22	21	21	18	19	19	19	22	21	21	21	27.4	31.3	41.5	-1	-1	-1
1/18/2019	3:04:14 PM	208	366	21	22	21	21	18	19	19	19	21	22	20	21	27.4	31.3	41.5	-1	-1	-1
1/18/2019	3:04:14 PM	411	367	21	22	22	21	19	19	19	19	22	22	21	21	27.4	31.3	41.5	-1	-1	-1
1/18/2019	3:04:14 PM	614	368	21	22	21	21	18	19	19	19	22	22	21	21	27.4	31.3	41.5	-1	-1	-1
1/18/2019	3:04:14 PM	802	369	21	22	21	21	19	19	19	19	22	21	21	21	27.4	31.3	41.5	-1	-1	-1
1/18/2019	3:04:15 PM	5	370	21	22	21	21	18	20	19	19	22	22	21	21	27.4	31.3	41.5	-1	-1	-1
1/18/2019	3:04:15 PM	208	371	21	22	22	21	19	19	19	19	22	22	20	21	27.4	31.3	41.5	-1	-1	-1
1/18/2019	3:04:15 PM	411	372	21	22	21	21	19	19	19	19	22	21	21	21	27.4	31.3	41.5	-1	-1	-1
1/18/2019	3:04:15 PM	614	373	21	22	21	21	18	19	19	19	21	22	21	21	27.4	31.3	41.5	-1	-1	-1
1/18/2019	3:04:15 PM	802	374	21	22	21	21	19	19	19	19	22	21	21	21	27.4	31.3	41.5	-1	-1	-1
1/18/2019	3:04:16 PM	5	375	21	22	21	21	18	20	19	19	21	22	21	21	27.4	31.3	41.5	-1	-1	-1
1/18/2019	3:04:16 PM	208	376	21	22	22	21	19	19	19	19	21	22	20	21	27.4	31.3	41.5	-1	-1	-1
1/18/2019	3:04:16 PM	411	377	21	22	21	21	19	19	19	19	22	21	21	21	27.4	31.3	41.5	-1	-1	-1
1/18/2019	3:04:16 PM	614	378	21	22	21	21	18	19	19	19	22	22	21	21	27.4	31.3	41.5	-1	-1	-1
1/18/2019	3:04:16 PM	802	379	21	22	21	21	19	19	19	19	21	21	21	21	27.4	31.2	46.7	-1	-1	-1
1/18/2019	3:04:17 PM	21	380	21	22	21	21	19	19	19	19	22	21	21	21	27.4	31.2	46.7	-1	-1	-1
1/18/2019	3:04:17 PM	208	381	21	22	21	21	18	19	19	19	21	22	20	21	27.4	31.2	46.7	-1	-1	-1
1/18/2019	3:04:17 PM	411	382	21	22	22	21	19	19	19	19	22	22	21	21	27.4	31.2	46.7	-1	-1	-1
1/18/2019	3:04:17 PM	614	383	21	22	21	22	19	19	19	19	22	22	21	21	27.4	31.2	46.7	-1	-1	-1
1/18/2019	3:04:17 PM	802	384	21	22	21	21	18	19	19	19	22	22	21	21	27.4	31.2	46.7	-1	-1	-1
1/18/2019	3:04:18 PM	5	385	21	22	21	21	19	19	19	19	22	21	21	21	27.4	31.2	46.7	-1	-1	-1
1/18/2019	3:04:18 PM	208	386	21	22	21	21	18	19	19	19	21	21	21	21	27.4	31.2	46.7	-1	-1	-1
1/18/2019	3:04:18 PM	411	387	21	22	22	21	18	19	19	19	21	22	20	21	27.4	31.2	46.7	-1	-1	-1
1/18/2019	3:04:18 PM	614	388	21	22	22	21	19	19	20	19	22	22	21	21	27.4	31.2	46.7	-1	-1	-1
1/18/2019	3:04:18 PM	802	389	21	22	21	21	19	19	19	19	21	22	21	21	27.4	31.2	46.7	-1	-1	-1
1/18/2019	3:04:19 PM	5	390	21	22	22	21	19	19	19	19	21	22	20	21	27.4	31.2	46.7	-1	-1	-1
1/18/2019	3:04:19 PM	208	391	21	22	21	21	19	19	19	19	22	21	21	21	27.4	31.2	46.7	-1	-1	-1
1/18/2019	3:04:19 PM	411	392	21	22	21	21	18	19	19	19	22	22	21	21	27.4	31.2	46.7	-1	-1	-1
1/18/2019	3:04:19 PM	614	393	21	22	22	21	18	19	19	19	22	22	21	21	27.4	31.2	46.7	-1	-1	-1
1/18/2019	3:04:19 PM	802	394	21	22	21	21	19	19	19	19	22	22	21	21	27.4	31.2	46.7	-1	-1	-1
1/18/2019	3:04:20 PM	5	395	21	22	21	21	18	20	19	19	21	22	21	21	27.4	31.2	46.7	-1	-1	-1
1/18/2019	3:04:20 PM	208	396	21	22	21	21	18	19	19	19	21	22	20	21	27.4	31.2	46.7	-1	-1	-1
1/18/2019	3:04:20 PM	411	397	21	22	22	21	19	19	19	19	22	21	21	21	27.4	31.2	46.7	-1	-1	-1
1/18/2019	3:04:20 PM	614	398	21	22	21	21	19	19	19	19	22	22	21	21	27.4	31.2	46.7	-1	-1	-1
1/18/2019	3:04:20 PM	802	399	21	22	21	21	19	19	19	19	22	22	21	21	27.4	31.2	46.7	-1	-1	-1
1/18/2019	3:04:21 PM	5	400	21	22	21	21	18	19	19	19	22	22	21	21	27.4	31.2	46.7	-1	-1	-1
1/18/2019	3:04:21 PM	208	401	21	22	21	21	19	19	19	19	21	22	20	21	27.4	31.2	46.7	-1	-1	-1
1/18/2019	3:04:21 PM	411	402	21	22	21	21	19	19	19	19	22	21	21	21	27.4	31.2	46.7	-1	-1	-1
1/18/2019	3:04:21 PM	614	403	21	22	21	21	19	20	19	19	21	22	21	21	27.4	31.2	46.7	-1	-1	-1
1/18/2019	3:04:21 PM	802	404	21	22	21	21	19	19	19	19	22	22	21	21	27.4	31.2	46.7	-1	-1	-1
1/18/2019	3:04:22 PM	5	405	21	22	21	21	18	20	19	19	21	22	21	21	27.4	31.2	46.7	-1	-1	-1
1/18/2019	3:04:22 PM	208	406	21	21	22	21	18	19	19	19	21	22	21	21	27.4	31.2	46.7	-1	-1	-1
1/18/2019	3:04:22 PM	411	407	21	22	21	21	19	19	19	19	22	21	21	21	27.4	31.2	46.7	-1	-1	-1
1/18/2019	3:04:22 PM	614	408	21	22	21	21	18	20	19	19	21	22	21	21	27.4	31.2	46.7	-1	-1	-1
1/18/2019	3:04:22 PM	802	409	21	22	21	21	19	19	19	19	22	21	21	21	27.4	31.2	46.7	-1	-1	-1
1/18/2019	3:04:23 PM	5	410	21	22	21	21	18	19	19	19	22	22	21	21	27.4	31.2	46.7	-1	-1	-1
1/18/2019	3:04:23 PM	208	411	21	22	21	21	18	19	19	19	21	22	20	21	27.4	31.2	46.7	-1	-1	-1
1/18/2019	3:04:23 PM	411	412	21	22	22	21	19	19	19	19	22	22	21	21	27.4	31.2	46.7	-1	-1	-1
1/18/2019	3:04:23 PM	614	413	21	22	21	21	19	19	19	19	22	22	21	21	27.4	31.2	46.7	-1	-1	-1
1/18/2019	3:04:23 PM	802	414	21	22	21	21	18	20	19	19	21	22	21	21	27.4	31.2	46.7	-1	-1	-1
1/18/2019	3:04:24 PM	5	415	21	22	21	21	19	19	19	19	22	21	21	21	27.4	31.2	46.7	-1	-1	-1
1/18/2019	3:04:24 PM	208	416	21	22	21	21	18	19	19	19	21	22	21	21	27.4	31.2	46.7	-1	-1	-1
1/18/2019	3:04:24 PM	411	417	21	22	22	21	19	19	19	19	22	22	21	21	27.4	31.2	46.7	-1	-1	-1
1/18/2019	3:04:24 PM	614	418	21	22	21	21	19	19	19	19	22	21	21	21	27.4	31.2	46.7	-1	-1	-1
1/18/2019	3:04:24 PM	805	419	21	22	21	21	18	19	19	19	21	22	21	21	27.4	31.2	46.7	-1	-1	-1
1/18/2019	3:04:25 PM	8	420	21	22	21	21	19	19	19	19	22	21	21	21	27.4	31.2	46.7	-1	-1	-1
1/18/2019	3:04:25 PM	211	421	21	22	21	21	19	19	19	19	22	21	21	21	27.4	31.1	47.6	-1	-1	-1
1/18/2019	3:04:25 PM	414	422	21	22	21	21	18	20	19	19	22	22	21	21	27.4	31.1	47.6	-1	-1	-1
1/18/2019	3:04:25 PM	604	423	21	22	21	21	19	19	19	19	22	21	21	21	27.4	31.1	47.6	-1	-1	-1
1/18/2019	3:04:25 PM	807	424	21	22	21	21	18	19	19	19	22	21	21	21	27.4	31.1	47.6	-1	-1	-1
1/18/2019	3:04:26 PM	10	425	21	22	21	22	18	19	19	19	22	22	21	21	27.4	31.1	47.6	-1	-1	-1
1/18/2019	3:04:26 PM	213	426	21	22	22	21	19	19	19	19	22	22	21	21	27.4	31.1	47.6	-1	-1	-1
1/18/2019	3:04:26 PM	401	427	21	22	21	21	19	19	19	19	22	22	21	21	27.4	31.1	47.6	-1	-1	-1
1/18/2019	3:04:26 PM	604	428	21	22	21	21	18	20	19	19	21	22	21	21	27.4	31.1	47.6	-1	-1	-1
1/18/2019	3:04:26 PM	807	429	21	21	21	21	19	19	19	19	21	22	20	21	27.4	31.1	47.6	-1	-1	-1
1/18/2019	3:04:27 PM	10	430	21	22	22	21	19	19	19	19	22	22	21	21	27.4	31.1	47.6	-1	-1	-1
1/18/2019	3:04:27 PM	213	431	21	22	21	21	18	19	19	19	22	22	21	21	27.4	31.1	47.6	-1	-1	-1
1/18/2019	3:04:27 PM	401	432	21	22	21	21	19	19	19	19	22	22	21	21	27.4	31.1	47.6	-1	-1	-1
1/18/2019	3:04:27 PM	604	433	21	22	21	21	18	19	19	19	22	21	21	21	27.4	31.1	47.6	-1	-1	-1
1/18/2019	3:04:27 PM	807	434	21	22	21	21	18	20	19	19	21	22	20	21	27.4	31.1	47.6	-1	-1	-1
1/18/2019	3:04:28 PM	10	435	21	22	22	21	19	19	19	19	22	22	21	21	27.4	31.1	47.6	-1	-1	-1
1/18/2019	3:04:28 PM	213	436	21	22	21	21	19	19	19	19	22	21	21	21	27.4	31.1	47.6	-1	-1	-1
1/18/2019	3:04:28 PM	401	437	21	22	21	21	18	19	19	19	21	22	21	21	27.4	31.1	47.6	-1	-1	-1
1/18/2019	3:04:28 PM	604	438	21	21	22	21	19	19	19	19	21	22	21	21	27.4	31.1	47.6	-1	-1	-1
1/18/2019	3:04:28 PM	807	439	21	22	21	21	19	19	19	19	22	21	21	21	27.4	31.1	47.6	-1	-1	-1
1/18/2019	3:04:29 PM	10	440	21	22	21	21	18	20	19	19	22	22	21	21	27.4	31.1	47.6	-1	-1	-1
1/18/2019	3:04:29 PM	213	441	21	22	22	21	19	19	19	19	21	22	21	21	27.4	31.1	47.6	-1	-1	-1
1/18/2019	3:04:29 PM	401	442	21	22	21	21	19	19	19	19	22	21	21	21	27.4	31.1	47.6	-1	-1	-1
1/18/2019	3:04:29 PM	604	443	21	22	21	21	18	19	19	19	21	22	21	21	27.4	31.1	47.6	-1	-1	-1
1/18/2019	3:04:29 PM	807	444	21	22	22	21	19	19	19	19	21	22	20	21	27.4	31.1	47.6	-1	-1	-1
1/18/2019	3:04:30 PM	10	445	21	22	22	21	19	19	19	19	22	22	21	21	27.4	31.1	47.6	-1	-1	-1
1/18/2019	3:04:30 PM	213	446	21	22	21	21	19	19	19	19	22	21	21	21	27.4	31.1	47.6	-1	-1	-1
1/18/2019	3:04:30 PM	401	447	21	22	21	21	18	19	19	19	21	22	21	21	27.4	31.1	47.6	-1	-1	-1
1/18/2019	3:04:30 PM	604	448	21	22	21	21	19	20	19	19	22	21	21	21	27.4	31.1	47.6	-1	-1	-1
1/18/2019	3:04:30 PM	807	449	21	22	21	21	18	19	19	19	22	21	21	21	27.4	31.1	47.6	-1	-1	-1
1/18/2019	3:04:31 PM	10	450	21	22	21	21	18	20	19	19	22	22	21	21	27.4	31.1	47.6	-1	-1	-1
1/18/2019	3:04:31 PM	213	451	21	22	22	21	19	19	19	19	21	22	20	21	27.4	31.1	47.6	-1	-1	-1
1/18/2019	3:04:31 PM	401	452	21	22	21	21	19	19	19	19	22	21	21	21	27.4	31.1	47.6	-1	-1	-1
1/18/2019	3:04:31 PM	604	453	21	22	21	21	18	19	19	19	22	21	21	21	27.4	31.1	47.6	-1	-1	-1
1/18/2019	3:04:31 PM	807	454	21	22	21	21	18	19	19	19	22	22	20	21	27.4	31.1	47.6	-1	-1	-1
1/18/2019	3:04:32 PM	10	455	21	21	22	21	19	19	19	19	22	22	21	21	27.4	31.1	47.6	-1	-1	-1
1/18/2019	3:04:32 PM	213	456	21	22	21	21	19	19	19	19	22	21	21	21	27.4	31.1	47.6	-1	-1	-1
1/18/2019	3:04:32 PM	401	457	21	22	21	21	18	19	19	19	21	21	21	21	27.4	31.1	47.6	-1	-1	-1
1/18/2019	3:04:32 PM	604	458	21	22	21	21	18	19	19	19	21	22	20	21	27.4	31.1	47.6	-1	-1	-1
1/18/2019	3:04:32 PM	807	459	21	22	21	21	19	19	19	19	22	22	20	21	27.4	31.1	47.6	-1	-1	-1
1/18/2019	3:04:33 PM	10	460	21	22	21	21	19	19	19	19	22	21	21	21	27.4	31.1	47.6	-1	-1	-1
1/18/2019	3:04:33 PM	213	461	21	22	21	21	18	20	19	19	22	21	21	21	27.4	31.1	47.6	-1	-1	-1
1/18/2019	3:04:33 PM	401	462	21	22	21	21	18	20	19	19	21	22	20	21	27.4	31.1	47.6	-1	-1	-1
1/18/2019	3:04:33 PM	604	463	21	22	21	21	18	20	19	19	22	22	21	21	27.5	31.0	70.5	-1	-1	-1
1/18/2019	3:04:33 PM	807	464	21	22	21	21	19	19	19	19	21	22	20	21	27.5	31.0	70.5	-1	-1	-1
1/18/2019	3:04:34 PM	10	465	21	22	21	21	18	19	19	19	22	22	21	21	27.5	31.0	70.5	-1	-1	-1
1/18/2019	3:04:34 PM	213	466	21	22	22	21	19	19	19	19	22	22	21	21	27.5	31.0	70.5	-1	-1	-1
1/18/2019	3:04:34 PM	401	467	21	22	21	21	18	19	19	19	21	22	20	21	27.5	31.0	70.5	-1	-1	-1
1/18/2019	3:04:34 PM	604	468	21	22	21	21	19	19	19	19	22	21	21	21	27.5	31.0	70.5	-1	-1	-1
1/18/2019	3:04:34 PM	807	469	21	22	21	21	18	19	19	19	22	22	21	21	27.5	31.0	70.5	-1	-1	-1
1/18/2019	3:04:35 PM	26	470	21	22	22	21	19	19	19	19	21	22	20	21	27.5	31.0	70.5	-1	-1	-1
1/18/2019	3:04:35 PM	213	471	21	22	21	21	18	20	19	19	21	22	21	21	27.5	31.0	70.5	-1	-1	-1
1/18/2019	3:04:35 PM	401	472	21	22	21	21	18	19	19	19	22	21	21	21	27.5	31.0	70.5	-1	-1	-1
1/18/2019	3:04:35 PM	604	473	21	22	21	21	18	20	19	19	21	22	21	21	27.5	31.0	70.5	-1	-1	-1
1/18/2019	3:04:35 PM	807	474	21	22	21	21	19	19	19	19	22	21	21	21	27.5	31.0	70.5	-1	-1	-1
1/18/2019	3:04:36 PM	10	475	21	22	21	21	19	19	19	19	21	22	21	21	27.5	31.0	70.5	-1	-1	-1
1/18/2019	3:04:36 PM	213	476	21	22	21	21	19	19	19	19	22	21	21	21	27.5	31.0	70.5	-1	-1	-1
1/18/2019	3:04:36 PM	401	477	21	22	21	21	18	19	19	19	21	22	21	21	27.5	31.0	70.5	-1	-1	-1
1/18/2019	3:04:36 PM	604	478	21	22	21	21	19	19	19	19	22	21	21	21	27.5	31.0	70.5	-1	-1	-1
1/18/2019	3:04:36 PM	807	479	21	22	21	21	18	20	19	19	21	22	21	21	27.5	31.0	70.5	-1	-1	-1
1/18/2019	3:04:37 PM	10	480	21	22	22	21	19	19	19	19	22	22	21	21	27.5	31.0	70.5	-1	-1	-1
1/18/2019	3:04:37 PM	213	481	21	22	21	21	18	19	19	19	21	21	21	21	27.5	31.0	70.5	-1	-1	-1
1/18/2019	3:04:37 PM	401	482	21	22	21	21	19	19	19	19	22	21	21	21	27.5	31.0	70.5	-1	-1	-1
1/18/2019	3:04:37 PM	604	483	21	22	21	21	18	20	19	19	21	22	20	21	27.5	31.0	70.5	-1	-1	-1
1/18/2019	3:04:37 PM	807	484	21	22	22	21	19	19	19	19	22	22	21	21	27.5	31.0	70.5	-1	-1	-1
1/18/2019	3:04:38 PM	10	485	21	22	21	21	18	19	19	19	22	21	21	21	27.5	31.0	70.5	-1	-1	-1
1/18/2019	3:04:38 PM	213	486	21	22	21	21	18	19	19	19	21	22	20	21	27.5	31.0	70.5	-1	-1	-1
1/18/2019	3:04:38 PM	401	487	21	22	21	21	18	19	19	19	22	22	21	21	27.5	31.0	70.5	-1	-1	-1
1/18/2019	3:04:38 PM	604	488	21	22	21	21	19	19	19	19	21	22	21	21	27.5	31.0	70.5	-1	-1	-1
1/18/2019	3:04:38 PM	807	489	21	22	21	21	19	19	19	19	22	21	21	21	27.5	31.0	70.5	-1	-1	-1
1/18/2019	3:04:39 PM	10	490	21	22	21	22	18	20	19	19	21	22	21	21	27.5	31.0	70.5	-1	-1	-1
1/18/2019	3:04:39 PM	213	491	21	22	22	21	19	19	19	19	21	22	21	21	27.5	31.0	70.5	-1	-1	-1
1/18/2019	3:04:39 PM	401	492	21	22	21	21	18	19	19	19	22	21	21	21	27.5	31.0	70.5	-1	-1	-1
1/18/2019	3:04:39 PM	604	493	21	22	21	21	19	19	19	19	21	22	21	21	27.5	31.0	70.5	-1	-1	-1
1/18/2019	3:04:39 PM	807	494	21	22	22	21	19	19	19	19	22	21	21	21	27.5	31.0	70.5	-1	-1	-1
1/18/2019	3:04:40 PM	10	495	21	22	21	21	18	19	19	19	21	22	21	21	27.5	31.0	70.5	-1	-1	-1
1/18/2019	3:04:40 PM	213	496	21	22	21	21	19	19	19	19	22	21	20	21	27.5	31.0	70.5	-1	-1	-1
1/18/2019	3:04:40 PM	401	497	21	22	21	21	18	19	19	19	22	22	20	21	27.5	31.0	70.5	-1	-1	-1
1/18/2019	3:04:40 PM	604	498	21	22	21	21	19	19	19	19	22	21	21	21	27.5	31.0	70.5	-1	-1	-1
1/18/2019	3:04:40 PM	807	499	21	22	21	21	18	19	19	19	21	22	21	21	27.5	31.0	70.5	-1	-1	-1
1/18/2019	3:04:41 PM	10	500	21	22	22	21	19	19	20	19	22	22	21	21	27.5	31.0	70.5	-1	-1	-1
1/18/2019	3:04:41 PM	213	501	21	22	21	21	18	19	19	19	22	21	21	21	27.5	31.0	70.5	-1	-1	-1
1/18/2019	3:04:41 PM	401	502	21	22	22	21	19	19	19	19	22	21	21	21	27.5	31.0	70.5	-1	-1	-1
1/18/2019	3:04:41 PM	604	503	21	22	21	22	18	19	19	19	22	22	21	21	27.5	31.0	70.5	-1	-1	-1
1/18/2019	3:04:41 PM	807	504	21	22	22	21	19	19	19	19	22	22	21	21	27.5	31.0	70.5	-1	-1	-1
1/18/2019	3:04:42 PM	10	505	21	22	21	21	19	19	19	19	22	22	21	21	27.5	30.9	33.9	-1	-1	-1
1/18/2019	3:04:42 PM	213	506	21	22	21	21	18	19	19	19	21	22	21	21	27.5	30.9	33.9	-1	-1	-1
1/18/2019	3:04:42 PM	401	507	21	22	21	21	18	19	19	19	22	21	21	21	27.5	30.9	33.9	-1	-1	-1
1/18/2019	3:04:42 PM	604	508	21	22	21	22	18	20	19	19	21	22	21	21	27.5	30.9	33.9	-1	-1	-1
1/18/2019	3:04:42 PM	807	509	21	22	22	21	19	19	19	19	21	22	21	21	27.5	30.9	33.9	-1	-1	-1
1/18/2019	3:04:43 PM	10	510	21	22	21	21	19	19	19	19	22	21	21	21	27.5	30.9	33.9	-1	-1	-1
1/18/2019	3:04:43 PM	213	511	21	22	21	21	18	19	19	19	21	22	20	21	27.5	30.9	33.9	-1	-1	-1
1/18/2019	3:04:43 PM	401	512	21	22	21	21	18	19	19	19	22	21	21	21	27.5	30.9	33.9	-1	-1	-1
1/18/2019	3:04:43 PM	604	513	21	22	21	21	18	20	19	19	21	22	21	21	27.5	30.9	33.9	-1	-1	-1
1/18/2019	3:04:43 PM	807	514	21	22	22	21	19	19	19	19	22	21	21	21	27.5	30.9	33.9	-1	-1	-1
1/18/2019	3:04:44 PM	10	515	21	22	21	21	18	19	19	19	22	21	21	21	27.5	30.9	33.9	-1	-1	-1
1/18/2019	3:04:44 PM	213	516	21	22	21	21	18	19	19	19	21	22	20	21	27.5	30.9	33.9	-1	-1	-1
1/18/2019	3:04:44 PM	401	517	21	22	21	21	19	19	19	19	22	22	21	21	27.5	30.9	33.9	-1	-1	-1
1/18/2019	3:04:44 PM	604	518	21	22	21	21	18	20	19	19	22	22	21	21	27.5	30.9	33.9	-1	-1	-1
1/18/2019	3:04:44 PM	807	519	21	22	22	21	19	19	19	19	22	22	21	21	27.5	30.9	33.9	-1	-1	-1
1/18/2019	3:04:45 PM	10	520	21	22	21	21	19	19	19	19	22	22	21	21	27.5	30.9	33.9	-1	-1	-1
1/18/2019	3:04:45 PM	213	521	21	22	21	21	18	19	19	19	21	22	20	21	27.5	30.9	33.9	-1	-1	-1
1/18/2019	3:04:45 PM	401	522	21	22	21	21	19	19	19	19	22	21	21	21	27.5	30.9	33.9	-1	-1	-1
1/18/2019	3:04:45 PM	604	523	21	22	21	21	18	19	19	19	22	22	21	21	27.5	30.9	33.9	-1	-1	-1
1/18/2019	3:04:45 PM	807	524	21	22	22	21	19	19	19	19	22	22	21	21	27.5	30.9	33.9	-1	-1	-1
1/18/2019	3:04:46 PM	10	525	21	22	21	21	19	19	19	19	22	21	21	21	27.5	30.9	33.9	-1	-1	-1
1/18/2019	3:04:46 PM	213	526	21	22	21	21	18	19	19	19	22	21	21	21	27.5	30.9	33.9	-1	-1	-1
1/18/2019	3:04:46 PM	401	527	21	22	21	21	19	19	19	19	22	21	21	21	27.5	30.9	33.9	-1	-1	-1
1/18/2019	3:04:46 PM	604	528	21	22	21	21	18	20	19	19	22	22	21	21	27.5	30.9	33.9	-1	-1	-1
1/18/2019	3:04:46 PM	807	529	21	22	22	21	19	19	19	19	22	22	21	21	27.5	30.9	33.9	-1	-1	-1
1/18/2019	3:04:47 PM	10	530	21	22	21	21	18	19	19	19	22	22	21	21	27.5	30.9	33.9	-1	-1	-1
1/18/2019	3:04:47 PM	213	531	21	22	22	21	19	19	19	19	21	22	21	21	27.5	30.9	33.9	-1	-1	-1
1/18/2019	3:04:47 PM	401	532	21	22	21	21	18	19	19	19	22	22	21	21	27.5	30.9	33.9	-1	-1	-1
1/18/2019	3:04:47 PM	604	533	21	22	22	21	19	19	19	19	22	22	21	21	27.5	30.9	33.9	-1	-1	-1
1/18/2019	3:04:47 PM	807	534	21	22	21	22	18	20	19	19	22	22	21	21	27.5	30.9	33.9	-1	-1	-1
1/18/2019	3:04:48 PM	10	535	21	22	21	21	18	19	19	19	21	22	21	21	27.5	30.9	33.9	-1	-1	-1
1/18/2019	3:04:48 PM	213	536	21	22	21	21	18	19	19	19	22	21	21	21	27.5	30.9	33.9	-1	-1	-1
1/18/2019	3:04:48 PM	401	537	21	22	21	21	19	20	19	19	22	22	20	21	27.5	30.9	33.9	-1	-1	-1
1/18/2019	3:04:48 PM	604	538	21	22	21	21	19	19	19	19	22	21	21	21	27.5	30.9	33.9	-1	-1	-1
1/18/2019	3:04:48 PM	807	539	21	22	21	21	19	19	19	19	21	22	21	21	27.5	30.9	33.9	-1	-1	-1
1/18/2019	3:04:49 PM	10	540	21	22	21	21	19	19	19	19	22	21	21	21	27.5	30.9	33.9	-1	-1	-1
1/18/2019	3:04:49 PM	213	541	21	22	21	21	18	19	19	19	22	21	21	21	27.5	30.9	33.9	-1	-1	-1
1/18/2019	3:04:49 PM	401	542	21	22	22	21	19	19	19	19	22	22	21	21	27.5	30.9	33.9	-1	-1	-1
1/18/2019	3:04:49 PM	604	543	21	22	21	21	19	19	19	19	22	22	21	21	27.5	30.9	33.9	-1	-1	-1
1/18/2019	3:04:49 PM	807	544	21	22	22	21	19	19	19	19	22	22	21	21	27.5	30.9	33.9	-1	-1	-1
1/18/2019	3:04:50 PM	10	545	21	22	21	21	19	19	19	19	22	21	21	21	27.5	30.9	33.9	-1	-1	-1
1/18/2019	3:04:50 PM	213	546	21	22	21	21	18	19	19	19	21	22	20	21	27.5	30.9	33.9	-1	-1	-1
1/18/2019	3:04:50 PM	401	547	21	22	21	21	19	19	20	19	22	21	21	21	27.4	30.9	45.8	-1	-1	-1
1/18/2019	3:04:50 PM	604	548	21	22	21	22	18	20	19	19	21	22	21	21	27.4	30.9	45.8	-1	-1	-1
1/18/2019	3:04:50 PM	807	549	21	22	21	21	18	19	19	19	21	22	21	21	27.4	30.9	45.8	-1	-1	-1
1/18/2019	3:04:51 PM	10	550	21	22	21	21	19	19	19	19	22	21	21	21	27.4	30.9	45.8	-1	-1	-1
1/18/2019	3:04:51 PM	213	551	21	22	21	21	18	19	19	19	21	22	21	21	27.4	30.9	45.8	-1	-1	-1
1/18/2019	3:04:51 PM	401	552	21	22	21	21	19	19	19	19	22	22	21	21	27.4	30.9	45.8	-1	-1	-1
1/18/2019	3:04:51 PM	604	553	21	22	21	21	18	19	19	19	22	22	21	21	27.4	30.9	45.8	-1	-1	-1
1/18/2019	3:04:51 PM	807	554	21	22	21	21	18	19	19	19	22	22	20	21	27.4	30.9	45.8	-1	-1	-1
1/18/2019	3:04:52 PM	10	555	21	22	22	21	19	19	19	19	22	22	21	21	27.4	30.9	45.8	-1	-1	-1
1/18/2019	3:04:52 PM	213	556	21	22	21	21	18	19	19	19	21	21	20	21	27.4	30.9	45.8	-1	-1	-1
1/18/2019	3:04:52 PM	401	557	21	22	22	21	19	19	19	19	22	22	21	21	27.4	30.9	45.8	-1	-1	-1
1/18/2019	3:04:52 PM	604	558	21	22	21	21	19	19	19	19	22	21	21	21	27.4	30.9	45.8	-1	-1	-1
1/18/2019	3:04:52 PM	807	559	21	22	21	21	18	20	19	19	21	22	20	21	27.4	30.9	45.8	-1	-1	-1
1/18/2019	3:04:53 PM	10	560	21	22	22	21	19	19	19	19	22	22	21	21	27.4	30.9	45.8	-1	-1	-1
1/18/2019	3:04:53 PM	213	561	21	22	21	21	18	19	19	19	21	22	21	21	27.4	30.9	45.8	-1	-1	-1
1/18/2019	3:04:53 PM	401	562	21	22	22	21	19	19	19	19	22	21	21	21	27.4	30.9	45.8	-1	-1	-1
1/18/2019	3:04:53 PM	604	563	21	22	21	22	18	20	19	19	21	22	21	21	27.4	30.9	45.8	-1	-1	-1
1/18/2019	3:04:53 PM	807	564	21	22	21	21	18	19	19	19	21	22	21	21	27.4	30.9	45.8	-1	-1	-1
1/18/2019	3:04:54 PM	10	565	21	22	21	21	19	19	19	19	22	21	21	21	27.4	30.9	45.8	-1	-1	-1
1/18/2019	3:04:54 PM	213	566	21	22	21	21	18	19	19	19	21	22	20	21	27.4	30.9	45.8	-1	-1	-1
1/18/2019	3:04:54 PM	401	567	21	22	21	21	19	19	19	19	22	21	21	21	27.4	30.9	45.8	-1	-1	-1
1/18/2019	3:04:54 PM	604	568	21	22	21	21	18	20	19	19	22	22	21	21	27.4	30.9	45.8	-1	-1	-1
1/18/2019	3:04:54 PM	807	569	21	22	21	21	19	19	19	19	21	22	21	21	27.4	30.9	45.8	-1	-1	-1
1/18/2019	3:04:55 PM	10	570	21	22	21	21	19	19	19	19	22	21	21	21	27.4	30.9	45.8	-1	-1	-1
1/18/2019	3:04:55 PM	213	571	21	22	21	21	18	19	19	19	21	21	21	21	27.4	30.9	45.8	-1	-1	-1
1/18/2019	3:04:55 PM	401	572	21	22	22	21	19	19	19	19	22	22	21	21	27.4	30.9	45.8	-1	-1	-1
1/18/2019	3:04:55 PM	604	573	21	22	21	21	19	19	19	19	22	21	21	21	27.4	30.9	45.8	-1	-1	-1
1/18/2019	3:04:55 PM	807	574	21	22	21	21	18	20	19	19	21	22	21	21	27.4	30.9	45.8	-1	-1	-1
1/18/2019	3:04:56 PM	10	575	21	22	21	21	19	19	19	19	22	21	21	21	27.4	30.9	45.8	-1	-1	-1
1/18/2019	3:04:56 PM	213	576	21	22	21	21	19	20	19	19	22	22	21	21	27.4	30.9	45.8	-1	-1	-1
1/18/2019	3:04:56 PM	401	577	21	22	22	21	19	19	19	19	22	22	21	21	27.4	30.9	45.8	-1	-1	-1
1/18/2019	3:04:56 PM	604	578	21	22	21	21	19	19	19	19	22	21	21	21	27.4	30.9	45.8	-1	-1	-1
1/18/2019	3:04:56 PM	807	579	21	22	21	21	18	20	19	19	21	22	21	21	27.4	30.9	45.8	-1	-1	-1
1/18/2019	3:04:57 PM	10	580	21	22	22	21	19	19	19	19	22	22	20	21	27.4	30.9	45.8	-1	-1	-1
1/18/2019	3:04:57 PM	213	581	21	22	21	21	19	19	19	19	22	21	21	21	27.4	30.9	45.8	-1	-1	-1
1/18/2019	3:04:57 PM	401	582	21	22	21	21	18	19	19	19	21	22	21	21	27.4	30.9	45.8	-1	-1	-1
1/18/2019	3:04:57 PM	604	583	21	22	22	21	19	19	19	19	22	21	21	21	27.4	30.9	45.8	-1	-1	-1
1/18/2019	3:04:57 PM	807	584	21	22	21	21	18	19	19	19	22	21	21	21	27.4	30.9	45.8	-1	-1	-1
1/18/2019	3:04:58 PM	10	585	21	22	21	21	18	19	19	19	22	22	20	21	27.4	30.9	45.8	-1	-1	-1
1/18/2019	3:04:58 PM	213	586	21	22	22	21	19	19	19	19	21	22	21	21	27.4	30.9	45.8	-1	-1	-1
1/18/2019	3:04:58 PM	401	587	21	22	21	21	19	20	19	19	22	21	21	21	27.4	30.9	45.8	-1	-1	-1
1/18/2019	3:04:58 PM	604	588	21	22	21	21	18	19	19	19	21	22	21	21	27.4	30.9	45.8	-1	-1	-1
1/18/2019	3:04:58 PM	807	589	21	22	21	21	19	19	19	19	21	22	20	21	27.5	30.8	70.0	-1	-1	-1
1/18/2019	3:04:59 PM	10	590	21	22	21	21	19	19	19	19	22	21	21	21	27.5	30.8	70.0	-1	-1	-1
1/18/2019	3:04:59 PM	213	591	21	22	21	21	18	19	19	19	21	22	21	21	27.5	30.8	70.0	-1	-1	-1
1/18/2019	3:04:59 PM	401	592	21	22	21	21	19	19	19	19	22	21	21	21	27.5	30.8	70.0	-1	-1	-1
1/18/2019	3:04:59 PM	604	593	21	22	22	21	18	19	19	19	21	22	21	21	27.5	30.8	70.0	-1	-1	-1
1/18/2019	3:04:59 PM	807	594	21	22	21	21	19	19	19	19	22	21	21	21	27.5	30.8	70.0	-1	-1	-1
1/18/2019	3:05:00 PM	10	595	21	22	21	21	18	20	19	19	22	22	21	21	27.5	30.8	70.0	-1	-1	-1
1/18/2019	3:05:00 PM	213	596	21	22	21	21	19	19	19	19	22	22	21	21	27.5	30.8	70.0	-1	-1	-1
1/18/2019	3:05:00 PM	401	597	21	22	21	21	19	20	19	19	22	22	21	21	27.5	30.8	70.0	-1	-1	-1
1/18/2019	3:05:00 PM	604	598	21	22	22	21	19	19	19	19	22	22	20	21	27.5	30.8	70.0	-1	-1	-1
1/18/2019	3:05:00 PM	807	599	21	22	21	21	18	19	19	19	21	22	21	21	27.5	30.8	70.0	-1	-1	-1
1/18/2019	3:05:01 PM	10	600	21	22	22	21	19	19	19	19	22	22	20	21	27.5	30.8	70.0	-1	-1	-1
1/18/2019	3:05:01 PM	213	601	21	22	21	21	18	19	19	19	22	21	21	21	27.5	30.8	70.0	-1	-1	-1
1/18/2019	3:05:01 PM	401	602	21	22	22	21	19	19	19	19	22	22	21	21	27.5	30.8	70.0	-1	-1	-1
1/18/2019	3:05:01 PM	604	603	21	22	21	21	19	19	19	19	22	22	21	21	27.5	30.8	70.0	-1	-1	-1
1/18/2019	3:05:01 PM	807	604	21	22	21	21	18	20	19	19	21	22	21	21	27.5	30.8	70.0	-1	-1	-1
1/18/2019	3:05:02 PM	10	605	21	22	22	21	19	19	19	19	22	22	21	21	27.5	30.8	70.0	-1	-1	-1
1/18/2019	3:05:02 PM	213	606	21	22	21	21	18	19	19	19	22	21	21	21	27.5	30.8	70.0	-1	-1	-1
1/18/2019	3:05:02 PM	401	607	21	22	21	21	19	19	19	19	22	22	21	21	27.5	30.8	70.0	-1	-1	-1
1/18/2019	3:05:02 PM	604	608	21	22	21	21	18	19	19	19	22	21	21	21	27.5	30.8	70.0	-1	-1	-1
1/18/2019	3:05:02 PM	807	609	21	22	21	21	18	19	19	19	21	22	20	21	27.5	30.8	70.0	-1	-1	-1
1/18/2019	3:05:03 PM	10	610	21	22	21	21	19	19	19	19	22	22	21	21	27.5	30.8	70.0	-1	-1	-1
1/18/2019	3:05:03 PM	213	611	21	22	21	21	18	19	19	19	22	22	21	21	27.5	30.8	70.0	-1	-1	-1
1/18/2019	3:05:03 PM	401	612	21	22	21	21	19	19	19	19	22	21	21	21	27.5	30.8	70.0	-1	-1	-1
1/18/2019	3:05:03 PM	604	613	21	22	21	21	18	19	19	19	22	22	21	21	27.5	30.8	70.0	-1	-1	-1
1/18/2019	3:05:03 PM	807	614	21	22	21	21	18	19	19	19	21	22	20	21	27.5	30.8	70.0	-1	-1	-1
1/18/2019	3:05:04 PM	10	615	21	22	21	21	19	19	19	19	22	21	21	21	27.5	30.8	70.0	-1	-1	-1
1/18/2019	3:05:04 PM	207	616	21	22	21	21	18	19	19	19	21	22	21	21	27.5	30.8	70.0	-1	-1	-1
1/18/2019	3:05:04 PM	410	617	21	22	21	21	19	19	19	19	22	22	21	21	27.5	30.8	70.0	-1	-1	-1
1/18/2019	3:05:04 PM	613	618	21	22	21	21	19	19	19	19	22	21	21	21	27.5	30.8	70.0	-1	-1	-1
1/18/2019	3:05:04 PM	801	619	21	22	22	21	19	19	19	19	22	22	21	21	27.5	30.8	70.0	-1	-1	-1
1/18/2019	3:05:05 PM	4	620	21	22	21	21	19	19	19	19	22	21	21	21	27.5	30.8	70.0	-1	-1	-1
1/18/2019	3:05:05 PM	207	621	21	22	21	21	18	19	19	19	21	21	21	21	27.5	30.8	70.0	-1	-1	-1
1/18/2019	3:05:05 PM	410	622	21	22	21	21	18	20	19	19	21	22	20	21	27.5	30.8	70.0	-1	-1	-1
1/18/2019	3:05:05 PM	613	623	21	22	21	21	19	19	19	19	22	21	21	21	27.5	30.8	70.0	-1	-1	-1
1/18/2019	3:05:05 PM	801	624	21	22	22	21	19	19	19	19	22	22	21	21	27.5	30.8	70.0	-1	-1	-1
1/18/2019	3:05:06 PM	4	625	21	22	21	21	19	19	19	19	22	21	21	21	27.5	30.8	70.0	-1	-1	-1
1/18/2019	3:05:06 PM	207	626	21	22	21	21	18	19	19	19	21	22	20	21	27.5	30.8	70.0	-1	-1	-1
1/18/2019	3:05:06 PM	410	627	21	22	21	21	19	19	19	19	22	22	21	21	27.5	30.8	70.0	-1	-1	-1
1/18/2019	3:05:06 PM	600	628	21	22	21	21	18	19	19	19	22	22	21	21	27.5	30.8	70.0	-1	-1	-1
1/18/2019	3:05:06 PM	803	629	21	22	21	21	18	19	19	19	21	22	21	21	27.5	30.8	70.0	-1	-1	-1
1/18/2019	3:05:07 PM	6	630	21	22	21	21	19	19	19	19	22	21	21	21	27.5	30.8	70.0	-1	-1	-1
1/18/2019	3:05:07 PM	210	631	21	22	21	21	18	19	19	19	22	22	21	21	27.5	30.8	39.4	-1	-1	-1
1/18/2019	3:05:07 PM	413	632	21	22	22	21	19	19	19	19	21	22	21	21	27.5	30.8	39.4	-1	-1	-1
1/18/2019	3:05:07 PM	616	633	21	22	21	21	19	19	19	19	22	21	21	21	27.5	30.8	39.4	-1	-1	-1
1/18/2019	3:05:07 PM	803	634	21	22	21	21	18	19	19	19	22	22	20	21	27.5	30.8	39.4	-1	-1	-1
1/18/2019	3:05:08 PM	6	635	21	22	22	21	19	19	19	19	22	21	21	21	27.5	30.8	39.4	-1	-1	-1
1/18/2019	3:05:08 PM	210	636	21	22	21	21	18	19	19	19	22	21	21	21	27.5	30.8	39.4	-1	-1	-1
1/18/2019	3:05:08 PM	413	637	21	22	21	22	18	19	19	19	21	22	21	21	27.5	30.8	39.4	-1	-1	-1
1/18/2019	3:05:08 PM	616	638	21	22	21	21	19	19	19	19	21	22	20	21	27.5	30.8	39.4	-1	-1	-1
1/18/2019	3:05:08 PM	803	639	21	22	21	21	18	19	19	19	22	22	21	21	27.5	30.8	39.4	-1	-1	-1
1/18/2019	3:05:09 PM	6	640	21	22	21	21	19	19	19	19	21	22	21	21	27.5	30.8	39.4	-1	-1	-1
1/18/2019	3:05:09 PM	210	641	21	22	21	21	19	19	19	18	22	21	21	21	27.5	30.8	39.4	-1	-1	-1
1/18/2019	3:05:09 PM	413	642	21	22	21	21	18	20	19	19	22	22	21	21	27.5	30.8	39.4	-1	-1	-1
1/18/2019	3:05:09 PM	616	643	21	22	21	21	18	19	19	19	21	22	21	21	27.5	30.8	39.4	-1	-1	-1
1/18/2019	3:05:09 PM	803	644	21	22	21	21	19	19	19	19	22	21	21	21	27.5	30.8	39.4	-1	-1	-1
1/18/2019	3:05:10 PM	6	645	21	22	21	22	18	19	19	19	21	22	21	21	27.5	30.8	39.4	-1	-1	-1
1/18/2019	3:05:10 PM	210	646	21	21	22	21	19	19	19	19	21	22	20	21	27.5	30.8	39.4	-1	-1	-1
1/18/2019	3:05:10 PM	413	647	21	22	21	21	19	19	20	19	22	21	21	21	27.5	30.8	39.4	-1	-1	-1
1/18/2019	3:05:10 PM	616	648	21	22	21	21	18	19	19	19	22	21	21	21	27.5	30.8	39.4	-1	-1	-1
1/18/2019	3:05:10 PM	803	649	21	22	22	21	19	19	19	19	22	22	21	21	27.5	30.8	39.4	-1	-1	-1
1/18/2019	3:05:11 PM	6	650	21	22	21	21	19	19	19	19	22	21	21	21	27.5	30.8	39.4	-1	-1	-1
1/18/2019	3:05:11 PM	210	651	21	22	21	21	18	20	19	19	22	21	21	21	27.5	30.8	39.4	-1	-1	-1
1/18/2019	3:05:11 PM	413	652	21	22	21	21	18	19	19	19	21	22	21	21	27.5	30.8	39.4	-1	-1	-1
1/18/2019	3:05:11 PM	616	653	21	22	21	21	18	19	19	19	21	22	21	21	27.5	30.8	39.4	-1	-1	-1
1/18/2019	3:05:11 PM	803	654	21	22	21	21	19	19	19	19	22	21	21	21	27.5	30.8	39.4	-1	-1	-1
1/18/2019	3:05:12 PM	6	655	21	22	21	21	18	19	19	19	22	22	21	21	27.5	30.8	39.4	-1	-1	-1
1/18/2019	3:05:12 PM	210	656	21	22	21	21	19	19	19	19	22	21	21	21	27.5	30.8	39.4	-1	-1	-1
1/18/2019	3:05:12 PM	413	657	21	22	21	21	18	20	19	19	22	22	21	21	27.5	30.8	39.4	-1	-1	-1
1/18/2019	3:05:12 PM	616	658	21	22	22	21	18	19	19	19	21	22	20	21	27.5	30.8	39.4	-1	-1	-1
1/18/2019	3:05:12 PM	803	659	21	22	21	21	18	20	19	19	22	22	21	21	27.5	30.8	39.4	-1	-1	-1
1/18/2019	3:05:13 PM	6	660	21	22	22	21	19	20	19	19	22	22	20	21	27.5	30.8	39.4	-1	-1	-1
1/18/2019	3:05:13 PM	210	661	21	22	21	21	19	19	19	19	22	21	21	21	27.5	30.8	39.4	-1	-1	-1
1/18/2019	3:05:13 PM	413	662	21	22	21	22	18	20	19	19	22	22	21	21	27.5	30.8	39.4	-1	-1	-1
1/18/2019	3:05:13 PM	616	663	21	22	21	21	19	19	19	19	21	22	21	21	27.5	30.8	39.4	-1	-1	-1
1/18/2019	3:05:13 PM	803	664	21	22	21	21	18	19	19	19	22	21	21	21	27.5	30.8	39.4	-1	-1	-1
1/18/2019	3:05:14 PM	6	665	21	22	21	21	19	19	19	19	22	22	21	21	27.5	30.8	39.4	-1	-1	-1
1/18/2019	3:05:14 PM	210	666	21	22	22	21	19	19	19	19	22	21	21	21	27.5	30.8	39.4	-1	-1	-1
1/18/2019	3:05:14 PM	413	667	21	22	21	21	18	20	19	19	22	22	21	21	27.5	30.8	39.4	-1	-1	-1
1/18/2019	3:05:14 PM	616	668	21	21	21	21	18	19	18	19	21	22	20	21	27.5	30.8	39.4	-1	-1	-1
1/18/2019	3:05:14 PM	803	669	21	22	21	21	18	19	19	19	22	21	21	21	27.5	30.8	39.4	-1	-1	-1
1/18/2019	3:05:15 PM	6	670	21	22	21	22	18	19	19	19	22	22	21	21	27.5	30.8	39.4	-1	-1	-1
1/18/2019	3:05:15 PM	210	671	21	22	22	21	19	19	19	19	22	22	21	21	27.5	30.8	39.4	-1	-1	-1
1/18/2019	3:05:15 PM	413	672	21	22	21	21	19	20	19	19	22	22	21	21	27.5	30.8	39.4	-1	-1	-1
1/18/2019	3:05:15 PM	616	673	21	22	21	21	18	20	19	19	21	22	20	21	27.5	30.7	40.3	-1	-1	-1
1/18/2019	3:05:15 PM	803	674	21	22	21	21	19	19	19	19	22	21	21	21	27.5	30.7	40.3	-1	-1	-1
1/18/2019	3:05:16 PM	6	675	21	22	21	22	18	20	19	19	22	22	21	21	27.5	30.7	40.3	-1	-1	-1
1/18/2019	3:05:16 PM	210	676	21	21	22	21	19	19	19	19	21	22	21	21	27.5	30.7	40.3	-1	-1	-1
1/18/2019	3:05:16 PM	413	677	21	22	21	21	19	19	19	19	22	21	21	21	27.5	30.7	40.3	-1	-1	-1
1/18/2019	3:05:16 PM	616	678	21	22	21	21	18	20	19	19	22	21	21	21	27.5	30.7	40.3	-1	-1	-1
1/18/2019	3:05:16 PM	803	679	21	21	21	21	19	19	19	19	21	21	21	21	27.5	30.7	40.3	-1	-1	-1
1/18/2019	3:05:17 PM	6	680	21	22	21	21	19	19	19	19	22	21	21	21	27.5	30.7	40.3	-1	-1	-1
1/18/2019	3:05:17 PM	210	681	21	22	21	21	18	19	19	19	22	21	21	21	27.5	30.7	40.3	-1	-1	-1
1/18/2019	3:05:17 PM	413	682	21	22	22	21	18	19	19	19	22	22	21	21	27.5	30.7	40.3	-1	-1	-1
1/18/2019	3:05:17 PM	616	683	21	21	22	21	19	19	19	19	21	21	20	21	27.5	30.7	40.3	-1	-1	-1
1/18/2019	3:05:17 PM	803	684	21	22	21	21	18	19	19	19	22	21	21	21	27.5	30.7	40.3	-1	-1	-1
1/18/2019	3:05:18 PM	6	685	21	22	21	22	18	20	19	19	22	22	21	21	27.5	30.7	40.3	-1	-1	-1
1/18/2019	3:05:18 PM	210	686	21	22	22	21	18	19	19	19	22	22	21	21	27.5	30.7	40.3	-1	-1	-1
1/18/2019	3:05:18 PM	413	687	21	22	21	21	19	19	19	19	22	21	21	21	27.5	30.7	40.3	-1	-1	-1
1/18/2019	3:05:18 PM	616	688	21	22	21	21	18	19	19	19	21	22	21	21	27.5	30.7	40.3	-1	-1	-1
1/18/2019	3:05:18 PM	803	689	21	22	21	21	19	19	19	19	22	21	21	21	27.5	30.7	40.3	-1	-1	-1
1/18/2019	3:05:19 PM	6	690	21	22	21	21	18	20	19	19	22	22	21	21	27.5	30.7	40.3	-1	-1	-1
1/18/2019	3:05:19 PM	210	691	21	22	22	21	19	20	19	19	21	22	21	21	27.5	30.7	40.3	-1	-1	-1
1/18/2019	3:05:19 PM	413	692	21	22	21	21	19	19	20	19	22	21	21	21	27.5	30.7	40.3	-1	-1	-1
1/18/2019	3:05:19 PM	616	693	21	22	21	21	18	19	19	19	21	21	21	21	27.5	30.7	40.3	-1	-1	-1
1/18/2019	3:05:19 PM	803	694	21	22	21	21	19	19	19	19	22	21	21	21	27.5	30.7	40.3	-1	-1	-1
1/18/2019	3:05:20 PM	6	695	21	22	21	21	19	19	19	19	22	21	21	21	27.5	30.7	40.3	-1	-1	-1
1/18/2019	3:05:20 PM	210	696	21	22	21	21	18	19	19	19	22	22	21	21	27.5	30.7	40.3	-1	-1	-1
1/18/2019	3:05:20 PM	413	697	21	22	21	21	19	19	19	19	21	22	21	21	27.5	30.7	40.3	-1	-1	-1
1/18/2019	3:05:20 PM	616	698	21	22	21	21	19	19	19	19	22	21	21	21	27.5	30.7	40.3	-1	-1	-1
1/18/2019	3:05:20 PM	803	699	21	22	21	21	18	20	19	19	22	22	21	21	27.5	30.7	40.3	-1	-1	-1
1/18/2019	3:05:21 PM	6	700	21	22	22	21	19	19	19	19	22	22	21	21	27.5	30.7	40.3	-1	-1	-1
1/18/2019	3:05:21 PM	210	701	21	22	22	21	19	19	19	19	22	22	21	21	27.5	30.7	40.3	-1	-1	-1
1/18/2019	3:05:21 PM	413	702	21	22	21	21	19	19	19	19	22	21	21	21	27.5	30.7	40.3	-1	-1	-1
1/18/2019	3:05:21 PM	616	703	21	22	21	21	18	20	19	19	21	22	21	21	27.5	30.7	40.3	-1	-1	-1
1/18/2019	3:05:21 PM	803	704	21	22	21	21	19	19	19	19	22	22	21	21	27.5	30.7	40.3	-1	-1	-1
1/18/2019	3:05:22 PM	6	705	21	22	21	21	19	20	19	19	22	22	21	21	27.5	30.7	40.3	-1	-1	-1
1/18/2019	3:05:22 PM	210	706	21	22	21	21	18	19	19	19	21	22	21	21	27.5	30.7	40.3	-1	-1	-1
1/18/2019	3:05:22 PM	413	707	21	22	21	21	19	19	19	19	21	22	21	21	27.5	30.7	40.3	-1	-1	-1
1/18/2019	3:05:22 PM	616	708	21	22	21	21	19	19	19	19	22	21	21	21	27.5	30.7	40.3	-1	-1	-1
1/18/2019	3:05:22 PM	803	709	21	22	21	21	18	19	19	19	22	21	21	21	27.5	30.7	40.3	-1	-1	-1
1/18/2019	3:05:23 PM	6	710	21	22	21	21	19	19	19	19	21	22	21	21	27.5	30.7	40.3	-1	-1	-1
1/18/2019	3:05:23 PM	210	711	21	22	22	21	19	19	19	19	22	22	21	21	27.5	30.7	40.3	-1	-1	-1
1/18/2019	3:05:23 PM	413	712	21	22	22	21	19	19	19	19	22	21	21	21	27.5	30.7	40.3	-1	-1	-1
1/18/2019	3:05:23 PM	616	713	21	22	21	21	18	19	19	19	22	21	21	21	27.5	30.7	40.3	-1	-1	-1
1/18/2019	3:05:23 PM	803	714	21	22	21	21	18	20	19	19	21	22	21	21	27.5	30.7	40.3	-1	-1	-1
1/18/2019	3:05:24 PM	6	715	21	22	22	21	19	19	19	19	22	22	21	21	27.5	30.7	67.0	-1	-1	-1
1/18/2019	3:05:24 PM	210	716	21	22	21	21	19	19	19	19	22	21	21	21	27.5	30.7	67.0	-1	-1	-1
1/18/2019	3:05:24 PM	413	717	21	22	21	21	19	19	19	19	22	21	21	21	27.5	30.7	67.0	-1	-1	-1
1/18/2019	3:05:24 PM	616	718	21	22	21	21	18	19	19	19	21	22	20	21	27.5	30.7	67.0	-1	-1	-1
1/18/2019	3:05:24 PM	803	719	21	22	21	21	19	19	19	19	22	21	21	21	27.5	30.7	67.0	-1	-1	-1
1/18/2019	3:05:25 PM	6	720	21	22	21	21	19	19	19	19	21	22	20	21	27.5	30.7	67.0	-1	-1	-1
1/18/2019	3:05:25 PM	210	721	21	22	21	21	19	19	19	19	22	21	21	21	27.5	30.7	67.0	-1	-1	-1
1/18/2019	3:05:25 PM	413	722	21	22	21	21	18	19	19	19	21	22	21	21	27.5	30.7	67.0	-1	-1	-1
1/18/2019	3:05:25 PM	616	723	21	22	21	21	19	19	19	19	22	21	21	21	27.5	30.7	67.0	-1	-1	-1
1/18/2019	3:05:25 PM	803	724	21	22	21	21	18	19	19	19	21	22	21	21	27.5	30.7	67.0	-1	-1	-1
1/18/2019	3:05:26 PM	6	725	21	22	22	21	19	19	19	19	22	22	21	21	27.5	30.7	67.0	-1	-1	-1
1/18/2019	3:05:26 PM	210	726	21	22	21	21	18	19	19	19	22	21	21	21	27.5	30.7	67.0	-1	-1	-1
1/18/2019	3:05:26 PM	413	727	21	22	22	21	19	19	19	19	21	22	21	21	27.5	30.7	67.0	-1	-1	-1
1/18/2019	3:05:26 PM	616	728	21	22	21	21	18	19	19	19	22	21	21	21	27.5	30.7	67.0	-1	-1	-1
1/18/2019	3:05:26 PM	803	729	21	22	22	21	19	19	19	19	22	22	21	21	27.5	30.7	67.0	-1	-1	-1
1/18/2019	3:05:27 PM	6	730	21	22	22	21	19	19	20	19	22	21	21	21	27.5	30.7	67.0	-1	-1	-1
1/18/2019	3:05:27 PM	210	731	21	22	21	21	18	19	19	19	21	22	21	21	27.5	30.7	67.0	-1	-1	-1
1/18/2019	3:05:27 PM	413	732	21	22	22	21	19	19	19	19	22	22	21	21	27.5	30.7	67.0	-1	-1	-1
1/18/2019	3:05:27 PM	616	733	21	22	21	21	18	19	19	19	22	21	21	21	27.5	30.7	67.0	-1	-1	-1
1/18/2019	3:05:27 PM	803	734	21	22	22	21	19	19	19	19	22	22	21	21	27.5	30.7	67.0	-1	-1	-1
1/18/2019	3:05:28 PM	6	735	21	22	21	21	19	19	19	19	22	21	21	21	27.5	30.7	67.0	-1	-1	-1
1/18/2019	3:05:28 PM	210	736	21	22	21	21	18	19	19	19	21	22	20	21	27.5	30.7	67.0	-1	-1	-1
1/18/2019	3:05:28 PM	413	737	21	22	21	21	19	19	19	19	22	21	21	21	27.5	30.7	67.0	-1	-1	-1
1/18/2019	3:05:28 PM	616	738	21	22	21	21	18	20	19	19	21	22	21	21	27.5	30.7	67.0	-1	-1	-1
1/18/2019	3:05:28 PM	803	739	21	22	22	21	19	19	19	19	22	22	20	21	27.5	30.7	67.0	-1	-1	-1
1/18/2019	3:05:29 PM	6	740	21	22	21	21	18	19	19	19	22	22	21	21	27.5	30.7	67.0	-1	-1	-1
1/18/2019	3:05:29 PM	210	741	21	22	21	21	18	19	19	19	21	22	20	21	27.5	30.7	67.0	-1	-1	-1
1/18/2019	3:05:29 PM	413	742	21	22	22	21	19	19	19	19	22	22	21	21	27.5	30.7	67.0	-1	-1	-1
1/18/2019	3:05:29 PM	600	743	21	22	21	21	19	20	19	19	21	22	21	21	27.5	30.7	67.0	-1	-1	-1
1/18/2019	3:05:29 PM	803	744	21	22	22	21	19	19	19	19	22	22	21	21	27.5	30.7	67.0	-1	-1	-1
1/18/2019	3:05:30 PM	6	745	21	22	21	22	18	20	19	19	22	22	21	21	27.5	30.7	67.0	-1	-1	-1
1/18/2019	3:05:30 PM	210	746	21	22	21	21	18	19	19	19	21	22	20	21	27.5	30.7	67.0	-1	-1	-1
1/18/2019	3:05:30 PM	413	747	21	22	22	21	19	19	20	19	22	21	21	21	27.5	30.7	67.0	-1	-1	-1
1/18/2019	3:05:30 PM	616	748	21	22	21	21	19	19	19	19	22	21	21	21	27.5	30.7	67.0	-1	-1	-1
1/18/2019	3:05:30 PM	803	749	21	22	22	21	18	19	19	19	21	22	21	21	27.5	30.7	67.0	-1	-1	-1
1/18/2019	3:05:31 PM	6	750	21	22	22	21	19	19	19	19	22	21	21	21	27.5	30.7	67.0	-1	-1	-1
1/18/2019	3:05:31 PM	210	751	21	22	21	21	18	19	19	19	21	21	21	21	27.5	30.7	67.0	-1	-1	-1
1/18/2019	3:05:31 PM	413	752	21	22	22	21	19	19	19	19	22	22	21	21	27.5	30.7	67.0	-1	-1	-1
1/18/2019	3:05:31 PM	616	753	21	22	21	21	19	19	19	19	22	21	21	21	27.5	30.7	67.0	-1	-1	-1
1/18/2019	3:05:31 PM	803	754	21	22	22	21	19	19	20	19	22	22	21	21	27.5	30.7	67.0	-1	-1	-1
1/18/2019	3:05:32 PM	6	755	21	22	21	21	19	19	19	19	22	22	21	21	27.5	30.7	67.0	-1	-1	-1
1/18/2019	3:05:32 PM	210	756	21	22	21	21	18	19	19	19	21	22	20	21	27.5	30.7	67.0	-1	-1	-1
1/18/2019	3:05:32 PM	413	757	21	22	21	21	19	19	19	19	22	21	21	21	27.5	30.6	43.7	-1	-1	-1
1/18/2019	3:05:32 PM	616	758	21	22	21	21	19	19	19	19	22	22	21	21	27.5	30.6	43.7	-1	-1	-1
1/18/2019	3:05:32 PM	803	759	21	22	22	21	19	19	19	19	22	22	21	21	27.5	30.6	43.7	-1	-1	-1
1/18/2019	3:05:33 PM	6	760	21	22	21	21	19	19	19	19	22	21	21	21	27.5	30.6	43.7	-1	-1	-1
1/18/2019	3:05:33 PM	210	761	21	22	21	21	18	19	19	19	21	22	21	21	27.5	30.6	43.7	-1	-1	-1
1/18/2019	3:05:33 PM	413	762	21	22	22	21	19	19	19	19	22	22	21	21	27.5	30.6	43.7	-1	-1	-1
1/18/2019	3:05:33 PM	616	763	21	22	21	21	19	19	19	19	22	21	21	21	27.5	30.6	43.7	-1	-1	-1
1/18/2019	3:05:33 PM	803	764	21	22	22	21	19	19	19	19	21	22	21	21	27.5	30.6	43.7	-1	-1	-1
1/18/2019	3:05:34 PM	6	765	21	22	22	21	19	19	19	19	21	21	21	21	27.5	30.6	43.7	-1	-1	-1
1/18/2019	3:05:34 PM	210	766	21	22	21	21	18	19	19	19	22	21	21	21	27.5	30.6	43.7	-1	-1	-1
1/18/2019	3:05:34 PM	413	767	21	22	21	21	19	19	19	19	22	22	21	21	27.5	30.6	43.7	-1	-1	-1
1/18/2019	3:05:34 PM	616	768	21	22	22	21	19	19	20	19	22	22	21	21	27.5	30.6	43.7	-1	-1	-1
1/18/2019	3:05:34 PM	803	769	21	22	22	22	19	20	19	19	22	22	21	21	27.5	30.6	43.7	-1	-1	-1
1/18/2019	3:05:35 PM	22	770	21	22	22	21	19	19	19	19	22	22	21	21	27.5	30.6	43.7	-1	-1	-1
1/18/2019	3:05:35 PM	210	771	21	22	21	21	18	19	19	19	22	21	21	21	27.5	30.6	43.7	-1	-1	-1
1/18/2019	3:05:35 PM	413	772	21	22	21	21	18	19	19	19	21	22	21	21	27.5	30.6	43.7	-1	-1	-1
1/18/2019	3:05:35 PM	616	773	21	22	22	21	19	19	19	19	22	22	21	21	27.5	30.6	43.7	-1	-1	-1
1/18/2019	3:05:35 PM	803	774	21	22	21	21	19	19	19	19	22	22	21	21	27.5	30.6	43.7	-1	-1	-1
1/18/2019	3:05:36 PM	6	775	21	22	21	21	18	19	19	19	22	22	20	21	27.5	30.6	43.7	-1	-1	-1
1/18/2019	3:05:36 PM	210	776	21	22	21	21	19	19	19	19	22	21	20	21	27.5	30.6	43.7	-1	-1	-1
1/18/2019	3:05:36 PM	413	777	21	22	21	21	18	19	19	19	22	21	21	21	27.5	30.6	43.7	-1	-1	-1
1/18/2019	3:05:36 PM	616	778	21	22	21	22	18	20	19	19	22	22	21	21	27.5	30.6	43.7	-1	-1	-1
1/18/2019	3:05:36 PM	803	779	21	22	21	21	19	19	19	19	22	21	21	21	27.5	30.6	43.7	-1	-1	-1
1/18/2019	3:05:37 PM	6	780	21	22	21	21	19	19	19	19	22	21	21	21	27.5	30.6	43.7	-1	-1	-1
1/18/2019	3:05:37 PM	210	781	21	22	21	21	18	19	19	19	21	22	21	21	27.5	30.6	43.7	-1	-1	-1
1/18/2019	3:05:37 PM	413	782	21	22	21	21	18	20	19	19	21	22	21	21	27.5	30.6	43.7	-1	-1	-1
1/18/2019	3:05:37 PM	616	783	21	22	21	21	19	19	19	19	22	21	21	21	27.5	30.6	43.7	-1	-1	-1
1/18/2019	3:05:37 PM	803	784	21	22	21	21	18	19	19	19	21	22	20	21	27.5	30.6	43.7	-1	-1	-1
1/18/2019	3:05:38 PM	6	785	21	22	21	21	19	19	19	19	22	21	21	21	27.5	30.6	43.7	-1	-1	-1
1/18/2019	3:05:38 PM	210	786	21	22	21	21	18	19	19	19	22	21	21	21	27.5	30.6	43.7	-1	-1	-1
1/18/2019	3:05:38 PM	413	787	21	22	22	21	19	19	19	19	22	22	21	21	27.5	30.6	43.7	-1	-1	-1
1/18/2019	3:05:38 PM	616	788	21	22	21	21	19	19	19	19	22	21	21	21	27.5	30.6	43.7	-1	-1	-1
1/18/2019	3:05:38 PM	803	789	21	22	22	21	19	19	19	19	22	22	20	21	27.5	30.6	43.7	-1	-1	-1
1/18/2019	3:05:39 PM	6	790	21	22	22	21	19	19	19	19	22	21	21	21	27.5	30.6	43.7	-1	-1	-1
1/18/2019	3:05:39 PM	210	791	21	22	21	21	18	19	19	19	22	21	21	21	27.5	30.6	43.7	-1	-1	-1
1/18/2019	3:05:39 PM	413	792	21	22	21	21	18	19	19	19	21	22	21	21	27.5	30.6	43.7	-1	-1	-1
1/18/2019	3:05:39 PM	616	793	21	22	22	21	19	19	19	19	22	21	21	21	27.5	30.6	43.7	-1	-1	-1
1/18/2019	3:05:39 PM	803	794	21	22	21	21	18	20	19	19	21	22	21	21	27.5	30.6	43.7	-1	-1	-1
1/18/2019	3:05:40 PM	6	795	21	22	22	21	19	19	19	19	21	22	21	21	27.5	30.6	43.7	-1	-1	-1
1/18/2019	3:05:40 PM	210	796	21	22	21	21	18	19	19	19	22	21	21	21	27.5	30.6	43.7	-1	-1	-1
1/18/2019	3:05:40 PM	413	797	21	22	21	21	18	19	19	19	22	22	21	21	27.5	30.6	43.7	-1	-1	-1
1/18/2019	3:05:40 PM	616	798	21	22	21	21	18	19	19	19	21	22	20	21	27.5	30.6	43.7	-1	-1	-1
1/18/2019	3:05:40 PM	803	799	21	22	21	21	19	19	19	19	22	21	21	21	27.5	30.5	46.7	-1	-1	-1
1/18/2019	3:05:41 PM	6	800	21	22	21	21	18	19	19	19	21	22	21	21	27.5	30.5	46.7	-1	-1	-1
1/18/2019	3:05:41 PM	210	801	21	22	22	21	19	19	19	19	22	21	21	21	27.5	30.5	46.7	-1	-1	-1
1/18/2019	3:05:41 PM	413	802	21	22	21	21	19	19	19	19	22	21	21	21	27.5	30.5	46.7	-1	-1	-1
1/18/2019	3:05:41 PM	616	803	21	22	21	21	18	20	19	19	21	22	21	21	27.5	30.5	46.7	-1	-1	-1
1/18/2019	3:05:41 PM	803	804	21	22	21	21	19	19	19	19	22	21	21	21	27.5	30.5	46.7	-1	-1	-1
1/18/2019	3:05:42 PM	6	805	21	22	21	21	18	19	19	19	22	22	21	21	27.5	30.5	46.7	-1	-1	-1
1/18/2019	3:05:42 PM	210	806	21	22	21	21	18	19	19	19	21	22	20	21	27.5	30.5	46.7	-1	-1	-1
1/18/2019	3:05:42 PM	413	807	21	22	22	21	19	19	19	19	21	22	21	21	27.5	30.5	46.7	-1	-1	-1
1/18/2019	3:05:42 PM	616	808	21	22	21	21	19	19	19	19	22	21	21	21	27.5	30.5	46.7	-1	-1	-1
1/18/2019	3:05:42 PM	803	809	21	22	21	21	18	20	19	19	21	22	21	21	27.5	30.5	46.7	-1	-1	-1
1/18/2019	3:05:43 PM	6	810	21	22	22	21	19	19	19	19	22	21	21	21	27.5	30.5	46.7	-1	-1	-1
1/18/2019	3:05:43 PM	210	811	21	22	21	21	18	19	19	19	22	21	21	21	27.5	30.5	46.7	-1	-1	-1
1/18/2019	3:05:43 PM	413	812	21	22	21	22	18	19	19	19	22	22	21	21	27.5	30.5	46.7	-1	-1	-1
1/18/2019	3:05:43 PM	616	813	21	22	22	21	18	19	19	19	21	22	20	21	27.5	30.5	46.7	-1	-1	-1
1/18/2019	3:05:43 PM	803	814	21	22	22	21	19	19	19	19	22	21	21	21	27.5	30.5	46.7	-1	-1	-1
1/18/2019	3:05:44 PM	6	815	21	22	21	21	18	20	19	19	22	22	21	21	27.5	30.5	46.7	-1	-1	-1
1/18/2019	3:05:44 PM	210	816	21	21	22	21	19	19	19	19	22	21	21	21	27.5	30.5	46.7	-1	-1	-1
1/18/2019	3:05:44 PM	413	817	21	22	22	21	19	19	19	19	22	21	21	21	27.5	30.5	46.7	-1	-1	-1
1/18/2019	3:05:44 PM	616	818	21	22	21	21	18	20	19	19	21	22	21	21	27.5	30.5	46.7	-1	-1	-1
1/18/2019	3:05:44 PM	803	819	21	22	21	21	19	19	19	19	22	21	21	21	27.5	30.5	46.7	-1	-1	-1
1/18/2019	3:05:45 PM	6	820	21	22	21	22	18	20	19	19	22	22	21	21	27.5	30.5	46.7	-1	-1	-1
1/18/2019	3:05:45 PM	210	821	21	22	21	21	18	19	19	19	21	22	21	21	27.5	30.5	46.7	-1	-1	-1
1/18/2019	3:05:45 PM	413	822	21	22	22	21	19	19	19	19	22	22	21	21	27.5	30.5	46.7	-1	-1	-1
1/18/2019	3:05:45 PM	616	823	21	22	21	21	19	19	19	19	22	21	21	21	27.5	30.5	46.7	-1	-1	-1
1/18/2019	3:05:45 PM	803	824	21	22	21	21	19	19	19	19	21	22	20	21	27.5	30.5	46.7	-1	-1	-1
1/18/2019	3:05:46 PM	6	825	21	22	21	21	19	19	19	19	22	21	21	21	27.5	30.5	46.7	-1	-1	-1
1/18/2019	3:05:46 PM	210	826	21	22	21	21	19	19	19	19	22	21	21	21	27.5	30.5	46.7	-1	-1	-1
1/18/2019	3:05:46 PM	413	827	21	22	21	21	18	20	19	19	21	22	21	21	27.5	30.5	46.7	-1	-1	-1
1/18/2019	3:05:46 PM	616	828	21	22	22	21	19	19	19	19	21	22	21	21	27.5	30.5	46.7	-1	-1	-1
1/18/2019	3:05:46 PM	803	829	21	22	21	21	19	19	19	19	22	21	21	21	27.5	30.5	46.7	-1	-1	-1
1/18/2019	3:05:47 PM	6	830	21	22	21	22	18	20	19	19	22	22	21	21	27.5	30.5	46.7	-1	-1	-1
1/18/2019	3:05:47 PM	209	831	21	22	22	21	18	19	19	19	21	22	20	21	27.5	30.5	46.7	-1	-1	-1
1/18/2019	3:05:47 PM	413	832	21	22	22	21	19	19	19	19	22	21	21	21	27.5	30.5	46.7	-1	-1	-1
1/18/2019	3:05:47 PM	616	833	21	22	21	21	18	20	19	19	22	22	21	21	27.5	30.5	46.7	-1	-1	-1
1/18/2019	3:05:47 PM	803	834	21	22	22	21	18	19	19	19	21	22	20	21	27.5	30.5	46.7	-1	-1	-1
1/18/2019	3:05:48 PM	6	835	21	22	21	21	19	19	19	19	22	22	21	21	27.5	30.5	46.7	-1	-1	-1
1/18/2019	3:05:48 PM	209	836	21	22	21	21	18	19	19	19	22	21	21	21	27.5	30.5	46.7	-1	-1	-1
1/18/2019	3:05:48 PM	413	837	21	22	22	21	18	19	19	19	21	22	21	21	27.5	30.5	46.7	-1	-1	-1
1/18/2019	3:05:48 PM	616	838	21	22	22	21	19	19	19	19	22	22	21	21	27.5	30.5	46.7	-1	-1	-1
1/18/2019	3:05:48 PM	803	839	21	22	21	21	18	19	19	19	21	22	21	21	27.5	30.5	46.7	-1	-1	-1
1/18/2019	3:05:49 PM	6	840	21	22	21	21	18	20	19	19	21	22	21	21	27.5	30.5	46.7	-1	-1	-1
1/18/2019	3:05:49 PM	209	841	21	22	22	21	19	19	19	19	22	22	21	21	27.5	30.5	54.7	-1	-1	-1
1/18/2019	3:05:49 PM	413	842	21	22	21	21	19	19	19	19	22	21	21	21	27.5	30.5	54.7	-1	-1	-1
1/18/2019	3:05:49 PM	616	843	21	22	21	21	18	19	19	19	22	22	21	21	27.5	30.5	54.7	-1	-1	-1
1/18/2019	3:05:49 PM	803	844	21	22	21	21	18	19	19	19	21	22	21	21	27.5	30.5	54.7	-1	-1	-1
1/18/2019	3:05:50 PM	0	845	21	22	22	21	19	19	19	19	22	22	21	21	27.5	30.5	54.7	-1	-1	-1
1/18/2019	3:05:50 PM	204	846	21	22	21	21	19	19	19	19	22	21	21	21	27.5	30.5	54.7	-1	-1	-1
1/18/2019	3:05:50 PM	407	847	21	22	21	21	18	19	19	19	22	22	21	21	27.5	30.5	54.7	-1	-1	-1
1/18/2019	3:05:50 PM	610	848	21	22	22	21	19	19	19	19	22	22	21	21	27.5	30.5	54.7	-1	-1	-1
1/18/2019	3:05:50 PM	813	849	21	22	21	21	18	20	19	19	22	21	21	21	27.5	30.5	54.7	-1	-1	-1
1/18/2019	3:05:51 PM	0	850	21	22	22	21	18	19	19	19	21	22	20	21	27.5	30.5	54.7	-1	-1	-1
1/18/2019	3:05:51 PM	204	851	21	22	21	21	18	19	19	19	22	21	21	21	27.5	30.5	54.7	-1	-1	-1
1/18/2019	3:05:51 PM	407	852	21	22	21	21	18	19	19	19	21	22	21	21	27.5	30.5	54.7	-1	-1	-1
1/18/2019	3:05:51 PM	605	853	21	22	21	21	19	19	19	19	21	21	21	21	27.5	30.5	54.7	-1	-1	-1
1/18/2019	3:05:51 PM	808	854	21	22	21	21	19	19	19	19	22	21	21	21	27.5	30.5	54.7	-1	-1	-1
1/18/2019	3:05:52 PM	11	855	21	22	21	21	19	19	19	19	21	22	21	21	27.5	30.5	54.7	-1	-1	-1
1/18/2019	3:05:52 PM	214	856	21	22	22	21	19	19	19	19	21	21	21	21	27.5	30.5	54.7	-1	-1	-1
1/18/2019	3:05:52 PM	401	857	21	22	21	21	18	19	19	19	22	21	21	21	27.5	30.5	54.7	-1	-1	-1
1/18/2019	3:05:52 PM	605	858	21	22	21	21	18	19	19	19	21	22	20	21	27.5	30.5	54.7	-1	-1	-1
1/18/2019	3:05:52 PM	808	859	21	22	21	21	19	19	19	19	22	21	21	21	27.5	30.5	54.7	-1	-1	-1
1/18/2019	3:05:53 PM	11	860	21	22	21	21	18	20	19	19	22	22	21	21	27.5	30.5	54.7	-1	-1	-1
1/18/2019	3:05:53 PM	214	861	21	22	21	21	18	19	19	19	22	22	21	21	27.5	30.5	54.7	-1	-1	-1
1/18/2019	3:05:53 PM	401	862	21	22	21	21	19	19	19	19	22	21	21	21	27.5	30.5	54.7	-1	-1	-1
1/18/2019	3:05:53 PM	605	863	21	22	21	21	18	19	19	19	22	22	21	21	27.5	30.5	54.7	-1	-1	-1
1/18/2019	3:05:53 PM	808	864	21	22	22	21	19	19	19	19	22	22	21	21	27.5	30.5	54.7	-1	-1	-1
1/18/2019	3:05:54 PM	11	865	21	22	21	21	18	19	19	19	22	22	21	21	27.5	30.5	54.7	-1	-1	-1
1/18/2019	3:05:54 PM	214	866	21	22	21	21	18	19	19	19	21	22	21	21	27.5	30.5	54.7	-1	-1	-1
1/18/2019	3:05:54 PM	401	867	21	22	21	21	19	19	19	19	22	21	21	21	27.5	30.5	54.7	-1	-1	-1
1/18/2019	3:05:54 PM	605	868	21	22	21	21	18	20	19	19	22	22	21	21	27.5	30.5	54.7	-1	-1	-1
1/18/2019	3:05:54 PM	808	869	21	22	22	21	18	19	19	19	21	22	20	21	27.5	30.5	54.7	-1	-1	-1
1/18/2019	3:05:55 PM	11	870	21	22	22	21	19	19	19	19	22	22	21	21	27.5	30.5	54.7	-1	-1	-1
1/18/2019	3:05:55 PM	214	871	21	22	21	21	18	19	19	19	22	21	21	21	27.5	30.5	54.7	-1	-1	-1
1/18/2019	3:05:55 PM	401	872	21	22	22	21	19	19	19	19	22	22	21	21	27.5	30.5	54.7	-1	-1	-1
1/18/2019	3:05:55 PM	605	873	21	22	21	21	19	19	19	19	22	21	21	21	27.5	30.5	54.7	-1	-1	-1
1/18/2019	3:05:55 PM	808	874	21	22	21	22	18	20	19	19	22	21	21	21	27.5	30.5	54.7	-1	-1	-1
1/18/2019	3:05:56 PM	11	875	21	22	22	21	18	19	19	19	21	22	21	21	27.5	30.5	54.7	-1	-1	-1
1/18/2019	3:05:56 PM	214	876	21	21	22	21	19	19	19	19	21	22	20	21	27.5	30.5	54.7	-1	-1	-1
1/18/2019	3:05:56 PM	401	877	21	22	21	22	18	19	19	19	22	21	21	21	27.5	30.5	54.7	-1	-1	-1
1/18/2019	3:05:56 PM	605	878	21	22	21	21	18	19	19	19	21	22	21	21	27.5	30.5	54.7	-1	-1	-1
1/18/2019	3:05:56 PM	808	879	21	22	22	21	19	19	19	19	22	22	21	21	27.5	30.5	54.7	-1	-1	-1
1/18/2019	3:05:57 PM	11	880	21	22	21	21	18	20	19	19	22	22	21	21	27.5	30.5	54.7	-1	-1	-1
1/18/2019	3:05:57 PM	214	881	21	22	21	21	18	19	19	19	21	22	20	21	27.5	30.5	54.7	-1	-1	-1
1/18/2019	3:05:57 PM	401	882	21	22	21	21	19	19	19	19	22	21	21	21	27.5	30.5	54.7	-1	-1	-1
1/18/2019	3:05:57 PM	605	883	21	22	21	21	18	19	19	19	22	22	21	21	27.5	30.5	46.3	-1	-1	-1
1/18/2019	3:05:57 PM	808	884	21	22	22	21	19	19	19	19	22	22	21	21	27.5	30.5	46.3	-1	-1	-1
1/18/2019	3:05:58 PM	11	885	21	22	22	21	19	19	19	19	22	21	21	21	27.5	30.5	46.3	-1	-1	-1
1/18/2019	3:05:58 PM	214	886	21	22	21	21	18	19	19	19	21	21	21	21	27.5	30.5	46.3	-1	-1	-1
1/18/2019	3:05:58 PM	401	887	21	22	21	21	19	19	19	19	22	21	21	21	27.5	30.5	46.3	-1	-1	-1
1/18/2019	3:05:58 PM	605	888	21	22	21	21	19	19	19	19	22	21	21	21	27.5	30.5	46.3	-1	-1	-1
1/18/2019	3:05:58 PM	808	889	21	22	21	21	19	20	19	19	21	22	21	21	27.5	30.5	46.3	-1	-1	-1
1/18/2019	3:05:59 PM	11	890	21	22	22	21	18	19	19	19	22	22	21	21	27.5	30.5	46.3	-1	-1	-1
1/18/2019	3:05:59 PM	214	891	21	22	21	21	19	19	19	19	22	21	21	21	27.5	30.5	46.3	-1	-1	-1
1/18/2019	3:05:59 PM	401	892	21	22	21	21	18	19	19	19	22	22	21	21	27.5	30.5	46.3	-1	-1	-1
1/18/2019	3:05:59 PM	605	893	21	22	21	21	18	19	19	19	21	22	20	21	27.5	30.5	46.3	-1	-1	-1
1/18/2019	3:05:59 PM	808	894	21	22	22	21	19	19	19	19	22	22	21	21	27.5	30.5	46.3	-1	-1	-1
1/18/2019	3:06:00 PM	11	895	21	22	21	21	19	19	19	19	22	21	21	21	27.5	30.5	46.3	-1	-1	-1
1/18/2019	3:06:00 PM	214	896	21	22	21	21	18	19	19	19	21	22	21	21	27.5	30.5	46.3	-1	-1	-1
1/18/2019	3:06:00 PM	401	897	21	22	22	21	19	19	19	19	22	22	21	21	27.5	30.5	46.3	-1	-1	-1
1/18/2019	3:06:00 PM	605	898	21	22	21	21	19	19	19	19	22	21	21	21	27.5	30.5	46.3	-1	-1	-1
1/18/2019	3:06:00 PM	808	899	21	22	21	21	19	20	19	19	21	22	21	21	27.5	30.5	46.3	-1	-1	-1
1/18/2019	3:06:01 PM	11	900	21	22	21	21	19	19	19	19	21	22	21	21	27.5	30.5	46.3	-1	-1	-1
1/18/2019	3:06:01 PM	214	901	21	22	21	21	19	19	19	19	22	21	21	21	27.5	30.5	46.3	-1	-1	-1
1/18/2019	3:06:01 PM	401	902	21	22	21	21	18	19	19	19	22	22	21	21	27.5	30.5	46.3	-1	-1	-1
1/18/2019	3:06:01 PM	605	903	21	22	21	21	18	19	19	19	21	22	20	21	27.5	30.5	46.3	-1	-1	-1
1/18/2019	3:06:01 PM	808	904	21	22	22	21	19	19	19	19	22	22	21	21	27.5	30.5	46.3	-1	-1	-1
1/18/2019	3:06:02 PM	11	905	21	22	21	21	19	19	19	19	22	21	21	21	27.5	30.5	46.3	-1	-1	-1
1/18/2019	3:06:02 PM	214	906	21	22	21	21	18	20	19	19	22	21	21	21	27.5	30.5	46.3	-1	-1	-1
1/18/2019	3:06:02 PM	401	907	21	22	22	21	18	19	19	19	21	22	20	21	27.5	30.5	46.3	-1	-1	-1
1/18/2019	3:06:02 PM	605	908	21	22	22	21	19	19	19	19	22	22	21	21	27.5	30.5	46.3	-1	-1	-1
1/18/2019	3:06:02 PM	808	909	21	22	21	21	19	19	19	19	22	21	21	21	27.5	30.5	46.3	-1	-1	-1
1/18/2019	3:06:03 PM	11	910	21	22	21	21	19	19	19	19	22	21	21	21	27.5	30.5	46.3	-1	-1	-1
1/18/2019	3:06:03 PM	214	911	21	22	21	21	18	19	19	19	21	22	20	21	27.5	30.5	46.3	-1	-1	-1
1/18/2019	3:06:03 PM	401	912	21	22	21	21	19	19	19	19	22	21	21	21	27.5	30.5	46.3	-1	-1	-1
1/18/2019	3:06:03 PM	605	913	21	22	21	21	18	19	19	19	22	22	21	21	27.5	30.5	46.3	-1	-1	-1
1/18/2019	3:06:03 PM	808	914	21	22	21	21	19	19	19	19	22	22	21	21	27.5	30.5	46.3	-1	-1	-1
1/18/2019	3:06:04 PM	11	915	21	22	21	21	19	19	19	19	22	21	21	21	27.5	30.5	46.3	-1	-1	-1
1/18/2019	3:06:04 PM	214	916	21	22	21	21	18	20	19	19	21	22	21	21	27.5	30.5	46.3	-1	-1	-1
1/18/2019	3:06:04 PM	401	917	21	22	22	21	19	19	19	19	22	22	21	21	27.5	30.5	46.3	-1	-1	-1
1/18/2019	3:06:04 PM	605	918	21	22	21	21	19	19	19	19	22	22	21	21	27.5	30.5	46.3	-1	-1	-1
1/18/2019	3:06:04 PM	808	919	21	22	21	21	18	20	19	19	21	22	20	21	27.5	30.5	46.3	-1	-1	-1
1/18/2019	3:06:05 PM	11	920	21	22	22	21	19	19	19	19	22	22	20	21	27.5	30.5	46.3	-1	-1	-1
1/18/2019	3:06:05 PM	214	921	21	22	21	21	18	19	19	19	22	21	21	21	27.5	30.5	46.3	-1	-1	-1
1/18/2019	3:06:05 PM	401	922	21	22	21	21	18	20	19	19	21	22	21	21	27.5	30.5	46.3	-1	-1	-1
1/18/2019	3:06:05 PM	605	923	21	22	22	21	19	19	19	19	22	22	20	21	27.5	30.5	46.3	-1	-1	-1
1/18/2019	3:06:05 PM	808	924	21	22	21	21	19	19	19	19	22	21	21	21	27.5	30.5	46.3	-1	-1	-1
1/18/2019	3:06:06 PM	11	925	21	22	21	21	18	19	19	19	22	21	21	21	27.5	30.4	43.3	-1	-1	-1
1/18/2019	3:06:06 PM	214	926	21	22	21	21	18	19	19	19	21	22	21	21	27.5	30.4	43.3	-1	-1	-1
1/18/2019	3:06:06 PM	401	927	21	22	22	21	19	19	19	19	22	21	21	21	27.5	30.4	43.3	-1	-1	-1
1/18/2019	3:06:06 PM	605	928	21	22	21	21	18	19	19	19	22	22	21	21	27.5	30.4	43.3	-1	-1	-1
1/18/2019	3:06:06 PM	808	929	21	22	21	21	18	19	19	19	21	22	20	21	27.5	30.4	43.3	-1	-1	-1
1/18/2019	3:06:07 PM	11	930	21	22	22	21	19	19	19	19	22	22	20	21	27.5	30.4	43.3	-1	-1	-1
1/18/2019	3:06:07 PM	214	931	21	22	21	21	18	19	19	19	22	21	21	21	27.5	30.4	43.3	-1	-1	-1
1/18/2019	3:06:07 PM	401	932	21	22	21	21	18	20	19	19	21	22	21	21	27.5	30.4	43.3	-1	-1	-1
1/18/2019	3:06:07 PM	605	933	21	22	22	21	19	19	19	19	21	22	21	21	27.5	30.4	43.3	-1	-1	-1
1/18/2019	3:06:07 PM	808	934	21	22	22	21	19	19	19	19	22	21	21	21	27.5	30.4	43.3	-1	-1	-1
1/18/2019	3:06:08 PM	11	935	21	22	21	21	18	19	19	19	22	21	21	21	27.5	30.4	43.3	-1	-1	-1
1/18/2019	3:06:08 PM	214	936	21	22	21	21	18	19	19	19	22	22	21	21	27.5	30.4	43.3	-1	-1	-1
1/18/2019	3:06:08 PM	401	937	21	22	22	21	19	19	19	19	21	22	21	21	27.5	30.4	43.3	-1	-1	-1
1/18/2019	3:06:08 PM	605	938	21	22	21	21	19	19	19	19	22	21	21	21	27.5	30.4	43.3	-1	-1	-1
1/18/2019	3:06:08 PM	808	939	21	22	21	21	19	19	19	19	22	21	21	21	27.5	30.4	43.3	-1	-1	-1
1/18/2019	3:06:09 PM	11	940	21	22	21	21	18	19	19	19	22	22	21	21	27.5	30.4	43.3	-1	-1	-1
1/18/2019	3:06:09 PM	214	941	21	22	21	21	18	19	19	19	21	22	21	21	27.5	30.4	43.3	-1	-1	-1
1/18/2019	3:06:09 PM	401	942	21	22	22	21	19	19	19	19	22	22	21	21	27.5	30.4	43.3	-1	-1	-1
1/18/2019	3:06:09 PM	605	943	21	22	21	21	19	19	19	19	22	21	21	21	27.5	30.4	43.3	-1	-1	-1
1/18/2019	3:06:09 PM	808	944	21	22	21	21	18	19	19	19	21	22	21	21	27.5	30.4	43.3	-1	-1	-1
1/18/2019	3:06:10 PM	11	945	21	22	22	21	19	19	19	19	22	22	20	21	27.5	30.4	43.3	-1	-1	-1
1/18/2019	3:06:10 PM	214	946	21	22	21	21	19	19	19	19	22	21	21	21	27.5	30.4	43.3	-1	-1	-1
1/18/2019	3:06:10 PM	401	947	21	22	21	21	19	19	19	19	22	22	21	21	27.5	30.4	43.3	-1	-1	-1
1/18/2019	3:06:10 PM	605	948	21	22	21	21	19	19	19	19	22	22	21	21	27.5	30.4	43.3	-1	-1	-1
1/18/2019	3:06:10 PM	808	949	21	22	21	21	19	19	19	19	22	21	21	21	27.5	30.4	43.3	-1	-1	-1
1/18/2019	3:06:11 PM	11	950	21	22	21	21	18	20	19	19	22	21	21	21	27.5	30.4	43.3	-1	-1	-1
1/18/2019	3:06:11 PM	214	951	21	22	21	21	18	19	19	19	21	22	21	21	27.5	30.4	43.3	-1	-1	-1
1/18/2019	3:06:11 PM	401	952	21	22	21	21	19	19	19	19	22	21	21	21	27.5	30.4	43.3	-1	-1	-1
1/18/2019	3:06:11 PM	605	953	21	22	21	21	18	19	19	19	21	21	21	21	27.5	30.4	43.3	-1	-1	-1
1/18/2019	3:06:11 PM	808	954	21	22	21	21	18	20	19	19	21	22	21	21	27.5	30.4	43.3	-1	-1	-1
1/18/2019	3:06:12 PM	11	955	21	22	21	21	18	19	19	19	21	22	21	21	27.5	30.4	43.3	-1	-1	-1
1/18/2019	3:06:12 PM	214	956	21	22	22	21	19	19	19	19	22	22	21	21	27.5	30.4	43.3	-1	-1	-1
1/18/2019	3:06:12 PM	401	957	21	22	21	21	18	19	19	19	22	22	21	21	27.5	30.4	43.3	-1	-1	-1
1/18/2019	3:06:12 PM	605	958	21	22	21	21	18	19	19	19	21	22	21	21	27.5	30.4	43.3	-1	-1	-1
1/18/2019	3:06:12 PM	808	959	21	22	22	21	18	20	19	19	21	22	20	21	27.5	30.4	43.3	-1	-1	-1
1/18/2019	3:06:13 PM	11	960	21	22	21	21	19	19	19	19	22	22	21	21	27.5	30.4	43.3	-1	-1	-1
1/18/2019	3:06:13 PM	214	961	21	22	21	21	18	20	19	19	22	21	21	21	27.5	30.4	43.3	-1	-1	-1
1/18/2019	3:06:13 PM	401	962	21	22	22	21	18	19	19	19	22	22	21	21	27.5	30.4	43.3	-1	-1	-1
1/18/2019	3:06:13 PM	605	963	21	22	21	21	19	19	19	19	22	21	21	21	27.5	30.4	43.3	-1	-1	-1
1/18/2019	3:06:13 PM	808	964	21	22	21	21	19	19	19	19	22	21	21	21	27.5	30.4	43.3	-1	-1	-1
1/18/2019	3:06:14 PM	11	965	21	22	21	22	19	20	19	19	22	22	21	21	27.5	30.4	43.3	-1	-1	-1
1/18/2019	3:06:14 PM	214	966	21	22	21	21	18	20	19	19	22	22	21	21	27.5	30.4	43.3	-1	-1	-1
1/18/2019	3:06:14 PM	401	967	21	22	22	21	18	19	19	19	22	22	21	21	27.5	30.4	41.4	-1	-1	-1
1/18/2019	3:06:14 PM	605	968	21	22	21	21	19	19	19	19	22	21	21	21	27.5	30.4	41.4	-1	-1	-1
1/18/2019	3:06:14 PM	808	969	21	22	21	21	18	19	19	19	22	21	21	21	27.5	30.4	41.4	-1	-1	-1
1/18/2019	3:06:15 PM	11	970	21	22	21	21	18	20	19	19	22	22	21	21	27.5	30.4	41.4	-1	-1	-1
1/18/2019	3:06:15 PM	214	971	21	22	21	21	18	20	19	19	21	22	21	21	27.5	30.4	41.4	-1	-1	-1
1/18/2019	3:06:15 PM	401	972	21	22	22	21	19	19	19	19	22	22	20	21	27.5	30.4	41.4	-1	-1	-1
1/18/2019	3:06:15 PM	605	973	21	22	22	21	19	19	19	19	22	21	21	21	27.5	30.4	41.4	-1	-1	-1
1/18/2019	3:06:15 PM	808	974	21	22	21	21	19	20	19	19	22	21	21	21	27.5	30.4	41.4	-1	-1	-1
1/18/2019	3:06:16 PM	11	975	21	22	21	21	19	19	19	19	21	22	21	21	27.5	30.4	41.4	-1	-1	-1
1/18/2019	3:06:16 PM	214	976	21	22	21	21	18	20	19	19	22	22	21	21	27.5	30.4	41.4	-1	-1	-1
1/18/2019	3:06:16 PM	401	977	21	22	21	21	19	19	19	19	22	22	21	21	27.5	30.4	41.4	-1	-1	-1
1/18/2019	3:06:16 PM	605	978	21	22	21	21	18	19	19	19	21	22	20	21	27.5	30.4	41.4	-1	-1	-1
1/18/2019	3:06:16 PM	808	979	21	22	21	21	18	19	19	19	22	21	21	21	27.5	30.4	41.4	-1	-1	-1
1/18/2019	3:06:17 PM	11	980	21	22	21	21	19	19	19	19	22	22	21	21	27.5	30.4	41.4	-1	-1	-1
1/18/2019	3:06:17 PM	214	981	21	22	21	21	18	20	19	19	22	22	21	21	27.5	30.4	41.4	-1	-1	-1
1/18/2019	3:06:17 PM	401	982	21	22	21	21	19	19	19	19	22	21	21	21	27.5	30.4	41.4	-1	-1	-1
1/18/2019	3:06:17 PM	605	983	21	22	21	21	18	20	19	19	21	22	20	21	27.5	30.4	41.4	-1	-1	-1
1/18/2019	3:06:17 PM	808	984	21	22	21	21	19	19	19	19	22	21	21	21	27.5	30.4	41.4	-1	-1	-1
1/18/2019	3:06:18 PM	11	985	21	22	21	21	18	19	19	19	21	22	20	21	27.5	30.4	41.4	-1	-1	-1
1/18/2019	3:06:18 PM	214	986	21	22	21	21	19	19	19	19	22	21	21	21	27.5	30.4	41.4	-1	-1	-1
1/18/2019	3:06:18 PM	401	987	21	22	22	21	19	19	19	19	21	22	21	21	27.5	30.4	41.4	-1	-1	-1
1/18/2019	3:06:18 PM	605	988	21	22	21	21	18	19	19	19	22	22	21	21	27.5	30.4	41.4	-1	-1	-1
1/18/2019	3:06:18 PM	808	989	21	22	22	21	19	19	19	19	22	21	20	21	27.5	30.4	41.4	-1	-1	-1
1/18/2019	3:06:19 PM	11	990	21	22	21	21	19	20	19	19	22	22	21	21	27.5	30.4	41.4	-1	-1	-1
1/18/2019	3:06:19 PM	214	991	21	22	21	21	19	20	19	19	22	22	21	21	27.5	30.4	41.4	-1	-1	-1
1/18/2019	3:06:19 PM	401	992	21	22	21	21	18	19	19	19	21	22	21	21	27.5	30.4	41.4	-1	-1	-1
1/18/2019	3:06:19 PM	605	993	21	22	21	21	18	19	19	19	22	21	21	21	27.5	30.4	41.4	-1	-1	-1
1/18/2019	3:06:19 PM	808	994	21	22	21	21	18	19	19	19	22	22	20	21	27.5	30.4	41.4	-1	-1	-1
1/18/2019	3:06:20 PM	11	995	21	22	21	21	19	19	19	19	22	21	21	21	27.5	30.4	41.4	-1	-1	-1
1/18/2019	3:06:20 PM	214	996	21	22	21	21	18	19	19	19	21	22	21	21	27.5	30.4	41.4	-1	-1	-1
1/18/2019	3:06:20 PM	401	997	21	22	21	21	19	19	19	19	22	21	21	21	27.5	30.4	41.4	-1	-1	-1
1/18/2019	3:06:20 PM	605	998	21	22	21	21	18	19	19	19	21	22	20	21	27.5	30.4	41.4	-1	-1	-1
1/18/2019	3:06:20 PM	808	999	21	22	21	21	18	19	19	19	22	21	21	21	27.5	30.4	41.4	-1	-1	-1
1/18/2019	3:06:21 PM	11	1000	21	22	21	21	18	19	19	19	21	22	21	21	27.5	30.4	41.4	-1	-1	-1
1/18/2019	3:06:21 PM	214	1001	21	22	21	21	19	19	19	19	22	21	21	21	27.5	30.4	41.4	-1	-1	-1
1/18/2019	3:06:21 PM	401	1002	21	22	21	21	18	19	19	19	21	22	21	21	27.5	30.4	41.4	-1	-1	-1
1/18/2019	3:06:21 PM	605	1003	21	22	21	21	19	19	19	19	22	21	21	21	27.5	30.4	41.4	-1	-1	-1
1/18/2019	3:06:21 PM	808	1004	21	22	21	21	18	19	19	19	22	22	21	21	27.5	30.4	41.4	-1	-1	-1
1/18/2019	3:06:22 PM	11	1005	21	22	22	21	19	19	19	19	22	22	21	21	27.5	30.4	41.4	-1	-1	-1
1/18/2019	3:06:22 PM	214	1006	21	22	21	21	19	19	19	19	22	22	21	21	27.5	30.4	41.4	-1	-1	-1
1/18/2019	3:06:22 PM	401	1007	21	22	21	21	19	19	19	19	22	21	21	21	27.5	30.4	41.4	-1	-1	-1
1/18/2019	3:06:22 PM	605	1008	21	22	21	21	18	19	19	19	21	22	20	21	27.5	30.4	41.4	-1	-1	-1
1/18/2019	3:06:22 PM	808	1009	21	22	21	21	19	19	19	19	22	21	21	21	27.5	30.4	74.9	-1	-1	-1
1/18/2019	3:06:23 PM	11	1010	21	22	21	21	18	20	19	19	21	22	21	21	27.5	30.4	74.9	-1	-1	-1
1/18/2019	3:06:23 PM	214	1011	21	22	21	21	19	19	19	19	22	21	21	21	27.5	30.4	74.9	-1	-1	-1
1/18/2019	3:06:23 PM	401	1012	21	22	21	21	19	19	19	19	21	22	21	21	27.5	30.4	74.9	-1	-1	-1
1/18/2019	3:06:23 PM	605	1013	21	22	21	21	18	19	19	19	22	21	21	21	27.5	30.4	74.9	-1	-1	-1
1/18/2019	3:06:23 PM	808	1014	21	22	21	21	18	20	19	19	21	22	20	21	27.5	30.4	74.9	-1	-1	-1
1/18/2019	3:06:24 PM	11	1015	21	22	21	21	19	19	20	19	22	21	21	21	27.5	30.4	74.9	-1	-1	-1
1/18/2019	3:06:24 PM	214	1016	21	22	21	21	18	19	19	19	21	22	20	21	27.5	30.4	74.9	-1	-1	-1
1/18/2019	3:06:24 PM	401	1017	21	22	21	21	18	19	19	19	22	22	21	21	27.5	30.4	74.9	-1	-1	-1
1/18/2019	3:06:24 PM	605	1018	21	22	21	21	18	19	19	19	21	22	21	21	27.5	30.4	74.9	-1	-1	-1
1/18/2019	3:06:24 PM	808	1019	21	22	21	21	19	19	19	19	22	21	21	21	27.5	30.4	74.9	-1	-1	-1
1/18/2019	3:06:25 PM	11	1020	21	22	21	21	19	19	19	19	21	22	21	21	27.5	30.4	74.9	-1	-1	-1
1/18/2019	3:06:25 PM	214	1021	21	22	21	21	19	19	19	19	21	21	21	21	27.5	30.4	74.9	-1	-1	-1
1/18/2019	3:06:25 PM	401	1022	21	22	21	21	18	20	19	19	21	22	21	21	27.5	30.4	74.9	-1	-1	-1
1/18/2019	3:06:25 PM	605	1023	21	22	21	21	19	19	19	19	22	21	21	21	27.5	30.4	74.9	-1	-1	-1
1/18/2019	3:06:25 PM	808	1024	21	22	21	22	18	20	19	19	21	22	21	21	27.5	30.4	74.9	-1	-1	-1
1/18/2019	3:06:26 PM	11	1025	21	22	22	21	19	19	19	19	22	22	21	21	27.5	30.4	74.9	-1	-1	-1
1/18/2019	3:06:26 PM	214	1026	21	22	21	21	18	19	19	19	21	21	21	21	27.5	30.4	74.9	-1	-1	-1
1/18/2019	3:06:26 PM	401	1027	21	22	21	21	19	19	19	19	22	21	21	21	27.5	30.4	74.9	-1	-1	-1
1/18/2019	3:06:26 PM	605	1028	21	22	21	21	18	19	19	19	21	22	21	21	27.5	30.4	74.9	-1	-1	-1
1/18/2019	3:06:26 PM	808	1029	21	22	22	21	19	19	19	19	21	22	21	21	27.5	30.4	74.9	-1	-1	-1
1/18/2019	3:06:27 PM	11	1030	21	22	21	21	19	19	19	19	22	22	21	21	27.5	30.4	74.9	-1	-1	-1
1/18/2019	3:06:27 PM	214	1031	21	22	21	21	18	19	19	19	22	22	20	21	27.5	30.4	74.9	-1	-1	-1
1/18/2019	3:06:27 PM	401	1032	21	22	21	21	18	19	19	19	22	21	21	21	27.5	30.4	74.9	-1	-1	-1
1/18/2019	3:06:27 PM	605	1033	21	22	21	21	18	19	19	19	21	22	21	21	27.5	30.4	74.9	-1	-1	-1
1/18/2019	3:06:27 PM	808	1034	21	22	21	21	19	19	19	19	22	21	21	21	27.5	30.4	74.9	-1	-1	-1
1/18/2019	3:06:28 PM	11	1035	21	22	21	21	18	20	19	19	22	22	21	21	27.5	30.4	74.9	-1	-1	-1
1/18/2019	3:06:28 PM	214	1036	21	22	21	21	18	19	19	19	21	22	20	21	27.5	30.4	74.9	-1	-1	-1
1/18/2019	3:06:28 PM	401	1037	21	22	21	21	18	19	19	19	22	21	21	21	27.5	30.4	74.9	-1	-1	-1
1/18/2019	3:06:28 PM	605	1038	21	22	21	21	19	19	19	19	21	22	21	21	27.5	30.4	74.9	-1	-1	-1
1/18/2019	3:06:28 PM	808	1039	21	22	21	21	19	20	19	19	22	21	21	21	27.5	30.4	74.9	-1	-1	-1
1/18/2019	3:06:29 PM	11	1040	21	22	22	21	19	19	19	19	22	22	21	21	27.5	30.4	74.9	-1	-1	-1
1/18/2019	3:06:29 PM	214	1041	21	22	21	21	18	19	19	19	22	21	21	21	27.5	30.4	74.9	-1	-1	-1
1/18/2019	3:06:29 PM	401	1042	21	22	21	21	19	19	19	19	22	21	21	21	27.5	30.4	74.9	-1	-1	-1
1/18/2019	3:06:29 PM	605	1043	21	22	21	21	18	19	19	19	22	22	21	21	27.5	30.4	74.9	-1	-1	-1
1/18/2019	3:06:29 PM	808	1044	21	22	22	21	19	19	19	19	22	22	21	21	27.5	30.4	74.9	-1	-1	-1
1/18/2019	3:06:30 PM	11	1045	21	22	21	21	18	20	19	19	22	22	21	21	27.5	30.4	74.9	-1	-1	-1
1/18/2019	3:06:30 PM	214	1046	21	21	22	21	19	19	19	19	22	21	20	21	27.5	30.4	74.9	-1	-1	-1
1/18/2019	3:06:30 PM	401	1047	21	22	21	21	18	19	19	19	21	22	20	21	27.5	30.4	74.9	-1	-1	-1
1/18/2019	3:06:30 PM	605	1048	21	22	21	21	19	19	19	19	22	21	21	21	27.5	30.4	74.9	-1	-1	-1
1/18/2019	3:06:30 PM	808	1049	21	22	21	21	18	20	19	19	21	22	21	21	27.5	30.4	74.9	-1	-1	-1
1/18/2019	3:06:31 PM	11	1050	21	22	21	21	19	19	19	19	22	21	21	21	27.5	30.4	74.9	-1	-1	-1
1/18/2019	3:06:31 PM	214	1051	21	22	21	21	18	19	19	19	21	22	21	21	27.5	30.4	76.8	-1	-1	-1
1/18/2019	3:06:31 PM	401	1052	21	22	21	21	19	19	19	19	22	21	21	21	27.5	30.4	76.8	-1	-1	-1
1/18/2019	3:06:31 PM	605	1053	21	22	21	21	18	19	19	19	22	22	21	21	27.5	30.4	76.8	-1	-1	-1
1/18/2019	3:06:31 PM	808	1054	21	22	22	21	18	19	19	19	21	22	21	21	27.5	30.4	76.8	-1	-1	-1
1/18/2019	3:06:32 PM	11	1055	21	22	21	21	18	19	19	19	22	22	21	21	27.5	30.4	76.8	-1	-1	-1
1/18/2019	3:06:32 PM	214	1056	21	22	22	21	19	19	19	19	21	22	20	21	27.5	30.4	76.8	-1	-1	-1
1/18/2019	3:06:32 PM	401	1057	21	22	21	21	18	19	19	19	21	22	20	21	27.5	30.4	76.8	-1	-1	-1
1/18/2019	3:06:32 PM	605	1058	21	22	22	21	19	19	19	19	22	22	21	21	27.5	30.4	76.8	-1	-1	-1
1/18/2019	3:06:32 PM	808	1059	21	22	21	22	18	19	19	19	22	21	21	21	27.5	30.4	76.8	-1	-1	-1
1/18/2019	3:06:33 PM	11	1060	21	22	21	21	18	19	19	19	22	22	21	21	27.5	30.4	76.8	-1	-1	-1
1/18/2019	3:06:33 PM	214	1061	21	22	21	21	19	19	19	19	22	21	21	21	27.5	30.4	76.8	-1	-1	-1
1/18/2019	3:06:33 PM	401	1062	21	22	21	21	19	19	19	19	22	22	21	21	27.5	30.4	76.8	-1	-1	-1
1/18/2019	3:06:33 PM	605	1063	21	22	21	21	18	19	19	19	22	21	21	21	27.5	30.4	76.8	-1	-1	-1
1/18/2019	3:06:33 PM	808	1064	21	22	21	21	19	19	19	19	21	22	20	21	27.5	30.4	76.8	-1	-1	-1
1/18/2019	3:06:34 PM	11	1065	21	22	22	21	19	19	19	19	22	22	21	21	27.5	30.4	76.8	-1	-1	-1
1/18/2019	3:06:34 PM	214	1066	21	22	21	21	18	19	19	19	22	22	21	21	27.5	30.4	76.8	-1	-1	-1
1/18/2019	3:06:34 PM	401	1067	21	22	21	21	19	19	19	19	22	22	21	21	27.5	30.4	76.8	-1	-1	-1
1/18/2019	3:06:34 PM	605	1068	21	22	21	22	19	20	19	19	22	22	21	21	27.5	30.4	76.8	-1	-1	-1
1/18/2019	3:06:34 PM	808	1069	21	22	22	21	19	19	19	19	21	22	20	21	27.5	30.4	76.8	-1	-1	-1
1/18/2019	3:06:35 PM	11	1070	21	22	21	21	19	19	19	19	22	21	21	21	27.5	30.4	76.8	-1	-1	-1
1/18/2019	3:06:35 PM	214	1071	21	22	21	21	18	19	19	19	21	22	21	21	27.5	30.4	76.8	-1	-1	-1
1/18/2019	3:06:35 PM	401	1072	21	22	21	21	19	19	19	19	22	21	21	21	27.5	30.4	76.8	-1	-1	-1
1/18/2019	3:06:35 PM	605	1073	21	22	21	21	19	20	19	19	21	22	21	21	27.5	30.4	76.8	-1	-1	-1
1/18/2019	3:06:35 PM	808	1074	21	22	21	21	19	19	19	19	22	21	21	21	27.5	30.4	76.8	-1	-1	-1
1/18/2019	3:06:36 PM	11	1075	21	22	21	22	18	19	19	19	21	22	21	21	27.5	30.4	76.8	-1	-1	-1
1/18/2019	3:06:36 PM	214	1076	21	22	22	21	19	19	19	19	22	22	20	21	27.5	30.4	76.8	-1	-1	-1
1/18/2019	3:06:36 PM	401	1077	21	22	21	21	18	20	19	19	22	22	21	21	27.5	30.4	76.8	-1	-1	-1
1/18/2019	3:06:36 PM	605	1078	21	22	22	21	19	19	19	19	21	22	20	21	27.5	30.4	76.8	-1	-1	-1
1/18/2019	3:06:36 PM	808	1079	21	22	21	21	19	19	19	19	22	21	21	21	27.5	30.4	76.8	-1	-1	-1
1/18/2019	3:06:37 PM	11	1080	21	22	21	21	18	20	19	19	21	22	21	21	27.5	30.4	76.8	-1	-1	-1
1/18/2019	3:06:37 PM	214	1081	21	22	21	21	19	19	19	19	22	21	21	21	27.5	30.4	76.8	-1	-1	-1
1/18/2019	3:06:37 PM	401	1082	21	22	21	21	18	19	19	19	22	22	21	21	27.5	30.4	76.8	-1	-1	-1
1/18/2019	3:06:37 PM	605	1083	21	22	22	21	19	19	19	19	21	22	21	21	27.5	30.4	76.8	-1	-1	-1
1/18/2019	3:06:37 PM	808	1084	21	22	21	21	19	19	19	19	22	22	21	21	27.5	30.4	76.8	-1	-1	-1
1/18/2019	3:06:38 PM	11	1085	21	22	21	21	18	19	19	19	21	22	21	21	27.5	30.4	76.8	-1	-1	-1
1/18/2019	3:06:38 PM	214	1086	21	22	22	21	19	19	19	19	21	22	21	21	27.5	30.4	76.8	-1	-1	-1
1/18/2019	3:06:38 PM	401	1087	21	22	21	21	18	19	19	19	21	22	21	21	27.5	30.4	76.8	-1	-1	-1
1/18/2019	3:06:38 PM	605	1088	21	22	22	21	19	19	19	19	22	22	21	21	27.5	30.4	76.8	-1	-1	-1
1/18/2019	3:06:38 PM	808	1089	21	22	21	21	18	19	19	19	22	22	21	21	27.5	30.4	76.8	-1	-1	-1
1/18/2019	3:06:39 PM	11	1090	21	22	21	21	18	19	19	19	21	22	20	21	27.5	30.4	76.8	-1	-1	-1
1/18/2019	3:06:39 PM	214	1091	21	22	21	21	18	19	19	19	22	21	21	21	27.5	30.4	76.8	-1	-1	-1
1/18/2019	3:06:39 PM	401	1092	21	22	21	21	18	20	19	19	22	22	21	21	27.5	30.4	76.8	-1	-1	-1
1/18/2019	3:06:39 PM	605	1093	21	22	22	21	19	19	19	19	22	22	21	21	27.5	30.4	76.5	-1	-1	-1
1/18/2019	3:06:39 PM	808	1094	21	22	21	21	18	19	19	19	22	21	21	21	27.5	30.4	76.5	-1	-1	-1
1/18/2019	3:06:40 PM	11	1095	21	22	21	21	18	20	19	19	21	22	20	21	27.5	30.4	76.5	-1	-1	-1
1/18/2019	3:06:40 PM	214	1096	21	22	21	21	19	19	19	19	22	21	21	21	27.5	30.4	76.5	-1	-1	-1
1/18/2019	3:06:40 PM	401	1097	21	22	21	21	18	20	19	19	22	22	21	21	27.5	30.4	76.5	-1	-1	-1
1/18/2019	3:06:40 PM	605	1098	21	22	22	21	19	19	19	19	21	22	21	21	27.5	30.4	76.5	-1	-1	-1
1/18/2019	3:06:40 PM	808	1099	21	22	21	21	19	19	19	19	22	22	21	21	27.5	30.4	76.5	-1	-1	-1
1/18/2019	3:06:41 PM	11	1100	21	22	21	21	18	20	19	19	22	22	21	21	27.5	30.4	76.5	-1	-1	-1
1/18/2019	3:06:41 PM	214	1101	21	22	22	21	18	19	19	19	21	22	20	21	27.5	30.4	76.5	-1	-1	-1
1/18/2019	3:06:41 PM	401	1102	21	22	21	21	19	19	19	19	22	21	21	21	27.5	30.4	76.5	-1	-1	-1
1/18/2019	3:06:41 PM	605	1103	21	22	22	21	19	19	19	19	22	22	21	21	27.5	30.4	76.5	-1	-1	-1
1/18/2019	3:06:41 PM	808	1104	21	22	21	21	18	19	19	19	22	21	21	21	27.5	30.4	76.5	-1	-1	-1
1/18/2019	3:06:42 PM	11	1105	21	22	21	21	19	19	19	19	21	22	20	21	27.5	30.4	76.5	-1	-1	-1
1/18/2019	3:06:42 PM	214	1106	21	22	21	21	19	19	19	19	22	22	21	21	27.5	30.4	76.5	-1	-1	-1
1/18/2019	3:06:42 PM	401	1107	21	22	22	21	19	19	19	19	22	22	21	21	27.5	30.4	76.5	-1	-1	-1
1/18/2019	3:06:42 PM	605	1108	21	22	21	22	18	19	19	19	21	22	21	21	27.5	30.4	76.5	-1	-1	-1
1/18/2019	3:06:42 PM	808	1109	21	22	22	21	19	19	19	19	21	21	21	21	27.5	30.4	76.5	-1	-1	-1
1/18/2019	3:06:43 PM	11	1110	21	22	21	21	18	19	19	19	22	21	21	21	27.5	30.4	76.5	-1	-1	-1
1/18/2019	3:06:43 PM	214	1111	21	22	22	21	19	19	19	19	22	22	20	21	27.5	30.4	76.5	-1	-1	-1
1/18/2019	3:06:43 PM	401	1112	21	22	21	21	18	19	19	19	22	22	21	21	27.5	30.4	76.5	-1	-1	-1
1/18/2019	3:06:43 PM	605	1113	21	22	22	21	19	19	19	19	22	21	21	21	27.5	30.4	76.5	-1	-1	-1
1/18/2019	3:06:43 PM	808	1114	21	22	21	21	18	19	19	19	21	21	21	21	27.5	30.4	76.5	-1	-1	-1
1/18/2019	3:06:44 PM	11	1115	21	22	22	21	19	19	19	19	22	22	21	21	27.5	30.4	76.5	-1	-1	-1
1/18/2019	3:06:44 PM	214	1116	21	22	21	21	19	19	19	19	22	21	21	21	27.5	30.4	76.5	-1	-1	-1
1/18/2019	3:06:44 PM	401	1117	21	22	22	21	19	19	19	19	22	22	21	21	27.5	30.4	76.5	-1	-1	-1
1/18/2019	3:06:44 PM	605	1118	21	22	21	21	18	20	19	19	22	21	21	21	27.5	30.4	76.5	-1	-1	-1
1/18/2019	3:06:44 PM	808	1119	21	22	22	21	19	19	19	19	22	22	20	21	27.5	30.4	76.5	-1	-1	-1
1/18/2019	3:06:45 PM	11	1120	21	22	21	21	18	19	19	19	22	22	21	21	27.5	30.4	76.5	-1	-1	-1
1/18/2019	3:06:45 PM	214	1121	21	22	21	21	19	19	19	19	21	22	21	21	27.5	30.4	76.5	-1	-1	-1
1/18/2019	3:06:45 PM	401	1122	21	22	21	21	18	20	19	19	22	22	21	21	27.5	30.4	76.5	-1	-1	-1
1/18/2019	3:06:45 PM	605	1123	21	22	22	21	19	19	19	19	22	22	21	21	27.5	30.4	76.5	-1	-1	-1
1/18/2019	3:06:45 PM	808	1124	21	22	21	21	18	19	19	19	22	21	21	21	27.5	30.4	76.5	-1	-1	-1
1/18/2019	3:06:46 PM	11	1125	21	22	21	21	18	19	19	19	21	22	21	21	27.5	30.4	76.5	-1	-1	-1
1/18/2019	3:06:46 PM	214	1126	21	22	21	21	19	19	19	19	22	21	21	21	27.5	30.4	76.5	-1	-1	-1
1/18/2019	3:06:46 PM	401	1127	21	22	22	21	19	19	19	19	22	22	21	21	27.5	30.4	76.5	-1	-1	-1
1/18/2019	3:06:46 PM	605	1128	21	22	21	21	19	19	19	19	22	21	21	21	27.5	30.4	76.5	-1	-1	-1
1/18/2019	3:06:46 PM	808	1129	21	22	21	21	18	19	19	19	21	22	20	21	27.5	30.4	76.5	-1	-1	-1
1/18/2019	3:06:47 PM	11	1130	21	22	22	21	19	19	19	19	22	22	21	21	27.5	30.4	76.5	-1	-1	-1
1/18/2019	3:06:47 PM	214	1131	21	22	21	21	18	19	19	19	22	22	21	21	27.5	30.4	76.5	-1	-1	-1
1/18/2019	3:06:47 PM	401	1132	21	22	22	21	19	19	19	19	22	22	21	21	27.5	30.4	76.5	-1	-1	-1
1/18/2019	3:06:47 PM	605	1133	21	22	21	21	19	19	19	19	22	22	21	21	27.5	30.4	76.5	-1	-1	-1
1/18/2019	3:06:47 PM	808	1134	21	22	21	21	18	19	19	19	21	22	21	21	27.5	30.4	76.5	-1	-1	-1
1/18/2019	3:06:48 PM	11	1135	21	22	21	21	19	19	19	19	22	22	21	21	27.5	30.4	75.9	-1	-1	-1
1/18/2019	3:06:48 PM	214	1136	21	22	21	21	18	19	19	19	22	22	21	21	27.5	30.4	75.9	-1	-1	-1
1/18/2019	3:06:48 PM	401	1137	21	22	21	21	19	19	19	19	22	21	21	21	27.5	30.4	75.9	-1	-1	-1
1/18/2019	3:06:48 PM	605	1138	21	22	21	21	18	19	19	19	21	22	21	21	27.5	30.4	75.9	-1	-1	-1
1/18/2019	3:06:48 PM	808	1139	21	21	22	21	19	19	19	19	22	22	21	21	27.5	30.4	75.9	-1	-1	-1
1/18/2019	3:06:49 PM	11	1140	21	22	21	21	18	19	19	19	22	21	21	21	27.5	30.4	75.9	-1	-1	-1
1/18/2019	3:06:49 PM	214	1141	21	22	21	21	18	19	19	19	21	22	20	21	27.5	30.4	75.9	-1	-1	-1
1/18/2019	3:06:49 PM	401	1142	21	22	21	21	19	19	19	19	22	21	21	21	27.5	30.4	75.9	-1	-1	-1
1/18/2019	3:06:49 PM	605	1143	21	22	21	21	18	20	19	19	21	22	21	21	27.5	30.4	75.9	-1	-1	-1
1/18/2019	3:06:49 PM	808	1144	21	22	21	21	19	19	19	19	22	21	21	21	27.5	30.4	75.9	-1	-1	-1
1/18/2019	3:06:50 PM	11	1145	21	22	21	21	18	19	19	19	21	22	21	21	27.5	30.4	75.9	-1	-1	-1
1/18/2019	3:06:50 PM	214	1146	21	22	22	21	19	19	19	19	22	22	21	21	27.5	30.4	75.9	-1	-1	-1
1/18/2019	3:06:50 PM	401	1147	21	22	21	21	18	19	19	19	21	22	21	21	27.5	30.4	75.9	-1	-1	-1
1/18/2019	3:06:50 PM	605	1148	21	22	22	21	19	20	19	19	21	22	20	21	27.5	30.4	75.9	-1	-1	-1
1/18/2019	3:06:50 PM	808	1149	21	22	21	21	19	19	19	19	22	21	21	21	27.5	30.4	75.9	-1	-1	-1
1/18/2019	3:06:51 PM	11	1150	21	22	21	21	18	19	19	19	22	22	21	21	27.5	30.4	75.9	-1	-1	-1
1/18/2019	3:06:51 PM	214	1151	21	22	21	21	19	19	19	19	22	22	21	21	27.5	30.4	75.9	-1	-1	-1
1/18/2019	3:06:51 PM	401	1152	21	22	21	21	19	19	19	19	21	22	21	21	27.5	30.4	75.9	-1	-1	-1
1/18/2019	3:06:51 PM	605	1153	21	22	21	21	19	19	19	19	22	21	21	21	27.5	30.4	75.9	-1	-1	-1
1/18/2019	3:06:51 PM	808	1154	21	22	21	22	18	19	19	19	21	22	21	21	27.5	30.4	75.9	-1	-1	-1
1/18/2019	3:06:52 PM	11	1155	21	22	22	21	19	19	19	19	21	22	21	21	27.5	30.4	75.9	-1	-1	-1
1/18/2019	3:06:52 PM	214	1156	21	22	21	21	18	19	19	19	22	21	21	21	27.5	30.4	75.9	-1	-1	-1
1/18/2019	3:06:52 PM	401	1157	21	22	21	21	18	19	19	19	22	22	21	21	27.5	30.4	75.9	-1	-1	-1
1/18/2019	3:06:52 PM	605	1158	21	22	21	21	19	19	19	19	22	21	21	21	27.5	30.4	75.9	-1	-1	-1
1/18/2019	3:06:52 PM	808	1159	21	22	21	21	18	20	19	19	21	22	21	21	27.5	30.4	75.9	-1	-1	-1
1/18/2019	3:06:53 PM	11	1160	21	22	22	21	18	19	19	19	21	22	20	21	27.5	30.4	75.9	-1	-1	-1
1/18/2019	3:06:53 PM	214	1161	21	22	21	21	19	19	19	19	22	21	21	21	27.5	30.4	75.9	-1	-1	-1
1/18/2019	3:06:53 PM	401	1162	21	22	21	21	18	19	19	19	21	22	21	21	27.5	30.4	75.9	-1	-1	-1
1/18/2019	3:06:53 PM	605	1163	21	21	22	21	19	19	19	19	22	22	21	21	27.5	30.4	75.9	-1	-1	-1
1/18/2019	3:06:53 PM	808	1164	21	22	21	21	19	19	19	19	22	21	21	21	27.5	30.4	75.9	-1	-1	-1
1/18/2019	3:06:54 PM	11	1165	21	22	21	22	18	20	19	19	22	22	21	21	27.5	30.4	75.9	-1	-1	-1
1/18/2019	3:06:54 PM	214	1166	21	21	22	21	18	19	19	19	21	22	20	21	27.5	30.4	75.9	-1	-1	-1
1/18/2019	3:06:54 PM	401	1167	21	22	21	21	18	19	19	19	21	22	21	21	27.5	30.4	75.9	-1	-1	-1
1/18/2019	3:06:54 PM	605	1168	21	22	21	21	19	19	19	19	22	22	20	21	27.5	30.4	75.9	-1	-1	-1
1/18/2019	3:06:54 PM	808	1169	21	22	21	21	18	19	19	19	22	22	21	21	27.5	30.4	75.9	-1	-1	-1
1/18/2019	3:06:55 PM	11	1170	21	22	22	21	19	19	19	19	21	22	20	21	27.5	30.4	75.9	-1	-1	-1
1/18/2019	3:06:55 PM	214	1171	21	22	21	21	18	19	19	19	22	21	21	21	27.5	30.4	75.9	-1	-1	-1
1/18/2019	3:06:55 PM	401	1172	21	22	21	21	19	19	19	19	21	22	21	21	27.5	30.4	75.9	-1	-1	-1
1/18/2019	3:06:55 PM	605	1173	21	22	21	21	19	19	19	19	22	21	21	21	27.5	30.4	75.9	-1	-1	-1
1/18/2019	3:06:55 PM	808	1174	21	22	21	21	18	19	19	19	22	22	21	21	27.5	30.4	75.9	-1	-1	-1
1/18/2019	3:06:56 PM	11	1175	21	22	22	21	19	19	19	19	22	22	21	21	27.5	30.4	75.9	-1	-1	-1
1/18/2019	3:06:56 PM	214	1176	21	22	21	21	18	19	19	19	22	22	21	21	27.5	30.4	75.9	-1	-1	-1
1/18/2019	3:06:56 PM	401	1177	21	22	22	21	19	19	19	19	22	22	21	21	27.5	30.4	73.1	-1	-1	-1
1/18/2019	3:06:56 PM	605	1178	21	22	21	21	18	19	19	19	22	21	21	21	27.5	30.4	73.1	-1	-1	-1
1/18/2019	3:06:56 PM	808	1179	21	22	21	21	19	19	19	19	21	21	21	21	27.5	30.4	73.1	-1	-1	-1
1/18/2019	3:06:57 PM	11	1180	21	22	22	21	19	19	20	19	22	21	21	21	27.5	30.4	73.1	-1	-1	-1
1/18/2019	3:06:57 PM	214	1181	21	22	21	21	18	19	19	19	22	22	21	21	27.5	30.4	73.1	-1	-1	-1
1/18/2019	3:06:57 PM	401	1182	21	22	22	21	19	19	19	19	22	21	21	21	27.5	30.4	73.1	-1	-1	-1
1/18/2019	3:06:57 PM	605	1183	21	22	21	21	18	19	19	19	22	21	21	21	27.5	30.4	73.1	-1	-1	-1
1/18/2019	3:06:57 PM	808	1184	21	22	21	21	18	19	19	19	21	22	21	21	27.5	30.4	73.1	-1	-1	-1
1/18/2019	3:06:58 PM	11	1185	21	22	21	21	19	19	19	19	22	21	21	21	27.5	30.4	73.1	-1	-1	-1
1/18/2019	3:06:58 PM	214	1186	21	22	21	21	18	20	19	19	22	22	21	21	27.5	30.4	73.1	-1	-1	-1
1/18/2019	3:06:58 PM	401	1187	21	22	21	21	19	19	19	19	22	21	21	21	27.5	30.4	73.1	-1	-1	-1
1/18/2019	3:06:58 PM	605	1188	21	22	21	21	18	19	19	19	22	21	21	21	27.5	30.4	73.1	-1	-1	-1
1/18/2019	3:06:58 PM	808	1189	21	22	21	21	18	20	19	19	21	22	20	21	27.5	30.4	73.1	-1	-1	-1
1/18/2019	3:06:59 PM	11	1190	21	22	22	21	19	19	19	19	22	22	21	21	27.5	30.4	73.1	-1	-1	-1
1/18/2019	3:06:59 PM	214	1191	21	22	21	21	18	19	19	19	22	22	21	21	27.5	30.4	73.1	-1	-1	-1
1/18/2019	3:06:59 PM	401	1192	21	22	22	21	19	19	19	19	22	22	21	21	27.5	30.4	73.1	-1	-1	-1
1/18/2019	3:06:59 PM	605	1193	21	22	21	21	18	19	19	19	22	21	21	21	27.5	30.4	73.1	-1	-1	-1
1/18/2019	3:06:59 PM	808	1194	21	22	21	21	18	19	19	19	22	22	21	21	27.5	30.4	73.1	-1	-1	-1
1/18/2019	3:07:00 PM	11	1195	21	22	22	21	19	19	19	19	22	22	21	21	27.5	30.4	73.1	-1	-1	-1
1/18/2019	3:07:00 PM	214	1196	21	22	21	21	19	19	19	19	22	21	21	21	27.5	30.4	73.1	-1	-1	-1
1/18/2019	3:07:00 PM	401	1197	21	22	21	21	18	19	19	19	21	22	20	21	27.5	30.4	73.1	-1	-1	-1
1/18/2019	3:07:00 PM	605	1198	21	22	22	21	19	19	19	19	22	22	21	21	27.5	30.4	73.1	-1	-1	-1
1/18/2019	3:07:00 PM	808	1199	21	22	21	21	18	19	19	19	22	22	21	21	27.5	30.4	73.1	-1	-1	-1
1/18/2019	3:07:01 PM	11	1200	21	22	22	21	19	19	19	19	21	22	21	21	27.5	30.4	73.1	-1	-1	-1
1/18/2019	3:07:01 PM	214	1201	21	22	21	21	19	19	19	19	22	21	21	21	27.5	30.4	73.1	-1	-1	-1
1/18/2019	3:07:01 PM	401	1202	21	22	21	21	18	19	19	19	21	22	20	21	27.5	30.4	73.1	-1	-1	-1
1/18/2019	3:07:01 PM	605	1203	21	22	21	21	19	19	19	19	22	22	21	21	27.5	30.4	73.1	-1	-1	-1
1/18/2019	3:07:01 PM	808	1204	21	22	21	21	18	19	19	19	22	22	21	21	27.5	30.4	73.1	-1	-1	-1
1/18/2019	3:07:02 PM	11	1205	21	22	22	21	19	19	19	19	22	22	21	21	27.5	30.4	73.1	-1	-1	-1
1/18/2019	3:07:02 PM	214	1206	21	22	21	21	19	19	19	19	22	21	21	21	27.5	30.4	73.1	-1	-1	-1
1/18/2019	3:07:02 PM	401	1207	21	22	21	21	19	19	19	19	22	22	21	21	27.5	30.4	73.1	-1	-1	-1
1/18/2019	3:07:02 PM	605	1208	21	22	21	21	19	19	19	19	22	21	21	21	27.5	30.4	73.1	-1	-1	-1
1/18/2019	3:07:02 PM	808	1209	21	22	21	21	18	19	19	19	22	22	21	21	27.5	30.4	73.1	-1	-1	-1
1/18/2019	3:07:03 PM	11	1210	21	22	22	21	19	20	19	19	22	22	21	21	27.5	30.4	73.1	-1	-1	-1
1/18/2019	3:07:03 PM	214	1211	21	22	21	21	19	19	19	19	22	21	21	21	27.5	30.4	73.1	-1	-1	-1
1/18/2019	3:07:03 PM	401	1212	21	22	21	21	18	19	19	19	21	22	20	21	27.5	30.4	73.1	-1	-1	-1
1/18/2019	3:07:03 PM	605	1213	21	22	22	21	19	19	19	19	21	22	21	21	27.5	30.4	73.1	-1	-1	-1
1/18/2019	3:07:03 PM	808	1214	21	22	21	21	19	19	19	19	22	21	21	21	27.5	30.4	73.1	-1	-1	-1
1/18/2019	3:07:04 PM	11	1215	21	22	21	21	18	19	19	19	22	22	21	21	27.5	30.4	73.1	-1	-1	-1
1/18/2019	3:07:04 PM	214	1216	21	22	22	21	19	19	19	19	22	22	21	21	27.5	30.4	73.1	-1	-1	-1
1/18/2019	3:07:04 PM	401	1217	21	22	21	21	18	19	19	19	21	22	21	21	27.5	30.4	73.1	-1	-1	-1
1/18/2019	3:07:04 PM	605	1218	21	22	22	21	19	19	19	19	22	22	21	21	27.5	30.4	73.1	-1	-1	-1
1/18/2019	3:07:04 PM	803	1219	21	22	21	21	19	19	19	19	22	21	21	21	27.5	30.4	33.3	-1	-1	-1
1/18/2019	3:07:05 PM	6	1220	21	22	21	22	18	20	19	19	22	22	21	21	27.5	30.4	33.3	-1	-1	-1
1/18/2019	3:07:05 PM	209	1221	21	22	22	21	19	19	19	19	21	22	21	21	27.5	30.4	33.3	-1	-1	-1
1/18/2019	3:07:05 PM	413	1222	21	22	22	21	19	19	20	19	22	21	21	21	27.5	30.4	33.3	-1	-1	-1
1/18/2019	3:07:05 PM	616	1223	21	22	21	21	18	19	19	19	22	22	21	21	27.5	30.4	33.3	-1	-1	-1
1/18/2019	3:07:05 PM	803	1224	21	22	21	21	19	19	19	19	21	22	20	21	27.5	30.4	33.3	-1	-1	-1
1/18/2019	3:07:06 PM	6	1225	21	22	21	21	19	19	20	19	22	21	21	21	27.5	30.4	33.3	-1	-1	-1
1/18/2019	3:07:06 PM	209	1226	21	22	21	21	18	20	19	19	22	21	21	21	27.5	30.4	33.3	-1	-1	-1
1/18/2019	3:07:06 PM	413	1227	21	22	21	21	18	20	19	19	21	22	20	21	27.5	30.4	33.3	-1	-1	-1
1/18/2019	3:07:06 PM	616	1228	21	21	22	21	19	19	19	19	22	22	21	21	27.5	30.4	33.3	-1	-1	-1
1/18/2019	3:07:06 PM	803	1229	21	22	21	21	19	19	19	19	22	21	21	21	27.5	30.4	33.3	-1	-1	-1
1/18/2019	3:07:07 PM	6	1230	21	22	21	22	18	20	19	19	22	22	21	21	27.5	30.4	33.3	-1	-1	-1
1/18/2019	3:07:07 PM	209	1231	21	22	21	21	18	19	19	19	22	21	21	21	27.5	30.4	33.3	-1	-1	-1
1/18/2019	3:07:07 PM	413	1232	21	22	21	21	18	19	19	19	21	22	21	21	27.5	30.4	33.3	-1	-1	-1
1/18/2019	3:07:07 PM	616	1233	21	22	21	21	19	19	19	19	22	21	21	21	27.5	30.4	33.3	-1	-1	-1
1/18/2019	3:07:07 PM	803	1234	21	22	21	21	19	19	19	19	21	22	21	21	27.5	30.4	33.3	-1	-1	-1
1/18/2019	3:07:08 PM	6	1235	21	22	21	22	18	20	19	19	22	22	21	21	27.5	30.4	33.3	-1	-1	-1
1/18/2019	3:07:08 PM	209	1236	21	22	22	21	19	19	19	19	22	21	21	21	27.5	30.4	33.3	-1	-1	-1
1/18/2019	3:07:08 PM	413	1237	21	22	21	21	18	19	19	19	22	22	21	21	27.5	30.4	33.3	-1	-1	-1
1/18/2019	3:07:08 PM	616	1238	21	22	22	21	19	19	19	19	21	22	20	21	27.5	30.4	33.3	-1	-1	-1
1/18/2019	3:07:08 PM	803	1239	21	22	21	21	18	19	19	19	21	22	20	21	27.5	30.4	33.3	-1	-1	-1
1/18/2019	3:07:09 PM	6	1240	21	22	22	21	19	19	19	19	22	21	21	21	27.5	30.4	33.3	-1	-1	-1
1/18/2019	3:07:09 PM	209	1241	21	22	21	21	18	19	19	19	21	22	20	21	27.5	30.4	33.3	-1	-1	-1
1/18/2019	3:07:09 PM	413	1242	21	22	22	21	19	19	19	19	22	22	21	21	27.5	30.4	33.3	-1	-1	-1
1/18/2019	3:07:09 PM	616	1243	21	22	21	21	18	20	19	19	22	22	21	21	27.5	30.4	33.3	-1	-1	-1
1/18/2019	3:07:09 PM	803	1244	21	22	21	21	19	19	19	19	22	21	21	21	27.5	30.4	33.3	-1	-1	-1
1/18/2019	3:07:10 PM	6	1245	21	22	21	21	18	20	19	19	22	22	21	21	27.5	30.4	33.3	-1	-1	-1
1/18/2019	3:07:10 PM	209	1246	21	22	21	21	18	19	19	19	21	22	21	21	27.5	30.4	33.3	-1	-1	-1
1/18/2019	3:07:10 PM	413	1247	21	22	21	21	18	20	19	19	22	22	21	21	27.5	30.4	33.3	-1	-1	-1
1/18/2019	3:07:10 PM	616	1248	21	22	22	21	19	19	19	19	21	22	20	21	27.5	30.4	33.3	-1	-1	-1
1/18/2019	3:07:10 PM	803	1249	21	22	21	21	18	20	19	19	21	22	21	21	27.5	30.4	33.3	-1	-1	-1
1/18/2019	3:07:11 PM	6	1250	21	22	22	21	19	19	19	19	22	22	21	21	27.5	30.4	33.3	-1	-1	-1
1/18/2019	3:07:11 PM	209	1251	21	22	21	21	18	19	19	19	22	21	21	21	27.5	30.4	33.3	-1	-1	-1
1/18/2019	3:07:11 PM	413	1252	21	22	21	21	18	19	19	19	21	22	21	21	27.5	30.4	33.3	-1	-1	-1
1/18/2019	3:07:11 PM	616	1253	21	22	21	21	18	19	19	19	22	21	21	21	27.5	30.4	33.3	-1	-1	-1
1/18/2019	3:07:11 PM	803	1254	21	22	22	21	18	19	19	19	21	22	20	21	27.5	30.4	33.3	-1	-1	-1
1/18/2019	3:07:12 PM	6	1255	21	22	21	21	19	20	19	19	22	22	21	21	27.5	30.4	33.3	-1	-1	-1
1/18/2019	3:07:12 PM	209	1256	21	22	21	21	18	19	19	19	21	22	21	21	27.5	30.4	33.3	-1	-1	-1
1/18/2019	3:07:12 PM	412	1257	21	22	21	21	19	19	19	19	22	22	21	21	27.5	30.4	33.3	-1	-1	-1
1/18/2019	3:07:12 PM	615	1258	21	22	21	21	19	20	19	19	22	22	21	21	27.5	30.4	33.3	-1	-1	-1
1/18/2019	3:07:12 PM	803	1259	21	22	21	21	19	19	19	19	22	22	21	21	27.5	30.4	33.3	-1	-1	-1
1/18/2019	3:07:13 PM	6	1260	21	22	21	22	18	20	19	19	22	22	21	21	27.5	30.4	33.3	-1	-1	-1
1/18/2019	3:07:13 PM	209	1261	21	21	21	21	18	19	19	19	21	22	21	21	27.5	30.4	36.2	-1	-1	-1
1/18/2019	3:07:13 PM	412	1262	21	22	21	21	19	19	19	19	22	21	21	21	27.5	30.4	36.2	-1	-1	-1
1/18/2019	3:07:13 PM	615	1263	21	22	21	21	18	19	19	19	21	22	21	21	27.5	30.4	36.2	-1	-1	-1
1/18/2019	3:07:13 PM	803	1264	21	22	21	21	18	20	19	19	22	22	21	21	27.5	30.4	36.2	-1	-1	-1
1/18/2019	3:07:14 PM	6	1265	21	22	22	21	19	19	19	19	22	22	21	21	27.5	30.4	36.2	-1	-1	-1
1/18/2019	3:07:14 PM	209	1266	21	22	21	21	18	19	19	19	22	21	21	21	27.5	30.4	36.2	-1	-1	-1
1/18/2019	3:07:14 PM	412	1267	21	22	21	21	18	19	19	19	21	22	21	21	27.5	30.4	36.2	-1	-1	-1
1/18/2019	3:07:14 PM	615	1268	21	22	21	21	19	19	19	19	22	22	21	21	27.5	30.4	36.2	-1	-1	-1
1/18/2019	3:07:14 PM	803	1269	21	22	21	21	18	19	19	19	21	22	21	21	27.5	30.4	36.2	-1	-1	-1
1/18/2019	3:07:15 PM	6	1270	21	22	21	21	19	19	19	19	22	21	21	21	27.5	30.4	36.2	-1	-1	-1
1/18/2019	3:07:15 PM	209	1271	21	22	21	21	18	19	19	19	21	22	20	21	27.5	30.4	36.2	-1	-1	-1
1/18/2019	3:07:15 PM	412	1272	21	22	21	21	19	19	19	19	22	21	21	21	27.5	30.4	36.2	-1	-1	-1
1/18/2019	3:07:15 PM	615	1273	21	22	21	21	19	20	19	19	22	22	21	21	27.5	30.4	36.2	-1	-1	-1
1/18/2019	3:07:15 PM	803	1274	21	22	22	21	19	19	19	19	22	22	21	21	27.5	30.4	36.2	-1	-1	-1
1/18/2019	3:07:16 PM	6	1275	21	22	21	21	18	19	19	19	22	22	21	21	27.5	30.4	36.2	-1	-1	-1
1/18/2019	3:07:16 PM	209	1276	21	22	21	21	18	19	19	19	21	22	21	21	27.5	30.4	36.2	-1	-1	-1
1/18/2019	3:07:16 PM	412	1277	21	22	21	21	19	19	19	19	22	21	21	21	27.5	30.4	36.2	-1	-1	-1
1/18/2019	3:07:16 PM	615	1278	21	22	21	21	19	19	19	19	22	22	21	21	27.5	30.4	36.2	-1	-1	-1
1/18/2019	3:07:16 PM	803	1279	21	22	21	21	19	19	19	19	22	22	21	21	27.5	30.4	36.2	-1	-1	-1
1/18/2019	3:07:17 PM	6	1280	21	22	21	22	18	19	19	19	22	22	21	21	27.5	30.4	36.2	-1	-1	-1
1/18/2019	3:07:17 PM	209	1281	21	22	21	21	19	19	19	19	21	22	20	21	27.5	30.4	36.2	-1	-1	-1
1/18/2019	3:07:17 PM	412	1282	21	22	21	21	19	19	19	19	22	21	21	21	27.5	30.4	36.2	-1	-1	-1
1/18/2019	3:07:17 PM	615	1283	21	22	21	22	18	19	19	19	22	22	21	21	27.5	30.4	36.2	-1	-1	-1
1/18/2019	3:07:17 PM	803	1284	21	22	21	21	19	19	19	19	22	21	21	21	27.5	30.4	36.2	-1	-1	-1
1/18/2019	3:07:18 PM	6	1285	21	22	21	21	18	19	19	19	22	21	21	21	27.5	30.4	36.2	-1	-1	-1
1/18/2019	3:07:18 PM	209	1286	21	22	21	21	18	19	19	19	21	22	20	21	27.5	30.4	36.2	-1	-1	-1
1/18/2019	3:07:18 PM	412	1287	21	22	21	21	19	19	19	19	22	21	21	21	27.5	30.4	36.2	-1	-1	-1
1/18/2019	3:07:18 PM	615	1288	21	22	21	22	18	20	19	19	22	22	21	21	27.5	30.4	36.2	-1	-1	-1
1/18/2019	3:07:18 PM	803	1289	21	22	22	21	19	19	19	19	22	22	21	21	27.5	30.4	36.2	-1	-1	-1
1/18/2019	3:07:19 PM	6	1290	21	22	21	21	19	19	19	19	22	22	21	21	27.5	30.4	36.2	-1	-1	-1
1/18/2019	3:07:19 PM	209	1291	21	22	21	21	18	19	19	19	21	22	21	21	27.5	30.4	36.2	-1	-1	-1
1/18/2019	3:07:19 PM	412	1292	21	22	22	21	19	19	19	19	22	21	20	21	27.5	30.4	36.2	-1	-1	-1
1/18/2019	3:07:19 PM	615	1293	21	22	21	21	19	19	19	19	22	21	21	21	27.5	30.4	36.2	-1	-1	-1
1/18/2019	3:07:19 PM	803	1294	21	22	21	21	19	19	19	19	21	22	21	21	27.5	30.4	36.2	-1	-1	-1
1/18/2019	3:07:20 PM	6	1295	21	22	21	21	19	19	19	19	22	21	21	21	27.5	30.4	36.2	-1	-1	-1
1/18/2019	3:07:20 PM	209	1296	21	22	21	21	18	19	19	19	21	22	20	21	27.5	30.4	36.2	-1	-1	-1
1/18/2019	3:07:20 PM	412	1297	21	22	21	21	19	19	19	19	22	21	21	21	27.5	30.4	36.2	-1	-1	-1
1/18/2019	3:07:20 PM	615	1298	21	22	21	21	18	19	19	19	21	22	21	21	27.5	30.4	36.2	-1	-1	-1
1/18/2019	3:07:20 PM	803	1299	21	22	21	21	19	19	19	19	22	22	21	21	27.5	30.4	36.2	-1	-1	-1
1/18/2019	3:07:21 PM	6	1300	21	22	21	21	19	19	19	19	21	22	20	21	27.5	30.4	36.2	-1	-1	-1
1/18/2019	3:07:21 PM	209	1301	21	22	21	21	19	19	19	19	22	21	21	21	27.5	30.4	36.2	-1	-1	-1
1/18/2019	3:07:21 PM	412	1302	21	22	21	21	18	19	19	19	22	22	21	21	27.5	30.4	36.2	-1	-1	-1
1/18/2019	3:07:21 PM	615	1303	21	22	22	21	19	19	19	19	22	22	21	21	27.5	30.4	61.1	-1	-1	-1
1/18/2019	3:07:21 PM	803	1304	21	22	21	21	18	19	19	19	21	22	21	21	27.5	30.4	61.1	-1	-1	-1
1/18/2019	3:07:22 PM	6	1305	21	22	22	21	19	19	19	19	22	22	21	21	27.5	30.4	61.1	-1	-1	-1
1/18/2019	3:07:22 PM	209	1306	21	22	21	21	18	19	19	19	22	21	21	21	27.5	30.4	61.1	-1	-1	-1
1/18/2019	3:07:22 PM	412	1307	21	22	22	21	19	19	19	19	22	22	20	21	27.5	30.4	61.1	-1	-1	-1
1/18/2019	3:07:22 PM	615	1308	21	22	21	21	19	19	19	19	22	21	21	21	27.5	30.4	61.1	-1	-1	-1
1/18/2019	3:07:22 PM	803	1309	21	22	21	21	18	19	19	19	22	22	21	21	27.5	30.4	61.1	-1	-1	-1
1/18/2019	3:07:23 PM	6	1310	21	22	22	21	19	19	19	19	22	22	21	21	27.5	30.4	61.1	-1	-1	-1
1/18/2019	3:07:23 PM	209	1311	21	22	21	21	18	19	19	19	21	21	21	21	27.5	30.4	61.1	-1	-1	-1
1/18/2019	3:07:23 PM	412	1312	21	22	22	21	19	19	19	19	22	22	21	21	27.5	30.4	61.1	-1	-1	-1
1/18/2019	3:07:23 PM	615	1313	21	22	21	21	19	19	19	19	22	21	21	21	27.5	30.4	61.1	-1	-1	-1
1/18/2019	3:07:23 PM	803	1314	21	22	21	21	18	19	19	19	21	21	21	21	27.5	30.4	61.1	-1	-1	-1
1/18/2019	3:07:24 PM	6	1315	21	22	21	21	19	19	19	19	22	21	21	21	27.5	30.4	61.1	-1	-1	-1
1/18/2019	3:07:24 PM	209	1316	21	22	21	21	18	19	19	19	21	22	20	21	27.5	30.4	61.1	-1	-1	-1
1/18/2019	3:07:24 PM	412	1317	21	22	22	21	19	19	19	19	22	22	21	21	27.5	30.4	61.1	-1	-1	-1
1/18/2019	3:07:24 PM	615	1318	21	22	21	21	19	20	19	19	22	21	21	21	27.5	30.4	61.1	-1	-1	-1
1/18/2019	3:07:24 PM	803	1319	21	22	21	21	18	19	19	19	21	21	21	21	27.5	30.4	61.1	-1	-1	-1
1/18/2019	3:07:25 PM	6	1320	21	22	21	21	19	19	19	19	22	22	21	21	27.5	30.4	61.1	-1	-1	-1
1/18/2019	3:07:25 PM	209	1321	21	22	21	21	18	19	19	19	21	22	21	21	27.5	30.4	61.1	-1	-1	-1
1/18/2019	3:07:25 PM	412	1322	21	22	22	21	19	19	19	19	22	22	21	21	27.5	30.4	61.1	-1	-1	-1
1/18/2019	3:07:25 PM	615	1323	21	22	21	21	19	19	19	19	22	21	21	21	27.5	30.4	61.1	-1	-1	-1
1/18/2019	3:07:25 PM	803	1324	21	22	21	21	18	19	19	19	22	22	21	21	27.5	30.4	61.1	-1	-1	-1
1/18/2019	3:07:26 PM	6	1325	21	22	21	21	19	19	19	19	22	22	21	21	27.5	30.4	61.1	-1	-1	-1
1/18/2019	3:07:26 PM	209	1326	21	22	21	21	18	19	19	19	22	21	21	21	27.5	30.4	61.1	-1	-1	-1
1/18/2019	3:07:26 PM	412	1327	21	22	22	21	19	19	19	19	21	22	21	21	27.5	30.4	61.1	-1	-1	-1
1/18/2019	3:07:26 PM	615	1328	21	22	21	21	19	19	19	19	22	21	21	21	27.5	30.4	61.1	-1	-1	-1
1/18/2019	3:07:26 PM	803	1329	21	21	21	21	18	19	19	19	21	22	20	21	27.5	30.4	61.1	-1	-1	-1
1/18/2019	3:07:27 PM	6	1330	21	22	21	21	19	19	20	19	22	21	21	21	27.5	30.4	61.1	-1	-1	-1
1/18/2019	3:07:27 PM	209	1331	21	22	21	21	18	19	19	19	21	21	21	21	27.5	30.4	61.1	-1	-1	-1
1/18/2019	3:07:27 PM	412	1332	21	22	22	21	18	19	19	19	21	22	20	21	27.5	30.4	61.1	-1	-1	-1
1/18/2019	3:07:27 PM	615	1333	21	22	21	21	19	19	19	19	22	21	21	21	27.5	30.4	61.1	-1	-1	-1
1/18/2019	3:07:27 PM	803	1334	21	22	21	21	18	19	19	19	21	22	21	21	27.5	30.4	61.1	-1	-1	-1
1/18/2019	3:07:28 PM	6	1335	21	22	21	21	19	19	19	19	22	22	21	21	27.5	30.4	61.1	-1	-1	-1
1/18/2019	3:07:28 PM	209	1336	21	22	21	21	18	19	19	19	22	22	21	21	27.5	30.4	61.1	-1	-1	-1
1/18/2019	3:07:28 PM	412	1337	21	22	22	21	18	19	19	19	21	22	20	21	27.5	30.4	61.1	-1	-1	-1
1/18/2019	3:07:28 PM	615	1338	21	22	22	21	19	19	19	19	22	22	21	21	27.5	30.4	61.1	-1	-1	-1
1/18/2019	3:07:28 PM	803	1339	21	22	21	21	18	19	19	19	22	22	21	21	27.5	30.4	61.1	-1	-1	-1
1/18/2019	3:07:29 PM	6	1340	21	22	22	21	19	19	19	19	22	22	21	21	27.5	30.4	61.1	-1	-1	-1
1/18/2019	3:07:29 PM	209	1341	21	22	21	21	19	19	19	19	22	21	21	21	27.5	30.4	61.1	-1	-1	-1
1/18/2019	3:07:29 PM	412	1342	21	22	21	21	18	20	19	19	22	22	21	21	27.5	30.4	61.1	-1	-1	-1
1/18/2019	3:07:29 PM	615	1343	21	22	21	21	19	19	19	19	22	22	21	21	27.5	30.4	61.1	-1	-1	-1
1/18/2019	3:07:29 PM	803	1344	21	22	21	21	18	19	19	19	21	22	21	21	27.5	30.4	61.1	-1	-1	-1
1/18/2019	3:07:30 PM	6	1345	21	22	21	21	18	19	19	19	21	22	20	21	27.5	30.4	41.1	-1	-1	-1
1/18/2019	3:07:30 PM	209	1346	21	22	22	21	19	19	19	19	22	22	21	21	27.5	30.4	41.1	-1	-1	-1
1/18/2019	3:07:30 PM	412	1347	21	22	21	21	18	19	19	19	22	21	21	21	27.5	30.4	41.1	-1	-1	-1
1/18/2019	3:07:30 PM	615	1348	21	22	21	21	18	19	19	19	21	22	20	21	27.5	30.4	41.1	-1	-1	-1
1/18/2019	3:07:30 PM	803	1349	21	22	21	21	19	19	19	19	22	21	21	21	27.5	30.4	41.1	-1	-1	-1
1/18/2019	3:07:31 PM	6	1350	21	22	21	22	18	19	19	19	22	22	21	21	27.5	30.4	41.1	-1	-1	-1
1/18/2019	3:07:31 PM	209	1351	21	22	21	21	18	19	19	19	21	22	21	21	27.5	30.4	41.1	-1	-1	-1
1/18/2019	3:07:31 PM	412	1352	21	22	22	21	19	19	19	19	22	22	21	21	27.5	30.4	41.1	-1	-1	-1
1/18/2019	3:07:31 PM	615	1353	21	22	21	21	18	20	19	19	22	21	21	21	27.5	30.4	41.1	-1	-1	-1
1/18/2019	3:07:31 PM	803	1354	21	22	21	21	18	19	19	19	21	22	20	21	27.5	30.4	41.1	-1	-1	-1
1/18/2019	3:07:32 PM	6	1355	21	22	22	21	19	19	19	19	22	21	21	21	27.5	30.4	41.1	-1	-1	-1
1/18/2019	3:07:32 PM	209	1356	21	22	21	21	19	19	19	19	22	21	21	21	27.5	30.4	41.1	-1	-1	-1
1/18/2019	3:07:32 PM	412	1357	21	22	21	22	18	20	19	19	21	22	21	21	27.5	30.4	41.1	-1	-1	-1
1/18/2019	3:07:32 PM	615	1358	21	22	21	21	19	19	19	19	21	22	20	21	27.5	30.4	41.1	-1	-1	-1
1/18/2019	3:07:32 PM	803	1359	21	22	21	21	18	19	19	19	21	22	21	21	27.5	30.4	41.1	-1	-1	-1
1/18/2019	3:07:33 PM	6	1360	21	22	21	21	19	19	19	19	22	21	21	21	27.5	30.4	41.1	-1	-1	-1
1/18/2019	3:07:33 PM	209	1361	21	22	21	21	18	19	19	19	22	22	21	21	27.5	30.4	41.1	-1	-1	-1
1/18/2019	3:07:33 PM	412	1362	21	22	22	21	19	19	19	19	22	22	21	21	27.5	30.4	41.1	-1	-1	-1
1/18/2019	3:07:33 PM	615	1363	21	22	21	21	19	19	19	19	22	22	21	21	27.5	30.4	41.1	-1	-1	-1
1/18/2019	3:07:33 PM	803	1364	21	21	21	21	19	19	19	19	21	21	21	21	27.5	30.4	41.1	-1	-1	-1
1/18/2019	3:07:34 PM	6	1365	21	22	21	21	18	19	19	19	22	21	21	21	27.5	30.4	41.1	-1	-1	-1
1/18/2019	3:07:34 PM	209	1366	21	22	21	21	18	19	19	19	21	22	21	21	27.5	30.4	41.1	-1	-1	-1
1/18/2019	3:07:34 PM	412	1367	21	22	21	21	19	18	19	19	22	21	21	21	27.5	30.4	41.1	-1	-1	-1
1/18/2019	3:07:34 PM	615	1368	21	22	21	21	18	20	19	19	21	21	21	21	27.5	30.4	41.1	-1	-1	-1
1/18/2019	3:07:34 PM	803	1369	21	22	21	21	18	19	19	19	22	21	21	21	27.5	30.4	41.1	-1	-1	-1
1/18/2019	3:07:35 PM	6	1370	21	22	21	21	18	19	19	19	21	21	21	21	27.5	30.4	41.1	-1	-1	-1
1/18/2019	3:07:35 PM	209	1371	21	22	22	21	19	19	19	19	22	22	21	21	27.5	30.4	41.1	-1	-1	-1
1/18/2019	3:07:35 PM	412	1372	21	22	21	21	19	19	19	19	22	21	21	21	27.5	30.4	41.1	-1	-1	-1
1/18/2019	3:07:35 PM	615	1373	21	22	21	21	19	19	19	19	22	21	21	21	27.5	30.4	41.1	-1	-1	-1
1/18/2019	3:07:35 PM	803	1374	21	22	21	21	19	19	19	19	22	21	21	21	27.5	30.4	41.1	-1	-1	-1
1/18/2019	3:07:36 PM	6	1375	21	22	21	21	18	19	19	19	22	22	21	21	27.5	30.4	41.1	-1	-1	-1
1/18/2019	3:07:36 PM	209	1376	21	22	22	21	19	19	19	19	22	22	21	21	27.5	30.4	41.1	-1	-1	-1
1/18/2019	3:07:36 PM	412	1377	21	22	21	22	18	20	19	19	22	22	21	21	27.5	30.4	41.1	-1	-1	-1
1/18/2019	3:07:36 PM	615	1378	21	22	21	21	18	19	18	19	21	22	21	21	27.5	30.4	41.1	-1	-1	-1
1/18/2019	3:07:36 PM	803	1379	21	22	21	21	18	19	19	19	22	21	21	21	27.5	30.4	41.1	-1	-1	-1
1/18/2019	3:07:37 PM	6	1380	21	22	21	21	18	19	19	19	22	22	21	21	27.5	30.4	41.1	-1	-1	-1
1/18/2019	3:07:37 PM	209	1381	21	22	22	21	19	19	19	19	22	22	21	21	27.5	30.4	41.1	-1	-1	-1
1/18/2019	3:07:37 PM	412	1382	21	22	21	22	18	19	19	19	22	21	21	21	27.5	30.4	41.1	-1	-1	-1
1/18/2019	3:07:37 PM	615	1383	21	22	21	21	18	19	19	19	21	22	20	21	27.5	30.4	41.1	-1	-1	-1
1/18/2019	3:07:37 PM	803	1384	21	22	21	21	18	19	19	19	22	21	21	21	27.5	30.4	41.1	-1	-1	-1
1/18/2019	3:07:38 PM	6	1385	21	22	21	21	18	19	19	19	21	22	21	21	27.5	30.4	41.1	-1	-1	-1
1/18/2019	3:07:38 PM	209	1386	21	22	22	21	19	19	19	19	22	22	21	21	27.5	30.4	41.1	-1	-1	-1
1/18/2019	3:07:38 PM	412	1387	21	22	21	21	18	19	19	19	22	22	21	21	27.5	30.4	35.2	-1	-1	-1
1/18/2019	3:07:38 PM	615	1388	21	22	21	21	18	19	19	19	21	22	20	21	27.5	30.4	35.2	-1	-1	-1
1/18/2019	3:07:38 PM	803	1389	21	22	21	21	19	19	19	19	22	21	21	21	27.5	30.4	35.2	-1	-1	-1
1/18/2019	3:07:39 PM	6	1390	21	22	21	22	18	19	19	19	22	21	21	21	27.5	30.4	35.2	-1	-1	-1
1/18/2019	3:07:39 PM	209	1391	21	22	22	21	19	19	19	19	22	21	21	21	27.5	30.4	35.2	-1	-1	-1
1/18/2019	3:07:39 PM	412	1392	21	22	21	21	19	19	19	19	22	22	21	21	27.5	30.4	35.2	-1	-1	-1
1/18/2019	3:07:39 PM	615	1393	21	22	21	21	18	19	19	19	21	22	20	21	27.5	30.4	35.2	-1	-1	-1
1/18/2019	3:07:39 PM	803	1394	21	22	21	21	18	19	19	19	22	21	21	21	27.5	30.4	35.2	-1	-1	-1
1/18/2019	3:07:40 PM	6	1395	21	22	21	21	18	19	19	19	21	22	21	21	27.5	30.4	35.2	-1	-1	-1
1/18/2019	3:07:40 PM	209	1396	21	22	22	21	19	19	20	19	22	22	21	21	27.5	30.4	35.2	-1	-1	-1
1/18/2019	3:07:40 PM	412	1397	21	22	21	21	19	19	19	19	22	21	21	21	27.5	30.4	35.2	-1	-1	-1
1/18/2019	3:07:40 PM	615	1398	21	22	21	21	18	19	19	19	21	22	20	21	27.5	30.4	35.2	-1	-1	-1
1/18/2019	3:07:40 PM	803	1399	21	22	21	21	18	19	19	19	22	21	21	21	27.5	30.4	35.2	-1	-1	-1
1/18/2019	3:07:41 PM	6	1400	21	22	21	22	18	19	19	19	21	22	21	21	27.5	30.4	35.2	-1	-1	-1
1/18/2019	3:07:41 PM	209	1401	21	22	22	21	19	19	19	19	22	22	21	21	27.5	30.4	35.2	-1	-1	-1
1/18/2019	3:07:41 PM	412	1402	21	22	21	21	19	19	19	19	22	21	21	21	27.5	30.4	35.2	-1	-1	-1
1/18/2019	3:07:41 PM	615	1403	21	22	21	21	18	19	19	19	21	22	21	21	27.5	30.4	35.2	-1	-1	-1
1/18/2019	3:07:41 PM	803	1404	21	22	21	21	19	19	19	19	22	22	21	21	27.5	30.4	35.2	-1	-1	-1
1/18/2019	3:07:42 PM	6	1405	21	22	21	22	19	19	19	19	22	22	21	21	27.5	30.4	35.2	-1	-1	-1
1/18/2019	3:07:42 PM	209	1406	21	22	21	21	18	19	19	19	21	22	20	21	27.5	30.4	35.2	-1	-1	-1
1/18/2019	3:07:42 PM	412	1407	21	22	22	21	19	19	19	19	22	21	21	21	27.5	30.4	35.2	-1	-1	-1
1/18/2019	3:07:42 PM	603	1408	21	22	21	22	18	19	19	19	22	22	21	21	27.5	30.4	35.2	-1	-1	-1
1/18/2019	3:07:42 PM	806	1409	21	22	22	21	19	19	19	19	22	22	21	21	27.5	30.4	35.2	-1	-1	-1
1/18/2019	3:07:43 PM	9	1410	21	22	21	21	19	19	19	19	22	22	21	21	27.5	30.4	35.2	-1	-1	-1
1/18/2019	3:07:43 PM	213	1411	21	22	21	21	18	19	18	19	21	22	21	21	27.5	30.4	35.2	-1	-1	-1
1/18/2019	3:07:43 PM	416	1412	21	22	22	21	19	19	19	19	22	22	21	21	27.5	30.4	35.2	-1	-1	-1
1/18/2019	3:07:43 PM	603	1413	21	22	21	21	18	19	19	19	22	22	21	21	27.5	30.4	35.2	-1	-1	-1
1/18/2019	3:07:43 PM	806	1414	21	22	21	21	18	19	19	19	21	22	20	21	27.5	30.4	35.2	-1	-1	-1
1/18/2019	3:07:44 PM	9	1415	21	22	22	21	19	19	19	19	22	22	21	21	27.5	30.4	35.2	-1	-1	-1
1/18/2019	3:07:44 PM	213	1416	21	22	21	21	18	19	19	19	22	21	21	21	27.5	30.4	35.2	-1	-1	-1
1/18/2019	3:07:44 PM	416	1417	21	22	21	21	18	19	19	19	21	22	21	21	27.5	30.4	35.2	-1	-1	-1
1/18/2019	3:07:44 PM	603	1418	21	22	22	21	19	19	19	19	22	22	21	21	27.5	30.4	35.2	-1	-1	-1
1/18/2019	3:07:44 PM	806	1419	21	22	21	21	19	19	19	19	22	21	21	21	27.5	30.4	35.2	-1	-1	-1
1/18/2019	3:07:45 PM	9	1420	21	22	21	22	18	19	19	19	22	22	21	21	27.5	30.4	35.2	-1	-1	-1
1/18/2019	3:07:45 PM	213	1421	21	22	21	21	18	19	19	19	21	22	20	21	27.5	30.4	35.2	-1	-1	-1
1/18/2019	3:07:45 PM	406	1422	21	22	22	21	19	19	20	19	22	22	21	21	27.5	30.4	35.2	-1	-1	-1
1/18/2019	3:07:45 PM	609	1423	21	22	21	21	18	19	19	19	21	22	21	21	27.5	30.4	35.2	-1	-1	-1
1/18/2019	3:07:45 PM	812	1424	21	22	22	21	19	19	19	19	22	21	21	21	27.5	30.4	35.2	-1	-1	-1
1/18/2019	3:07:46 PM	15	1425	21	22	21	21	18	19	19	19	22	22	21	21	27.5	30.4	35.2	-1	-1	-1
1/18/2019	3:07:46 PM	203	1426	21	22	22	21	19	19	19	19	22	22	21	21	27.5	30.4	35.2	-1	-1	-1
1/18/2019	3:07:46 PM	406	1427	21	22	21	22	18	20	19	19	22	22	21	21	27.5	30.4	35.2	-1	-1	-1
1/18/2019	3:07:46 PM	609	1428	21	22	21	21	19	19	19	19	22	22	21	21	27.5	30.4	35.2	-1	-1	-1
1/18/2019	3:07:46 PM	812	1429	21	22	21	21	19	19	19	19	22	21	21	21	27.5	30.4	64.2	-1	-1	-1
1/18/2019	3:07:47 PM	15	1430	21	22	21	21	18	19	19	19	22	22	21	21	27.5	30.4	64.2	-1	-1	-1
1/18/2019	3:07:47 PM	203	1431	21	22	22	21	19	19	19	19	22	22	21	21	27.5	30.4	64.2	-1	-1	-1
1/18/2019	3:07:47 PM	406	1432	21	22	21	21	18	19	19	19	22	21	21	21	27.5	30.4	64.2	-1	-1	-1
1/18/2019	3:07:47 PM	609	1433	21	22	21	21	18	19	19	19	22	22	21	21	27.5	30.4	64.2	-1	-1	-1
1/18/2019	3:07:47 PM	812	1434	21	22	21	21	19	19	19	19	22	21	21	21	27.5	30.4	64.2	-1	-1	-1
1/18/2019	3:07:48 PM	15	1435	21	22	21	22	18	19	19	19	22	22	21	21	27.5	30.4	64.2	-1	-1	-1
1/18/2019	3:07:48 PM	203	1436	21	22	21	21	19	19	19	19	22	21	21	21	27.5	30.4	64.2	-1	-1	-1
1/18/2019	3:07:48 PM	406	1437	21	22	21	21	19	19	19	19	22	21	21	21	27.5	30.4	64.2	-1	-1	-1
1/18/2019	3:07:48 PM	609	1438	21	22	21	22	18	19	19	19	21	22	21	21	27.5	30.4	64.2	-1	-1	-1
1/18/2019	3:07:48 PM	812	1439	21	22	22	21	18	19	19	19	22	22	21	21	27.5	30.4	64.2	-1	-1	-1
1/18/2019	3:07:49 PM	15	1440	21	22	21	21	19	19	19	19	22	21	21	21	27.5	30.4	64.2	-1	-1	-1
1/18/2019	3:07:49 PM	203	1441	21	22	22	21	19	19	19	19	21	22	20	21	27.5	30.4	64.2	-1	-1	-1
1/18/2019	3:07:49 PM	406	1442	21	22	21	21	19	19	19	19	22	21	21	21	27.5	30.4	64.2	-1	-1	-1
1/18/2019	3:07:49 PM	609	1443	21	22	21	21	18	19	19	19	22	21	21	21	27.5	30.4	64.2	-1	-1	-1
1/18/2019	3:07:49 PM	812	1444	21	22	21	21	19	19	19	19	21	22	21	21	27.5	30.4	64.2	-1	-1	-1
1/18/2019	3:07:50 PM	15	1445	21	22	21	21	19	19	20	19	22	21	21	21	27.5	30.4	64.2	-1	-1	-1
1/18/2019	3:07:50 PM	203	1446	21	22	21	21	18	19	19	19	22	22	21	21	27.5	30.4	64.2	-1	-1	-1
1/18/2019	3:07:50 PM	406	1447	21	22	22	21	19	19	19	19	22	22	21	21	27.5	30.4	64.2	-1	-1	-1
1/18/2019	3:07:50 PM	609	1448	21	22	21	21	19	19	19	19	22	21	21	21	27.5	30.4	64.2	-1	-1	-1
1/18/2019	3:07:50 PM	812	1449	21	22	21	21	18	19	19	19	22	22	21	21	27.5	30.4	64.2	-1	-1	-1
1/18/2019	3:07:51 PM	15	1450	21	22	21	21	19	19	19	19	21	22	21	21	27.5	30.4	64.2	-1	-1	-1
1/18/2019	3:07:51 PM	203	1451	21	22	21	21	19	19	19	19	22	21	21	21	27.5	30.4	64.2	-1	-1	-1
1/18/2019	3:07:51 PM	406	1452	21	22	21	21	18	19	19	19	22	22	21	21	27.5	30.4	64.2	-1	-1	-1
1/18/2019	3:07:51 PM	609	1453	21	22	21	21	18	19	19	19	21	22	20	21	27.5	30.4	64.2	-1	-1	-1
1/18/2019	3:07:51 PM	812	1454	21	21	22	21	18	19	19	19	21	21	20	21	27.5	30.4	64.2	-1	-1	-1
1/18/2019	3:07:52 PM	15	1455	21	22	21	21	18	19	19	19	22	21	21	21	27.5	30.4	64.2	-1	-1	-1
1/18/2019	3:07:52 PM	203	1456	21	22	22	21	19	19	19	19	21	22	20	21	27.5	30.4	64.2	-1	-1	-1
1/18/2019	3:07:52 PM	406	1457	21	22	21	21	19	19	19	19	22	21	21	21	27.5	30.4	64.2	-1	-1	-1
1/18/2019	3:07:52 PM	609	1458	21	22	21	21	18	19	19	19	22	21	21	21	27.5	30.4	64.2	-1	-1	-1
1/18/2019	3:07:52 PM	812	1459	21	21	21	21	19	19	19	19	21	22	21	21	27.5	30.4	64.2	-1	-1	-1
1/18/2019	3:07:53 PM	15	1460	21	22	21	21	19	19	19	19	22	22	21	21	27.5	30.4	64.2	-1	-1	-1
1/18/2019	3:07:53 PM	203	1461	21	22	21	21	18	19	19	19	22	22	21	21	27.5	30.4	64.2	-1	-1	-1
1/18/2019	3:07:53 PM	406	1462	21	22	22	21	19	19	19	19	22	22	21	21	27.5	30.4	64.2	-1	-1	-1
1/18/2019	3:07:53 PM	609	1463	21	22	21	21	19	19	19	19	22	21	21	21	27.5	30.4	64.2	-1	-1	-1
1/18/2019	3:07:53 PM	812	1464	21	22	21	21	18	20	19	19	22	22	21	21	27.5	30.4	64.2	-1	-1	-1
1/18/2019	3:07:54 PM	15	1465	21	22	22	21	18	19	19	19	22	22	20	21	27.5	30.4	64.2	-1	-1	-1
1/18/2019	3:07:54 PM	203	1466	21	22	21	21	19	19	19	19	22	21	21	21	27.5	30.4	64.2	-1	-1	-1
1/18/2019	3:07:54 PM	406	1467	21	22	21	22	18	19	19	19	22	22	21	21	27.5	30.4	64.2	-1	-1	-1
1/18/2019	3:07:54 PM	609	1468	21	21	21	21	18	19	19	19	21	22	21	21	27.5	30.4	64.2	-1	-1	-1
1/18/2019	3:07:54 PM	812	1469	21	22	21	21	19	19	19	19	21	21	21	21	27.5	30.4	64.2	-1	-1	-1
1/18/2019	3:07:55 PM	15	1470	21	22	21	21	19	19	19	19	22	21	21	21	27.5	30.4	64.2	-1	-1	-1
1/18/2019	3:07:55 PM	203	1471	21	22	21	21	19	19	19	19	21	22	20	21	27.5	30.4	53.1	-1	-1	-1
1/18/2019	3:07:55 PM	406	1472	21	22	22	21	19	19	19	19	21	22	21	21	27.5	30.4	53.1	-1	-1	-1
1/18/2019	3:07:55 PM	609	1473	21	22	21	21	19	19	19	19	22	21	21	21	27.5	30.4	53.1	-1	-1	-1
1/18/2019	3:07:55 PM	812	1474	21	22	21	21	18	20	19	19	21	21	21	21	27.5	30.4	53.1	-1	-1	-1
1/18/2019	3:07:56 PM	15	1475	21	22	22	21	18	19	19	19	22	22	21	21	27.5	30.4	53.1	-1	-1	-1
1/18/2019	3:07:56 PM	203	1476	21	22	21	21	19	19	19	19	22	21	21	21	27.5	30.4	53.1	-1	-1	-1
1/18/2019	3:07:56 PM	406	1477	21	22	21	21	19	19	19	19	21	22	21	21	27.5	30.4	53.1	-1	-1	-1
1/18/2019	3:07:56 PM	612	1478	21	22	21	21	18	20	19	19	21	22	20	21	27.5	30.4	53.1	-1	-1	-1
1/18/2019	3:07:56 PM	816	1479	21	22	22	21	19	19	19	19	21	22	21	21	27.5	30.4	53.1	-1	-1	-1
1/18/2019	3:07:57 PM	3	1480	21	22	21	22	18	19	19	19	22	22	21	21	27.5	30.4	53.1	-1	-1	-1
1/18/2019	3:07:57 PM	206	1481	21	22	21	21	18	19	19	19	21	22	21	21	27.5	30.4	53.1	-1	-1	-1
1/18/2019	3:07:57 PM	409	1482	21	22	21	21	19	19	19	19	21	22	20	21	27.5	30.4	53.1	-1	-1	-1
1/18/2019	3:07:57 PM	612	1483	21	22	21	21	19	19	19	19	22	21	21	21	27.5	30.4	53.1	-1	-1	-1
1/18/2019	3:07:57 PM	816	1484	21	22	22	21	19	19	19	19	22	21	21	21	27.5	30.4	53.1	-1	-1	-1
1/18/2019	3:07:58 PM	3	1485	21	22	21	21	18	19	19	19	22	22	21	21	27.5	30.4	53.1	-1	-1	-1
1/18/2019	3:07:58 PM	206	1486	21	22	21	21	18	19	19	19	21	22	21	21	27.5	30.4	53.1	-1	-1	-1
1/18/2019	3:07:58 PM	409	1487	21	22	21	21	18	19	19	19	22	21	21	21	27.5	30.4	53.1	-1	-1	-1
1/18/2019	3:07:58 PM	612	1488	21	22	21	21	19	19	19	19	21	22	21	21	27.5	30.4	53.1	-1	-1	-1
1/18/2019	3:07:58 PM	816	1489	21	22	21	21	19	19	19	19	22	21	21	21	27.5	30.4	53.1	-1	-1	-1
1/18/2019	3:07:59 PM	3	1490	21	22	22	21	19	19	19	19	22	22	21	21	27.5	30.4	53.1	-1	-1	-1
1/18/2019	3:07:59 PM	206	1491	21	22	21	21	18	19	19	19	22	21	21	21	27.5	30.4	53.1	-1	-1	-1
1/18/2019	3:07:59 PM	409	1492	21	22	22	21	19	19	19	19	22	22	21	21	27.5	30.4	53.1	-1	-1	-1
1/18/2019	3:07:59 PM	612	1493	21	22	21	21	19	19	19	19	22	21	21	21	27.5	30.4	53.1	-1	-1	-1
1/18/2019	3:07:59 PM	816	1494	21	22	22	21	19	19	19	19	21	22	20	21	27.5	30.4	53.1	-1	-1	-1
1/18/2019	3:08:00 PM	3	1495	21	22	21	22	18	19	19	19	22	22	21	21	27.5	30.4	53.1	-1	-1	-1
1/18/2019	3:08:00 PM	206	1496	21	22	22	21	19	19	19	19	21	22	20	21	27.5	30.4	53.1	-1	-1	-1
1/18/2019	3:08:00 PM	409	1497	21	22	21	21	18	19	19	19	22	22	21	21	27.5	30.4	53.1	-1	-1	-1
1/18/2019	3:08:00 PM	612	1498	21	22	22	21	19	19	19	19	22	22	21	21	27.5	30.4	53.1	-1	-1	-1
1/18/2019	3:08:00 PM	816	1499	21	22	21	21	19	19	19	19	22	21	21	21	27.5	30.4	53.1	-1	-1	-1
1/18/2019	3:08:01 PM	3	1500	21	22	21	21	19	19	19	19	22	22	21	21	27.5	30.4	53.1	-1	-1	-1
1/18/2019	3:08:01 PM	206	1501	21	22	21	21	19	19	19	19	22	21	21	21	27.5	30.4	53.1	-1	-1	-1
1/18/2019	3:08:01 PM	409	1502	21	22	21	21	18	19	19	19	21	22	20	21	27.5	30.4	53.1	-1	-1	-1
1/18/2019	3:08:01 PM	612	1503	21	22	21	21	19	19	19	19	22	21	21	21	27.5	30.4	53.1	-1	-1	-1
1/18/2019	3:08:01 PM	816	1504	21	22	21	21	18	19	19	19	21	22	21	21	27.5	30.4	53.1	-1	-1	-1
1/18/2019	3:08:02 PM	3	1505	21	22	21	21	19	19	19	19	22	22	21	21	27.5	30.4	53.1	-1	-1	-1
1/18/2019	3:08:02 PM	200	1506	21	22	22	21	19	19	19	19	22	22	21	21	27.5	30.4	53.1	-1	-1	-1
1/18/2019	3:08:02 PM	403	1507	21	22	21	21	19	19	19	19	22	22	21	21	27.5	30.4	53.1	-1	-1	-1
1/18/2019	3:08:02 PM	607	1508	21	22	21	21	18	19	19	19	21	22	20	21	27.5	30.4	53.1	-1	-1	-1
1/18/2019	3:08:02 PM	810	1509	21	22	21	21	19	19	19	19	22	21	21	21	27.5	30.4	53.1	-1	-1	-1
1/18/2019	3:08:03 PM	13	1510	21	22	21	21	18	19	19	19	22	22	21	21	27.5	30.4	53.1	-1	-1	-1
1/18/2019	3:08:03 PM	216	1511	21	22	21	21	19	19	19	19	22	22	21	21	27.5	30.4	53.1	-1	-1	-1
1/18/2019	3:08:03 PM	403	1512	21	22	21	21	19	19	19	19	22	22	21	21	27.5	30.4	53.1	-1	-1	-1
1/18/2019	3:08:03 PM	607	1513	21	22	21	21	19	19	19	19	21	21	21	21	27.5	30.4	51.3	-1	-1	-1
1/18/2019	3:08:03 PM	810	1514	21	22	21	21	18	19	19	19	22	21	21	21	27.5	30.4	51.3	-1	-1	-1
1/18/2019	3:08:04 PM	13	1515	21	22	21	21	18	19	19	19	21	22	21	21	27.5	30.4	51.3	-1	-1	-1
1/18/2019	3:08:04 PM	216	1516	21	22	21	21	19	19	19	19	22	21	21	21	27.5	30.4	51.3	-1	-1	-1
1/18/2019	3:08:04 PM	403	1517	21	22	21	21	18	19	19	19	22	22	21	21	27.5	30.4	51.3	-1	-1	-1
1/18/2019	3:08:04 PM	607	1518	21	22	22	21	19	19	19	19	21	21	21	21	27.5	30.4	51.3	-1	-1	-1
1/18/2019	3:08:04 PM	810	1519	21	22	21	21	18	19	19	19	22	22	20	21	27.5	30.4	51.3	-1	-1	-1
1/18/2019	3:08:05 PM	13	1520	21	22	22	21	19	19	19	19	22	22	21	21	27.5	30.4	51.3	-1	-1	-1
1/18/2019	3:08:05 PM	216	1521	21	22	21	21	18	19	19	19	22	22	21	21	27.5	30.4	51.3	-1	-1	-1
1/18/2019	3:08:05 PM	403	1522	21	22	21	21	19	19	19	19	22	21	21	21	27.5	30.4	51.3	-1	-1	-1
1/18/2019	3:08:05 PM	607	1523	21	22	21	21	18	19	19	19	22	22	21	21	27.5	30.4	51.3	-1	-1	-1
1/18/2019	3:08:05 PM	810	1524	21	22	22	21	19	19	19	19	21	21	21	21	27.5	30.4	51.3	-1	-1	-1
1/18/2019	3:08:06 PM	13	1525	21	22	21	21	19	19	19	19	22	21	21	21	27.5	30.4	51.3	-1	-1	-1
1/18/2019	3:08:06 PM	216	1526	21	22	21	21	18	19	19	19	21	22	20	21	27.5	30.4	51.3	-1	-1	-1
1/18/2019	3:08:06 PM	403	1527	21	22	21	21	19	19	19	19	22	21	21	21	27.5	30.4	51.3	-1	-1	-1
1/18/2019	3:08:06 PM	607	1528	21	22	21	21	18	19	19	19	21	22	21	21	27.5	30.4	51.3	-1	-1	-1
1/18/2019	3:08:06 PM	810	1529	21	22	21	21	19	19	19	19	22	21	21	21	27.5	30.4	51.3	-1	-1	-1
1/18/2019	3:08:07 PM	13	1530	21	22	21	21	18	19	19	19	22	22	21	21	27.5	30.4	51.3	-1	-1	-1
1/18/2019	3:08:07 PM	216	1531	21	22	22	21	19	19	19	19	22	22	21	21	27.5	30.4	51.3	-1	-1	-1
1/18/2019	3:08:07 PM	403	1532	21	22	21	21	18	19	19	19	22	22	21	21	27.5	30.4	51.3	-1	-1	-1
1/18/2019	3:08:07 PM	607	1533	21	22	21	21	18	19	19	19	21	22	20	21	27.5	30.4	51.3	-1	-1	-1
1/18/2019	3:08:07 PM	810	1534	21	22	21	21	19	19	19	19	22	21	21	21	27.5	30.4	51.3	-1	-1	-1
1/18/2019	3:08:08 PM	13	1535	21	22	21	21	18	19	20	19	21	22	21	21	27.5	30.4	51.3	-1	-1	-1
1/18/2019	3:08:08 PM	216	1536	21	22	22	21	19	19	19	19	22	22	21	21	27.5	30.4	51.3	-1	-1	-1
1/18/2019	3:08:08 PM	403	1537	21	22	21	21	18	19	19	19	21	22	21	21	27.5	30.4	51.3	-1	-1	-1
1/18/2019	3:08:08 PM	607	1538	21	22	22	21	19	19	19	19	21	21	21	21	27.5	30.4	51.3	-1	-1	-1
1/18/2019	3:08:08 PM	810	1539	21	22	21	21	19	19	19	19	22	21	21	21	27.5	30.4	51.3	-1	-1	-1
1/18/2019	3:08:09 PM	13	1540	21	22	21	21	18	19	19	19	21	22	20	21	27.5	30.4	51.3	-1	-1	-1
1/18/2019	3:08:09 PM	216	1541	21	22	21	21	19	19	19	19	22	21	21	21	27.5	30.4	51.3	-1	-1	-1
1/18/2019	3:08:09 PM	403	1542	21	22	21	21	18	19	19	19	21	22	21	21	27.5	30.4	51.3	-1	-1	-1
1/18/2019	3:08:09 PM	607	1543	21	22	22	21	19	19	19	19	22	22	21	21	27.5	30.4	51.3	-1	-1	-1
1/18/2019	3:08:09 PM	810	1544	21	22	21	21	19	19	19	19	22	21	21	21	27.5	30.4	51.3	-1	-1	-1
1/18/2019	3:08:10 PM	13	1545	21	22	21	21	19	19	19	19	22	22	21	21	27.5	30.4	51.3	-1	-1	-1
1/18/2019	3:08:10 PM	216	1546	21	22	22	21	19	19	19	19	22	22	21	21	27.5	30.4	51.3	-1	-1	-1
1/18/2019	3:08:10 PM	403	1547	21	22	21	21	18	19	19	19	22	22	21	21	27.5	30.4	51.3	-1	-1	-1
1/18/2019	3:08:10 PM	607	1548	21	22	21	21	18	19	19	19	21	22	20	21	27.5	30.4	51.3	-1	-1	-1
1/18/2019	3:08:10 PM	810	1549	21	22	22	21	19	19	19	19	22	22	21	21	27.5	30.4	51.3	-1	-1	-1
1/18/2019	3:08:11 PM	13	1550	21	22	21	21	19	19	19	19	22	21	21	21	27.5	30.4	51.3	-1	-1	-1
1/18/2019	3:08:11 PM	216	1551	21	22	22	21	19	19	19	19	21	22	20	21	27.5	30.4	51.3	-1	-1	-1
1/18/2019	3:08:11 PM	403	1552	21	22	21	21	18	19	19	19	21	22	21	21	27.5	30.4	51.3	-1	-1	-1
1/18/2019	3:08:11 PM	607	1553	21	22	22	21	19	19	19	19	21	22	20	21	27.5	30.4	51.3	-1	-1	-1
1/18/2019	3:08:11 PM	810	1554	21	22	21	21	19	19	19	19	22	21	21	21	27.5	30.4	51.3	-1	-1	-1
1/18/2019	3:08:12 PM	13	1555	21	22	22	21	18	19	19	19	21	22	21	21	27.5	30.4	63.2	-1	-1	-1
1/18/2019	3:08:12 PM	216	1556	21	22	21	21	19	19	19	19	22	21	21	21	27.5	30.4	63.2	-1	-1	-1
1/18/2019	3:08:12 PM	403	1557	21	22	21	21	19	19	19	19	21	22	21	21	27.5	30.4	63.2	-1	-1	-1
1/18/2019	3:08:12 PM	607	1558	21	22	21	21	19	19	19	19	22	21	21	21	27.5	30.4	63.2	-1	-1	-1
1/18/2019	3:08:12 PM	810	1559	21	22	21	21	18	19	19	19	21	22	21	21	27.5	30.4	63.2	-1	-1	-1
1/18/2019	3:08:13 PM	13	1560	21	22	22	21	19	19	19	19	22	22	21	21	27.5	30.4	63.2	-1	-1	-1
1/18/2019	3:08:13 PM	216	1561	21	22	21	21	18	19	19	19	22	21	21	21	27.5	30.4	63.2	-1	-1	-1
1/18/2019	3:08:13 PM	403	1562	21	22	22	21	19	19	19	19	22	21	21	21	27.5	30.4	63.2	-1	-1	-1
1/18/2019	3:08:13 PM	607	1563	21	22	21	21	18	19	19	19	22	21	21	21	27.5	30.4	63.2	-1	-1	-1
1/18/2019	3:08:13 PM	810	1564	21	22	21	21	19	19	19	19	22	22	21	21	27.5	30.4	63.2	-1	-1	-1
1/18/2019	3:08:14 PM	13	1565	21	22	22	21	19	19	19	19	22	22	21	21	27.5	30.4	63.2	-1	-1	-1
1/18/2019	3:08:14 PM	216	1566	21	22	21	21	18	19	19	19	22	21	21	21	27.5	30.4	63.2	-1	-1	-1
1/18/2019	3:08:14 PM	403	1567	21	22	21	21	19	19	19	19	22	21	21	21	27.5	30.4	63.2	-1	-1	-1
1/18/2019	3:08:14 PM	607	1568	21	22	21	21	18	20	19	19	22	21	21	21	27.5	30.4	63.2	-1	-1	-1
1/18/2019	3:08:14 PM	810	1569	21	22	22	21	19	19	19	19	22	22	21	21	27.5	30.4	63.2	-1	-1	-1
1/18/2019	3:08:15 PM	13	1570	21	22	21	21	19	19	19	19	22	22	21	21	27.5	30.4	63.2	-1	-1	-1
1/18/2019	3:08:15 PM	216	1571	21	22	21	21	18	19	19	19	21	22	21	21	27.5	30.4	63.2	-1	-1	-1
1/18/2019	3:08:15 PM	403	1572	21	22	21	21	19	19	19	19	22	21	21	21	27.5	30.4	63.2	-1	-1	-1
1/18/2019	3:08:15 PM	607	1573	21	22	21	21	18	19	19	19	21	22	21	21	27.5	30.4	63.2	-1	-1	-1
1/18/2019	3:08:15 PM	810	1574	21	22	22	21	19	20	19	19	22	22	21	21	27.5	30.4	63.2	-1	-1	-1
1/18/2019	3:08:16 PM	13	1575	21	22	21	21	19	19	19	19	22	21	21	21	27.5	30.4	63.2	-1	-1	-1
1/18/2019	3:08:16 PM	216	1576	21	22	21	21	18	19	19	19	21	21	21	21	27.5	30.4	63.2	-1	-1	-1
1/18/2019	3:08:16 PM	403	1577	21	22	21	21	19	19	19	19	22	21	21	21	27.5	30.4	63.2	-1	-1	-1
1/18/2019	3:08:16 PM	607	1578	21	22	21	21	18	19	19	19	22	21	21	21	27.5	30.4	63.2	-1	-1	-1
1/18/2019	3:08:16 PM	810	1579	21	22	21	21	18	19	19	19	21	22	20	21	27.5	30.4	63.2	-1	-1	-1
1/18/2019	3:08:17 PM	13	1580	21	22	22	21	19	19	20	19	22	22	21	21	27.5	30.4	63.2	-1	-1	-1
1/18/2019	3:08:17 PM	216	1581	21	22	21	21	19	19	19	19	22	21	21	21	27.5	30.4	63.2	-1	-1	-1
1/18/2019	3:08:17 PM	403	1582	21	22	21	21	18	20	19	19	22	22	21	21	27.5	30.4	63.2	-1	-1	-1
1/18/2019	3:08:17 PM	607	1583	21	22	21	21	18	19	19	19	22	21	21	21	27.5	30.4	63.2	-1	-1	-1
1/18/2019	3:08:17 PM	810	1584	21	22	21	21	18	20	19	19	21	22	21	21	27.5	30.4	63.2	-1	-1	-1
1/18/2019	3:08:18 PM	13	1585	21	22	22	21	19	19	19	19	22	21	21	21	27.5	30.4	63.2	-1	-1	-1
1/18/2019	3:08:18 PM	216	1586	21	22	21	21	18	19	19	19	22	21	21	21	27.5	30.4	63.2	-1	-1	-1
1/18/2019	3:08:18 PM	403	1587	21	22	22	21	19	19	19	19	22	22	21	21	27.5	30.4	63.2	-1	-1	-1
1/18/2019	3:08:18 PM	607	1588	21	22	21	21	19	19	19	19	22	22	21	21	27.5	30.4	63.2	-1	-1	-1
1/18/2019	3:08:18 PM	810	1589	21	22	21	21	18	19	19	19	21	22	20	21	27.5	30.4	63.2	-1	-1	-1
1/18/2019	3:08:19 PM	13	1590	21	22	22	21	19	19	19	19	22	22	21	21	27.5	30.4	63.2	-1	-1	-1
1/18/2019	3:08:19 PM	216	1591	21	22	21	21	18	20	19	19	22	22	21	21	27.5	30.4	63.2	-1	-1	-1
1/18/2019	3:08:19 PM	403	1592	21	22	21	21	19	19	19	19	22	21	21	21	27.5	30.4	63.2	-1	-1	-1
1/18/2019	3:08:19 PM	607	1593	21	22	21	21	19	19	19	19	22	21	21	21	27.5	30.4	63.2	-1	-1	-1
1/18/2019	3:08:19 PM	810	1594	21	22	21	21	18	19	19	19	21	22	21	21	27.5	30.4	63.2	-1	-1	-1
1/18/2019	3:08:20 PM	13	1595	21	22	22	21	19	19	19	19	22	22	21	21	27.5	30.4	63.2	-1	-1	-1
1/18/2019	3:08:20 PM	216	1596	21	22	21	21	19	19	19	19	22	21	21	21	27.5	30.4	63.2	-1	-1	-1
1/18/2019	3:08:20 PM	403	1597	21	22	21	21	18	19	19	19	22	22	21	21	27.5	30.4	60.0	-1	-1	-1
1/18/2019	3:08:20 PM	607	1598	21	21	22	21	19	19	19	19	21	22	21	21	27.5	30.4	60.0	-1	-1	-1
1/18/2019	3:08:20 PM	810	1599	21	22	21	21	19	19	19	19	22	21	21	21	27.5	30.4	60.0	-1	-1	-1
1/18/2019	3:08:21 PM	13	1600	21	22	22	21	19	19	19	19	22	22	21	21	27.5	30.4	60.0	-1	-1	-1
1/18/2019	3:08:21 PM	216	1601	21	22	21	21	19	19	19	19	22	21	21	21	27.5	30.4	60.0	-1	-1	-1
1/18/2019	3:08:21 PM	403	1602	21	22	21	21	18	19	19	19	21	22	21	21	27.5	30.4	60.0	-1	-1	-1
1/18/2019	3:08:21 PM	607	1603	21	22	22	21	19	19	19	19	22	22	21	21	27.5	30.4	60.0	-1	-1	-1
1/18/2019	3:08:21 PM	810	1604	21	22	21	21	19	19	19	19	22	21	21	21	27.5	30.4	60.0	-1	-1	-1
1/18/2019	3:08:22 PM	13	1605	21	22	21	21	18	19	19	19	21	22	21	21	27.5	30.4	60.0	-1	-1	-1
1/18/2019	3:08:22 PM	216	1606	21	21	21	21	19	19	19	19	21	22	21	21	27.5	30.4	60.0	-1	-1	-1
1/18/2019	3:08:22 PM	403	1607	21	22	21	21	18	19	19	19	22	21	21	21	27.5	30.4	60.0	-1	-1	-1
1/18/2019	3:08:22 PM	607	1608	21	22	21	21	18	19	19	19	22	22	21	21	27.5	30.4	60.0	-1	-1	-1
1/18/2019	3:08:22 PM	810	1609	21	22	22	21	19	19	19	19	21	22	21	21	27.5	30.4	60.0	-1	-1	-1
1/18/2019	3:08:23 PM	13	1610	21	22	22	21	19	19	19	19	22	21	21	21	27.5	30.4	60.0	-1	-1	-1
1/18/2019	3:08:23 PM	216	1611	21	22	21	21	18	19	19	19	22	21	21	21	27.5	30.4	60.0	-1	-1	-1
1/18/2019	3:08:23 PM	403	1612	21	22	21	21	18	19	19	19	22	22	21	21	27.5	30.4	60.0	-1	-1	-1
1/18/2019	3:08:23 PM	607	1613	21	22	22	21	19	19	19	19	22	22	21	21	27.5	30.4	60.0	-1	-1	-1
1/18/2019	3:08:23 PM	810	1614	21	22	21	21	19	19	19	19	22	21	21	21	27.5	30.4	60.0	-1	-1	-1
1/18/2019	3:08:24 PM	13	1615	21	22	21	21	19	19	19	19	22	22	21	21	27.5	30.4	60.0	-1	-1	-1
1/18/2019	3:08:24 PM	216	1616	21	22	21	21	19	19	19	19	22	21	21	21	27.5	30.4	60.0	-1	-1	-1
1/18/2019	3:08:24 PM	403	1617	21	22	22	21	18	19	19	19	21	22	21	21	27.5	30.4	60.0	-1	-1	-1
1/18/2019	3:08:24 PM	607	1618	21	22	21	21	19	19	19	19	22	21	21	21	27.5	30.4	60.0	-1	-1	-1
1/18/2019	3:08:24 PM	810	1619	21	22	21	21	19	19	19	19	21	22	21	21	27.5	30.4	60.0	-1	-1	-1
1/18/2019	3:08:25 PM	13	1620	21	22	21	21	19	19	19	19	22	21	21	21	27.5	30.4	60.0	-1	-1	-1
1/18/2019	3:08:25 PM	216	1621	21	22	21	21	18	20	19	19	22	21	21	21	27.5	30.4	60.0	-1	-1	-1
1/18/2019	3:08:25 PM	403	1622	21	22	21	21	19	19	19	19	22	22	21	21	27.5	30.4	60.0	-1	-1	-1
1/18/2019	3:08:25 PM	607	1623	21	22	21	21	18	19	19	19	22	22	21	21	27.5	30.4	60.0	-1	-1	-1
1/18/2019	3:08:25 PM	810	1624	21	22	22	21	19	19	19	19	21	22	21	21	27.5	30.4	60.0	-1	-1	-1
1/18/2019	3:08:26 PM	8	1625	21	22	21	22	19	19	19	19	22	22	21	21	27.5	30.4	60.0	-1	-1	-1
1/18/2019	3:08:26 PM	211	1626	21	22	21	21	19	19	19	19	21	22	20	21	27.5	30.4	60.0	-1	-1	-1
1/18/2019	3:08:26 PM	414	1627	21	22	21	21	19	19	19	19	22	21	21	21	27.5	30.4	60.0	-1	-1	-1
1/18/2019	3:08:26 PM	601	1628	21	22	21	21	18	19	19	19	21	22	20	21	27.5	30.4	60.0	-1	-1	-1
1/18/2019	3:08:26 PM	804	1629	21	22	22	21	19	19	19	19	22	22	21	21	27.5	30.4	60.0	-1	-1	-1
1/18/2019	3:08:27 PM	8	1630	21	22	21	21	19	19	19	19	22	22	21	21	27.5	30.4	60.0	-1	-1	-1
1/18/2019	3:08:27 PM	211	1631	21	21	22	21	19	19	19	19	22	22	20	21	27.5	30.4	60.0	-1	-1	-1
1/18/2019	3:08:27 PM	414	1632	21	22	21	21	19	19	19	19	22	21	21	21	27.5	30.4	60.0	-1	-1	-1
1/18/2019	3:08:27 PM	601	1633	21	22	21	21	19	19	19	19	21	22	21	21	27.5	30.4	60.0	-1	-1	-1
1/18/2019	3:08:27 PM	804	1634	21	22	21	21	19	19	19	19	22	21	21	21	27.5	30.4	60.0	-1	-1	-1
1/18/2019	3:08:28 PM	8	1635	21	22	21	21	18	20	19	19	21	22	21	21	27.5	30.4	60.0	-1	-1	-1
1/18/2019	3:08:28 PM	211	1636	21	22	21	21	18	19	19	19	21	22	21	21	27.5	30.4	60.0	-1	-1	-1
1/18/2019	3:08:28 PM	414	1637	21	22	21	21	19	19	19	19	22	21	21	21	27.5	30.4	60.0	-1	-1	-1
1/18/2019	3:08:28 PM	601	1638	21	22	21	21	19	19	19	19	22	22	21	21	27.5	30.4	60.0	-1	-1	-1
1/18/2019	3:08:28 PM	804	1639	21	22	21	21	19	20	19	19	22	21	21	21	27.5	30.3	61.9	-1	-1	-1
1/18/2019	3:08:29 PM	8	1640	21	22	21	21	18	20	19	19	22	22	21	21	27.5	30.3	61.9	-1	-1	-1
1/18/2019	3:08:29 PM	211	1641	21	22	21	21	19	19	19	19	22	22	21	21	27.5	30.3	61.9	-1	-1	-1
1/18/2019	3:08:29 PM	414	1642	21	22	22	21	19	19	19	19	22	21	21	21	27.5	30.3	61.9	-1	-1	-1
1/18/2019	3:08:29 PM	601	1643	21	22	21	21	18	19	19	19	21	22	20	21	27.5	30.3	61.9	-1	-1	-1
1/18/2019	3:08:29 PM	804	1644	21	22	22	21	19	19	19	19	22	22	21	21	27.5	30.3	61.9	-1	-1	-1
1/18/2019	3:08:30 PM	8	1645	21	22	21	22	19	20	19	19	22	22	21	21	27.5	30.3	61.9	-1	-1	-1
1/18/2019	3:08:30 PM	211	1646	21	22	21	21	18	20	19	19	21	22	20	21	27.5	30.3	61.9	-1	-1	-1
1/18/2019	3:08:30 PM	414	1647	21	22	21	21	19	19	19	19	22	22	21	21	27.5	30.3	61.9	-1	-1	-1
1/18/2019	3:08:30 PM	601	1648	21	22	21	21	18	19	19	19	21	22	21	21	27.5	30.3	61.9	-1	-1	-1
1/18/2019	3:08:30 PM	804	1649	21	22	22	21	19	19	19	19	22	22	21	21	27.5	30.3	61.9	-1	-1	-1
1/18/2019	3:08:31 PM	8	1650	21	22	21	22	18	19	19	19	22	22	21	21	27.5	30.3	61.9	-1	-1	-1
1/18/2019	3:08:31 PM	211	1651	21	21	21	21	18	19	19	19	21	22	21	21	27.5	30.3	61.9	-1	-1	-1
1/18/2019	3:08:31 PM	414	1652	21	22	21	21	19	19	20	19	22	22	21	21	27.5	30.3	61.9	-1	-1	-1
1/18/2019	3:08:31 PM	601	1653	21	22	21	21	18	19	19	19	21	22	21	21	27.5	30.3	61.9	-1	-1	-1
1/18/2019	3:08:31 PM	804	1654	21	22	22	21	19	19	19	19	22	22	21	21	27.5	30.3	61.9	-1	-1	-1
1/18/2019	3:08:32 PM	8	1655	21	22	21	21	18	19	19	19	22	22	21	21	27.5	30.3	61.9	-1	-1	-1
1/18/2019	3:08:32 PM	211	1656	21	21	21	21	18	19	19	19	21	21	21	21	27.5	30.3	61.9	-1	-1	-1
1/18/2019	3:08:32 PM	414	1657	21	22	21	21	19	19	19	19	22	21	21	21	27.5	30.3	61.9	-1	-1	-1
1/18/2019	3:08:32 PM	601	1658	21	22	21	21	18	19	19	19	22	22	21	21	27.5	30.3	61.9	-1	-1	-1
1/18/2019	3:08:32 PM	804	1659	21	22	22	21	19	19	19	19	22	22	21	21	27.5	30.3	61.9	-1	-1	-1
1/18/2019	3:08:33 PM	8	1660	21	22	21	21	19	19	19	19	22	22	21	21	27.5	30.3	61.9	-1	-1	-1
1/18/2019	3:08:33 PM	211	1661	21	22	21	21	18	19	19	19	21	21	21	21	27.5	30.3	61.9	-1	-1	-1
1/18/2019	3:08:33 PM	414	1662	21	22	21	21	19	19	19	19	21	22	21	21	27.5	30.3	61.9	-1	-1	-1
1/18/2019	3:08:33 PM	601	1663	21	22	21	21	19	19	19	19	22	21	21	21	27.5	30.3	61.9	-1	-1	-1
1/18/2019	3:08:33 PM	804	1664	21	22	21	21	19	19	19	19	21	22	21	21	27.5	30.3	61.9	-1	-1	-1
1/18/2019	3:08:34 PM	8	1665	21	22	22	21	19	19	19	19	22	21	21	21	27.5	30.3	61.9	-1	-1	-1
1/18/2019	3:08:34 PM	211	1666	21	22	21	21	18	19	19	19	22	21	21	21	27.5	30.3	61.9	-1	-1	-1
1/18/2019	3:08:34 PM	414	1667	21	22	21	21	18	19	19	19	21	22	20	21	27.5	30.3	61.9	-1	-1	-1
1/18/2019	3:08:34 PM	601	1668	21	22	21	21	19	20	19	19	22	21	21	21	27.5	30.3	61.9	-1	-1	-1
1/18/2019	3:08:34 PM	804	1669	21	22	21	21	18	20	19	19	22	22	21	21	27.5	30.3	61.9	-1	-1	-1
1/18/2019	3:08:35 PM	8	1670	21	22	22	21	18	19	19	19	22	22	20	21	27.5	30.3	61.9	-1	-1	-1
1/18/2019	3:08:35 PM	211	1671	21	22	21	21	19	19	19	19	22	21	21	21	27.5	30.3	61.9	-1	-1	-1
1/18/2019	3:08:35 PM	414	1672	21	22	21	21	18	19	19	19	22	22	21	21	27.5	30.3	61.9	-1	-1	-1
1/18/2019	3:08:35 PM	602	1673	21	22	22	21	19	19	19	19	22	22	21	21	27.5	30.3	61.9	-1	-1	-1
1/18/2019	3:08:35 PM	805	1674	21	22	22	21	19	19	19	19	22	22	21	21	27.5	30.3	61.9	-1	-1	-1
1/18/2019	3:08:36 PM	8	1675	21	22	21	21	18	19	19	19	22	22	21	21	27.5	30.3	61.9	-1	-1	-1
1/18/2019	3:08:36 PM	211	1676	21	22	21	21	18	19	19	19	21	22	21	21	27.5	30.3	61.9	-1	-1	-1
1/18/2019	3:08:36 PM	414	1677	21	22	22	21	18	19	19	19	21	22	21	21	27.5	30.3	61.9	-1	-1	-1
1/18/2019	3:08:36 PM	602	1678	21	22	21	21	19	19	19	19	22	21	21	21	27.5	30.3	61.9	-1	-1	-1
1/18/2019	3:08:36 PM	805	1679	21	22	21	21	19	19	19	19	21	22	21	21	27.5	30.3	61.9	-1	-1	-1
1/18/2019	3:08:37 PM	8	1680	21	22	22	21	19	19	19	19	22	22	21	21	27.5	30.3	61.9	-1	-1	-1
1/18/2019	3:08:37 PM	211	1681	21	22	21	21	18	19	19	19	21	22	21	21	27.5	30.3	55.3	-1	-1	-1
1/18/2019	3:08:37 PM	414	1682	21	22	21	21	18	19	19	19	21	22	20	21	27.5	30.3	55.3	-1	-1	-1
1/18/2019	3:08:37 PM	602	1683	21	22	21	21	19	19	19	19	22	22	21	21	27.5	30.3	55.3	-1	-1	-1
1/18/2019	3:08:37 PM	805	1684	21	22	21	21	18	19	19	19	21	22	21	21	27.5	30.3	55.3	-1	-1	-1
1/18/2019	3:08:38 PM	8	1685	21	22	22	21	19	19	19	19	22	21	21	21	27.5	30.3	55.3	-1	-1	-1
1/18/2019	3:08:38 PM	211	1686	21	22	21	21	18	19	19	19	22	21	21	21	27.5	30.3	55.3	-1	-1	-1
1/18/2019	3:08:38 PM	414	1687	21	22	21	21	19	19	19	19	21	22	20	21	27.5	30.3	55.3	-1	-1	-1
1/18/2019	3:08:38 PM	602	1688	21	22	21	21	19	19	19	19	22	21	21	21	27.5	30.3	55.3	-1	-1	-1
1/18/2019	3:08:38 PM	805	1689	21	22	21	21	18	19	19	19	21	22	21	21	27.5	30.3	55.3	-1	-1	-1
1/18/2019	3:08:39 PM	8	1690	21	22	22	21	19	19	19	19	21	22	21	21	27.5	30.3	55.3	-1	-1	-1
1/18/2019	3:08:39 PM	211	1691	21	22	21	21	19	19	19	19	22	21	21	21	27.5	30.3	55.3	-1	-1	-1
1/18/2019	3:08:39 PM	414	1692	21	22	21	21	18	19	19	19	21	22	21	21	27.5	30.3	55.3	-1	-1	-1
1/18/2019	3:08:39 PM	602	1693	21	22	22	21	19	19	19	19	22	22	21	21	27.5	30.3	55.3	-1	-1	-1
1/18/2019	3:08:39 PM	805	1694	21	22	21	21	19	19	19	19	22	21	21	21	27.5	30.3	55.3	-1	-1	-1
1/18/2019	3:08:40 PM	8	1695	21	22	21	21	19	19	19	19	21	22	21	21	27.5	30.3	55.3	-1	-1	-1
1/18/2019	3:08:40 PM	211	1696	21	22	21	21	19	19	19	19	21	21	21	21	27.5	30.3	55.3	-1	-1	-1
1/18/2019	3:08:40 PM	414	1697	21	22	21	21	18	19	19	19	22	22	21	21	27.5	30.3	55.3	-1	-1	-1
1/18/2019	3:08:40 PM	602	1698	21	22	22	21	19	19	19	19	22	22	21	21	27.5	30.3	55.3	-1	-1	-1
1/18/2019	3:08:40 PM	805	1699	21	22	21	21	19	19	19	19	22	22	21	21	27.5	30.3	55.3	-1	-1	-1
1/18/2019	3:08:41 PM	8	1700	21	22	21	21	18	19	19	19	22	21	21	21	27.5	30.3	55.3	-1	-1	-1
1/18/2019	3:08:41 PM	211	1701	21	22	21	21	18	19	19	19	21	22	20	21	27.5	30.3	55.3	-1	-1	-1
1/18/2019	3:08:41 PM	414	1702	21	22	22	21	19	19	19	19	22	21	21	21	27.5	30.3	55.3	-1	-1	-1
1/18/2019	3:08:41 PM	602	1703	21	22	21	22	18	19	19	19	22	22	21	21	27.5	30.3	55.3	-1	-1	-1
1/18/2019	3:08:41 PM	805	1704	21	22	22	21	19	19	19	19	22	22	21	21	27.5	30.3	55.3	-1	-1	-1
1/18/2019	3:08:42 PM	8	1705	21	22	22	21	19	19	19	19	22	21	21	21	27.5	30.3	55.3	-1	-1	-1
1/18/2019	3:08:42 PM	211	1706	21	22	21	21	18	19	19	19	22	21	21	21	27.5	30.3	55.3	-1	-1	-1
1/18/2019	3:08:42 PM	414	1707	21	22	21	21	18	19	19	19	21	22	21	21	27.5	30.3	55.3	-1	-1	-1
1/18/2019	3:08:42 PM	602	1708	21	22	22	21	19	19	19	19	22	21	21	21	27.5	30.3	55.3	-1	-1	-1
1/18/2019	3:08:42 PM	805	1709	21	22	21	21	19	19	19	19	22	22	21	21	27.5	30.3	55.3	-1	-1	-1
1/18/2019	3:08:43 PM	8	1710	21	22	21	22	18	20	19	19	22	22	21	21	27.5	30.3	55.3	-1	-1	-1
1/18/2019	3:08:43 PM	211	1711	21	21	21	21	18	19	19	19	21	22	20	21	27.5	30.3	55.3	-1	-1	-1
1/18/2019	3:08:43 PM	414	1712	21	22	21	21	19	19	19	19	22	21	21	21	27.5	30.3	55.3	-1	-1	-1
1/18/2019	3:08:43 PM	602	1713	21	22	22	21	18	19	19	19	21	22	21	21	27.5	30.3	55.3	-1	-1	-1
1/18/2019	3:08:43 PM	805	1714	21	22	22	21	19	19	19	19	22	21	21	21	27.5	30.3	55.3	-1	-1	-1
1/18/2019	3:08:44 PM	8	1715	21	22	21	22	18	19	19	19	22	21	21	21	27.5	30.3	55.3	-1	-1	-1
1/18/2019	3:08:44 PM	211	1716	21	22	21	21	18	19	19	19	21	22	21	21	27.5	30.3	55.3	-1	-1	-1
1/18/2019	3:08:44 PM	414	1717	21	22	21	21	19	19	19	19	22	22	21	21	27.5	30.3	55.3	-1	-1	-1
1/18/2019	3:08:44 PM	602	1718	21	22	21	21	18	19	19	19	22	22	21	21	27.5	30.3	55.3	-1	-1	-1
1/18/2019	3:08:44 PM	805	1719	21	22	22	21	18	19	19	19	21	22	20	21	27.5	30.3	55.3	-1	-1	-1
1/18/2019	3:08:45 PM	24	1720	21	22	22	21	19	19	19	19	21	22	21	21	27.5	30.3	55.3	-1	-1	-1
1/18/2019	3:08:45 PM	211	1721	21	22	21	21	18	19	19	19	22	21	21	21	27.5	30.3	55.3	-1	-1	-1
1/18/2019	3:08:45 PM	414	1722	21	22	21	21	18	19	19	19	22	22	21	21	27.5	30.3	55.3	-1	-1	-1
1/18/2019	3:08:45 PM	602	1723	21	22	22	21	19	19	19	19	22	21	21	21	27.5	30.3	47.1	-1	-1	-1
1/18/2019	3:08:45 PM	805	1724	21	22	21	21	19	19	19	19	22	22	21	21	27.5	30.3	47.1	-1	-1	-1
1/18/2019	3:08:46 PM	8	1725	21	22	21	22	18	20	19	19	22	22	21	21	27.5	30.3	47.1	-1	-1	-1
1/18/2019	3:08:46 PM	211	1726	21	21	21	21	18	19	19	19	21	22	21	21	27.5	30.3	47.1	-1	-1	-1
1/18/2019	3:08:46 PM	414	1727	21	22	21	21	19	19	19	19	22	22	21	21	27.5	30.3	47.1	-1	-1	-1
1/18/2019	3:08:46 PM	602	1728	21	22	21	21	18	19	19	19	22	22	21	21	27.5	30.3	47.1	-1	-1	-1
1/18/2019	3:08:46 PM	805	1729	21	22	21	21	19	19	19	19	21	22	21	21	27.5	30.3	47.1	-1	-1	-1
1/18/2019	3:08:47 PM	8	1730	21	22	22	21	19	19	20	19	22	21	21	21	27.5	30.3	47.1	-1	-1	-1
1/18/2019	3:08:47 PM	211	1731	21	22	21	21	18	19	19	19	22	21	21	21	27.5	30.3	47.1	-1	-1	-1
1/18/2019	3:08:47 PM	414	1732	21	22	21	21	18	19	19	19	21	22	21	21	27.5	30.3	47.1	-1	-1	-1
1/18/2019	3:08:47 PM	602	1733	21	22	22	21	19	19	19	19	22	21	21	21	27.5	30.3	47.1	-1	-1	-1
1/18/2019	3:08:47 PM	805	1734	21	22	21	21	18	19	19	19	22	21	21	21	27.5	30.3	47.1	-1	-1	-1
1/18/2019	3:08:48 PM	8	1735	21	22	21	21	18	19	19	19	22	22	21	21	27.5	30.3	47.1	-1	-1	-1
1/18/2019	3:08:48 PM	211	1736	21	21	22	21	19	19	19	19	21	22	20	21	27.5	30.3	47.1	-1	-1	-1
1/18/2019	3:08:48 PM	414	1737	21	22	22	21	19	19	19	19	22	22	21	21	27.5	30.3	47.1	-1	-1	-1
1/18/2019	3:08:48 PM	602	1738	21	22	21	21	18	19	19	19	22	22	21	21	27.5	30.3	47.1	-1	-1	-1
1/18/2019	3:08:48 PM	805	1739	21	22	22	21	18	19	19	19	21	22	20	21	27.5	30.3	47.1	-1	-1	-1
1/18/2019	3:08:49 PM	8	1740	21	22	22	21	19	19	19	19	22	22	20	21	27.5	30.3	47.1	-1	-1	-1
1/18/2019	3:08:49 PM	211	1741	21	22	21	21	19	19	19	19	22	21	21	21	27.5	30.3	47.1	-1	-1	-1
1/18/2019	3:08:49 PM	414	1742	21	22	21	21	19	19	19	19	22	21	21	21	27.5	30.3	47.1	-1	-1	-1
1/18/2019	3:08:49 PM	602	1743	21	22	22	21	19	19	19	19	22	22	21	21	27.5	30.3	47.1	-1	-1	-1
1/18/2019	3:08:49 PM	805	1744	21	22	21	21	18	19	19	19	22	21	21	21	27.5	30.3	47.1	-1	-1	-1
1/18/2019	3:08:50 PM	8	1745	21	22	21	21	18	19	19	19	21	22	21	21	27.5	30.3	47.1	-1	-1	-1
1/18/2019	3:08:50 PM	211	1746	21	22	21	21	19	19	19	19	22	21	21	21	27.5	30.3	47.1	-1	-1	-1
1/18/2019	3:08:50 PM	414	1747	21	22	21	21	19	19	19	19	21	22	21	21	27.5	30.3	47.1	-1	-1	-1
1/18/2019	3:08:50 PM	602	1748	21	22	21	21	19	19	19	19	22	22	21	21	27.5	30.3	47.1	-1	-1	-1
1/18/2019	3:08:50 PM	805	1749	21	22	21	21	18	19	19	19	21	22	20	21	27.5	30.3	47.1	-1	-1	-1
1/18/2019	3:08:51 PM	8	1750	21	22	22	21	19	19	19	19	21	21	21	21	27.5	30.3	47.1	-1	-1	-1
1/18/2019	3:08:51 PM	211	1751	21	22	21	21	18	19	18	19	21	22	21	21	27.5	30.3	47.1	-1	-1	-1
1/18/2019	3:08:51 PM	414	1752	21	22	21	21	19	19	19	19	22	22	21	21	27.5	30.3	47.1	-1	-1	-1
1/18/2019	3:08:51 PM	602	1753	21	22	21	21	18	19	19	19	22	22	21	21	27.5	30.3	47.1	-1	-1	-1
1/18/2019	3:08:51 PM	805	1754	21	22	21	21	19	19	19	19	22	22	21	21	27.5	30.3	47.1	-1	-1	-1
1/18/2019	3:08:52 PM	8	1755	21	22	21	21	18	19	19	19	22	21	21	21	27.5	30.3	47.1	-1	-1	-1
1/18/2019	3:08:52 PM	211	1756	21	22	21	21	18	19	19	19	21	21	21	21	27.5	30.3	47.1	-1	-1	-1
1/18/2019	3:08:52 PM	414	1757	21	22	21	21	19	19	19	19	22	22	21	21	27.5	30.3	47.1	-1	-1	-1
1/18/2019	3:08:52 PM	602	1758	21	22	21	21	19	19	19	19	22	22	21	21	27.5	30.3	47.1	-1	-1	-1
1/18/2019	3:08:52 PM	805	1759	21	22	21	21	18	19	19	19	21	22	20	21	27.5	30.3	47.1	-1	-1	-1
1/18/2019	3:08:53 PM	8	1760	21	22	21	21	19	19	19	19	22	21	21	21	27.5	30.3	47.1	-1	-1	-1
1/18/2019	3:08:53 PM	211	1761	21	22	21	21	18	19	19	19	22	22	20	21	27.5	30.3	47.1	-1	-1	-1
1/18/2019	3:08:53 PM	414	1762	21	22	22	21	19	19	19	19	22	22	21	21	27.5	30.3	47.1	-1	-1	-1
1/18/2019	3:08:53 PM	602	1763	21	22	21	21	18	20	19	19	22	22	21	21	27.5	30.3	47.1	-1	-1	-1
1/18/2019	3:08:53 PM	805	1764	21	22	21	21	18	19	19	19	21	22	20	21	27.5	30.3	47.1	-1	-1	-1
1/18/2019	3:08:54 PM	8	1765	21	22	21	21	19	19	19	19	22	21	21	21	27.5	30.2	43.7	-1	-1	-1
1/18/2019	3:08:54 PM	211	1766	21	22	21	22	18	19	19	19	21	22	21	21	27.5	30.2	43.7	-1	-1	-1
1/18/2019	3:08:54 PM	414	1767	21	22	22	21	19	19	19	19	22	22	21	21	27.5	30.2	43.7	-1	-1	-1
1/18/2019	3:08:54 PM	602	1768	21	22	21	21	18	19	19	19	22	22	21	21	27.5	30.2	43.7	-1	-1	-1
1/18/2019	3:08:54 PM	805	1769	21	22	21	21	18	19	19	19	21	22	20	21	27.5	30.2	43.7	-1	-1	-1
1/18/2019	3:08:55 PM	8	1770	21	22	22	21	19	19	19	19	21	21	21	21	27.5	30.2	43.7	-1	-1	-1
1/18/2019	3:08:55 PM	211	1771	21	22	21	21	18	19	19	19	22	21	21	21	27.5	30.2	43.7	-1	-1	-1
1/18/2019	3:08:55 PM	414	1772	21	22	21	21	19	20	19	19	21	22	21	21	27.5	30.2	43.7	-1	-1	-1
1/18/2019	3:08:55 PM	602	1773	21	22	21	21	19	19	19	19	22	21	21	21	27.5	30.2	43.7	-1	-1	-1
1/18/2019	3:08:55 PM	805	1774	21	22	21	21	18	19	19	19	22	21	21	21	27.5	30.2	43.7	-1	-1	-1
1/18/2019	3:08:56 PM	8	1775	21	22	21	21	18	20	19	19	21	22	21	21	27.5	30.2	43.7	-1	-1	-1
1/18/2019	3:08:56 PM	211	1776	21	22	21	21	19	19	19	19	22	21	21	21	27.5	30.2	43.7	-1	-1	-1
1/18/2019	3:08:56 PM	414	1777	21	22	21	21	18	19	19	19	22	22	21	21	27.5	30.2	43.7	-1	-1	-1
1/18/2019	3:08:56 PM	602	1778	21	22	21	21	19	19	19	19	22	21	21	21	27.5	30.2	43.7	-1	-1	-1
1/18/2019	3:08:56 PM	805	1779	21	22	21	21	18	20	19	19	21	22	21	21	27.5	30.2	43.7	-1	-1	-1
1/18/2019	3:08:57 PM	8	1780	21	22	22	21	18	19	19	19	21	22	20	21	27.5	30.2	43.7	-1	-1	-1
1/18/2019	3:08:57 PM	211	1781	21	22	21	21	18	19	19	18	22	21	21	21	27.5	30.2	43.7	-1	-1	-1
1/18/2019	3:08:57 PM	414	1782	21	22	21	22	18	20	19	19	22	22	21	21	27.5	30.2	43.7	-1	-1	-1
1/18/2019	3:08:57 PM	602	1783	21	22	22	21	19	19	19	19	22	22	21	21	27.5	30.2	43.7	-1	-1	-1
1/18/2019	3:08:57 PM	805	1784	21	22	21	21	18	19	19	19	22	21	21	21	27.5	30.2	43.7	-1	-1	-1
1/18/2019	3:08:58 PM	8	1785	21	22	21	21	19	19	19	19	21	22	21	21	27.5	30.2	43.7	-1	-1	-1
1/18/2019	3:08:58 PM	211	1786	21	22	21	21	19	19	19	19	22	22	21	21	27.5	30.2	43.7	-1	-1	-1
1/18/2019	3:08:58 PM	414	1787	21	22	21	21	19	20	19	19	22	22	21	21	27.5	30.2	43.7	-1	-1	-1
1/18/2019	3:08:58 PM	602	1788	21	22	21	21	19	19	19	19	22	22	21	21	27.5	30.2	43.7	-1	-1	-1
1/18/2019	3:08:58 PM	805	1789	21	22	22	21	18	19	19	19	22	21	21	21	27.5	30.2	43.7	-1	-1	-1
1/18/2019	3:08:59 PM	8	1790	21	22	21	21	18	19	19	19	22	22	21	21	27.5	30.2	43.7	-1	-1	-1
1/18/2019	3:08:59 PM	211	1791	21	22	21	21	18	19	19	19	21	22	20	21	27.5	30.2	43.7	-1	-1	-1
1/18/2019	3:08:59 PM	414	1792	21	22	21	21	19	19	19	19	22	21	21	21	27.5	30.2	43.7	-1	-1	-1
1/18/2019	3:08:59 PM	602	1793	21	22	21	21	19	19	19	19	22	22	21	21	27.5	30.2	43.7	-1	-1	-1
1/18/2019	3:08:59 PM	805	1794	21	22	22	21	19	19	19	19	22	22	20	21	27.5	30.2	43.7	-1	-1	-1
1/18/2019	3:09:00 PM	8	1795	21	22	21	21	19	19	19	19	22	21	21	21	27.5	30.2	43.7	-1	-1	-1
1/18/2019	3:09:00 PM	211	1796	21	22	21	21	18	19	19	19	22	22	21	21	27.5	30.2	43.7	-1	-1	-1
1/18/2019	3:09:00 PM	414	1797	21	22	22	21	19	19	19	19	21	22	21	21	27.5	30.2	43.7	-1	-1	-1
1/18/2019	3:09:00 PM	602	1798	21	22	21	21	19	19	19	19	22	22	21	21	27.5	30.2	43.7	-1	-1	-1
1/18/2019	3:09:00 PM	805	1799	21	22	21	21	18	19	19	19	21	22	21	21	27.5	30.2	43.7	-1	-1	-1
1/18/2019	3:09:01 PM	8	1800	21	22	22	21	19	19	19	19	21	22	21	21	27.5	30.2	43.7	-1	-1	-1
1/18/2019	3:09:01 PM	211	1801	21	22	21	21	19	19	19	19	22	21	21	21	27.5	30.2	43.7	-1	-1	-1
1/18/2019	3:09:01 PM	414	1802	21	22	21	21	18	20	19	19	22	22	21	21	27.5	30.2	43.7	-1	-1	-1
1/18/2019	3:09:01 PM	602	1803	21	22	21	21	18	19	19	19	22	22	21	21	27.5	30.2	43.7	-1	-1	-1
1/18/2019	3:09:01 PM	805	1804	21	22	21	21	19	19	19	19	22	21	21	21	27.5	30.2	43.7	-1	-1	-1
1/18/2019	3:09:02 PM	8	1805	21	22	21	21	18	19	19	19	22	21	21	21	27.5	30.2	43.7	-1	-1	-1
1/18/2019	3:09:02 PM	211	1806	21	22	21	21	18	19	19	19	22	21	21	21	27.5	30.2	43.7	-1	-1	-1
1/18/2019	3:09:02 PM	414	1807	21	22	22	21	19	19	19	19	22	22	21	21	27.5	30.2	75.1	-1	-1	-1
1/18/2019	3:09:02 PM	602	1808	21	22	21	21	18	20	19	19	22	22	21	21	27.5	30.2	75.1	-1	-1	-1
1/18/2019	3:09:02 PM	805	1809	21	22	22	21	19	19	19	19	21	21	21	21	27.5	30.2	75.1	-1	-1	-1
1/18/2019	3:09:03 PM	8	1810	21	22	21	21	19	19	19	19	22	21	21	21	27.5	30.2	75.1	-1	-1	-1
1/18/2019	3:09:03 PM	211	1811	21	22	21	21	18	19	19	19	21	22	21	21	27.5	30.2	75.1	-1	-1	-1
1/18/2019	3:09:03 PM	414	1812	21	22	22	21	19	19	19	19	22	22	21	21	27.5	30.2	75.1	-1	-1	-1
1/18/2019	3:09:03 PM	602	1813	21	22	21	21	18	19	19	19	22	22	21	21	27.5	30.2	75.1	-1	-1	-1
1/18/2019	3:09:03 PM	805	1814	21	22	21	21	18	19	19	19	21	22	20	21	27.5	30.2	75.1	-1	-1	-1
1/18/2019	3:09:04 PM	8	1815	21	22	21	21	19	19	19	19	22	21	21	21	27.5	30.2	75.1	-1	-1	-1
1/18/2019	3:09:04 PM	211	1816	21	22	21	21	18	20	19	19	21	22	21	21	27.5	30.2	75.1	-1	-1	-1
1/18/2019	3:09:04 PM	414	1817	21	22	22	21	19	19	19	19	22	22	21	21	27.5	30.2	75.1	-1	-1	-1
1/18/2019	3:09:04 PM	602	1818	21	22	21	21	18	19	19	19	22	21	21	21	27.5	30.2	75.1	-1	-1	-1
1/18/2019	3:09:04 PM	805	1819	21	22	21	21	18	19	19	19	21	22	20	21	27.5	30.2	75.1	-1	-1	-1
1/18/2019	3:09:05 PM	8	1820	21	22	21	21	19	19	20	19	22	21	21	21	27.5	30.2	75.1	-1	-1	-1
1/18/2019	3:09:05 PM	211	1821	21	22	21	21	19	19	19	19	22	21	21	21	27.5	30.2	75.1	-1	-1	-1
1/18/2019	3:09:05 PM	414	1822	21	22	21	22	18	19	19	19	21	22	21	21	27.5	30.2	75.1	-1	-1	-1
1/18/2019	3:09:05 PM	602	1823	21	22	21	21	19	19	19	19	22	21	21	21	27.5	30.2	75.1	-1	-1	-1
1/18/2019	3:09:05 PM	805	1824	21	22	21	21	18	20	19	19	21	22	21	21	27.5	30.2	75.1	-1	-1	-1
1/18/2019	3:09:06 PM	8	1825	21	22	22	21	18	19	19	19	22	22	21	21	27.5	30.2	75.1	-1	-1	-1
1/18/2019	3:09:06 PM	211	1826	21	22	21	21	19	19	19	19	22	21	21	21	27.5	30.2	75.1	-1	-1	-1
1/18/2019	3:09:06 PM	414	1827	21	22	21	21	18	19	19	19	22	22	21	21	27.5	30.2	75.1	-1	-1	-1
1/18/2019	3:09:06 PM	602	1828	21	22	21	21	18	19	19	19	21	22	21	21	27.5	30.2	75.1	-1	-1	-1
1/18/2019	3:09:06 PM	805	1829	21	22	21	21	19	19	19	19	22	21	21	21	27.5	30.2	75.1	-1	-1	-1
1/18/2019	3:09:07 PM	8	1830	21	22	21	22	19	19	19	19	22	22	21	21	27.5	30.2	75.1	-1	-1	-1
1/18/2019	3:09:07 PM	211	1831	21	22	21	21	18	20	19	19	21	22	20	21	27.5	30.2	75.1	-1	-1	-1
1/18/2019	3:09:07 PM	414	1832	21	22	22	21	19	19	19	19	22	22	21	21	27.5	30.2	75.1	-1	-1	-1
1/18/2019	3:09:07 PM	602	1833	21	22	21	22	18	19	19	19	22	21	21	21	27.5	30.2	75.1	-1	-1	-1
1/18/2019	3:09:07 PM	805	1834	21	22	21	21	18	19	19	19	21	22	21	21	27.5	30.2	75.1	-1	-1	-1
1/18/2019	3:09:08 PM	8	1835	21	22	21	21	19	19	20	19	22	22	21	21	27.5	30.2	75.1	-1	-1	-1
1/18/2019	3:09:08 PM	211	1836	21	22	21	21	19	19	19	19	22	21	21	21	27.5	30.2	75.1	-1	-1	-1
1/18/2019	3:09:08 PM	414	1837	21	22	21	21	18	19	19	19	22	21	21	21	27.5	30.2	75.1	-1	-1	-1
1/18/2019	3:09:08 PM	602	1838	21	22	22	21	18	19	19	19	21	22	20	21	27.5	30.2	75.1	-1	-1	-1
1/18/2019	3:09:08 PM	805	1839	21	22	21	21	18	19	19	19	22	21	21	21	27.5	30.2	75.1	-1	-1	-1
1/18/2019	3:09:09 PM	8	1840	21	22	21	21	18	19	19	19	21	22	21	21	27.5	30.2	75.1	-1	-1	-1
1/18/2019	3:09:09 PM	211	1841	21	22	22	21	19	19	19	19	22	22	21	21	27.5	30.2	75.1	-1	-1	-1
1/18/2019	3:09:09 PM	414	1842	21	22	21	21	19	19	19	19	22	22	21	21	27.5	30.2	75.1	-1	-1	-1
1/18/2019	3:09:09 PM	602	1843	21	22	21	21	19	19	19	19	21	22	21	21	27.5	30.2	75.1	-1	-1	-1
1/18/2019	3:09:09 PM	805	1844	21	22	21	21	19	19	19	19	22	21	21	21	27.5	30.2	75.1	-1	-1	-1
1/18/2019	3:09:10 PM	8	1845	21	22	21	21	19	19	19	19	22	22	21	21	27.5	30.2	75.1	-1	-1	-1
1/18/2019	3:09:10 PM	211	1846	21	22	21	21	19	20	19	19	21	22	21	21	27.5	30.2	75.1	-1	-1	-1
1/18/2019	3:09:10 PM	414	1847	21	22	22	21	19	19	19	19	22	22	21	21	27.5	30.2	75.1	-1	-1	-1
1/18/2019	3:09:10 PM	602	1848	21	22	21	21	18	19	19	19	21	21	21	21	27.5	30.2	75.1	-1	-1	-1
1/18/2019	3:09:10 PM	805	1849	21	22	21	21	18	19	19	19	21	22	21	21	27.5	30.3	75.3	-1	-1	-1
1/18/2019	3:09:11 PM	8	1850	21	22	21	21	19	19	19	19	22	22	21	21	27.5	30.3	75.3	-1	-1	-1
1/18/2019	3:09:11 PM	211	1851	21	22	21	21	19	19	19	19	22	22	21	21	27.5	30.3	75.3	-1	-1	-1
1/18/2019	3:09:11 PM	414	1852	21	22	21	21	18	20	19	19	22	22	21	21	27.5	30.3	75.3	-1	-1	-1
1/18/2019	3:09:11 PM	602	1853	21	22	21	21	19	19	19	19	21	21	21	21	27.5	30.3	75.3	-1	-1	-1
1/18/2019	3:09:11 PM	805	1854	21	22	21	21	19	19	19	19	22	21	21	21	27.5	30.3	75.3	-1	-1	-1
1/18/2019	3:09:12 PM	8	1855	21	22	21	22	18	19	19	19	22	22	21	21	27.5	30.3	75.3	-1	-1	-1
1/18/2019	3:09:12 PM	211	1856	21	22	22	21	18	19	19	19	21	22	20	21	27.5	30.3	75.3	-1	-1	-1
1/18/2019	3:09:12 PM	414	1857	21	22	22	21	19	19	19	19	22	21	21	21	27.5	30.3	75.3	-1	-1	-1
1/18/2019	3:09:12 PM	602	1858	21	22	21	22	18	19	19	19	22	22	21	21	27.5	30.3	75.3	-1	-1	-1
1/18/2019	3:09:12 PM	805	1859	21	22	21	21	18	19	19	19	21	22	20	21	27.5	30.3	75.3	-1	-1	-1
1/18/2019	3:09:13 PM	8	1860	21	22	22	21	19	19	19	19	22	22	21	21	27.5	30.3	75.3	-1	-1	-1
1/18/2019	3:09:13 PM	211	1861	21	22	21	21	19	19	19	19	22	21	21	21	27.5	30.3	75.3	-1	-1	-1
1/18/2019	3:09:13 PM	414	1862	21	22	21	21	18	20	19	19	22	22	21	21	27.5	30.3	75.3	-1	-1	-1
1/18/2019	3:09:13 PM	602	1863	21	22	21	21	19	19	19	19	22	21	21	21	27.5	30.3	75.3	-1	-1	-1
1/18/2019	3:09:13 PM	805	1864	21	22	21	21	19	19	19	19	22	21	21	21	27.5	30.3	75.3	-1	-1	-1
1/18/2019	3:09:14 PM	8	1865	21	22	21	22	18	19	19	19	22	22	21	21	27.5	30.3	75.3	-1	-1	-1
1/18/2019	3:09:14 PM	211	1866	21	22	21	21	18	20	19	19	21	22	21	21	27.5	30.3	75.3	-1	-1	-1
1/18/2019	3:09:14 PM	414	1867	21	22	21	21	19	19	19	19	21	22	21	21	27.5	30.3	75.3	-1	-1	-1
1/18/2019	3:09:14 PM	602	1868	21	22	21	21	19	19	19	19	22	21	21	21	27.5	30.3	75.3	-1	-1	-1
1/18/2019	3:09:14 PM	805	1869	21	22	21	21	18	19	19	19	22	21	21	21	27.5	30.3	75.3	-1	-1	-1
1/18/2019	3:09:15 PM	8	1870	21	22	21	22	18	20	19	19	22	22	21	21	27.5	30.3	75.3	-1	-1	-1
1/18/2019	3:09:15 PM	211	1871	21	22	22	21	19	19	19	19	22	22	21	21	27.5	30.3	75.3	-1	-1	-1
1/18/2019	3:09:15 PM	414	1872	21	22	21	21	18	19	19	19	22	21	21	21	27.5	30.3	75.3	-1	-1	-1
1/18/2019	3:09:15 PM	602	1873	21	22	22	21	18	19	19	19	22	22	21	21	27.5	30.3	75.3	-1	-1	-1
1/18/2019	3:09:15 PM	805	1874	21	22	21	21	18	19	19	19	22	21	21	21	27.5	30.3	75.3	-1	-1	-1
1/18/2019	3:09:16 PM	8	1875	21	22	21	21	19	19	19	19	22	22	21	21	27.5	30.3	75.3	-1	-1	-1
1/18/2019	3:09:16 PM	211	1876	21	22	22	21	19	19	19	19	22	22	21	21	27.5	30.3	75.3	-1	-1	-1
1/18/2019	3:09:16 PM	414	1877	21	22	21	21	18	19	19	19	22	22	21	21	27.5	30.3	75.3	-1	-1	-1
1/18/2019	3:09:16 PM	602	1878	21	22	21	21	18	19	19	19	22	22	20	21	27.5	30.3	75.3	-1	-1	-1
1/18/2019	3:09:16 PM	805	1879	21	22	21	21	19	19	19	19	22	21	21	21	27.5	30.3	75.3	-1	-1	-1
1/18/2019	3:09:17 PM	8	1880	21	22	21	22	18	20	19	19	22	22	21	21	27.5	30.3	75.3	-1	-1	-1
1/18/2019	3:09:17 PM	211	1881	21	22	22	21	19	19	19	19	22	22	21	21	27.5	30.3	75.3	-1	-1	-1
1/18/2019	3:09:17 PM	414	1882	21	22	21	21	19	19	19	19	22	21	21	21	27.5	30.3	75.3	-1	-1	-1
1/18/2019	3:09:17 PM	602	1883	21	22	21	21	19	19	19	19	22	22	21	21	27.5	30.3	75.3	-1	-1	-1
1/18/2019	3:09:17 PM	805	1884	21	22	21	21	19	19	19	19	22	21	21	21	27.5	30.3	75.3	-1	-1	-1
1/18/2019	3:09:18 PM	8	1885	21	22	21	22	19	19	19	19	22	21	21	21	27.5	30.3	75.3	-1	-1	-1
1/18/2019	3:09:18 PM	211	1886	21	22	21	21	18	20	19	19	21	22	21	21	27.5	30.3	75.3	-1	-1	-1
1/18/2019	3:09:18 PM	414	1887	21	22	22	21	19	19	19	19	22	22	21	21	27.5	30.3	75.3	-1	-1	-1
1/18/2019	3:09:18 PM	602	1888	21	22	21	21	18	20	19	19	21	22	21	21	27.5	30.3	75.3	-1	-1	-1
1/18/2019	3:09:18 PM	805	1889	21	22	22	21	19	19	19	19	22	22	21	21	27.5	30.3	75.3	-1	-1	-1
1/18/2019	3:09:19 PM	8	1890	21	22	21	21	19	19	19	19	22	21	21	21	27.5	30.3	75.3	-1	-1	-1
1/18/2019	3:09:19 PM	211	1891	21	22	21	21	18	20	19	19	22	22	21	21	27.5	30.4	74.7	-1	-1	-1
1/18/2019	3:09:19 PM	414	1892	21	22	21	21	18	19	19	19	21	22	21	21	27.5	30.4	74.7	-1	-1	-1
1/18/2019	3:09:19 PM	602	1893	21	22	21	21	18	19	19	19	22	21	21	21	27.5	30.4	74.7	-1	-1	-1
1/18/2019	3:09:19 PM	805	1894	21	22	21	21	18	19	19	19	22	22	20	21	27.5	30.4	74.7	-1	-1	-1
1/18/2019	3:09:20 PM	8	1895	21	22	22	21	19	19	19	19	21	22	21	21	27.5	30.4	74.7	-1	-1	-1
1/18/2019	3:09:20 PM	211	1896	21	22	21	21	19	19	19	19	22	21	21	21	27.5	30.4	74.7	-1	-1	-1
1/18/2019	3:09:20 PM	414	1897	21	22	21	21	18	19	19	19	21	21	21	21	27.5	30.4	74.7	-1	-1	-1
1/18/2019	3:09:20 PM	602	1898	21	22	22	21	19	19	19	19	22	22	21	21	27.5	30.4	74.7	-1	-1	-1
1/18/2019	3:09:20 PM	805	1899	21	22	21	21	19	19	19	19	22	21	21	21	27.5	30.4	74.7	-1	-1	-1
1/18/2019	3:09:21 PM	12	1900	21	22	21	21	18	19	19	19	22	22	21	21	27.5	30.4	74.7	-1	-1	-1
1/18/2019	3:09:21 PM	215	1901	21	22	21	21	18	19	19	19	21	22	20	21	27.5	30.4	74.7	-1	-1	-1
1/18/2019	3:09:21 PM	403	1902	21	22	21	21	19	19	19	19	22	21	20	21	27.5	30.4	74.7	-1	-1	-1
1/18/2019	3:09:21 PM	606	1903	21	22	21	21	18	20	19	19	22	22	21	21	27.5	30.4	74.7	-1	-1	-1
1/18/2019	3:09:21 PM	809	1904	21	22	21	21	19	19	19	19	21	22	20	21	27.5	30.4	74.7	-1	-1	-1
1/18/2019	3:09:22 PM	12	1905	21	22	21	21	19	19	20	19	22	21	21	21	27.5	30.4	74.7	-1	-1	-1
1/18/2019	3:09:22 PM	215	1906	21	22	21	21	18	19	19	19	22	21	21	21	27.5	30.4	74.7	-1	-1	-1
1/18/2019	3:09:22 PM	403	1907	21	22	21	21	19	19	19	19	21	22	21	21	27.5	30.4	74.7	-1	-1	-1
1/18/2019	3:09:22 PM	606	1908	21	22	21	21	19	19	19	19	22	21	21	21	27.5	30.4	74.7	-1	-1	-1
1/18/2019	3:09:22 PM	809	1909	21	22	21	21	18	20	19	19	22	22	21	21	27.5	30.4	74.7	-1	-1	-1
1/18/2019	3:09:23 PM	12	1910	21	22	22	21	19	19	19	19	22	22	21	21	27.5	30.4	74.7	-1	-1	-1
1/18/2019	3:09:23 PM	215	1911	21	22	21	21	18	19	19	19	22	21	21	21	27.5	30.4	74.7	-1	-1	-1
1/18/2019	3:09:23 PM	403	1912	21	22	21	21	18	19	19	19	22	22	21	21	27.5	30.4	74.7	-1	-1	-1
1/18/2019	3:09:23 PM	606	1913	21	22	22	21	19	19	19	19	21	22	21	21	27.5	30.4	74.7	-1	-1	-1
1/18/2019	3:09:23 PM	809	1914	21	22	21	21	19	19	19	19	22	21	21	21	27.5	30.4	74.7	-1	-1	-1
1/18/2019	3:09:24 PM	12	1915	21	22	21	21	18	19	19	19	22	22	21	21	27.5	30.4	74.7	-1	-1	-1
1/18/2019	3:09:24 PM	215	1916	21	22	21	21	18	19	19	19	21	22	20	21	27.5	30.4	74.7	-1	-1	-1
1/18/2019	3:09:24 PM	403	1917	21	22	21	21	19	19	19	19	22	21	21	21	27.5	30.4	74.7	-1	-1	-1
1/18/2019	3:09:24 PM	606	1918	21	22	21	21	19	19	19	19	22	21	21	21	27.5	30.4	74.7	-1	-1	-1
1/18/2019	3:09:24 PM	809	1919	21	22	21	21	19	19	19	19	21	22	21	21	27.5	30.4	74.7	-1	-1	-1
1/18/2019	3:09:25 PM	12	1920	21	22	22	21	18	19	19	19	22	22	21	21	27.5	30.4	74.7	-1	-1	-1
1/18/2019	3:09:25 PM	215	1921	21	22	21	21	18	19	19	19	22	21	21	21	27.5	30.4	74.7	-1	-1	-1
1/18/2019	3:09:25 PM	403	1922	21	22	21	21	19	19	19	19	22	22	21	21	27.5	30.4	74.7	-1	-1	-1
1/18/2019	3:09:25 PM	606	1923	21	22	22	21	19	20	19	19	22	22	21	21	27.5	30.4	74.7	-1	-1	-1
1/18/2019	3:09:25 PM	809	1924	21	22	21	21	19	19	19	19	22	21	21	21	27.5	30.4	74.7	-1	-1	-1
1/18/2019	3:09:26 PM	12	1925	21	22	21	22	18	19	19	19	22	22	21	21	27.5	30.4	74.7	-1	-1	-1
1/18/2019	3:09:26 PM	215	1926	21	22	21	21	18	19	19	19	21	22	20	21	27.5	30.4	74.7	-1	-1	-1
1/18/2019	3:09:26 PM	403	1927	21	22	21	21	19	19	19	19	22	21	21	21	27.5	30.4	74.7	-1	-1	-1
1/18/2019	3:09:26 PM	606	1928	21	22	21	22	18	19	19	19	22	22	21	21	27.5	30.4	74.7	-1	-1	-1
1/18/2019	3:09:26 PM	809	1929	21	22	21	21	18	19	19	19	21	22	20	21	27.5	30.4	74.7	-1	-1	-1
1/18/2019	3:09:27 PM	12	1930	21	22	21	21	18	19	19	19	22	22	21	21	27.5	30.4	74.7	-1	-1	-1
1/18/2019	3:09:27 PM	215	1931	21	22	21	21	19	19	19	19	22	21	21	21	27.5	30.4	74.7	-1	-1	-1
1/18/2019	3:09:27 PM	403	1932	21	22	21	21	18	19	19	19	22	22	21	21	27.5	30.4	74.7	-1	-1	-1
1/18/2019	3:09:27 PM	606	1933	21	22	21	21	18	19	19	19	21	22	21	21	27.4	30.4	65.2	-1	-1	-1
1/18/2019	3:09:27 PM	809	1934	21	22	22	21	19	19	19	19	22	22	21	21	27.4	30.4	65.2	-1	-1	-1
1/18/2019	3:09:28 PM	12	1935	21	22	22	21	19	19	19	19	22	22	21	21	27.4	30.4	65.2	-1	-1	-1
1/18/2019	3:09:28 PM	215	1936	21	22	21	21	18	19	19	19	21	22	20	21	27.4	30.4	65.2	-1	-1	-1
1/18/2019	3:09:28 PM	403	1937	21	22	21	21	19	19	19	19	22	21	21	21	27.4	30.4	65.2	-1	-1	-1
1/18/2019	3:09:28 PM	606	1938	21	22	21	22	18	20	19	19	22	22	21	21	27.4	30.4	65.2	-1	-1	-1
1/18/2019	3:09:28 PM	809	1939	21	22	22	21	19	19	19	19	22	22	21	21	27.4	30.4	65.2	-1	-1	-1
1/18/2019	3:09:29 PM	12	1940	21	22	22	21	19	19	19	19	22	21	21	21	27.4	30.4	65.2	-1	-1	-1
1/18/2019	3:09:29 PM	215	1941	21	22	21	21	18	19	19	19	21	22	21	21	27.4	30.4	65.2	-1	-1	-1
1/18/2019	3:09:29 PM	403	1942	21	22	22	21	19	19	19	19	22	22	21	21	27.4	30.4	65.2	-1	-1	-1
1/18/2019	3:09:29 PM	606	1943	21	22	21	21	19	19	19	19	22	21	21	21	27.4	30.4	65.2	-1	-1	-1
1/18/2019	3:09:29 PM	809	1944	21	22	21	21	18	19	19	19	22	22	21	21	27.4	30.4	65.2	-1	-1	-1
1/18/2019	3:09:30 PM	12	1945	21	22	21	21	18	20	19	19	22	22	21	21	27.4	30.4	65.2	-1	-1	-1
1/18/2019	3:09:30 PM	215	1946	21	22	22	21	19	19	19	19	21	21	21	21	27.4	30.4	65.2	-1	-1	-1
1/18/2019	3:09:30 PM	403	1947	21	22	21	21	18	19	19	19	22	22	21	21	27.4	30.4	65.2	-1	-1	-1
1/18/2019	3:09:30 PM	606	1948	21	22	22	21	18	19	19	19	22	22	21	21	27.4	30.4	65.2	-1	-1	-1
1/18/2019	3:09:30 PM	809	1949	21	22	22	21	19	19	19	19	22	22	21	21	27.4	30.4	65.2	-1	-1	-1
1/18/2019	3:09:31 PM	12	1950	21	22	21	21	19	19	19	19	22	21	21	21	27.4	30.4	65.2	-1	-1	-1
1/18/2019	3:09:31 PM	215	1951	21	22	21	21	18	19	19	19	21	22	21	21	27.4	30.4	65.2	-1	-1	-1
1/18/2019	3:09:31 PM	403	1952	21	22	21	21	19	19	19	19	22	21	20	21	27.4	30.4	65.2	-1	-1	-1
1/18/2019	3:09:31 PM	606	1953	21	22	21	21	19	19	19	19	22	22	21	21	27.4	30.4	65.2	-1	-1	-1
1/18/2019	3:09:31 PM	809	1954	21	22	21	21	18	19	19	19	21	22	21	21	27.4	30.4	65.2	-1	-1	-1
1/18/2019	3:09:32 PM	12	1955	21	22	22	21	18	19	19	19	21	22	21	21	27.4	30.4	65.2	-1	-1	-1
1/18/2019	3:09:32 PM	215	1956	21	22	21	21	19	19	19	19	22	21	20	21	27.4	30.4	65.2	-1	-1	-1
1/18/2019	3:09:32 PM	403	1957	21	22	21	21	18	19	19	19	21	22	21	21	27.4	30.4	65.2	-1	-1	-1
1/18/2019	3:09:32 PM	606	1958	21	22	21	21	18	19	19	19	21	22	21	21	27.4	30.4	65.2	-1	-1	-1
1/18/2019	3:09:32 PM	809	1959	21	22	22	21	19	19	19	19	22	22	21	21	27.4	30.4	65.2	-1	-1	-1
1/18/2019	3:09:33 PM	12	1960	21	22	21	21	19	19	19	19	22	21	21	21	27.4	30.4	65.2	-1	-1	-1
1/18/2019	3:09:33 PM	215	1961	21	22	21	21	18	19	19	19	22	21	21	21	27.4	30.4	65.2	-1	-1	-1
1/18/2019	3:09:33 PM	403	1962	21	22	21	21	18	19	19	19	21	22	20	21	27.4	30.4	65.2	-1	-1	-1
1/18/2019	3:09:33 PM	606	1963	21	22	22	21	19	19	19	19	22	22	21	21	27.4	30.4	65.2	-1	-1	-1
1/18/2019	3:09:33 PM	809	1964	21	22	21	21	19	19	19	19	22	21	21	21	27.4	30.4	65.2	-1	-1	-1
1/18/2019	3:09:34 PM	12	1965	21	22	21	22	18	19	19	19	22	22	21	21	27.4	30.4	65.2	-1	-1	-1
1/18/2019	3:09:34 PM	215	1966	21	22	21	21	18	19	19	19	21	22	21	21	27.4	30.4	65.2	-1	-1	-1
1/18/2019	3:09:34 PM	403	1967	21	22	21	21	19	19	19	19	22	22	21	21	27.4	30.4	65.2	-1	-1	-1
1/18/2019	3:09:34 PM	606	1968	21	22	21	21	18	20	19	19	22	21	21	21	27.4	30.4	65.2	-1	-1	-1
1/18/2019	3:09:34 PM	809	1969	21	22	21	21	18	19	19	19	22	22	21	21	27.4	30.4	65.2	-1	-1	-1
1/18/2019	3:09:35 PM	12	1970	21	22	22	21	19	19	19	19	21	22	21	21	27.4	30.4	65.2	-1	-1	-1
1/18/2019	3:09:35 PM	215	1971	21	22	21	21	19	19	19	19	22	21	21	21	27.4	30.4	65.2	-1	-1	-1
1/18/2019	3:09:35 PM	403	1972	21	22	21	21	18	19	19	19	22	22	21	21	27.4	30.4	65.2	-1	-1	-1
1/18/2019	3:09:35 PM	606	1973	21	22	22	21	19	19	19	19	21	22	21	21	27.4	30.4	65.2	-1	-1	-1
1/18/2019	3:09:35 PM	809	1974	21	22	22	21	19	19	19	19	22	21	21	21	27.4	30.4	65.2	-1	-1	-1
1/18/2019	3:09:36 PM	12	1975	21	22	21	21	18	19	19	19	22	21	21	21	27.5	30.5	49.5	-1	-1	-1
1/18/2019	3:09:36 PM	215	1976	21	22	21	21	18	19	19	19	21	22	20	21	27.5	30.5	49.5	-1	-1	-1
1/18/2019	3:09:36 PM	403	1977	21	22	21	21	19	19	19	19	22	22	21	21	27.5	30.5	49.5	-1	-1	-1
1/18/2019	3:09:36 PM	606	1978	21	22	21	21	19	19	19	19	22	22	21	21	27.5	30.5	49.5	-1	-1	-1
1/18/2019	3:09:36 PM	809	1979	21	22	21	21	18	20	19	19	21	22	21	21	27.5	30.5	49.5	-1	-1	-1
1/18/2019	3:09:37 PM	12	1980	21	22	21	21	19	19	19	19	21	22	21	21	27.5	30.5	49.5	-1	-1	-1
1/18/2019	3:09:37 PM	215	1981	21	22	21	21	19	19	19	19	22	21	21	21	27.5	30.5	49.5	-1	-1	-1
1/18/2019	3:09:37 PM	403	1982	21	22	21	21	19	19	19	19	22	22	21	21	27.5	30.5	49.5	-1	-1	-1
1/18/2019	3:09:37 PM	606	1983	21	22	21	21	19	19	19	19	21	22	21	21	27.5	30.5	49.5	-1	-1	-1
1/18/2019	3:09:37 PM	809	1984	21	22	22	21	19	19	19	19	22	22	21	21	27.5	30.5	49.5	-1	-1	-1
1/18/2019	3:09:38 PM	12	1985	21	22	22	21	19	19	19	19	22	21	21	21	27.5	30.5	49.5	-1	-1	-1
1/18/2019	3:09:38 PM	215	1986	21	22	21	21	18	19	19	19	22	21	21	21	27.5	30.5	49.5	-1	-1	-1
1/18/2019	3:09:38 PM	403	1987	21	22	21	21	18	19	19	19	21	22	21	21	27.5	30.5	49.5	-1	-1	-1
1/18/2019	3:09:38 PM	606	1988	21	22	22	21	19	19	19	19	21	22	20	21	27.5	30.5	49.5	-1	-1	-1
1/18/2019	3:09:38 PM	809	1989	21	22	22	21	19	19	19	19	22	21	21	21	27.5	30.5	49.5	-1	-1	-1
1/18/2019	3:09:39 PM	12	1990	21	22	22	21	18	19	19	19	22	22	21	21	27.5	30.5	49.5	-1	-1	-1
1/18/2019	3:09:39 PM	215	1991	21	22	21	21	18	20	19	19	21	21	21	21	27.5	30.5	49.5	-1	-1	-1
1/18/2019	3:09:39 PM	403	1992	21	22	21	21	19	19	19	19	22	22	20	21	27.5	30.5	49.5	-1	-1	-1
1/18/2019	3:09:39 PM	606	1993	21	22	22	21	19	19	19	19	22	22	21	21	27.5	30.5	49.5	-1	-1	-1
1/18/2019	3:09:39 PM	809	1994	21	22	21	21	19	19	19	19	22	21	21	21	27.5	30.5	49.5	-1	-1	-1
1/18/2019	3:09:40 PM	12	1995	21	22	21	21	19	19	19	19	22	21	21	21	27.5	30.5	49.5	-1	-1	-1
1/18/2019	3:09:40 PM	215	1996	21	22	21	21	18	19	19	19	22	21	21	21	27.5	30.5	49.5	-1	-1	-1
1/18/2019	3:09:40 PM	403	1997	21	22	21	21	18	19	19	19	21	22	21	21	27.5	30.5	49.5	-1	-1	-1
1/18/2019	3:09:40 PM	606	1998	21	22	22	21	19	20	19	19	21	22	20	21	27.5	30.5	49.5	-1	-1	-1
1/18/2019	3:09:40 PM	809	1999	21	22	21	21	18	20	19	19	22	22	21	21	27.5	30.5	49.5	-1	-1	-1
[truncated: 39,695 more rows]
