# Supplementary material for: Rapid metabolic shifts occur during the transition between hunger and satiety in Drosophila melanogaster
Source: Nat Commun. 2019 Sep 6;10:4052. doi: 10.1038/s41467-019-11933-z (PMC6731244; doi:10.1038/s41467-019-11933-z)
Supplement: Supplementary file 7 — Supplementary Data 4 [file 41467_2019_11933_MOESM7_ESM.zip › Fig5DFM_5.csv]

Date	Time	MSec	Sample	W1	W2	W3	W4	W5	W6	W7	W8	W9	W10	W11	W12	Temp	Humid	LUX	Dark	OptoCol1	OptoCol2
1/17/2019	6:31:31 PM	15	2	19	19	19	19	18	18	18	18	16	17	17	17	28.0	32.6	41.6	-1	-1	-1
1/17/2019	6:31:31 PM	203	3	19	19	19	19	18	18	18	18	16	17	17	17	28.0	32.6	41.6	-1	-1	-1
1/17/2019	6:31:31 PM	406	4	19	18	19	18	18	18	18	18	16	17	17	17	28.0	32.6	41.6	-1	-1	-1
1/17/2019	6:31:31 PM	609	5	19	19	19	19	18	18	18	18	16	17	17	17	28.0	32.6	41.6	-1	-1	-1
1/17/2019	6:31:31 PM	812	6	19	19	19	18	18	18	18	18	16	17	17	17	28.0	32.6	41.6	-1	-1	-1
1/17/2019	6:31:32 PM	15	7	19	19	19	19	18	18	18	18	16	17	17	17	28.0	32.6	41.6	-1	-1	-1
1/17/2019	6:31:32 PM	203	8	19	19	19	19	18	18	18	18	17	17	17	16	28.0	32.6	41.6	-1	-1	-1
1/17/2019	6:31:32 PM	406	9	18	18	18	19	18	18	18	18	16	17	17	17	28.0	32.6	41.6	-1	-1	-1
1/17/2019	6:31:32 PM	609	10	19	19	19	18	18	18	18	18	17	17	17	16	28.0	32.6	41.6	-1	-1	-1
1/17/2019	6:31:32 PM	812	11	19	19	19	19	18	18	18	18	16	17	17	17	28.0	32.6	41.6	-1	-1	-1
1/17/2019	6:31:33 PM	15	12	19	19	19	19	18	18	18	18	17	17	17	17	28.0	32.6	41.6	-1	-1	-1
1/17/2019	6:31:33 PM	203	13	19	19	19	19	18	18	18	18	17	17	17	17	28.0	32.6	41.6	-1	-1	-1
1/17/2019	6:31:33 PM	406	14	18	19	18	18	18	18	18	17	17	16	17	16	28.0	32.6	41.6	-1	-1	-1
1/17/2019	6:31:33 PM	609	15	19	19	19	18	18	18	18	18	16	17	17	17	28.0	32.7	84.5	-1	-1	-1
1/17/2019	6:31:33 PM	812	16	18	19	18	19	18	18	18	18	17	17	17	16	28.0	32.7	84.5	-1	-1	-1
1/17/2019	6:31:34 PM	15	17	19	19	19	19	18	18	18	18	16	17	17	17	28.0	32.7	84.5	-1	-1	-1
1/17/2019	6:31:34 PM	203	18	19	19	19	19	18	18	18	18	16	17	17	17	28.0	32.7	84.5	-1	-1	-1
1/17/2019	6:31:34 PM	406	19	19	18	19	18	18	18	18	17	16	17	17	17	28.0	32.7	84.5	-1	-1	-1
1/17/2019	6:31:34 PM	609	20	18	19	18	19	18	18	18	18	16	17	17	17	28.0	32.7	84.5	-1	-1	-1
1/17/2019	6:31:34 PM	812	21	19	18	19	19	18	18	18	18	16	17	16	17	28.0	32.7	84.5	-1	-1	-1
1/17/2019	6:31:35 PM	15	22	19	19	19	19	18	18	18	18	17	17	17	16	28.0	32.7	84.5	-1	-1	-1
1/17/2019	6:31:35 PM	203	23	19	19	19	18	18	18	18	18	17	17	17	17	28.0	32.7	84.5	-1	-1	-1
1/17/2019	6:31:35 PM	406	24	18	19	18	19	18	18	18	18	17	16	17	16	28.0	32.7	84.5	-1	-1	-1
1/17/2019	6:31:35 PM	609	25	19	19	19	18	18	18	18	18	16	17	17	17	28.0	32.7	84.5	-1	-1	-1
1/17/2019	6:31:35 PM	812	26	18	19	19	18	18	18	18	18	16	16	17	16	28.0	32.7	84.5	-1	-1	-1
1/17/2019	6:31:36 PM	15	27	19	19	19	19	18	18	18	18	16	17	17	17	28.0	32.7	84.5	-1	-1	-1
1/17/2019	6:31:36 PM	203	28	19	19	19	19	18	18	18	18	17	17	17	16	28.0	32.7	84.5	-1	-1	-1
1/17/2019	6:31:36 PM	406	29	18	19	18	19	17	18	18	18	16	17	17	17	28.0	32.7	84.5	-1	-1	-1
1/17/2019	6:31:36 PM	609	30	19	19	19	19	18	18	18	18	17	17	17	16	28.0	32.7	84.5	-1	-1	-1
1/17/2019	6:31:36 PM	812	31	19	19	19	19	18	18	18	18	16	17	16	17	28.0	32.7	84.5	-1	-1	-1
1/17/2019	6:31:37 PM	15	32	19	19	19	19	18	18	18	18	17	17	17	16	28.0	32.7	84.5	-1	-1	-1
1/17/2019	6:31:37 PM	203	33	19	19	19	18	18	18	18	18	16	17	17	17	28.0	32.7	84.5	-1	-1	-1
1/17/2019	6:31:37 PM	406	34	18	19	18	19	18	18	18	18	17	16	17	16	28.0	32.7	84.5	-1	-1	-1
1/17/2019	6:31:37 PM	609	35	19	19	19	18	18	18	18	18	16	17	17	17	28.0	32.7	84.5	-1	-1	-1
1/17/2019	6:31:37 PM	812	36	18	19	19	19	18	18	18	18	16	17	17	16	28.0	32.7	84.5	-1	-1	-1
1/17/2019	6:31:38 PM	15	37	19	19	19	19	18	18	18	18	16	17	17	17	28.0	32.7	84.5	-1	-1	-1
1/17/2019	6:31:38 PM	203	38	19	19	18	19	18	18	18	18	17	17	17	17	28.0	32.7	84.5	-1	-1	-1
1/17/2019	6:31:38 PM	406	39	19	18	19	18	18	18	18	18	16	17	17	17	28.0	32.7	84.5	-1	-1	-1
1/17/2019	6:31:38 PM	609	40	18	19	18	19	18	18	18	18	17	17	17	16	28.0	32.7	84.5	-1	-1	-1
1/17/2019	6:31:38 PM	812	41	19	19	19	19	18	18	18	18	16	17	17	17	28.0	32.7	84.5	-1	-1	-1
1/17/2019	6:31:39 PM	15	42	19	19	19	18	18	18	18	18	17	17	17	16	28.0	32.7	84.5	-1	-1	-1
1/17/2019	6:31:39 PM	203	43	19	19	19	18	18	18	18	18	16	17	17	17	28.0	32.7	84.5	-1	-1	-1
1/17/2019	6:31:39 PM	406	44	18	19	18	19	18	18	18	17	17	16	17	16	28.0	32.7	84.5	-1	-1	-1
1/17/2019	6:31:39 PM	609	45	19	19	19	19	18	18	18	18	16	17	17	17	28.0	32.7	84.5	-1	-1	-1
1/17/2019	6:31:39 PM	812	46	19	19	19	18	18	18	18	17	17	17	17	17	28.0	32.7	84.5	-1	-1	-1
1/17/2019	6:31:40 PM	15	47	19	19	19	19	18	18	18	18	16	17	17	17	28.0	32.7	84.5	-1	-1	-1
1/17/2019	6:31:40 PM	203	48	19	19	19	19	18	18	18	18	17	17	17	16	28.0	32.7	84.5	-1	-1	-1
1/17/2019	6:31:40 PM	406	49	19	19	18	19	18	18	18	18	16	17	17	16	28.0	32.7	84.5	-1	-1	-1
1/17/2019	6:31:40 PM	609	50	19	19	19	18	18	18	18	18	17	17	17	16	28.0	32.7	84.5	-1	-1	-1
1/17/2019	6:31:40 PM	812	51	18	19	18	19	18	18	18	18	16	17	17	16	28.0	32.7	84.5	-1	-1	-1
1/17/2019	6:31:41 PM	15	52	19	19	19	18	18	18	18	18	16	17	17	17	28.0	32.7	84.5	-1	-1	-1
1/17/2019	6:31:41 PM	203	53	19	19	19	19	18	18	18	18	17	17	17	17	28.0	32.7	84.5	-1	-1	-1
1/17/2019	6:31:41 PM	406	54	19	18	19	18	18	18	18	18	16	17	17	17	28.0	32.7	84.5	-1	-1	-1
1/17/2019	6:31:41 PM	609	55	18	19	18	19	18	18	18	18	16	17	17	16	28.0	32.7	84.5	-1	-1	-1
1/17/2019	6:31:41 PM	812	56	19	19	18	18	18	18	18	18	16	17	17	17	28.0	32.7	84.5	-1	-1	-1
1/17/2019	6:31:42 PM	15	57	19	18	19	18	18	18	18	18	17	17	17	17	28.0	32.8	87.3	-1	-1	-1
1/17/2019	6:31:42 PM	203	58	19	19	19	19	18	18	18	18	16	17	17	17	28.0	32.8	87.3	-1	-1	-1
1/17/2019	6:31:42 PM	406	59	19	18	19	18	18	18	18	17	16	17	17	17	28.0	32.8	87.3	-1	-1	-1
1/17/2019	6:31:42 PM	609	60	18	19	18	19	18	18	18	18	17	17	17	16	28.0	32.8	87.3	-1	-1	-1
1/17/2019	6:31:42 PM	812	61	18	19	18	19	17	18	18	18	16	17	17	17	28.0	32.8	87.3	-1	-1	-1
1/17/2019	6:31:43 PM	15	62	19	19	19	18	18	18	18	18	17	17	17	17	28.0	32.8	87.3	-1	-1	-1
1/17/2019	6:31:43 PM	203	63	19	19	19	19	18	18	18	18	16	17	17	17	28.0	32.8	87.3	-1	-1	-1
1/17/2019	6:31:43 PM	406	64	19	18	19	18	18	18	18	18	16	17	17	17	28.0	32.8	87.3	-1	-1	-1
1/17/2019	6:31:43 PM	609	65	19	19	18	19	18	18	18	18	17	17	17	16	28.0	32.8	87.3	-1	-1	-1
1/17/2019	6:31:43 PM	812	66	19	19	19	18	18	18	18	17	17	17	17	16	28.0	32.8	87.3	-1	-1	-1
1/17/2019	6:31:44 PM	15	67	19	19	19	19	18	18	18	18	16	17	17	17	28.0	32.8	87.3	-1	-1	-1
1/17/2019	6:31:44 PM	203	68	19	19	19	19	18	18	18	18	16	17	17	17	28.0	32.8	87.3	-1	-1	-1
1/17/2019	6:31:44 PM	406	69	18	19	19	19	18	18	18	18	16	16	17	16	28.0	32.8	87.3	-1	-1	-1
1/17/2019	6:31:44 PM	609	70	19	18	19	18	18	18	18	18	16	17	17	17	28.0	32.8	87.3	-1	-1	-1
1/17/2019	6:31:44 PM	812	71	18	19	18	19	18	18	18	18	16	17	17	16	28.0	32.8	87.3	-1	-1	-1
1/17/2019	6:31:45 PM	15	72	19	19	19	19	18	18	18	17	17	17	17	16	28.0	32.8	87.3	-1	-1	-1
1/17/2019	6:31:45 PM	203	73	19	19	19	18	18	18	18	18	16	17	17	17	28.0	32.8	87.3	-1	-1	-1
1/17/2019	6:31:45 PM	406	74	18	19	18	19	18	18	18	18	16	17	17	16	28.0	32.8	87.3	-1	-1	-1
1/17/2019	6:31:45 PM	609	75	18	19	19	18	18	18	18	18	17	17	17	16	28.0	32.8	87.3	-1	-1	-1
1/17/2019	6:31:45 PM	812	76	19	19	19	19	18	18	18	18	16	17	17	17	28.0	32.8	87.3	-1	-1	-1
1/17/2019	6:31:46 PM	15	77	19	19	19	19	18	18	18	18	17	17	17	16	28.0	32.8	87.3	-1	-1	-1
1/17/2019	6:31:46 PM	203	78	19	18	19	18	18	18	18	18	16	17	17	17	28.0	32.8	87.3	-1	-1	-1
1/17/2019	6:31:46 PM	406	79	19	18	19	18	18	18	18	18	16	17	17	17	28.0	32.8	87.3	-1	-1	-1
1/17/2019	6:31:46 PM	609	80	19	19	18	19	18	18	18	18	16	17	17	16	28.0	32.8	87.3	-1	-1	-1
1/17/2019	6:31:46 PM	812	81	19	18	19	18	18	18	18	18	16	17	17	17	28.0	32.8	87.3	-1	-1	-1
1/17/2019	6:31:47 PM	15	82	19	19	19	19	18	18	18	18	16	17	17	17	28.0	32.8	87.3	-1	-1	-1
1/17/2019	6:31:47 PM	203	83	19	19	18	19	18	18	18	18	16	17	17	16	28.0	32.8	87.3	-1	-1	-1
1/17/2019	6:31:47 PM	406	84	19	18	19	18	18	18	18	18	16	17	17	17	28.0	32.8	87.3	-1	-1	-1
1/17/2019	6:31:47 PM	609	85	19	19	19	19	18	18	18	18	16	17	17	17	28.0	32.8	87.3	-1	-1	-1
1/17/2019	6:31:47 PM	812	86	19	19	19	18	18	18	18	17	17	17	17	16	28.0	32.8	87.3	-1	-1	-1
1/17/2019	6:31:48 PM	15	87	19	19	19	18	18	18	18	18	16	17	17	17	28.0	32.8	87.3	-1	-1	-1
1/17/2019	6:31:48 PM	203	88	18	19	19	19	18	18	18	18	16	17	17	17	28.0	32.8	87.3	-1	-1	-1
1/17/2019	6:31:48 PM	406	89	19	18	19	18	18	18	18	17	16	17	17	17	28.0	32.8	87.3	-1	-1	-1
1/17/2019	6:31:48 PM	609	90	19	19	18	19	18	18	18	18	16	17	17	17	28.0	32.8	87.3	-1	-1	-1
1/17/2019	6:31:48 PM	812	91	19	19	19	18	18	18	18	17	17	17	17	16	28.0	32.8	87.3	-1	-1	-1
1/17/2019	6:31:49 PM	15	92	19	19	19	19	18	18	18	18	16	17	17	17	28.0	32.8	87.3	-1	-1	-1
1/17/2019	6:31:49 PM	203	93	19	19	18	19	18	18	18	18	17	17	17	16	28.0	32.8	87.3	-1	-1	-1
1/17/2019	6:31:49 PM	406	94	19	19	19	18	18	18	18	17	16	17	17	17	28.0	32.8	87.3	-1	-1	-1
1/17/2019	6:31:49 PM	609	95	19	19	19	19	18	18	18	18	16	17	17	17	28.0	32.8	87.3	-1	-1	-1
1/17/2019	6:31:49 PM	812	96	18	19	19	19	18	18	18	18	16	16	17	16	28.0	32.8	87.3	-1	-1	-1
1/17/2019	6:31:50 PM	15	97	19	18	19	18	18	18	18	18	16	17	17	17	28.0	32.8	87.3	-1	-1	-1
1/17/2019	6:31:50 PM	203	98	19	18	19	19	18	18	18	18	16	17	17	17	28.0	32.8	87.3	-1	-1	-1
1/17/2019	6:31:50 PM	406	99	18	19	18	18	18	18	18	18	16	17	17	16	28.0	32.8	87.4	-1	-1	-1
1/17/2019	6:31:50 PM	609	100	19	19	19	19	18	18	18	18	16	17	17	17	28.0	32.8	87.4	-1	-1	-1
1/17/2019	6:31:50 PM	812	101	18	19	18	19	18	18	18	18	16	17	17	16	28.0	32.8	87.4	-1	-1	-1
1/17/2019	6:31:51 PM	15	102	19	19	19	18	18	18	18	18	17	17	17	16	28.0	32.8	87.4	-1	-1	-1
1/17/2019	6:31:51 PM	203	103	19	19	18	18	18	18	18	18	16	17	17	17	28.0	32.8	87.4	-1	-1	-1
1/17/2019	6:31:51 PM	406	104	18	19	18	19	18	18	18	18	16	17	17	16	28.0	32.8	87.4	-1	-1	-1
1/17/2019	6:31:51 PM	609	105	19	19	19	19	18	18	18	18	16	17	17	17	28.0	32.8	87.4	-1	-1	-1
1/17/2019	6:31:51 PM	812	106	19	19	18	19	18	18	18	18	16	17	17	17	28.0	32.8	87.4	-1	-1	-1
1/17/2019	6:31:52 PM	15	107	19	19	19	18	18	18	18	18	17	17	17	17	28.0	32.8	87.4	-1	-1	-1
1/17/2019	6:31:52 PM	203	108	19	19	19	19	18	18	18	18	16	17	17	17	28.0	32.8	87.4	-1	-1	-1
1/17/2019	6:31:52 PM	406	109	18	18	19	18	18	18	18	17	17	16	17	16	28.0	32.8	87.4	-1	-1	-1
1/17/2019	6:31:52 PM	609	110	19	19	19	19	18	18	18	18	16	17	17	17	28.0	32.8	87.4	-1	-1	-1
1/17/2019	6:31:52 PM	812	111	18	19	18	19	18	18	18	18	16	17	17	16	28.0	32.8	87.4	-1	-1	-1
1/17/2019	6:31:53 PM	15	112	19	19	19	18	18	18	18	18	17	17	17	17	28.0	32.8	87.4	-1	-1	-1
1/17/2019	6:31:53 PM	203	113	19	19	18	19	18	18	18	18	16	17	17	17	28.0	32.8	87.4	-1	-1	-1
1/17/2019	6:31:53 PM	406	114	18	19	18	19	18	18	18	18	16	16	17	16	28.0	32.8	87.4	-1	-1	-1
1/17/2019	6:31:53 PM	609	115	19	19	19	18	18	18	18	18	16	17	17	17	28.0	32.8	87.4	-1	-1	-1
1/17/2019	6:31:53 PM	812	116	18	19	18	19	18	18	18	18	16	17	17	16	28.0	32.8	87.4	-1	-1	-1
1/17/2019	6:31:54 PM	15	117	19	19	19	18	18	18	18	18	16	17	17	17	28.0	32.8	87.4	-1	-1	-1
1/17/2019	6:31:54 PM	203	118	19	19	18	19	18	18	18	18	16	17	17	16	28.0	32.8	87.4	-1	-1	-1
1/17/2019	6:31:54 PM	406	119	19	19	19	18	18	18	18	17	17	16	17	16	28.0	32.8	87.4	-1	-1	-1
1/17/2019	6:31:54 PM	609	120	19	19	19	19	18	18	18	18	16	17	17	17	28.0	32.8	87.4	-1	-1	-1
1/17/2019	6:31:54 PM	812	121	19	19	19	18	18	18	18	17	17	17	17	17	28.0	32.8	87.4	-1	-1	-1
1/17/2019	6:31:55 PM	15	122	19	19	19	18	18	18	18	18	16	17	17	17	28.0	32.8	87.4	-1	-1	-1
1/17/2019	6:31:55 PM	203	123	18	19	18	18	18	18	18	18	17	17	17	16	28.0	32.8	87.4	-1	-1	-1
1/17/2019	6:31:55 PM	406	124	19	18	19	18	18	18	18	18	16	17	17	17	28.0	32.8	87.4	-1	-1	-1
1/17/2019	6:31:55 PM	609	125	19	19	19	19	18	18	18	18	17	17	17	17	28.0	32.8	87.4	-1	-1	-1
1/17/2019	6:31:55 PM	812	126	19	18	19	18	18	18	18	18	16	17	17	17	28.0	32.8	87.4	-1	-1	-1
1/17/2019	6:31:56 PM	15	127	19	19	19	19	18	18	18	18	16	17	17	17	28.0	32.8	87.4	-1	-1	-1
1/17/2019	6:31:56 PM	203	128	18	19	18	19	18	18	18	18	16	17	17	16	28.0	32.8	87.4	-1	-1	-1
1/17/2019	6:31:56 PM	406	129	19	18	19	18	18	18	18	17	16	17	17	17	28.0	32.8	87.4	-1	-1	-1
1/17/2019	6:31:56 PM	609	130	19	19	19	19	18	18	18	18	16	17	17	17	28.0	32.8	87.4	-1	-1	-1
1/17/2019	6:31:56 PM	812	131	19	19	19	19	18	18	18	18	17	16	17	16	28.0	32.8	87.4	-1	-1	-1
1/17/2019	6:31:57 PM	15	132	19	19	19	18	18	18	18	18	17	17	17	17	28.0	32.8	87.4	-1	-1	-1
1/17/2019	6:31:57 PM	203	133	18	19	18	19	18	18	18	18	16	17	17	17	28.0	32.8	87.4	-1	-1	-1
1/17/2019	6:31:57 PM	406	134	18	19	18	19	18	18	18	17	17	16	17	16	28.0	32.8	87.4	-1	-1	-1
1/17/2019	6:31:57 PM	609	135	19	19	19	19	18	18	18	18	16	17	17	17	28.0	32.8	87.4	-1	-1	-1
1/17/2019	6:31:57 PM	812	136	18	19	18	19	18	18	18	18	16	17	17	16	28.0	32.8	87.4	-1	-1	-1
1/17/2019	6:31:58 PM	15	137	19	19	19	18	18	18	18	18	17	17	17	17	28.0	32.8	87.4	-1	-1	-1
1/17/2019	6:31:58 PM	203	138	19	19	18	18	18	18	18	18	16	17	17	17	28.0	32.8	87.4	-1	-1	-1
1/17/2019	6:31:58 PM	406	139	18	19	18	18	18	18	18	17	17	17	17	16	28.0	32.8	87.4	-1	-1	-1
1/17/2019	6:31:58 PM	609	140	19	19	19	19	18	18	18	18	16	17	17	17	28.0	32.8	87.4	-1	-1	-1
1/17/2019	6:31:58 PM	812	141	19	19	19	19	18	18	18	17	17	17	17	16	28.0	32.7	86.9	-1	-1	-1
1/17/2019	6:31:59 PM	15	142	19	19	19	18	18	18	18	18	16	17	17	17	28.0	32.7	86.9	-1	-1	-1
1/17/2019	6:31:59 PM	203	143	19	19	18	19	18	18	18	18	16	17	17	16	28.0	32.7	86.9	-1	-1	-1
1/17/2019	6:31:59 PM	406	144	18	19	18	18	18	18	18	18	17	17	17	16	28.0	32.7	86.9	-1	-1	-1
1/17/2019	6:31:59 PM	609	145	19	19	18	19	18	18	18	18	16	17	17	17	28.0	32.7	86.9	-1	-1	-1
1/17/2019	6:31:59 PM	812	146	18	19	19	19	18	18	18	18	17	17	17	16	28.0	32.7	86.9	-1	-1	-1
1/17/2019	6:32:00 PM	15	147	19	19	19	19	18	18	18	18	16	17	17	17	28.0	32.7	86.9	-1	-1	-1
1/17/2019	6:32:00 PM	203	148	18	19	18	19	17	18	18	18	16	17	17	16	28.0	32.7	86.9	-1	-1	-1
1/17/2019	6:32:00 PM	406	149	19	19	19	18	18	18	18	18	16	17	17	17	28.0	32.7	86.9	-1	-1	-1
1/17/2019	6:32:00 PM	609	150	19	19	19	19	18	18	18	18	16	17	17	17	28.0	32.7	86.9	-1	-1	-1
1/17/2019	6:32:00 PM	812	151	19	19	19	18	18	18	18	18	17	17	17	17	28.0	32.7	86.9	-1	-1	-1
1/17/2019	6:32:01 PM	15	152	19	19	19	19	18	18	18	18	16	17	17	17	28.0	32.7	86.9	-1	-1	-1
1/17/2019	6:32:01 PM	203	153	18	19	18	18	18	18	18	17	17	17	17	16	28.0	32.7	86.9	-1	-1	-1
1/17/2019	6:32:01 PM	406	154	19	19	19	18	18	18	18	18	16	17	17	17	28.0	32.7	86.9	-1	-1	-1
1/17/2019	6:32:01 PM	609	155	19	19	19	19	18	18	18	18	17	17	17	16	28.0	32.7	86.9	-1	-1	-1
1/17/2019	6:32:01 PM	812	156	19	19	19	19	18	18	18	18	16	17	17	17	28.0	32.7	86.9	-1	-1	-1
1/17/2019	6:32:02 PM	15	157	19	19	19	19	18	18	18	18	17	17	17	17	28.0	32.7	86.9	-1	-1	-1
1/17/2019	6:32:02 PM	203	158	19	18	19	18	18	18	18	18	16	17	17	17	28.0	32.7	86.9	-1	-1	-1
1/17/2019	6:32:02 PM	406	159	19	19	19	18	18	18	17	18	16	17	17	17	28.0	32.7	86.9	-1	-1	-1
1/17/2019	6:32:02 PM	609	160	19	19	19	18	18	18	18	18	17	17	17	17	28.0	32.7	86.9	-1	-1	-1
1/17/2019	6:32:02 PM	812	161	19	19	18	19	18	18	18	18	16	17	17	17	28.0	32.7	86.9	-1	-1	-1
1/17/2019	6:32:03 PM	15	162	19	19	19	19	18	18	18	18	17	17	17	16	28.0	32.7	86.9	-1	-1	-1
1/17/2019	6:32:03 PM	203	163	19	18	19	18	18	18	18	17	16	17	17	16	28.0	32.7	86.9	-1	-1	-1
1/17/2019	6:32:03 PM	406	164	18	19	18	19	18	18	18	18	16	17	17	16	28.0	32.7	86.9	-1	-1	-1
1/17/2019	6:32:03 PM	609	165	19	19	19	18	18	18	18	18	16	17	17	17	28.0	32.7	86.9	-1	-1	-1
1/17/2019	6:32:03 PM	812	166	19	19	19	19	18	18	18	18	16	17	17	17	28.0	32.7	86.9	-1	-1	-1
1/17/2019	6:32:04 PM	15	167	19	19	19	18	18	18	18	18	17	17	17	17	28.0	32.7	86.9	-1	-1	-1
1/17/2019	6:32:04 PM	203	168	19	18	19	18	18	18	18	18	16	17	17	17	28.0	32.7	86.9	-1	-1	-1
1/17/2019	6:32:04 PM	406	169	18	19	19	19	18	18	18	18	17	17	17	16	28.0	32.7	86.9	-1	-1	-1
1/17/2019	6:32:04 PM	609	170	19	19	19	19	18	18	18	18	16	17	17	17	28.0	32.7	86.9	-1	-1	-1
1/17/2019	6:32:04 PM	812	171	18	19	18	19	18	18	18	18	17	17	17	16	28.0	32.7	86.9	-1	-1	-1
1/17/2019	6:32:05 PM	15	172	19	19	19	18	18	18	18	18	16	17	17	17	28.0	32.7	86.9	-1	-1	-1
1/17/2019	6:32:05 PM	203	173	18	19	18	19	18	18	18	18	16	17	17	16	28.0	32.7	86.9	-1	-1	-1
1/17/2019	6:32:05 PM	406	174	19	19	19	18	18	18	18	18	16	17	17	17	28.0	32.7	86.9	-1	-1	-1
1/17/2019	6:32:05 PM	609	175	19	19	18	19	18	18	18	18	17	17	17	17	28.0	32.7	86.9	-1	-1	-1
1/17/2019	6:32:05 PM	812	176	19	19	19	18	18	18	18	17	17	17	17	17	28.0	32.7	86.9	-1	-1	-1
1/17/2019	6:32:06 PM	15	177	18	19	19	19	18	18	18	18	17	17	17	16	28.0	32.7	86.9	-1	-1	-1
1/17/2019	6:32:06 PM	203	178	18	19	19	18	18	18	18	17	17	16	17	16	28.0	32.7	86.9	-1	-1	-1
1/17/2019	6:32:06 PM	406	179	19	19	19	19	18	18	18	18	16	17	17	17	28.0	32.7	86.9	-1	-1	-1
1/17/2019	6:32:06 PM	609	180	19	19	19	19	18	18	18	18	17	17	17	17	28.0	32.7	86.9	-1	-1	-1
1/17/2019	6:32:06 PM	812	181	18	19	18	19	18	18	18	18	16	17	17	17	28.0	32.7	86.9	-1	-1	-1
1/17/2019	6:32:07 PM	15	182	19	19	19	19	18	18	18	18	16	17	17	17	28.0	32.7	86.9	-1	-1	-1
1/17/2019	6:32:07 PM	203	183	19	19	19	19	18	18	18	18	16	17	17	17	28.0	32.7	86.7	-1	-1	-1
1/17/2019	6:32:07 PM	406	184	19	19	19	18	18	18	18	18	17	17	17	17	28.0	32.7	86.7	-1	-1	-1
1/17/2019	6:32:07 PM	609	185	19	19	19	19	18	18	18	18	17	17	17	16	28.0	32.7	86.7	-1	-1	-1
1/17/2019	6:32:07 PM	812	186	19	18	19	18	18	18	18	18	17	17	17	17	28.0	32.7	86.7	-1	-1	-1
1/17/2019	6:32:08 PM	15	187	19	19	18	19	18	18	18	18	17	17	17	16	28.0	32.7	86.7	-1	-1	-1
1/17/2019	6:32:08 PM	203	188	19	18	19	18	18	18	18	18	16	17	17	17	28.0	32.7	86.7	-1	-1	-1
1/17/2019	6:32:08 PM	406	189	18	19	19	19	18	18	18	18	17	17	17	16	28.0	32.7	86.7	-1	-1	-1
1/17/2019	6:32:08 PM	609	190	19	19	19	18	18	18	18	18	17	17	17	17	28.0	32.7	86.7	-1	-1	-1
1/17/2019	6:32:08 PM	812	191	19	18	19	19	18	18	18	18	16	17	17	17	28.0	32.7	86.7	-1	-1	-1
1/17/2019	6:32:09 PM	15	192	19	19	18	19	18	18	18	18	16	17	17	17	28.0	32.7	86.7	-1	-1	-1
1/17/2019	6:32:09 PM	203	193	18	19	19	18	18	18	18	18	17	16	17	16	28.0	32.7	86.7	-1	-1	-1
1/17/2019	6:32:09 PM	406	194	19	19	19	19	18	18	18	18	16	17	17	17	28.0	32.7	86.7	-1	-1	-1
1/17/2019	6:32:09 PM	609	195	18	19	18	19	18	18	18	18	17	17	17	17	28.0	32.7	86.7	-1	-1	-1
1/17/2019	6:32:09 PM	812	196	19	19	19	18	18	18	18	18	16	17	17	17	28.0	32.7	86.7	-1	-1	-1
1/17/2019	6:32:10 PM	15	197	19	19	18	19	18	18	18	18	17	17	17	16	28.0	32.7	86.7	-1	-1	-1
1/17/2019	6:32:10 PM	203	198	18	19	18	18	18	18	18	18	17	17	17	16	28.0	32.7	86.7	-1	-1	-1
1/17/2019	6:32:10 PM	406	199	19	19	19	19	18	18	18	18	16	17	17	17	28.0	32.7	86.7	-1	-1	-1
1/17/2019	6:32:10 PM	609	200	18	19	18	19	18	18	18	18	16	17	17	17	28.0	32.7	86.7	-1	-1	-1
1/17/2019	6:32:10 PM	812	201	19	19	19	18	18	18	18	18	16	17	17	17	28.0	32.7	86.7	-1	-1	-1
1/17/2019	6:32:11 PM	15	202	18	19	18	19	18	18	18	18	16	17	17	17	28.0	32.7	86.7	-1	-1	-1
1/17/2019	6:32:11 PM	203	203	18	19	18	18	18	18	18	17	17	17	17	16	28.0	32.7	86.7	-1	-1	-1
1/17/2019	6:32:11 PM	406	204	19	19	19	19	18	18	18	18	16	17	17	17	28.0	32.7	86.7	-1	-1	-1
1/17/2019	6:32:11 PM	606	205	19	19	19	18	18	18	18	18	17	17	17	16	28.0	32.7	86.7	-1	-1	-1
1/17/2019	6:32:11 PM	809	206	19	18	19	18	18	18	18	18	16	17	17	17	28.0	32.7	86.7	-1	-1	-1
1/17/2019	6:32:12 PM	13	207	19	19	18	19	18	18	18	18	16	17	17	17	28.0	32.7	86.7	-1	-1	-1
1/17/2019	6:32:12 PM	216	208	19	19	19	18	18	18	18	18	16	17	17	17	28.0	32.7	86.7	-1	-1	-1
1/17/2019	6:32:12 PM	403	209	19	19	18	18	18	18	18	18	16	17	17	17	28.0	32.7	86.7	-1	-1	-1
1/17/2019	6:32:12 PM	606	210	18	19	19	19	18	18	18	18	17	17	17	16	28.0	32.7	86.7	-1	-1	-1
1/17/2019	6:32:12 PM	809	211	19	18	19	18	18	18	18	18	16	17	17	17	28.0	32.7	86.7	-1	-1	-1
1/17/2019	6:32:13 PM	6	212	18	19	19	19	18	18	18	18	17	17	17	16	28.0	32.7	86.7	-1	-1	-1
1/17/2019	6:32:13 PM	209	213	19	19	19	18	18	18	18	18	16	17	17	17	28.0	32.7	86.7	-1	-1	-1
1/17/2019	6:32:13 PM	412	214	19	19	19	19	18	18	18	18	16	17	17	17	28.0	32.7	86.7	-1	-1	-1
1/17/2019	6:32:13 PM	615	215	19	18	19	18	18	18	18	17	16	17	17	17	28.0	32.7	86.7	-1	-1	-1
1/17/2019	6:32:13 PM	814	216	18	19	18	18	18	18	18	18	16	17	17	16	28.0	32.7	86.7	-1	-1	-1
1/17/2019	6:32:14 PM	2	217	18	19	18	19	18	18	18	18	17	17	17	16	28.0	32.7	86.7	-1	-1	-1
1/17/2019	6:32:14 PM	205	218	19	19	19	19	18	18	18	18	16	17	17	17	28.0	32.7	86.7	-1	-1	-1
1/17/2019	6:32:14 PM	408	219	19	19	19	19	18	18	18	18	17	17	17	16	28.0	32.7	86.7	-1	-1	-1
1/17/2019	6:32:14 PM	611	220	19	19	19	19	18	18	18	18	16	17	17	17	28.0	32.7	86.7	-1	-1	-1
1/17/2019	6:32:14 PM	814	221	19	18	19	18	18	18	18	17	17	16	17	16	28.0	32.7	86.7	-1	-1	-1
1/17/2019	6:32:15 PM	2	222	19	19	19	18	18	18	18	18	16	17	17	17	28.0	32.7	86.7	-1	-1	-1
1/17/2019	6:32:15 PM	205	223	18	19	18	19	18	18	18	18	16	16	17	16	28.0	32.7	86.7	-1	-1	-1
1/17/2019	6:32:15 PM	408	224	19	19	19	19	18	18	18	18	17	17	17	17	28.0	32.7	86.7	-1	-1	-1
1/17/2019	6:32:15 PM	611	225	18	19	18	19	18	18	18	18	16	17	17	17	28.0	32.7	87.0	-1	-1	-1
1/17/2019	6:32:15 PM	814	226	18	19	19	18	18	18	18	17	17	16	17	16	28.0	32.7	87.0	-1	-1	-1
1/17/2019	6:32:16 PM	2	227	19	19	19	19	18	18	18	18	16	17	17	17	28.0	32.7	87.0	-1	-1	-1
1/17/2019	6:32:16 PM	205	228	18	19	18	19	18	18	18	18	16	17	17	16	28.0	32.7	87.0	-1	-1	-1
1/17/2019	6:32:16 PM	408	229	19	19	19	18	18	18	18	18	16	17	17	17	28.0	32.7	87.0	-1	-1	-1
1/17/2019	6:32:16 PM	611	230	18	19	18	19	18	18	18	18	16	17	17	16	28.0	32.7	87.0	-1	-1	-1
1/17/2019	6:32:16 PM	814	231	19	19	19	18	18	18	18	18	16	17	17	17	28.0	32.7	87.0	-1	-1	-1
1/17/2019	6:32:17 PM	2	232	19	19	19	19	18	18	18	18	16	17	17	17	28.0	32.7	87.0	-1	-1	-1
1/17/2019	6:32:17 PM	205	233	19	19	19	18	18	18	18	18	17	17	17	17	28.0	32.7	87.0	-1	-1	-1
1/17/2019	6:32:17 PM	408	234	19	19	19	19	18	18	18	18	16	17	17	17	28.0	32.7	87.0	-1	-1	-1
1/17/2019	6:32:17 PM	611	235	19	19	19	18	18	18	18	18	16	17	17	17	28.0	32.7	87.0	-1	-1	-1
1/17/2019	6:32:17 PM	814	236	18	19	18	19	18	18	18	18	16	17	17	17	28.0	32.7	87.0	-1	-1	-1
1/17/2019	6:32:18 PM	2	237	19	19	19	19	18	18	18	18	17	17	17	17	28.0	32.7	87.0	-1	-1	-1
1/17/2019	6:32:18 PM	205	238	19	19	19	19	18	18	18	18	16	17	17	17	28.0	32.7	87.0	-1	-1	-1
1/17/2019	6:32:18 PM	408	239	19	19	19	19	18	18	18	18	17	17	17	16	28.0	32.7	87.0	-1	-1	-1
1/17/2019	6:32:18 PM	611	240	19	18	19	19	18	18	18	18	16	17	17	17	28.0	32.7	87.0	-1	-1	-1
1/17/2019	6:32:18 PM	814	241	18	19	18	18	18	18	18	17	17	16	17	16	28.0	32.7	87.0	-1	-1	-1
1/17/2019	6:32:19 PM	2	242	19	19	19	18	18	18	18	18	17	17	17	17	28.0	32.7	87.0	-1	-1	-1
1/17/2019	6:32:19 PM	205	243	18	19	18	19	18	18	18	18	17	17	17	16	28.0	32.7	87.0	-1	-1	-1
1/17/2019	6:32:19 PM	408	244	19	19	19	19	18	18	18	18	16	17	17	17	28.0	32.7	87.0	-1	-1	-1
1/17/2019	6:32:19 PM	611	245	18	19	18	18	18	18	18	17	17	17	17	16	28.0	32.7	87.0	-1	-1	-1
1/17/2019	6:32:19 PM	814	246	19	18	19	18	18	18	18	18	16	17	16	17	28.0	32.7	87.0	-1	-1	-1
1/17/2019	6:32:20 PM	2	247	18	19	18	19	18	18	18	18	17	17	17	17	28.0	32.7	87.0	-1	-1	-1
1/17/2019	6:32:20 PM	205	248	19	18	19	18	18	18	18	18	16	17	17	17	28.0	32.7	87.0	-1	-1	-1
1/17/2019	6:32:20 PM	408	249	19	19	19	19	18	18	18	18	17	17	17	16	28.0	32.7	87.0	-1	-1	-1
1/17/2019	6:32:20 PM	611	250	19	19	18	18	18	18	18	18	16	17	17	17	28.0	32.7	87.0	-1	-1	-1
1/17/2019	6:32:20 PM	814	251	18	19	19	18	18	18	18	17	17	16	17	16	28.0	32.7	87.0	-1	-1	-1
1/17/2019	6:32:21 PM	2	252	19	19	18	19	18	18	18	18	16	17	17	17	28.0	32.7	87.0	-1	-1	-1
1/17/2019	6:32:21 PM	205	253	19	19	19	18	18	18	18	17	17	16	17	17	28.0	32.7	87.0	-1	-1	-1
1/17/2019	6:32:21 PM	408	254	19	19	19	19	18	18	18	18	16	17	17	17	28.0	32.7	87.0	-1	-1	-1
1/17/2019	6:32:21 PM	611	255	18	19	18	18	18	18	18	18	16	17	17	16	28.0	32.7	87.0	-1	-1	-1
1/17/2019	6:32:21 PM	814	256	19	18	19	18	18	18	18	18	16	17	17	17	28.0	32.7	87.0	-1	-1	-1
1/17/2019	6:32:22 PM	2	257	19	19	19	19	18	18	18	18	16	17	17	17	28.0	32.7	87.0	-1	-1	-1
1/17/2019	6:32:22 PM	205	258	19	19	19	18	18	18	18	17	17	16	17	16	28.0	32.7	87.0	-1	-1	-1
1/17/2019	6:32:22 PM	408	259	19	19	19	19	18	18	18	18	16	17	17	16	28.0	32.7	87.0	-1	-1	-1
1/17/2019	6:32:22 PM	611	260	19	19	19	18	18	18	18	17	16	17	17	16	28.0	32.7	87.0	-1	-1	-1
1/17/2019	6:32:22 PM	814	261	19	19	18	19	18	18	17	18	16	17	17	16	28.0	32.7	87.0	-1	-1	-1
1/17/2019	6:32:23 PM	2	262	18	19	19	19	18	18	18	18	17	17	17	16	28.0	32.7	87.0	-1	-1	-1
1/17/2019	6:32:23 PM	205	263	19	18	19	18	18	18	18	18	16	17	17	17	28.0	32.7	87.0	-1	-1	-1
1/17/2019	6:32:23 PM	408	264	18	19	18	19	18	18	18	18	17	17	17	16	28.0	32.7	87.0	-1	-1	-1
1/17/2019	6:32:23 PM	611	265	19	19	19	18	18	18	18	18	16	17	17	17	28.0	32.7	87.0	-1	-1	-1
1/17/2019	6:32:23 PM	814	266	18	19	18	19	18	18	18	18	16	17	17	16	28.0	32.7	87.0	-1	-1	-1
1/17/2019	6:32:24 PM	2	267	19	19	19	18	18	18	18	18	17	17	17	17	28.0	32.6	85.2	-1	-1	-1
1/17/2019	6:32:24 PM	205	268	18	19	18	19	18	18	18	18	16	17	17	16	28.0	32.6	85.2	-1	-1	-1
1/17/2019	6:32:24 PM	408	269	19	19	19	18	18	18	18	18	16	17	17	17	28.0	32.6	85.2	-1	-1	-1
1/17/2019	6:32:24 PM	611	270	18	19	18	19	17	18	18	18	16	17	17	17	28.0	32.6	85.2	-1	-1	-1
1/17/2019	6:32:24 PM	814	271	19	18	19	18	18	18	18	17	16	16	17	17	28.0	32.6	85.2	-1	-1	-1
1/17/2019	6:32:25 PM	2	272	19	19	19	19	18	18	18	18	16	17	17	17	28.0	32.6	85.2	-1	-1	-1
1/17/2019	6:32:25 PM	205	273	19	19	19	18	18	18	18	17	17	17	17	16	28.0	32.6	85.2	-1	-1	-1
1/17/2019	6:32:25 PM	408	274	19	19	19	19	18	18	18	18	16	17	17	17	28.0	32.6	85.2	-1	-1	-1
1/17/2019	6:32:25 PM	611	275	19	19	19	18	18	18	18	18	17	17	17	16	28.0	32.6	85.2	-1	-1	-1
1/17/2019	6:32:25 PM	814	276	18	19	18	19	18	18	18	18	16	17	17	16	28.0	32.6	85.2	-1	-1	-1
1/17/2019	6:32:26 PM	2	277	19	19	19	19	18	18	18	18	17	17	17	17	28.0	32.6	85.2	-1	-1	-1
1/17/2019	6:32:26 PM	205	278	19	19	18	19	18	18	18	18	16	17	17	17	28.0	32.6	85.2	-1	-1	-1
1/17/2019	6:32:26 PM	408	279	19	19	19	18	18	18	18	18	17	17	17	16	28.0	32.6	85.2	-1	-1	-1
1/17/2019	6:32:26 PM	611	280	18	19	18	19	18	18	18	18	16	17	17	16	28.0	32.6	85.2	-1	-1	-1
1/17/2019	6:32:26 PM	814	281	19	19	19	18	18	18	18	18	16	17	17	16	28.0	32.6	85.2	-1	-1	-1
1/17/2019	6:32:27 PM	2	282	19	19	19	19	18	18	18	18	16	17	17	17	28.0	32.6	85.2	-1	-1	-1
1/17/2019	6:32:27 PM	205	283	19	19	19	18	18	18	18	17	16	17	17	16	28.0	32.6	85.2	-1	-1	-1
1/17/2019	6:32:27 PM	408	284	18	19	18	19	18	18	18	18	16	17	17	16	28.0	32.6	85.2	-1	-1	-1
1/17/2019	6:32:27 PM	611	285	19	19	19	18	18	18	18	18	16	17	17	17	28.0	32.6	85.2	-1	-1	-1
1/17/2019	6:32:27 PM	814	286	18	19	18	19	18	18	18	18	17	17	17	17	28.0	32.6	85.2	-1	-1	-1
1/17/2019	6:32:28 PM	2	287	19	19	19	19	18	18	18	18	17	17	17	17	28.0	32.6	85.2	-1	-1	-1
1/17/2019	6:32:28 PM	205	288	19	19	18	19	18	18	18	18	16	17	17	17	28.0	32.6	85.2	-1	-1	-1
1/17/2019	6:32:28 PM	408	289	19	19	19	18	18	18	18	18	17	17	17	17	28.0	32.6	85.2	-1	-1	-1
1/17/2019	6:32:28 PM	611	290	19	19	18	19	18	18	17	18	16	17	17	16	28.0	32.6	85.2	-1	-1	-1
1/17/2019	6:32:28 PM	814	291	19	19	19	18	18	18	18	18	17	17	17	17	28.0	32.6	85.2	-1	-1	-1
1/17/2019	6:32:29 PM	2	292	19	19	19	19	18	18	18	18	16	17	17	17	28.0	32.6	85.2	-1	-1	-1
1/17/2019	6:32:29 PM	205	293	19	19	19	18	18	18	18	17	16	16	17	16	28.0	32.6	85.2	-1	-1	-1
1/17/2019	6:32:29 PM	408	294	19	19	18	19	18	18	18	18	16	17	17	16	28.0	32.6	85.2	-1	-1	-1
1/17/2019	6:32:29 PM	611	295	19	19	19	18	18	18	18	17	16	17	17	16	28.0	32.6	85.2	-1	-1	-1
1/17/2019	6:32:29 PM	814	296	19	19	18	19	18	18	18	18	17	17	17	17	28.0	32.6	85.2	-1	-1	-1
1/17/2019	6:32:30 PM	2	297	19	19	19	19	18	18	18	18	17	17	17	17	28.0	32.6	85.2	-1	-1	-1
1/17/2019	6:32:30 PM	205	298	18	19	18	19	18	18	18	18	16	17	17	16	28.0	32.6	85.2	-1	-1	-1
1/17/2019	6:32:30 PM	408	299	19	19	19	18	18	18	18	18	16	17	17	17	28.0	32.6	85.2	-1	-1	-1
1/17/2019	6:32:30 PM	611	300	18	19	18	18	18	18	18	17	17	17	17	16	28.0	32.6	85.2	-1	-1	-1
1/17/2019	6:32:30 PM	815	301	19	19	19	19	18	18	18	18	16	17	17	17	28.0	32.6	85.2	-1	-1	-1
1/17/2019	6:32:31 PM	2	302	18	19	19	19	18	18	18	18	17	17	17	16	28.0	32.6	85.2	-1	-1	-1
1/17/2019	6:32:31 PM	205	303	18	19	18	19	18	18	18	18	16	17	16	17	28.0	32.6	85.2	-1	-1	-1
1/17/2019	6:32:31 PM	408	304	19	19	19	18	18	18	18	18	17	17	17	16	28.0	32.6	85.2	-1	-1	-1
1/17/2019	6:32:31 PM	611	305	18	19	18	19	17	18	18	18	16	17	17	17	28.0	32.6	85.2	-1	-1	-1
1/17/2019	6:32:31 PM	815	306	19	19	19	18	18	18	18	18	17	17	17	17	28.0	32.6	85.2	-1	-1	-1
1/17/2019	6:32:32 PM	2	307	19	19	19	19	18	18	18	18	16	17	17	17	28.0	32.6	85.2	-1	-1	-1
1/17/2019	6:32:32 PM	205	308	19	18	19	18	18	18	18	17	16	17	17	17	28.0	32.6	85.2	-1	-1	-1
1/17/2019	6:32:32 PM	408	309	18	19	18	19	18	18	18	18	17	17	17	16	28.0	32.6	87.3	-1	-1	-1
1/17/2019	6:32:32 PM	611	310	19	18	19	18	18	18	18	18	16	17	16	17	28.0	32.6	87.3	-1	-1	-1
1/17/2019	6:32:32 PM	815	311	19	19	19	18	18	18	18	18	17	17	17	16	28.0	32.6	87.3	-1	-1	-1
1/17/2019	6:32:33 PM	2	312	19	19	19	18	18	18	18	18	17	17	17	17	28.0	32.6	87.3	-1	-1	-1
1/17/2019	6:32:33 PM	205	313	18	18	19	18	18	18	18	17	17	17	17	16	28.0	32.6	87.3	-1	-1	-1
1/17/2019	6:32:33 PM	408	314	19	19	19	19	18	18	18	18	16	17	17	16	28.0	32.6	87.3	-1	-1	-1
1/17/2019	6:32:33 PM	611	315	19	18	19	18	18	18	18	18	16	17	17	17	28.0	32.6	87.3	-1	-1	-1
1/17/2019	6:32:33 PM	814	316	19	19	19	19	18	18	18	18	17	17	17	16	28.0	32.6	87.3	-1	-1	-1
1/17/2019	6:32:34 PM	2	317	19	19	19	18	18	18	18	18	17	17	17	17	28.0	32.6	87.3	-1	-1	-1
1/17/2019	6:32:34 PM	205	318	18	19	18	19	18	18	18	18	16	16	17	17	28.0	32.6	87.3	-1	-1	-1
1/17/2019	6:32:34 PM	408	319	18	19	19	19	18	18	18	18	17	17	17	16	28.0	32.6	87.3	-1	-1	-1
1/17/2019	6:32:34 PM	611	320	19	18	19	18	18	18	18	18	16	17	17	17	28.0	32.6	87.3	-1	-1	-1
1/17/2019	6:32:34 PM	814	321	18	19	18	19	18	18	18	18	16	17	17	17	28.0	32.6	87.3	-1	-1	-1
1/17/2019	6:32:35 PM	2	322	19	19	19	19	18	18	18	18	17	17	17	16	28.0	32.6	87.3	-1	-1	-1
1/17/2019	6:32:35 PM	221	323	18	19	18	19	18	18	18	18	16	17	17	17	28.0	32.6	87.3	-1	-1	-1
1/17/2019	6:32:35 PM	408	324	18	19	18	19	18	18	18	18	16	17	17	16	28.0	32.6	87.3	-1	-1	-1
1/17/2019	6:32:35 PM	611	325	19	19	19	18	18	18	18	18	16	17	17	17	28.0	32.6	87.3	-1	-1	-1
1/17/2019	6:32:35 PM	814	326	19	19	18	19	18	18	18	18	17	17	17	17	28.0	32.6	87.3	-1	-1	-1
1/17/2019	6:32:36 PM	2	327	19	19	19	19	18	18	18	18	17	17	17	16	28.0	32.6	87.3	-1	-1	-1
1/17/2019	6:32:36 PM	205	328	18	19	18	19	18	18	17	18	16	17	17	16	28.0	32.6	87.3	-1	-1	-1
1/17/2019	6:32:36 PM	408	329	19	19	19	18	18	18	18	18	17	17	17	16	28.0	32.6	87.3	-1	-1	-1
1/17/2019	6:32:36 PM	611	330	19	19	19	19	18	18	18	18	16	17	17	17	28.0	32.6	87.3	-1	-1	-1
1/17/2019	6:32:36 PM	814	331	18	19	19	19	18	18	18	18	17	17	17	16	28.0	32.6	87.3	-1	-1	-1
1/17/2019	6:32:37 PM	2	332	19	19	19	19	18	18	18	18	17	17	17	17	28.0	32.6	87.3	-1	-1	-1
1/17/2019	6:32:37 PM	205	333	18	19	18	19	18	18	17	18	16	17	17	16	28.0	32.6	87.3	-1	-1	-1
1/17/2019	6:32:37 PM	408	334	19	19	19	19	18	18	18	18	17	17	17	16	28.0	32.6	87.3	-1	-1	-1
1/17/2019	6:32:37 PM	611	335	19	19	19	19	18	18	18	18	16	17	17	17	28.0	32.6	87.3	-1	-1	-1
1/17/2019	6:32:37 PM	814	336	18	19	19	19	18	18	18	18	17	17	17	16	28.0	32.6	87.3	-1	-1	-1
1/17/2019	6:32:38 PM	2	337	19	19	19	18	18	18	18	18	17	17	17	17	28.0	32.6	87.3	-1	-1	-1
1/17/2019	6:32:38 PM	205	338	18	19	18	19	17	18	18	18	16	17	17	16	28.0	32.6	87.3	-1	-1	-1
1/17/2019	6:32:38 PM	408	339	19	19	19	18	18	18	18	18	16	17	17	17	28.0	32.6	87.3	-1	-1	-1
1/17/2019	6:32:38 PM	611	340	18	19	18	19	18	18	18	18	16	17	17	17	28.0	32.6	87.3	-1	-1	-1
1/17/2019	6:32:38 PM	814	341	19	19	19	18	18	18	18	18	17	17	17	17	28.0	32.6	87.3	-1	-1	-1
1/17/2019	6:32:39 PM	2	342	19	19	19	19	18	18	18	18	16	17	17	17	28.0	32.6	87.3	-1	-1	-1
1/17/2019	6:32:39 PM	205	343	18	19	18	18	18	18	18	17	17	16	17	16	28.0	32.6	87.3	-1	-1	-1
1/17/2019	6:32:39 PM	408	344	19	19	19	19	18	18	18	18	16	17	17	17	28.0	32.6	87.3	-1	-1	-1
1/17/2019	6:32:39 PM	611	345	19	19	19	18	18	18	18	17	17	17	17	16	28.0	32.6	87.3	-1	-1	-1
1/17/2019	6:32:39 PM	814	346	19	19	19	19	18	18	18	18	16	17	17	17	28.0	32.6	87.3	-1	-1	-1
1/17/2019	6:32:40 PM	2	347	19	19	18	19	18	18	18	18	17	17	17	16	28.0	32.6	87.3	-1	-1	-1
1/17/2019	6:32:40 PM	205	348	19	18	18	18	18	18	18	18	16	17	17	17	28.0	32.6	87.3	-1	-1	-1
1/17/2019	6:32:40 PM	408	349	18	19	19	19	18	18	18	18	16	17	17	16	28.0	32.6	87.3	-1	-1	-1
1/17/2019	6:32:40 PM	611	350	19	18	19	18	18	18	18	18	16	17	17	17	28.0	32.6	87.3	-1	-1	-1
1/17/2019	6:32:40 PM	814	351	19	19	18	19	18	18	18	18	16	17	17	16	28.0	32.6	87.5	-1	-1	-1
1/17/2019	6:32:41 PM	2	352	19	19	19	19	18	18	18	18	17	17	17	16	28.0	32.6	87.5	-1	-1	-1
1/17/2019	6:32:41 PM	205	353	19	18	18	18	18	18	18	18	16	17	17	17	28.0	32.6	87.5	-1	-1	-1
1/17/2019	6:32:41 PM	408	354	18	19	18	19	18	18	18	18	16	17	17	16	28.0	32.6	87.5	-1	-1	-1
1/17/2019	6:32:41 PM	611	355	19	18	19	18	18	18	18	18	16	17	16	17	28.0	32.6	87.5	-1	-1	-1
1/17/2019	6:32:41 PM	814	356	18	19	18	19	18	18	18	18	17	17	17	16	28.0	32.6	87.5	-1	-1	-1
1/17/2019	6:32:42 PM	2	357	19	19	19	19	18	18	18	18	16	17	17	17	28.0	32.6	87.5	-1	-1	-1
1/17/2019	6:32:42 PM	205	358	18	19	18	19	18	18	18	18	16	17	17	16	28.0	32.6	87.5	-1	-1	-1
1/17/2019	6:32:42 PM	408	359	19	19	19	19	18	18	18	18	17	17	17	16	28.0	32.6	87.5	-1	-1	-1
1/17/2019	6:32:42 PM	611	360	18	19	18	19	18	18	18	18	16	17	17	17	28.0	32.6	87.5	-1	-1	-1
1/17/2019	6:32:42 PM	814	361	19	19	19	18	18	18	18	18	17	17	17	17	28.0	32.6	87.5	-1	-1	-1
1/17/2019	6:32:43 PM	2	362	19	19	19	19	18	18	18	18	16	17	17	17	28.0	32.6	87.5	-1	-1	-1
1/17/2019	6:32:43 PM	205	363	18	19	19	18	18	18	18	18	17	16	17	16	28.0	32.6	87.5	-1	-1	-1
1/17/2019	6:32:43 PM	408	364	19	19	19	19	18	18	18	18	17	17	17	17	28.0	32.6	87.5	-1	-1	-1
1/17/2019	6:32:43 PM	611	365	19	19	19	19	18	18	18	18	16	17	17	17	28.0	32.6	87.5	-1	-1	-1
1/17/2019	6:32:43 PM	814	366	19	19	19	19	18	18	18	18	16	17	17	17	28.0	32.6	87.5	-1	-1	-1
1/17/2019	6:32:44 PM	2	367	18	19	18	19	18	18	18	18	16	17	17	16	28.0	32.6	87.5	-1	-1	-1
1/17/2019	6:32:44 PM	205	368	19	18	19	18	18	18	17	18	16	17	17	17	28.0	32.6	87.5	-1	-1	-1
1/17/2019	6:32:44 PM	408	369	19	19	19	19	18	18	18	18	17	17	17	16	28.0	32.6	87.5	-1	-1	-1
1/17/2019	6:32:44 PM	611	370	19	18	19	18	18	18	18	18	16	17	17	17	28.0	32.6	87.5	-1	-1	-1
1/17/2019	6:32:44 PM	814	371	18	19	18	19	18	18	18	18	17	17	17	16	28.0	32.6	87.5	-1	-1	-1
1/17/2019	6:32:45 PM	2	372	19	19	19	18	18	18	18	18	16	17	17	17	28.0	32.6	87.5	-1	-1	-1
1/17/2019	6:32:45 PM	205	373	18	19	18	18	17	18	18	18	16	17	17	16	28.0	32.6	87.5	-1	-1	-1
1/17/2019	6:32:45 PM	408	374	19	19	19	18	18	18	18	18	16	17	17	17	28.0	32.6	87.5	-1	-1	-1
1/17/2019	6:32:45 PM	611	375	18	19	18	19	18	18	18	18	16	17	17	16	28.0	32.6	87.5	-1	-1	-1
1/17/2019	6:32:45 PM	814	376	19	19	19	18	18	18	18	18	16	17	17	17	28.0	32.6	87.5	-1	-1	-1
1/17/2019	6:32:46 PM	2	377	18	19	18	19	18	18	18	18	16	17	17	17	28.0	32.6	87.5	-1	-1	-1
1/17/2019	6:32:46 PM	205	378	19	18	19	18	18	18	18	18	16	17	17	17	28.0	32.6	87.5	-1	-1	-1
1/17/2019	6:32:46 PM	408	379	19	19	19	19	18	18	18	18	17	17	17	16	28.0	32.6	87.5	-1	-1	-1
1/17/2019	6:32:46 PM	611	380	19	18	19	18	18	18	18	18	16	17	16	17	28.0	32.6	87.5	-1	-1	-1
1/17/2019	6:32:46 PM	814	381	18	19	18	19	18	18	18	18	17	17	17	16	28.0	32.6	87.5	-1	-1	-1
1/17/2019	6:32:47 PM	2	382	19	19	18	18	18	18	18	18	17	17	17	16	28.0	32.6	87.5	-1	-1	-1
1/17/2019	6:32:47 PM	205	383	19	18	18	18	18	18	17	18	16	17	16	17	28.0	32.6	87.5	-1	-1	-1
1/17/2019	6:32:47 PM	408	384	19	19	19	19	18	18	18	18	17	17	17	17	28.0	32.6	87.5	-1	-1	-1
1/17/2019	6:32:47 PM	611	385	19	18	19	19	18	18	18	18	16	17	17	17	28.0	32.6	87.5	-1	-1	-1
1/17/2019	6:32:47 PM	814	386	18	19	19	19	18	18	18	18	17	17	17	16	28.0	32.6	87.5	-1	-1	-1
1/17/2019	6:32:48 PM	2	387	19	18	19	18	18	18	18	18	16	17	17	17	28.0	32.6	87.5	-1	-1	-1
1/17/2019	6:32:48 PM	205	388	18	19	18	19	18	18	18	18	16	17	17	16	28.0	32.6	87.5	-1	-1	-1
1/17/2019	6:32:48 PM	408	389	19	19	19	18	18	18	18	18	16	17	17	17	28.0	32.6	87.5	-1	-1	-1
1/17/2019	6:32:48 PM	611	390	18	19	18	19	18	18	18	18	16	17	17	16	28.0	32.6	87.5	-1	-1	-1
1/17/2019	6:32:48 PM	814	391	19	19	19	18	18	18	18	18	16	17	17	17	28.0	32.6	87.5	-1	-1	-1
1/17/2019	6:32:49 PM	2	392	19	19	19	19	18	18	18	18	16	17	17	17	28.0	32.6	87.5	-1	-1	-1
1/17/2019	6:32:49 PM	205	393	19	18	19	18	18	18	18	17	16	16	17	16	28.0	32.6	49.5	-1	-1	-1
1/17/2019	6:32:49 PM	408	394	19	19	19	19	18	18	18	18	17	17	17	17	28.0	32.6	49.5	-1	-1	-1
1/17/2019	6:32:49 PM	611	395	19	18	19	18	18	18	18	18	16	17	17	17	28.0	32.6	49.5	-1	-1	-1
1/17/2019	6:32:49 PM	814	396	18	19	18	19	18	18	18	18	17	17	17	16	28.0	32.6	49.5	-1	-1	-1
1/17/2019	6:32:50 PM	2	397	19	18	19	18	18	18	18	18	16	17	17	16	28.0	32.6	49.5	-1	-1	-1
1/17/2019	6:32:50 PM	205	398	18	19	18	19	17	18	17	18	16	17	17	16	28.0	32.6	49.5	-1	-1	-1
1/17/2019	6:32:50 PM	408	399	19	19	19	18	18	18	18	18	17	17	17	17	28.0	32.6	49.5	-1	-1	-1
1/17/2019	6:32:50 PM	611	400	19	19	18	19	17	18	18	18	16	17	17	16	28.0	32.6	49.5	-1	-1	-1
1/17/2019	6:32:50 PM	814	401	19	19	19	18	18	18	18	18	16	17	17	16	28.0	32.6	49.5	-1	-1	-1
1/17/2019	6:32:51 PM	2	402	19	19	18	19	18	18	18	18	16	17	17	16	28.0	32.6	49.5	-1	-1	-1
1/17/2019	6:32:51 PM	205	403	19	19	19	18	18	18	18	17	16	16	17	16	28.0	32.6	49.5	-1	-1	-1
1/17/2019	6:32:51 PM	414	404	19	19	18	19	18	18	18	18	17	17	17	16	28.0	32.6	49.5	-1	-1	-1
1/17/2019	6:32:51 PM	601	405	19	19	19	18	18	18	18	18	16	17	17	16	28.0	32.6	49.5	-1	-1	-1
1/17/2019	6:32:51 PM	804	406	19	19	18	19	18	18	18	18	16	17	17	16	28.0	32.6	49.5	-1	-1	-1
1/17/2019	6:32:52 PM	7	407	19	19	19	18	18	18	18	18	16	17	17	17	28.0	32.6	49.5	-1	-1	-1
1/17/2019	6:32:52 PM	202	408	18	19	18	18	18	18	17	18	16	17	17	16	28.0	32.6	49.5	-1	-1	-1
1/17/2019	6:32:52 PM	405	409	19	19	19	18	18	18	18	18	17	17	17	17	28.0	32.6	49.5	-1	-1	-1
1/17/2019	6:32:52 PM	608	410	18	19	18	19	18	18	18	18	16	17	17	16	28.0	32.6	49.5	-1	-1	-1
1/17/2019	6:32:52 PM	812	411	19	19	19	18	18	18	18	18	16	17	17	17	28.0	32.6	49.5	-1	-1	-1
1/17/2019	6:32:53 PM	14	412	19	19	19	19	18	18	18	18	17	17	17	16	28.0	32.6	49.5	-1	-1	-1
1/17/2019	6:32:53 PM	202	413	19	18	19	18	18	18	18	18	16	17	16	17	28.0	32.6	49.5	-1	-1	-1
1/17/2019	6:32:53 PM	405	414	18	19	18	19	18	18	18	18	16	17	17	17	28.0	32.6	49.5	-1	-1	-1
1/17/2019	6:32:53 PM	608	415	19	19	19	18	18	18	18	18	16	17	17	17	28.0	32.6	49.5	-1	-1	-1
1/17/2019	6:32:53 PM	811	416	19	19	18	19	18	18	18	18	17	17	17	17	28.0	32.6	49.5	-1	-1	-1
1/17/2019	6:32:54 PM	14	417	19	19	19	18	18	18	18	18	17	17	17	17	28.0	32.6	49.5	-1	-1	-1
1/17/2019	6:32:54 PM	202	418	19	18	18	18	18	18	18	18	16	17	17	17	28.0	32.6	49.5	-1	-1	-1
1/17/2019	6:32:54 PM	405	419	19	19	19	19	18	18	18	18	17	17	17	16	28.0	32.6	49.5	-1	-1	-1
1/17/2019	6:32:54 PM	612	420	19	19	18	19	17	18	18	18	16	17	17	16	28.0	32.6	49.5	-1	-1	-1
1/17/2019	6:32:54 PM	815	421	19	19	19	18	18	18	18	18	16	17	17	17	28.0	32.6	49.5	-1	-1	-1
1/17/2019	6:32:55 PM	3	422	19	19	19	19	18	18	18	18	16	17	17	17	28.0	32.6	49.5	-1	-1	-1
1/17/2019	6:32:55 PM	206	423	18	19	19	18	18	18	18	17	17	17	17	17	28.0	32.6	49.5	-1	-1	-1
1/17/2019	6:32:55 PM	409	424	19	19	19	19	18	18	18	18	16	17	17	17	28.0	32.6	49.5	-1	-1	-1
1/17/2019	6:32:55 PM	612	425	19	19	19	18	18	18	18	18	17	17	17	17	28.0	32.6	49.5	-1	-1	-1
1/17/2019	6:32:55 PM	815	426	19	19	18	19	18	18	18	18	16	17	17	16	28.0	32.6	49.5	-1	-1	-1
1/17/2019	6:32:56 PM	3	427	19	19	19	18	18	18	18	18	16	17	17	16	28.0	32.6	49.5	-1	-1	-1
1/17/2019	6:32:56 PM	206	428	18	19	18	19	18	18	18	18	16	17	17	16	28.0	32.6	49.5	-1	-1	-1
1/17/2019	6:32:56 PM	409	429	19	19	19	18	18	18	18	18	16	17	17	17	28.0	32.6	49.5	-1	-1	-1
1/17/2019	6:32:56 PM	612	430	18	19	18	19	18	18	18	18	16	17	17	16	28.0	32.6	49.5	-1	-1	-1
1/17/2019	6:32:56 PM	815	431	19	19	19	18	18	18	18	18	16	17	17	17	28.0	32.6	49.5	-1	-1	-1
1/17/2019	6:32:57 PM	3	432	19	19	18	19	18	18	18	18	16	17	17	17	28.0	32.6	49.5	-1	-1	-1
1/17/2019	6:32:57 PM	206	433	18	18	19	18	18	18	18	18	16	17	17	17	28.0	32.6	49.5	-1	-1	-1
1/17/2019	6:32:57 PM	409	434	18	19	18	19	18	18	18	18	17	17	17	17	28.0	32.6	49.5	-1	-1	-1
1/17/2019	6:32:57 PM	612	435	19	18	19	18	18	18	18	18	16	17	17	17	28.0	32.6	57.9	-1	-1	-1
1/17/2019	6:32:57 PM	815	436	19	19	19	18	18	18	18	18	17	17	17	16	28.0	32.6	57.9	-1	-1	-1
1/17/2019	6:32:58 PM	3	437	19	18	19	18	18	18	18	18	16	17	17	17	28.0	32.6	57.9	-1	-1	-1
1/17/2019	6:32:58 PM	206	438	19	19	19	18	18	18	18	17	17	16	17	17	28.0	32.6	57.9	-1	-1	-1
1/17/2019	6:32:58 PM	409	439	19	19	19	19	18	19	18	18	16	17	17	17	28.0	32.6	57.9	-1	-1	-1
1/17/2019	6:32:58 PM	612	440	19	18	19	18	18	18	18	18	16	17	17	17	28.0	32.6	57.9	-1	-1	-1
1/17/2019	6:32:58 PM	815	441	19	19	19	19	18	18	18	18	17	17	17	16	28.0	32.6	57.9	-1	-1	-1
1/17/2019	6:32:59 PM	3	442	19	19	19	18	18	18	18	18	16	17	17	17	28.0	32.6	57.9	-1	-1	-1
1/17/2019	6:32:59 PM	206	443	19	19	19	18	18	18	18	17	16	16	17	16	28.0	32.6	57.9	-1	-1	-1
1/17/2019	6:32:59 PM	409	444	19	19	19	19	18	18	18	18	16	17	17	17	28.0	32.6	57.9	-1	-1	-1
1/17/2019	6:32:59 PM	612	445	19	19	18	18	18	18	18	18	17	17	17	16	28.0	32.6	57.9	-1	-1	-1
1/17/2019	6:32:59 PM	815	446	19	19	19	18	18	18	18	18	16	17	17	17	28.0	32.6	57.9	-1	-1	-1
1/17/2019	6:33:00 PM	3	447	19	19	18	19	18	18	17	18	16	17	17	17	28.0	32.6	57.9	-1	-1	-1
1/17/2019	6:33:00 PM	206	448	19	18	19	18	18	18	18	17	17	17	17	17	28.0	32.6	57.9	-1	-1	-1
1/17/2019	6:33:00 PM	409	449	19	19	19	19	18	18	18	18	16	17	17	17	28.0	32.6	57.9	-1	-1	-1
1/17/2019	6:33:00 PM	612	450	18	19	19	19	18	18	18	18	17	16	17	16	28.0	32.6	57.9	-1	-1	-1
1/17/2019	6:33:00 PM	815	451	19	19	19	18	18	18	18	18	16	17	17	17	28.0	32.6	57.9	-1	-1	-1
1/17/2019	6:33:01 PM	3	452	18	19	18	19	18	18	18	18	16	17	17	16	28.0	32.6	57.9	-1	-1	-1
1/17/2019	6:33:01 PM	206	453	19	18	19	18	18	18	18	18	16	17	17	17	28.0	32.6	57.9	-1	-1	-1
1/17/2019	6:33:01 PM	409	454	19	19	18	19	18	18	18	18	17	17	17	17	28.0	32.6	57.9	-1	-1	-1
1/17/2019	6:33:01 PM	612	455	19	19	19	18	18	18	18	17	17	17	17	17	28.0	32.6	57.9	-1	-1	-1
1/17/2019	6:33:01 PM	815	456	18	19	18	19	18	18	18	18	16	17	17	17	28.0	32.6	57.9	-1	-1	-1
1/17/2019	6:33:02 PM	3	457	18	19	19	18	18	18	18	18	17	17	17	16	28.0	32.6	57.9	-1	-1	-1
1/17/2019	6:33:02 PM	206	458	18	19	18	19	18	18	18	18	16	17	17	16	28.0	32.6	57.9	-1	-1	-1
1/17/2019	6:33:02 PM	409	459	19	19	19	19	18	17	18	18	17	17	17	17	28.0	32.6	57.9	-1	-1	-1
1/17/2019	6:33:02 PM	612	460	19	19	18	19	17	18	17	18	16	17	17	17	28.0	32.6	57.9	-1	-1	-1
1/17/2019	6:33:02 PM	815	461	19	19	19	18	18	18	18	18	16	17	17	16	28.0	32.6	57.9	-1	-1	-1
1/17/2019	6:33:03 PM	3	462	19	19	19	18	18	18	18	18	16	17	17	17	28.0	32.6	57.9	-1	-1	-1
1/17/2019	6:33:03 PM	206	463	18	19	19	18	18	18	18	18	17	16	17	16	28.0	32.6	57.9	-1	-1	-1
1/17/2019	6:33:03 PM	409	464	19	19	19	19	18	18	18	18	16	17	17	17	28.0	32.6	57.9	-1	-1	-1
1/17/2019	6:33:03 PM	612	465	18	19	18	18	18	18	18	17	17	16	17	16	28.0	32.6	57.9	-1	-1	-1
1/17/2019	6:33:03 PM	815	466	19	19	19	19	18	18	18	18	16	17	17	17	28.0	32.6	57.9	-1	-1	-1
1/17/2019	6:33:04 PM	3	467	18	19	18	19	18	18	18	18	16	17	17	16	28.0	32.6	57.9	-1	-1	-1
1/17/2019	6:33:04 PM	206	468	19	19	19	19	18	18	18	18	16	17	16	17	28.0	32.6	57.9	-1	-1	-1
1/17/2019	6:33:04 PM	409	469	19	19	19	19	18	18	18	18	17	17	17	16	28.0	32.6	57.9	-1	-1	-1
1/17/2019	6:33:04 PM	612	470	19	19	19	18	18	18	18	18	16	17	17	17	28.0	32.6	57.9	-1	-1	-1
1/17/2019	6:33:04 PM	815	471	19	19	19	18	18	18	18	18	17	17	17	17	28.0	32.6	57.9	-1	-1	-1
1/17/2019	6:33:05 PM	3	472	19	18	19	18	18	18	18	18	16	17	17	17	28.0	32.6	57.9	-1	-1	-1
1/17/2019	6:33:05 PM	206	473	19	19	19	18	18	18	18	17	17	17	17	17	28.0	32.6	57.9	-1	-1	-1
1/17/2019	6:33:05 PM	409	474	19	19	19	19	18	18	18	18	16	17	17	17	28.0	32.6	57.9	-1	-1	-1
1/17/2019	6:33:05 PM	612	475	19	19	19	18	18	18	18	18	16	17	17	17	28.0	32.6	57.9	-1	-1	-1
1/17/2019	6:33:05 PM	815	476	18	19	19	19	18	18	18	18	17	17	17	16	28.0	32.6	57.9	-1	-1	-1
1/17/2019	6:33:06 PM	3	477	19	19	19	18	18	18	18	18	16	17	17	17	28.1	32.6	49.4	-1	-1	-1
1/17/2019	6:33:06 PM	206	478	18	19	18	19	18	18	18	18	16	17	17	17	28.1	32.6	49.4	-1	-1	-1
1/17/2019	6:33:06 PM	409	479	19	19	19	18	18	17	18	18	16	17	17	17	28.1	32.6	49.4	-1	-1	-1
1/17/2019	6:33:06 PM	612	480	19	19	18	19	17	18	17	17	16	17	17	16	28.1	32.6	49.4	-1	-1	-1
1/17/2019	6:33:06 PM	815	481	19	18	19	18	18	18	18	18	16	17	17	17	28.1	32.6	49.4	-1	-1	-1
1/17/2019	6:33:07 PM	3	482	19	18	19	18	18	18	18	18	16	17	17	17	28.1	32.6	49.4	-1	-1	-1
1/17/2019	6:33:07 PM	206	483	19	19	19	18	18	18	18	17	17	17	17	16	28.1	32.6	49.4	-1	-1	-1
1/17/2019	6:33:07 PM	409	484	19	19	19	19	18	18	18	18	16	17	17	17	28.1	32.6	49.4	-1	-1	-1
1/17/2019	6:33:07 PM	612	485	19	19	19	18	18	18	18	18	16	16	17	16	28.1	32.6	49.4	-1	-1	-1
1/17/2019	6:33:07 PM	815	486	18	19	19	19	18	18	18	18	16	17	17	16	28.1	32.6	49.4	-1	-1	-1
1/17/2019	6:33:08 PM	3	487	19	19	19	18	18	18	18	18	17	17	17	16	28.1	32.6	49.4	-1	-1	-1
1/17/2019	6:33:08 PM	206	488	19	19	18	19	18	18	18	18	16	17	17	17	28.1	32.6	49.4	-1	-1	-1
1/17/2019	6:33:08 PM	409	489	19	19	19	18	18	18	18	18	17	17	17	17	28.1	32.6	49.4	-1	-1	-1
1/17/2019	6:33:08 PM	612	490	18	19	18	19	18	18	18	18	16	17	17	16	28.1	32.6	49.4	-1	-1	-1
1/17/2019	6:33:08 PM	815	491	19	19	19	18	18	18	18	18	16	17	17	17	28.1	32.6	49.4	-1	-1	-1
1/17/2019	6:33:09 PM	3	492	18	19	18	19	18	18	18	18	16	17	17	16	28.1	32.6	49.4	-1	-1	-1
1/17/2019	6:33:09 PM	206	493	19	18	19	18	18	18	18	18	16	17	17	17	28.1	32.6	49.4	-1	-1	-1
1/17/2019	6:33:09 PM	409	494	18	19	19	19	18	18	18	18	17	17	17	16	28.1	32.6	49.4	-1	-1	-1
1/17/2019	6:33:09 PM	612	495	19	18	19	18	18	18	18	18	16	17	17	17	28.1	32.6	49.4	-1	-1	-1
1/17/2019	6:33:09 PM	815	496	18	19	19	18	18	18	18	17	17	17	17	16	28.1	32.6	49.4	-1	-1	-1
1/17/2019	6:33:10 PM	3	497	19	18	19	19	18	18	18	18	16	17	17	17	28.1	32.6	49.4	-1	-1	-1
1/17/2019	6:33:10 PM	206	498	18	19	19	19	18	18	18	18	17	17	17	16	28.1	32.6	49.4	-1	-1	-1
1/17/2019	6:33:10 PM	409	499	19	19	19	19	18	18	18	18	16	17	17	17	28.1	32.6	49.4	-1	-1	-1
1/17/2019	6:33:10 PM	612	500	19	18	19	18	18	18	18	17	16	17	17	17	28.1	32.6	49.4	-1	-1	-1
1/17/2019	6:33:10 PM	815	501	18	19	18	19	18	18	18	18	16	17	17	16	28.1	32.6	49.4	-1	-1	-1
1/17/2019	6:33:11 PM	3	502	19	18	19	18	18	18	18	18	16	17	17	16	28.1	32.6	49.4	-1	-1	-1
1/17/2019	6:33:11 PM	206	503	18	19	18	19	18	18	18	18	17	17	17	16	28.1	32.6	49.4	-1	-1	-1
1/17/2019	6:33:11 PM	409	504	19	19	19	19	18	18	18	18	16	17	17	17	28.1	32.6	49.4	-1	-1	-1
1/17/2019	6:33:11 PM	612	505	19	19	19	18	18	18	18	18	17	17	17	16	28.1	32.6	49.4	-1	-1	-1
1/17/2019	6:33:11 PM	815	506	18	19	18	19	18	18	18	18	16	17	17	16	28.1	32.6	49.4	-1	-1	-1
1/17/2019	6:33:12 PM	3	507	19	19	19	18	18	18	18	18	16	17	17	17	28.1	32.6	49.4	-1	-1	-1
1/17/2019	6:33:12 PM	206	508	18	19	19	19	18	18	18	18	17	17	17	16	28.1	32.6	49.4	-1	-1	-1
1/17/2019	6:33:12 PM	409	509	19	19	19	18	18	18	18	18	16	17	17	17	28.1	32.6	49.4	-1	-1	-1
1/17/2019	6:33:12 PM	612	510	18	19	18	19	18	18	18	18	16	16	17	16	28.1	32.6	49.4	-1	-1	-1
1/17/2019	6:33:12 PM	815	511	19	18	19	18	18	18	18	18	16	17	17	17	28.1	32.6	49.4	-1	-1	-1
1/17/2019	6:33:13 PM	3	512	18	19	18	18	18	18	18	18	16	17	17	16	28.1	32.6	49.4	-1	-1	-1
1/17/2019	6:33:13 PM	206	513	19	19	19	18	18	18	18	18	17	17	17	17	28.1	32.6	49.4	-1	-1	-1
1/17/2019	6:33:13 PM	409	514	19	19	19	19	18	18	18	18	16	17	17	17	28.1	32.6	49.4	-1	-1	-1
1/17/2019	6:33:13 PM	612	515	19	18	19	18	18	18	18	18	16	17	17	17	28.1	32.6	49.4	-1	-1	-1
1/17/2019	6:33:13 PM	815	516	18	19	18	19	18	18	18	18	16	17	17	16	28.1	32.6	49.4	-1	-1	-1
1/17/2019	6:33:14 PM	3	517	19	19	19	18	18	18	18	18	16	17	17	17	28.1	32.6	49.4	-1	-1	-1
1/17/2019	6:33:14 PM	206	518	19	19	18	19	18	18	18	18	16	17	17	16	28.1	32.6	49.4	-1	-1	-1
1/17/2019	6:33:14 PM	409	519	19	19	19	18	18	18	18	18	16	17	17	17	28.0	32.7	85.6	-1	-1	-1
1/17/2019	6:33:14 PM	612	520	18	19	18	18	18	18	18	17	17	16	17	16	28.0	32.7	85.6	-1	-1	-1
1/17/2019	6:33:14 PM	815	521	19	19	18	18	18	18	18	18	16	17	17	17	28.0	32.7	85.6	-1	-1	-1
1/17/2019	6:33:15 PM	3	522	18	19	18	19	18	18	18	18	17	17	17	16	28.0	32.7	85.6	-1	-1	-1
1/17/2019	6:33:15 PM	206	523	19	18	19	19	18	18	18	18	16	17	17	17	28.0	32.7	85.6	-1	-1	-1
1/17/2019	6:33:15 PM	409	524	19	19	19	19	18	18	18	18	17	17	17	17	28.0	32.7	85.6	-1	-1	-1
1/17/2019	6:33:15 PM	612	525	18	19	18	19	17	18	17	18	16	17	17	16	28.0	32.7	85.6	-1	-1	-1
1/17/2019	6:33:15 PM	815	526	19	18	19	18	18	18	18	18	16	17	17	17	28.0	32.7	85.6	-1	-1	-1
1/17/2019	6:33:16 PM	3	527	19	19	19	19	18	18	18	18	16	17	17	17	28.0	32.7	85.6	-1	-1	-1
1/17/2019	6:33:16 PM	206	528	19	19	19	18	18	18	18	18	17	17	17	17	28.0	32.7	85.6	-1	-1	-1
1/17/2019	6:33:16 PM	409	529	19	19	18	19	18	18	18	18	16	17	17	17	28.0	32.7	85.6	-1	-1	-1
1/17/2019	6:33:16 PM	612	530	19	18	19	18	18	18	18	18	16	17	16	17	28.0	32.7	85.6	-1	-1	-1
1/17/2019	6:33:16 PM	815	531	18	19	19	18	18	18	18	18	17	17	17	16	28.0	32.7	85.6	-1	-1	-1
1/17/2019	6:33:17 PM	3	532	19	19	19	18	18	18	18	18	16	17	17	17	28.0	32.7	85.6	-1	-1	-1
1/17/2019	6:33:17 PM	206	533	19	19	19	19	18	18	18	18	17	17	17	16	28.0	32.7	85.6	-1	-1	-1
1/17/2019	6:33:17 PM	409	534	19	19	19	19	18	18	18	18	16	17	17	17	28.0	32.7	85.6	-1	-1	-1
1/17/2019	6:33:17 PM	612	535	19	18	19	18	18	18	18	18	16	17	17	17	28.0	32.7	85.6	-1	-1	-1
1/17/2019	6:33:17 PM	815	536	18	19	18	19	18	18	18	18	17	17	17	16	28.0	32.7	85.6	-1	-1	-1
1/17/2019	6:33:18 PM	3	537	19	18	19	18	18	18	18	18	16	17	17	17	28.0	32.7	85.6	-1	-1	-1
1/17/2019	6:33:18 PM	206	538	19	19	19	19	18	18	18	18	17	17	17	16	28.0	32.7	85.6	-1	-1	-1
1/17/2019	6:33:18 PM	409	539	19	19	19	19	18	18	18	18	16	17	17	16	28.0	32.7	85.6	-1	-1	-1
1/17/2019	6:33:18 PM	612	540	19	18	19	18	18	18	18	18	16	17	16	17	28.0	32.7	85.6	-1	-1	-1
1/17/2019	6:33:18 PM	815	541	18	19	19	19	18	18	18	18	16	17	17	16	28.0	32.7	85.6	-1	-1	-1
1/17/2019	6:33:19 PM	3	542	19	19	19	18	18	18	18	18	17	17	17	17	28.0	32.7	85.6	-1	-1	-1
1/17/2019	6:33:19 PM	206	543	19	19	19	19	18	18	18	18	16	17	17	17	28.0	32.7	85.6	-1	-1	-1
1/17/2019	6:33:19 PM	409	544	19	19	19	18	18	18	18	18	16	17	17	17	28.0	32.7	85.6	-1	-1	-1
1/17/2019	6:33:19 PM	612	545	18	19	18	19	18	18	18	18	17	17	17	16	28.0	32.7	85.6	-1	-1	-1
1/17/2019	6:33:19 PM	815	546	19	19	19	18	18	18	18	18	16	17	17	17	28.0	32.7	85.6	-1	-1	-1
1/17/2019	6:33:20 PM	3	547	18	19	19	19	18	18	18	18	17	17	17	16	28.0	32.7	85.6	-1	-1	-1
1/17/2019	6:33:20 PM	206	548	19	19	19	18	18	18	18	18	16	17	17	17	28.0	32.7	85.6	-1	-1	-1
1/17/2019	6:33:20 PM	409	549	19	19	19	18	18	18	18	18	16	17	17	17	28.0	32.7	85.6	-1	-1	-1
1/17/2019	6:33:20 PM	612	550	18	19	18	19	18	18	18	18	16	17	17	16	28.0	32.7	85.6	-1	-1	-1
1/17/2019	6:33:20 PM	815	551	19	19	19	18	18	18	18	18	16	17	17	17	28.0	32.7	85.6	-1	-1	-1
1/17/2019	6:33:21 PM	3	552	19	19	18	19	18	18	18	18	16	17	17	16	28.0	32.7	85.6	-1	-1	-1
1/17/2019	6:33:21 PM	206	553	19	18	19	18	18	18	18	18	16	17	17	17	28.0	32.7	85.6	-1	-1	-1
1/17/2019	6:33:21 PM	409	554	19	19	19	18	18	18	18	18	17	17	17	16	28.0	32.7	85.6	-1	-1	-1
1/17/2019	6:33:21 PM	612	555	18	19	18	19	18	18	18	18	16	17	17	16	28.0	32.7	85.6	-1	-1	-1
1/17/2019	6:33:21 PM	815	556	19	18	19	18	18	18	18	18	16	17	17	17	28.0	32.7	85.6	-1	-1	-1
1/17/2019	6:33:22 PM	3	557	18	19	18	19	18	18	18	18	16	17	17	16	28.0	32.7	85.6	-1	-1	-1
1/17/2019	6:33:22 PM	206	558	19	18	19	19	18	18	18	18	16	17	17	17	28.0	32.7	85.6	-1	-1	-1
1/17/2019	6:33:22 PM	409	559	19	19	19	18	18	18	18	18	17	17	17	16	28.0	32.7	85.6	-1	-1	-1
1/17/2019	6:33:22 PM	612	560	18	19	18	19	18	18	18	18	16	17	17	16	28.0	32.7	85.6	-1	-1	-1
1/17/2019	6:33:22 PM	815	561	19	19	19	19	18	18	18	18	16	17	17	17	28.0	32.7	49.8	-1	-1	-1
1/17/2019	6:33:23 PM	3	562	18	19	18	19	18	18	18	18	16	17	17	16	28.0	32.7	49.8	-1	-1	-1
1/17/2019	6:33:23 PM	206	563	19	19	19	19	18	18	18	18	16	17	17	17	28.0	32.7	49.8	-1	-1	-1
1/17/2019	6:33:23 PM	409	564	19	18	19	18	18	18	18	18	16	17	17	17	28.0	32.7	49.8	-1	-1	-1
1/17/2019	6:33:23 PM	612	565	18	19	18	19	18	18	18	18	16	17	17	16	28.0	32.7	49.8	-1	-1	-1
1/17/2019	6:33:23 PM	815	566	19	19	19	18	18	18	18	18	16	17	17	17	28.0	32.7	49.8	-1	-1	-1
1/17/2019	6:33:24 PM	3	567	18	19	19	19	18	18	18	18	16	17	17	16	28.0	32.7	49.8	-1	-1	-1
1/17/2019	6:33:24 PM	206	568	19	19	18	19	18	19	18	18	16	17	17	17	28.0	32.7	49.8	-1	-1	-1
1/17/2019	6:33:24 PM	409	569	19	18	19	18	18	18	18	18	16	17	17	17	28.0	32.7	49.8	-1	-1	-1
1/17/2019	6:33:24 PM	612	570	18	19	18	19	18	18	18	17	17	16	17	16	28.0	32.7	49.8	-1	-1	-1
1/17/2019	6:33:24 PM	815	571	19	19	18	19	18	18	18	18	17	17	17	16	28.0	32.7	49.8	-1	-1	-1
1/17/2019	6:33:25 PM	3	572	19	19	19	18	18	18	17	18	17	17	17	17	28.0	32.7	49.8	-1	-1	-1
1/17/2019	6:33:25 PM	206	573	19	19	19	18	18	18	18	18	16	17	17	17	28.0	32.7	49.8	-1	-1	-1
1/17/2019	6:33:25 PM	409	574	18	19	19	19	18	18	18	18	16	17	17	17	28.0	32.7	49.8	-1	-1	-1
1/17/2019	6:33:25 PM	612	575	18	19	18	19	18	18	18	17	17	16	17	16	28.0	32.7	49.8	-1	-1	-1
1/17/2019	6:33:25 PM	815	576	19	19	19	18	18	18	18	18	16	17	17	17	28.0	32.7	49.8	-1	-1	-1
1/17/2019	6:33:26 PM	3	577	19	19	19	18	18	18	18	18	16	17	16	17	28.0	32.7	49.8	-1	-1	-1
1/17/2019	6:33:26 PM	206	578	18	19	19	19	18	18	18	18	16	17	17	17	28.0	32.7	49.8	-1	-1	-1
1/17/2019	6:33:26 PM	409	579	19	19	19	18	18	18	18	17	16	17	17	17	28.0	32.7	49.8	-1	-1	-1
1/17/2019	6:33:26 PM	612	580	19	19	18	19	18	18	18	18	16	17	17	17	28.0	32.7	49.8	-1	-1	-1
1/17/2019	6:33:26 PM	815	581	19	19	19	19	18	18	19	18	16	17	17	17	28.0	32.7	49.8	-1	-1	-1
1/17/2019	6:33:27 PM	3	582	19	19	19	18	18	18	18	17	17	17	17	17	28.0	32.7	49.8	-1	-1	-1
1/17/2019	6:33:27 PM	206	583	19	18	19	19	18	18	18	18	16	17	17	17	28.0	32.7	49.8	-1	-1	-1
1/17/2019	6:33:27 PM	409	584	18	19	18	19	18	18	18	18	17	17	17	16	28.0	32.7	49.8	-1	-1	-1
1/17/2019	6:33:27 PM	612	585	19	18	19	18	18	18	18	17	16	17	17	16	28.0	32.7	49.8	-1	-1	-1
1/17/2019	6:33:27 PM	815	586	19	19	18	19	18	18	18	18	17	17	17	17	28.0	32.7	49.8	-1	-1	-1
1/17/2019	6:33:28 PM	3	587	19	19	18	18	18	18	18	17	17	16	17	16	28.0	32.7	49.8	-1	-1	-1
1/17/2019	6:33:28 PM	206	588	19	19	19	19	18	18	18	18	16	17	16	17	28.0	32.7	49.8	-1	-1	-1
1/17/2019	6:33:28 PM	409	589	18	19	18	19	18	18	18	18	16	17	17	16	28.0	32.7	49.8	-1	-1	-1
1/17/2019	6:33:28 PM	612	590	19	18	19	18	18	18	18	17	16	17	17	17	28.0	32.7	49.8	-1	-1	-1
1/17/2019	6:33:28 PM	815	591	19	19	19	19	18	18	18	18	16	17	17	17	28.0	32.7	49.8	-1	-1	-1
1/17/2019	6:33:29 PM	3	592	18	19	18	19	18	18	18	18	17	17	17	16	28.0	32.7	49.8	-1	-1	-1
1/17/2019	6:33:29 PM	206	593	19	19	19	19	18	18	18	18	16	17	17	17	28.0	32.7	49.8	-1	-1	-1
1/17/2019	6:33:29 PM	409	594	18	19	18	19	18	18	18	18	16	17	17	17	28.0	32.7	49.8	-1	-1	-1
1/17/2019	6:33:29 PM	612	595	18	18	19	18	18	18	18	17	17	16	17	16	28.0	32.7	49.8	-1	-1	-1
1/17/2019	6:33:29 PM	815	596	19	19	19	19	18	18	18	18	16	17	17	17	28.0	32.7	49.8	-1	-1	-1
1/17/2019	6:33:30 PM	3	597	18	19	18	19	18	18	18	18	16	17	17	17	28.0	32.7	49.8	-1	-1	-1
1/17/2019	6:33:30 PM	206	598	19	19	19	18	18	18	18	18	16	17	17	17	28.0	32.7	49.8	-1	-1	-1
1/17/2019	6:33:30 PM	409	599	19	19	18	19	18	18	18	18	16	17	17	16	28.0	32.7	49.8	-1	-1	-1
1/17/2019	6:33:30 PM	612	600	19	19	19	18	18	18	18	17	17	16	17	16	28.0	32.7	49.8	-1	-1	-1
1/17/2019	6:33:30 PM	815	601	19	19	19	19	18	18	18	18	16	17	17	17	28.0	32.7	49.8	-1	-1	-1
1/17/2019	6:33:31 PM	3	602	18	19	18	19	18	18	18	18	17	17	17	16	28.0	32.7	49.8	-1	-1	-1
1/17/2019	6:33:31 PM	206	603	19	18	19	18	18	18	18	18	16	17	17	17	28.0	32.8	76.6	-1	-1	-1
1/17/2019	6:33:31 PM	409	604	18	19	18	19	18	18	18	18	16	17	17	16	28.0	32.8	76.6	-1	-1	-1
1/17/2019	6:33:31 PM	612	605	19	19	19	18	18	18	18	17	16	16	17	16	28.0	32.8	76.6	-1	-1	-1
1/17/2019	6:33:31 PM	815	606	19	19	19	19	18	18	18	18	16	17	17	17	28.0	32.8	76.6	-1	-1	-1
1/17/2019	6:33:32 PM	3	607	19	19	18	19	18	18	18	18	16	17	17	17	28.0	32.8	76.6	-1	-1	-1
1/17/2019	6:33:32 PM	206	608	19	19	19	18	18	18	18	18	16	17	17	17	28.0	32.8	76.6	-1	-1	-1
1/17/2019	6:33:32 PM	409	609	19	19	18	19	18	18	18	18	16	17	17	17	28.0	32.8	76.6	-1	-1	-1
1/17/2019	6:33:32 PM	612	610	18	19	18	18	18	18	18	18	17	16	17	16	28.0	32.8	76.6	-1	-1	-1
1/17/2019	6:33:32 PM	809	611	19	19	19	18	18	18	18	18	16	17	17	17	28.0	32.8	76.6	-1	-1	-1
1/17/2019	6:33:33 PM	12	612	18	19	18	19	18	18	18	18	16	17	17	16	28.0	32.8	76.6	-1	-1	-1
1/17/2019	6:33:33 PM	215	613	19	19	19	18	18	18	18	18	17	17	17	17	28.0	32.8	76.6	-1	-1	-1
1/17/2019	6:33:33 PM	403	614	19	18	19	18	18	18	18	18	16	17	17	17	28.0	32.8	76.6	-1	-1	-1
1/17/2019	6:33:33 PM	606	615	18	19	18	18	18	18	18	18	16	17	17	16	28.0	32.8	76.6	-1	-1	-1
1/17/2019	6:33:33 PM	809	616	19	18	19	18	18	18	18	18	16	17	17	17	28.0	32.8	76.6	-1	-1	-1
1/17/2019	6:33:34 PM	12	617	18	19	18	19	18	18	18	18	16	17	17	16	28.0	32.8	76.6	-1	-1	-1
1/17/2019	6:33:34 PM	215	618	19	19	19	18	18	18	18	18	16	17	17	17	28.0	32.8	76.6	-1	-1	-1
1/17/2019	6:33:34 PM	403	619	19	19	19	19	18	18	18	18	16	17	17	17	28.0	32.8	76.6	-1	-1	-1
1/17/2019	6:33:34 PM	606	620	19	18	19	18	18	18	18	17	16	16	17	17	28.0	32.8	76.6	-1	-1	-1
1/17/2019	6:33:34 PM	809	621	19	19	19	18	18	18	18	18	16	17	17	17	28.0	32.8	76.6	-1	-1	-1
1/17/2019	6:33:35 PM	12	622	18	19	18	19	18	18	18	18	16	17	17	16	28.0	32.8	76.6	-1	-1	-1
1/17/2019	6:33:35 PM	215	623	19	18	19	18	18	18	18	18	16	17	17	17	28.0	32.8	76.6	-1	-1	-1
1/17/2019	6:33:35 PM	403	624	19	19	19	19	18	18	18	18	16	17	17	17	28.0	32.8	76.6	-1	-1	-1
1/17/2019	6:33:35 PM	606	625	19	19	19	18	19	18	18	17	16	17	17	17	28.0	32.8	76.6	-1	-1	-1
1/17/2019	6:33:35 PM	809	626	19	19	18	19	18	18	18	18	16	17	17	17	28.0	32.8	76.6	-1	-1	-1
1/17/2019	6:33:36 PM	12	627	19	18	19	18	18	18	18	17	16	17	17	17	28.0	32.8	76.6	-1	-1	-1
1/17/2019	6:33:36 PM	215	628	18	19	18	19	18	18	18	18	17	17	17	17	28.0	32.8	76.6	-1	-1	-1
1/17/2019	6:33:36 PM	403	629	19	19	19	19	18	18	18	18	17	17	17	16	28.0	32.8	76.6	-1	-1	-1
1/17/2019	6:33:36 PM	606	630	18	19	18	19	18	18	18	18	16	17	17	17	28.0	32.8	76.6	-1	-1	-1
1/17/2019	6:33:36 PM	809	631	18	19	19	18	18	18	18	18	17	17	17	16	28.0	32.8	76.6	-1	-1	-1
1/17/2019	6:33:37 PM	12	632	19	19	18	19	18	18	18	18	16	17	17	17	28.0	32.8	76.6	-1	-1	-1
1/17/2019	6:33:37 PM	215	633	19	19	19	19	18	18	18	18	17	17	17	16	28.0	32.8	76.6	-1	-1	-1
1/17/2019	6:33:37 PM	403	634	19	19	19	18	18	18	18	18	16	17	17	17	28.0	32.8	76.6	-1	-1	-1
1/17/2019	6:33:37 PM	606	635	18	19	18	18	18	18	18	17	17	17	17	16	28.0	32.8	76.6	-1	-1	-1
1/17/2019	6:33:37 PM	809	636	19	19	19	18	18	18	18	18	16	17	17	17	28.0	32.8	76.6	-1	-1	-1
1/17/2019	6:33:38 PM	12	637	18	19	18	19	18	18	18	18	16	17	17	16	28.0	32.8	76.6	-1	-1	-1
1/17/2019	6:33:38 PM	215	638	19	19	19	19	18	18	18	18	17	17	17	17	28.0	32.8	76.6	-1	-1	-1
1/17/2019	6:33:38 PM	403	639	19	18	19	18	18	18	18	18	16	17	17	17	28.0	32.8	76.6	-1	-1	-1
1/17/2019	6:33:38 PM	613	640	18	19	19	19	18	18	18	18	17	16	17	16	28.0	32.8	76.6	-1	-1	-1
1/17/2019	6:33:38 PM	801	641	19	19	19	19	18	18	18	18	17	17	17	16	28.0	32.8	76.6	-1	-1	-1
1/17/2019	6:33:39 PM	4	642	18	18	19	18	18	18	18	18	16	17	17	17	28.0	32.8	76.6	-1	-1	-1
1/17/2019	6:33:39 PM	207	643	18	19	18	18	18	18	18	18	17	17	17	16	28.0	32.8	76.6	-1	-1	-1
1/17/2019	6:33:39 PM	410	644	19	18	19	18	18	18	18	18	16	17	17	17	28.0	32.8	76.6	-1	-1	-1
1/17/2019	6:33:39 PM	613	645	18	19	18	19	18	18	18	18	16	17	17	17	28.1	32.8	87.1	-1	-1	-1
1/17/2019	6:33:39 PM	801	646	18	19	19	19	18	18	18	18	17	17	17	16	28.1	32.8	87.1	-1	-1	-1
1/17/2019	6:33:40 PM	4	647	19	18	18	18	18	18	18	18	16	17	17	17	28.1	32.8	87.1	-1	-1	-1
1/17/2019	6:33:40 PM	207	648	18	19	18	19	18	18	18	18	17	17	17	16	28.1	32.8	87.1	-1	-1	-1
1/17/2019	6:33:40 PM	410	649	19	18	19	18	18	18	18	18	16	17	17	17	28.1	32.8	87.1	-1	-1	-1
1/17/2019	6:33:40 PM	613	650	18	19	18	19	18	18	18	17	17	17	17	16	28.1	32.8	87.1	-1	-1	-1
1/17/2019	6:33:40 PM	801	651	19	19	19	18	18	18	18	18	17	17	17	17	28.1	32.8	87.1	-1	-1	-1
1/17/2019	6:33:41 PM	4	652	19	19	18	19	18	18	18	18	16	17	17	17	28.1	32.8	87.1	-1	-1	-1
1/17/2019	6:33:41 PM	207	653	18	19	19	19	18	18	18	18	17	17	17	17	28.1	32.8	87.1	-1	-1	-1
1/17/2019	6:33:41 PM	410	654	19	18	18	18	18	18	18	18	16	17	17	17	28.1	32.8	87.1	-1	-1	-1
1/17/2019	6:33:41 PM	613	655	18	19	19	19	18	18	18	18	17	16	17	16	28.1	32.8	87.1	-1	-1	-1
1/17/2019	6:33:41 PM	801	656	19	19	19	18	18	18	18	18	17	17	17	17	28.1	32.8	87.1	-1	-1	-1
1/17/2019	6:33:42 PM	4	657	18	19	18	19	17	18	18	18	16	17	17	17	28.1	32.8	87.1	-1	-1	-1
1/17/2019	6:33:42 PM	207	658	19	19	19	18	18	18	18	18	16	17	17	17	28.1	32.8	87.1	-1	-1	-1
1/17/2019	6:33:42 PM	410	659	18	19	18	19	18	18	18	18	16	17	17	17	28.1	32.8	87.1	-1	-1	-1
1/17/2019	6:33:42 PM	613	660	19	18	19	18	18	18	18	18	16	17	17	17	28.1	32.8	87.1	-1	-1	-1
1/17/2019	6:33:42 PM	801	661	19	19	19	19	18	18	18	18	16	17	17	17	28.1	32.8	87.1	-1	-1	-1
1/17/2019	6:33:43 PM	4	662	18	18	19	18	18	18	18	18	16	16	17	16	28.1	32.8	87.1	-1	-1	-1
1/17/2019	6:33:43 PM	207	663	19	18	19	18	18	18	18	18	16	17	17	17	28.1	32.8	87.1	-1	-1	-1
1/17/2019	6:33:43 PM	410	664	18	19	18	18	18	18	18	17	17	16	17	16	28.1	32.8	87.1	-1	-1	-1
1/17/2019	6:33:43 PM	613	665	19	19	18	19	18	18	18	18	16	17	17	17	28.1	32.8	87.1	-1	-1	-1
1/17/2019	6:33:43 PM	801	666	19	19	18	19	18	18	18	18	17	17	17	16	28.1	32.8	87.1	-1	-1	-1
1/17/2019	6:33:44 PM	4	667	19	18	18	18	18	18	18	18	16	17	17	17	28.1	32.8	87.1	-1	-1	-1
1/17/2019	6:33:44 PM	207	668	18	19	18	19	18	18	18	18	17	17	17	16	28.1	32.8	87.1	-1	-1	-1
1/17/2019	6:33:44 PM	410	669	19	18	19	18	18	18	17	18	16	17	17	17	28.1	32.8	87.1	-1	-1	-1
1/17/2019	6:33:44 PM	613	670	18	19	18	19	18	18	18	18	16	17	17	16	28.1	32.8	87.1	-1	-1	-1
1/17/2019	6:33:44 PM	801	671	19	19	19	19	18	18	18	18	17	17	17	17	28.1	32.8	87.1	-1	-1	-1
1/17/2019	6:33:45 PM	4	672	18	18	18	19	18	18	18	18	16	17	17	17	28.1	32.8	87.1	-1	-1	-1
1/17/2019	6:33:45 PM	207	673	18	19	18	18	18	18	18	18	17	17	17	16	28.1	32.8	87.1	-1	-1	-1
1/17/2019	6:33:45 PM	410	674	19	18	19	18	18	18	18	18	16	17	17	17	28.1	32.8	87.1	-1	-1	-1
1/17/2019	6:33:45 PM	613	675	18	19	19	19	18	18	18	18	17	17	17	16	28.1	32.8	87.1	-1	-1	-1
1/17/2019	6:33:45 PM	801	676	19	19	19	18	18	18	18	18	17	17	17	17	28.1	32.8	87.1	-1	-1	-1
1/17/2019	6:33:46 PM	4	677	18	19	19	19	18	18	18	18	16	17	17	16	28.1	32.8	87.1	-1	-1	-1
1/17/2019	6:33:46 PM	207	678	19	19	19	18	18	18	18	18	17	17	17	16	28.1	32.8	87.1	-1	-1	-1
1/17/2019	6:33:46 PM	410	679	19	19	19	19	18	18	18	18	16	17	17	17	28.1	32.8	87.1	-1	-1	-1
1/17/2019	6:33:46 PM	613	680	19	19	19	18	18	18	18	18	17	17	17	17	28.1	32.8	87.1	-1	-1	-1
1/17/2019	6:33:46 PM	801	681	19	19	19	19	18	18	18	18	16	17	17	17	28.1	32.8	87.1	-1	-1	-1
1/17/2019	6:33:47 PM	4	682	18	19	18	18	18	18	18	17	17	17	17	16	28.1	32.8	87.1	-1	-1	-1
1/17/2019	6:33:47 PM	207	683	19	19	19	18	18	18	18	18	16	17	17	17	28.1	32.8	87.1	-1	-1	-1
1/17/2019	6:33:47 PM	410	684	18	19	18	18	18	18	18	18	17	17	17	16	28.1	32.8	87.1	-1	-1	-1
1/17/2019	6:33:47 PM	613	685	19	19	19	19	18	18	18	18	16	17	17	17	28.1	32.8	87.1	-1	-1	-1
1/17/2019	6:33:47 PM	801	686	19	19	19	19	18	18	18	18	16	17	17	17	28.1	32.8	87.1	-1	-1	-1
1/17/2019	6:33:48 PM	4	687	19	18	19	18	18	18	18	18	16	17	16	17	28.1	32.8	64.8	-1	-1	-1
1/17/2019	6:33:48 PM	207	688	18	19	18	19	18	18	18	18	16	17	17	16	28.1	32.8	64.8	-1	-1	-1
1/17/2019	6:33:48 PM	410	689	19	19	19	18	18	18	18	18	16	17	17	17	28.1	32.8	64.8	-1	-1	-1
1/17/2019	6:33:48 PM	613	690	18	19	19	19	18	18	18	18	17	16	17	16	28.1	32.8	64.8	-1	-1	-1
1/17/2019	6:33:48 PM	801	691	19	19	19	18	18	18	18	18	16	17	17	17	28.1	32.8	64.8	-1	-1	-1
1/17/2019	6:33:49 PM	4	692	18	19	18	18	18	18	18	18	17	17	17	16	28.1	32.8	64.8	-1	-1	-1
1/17/2019	6:33:49 PM	207	693	19	18	19	18	18	18	18	18	16	17	17	17	28.1	32.8	64.8	-1	-1	-1
1/17/2019	6:33:49 PM	410	694	18	19	19	18	18	18	18	17	17	17	17	16	28.1	32.8	64.8	-1	-1	-1
1/17/2019	6:33:49 PM	613	695	19	19	19	19	18	18	18	18	16	17	17	17	28.1	32.8	64.8	-1	-1	-1
1/17/2019	6:33:49 PM	801	696	19	19	19	19	18	18	18	18	17	17	17	16	28.1	32.8	64.8	-1	-1	-1
1/17/2019	6:33:50 PM	4	697	19	19	18	19	17	18	17	18	16	17	16	16	28.1	32.8	64.8	-1	-1	-1
1/17/2019	6:33:50 PM	207	698	19	19	19	18	18	18	18	18	16	17	17	17	28.1	32.8	64.8	-1	-1	-1
1/17/2019	6:33:50 PM	410	699	18	19	19	19	18	18	18	18	16	17	17	16	28.1	32.8	64.8	-1	-1	-1
1/17/2019	6:33:50 PM	613	700	19	19	19	18	18	18	18	18	16	17	17	17	28.1	32.8	64.8	-1	-1	-1
1/17/2019	6:33:50 PM	801	701	19	18	19	19	18	18	18	18	16	17	17	17	28.1	32.8	64.8	-1	-1	-1
1/17/2019	6:33:51 PM	4	702	18	19	18	19	18	18	18	18	16	17	17	16	28.1	32.8	64.8	-1	-1	-1
1/17/2019	6:33:51 PM	207	703	19	19	19	18	18	18	18	18	16	17	17	17	28.1	32.8	64.8	-1	-1	-1
1/17/2019	6:33:51 PM	410	704	19	18	19	19	18	18	18	18	16	17	17	17	28.1	32.8	64.8	-1	-1	-1
1/17/2019	6:33:51 PM	613	705	19	19	19	19	18	18	18	18	17	17	17	16	28.1	32.8	64.8	-1	-1	-1
1/17/2019	6:33:51 PM	801	706	19	19	19	18	18	18	18	18	17	17	17	17	28.1	32.8	64.8	-1	-1	-1
1/17/2019	6:33:52 PM	4	707	18	19	18	19	18	18	18	18	16	17	17	16	28.1	32.8	64.8	-1	-1	-1
1/17/2019	6:33:52 PM	207	708	19	19	19	18	18	18	18	18	17	17	17	16	28.1	32.8	64.8	-1	-1	-1
1/17/2019	6:33:52 PM	410	709	19	19	18	19	18	18	18	18	16	17	16	17	28.1	32.8	64.8	-1	-1	-1
1/17/2019	6:33:52 PM	613	710	18	19	19	19	18	18	18	18	17	17	17	17	28.1	32.8	64.8	-1	-1	-1
1/17/2019	6:33:52 PM	801	711	19	19	19	19	18	18	18	18	17	17	17	17	28.1	32.8	64.8	-1	-1	-1
1/17/2019	6:33:53 PM	4	712	18	19	18	19	18	18	18	18	16	17	17	16	28.1	32.8	64.8	-1	-1	-1
1/17/2019	6:33:53 PM	207	713	19	19	19	19	18	18	18	18	17	17	17	16	28.1	32.8	64.8	-1	-1	-1
1/17/2019	6:33:53 PM	410	714	18	19	19	19	18	18	18	18	16	17	17	17	28.1	32.8	64.8	-1	-1	-1
1/17/2019	6:33:53 PM	613	715	19	19	19	19	18	18	18	18	17	17	17	17	28.1	32.8	64.8	-1	-1	-1
1/17/2019	6:33:53 PM	801	716	19	19	19	19	18	18	18	18	16	17	17	17	28.1	32.8	64.8	-1	-1	-1
1/17/2019	6:33:54 PM	4	717	18	19	18	18	18	18	18	18	16	17	17	16	28.1	32.8	64.8	-1	-1	-1
1/17/2019	6:33:54 PM	207	718	19	19	19	18	18	18	18	18	16	17	17	17	28.1	32.8	64.8	-1	-1	-1
1/17/2019	6:33:54 PM	410	719	18	19	18	19	18	18	18	18	16	17	17	16	28.1	32.8	64.8	-1	-1	-1
1/17/2019	6:33:54 PM	613	720	19	19	19	18	18	18	18	18	17	17	17	17	28.1	32.8	64.8	-1	-1	-1
1/17/2019	6:33:54 PM	801	721	19	19	19	19	18	18	18	18	16	17	17	17	28.1	32.8	64.8	-1	-1	-1
1/17/2019	6:33:55 PM	4	722	18	19	18	18	18	18	18	17	17	17	17	16	28.1	32.8	64.8	-1	-1	-1
1/17/2019	6:33:55 PM	207	723	19	19	19	18	18	18	18	18	16	17	17	17	28.1	32.8	64.8	-1	-1	-1
1/17/2019	6:33:55 PM	410	724	19	19	19	19	18	18	18	18	16	16	17	16	28.1	32.8	64.8	-1	-1	-1
1/17/2019	6:33:55 PM	613	725	19	19	19	18	18	18	18	18	16	17	17	17	28.1	32.8	64.8	-1	-1	-1
1/17/2019	6:33:55 PM	801	726	19	19	19	19	18	18	18	18	16	17	17	17	28.1	32.8	64.8	-1	-1	-1
1/17/2019	6:33:56 PM	4	727	19	18	19	18	18	18	18	18	16	17	17	17	28.1	32.8	64.8	-1	-1	-1
1/17/2019	6:33:56 PM	207	728	18	19	19	19	18	18	18	18	16	17	17	17	28.1	32.8	64.8	-1	-1	-1
1/17/2019	6:33:56 PM	410	729	19	18	19	18	18	18	18	18	16	17	17	17	28.0	32.8	86.9	-1	-1	-1
1/17/2019	6:33:56 PM	613	730	18	19	18	19	18	18	18	18	17	17	17	16	28.0	32.8	86.9	-1	-1	-1
1/17/2019	6:33:56 PM	801	731	19	19	19	19	18	18	18	18	16	17	17	17	28.0	32.8	86.9	-1	-1	-1
1/17/2019	6:33:57 PM	4	732	18	19	18	19	18	18	18	18	16	17	17	16	28.0	32.8	86.9	-1	-1	-1
1/17/2019	6:33:57 PM	207	733	19	19	19	19	18	18	18	18	17	17	17	16	28.0	32.8	86.9	-1	-1	-1
1/17/2019	6:33:57 PM	410	734	19	19	18	18	18	18	18	18	16	17	17	17	28.0	32.8	86.9	-1	-1	-1
1/17/2019	6:33:57 PM	613	735	19	19	19	19	18	18	18	18	17	17	17	16	28.0	32.8	86.9	-1	-1	-1
1/17/2019	6:33:57 PM	801	736	19	19	19	18	18	18	18	18	16	17	17	17	28.0	32.8	86.9	-1	-1	-1
1/17/2019	6:33:58 PM	4	737	18	19	18	19	17	18	18	18	16	17	17	16	28.0	32.8	86.9	-1	-1	-1
1/17/2019	6:33:58 PM	207	738	19	19	19	18	18	18	18	18	16	17	17	17	28.0	32.8	86.9	-1	-1	-1
1/17/2019	6:33:58 PM	410	739	18	19	18	19	18	18	18	18	16	17	17	17	28.0	32.8	86.9	-1	-1	-1
1/17/2019	6:33:58 PM	613	740	19	19	19	18	18	18	18	18	16	17	17	17	28.0	32.8	86.9	-1	-1	-1
1/17/2019	6:33:58 PM	801	741	19	19	19	19	18	18	18	18	16	17	17	17	28.0	32.8	86.9	-1	-1	-1
1/17/2019	6:33:59 PM	4	742	18	19	19	18	18	18	18	18	17	16	17	16	28.0	32.8	86.9	-1	-1	-1
1/17/2019	6:33:59 PM	207	743	19	19	19	19	18	18	18	18	16	17	17	17	28.0	32.8	86.9	-1	-1	-1
1/17/2019	6:33:59 PM	410	744	19	19	19	18	18	18	18	17	17	17	17	17	28.0	32.8	86.9	-1	-1	-1
1/17/2019	6:33:59 PM	613	745	19	19	19	19	18	18	18	18	16	17	17	17	28.0	32.8	86.9	-1	-1	-1
1/17/2019	6:33:59 PM	801	746	19	19	19	18	18	18	18	18	17	17	17	16	28.0	32.8	86.9	-1	-1	-1
1/17/2019	6:34:00 PM	4	747	18	19	18	19	18	18	18	18	16	17	17	16	28.0	32.8	86.9	-1	-1	-1
1/17/2019	6:34:00 PM	207	748	19	19	19	18	18	18	18	18	16	17	17	16	28.0	32.8	86.9	-1	-1	-1
1/17/2019	6:34:00 PM	410	749	19	19	18	19	18	18	18	18	16	17	17	17	28.0	32.8	86.9	-1	-1	-1
1/17/2019	6:34:00 PM	613	750	19	19	19	18	18	18	18	18	17	17	17	16	28.0	32.8	86.9	-1	-1	-1
1/17/2019	6:34:00 PM	801	751	19	19	19	18	18	18	18	18	16	17	17	17	28.0	32.8	86.9	-1	-1	-1
1/17/2019	6:34:01 PM	4	752	18	19	18	19	18	18	18	18	16	16	17	16	28.0	32.8	86.9	-1	-1	-1
1/17/2019	6:34:01 PM	207	753	19	19	19	18	18	18	18	18	16	17	17	17	28.0	32.8	86.9	-1	-1	-1
1/17/2019	6:34:01 PM	410	754	19	19	19	19	18	18	18	18	17	17	17	16	28.0	32.8	86.9	-1	-1	-1
1/17/2019	6:34:01 PM	613	755	19	19	19	19	18	18	18	18	16	17	17	17	28.0	32.8	86.9	-1	-1	-1
1/17/2019	6:34:01 PM	801	756	18	19	18	19	18	18	18	18	16	17	17	16	28.0	32.8	86.9	-1	-1	-1
1/17/2019	6:34:02 PM	4	757	19	18	19	18	18	18	18	18	16	17	17	17	28.0	32.8	86.9	-1	-1	-1
1/17/2019	6:34:02 PM	207	758	19	19	19	19	18	18	18	18	16	17	17	16	28.0	32.8	86.9	-1	-1	-1
1/17/2019	6:34:02 PM	410	759	19	19	19	19	18	18	18	18	16	17	17	17	28.0	32.8	86.9	-1	-1	-1
1/17/2019	6:34:02 PM	613	760	19	19	19	19	18	18	18	18	17	17	17	16	28.0	32.8	86.9	-1	-1	-1
1/17/2019	6:34:02 PM	801	761	19	19	19	19	18	18	18	18	16	17	17	17	28.0	32.8	86.9	-1	-1	-1
1/17/2019	6:34:03 PM	19	762	19	18	19	18	18	18	18	17	16	16	17	17	28.0	32.8	86.9	-1	-1	-1
1/17/2019	6:34:03 PM	207	763	19	19	19	19	18	18	18	18	17	17	17	16	28.0	32.8	86.9	-1	-1	-1
1/17/2019	6:34:03 PM	410	764	19	18	19	18	18	18	18	18	16	17	17	17	28.0	32.8	86.9	-1	-1	-1
1/17/2019	6:34:03 PM	613	765	19	19	19	19	18	18	18	18	16	17	17	17	28.0	32.8	86.9	-1	-1	-1
1/17/2019	6:34:03 PM	801	766	18	19	18	19	18	18	18	18	16	17	17	16	28.0	32.8	86.9	-1	-1	-1
1/17/2019	6:34:04 PM	4	767	19	18	19	18	18	18	18	18	16	17	17	17	28.0	32.8	86.9	-1	-1	-1
1/17/2019	6:34:04 PM	207	768	18	19	18	19	18	18	18	18	16	17	17	17	28.0	32.8	86.9	-1	-1	-1
1/17/2019	6:34:04 PM	410	769	19	18	19	18	18	18	18	17	17	17	17	16	28.0	32.8	86.9	-1	-1	-1
1/17/2019	6:34:04 PM	613	770	19	19	18	19	18	18	18	18	17	17	17	16	28.0	32.8	86.9	-1	-1	-1
1/17/2019	6:34:04 PM	801	771	19	19	18	18	18	18	18	18	17	17	17	17	28.1	32.7	45.6	-1	-1	-1
1/17/2019	6:34:05 PM	4	772	19	19	18	18	18	18	18	18	16	17	17	16	28.1	32.7	45.6	-1	-1	-1
1/17/2019	6:34:05 PM	207	773	19	19	19	18	18	18	18	18	17	17	17	17	28.1	32.7	45.6	-1	-1	-1
1/17/2019	6:34:05 PM	410	774	19	19	19	19	18	18	18	18	16	17	17	17	28.1	32.7	45.6	-1	-1	-1
1/17/2019	6:34:05 PM	613	775	19	19	19	19	18	18	18	18	17	17	17	16	28.1	32.7	45.6	-1	-1	-1
1/17/2019	6:34:05 PM	801	776	19	18	19	18	18	18	18	18	16	17	17	17	28.1	32.7	45.6	-1	-1	-1
1/17/2019	6:34:06 PM	4	777	18	19	18	19	18	18	18	18	16	16	17	16	28.1	32.7	45.6	-1	-1	-1
1/17/2019	6:34:06 PM	207	778	19	19	19	19	18	19	18	18	16	17	17	17	28.1	32.7	45.6	-1	-1	-1
1/17/2019	6:34:06 PM	410	779	19	19	19	18	18	18	18	17	17	17	17	17	28.1	32.7	45.6	-1	-1	-1
1/17/2019	6:34:06 PM	613	780	19	19	19	19	18	18	18	18	16	17	17	17	28.1	32.7	45.6	-1	-1	-1
1/17/2019	6:34:06 PM	801	781	18	19	18	19	18	18	18	18	17	17	17	16	28.1	32.7	45.6	-1	-1	-1
1/17/2019	6:34:07 PM	4	782	19	19	19	18	18	18	18	18	16	17	17	17	28.1	32.7	45.6	-1	-1	-1
1/17/2019	6:34:07 PM	207	783	19	19	19	19	18	18	18	18	17	17	17	17	28.1	32.7	45.6	-1	-1	-1
1/17/2019	6:34:07 PM	410	784	19	18	19	18	18	18	18	18	16	17	17	17	28.1	32.7	45.6	-1	-1	-1
1/17/2019	6:34:07 PM	613	785	18	19	19	19	18	18	18	18	17	17	17	16	28.1	32.7	45.6	-1	-1	-1
1/17/2019	6:34:07 PM	801	786	19	19	19	18	18	18	18	18	16	17	17	17	28.1	32.7	45.6	-1	-1	-1
1/17/2019	6:34:08 PM	4	787	18	19	18	19	18	18	18	18	16	17	17	16	28.1	32.7	45.6	-1	-1	-1
1/17/2019	6:34:08 PM	207	788	19	19	19	18	18	18	18	18	16	17	17	17	28.1	32.7	45.6	-1	-1	-1
1/17/2019	6:34:08 PM	410	789	18	19	18	19	18	18	18	18	16	17	17	16	28.1	32.7	45.6	-1	-1	-1
1/17/2019	6:34:08 PM	613	790	19	19	19	18	18	18	18	18	16	17	17	17	28.1	32.7	45.6	-1	-1	-1
1/17/2019	6:34:08 PM	801	791	18	19	18	19	18	18	18	18	16	17	17	16	28.1	32.7	45.6	-1	-1	-1
1/17/2019	6:34:09 PM	4	792	19	18	19	18	18	18	18	18	16	17	17	17	28.1	32.7	45.6	-1	-1	-1
1/17/2019	6:34:09 PM	207	793	19	19	19	19	18	18	18	18	17	17	17	17	28.1	32.7	45.6	-1	-1	-1
1/17/2019	6:34:09 PM	410	794	19	18	19	18	18	18	18	18	16	17	16	17	28.1	32.7	45.6	-1	-1	-1
1/17/2019	6:34:09 PM	613	795	19	19	19	18	18	18	18	18	17	17	17	17	28.1	32.7	45.6	-1	-1	-1
1/17/2019	6:34:09 PM	801	796	19	18	19	18	18	18	18	18	16	17	16	17	28.1	32.7	45.6	-1	-1	-1
1/17/2019	6:34:10 PM	4	797	18	19	18	18	18	18	18	18	16	16	17	16	28.1	32.7	45.6	-1	-1	-1
1/17/2019	6:34:10 PM	207	798	19	19	19	19	18	18	18	18	16	17	17	17	28.1	32.7	45.6	-1	-1	-1
1/17/2019	6:34:10 PM	410	799	19	19	19	18	18	18	18	17	17	17	17	16	28.1	32.7	45.6	-1	-1	-1
1/17/2019	6:34:10 PM	613	800	19	19	19	19	18	18	18	18	16	17	17	17	28.1	32.7	45.6	-1	-1	-1
1/17/2019	6:34:10 PM	801	801	18	19	18	18	18	18	18	18	17	17	17	16	28.1	32.7	45.6	-1	-1	-1
1/17/2019	6:34:11 PM	4	802	19	18	18	18	18	18	18	18	16	17	16	17	28.1	32.7	45.6	-1	-1	-1
1/17/2019	6:34:11 PM	207	803	19	19	19	18	18	18	18	18	17	17	17	17	28.1	32.7	45.6	-1	-1	-1
1/17/2019	6:34:11 PM	410	804	19	19	18	19	18	18	17	18	16	17	17	17	28.1	32.7	45.6	-1	-1	-1
1/17/2019	6:34:11 PM	613	805	19	19	19	19	18	18	18	18	16	17	17	17	28.1	32.7	45.6	-1	-1	-1
1/17/2019	6:34:11 PM	801	806	19	19	19	19	18	18	18	18	16	17	16	17	28.1	32.7	45.6	-1	-1	-1
1/17/2019	6:34:12 PM	4	807	18	19	18	18	18	18	18	17	17	16	17	16	28.1	32.7	45.6	-1	-1	-1
1/17/2019	6:34:12 PM	207	808	19	19	19	19	18	19	18	18	16	17	17	17	28.1	32.7	45.6	-1	-1	-1
1/17/2019	6:34:12 PM	410	809	19	19	19	18	18	18	18	18	17	17	17	17	28.1	32.7	45.6	-1	-1	-1
1/17/2019	6:34:12 PM	613	810	19	19	18	19	18	18	18	18	17	17	17	17	28.1	32.7	45.6	-1	-1	-1
1/17/2019	6:34:12 PM	801	811	19	18	19	18	18	18	18	18	16	17	17	17	28.1	32.7	45.6	-1	-1	-1
1/17/2019	6:34:13 PM	4	812	18	19	18	19	17	18	18	18	16	17	17	16	28.1	32.7	45.6	-1	-1	-1
1/17/2019	6:34:13 PM	207	813	19	19	19	19	18	18	18	18	16	17	17	17	28.1	32.7	86.9	-1	-1	-1
1/17/2019	6:34:13 PM	410	814	18	19	18	19	18	18	18	18	16	17	17	16	28.1	32.7	86.9	-1	-1	-1
1/17/2019	6:34:13 PM	613	815	19	19	19	18	18	18	18	18	16	17	17	17	28.1	32.7	86.9	-1	-1	-1
1/17/2019	6:34:13 PM	801	816	18	19	18	19	18	18	18	18	17	17	17	16	28.1	32.7	86.9	-1	-1	-1
1/17/2019	6:34:14 PM	4	817	19	19	19	18	18	18	18	18	16	17	16	17	28.1	32.7	86.9	-1	-1	-1
1/17/2019	6:34:14 PM	207	818	19	19	19	19	18	18	18	18	17	17	17	17	28.1	32.7	86.9	-1	-1	-1
1/17/2019	6:34:14 PM	410	819	19	19	18	19	18	18	18	18	16	17	17	17	28.1	32.7	86.9	-1	-1	-1
1/17/2019	6:34:14 PM	613	820	19	19	19	18	18	18	18	18	16	17	17	17	28.1	32.7	86.9	-1	-1	-1
1/17/2019	6:34:14 PM	801	821	18	19	18	19	18	18	18	18	16	17	17	17	28.1	32.7	86.9	-1	-1	-1
1/17/2019	6:34:15 PM	4	822	19	18	19	18	18	18	18	18	16	17	17	17	28.1	32.7	86.9	-1	-1	-1
1/17/2019	6:34:15 PM	207	823	19	19	19	19	18	18	18	18	17	17	17	16	28.1	32.7	86.9	-1	-1	-1
1/17/2019	6:34:15 PM	410	824	19	19	19	19	18	18	18	18	16	17	17	17	28.1	32.7	86.9	-1	-1	-1
1/17/2019	6:34:15 PM	613	825	19	19	19	18	18	18	18	18	16	17	17	17	28.1	32.7	86.9	-1	-1	-1
1/17/2019	6:34:15 PM	801	826	18	19	18	19	18	18	18	18	17	17	17	16	28.1	32.7	86.9	-1	-1	-1
1/17/2019	6:34:16 PM	4	827	19	19	18	18	18	18	18	18	16	17	17	17	28.1	32.7	86.9	-1	-1	-1
1/17/2019	6:34:16 PM	207	828	19	19	19	19	18	18	18	18	17	17	17	16	28.1	32.7	86.9	-1	-1	-1
1/17/2019	6:34:16 PM	410	829	19	18	19	18	18	18	18	18	16	17	17	17	28.1	32.7	86.9	-1	-1	-1
1/17/2019	6:34:16 PM	613	830	18	19	19	19	18	18	18	18	16	17	17	17	28.1	32.7	86.9	-1	-1	-1
1/17/2019	6:34:16 PM	801	831	18	19	18	19	18	18	18	18	17	17	17	16	28.1	32.7	86.9	-1	-1	-1
1/17/2019	6:34:17 PM	4	832	19	18	19	18	18	18	18	18	16	17	17	17	28.1	32.7	86.9	-1	-1	-1
1/17/2019	6:34:17 PM	207	833	19	19	18	19	18	18	18	18	17	17	17	17	28.1	32.7	86.9	-1	-1	-1
1/17/2019	6:34:17 PM	410	834	19	19	19	18	18	18	18	18	16	17	17	17	28.1	32.7	86.9	-1	-1	-1
1/17/2019	6:34:17 PM	613	835	19	19	19	19	18	18	18	18	16	17	17	16	28.1	32.7	86.9	-1	-1	-1
1/17/2019	6:34:17 PM	801	836	18	19	18	19	18	18	18	18	16	17	17	16	28.1	32.7	86.9	-1	-1	-1
1/17/2019	6:34:18 PM	4	837	19	18	19	18	18	18	18	18	16	17	17	17	28.1	32.7	86.9	-1	-1	-1
1/17/2019	6:34:18 PM	213	838	18	19	18	19	18	18	18	18	17	17	17	17	28.1	32.7	86.9	-1	-1	-1
1/17/2019	6:34:18 PM	416	839	19	18	19	18	18	18	18	18	16	17	16	17	28.1	32.7	86.9	-1	-1	-1
1/17/2019	6:34:18 PM	603	840	19	19	19	19	18	18	18	18	16	17	17	17	28.1	32.7	86.9	-1	-1	-1
1/17/2019	6:34:18 PM	806	841	19	19	19	18	18	18	18	18	17	17	17	17	28.1	32.7	86.9	-1	-1	-1
1/17/2019	6:34:19 PM	9	842	19	19	19	18	18	18	18	18	16	17	17	17	28.1	32.7	86.9	-1	-1	-1
1/17/2019	6:34:19 PM	213	843	19	19	19	18	18	18	18	18	17	17	17	17	28.1	32.7	86.9	-1	-1	-1
1/17/2019	6:34:19 PM	416	844	19	18	18	18	18	18	18	18	16	17	16	17	28.1	32.7	86.9	-1	-1	-1
1/17/2019	6:34:19 PM	603	845	19	19	18	19	18	18	18	18	17	17	17	17	28.1	32.7	86.9	-1	-1	-1
1/17/2019	6:34:19 PM	806	846	19	19	19	18	18	18	18	18	17	17	17	17	28.1	32.7	86.9	-1	-1	-1
1/17/2019	6:34:20 PM	9	847	19	19	19	19	18	18	18	18	16	17	17	17	28.1	32.7	86.9	-1	-1	-1
1/17/2019	6:34:20 PM	213	848	19	19	19	18	18	18	18	18	17	17	17	16	28.1	32.7	86.9	-1	-1	-1
1/17/2019	6:34:20 PM	416	849	19	18	19	18	18	18	18	18	16	17	16	17	28.1	32.7	86.9	-1	-1	-1
1/17/2019	6:34:20 PM	603	850	19	19	18	19	18	18	18	18	16	17	17	17	28.1	32.7	86.9	-1	-1	-1
1/17/2019	6:34:20 PM	806	851	19	19	19	18	18	18	18	18	16	17	17	17	28.1	32.7	86.9	-1	-1	-1
1/17/2019	6:34:21 PM	9	852	19	19	18	19	18	18	18	18	16	17	17	17	28.1	32.7	86.9	-1	-1	-1
1/17/2019	6:34:21 PM	202	853	19	19	19	19	18	18	18	18	17	17	17	16	28.1	32.7	86.9	-1	-1	-1
1/17/2019	6:34:21 PM	405	854	19	19	18	19	18	18	18	18	16	17	17	17	28.1	32.7	86.9	-1	-1	-1
1/17/2019	6:34:21 PM	608	855	19	19	19	19	18	18	18	18	17	17	17	17	28.1	32.7	84.9	-1	-1	-1
1/17/2019	6:34:21 PM	811	856	19	19	19	19	18	18	18	18	16	17	17	16	28.1	32.7	84.9	-1	-1	-1
1/17/2019	6:34:22 PM	14	857	18	19	19	18	18	18	18	17	17	16	17	16	28.1	32.7	84.9	-1	-1	-1
1/17/2019	6:34:22 PM	202	858	19	19	19	18	18	18	18	18	16	17	17	17	28.1	32.7	84.9	-1	-1	-1
1/17/2019	6:34:22 PM	405	859	19	19	19	18	18	18	18	17	16	16	17	16	28.1	32.7	84.9	-1	-1	-1
1/17/2019	6:34:22 PM	608	860	19	19	19	19	18	18	18	18	16	17	17	17	28.1	32.7	84.9	-1	-1	-1
1/17/2019	6:34:22 PM	811	861	18	19	18	18	18	18	18	18	17	17	17	16	28.1	32.7	84.9	-1	-1	-1
1/17/2019	6:34:23 PM	14	862	19	18	19	18	18	18	18	18	16	17	17	16	28.1	32.7	84.9	-1	-1	-1
1/17/2019	6:34:23 PM	202	863	19	19	19	19	18	18	18	18	16	17	17	17	28.1	32.7	84.9	-1	-1	-1
1/17/2019	6:34:23 PM	405	864	19	19	19	18	18	18	18	18	17	17	17	16	28.1	32.7	84.9	-1	-1	-1
1/17/2019	6:34:23 PM	608	865	19	19	19	19	18	18	18	18	16	17	17	17	28.1	32.7	84.9	-1	-1	-1
1/17/2019	6:34:23 PM	811	866	18	19	19	18	18	18	18	18	17	17	17	16	28.1	32.7	84.9	-1	-1	-1
1/17/2019	6:34:24 PM	14	867	19	18	18	18	18	18	18	18	16	17	16	17	28.1	32.7	84.9	-1	-1	-1
1/17/2019	6:34:24 PM	202	868	19	19	18	19	18	18	18	18	16	17	17	17	28.1	32.7	84.9	-1	-1	-1
1/17/2019	6:34:24 PM	405	869	19	18	19	18	18	18	18	18	16	17	17	17	28.1	32.7	84.9	-1	-1	-1
1/17/2019	6:34:24 PM	608	870	19	19	18	19	18	18	18	18	17	17	17	17	28.1	32.7	84.9	-1	-1	-1
1/17/2019	6:34:24 PM	811	871	19	19	19	18	18	18	18	18	16	17	17	17	28.1	32.7	84.9	-1	-1	-1
1/17/2019	6:34:25 PM	14	872	18	19	18	19	18	18	18	18	16	17	17	17	28.1	32.7	84.9	-1	-1	-1
1/17/2019	6:34:25 PM	202	873	19	19	19	18	18	18	18	18	17	17	17	16	28.1	32.7	84.9	-1	-1	-1
1/17/2019	6:34:25 PM	405	874	19	19	18	19	18	18	18	18	16	17	17	16	28.1	32.7	84.9	-1	-1	-1
1/17/2019	6:34:25 PM	608	875	19	19	19	18	18	18	18	18	17	17	17	17	28.1	32.7	84.9	-1	-1	-1
1/17/2019	6:34:25 PM	811	876	19	19	19	19	18	18	18	18	16	17	17	17	28.1	32.7	84.9	-1	-1	-1
1/17/2019	6:34:26 PM	14	877	19	19	19	18	18	18	18	17	16	17	17	16	28.1	32.7	84.9	-1	-1	-1
1/17/2019	6:34:26 PM	202	878	19	19	19	18	18	18	18	18	16	17	17	17	28.1	32.7	84.9	-1	-1	-1
1/17/2019	6:34:26 PM	405	879	18	19	19	19	18	18	18	18	17	16	17	16	28.1	32.7	84.9	-1	-1	-1
1/17/2019	6:34:26 PM	608	880	19	19	19	19	18	18	18	18	16	17	17	17	28.1	32.7	84.9	-1	-1	-1
1/17/2019	6:34:26 PM	811	881	19	19	19	19	18	18	18	18	17	17	17	16	28.1	32.7	84.9	-1	-1	-1
1/17/2019	6:34:27 PM	14	882	18	19	18	19	18	18	18	18	16	17	17	17	28.1	32.7	84.9	-1	-1	-1
1/17/2019	6:34:27 PM	202	883	18	19	18	19	18	18	18	18	16	17	17	16	28.1	32.7	84.9	-1	-1	-1
1/17/2019	6:34:27 PM	405	884	19	19	19	19	18	18	18	18	16	17	16	17	28.1	32.7	84.9	-1	-1	-1
1/17/2019	6:34:27 PM	608	885	19	19	19	19	18	18	18	18	17	17	17	16	28.1	32.7	84.9	-1	-1	-1
1/17/2019	6:34:27 PM	811	886	19	19	19	19	18	18	18	18	16	17	17	16	28.1	32.7	84.9	-1	-1	-1
1/17/2019	6:34:28 PM	14	887	19	19	19	18	18	18	18	17	16	17	17	17	28.1	32.7	84.9	-1	-1	-1
1/17/2019	6:34:28 PM	202	888	19	19	19	18	18	18	18	18	16	17	17	17	28.1	32.7	84.9	-1	-1	-1
1/17/2019	6:34:28 PM	405	889	19	19	19	18	18	18	18	17	17	16	17	17	28.1	32.7	84.9	-1	-1	-1
1/17/2019	6:34:28 PM	608	890	19	19	19	19	18	18	18	18	16	17	17	17	28.1	32.7	84.9	-1	-1	-1
1/17/2019	6:34:28 PM	811	891	19	19	19	18	18	18	17	18	16	17	17	17	28.1	32.7	84.9	-1	-1	-1
1/17/2019	6:34:29 PM	14	892	18	19	18	19	17	18	18	18	16	17	17	17	28.1	32.7	84.9	-1	-1	-1
1/17/2019	6:34:29 PM	202	893	18	19	18	19	18	18	18	18	17	17	17	16	28.1	32.7	84.9	-1	-1	-1
1/17/2019	6:34:29 PM	405	894	19	18	19	18	18	18	18	18	16	17	16	17	28.1	32.7	84.9	-1	-1	-1
1/17/2019	6:34:29 PM	608	895	19	19	19	19	18	18	18	18	16	17	17	16	28.1	32.7	84.9	-1	-1	-1
1/17/2019	6:34:29 PM	811	896	19	19	19	18	18	18	18	18	16	17	17	17	28.1	32.7	84.9	-1	-1	-1
1/17/2019	6:34:30 PM	14	897	19	19	18	19	18	18	18	18	16	17	17	16	28.1	32.7	78.1	-1	-1	-1
1/17/2019	6:34:30 PM	202	898	18	19	19	19	18	18	18	18	17	17	17	16	28.1	32.7	78.1	-1	-1	-1
1/17/2019	6:34:30 PM	405	899	19	19	19	18	18	18	17	18	16	17	17	17	28.1	32.7	78.1	-1	-1	-1
1/17/2019	6:34:30 PM	608	900	19	19	19	19	18	18	18	18	17	17	17	16	28.1	32.7	78.1	-1	-1	-1
1/17/2019	6:34:30 PM	811	901	19	18	19	19	18	18	18	18	16	17	17	17	28.1	32.7	78.1	-1	-1	-1
1/17/2019	6:34:31 PM	14	902	18	19	18	18	18	18	18	18	17	17	17	16	28.1	32.7	78.1	-1	-1	-1
1/17/2019	6:34:31 PM	202	903	19	19	19	18	18	18	18	18	16	17	17	17	28.1	32.7	78.1	-1	-1	-1
1/17/2019	6:34:31 PM	405	904	18	19	18	19	18	18	18	18	16	17	17	16	28.1	32.7	78.1	-1	-1	-1
1/17/2019	6:34:31 PM	608	905	19	19	19	18	18	18	18	18	17	17	17	17	28.1	32.7	78.1	-1	-1	-1
1/17/2019	6:34:31 PM	811	906	18	19	18	19	18	18	18	18	16	17	17	17	28.1	32.7	78.1	-1	-1	-1
1/17/2019	6:34:32 PM	14	907	19	19	19	18	18	18	18	18	16	17	17	17	28.1	32.7	78.1	-1	-1	-1
1/17/2019	6:34:32 PM	202	908	19	19	19	19	18	18	18	18	16	17	17	17	28.1	32.7	78.1	-1	-1	-1
1/17/2019	6:34:32 PM	405	909	19	19	19	18	18	18	18	18	16	17	17	17	28.1	32.7	78.1	-1	-1	-1
1/17/2019	6:34:32 PM	608	910	19	19	19	19	18	18	18	18	16	17	17	17	28.1	32.7	78.1	-1	-1	-1
1/17/2019	6:34:32 PM	811	911	19	19	19	18	18	18	18	18	16	17	17	17	28.1	32.7	78.1	-1	-1	-1
1/17/2019	6:34:33 PM	14	912	19	19	18	19	18	18	18	18	16	17	17	16	28.1	32.7	78.1	-1	-1	-1
1/17/2019	6:34:33 PM	202	913	19	19	19	19	18	18	18	18	17	17	17	16	28.1	32.7	78.1	-1	-1	-1
1/17/2019	6:34:33 PM	405	914	19	19	18	19	18	18	17	18	16	17	17	17	28.1	32.7	78.1	-1	-1	-1
1/17/2019	6:34:33 PM	608	915	19	19	19	19	18	18	18	18	17	17	17	17	28.1	32.7	78.1	-1	-1	-1
1/17/2019	6:34:33 PM	811	916	19	19	18	19	18	18	18	18	16	17	17	16	28.1	32.7	78.1	-1	-1	-1
1/17/2019	6:34:34 PM	14	917	19	19	19	18	18	18	18	18	16	17	17	17	28.1	32.7	78.1	-1	-1	-1
1/17/2019	6:34:34 PM	202	918	19	19	19	19	18	18	18	18	16	17	17	17	28.1	32.7	78.1	-1	-1	-1
1/17/2019	6:34:34 PM	405	919	19	19	19	18	18	18	18	17	16	17	17	17	28.1	32.7	78.1	-1	-1	-1
1/17/2019	6:34:34 PM	608	920	19	19	19	19	18	18	18	18	16	17	17	17	28.1	32.7	78.1	-1	-1	-1
1/17/2019	6:34:34 PM	811	921	19	19	19	18	18	18	18	18	17	17	17	17	28.1	32.7	78.1	-1	-1	-1
1/17/2019	6:34:35 PM	14	922	18	19	18	19	18	18	18	18	16	17	17	16	28.1	32.7	78.1	-1	-1	-1
1/17/2019	6:34:35 PM	202	923	19	19	19	19	18	18	18	18	16	17	17	17	28.1	32.7	78.1	-1	-1	-1
1/17/2019	6:34:35 PM	405	924	18	19	18	19	18	18	18	18	16	17	17	16	28.1	32.7	78.1	-1	-1	-1
1/17/2019	6:34:35 PM	608	925	19	19	19	18	18	18	18	18	16	17	17	17	28.1	32.7	78.1	-1	-1	-1
1/17/2019	6:34:35 PM	811	926	19	19	18	19	18	18	18	18	16	17	17	17	28.1	32.7	78.1	-1	-1	-1
1/17/2019	6:34:36 PM	14	927	19	19	19	18	18	18	18	18	16	17	17	17	28.1	32.7	78.1	-1	-1	-1
1/17/2019	6:34:36 PM	202	928	19	19	19	19	18	18	18	18	16	17	17	17	28.1	32.7	78.1	-1	-1	-1
1/17/2019	6:34:36 PM	405	929	19	19	19	19	18	18	18	17	17	16	17	16	28.1	32.7	78.1	-1	-1	-1
1/17/2019	6:34:36 PM	608	930	19	19	19	19	18	18	18	18	16	17	17	17	28.1	32.7	78.1	-1	-1	-1
1/17/2019	6:34:36 PM	811	931	19	19	19	18	18	18	18	18	16	17	17	16	28.1	32.7	78.1	-1	-1	-1
1/17/2019	6:34:37 PM	14	932	18	19	18	19	18	18	18	18	16	17	17	16	28.1	32.7	78.1	-1	-1	-1
1/17/2019	6:34:37 PM	202	933	19	19	19	19	18	18	18	18	17	17	17	16	28.1	32.7	78.1	-1	-1	-1
1/17/2019	6:34:37 PM	405	934	19	19	18	18	18	18	18	18	16	17	17	17	28.1	32.7	78.1	-1	-1	-1
1/17/2019	6:34:37 PM	608	935	19	19	19	19	18	18	18	18	17	17	17	17	28.1	32.7	78.1	-1	-1	-1
1/17/2019	6:34:37 PM	811	936	19	19	19	19	18	18	18	18	16	17	17	16	28.1	32.7	78.1	-1	-1	-1
1/17/2019	6:34:38 PM	14	937	19	18	19	18	18	18	18	18	16	17	17	17	28.1	32.7	78.1	-1	-1	-1
1/17/2019	6:34:38 PM	202	938	19	19	19	19	18	18	18	18	16	17	17	17	28.1	32.7	78.1	-1	-1	-1
1/17/2019	6:34:38 PM	405	939	19	18	19	18	18	18	18	18	16	17	17	17	28.1	32.6	64.2	-1	-1	-1
1/17/2019	6:34:38 PM	608	940	19	19	19	19	18	18	18	18	16	17	17	17	28.1	32.6	64.2	-1	-1	-1
1/17/2019	6:34:38 PM	811	941	19	19	19	18	18	18	18	18	16	17	17	17	28.1	32.6	64.2	-1	-1	-1
1/17/2019	6:34:39 PM	14	942	18	19	18	19	18	18	18	18	16	17	17	16	28.1	32.6	64.2	-1	-1	-1
1/17/2019	6:34:39 PM	202	943	19	19	19	19	18	18	18	18	16	17	17	17	28.1	32.6	64.2	-1	-1	-1
1/17/2019	6:34:39 PM	405	944	18	19	18	19	18	18	18	18	16	17	17	16	28.1	32.6	64.2	-1	-1	-1
1/17/2019	6:34:39 PM	608	945	19	19	19	19	18	18	18	18	17	17	17	17	28.1	32.6	64.2	-1	-1	-1
1/17/2019	6:34:39 PM	811	946	18	19	19	18	18	18	18	18	17	16	17	16	28.1	32.6	64.2	-1	-1	-1
1/17/2019	6:34:40 PM	14	947	19	19	18	19	18	18	18	18	16	17	17	16	28.1	32.6	64.2	-1	-1	-1
1/17/2019	6:34:40 PM	202	948	19	19	18	19	18	18	18	18	17	17	17	17	28.1	32.6	64.2	-1	-1	-1
1/17/2019	6:34:40 PM	405	949	19	19	18	19	18	18	18	18	16	17	17	17	28.1	32.6	64.2	-1	-1	-1
1/17/2019	6:34:40 PM	608	950	19	19	19	19	18	18	18	18	17	17	17	17	28.1	32.6	64.2	-1	-1	-1
1/17/2019	6:34:40 PM	811	951	18	19	18	18	18	18	18	18	16	17	17	17	28.1	32.6	64.2	-1	-1	-1
1/17/2019	6:34:41 PM	14	952	19	19	19	18	18	18	18	18	16	17	17	17	28.1	32.6	64.2	-1	-1	-1
1/17/2019	6:34:41 PM	202	953	19	19	19	19	18	18	18	18	16	17	17	17	28.1	32.6	64.2	-1	-1	-1
1/17/2019	6:34:41 PM	405	954	19	19	18	19	18	18	18	18	16	17	17	17	28.1	32.6	64.2	-1	-1	-1
1/17/2019	6:34:41 PM	608	955	19	19	19	18	18	18	18	18	16	17	17	17	28.1	32.6	64.2	-1	-1	-1
1/17/2019	6:34:41 PM	811	956	18	19	19	19	18	18	18	18	16	17	17	17	28.1	32.6	64.2	-1	-1	-1
1/17/2019	6:34:42 PM	14	957	19	19	19	19	18	18	18	18	17	17	17	16	28.1	32.6	64.2	-1	-1	-1
1/17/2019	6:34:42 PM	202	958	19	19	19	19	18	18	18	18	17	17	17	17	28.1	32.6	64.2	-1	-1	-1
1/17/2019	6:34:42 PM	405	959	18	19	18	19	18	18	18	18	16	17	17	16	28.1	32.6	64.2	-1	-1	-1
1/17/2019	6:34:42 PM	608	960	19	19	19	19	18	18	18	18	17	17	17	17	28.1	32.6	64.2	-1	-1	-1
1/17/2019	6:34:42 PM	811	961	18	19	19	19	18	18	18	18	16	17	17	17	28.1	32.6	64.2	-1	-1	-1
1/17/2019	6:34:43 PM	14	962	19	19	19	18	18	18	18	18	17	17	17	16	28.1	32.6	64.2	-1	-1	-1
1/17/2019	6:34:43 PM	202	963	19	19	19	19	18	18	18	18	16	17	17	17	28.1	32.6	64.2	-1	-1	-1
1/17/2019	6:34:43 PM	405	964	18	19	18	19	18	18	18	18	17	17	17	16	28.1	32.6	64.2	-1	-1	-1
1/17/2019	6:34:43 PM	608	965	19	19	19	18	18	18	18	18	16	17	17	17	28.1	32.6	64.2	-1	-1	-1
1/17/2019	6:34:43 PM	811	966	19	19	18	19	18	18	18	18	16	17	17	16	28.1	32.6	64.2	-1	-1	-1
1/17/2019	6:34:44 PM	14	967	19	18	19	18	18	18	18	18	16	17	17	17	28.1	32.6	64.2	-1	-1	-1
1/17/2019	6:34:44 PM	202	968	19	19	19	19	18	18	18	18	16	17	17	17	28.1	32.6	64.2	-1	-1	-1
1/17/2019	6:34:44 PM	405	969	19	19	19	18	18	18	18	18	17	17	17	17	28.1	32.6	64.2	-1	-1	-1
1/17/2019	6:34:44 PM	608	970	19	19	19	19	18	18	18	18	17	17	17	17	28.1	32.6	64.2	-1	-1	-1
1/17/2019	6:34:44 PM	811	971	19	19	19	18	18	18	18	18	16	17	16	17	28.1	32.6	64.2	-1	-1	-1
1/17/2019	6:34:45 PM	14	972	18	19	18	19	18	18	18	18	16	17	17	16	28.1	32.6	64.2	-1	-1	-1
1/17/2019	6:34:45 PM	202	973	19	19	19	19	18	18	18	18	17	17	17	17	28.1	32.6	64.2	-1	-1	-1
1/17/2019	6:34:45 PM	405	974	19	19	18	18	18	18	18	18	16	17	17	17	28.1	32.6	64.2	-1	-1	-1
1/17/2019	6:34:45 PM	608	975	19	19	19	19	18	18	18	18	17	17	17	16	28.1	32.6	64.2	-1	-1	-1
1/17/2019	6:34:45 PM	811	976	19	19	18	19	18	18	18	18	16	17	17	17	28.1	32.6	64.2	-1	-1	-1
1/17/2019	6:34:46 PM	14	977	18	19	19	19	18	18	18	18	17	17	17	16	28.1	32.6	64.2	-1	-1	-1
1/17/2019	6:34:46 PM	202	978	19	19	19	19	18	18	18	18	16	17	17	17	28.1	32.6	64.2	-1	-1	-1
1/17/2019	6:34:46 PM	405	979	19	19	19	18	18	18	18	18	17	16	17	16	28.1	32.6	64.2	-1	-1	-1
1/17/2019	6:34:46 PM	608	980	19	19	19	19	18	18	18	18	16	17	17	17	28.1	32.6	64.2	-1	-1	-1
1/17/2019	6:34:46 PM	811	981	19	19	19	18	18	18	18	18	17	17	17	16	28.1	32.6	84.3	-1	-1	-1
1/17/2019	6:34:47 PM	14	982	19	19	19	19	18	18	18	18	16	17	17	17	28.1	32.6	84.3	-1	-1	-1
1/17/2019	6:34:47 PM	202	983	19	19	19	19	18	18	18	18	17	17	17	17	28.1	32.6	84.3	-1	-1	-1
1/17/2019	6:34:47 PM	405	984	19	19	19	19	18	18	18	18	16	17	17	17	28.1	32.6	84.3	-1	-1	-1
1/17/2019	6:34:47 PM	608	985	19	19	19	19	18	18	18	18	17	17	17	17	28.1	32.6	84.3	-1	-1	-1
1/17/2019	6:34:47 PM	811	986	18	19	18	19	18	18	18	18	16	17	17	16	28.1	32.6	84.3	-1	-1	-1
1/17/2019	6:34:48 PM	14	987	19	18	18	18	18	18	18	18	16	17	17	17	28.1	32.6	84.3	-1	-1	-1
1/17/2019	6:34:48 PM	202	988	19	19	18	19	18	18	18	18	16	17	17	17	28.1	32.6	84.3	-1	-1	-1
1/17/2019	6:34:48 PM	405	989	19	19	19	18	18	18	18	18	16	17	17	17	28.1	32.6	84.3	-1	-1	-1
1/17/2019	6:34:48 PM	608	990	19	19	19	19	18	18	18	18	16	17	17	17	28.1	32.6	84.3	-1	-1	-1
1/17/2019	6:34:48 PM	811	991	19	18	19	18	18	18	18	18	16	17	17	17	28.1	32.6	84.3	-1	-1	-1
1/17/2019	6:34:49 PM	14	992	18	19	18	19	18	18	18	18	16	17	17	17	28.1	32.6	84.3	-1	-1	-1
1/17/2019	6:34:49 PM	202	993	19	19	19	19	18	18	18	18	17	17	17	17	28.1	32.6	84.3	-1	-1	-1
1/17/2019	6:34:49 PM	405	994	18	19	18	19	17	18	18	18	16	17	17	16	28.1	32.6	84.3	-1	-1	-1
1/17/2019	6:34:49 PM	608	995	19	19	19	19	18	18	18	18	17	17	17	17	28.1	32.6	84.3	-1	-1	-1
1/17/2019	6:34:49 PM	811	996	18	19	18	19	17	18	18	18	16	17	17	16	28.1	32.6	84.3	-1	-1	-1
1/17/2019	6:34:50 PM	14	997	19	19	19	18	18	18	18	18	16	17	17	17	28.1	32.6	84.3	-1	-1	-1
1/17/2019	6:34:50 PM	202	998	19	19	19	19	18	18	18	18	16	17	17	17	28.1	32.6	84.3	-1	-1	-1
1/17/2019	6:34:50 PM	405	999	19	19	19	18	18	18	18	18	16	17	17	17	28.1	32.6	84.3	-1	-1	-1
1/17/2019	6:34:50 PM	608	1000	19	19	19	19	18	18	18	18	16	17	17	17	28.1	32.6	84.3	-1	-1	-1
1/17/2019	6:34:50 PM	811	1001	19	18	19	18	18	18	18	18	16	17	16	17	28.1	32.6	84.3	-1	-1	-1
1/17/2019	6:34:51 PM	14	1002	19	19	19	19	18	18	18	18	17	17	17	16	28.1	32.6	84.3	-1	-1	-1
1/17/2019	6:34:51 PM	202	1003	19	19	19	19	18	18	18	18	16	17	17	17	28.1	32.6	84.3	-1	-1	-1
1/17/2019	6:34:51 PM	405	1004	18	19	18	19	18	18	18	18	17	17	17	16	28.1	32.6	84.3	-1	-1	-1
1/17/2019	6:34:51 PM	608	1005	19	19	19	19	18	18	18	18	16	17	17	17	28.1	32.6	84.3	-1	-1	-1
1/17/2019	6:34:51 PM	811	1006	18	19	19	18	18	18	18	17	17	16	17	16	28.1	32.6	84.3	-1	-1	-1
1/17/2019	6:34:52 PM	14	1007	19	19	18	19	18	18	18	18	16	17	17	17	28.1	32.6	84.3	-1	-1	-1
1/17/2019	6:34:52 PM	202	1008	19	19	19	19	18	18	18	18	17	17	17	16	28.1	32.6	84.3	-1	-1	-1
1/17/2019	6:34:52 PM	405	1009	19	19	19	19	18	18	18	18	16	17	17	17	28.1	32.6	84.3	-1	-1	-1
1/17/2019	6:34:52 PM	608	1010	19	19	19	19	18	18	18	18	17	17	17	17	28.1	32.6	84.3	-1	-1	-1
1/17/2019	6:34:52 PM	811	1011	18	19	18	19	17	18	18	18	16	17	17	16	28.1	32.6	84.3	-1	-1	-1
1/17/2019	6:34:53 PM	14	1012	19	18	19	18	18	18	18	18	16	17	17	17	28.1	32.6	84.3	-1	-1	-1
1/17/2019	6:34:53 PM	202	1013	19	19	19	19	18	18	18	18	17	17	17	16	28.1	32.6	84.3	-1	-1	-1
1/17/2019	6:34:53 PM	405	1014	19	18	19	18	18	18	18	18	16	17	17	17	28.1	32.6	84.3	-1	-1	-1
1/17/2019	6:34:53 PM	608	1015	19	19	19	19	18	18	18	18	17	17	17	17	28.1	32.6	84.3	-1	-1	-1
1/17/2019	6:34:53 PM	811	1016	19	19	18	18	18	18	17	18	16	17	16	17	28.1	32.6	84.3	-1	-1	-1
1/17/2019	6:34:54 PM	14	1017	19	19	19	18	18	18	18	18	17	17	17	16	28.1	32.6	84.3	-1	-1	-1
1/17/2019	6:34:54 PM	202	1018	19	19	19	19	18	18	18	18	16	17	17	17	28.1	32.6	84.3	-1	-1	-1
1/17/2019	6:34:54 PM	405	1019	19	18	19	18	18	18	18	17	17	17	17	16	28.1	32.6	84.3	-1	-1	-1
1/17/2019	6:34:54 PM	608	1020	19	19	19	19	18	18	18	18	16	17	17	17	28.1	32.6	84.3	-1	-1	-1
1/17/2019	6:34:54 PM	811	1021	19	18	19	18	18	18	18	18	16	16	17	16	28.1	32.6	84.3	-1	-1	-1
1/17/2019	6:34:55 PM	14	1022	19	19	18	19	18	18	18	18	16	17	17	16	28.1	32.6	84.3	-1	-1	-1
1/17/2019	6:34:55 PM	202	1023	19	19	19	19	18	18	18	18	17	17	17	16	28.1	32.6	56.2	-1	-1	-1
1/17/2019	6:34:55 PM	405	1024	19	19	19	19	18	18	18	18	16	17	17	17	28.1	32.6	56.2	-1	-1	-1
1/17/2019	6:34:55 PM	608	1025	19	19	19	19	18	18	18	18	17	17	17	16	28.1	32.6	56.2	-1	-1	-1
1/17/2019	6:34:55 PM	811	1026	19	19	18	19	18	18	17	18	16	17	17	16	28.1	32.6	56.2	-1	-1	-1
1/17/2019	6:34:56 PM	14	1027	19	19	19	18	18	18	18	18	16	17	17	16	28.1	32.6	56.2	-1	-1	-1
1/17/2019	6:34:56 PM	202	1028	19	19	19	18	18	18	18	18	16	17	17	17	28.1	32.6	56.2	-1	-1	-1
1/17/2019	6:34:56 PM	405	1029	19	19	19	18	18	18	18	17	17	16	17	16	28.1	32.6	56.2	-1	-1	-1
1/17/2019	6:34:56 PM	608	1030	19	19	19	19	18	18	18	18	16	17	17	16	28.1	32.6	56.2	-1	-1	-1
1/17/2019	6:34:56 PM	811	1031	19	18	19	18	18	18	18	18	16	17	17	17	28.1	32.6	56.2	-1	-1	-1
1/17/2019	6:34:57 PM	14	1032	18	19	18	19	18	18	18	18	16	17	17	16	28.1	32.6	56.2	-1	-1	-1
1/17/2019	6:34:57 PM	202	1033	19	19	19	18	18	18	18	18	17	17	17	17	28.1	32.6	56.2	-1	-1	-1
1/17/2019	6:34:57 PM	405	1034	18	19	18	19	18	18	18	18	16	17	17	16	28.1	32.6	56.2	-1	-1	-1
1/17/2019	6:34:57 PM	608	1035	19	19	19	18	18	18	18	18	16	17	17	17	28.1	32.6	56.2	-1	-1	-1
1/17/2019	6:34:57 PM	811	1036	18	19	18	19	18	18	18	18	16	17	17	16	28.1	32.6	56.2	-1	-1	-1
1/17/2019	6:34:58 PM	14	1037	19	19	19	18	18	18	18	18	16	17	17	17	28.1	32.6	56.2	-1	-1	-1
1/17/2019	6:34:58 PM	202	1038	19	19	18	19	18	18	18	18	16	17	17	17	28.1	32.6	56.2	-1	-1	-1
1/17/2019	6:34:58 PM	405	1039	19	18	19	18	18	18	18	18	16	17	17	17	28.1	32.6	56.2	-1	-1	-1
1/17/2019	6:34:58 PM	608	1040	19	19	19	19	18	18	18	18	17	17	17	17	28.1	32.6	56.2	-1	-1	-1
1/17/2019	6:34:58 PM	811	1041	19	18	18	18	18	18	18	18	16	17	17	17	28.1	32.6	56.2	-1	-1	-1
1/17/2019	6:34:59 PM	14	1042	19	19	19	18	18	18	18	18	17	17	17	16	28.1	32.6	56.2	-1	-1	-1
1/17/2019	6:34:59 PM	202	1043	19	19	19	19	18	18	18	18	16	17	17	17	28.1	32.6	56.2	-1	-1	-1
1/17/2019	6:34:59 PM	405	1044	19	19	19	18	18	18	18	17	16	16	17	17	28.1	32.6	56.2	-1	-1	-1
1/17/2019	6:34:59 PM	608	1045	19	19	18	19	18	18	18	18	17	17	17	16	28.1	32.6	56.2	-1	-1	-1
1/17/2019	6:34:59 PM	811	1046	19	18	19	18	18	18	18	18	16	17	16	17	28.1	32.6	56.2	-1	-1	-1
1/17/2019	6:35:00 PM	14	1047	19	19	19	18	18	18	18	18	17	17	17	16	28.1	32.6	56.2	-1	-1	-1
1/17/2019	6:35:00 PM	202	1048	19	19	19	19	18	18	18	18	16	17	17	17	28.1	32.6	56.2	-1	-1	-1
1/17/2019	6:35:00 PM	405	1049	19	19	19	18	18	18	18	17	17	16	17	16	28.1	32.6	56.2	-1	-1	-1
1/17/2019	6:35:00 PM	608	1050	19	19	19	19	18	18	18	18	17	17	17	16	28.1	32.6	56.2	-1	-1	-1
1/17/2019	6:35:00 PM	811	1051	19	19	19	18	18	18	18	18	16	17	16	17	28.1	32.6	56.2	-1	-1	-1
1/17/2019	6:35:01 PM	14	1052	18	19	18	19	18	18	18	18	16	17	17	16	28.1	32.6	56.2	-1	-1	-1
1/17/2019	6:35:01 PM	202	1053	19	19	19	18	18	18	18	18	16	17	17	17	28.1	32.6	56.2	-1	-1	-1
1/17/2019	6:35:01 PM	405	1054	18	19	18	19	18	18	18	18	16	17	17	16	28.1	32.6	56.2	-1	-1	-1
1/17/2019	6:35:01 PM	608	1055	19	19	19	18	18	18	18	18	16	17	17	17	28.1	32.6	56.2	-1	-1	-1
1/17/2019	6:35:01 PM	815	1056	19	19	19	18	18	18	18	18	17	17	17	16	28.1	32.6	56.2	-1	-1	-1
1/17/2019	6:35:02 PM	2	1057	19	19	19	19	18	18	18	18	16	17	17	17	28.1	32.6	56.2	-1	-1	-1
1/17/2019	6:35:02 PM	205	1058	19	19	19	19	18	18	18	18	17	17	17	16	28.1	32.6	56.2	-1	-1	-1
1/17/2019	6:35:02 PM	409	1059	18	19	18	19	18	18	17	18	16	17	17	16	28.1	32.6	56.2	-1	-1	-1
1/17/2019	6:35:02 PM	612	1060	19	19	19	18	18	18	18	18	16	17	17	16	28.1	32.6	56.2	-1	-1	-1
1/17/2019	6:35:02 PM	815	1061	18	19	18	19	18	18	18	18	16	17	17	16	28.1	32.6	56.2	-1	-1	-1
1/17/2019	6:35:03 PM	2	1062	19	19	19	19	18	18	18	18	17	17	17	17	28.1	32.6	56.2	-1	-1	-1
1/17/2019	6:35:03 PM	205	1063	18	19	18	19	18	18	18	18	17	17	17	16	28.1	32.6	56.2	-1	-1	-1
1/17/2019	6:35:03 PM	409	1064	19	18	19	18	18	18	18	18	16	17	17	17	28.1	32.6	56.2	-1	-1	-1
1/17/2019	6:35:03 PM	612	1065	19	19	19	18	18	18	18	18	17	17	17	16	28.1	32.5	57.5	-1	-1	-1
1/17/2019	6:35:03 PM	812	1066	18	19	18	19	18	18	17	18	16	17	17	16	28.1	32.5	57.5	-1	-1	-1
1/17/2019	6:35:04 PM	15	1067	19	19	19	19	18	18	18	18	16	17	16	17	28.1	32.5	57.5	-1	-1	-1
1/17/2019	6:35:04 PM	203	1068	19	19	18	19	18	18	18	18	16	17	17	17	28.1	32.5	57.5	-1	-1	-1
1/17/2019	6:35:04 PM	406	1069	19	18	19	18	18	18	18	18	16	17	17	17	28.1	32.5	57.5	-1	-1	-1
1/17/2019	6:35:04 PM	609	1070	19	19	19	18	18	18	18	18	17	17	17	16	28.1	32.5	57.5	-1	-1	-1
1/17/2019	6:35:04 PM	812	1071	18	18	18	18	17	18	17	18	16	17	16	16	28.1	32.5	57.5	-1	-1	-1
1/17/2019	6:35:05 PM	15	1072	19	19	19	18	18	18	18	18	17	17	17	17	28.1	32.5	57.5	-1	-1	-1
1/17/2019	6:35:05 PM	203	1073	19	19	19	19	18	18	18	18	16	17	17	17	28.1	32.5	57.5	-1	-1	-1
1/17/2019	6:35:05 PM	406	1074	19	19	19	18	18	18	18	18	16	17	17	17	28.1	32.5	57.5	-1	-1	-1
1/17/2019	6:35:05 PM	609	1075	19	19	19	19	18	18	18	18	17	17	17	16	28.1	32.5	57.5	-1	-1	-1
1/17/2019	6:35:05 PM	805	1076	19	19	19	19	18	18	18	18	16	17	17	17	28.1	32.5	57.5	-1	-1	-1
1/17/2019	6:35:06 PM	8	1077	19	19	19	18	18	18	18	18	16	17	17	17	28.1	32.5	57.5	-1	-1	-1
1/17/2019	6:35:06 PM	211	1078	18	19	18	19	18	18	18	18	17	17	17	16	28.1	32.5	57.5	-1	-1	-1
1/17/2019	6:35:06 PM	414	1079	19	19	18	18	18	18	18	18	16	17	17	17	28.1	32.5	57.5	-1	-1	-1
1/17/2019	6:35:06 PM	602	1080	19	19	19	19	18	18	18	18	17	17	17	16	28.1	32.5	57.5	-1	-1	-1
1/17/2019	6:35:06 PM	805	1081	19	19	18	19	17	18	18	18	16	17	17	17	28.1	32.5	57.5	-1	-1	-1
1/17/2019	6:35:07 PM	8	1082	19	19	19	19	18	18	18	18	16	17	17	17	28.1	32.5	57.5	-1	-1	-1
1/17/2019	6:35:07 PM	211	1083	18	19	19	18	18	18	18	18	17	16	17	16	28.1	32.5	57.5	-1	-1	-1
1/17/2019	6:35:07 PM	414	1084	19	19	19	19	18	18	18	18	16	17	17	17	28.1	32.5	57.5	-1	-1	-1
1/17/2019	6:35:07 PM	602	1085	19	19	19	19	18	18	18	18	16	17	17	17	28.1	32.5	57.5	-1	-1	-1
1/17/2019	6:35:07 PM	805	1086	18	19	19	19	18	18	18	18	16	17	17	16	28.1	32.5	57.5	-1	-1	-1
1/17/2019	6:35:08 PM	8	1087	19	18	19	18	18	18	18	18	16	17	17	17	28.1	32.5	57.5	-1	-1	-1
1/17/2019	6:35:08 PM	211	1088	18	19	18	19	17	18	18	18	16	17	17	16	28.1	32.5	57.5	-1	-1	-1
1/17/2019	6:35:08 PM	414	1089	19	19	19	18	18	18	18	18	17	17	17	17	28.1	32.5	57.5	-1	-1	-1
1/17/2019	6:35:08 PM	602	1090	19	19	19	18	18	18	18	18	16	17	17	17	28.1	32.5	57.5	-1	-1	-1
1/17/2019	6:35:08 PM	805	1091	18	19	18	18	18	18	18	18	16	17	17	16	28.1	32.5	57.5	-1	-1	-1
1/17/2019	6:35:09 PM	8	1092	19	19	19	18	18	18	18	18	16	17	17	17	28.1	32.5	57.5	-1	-1	-1
1/17/2019	6:35:09 PM	211	1093	19	19	19	19	18	18	18	18	16	17	17	17	28.1	32.5	57.5	-1	-1	-1
1/17/2019	6:35:09 PM	414	1094	19	19	19	18	18	18	18	18	17	17	17	16	28.1	32.5	57.5	-1	-1	-1
1/17/2019	6:35:09 PM	602	1095	19	19	19	18	18	18	18	18	17	17	17	17	28.1	32.5	57.5	-1	-1	-1
1/17/2019	6:35:09 PM	805	1096	18	19	18	19	18	18	18	18	16	17	17	16	28.1	32.5	57.5	-1	-1	-1
1/17/2019	6:35:10 PM	8	1097	19	19	19	18	18	18	18	18	16	17	17	17	28.1	32.5	57.5	-1	-1	-1
1/17/2019	6:35:10 PM	211	1098	18	19	18	19	18	18	18	18	16	17	17	16	28.1	32.5	57.5	-1	-1	-1
1/17/2019	6:35:10 PM	414	1099	19	18	19	18	18	18	18	18	16	17	17	17	28.1	32.5	57.5	-1	-1	-1
1/17/2019	6:35:10 PM	602	1100	19	19	19	19	18	18	18	18	16	17	17	17	28.1	32.5	57.5	-1	-1	-1
1/17/2019	6:35:10 PM	805	1101	18	19	18	18	18	18	18	18	16	17	17	16	28.1	32.5	57.5	-1	-1	-1
1/17/2019	6:35:11 PM	8	1102	19	19	19	18	18	18	18	18	16	17	17	17	28.1	32.5	57.5	-1	-1	-1
1/17/2019	6:35:11 PM	211	1103	18	19	18	19	18	18	18	18	16	17	17	16	28.1	32.5	57.5	-1	-1	-1
1/17/2019	6:35:11 PM	414	1104	19	19	19	18	18	18	18	18	17	17	17	17	28.1	32.5	57.5	-1	-1	-1
1/17/2019	6:35:11 PM	602	1105	19	19	19	19	18	18	18	18	16	17	17	17	28.1	32.5	57.5	-1	-1	-1
1/17/2019	6:35:11 PM	805	1106	18	19	19	18	18	18	18	18	17	17	17	16	28.1	32.5	57.5	-1	-1	-1
1/17/2019	6:35:12 PM	8	1107	19	19	18	18	18	18	18	18	16	17	17	17	28.1	32.4	57.5	-1	-1	-1
1/17/2019	6:35:12 PM	211	1108	18	19	18	19	18	18	18	18	16	17	17	16	28.1	32.4	57.5	-1	-1	-1
1/17/2019	6:35:12 PM	414	1109	19	19	19	18	18	18	18	18	16	17	17	17	28.1	32.4	57.5	-1	-1	-1
1/17/2019	6:35:12 PM	602	1110	19	19	19	19	18	18	18	18	17	17	17	17	28.1	32.4	57.5	-1	-1	-1
1/17/2019	6:35:12 PM	805	1111	19	19	19	18	18	18	18	18	16	17	17	17	28.1	32.4	57.5	-1	-1	-1
1/17/2019	6:35:13 PM	8	1112	18	19	18	19	18	18	18	18	16	17	17	16	28.1	32.4	57.5	-1	-1	-1
1/17/2019	6:35:13 PM	211	1113	19	18	19	18	18	18	18	18	16	17	17	17	28.1	32.4	57.5	-1	-1	-1
1/17/2019	6:35:13 PM	414	1114	19	19	19	19	18	18	18	18	17	17	17	16	28.1	32.4	57.5	-1	-1	-1
1/17/2019	6:35:13 PM	602	1115	19	19	19	18	18	18	18	18	16	17	17	17	28.1	32.4	57.5	-1	-1	-1
1/17/2019	6:35:13 PM	805	1116	18	19	19	19	18	18	18	18	16	17	17	17	28.1	32.4	57.5	-1	-1	-1
1/17/2019	6:35:14 PM	8	1117	18	19	19	19	18	18	18	18	17	17	17	16	28.1	32.4	57.5	-1	-1	-1
1/17/2019	6:35:14 PM	211	1118	19	18	19	18	18	18	18	18	16	17	16	17	28.1	32.4	57.5	-1	-1	-1
1/17/2019	6:35:14 PM	414	1119	19	19	19	19	18	18	18	18	17	17	17	16	28.1	32.4	57.5	-1	-1	-1
1/17/2019	6:35:14 PM	602	1120	19	19	19	18	18	18	18	18	17	17	17	17	28.1	32.4	57.5	-1	-1	-1
1/17/2019	6:35:14 PM	805	1121	18	19	18	19	18	18	18	18	16	17	17	16	28.1	32.4	57.5	-1	-1	-1
1/17/2019	6:35:15 PM	8	1122	19	19	19	18	18	18	18	18	16	17	17	17	28.1	32.4	57.5	-1	-1	-1
1/17/2019	6:35:15 PM	211	1123	18	19	18	19	18	18	18	18	16	17	17	17	28.1	32.4	57.5	-1	-1	-1
1/17/2019	6:35:15 PM	414	1124	19	19	19	18	18	18	18	18	17	17	17	17	28.1	32.4	57.5	-1	-1	-1
1/17/2019	6:35:15 PM	602	1125	19	19	19	18	18	18	18	18	17	17	17	17	28.1	32.4	57.5	-1	-1	-1
1/17/2019	6:35:15 PM	805	1126	18	19	18	18	18	18	18	17	17	17	17	16	28.1	32.4	57.5	-1	-1	-1
1/17/2019	6:35:16 PM	8	1127	19	19	19	18	18	18	18	18	16	17	17	17	28.1	32.4	57.5	-1	-1	-1
1/17/2019	6:35:16 PM	211	1128	18	19	18	18	18	17	18	18	16	17	17	16	28.1	32.4	57.5	-1	-1	-1
1/17/2019	6:35:16 PM	414	1129	19	19	19	19	18	18	18	18	16	17	17	17	28.1	32.4	57.5	-1	-1	-1
1/17/2019	6:35:16 PM	602	1130	19	19	18	19	18	18	18	18	17	17	17	17	28.1	32.4	57.5	-1	-1	-1
1/17/2019	6:35:16 PM	805	1131	19	18	19	18	18	18	18	18	16	17	17	17	28.1	32.4	57.5	-1	-1	-1
1/17/2019	6:35:17 PM	8	1132	19	19	18	19	18	18	18	18	17	17	17	16	28.1	32.4	57.5	-1	-1	-1
1/17/2019	6:35:17 PM	211	1133	19	19	19	18	18	18	18	17	16	17	17	17	28.1	32.4	57.5	-1	-1	-1
1/17/2019	6:35:17 PM	414	1134	19	19	19	19	18	18	18	18	17	17	17	17	28.1	32.4	57.5	-1	-1	-1
1/17/2019	6:35:17 PM	602	1135	19	19	19	19	18	18	18	18	17	17	17	17	28.1	32.4	57.5	-1	-1	-1
1/17/2019	6:35:17 PM	805	1136	18	19	18	19	18	18	18	18	16	17	17	16	28.1	32.4	57.5	-1	-1	-1
1/17/2019	6:35:18 PM	8	1137	19	19	19	18	18	18	18	18	16	17	17	17	28.1	32.4	57.5	-1	-1	-1
1/17/2019	6:35:18 PM	211	1138	18	19	18	19	18	18	18	18	16	17	17	16	28.1	32.4	57.5	-1	-1	-1
1/17/2019	6:35:18 PM	414	1139	19	19	19	18	18	18	18	18	16	17	17	17	28.1	32.4	57.5	-1	-1	-1
1/17/2019	6:35:18 PM	602	1140	19	19	19	19	18	18	18	18	16	17	17	17	28.1	32.4	57.5	-1	-1	-1
1/17/2019	6:35:18 PM	805	1141	19	18	19	18	18	18	18	18	16	17	17	17	28.1	32.4	57.5	-1	-1	-1
1/17/2019	6:35:19 PM	8	1142	18	19	18	19	18	18	18	18	16	17	17	17	28.1	32.4	57.5	-1	-1	-1
1/17/2019	6:35:19 PM	211	1143	19	18	19	18	18	18	18	17	16	17	17	17	28.1	32.4	57.5	-1	-1	-1
1/17/2019	6:35:19 PM	414	1144	18	19	19	19	18	18	18	18	17	17	17	16	28.1	32.4	57.5	-1	-1	-1
1/17/2019	6:35:19 PM	602	1145	19	19	19	18	18	18	18	18	16	17	17	17	28.1	32.4	57.5	-1	-1	-1
1/17/2019	6:35:19 PM	805	1146	18	19	18	18	18	18	18	17	17	16	17	16	28.1	32.4	57.5	-1	-1	-1
1/17/2019	6:35:20 PM	8	1147	19	19	19	18	18	18	18	18	16	17	16	17	28.1	32.4	57.5	-1	-1	-1
1/17/2019	6:35:20 PM	211	1148	19	19	18	19	18	18	18	18	17	17	17	16	28.1	32.4	57.5	-1	-1	-1
1/17/2019	6:35:20 PM	414	1149	19	19	19	18	18	18	18	18	17	17	17	17	28.1	32.3	57.5	-1	-1	-1
1/17/2019	6:35:20 PM	602	1150	19	19	19	19	18	18	18	18	16	17	17	17	28.1	32.3	57.5	-1	-1	-1
1/17/2019	6:35:20 PM	805	1151	18	19	19	18	18	18	18	17	17	16	17	16	28.1	32.3	57.5	-1	-1	-1
1/17/2019	6:35:21 PM	8	1152	19	19	19	18	18	18	18	18	16	17	17	17	28.1	32.3	57.5	-1	-1	-1
1/17/2019	6:35:21 PM	211	1153	19	19	18	18	18	18	18	17	16	16	17	16	28.1	32.3	57.5	-1	-1	-1
1/17/2019	6:35:21 PM	414	1154	19	19	19	19	18	18	18	18	16	17	17	17	28.1	32.3	57.5	-1	-1	-1
1/17/2019	6:35:21 PM	602	1155	19	19	19	19	18	18	18	18	16	17	17	17	28.1	32.3	57.5	-1	-1	-1
1/17/2019	6:35:21 PM	805	1156	19	18	19	18	18	18	18	18	16	17	17	17	28.1	32.3	57.5	-1	-1	-1
1/17/2019	6:35:22 PM	8	1157	18	19	19	19	18	18	18	18	16	17	17	16	28.1	32.3	57.5	-1	-1	-1
1/17/2019	6:35:22 PM	211	1158	19	18	19	18	18	18	18	18	16	17	17	17	28.1	32.3	57.5	-1	-1	-1
1/17/2019	6:35:22 PM	414	1159	18	19	18	19	18	18	18	18	16	17	17	16	28.1	32.3	57.5	-1	-1	-1
1/17/2019	6:35:22 PM	602	1160	19	19	19	19	18	18	18	18	16	17	17	17	28.1	32.3	57.5	-1	-1	-1
1/17/2019	6:35:22 PM	805	1161	18	19	18	19	18	18	17	18	16	17	17	16	28.1	32.3	57.5	-1	-1	-1
1/17/2019	6:35:23 PM	8	1162	19	19	19	18	18	18	18	18	16	17	17	17	28.1	32.3	57.5	-1	-1	-1
1/17/2019	6:35:23 PM	211	1163	18	19	18	19	18	18	18	18	16	17	17	17	28.1	32.3	57.5	-1	-1	-1
1/17/2019	6:35:23 PM	414	1164	19	19	19	18	18	18	18	18	17	17	17	17	28.1	32.3	57.5	-1	-1	-1
1/17/2019	6:35:23 PM	602	1165	19	19	19	18	18	18	18	18	16	17	17	17	28.1	32.3	57.5	-1	-1	-1
1/17/2019	6:35:23 PM	805	1166	18	19	18	18	18	18	18	17	17	17	17	16	28.1	32.3	57.5	-1	-1	-1
1/17/2019	6:35:24 PM	8	1167	19	18	19	18	18	18	18	18	16	17	17	17	28.1	32.3	57.5	-1	-1	-1
1/17/2019	6:35:24 PM	211	1168	19	19	19	18	18	18	18	18	16	17	17	16	28.1	32.3	57.5	-1	-1	-1
1/17/2019	6:35:24 PM	414	1169	19	19	19	19	18	18	18	18	16	17	17	17	28.1	32.3	57.5	-1	-1	-1
1/17/2019	6:35:24 PM	602	1170	18	19	18	19	18	18	18	18	16	17	17	17	28.1	32.3	57.5	-1	-1	-1
1/17/2019	6:35:24 PM	805	1171	19	18	19	18	18	18	18	18	16	17	17	17	28.1	32.3	57.5	-1	-1	-1
1/17/2019	6:35:25 PM	8	1172	18	19	18	19	18	18	18	18	16	17	17	17	28.1	32.3	57.5	-1	-1	-1
1/17/2019	6:35:25 PM	211	1173	19	19	19	18	18	18	18	18	16	17	17	17	28.1	32.3	57.5	-1	-1	-1
1/17/2019	6:35:25 PM	414	1174	19	19	19	19	18	18	18	18	17	17	17	16	28.1	32.3	57.5	-1	-1	-1
1/17/2019	6:35:25 PM	602	1175	19	19	19	18	18	18	18	18	16	17	17	17	28.1	32.3	57.5	-1	-1	-1
1/17/2019	6:35:25 PM	805	1176	18	19	18	18	18	18	18	17	17	17	17	16	28.1	32.3	57.5	-1	-1	-1
1/17/2019	6:35:26 PM	8	1177	19	19	19	19	18	18	18	18	16	17	17	17	28.1	32.3	57.5	-1	-1	-1
1/17/2019	6:35:26 PM	211	1178	19	19	19	18	18	18	18	18	17	17	17	17	28.1	32.3	57.5	-1	-1	-1
1/17/2019	6:35:26 PM	414	1179	19	19	19	19	18	18	18	18	16	17	17	17	28.1	32.3	57.5	-1	-1	-1
1/17/2019	6:35:26 PM	602	1180	18	19	19	19	18	18	18	18	17	17	17	16	28.1	32.3	57.5	-1	-1	-1
1/17/2019	6:35:26 PM	805	1181	19	18	19	18	18	18	18	18	16	17	17	17	28.1	32.3	57.5	-1	-1	-1
1/17/2019	6:35:27 PM	8	1182	18	19	19	19	18	18	18	18	17	17	17	16	28.1	32.3	57.5	-1	-1	-1
1/17/2019	6:35:27 PM	211	1183	19	18	19	18	18	18	18	18	16	17	16	17	28.1	32.3	57.5	-1	-1	-1
1/17/2019	6:35:27 PM	414	1184	19	19	19	19	18	18	18	18	17	17	17	16	28.1	32.3	57.5	-1	-1	-1
1/17/2019	6:35:27 PM	602	1185	19	19	19	18	18	18	18	18	17	17	17	17	28.1	32.3	57.5	-1	-1	-1
1/17/2019	6:35:27 PM	805	1186	18	19	18	19	18	18	18	18	16	17	17	16	28.1	32.3	57.5	-1	-1	-1
1/17/2019	6:35:28 PM	8	1187	19	19	19	18	18	18	18	18	16	17	17	17	28.1	32.3	57.5	-1	-1	-1
1/17/2019	6:35:28 PM	211	1188	18	19	19	19	18	18	18	18	16	17	17	16	28.1	32.3	57.5	-1	-1	-1
1/17/2019	6:35:28 PM	414	1189	19	19	19	18	18	18	18	18	16	17	17	17	28.1	32.3	57.5	-1	-1	-1
1/17/2019	6:35:28 PM	602	1190	19	19	18	19	18	18	18	18	16	17	17	17	28.1	32.3	57.5	-1	-1	-1
1/17/2019	6:35:28 PM	805	1191	19	18	19	18	18	18	18	18	16	17	17	17	28.1	32.2	62.1	-1	-1	-1
1/17/2019	6:35:29 PM	8	1192	19	19	19	19	18	18	18	18	17	17	17	16	28.1	32.2	62.1	-1	-1	-1
1/17/2019	6:35:29 PM	211	1193	18	19	19	19	18	18	18	18	16	17	17	17	28.1	32.2	62.1	-1	-1	-1
1/17/2019	6:35:29 PM	414	1194	19	19	19	18	18	18	18	18	16	17	17	17	28.1	32.2	62.1	-1	-1	-1
1/17/2019	6:35:29 PM	602	1195	19	19	19	19	18	18	18	18	16	17	17	17	28.1	32.2	62.1	-1	-1	-1
1/17/2019	6:35:29 PM	805	1196	19	19	19	18	18	18	18	18	16	17	17	17	28.1	32.2	62.1	-1	-1	-1
1/17/2019	6:35:30 PM	8	1197	19	19	19	19	18	18	18	18	16	17	17	17	28.1	32.2	62.1	-1	-1	-1
1/17/2019	6:35:30 PM	211	1198	19	18	19	18	18	18	18	18	16	17	17	16	28.1	32.2	62.1	-1	-1	-1
1/17/2019	6:35:30 PM	414	1199	18	19	18	19	18	18	18	18	17	17	17	17	28.1	32.2	62.1	-1	-1	-1
1/17/2019	6:35:30 PM	602	1200	19	19	19	19	18	18	18	18	17	17	17	17	28.1	32.2	62.1	-1	-1	-1
1/17/2019	6:35:30 PM	805	1201	18	19	18	19	17	18	18	18	16	17	17	16	28.1	32.2	62.1	-1	-1	-1
1/17/2019	6:35:31 PM	8	1202	19	19	19	18	18	18	18	18	16	17	17	17	28.1	32.2	62.1	-1	-1	-1
1/17/2019	6:35:31 PM	211	1203	19	19	19	19	18	18	18	18	16	16	17	16	28.1	32.2	62.1	-1	-1	-1
1/17/2019	6:35:31 PM	414	1204	19	19	19	19	18	18	18	18	16	17	17	17	28.1	32.2	62.1	-1	-1	-1
1/17/2019	6:35:31 PM	602	1205	18	19	18	19	18	18	18	18	17	17	17	16	28.1	32.2	62.1	-1	-1	-1
1/17/2019	6:35:31 PM	805	1206	18	19	18	19	18	18	18	18	16	17	17	16	28.1	32.2	62.1	-1	-1	-1
1/17/2019	6:35:32 PM	8	1207	19	19	19	18	18	18	18	18	16	17	17	17	28.1	32.2	62.1	-1	-1	-1
1/17/2019	6:35:32 PM	211	1208	18	19	18	19	18	18	18	18	16	17	17	16	28.1	32.2	62.1	-1	-1	-1
1/17/2019	6:35:32 PM	414	1209	19	19	19	19	18	18	18	18	16	17	17	17	28.1	32.2	62.1	-1	-1	-1
1/17/2019	6:35:32 PM	602	1210	18	19	18	19	18	18	18	18	17	17	17	17	28.1	32.2	62.1	-1	-1	-1
1/17/2019	6:35:32 PM	805	1211	19	18	19	18	18	18	18	18	16	17	17	17	28.1	32.2	62.1	-1	-1	-1
1/17/2019	6:35:33 PM	8	1212	19	19	19	19	18	18	18	18	16	17	17	17	28.1	32.2	62.1	-1	-1	-1
1/17/2019	6:35:33 PM	211	1213	19	19	19	18	18	18	18	17	17	17	17	16	28.1	32.2	62.1	-1	-1	-1
1/17/2019	6:35:33 PM	414	1214	19	19	18	19	18	18	18	18	16	17	17	17	28.1	32.2	62.1	-1	-1	-1
1/17/2019	6:35:33 PM	602	1215	19	19	18	19	18	18	18	18	16	17	17	17	28.1	32.2	62.1	-1	-1	-1
1/17/2019	6:35:33 PM	805	1216	19	18	19	18	18	18	18	18	16	17	17	17	28.1	32.2	62.1	-1	-1	-1
1/17/2019	6:35:34 PM	8	1217	19	19	18	19	18	18	18	18	16	17	17	17	28.1	32.2	62.1	-1	-1	-1
1/17/2019	6:35:34 PM	211	1218	19	18	19	18	18	18	18	18	16	17	17	17	28.1	32.2	62.1	-1	-1	-1
1/17/2019	6:35:34 PM	414	1219	19	19	18	19	18	18	18	18	16	17	17	16	28.1	32.2	62.1	-1	-1	-1
1/17/2019	6:35:34 PM	610	1220	19	19	19	18	18	18	18	18	16	17	17	16	28.1	32.2	62.1	-1	-1	-1
1/17/2019	6:35:34 PM	813	1221	18	19	18	19	18	18	18	18	16	17	17	16	28.1	32.2	62.1	-1	-1	-1
1/17/2019	6:35:35 PM	16	1222	19	19	19	19	18	18	18	18	17	17	17	17	28.1	32.2	62.1	-1	-1	-1
1/17/2019	6:35:35 PM	203	1223	19	18	19	18	18	18	17	18	16	17	17	17	28.1	32.2	62.1	-1	-1	-1
1/17/2019	6:35:35 PM	407	1224	18	19	18	19	18	18	18	18	17	17	17	16	28.1	32.2	62.1	-1	-1	-1
1/17/2019	6:35:35 PM	610	1225	19	18	18	18	18	18	18	18	16	17	17	17	28.1	32.2	62.1	-1	-1	-1
1/17/2019	6:35:35 PM	813	1226	19	18	19	18	18	18	18	17	16	17	17	17	28.1	32.2	62.1	-1	-1	-1
1/17/2019	6:35:36 PM	16	1227	19	19	19	19	18	18	18	18	16	17	17	17	28.1	32.2	62.1	-1	-1	-1
1/17/2019	6:35:36 PM	203	1228	19	19	18	18	18	18	18	18	16	17	17	17	28.1	32.2	62.1	-1	-1	-1
1/17/2019	6:35:36 PM	407	1229	19	18	19	18	18	18	18	18	16	17	17	17	28.1	32.2	62.1	-1	-1	-1
1/17/2019	6:35:36 PM	610	1230	18	19	18	19	18	18	18	18	16	17	17	16	28.1	32.2	62.1	-1	-1	-1
1/17/2019	6:35:36 PM	813	1231	19	18	19	18	18	18	18	18	16	17	17	17	28.1	32.2	62.1	-1	-1	-1
1/17/2019	6:35:37 PM	16	1232	19	19	18	19	18	18	18	18	17	17	17	16	28.1	32.2	62.1	-1	-1	-1
1/17/2019	6:35:37 PM	203	1233	19	19	19	18	18	18	18	18	16	17	17	16	28.1	32.1	56.8	-1	-1	-1
1/17/2019	6:35:37 PM	407	1234	18	19	18	19	18	18	18	18	16	17	17	16	28.1	32.1	56.8	-1	-1	-1
1/17/2019	6:35:37 PM	610	1235	19	19	19	18	18	18	18	18	16	17	17	17	28.1	32.1	56.8	-1	-1	-1
1/17/2019	6:35:37 PM	813	1236	18	19	18	19	18	18	18	18	16	16	17	16	28.1	32.1	56.8	-1	-1	-1
1/17/2019	6:35:38 PM	16	1237	19	19	19	18	18	18	19	18	16	17	17	17	28.1	32.1	56.8	-1	-1	-1
1/17/2019	6:35:38 PM	203	1238	19	19	19	19	18	18	18	18	16	17	17	16	28.1	32.1	56.8	-1	-1	-1
1/17/2019	6:35:38 PM	407	1239	19	19	19	18	18	18	18	18	16	17	17	17	28.1	32.1	56.8	-1	-1	-1
1/17/2019	6:35:38 PM	610	1240	18	19	18	19	18	18	18	18	16	17	17	16	28.1	32.1	56.8	-1	-1	-1
1/17/2019	6:35:38 PM	813	1241	19	18	19	19	18	18	18	18	16	17	17	17	28.1	32.1	56.8	-1	-1	-1
1/17/2019	6:35:39 PM	16	1242	19	19	19	19	18	18	18	18	17	17	17	16	28.1	32.1	56.8	-1	-1	-1
1/17/2019	6:35:39 PM	203	1243	19	19	19	18	18	18	18	18	16	17	17	17	28.1	32.1	56.8	-1	-1	-1
1/17/2019	6:35:39 PM	407	1244	19	19	18	19	18	18	18	18	16	17	17	16	28.1	32.1	56.8	-1	-1	-1
1/17/2019	6:35:39 PM	610	1245	19	18	19	18	18	18	18	18	16	17	17	17	28.1	32.1	56.8	-1	-1	-1
1/17/2019	6:35:39 PM	813	1246	18	19	18	19	18	18	18	18	16	17	17	16	28.1	32.1	56.8	-1	-1	-1
1/17/2019	6:35:40 PM	16	1247	19	19	19	18	18	18	18	18	16	17	17	17	28.1	32.1	56.8	-1	-1	-1
1/17/2019	6:35:40 PM	203	1248	18	19	19	19	18	18	18	18	16	17	17	17	28.1	32.1	56.8	-1	-1	-1
1/17/2019	6:35:40 PM	407	1249	19	19	19	18	18	18	18	18	16	17	17	17	28.1	32.1	56.8	-1	-1	-1
1/17/2019	6:35:40 PM	610	1250	18	19	18	19	17	18	18	18	16	17	17	16	28.1	32.1	56.8	-1	-1	-1
1/17/2019	6:35:40 PM	813	1251	19	18	19	18	18	18	18	18	16	17	17	17	28.1	32.1	56.8	-1	-1	-1
1/17/2019	6:35:41 PM	16	1252	18	19	19	19	18	18	18	18	17	17	17	17	28.1	32.1	56.8	-1	-1	-1
1/17/2019	6:35:41 PM	203	1253	19	18	19	18	18	18	18	18	16	17	17	16	28.1	32.1	56.8	-1	-1	-1
1/17/2019	6:35:41 PM	407	1254	18	19	18	19	18	18	18	18	16	17	17	16	28.1	32.1	56.8	-1	-1	-1
1/17/2019	6:35:41 PM	610	1255	19	18	19	18	18	18	18	18	16	17	16	17	28.1	32.1	56.8	-1	-1	-1
1/17/2019	6:35:41 PM	813	1256	18	19	19	19	18	18	18	18	17	17	17	16	28.1	32.1	56.8	-1	-1	-1
1/17/2019	6:35:42 PM	16	1257	19	19	19	19	18	18	18	18	16	17	17	17	28.1	32.1	56.8	-1	-1	-1
1/17/2019	6:35:42 PM	203	1258	18	19	18	18	18	18	18	18	16	17	17	16	28.1	32.1	56.8	-1	-1	-1
1/17/2019	6:35:42 PM	407	1259	19	19	18	19	18	18	18	18	16	17	17	17	28.1	32.1	56.8	-1	-1	-1
1/17/2019	6:35:42 PM	610	1260	19	19	19	18	18	18	18	18	17	17	17	17	28.1	32.1	56.8	-1	-1	-1
1/17/2019	6:35:42 PM	813	1261	19	19	19	18	18	18	18	18	16	17	17	17	28.1	32.1	56.8	-1	-1	-1
1/17/2019	6:35:43 PM	16	1262	19	19	19	19	18	18	18	17	17	17	17	17	28.1	32.1	56.8	-1	-1	-1
1/17/2019	6:35:43 PM	203	1263	19	18	18	18	18	18	18	18	16	17	16	17	28.1	32.1	56.8	-1	-1	-1
1/17/2019	6:35:43 PM	407	1264	19	19	19	18	18	18	18	18	17	17	17	16	28.1	32.1	56.8	-1	-1	-1
1/17/2019	6:35:43 PM	610	1265	19	19	18	19	18	18	18	18	16	17	17	17	28.1	32.1	56.8	-1	-1	-1
1/17/2019	6:35:43 PM	813	1266	19	19	19	18	18	18	18	18	16	17	17	17	28.1	32.1	56.8	-1	-1	-1
1/17/2019	6:35:44 PM	16	1267	19	19	19	19	18	18	18	18	17	17	17	16	28.1	32.1	56.8	-1	-1	-1
1/17/2019	6:35:44 PM	203	1268	19	19	19	18	18	18	18	18	16	17	17	16	28.1	32.1	56.8	-1	-1	-1
1/17/2019	6:35:44 PM	407	1269	18	19	19	19	18	18	18	18	17	17	17	16	28.1	32.1	56.8	-1	-1	-1
1/17/2019	6:35:44 PM	610	1270	19	19	18	19	18	18	18	18	16	17	17	17	28.1	32.1	56.8	-1	-1	-1
1/17/2019	6:35:44 PM	813	1271	19	19	19	18	18	18	18	18	17	17	17	17	28.1	32.1	56.8	-1	-1	-1
1/17/2019	6:35:45 PM	16	1272	19	19	18	19	18	18	18	18	17	17	17	17	28.1	32.1	56.8	-1	-1	-1
1/17/2019	6:35:45 PM	203	1273	19	19	19	18	18	18	18	18	16	17	17	17	28.1	32.1	56.8	-1	-1	-1
1/17/2019	6:35:45 PM	407	1274	19	19	19	19	18	18	18	18	17	17	17	16	28.1	32.1	56.8	-1	-1	-1
1/17/2019	6:35:45 PM	610	1275	19	18	19	18	18	18	18	18	16	17	17	17	28.1	32.1	63.6	-1	-1	-1
1/17/2019	6:35:45 PM	813	1276	18	19	18	19	18	18	18	18	17	17	17	16	28.1	32.1	63.6	-1	-1	-1
1/17/2019	6:35:46 PM	16	1277	19	19	19	18	18	18	18	18	16	17	17	17	28.1	32.1	63.6	-1	-1	-1
1/17/2019	6:35:46 PM	203	1278	18	19	19	18	18	18	18	18	16	17	17	17	28.1	32.1	63.6	-1	-1	-1
1/17/2019	6:35:46 PM	412	1279	19	19	19	19	18	18	18	18	17	17	17	17	28.1	32.1	63.6	-1	-1	-1
1/17/2019	6:35:46 PM	615	1280	19	19	19	19	18	18	18	18	16	17	17	17	28.1	32.1	63.6	-1	-1	-1
1/17/2019	6:35:46 PM	802	1281	18	19	18	19	18	18	18	18	17	17	17	16	28.1	32.1	63.6	-1	-1	-1
1/17/2019	6:35:47 PM	6	1282	19	19	19	19	18	18	18	18	16	17	17	17	28.1	32.1	63.6	-1	-1	-1
1/17/2019	6:35:47 PM	209	1283	18	19	18	18	18	18	18	17	17	16	17	16	28.1	32.1	63.6	-1	-1	-1
1/17/2019	6:35:47 PM	412	1284	19	19	19	19	18	18	18	18	16	17	17	17	28.1	32.1	63.6	-1	-1	-1
1/17/2019	6:35:47 PM	615	1285	19	18	19	19	18	18	18	18	16	17	17	17	28.1	32.1	63.6	-1	-1	-1
1/17/2019	6:35:47 PM	802	1286	19	18	19	18	18	18	18	18	16	17	17	17	28.1	32.1	63.6	-1	-1	-1
1/17/2019	6:35:48 PM	6	1287	19	19	19	18	18	18	18	18	17	17	17	16	28.1	32.1	63.6	-1	-1	-1
1/17/2019	6:35:48 PM	209	1288	18	19	18	19	18	18	18	18	16	17	17	16	28.1	32.1	63.6	-1	-1	-1
1/17/2019	6:35:48 PM	412	1289	19	19	19	18	18	18	18	18	17	17	17	16	28.1	32.1	63.6	-1	-1	-1
1/17/2019	6:35:48 PM	615	1290	18	19	18	19	18	18	18	18	17	17	17	16	28.1	32.1	63.6	-1	-1	-1
1/17/2019	6:35:48 PM	802	1291	19	19	19	19	18	18	18	18	16	17	17	16	28.1	32.1	63.6	-1	-1	-1
1/17/2019	6:35:49 PM	6	1292	19	19	18	19	18	18	18	18	16	17	17	17	28.1	32.1	63.6	-1	-1	-1
1/17/2019	6:35:49 PM	209	1293	18	19	19	18	18	18	18	17	16	16	17	16	28.1	32.1	63.6	-1	-1	-1
1/17/2019	6:35:49 PM	412	1294	19	19	18	19	18	18	18	18	17	17	17	17	28.1	32.1	63.6	-1	-1	-1
1/17/2019	6:35:49 PM	615	1295	19	19	19	18	18	18	18	18	16	17	17	17	28.1	32.1	63.6	-1	-1	-1
1/17/2019	6:35:49 PM	802	1296	19	19	19	19	18	18	18	18	16	17	17	17	28.1	32.1	63.6	-1	-1	-1
1/17/2019	6:35:50 PM	6	1297	19	19	19	18	18	18	18	18	16	17	17	17	28.1	32.1	63.6	-1	-1	-1
1/17/2019	6:35:50 PM	209	1298	18	19	18	18	18	18	18	18	16	16	17	16	28.1	32.1	63.6	-1	-1	-1
1/17/2019	6:35:50 PM	412	1299	19	19	19	19	18	18	18	18	16	17	17	17	28.1	32.1	63.6	-1	-1	-1
1/17/2019	6:35:50 PM	615	1300	19	19	19	19	18	18	18	18	17	17	17	16	28.1	32.1	63.6	-1	-1	-1
1/17/2019	6:35:50 PM	802	1301	19	19	19	18	18	18	18	18	16	17	17	17	28.1	32.1	63.6	-1	-1	-1
1/17/2019	6:35:51 PM	6	1302	19	19	19	18	18	18	18	18	17	17	17	16	28.1	32.1	63.6	-1	-1	-1
1/17/2019	6:35:51 PM	209	1303	18	19	18	19	18	18	17	18	16	17	17	16	28.1	32.1	63.6	-1	-1	-1
1/17/2019	6:35:51 PM	412	1304	19	18	19	18	18	18	18	18	16	17	17	17	28.1	32.1	63.6	-1	-1	-1
1/17/2019	6:35:51 PM	615	1305	19	19	19	18	18	18	18	18	17	16	17	16	28.1	32.1	63.6	-1	-1	-1
1/17/2019	6:35:51 PM	802	1306	19	19	19	19	18	18	18	18	16	17	17	17	28.1	32.1	63.6	-1	-1	-1
1/17/2019	6:35:52 PM	6	1307	18	19	19	19	18	18	18	18	17	17	17	16	28.1	32.1	63.6	-1	-1	-1
1/17/2019	6:35:52 PM	209	1308	19	19	18	19	18	18	17	18	16	17	17	17	28.1	32.1	63.6	-1	-1	-1
1/17/2019	6:35:52 PM	412	1309	18	19	19	19	18	18	18	18	17	17	17	17	28.1	32.1	63.6	-1	-1	-1
1/17/2019	6:35:52 PM	615	1310	19	19	19	19	18	18	18	18	16	17	17	17	28.1	32.1	63.6	-1	-1	-1
1/17/2019	6:35:52 PM	802	1311	18	19	19	19	18	18	18	18	17	17	17	16	28.1	32.1	63.6	-1	-1	-1
1/17/2019	6:35:53 PM	6	1312	19	19	19	19	18	18	18	18	16	17	17	17	28.1	32.1	63.6	-1	-1	-1
1/17/2019	6:35:53 PM	209	1313	19	18	19	18	18	18	18	17	16	17	17	16	28.1	32.1	63.6	-1	-1	-1
1/17/2019	6:35:53 PM	412	1314	18	19	19	19	18	18	18	18	16	17	17	16	28.1	32.1	63.6	-1	-1	-1
1/17/2019	6:35:53 PM	615	1315	19	18	19	18	18	18	18	18	16	17	17	17	28.1	32.1	63.6	-1	-1	-1
1/17/2019	6:35:53 PM	802	1316	19	19	18	19	18	18	18	18	16	17	17	16	28.1	32.1	63.6	-1	-1	-1
1/17/2019	6:35:54 PM	6	1317	19	19	19	18	18	18	18	18	16	17	17	17	28.1	32.0	62.8	-1	-1	-1
1/17/2019	6:35:54 PM	209	1318	18	18	19	18	18	18	18	17	17	16	17	16	28.1	32.0	62.8	-1	-1	-1
1/17/2019	6:35:54 PM	412	1319	19	19	18	19	18	18	18	18	16	17	17	16	28.1	32.0	62.8	-1	-1	-1
1/17/2019	6:35:54 PM	615	1320	19	18	19	18	18	18	18	18	16	17	17	17	28.1	32.0	62.8	-1	-1	-1
1/17/2019	6:35:54 PM	802	1321	19	19	19	19	18	18	18	18	17	17	17	17	28.1	32.0	62.8	-1	-1	-1
1/17/2019	6:35:55 PM	6	1322	19	19	19	19	18	18	18	18	16	17	17	17	28.1	32.0	62.8	-1	-1	-1
1/17/2019	6:35:55 PM	209	1323	18	19	19	18	18	18	18	18	16	16	17	16	28.1	32.0	62.8	-1	-1	-1
1/17/2019	6:35:55 PM	412	1324	19	19	19	19	18	18	18	18	16	17	17	16	28.1	32.0	62.8	-1	-1	-1
1/17/2019	6:35:55 PM	615	1325	19	19	19	18	18	18	18	18	16	17	17	17	28.1	32.0	62.8	-1	-1	-1
1/17/2019	6:35:55 PM	802	1326	19	19	19	19	18	18	18	18	16	17	17	17	28.1	32.0	62.8	-1	-1	-1
1/17/2019	6:35:56 PM	6	1327	19	19	19	18	18	18	18	18	16	17	17	17	28.1	32.0	62.8	-1	-1	-1
1/17/2019	6:35:56 PM	209	1328	18	19	18	19	18	18	18	18	16	16	17	16	28.1	32.0	62.8	-1	-1	-1
1/17/2019	6:35:56 PM	412	1329	19	19	19	19	18	18	18	18	16	17	17	17	28.1	32.0	62.8	-1	-1	-1
1/17/2019	6:35:56 PM	615	1330	19	18	19	18	18	18	18	18	16	17	17	17	28.1	32.0	62.8	-1	-1	-1
1/17/2019	6:35:56 PM	802	1331	19	19	19	19	18	18	18	18	16	17	17	17	28.1	32.0	62.8	-1	-1	-1
1/17/2019	6:35:57 PM	6	1332	19	18	19	18	18	18	18	18	16	17	17	17	28.1	32.0	62.8	-1	-1	-1
1/17/2019	6:35:57 PM	209	1333	18	19	18	18	18	18	18	18	16	16	17	16	28.1	32.0	62.8	-1	-1	-1
1/17/2019	6:35:57 PM	412	1334	19	19	19	19	18	18	18	18	16	17	17	17	28.1	32.0	62.8	-1	-1	-1
1/17/2019	6:35:57 PM	615	1335	19	19	19	18	18	18	18	18	17	17	17	17	28.1	32.0	62.8	-1	-1	-1
1/17/2019	6:35:57 PM	802	1336	19	19	19	19	18	18	18	18	16	17	17	17	28.1	32.0	62.8	-1	-1	-1
1/17/2019	6:35:58 PM	6	1337	19	19	19	18	18	18	18	18	16	17	17	17	28.1	32.0	62.8	-1	-1	-1
1/17/2019	6:35:58 PM	209	1338	19	18	19	18	18	18	18	17	16	16	17	16	28.1	32.0	62.8	-1	-1	-1
1/17/2019	6:35:58 PM	412	1339	19	19	19	18	18	18	18	18	16	17	17	17	28.1	32.0	62.8	-1	-1	-1
1/17/2019	6:35:58 PM	615	1340	18	19	19	19	18	18	18	18	17	16	17	16	28.1	32.0	62.8	-1	-1	-1
1/17/2019	6:35:58 PM	802	1341	19	19	19	18	18	18	18	18	16	17	17	17	28.1	32.0	62.8	-1	-1	-1
1/17/2019	6:35:59 PM	6	1342	19	19	19	19	18	18	18	18	16	17	17	17	28.1	32.0	62.8	-1	-1	-1
1/17/2019	6:35:59 PM	209	1343	18	19	19	18	18	18	18	17	17	16	17	16	28.1	32.0	62.8	-1	-1	-1
1/17/2019	6:35:59 PM	412	1344	19	18	19	18	18	18	18	18	16	17	17	17	28.1	32.0	62.8	-1	-1	-1
1/17/2019	6:35:59 PM	615	1345	19	19	19	19	18	18	18	18	17	16	17	16	28.1	32.0	62.8	-1	-1	-1
1/17/2019	6:35:59 PM	802	1346	19	19	19	18	18	18	18	18	17	17	17	17	28.1	32.0	62.8	-1	-1	-1
1/17/2019	6:36:00 PM	6	1347	19	19	19	19	18	18	18	18	16	17	17	17	28.1	32.0	62.8	-1	-1	-1
1/17/2019	6:36:00 PM	209	1348	18	18	19	18	18	18	18	17	17	16	17	16	28.1	32.0	62.8	-1	-1	-1
1/17/2019	6:36:00 PM	412	1349	19	19	19	19	18	18	18	18	16	17	17	17	28.1	32.0	62.8	-1	-1	-1
1/17/2019	6:36:00 PM	615	1350	19	19	19	18	18	18	18	17	16	17	17	16	28.1	32.0	62.8	-1	-1	-1
1/17/2019	6:36:00 PM	802	1351	19	19	19	18	18	18	18	18	16	17	17	17	28.1	32.0	62.8	-1	-1	-1
1/17/2019	6:36:01 PM	6	1352	18	19	18	19	18	18	18	18	17	17	17	17	28.1	32.0	62.8	-1	-1	-1
1/17/2019	6:36:01 PM	209	1353	19	18	19	18	18	18	18	18	16	17	17	17	28.1	32.0	62.8	-1	-1	-1
1/17/2019	6:36:01 PM	412	1354	18	19	19	18	18	18	18	18	17	17	17	16	28.1	32.0	62.8	-1	-1	-1
1/17/2019	6:36:01 PM	615	1355	19	19	19	18	18	18	18	18	16	17	17	17	28.1	32.0	62.8	-1	-1	-1
1/17/2019	6:36:01 PM	802	1356	19	19	19	19	18	18	18	18	16	17	17	17	28.1	32.0	62.8	-1	-1	-1
1/17/2019	6:36:02 PM	6	1357	19	19	19	19	18	18	18	18	16	17	17	17	28.1	32.0	62.8	-1	-1	-1
1/17/2019	6:36:02 PM	209	1358	18	19	18	19	18	18	18	18	16	17	17	16	28.1	32.0	62.8	-1	-1	-1
1/17/2019	6:36:02 PM	412	1359	19	19	19	18	18	18	18	18	17	17	17	16	28.1	32.0	67.4	-1	-1	-1
1/17/2019	6:36:02 PM	615	1360	19	19	18	19	18	18	18	18	16	17	17	16	28.1	32.0	67.4	-1	-1	-1
1/17/2019	6:36:02 PM	802	1361	19	19	19	19	18	18	18	18	17	17	17	16	28.1	32.0	67.4	-1	-1	-1
1/17/2019	6:36:03 PM	6	1362	19	19	19	19	18	18	18	18	16	17	17	16	28.1	32.0	67.4	-1	-1	-1
1/17/2019	6:36:03 PM	209	1363	18	19	19	19	18	18	18	17	17	16	17	16	28.1	32.0	67.4	-1	-1	-1
1/17/2019	6:36:03 PM	412	1364	19	19	19	19	18	18	18	18	16	17	17	17	28.1	32.0	67.4	-1	-1	-1
1/17/2019	6:36:03 PM	615	1365	19	18	19	19	18	18	18	18	17	17	17	17	28.1	32.0	67.4	-1	-1	-1
1/17/2019	6:36:03 PM	802	1366	19	19	19	19	18	18	18	18	16	17	17	17	28.1	32.0	67.4	-1	-1	-1
1/17/2019	6:36:04 PM	6	1367	19	19	19	19	18	18	18	18	17	17	17	16	28.1	32.0	67.4	-1	-1	-1
1/17/2019	6:36:04 PM	209	1368	19	19	18	18	18	18	17	18	16	17	17	16	28.1	32.0	67.4	-1	-1	-1
1/17/2019	6:36:04 PM	412	1369	19	19	19	18	18	18	18	18	16	17	17	17	28.1	32.0	67.4	-1	-1	-1
1/17/2019	6:36:04 PM	615	1370	18	19	18	19	18	18	18	18	17	17	17	16	28.1	32.0	67.4	-1	-1	-1
1/17/2019	6:36:04 PM	802	1371	19	19	19	19	18	18	18	18	17	17	17	16	28.1	32.0	67.4	-1	-1	-1
1/17/2019	6:36:05 PM	6	1372	19	19	19	18	18	18	18	18	16	17	17	17	28.1	32.0	67.4	-1	-1	-1
1/17/2019	6:36:05 PM	209	1373	18	19	18	18	18	18	18	18	16	16	17	16	28.1	32.0	67.4	-1	-1	-1
1/17/2019	6:36:05 PM	412	1374	19	19	19	18	18	18	18	18	16	17	17	17	28.1	32.0	67.4	-1	-1	-1
1/17/2019	6:36:05 PM	615	1375	19	19	18	19	18	18	18	18	16	16	17	16	28.1	32.0	67.4	-1	-1	-1
1/17/2019	6:36:05 PM	802	1376	19	19	19	18	18	18	18	18	16	17	17	17	28.1	32.0	67.4	-1	-1	-1
1/17/2019	6:36:06 PM	6	1377	19	19	18	19	18	18	18	18	17	17	17	17	28.1	32.0	67.4	-1	-1	-1
1/17/2019	6:36:06 PM	209	1378	19	18	19	18	18	18	18	18	16	17	17	17	28.1	32.0	67.4	-1	-1	-1
1/17/2019	6:36:06 PM	412	1379	19	19	18	19	18	18	18	18	16	17	17	16	28.1	32.0	67.4	-1	-1	-1
1/17/2019	6:36:06 PM	615	1380	19	18	19	18	18	18	18	18	16	17	17	17	28.1	32.0	67.4	-1	-1	-1
1/17/2019	6:36:06 PM	802	1381	19	19	19	19	18	18	18	18	16	17	17	16	28.1	32.0	67.4	-1	-1	-1
1/17/2019	6:36:07 PM	6	1382	19	19	19	18	18	18	18	18	16	17	17	17	28.1	32.0	67.4	-1	-1	-1
1/17/2019	6:36:07 PM	209	1383	18	19	18	19	18	18	18	18	16	16	17	16	28.1	32.0	67.4	-1	-1	-1
1/17/2019	6:36:07 PM	412	1384	19	19	19	18	18	18	18	18	16	17	17	17	28.1	32.0	67.4	-1	-1	-1
1/17/2019	6:36:07 PM	615	1385	19	19	19	18	18	18	18	17	16	16	17	16	28.1	32.0	67.4	-1	-1	-1
1/17/2019	6:36:07 PM	802	1386	19	18	19	19	18	18	18	18	16	17	17	17	28.1	32.0	67.4	-1	-1	-1
1/17/2019	6:36:08 PM	6	1387	18	19	18	19	18	18	18	18	17	17	17	17	28.1	32.0	67.4	-1	-1	-1
1/17/2019	6:36:08 PM	209	1388	19	18	19	18	18	18	18	18	16	17	17	17	28.1	32.0	67.4	-1	-1	-1
1/17/2019	6:36:08 PM	412	1389	18	19	19	18	18	18	18	18	17	17	17	16	28.1	32.0	67.4	-1	-1	-1
1/17/2019	6:36:08 PM	615	1390	18	19	18	19	17	18	17	18	16	17	17	16	28.1	32.0	67.4	-1	-1	-1
1/17/2019	6:36:08 PM	802	1391	18	19	18	19	18	18	18	18	17	17	17	16	28.1	32.0	67.4	-1	-1	-1
1/17/2019	6:36:09 PM	6	1392	19	18	19	19	18	18	18	18	16	17	17	17	28.1	32.0	67.4	-1	-1	-1
1/17/2019	6:36:09 PM	209	1393	19	19	19	18	18	18	18	18	17	16	17	16	28.1	32.0	67.4	-1	-1	-1
1/17/2019	6:36:09 PM	412	1394	19	19	18	19	18	18	18	18	16	17	17	17	28.1	32.0	67.4	-1	-1	-1
1/17/2019	6:36:09 PM	615	1395	19	19	19	18	18	18	18	18	16	17	17	16	28.1	32.0	67.4	-1	-1	-1
1/17/2019	6:36:09 PM	802	1396	19	19	19	19	18	18	18	18	16	17	17	17	28.1	32.0	67.4	-1	-1	-1
1/17/2019	6:36:10 PM	6	1397	19	19	19	18	18	18	18	18	17	17	17	17	28.1	32.0	67.4	-1	-1	-1
1/17/2019	6:36:10 PM	209	1398	18	19	18	19	18	18	18	18	16	17	17	16	28.1	32.0	67.4	-1	-1	-1
1/17/2019	6:36:10 PM	412	1399	19	19	19	19	18	18	18	18	16	17	17	17	28.1	32.0	67.4	-1	-1	-1
1/17/2019	6:36:10 PM	615	1400	19	19	19	18	18	18	18	18	17	17	17	17	28.1	32.0	67.4	-1	-1	-1
1/17/2019	6:36:10 PM	802	1401	19	19	19	19	18	18	18	18	16	17	17	17	28.1	31.9	55.5	-1	-1	-1
1/17/2019	6:36:11 PM	6	1402	19	19	19	18	18	18	18	18	17	17	17	17	28.1	31.9	55.5	-1	-1	-1
1/17/2019	6:36:11 PM	209	1403	19	19	18	19	18	18	18	18	16	17	17	17	28.1	31.9	55.5	-1	-1	-1
1/17/2019	6:36:11 PM	412	1404	19	19	19	18	18	18	18	18	17	17	17	16	28.1	31.9	55.5	-1	-1	-1
1/17/2019	6:36:11 PM	615	1405	19	19	18	18	18	18	18	18	16	17	17	17	28.1	31.9	55.5	-1	-1	-1
1/17/2019	6:36:11 PM	802	1406	18	19	19	19	18	18	18	18	17	17	17	16	28.1	31.9	55.5	-1	-1	-1
1/17/2019	6:36:12 PM	6	1407	19	19	19	18	18	18	18	18	16	17	17	17	28.1	31.9	55.5	-1	-1	-1
1/17/2019	6:36:12 PM	209	1408	18	19	18	18	18	18	18	17	17	16	17	16	28.1	31.9	55.5	-1	-1	-1
1/17/2019	6:36:12 PM	412	1409	19	19	19	18	18	18	18	18	16	17	17	17	28.1	31.9	55.5	-1	-1	-1
1/17/2019	6:36:12 PM	615	1410	19	19	18	18	18	18	18	17	17	16	17	16	28.1	31.9	55.5	-1	-1	-1
1/17/2019	6:36:12 PM	802	1411	19	19	19	18	18	18	18	18	16	17	17	17	28.1	31.9	55.5	-1	-1	-1
1/17/2019	6:36:13 PM	6	1412	18	19	18	19	18	18	18	18	16	17	17	16	28.1	31.9	55.5	-1	-1	-1
1/17/2019	6:36:13 PM	209	1413	19	18	19	18	18	18	18	18	16	17	17	17	28.1	31.9	55.5	-1	-1	-1
1/17/2019	6:36:13 PM	412	1414	18	19	19	18	18	18	18	18	17	17	17	16	28.1	31.9	55.5	-1	-1	-1
1/17/2019	6:36:13 PM	615	1415	19	19	18	18	18	18	18	18	16	17	17	17	28.1	31.9	55.5	-1	-1	-1
1/17/2019	6:36:13 PM	802	1416	19	19	19	19	18	18	18	18	17	17	17	16	28.1	31.9	55.5	-1	-1	-1
1/17/2019	6:36:14 PM	6	1417	19	19	19	19	18	18	18	18	16	17	17	17	28.1	31.9	55.5	-1	-1	-1
1/17/2019	6:36:14 PM	209	1418	18	19	19	18	18	18	18	17	17	16	17	16	28.1	31.9	55.5	-1	-1	-1
1/17/2019	6:36:14 PM	412	1419	19	19	19	19	18	18	18	18	16	17	17	17	28.1	31.9	55.5	-1	-1	-1
1/17/2019	6:36:14 PM	615	1420	19	19	19	18	18	18	18	17	17	17	17	17	28.1	31.9	55.5	-1	-1	-1
1/17/2019	6:36:14 PM	802	1421	19	19	19	19	18	18	18	18	16	17	17	17	28.1	31.9	55.5	-1	-1	-1
1/17/2019	6:36:15 PM	6	1422	19	19	19	19	18	18	18	18	17	17	17	16	28.1	31.9	55.5	-1	-1	-1
1/17/2019	6:36:15 PM	209	1423	18	19	18	19	17	18	18	18	16	17	17	17	28.1	31.9	55.5	-1	-1	-1
1/17/2019	6:36:15 PM	412	1424	19	19	19	18	18	18	18	18	17	17	17	17	28.1	31.9	55.5	-1	-1	-1
1/17/2019	6:36:15 PM	615	1425	18	19	18	19	18	18	18	18	16	17	17	16	28.1	31.9	55.5	-1	-1	-1
1/17/2019	6:36:15 PM	802	1426	19	19	19	18	18	18	18	18	17	17	17	17	28.1	31.9	55.5	-1	-1	-1
1/17/2019	6:36:16 PM	6	1427	19	19	18	19	18	18	18	18	16	17	17	17	28.1	31.9	55.5	-1	-1	-1
1/17/2019	6:36:16 PM	209	1428	19	18	19	18	18	18	18	18	16	17	16	17	28.1	31.9	55.5	-1	-1	-1
1/17/2019	6:36:16 PM	412	1429	18	19	19	19	18	18	18	18	17	17	17	16	28.1	31.9	55.5	-1	-1	-1
1/17/2019	6:36:16 PM	615	1430	18	18	18	19	17	18	18	18	16	17	17	17	28.1	31.9	55.5	-1	-1	-1
1/17/2019	6:36:16 PM	802	1431	19	19	19	19	18	18	18	18	17	17	17	17	28.1	31.9	55.5	-1	-1	-1
1/17/2019	6:36:17 PM	6	1432	19	19	18	19	18	18	18	18	16	17	17	17	28.1	31.9	55.5	-1	-1	-1
1/17/2019	6:36:17 PM	209	1433	19	18	19	18	18	18	18	18	16	17	17	17	28.1	31.9	55.5	-1	-1	-1
1/17/2019	6:36:17 PM	412	1434	19	19	19	19	18	18	18	18	17	17	17	17	28.1	31.9	55.5	-1	-1	-1
1/17/2019	6:36:17 PM	615	1435	19	19	18	18	18	18	18	18	16	17	17	17	28.1	31.9	55.5	-1	-1	-1
1/17/2019	6:36:17 PM	802	1436	19	19	18	19	18	18	18	18	17	17	17	16	28.1	31.9	55.5	-1	-1	-1
1/17/2019	6:36:18 PM	6	1437	19	19	19	18	18	18	18	18	16	17	17	17	28.1	31.9	55.5	-1	-1	-1
1/17/2019	6:36:18 PM	209	1438	18	19	18	18	18	18	18	17	17	16	17	16	28.1	31.9	55.5	-1	-1	-1
1/17/2019	6:36:18 PM	412	1439	19	19	19	19	18	18	18	18	16	17	17	17	28.1	31.9	55.5	-1	-1	-1
1/17/2019	6:36:18 PM	615	1440	19	19	19	18	18	18	18	18	17	17	17	17	28.1	31.9	55.5	-1	-1	-1
1/17/2019	6:36:18 PM	802	1441	19	19	19	19	18	18	18	18	16	17	17	17	28.1	31.9	55.5	-1	-1	-1
1/17/2019	6:36:19 PM	6	1442	19	19	19	18	18	18	18	18	17	17	17	17	28.1	31.9	55.5	-1	-1	-1
1/17/2019	6:36:19 PM	209	1443	18	19	18	19	18	18	18	18	16	17	17	16	28.1	31.9	86.1	-1	-1	-1
1/17/2019	6:36:19 PM	412	1444	19	19	19	18	18	18	18	18	16	17	17	17	28.1	31.9	86.1	-1	-1	-1
1/17/2019	6:36:19 PM	615	1445	19	19	19	18	18	18	18	17	17	17	17	17	28.1	31.9	86.1	-1	-1	-1
1/17/2019	6:36:19 PM	802	1446	19	19	19	19	18	18	18	18	16	17	17	17	28.1	31.9	86.1	-1	-1	-1
1/17/2019	6:36:20 PM	6	1447	19	19	19	18	18	18	18	18	17	17	17	17	28.1	31.9	86.1	-1	-1	-1
1/17/2019	6:36:20 PM	209	1448	18	19	18	19	18	18	18	18	16	17	17	16	28.1	31.9	86.1	-1	-1	-1
1/17/2019	6:36:20 PM	412	1449	19	19	19	18	18	18	18	18	16	17	17	17	28.1	31.9	86.1	-1	-1	-1
1/17/2019	6:36:20 PM	615	1450	19	19	19	18	18	18	18	17	17	16	17	16	28.1	31.9	86.1	-1	-1	-1
1/17/2019	6:36:20 PM	802	1451	19	19	19	19	18	18	18	18	16	17	17	17	28.1	31.9	86.1	-1	-1	-1
1/17/2019	6:36:21 PM	6	1452	19	19	19	19	18	18	18	18	17	16	17	16	28.1	31.9	86.1	-1	-1	-1
1/17/2019	6:36:21 PM	209	1453	18	19	18	19	18	18	17	18	16	17	17	16	28.1	31.9	86.1	-1	-1	-1
1/17/2019	6:36:21 PM	412	1454	19	18	19	18	18	18	18	18	16	17	17	17	28.1	31.9	86.1	-1	-1	-1
1/17/2019	6:36:21 PM	615	1455	18	19	19	19	18	18	18	18	17	17	17	16	28.1	31.9	86.1	-1	-1	-1
1/17/2019	6:36:21 PM	802	1456	19	19	19	18	18	18	18	18	16	17	17	17	28.1	31.9	86.1	-1	-1	-1
1/17/2019	6:36:22 PM	6	1457	18	19	19	19	18	18	18	18	17	17	17	16	28.1	31.9	86.1	-1	-1	-1
1/17/2019	6:36:22 PM	209	1458	18	19	18	19	18	18	18	18	16	17	17	17	28.1	31.9	86.1	-1	-1	-1
1/17/2019	6:36:22 PM	412	1459	19	18	19	18	18	18	18	18	16	17	17	17	28.1	31.9	86.1	-1	-1	-1
1/17/2019	6:36:22 PM	615	1460	19	19	19	19	18	18	18	18	17	16	17	16	28.1	31.9	86.1	-1	-1	-1
1/17/2019	6:36:22 PM	802	1461	19	19	19	19	18	18	18	18	16	17	17	17	28.1	31.9	86.1	-1	-1	-1
1/17/2019	6:36:23 PM	6	1462	19	19	19	19	18	18	18	17	17	17	17	17	28.1	31.9	86.1	-1	-1	-1
1/17/2019	6:36:23 PM	209	1463	18	19	18	19	18	18	18	18	16	17	17	16	28.1	31.9	86.1	-1	-1	-1
1/17/2019	6:36:23 PM	412	1464	19	19	19	18	18	18	18	18	16	17	17	17	28.1	31.9	86.1	-1	-1	-1
1/17/2019	6:36:23 PM	601	1465	19	18	19	18	18	18	18	18	16	16	17	16	28.1	31.9	86.1	-1	-1	-1
1/17/2019	6:36:23 PM	804	1466	19	19	18	19	18	18	18	18	17	17	17	16	28.1	31.9	86.1	-1	-1	-1
1/17/2019	6:36:24 PM	7	1467	19	18	19	19	18	18	18	18	16	17	17	17	28.1	31.9	86.1	-1	-1	-1
1/17/2019	6:36:24 PM	211	1468	18	19	18	18	18	18	18	18	16	17	17	17	28.1	31.9	86.1	-1	-1	-1
1/17/2019	6:36:24 PM	414	1469	19	19	19	18	18	18	18	18	16	17	17	16	28.1	31.9	86.1	-1	-1	-1
1/17/2019	6:36:24 PM	601	1470	19	19	19	18	18	18	18	18	16	17	16	17	28.1	31.9	86.1	-1	-1	-1
1/17/2019	6:36:24 PM	804	1471	19	19	19	19	18	18	18	18	17	17	17	16	28.1	31.9	86.1	-1	-1	-1
1/17/2019	6:36:25 PM	7	1472	18	19	18	19	18	18	18	18	16	17	17	17	28.1	31.9	86.1	-1	-1	-1
1/17/2019	6:36:25 PM	211	1473	18	19	19	18	18	18	18	18	17	16	17	16	28.1	31.9	86.1	-1	-1	-1
1/17/2019	6:36:25 PM	414	1474	19	19	18	19	18	18	18	18	16	17	17	17	28.1	31.9	86.1	-1	-1	-1
1/17/2019	6:36:25 PM	601	1475	18	19	19	19	18	18	18	18	17	17	17	16	28.1	31.9	86.1	-1	-1	-1
1/17/2019	6:36:25 PM	804	1476	19	19	19	19	18	18	18	18	16	17	17	17	28.1	31.9	86.1	-1	-1	-1
1/17/2019	6:36:26 PM	7	1477	19	19	19	18	18	18	18	18	17	16	17	16	28.1	31.9	86.1	-1	-1	-1
1/17/2019	6:36:26 PM	201	1478	19	19	19	19	18	18	18	18	16	17	17	17	28.1	31.9	86.1	-1	-1	-1
1/17/2019	6:36:26 PM	404	1479	19	19	19	19	18	18	18	18	17	17	17	16	28.1	31.9	86.1	-1	-1	-1
1/17/2019	6:36:26 PM	607	1480	19	19	18	18	18	18	18	18	16	17	17	16	28.1	31.9	86.1	-1	-1	-1
1/17/2019	6:36:26 PM	810	1481	19	19	19	18	18	18	18	18	16	17	17	17	28.1	31.9	86.1	-1	-1	-1
1/17/2019	6:36:27 PM	13	1482	18	19	18	19	17	18	18	18	16	17	17	16	28.1	31.9	86.1	-1	-1	-1
1/17/2019	6:36:27 PM	201	1483	19	19	19	19	18	18	18	17	17	17	17	16	28.1	31.9	86.1	-1	-1	-1
1/17/2019	6:36:27 PM	404	1484	19	19	19	19	18	18	18	18	16	17	17	17	28.1	31.9	86.1	-1	-1	-1
1/17/2019	6:36:27 PM	607	1485	19	19	19	18	18	18	18	17	16	16	17	16	28.1	31.9	87.4	-1	-1	-1
1/17/2019	6:36:27 PM	810	1486	18	19	19	19	18	18	18	18	16	17	17	17	28.1	31.9	87.4	-1	-1	-1
1/17/2019	6:36:28 PM	13	1487	19	18	19	18	18	18	18	18	16	17	17	17	28.1	31.9	87.4	-1	-1	-1
1/17/2019	6:36:28 PM	201	1488	19	19	18	19	18	18	18	18	16	17	17	17	28.1	31.9	87.4	-1	-1	-1
1/17/2019	6:36:28 PM	404	1489	19	19	19	18	18	18	18	18	17	17	17	17	28.1	31.9	87.4	-1	-1	-1
1/17/2019	6:36:28 PM	607	1490	18	19	18	18	18	18	18	18	16	17	17	16	28.1	31.9	87.4	-1	-1	-1
1/17/2019	6:36:28 PM	810	1491	19	19	19	18	18	18	18	18	16	17	17	17	28.1	31.9	87.4	-1	-1	-1
1/17/2019	6:36:29 PM	13	1492	18	19	19	18	18	18	18	18	17	17	17	16	28.1	31.9	87.4	-1	-1	-1
1/17/2019	6:36:29 PM	201	1493	19	18	19	18	18	18	18	18	16	17	17	17	28.1	31.9	87.4	-1	-1	-1
1/17/2019	6:36:29 PM	404	1494	19	19	19	18	18	18	18	18	17	17	17	16	28.1	31.9	87.4	-1	-1	-1
1/17/2019	6:36:29 PM	607	1495	18	19	18	19	18	18	18	18	16	17	17	16	28.1	31.9	87.4	-1	-1	-1
1/17/2019	6:36:29 PM	810	1496	19	19	19	18	18	18	18	18	16	17	17	17	28.1	31.9	87.4	-1	-1	-1
1/17/2019	6:36:30 PM	13	1497	18	19	18	18	18	18	18	18	17	16	17	16	28.1	31.9	87.4	-1	-1	-1
1/17/2019	6:36:30 PM	201	1498	19	18	19	18	18	18	18	18	16	17	17	17	28.1	31.9	87.4	-1	-1	-1
1/17/2019	6:36:30 PM	404	1499	18	19	18	19	18	18	18	18	17	17	17	16	28.1	31.9	87.4	-1	-1	-1
1/17/2019	6:36:30 PM	607	1500	19	18	19	18	18	18	18	18	16	17	17	17	28.1	31.9	87.4	-1	-1	-1
1/17/2019	6:36:30 PM	810	1501	18	19	18	19	18	18	18	18	16	17	17	16	28.1	31.9	87.4	-1	-1	-1
1/17/2019	6:36:31 PM	13	1502	19	19	18	18	18	18	18	18	16	17	16	17	28.1	31.9	87.4	-1	-1	-1
1/17/2019	6:36:31 PM	201	1503	18	19	18	19	18	18	18	18	16	17	17	17	28.1	31.9	87.4	-1	-1	-1
1/17/2019	6:36:31 PM	404	1504	19	19	19	18	18	18	18	18	16	17	17	17	28.1	31.9	87.4	-1	-1	-1
1/17/2019	6:36:31 PM	607	1505	18	19	18	19	18	18	18	18	17	17	17	16	28.1	31.9	87.4	-1	-1	-1
1/17/2019	6:36:31 PM	810	1506	19	19	18	19	18	18	18	18	16	17	17	17	28.1	31.9	87.4	-1	-1	-1
1/17/2019	6:36:32 PM	13	1507	19	19	19	18	18	18	18	18	17	17	17	17	28.1	31.9	87.4	-1	-1	-1
1/17/2019	6:36:32 PM	201	1508	19	19	19	19	18	18	18	18	16	17	17	17	28.1	31.9	87.4	-1	-1	-1
1/17/2019	6:36:32 PM	404	1509	19	19	19	19	18	18	18	18	17	17	17	17	28.1	31.9	87.4	-1	-1	-1
1/17/2019	6:36:32 PM	607	1510	19	19	18	19	18	18	18	17	16	17	17	16	28.1	31.9	87.4	-1	-1	-1
1/17/2019	6:36:32 PM	810	1511	19	19	19	18	18	18	18	18	16	17	17	17	28.1	31.9	87.4	-1	-1	-1
1/17/2019	6:36:33 PM	13	1512	18	19	19	19	18	18	18	18	17	17	17	16	28.1	31.9	87.4	-1	-1	-1
1/17/2019	6:36:33 PM	201	1513	19	19	19	19	18	18	18	18	16	17	17	17	28.1	31.9	87.4	-1	-1	-1
1/17/2019	6:36:33 PM	404	1514	19	19	19	18	18	18	18	18	17	17	17	17	28.1	31.9	87.4	-1	-1	-1
1/17/2019	6:36:33 PM	607	1515	19	19	18	19	18	18	18	18	16	17	17	16	28.1	31.9	87.4	-1	-1	-1
1/17/2019	6:36:33 PM	810	1516	19	19	19	18	18	18	18	18	16	17	17	17	28.1	31.9	87.4	-1	-1	-1
1/17/2019	6:36:34 PM	13	1517	19	19	19	19	18	18	18	18	16	17	17	16	28.1	31.9	87.4	-1	-1	-1
1/17/2019	6:36:34 PM	201	1518	19	19	19	19	18	18	18	18	16	17	17	17	28.1	31.9	87.4	-1	-1	-1
1/17/2019	6:36:34 PM	404	1519	19	19	19	19	18	18	18	18	17	17	17	16	28.1	31.9	87.4	-1	-1	-1
1/17/2019	6:36:34 PM	607	1520	18	19	18	19	18	18	18	18	16	17	17	16	28.1	31.9	87.4	-1	-1	-1
1/17/2019	6:36:34 PM	810	1521	19	18	19	18	18	18	18	18	16	17	17	17	28.1	31.9	87.4	-1	-1	-1
1/17/2019	6:36:35 PM	13	1522	18	19	18	18	18	18	18	17	17	16	17	16	28.1	31.9	87.4	-1	-1	-1
1/17/2019	6:36:35 PM	201	1523	19	19	19	19	18	18	18	18	16	17	17	17	28.1	31.9	87.4	-1	-1	-1
1/17/2019	6:36:35 PM	404	1524	19	19	19	18	18	18	18	18	17	17	17	17	28.1	31.9	87.4	-1	-1	-1
1/17/2019	6:36:35 PM	607	1525	18	19	18	19	18	18	18	18	16	16	17	16	28.1	31.9	87.4	-1	-1	-1
1/17/2019	6:36:35 PM	810	1526	19	19	19	19	18	18	18	18	16	17	17	17	28.1	31.9	87.4	-1	-1	-1
1/17/2019	6:36:36 PM	13	1527	19	19	19	18	18	18	18	18	16	16	17	16	28.1	31.8	87.4	-1	-1	-1
1/17/2019	6:36:36 PM	201	1528	19	19	18	19	18	18	18	18	17	17	17	16	28.1	31.8	87.4	-1	-1	-1
1/17/2019	6:36:36 PM	404	1529	19	19	19	19	18	18	18	18	16	17	17	17	28.1	31.8	87.4	-1	-1	-1
1/17/2019	6:36:36 PM	607	1530	18	19	19	18	18	18	18	18	16	16	17	16	28.1	31.8	87.4	-1	-1	-1
1/17/2019	6:36:36 PM	810	1531	19	19	19	19	18	18	18	18	16	17	17	17	28.1	31.8	87.4	-1	-1	-1
1/17/2019	6:36:37 PM	13	1532	18	18	19	18	18	18	18	18	16	16	17	16	28.1	31.8	87.4	-1	-1	-1
1/17/2019	6:36:37 PM	201	1533	19	19	19	19	18	18	18	18	16	17	17	17	28.1	31.8	87.4	-1	-1	-1
1/17/2019	6:36:37 PM	404	1534	19	19	19	19	18	18	18	18	17	17	17	16	28.1	31.8	87.4	-1	-1	-1
1/17/2019	6:36:37 PM	607	1535	19	19	18	19	18	18	17	18	16	17	17	17	28.1	31.8	87.4	-1	-1	-1
1/17/2019	6:36:37 PM	810	1536	19	19	19	18	18	18	18	18	16	17	17	16	28.1	31.8	87.4	-1	-1	-1
1/17/2019	6:36:38 PM	13	1537	18	19	18	19	18	18	18	18	16	17	17	16	28.1	31.8	87.4	-1	-1	-1
1/17/2019	6:36:38 PM	201	1538	19	19	19	19	18	18	18	18	17	17	17	17	28.1	31.8	87.4	-1	-1	-1
1/17/2019	6:36:38 PM	404	1539	19	19	18	19	18	18	18	18	16	17	17	17	28.1	31.8	87.4	-1	-1	-1
1/17/2019	6:36:38 PM	607	1540	19	19	19	18	18	18	18	18	16	17	16	17	28.1	31.8	87.4	-1	-1	-1
1/17/2019	6:36:38 PM	810	1541	19	19	18	19	18	18	18	18	16	17	17	16	28.1	31.8	87.4	-1	-1	-1
1/17/2019	6:36:39 PM	13	1542	19	18	19	18	18	18	18	18	16	17	17	17	28.1	31.8	87.4	-1	-1	-1
1/17/2019	6:36:39 PM	201	1543	18	19	19	18	18	18	18	17	17	17	17	17	28.1	31.8	87.4	-1	-1	-1
1/17/2019	6:36:39 PM	404	1544	19	19	19	19	18	18	18	18	16	17	17	17	28.1	31.8	87.4	-1	-1	-1
1/17/2019	6:36:39 PM	607	1545	19	19	19	18	18	18	18	17	16	17	17	17	28.1	31.8	87.4	-1	-1	-1
1/17/2019	6:36:39 PM	810	1546	19	19	19	19	18	18	18	18	17	17	17	16	28.1	31.8	87.4	-1	-1	-1
1/17/2019	6:36:40 PM	13	1547	19	18	19	18	18	18	18	18	16	17	16	17	28.1	31.8	87.4	-1	-1	-1
1/17/2019	6:36:40 PM	201	1548	19	19	18	19	18	18	18	18	16	17	17	16	28.1	31.8	87.4	-1	-1	-1
1/17/2019	6:36:40 PM	404	1549	19	19	19	19	18	18	18	18	16	17	17	17	28.1	31.8	87.4	-1	-1	-1
1/17/2019	6:36:40 PM	607	1550	18	19	19	18	18	18	18	18	16	16	17	16	28.1	31.8	87.4	-1	-1	-1
1/17/2019	6:36:40 PM	810	1551	19	19	18	19	18	18	18	18	16	17	17	17	28.1	31.8	87.4	-1	-1	-1
1/17/2019	6:36:41 PM	13	1552	19	18	19	18	18	18	18	18	16	17	17	17	28.1	31.8	87.4	-1	-1	-1
1/17/2019	6:36:41 PM	201	1553	19	19	18	19	18	18	18	18	17	17	17	16	28.1	31.8	87.4	-1	-1	-1
1/17/2019	6:36:41 PM	404	1554	19	19	19	19	18	18	18	18	16	17	17	17	28.1	31.8	87.4	-1	-1	-1
1/17/2019	6:36:41 PM	607	1555	19	19	19	18	18	18	18	18	17	16	17	16	28.1	31.8	87.4	-1	-1	-1
1/17/2019	6:36:41 PM	810	1556	18	19	18	19	18	18	18	18	16	17	17	17	28.1	31.8	87.4	-1	-1	-1
1/17/2019	6:36:42 PM	13	1557	19	18	19	18	18	18	18	18	16	17	16	17	28.1	31.8	87.4	-1	-1	-1
1/17/2019	6:36:42 PM	201	1558	18	19	18	19	18	18	18	18	17	17	17	16	28.1	31.8	87.4	-1	-1	-1
1/17/2019	6:36:42 PM	404	1559	19	19	19	19	18	18	18	18	16	17	17	17	28.1	31.8	87.4	-1	-1	-1
1/17/2019	6:36:42 PM	607	1560	19	19	19	18	18	18	18	18	16	17	16	17	28.1	31.8	87.4	-1	-1	-1
1/17/2019	6:36:42 PM	810	1561	19	19	19	19	18	18	18	18	17	17	17	16	28.1	31.8	87.4	-1	-1	-1
1/17/2019	6:36:43 PM	13	1562	18	19	18	19	18	18	18	18	16	17	17	16	28.1	31.8	87.4	-1	-1	-1
1/17/2019	6:36:43 PM	201	1563	19	19	19	18	18	18	18	18	17	17	17	16	28.1	31.8	87.4	-1	-1	-1
1/17/2019	6:36:43 PM	404	1564	19	19	19	19	18	18	18	18	16	17	17	17	28.1	31.8	87.4	-1	-1	-1
1/17/2019	6:36:43 PM	607	1565	19	18	19	18	18	18	18	18	16	17	16	17	28.1	31.8	87.4	-1	-1	-1
1/17/2019	6:36:43 PM	810	1566	19	19	19	19	18	18	18	18	17	17	17	16	28.1	31.8	87.4	-1	-1	-1
1/17/2019	6:36:44 PM	13	1567	19	18	18	18	18	18	18	18	16	17	17	17	28.1	31.8	87.4	-1	-1	-1
1/17/2019	6:36:44 PM	201	1568	19	19	19	19	18	18	18	18	17	17	17	16	28.1	31.8	87.4	-1	-1	-1
1/17/2019	6:36:44 PM	404	1569	19	19	19	19	18	18	18	18	16	17	17	17	28.1	31.7	87.5	-1	-1	-1
1/17/2019	6:36:44 PM	607	1570	19	18	19	18	18	18	18	18	16	17	17	17	28.1	31.7	87.5	-1	-1	-1
1/17/2019	6:36:44 PM	810	1571	19	19	19	19	18	18	18	18	17	17	17	16	28.1	31.7	87.5	-1	-1	-1
1/17/2019	6:36:45 PM	13	1572	19	18	18	18	18	18	17	18	16	17	17	17	28.1	31.7	87.5	-1	-1	-1
1/17/2019	6:36:45 PM	201	1573	19	19	19	19	18	18	18	18	17	17	17	16	28.1	31.7	87.5	-1	-1	-1
1/17/2019	6:36:45 PM	404	1574	19	19	19	19	18	18	18	18	16	17	17	17	28.1	31.7	87.5	-1	-1	-1
1/17/2019	6:36:45 PM	607	1575	19	18	19	18	18	18	18	18	16	17	16	17	28.1	31.7	87.5	-1	-1	-1
1/17/2019	6:36:45 PM	810	1576	19	19	19	18	18	18	18	18	17	17	17	16	28.1	31.7	87.5	-1	-1	-1
1/17/2019	6:36:46 PM	13	1577	18	19	18	19	17	18	18	18	16	16	17	16	28.1	31.7	87.5	-1	-1	-1
1/17/2019	6:36:46 PM	201	1578	19	19	19	18	18	18	18	18	16	17	17	17	28.1	31.7	87.5	-1	-1	-1
1/17/2019	6:36:46 PM	404	1579	18	19	19	19	18	18	18	18	17	17	17	16	28.1	31.7	87.5	-1	-1	-1
1/17/2019	6:36:46 PM	607	1580	18	19	18	19	18	18	18	18	16	17	17	16	28.1	31.7	87.5	-1	-1	-1
1/17/2019	6:36:46 PM	810	1581	19	19	19	18	18	18	18	18	16	17	17	17	28.1	31.7	87.5	-1	-1	-1
1/17/2019	6:36:47 PM	13	1582	18	19	19	18	18	18	18	17	17	17	17	16	28.1	31.7	87.5	-1	-1	-1
1/17/2019	6:36:47 PM	201	1583	19	19	18	19	18	18	18	18	16	17	17	17	28.1	31.7	87.5	-1	-1	-1
1/17/2019	6:36:47 PM	404	1584	19	19	19	18	18	18	18	18	16	17	17	17	28.1	31.7	87.5	-1	-1	-1
1/17/2019	6:36:47 PM	607	1585	19	19	19	19	18	18	18	17	17	17	17	16	28.1	31.7	87.5	-1	-1	-1
1/17/2019	6:36:47 PM	810	1586	19	19	18	19	18	18	18	18	16	17	17	16	28.1	31.7	87.5	-1	-1	-1
1/17/2019	6:36:48 PM	13	1587	19	18	19	18	18	18	18	18	16	17	17	17	28.1	31.7	87.5	-1	-1	-1
1/17/2019	6:36:48 PM	201	1588	19	19	18	19	18	18	18	18	17	17	17	16	28.1	31.7	87.5	-1	-1	-1
1/17/2019	6:36:48 PM	404	1589	19	19	19	19	18	18	18	18	16	17	17	17	28.1	31.7	87.5	-1	-1	-1
1/17/2019	6:36:48 PM	607	1590	19	18	19	19	18	18	18	18	16	17	17	17	28.1	31.7	87.5	-1	-1	-1
1/17/2019	6:36:48 PM	810	1591	19	19	19	19	18	18	18	18	17	17	17	16	28.1	31.7	87.5	-1	-1	-1
1/17/2019	6:36:49 PM	13	1592	18	19	19	19	18	18	18	18	16	17	17	16	28.1	31.7	87.5	-1	-1	-1
1/17/2019	6:36:49 PM	201	1593	19	19	19	19	18	18	17	18	16	17	17	17	28.1	31.7	87.5	-1	-1	-1
1/17/2019	6:36:49 PM	404	1594	19	19	18	19	18	18	18	18	16	17	17	16	28.1	31.7	87.5	-1	-1	-1
1/17/2019	6:36:49 PM	607	1595	18	19	18	18	18	18	18	17	17	16	17	16	28.1	31.7	87.5	-1	-1	-1
1/17/2019	6:36:49 PM	810	1596	19	19	19	18	18	18	18	18	17	17	17	17	28.1	31.7	87.5	-1	-1	-1
1/17/2019	6:36:50 PM	13	1597	19	18	19	18	18	18	18	18	16	17	16	17	28.1	31.7	87.5	-1	-1	-1
1/17/2019	6:36:50 PM	201	1598	19	19	19	18	18	18	18	18	16	17	16	17	28.1	31.7	87.5	-1	-1	-1
1/17/2019	6:36:50 PM	404	1599	19	19	18	19	18	18	18	18	16	17	17	17	28.1	31.7	87.5	-1	-1	-1
1/17/2019	6:36:50 PM	607	1600	18	19	18	18	18	18	18	18	16	17	17	16	28.1	31.7	87.5	-1	-1	-1
1/17/2019	6:36:50 PM	810	1601	19	19	19	19	18	18	18	18	17	17	17	17	28.1	31.7	87.5	-1	-1	-1
1/17/2019	6:36:51 PM	13	1602	19	18	19	19	18	18	18	18	16	17	17	17	28.1	31.7	87.5	-1	-1	-1
1/17/2019	6:36:51 PM	201	1603	19	18	19	18	18	18	18	18	16	17	16	17	28.1	31.7	87.5	-1	-1	-1
1/17/2019	6:36:51 PM	404	1604	19	19	18	19	18	18	18	18	16	17	17	17	28.1	31.7	87.5	-1	-1	-1
1/17/2019	6:36:51 PM	607	1605	18	19	19	19	18	18	18	18	16	16	17	16	28.1	31.7	87.5	-1	-1	-1
1/17/2019	6:36:51 PM	810	1606	19	19	19	19	18	18	18	18	17	17	17	17	28.1	31.7	87.5	-1	-1	-1
1/17/2019	6:36:52 PM	13	1607	19	19	19	19	18	18	18	18	16	17	17	17	28.1	31.7	87.5	-1	-1	-1
1/17/2019	6:36:52 PM	201	1608	19	19	19	19	18	18	18	18	16	17	17	17	28.1	31.7	87.5	-1	-1	-1
1/17/2019	6:36:52 PM	404	1609	19	19	19	19	18	18	18	18	17	17	17	16	28.1	31.7	87.5	-1	-1	-1
1/17/2019	6:36:52 PM	607	1610	19	18	19	18	18	18	18	18	16	17	17	17	28.1	31.7	87.5	-1	-1	-1
1/17/2019	6:36:52 PM	810	1611	19	19	19	19	18	18	18	18	16	17	17	17	28.2	31.6	87.6	-1	-1	-1
1/17/2019	6:36:53 PM	13	1612	18	19	18	19	18	18	18	18	16	17	17	16	28.2	31.6	87.6	-1	-1	-1
1/17/2019	6:36:53 PM	201	1613	19	19	18	19	18	18	18	18	17	17	17	16	28.2	31.6	87.6	-1	-1	-1
1/17/2019	6:36:53 PM	404	1614	19	19	19	19	18	18	18	18	17	17	17	17	28.2	31.6	87.6	-1	-1	-1
1/17/2019	6:36:53 PM	607	1615	19	18	19	18	18	18	18	18	16	17	17	17	28.2	31.6	87.6	-1	-1	-1
1/17/2019	6:36:53 PM	810	1616	18	19	19	19	18	18	18	18	16	17	17	17	28.2	31.6	87.6	-1	-1	-1
1/17/2019	6:36:54 PM	13	1617	19	19	19	19	18	18	18	18	16	16	17	17	28.2	31.6	87.6	-1	-1	-1
1/17/2019	6:36:54 PM	201	1618	19	19	19	18	18	18	18	17	17	17	17	17	28.2	31.6	87.6	-1	-1	-1
1/17/2019	6:36:54 PM	404	1619	19	19	19	18	18	18	18	18	16	17	17	17	28.2	31.6	87.6	-1	-1	-1
1/17/2019	6:36:54 PM	607	1620	18	19	18	19	18	18	18	18	16	17	17	16	28.2	31.6	87.6	-1	-1	-1
1/17/2019	6:36:54 PM	810	1621	18	19	19	19	18	18	18	18	17	17	17	16	28.2	31.6	87.6	-1	-1	-1
1/17/2019	6:36:55 PM	13	1622	19	19	19	18	18	18	18	18	16	17	17	16	28.2	31.6	87.6	-1	-1	-1
1/17/2019	6:36:55 PM	201	1623	19	19	19	18	18	18	18	18	16	17	16	17	28.2	31.6	87.6	-1	-1	-1
1/17/2019	6:36:55 PM	404	1624	19	19	18	18	18	18	18	18	16	17	17	16	28.2	31.6	87.6	-1	-1	-1
1/17/2019	6:36:55 PM	607	1625	19	18	19	18	18	18	18	18	16	17	17	17	28.2	31.6	87.6	-1	-1	-1
1/17/2019	6:36:55 PM	810	1626	19	19	19	19	18	18	18	18	16	17	17	17	28.2	31.6	87.6	-1	-1	-1
1/17/2019	6:36:56 PM	13	1627	19	19	18	19	17	18	18	18	16	17	17	17	28.2	31.6	87.6	-1	-1	-1
1/17/2019	6:36:56 PM	201	1628	19	19	18	19	18	18	18	18	16	17	17	17	28.2	31.6	87.6	-1	-1	-1
1/17/2019	6:36:56 PM	404	1629	19	19	19	19	18	18	18	18	17	17	17	16	28.2	31.6	87.6	-1	-1	-1
1/17/2019	6:36:56 PM	607	1630	19	18	19	18	18	18	18	18	16	17	17	17	28.2	31.6	87.6	-1	-1	-1
1/17/2019	6:36:56 PM	810	1631	19	19	18	19	18	18	18	18	16	17	17	17	28.2	31.6	87.6	-1	-1	-1
1/17/2019	6:36:57 PM	13	1632	19	19	18	19	18	18	18	18	17	17	17	16	28.2	31.6	87.6	-1	-1	-1
1/17/2019	6:36:57 PM	201	1633	19	19	19	18	18	18	18	18	17	17	17	17	28.2	31.6	87.6	-1	-1	-1
1/17/2019	6:36:57 PM	404	1634	19	18	19	19	18	18	18	18	16	17	17	17	28.2	31.6	87.6	-1	-1	-1
1/17/2019	6:36:57 PM	607	1635	18	19	18	19	18	18	18	18	16	17	17	16	28.2	31.6	87.6	-1	-1	-1
1/17/2019	6:36:57 PM	810	1636	18	19	19	19	18	18	18	18	17	17	17	16	28.2	31.6	87.6	-1	-1	-1
1/17/2019	6:36:58 PM	13	1637	19	19	19	18	18	18	18	18	16	17	17	17	28.2	31.6	87.6	-1	-1	-1
1/17/2019	6:36:58 PM	201	1638	19	19	19	18	18	18	18	18	16	17	17	17	28.2	31.6	87.6	-1	-1	-1
1/17/2019	6:36:58 PM	404	1639	18	19	19	19	18	18	18	18	16	17	17	17	28.2	31.6	87.6	-1	-1	-1
1/17/2019	6:36:58 PM	607	1640	18	19	19	18	18	18	18	17	16	16	17	16	28.2	31.6	87.6	-1	-1	-1
1/17/2019	6:36:58 PM	810	1641	19	19	19	19	18	18	18	18	16	17	17	17	28.2	31.6	87.6	-1	-1	-1
1/17/2019	6:36:59 PM	13	1642	18	19	19	19	18	18	18	18	16	17	17	16	28.2	31.6	87.6	-1	-1	-1
1/17/2019	6:36:59 PM	201	1643	19	19	19	18	18	18	18	18	17	17	17	16	28.2	31.6	87.6	-1	-1	-1
1/17/2019	6:36:59 PM	404	1644	19	19	19	18	18	18	18	18	17	17	17	17	28.2	31.6	87.6	-1	-1	-1
1/17/2019	6:36:59 PM	607	1645	18	19	18	19	17	18	18	18	16	17	17	16	28.2	31.6	87.6	-1	-1	-1
1/17/2019	6:36:59 PM	810	1646	18	19	19	19	18	18	18	18	17	17	17	16	28.2	31.6	87.6	-1	-1	-1
1/17/2019	6:37:00 PM	13	1647	19	18	19	19	18	18	18	18	16	17	17	17	28.2	31.6	87.6	-1	-1	-1
1/17/2019	6:37:00 PM	201	1648	19	19	19	19	18	18	18	18	16	17	17	17	28.2	31.6	87.6	-1	-1	-1
1/17/2019	6:37:00 PM	404	1649	19	19	19	18	18	18	18	18	17	17	17	16	28.2	31.6	87.6	-1	-1	-1
1/17/2019	6:37:00 PM	607	1650	19	18	19	18	18	18	18	18	16	17	17	17	28.2	31.6	87.6	-1	-1	-1
1/17/2019	6:37:00 PM	810	1651	19	19	18	19	18	18	18	18	16	17	17	17	28.2	31.6	87.6	-1	-1	-1
1/17/2019	6:37:01 PM	13	1652	19	19	19	19	18	18	18	18	16	16	17	16	28.2	31.6	87.6	-1	-1	-1
1/17/2019	6:37:01 PM	201	1653	19	19	19	19	18	18	18	18	17	17	17	17	28.1	31.5	86.4	-1	-1	-1
1/17/2019	6:37:01 PM	404	1654	19	19	19	19	18	18	18	18	16	17	17	16	28.1	31.5	86.4	-1	-1	-1
1/17/2019	6:37:01 PM	607	1655	18	19	19	18	18	18	18	18	16	16	17	16	28.1	31.5	86.4	-1	-1	-1
1/17/2019	6:37:01 PM	810	1656	19	19	19	18	18	18	18	18	16	17	17	17	28.1	31.5	86.4	-1	-1	-1
1/17/2019	6:37:02 PM	13	1657	19	19	19	19	18	18	18	18	17	16	17	16	28.1	31.5	86.4	-1	-1	-1
1/17/2019	6:37:02 PM	213	1658	19	19	19	18	18	18	18	18	17	17	17	17	28.1	31.5	86.4	-1	-1	-1
1/17/2019	6:37:02 PM	400	1659	19	19	19	18	18	18	18	18	17	17	17	17	28.1	31.5	86.4	-1	-1	-1
1/17/2019	6:37:02 PM	604	1660	19	18	19	18	18	18	18	18	16	17	17	17	28.1	31.5	86.4	-1	-1	-1
1/17/2019	6:37:02 PM	807	1661	19	19	18	19	18	18	18	18	17	17	17	16	28.1	31.5	86.4	-1	-1	-1
1/17/2019	6:37:03 PM	10	1662	18	19	18	19	18	18	18	18	16	16	17	16	28.1	31.5	86.4	-1	-1	-1
1/17/2019	6:37:03 PM	213	1663	19	19	19	18	18	18	18	18	17	17	17	17	28.1	31.5	86.4	-1	-1	-1
1/17/2019	6:37:03 PM	400	1664	19	19	19	18	18	18	18	18	16	17	17	17	28.1	31.5	86.4	-1	-1	-1
1/17/2019	6:37:03 PM	604	1665	18	19	18	19	18	18	18	18	16	16	17	17	28.1	31.5	86.4	-1	-1	-1
1/17/2019	6:37:03 PM	807	1666	19	19	19	18	18	18	18	18	17	17	17	16	28.1	31.5	86.4	-1	-1	-1
1/17/2019	6:37:04 PM	10	1667	19	18	19	18	18	18	18	18	16	17	17	17	28.1	31.5	86.4	-1	-1	-1
1/17/2019	6:37:04 PM	213	1668	19	19	19	19	18	18	18	18	16	17	17	17	28.1	31.5	86.4	-1	-1	-1
1/17/2019	6:37:04 PM	400	1669	19	19	18	19	18	18	18	18	17	17	17	16	28.1	31.5	86.4	-1	-1	-1
1/17/2019	6:37:04 PM	604	1670	19	18	19	19	18	18	18	17	16	17	17	17	28.1	31.5	86.4	-1	-1	-1
1/17/2019	6:37:04 PM	807	1671	19	19	19	19	18	18	18	18	16	17	17	17	28.1	31.5	86.4	-1	-1	-1
1/17/2019	6:37:05 PM	10	1672	18	19	18	19	18	18	18	18	16	16	17	16	28.1	31.5	86.4	-1	-1	-1
1/17/2019	6:37:05 PM	213	1673	19	18	19	18	18	18	18	18	16	17	17	17	28.1	31.5	86.4	-1	-1	-1
1/17/2019	6:37:05 PM	400	1674	19	18	19	19	18	18	18	18	16	17	17	17	28.1	31.5	86.4	-1	-1	-1
1/17/2019	6:37:05 PM	604	1675	18	19	18	19	18	18	18	18	17	17	17	16	28.1	31.5	86.4	-1	-1	-1
1/17/2019	6:37:05 PM	807	1676	19	19	19	18	18	18	18	18	17	17	17	16	28.1	31.5	86.4	-1	-1	-1
1/17/2019	6:37:06 PM	10	1677	19	18	19	18	18	18	18	18	16	17	17	17	28.1	31.5	86.4	-1	-1	-1
1/17/2019	6:37:06 PM	213	1678	19	19	19	19	18	18	18	18	16	17	17	17	28.1	31.5	86.4	-1	-1	-1
1/17/2019	6:37:06 PM	400	1679	18	19	19	19	18	18	18	18	17	17	17	16	28.1	31.5	86.4	-1	-1	-1
1/17/2019	6:37:06 PM	604	1680	19	19	19	18	18	18	18	18	16	17	17	17	28.1	31.5	86.4	-1	-1	-1
1/17/2019	6:37:06 PM	807	1681	18	19	18	19	18	18	18	18	16	17	17	17	28.1	31.5	86.4	-1	-1	-1
1/17/2019	6:37:07 PM	10	1682	18	19	18	19	18	18	18	17	16	16	17	17	28.1	31.5	86.4	-1	-1	-1
1/17/2019	6:37:07 PM	213	1683	19	19	19	19	18	18	18	18	16	17	17	17	28.1	31.5	86.4	-1	-1	-1
1/17/2019	6:37:07 PM	400	1684	19	19	19	19	18	18	18	18	16	17	17	17	28.1	31.5	86.4	-1	-1	-1
1/17/2019	6:37:07 PM	604	1685	18	19	19	19	18	18	18	18	17	16	17	16	28.1	31.5	86.4	-1	-1	-1
1/17/2019	6:37:07 PM	807	1686	19	18	19	18	18	18	18	18	16	17	17	17	28.1	31.5	86.4	-1	-1	-1
1/17/2019	6:37:08 PM	10	1687	18	19	18	19	18	18	18	18	16	17	17	16	28.1	31.5	86.4	-1	-1	-1
1/17/2019	6:37:08 PM	213	1688	19	19	19	18	18	18	18	18	17	17	17	17	28.1	31.5	86.4	-1	-1	-1
1/17/2019	6:37:08 PM	402	1689	19	19	19	19	18	18	18	18	16	17	17	16	28.1	31.5	86.4	-1	-1	-1
1/17/2019	6:37:08 PM	605	1690	18	19	18	19	18	18	18	18	16	17	17	16	28.1	31.5	86.4	-1	-1	-1
1/17/2019	6:37:08 PM	808	1691	19	19	19	18	18	18	18	17	17	17	17	16	28.1	31.5	86.4	-1	-1	-1
1/17/2019	6:37:09 PM	11	1692	19	19	18	18	18	18	18	18	16	17	16	17	28.1	31.5	86.4	-1	-1	-1
1/17/2019	6:37:09 PM	214	1693	19	19	18	19	18	18	18	18	17	17	17	16	28.1	31.5	86.4	-1	-1	-1
1/17/2019	6:37:09 PM	402	1694	18	19	18	18	18	18	18	18	17	17	17	16	28.1	31.5	86.4	-1	-1	-1
1/17/2019	6:37:09 PM	605	1695	19	18	19	18	18	18	18	18	16	17	17	17	28.1	31.4	87.3	-1	-1	-1
1/17/2019	6:37:09 PM	808	1696	18	19	19	19	18	18	18	18	16	17	17	17	28.1	31.4	87.3	-1	-1	-1
1/17/2019	6:37:10 PM	11	1697	19	19	19	18	18	18	18	18	16	17	17	17	28.1	31.4	87.3	-1	-1	-1
1/17/2019	6:37:10 PM	214	1698	19	19	19	19	18	18	18	18	16	17	17	17	28.1	31.4	87.3	-1	-1	-1
1/17/2019	6:37:10 PM	402	1699	19	19	19	19	18	18	18	18	16	17	17	17	28.1	31.4	87.3	-1	-1	-1
1/17/2019	6:37:10 PM	605	1700	18	19	19	19	18	18	18	18	17	17	17	16	28.1	31.4	87.3	-1	-1	-1
1/17/2019	6:37:10 PM	808	1701	19	18	19	18	18	18	18	18	16	17	17	17	28.1	31.4	87.3	-1	-1	-1
1/17/2019	6:37:11 PM	11	1702	18	19	18	19	18	18	18	18	17	17	17	16	28.1	31.4	87.3	-1	-1	-1
1/17/2019	6:37:11 PM	214	1703	19	19	19	18	18	18	18	18	17	17	17	17	28.1	31.4	87.3	-1	-1	-1
1/17/2019	6:37:11 PM	402	1704	19	19	19	18	18	18	18	18	16	17	17	17	28.1	31.4	87.3	-1	-1	-1
1/17/2019	6:37:11 PM	605	1705	18	19	19	19	18	18	18	17	17	16	17	16	28.1	31.4	87.3	-1	-1	-1
1/17/2019	6:37:11 PM	808	1706	19	19	19	18	18	18	18	18	16	17	17	17	28.1	31.4	87.3	-1	-1	-1
1/17/2019	6:37:12 PM	11	1707	19	19	18	19	18	18	18	18	16	17	17	17	28.1	31.4	87.3	-1	-1	-1
1/17/2019	6:37:12 PM	214	1708	19	19	19	18	18	18	18	18	17	17	17	16	28.1	31.4	87.3	-1	-1	-1
1/17/2019	6:37:12 PM	402	1709	19	18	19	18	18	18	18	18	16	17	17	17	28.1	31.4	87.3	-1	-1	-1
1/17/2019	6:37:12 PM	605	1710	18	19	18	19	18	18	18	18	16	17	17	16	28.1	31.4	87.3	-1	-1	-1
1/17/2019	6:37:12 PM	808	1711	19	19	19	18	18	18	18	18	17	17	17	16	28.1	31.4	87.3	-1	-1	-1
1/17/2019	6:37:13 PM	11	1712	19	19	18	19	18	18	18	18	16	17	17	17	28.1	31.4	87.3	-1	-1	-1
1/17/2019	6:37:13 PM	214	1713	19	19	19	19	18	18	18	18	17	17	17	17	28.1	31.4	87.3	-1	-1	-1
1/17/2019	6:37:13 PM	402	1714	19	19	19	18	18	18	18	18	16	17	17	17	28.1	31.4	87.3	-1	-1	-1
1/17/2019	6:37:13 PM	605	1715	18	19	18	19	18	18	18	18	16	17	17	16	28.1	31.4	87.3	-1	-1	-1
1/17/2019	6:37:13 PM	808	1716	19	19	19	18	18	18	18	18	16	17	17	17	28.1	31.4	87.3	-1	-1	-1
1/17/2019	6:37:14 PM	11	1717	19	19	18	19	18	18	18	18	16	17	17	16	28.1	31.4	87.3	-1	-1	-1
1/17/2019	6:37:14 PM	214	1718	19	19	19	18	18	18	18	18	17	17	17	17	28.1	31.4	87.3	-1	-1	-1
1/17/2019	6:37:14 PM	402	1719	19	19	19	18	18	18	18	18	16	17	17	17	28.1	31.4	87.3	-1	-1	-1
1/17/2019	6:37:14 PM	605	1720	18	19	18	19	18	18	18	18	17	17	17	16	28.1	31.4	87.3	-1	-1	-1
1/17/2019	6:37:14 PM	808	1721	19	19	19	18	18	18	18	18	16	17	17	17	28.1	31.4	87.3	-1	-1	-1
1/17/2019	6:37:15 PM	11	1722	19	19	18	19	18	18	18	18	16	17	17	17	28.1	31.4	87.3	-1	-1	-1
1/17/2019	6:37:15 PM	214	1723	18	19	19	19	18	18	18	18	17	17	17	17	28.1	31.4	87.3	-1	-1	-1
1/17/2019	6:37:15 PM	402	1724	18	19	18	19	18	18	18	18	17	16	17	16	28.1	31.4	87.3	-1	-1	-1
1/17/2019	6:37:15 PM	605	1725	19	19	19	18	18	18	18	18	16	17	17	17	28.1	31.4	87.3	-1	-1	-1
1/17/2019	6:37:15 PM	808	1726	19	18	19	18	18	18	18	18	16	17	17	17	28.1	31.4	87.3	-1	-1	-1
1/17/2019	6:37:16 PM	11	1727	18	19	18	19	18	18	18	18	17	17	17	16	28.1	31.4	87.3	-1	-1	-1
1/17/2019	6:37:16 PM	214	1728	18	19	19	19	18	18	18	18	17	17	17	17	28.1	31.4	87.3	-1	-1	-1
1/17/2019	6:37:16 PM	402	1729	19	18	19	18	18	18	18	18	16	17	17	17	28.1	31.4	87.3	-1	-1	-1
1/17/2019	6:37:16 PM	605	1730	19	19	18	18	18	18	18	18	16	17	17	16	28.1	31.4	87.3	-1	-1	-1
1/17/2019	6:37:16 PM	808	1731	19	19	19	19	18	18	18	18	17	17	17	16	28.1	31.4	87.3	-1	-1	-1
1/17/2019	6:37:17 PM	11	1732	19	18	19	18	18	18	18	18	16	17	17	17	28.1	31.4	87.3	-1	-1	-1
1/17/2019	6:37:17 PM	214	1733	19	19	19	19	18	18	18	18	16	17	17	17	28.1	31.4	87.3	-1	-1	-1
1/17/2019	6:37:17 PM	402	1734	18	19	18	19	18	18	18	18	16	17	17	16	28.1	31.4	87.3	-1	-1	-1
1/17/2019	6:37:17 PM	605	1735	19	19	19	18	18	18	18	18	16	17	17	16	28.1	31.4	87.3	-1	-1	-1
1/17/2019	6:37:17 PM	808	1736	19	19	19	19	18	18	18	18	16	17	17	17	28.1	31.4	87.3	-1	-1	-1
1/17/2019	6:37:18 PM	11	1737	19	19	19	18	18	18	18	18	17	17	17	16	28.2	31.4	45.6	-1	-1	-1
1/17/2019	6:37:18 PM	214	1738	19	19	19	18	18	18	18	18	17	17	17	17	28.2	31.4	45.6	-1	-1	-1
1/17/2019	6:37:18 PM	402	1739	19	18	19	19	18	18	18	18	16	17	17	17	28.2	31.4	45.6	-1	-1	-1
1/17/2019	6:37:18 PM	605	1740	18	19	18	19	18	18	18	18	16	17	17	16	28.2	31.4	45.6	-1	-1	-1
1/17/2019	6:37:18 PM	808	1741	19	19	19	18	18	18	18	18	17	17	17	17	28.2	31.4	45.6	-1	-1	-1
1/17/2019	6:37:19 PM	11	1742	19	19	19	18	18	18	18	18	16	17	17	17	28.2	31.4	45.6	-1	-1	-1
1/17/2019	6:37:19 PM	214	1743	19	19	18	19	18	18	18	18	17	17	17	16	28.2	31.4	45.6	-1	-1	-1
1/17/2019	6:37:19 PM	402	1744	19	19	18	18	18	18	18	17	17	17	17	16	28.2	31.4	45.6	-1	-1	-1
1/17/2019	6:37:19 PM	605	1745	19	18	18	18	18	18	18	18	16	17	17	17	28.2	31.4	45.6	-1	-1	-1
1/17/2019	6:37:19 PM	808	1746	19	19	18	19	18	18	18	18	17	17	17	16	28.2	31.4	45.6	-1	-1	-1
1/17/2019	6:37:20 PM	11	1747	19	19	19	18	18	18	18	18	17	17	17	17	28.2	31.4	45.6	-1	-1	-1
1/17/2019	6:37:20 PM	214	1748	19	19	19	19	18	18	18	18	16	17	17	17	28.2	31.4	45.6	-1	-1	-1
1/17/2019	6:37:20 PM	402	1749	18	19	18	19	18	18	18	18	16	17	17	16	28.2	31.4	45.6	-1	-1	-1
1/17/2019	6:37:20 PM	605	1750	19	19	19	18	18	18	18	18	16	17	17	17	28.2	31.4	45.6	-1	-1	-1
1/17/2019	6:37:20 PM	808	1751	19	19	19	18	18	18	18	18	16	17	17	17	28.2	31.4	45.6	-1	-1	-1
1/17/2019	6:37:21 PM	11	1752	19	19	19	18	18	18	18	18	17	17	17	16	28.2	31.4	45.6	-1	-1	-1
1/17/2019	6:37:21 PM	214	1753	19	19	19	19	18	18	18	18	16	17	17	17	28.2	31.4	45.6	-1	-1	-1
1/17/2019	6:37:21 PM	402	1754	18	19	18	19	18	18	18	18	16	17	17	17	28.2	31.4	45.6	-1	-1	-1
1/17/2019	6:37:21 PM	605	1755	18	19	18	19	18	18	18	18	16	17	17	16	28.2	31.4	45.6	-1	-1	-1
1/17/2019	6:37:21 PM	808	1756	19	19	19	18	18	18	18	18	17	17	17	17	28.2	31.4	45.6	-1	-1	-1
1/17/2019	6:37:22 PM	11	1757	19	19	18	18	18	18	18	18	16	17	17	17	28.2	31.4	45.6	-1	-1	-1
1/17/2019	6:37:22 PM	214	1758	19	19	18	19	18	18	18	18	16	17	17	17	28.2	31.4	45.6	-1	-1	-1
1/17/2019	6:37:22 PM	402	1759	18	19	19	19	18	18	18	18	16	16	17	16	28.2	31.4	45.6	-1	-1	-1
1/17/2019	6:37:22 PM	605	1760	19	18	19	18	18	18	18	18	16	17	17	17	28.2	31.4	45.6	-1	-1	-1
1/17/2019	6:37:22 PM	808	1761	19	19	18	19	18	18	18	18	17	17	17	16	28.2	31.4	45.6	-1	-1	-1
1/17/2019	6:37:23 PM	11	1762	19	19	19	19	18	18	18	18	17	17	17	17	28.2	31.4	45.6	-1	-1	-1
1/17/2019	6:37:23 PM	214	1763	19	19	19	19	18	18	18	18	16	17	17	17	28.2	31.4	45.6	-1	-1	-1
1/17/2019	6:37:23 PM	402	1764	18	19	18	19	18	18	18	18	16	17	17	16	28.2	31.4	45.6	-1	-1	-1
1/17/2019	6:37:23 PM	605	1765	19	19	19	18	18	18	18	18	17	17	17	17	28.2	31.4	45.6	-1	-1	-1
1/17/2019	6:37:23 PM	808	1766	19	19	19	19	18	18	18	18	16	17	17	17	28.2	31.4	45.6	-1	-1	-1
1/17/2019	6:37:24 PM	11	1767	18	19	19	19	18	18	18	18	17	16	17	16	28.2	31.4	45.6	-1	-1	-1
1/17/2019	6:37:24 PM	214	1768	19	19	19	18	18	18	18	18	16	17	17	17	28.2	31.4	45.6	-1	-1	-1
1/17/2019	6:37:24 PM	402	1769	18	19	18	19	18	18	18	18	16	17	17	17	28.2	31.4	45.6	-1	-1	-1
1/17/2019	6:37:24 PM	605	1770	18	19	19	19	18	18	18	18	17	17	17	16	28.2	31.4	45.6	-1	-1	-1
1/17/2019	6:37:24 PM	808	1771	19	18	19	18	18	18	18	18	16	17	17	17	28.2	31.4	45.6	-1	-1	-1
1/17/2019	6:37:25 PM	11	1772	18	19	18	19	18	18	18	18	16	17	17	16	28.2	31.4	45.6	-1	-1	-1
1/17/2019	6:37:25 PM	214	1773	19	19	19	19	18	18	18	18	17	17	17	17	28.2	31.4	45.6	-1	-1	-1
1/17/2019	6:37:25 PM	402	1774	19	19	19	18	18	18	18	18	16	17	17	17	28.2	31.4	45.6	-1	-1	-1
1/17/2019	6:37:25 PM	605	1775	19	19	18	19	18	18	18	18	16	17	17	16	28.2	31.4	45.6	-1	-1	-1
1/17/2019	6:37:25 PM	808	1776	19	19	19	18	18	18	18	18	16	17	17	17	28.2	31.4	45.6	-1	-1	-1
1/17/2019	6:37:26 PM	11	1777	18	19	18	19	18	18	18	18	16	17	17	16	28.2	31.4	45.6	-1	-1	-1
1/17/2019	6:37:26 PM	214	1778	19	19	19	18	18	18	18	18	17	17	17	16	28.2	31.4	45.6	-1	-1	-1
1/17/2019	6:37:26 PM	402	1779	19	18	19	18	18	18	18	18	16	17	17	17	28.2	31.4	86.7	-1	-1	-1
1/17/2019	6:37:26 PM	605	1780	18	19	18	19	18	18	18	18	16	17	17	16	28.2	31.4	86.7	-1	-1	-1
1/17/2019	6:37:26 PM	808	1781	19	19	19	18	18	18	18	18	16	17	17	17	28.2	31.4	86.7	-1	-1	-1
1/17/2019	6:37:27 PM	11	1782	19	19	19	19	18	18	18	18	16	17	17	17	28.2	31.4	86.7	-1	-1	-1
1/17/2019	6:37:27 PM	214	1783	19	19	19	19	18	18	18	18	17	17	17	17	28.2	31.4	86.7	-1	-1	-1
1/17/2019	6:37:27 PM	402	1784	19	18	18	18	18	18	18	18	16	17	16	17	28.2	31.4	86.7	-1	-1	-1
1/17/2019	6:37:27 PM	605	1785	19	19	18	18	18	18	18	18	17	17	17	16	28.2	31.4	86.7	-1	-1	-1
1/17/2019	6:37:27 PM	808	1786	19	18	19	18	18	18	18	18	16	17	17	17	28.2	31.4	86.7	-1	-1	-1
1/17/2019	6:37:28 PM	11	1787	19	19	19	19	18	18	17	18	16	17	17	17	28.2	31.4	86.7	-1	-1	-1
1/17/2019	6:37:28 PM	214	1788	19	19	18	19	18	18	18	18	16	17	17	17	28.2	31.4	86.7	-1	-1	-1
1/17/2019	6:37:28 PM	402	1789	19	19	19	18	18	18	18	18	17	16	17	16	28.2	31.4	86.7	-1	-1	-1
1/17/2019	6:37:28 PM	605	1790	19	18	19	18	18	18	18	18	16	17	17	17	28.2	31.4	86.7	-1	-1	-1
1/17/2019	6:37:28 PM	808	1791	18	19	18	19	18	18	18	18	16	17	17	17	28.2	31.4	86.7	-1	-1	-1
1/17/2019	6:37:29 PM	11	1792	19	19	19	18	18	18	18	17	17	16	17	16	28.2	31.4	86.7	-1	-1	-1
1/17/2019	6:37:29 PM	214	1793	19	19	19	19	18	18	18	18	16	17	17	17	28.2	31.4	86.7	-1	-1	-1
1/17/2019	6:37:29 PM	402	1794	18	19	18	19	17	18	18	18	16	17	17	17	28.2	31.4	86.7	-1	-1	-1
1/17/2019	6:37:29 PM	605	1795	18	19	18	18	18	18	18	18	17	17	17	16	28.2	31.4	86.7	-1	-1	-1
1/17/2019	6:37:29 PM	808	1796	19	18	19	18	18	18	18	18	16	17	17	17	28.2	31.4	86.7	-1	-1	-1
1/17/2019	6:37:30 PM	11	1797	18	19	18	19	18	18	18	18	17	17	17	16	28.2	31.4	86.7	-1	-1	-1
1/17/2019	6:37:30 PM	214	1798	19	19	19	19	18	18	18	18	17	17	17	17	28.2	31.4	86.7	-1	-1	-1
1/17/2019	6:37:30 PM	402	1799	19	18	19	18	18	18	18	18	16	17	17	17	28.2	31.4	86.7	-1	-1	-1
1/17/2019	6:37:30 PM	605	1800	19	19	19	19	18	18	18	18	16	17	17	16	28.2	31.4	86.7	-1	-1	-1
1/17/2019	6:37:30 PM	808	1801	19	18	19	18	18	18	18	18	16	17	17	17	28.2	31.4	86.7	-1	-1	-1
1/17/2019	6:37:31 PM	11	1802	19	19	19	19	18	18	18	18	16	17	17	17	28.2	31.4	86.7	-1	-1	-1
1/17/2019	6:37:31 PM	214	1803	19	19	18	19	18	18	18	18	17	17	17	16	28.2	31.4	86.7	-1	-1	-1
1/17/2019	6:37:31 PM	402	1804	19	19	19	18	18	18	18	17	17	17	17	16	28.2	31.4	86.7	-1	-1	-1
1/17/2019	6:37:31 PM	605	1805	19	19	19	19	18	18	18	18	16	17	17	17	28.2	31.4	86.7	-1	-1	-1
1/17/2019	6:37:31 PM	808	1806	18	19	19	19	18	18	18	18	17	16	17	16	28.2	31.4	86.7	-1	-1	-1
1/17/2019	6:37:32 PM	11	1807	19	19	19	18	18	18	18	18	16	17	17	17	28.2	31.4	86.7	-1	-1	-1
1/17/2019	6:37:32 PM	214	1808	19	19	18	19	18	18	18	18	17	17	17	17	28.2	31.4	86.7	-1	-1	-1
1/17/2019	6:37:32 PM	402	1809	19	19	19	18	18	18	18	17	17	16	17	16	28.2	31.4	86.7	-1	-1	-1
1/17/2019	6:37:32 PM	605	1810	19	19	19	18	18	18	18	18	16	17	17	17	28.2	31.4	86.7	-1	-1	-1
1/17/2019	6:37:32 PM	808	1811	18	19	18	19	18	18	18	18	17	17	17	16	28.2	31.4	86.7	-1	-1	-1
1/17/2019	6:37:33 PM	11	1812	19	18	19	18	18	18	18	18	16	17	17	17	28.2	31.4	86.7	-1	-1	-1
1/17/2019	6:37:33 PM	214	1813	19	19	19	19	18	18	18	18	17	17	17	16	28.2	31.4	86.7	-1	-1	-1
1/17/2019	6:37:33 PM	402	1814	18	19	19	18	18	18	18	18	17	17	17	16	28.2	31.4	86.7	-1	-1	-1
1/17/2019	6:37:33 PM	605	1815	19	19	19	18	18	18	18	18	16	17	17	17	28.2	31.4	86.7	-1	-1	-1
1/17/2019	6:37:33 PM	808	1816	19	19	19	19	18	18	18	18	17	17	17	16	28.2	31.4	86.7	-1	-1	-1
1/17/2019	6:37:34 PM	11	1817	19	18	19	19	18	18	18	18	16	17	17	17	28.2	31.4	86.7	-1	-1	-1
1/17/2019	6:37:34 PM	214	1818	19	19	18	19	18	18	18	18	16	17	17	17	28.2	31.4	86.7	-1	-1	-1
1/17/2019	6:37:34 PM	402	1819	18	19	18	19	18	18	18	18	17	17	17	16	28.2	31.4	86.7	-1	-1	-1
1/17/2019	6:37:34 PM	605	1820	19	18	19	18	18	18	18	18	17	17	17	17	28.2	31.4	86.7	-1	-1	-1
1/17/2019	6:37:34 PM	808	1821	18	19	18	19	18	18	18	18	16	17	17	16	28.2	31.3	46.2	-1	-1	-1
1/17/2019	6:37:35 PM	11	1822	19	19	19	18	18	18	18	18	17	17	17	17	28.2	31.3	46.2	-1	-1	-1
1/17/2019	6:37:35 PM	214	1823	19	19	19	19	18	18	18	18	16	17	17	17	28.2	31.3	46.2	-1	-1	-1
1/17/2019	6:37:35 PM	402	1824	18	19	18	19	18	18	18	18	16	17	17	16	28.2	31.3	46.2	-1	-1	-1
1/17/2019	6:37:35 PM	605	1825	19	19	19	18	18	18	18	18	16	17	17	17	28.2	31.3	46.2	-1	-1	-1
1/17/2019	6:37:35 PM	808	1826	19	19	18	19	18	18	18	18	16	17	17	16	28.2	31.3	46.2	-1	-1	-1
1/17/2019	6:37:36 PM	11	1827	19	19	19	18	18	18	18	18	17	16	17	16	28.2	31.3	46.2	-1	-1	-1
1/17/2019	6:37:36 PM	214	1828	19	19	18	19	18	18	18	18	16	17	17	17	28.2	31.3	46.2	-1	-1	-1
1/17/2019	6:37:36 PM	410	1829	18	19	18	19	18	18	18	18	16	17	17	16	28.2	31.3	46.2	-1	-1	-1
1/17/2019	6:37:36 PM	614	1830	19	19	19	18	18	18	18	18	17	17	17	17	28.2	31.3	46.2	-1	-1	-1
1/17/2019	6:37:36 PM	801	1831	19	19	18	18	18	18	18	18	16	17	17	17	28.2	31.3	46.2	-1	-1	-1
1/17/2019	6:37:37 PM	4	1832	19	19	19	18	18	18	18	17	17	16	17	16	28.2	31.3	46.2	-1	-1	-1
1/17/2019	6:37:37 PM	207	1833	19	19	18	19	18	18	18	18	16	17	17	17	28.2	31.3	46.2	-1	-1	-1
1/17/2019	6:37:37 PM	410	1834	19	19	19	18	18	18	18	18	16	16	17	16	28.2	31.3	46.2	-1	-1	-1
1/17/2019	6:37:37 PM	614	1835	19	19	19	18	18	18	18	18	16	17	17	17	28.2	31.3	46.2	-1	-1	-1
1/17/2019	6:37:37 PM	801	1836	18	19	18	19	18	18	18	18	16	17	17	17	28.2	31.3	46.2	-1	-1	-1
1/17/2019	6:37:38 PM	4	1837	19	18	19	18	18	18	18	17	16	17	17	16	28.2	31.3	46.2	-1	-1	-1
1/17/2019	6:37:38 PM	207	1838	19	19	19	19	18	18	18	18	16	17	17	17	28.2	31.3	46.2	-1	-1	-1
1/17/2019	6:37:38 PM	410	1839	19	19	19	18	18	18	18	17	17	16	17	16	28.2	31.3	46.2	-1	-1	-1
1/17/2019	6:37:38 PM	614	1840	19	19	19	19	18	18	18	18	16	17	17	17	28.2	31.3	46.2	-1	-1	-1
1/17/2019	6:37:38 PM	801	1841	18	19	18	19	18	18	18	18	16	17	17	16	28.2	31.3	46.2	-1	-1	-1
1/17/2019	6:37:39 PM	4	1842	19	18	19	18	18	18	18	18	16	17	17	17	28.2	31.3	46.2	-1	-1	-1
1/17/2019	6:37:39 PM	207	1843	18	19	18	19	18	18	18	18	16	17	17	17	28.2	31.3	46.2	-1	-1	-1
1/17/2019	6:37:39 PM	410	1844	19	19	19	18	18	18	18	18	16	17	17	17	28.2	31.3	46.2	-1	-1	-1
1/17/2019	6:37:39 PM	614	1845	19	19	18	19	18	18	18	18	17	17	17	16	28.2	31.3	46.2	-1	-1	-1
1/17/2019	6:37:39 PM	801	1846	19	19	19	18	18	18	18	18	17	17	17	16	28.2	31.3	46.2	-1	-1	-1
1/17/2019	6:37:40 PM	4	1847	19	19	18	19	18	18	17	18	16	17	17	16	28.2	31.3	46.2	-1	-1	-1
1/17/2019	6:37:40 PM	207	1848	19	19	19	18	18	18	18	18	17	17	17	17	28.2	31.3	46.2	-1	-1	-1
1/17/2019	6:37:40 PM	410	1849	19	19	18	19	18	18	18	18	16	17	17	16	28.2	31.3	46.2	-1	-1	-1
1/17/2019	6:37:40 PM	614	1850	19	19	18	19	18	18	18	18	17	17	17	16	28.2	31.3	46.2	-1	-1	-1
1/17/2019	6:37:40 PM	801	1851	18	19	18	19	18	18	18	18	17	16	17	16	28.2	31.3	46.2	-1	-1	-1
1/17/2019	6:37:41 PM	4	1852	19	18	19	18	18	18	18	17	16	17	17	16	28.2	31.3	46.2	-1	-1	-1
1/17/2019	6:37:41 PM	207	1853	19	19	19	19	18	18	18	18	16	17	17	17	28.2	31.3	46.2	-1	-1	-1
1/17/2019	6:37:41 PM	410	1854	18	19	18	19	18	18	18	18	16	17	17	16	28.2	31.3	46.2	-1	-1	-1
1/17/2019	6:37:41 PM	614	1855	19	19	19	19	18	18	18	18	17	17	17	17	28.2	31.3	46.2	-1	-1	-1
1/17/2019	6:37:41 PM	801	1856	19	19	19	18	18	18	18	17	16	17	17	16	28.2	31.3	46.2	-1	-1	-1
1/17/2019	6:37:42 PM	4	1857	19	19	18	19	18	18	18	18	16	17	17	16	28.2	31.3	46.2	-1	-1	-1
1/17/2019	6:37:42 PM	207	1858	18	19	19	19	18	18	18	18	16	17	17	16	28.2	31.3	46.2	-1	-1	-1
1/17/2019	6:37:42 PM	410	1859	19	18	19	18	18	18	18	18	16	17	17	17	28.2	31.3	46.2	-1	-1	-1
1/17/2019	6:37:42 PM	614	1860	19	19	19	19	18	18	18	18	16	17	17	17	28.2	31.3	46.2	-1	-1	-1
1/17/2019	6:37:42 PM	801	1861	18	19	18	19	18	18	18	18	16	17	17	16	28.2	31.3	46.2	-1	-1	-1
1/17/2019	6:37:43 PM	4	1862	18	19	19	19	18	18	18	18	17	16	17	16	28.2	31.3	46.2	-1	-1	-1
1/17/2019	6:37:43 PM	207	1863	19	19	19	19	18	18	18	18	16	17	17	17	28.2	31.4	86.0	-1	-1	-1
1/17/2019	6:37:43 PM	410	1864	18	19	18	19	18	18	18	18	16	17	17	16	28.2	31.4	86.0	-1	-1	-1
1/17/2019	6:37:43 PM	614	1865	19	19	19	18	18	18	18	18	17	17	17	17	28.2	31.4	86.0	-1	-1	-1
1/17/2019	6:37:43 PM	801	1866	19	18	19	18	18	18	18	18	16	17	17	17	28.2	31.4	86.0	-1	-1	-1
1/17/2019	6:37:44 PM	4	1867	18	19	18	19	18	18	18	18	16	17	17	17	28.2	31.4	86.0	-1	-1	-1
1/17/2019	6:37:44 PM	207	1868	18	19	19	19	18	18	18	18	16	17	17	16	28.2	31.4	86.0	-1	-1	-1
1/17/2019	6:37:44 PM	410	1869	19	18	19	18	18	18	18	18	16	17	17	17	28.2	31.4	86.0	-1	-1	-1
1/17/2019	6:37:44 PM	614	1870	19	19	19	19	18	18	18	18	16	17	17	17	28.2	31.4	86.0	-1	-1	-1
1/17/2019	6:37:44 PM	801	1871	18	19	18	19	18	18	17	18	16	17	17	16	28.2	31.4	86.0	-1	-1	-1
1/17/2019	6:37:45 PM	4	1872	19	19	19	18	18	18	18	18	17	17	17	16	28.2	31.4	86.0	-1	-1	-1
1/17/2019	6:37:45 PM	207	1873	19	19	19	19	18	18	18	18	16	17	17	17	28.2	31.4	86.0	-1	-1	-1
1/17/2019	6:37:45 PM	410	1874	18	19	18	19	18	18	18	18	17	17	17	16	28.2	31.4	86.0	-1	-1	-1
1/17/2019	6:37:45 PM	614	1875	19	19	19	19	18	18	18	18	17	17	17	17	28.2	31.4	86.0	-1	-1	-1
1/17/2019	6:37:45 PM	801	1876	19	19	18	18	18	18	18	18	16	17	16	17	28.2	31.4	86.0	-1	-1	-1
1/17/2019	6:37:46 PM	4	1877	18	19	18	19	18	18	18	18	16	17	17	16	28.2	31.4	86.0	-1	-1	-1
1/17/2019	6:37:46 PM	207	1878	19	19	19	18	18	18	18	18	16	17	17	17	28.2	31.4	86.0	-1	-1	-1
1/17/2019	6:37:46 PM	410	1879	19	19	19	19	18	18	18	18	16	17	17	17	28.2	31.4	86.0	-1	-1	-1
1/17/2019	6:37:46 PM	614	1880	19	19	19	19	18	18	18	18	17	17	17	16	28.2	31.4	86.0	-1	-1	-1
1/17/2019	6:37:46 PM	801	1881	19	18	19	18	18	18	18	18	16	17	17	17	28.2	31.4	86.0	-1	-1	-1
1/17/2019	6:37:47 PM	4	1882	19	18	19	18	18	18	18	18	16	17	16	17	28.2	31.4	86.0	-1	-1	-1
1/17/2019	6:37:47 PM	207	1883	18	19	19	19	18	18	18	18	17	17	17	16	28.2	31.4	86.0	-1	-1	-1
1/17/2019	6:37:47 PM	410	1884	19	19	19	18	18	18	18	18	17	17	17	16	28.2	31.4	86.0	-1	-1	-1
1/17/2019	6:37:47 PM	614	1885	19	18	19	19	18	18	18	18	16	17	17	17	28.2	31.4	86.0	-1	-1	-1
1/17/2019	6:37:47 PM	801	1886	19	19	18	18	18	18	17	18	16	17	16	17	28.2	31.4	86.0	-1	-1	-1
1/17/2019	6:37:48 PM	4	1887	18	19	18	18	18	18	18	18	17	17	17	16	28.2	31.4	86.0	-1	-1	-1
1/17/2019	6:37:48 PM	207	1888	19	19	19	18	18	18	18	18	16	17	17	16	28.2	31.4	86.0	-1	-1	-1
1/17/2019	6:37:48 PM	410	1889	19	19	18	19	18	18	18	18	16	17	17	16	28.2	31.4	86.0	-1	-1	-1
1/17/2019	6:37:48 PM	614	1890	19	19	19	19	18	18	18	18	17	17	17	16	28.2	31.4	86.0	-1	-1	-1
1/17/2019	6:37:48 PM	801	1891	19	18	19	18	18	18	18	18	16	17	17	16	28.2	31.4	86.0	-1	-1	-1
1/17/2019	6:37:49 PM	4	1892	19	19	18	19	18	18	18	18	17	17	17	17	28.2	31.4	86.0	-1	-1	-1
1/17/2019	6:37:49 PM	207	1893	19	19	19	19	18	18	18	18	17	17	17	17	28.2	31.4	86.0	-1	-1	-1
1/17/2019	6:37:49 PM	410	1894	19	18	19	19	18	18	18	18	16	17	17	17	28.2	31.4	86.0	-1	-1	-1
1/17/2019	6:37:49 PM	614	1895	19	19	19	19	18	18	18	18	17	17	17	17	28.2	31.4	86.0	-1	-1	-1
1/17/2019	6:37:49 PM	801	1896	19	19	19	18	18	18	18	18	16	17	17	16	28.2	31.4	86.0	-1	-1	-1
1/17/2019	6:37:50 PM	4	1897	19	18	18	19	18	18	18	18	16	17	17	17	28.2	31.4	86.0	-1	-1	-1
1/17/2019	6:37:50 PM	207	1898	19	19	18	19	18	18	18	18	17	17	17	16	28.2	31.4	86.0	-1	-1	-1
1/17/2019	6:37:50 PM	410	1899	19	19	19	19	18	18	18	17	17	17	17	17	28.2	31.4	86.0	-1	-1	-1
1/17/2019	6:37:50 PM	614	1900	19	19	19	19	18	18	18	18	16	17	17	17	28.2	31.4	86.0	-1	-1	-1
1/17/2019	6:37:50 PM	801	1901	18	19	18	19	18	18	18	18	16	17	17	16	28.2	31.4	86.0	-1	-1	-1
1/17/2019	6:37:51 PM	4	1902	19	19	19	18	18	18	18	17	17	16	17	16	28.2	31.4	86.0	-1	-1	-1
1/17/2019	6:37:51 PM	207	1903	19	19	19	19	18	18	18	18	16	17	17	17	28.2	31.4	86.0	-1	-1	-1
1/17/2019	6:37:51 PM	410	1904	18	19	19	19	18	18	18	18	17	16	17	16	28.2	31.4	86.0	-1	-1	-1
1/17/2019	6:37:51 PM	614	1905	19	19	19	19	18	18	18	18	16	17	17	17	28.2	31.3	77.9	-1	-1	-1
1/17/2019	6:37:51 PM	801	1906	18	19	18	19	17	18	18	18	16	17	17	16	28.2	31.3	77.9	-1	-1	-1
1/17/2019	6:37:52 PM	4	1907	19	19	19	18	18	18	18	18	17	16	17	16	28.2	31.3	77.9	-1	-1	-1
1/17/2019	6:37:52 PM	207	1908	19	19	19	19	18	18	18	18	16	17	17	17	28.2	31.3	77.9	-1	-1	-1
1/17/2019	6:37:52 PM	410	1909	19	19	19	18	18	18	18	17	17	17	17	16	28.2	31.3	77.9	-1	-1	-1
1/17/2019	6:37:52 PM	614	1910	19	19	19	19	18	18	18	18	16	17	17	17	28.2	31.3	77.9	-1	-1	-1
1/17/2019	6:37:52 PM	801	1911	18	19	18	19	18	18	18	18	16	17	17	16	28.2	31.3	77.9	-1	-1	-1
1/17/2019	6:37:53 PM	4	1912	19	19	19	18	18	18	18	18	16	17	17	17	28.2	31.3	77.9	-1	-1	-1
1/17/2019	6:37:53 PM	207	1913	19	19	18	19	18	18	18	18	17	17	17	16	28.2	31.3	77.9	-1	-1	-1
1/17/2019	6:37:53 PM	410	1914	18	19	19	19	18	18	18	17	17	16	17	16	28.2	31.3	77.9	-1	-1	-1
1/17/2019	6:37:53 PM	614	1915	19	19	19	18	18	18	18	18	16	17	17	17	28.2	31.3	77.9	-1	-1	-1
1/17/2019	6:37:53 PM	801	1916	19	19	18	18	18	18	17	18	16	17	16	16	28.2	31.3	77.9	-1	-1	-1
1/17/2019	6:37:54 PM	4	1917	18	19	18	18	18	18	18	18	17	17	17	16	28.2	31.3	77.9	-1	-1	-1
1/17/2019	6:37:54 PM	207	1918	19	19	19	18	18	18	18	18	16	17	17	17	28.2	31.3	77.9	-1	-1	-1
1/17/2019	6:37:54 PM	410	1919	19	19	19	19	18	18	17	18	16	17	17	17	28.2	31.3	77.9	-1	-1	-1
1/17/2019	6:37:54 PM	614	1920	19	19	19	19	18	18	18	18	17	17	17	16	28.2	31.3	77.9	-1	-1	-1
1/17/2019	6:37:54 PM	801	1921	19	18	19	18	18	18	18	18	16	17	17	16	28.2	31.3	77.9	-1	-1	-1
1/17/2019	6:37:55 PM	4	1922	19	18	19	18	18	18	18	18	16	17	17	17	28.2	31.3	77.9	-1	-1	-1
1/17/2019	6:37:55 PM	207	1923	19	19	19	19	18	18	18	18	17	17	17	16	28.2	31.3	77.9	-1	-1	-1
1/17/2019	6:37:55 PM	410	1924	19	19	19	18	18	18	18	18	16	17	17	17	28.2	31.3	77.9	-1	-1	-1
1/17/2019	6:37:55 PM	614	1925	19	19	19	19	18	18	18	18	16	17	17	17	28.2	31.3	77.9	-1	-1	-1
1/17/2019	6:37:55 PM	801	1926	18	19	18	19	18	18	18	18	16	17	17	16	28.2	31.3	77.9	-1	-1	-1
1/17/2019	6:37:56 PM	4	1927	19	19	19	18	18	18	18	18	16	17	17	17	28.2	31.3	77.9	-1	-1	-1
1/17/2019	6:37:56 PM	207	1928	19	19	19	19	18	18	18	18	16	17	17	17	28.2	31.3	77.9	-1	-1	-1
1/17/2019	6:37:56 PM	410	1929	19	19	19	18	18	18	18	18	17	16	17	16	28.2	31.3	77.9	-1	-1	-1
1/17/2019	6:37:56 PM	614	1930	19	19	19	18	18	18	18	18	17	17	17	17	28.2	31.3	77.9	-1	-1	-1
1/17/2019	6:37:56 PM	801	1931	19	19	18	18	18	18	18	18	16	17	16	17	28.2	31.3	77.9	-1	-1	-1
1/17/2019	6:37:57 PM	4	1932	18	19	18	19	18	18	18	18	16	17	17	16	28.2	31.3	77.9	-1	-1	-1
1/17/2019	6:37:57 PM	207	1933	19	19	19	19	18	18	18	18	16	17	17	17	28.2	31.3	77.9	-1	-1	-1
1/17/2019	6:37:57 PM	410	1934	18	19	18	19	18	18	18	18	16	17	17	17	28.2	31.3	77.9	-1	-1	-1
1/17/2019	6:37:57 PM	614	1935	19	19	19	19	18	18	18	18	17	17	17	17	28.2	31.3	77.9	-1	-1	-1
1/17/2019	6:37:57 PM	801	1936	19	18	19	19	18	18	18	18	16	17	16	17	28.2	31.3	77.9	-1	-1	-1
1/17/2019	6:37:58 PM	4	1937	18	19	18	19	18	18	18	18	16	17	17	16	28.2	31.3	77.9	-1	-1	-1
1/17/2019	6:37:58 PM	207	1938	19	19	19	18	18	18	18	18	16	17	17	17	28.2	31.3	77.9	-1	-1	-1
1/17/2019	6:37:58 PM	410	1939	19	19	18	19	18	18	18	18	16	17	17	16	28.2	31.3	77.9	-1	-1	-1
1/17/2019	6:37:58 PM	614	1940	19	19	19	19	18	18	18	18	17	17	17	17	28.2	31.3	77.9	-1	-1	-1
1/17/2019	6:37:58 PM	801	1941	19	18	19	18	18	18	18	18	16	17	17	17	28.2	31.3	77.9	-1	-1	-1
1/17/2019	6:37:59 PM	4	1942	18	19	18	19	18	18	18	18	16	17	17	16	28.2	31.3	77.9	-1	-1	-1
1/17/2019	6:37:59 PM	207	1943	19	19	19	18	18	18	18	18	16	17	17	17	28.2	31.3	77.9	-1	-1	-1
1/17/2019	6:37:59 PM	410	1944	18	19	18	19	18	18	18	18	17	17	17	16	28.2	31.3	77.9	-1	-1	-1
1/17/2019	6:37:59 PM	614	1945	19	19	19	18	18	18	18	18	16	17	17	17	28.2	31.3	77.9	-1	-1	-1
1/17/2019	6:37:59 PM	801	1946	19	18	19	18	18	18	18	18	16	17	17	17	28.2	31.3	77.9	-1	-1	-1
1/17/2019	6:38:00 PM	4	1947	18	19	19	19	18	18	18	18	16	17	17	16	28.2	31.3	47.6	-1	-1	-1
1/17/2019	6:38:00 PM	207	1948	19	19	19	18	18	18	18	18	16	17	17	17	28.2	31.3	47.6	-1	-1	-1
1/17/2019	6:38:00 PM	410	1949	19	19	19	19	18	18	18	18	16	17	17	17	28.2	31.3	47.6	-1	-1	-1
1/17/2019	6:38:00 PM	614	1950	19	19	19	19	18	18	18	18	17	17	17	17	28.2	31.3	47.6	-1	-1	-1
1/17/2019	6:38:00 PM	801	1951	19	18	19	18	18	18	18	18	16	17	17	17	28.2	31.3	47.6	-1	-1	-1
1/17/2019	6:38:01 PM	4	1952	19	19	18	18	18	18	18	18	16	17	17	17	28.2	31.3	47.6	-1	-1	-1
1/17/2019	6:38:01 PM	207	1953	19	19	19	18	18	18	18	18	17	17	17	17	28.2	31.3	47.6	-1	-1	-1
1/17/2019	6:38:01 PM	410	1954	19	18	19	19	18	18	18	18	16	17	17	17	28.2	31.3	47.6	-1	-1	-1
1/17/2019	6:38:01 PM	614	1955	19	19	19	19	18	18	18	18	16	17	17	17	28.2	31.3	47.6	-1	-1	-1
1/17/2019	6:38:01 PM	801	1956	19	19	19	18	18	18	18	17	17	16	17	16	28.2	31.3	47.6	-1	-1	-1
1/17/2019	6:38:02 PM	4	1957	19	19	19	19	18	18	18	18	16	17	17	17	28.2	31.3	47.6	-1	-1	-1
1/17/2019	6:38:02 PM	207	1958	19	19	19	18	18	18	18	18	17	17	17	17	28.2	31.3	47.6	-1	-1	-1
1/17/2019	6:38:02 PM	410	1959	19	19	19	18	18	18	18	18	16	17	17	17	28.2	31.3	47.6	-1	-1	-1
1/17/2019	6:38:02 PM	614	1960	19	19	19	19	18	18	18	18	17	17	17	16	28.2	31.3	47.6	-1	-1	-1
1/17/2019	6:38:02 PM	801	1961	19	18	19	18	18	18	18	18	16	17	17	17	28.2	31.3	47.6	-1	-1	-1
1/17/2019	6:38:03 PM	4	1962	18	19	18	19	18	18	18	18	16	17	17	16	28.2	31.3	47.6	-1	-1	-1
1/17/2019	6:38:03 PM	207	1963	19	19	19	18	18	18	18	18	17	17	17	17	28.2	31.3	47.6	-1	-1	-1
1/17/2019	6:38:03 PM	410	1964	19	19	19	19	18	18	17	18	16	17	17	17	28.2	31.3	47.6	-1	-1	-1
1/17/2019	6:38:03 PM	614	1965	19	19	19	18	18	18	18	18	17	17	17	16	28.2	31.3	47.6	-1	-1	-1
1/17/2019	6:38:03 PM	801	1966	19	18	19	18	18	18	18	18	16	17	17	17	28.2	31.3	47.6	-1	-1	-1
1/17/2019	6:38:04 PM	4	1967	18	19	18	19	18	18	18	18	16	17	17	17	28.2	31.3	47.6	-1	-1	-1
1/17/2019	6:38:04 PM	207	1968	19	19	19	18	18	18	18	18	16	17	17	17	28.2	31.3	47.6	-1	-1	-1
1/17/2019	6:38:04 PM	410	1969	18	19	18	19	18	18	18	18	16	17	17	16	28.2	31.3	47.6	-1	-1	-1
1/17/2019	6:38:04 PM	614	1970	19	19	19	19	18	18	18	18	16	17	17	17	28.2	31.3	47.6	-1	-1	-1
1/17/2019	6:38:04 PM	801	1971	19	18	19	19	18	18	18	18	16	17	16	17	28.2	31.3	47.6	-1	-1	-1
1/17/2019	6:38:05 PM	4	1972	19	19	19	18	18	18	18	18	17	17	17	17	28.2	31.3	47.6	-1	-1	-1
1/17/2019	6:38:05 PM	207	1973	19	19	19	19	18	18	18	18	16	17	17	17	28.2	31.3	47.6	-1	-1	-1
1/17/2019	6:38:05 PM	410	1974	19	19	19	18	18	18	18	18	17	17	17	16	28.2	31.3	47.6	-1	-1	-1
1/17/2019	6:38:05 PM	614	1975	19	19	19	19	18	18	18	18	16	17	17	16	28.2	31.3	47.6	-1	-1	-1
1/17/2019	6:38:05 PM	801	1976	18	19	19	18	18	18	18	18	17	17	17	16	28.2	31.3	47.6	-1	-1	-1
1/17/2019	6:38:06 PM	4	1977	19	19	19	18	18	18	18	18	16	17	17	17	28.2	31.3	47.6	-1	-1	-1
1/17/2019	6:38:06 PM	207	1978	19	19	19	19	18	18	18	18	16	17	17	17	28.2	31.3	47.6	-1	-1	-1
1/17/2019	6:38:06 PM	410	1979	18	19	18	19	18	18	18	18	17	17	17	16	28.2	31.3	47.6	-1	-1	-1
1/17/2019	6:38:06 PM	614	1980	19	19	19	18	18	18	18	18	17	17	17	17	28.2	31.3	47.6	-1	-1	-1
1/17/2019	6:38:06 PM	801	1981	19	18	19	19	18	18	18	18	16	17	17	17	28.2	31.3	47.6	-1	-1	-1
1/17/2019	6:38:07 PM	4	1982	19	19	18	19	18	18	18	18	16	17	17	16	28.2	31.3	47.6	-1	-1	-1
1/17/2019	6:38:07 PM	207	1983	19	19	19	18	18	18	18	18	17	17	17	16	28.2	31.3	47.6	-1	-1	-1
1/17/2019	6:38:07 PM	410	1984	19	19	18	18	18	18	18	18	16	17	17	17	28.2	31.3	47.6	-1	-1	-1
1/17/2019	6:38:07 PM	614	1985	19	19	18	19	18	18	18	18	17	17	17	17	28.2	31.3	47.6	-1	-1	-1
1/17/2019	6:38:07 PM	801	1986	18	19	19	19	18	18	18	17	17	16	17	16	28.2	31.3	47.6	-1	-1	-1
1/17/2019	6:38:08 PM	4	1987	19	19	19	19	18	18	18	18	16	17	17	17	28.2	31.3	47.6	-1	-1	-1
1/17/2019	6:38:08 PM	207	1988	19	19	18	19	18	18	18	18	17	17	17	17	28.2	31.3	47.6	-1	-1	-1
1/17/2019	6:38:08 PM	410	1989	19	19	19	18	18	17	18	18	17	17	17	16	28.2	31.3	87.0	-1	-1	-1
1/17/2019	6:38:08 PM	614	1990	19	19	18	19	18	18	18	18	16	17	17	16	28.2	31.3	87.0	-1	-1	-1
1/17/2019	6:38:08 PM	801	1991	18	19	19	19	18	18	18	18	17	17	17	16	28.2	31.3	87.0	-1	-1	-1
1/17/2019	6:38:09 PM	4	1992	19	19	19	18	18	17	18	18	16	17	17	17	28.2	31.3	87.0	-1	-1	-1
1/17/2019	6:38:09 PM	207	1993	19	19	19	19	18	18	18	18	16	17	17	17	28.2	31.3	87.0	-1	-1	-1
1/17/2019	6:38:09 PM	410	1994	18	19	19	19	18	18	18	18	17	17	17	16	28.2	31.3	87.0	-1	-1	-1
1/17/2019	6:38:09 PM	614	1995	19	19	19	18	18	18	18	18	16	17	17	17	28.2	31.3	87.0	-1	-1	-1
1/17/2019	6:38:09 PM	801	1996	19	19	18	18	18	18	17	18	16	17	17	17	28.2	31.3	87.0	-1	-1	-1
1/17/2019	6:38:10 PM	4	1997	19	19	18	18	18	18	18	18	17	17	17	16	28.2	31.3	87.0	-1	-1	-1
1/17/2019	6:38:10 PM	207	1998	19	19	19	19	18	18	18	18	16	17	17	17	28.2	31.3	87.0	-1	-1	-1
1/17/2019	6:38:10 PM	410	1999	18	19	18	19	18	18	18	18	16	17	17	17	28.2	31.3	87.0	-1	-1	-1
1/17/2019	6:38:10 PM	614	2000	19	19	19	18	18	18	18	18	16	17	17	17	28.2	31.3	87.0	-1	-1	-1
[truncated: 51,851 more rows]
