# Supplementary material for: Rapid metabolic shifts occur during the transition between hunger and satiety in Drosophila melanogaster
Source: Nat Commun. 2019 Sep 6;10:4052. doi: 10.1038/s41467-019-11933-z (PMC6731244; doi:10.1038/s41467-019-11933-z)
Supplement: Supplementary file 7 — Supplementary Data 4 [file 41467_2019_11933_MOESM7_ESM.zip › Fig5DFM_7.csv]

Date	Time	MSec	Sample	W1	W2	W3	W4	W5	W6	W7	W8	W9	W10	W11	W12	Temp	Humid	LUX	Dark	OptoCol1	OptoCol2
1/17/2019	6:31:31 PM	15	2	24	24	24	24	18	19	19	19	20	21	20	20	28.0	32.6	41.6	-1	-1	-1
1/17/2019	6:31:31 PM	203	3	24	24	24	24	18	18	19	18	20	20	20	21	28.0	32.6	41.6	-1	-1	-1
1/17/2019	6:31:31 PM	406	4	23	24	24	24	18	19	19	18	20	20	20	20	28.0	32.6	41.6	-1	-1	-1
1/17/2019	6:31:31 PM	609	5	24	24	24	24	18	18	19	18	20	21	20	20	28.0	32.6	41.6	-1	-1	-1
1/17/2019	6:31:31 PM	812	6	24	24	24	24	18	18	19	18	20	20	20	21	28.0	32.6	41.6	-1	-1	-1
1/17/2019	6:31:32 PM	15	7	23	24	24	24	18	18	19	18	21	20	21	20	28.0	32.6	41.6	-1	-1	-1
1/17/2019	6:31:32 PM	203	8	24	24	24	24	18	18	19	18	20	20	20	20	28.0	32.6	41.6	-1	-1	-1
1/17/2019	6:31:32 PM	406	9	23	24	24	24	18	19	19	18	20	20	20	20	28.0	32.6	41.6	-1	-1	-1
1/17/2019	6:31:32 PM	609	10	24	24	24	24	18	18	19	18	20	20	20	21	28.0	32.6	41.6	-1	-1	-1
1/17/2019	6:31:32 PM	812	11	23	24	24	24	18	19	19	18	20	20	20	20	28.0	32.6	41.6	-1	-1	-1
1/17/2019	6:31:33 PM	15	12	24	24	24	24	18	19	19	18	20	21	20	21	28.0	32.6	41.6	-1	-1	-1
1/17/2019	6:31:33 PM	203	13	23	24	24	24	18	18	19	18	20	20	20	20	28.0	32.6	41.6	-1	-1	-1
1/17/2019	6:31:33 PM	406	14	24	24	24	24	18	18	19	18	20	20	20	20	28.0	32.6	41.6	-1	-1	-1
1/17/2019	6:31:33 PM	609	15	24	24	24	24	18	19	19	18	20	20	20	20	28.0	32.7	84.5	-1	-1	-1
1/17/2019	6:31:33 PM	812	16	24	24	24	24	18	19	19	18	20	21	20	21	28.0	32.7	84.5	-1	-1	-1
1/17/2019	6:31:34 PM	15	17	24	24	24	24	18	19	19	18	21	20	20	20	28.0	32.7	84.5	-1	-1	-1
1/17/2019	6:31:34 PM	203	18	23	24	24	24	18	18	18	18	20	21	20	20	28.0	32.7	84.5	-1	-1	-1
1/17/2019	6:31:34 PM	406	19	23	24	24	24	18	18	19	18	20	20	20	20	28.0	32.7	84.5	-1	-1	-1
1/17/2019	6:31:34 PM	609	20	23	24	24	24	18	19	19	18	20	20	20	20	28.0	32.7	84.5	-1	-1	-1
1/17/2019	6:31:34 PM	812	21	24	24	24	24	18	18	19	18	20	21	20	21	28.0	32.7	84.5	-1	-1	-1
1/17/2019	6:31:35 PM	15	22	24	24	24	24	19	18	19	18	21	20	20	20	28.0	32.7	84.5	-1	-1	-1
1/17/2019	6:31:35 PM	203	23	23	24	24	24	18	18	19	18	20	20	20	21	28.0	32.7	84.5	-1	-1	-1
1/17/2019	6:31:35 PM	406	24	23	24	24	24	18	18	19	18	20	20	20	20	28.0	32.7	84.5	-1	-1	-1
1/17/2019	6:31:35 PM	609	25	24	24	24	24	18	19	19	18	20	21	20	20	28.0	32.7	84.5	-1	-1	-1
1/17/2019	6:31:35 PM	812	26	24	24	24	24	18	18	19	18	20	20	20	20	28.0	32.7	84.5	-1	-1	-1
1/17/2019	6:31:36 PM	15	27	24	24	24	24	18	19	19	19	20	20	20	20	28.0	32.7	84.5	-1	-1	-1
1/17/2019	6:31:36 PM	203	28	24	24	24	24	18	18	19	18	20	20	20	20	28.0	32.7	84.5	-1	-1	-1
1/17/2019	6:31:36 PM	406	29	23	24	24	24	18	19	19	18	20	20	20	20	28.0	32.7	84.5	-1	-1	-1
1/17/2019	6:31:36 PM	609	30	24	24	24	24	18	18	19	18	20	20	20	20	28.0	32.7	84.5	-1	-1	-1
1/17/2019	6:31:36 PM	812	31	23	24	24	24	18	19	19	18	20	20	20	20	28.0	32.7	84.5	-1	-1	-1
1/17/2019	6:31:37 PM	15	32	24	24	24	24	18	19	19	19	20	21	20	21	28.0	32.7	84.5	-1	-1	-1
1/17/2019	6:31:37 PM	203	33	23	24	24	24	18	19	19	18	20	20	20	20	28.0	32.7	84.5	-1	-1	-1
1/17/2019	6:31:37 PM	406	34	23	24	24	24	18	19	19	19	20	20	20	20	28.0	32.7	84.5	-1	-1	-1
1/17/2019	6:31:37 PM	609	35	24	24	24	24	18	19	19	18	20	20	20	20	28.0	32.7	84.5	-1	-1	-1
1/17/2019	6:31:37 PM	812	36	23	24	24	24	18	19	19	18	20	20	20	20	28.0	32.7	84.5	-1	-1	-1
1/17/2019	6:31:38 PM	15	37	24	24	24	24	18	19	19	19	20	21	20	21	28.0	32.7	84.5	-1	-1	-1
1/17/2019	6:31:38 PM	203	38	24	24	24	24	18	18	19	18	20	20	20	20	28.0	32.7	84.5	-1	-1	-1
1/17/2019	6:31:38 PM	406	39	23	24	24	24	18	19	19	18	20	20	20	20	28.0	32.7	84.5	-1	-1	-1
1/17/2019	6:31:38 PM	609	40	24	24	24	24	18	18	19	18	20	20	20	20	28.0	32.7	84.5	-1	-1	-1
1/17/2019	6:31:38 PM	812	41	23	24	24	24	18	19	19	18	20	20	20	20	28.0	32.7	84.5	-1	-1	-1
1/17/2019	6:31:39 PM	15	42	24	24	24	24	18	19	19	19	20	21	20	21	28.0	32.7	84.5	-1	-1	-1
1/17/2019	6:31:39 PM	203	43	23	24	24	24	18	18	19	18	20	20	20	20	28.0	32.7	84.5	-1	-1	-1
1/17/2019	6:31:39 PM	406	44	24	24	24	24	18	19	19	19	20	21	20	21	28.0	32.7	84.5	-1	-1	-1
1/17/2019	6:31:39 PM	609	45	24	24	24	24	18	18	19	18	20	20	20	20	28.0	32.7	84.5	-1	-1	-1
1/17/2019	6:31:39 PM	812	46	23	24	24	24	18	19	19	18	20	20	20	20	28.0	32.7	84.5	-1	-1	-1
1/17/2019	6:31:40 PM	15	47	24	24	24	24	18	18	19	18	20	21	20	21	28.0	32.7	84.5	-1	-1	-1
1/17/2019	6:31:40 PM	203	48	23	24	24	24	18	19	19	18	20	20	20	20	28.0	32.7	84.5	-1	-1	-1
1/17/2019	6:31:40 PM	406	49	24	24	24	24	18	19	19	18	20	20	20	21	28.0	32.7	84.5	-1	-1	-1
1/17/2019	6:31:40 PM	609	50	24	24	24	24	18	18	19	18	20	20	20	20	28.0	32.7	84.5	-1	-1	-1
1/17/2019	6:31:40 PM	812	51	23	24	24	24	18	19	19	18	20	20	20	20	28.0	32.7	84.5	-1	-1	-1
1/17/2019	6:31:41 PM	15	52	24	24	24	24	18	19	19	18	20	20	20	21	28.0	32.7	84.5	-1	-1	-1
1/17/2019	6:31:41 PM	203	53	23	24	24	24	18	18	19	18	20	20	20	20	28.0	32.7	84.5	-1	-1	-1
1/17/2019	6:31:41 PM	406	54	23	24	24	24	18	18	19	18	20	21	20	21	28.0	32.7	84.5	-1	-1	-1
1/17/2019	6:31:41 PM	609	55	24	24	24	24	18	18	19	18	20	20	20	21	28.0	32.7	84.5	-1	-1	-1
1/17/2019	6:31:41 PM	812	56	23	24	24	24	18	19	19	18	20	20	20	20	28.0	32.7	84.5	-1	-1	-1
1/17/2019	6:31:42 PM	15	57	24	24	24	24	18	19	19	18	20	21	20	21	28.0	32.8	87.3	-1	-1	-1
1/17/2019	6:31:42 PM	203	58	23	24	24	24	18	19	19	18	20	20	20	20	28.0	32.8	87.3	-1	-1	-1
1/17/2019	6:31:42 PM	406	59	23	24	24	24	18	19	19	19	20	21	20	21	28.0	32.8	87.3	-1	-1	-1
1/17/2019	6:31:42 PM	609	60	24	24	24	24	18	18	19	18	20	20	20	21	28.0	32.8	87.3	-1	-1	-1
1/17/2019	6:31:42 PM	812	61	23	24	24	24	18	19	19	18	20	20	20	20	28.0	32.8	87.3	-1	-1	-1
1/17/2019	6:31:43 PM	15	62	24	24	24	24	18	19	19	19	20	21	20	21	28.0	32.8	87.3	-1	-1	-1
1/17/2019	6:31:43 PM	203	63	24	24	24	24	18	18	19	18	20	20	20	20	28.0	32.8	87.3	-1	-1	-1
1/17/2019	6:31:43 PM	406	64	23	24	24	24	18	19	19	18	20	20	20	20	28.0	32.8	87.3	-1	-1	-1
1/17/2019	6:31:43 PM	609	65	24	24	24	24	18	18	19	19	20	21	20	21	28.0	32.8	87.3	-1	-1	-1
1/17/2019	6:31:43 PM	812	66	24	24	24	24	18	18	19	18	20	20	20	20	28.0	32.8	87.3	-1	-1	-1
1/17/2019	6:31:44 PM	15	67	23	25	24	24	18	19	19	18	20	20	20	20	28.0	32.8	87.3	-1	-1	-1
1/17/2019	6:31:44 PM	203	68	24	24	24	24	18	18	19	18	20	21	20	21	28.0	32.8	87.3	-1	-1	-1
1/17/2019	6:31:44 PM	406	69	24	24	24	24	18	18	19	18	20	20	20	20	28.0	32.8	87.3	-1	-1	-1
1/17/2019	6:31:44 PM	609	70	23	24	24	24	18	19	19	18	20	20	20	20	28.0	32.8	87.3	-1	-1	-1
1/17/2019	6:31:44 PM	812	71	24	24	24	24	18	19	19	18	20	21	20	21	28.0	32.8	87.3	-1	-1	-1
1/17/2019	6:31:45 PM	15	72	23	24	24	24	18	19	19	19	20	21	20	21	28.0	32.8	87.3	-1	-1	-1
1/17/2019	6:31:45 PM	203	73	23	24	24	24	18	19	19	18	20	20	20	20	28.0	32.8	87.3	-1	-1	-1
1/17/2019	6:31:45 PM	406	74	24	24	24	24	18	19	19	18	20	20	20	21	28.0	32.8	87.3	-1	-1	-1
1/17/2019	6:31:45 PM	609	75	23	24	24	24	18	19	19	18	20	20	20	20	28.0	32.8	87.3	-1	-1	-1
1/17/2019	6:31:45 PM	812	76	24	24	24	24	18	18	19	18	20	20	20	20	28.0	32.8	87.3	-1	-1	-1
1/17/2019	6:31:46 PM	15	77	24	24	24	24	18	19	19	18	20	21	20	21	28.0	32.8	87.3	-1	-1	-1
1/17/2019	6:31:46 PM	203	78	23	24	24	24	18	18	19	18	20	20	20	20	28.0	32.8	87.3	-1	-1	-1
1/17/2019	6:31:46 PM	406	79	24	24	24	24	18	18	19	18	20	21	20	21	28.0	32.8	87.3	-1	-1	-1
1/17/2019	6:31:46 PM	609	80	23	24	24	24	18	19	19	18	20	20	20	21	28.0	32.8	87.3	-1	-1	-1
1/17/2019	6:31:46 PM	812	81	24	24	24	24	18	19	19	18	20	20	20	20	28.0	32.8	87.3	-1	-1	-1
1/17/2019	6:31:47 PM	15	82	24	24	24	24	18	19	19	18	20	21	20	21	28.0	32.8	87.3	-1	-1	-1
1/17/2019	6:31:47 PM	203	83	23	24	24	24	18	19	19	18	20	20	20	20	28.0	32.8	87.3	-1	-1	-1
1/17/2019	6:31:47 PM	406	84	24	24	24	24	18	18	19	18	20	20	20	21	28.0	32.8	87.3	-1	-1	-1
1/17/2019	6:31:47 PM	609	85	23	24	24	24	18	19	19	18	20	20	20	20	28.0	32.8	87.3	-1	-1	-1
1/17/2019	6:31:47 PM	812	86	24	24	24	24	18	19	19	18	20	21	20	21	28.0	32.8	87.3	-1	-1	-1
1/17/2019	6:31:48 PM	15	87	23	24	24	24	18	19	19	18	20	20	20	20	28.0	32.8	87.3	-1	-1	-1
1/17/2019	6:31:48 PM	203	88	24	24	24	24	18	18	19	18	20	20	20	20	28.0	32.8	87.3	-1	-1	-1
1/17/2019	6:31:48 PM	406	89	24	24	24	24	18	19	19	18	20	20	20	21	28.0	32.8	87.3	-1	-1	-1
1/17/2019	6:31:48 PM	609	90	24	24	24	24	18	18	19	18	20	20	20	20	28.0	32.8	87.3	-1	-1	-1
1/17/2019	6:31:48 PM	812	91	24	24	24	24	18	19	19	18	20	20	20	21	28.0	32.8	87.3	-1	-1	-1
1/17/2019	6:31:49 PM	15	92	23	24	24	24	18	19	19	18	20	20	20	20	28.0	32.8	87.3	-1	-1	-1
1/17/2019	6:31:49 PM	203	93	24	24	24	24	18	18	19	18	20	20	20	20	28.0	32.8	87.3	-1	-1	-1
1/17/2019	6:31:49 PM	406	94	23	24	24	24	18	19	19	18	20	20	20	20	28.0	32.8	87.3	-1	-1	-1
1/17/2019	6:31:49 PM	609	95	24	24	24	24	18	19	19	18	20	21	20	20	28.0	32.8	87.3	-1	-1	-1
1/17/2019	6:31:49 PM	812	96	23	24	24	24	18	19	19	19	20	20	20	20	28.0	32.8	87.3	-1	-1	-1
1/17/2019	6:31:50 PM	15	97	24	24	24	24	18	18	19	18	20	20	20	21	28.0	32.8	87.3	-1	-1	-1
1/17/2019	6:31:50 PM	203	98	23	24	24	24	18	19	18	18	20	20	20	20	28.0	32.8	87.3	-1	-1	-1
1/17/2019	6:31:50 PM	406	99	24	24	24	24	18	18	19	18	20	20	20	20	28.0	32.8	87.4	-1	-1	-1
1/17/2019	6:31:50 PM	609	100	23	24	24	24	18	19	19	19	20	20	20	20	28.0	32.8	87.4	-1	-1	-1
1/17/2019	6:31:50 PM	812	101	24	24	24	24	18	18	19	18	20	20	20	20	28.0	32.8	87.4	-1	-1	-1
1/17/2019	6:31:51 PM	15	102	24	24	24	24	18	19	19	18	20	20	20	21	28.0	32.8	87.4	-1	-1	-1
1/17/2019	6:31:51 PM	203	103	23	24	24	24	18	18	19	18	20	20	20	20	28.0	32.8	87.4	-1	-1	-1
1/17/2019	6:31:51 PM	406	104	24	24	24	24	18	19	19	18	20	21	20	21	28.0	32.8	87.4	-1	-1	-1
1/17/2019	6:31:51 PM	609	105	24	24	24	24	18	18	19	18	20	20	20	20	28.0	32.8	87.4	-1	-1	-1
1/17/2019	6:31:51 PM	812	106	24	24	24	24	18	18	19	18	20	20	20	21	28.0	32.8	87.4	-1	-1	-1
1/17/2019	6:31:52 PM	15	107	23	24	24	24	18	18	19	18	20	20	20	20	28.0	32.8	87.4	-1	-1	-1
1/17/2019	6:31:52 PM	203	108	24	24	24	24	18	18	19	18	20	20	20	20	28.0	32.8	87.4	-1	-1	-1
1/17/2019	6:31:52 PM	406	109	23	24	24	24	18	19	19	18	20	20	20	20	28.0	32.8	87.4	-1	-1	-1
1/17/2019	6:31:52 PM	609	110	24	24	24	24	18	18	19	18	20	20	20	21	28.0	32.8	87.4	-1	-1	-1
1/17/2019	6:31:52 PM	812	111	23	24	24	24	18	19	19	19	20	20	20	20	28.0	32.8	87.4	-1	-1	-1
1/17/2019	6:31:53 PM	15	112	24	24	24	24	18	19	19	18	20	20	20	21	28.0	32.8	87.4	-1	-1	-1
1/17/2019	6:31:53 PM	203	113	24	24	24	24	18	18	19	18	20	20	20	20	28.0	32.8	87.4	-1	-1	-1
1/17/2019	6:31:53 PM	406	114	23	24	24	24	18	19	19	18	20	20	20	20	28.0	32.8	87.4	-1	-1	-1
1/17/2019	6:31:53 PM	609	115	24	24	24	24	18	19	19	19	20	20	20	21	28.0	32.8	87.4	-1	-1	-1
1/17/2019	6:31:53 PM	812	116	24	24	24	24	18	18	19	18	20	20	20	20	28.0	32.8	87.4	-1	-1	-1
1/17/2019	6:31:54 PM	15	117	23	24	24	24	18	19	19	18	20	20	20	20	28.0	32.8	87.4	-1	-1	-1
1/17/2019	6:31:54 PM	203	118	23	24	24	24	18	18	19	18	20	20	20	20	28.0	32.8	87.4	-1	-1	-1
1/17/2019	6:31:54 PM	406	119	23	24	24	24	18	19	19	19	20	21	20	21	28.0	32.8	87.4	-1	-1	-1
1/17/2019	6:31:54 PM	609	120	24	24	24	24	18	19	19	18	20	20	20	20	28.0	32.8	87.4	-1	-1	-1
1/17/2019	6:31:54 PM	812	121	24	24	24	24	18	19	19	18	20	21	20	21	28.0	32.8	87.4	-1	-1	-1
1/17/2019	6:31:55 PM	15	122	24	24	24	24	18	18	19	18	20	20	20	20	28.0	32.8	87.4	-1	-1	-1
1/17/2019	6:31:55 PM	203	123	24	24	24	24	18	18	19	18	20	20	20	20	28.0	32.8	87.4	-1	-1	-1
1/17/2019	6:31:55 PM	406	124	23	24	24	24	18	18	19	18	20	20	20	20	28.0	32.8	87.4	-1	-1	-1
1/17/2019	6:31:55 PM	609	125	24	24	24	24	18	19	19	19	20	20	20	21	28.0	32.8	87.4	-1	-1	-1
1/17/2019	6:31:55 PM	812	126	24	24	24	24	18	18	19	18	20	20	20	20	28.0	32.8	87.4	-1	-1	-1
1/17/2019	6:31:56 PM	15	127	23	24	24	24	18	19	19	18	20	20	20	20	28.0	32.8	87.4	-1	-1	-1
1/17/2019	6:31:56 PM	203	128	23	24	24	24	18	18	19	18	20	20	20	20	28.0	32.8	87.4	-1	-1	-1
1/17/2019	6:31:56 PM	406	129	24	24	24	24	18	19	19	18	20	20	20	20	28.0	32.8	87.4	-1	-1	-1
1/17/2019	6:31:56 PM	609	130	24	24	24	24	18	18	19	18	20	20	20	20	28.0	32.8	87.4	-1	-1	-1
1/17/2019	6:31:56 PM	812	131	23	24	24	24	18	19	19	18	20	20	20	20	28.0	32.8	87.4	-1	-1	-1
1/17/2019	6:31:57 PM	15	132	24	24	24	24	18	18	19	18	20	20	20	21	28.0	32.8	87.4	-1	-1	-1
1/17/2019	6:31:57 PM	203	133	23	24	24	24	18	18	19	18	20	20	20	20	28.0	32.8	87.4	-1	-1	-1
1/17/2019	6:31:57 PM	406	134	24	24	24	24	18	19	19	18	20	21	20	21	28.0	32.8	87.4	-1	-1	-1
1/17/2019	6:31:57 PM	609	135	24	24	24	24	18	18	19	18	20	20	20	20	28.0	32.8	87.4	-1	-1	-1
1/17/2019	6:31:57 PM	812	136	24	24	24	24	18	18	19	18	20	20	20	21	28.0	32.8	87.4	-1	-1	-1
1/17/2019	6:31:58 PM	15	137	23	24	24	24	18	18	19	18	20	20	20	20	28.0	32.8	87.4	-1	-1	-1
1/17/2019	6:31:58 PM	203	138	24	24	24	24	18	18	19	18	20	20	20	20	28.0	32.8	87.4	-1	-1	-1
1/17/2019	6:31:58 PM	406	139	23	24	24	24	18	19	19	18	20	20	20	20	28.0	32.8	87.4	-1	-1	-1
1/17/2019	6:31:58 PM	609	140	24	24	24	24	18	18	18	18	20	20	20	20	28.0	32.8	87.4	-1	-1	-1
1/17/2019	6:31:58 PM	812	141	24	24	24	24	18	19	18	18	20	20	20	21	28.0	32.7	86.9	-1	-1	-1
1/17/2019	6:31:59 PM	15	142	24	24	24	24	18	18	19	18	20	20	20	20	28.0	32.7	86.9	-1	-1	-1
1/17/2019	6:31:59 PM	203	143	24	24	24	24	18	19	19	18	20	20	20	21	28.0	32.7	86.9	-1	-1	-1
1/17/2019	6:31:59 PM	406	144	24	24	24	24	18	18	19	18	20	20	20	20	28.0	32.7	86.9	-1	-1	-1
1/17/2019	6:31:59 PM	609	145	24	24	24	24	18	19	19	18	20	21	20	21	28.0	32.7	86.9	-1	-1	-1
1/17/2019	6:31:59 PM	812	146	23	24	24	24	18	19	19	18	20	20	20	20	28.0	32.7	86.9	-1	-1	-1
1/17/2019	6:32:00 PM	15	147	23	24	24	24	18	19	19	18	20	21	20	21	28.0	32.7	86.9	-1	-1	-1
1/17/2019	6:32:00 PM	203	148	23	24	24	24	18	18	19	18	20	20	20	20	28.0	32.7	86.9	-1	-1	-1
1/17/2019	6:32:00 PM	406	149	24	24	24	24	18	19	19	18	20	21	20	21	28.0	32.7	86.9	-1	-1	-1
1/17/2019	6:32:00 PM	609	150	23	24	24	24	18	19	19	18	20	20	20	20	28.0	32.7	86.9	-1	-1	-1
1/17/2019	6:32:00 PM	812	151	24	24	24	24	18	19	19	19	20	21	20	20	28.0	32.7	86.9	-1	-1	-1
1/17/2019	6:32:01 PM	15	152	23	24	24	24	18	19	19	18	20	20	20	20	28.0	32.7	86.9	-1	-1	-1
1/17/2019	6:32:01 PM	203	153	24	24	24	24	18	18	19	18	20	20	20	20	28.0	32.7	86.9	-1	-1	-1
1/17/2019	6:32:01 PM	406	154	23	24	24	24	18	18	19	18	20	20	20	20	28.0	32.7	86.9	-1	-1	-1
1/17/2019	6:32:01 PM	609	155	24	24	24	24	18	19	19	18	20	21	20	21	28.0	32.7	86.9	-1	-1	-1
1/17/2019	6:32:01 PM	812	156	23	24	24	24	18	19	19	18	20	20	21	20	28.0	32.7	86.9	-1	-1	-1
1/17/2019	6:32:02 PM	15	157	24	24	24	24	18	19	19	18	20	21	20	21	28.0	32.7	86.9	-1	-1	-1
1/17/2019	6:32:02 PM	203	158	23	24	24	24	18	18	19	18	20	20	20	20	28.0	32.7	86.9	-1	-1	-1
1/17/2019	6:32:02 PM	406	159	24	24	24	24	18	19	19	19	20	21	20	21	28.0	32.7	86.9	-1	-1	-1
1/17/2019	6:32:02 PM	609	160	23	24	24	24	18	19	19	18	20	20	20	20	28.0	32.7	86.9	-1	-1	-1
1/17/2019	6:32:02 PM	812	161	24	24	24	24	18	19	19	18	20	21	20	20	28.0	32.7	86.9	-1	-1	-1
1/17/2019	6:32:03 PM	15	162	23	24	24	24	18	18	19	18	20	20	20	20	28.0	32.7	86.9	-1	-1	-1
1/17/2019	6:32:03 PM	203	163	24	24	24	24	18	18	19	18	20	20	20	20	28.0	32.7	86.9	-1	-1	-1
1/17/2019	6:32:03 PM	406	164	24	24	24	24	18	18	19	18	20	20	20	20	28.0	32.7	86.9	-1	-1	-1
1/17/2019	6:32:03 PM	609	165	24	24	24	24	18	19	18	19	20	21	20	20	28.0	32.7	86.9	-1	-1	-1
1/17/2019	6:32:03 PM	812	166	24	24	24	24	18	18	19	18	20	20	20	21	28.0	32.7	86.9	-1	-1	-1
1/17/2019	6:32:04 PM	15	167	23	24	24	24	18	18	19	18	20	20	20	20	28.0	32.7	86.9	-1	-1	-1
1/17/2019	6:32:04 PM	203	168	24	24	24	24	18	18	19	18	20	20	20	20	28.0	32.7	86.9	-1	-1	-1
1/17/2019	6:32:04 PM	406	169	23	24	24	24	18	18	19	18	20	20	20	20	28.0	32.7	86.9	-1	-1	-1
1/17/2019	6:32:04 PM	609	170	24	24	24	24	18	18	19	18	20	20	20	20	28.0	32.7	86.9	-1	-1	-1
1/17/2019	6:32:04 PM	812	171	23	24	24	24	18	18	19	18	20	20	20	20	28.0	32.7	86.9	-1	-1	-1
1/17/2019	6:32:05 PM	15	172	24	24	24	24	18	18	19	18	20	20	20	21	28.0	32.7	86.9	-1	-1	-1
1/17/2019	6:32:05 PM	203	173	24	24	24	24	18	19	18	18	20	20	20	20	28.0	32.7	86.9	-1	-1	-1
1/17/2019	6:32:05 PM	406	174	24	24	24	24	18	18	19	18	20	21	20	21	28.0	32.7	86.9	-1	-1	-1
1/17/2019	6:32:05 PM	609	175	24	24	24	24	18	19	18	18	20	20	20	20	28.0	32.7	86.9	-1	-1	-1
1/17/2019	6:32:05 PM	812	176	24	24	24	24	18	18	19	18	20	20	20	20	28.0	32.7	86.9	-1	-1	-1
1/17/2019	6:32:06 PM	15	177	23	24	24	24	18	19	19	18	20	20	20	20	28.0	32.7	86.9	-1	-1	-1
1/17/2019	6:32:06 PM	203	178	24	24	24	24	18	18	19	18	20	20	20	20	28.0	32.7	86.9	-1	-1	-1
1/17/2019	6:32:06 PM	406	179	23	24	24	24	18	19	19	18	20	20	20	20	28.0	32.7	86.9	-1	-1	-1
1/17/2019	6:32:06 PM	609	180	24	24	24	24	18	19	19	18	20	21	20	21	28.0	32.7	86.9	-1	-1	-1
1/17/2019	6:32:06 PM	812	181	24	24	24	24	18	18	19	18	20	20	20	20	28.0	32.7	86.9	-1	-1	-1
1/17/2019	6:32:07 PM	15	182	23	24	24	24	18	19	18	19	20	20	20	20	28.0	32.7	86.9	-1	-1	-1
1/17/2019	6:32:07 PM	203	183	24	24	24	24	18	18	19	18	20	20	20	20	28.0	32.7	86.7	-1	-1	-1
1/17/2019	6:32:07 PM	406	184	24	24	24	24	18	19	19	18	20	21	20	20	28.0	32.7	86.7	-1	-1	-1
1/17/2019	6:32:07 PM	609	185	24	24	24	24	18	18	19	18	20	20	20	20	28.0	32.7	86.7	-1	-1	-1
1/17/2019	6:32:07 PM	812	186	23	24	24	24	18	18	19	18	20	20	20	20	28.0	32.7	86.7	-1	-1	-1
1/17/2019	6:32:08 PM	15	187	24	24	24	24	18	19	19	18	20	21	20	21	28.0	32.7	86.7	-1	-1	-1
1/17/2019	6:32:08 PM	203	188	23	24	24	24	18	19	19	18	20	20	20	20	28.0	32.7	86.7	-1	-1	-1
1/17/2019	6:32:08 PM	406	189	24	24	24	24	18	19	19	19	20	21	20	21	28.0	32.7	86.7	-1	-1	-1
1/17/2019	6:32:08 PM	609	190	24	24	24	24	18	18	19	18	20	20	20	20	28.0	32.7	86.7	-1	-1	-1
1/17/2019	6:32:08 PM	812	191	23	24	23	24	18	19	18	18	20	20	20	20	28.0	32.7	86.7	-1	-1	-1
1/17/2019	6:32:09 PM	15	192	24	24	24	24	18	19	19	18	20	20	20	20	28.0	32.7	86.7	-1	-1	-1
1/17/2019	6:32:09 PM	203	193	24	24	24	24	18	19	19	18	20	20	20	20	28.0	32.7	86.7	-1	-1	-1
1/17/2019	6:32:09 PM	406	194	24	24	24	24	18	18	19	18	20	21	20	21	28.0	32.7	86.7	-1	-1	-1
1/17/2019	6:32:09 PM	609	195	23	24	24	24	18	19	19	18	20	20	20	20	28.0	32.7	86.7	-1	-1	-1
1/17/2019	6:32:09 PM	812	196	23	24	24	24	18	18	19	18	20	20	20	20	28.0	32.7	86.7	-1	-1	-1
1/17/2019	6:32:10 PM	15	197	24	24	24	24	18	18	19	18	20	20	20	21	28.0	32.7	86.7	-1	-1	-1
1/17/2019	6:32:10 PM	203	198	23	24	24	24	18	19	19	18	20	20	20	20	28.0	32.7	86.7	-1	-1	-1
1/17/2019	6:32:10 PM	406	199	24	24	24	24	18	19	19	18	20	21	20	21	28.0	32.7	86.7	-1	-1	-1
1/17/2019	6:32:10 PM	609	200	23	24	24	24	18	19	19	18	20	20	20	21	28.0	32.7	86.7	-1	-1	-1
1/17/2019	6:32:10 PM	812	201	24	24	24	24	18	18	19	18	20	20	20	20	28.0	32.7	86.7	-1	-1	-1
1/17/2019	6:32:11 PM	15	202	23	24	24	24	18	19	18	18	20	20	20	21	28.0	32.7	86.7	-1	-1	-1
1/17/2019	6:32:11 PM	203	203	23	24	24	24	18	19	19	18	20	20	20	20	28.0	32.7	86.7	-1	-1	-1
1/17/2019	6:32:11 PM	406	204	24	24	24	24	18	18	19	18	20	21	20	21	28.0	32.7	86.7	-1	-1	-1
1/17/2019	6:32:11 PM	606	205	23	24	24	24	18	19	19	18	20	20	20	20	28.0	32.7	86.7	-1	-1	-1
1/17/2019	6:32:11 PM	809	206	24	24	24	24	18	18	19	18	20	21	20	20	28.0	32.7	86.7	-1	-1	-1
1/17/2019	6:32:12 PM	13	207	23	24	24	24	18	18	19	18	20	20	20	20	28.0	32.7	86.7	-1	-1	-1
1/17/2019	6:32:12 PM	216	208	24	24	24	24	18	18	19	18	20	20	20	20	28.0	32.7	86.7	-1	-1	-1
1/17/2019	6:32:12 PM	403	209	23	24	24	24	18	19	19	18	20	20	20	21	28.0	32.7	86.7	-1	-1	-1
1/17/2019	6:32:12 PM	606	210	24	24	24	24	18	18	19	18	20	20	20	20	28.0	32.7	86.7	-1	-1	-1
1/17/2019	6:32:12 PM	809	211	23	24	24	24	18	18	19	18	20	20	20	20	28.0	32.7	86.7	-1	-1	-1
1/17/2019	6:32:13 PM	6	212	24	24	24	24	18	18	19	18	20	20	20	21	28.0	32.7	86.7	-1	-1	-1
1/17/2019	6:32:13 PM	209	213	24	24	24	24	18	19	19	18	20	20	20	20	28.0	32.7	86.7	-1	-1	-1
1/17/2019	6:32:13 PM	412	214	24	24	24	24	18	18	19	18	20	20	20	21	28.0	32.7	86.7	-1	-1	-1
1/17/2019	6:32:13 PM	615	215	23	24	24	24	18	18	19	18	20	20	20	20	28.0	32.7	86.7	-1	-1	-1
1/17/2019	6:32:13 PM	814	216	24	24	24	24	18	18	19	18	20	20	20	20	28.0	32.7	86.7	-1	-1	-1
1/17/2019	6:32:14 PM	2	217	24	24	24	24	18	19	19	19	20	21	20	21	28.0	32.7	86.7	-1	-1	-1
1/17/2019	6:32:14 PM	205	218	24	24	24	24	18	19	19	18	20	20	20	20	28.0	32.7	86.7	-1	-1	-1
1/17/2019	6:32:14 PM	408	219	24	24	24	24	18	19	19	19	20	20	20	21	28.0	32.7	86.7	-1	-1	-1
1/17/2019	6:32:14 PM	611	220	24	24	24	24	18	18	19	18	20	20	20	20	28.0	32.7	86.7	-1	-1	-1
1/17/2019	6:32:14 PM	814	221	23	24	24	24	18	19	18	18	20	20	20	20	28.0	32.7	86.7	-1	-1	-1
1/17/2019	6:32:15 PM	2	222	24	24	24	24	18	18	19	18	20	20	20	20	28.0	32.7	86.7	-1	-1	-1
1/17/2019	6:32:15 PM	205	223	23	24	24	24	18	19	19	18	20	20	20	20	28.0	32.7	86.7	-1	-1	-1
1/17/2019	6:32:15 PM	408	224	24	24	24	24	18	18	19	18	20	21	20	20	28.0	32.7	86.7	-1	-1	-1
1/17/2019	6:32:15 PM	611	225	23	24	24	24	18	18	19	18	20	20	20	20	28.0	32.7	87.0	-1	-1	-1
1/17/2019	6:32:15 PM	814	226	24	24	24	24	18	18	19	18	20	21	20	21	28.0	32.7	87.0	-1	-1	-1
1/17/2019	6:32:16 PM	2	227	24	24	24	24	18	19	19	18	20	20	20	20	28.0	32.7	87.0	-1	-1	-1
1/17/2019	6:32:16 PM	205	228	24	24	24	24	18	19	19	19	20	21	20	21	28.0	32.7	87.0	-1	-1	-1
1/17/2019	6:32:16 PM	408	229	24	24	24	24	18	19	19	18	20	20	20	20	28.0	32.7	87.0	-1	-1	-1
1/17/2019	6:32:16 PM	611	230	23	24	24	24	18	19	19	18	20	20	20	20	28.0	32.7	87.0	-1	-1	-1
1/17/2019	6:32:16 PM	814	231	24	24	24	24	18	18	19	18	20	20	20	20	28.0	32.7	87.0	-1	-1	-1
1/17/2019	6:32:17 PM	2	232	24	24	24	24	18	19	19	19	20	21	20	20	28.0	32.7	87.0	-1	-1	-1
1/17/2019	6:32:17 PM	205	233	24	24	24	24	18	18	19	18	21	20	20	20	28.0	32.7	87.0	-1	-1	-1
1/17/2019	6:32:17 PM	408	234	24	24	24	24	18	19	19	18	20	21	20	20	28.0	32.7	87.0	-1	-1	-1
1/17/2019	6:32:17 PM	611	235	24	24	24	24	18	18	19	18	20	20	20	21	28.0	32.7	87.0	-1	-1	-1
1/17/2019	6:32:17 PM	814	236	23	24	24	24	18	19	19	18	20	20	20	20	28.0	32.7	87.0	-1	-1	-1
1/17/2019	6:32:18 PM	2	237	24	24	24	24	18	18	19	18	20	20	20	21	28.0	32.7	87.0	-1	-1	-1
1/17/2019	6:32:18 PM	205	238	23	24	24	24	18	19	19	18	20	20	20	20	28.0	32.7	87.0	-1	-1	-1
1/17/2019	6:32:18 PM	408	239	24	24	24	24	18	19	19	18	20	21	20	21	28.0	32.7	87.0	-1	-1	-1
1/17/2019	6:32:18 PM	611	240	23	24	24	24	18	18	19	18	20	20	20	20	28.0	32.7	87.0	-1	-1	-1
1/17/2019	6:32:18 PM	814	241	23	24	24	24	18	18	19	19	20	21	20	20	28.0	32.7	87.0	-1	-1	-1
1/17/2019	6:32:19 PM	2	242	23	24	24	24	18	19	19	18	20	20	20	20	28.0	32.7	87.0	-1	-1	-1
1/17/2019	6:32:19 PM	205	243	24	24	24	24	18	19	19	18	20	20	20	21	28.0	32.7	87.0	-1	-1	-1
1/17/2019	6:32:19 PM	408	244	24	24	24	24	18	18	19	18	20	20	20	20	28.0	32.7	87.0	-1	-1	-1
1/17/2019	6:32:19 PM	611	245	23	24	24	24	18	19	19	18	20	20	20	20	28.0	32.7	87.0	-1	-1	-1
1/17/2019	6:32:19 PM	814	246	24	24	24	24	18	18	19	18	20	20	20	21	28.0	32.7	87.0	-1	-1	-1
1/17/2019	6:32:20 PM	2	247	23	24	24	24	18	19	19	18	20	20	20	20	28.0	32.7	87.0	-1	-1	-1
1/17/2019	6:32:20 PM	205	248	24	24	24	24	18	19	19	18	20	20	20	21	28.0	32.7	87.0	-1	-1	-1
1/17/2019	6:32:20 PM	408	249	23	24	24	24	18	18	19	18	21	20	20	20	28.0	32.7	87.0	-1	-1	-1
1/17/2019	6:32:20 PM	611	250	24	24	24	24	18	19	19	19	20	20	20	20	28.0	32.7	87.0	-1	-1	-1
1/17/2019	6:32:20 PM	814	251	24	24	24	24	18	19	19	18	20	20	20	20	28.0	32.7	87.0	-1	-1	-1
1/17/2019	6:32:21 PM	2	252	24	24	24	24	18	18	19	18	20	21	20	21	28.0	32.7	87.0	-1	-1	-1
1/17/2019	6:32:21 PM	205	253	24	24	24	24	18	18	19	18	20	20	20	20	28.0	32.7	87.0	-1	-1	-1
1/17/2019	6:32:21 PM	408	254	24	24	24	24	18	19	19	18	20	20	21	20	28.0	32.7	87.0	-1	-1	-1
1/17/2019	6:32:21 PM	611	255	24	24	24	24	18	19	19	18	20	21	20	20	28.0	32.7	87.0	-1	-1	-1
1/17/2019	6:32:21 PM	814	256	24	24	24	24	18	18	19	18	20	20	20	20	28.0	32.7	87.0	-1	-1	-1
1/17/2019	6:32:22 PM	2	257	24	24	24	24	18	19	19	18	20	21	20	21	28.0	32.7	87.0	-1	-1	-1
1/17/2019	6:32:22 PM	205	258	24	24	24	24	18	18	19	18	20	20	20	20	28.0	32.7	87.0	-1	-1	-1
1/17/2019	6:32:22 PM	408	259	23	24	24	24	18	19	19	18	20	20	20	20	28.0	32.7	87.0	-1	-1	-1
1/17/2019	6:32:22 PM	611	260	24	24	24	24	18	18	19	18	20	21	20	21	28.0	32.7	87.0	-1	-1	-1
1/17/2019	6:32:22 PM	814	261	24	24	24	24	18	18	19	18	20	20	20	20	28.0	32.7	87.0	-1	-1	-1
1/17/2019	6:32:23 PM	2	262	24	24	24	24	18	19	19	19	20	21	20	20	28.0	32.7	87.0	-1	-1	-1
1/17/2019	6:32:23 PM	205	263	24	24	24	24	18	18	19	18	20	20	20	21	28.0	32.7	87.0	-1	-1	-1
1/17/2019	6:32:23 PM	408	264	23	24	24	24	18	19	19	18	20	21	20	20	28.0	32.7	87.0	-1	-1	-1
1/17/2019	6:32:23 PM	611	265	24	24	24	24	18	18	19	18	20	21	20	20	28.0	32.7	87.0	-1	-1	-1
1/17/2019	6:32:23 PM	814	266	23	24	24	24	18	19	19	18	20	20	20	20	28.0	32.7	87.0	-1	-1	-1
1/17/2019	6:32:24 PM	2	267	24	24	24	24	18	18	19	18	20	20	20	20	28.0	32.6	85.2	-1	-1	-1
1/17/2019	6:32:24 PM	205	268	24	24	24	24	18	19	19	18	20	20	20	20	28.0	32.6	85.2	-1	-1	-1
1/17/2019	6:32:24 PM	408	269	24	24	24	24	18	18	19	18	20	20	20	20	28.0	32.6	85.2	-1	-1	-1
1/17/2019	6:32:24 PM	611	270	23	24	24	24	18	19	19	18	20	20	20	20	28.0	32.6	85.2	-1	-1	-1
1/17/2019	6:32:24 PM	814	271	24	24	24	24	18	19	19	19	20	21	20	21	28.0	32.6	85.2	-1	-1	-1
1/17/2019	6:32:25 PM	2	272	24	24	24	24	18	19	19	19	20	21	20	21	28.0	32.6	85.2	-1	-1	-1
1/17/2019	6:32:25 PM	205	273	24	24	24	24	18	18	19	18	20	20	20	21	28.0	32.6	85.2	-1	-1	-1
1/17/2019	6:32:25 PM	408	274	23	24	24	24	18	19	19	18	20	20	20	20	28.0	32.6	85.2	-1	-1	-1
1/17/2019	6:32:25 PM	611	275	24	24	24	24	18	18	19	18	20	21	20	21	28.0	32.6	85.2	-1	-1	-1
1/17/2019	6:32:25 PM	814	276	24	24	24	24	18	18	19	18	20	20	20	20	28.0	32.6	85.2	-1	-1	-1
1/17/2019	6:32:26 PM	2	277	24	24	24	24	18	19	19	18	20	21	20	21	28.0	32.6	85.2	-1	-1	-1
1/17/2019	6:32:26 PM	205	278	24	24	24	24	18	19	19	18	20	20	20	20	28.0	32.6	85.2	-1	-1	-1
1/17/2019	6:32:26 PM	408	279	23	24	24	24	18	19	19	18	20	20	20	20	28.0	32.6	85.2	-1	-1	-1
1/17/2019	6:32:26 PM	611	280	24	24	24	24	18	18	19	18	20	20	20	21	28.0	32.6	85.2	-1	-1	-1
1/17/2019	6:32:26 PM	814	281	23	24	24	24	18	19	19	18	20	20	20	20	28.0	32.6	85.2	-1	-1	-1
1/17/2019	6:32:27 PM	2	282	24	24	24	24	18	18	19	18	20	20	20	20	28.0	32.6	85.2	-1	-1	-1
1/17/2019	6:32:27 PM	205	283	23	24	24	24	18	18	19	18	20	20	20	20	28.0	32.6	85.2	-1	-1	-1
1/17/2019	6:32:27 PM	408	284	24	24	24	24	18	18	19	18	20	21	20	21	28.0	32.6	85.2	-1	-1	-1
1/17/2019	6:32:27 PM	611	285	23	24	24	24	18	18	19	18	20	20	20	20	28.0	32.6	85.2	-1	-1	-1
1/17/2019	6:32:27 PM	814	286	23	24	24	24	18	19	19	19	20	21	20	20	28.0	32.6	85.2	-1	-1	-1
1/17/2019	6:32:28 PM	2	287	24	24	24	24	18	18	19	18	21	21	20	20	28.0	32.6	85.2	-1	-1	-1
1/17/2019	6:32:28 PM	205	288	23	24	24	24	18	19	19	18	20	20	20	20	28.0	32.6	85.2	-1	-1	-1
1/17/2019	6:32:28 PM	408	289	24	24	24	24	18	18	19	18	20	21	20	21	28.0	32.6	85.2	-1	-1	-1
1/17/2019	6:32:28 PM	611	290	24	24	24	24	18	19	19	18	20	20	20	20	28.0	32.6	85.2	-1	-1	-1
1/17/2019	6:32:28 PM	814	291	24	24	24	24	18	19	19	19	20	21	20	21	28.0	32.6	85.2	-1	-1	-1
1/17/2019	6:32:29 PM	2	292	24	24	24	24	18	19	19	18	20	20	20	20	28.0	32.6	85.2	-1	-1	-1
1/17/2019	6:32:29 PM	205	293	23	24	23	24	18	19	19	18	20	20	20	20	28.0	32.6	85.2	-1	-1	-1
1/17/2019	6:32:29 PM	408	294	24	24	24	24	18	18	19	19	20	21	20	21	28.0	32.6	85.2	-1	-1	-1
1/17/2019	6:32:29 PM	611	295	24	24	24	24	18	18	19	18	20	20	20	20	28.0	32.6	85.2	-1	-1	-1
1/17/2019	6:32:29 PM	814	296	24	24	24	24	18	19	19	19	20	20	20	21	28.0	32.6	85.2	-1	-1	-1
1/17/2019	6:32:30 PM	2	297	24	24	24	24	18	19	19	18	20	20	20	20	28.0	32.6	85.2	-1	-1	-1
1/17/2019	6:32:30 PM	205	298	23	24	24	24	18	19	19	18	20	20	20	20	28.0	32.6	85.2	-1	-1	-1
1/17/2019	6:32:30 PM	408	299	24	24	24	24	18	18	19	18	20	20	20	21	28.0	32.6	85.2	-1	-1	-1
1/17/2019	6:32:30 PM	611	300	23	24	24	24	18	19	19	18	20	20	20	20	28.0	32.6	85.2	-1	-1	-1
1/17/2019	6:32:30 PM	815	301	24	24	24	24	18	19	19	19	20	21	20	21	28.0	32.6	85.2	-1	-1	-1
1/17/2019	6:32:31 PM	2	302	23	24	24	24	18	19	19	18	21	20	20	20	28.0	32.6	85.2	-1	-1	-1
1/17/2019	6:32:31 PM	205	303	23	24	24	24	18	19	19	19	20	21	20	20	28.0	32.6	85.2	-1	-1	-1
1/17/2019	6:32:31 PM	408	304	24	24	24	24	18	18	19	18	20	20	20	20	28.0	32.6	85.2	-1	-1	-1
1/17/2019	6:32:31 PM	611	305	23	24	24	24	18	19	19	18	20	20	20	20	28.0	32.6	85.2	-1	-1	-1
1/17/2019	6:32:31 PM	815	306	24	24	24	24	18	19	19	18	20	21	20	21	28.0	32.6	85.2	-1	-1	-1
1/17/2019	6:32:32 PM	2	307	24	24	24	24	18	18	19	18	20	20	20	20	28.0	32.6	85.2	-1	-1	-1
1/17/2019	6:32:32 PM	205	308	24	24	24	24	18	19	19	19	20	21	20	20	28.0	32.6	85.2	-1	-1	-1
1/17/2019	6:32:32 PM	408	309	24	24	24	24	18	18	19	18	20	21	20	20	28.0	32.6	87.3	-1	-1	-1
1/17/2019	6:32:32 PM	611	310	24	24	24	24	18	19	19	18	20	20	20	20	28.0	32.6	87.3	-1	-1	-1
1/17/2019	6:32:32 PM	815	311	23	24	24	24	18	19	19	18	20	20	20	20	28.0	32.6	87.3	-1	-1	-1
1/17/2019	6:32:33 PM	2	312	24	24	24	24	18	19	19	18	20	20	20	20	28.0	32.6	87.3	-1	-1	-1
1/17/2019	6:32:33 PM	205	313	23	24	24	24	18	18	19	18	20	20	20	20	28.0	32.6	87.3	-1	-1	-1
1/17/2019	6:32:33 PM	408	314	24	24	24	24	18	18	19	18	20	21	20	21	28.0	32.6	87.3	-1	-1	-1
1/17/2019	6:32:33 PM	611	315	24	24	24	24	18	18	19	18	20	20	20	21	28.0	32.6	87.3	-1	-1	-1
1/17/2019	6:32:33 PM	814	316	23	24	24	24	18	18	19	19	20	21	20	20	28.0	32.6	87.3	-1	-1	-1
1/17/2019	6:32:34 PM	2	317	24	24	24	24	18	18	19	18	20	20	20	21	28.0	32.6	87.3	-1	-1	-1
1/17/2019	6:32:34 PM	205	318	23	24	24	24	18	18	19	18	20	20	20	20	28.0	32.6	87.3	-1	-1	-1
1/17/2019	6:32:34 PM	408	319	24	24	24	24	18	19	19	19	20	21	20	20	28.0	32.6	87.3	-1	-1	-1
1/17/2019	6:32:34 PM	611	320	24	24	24	24	18	19	19	18	20	20	20	21	28.0	32.6	87.3	-1	-1	-1
1/17/2019	6:32:34 PM	814	321	23	24	24	24	18	18	19	18	20	20	20	20	28.0	32.6	87.3	-1	-1	-1
1/17/2019	6:32:35 PM	2	322	24	24	24	24	18	18	19	19	20	21	20	21	28.0	32.6	87.3	-1	-1	-1
1/17/2019	6:32:35 PM	221	323	24	24	24	24	18	18	19	18	20	20	20	21	28.0	32.6	87.3	-1	-1	-1
1/17/2019	6:32:35 PM	408	324	23	24	24	24	18	18	19	18	20	20	20	20	28.0	32.6	87.3	-1	-1	-1
1/17/2019	6:32:35 PM	611	325	23	24	24	24	18	19	19	19	20	20	20	20	28.0	32.6	87.3	-1	-1	-1
1/17/2019	6:32:35 PM	814	326	24	24	24	24	18	19	19	19	20	21	20	21	28.0	32.6	87.3	-1	-1	-1
1/17/2019	6:32:36 PM	2	327	24	24	24	24	18	19	19	18	20	20	20	20	28.0	32.6	87.3	-1	-1	-1
1/17/2019	6:32:36 PM	205	328	24	24	24	24	18	18	19	18	20	20	20	20	28.0	32.6	87.3	-1	-1	-1
1/17/2019	6:32:36 PM	408	329	23	24	24	24	18	19	19	19	20	20	20	20	28.0	32.6	87.3	-1	-1	-1
1/17/2019	6:32:36 PM	611	330	24	24	24	24	18	19	19	18	20	20	20	21	28.0	32.6	87.3	-1	-1	-1
1/17/2019	6:32:36 PM	814	331	23	24	24	24	18	19	19	18	20	20	20	20	28.0	32.6	87.3	-1	-1	-1
1/17/2019	6:32:37 PM	2	332	24	24	24	24	18	19	19	18	20	20	20	20	28.0	32.6	87.3	-1	-1	-1
1/17/2019	6:32:37 PM	205	333	23	24	24	24	18	19	19	19	20	21	20	20	28.0	32.6	87.3	-1	-1	-1
1/17/2019	6:32:37 PM	408	334	24	24	24	24	18	18	19	18	20	21	20	20	28.0	32.6	87.3	-1	-1	-1
1/17/2019	6:32:37 PM	611	335	23	24	24	24	18	19	19	19	20	20	20	20	28.0	32.6	87.3	-1	-1	-1
1/17/2019	6:32:37 PM	814	336	24	24	24	24	18	18	19	18	20	20	20	20	28.0	32.6	87.3	-1	-1	-1
1/17/2019	6:32:38 PM	2	337	24	24	24	24	18	19	19	19	20	21	20	21	28.0	32.6	87.3	-1	-1	-1
1/17/2019	6:32:38 PM	205	338	23	24	24	24	18	18	19	18	20	20	20	20	28.0	32.6	87.3	-1	-1	-1
1/17/2019	6:32:38 PM	408	339	23	24	24	24	18	19	19	18	20	21	20	20	28.0	32.6	87.3	-1	-1	-1
1/17/2019	6:32:38 PM	611	340	24	24	24	24	18	18	19	18	20	20	20	20	28.0	32.6	87.3	-1	-1	-1
1/17/2019	6:32:38 PM	814	341	24	24	24	24	18	19	19	18	20	20	20	20	28.0	32.6	87.3	-1	-1	-1
1/17/2019	6:32:39 PM	2	342	24	24	24	24	18	19	19	18	20	20	20	21	28.0	32.6	87.3	-1	-1	-1
1/17/2019	6:32:39 PM	205	343	23	24	24	24	18	18	19	18	20	20	20	20	28.0	32.6	87.3	-1	-1	-1
1/17/2019	6:32:39 PM	408	344	24	24	24	24	18	18	19	18	20	21	20	21	28.0	32.6	87.3	-1	-1	-1
1/17/2019	6:32:39 PM	611	345	23	24	24	24	18	19	19	19	20	20	20	20	28.0	32.6	87.3	-1	-1	-1
1/17/2019	6:32:39 PM	814	346	24	24	24	24	18	18	19	18	20	20	20	21	28.0	32.6	87.3	-1	-1	-1
1/17/2019	6:32:40 PM	2	347	23	24	24	24	18	19	19	18	20	20	20	20	28.0	32.6	87.3	-1	-1	-1
1/17/2019	6:32:40 PM	205	348	24	24	24	24	18	18	19	18	20	20	20	20	28.0	32.6	87.3	-1	-1	-1
1/17/2019	6:32:40 PM	408	349	23	24	24	24	18	19	19	19	20	20	20	20	28.0	32.6	87.3	-1	-1	-1
1/17/2019	6:32:40 PM	611	350	24	24	24	24	18	18	19	18	20	20	20	21	28.0	32.6	87.3	-1	-1	-1
1/17/2019	6:32:40 PM	814	351	23	24	24	24	18	19	19	18	20	20	20	20	28.0	32.6	87.5	-1	-1	-1
1/17/2019	6:32:41 PM	2	352	24	24	24	24	18	18	19	18	20	20	20	20	28.0	32.6	87.5	-1	-1	-1
1/17/2019	6:32:41 PM	205	353	23	24	24	24	18	18	19	18	20	20	20	20	28.0	32.6	87.5	-1	-1	-1
1/17/2019	6:32:41 PM	408	354	24	24	24	24	18	19	19	19	20	20	20	21	28.0	32.6	87.5	-1	-1	-1
1/17/2019	6:32:41 PM	611	355	24	24	24	24	18	18	19	18	20	20	20	20	28.0	32.6	87.5	-1	-1	-1
1/17/2019	6:32:41 PM	814	356	24	24	24	24	18	19	19	18	20	20	20	21	28.0	32.6	87.5	-1	-1	-1
1/17/2019	6:32:42 PM	2	357	24	24	24	24	18	18	19	18	20	20	20	20	28.0	32.6	87.5	-1	-1	-1
1/17/2019	6:32:42 PM	205	358	23	24	24	24	18	19	19	18	20	20	20	20	28.0	32.6	87.5	-1	-1	-1
1/17/2019	6:32:42 PM	408	359	24	24	24	24	18	19	19	19	20	21	20	21	28.0	32.6	87.5	-1	-1	-1
1/17/2019	6:32:42 PM	611	360	23	24	24	24	18	18	19	18	20	20	20	20	28.0	32.6	87.5	-1	-1	-1
1/17/2019	6:32:42 PM	814	361	24	24	24	24	18	19	19	19	20	21	20	20	28.0	32.6	87.5	-1	-1	-1
1/17/2019	6:32:43 PM	2	362	23	24	24	24	18	19	19	18	20	20	20	20	28.0	32.6	87.5	-1	-1	-1
1/17/2019	6:32:43 PM	205	363	24	24	24	24	18	18	19	18	20	21	20	21	28.0	32.6	87.5	-1	-1	-1
1/17/2019	6:32:43 PM	408	364	23	24	24	24	18	19	19	18	20	20	20	20	28.0	32.6	87.5	-1	-1	-1
1/17/2019	6:32:43 PM	611	365	24	24	24	24	18	19	19	18	20	21	20	21	28.0	32.6	87.5	-1	-1	-1
1/17/2019	6:32:43 PM	814	366	24	24	24	24	18	18	19	18	20	20	20	20	28.0	32.6	87.5	-1	-1	-1
1/17/2019	6:32:44 PM	2	367	24	24	24	24	18	19	19	18	20	20	20	20	28.0	32.6	87.5	-1	-1	-1
1/17/2019	6:32:44 PM	205	368	24	24	24	24	18	18	19	18	20	20	20	20	28.0	32.6	87.5	-1	-1	-1
1/17/2019	6:32:44 PM	408	369	24	25	24	24	18	19	19	18	20	20	20	21	28.0	32.6	87.5	-1	-1	-1
1/17/2019	6:32:44 PM	611	370	24	24	24	24	18	18	19	18	20	20	20	21	28.0	32.6	87.5	-1	-1	-1
1/17/2019	6:32:44 PM	814	371	23	24	24	24	18	19	19	18	20	20	20	20	28.0	32.6	87.5	-1	-1	-1
1/17/2019	6:32:45 PM	2	372	24	24	24	24	18	18	19	18	20	20	20	20	28.0	32.6	87.5	-1	-1	-1
1/17/2019	6:32:45 PM	205	373	23	24	24	24	18	18	19	18	20	20	20	20	28.0	32.6	87.5	-1	-1	-1
1/17/2019	6:32:45 PM	408	374	24	24	24	24	18	19	19	19	20	21	20	21	28.0	32.6	87.5	-1	-1	-1
1/17/2019	6:32:45 PM	611	375	24	24	24	24	18	18	19	18	20	20	20	21	28.0	32.6	87.5	-1	-1	-1
1/17/2019	6:32:45 PM	814	376	24	24	24	24	18	19	19	18	20	20	20	20	28.0	32.6	87.5	-1	-1	-1
1/17/2019	6:32:46 PM	2	377	24	24	24	24	18	18	19	18	20	20	20	20	28.0	32.6	87.5	-1	-1	-1
1/17/2019	6:32:46 PM	205	378	23	24	24	24	18	19	19	18	20	20	20	20	28.0	32.6	87.5	-1	-1	-1
1/17/2019	6:32:46 PM	408	379	24	24	24	24	18	18	19	19	20	21	20	21	28.0	32.6	87.5	-1	-1	-1
1/17/2019	6:32:46 PM	611	380	24	24	24	24	18	18	19	18	20	20	20	20	28.0	32.6	87.5	-1	-1	-1
1/17/2019	6:32:46 PM	814	381	23	24	24	24	18	19	19	18	20	20	20	20	28.0	32.6	87.5	-1	-1	-1
1/17/2019	6:32:47 PM	2	382	24	24	24	24	18	19	19	18	20	20	20	20	28.0	32.6	87.5	-1	-1	-1
1/17/2019	6:32:47 PM	205	383	23	24	24	24	18	18	19	18	20	20	20	20	28.0	32.6	87.5	-1	-1	-1
1/17/2019	6:32:47 PM	408	384	24	24	24	24	18	19	19	19	20	21	20	21	28.0	32.6	87.5	-1	-1	-1
1/17/2019	6:32:47 PM	611	385	24	24	24	24	18	18	19	18	20	20	20	20	28.0	32.6	87.5	-1	-1	-1
1/17/2019	6:32:47 PM	814	386	23	24	24	24	18	19	19	18	20	20	20	20	28.0	32.6	87.5	-1	-1	-1
1/17/2019	6:32:48 PM	2	387	24	24	24	24	18	19	19	18	20	20	20	21	28.0	32.6	87.5	-1	-1	-1
1/17/2019	6:32:48 PM	205	388	23	24	24	24	18	18	19	18	20	20	20	20	28.0	32.6	87.5	-1	-1	-1
1/17/2019	6:32:48 PM	408	389	24	24	24	24	18	19	19	19	20	21	20	21	28.0	32.6	87.5	-1	-1	-1
1/17/2019	6:32:48 PM	611	390	24	24	24	24	18	18	19	18	20	21	20	21	28.0	32.6	87.5	-1	-1	-1
1/17/2019	6:32:48 PM	814	391	23	24	24	24	18	18	19	18	20	20	20	20	28.0	32.6	87.5	-1	-1	-1
1/17/2019	6:32:49 PM	2	392	24	24	24	24	18	18	19	18	20	20	20	20	28.0	32.6	87.5	-1	-1	-1
1/17/2019	6:32:49 PM	205	393	23	24	24	24	18	19	19	18	20	20	20	20	28.0	32.6	49.5	-1	-1	-1
1/17/2019	6:32:49 PM	408	394	24	24	24	24	18	19	19	18	20	21	20	21	28.0	32.6	49.5	-1	-1	-1
1/17/2019	6:32:49 PM	611	395	23	24	24	24	18	19	19	18	20	20	20	20	28.0	32.6	49.5	-1	-1	-1
1/17/2019	6:32:49 PM	814	396	24	24	24	24	18	18	18	18	20	21	20	21	28.0	32.6	49.5	-1	-1	-1
1/17/2019	6:32:50 PM	2	397	23	24	24	24	18	19	19	18	20	20	20	20	28.0	32.6	49.5	-1	-1	-1
1/17/2019	6:32:50 PM	205	398	24	24	24	24	18	18	19	18	20	20	20	21	28.0	32.6	49.5	-1	-1	-1
1/17/2019	6:32:50 PM	408	399	23	24	24	24	18	18	19	18	20	20	20	20	28.0	32.6	49.5	-1	-1	-1
1/17/2019	6:32:50 PM	611	400	24	24	24	24	18	19	19	18	20	21	20	21	28.0	32.6	49.5	-1	-1	-1
1/17/2019	6:32:50 PM	814	401	23	24	24	24	18	18	19	18	20	20	20	20	28.0	32.6	49.5	-1	-1	-1
1/17/2019	6:32:51 PM	2	402	24	24	24	24	18	18	19	18	20	20	20	20	28.0	32.6	49.5	-1	-1	-1
1/17/2019	6:32:51 PM	205	403	23	24	24	24	18	19	19	18	20	20	20	20	28.0	32.6	49.5	-1	-1	-1
1/17/2019	6:32:51 PM	414	404	23	24	24	24	18	19	19	18	20	20	20	20	28.0	32.6	49.5	-1	-1	-1
1/17/2019	6:32:51 PM	601	405	23	24	24	24	18	19	19	18	20	20	20	20	28.0	32.6	49.5	-1	-1	-1
1/17/2019	6:32:51 PM	804	406	23	24	24	24	18	19	19	18	20	21	20	20	28.0	32.6	49.5	-1	-1	-1
1/17/2019	6:32:52 PM	7	407	24	24	24	24	18	18	19	18	20	20	20	20	28.0	32.6	49.5	-1	-1	-1
1/17/2019	6:32:52 PM	202	408	23	24	24	24	18	19	19	18	20	20	20	20	28.0	32.6	49.5	-1	-1	-1
1/17/2019	6:32:52 PM	405	409	24	24	24	24	18	18	19	18	20	20	20	21	28.0	32.6	49.5	-1	-1	-1
1/17/2019	6:32:52 PM	608	410	23	24	24	24	18	18	19	18	20	20	20	20	28.0	32.6	49.5	-1	-1	-1
1/17/2019	6:32:52 PM	812	411	24	24	24	24	18	18	19	18	20	21	20	21	28.0	32.6	49.5	-1	-1	-1
1/17/2019	6:32:53 PM	14	412	23	24	24	24	18	18	19	18	20	20	20	20	28.0	32.6	49.5	-1	-1	-1
1/17/2019	6:32:53 PM	202	413	24	24	24	24	18	18	19	18	20	20	20	21	28.0	32.6	49.5	-1	-1	-1
1/17/2019	6:32:53 PM	405	414	24	24	24	24	18	18	19	18	20	20	20	20	28.0	32.6	49.5	-1	-1	-1
1/17/2019	6:32:53 PM	608	415	24	24	24	24	18	19	19	19	20	21	20	20	28.0	32.6	49.5	-1	-1	-1
1/17/2019	6:32:53 PM	811	416	24	24	24	24	18	18	19	18	20	20	20	20	28.0	32.6	49.5	-1	-1	-1
1/17/2019	6:32:54 PM	14	417	23	24	24	24	18	19	19	18	20	20	20	20	28.0	32.6	49.5	-1	-1	-1
1/17/2019	6:32:54 PM	202	418	24	24	24	24	18	18	19	18	20	20	20	20	28.0	32.6	49.5	-1	-1	-1
1/17/2019	6:32:54 PM	405	419	24	24	24	24	18	19	19	18	20	20	20	20	28.0	32.6	49.5	-1	-1	-1
1/17/2019	6:32:54 PM	612	420	23	24	24	24	18	19	19	18	20	20	20	20	28.0	32.6	49.5	-1	-1	-1
1/17/2019	6:32:54 PM	815	421	24	24	24	24	18	18	19	18	20	20	20	20	28.0	32.6	49.5	-1	-1	-1
1/17/2019	6:32:55 PM	3	422	24	24	24	24	18	19	19	18	20	20	20	20	28.0	32.6	49.5	-1	-1	-1
1/17/2019	6:32:55 PM	206	423	24	24	24	24	18	18	19	19	20	21	20	21	28.0	32.6	49.5	-1	-1	-1
1/17/2019	6:32:55 PM	409	424	23	24	24	24	18	19	19	18	20	20	20	20	28.0	32.6	49.5	-1	-1	-1
1/17/2019	6:32:55 PM	612	425	24	24	24	24	18	19	19	19	20	21	20	21	28.0	32.6	49.5	-1	-1	-1
1/17/2019	6:32:55 PM	815	426	24	24	24	24	18	18	19	18	20	20	20	20	28.0	32.6	49.5	-1	-1	-1
1/17/2019	6:32:56 PM	3	427	24	24	24	24	18	19	19	18	20	20	20	21	28.0	32.6	49.5	-1	-1	-1
1/17/2019	6:32:56 PM	206	428	24	24	24	24	18	19	19	18	20	20	20	20	28.0	32.6	49.5	-1	-1	-1
1/17/2019	6:32:56 PM	409	429	23	24	24	24	18	19	19	19	20	21	20	21	28.0	32.6	49.5	-1	-1	-1
1/17/2019	6:32:56 PM	612	430	24	24	24	24	18	18	19	18	20	20	20	21	28.0	32.6	49.5	-1	-1	-1
1/17/2019	6:32:56 PM	815	431	24	24	24	24	18	18	19	18	20	20	20	20	28.0	32.6	49.5	-1	-1	-1
1/17/2019	6:32:57 PM	3	432	24	24	24	24	18	18	19	18	20	20	20	20	28.0	32.6	49.5	-1	-1	-1
1/17/2019	6:32:57 PM	206	433	23	24	24	24	18	18	19	18	20	20	20	20	28.0	32.6	49.5	-1	-1	-1
1/17/2019	6:32:57 PM	409	434	24	24	24	24	18	19	19	19	20	21	20	21	28.0	32.6	49.5	-1	-1	-1
1/17/2019	6:32:57 PM	612	435	24	24	24	24	18	19	19	18	20	20	20	21	28.0	32.6	57.9	-1	-1	-1
1/17/2019	6:32:57 PM	815	436	23	24	24	24	18	19	19	18	20	20	20	20	28.0	32.6	57.9	-1	-1	-1
1/17/2019	6:32:58 PM	3	437	24	24	24	24	18	18	19	18	20	20	20	21	28.0	32.6	57.9	-1	-1	-1
1/17/2019	6:32:58 PM	206	438	24	24	24	24	18	18	19	18	20	20	20	20	28.0	32.6	57.9	-1	-1	-1
1/17/2019	6:32:58 PM	409	439	23	24	24	24	18	19	19	18	20	20	20	20	28.0	32.6	57.9	-1	-1	-1
1/17/2019	6:32:58 PM	612	440	24	24	24	24	18	19	19	18	20	20	20	21	28.0	32.6	57.9	-1	-1	-1
1/17/2019	6:32:58 PM	815	441	23	24	24	24	18	19	19	18	20	20	20	20	28.0	32.6	57.9	-1	-1	-1
1/17/2019	6:32:59 PM	3	442	24	24	24	24	18	19	19	18	20	21	20	21	28.0	32.6	57.9	-1	-1	-1
1/17/2019	6:32:59 PM	206	443	24	24	24	24	18	18	19	18	20	20	20	21	28.0	32.6	57.9	-1	-1	-1
1/17/2019	6:32:59 PM	409	444	23	24	24	24	18	19	19	18	20	20	20	20	28.0	32.6	57.9	-1	-1	-1
1/17/2019	6:32:59 PM	612	445	23	24	24	24	18	18	19	18	20	20	20	21	28.0	32.6	57.9	-1	-1	-1
1/17/2019	6:32:59 PM	815	446	24	24	24	24	18	18	19	18	20	20	20	20	28.0	32.6	57.9	-1	-1	-1
1/17/2019	6:33:00 PM	3	447	23	24	24	24	18	19	19	18	20	20	20	20	28.0	32.6	57.9	-1	-1	-1
1/17/2019	6:33:00 PM	206	448	24	24	24	24	18	19	19	18	20	21	20	20	28.0	32.6	57.9	-1	-1	-1
1/17/2019	6:33:00 PM	409	449	24	24	24	24	18	18	19	18	20	20	20	20	28.0	32.6	57.9	-1	-1	-1
1/17/2019	6:33:00 PM	612	450	23	24	24	24	18	18	19	18	20	20	20	20	28.0	32.6	57.9	-1	-1	-1
1/17/2019	6:33:00 PM	815	451	24	24	24	24	18	18	19	18	20	20	20	21	28.0	32.6	57.9	-1	-1	-1
1/17/2019	6:33:01 PM	3	452	24	24	24	24	18	19	19	18	20	20	20	20	28.0	32.6	57.9	-1	-1	-1
1/17/2019	6:33:01 PM	206	453	23	24	23	24	18	19	19	18	20	20	20	20	28.0	32.6	57.9	-1	-1	-1
1/17/2019	6:33:01 PM	409	454	24	24	24	24	18	18	19	19	20	21	20	21	28.0	32.6	57.9	-1	-1	-1
1/17/2019	6:33:01 PM	612	455	24	24	24	24	18	18	19	18	20	20	20	20	28.0	32.6	57.9	-1	-1	-1
1/17/2019	6:33:01 PM	815	456	23	24	24	24	18	19	19	18	20	20	20	20	28.0	32.6	57.9	-1	-1	-1
1/17/2019	6:33:02 PM	3	457	24	24	24	24	18	19	19	18	20	20	20	20	28.0	32.6	57.9	-1	-1	-1
1/17/2019	6:33:02 PM	206	458	24	24	24	24	18	18	19	18	20	20	20	21	28.0	32.6	57.9	-1	-1	-1
1/17/2019	6:33:02 PM	409	459	23	24	24	24	18	18	19	18	20	20	20	20	28.0	32.6	57.9	-1	-1	-1
1/17/2019	6:33:02 PM	612	460	23	24	24	24	18	19	19	18	20	21	20	20	28.0	32.6	57.9	-1	-1	-1
1/17/2019	6:33:02 PM	815	461	23	24	24	24	18	18	19	18	20	20	20	20	28.0	32.6	57.9	-1	-1	-1
1/17/2019	6:33:03 PM	3	462	24	24	24	24	18	19	19	18	20	20	20	21	28.0	32.6	57.9	-1	-1	-1
1/17/2019	6:33:03 PM	206	463	24	24	24	24	18	18	19	18	20	20	20	20	28.0	32.6	57.9	-1	-1	-1
1/17/2019	6:33:03 PM	409	464	24	24	24	24	18	19	19	19	20	21	20	21	28.0	32.6	57.9	-1	-1	-1
1/17/2019	6:33:03 PM	612	465	24	24	24	24	18	18	19	18	20	20	20	21	28.0	32.6	57.9	-1	-1	-1
1/17/2019	6:33:03 PM	815	466	23	24	24	24	18	18	19	18	20	20	20	20	28.0	32.6	57.9	-1	-1	-1
1/17/2019	6:33:04 PM	3	467	24	24	24	24	18	18	19	18	20	20	20	21	28.0	32.6	57.9	-1	-1	-1
1/17/2019	6:33:04 PM	206	468	23	24	24	24	18	19	19	18	20	20	20	20	28.0	32.6	57.9	-1	-1	-1
1/17/2019	6:33:04 PM	409	469	24	24	24	24	18	18	19	19	20	21	20	20	28.0	32.6	57.9	-1	-1	-1
1/17/2019	6:33:04 PM	612	470	24	24	24	24	18	18	19	18	20	20	20	20	28.0	32.6	57.9	-1	-1	-1
1/17/2019	6:33:04 PM	815	471	23	24	23	24	18	19	19	18	20	20	20	20	28.0	32.6	57.9	-1	-1	-1
1/17/2019	6:33:05 PM	3	472	24	24	24	24	18	19	19	18	20	20	20	20	28.0	32.6	57.9	-1	-1	-1
1/17/2019	6:33:05 PM	206	473	24	24	24	24	18	19	19	19	20	21	20	20	28.0	32.6	57.9	-1	-1	-1
1/17/2019	6:33:05 PM	409	474	24	24	24	24	18	18	19	18	20	20	20	21	28.0	32.6	57.9	-1	-1	-1
1/17/2019	6:33:05 PM	612	475	23	24	24	24	18	18	19	18	20	20	20	20	28.0	32.6	57.9	-1	-1	-1
1/17/2019	6:33:05 PM	815	476	24	24	24	24	18	19	19	18	20	21	20	21	28.0	32.6	57.9	-1	-1	-1
1/17/2019	6:33:06 PM	3	477	23	24	24	24	18	19	19	18	20	20	20	20	28.1	32.6	49.4	-1	-1	-1
1/17/2019	6:33:06 PM	206	478	24	24	24	24	18	19	19	18	20	20	20	21	28.1	32.6	49.4	-1	-1	-1
1/17/2019	6:33:06 PM	409	479	24	24	24	24	18	18	19	18	20	20	20	20	28.1	32.6	49.4	-1	-1	-1
1/17/2019	6:33:06 PM	612	480	23	24	24	24	18	19	18	18	20	20	20	20	28.1	32.6	49.4	-1	-1	-1
1/17/2019	6:33:06 PM	815	481	24	24	24	24	18	18	19	18	20	20	20	20	28.1	32.6	49.4	-1	-1	-1
1/17/2019	6:33:07 PM	3	482	23	25	24	24	18	19	19	18	20	20	20	21	28.1	32.6	49.4	-1	-1	-1
1/17/2019	6:33:07 PM	206	483	24	24	24	24	18	18	19	18	20	21	20	21	28.1	32.6	49.4	-1	-1	-1
1/17/2019	6:33:07 PM	409	484	24	24	24	24	18	19	19	18	20	20	20	20	28.1	32.6	49.4	-1	-1	-1
1/17/2019	6:33:07 PM	612	485	23	24	24	24	18	19	19	18	20	20	20	20	28.1	32.6	49.4	-1	-1	-1
1/17/2019	6:33:07 PM	815	486	24	24	24	24	18	18	19	18	20	20	20	21	28.1	32.6	49.4	-1	-1	-1
1/17/2019	6:33:08 PM	3	487	23	24	24	24	18	19	19	18	20	20	21	20	28.1	32.6	49.4	-1	-1	-1
1/17/2019	6:33:08 PM	206	488	24	24	24	24	18	19	19	18	20	20	20	21	28.1	32.6	49.4	-1	-1	-1
1/17/2019	6:33:08 PM	409	489	23	24	24	24	18	19	19	18	20	20	20	20	28.1	32.6	49.4	-1	-1	-1
1/17/2019	6:33:08 PM	612	490	23	24	24	24	18	19	19	18	20	21	20	20	28.1	32.6	49.4	-1	-1	-1
1/17/2019	6:33:08 PM	815	491	24	24	24	24	18	18	19	18	20	20	20	20	28.1	32.6	49.4	-1	-1	-1
1/17/2019	6:33:09 PM	3	492	24	24	24	24	18	19	19	18	20	21	20	21	28.1	32.6	49.4	-1	-1	-1
1/17/2019	6:33:09 PM	206	493	24	24	24	24	18	18	19	18	20	20	20	21	28.1	32.6	49.4	-1	-1	-1
1/17/2019	6:33:09 PM	409	494	24	24	24	24	18	18	19	18	20	20	20	20	28.1	32.6	49.4	-1	-1	-1
1/17/2019	6:33:09 PM	612	495	24	24	24	24	18	19	18	18	20	21	20	21	28.1	32.6	49.4	-1	-1	-1
1/17/2019	6:33:09 PM	815	496	23	24	24	24	18	18	19	18	20	20	20	20	28.1	32.6	49.4	-1	-1	-1
1/17/2019	6:33:10 PM	3	497	24	24	24	24	18	19	18	18	20	21	20	21	28.1	32.6	49.4	-1	-1	-1
1/17/2019	6:33:10 PM	206	498	24	24	24	24	18	18	19	18	20	20	20	21	28.1	32.6	49.4	-1	-1	-1
1/17/2019	6:33:10 PM	409	499	23	24	24	24	18	19	19	18	20	20	20	20	28.1	32.6	49.4	-1	-1	-1
1/17/2019	6:33:10 PM	612	500	24	24	24	24	18	19	18	18	20	21	20	21	28.1	32.6	49.4	-1	-1	-1
1/17/2019	6:33:10 PM	815	501	24	24	24	24	18	18	19	18	20	20	20	20	28.1	32.6	49.4	-1	-1	-1
1/17/2019	6:33:11 PM	3	502	24	24	24	24	18	19	19	18	20	21	20	21	28.1	32.6	49.4	-1	-1	-1
1/17/2019	6:33:11 PM	206	503	24	24	24	24	18	18	19	18	20	20	20	21	28.1	32.6	49.4	-1	-1	-1
1/17/2019	6:33:11 PM	409	504	23	24	24	24	18	18	19	18	20	20	20	21	28.1	32.6	49.4	-1	-1	-1
1/17/2019	6:33:11 PM	612	505	24	24	24	24	18	18	18	19	20	21	20	21	28.1	32.6	49.4	-1	-1	-1
1/17/2019	6:33:11 PM	815	506	23	24	24	24	18	18	19	18	20	20	20	20	28.1	32.6	49.4	-1	-1	-1
1/17/2019	6:33:12 PM	3	507	24	24	24	24	18	19	19	18	20	21	20	21	28.1	32.6	49.4	-1	-1	-1
1/17/2019	6:33:12 PM	206	508	24	24	24	24	18	18	19	18	20	20	20	21	28.1	32.6	49.4	-1	-1	-1
1/17/2019	6:33:12 PM	409	509	23	24	24	24	18	19	19	18	20	20	20	20	28.1	32.6	49.4	-1	-1	-1
1/17/2019	6:33:12 PM	612	510	23	24	24	24	18	18	18	19	20	21	20	21	28.1	32.6	49.4	-1	-1	-1
1/17/2019	6:33:12 PM	815	511	24	24	24	24	18	18	19	18	20	20	20	20	28.1	32.6	49.4	-1	-1	-1
1/17/2019	6:33:13 PM	3	512	23	24	24	24	18	19	19	18	20	20	20	20	28.1	32.6	49.4	-1	-1	-1
1/17/2019	6:33:13 PM	206	513	24	24	24	24	18	19	19	18	20	21	20	21	28.1	32.6	49.4	-1	-1	-1
1/17/2019	6:33:13 PM	409	514	24	24	24	24	18	18	19	18	20	20	20	20	28.1	32.6	49.4	-1	-1	-1
1/17/2019	6:33:13 PM	612	515	23	24	24	24	18	19	19	18	20	20	20	20	28.1	32.6	49.4	-1	-1	-1
1/17/2019	6:33:13 PM	815	516	24	24	24	24	18	18	19	18	20	20	20	21	28.1	32.6	49.4	-1	-1	-1
1/17/2019	6:33:14 PM	3	517	24	24	24	24	18	18	19	18	20	20	20	20	28.1	32.6	49.4	-1	-1	-1
1/17/2019	6:33:14 PM	206	518	23	24	24	24	18	19	19	18	20	20	20	20	28.1	32.6	49.4	-1	-1	-1
1/17/2019	6:33:14 PM	409	519	23	24	24	24	18	19	18	19	20	20	20	20	28.0	32.7	85.6	-1	-1	-1
1/17/2019	6:33:14 PM	612	520	24	24	24	24	18	18	19	18	20	20	20	20	28.0	32.7	85.6	-1	-1	-1
1/17/2019	6:33:14 PM	815	521	23	24	24	24	18	18	19	19	20	20	20	20	28.0	32.7	85.6	-1	-1	-1
1/17/2019	6:33:15 PM	3	522	24	24	24	24	18	19	19	18	20	20	20	20	28.0	32.7	85.6	-1	-1	-1
1/17/2019	6:33:15 PM	206	523	24	24	24	24	18	19	18	19	20	21	20	21	28.0	32.7	85.6	-1	-1	-1
1/17/2019	6:33:15 PM	409	524	24	24	24	24	18	18	19	18	20	20	20	20	28.0	32.7	85.6	-1	-1	-1
1/17/2019	6:33:15 PM	612	525	23	24	24	24	18	19	18	18	20	20	20	20	28.0	32.7	85.6	-1	-1	-1
1/17/2019	6:33:15 PM	815	526	24	24	24	24	18	19	18	18	20	20	20	21	28.0	32.7	85.6	-1	-1	-1
1/17/2019	6:33:16 PM	3	527	23	24	24	24	18	19	19	18	20	20	20	20	28.0	32.7	85.6	-1	-1	-1
1/17/2019	6:33:16 PM	206	528	24	24	24	24	18	19	19	18	20	21	20	21	28.0	32.7	85.6	-1	-1	-1
1/17/2019	6:33:16 PM	409	529	24	24	24	24	18	18	19	18	20	20	20	20	28.0	32.7	85.6	-1	-1	-1
1/17/2019	6:33:16 PM	612	530	23	24	24	24	18	19	19	18	20	20	20	20	28.0	32.7	85.6	-1	-1	-1
1/17/2019	6:33:16 PM	815	531	24	24	24	24	18	18	19	18	20	20	20	20	28.0	32.7	85.6	-1	-1	-1
1/17/2019	6:33:17 PM	3	532	24	24	24	24	18	19	19	19	20	20	20	20	28.0	32.7	85.6	-1	-1	-1
1/17/2019	6:33:17 PM	206	533	24	24	24	24	18	19	19	19	20	21	20	21	28.0	32.7	85.6	-1	-1	-1
1/17/2019	6:33:17 PM	409	534	24	24	24	24	19	18	19	18	20	21	20	21	28.0	32.7	85.6	-1	-1	-1
1/17/2019	6:33:17 PM	612	535	23	24	24	24	18	19	19	18	20	20	20	20	28.0	32.7	85.6	-1	-1	-1
1/17/2019	6:33:17 PM	815	536	24	24	24	24	18	18	18	18	20	21	20	21	28.0	32.7	85.6	-1	-1	-1
1/17/2019	6:33:18 PM	3	537	23	24	24	24	18	19	19	18	20	20	20	20	28.0	32.7	85.6	-1	-1	-1
1/17/2019	6:33:18 PM	206	538	24	24	24	24	18	19	19	18	20	20	20	20	28.0	32.7	85.6	-1	-1	-1
1/17/2019	6:33:18 PM	409	539	24	24	24	24	18	18	19	18	20	20	20	20	28.0	32.7	85.6	-1	-1	-1
1/17/2019	6:33:18 PM	612	540	23	24	24	24	18	19	19	18	20	20	20	20	28.0	32.7	85.6	-1	-1	-1
1/17/2019	6:33:18 PM	815	541	24	24	24	24	18	19	19	18	20	20	20	21	28.0	32.7	85.6	-1	-1	-1
1/17/2019	6:33:19 PM	3	542	23	24	24	24	18	19	19	18	20	20	20	20	28.0	32.7	85.6	-1	-1	-1
1/17/2019	6:33:19 PM	206	543	24	24	24	24	18	19	19	18	20	20	20	21	28.0	32.7	85.6	-1	-1	-1
1/17/2019	6:33:19 PM	409	544	24	24	24	24	18	18	19	18	20	21	20	21	28.0	32.7	85.6	-1	-1	-1
1/17/2019	6:33:19 PM	612	545	23	24	24	24	18	18	19	18	20	20	20	20	28.0	32.7	85.6	-1	-1	-1
1/17/2019	6:33:19 PM	815	546	24	24	24	24	18	19	19	18	20	21	20	20	28.0	32.7	85.6	-1	-1	-1
1/17/2019	6:33:20 PM	3	547	24	24	24	24	18	18	19	18	20	20	20	20	28.0	32.7	85.6	-1	-1	-1
1/17/2019	6:33:20 PM	206	548	23	24	24	24	18	18	19	18	20	20	20	20	28.0	32.7	85.6	-1	-1	-1
1/17/2019	6:33:20 PM	409	549	24	24	24	24	18	18	18	19	20	20	20	21	28.0	32.7	85.6	-1	-1	-1
1/17/2019	6:33:20 PM	612	550	24	24	24	24	18	18	19	18	20	20	20	20	28.0	32.7	85.6	-1	-1	-1
1/17/2019	6:33:20 PM	815	551	24	24	24	24	18	18	19	18	20	20	20	20	28.0	32.7	85.6	-1	-1	-1
1/17/2019	6:33:21 PM	3	552	24	24	24	24	18	18	19	18	20	20	20	21	28.0	32.7	85.6	-1	-1	-1
1/17/2019	6:33:21 PM	206	553	24	24	24	24	18	19	19	18	20	20	20	20	28.0	32.7	85.6	-1	-1	-1
1/17/2019	6:33:21 PM	409	554	23	24	24	24	18	19	19	18	20	20	20	20	28.0	32.7	85.6	-1	-1	-1
1/17/2019	6:33:21 PM	612	555	24	24	24	24	18	18	19	18	20	21	20	21	28.0	32.7	85.6	-1	-1	-1
1/17/2019	6:33:21 PM	815	556	23	24	24	24	18	18	19	18	20	20	20	20	28.0	32.7	85.6	-1	-1	-1
1/17/2019	6:33:22 PM	3	557	24	24	24	24	18	19	19	19	20	21	20	21	28.0	32.7	85.6	-1	-1	-1
1/17/2019	6:33:22 PM	206	558	24	24	24	24	18	18	19	18	20	20	20	20	28.0	32.7	85.6	-1	-1	-1
1/17/2019	6:33:22 PM	409	559	23	24	24	24	18	18	19	18	20	20	20	20	28.0	32.7	85.6	-1	-1	-1
1/17/2019	6:33:22 PM	612	560	24	24	24	24	18	18	19	18	20	21	20	21	28.0	32.7	85.6	-1	-1	-1
1/17/2019	6:33:22 PM	815	561	24	24	24	24	18	19	19	18	20	20	20	21	28.0	32.7	49.8	-1	-1	-1
1/17/2019	6:33:23 PM	3	562	24	24	24	24	18	19	19	19	20	20	20	20	28.0	32.7	49.8	-1	-1	-1
1/17/2019	6:33:23 PM	206	563	24	24	24	24	18	19	18	18	20	21	20	21	28.0	32.7	49.8	-1	-1	-1
1/17/2019	6:33:23 PM	409	564	24	24	24	24	18	18	19	18	20	20	20	20	28.0	32.7	49.8	-1	-1	-1
1/17/2019	6:33:23 PM	612	565	23	24	24	24	18	19	19	18	20	20	20	20	28.0	32.7	49.8	-1	-1	-1
1/17/2019	6:33:23 PM	815	566	24	24	24	24	18	19	18	18	20	21	20	21	28.0	32.7	49.8	-1	-1	-1
1/17/2019	6:33:24 PM	3	567	24	24	24	24	18	18	19	18	20	20	20	20	28.0	32.7	49.8	-1	-1	-1
1/17/2019	6:33:24 PM	206	568	23	24	24	24	18	19	19	18	20	20	20	20	28.0	32.7	49.8	-1	-1	-1
1/17/2019	6:33:24 PM	409	569	24	24	24	24	18	18	18	18	20	20	20	21	28.0	32.7	49.8	-1	-1	-1
1/17/2019	6:33:24 PM	612	570	23	24	24	24	18	18	19	18	20	20	20	20	28.0	32.7	49.8	-1	-1	-1
1/17/2019	6:33:24 PM	815	571	23	24	24	24	18	19	19	18	20	20	20	20	28.0	32.7	49.8	-1	-1	-1
1/17/2019	6:33:25 PM	3	572	24	24	24	24	18	19	19	18	20	20	20	21	28.0	32.7	49.8	-1	-1	-1
1/17/2019	6:33:25 PM	206	573	24	24	24	24	18	18	19	18	20	20	20	20	28.0	32.7	49.8	-1	-1	-1
1/17/2019	6:33:25 PM	409	574	23	24	24	24	18	18	19	18	20	20	20	20	28.0	32.7	49.8	-1	-1	-1
1/17/2019	6:33:25 PM	612	575	24	24	24	24	18	19	19	19	20	21	20	21	28.0	32.7	49.8	-1	-1	-1
1/17/2019	6:33:25 PM	815	576	24	24	24	24	18	18	19	18	20	20	20	21	28.0	32.7	49.8	-1	-1	-1
1/17/2019	6:33:26 PM	3	577	23	24	24	24	18	18	19	19	20	20	20	20	28.0	32.7	49.8	-1	-1	-1
1/17/2019	6:33:26 PM	206	578	24	24	24	24	18	19	18	18	20	21	20	20	28.0	32.7	49.8	-1	-1	-1
1/17/2019	6:33:26 PM	409	579	24	24	24	24	18	18	19	18	20	20	20	20	28.0	32.7	49.8	-1	-1	-1
1/17/2019	6:33:26 PM	612	580	23	24	24	24	18	18	19	18	20	20	20	20	28.0	32.7	49.8	-1	-1	-1
1/17/2019	6:33:26 PM	815	581	23	24	24	24	18	19	19	18	20	20	20	20	28.0	32.7	49.8	-1	-1	-1
1/17/2019	6:33:27 PM	3	582	24	24	24	24	18	19	19	19	20	20	20	21	28.0	32.7	49.8	-1	-1	-1
1/17/2019	6:33:27 PM	206	583	24	24	24	24	18	19	19	18	20	20	20	21	28.0	32.7	49.8	-1	-1	-1
1/17/2019	6:33:27 PM	409	584	23	24	24	24	18	18	18	18	20	20	20	20	28.0	32.7	49.8	-1	-1	-1
1/17/2019	6:33:27 PM	612	585	24	24	24	24	18	19	19	18	20	20	20	20	28.0	32.7	49.8	-1	-1	-1
1/17/2019	6:33:27 PM	815	586	24	24	24	24	18	19	19	18	20	21	20	21	28.0	32.7	49.8	-1	-1	-1
1/17/2019	6:33:28 PM	3	587	24	24	24	24	18	18	19	18	20	21	20	21	28.0	32.7	49.8	-1	-1	-1
1/17/2019	6:33:28 PM	206	588	23	24	24	24	18	18	19	18	20	20	20	20	28.0	32.7	49.8	-1	-1	-1
1/17/2019	6:33:28 PM	409	589	24	24	24	24	18	19	18	18	20	20	20	21	28.0	32.7	49.8	-1	-1	-1
1/17/2019	6:33:28 PM	612	590	23	24	24	24	18	18	19	18	20	20	20	20	28.0	32.7	49.8	-1	-1	-1
1/17/2019	6:33:28 PM	815	591	24	24	24	24	18	19	19	18	20	21	20	21	28.0	32.7	49.8	-1	-1	-1
1/17/2019	6:33:29 PM	3	592	24	24	24	24	18	19	19	18	20	20	20	21	28.0	32.7	49.8	-1	-1	-1
1/17/2019	6:33:29 PM	206	593	23	24	24	24	18	18	19	18	20	20	20	20	28.0	32.7	49.8	-1	-1	-1
1/17/2019	6:33:29 PM	409	594	24	24	24	24	18	18	19	18	20	20	20	21	28.0	32.7	49.8	-1	-1	-1
1/17/2019	6:33:29 PM	612	595	23	24	24	24	18	18	19	18	20	20	20	20	28.0	32.7	49.8	-1	-1	-1
1/17/2019	6:33:29 PM	815	596	24	24	24	24	18	19	19	18	20	21	20	21	28.0	32.7	49.8	-1	-1	-1
1/17/2019	6:33:30 PM	3	597	24	24	24	24	18	19	19	18	20	20	20	21	28.0	32.7	49.8	-1	-1	-1
1/17/2019	6:33:30 PM	206	598	24	24	24	24	18	18	19	18	20	20	20	20	28.0	32.7	49.8	-1	-1	-1
1/17/2019	6:33:30 PM	409	599	23	24	24	24	18	19	18	18	20	20	20	20	28.0	32.7	49.8	-1	-1	-1
1/17/2019	6:33:30 PM	612	600	24	24	24	24	18	18	19	18	20	20	20	21	28.0	32.7	49.8	-1	-1	-1
1/17/2019	6:33:30 PM	815	601	24	24	24	24	18	19	19	19	20	20	20	21	28.0	32.7	49.8	-1	-1	-1
1/17/2019	6:33:31 PM	3	602	23	24	24	24	18	18	19	18	20	20	20	20	28.0	32.7	49.8	-1	-1	-1
1/17/2019	6:33:31 PM	206	603	24	24	24	24	18	18	19	18	20	20	20	21	28.0	32.8	76.6	-1	-1	-1
1/17/2019	6:33:31 PM	409	604	23	24	24	24	18	19	19	18	20	20	20	20	28.0	32.8	76.6	-1	-1	-1
1/17/2019	6:33:31 PM	612	605	24	24	24	24	18	18	19	18	20	20	20	21	28.0	32.8	76.6	-1	-1	-1
1/17/2019	6:33:31 PM	815	606	24	24	24	24	18	19	19	19	20	20	20	20	28.0	32.8	76.6	-1	-1	-1
1/17/2019	6:33:32 PM	3	607	24	24	24	24	18	19	19	18	20	20	20	20	28.0	32.8	76.6	-1	-1	-1
1/17/2019	6:33:32 PM	206	608	24	24	24	24	18	19	19	18	20	20	20	21	28.0	32.8	76.6	-1	-1	-1
1/17/2019	6:33:32 PM	409	609	23	24	24	24	18	19	19	18	20	20	20	20	28.0	32.8	76.6	-1	-1	-1
1/17/2019	6:33:32 PM	612	610	24	24	24	24	18	19	18	19	20	20	20	21	28.0	32.8	76.6	-1	-1	-1
1/17/2019	6:33:32 PM	809	611	23	24	24	24	18	18	19	18	20	20	20	20	28.0	32.8	76.6	-1	-1	-1
1/17/2019	6:33:33 PM	12	612	24	24	24	24	18	18	19	18	20	20	20	21	28.0	32.8	76.6	-1	-1	-1
1/17/2019	6:33:33 PM	215	613	23	24	24	24	18	19	19	18	20	20	20	20	28.0	32.8	76.6	-1	-1	-1
1/17/2019	6:33:33 PM	403	614	24	24	24	24	18	19	19	18	20	20	20	21	28.0	32.8	76.6	-1	-1	-1
1/17/2019	6:33:33 PM	606	615	23	24	24	24	18	19	19	18	20	20	20	20	28.0	32.8	76.6	-1	-1	-1
1/17/2019	6:33:33 PM	809	616	24	24	24	24	18	18	19	18	20	20	20	20	28.0	32.8	76.6	-1	-1	-1
1/17/2019	6:33:34 PM	12	617	23	24	24	24	18	19	19	18	20	20	20	20	28.0	32.8	76.6	-1	-1	-1
1/17/2019	6:33:34 PM	215	618	24	24	24	24	18	18	19	18	20	20	20	21	28.0	32.8	76.6	-1	-1	-1
1/17/2019	6:33:34 PM	403	619	24	24	24	24	18	19	19	18	20	20	20	20	28.0	32.8	76.6	-1	-1	-1
1/17/2019	6:33:34 PM	606	620	23	24	24	24	18	19	19	18	20	20	20	20	28.0	32.8	76.6	-1	-1	-1
1/17/2019	6:33:34 PM	809	621	23	24	24	24	18	19	18	18	20	21	20	21	28.0	32.8	76.6	-1	-1	-1
1/17/2019	6:33:35 PM	12	622	24	24	24	24	18	18	19	18	20	20	20	20	28.0	32.8	76.6	-1	-1	-1
1/17/2019	6:33:35 PM	215	623	24	24	24	24	18	18	18	18	20	21	20	21	28.0	32.8	76.6	-1	-1	-1
1/17/2019	6:33:35 PM	403	624	23	24	24	24	18	18	19	18	20	20	20	20	28.0	32.8	76.6	-1	-1	-1
1/17/2019	6:33:35 PM	606	625	24	24	24	24	18	18	19	18	20	20	20	21	28.0	32.8	76.6	-1	-1	-1
1/17/2019	6:33:35 PM	809	626	23	24	24	24	18	18	19	18	20	20	20	20	28.0	32.8	76.6	-1	-1	-1
1/17/2019	6:33:36 PM	12	627	24	24	24	24	18	19	18	19	20	21	20	21	28.0	32.8	76.6	-1	-1	-1
1/17/2019	6:33:36 PM	215	628	23	24	24	24	18	19	19	18	20	20	20	20	28.0	32.8	76.6	-1	-1	-1
1/17/2019	6:33:36 PM	403	629	24	24	24	24	18	18	19	18	20	20	20	21	28.0	32.8	76.6	-1	-1	-1
1/17/2019	6:33:36 PM	606	630	23	24	24	24	18	19	19	18	20	20	20	20	28.0	32.8	76.6	-1	-1	-1
1/17/2019	6:33:36 PM	809	631	24	24	24	24	18	19	18	18	20	20	20	21	28.0	32.8	76.6	-1	-1	-1
1/17/2019	6:33:37 PM	12	632	23	24	24	24	18	19	19	18	20	20	20	20	28.0	32.8	76.6	-1	-1	-1
1/17/2019	6:33:37 PM	215	633	24	24	24	24	18	19	19	18	20	21	20	21	28.0	32.8	76.6	-1	-1	-1
1/17/2019	6:33:37 PM	403	634	23	24	24	24	18	19	19	18	20	20	20	20	28.0	32.8	76.6	-1	-1	-1
1/17/2019	6:33:37 PM	606	635	24	24	24	24	18	18	19	18	20	20	20	21	28.0	32.8	76.6	-1	-1	-1
1/17/2019	6:33:37 PM	809	636	23	24	24	24	18	18	19	18	20	20	20	20	28.0	32.8	76.6	-1	-1	-1
1/17/2019	6:33:38 PM	12	637	24	24	24	24	18	18	19	18	20	20	20	21	28.0	32.8	76.6	-1	-1	-1
1/17/2019	6:33:38 PM	215	638	23	24	24	24	18	19	19	18	20	21	20	20	28.0	32.8	76.6	-1	-1	-1
1/17/2019	6:33:38 PM	403	639	24	24	24	24	18	18	18	18	20	20	20	21	28.0	32.8	76.6	-1	-1	-1
1/17/2019	6:33:38 PM	613	640	23	24	24	24	18	19	19	18	20	20	20	20	28.0	32.8	76.6	-1	-1	-1
1/17/2019	6:33:38 PM	801	641	24	24	24	24	18	19	19	18	20	20	20	21	28.0	32.8	76.6	-1	-1	-1
1/17/2019	6:33:39 PM	4	642	23	24	24	24	18	18	19	18	20	20	20	20	28.0	32.8	76.6	-1	-1	-1
1/17/2019	6:33:39 PM	207	643	24	24	24	24	18	18	19	18	20	21	20	21	28.0	32.8	76.6	-1	-1	-1
1/17/2019	6:33:39 PM	410	644	24	24	24	24	18	18	19	18	20	20	20	20	28.0	32.8	76.6	-1	-1	-1
1/17/2019	6:33:39 PM	613	645	24	24	24	24	18	19	19	19	20	20	20	20	28.1	32.8	87.1	-1	-1	-1
1/17/2019	6:33:39 PM	801	646	24	24	24	24	18	19	19	18	20	20	20	20	28.1	32.8	87.1	-1	-1	-1
1/17/2019	6:33:40 PM	4	647	23	24	23	24	18	19	19	18	20	20	20	20	28.1	32.8	87.1	-1	-1	-1
1/17/2019	6:33:40 PM	207	648	24	24	24	24	18	18	19	18	20	20	20	20	28.1	32.8	87.1	-1	-1	-1
1/17/2019	6:33:40 PM	410	649	24	24	24	24	18	18	19	18	20	20	20	20	28.1	32.8	87.1	-1	-1	-1
1/17/2019	6:33:40 PM	613	650	24	24	24	24	18	19	19	18	20	20	20	20	28.1	32.8	87.1	-1	-1	-1
1/17/2019	6:33:40 PM	801	651	24	24	24	24	18	18	19	18	20	21	20	21	28.1	32.8	87.1	-1	-1	-1
1/17/2019	6:33:41 PM	4	652	23	24	23	24	18	18	19	18	20	20	20	20	28.1	32.8	87.1	-1	-1	-1
1/17/2019	6:33:41 PM	207	653	24	24	24	24	18	18	19	18	20	20	20	21	28.1	32.8	87.1	-1	-1	-1
1/17/2019	6:33:41 PM	410	654	23	24	24	24	18	19	19	18	20	20	20	20	28.1	32.8	87.1	-1	-1	-1
1/17/2019	6:33:41 PM	613	655	24	24	24	24	18	19	19	19	20	21	20	21	28.1	32.8	87.1	-1	-1	-1
1/17/2019	6:33:41 PM	801	656	24	24	24	24	18	19	19	18	20	20	20	21	28.1	32.8	87.1	-1	-1	-1
1/17/2019	6:33:42 PM	4	657	24	24	24	24	18	18	19	18	20	20	20	20	28.1	32.8	87.1	-1	-1	-1
1/17/2019	6:33:42 PM	207	658	24	24	24	24	18	19	19	18	20	20	20	21	28.1	32.8	87.1	-1	-1	-1
1/17/2019	6:33:42 PM	410	659	24	24	24	24	18	18	19	18	20	20	20	20	28.1	32.8	87.1	-1	-1	-1
1/17/2019	6:33:42 PM	613	660	24	24	24	24	18	19	18	19	20	21	20	21	28.1	32.8	87.1	-1	-1	-1
1/17/2019	6:33:42 PM	801	661	24	24	24	24	18	18	19	18	20	20	20	20	28.1	32.8	87.1	-1	-1	-1
1/17/2019	6:33:43 PM	4	662	24	24	24	24	18	19	19	18	20	21	20	20	28.1	32.8	87.1	-1	-1	-1
1/17/2019	6:33:43 PM	207	663	24	24	24	24	18	18	19	18	20	20	20	20	28.1	32.8	87.1	-1	-1	-1
1/17/2019	6:33:43 PM	410	664	24	24	24	24	18	19	19	18	20	21	20	20	28.1	32.8	87.1	-1	-1	-1
1/17/2019	6:33:43 PM	613	665	24	24	24	24	18	18	19	18	20	20	20	21	28.1	32.8	87.1	-1	-1	-1
1/17/2019	6:33:43 PM	801	666	24	24	24	24	18	18	19	18	20	21	20	21	28.1	32.8	87.1	-1	-1	-1
1/17/2019	6:33:44 PM	4	667	23	24	24	24	18	19	19	18	20	20	20	20	28.1	32.8	87.1	-1	-1	-1
1/17/2019	6:33:44 PM	207	668	24	24	24	24	18	19	19	18	20	20	20	21	28.1	32.8	87.1	-1	-1	-1
1/17/2019	6:33:44 PM	410	669	24	24	24	24	18	18	19	18	20	20	20	20	28.1	32.8	87.1	-1	-1	-1
1/17/2019	6:33:44 PM	613	670	24	24	24	24	18	19	19	19	20	21	20	21	28.1	32.8	87.1	-1	-1	-1
1/17/2019	6:33:44 PM	801	671	23	24	24	24	18	19	19	18	20	20	20	20	28.1	32.8	87.1	-1	-1	-1
1/17/2019	6:33:45 PM	4	672	24	24	24	24	18	19	18	18	20	21	20	21	28.1	32.8	87.1	-1	-1	-1
1/17/2019	6:33:45 PM	207	673	23	24	24	24	18	19	19	18	20	20	20	20	28.1	32.8	87.1	-1	-1	-1
1/17/2019	6:33:45 PM	410	674	24	24	24	24	18	19	19	18	20	21	20	21	28.1	32.8	87.1	-1	-1	-1
1/17/2019	6:33:45 PM	613	675	24	24	24	24	18	18	19	18	20	20	20	20	28.1	32.8	87.1	-1	-1	-1
1/17/2019	6:33:45 PM	801	676	24	24	24	24	18	19	19	18	20	20	20	20	28.1	32.8	87.1	-1	-1	-1
1/17/2019	6:33:46 PM	4	677	24	24	24	24	18	18	19	18	20	20	20	20	28.1	32.8	87.1	-1	-1	-1
1/17/2019	6:33:46 PM	207	678	23	24	24	24	18	19	19	18	20	20	20	20	28.1	32.8	87.1	-1	-1	-1
1/17/2019	6:33:46 PM	410	679	24	24	24	24	18	19	19	18	20	21	20	21	28.1	32.8	87.1	-1	-1	-1
1/17/2019	6:33:46 PM	613	680	24	24	24	24	18	19	19	18	20	20	20	21	28.1	32.8	87.1	-1	-1	-1
1/17/2019	6:33:46 PM	801	681	24	24	24	24	18	19	19	18	20	20	20	20	28.1	32.8	87.1	-1	-1	-1
1/17/2019	6:33:47 PM	4	682	24	24	24	24	18	19	19	19	20	20	20	20	28.1	32.8	87.1	-1	-1	-1
1/17/2019	6:33:47 PM	207	683	24	24	24	24	18	19	19	18	20	20	20	20	28.1	32.8	87.1	-1	-1	-1
1/17/2019	6:33:47 PM	410	684	24	24	24	24	18	19	19	19	20	21	20	21	28.1	32.8	87.1	-1	-1	-1
1/17/2019	6:33:47 PM	613	685	24	24	24	24	18	18	19	18	20	20	20	20	28.1	32.8	87.1	-1	-1	-1
1/17/2019	6:33:47 PM	801	686	23	24	24	24	18	19	19	19	20	20	20	21	28.1	32.8	87.1	-1	-1	-1
1/17/2019	6:33:48 PM	4	687	24	24	24	24	18	18	18	18	20	20	20	21	28.1	32.8	64.8	-1	-1	-1
1/17/2019	6:33:48 PM	207	688	23	24	24	24	18	18	19	18	20	20	20	20	28.1	32.8	64.8	-1	-1	-1
1/17/2019	6:33:48 PM	410	689	24	24	24	24	18	18	19	19	20	21	20	21	28.1	32.8	64.8	-1	-1	-1
1/17/2019	6:33:48 PM	613	690	23	24	24	24	18	19	19	18	20	20	20	20	28.1	32.8	64.8	-1	-1	-1
1/17/2019	6:33:48 PM	801	691	24	24	24	24	18	19	19	18	20	21	20	21	28.1	32.8	64.8	-1	-1	-1
1/17/2019	6:33:49 PM	4	692	23	24	24	24	18	18	19	18	20	20	20	20	28.1	32.8	64.8	-1	-1	-1
1/17/2019	6:33:49 PM	207	693	23	24	24	24	18	19	19	18	20	21	20	20	28.1	32.8	64.8	-1	-1	-1
1/17/2019	6:33:49 PM	410	694	24	24	24	24	18	18	19	18	20	20	20	20	28.1	32.8	64.8	-1	-1	-1
1/17/2019	6:33:49 PM	613	695	23	24	24	24	18	19	19	18	20	20	20	20	28.1	32.8	64.8	-1	-1	-1
1/17/2019	6:33:49 PM	801	696	24	24	24	24	18	18	19	18	20	20	20	20	28.1	32.8	64.8	-1	-1	-1
1/17/2019	6:33:50 PM	4	697	23	24	24	24	18	19	19	18	20	20	20	20	28.1	32.8	64.8	-1	-1	-1
1/17/2019	6:33:50 PM	207	698	24	24	24	24	18	19	19	18	20	20	20	20	28.1	32.8	64.8	-1	-1	-1
1/17/2019	6:33:50 PM	410	699	23	24	24	24	18	19	19	18	20	20	20	20	28.1	32.8	64.8	-1	-1	-1
1/17/2019	6:33:50 PM	613	700	24	24	24	24	18	19	19	19	20	21	20	21	28.1	32.8	64.8	-1	-1	-1
1/17/2019	6:33:50 PM	801	701	23	24	24	24	18	19	19	18	20	20	20	20	28.1	32.8	64.8	-1	-1	-1
1/17/2019	6:33:51 PM	4	702	24	24	24	24	18	19	19	18	20	21	20	21	28.1	32.8	64.8	-1	-1	-1
1/17/2019	6:33:51 PM	207	703	24	24	24	24	18	18	19	18	20	20	20	20	28.1	32.8	64.8	-1	-1	-1
1/17/2019	6:33:51 PM	410	704	23	24	24	24	18	19	19	18	20	20	20	20	28.1	32.8	64.8	-1	-1	-1
1/17/2019	6:33:51 PM	613	705	24	24	24	24	18	19	19	18	20	21	20	21	28.1	32.8	64.8	-1	-1	-1
1/17/2019	6:33:51 PM	801	706	24	24	24	24	18	19	19	18	20	20	20	20	28.1	32.8	64.8	-1	-1	-1
1/17/2019	6:33:52 PM	4	707	24	24	24	24	18	18	19	18	20	20	20	20	28.1	32.8	64.8	-1	-1	-1
1/17/2019	6:33:52 PM	207	708	24	24	24	24	18	18	19	18	20	20	20	20	28.1	32.8	64.8	-1	-1	-1
1/17/2019	6:33:52 PM	410	709	23	24	24	24	18	19	19	18	20	20	20	20	28.1	32.8	64.8	-1	-1	-1
1/17/2019	6:33:52 PM	613	710	24	24	24	24	18	19	19	19	20	21	20	21	28.1	32.8	64.8	-1	-1	-1
1/17/2019	6:33:52 PM	801	711	24	24	24	24	18	18	19	18	20	20	20	20	28.1	32.8	64.8	-1	-1	-1
1/17/2019	6:33:53 PM	4	712	24	24	24	24	18	18	19	19	20	21	20	20	28.1	32.8	64.8	-1	-1	-1
1/17/2019	6:33:53 PM	207	713	23	24	24	24	18	19	19	18	20	20	20	20	28.1	32.8	64.8	-1	-1	-1
1/17/2019	6:33:53 PM	410	714	24	24	24	24	18	19	19	18	20	21	20	21	28.1	32.8	64.8	-1	-1	-1
1/17/2019	6:33:53 PM	613	715	24	24	24	24	18	19	19	18	20	20	20	20	28.1	32.8	64.8	-1	-1	-1
1/17/2019	6:33:53 PM	801	716	24	24	24	24	18	18	19	18	20	20	20	20	28.1	32.8	64.8	-1	-1	-1
1/17/2019	6:33:54 PM	4	717	23	24	24	24	18	19	19	18	20	20	20	20	28.1	32.8	64.8	-1	-1	-1
1/17/2019	6:33:54 PM	207	718	24	24	24	24	18	18	19	18	20	20	20	20	28.1	32.8	64.8	-1	-1	-1
1/17/2019	6:33:54 PM	410	719	23	24	24	24	18	19	19	18	20	20	20	20	28.1	32.8	64.8	-1	-1	-1
1/17/2019	6:33:54 PM	613	720	24	24	24	24	18	18	19	18	20	21	20	21	28.1	32.8	64.8	-1	-1	-1
1/17/2019	6:33:54 PM	801	721	24	24	24	24	18	19	18	18	20	20	20	20	28.1	32.8	64.8	-1	-1	-1
1/17/2019	6:33:55 PM	4	722	24	24	24	24	18	18	19	18	20	20	20	20	28.1	32.8	64.8	-1	-1	-1
1/17/2019	6:33:55 PM	207	723	24	24	24	24	18	19	19	18	20	21	20	20	28.1	32.8	64.8	-1	-1	-1
1/17/2019	6:33:55 PM	410	724	24	24	24	24	18	18	19	18	20	20	20	20	28.1	32.8	64.8	-1	-1	-1
1/17/2019	6:33:55 PM	613	725	24	24	24	24	18	19	19	19	20	21	20	21	28.1	32.8	64.8	-1	-1	-1
1/17/2019	6:33:55 PM	801	726	23	24	24	24	18	18	19	18	21	20	20	20	28.1	32.8	64.8	-1	-1	-1
1/17/2019	6:33:56 PM	4	727	23	24	23	24	18	19	19	18	20	21	20	20	28.1	32.8	64.8	-1	-1	-1
1/17/2019	6:33:56 PM	207	728	24	24	24	24	18	19	19	18	20	20	20	20	28.1	32.8	64.8	-1	-1	-1
1/17/2019	6:33:56 PM	410	729	24	24	24	24	18	18	19	19	20	21	20	20	28.0	32.8	86.9	-1	-1	-1
1/17/2019	6:33:56 PM	613	730	24	24	24	24	18	18	19	18	20	20	20	21	28.0	32.8	86.9	-1	-1	-1
1/17/2019	6:33:56 PM	801	731	24	24	24	24	18	18	19	19	20	20	20	20	28.0	32.8	86.9	-1	-1	-1
1/17/2019	6:33:57 PM	4	732	23	24	24	24	18	18	19	18	20	20	20	20	28.0	32.8	86.9	-1	-1	-1
1/17/2019	6:33:57 PM	207	733	24	24	24	24	18	19	19	18	20	20	20	20	28.0	32.8	86.9	-1	-1	-1
1/17/2019	6:33:57 PM	410	734	24	24	24	24	18	18	19	18	20	20	20	20	28.0	32.8	86.9	-1	-1	-1
1/17/2019	6:33:57 PM	613	735	23	24	24	24	18	19	19	18	20	20	20	20	28.0	32.8	86.9	-1	-1	-1
1/17/2019	6:33:57 PM	801	736	24	24	24	24	18	18	19	18	20	20	20	20	28.0	32.8	86.9	-1	-1	-1
1/17/2019	6:33:58 PM	4	737	23	24	24	24	18	19	19	18	20	20	20	20	28.0	32.8	86.9	-1	-1	-1
1/17/2019	6:33:58 PM	207	738	24	24	24	24	18	19	19	18	20	21	20	20	28.0	32.8	86.9	-1	-1	-1
1/17/2019	6:33:58 PM	410	739	23	24	24	24	18	19	19	18	20	20	20	20	28.0	32.8	86.9	-1	-1	-1
1/17/2019	6:33:58 PM	613	740	24	24	24	24	18	19	19	19	20	21	20	21	28.0	32.8	86.9	-1	-1	-1
1/17/2019	6:33:58 PM	801	741	23	24	24	24	18	18	19	18	20	20	20	20	28.0	32.8	86.9	-1	-1	-1
1/17/2019	6:33:59 PM	4	742	24	24	24	24	18	19	19	18	20	21	20	20	28.0	32.8	86.9	-1	-1	-1
1/17/2019	6:33:59 PM	207	743	24	24	24	24	18	19	19	18	20	21	20	21	28.0	32.8	86.9	-1	-1	-1
1/17/2019	6:33:59 PM	410	744	23	24	24	24	18	18	19	19	20	21	20	20	28.0	32.8	86.9	-1	-1	-1
1/17/2019	6:33:59 PM	613	745	24	24	24	24	18	18	19	18	20	20	20	20	28.0	32.8	86.9	-1	-1	-1
1/17/2019	6:33:59 PM	801	746	24	24	24	24	18	18	19	18	20	21	20	21	28.0	32.8	86.9	-1	-1	-1
1/17/2019	6:34:00 PM	4	747	23	24	24	24	18	18	19	18	20	20	20	20	28.0	32.8	86.9	-1	-1	-1
1/17/2019	6:34:00 PM	207	748	23	24	24	24	18	19	19	18	20	20	20	21	28.0	32.8	86.9	-1	-1	-1
1/17/2019	6:34:00 PM	410	749	24	24	24	24	18	18	19	18	20	20	20	20	28.0	32.8	86.9	-1	-1	-1
1/17/2019	6:34:00 PM	613	750	24	24	24	24	18	19	19	18	20	21	20	20	28.0	32.8	86.9	-1	-1	-1
1/17/2019	6:34:00 PM	801	751	24	24	24	24	18	18	19	18	20	20	20	21	28.0	32.8	86.9	-1	-1	-1
1/17/2019	6:34:01 PM	4	752	24	24	24	24	18	19	19	18	20	20	20	20	28.0	32.8	86.9	-1	-1	-1
1/17/2019	6:34:01 PM	207	753	24	24	24	24	18	18	19	18	20	20	20	21	28.0	32.8	86.9	-1	-1	-1
1/17/2019	6:34:01 PM	410	754	23	24	24	24	18	19	19	18	20	20	20	20	28.0	32.8	86.9	-1	-1	-1
1/17/2019	6:34:01 PM	613	755	24	24	24	24	18	19	19	18	20	21	20	21	28.0	32.8	86.9	-1	-1	-1
1/17/2019	6:34:01 PM	801	756	23	24	24	24	18	19	18	18	20	20	20	20	28.0	32.8	86.9	-1	-1	-1
1/17/2019	6:34:02 PM	4	757	24	24	24	24	18	18	19	18	20	20	20	20	28.0	32.8	86.9	-1	-1	-1
1/17/2019	6:34:02 PM	207	758	24	24	24	24	18	19	19	18	20	20	20	20	28.0	32.8	86.9	-1	-1	-1
1/17/2019	6:34:02 PM	410	759	23	24	24	24	18	19	18	19	20	21	20	21	28.0	32.8	86.9	-1	-1	-1
1/17/2019	6:34:02 PM	613	760	24	24	24	24	18	18	19	18	20	20	20	21	28.0	32.8	86.9	-1	-1	-1
1/17/2019	6:34:02 PM	801	761	24	24	24	24	18	19	19	18	20	21	20	21	28.0	32.8	86.9	-1	-1	-1
1/17/2019	6:34:03 PM	19	762	24	24	24	24	18	18	19	18	20	20	20	21	28.0	32.8	86.9	-1	-1	-1
1/17/2019	6:34:03 PM	207	763	24	24	24	24	18	19	19	18	20	21	20	20	28.0	32.8	86.9	-1	-1	-1
1/17/2019	6:34:03 PM	410	764	24	24	24	24	18	18	19	18	20	20	20	20	28.0	32.8	86.9	-1	-1	-1
1/17/2019	6:34:03 PM	613	765	24	24	24	24	18	18	19	18	20	20	20	20	28.0	32.8	86.9	-1	-1	-1
1/17/2019	6:34:03 PM	801	766	24	24	24	24	18	18	19	18	20	20	20	20	28.0	32.8	86.9	-1	-1	-1
1/17/2019	6:34:04 PM	4	767	23	24	24	24	18	19	19	18	20	20	20	20	28.0	32.8	86.9	-1	-1	-1
1/17/2019	6:34:04 PM	207	768	24	24	24	24	18	19	19	19	20	21	20	21	28.0	32.8	86.9	-1	-1	-1
1/17/2019	6:34:04 PM	410	769	24	24	24	24	18	18	19	18	20	20	20	20	28.0	32.8	86.9	-1	-1	-1
1/17/2019	6:34:04 PM	613	770	23	24	24	24	18	19	19	19	20	20	20	20	28.0	32.8	86.9	-1	-1	-1
1/17/2019	6:34:04 PM	801	771	23	24	24	24	18	18	19	18	20	20	20	20	28.1	32.7	45.6	-1	-1	-1
1/17/2019	6:34:05 PM	4	772	23	24	24	24	18	19	19	18	20	20	20	20	28.1	32.7	45.6	-1	-1	-1
1/17/2019	6:34:05 PM	207	773	24	24	24	24	18	19	19	18	20	21	20	21	28.1	32.7	45.6	-1	-1	-1
1/17/2019	6:34:05 PM	410	774	24	24	24	24	18	18	19	18	20	20	20	20	28.1	32.7	45.6	-1	-1	-1
1/17/2019	6:34:05 PM	613	775	24	24	24	24	18	19	19	18	20	20	20	20	28.1	32.7	45.6	-1	-1	-1
1/17/2019	6:34:05 PM	801	776	24	24	24	24	18	18	19	18	20	20	20	20	28.1	32.7	45.6	-1	-1	-1
1/17/2019	6:34:06 PM	4	777	24	24	24	24	18	18	19	18	20	21	20	21	28.1	32.7	45.6	-1	-1	-1
1/17/2019	6:34:06 PM	207	778	24	24	24	24	18	18	19	18	20	20	20	20	28.1	32.7	45.6	-1	-1	-1
1/17/2019	6:34:06 PM	410	779	24	24	24	24	18	19	19	19	20	20	20	20	28.1	32.7	45.6	-1	-1	-1
1/17/2019	6:34:06 PM	613	780	24	24	24	24	18	18	19	18	20	20	20	20	28.1	32.7	45.6	-1	-1	-1
1/17/2019	6:34:06 PM	801	781	23	24	24	24	18	18	18	19	20	20	20	21	28.1	32.7	45.6	-1	-1	-1
1/17/2019	6:34:07 PM	4	782	24	24	24	24	18	18	19	18	20	20	20	21	28.1	32.7	45.6	-1	-1	-1
1/17/2019	6:34:07 PM	207	783	23	24	24	24	18	19	19	18	20	20	20	20	28.1	32.7	45.6	-1	-1	-1
1/17/2019	6:34:07 PM	410	784	24	24	24	24	18	18	19	18	20	20	20	20	28.1	32.7	45.6	-1	-1	-1
1/17/2019	6:34:07 PM	613	785	23	24	24	24	18	18	19	18	20	20	20	20	28.1	32.7	45.6	-1	-1	-1
1/17/2019	6:34:07 PM	801	786	24	24	24	24	18	18	19	18	20	20	20	20	28.1	32.7	45.6	-1	-1	-1
1/17/2019	6:34:08 PM	4	787	23	24	24	24	18	19	19	18	20	20	20	20	28.1	32.7	45.6	-1	-1	-1
1/17/2019	6:34:08 PM	207	788	24	24	24	24	18	19	19	18	20	21	20	21	28.1	32.7	45.6	-1	-1	-1
1/17/2019	6:34:08 PM	410	789	23	24	24	24	18	19	19	18	20	20	20	20	28.1	32.7	45.6	-1	-1	-1
1/17/2019	6:34:08 PM	613	790	23	24	24	24	18	19	19	19	20	20	20	21	28.1	32.7	45.6	-1	-1	-1
1/17/2019	6:34:08 PM	801	791	24	24	24	24	18	18	19	18	20	20	20	20	28.1	32.7	45.6	-1	-1	-1
1/17/2019	6:34:09 PM	4	792	24	24	24	24	18	19	19	18	20	20	20	20	28.1	32.7	45.6	-1	-1	-1
1/17/2019	6:34:09 PM	207	793	24	24	24	24	18	18	19	18	20	21	20	21	28.1	32.7	45.6	-1	-1	-1
1/17/2019	6:34:09 PM	410	794	23	24	24	24	18	19	19	18	20	20	20	20	28.1	32.7	45.6	-1	-1	-1
1/17/2019	6:34:09 PM	613	795	24	24	24	24	18	19	19	18	20	21	20	21	28.1	32.7	45.6	-1	-1	-1
1/17/2019	6:34:09 PM	801	796	23	24	24	24	18	19	18	18	20	20	20	20	28.1	32.7	45.6	-1	-1	-1
1/17/2019	6:34:10 PM	4	797	24	24	24	24	18	19	19	18	20	21	20	20	28.1	32.7	45.6	-1	-1	-1
1/17/2019	6:34:10 PM	207	798	24	24	24	24	18	19	19	18	20	20	20	20	28.1	32.7	45.6	-1	-1	-1
1/17/2019	6:34:10 PM	410	799	23	24	24	24	18	19	19	19	20	21	20	20	28.1	32.7	45.6	-1	-1	-1
1/17/2019	6:34:10 PM	613	800	24	24	24	24	18	18	19	18	20	20	20	20	28.1	32.7	45.6	-1	-1	-1
1/17/2019	6:34:10 PM	801	801	23	24	24	24	18	18	18	18	20	20	20	20	28.1	32.7	45.6	-1	-1	-1
1/17/2019	6:34:11 PM	4	802	24	24	24	24	18	19	19	18	20	20	20	21	28.1	32.7	45.6	-1	-1	-1
1/17/2019	6:34:11 PM	207	803	24	24	24	24	18	19	19	18	21	20	20	20	28.1	32.7	45.6	-1	-1	-1
1/17/2019	6:34:11 PM	410	804	24	24	24	24	18	19	18	19	20	20	20	21	28.1	32.7	45.6	-1	-1	-1
1/17/2019	6:34:11 PM	613	805	24	24	24	24	18	18	19	18	20	20	20	21	28.1	32.7	45.6	-1	-1	-1
1/17/2019	6:34:11 PM	801	806	23	24	24	24	18	19	19	18	20	20	20	20	28.1	32.7	45.6	-1	-1	-1
1/17/2019	6:34:12 PM	4	807	24	24	24	24	18	19	19	19	20	20	20	21	28.1	32.7	45.6	-1	-1	-1
1/17/2019	6:34:12 PM	207	808	23	24	24	24	18	19	19	18	20	20	20	20	28.1	32.7	45.6	-1	-1	-1
1/17/2019	6:34:12 PM	410	809	24	24	24	24	18	19	19	19	20	20	20	21	28.1	32.7	45.6	-1	-1	-1
1/17/2019	6:34:12 PM	613	810	23	24	24	24	18	18	19	18	20	20	20	20	28.1	32.7	45.6	-1	-1	-1
1/17/2019	6:34:12 PM	801	811	24	24	24	24	18	18	19	18	20	20	20	20	28.1	32.7	45.6	-1	-1	-1
1/17/2019	6:34:13 PM	4	812	24	24	24	24	18	18	19	18	20	20	20	20	28.1	32.7	45.6	-1	-1	-1
1/17/2019	6:34:13 PM	207	813	23	24	24	24	18	19	18	18	20	20	20	20	28.1	32.7	86.9	-1	-1	-1
1/17/2019	6:34:13 PM	410	814	24	24	24	24	18	18	19	18	20	20	20	21	28.1	32.7	86.9	-1	-1	-1
1/17/2019	6:34:13 PM	613	815	23	24	24	24	18	19	19	18	20	20	20	20	28.1	32.7	86.9	-1	-1	-1
1/17/2019	6:34:13 PM	801	816	24	24	24	24	18	18	19	18	20	20	20	20	28.1	32.7	86.9	-1	-1	-1
1/17/2019	6:34:14 PM	4	817	23	24	24	24	18	19	19	18	20	20	20	20	28.1	32.7	86.9	-1	-1	-1
1/17/2019	6:34:14 PM	207	818	24	24	24	24	18	19	19	18	20	21	20	21	28.1	32.7	86.9	-1	-1	-1
1/17/2019	6:34:14 PM	410	819	24	24	24	24	18	18	19	18	20	20	20	20	28.1	32.7	86.9	-1	-1	-1
1/17/2019	6:34:14 PM	613	820	23	24	24	24	18	19	19	18	20	20	20	20	28.1	32.7	86.9	-1	-1	-1
1/17/2019	6:34:14 PM	801	821	24	24	24	24	18	18	19	18	20	20	20	20	28.1	32.7	86.9	-1	-1	-1
1/17/2019	6:34:15 PM	4	822	24	24	24	24	18	18	19	18	20	20	20	20	28.1	32.7	86.9	-1	-1	-1
1/17/2019	6:34:15 PM	207	823	23	24	24	24	18	19	19	18	20	20	20	20	28.1	32.7	86.9	-1	-1	-1
1/17/2019	6:34:15 PM	410	824	24	24	24	24	18	18	19	18	20	20	20	21	28.1	32.7	86.9	-1	-1	-1
1/17/2019	6:34:15 PM	613	825	23	24	24	24	18	18	19	18	20	20	20	20	28.1	32.7	86.9	-1	-1	-1
1/17/2019	6:34:15 PM	801	826	24	24	24	24	18	18	19	18	20	20	20	20	28.1	32.7	86.9	-1	-1	-1
1/17/2019	6:34:16 PM	4	827	24	24	24	24	19	18	19	18	20	20	20	20	28.1	32.7	86.9	-1	-1	-1
1/17/2019	6:34:16 PM	207	828	24	24	24	24	18	19	18	19	20	21	20	21	28.1	32.7	86.9	-1	-1	-1
1/17/2019	6:34:16 PM	410	829	24	24	24	24	18	18	19	18	20	20	20	21	28.1	32.7	86.9	-1	-1	-1
1/17/2019	6:34:16 PM	613	830	23	24	24	24	18	18	19	18	20	20	20	20	28.1	32.7	86.9	-1	-1	-1
1/17/2019	6:34:16 PM	801	831	23	24	24	24	18	19	19	18	20	20	20	20	28.1	32.7	86.9	-1	-1	-1
1/17/2019	6:34:17 PM	4	832	24	24	24	24	18	18	19	18	20	20	20	20	28.1	32.7	86.9	-1	-1	-1
1/17/2019	6:34:17 PM	207	833	23	24	24	24	18	18	19	18	20	20	20	20	28.1	32.7	86.9	-1	-1	-1
1/17/2019	6:34:17 PM	410	834	24	24	24	24	18	19	19	18	20	21	20	20	28.1	32.7	86.9	-1	-1	-1
1/17/2019	6:34:17 PM	613	835	24	24	24	24	18	18	19	18	20	20	20	21	28.1	32.7	86.9	-1	-1	-1
1/17/2019	6:34:17 PM	801	836	23	24	24	24	18	19	19	18	20	20	20	20	28.1	32.7	86.9	-1	-1	-1
1/17/2019	6:34:18 PM	4	837	24	24	24	24	18	19	18	19	20	21	20	21	28.1	32.7	86.9	-1	-1	-1
1/17/2019	6:34:18 PM	213	838	24	24	24	24	18	18	19	18	20	20	20	21	28.1	32.7	86.9	-1	-1	-1
1/17/2019	6:34:18 PM	416	839	24	24	24	24	18	18	19	18	20	20	20	20	28.1	32.7	86.9	-1	-1	-1
1/17/2019	6:34:18 PM	603	840	24	24	24	24	18	19	19	18	20	21	20	21	28.1	32.7	86.9	-1	-1	-1
1/17/2019	6:34:18 PM	806	841	24	24	24	24	18	19	19	18	20	20	20	20	28.1	32.7	86.9	-1	-1	-1
1/17/2019	6:34:19 PM	9	842	24	24	24	24	18	18	19	18	20	20	20	20	28.1	32.7	86.9	-1	-1	-1
1/17/2019	6:34:19 PM	213	843	23	24	24	24	18	19	18	18	20	20	20	20	28.1	32.7	86.9	-1	-1	-1
1/17/2019	6:34:19 PM	416	844	24	24	24	24	18	18	19	18	20	20	20	20	28.1	32.7	86.9	-1	-1	-1
1/17/2019	6:34:19 PM	603	845	24	24	24	24	18	19	19	18	20	21	20	21	28.1	32.7	86.9	-1	-1	-1
1/17/2019	6:34:19 PM	806	846	23	24	24	24	18	19	19	18	20	20	20	20	28.1	32.7	86.9	-1	-1	-1
1/17/2019	6:34:20 PM	9	847	24	24	24	24	18	19	19	18	20	21	20	20	28.1	32.7	86.9	-1	-1	-1
1/17/2019	6:34:20 PM	213	848	23	24	24	24	18	18	19	18	20	20	20	20	28.1	32.7	86.9	-1	-1	-1
1/17/2019	6:34:20 PM	416	849	24	24	24	24	18	18	18	18	20	20	20	20	28.1	32.7	86.9	-1	-1	-1
1/17/2019	6:34:20 PM	603	850	24	24	24	24	18	19	19	18	20	20	20	20	28.1	32.7	86.9	-1	-1	-1
1/17/2019	6:34:20 PM	806	851	24	24	24	24	18	18	19	18	20	20	20	21	28.1	32.7	86.9	-1	-1	-1
1/17/2019	6:34:21 PM	9	852	23	24	24	24	18	19	19	18	20	20	20	20	28.1	32.7	86.9	-1	-1	-1
1/17/2019	6:34:21 PM	202	853	24	24	24	24	18	18	19	18	20	20	20	20	28.1	32.7	86.9	-1	-1	-1
1/17/2019	6:34:21 PM	405	854	23	24	24	24	18	19	18	18	20	20	20	20	28.1	32.7	86.9	-1	-1	-1
1/17/2019	6:34:21 PM	608	855	24	24	24	24	18	19	19	18	20	21	20	21	28.1	32.7	84.9	-1	-1	-1
1/17/2019	6:34:21 PM	811	856	23	24	24	24	18	18	18	18	20	20	20	20	28.1	32.7	84.9	-1	-1	-1
1/17/2019	6:34:22 PM	14	857	24	24	24	24	18	18	19	18	20	20	20	20	28.1	32.7	84.9	-1	-1	-1
1/17/2019	6:34:22 PM	202	858	24	24	24	24	18	19	19	18	20	21	20	21	28.1	32.7	84.9	-1	-1	-1
1/17/2019	6:34:22 PM	405	859	24	24	24	24	18	18	19	18	20	20	20	20	28.1	32.7	84.9	-1	-1	-1
1/17/2019	6:34:22 PM	608	860	24	24	24	24	18	19	19	19	20	21	20	21	28.1	32.7	84.9	-1	-1	-1
1/17/2019	6:34:22 PM	811	861	24	24	24	24	18	18	19	18	20	20	20	20	28.1	32.7	84.9	-1	-1	-1
1/17/2019	6:34:23 PM	14	862	23	24	24	24	18	19	18	18	20	20	20	21	28.1	32.7	84.9	-1	-1	-1
1/17/2019	6:34:23 PM	202	863	24	24	24	24	18	18	19	18	20	20	20	21	28.1	32.7	84.9	-1	-1	-1
1/17/2019	6:34:23 PM	405	864	24	24	24	24	18	18	19	19	20	20	20	21	28.1	32.7	84.9	-1	-1	-1
1/17/2019	6:34:23 PM	608	865	24	24	24	24	18	18	19	18	20	20	20	21	28.1	32.7	84.9	-1	-1	-1
1/17/2019	6:34:23 PM	811	866	23	24	24	24	18	19	19	18	20	20	20	20	28.1	32.7	84.9	-1	-1	-1
1/17/2019	6:34:24 PM	14	867	24	24	24	24	18	18	19	18	20	20	20	21	28.1	32.7	84.9	-1	-1	-1
1/17/2019	6:34:24 PM	202	868	24	24	24	24	18	19	18	19	20	21	20	21	28.1	32.7	84.9	-1	-1	-1
1/17/2019	6:34:24 PM	405	869	24	24	24	24	18	18	19	18	20	20	20	21	28.1	32.7	84.9	-1	-1	-1
1/17/2019	6:34:24 PM	608	870	23	24	24	24	18	19	19	18	20	21	20	20	28.1	32.7	84.9	-1	-1	-1
1/17/2019	6:34:24 PM	811	871	24	24	24	24	18	19	18	19	20	21	20	21	28.1	32.7	84.9	-1	-1	-1
1/17/2019	6:34:25 PM	14	872	23	24	24	24	18	18	19	18	20	20	20	20	28.1	32.7	84.9	-1	-1	-1
1/17/2019	6:34:25 PM	202	873	24	24	24	24	18	19	19	18	20	21	20	21	28.1	32.7	84.9	-1	-1	-1
1/17/2019	6:34:25 PM	405	874	23	24	24	24	18	19	19	18	20	20	20	20	28.1	32.7	84.9	-1	-1	-1
1/17/2019	6:34:25 PM	608	875	24	24	24	24	18	19	19	18	20	21	20	21	28.1	32.7	84.9	-1	-1	-1
1/17/2019	6:34:25 PM	811	876	23	24	24	24	18	19	19	18	20	20	20	20	28.1	32.7	84.9	-1	-1	-1
1/17/2019	6:34:26 PM	14	877	24	24	24	24	18	18	19	18	20	20	20	21	28.1	32.7	84.9	-1	-1	-1
1/17/2019	6:34:26 PM	202	878	24	24	24	24	18	19	19	18	20	20	20	20	28.1	32.7	84.9	-1	-1	-1
1/17/2019	6:34:26 PM	405	879	24	24	24	24	18	18	19	18	20	20	20	21	28.1	32.7	84.9	-1	-1	-1
1/17/2019	6:34:26 PM	608	880	24	24	24	24	18	19	18	19	20	20	20	21	28.1	32.7	84.9	-1	-1	-1
1/17/2019	6:34:26 PM	811	881	24	24	24	24	18	19	19	18	20	20	20	21	28.1	32.7	84.9	-1	-1	-1
1/17/2019	6:34:27 PM	14	882	23	24	24	24	18	19	18	18	20	20	20	20	28.1	32.7	84.9	-1	-1	-1
1/17/2019	6:34:27 PM	202	883	24	24	24	24	18	18	18	18	20	20	20	21	28.1	32.7	84.9	-1	-1	-1
1/17/2019	6:34:27 PM	405	884	23	24	24	24	18	18	19	18	20	20	20	20	28.1	32.7	84.9	-1	-1	-1
1/17/2019	6:34:27 PM	608	885	24	24	24	24	18	18	19	18	20	21	20	21	28.1	32.7	84.9	-1	-1	-1
1/17/2019	6:34:27 PM	811	886	23	24	24	24	18	18	19	18	20	20	20	20	28.1	32.7	84.9	-1	-1	-1
1/17/2019	6:34:28 PM	14	887	23	24	24	24	18	19	18	19	20	20	20	20	28.1	32.7	84.9	-1	-1	-1
1/17/2019	6:34:28 PM	202	888	23	24	24	24	18	19	19	18	20	20	20	20	28.1	32.7	84.9	-1	-1	-1
1/17/2019	6:34:28 PM	405	889	24	24	24	24	18	19	19	18	20	20	20	21	28.1	32.7	84.9	-1	-1	-1
1/17/2019	6:34:28 PM	608	890	23	24	24	24	18	19	19	18	20	20	20	20	28.1	32.7	84.9	-1	-1	-1
1/17/2019	6:34:28 PM	811	891	23	24	24	24	18	19	19	19	20	21	20	20	28.1	32.7	84.9	-1	-1	-1
1/17/2019	6:34:29 PM	14	892	24	24	24	24	18	18	19	18	20	20	20	20	28.1	32.7	84.9	-1	-1	-1
1/17/2019	6:34:29 PM	202	893	24	24	24	24	18	19	19	19	20	21	20	21	28.1	32.7	84.9	-1	-1	-1
1/17/2019	6:34:29 PM	405	894	24	24	24	24	18	18	19	18	20	20	20	20	28.1	32.7	84.9	-1	-1	-1
1/17/2019	6:34:29 PM	608	895	23	24	24	24	18	19	19	18	20	20	20	20	28.1	32.7	84.9	-1	-1	-1
1/17/2019	6:34:29 PM	811	896	24	24	24	24	18	19	18	18	20	21	20	21	28.1	32.7	84.9	-1	-1	-1
1/17/2019	6:34:30 PM	14	897	23	24	24	24	18	18	19	18	20	20	20	20	28.1	32.7	78.1	-1	-1	-1
1/17/2019	6:34:30 PM	202	898	24	24	24	24	18	18	19	19	20	21	20	21	28.1	32.7	78.1	-1	-1	-1
1/17/2019	6:34:30 PM	405	899	24	24	24	24	18	18	19	18	20	20	20	20	28.1	32.7	78.1	-1	-1	-1
1/17/2019	6:34:30 PM	608	900	24	24	24	24	18	19	19	19	20	21	20	20	28.1	32.7	78.1	-1	-1	-1
1/17/2019	6:34:30 PM	811	901	24	24	24	24	18	18	18	18	20	20	20	21	28.1	32.7	78.1	-1	-1	-1
1/17/2019	6:34:31 PM	14	902	24	24	24	24	18	18	19	18	20	20	20	20	28.1	32.7	78.1	-1	-1	-1
1/17/2019	6:34:31 PM	202	903	24	24	24	24	18	19	19	18	20	21	20	21	28.1	32.7	78.1	-1	-1	-1
1/17/2019	6:34:31 PM	405	904	23	24	24	24	18	18	19	18	20	20	20	20	28.1	32.7	78.1	-1	-1	-1
1/17/2019	6:34:31 PM	608	905	24	24	24	24	18	19	19	18	20	21	20	21	28.1	32.7	78.1	-1	-1	-1
1/17/2019	6:34:31 PM	811	906	23	24	24	24	18	18	19	18	20	20	20	20	28.1	32.7	78.1	-1	-1	-1
1/17/2019	6:34:32 PM	14	907	24	24	24	24	18	18	19	19	20	21	20	20	28.1	32.7	78.1	-1	-1	-1
1/17/2019	6:34:32 PM	202	908	23	24	24	24	18	19	19	18	20	20	20	20	28.1	32.7	78.1	-1	-1	-1
1/17/2019	6:34:32 PM	405	909	24	24	24	24	18	18	19	18	20	20	20	21	28.1	32.7	78.1	-1	-1	-1
1/17/2019	6:34:32 PM	608	910	24	24	24	24	18	19	19	18	20	20	20	20	28.1	32.7	78.1	-1	-1	-1
1/17/2019	6:34:32 PM	811	911	24	24	24	24	18	19	18	18	20	20	20	20	28.1	32.7	78.1	-1	-1	-1
1/17/2019	6:34:33 PM	14	912	24	24	24	24	18	18	19	18	20	20	20	20	28.1	32.7	78.1	-1	-1	-1
1/17/2019	6:34:33 PM	202	913	24	24	24	24	18	19	19	19	20	21	20	21	28.1	32.7	78.1	-1	-1	-1
1/17/2019	6:34:33 PM	405	914	24	24	24	24	18	19	19	18	20	20	20	20	28.1	32.7	78.1	-1	-1	-1
1/17/2019	6:34:33 PM	608	915	24	24	24	24	18	19	19	18	20	20	20	21	28.1	32.7	78.1	-1	-1	-1
1/17/2019	6:34:33 PM	811	916	24	24	24	24	18	18	19	18	20	20	20	20	28.1	32.7	78.1	-1	-1	-1
1/17/2019	6:34:34 PM	14	917	23	24	24	24	18	18	19	18	20	20	20	20	28.1	32.7	78.1	-1	-1	-1
1/17/2019	6:34:34 PM	202	918	24	24	24	24	18	18	19	18	20	20	20	21	28.1	32.7	78.1	-1	-1	-1
1/17/2019	6:34:34 PM	405	919	23	24	24	24	18	19	19	18	20	20	20	20	28.1	32.7	78.1	-1	-1	-1
1/17/2019	6:34:34 PM	608	920	24	24	24	24	19	18	19	18	20	20	20	21	28.1	32.7	78.1	-1	-1	-1
1/17/2019	6:34:34 PM	811	921	23	24	24	24	18	18	19	18	20	20	20	20	28.1	32.7	78.1	-1	-1	-1
1/17/2019	6:34:35 PM	14	922	24	24	24	24	18	19	19	18	20	21	20	21	28.1	32.7	78.1	-1	-1	-1
1/17/2019	6:34:35 PM	202	923	23	24	24	24	18	19	19	18	20	20	20	20	28.1	32.7	78.1	-1	-1	-1
1/17/2019	6:34:35 PM	405	924	24	24	24	24	18	19	19	18	20	20	20	20	28.1	32.7	78.1	-1	-1	-1
1/17/2019	6:34:35 PM	608	925	24	24	24	24	18	19	19	18	20	20	20	20	28.1	32.7	78.1	-1	-1	-1
1/17/2019	6:34:35 PM	811	926	23	24	24	24	18	19	18	18	20	20	20	20	28.1	32.7	78.1	-1	-1	-1
1/17/2019	6:34:36 PM	14	927	24	24	24	24	18	18	19	18	20	20	20	20	28.1	32.7	78.1	-1	-1	-1
1/17/2019	6:34:36 PM	202	928	24	24	24	24	18	19	18	18	20	20	20	21	28.1	32.7	78.1	-1	-1	-1
1/17/2019	6:34:36 PM	405	929	24	24	24	24	18	18	19	18	20	20	20	20	28.1	32.7	78.1	-1	-1	-1
1/17/2019	6:34:36 PM	608	930	24	24	24	24	18	19	19	18	20	20	20	21	28.1	32.7	78.1	-1	-1	-1
1/17/2019	6:34:36 PM	811	931	23	24	24	24	18	18	18	18	20	21	20	21	28.1	32.7	78.1	-1	-1	-1
1/17/2019	6:34:37 PM	14	932	23	24	24	24	18	18	19	18	20	20	20	20	28.1	32.7	78.1	-1	-1	-1
1/17/2019	6:34:37 PM	202	933	24	24	24	24	18	19	19	18	20	21	20	21	28.1	32.7	78.1	-1	-1	-1
1/17/2019	6:34:37 PM	405	934	24	24	24	24	18	18	19	18	20	20	20	20	28.1	32.7	78.1	-1	-1	-1
1/17/2019	6:34:37 PM	608	935	23	24	24	24	18	19	19	18	20	20	21	20	28.1	32.7	78.1	-1	-1	-1
1/17/2019	6:34:37 PM	811	936	24	24	24	24	18	19	19	18	20	20	20	20	28.1	32.7	78.1	-1	-1	-1
1/17/2019	6:34:38 PM	14	937	23	24	24	24	18	18	19	18	20	20	20	20	28.1	32.7	78.1	-1	-1	-1
1/17/2019	6:34:38 PM	202	938	24	24	24	24	18	19	19	19	20	21	20	21	28.1	32.7	78.1	-1	-1	-1
1/17/2019	6:34:38 PM	405	939	24	24	24	24	18	18	19	18	20	20	20	20	28.1	32.6	64.2	-1	-1	-1
1/17/2019	6:34:38 PM	608	940	24	24	24	24	18	19	19	18	20	20	20	21	28.1	32.6	64.2	-1	-1	-1
1/17/2019	6:34:38 PM	811	941	24	24	24	24	18	18	19	18	20	20	20	20	28.1	32.6	64.2	-1	-1	-1
1/17/2019	6:34:39 PM	14	942	23	24	24	24	18	19	19	18	20	20	20	20	28.1	32.6	64.2	-1	-1	-1
1/17/2019	6:34:39 PM	202	943	24	24	24	24	18	19	19	18	20	21	20	21	28.1	32.6	64.2	-1	-1	-1
1/17/2019	6:34:39 PM	405	944	23	24	24	24	18	19	19	18	20	20	20	20	28.1	32.6	64.2	-1	-1	-1
1/17/2019	6:34:39 PM	608	945	24	24	24	24	18	18	19	19	20	21	20	21	28.1	32.6	64.2	-1	-1	-1
1/17/2019	6:34:39 PM	811	946	23	24	24	24	18	18	19	18	20	20	20	20	28.1	32.6	64.2	-1	-1	-1
1/17/2019	6:34:40 PM	14	947	23	24	24	24	18	19	18	18	20	20	20	20	28.1	32.6	64.2	-1	-1	-1
1/17/2019	6:34:40 PM	202	948	24	24	24	24	19	18	19	18	20	20	20	21	28.1	32.6	64.2	-1	-1	-1
1/17/2019	6:34:40 PM	405	949	23	24	24	24	18	19	19	18	20	20	20	20	28.1	32.6	64.2	-1	-1	-1
1/17/2019	6:34:40 PM	608	950	24	24	24	24	18	19	19	19	20	21	20	20	28.1	32.6	64.2	-1	-1	-1
1/17/2019	6:34:40 PM	811	951	24	24	24	24	18	18	19	18	20	20	20	20	28.1	32.6	64.2	-1	-1	-1
1/17/2019	6:34:41 PM	14	952	23	24	24	24	18	19	19	18	20	20	20	20	28.1	32.6	64.2	-1	-1	-1
1/17/2019	6:34:41 PM	202	953	24	24	24	24	18	19	19	18	20	21	20	21	28.1	32.6	64.2	-1	-1	-1
1/17/2019	6:34:41 PM	405	954	23	24	24	24	18	19	19	18	20	20	20	20	28.1	32.6	64.2	-1	-1	-1
1/17/2019	6:34:41 PM	608	955	24	24	24	24	18	19	18	19	20	20	20	21	28.1	32.6	64.2	-1	-1	-1
1/17/2019	6:34:41 PM	811	956	24	24	24	24	18	18	19	18	20	20	20	20	28.1	32.6	64.2	-1	-1	-1
1/17/2019	6:34:42 PM	14	957	23	24	24	24	18	18	19	18	20	20	20	20	28.1	32.6	64.2	-1	-1	-1
1/17/2019	6:34:42 PM	202	958	24	24	24	24	18	18	19	18	20	21	20	21	28.1	32.6	64.2	-1	-1	-1
1/17/2019	6:34:42 PM	405	959	24	24	24	24	18	18	19	18	20	20	20	20	28.1	32.6	64.2	-1	-1	-1
1/17/2019	6:34:42 PM	608	960	24	25	24	24	18	18	19	18	20	20	20	21	28.1	32.6	64.2	-1	-1	-1
1/17/2019	6:34:42 PM	811	961	24	24	24	24	18	19	18	18	20	21	20	21	28.1	32.6	64.2	-1	-1	-1
1/17/2019	6:34:43 PM	14	962	24	24	24	24	18	18	19	18	20	20	20	20	28.1	32.6	64.2	-1	-1	-1
1/17/2019	6:34:43 PM	202	963	23	24	24	24	18	19	19	19	20	20	20	20	28.1	32.6	64.2	-1	-1	-1
1/17/2019	6:34:43 PM	405	964	24	24	24	24	18	18	19	18	20	21	20	21	28.1	32.6	64.2	-1	-1	-1
1/17/2019	6:34:43 PM	608	965	24	24	24	24	19	18	19	18	20	20	20	21	28.1	32.6	64.2	-1	-1	-1
1/17/2019	6:34:43 PM	811	966	23	24	24	24	18	18	19	18	20	20	20	20	28.1	32.6	64.2	-1	-1	-1
1/17/2019	6:34:44 PM	14	967	24	24	24	24	18	19	18	18	20	21	20	20	28.1	32.6	64.2	-1	-1	-1
1/17/2019	6:34:44 PM	202	968	23	24	24	24	18	18	19	18	20	21	20	20	28.1	32.6	64.2	-1	-1	-1
1/17/2019	6:34:44 PM	405	969	24	24	24	24	18	19	19	18	20	20	20	21	28.1	32.6	64.2	-1	-1	-1
1/17/2019	6:34:44 PM	608	970	23	24	24	24	18	19	19	18	20	21	20	20	28.1	32.6	64.2	-1	-1	-1
1/17/2019	6:34:44 PM	811	971	24	24	24	24	18	18	18	18	20	20	20	21	28.1	32.6	64.2	-1	-1	-1
1/17/2019	6:34:45 PM	14	972	23	24	24	24	18	18	19	18	20	20	20	20	28.1	32.6	64.2	-1	-1	-1
1/17/2019	6:34:45 PM	202	973	24	24	24	24	18	19	19	18	20	20	20	21	28.1	32.6	64.2	-1	-1	-1
1/17/2019	6:34:45 PM	405	974	23	24	24	24	18	19	19	18	20	20	20	20	28.1	32.6	64.2	-1	-1	-1
1/17/2019	6:34:45 PM	608	975	24	24	24	24	18	19	19	19	20	21	20	21	28.1	32.6	64.2	-1	-1	-1
1/17/2019	6:34:45 PM	811	976	23	24	24	24	18	19	19	18	20	20	20	20	28.1	32.6	64.2	-1	-1	-1
1/17/2019	6:34:46 PM	14	977	24	24	24	24	18	19	18	18	20	21	20	21	28.1	32.6	64.2	-1	-1	-1
1/17/2019	6:34:46 PM	202	978	23	24	24	24	18	19	19	18	20	20	20	20	28.1	32.6	64.2	-1	-1	-1
1/17/2019	6:34:46 PM	405	979	24	24	24	24	18	18	19	18	20	20	20	21	28.1	32.6	64.2	-1	-1	-1
1/17/2019	6:34:46 PM	608	980	24	24	24	24	18	18	19	18	21	20	20	20	28.1	32.6	64.2	-1	-1	-1
1/17/2019	6:34:46 PM	811	981	24	24	24	24	18	19	19	18	20	20	20	21	28.1	32.6	84.3	-1	-1	-1
1/17/2019	6:34:47 PM	14	982	24	24	24	24	19	19	19	18	20	20	20	21	28.1	32.6	84.3	-1	-1	-1
1/17/2019	6:34:47 PM	202	983	24	24	24	24	18	19	19	18	20	20	20	20	28.1	32.6	84.3	-1	-1	-1
1/17/2019	6:34:47 PM	405	984	24	24	24	24	18	18	19	18	20	20	20	21	28.1	32.6	84.3	-1	-1	-1
1/17/2019	6:34:47 PM	608	985	24	24	24	24	18	18	19	18	20	20	21	20	28.1	32.6	84.3	-1	-1	-1
1/17/2019	6:34:47 PM	811	986	24	24	24	24	18	18	18	18	20	20	20	21	28.1	32.6	84.3	-1	-1	-1
1/17/2019	6:34:48 PM	14	987	23	24	24	24	18	18	19	18	20	20	20	20	28.1	32.6	84.3	-1	-1	-1
1/17/2019	6:34:48 PM	202	988	24	24	24	24	18	19	19	18	20	20	20	21	28.1	32.6	84.3	-1	-1	-1
1/17/2019	6:34:48 PM	405	989	23	24	24	24	18	18	19	18	20	20	20	20	28.1	32.6	84.3	-1	-1	-1
1/17/2019	6:34:48 PM	608	990	23	24	24	24	18	19	19	18	20	21	20	20	28.1	32.6	84.3	-1	-1	-1
1/17/2019	6:34:48 PM	811	991	24	24	24	24	18	18	19	18	20	20	20	20	28.1	32.6	84.3	-1	-1	-1
1/17/2019	6:34:49 PM	14	992	23	24	24	24	18	19	19	18	20	20	20	20	28.1	32.6	84.3	-1	-1	-1
1/17/2019	6:34:49 PM	202	993	24	24	24	24	18	19	19	18	20	20	20	20	28.1	32.6	84.3	-1	-1	-1
1/17/2019	6:34:49 PM	405	994	23	24	24	24	18	18	19	18	20	20	20	20	28.1	32.6	84.3	-1	-1	-1
1/17/2019	6:34:49 PM	608	995	24	24	24	24	18	19	18	18	20	21	20	21	28.1	32.6	84.3	-1	-1	-1
1/17/2019	6:34:49 PM	811	996	23	24	24	24	18	18	19	18	20	20	20	20	28.1	32.6	84.3	-1	-1	-1
1/17/2019	6:34:50 PM	14	997	24	24	24	24	18	19	18	19	20	20	20	20	28.1	32.6	84.3	-1	-1	-1
1/17/2019	6:34:50 PM	202	998	24	24	24	24	18	18	19	18	20	20	20	20	28.1	32.6	84.3	-1	-1	-1
1/17/2019	6:34:50 PM	405	999	23	24	24	24	18	19	19	18	20	20	20	20	28.1	32.6	84.3	-1	-1	-1
1/17/2019	6:34:50 PM	608	1000	24	24	24	24	18	19	19	18	20	20	20	21	28.1	32.6	84.3	-1	-1	-1
1/17/2019	6:34:50 PM	811	1001	23	24	24	24	18	18	19	18	20	20	20	20	28.1	32.6	84.3	-1	-1	-1
1/17/2019	6:34:51 PM	14	1002	24	24	24	24	18	18	18	18	20	20	20	21	28.1	32.6	84.3	-1	-1	-1
1/17/2019	6:34:51 PM	202	1003	23	24	24	24	18	19	19	18	20	20	20	20	28.1	32.6	84.3	-1	-1	-1
1/17/2019	6:34:51 PM	405	1004	24	24	24	24	18	18	18	18	20	20	20	20	28.1	32.6	84.3	-1	-1	-1
1/17/2019	6:34:51 PM	608	1005	23	24	24	24	18	18	19	18	20	20	20	20	28.1	32.6	84.3	-1	-1	-1
1/17/2019	6:34:51 PM	811	1006	24	24	24	24	18	19	18	18	20	20	20	20	28.1	32.6	84.3	-1	-1	-1
1/17/2019	6:34:52 PM	14	1007	24	24	24	24	18	18	19	18	20	20	20	20	28.1	32.6	84.3	-1	-1	-1
1/17/2019	6:34:52 PM	202	1008	24	24	24	24	18	19	18	19	20	21	20	21	28.1	32.6	84.3	-1	-1	-1
1/17/2019	6:34:52 PM	405	1009	24	24	24	24	18	18	19	18	20	20	20	20	28.1	32.6	84.3	-1	-1	-1
1/17/2019	6:34:52 PM	608	1010	24	25	24	24	18	19	19	18	20	20	20	20	28.1	32.6	84.3	-1	-1	-1
1/17/2019	6:34:52 PM	811	1011	24	24	24	24	18	18	18	18	20	21	20	21	28.1	32.6	84.3	-1	-1	-1
1/17/2019	6:34:53 PM	14	1012	23	24	24	24	18	18	19	18	20	20	20	20	28.1	32.6	84.3	-1	-1	-1
1/17/2019	6:34:53 PM	202	1013	24	24	24	24	18	19	19	18	20	21	20	21	28.1	32.6	84.3	-1	-1	-1
1/17/2019	6:34:53 PM	405	1014	24	24	24	24	18	18	19	18	20	20	20	20	28.1	32.6	84.3	-1	-1	-1
1/17/2019	6:34:53 PM	608	1015	24	24	24	24	18	19	19	18	20	20	21	20	28.1	32.6	84.3	-1	-1	-1
1/17/2019	6:34:53 PM	811	1016	24	24	24	24	18	18	19	18	20	20	20	21	28.1	32.6	84.3	-1	-1	-1
1/17/2019	6:34:54 PM	14	1017	24	24	24	24	18	18	18	18	20	20	20	20	28.1	32.6	84.3	-1	-1	-1
1/17/2019	6:34:54 PM	202	1018	24	24	24	24	18	19	19	19	20	21	20	21	28.1	32.6	84.3	-1	-1	-1
1/17/2019	6:34:54 PM	405	1019	24	24	24	24	18	18	19	18	20	20	20	20	28.1	32.6	84.3	-1	-1	-1
1/17/2019	6:34:54 PM	608	1020	23	24	24	24	18	19	19	18	20	20	20	20	28.1	32.6	84.3	-1	-1	-1
1/17/2019	6:34:54 PM	811	1021	23	24	24	24	18	18	18	18	20	21	20	21	28.1	32.6	84.3	-1	-1	-1
1/17/2019	6:34:55 PM	14	1022	24	24	24	24	18	18	19	18	20	20	20	20	28.1	32.6	84.3	-1	-1	-1
1/17/2019	6:34:55 PM	202	1023	24	24	24	24	18	19	19	18	20	21	20	20	28.1	32.6	56.2	-1	-1	-1
1/17/2019	6:34:55 PM	405	1024	24	24	24	24	18	18	19	18	20	20	20	21	28.1	32.6	56.2	-1	-1	-1
1/17/2019	6:34:55 PM	608	1025	24	24	24	24	18	19	19	18	20	20	20	20	28.1	32.6	56.2	-1	-1	-1
1/17/2019	6:34:55 PM	811	1026	23	24	24	24	18	19	18	18	20	20	20	20	28.1	32.6	56.2	-1	-1	-1
1/17/2019	6:34:56 PM	14	1027	24	24	24	24	18	19	19	18	20	20	20	21	28.1	32.6	56.2	-1	-1	-1
1/17/2019	6:34:56 PM	202	1028	23	24	24	24	18	19	19	18	20	20	20	20	28.1	32.6	56.2	-1	-1	-1
1/17/2019	6:34:56 PM	405	1029	24	24	24	24	18	19	18	18	20	20	20	20	28.1	32.6	56.2	-1	-1	-1
1/17/2019	6:34:56 PM	608	1030	24	24	24	24	18	18	19	18	20	20	20	21	28.1	32.6	56.2	-1	-1	-1
1/17/2019	6:34:56 PM	811	1031	24	24	24	24	18	18	19	18	20	20	20	20	28.1	32.6	56.2	-1	-1	-1
1/17/2019	6:34:57 PM	14	1032	24	24	24	24	18	18	19	18	20	20	20	20	28.1	32.6	56.2	-1	-1	-1
1/17/2019	6:34:57 PM	202	1033	23	24	24	24	18	19	19	18	20	20	20	20	28.1	32.6	56.2	-1	-1	-1
1/17/2019	6:34:57 PM	405	1034	24	24	24	24	18	19	19	18	20	20	20	20	28.1	32.6	56.2	-1	-1	-1
1/17/2019	6:34:57 PM	608	1035	24	24	24	24	18	19	19	18	20	20	20	20	28.1	32.6	56.2	-1	-1	-1
1/17/2019	6:34:57 PM	811	1036	23	24	24	24	18	19	18	18	20	20	20	20	28.1	32.6	56.2	-1	-1	-1
1/17/2019	6:34:58 PM	14	1037	24	24	24	24	18	18	19	18	20	20	20	21	28.1	32.6	56.2	-1	-1	-1
1/17/2019	6:34:58 PM	202	1038	24	24	24	24	18	19	18	19	20	21	20	21	28.1	32.6	56.2	-1	-1	-1
1/17/2019	6:34:58 PM	405	1039	24	24	24	24	18	18	18	18	20	20	20	21	28.1	32.6	56.2	-1	-1	-1
1/17/2019	6:34:58 PM	608	1040	23	24	24	24	18	19	19	18	20	20	20	20	28.1	32.6	56.2	-1	-1	-1
1/17/2019	6:34:58 PM	811	1041	24	24	24	24	18	18	18	18	20	20	20	21	28.1	32.6	56.2	-1	-1	-1
1/17/2019	6:34:59 PM	14	1042	24	24	24	24	18	18	19	18	20	20	20	21	28.1	32.6	56.2	-1	-1	-1
1/17/2019	6:34:59 PM	202	1043	24	24	24	24	18	19	18	18	20	20	20	21	28.1	32.6	56.2	-1	-1	-1
1/17/2019	6:34:59 PM	405	1044	24	24	24	24	18	18	19	18	20	20	20	20	28.1	32.6	56.2	-1	-1	-1
1/17/2019	6:34:59 PM	608	1045	23	24	24	24	18	18	18	18	20	20	20	20	28.1	32.6	56.2	-1	-1	-1
1/17/2019	6:34:59 PM	811	1046	24	24	24	24	18	19	18	18	20	21	20	21	28.1	32.6	56.2	-1	-1	-1
1/17/2019	6:35:00 PM	14	1047	24	24	24	24	18	18	19	18	20	20	20	21	28.1	32.6	56.2	-1	-1	-1
1/17/2019	6:35:00 PM	202	1048	24	24	24	24	18	19	18	19	20	20	20	21	28.1	32.6	56.2	-1	-1	-1
1/17/2019	6:35:00 PM	405	1049	24	24	24	24	18	18	19	18	20	20	20	20	28.1	32.6	56.2	-1	-1	-1
1/17/2019	6:35:00 PM	608	1050	23	24	24	24	18	19	18	18	20	20	20	20	28.1	32.6	56.2	-1	-1	-1
1/17/2019	6:35:00 PM	811	1051	24	24	24	24	18	18	18	18	20	20	20	21	28.1	32.6	56.2	-1	-1	-1
1/17/2019	6:35:01 PM	14	1052	24	24	24	24	18	18	19	18	20	20	20	20	28.1	32.6	56.2	-1	-1	-1
1/17/2019	6:35:01 PM	202	1053	24	24	24	24	18	19	18	19	20	20	20	21	28.1	32.6	56.2	-1	-1	-1
1/17/2019	6:35:01 PM	405	1054	24	24	24	24	18	18	19	18	20	20	20	20	28.1	32.6	56.2	-1	-1	-1
1/17/2019	6:35:01 PM	608	1055	23	24	24	24	18	18	19	18	20	20	20	20	28.1	32.6	56.2	-1	-1	-1
1/17/2019	6:35:01 PM	815	1056	23	24	24	24	18	19	18	18	20	20	20	20	28.1	32.6	56.2	-1	-1	-1
1/17/2019	6:35:02 PM	2	1057	24	24	24	24	18	19	19	18	20	20	20	20	28.1	32.6	56.2	-1	-1	-1
1/17/2019	6:35:02 PM	205	1058	24	24	24	24	18	19	19	18	20	20	20	20	28.1	32.6	56.2	-1	-1	-1
1/17/2019	6:35:02 PM	409	1059	24	24	24	24	18	18	18	18	20	20	20	21	28.1	32.6	56.2	-1	-1	-1
1/17/2019	6:35:02 PM	612	1060	24	24	24	24	18	18	19	18	20	20	20	20	28.1	32.6	56.2	-1	-1	-1
1/17/2019	6:35:02 PM	815	1061	23	24	24	24	18	18	19	18	20	20	20	20	28.1	32.6	56.2	-1	-1	-1
1/17/2019	6:35:03 PM	2	1062	24	24	24	24	18	19	19	18	20	20	20	21	28.1	32.6	56.2	-1	-1	-1
1/17/2019	6:35:03 PM	205	1063	24	24	24	24	18	18	19	18	20	20	20	21	28.1	32.6	56.2	-1	-1	-1
1/17/2019	6:35:03 PM	409	1064	23	24	24	24	18	18	18	18	20	20	20	20	28.1	32.6	56.2	-1	-1	-1
1/17/2019	6:35:03 PM	612	1065	24	24	24	24	18	18	19	18	20	20	20	21	28.1	32.5	57.5	-1	-1	-1
1/17/2019	6:35:03 PM	812	1066	24	24	24	24	18	18	19	18	20	20	20	20	28.1	32.5	57.5	-1	-1	-1
1/17/2019	6:35:04 PM	15	1067	24	24	24	24	18	19	19	18	20	20	20	21	28.1	32.5	57.5	-1	-1	-1
1/17/2019	6:35:04 PM	203	1068	24	24	24	24	18	18	19	18	20	20	20	20	28.1	32.5	57.5	-1	-1	-1
1/17/2019	6:35:04 PM	406	1069	23	24	24	24	18	19	18	18	20	20	20	20	28.1	32.5	57.5	-1	-1	-1
1/17/2019	6:35:04 PM	609	1070	24	24	24	24	18	19	18	18	20	20	20	21	28.1	32.5	57.5	-1	-1	-1
1/17/2019	6:35:04 PM	812	1071	24	24	24	24	18	18	19	18	20	20	20	20	28.1	32.5	57.5	-1	-1	-1
1/17/2019	6:35:05 PM	15	1072	23	24	24	24	18	19	19	18	20	20	20	21	28.1	32.5	57.5	-1	-1	-1
1/17/2019	6:35:05 PM	203	1073	24	24	24	24	18	18	19	18	20	20	20	21	28.1	32.5	57.5	-1	-1	-1
1/17/2019	6:35:05 PM	406	1074	23	24	24	24	18	18	19	18	20	20	20	20	28.1	32.5	57.5	-1	-1	-1
1/17/2019	6:35:05 PM	609	1075	23	24	24	24	18	19	18	19	20	20	20	20	28.1	32.5	57.5	-1	-1	-1
1/17/2019	6:35:05 PM	805	1076	24	24	24	24	18	18	18	18	20	20	20	20	28.1	32.5	57.5	-1	-1	-1
1/17/2019	6:35:06 PM	8	1077	23	24	24	24	18	18	19	18	20	20	20	20	28.1	32.5	57.5	-1	-1	-1
1/17/2019	6:35:06 PM	211	1078	23	24	24	24	18	19	19	18	20	20	20	20	28.1	32.5	57.5	-1	-1	-1
1/17/2019	6:35:06 PM	414	1079	24	24	24	24	18	19	18	18	20	21	20	21	28.1	32.5	57.5	-1	-1	-1
1/17/2019	6:35:06 PM	602	1080	23	24	24	24	18	19	19	18	20	20	20	20	28.1	32.5	57.5	-1	-1	-1
1/17/2019	6:35:06 PM	805	1081	23	24	24	24	18	18	18	18	20	20	20	20	28.1	32.5	57.5	-1	-1	-1
1/17/2019	6:35:07 PM	8	1082	24	24	24	24	18	19	18	18	20	21	20	21	28.1	32.5	57.5	-1	-1	-1
1/17/2019	6:35:07 PM	211	1083	23	24	24	24	18	18	19	18	20	20	20	20	28.1	32.5	57.5	-1	-1	-1
1/17/2019	6:35:07 PM	414	1084	23	24	24	24	18	19	19	18	20	20	20	20	28.1	32.5	57.5	-1	-1	-1
1/17/2019	6:35:07 PM	602	1085	24	24	24	24	18	18	19	18	20	20	20	21	28.1	32.5	57.5	-1	-1	-1
1/17/2019	6:35:07 PM	805	1086	23	24	24	24	18	18	19	18	20	20	20	20	28.1	32.5	57.5	-1	-1	-1
1/17/2019	6:35:08 PM	8	1087	23	24	24	24	18	19	18	18	20	20	20	20	28.1	32.5	57.5	-1	-1	-1
1/17/2019	6:35:08 PM	211	1088	24	24	24	24	18	19	18	18	20	20	20	21	28.1	32.5	57.5	-1	-1	-1
1/17/2019	6:35:08 PM	414	1089	24	24	24	24	18	18	18	18	20	20	20	20	28.1	32.5	57.5	-1	-1	-1
1/17/2019	6:35:08 PM	602	1090	24	24	24	24	18	19	18	19	20	21	20	21	28.1	32.5	57.5	-1	-1	-1
1/17/2019	6:35:08 PM	805	1091	24	24	24	24	18	19	18	18	20	21	20	20	28.1	32.5	57.5	-1	-1	-1
1/17/2019	6:35:09 PM	8	1092	24	24	24	24	18	18	19	18	20	20	20	20	28.1	32.5	57.5	-1	-1	-1
1/17/2019	6:35:09 PM	211	1093	24	24	24	24	18	19	19	18	20	20	20	20	28.1	32.5	57.5	-1	-1	-1
1/17/2019	6:35:09 PM	414	1094	23	24	24	24	18	19	18	18	20	20	20	20	28.1	32.5	57.5	-1	-1	-1
1/17/2019	6:35:09 PM	602	1095	24	24	24	24	18	19	19	18	20	21	20	21	28.1	32.5	57.5	-1	-1	-1
1/17/2019	6:35:09 PM	805	1096	23	24	24	24	18	18	19	18	20	20	20	20	28.1	32.5	57.5	-1	-1	-1
1/17/2019	6:35:10 PM	8	1097	24	24	24	24	18	18	18	18	20	20	20	21	28.1	32.5	57.5	-1	-1	-1
1/17/2019	6:35:10 PM	211	1098	23	24	24	24	18	19	19	18	20	20	20	20	28.1	32.5	57.5	-1	-1	-1
1/17/2019	6:35:10 PM	414	1099	24	24	24	24	18	18	19	18	20	20	20	20	28.1	32.5	57.5	-1	-1	-1
1/17/2019	6:35:10 PM	602	1100	24	24	24	24	18	19	19	18	20	21	20	21	28.1	32.5	57.5	-1	-1	-1
1/17/2019	6:35:10 PM	805	1101	23	24	24	24	18	18	19	18	20	20	20	20	28.1	32.5	57.5	-1	-1	-1
1/17/2019	6:35:11 PM	8	1102	24	24	24	24	18	18	18	18	20	20	20	21	28.1	32.5	57.5	-1	-1	-1
1/17/2019	6:35:11 PM	211	1103	24	24	24	24	18	19	19	18	20	20	20	20	28.1	32.5	57.5	-1	-1	-1
1/17/2019	6:35:11 PM	414	1104	24	24	24	24	18	19	19	18	20	20	20	21	28.1	32.5	57.5	-1	-1	-1
1/17/2019	6:35:11 PM	602	1105	24	24	24	24	18	19	19	19	20	20	20	21	28.1	32.5	57.5	-1	-1	-1
1/17/2019	6:35:11 PM	805	1106	24	24	24	24	18	18	19	18	20	20	20	20	28.1	32.5	57.5	-1	-1	-1
1/17/2019	6:35:12 PM	8	1107	23	24	24	24	18	19	19	18	20	20	20	20	28.1	32.4	57.5	-1	-1	-1
1/17/2019	6:35:12 PM	211	1108	24	24	24	24	18	19	19	18	20	20	20	21	28.1	32.4	57.5	-1	-1	-1
1/17/2019	6:35:12 PM	414	1109	23	24	24	24	18	19	19	18	20	20	20	20	28.1	32.4	57.5	-1	-1	-1
1/17/2019	6:35:12 PM	602	1110	24	24	24	24	18	18	19	18	20	20	20	21	28.1	32.4	57.5	-1	-1	-1
1/17/2019	6:35:12 PM	805	1111	23	24	24	24	18	18	19	18	20	20	20	20	28.1	32.4	57.5	-1	-1	-1
1/17/2019	6:35:13 PM	8	1112	24	24	24	24	18	18	19	18	20	20	20	21	28.1	32.4	57.5	-1	-1	-1
1/17/2019	6:35:13 PM	211	1113	23	24	24	24	18	19	19	18	20	20	20	20	28.1	32.4	57.5	-1	-1	-1
1/17/2019	6:35:13 PM	414	1114	24	24	24	24	18	18	19	18	20	20	20	21	28.1	32.4	57.5	-1	-1	-1
1/17/2019	6:35:13 PM	602	1115	24	24	24	24	18	19	19	18	20	20	20	20	28.1	32.4	57.5	-1	-1	-1
1/17/2019	6:35:13 PM	805	1116	23	24	24	24	18	18	19	18	20	20	20	20	28.1	32.4	57.5	-1	-1	-1
1/17/2019	6:35:14 PM	8	1117	23	24	24	24	18	19	18	18	20	20	20	20	28.1	32.4	57.5	-1	-1	-1
1/17/2019	6:35:14 PM	211	1118	24	24	24	24	18	18	19	18	20	20	20	20	28.1	32.4	57.5	-1	-1	-1
1/17/2019	6:35:14 PM	414	1119	23	24	24	24	18	19	19	18	20	20	20	20	28.1	32.4	57.5	-1	-1	-1
1/17/2019	6:35:14 PM	602	1120	24	24	24	24	18	19	19	18	20	20	20	20	28.1	32.4	57.5	-1	-1	-1
1/17/2019	6:35:14 PM	805	1121	23	24	24	24	18	19	18	18	20	20	20	20	28.1	32.4	57.5	-1	-1	-1
1/17/2019	6:35:15 PM	8	1122	24	24	24	24	18	18	19	18	20	20	20	20	28.1	32.4	57.5	-1	-1	-1
1/17/2019	6:35:15 PM	211	1123	23	24	24	24	18	19	19	18	20	20	20	20	28.1	32.4	57.5	-1	-1	-1
1/17/2019	6:35:15 PM	414	1124	24	24	24	24	18	19	19	18	20	21	20	21	28.1	32.4	57.5	-1	-1	-1
1/17/2019	6:35:15 PM	602	1125	24	24	24	24	18	19	19	18	20	20	20	20	28.1	32.4	57.5	-1	-1	-1
1/17/2019	6:35:15 PM	805	1126	24	24	24	24	18	18	19	18	20	20	20	21	28.1	32.4	57.5	-1	-1	-1
1/17/2019	6:35:16 PM	8	1127	23	24	24	24	18	19	19	18	20	20	20	20	28.1	32.4	57.5	-1	-1	-1
1/17/2019	6:35:16 PM	211	1128	24	24	24	24	18	19	18	18	20	21	20	21	28.1	32.4	57.5	-1	-1	-1
1/17/2019	6:35:16 PM	414	1129	23	24	24	24	18	18	19	18	20	20	20	20	28.1	32.4	57.5	-1	-1	-1
1/17/2019	6:35:16 PM	602	1130	24	24	24	24	18	18	19	18	20	20	20	21	28.1	32.4	57.5	-1	-1	-1
1/17/2019	6:35:16 PM	805	1131	23	24	24	24	18	18	19	18	20	20	20	20	28.1	32.4	57.5	-1	-1	-1
1/17/2019	6:35:17 PM	8	1132	24	24	24	24	18	18	19	18	20	20	20	20	28.1	32.4	57.5	-1	-1	-1
1/17/2019	6:35:17 PM	211	1133	23	24	24	24	18	19	19	18	20	20	20	20	28.1	32.4	57.5	-1	-1	-1
1/17/2019	6:35:17 PM	414	1134	24	24	24	24	18	19	19	19	20	21	20	21	28.1	32.4	57.5	-1	-1	-1
1/17/2019	6:35:17 PM	602	1135	23	25	24	24	18	19	19	18	20	20	21	21	28.1	32.4	57.5	-1	-1	-1
1/17/2019	6:35:17 PM	805	1136	24	24	24	24	18	18	18	18	20	20	20	20	28.1	32.4	57.5	-1	-1	-1
1/17/2019	6:35:18 PM	8	1137	23	24	24	24	18	19	19	18	20	20	20	20	28.1	32.4	57.5	-1	-1	-1
1/17/2019	6:35:18 PM	211	1138	24	24	24	24	18	19	19	18	20	21	20	20	28.1	32.4	57.5	-1	-1	-1
1/17/2019	6:35:18 PM	414	1139	23	24	24	24	18	18	19	18	20	20	20	20	28.1	32.4	57.5	-1	-1	-1
1/17/2019	6:35:18 PM	602	1140	24	24	24	24	18	19	19	18	20	20	20	21	28.1	32.4	57.5	-1	-1	-1
1/17/2019	6:35:18 PM	805	1141	23	24	24	24	18	18	19	18	20	20	20	20	28.1	32.4	57.5	-1	-1	-1
1/17/2019	6:35:19 PM	8	1142	24	24	24	24	18	19	18	18	20	20	20	20	28.1	32.4	57.5	-1	-1	-1
1/17/2019	6:35:19 PM	211	1143	24	24	24	24	18	18	19	18	20	20	20	21	28.1	32.4	57.5	-1	-1	-1
1/17/2019	6:35:19 PM	414	1144	23	24	24	24	18	19	18	18	20	20	20	20	28.1	32.4	57.5	-1	-1	-1
1/17/2019	6:35:19 PM	602	1145	24	24	24	24	18	19	19	18	20	20	20	20	28.1	32.4	57.5	-1	-1	-1
1/17/2019	6:35:19 PM	805	1146	23	24	24	24	18	19	18	18	20	20	20	20	28.1	32.4	57.5	-1	-1	-1
1/17/2019	6:35:20 PM	8	1147	24	24	24	24	18	19	19	18	20	20	20	20	28.1	32.4	57.5	-1	-1	-1
1/17/2019	6:35:20 PM	211	1148	23	24	24	24	18	19	19	18	20	20	20	20	28.1	32.4	57.5	-1	-1	-1
1/17/2019	6:35:20 PM	414	1149	24	24	24	24	18	18	19	18	20	20	20	21	28.1	32.3	57.5	-1	-1	-1
1/17/2019	6:35:20 PM	602	1150	24	24	24	24	18	19	19	18	20	20	20	20	28.1	32.3	57.5	-1	-1	-1
1/17/2019	6:35:20 PM	805	1151	24	24	24	24	18	18	18	18	20	20	20	21	28.1	32.3	57.5	-1	-1	-1
1/17/2019	6:35:21 PM	8	1152	23	24	24	24	18	18	19	18	20	20	20	20	28.1	32.3	57.5	-1	-1	-1
1/17/2019	6:35:21 PM	211	1153	24	24	24	24	18	19	18	18	20	21	20	20	28.1	32.3	57.5	-1	-1	-1
1/17/2019	6:35:21 PM	414	1154	24	24	24	24	18	18	19	18	20	20	20	20	28.1	32.3	57.5	-1	-1	-1
1/17/2019	6:35:21 PM	602	1155	23	24	24	24	18	19	19	18	20	20	20	20	28.1	32.3	57.5	-1	-1	-1
1/17/2019	6:35:21 PM	805	1156	24	24	24	24	18	18	19	18	20	20	20	20	28.1	32.3	57.5	-1	-1	-1
1/17/2019	6:35:22 PM	8	1157	24	24	24	24	18	19	19	18	20	20	20	20	28.1	32.3	57.5	-1	-1	-1
1/17/2019	6:35:22 PM	211	1158	24	24	24	24	18	19	19	18	20	21	20	20	28.1	32.3	57.5	-1	-1	-1
1/17/2019	6:35:22 PM	414	1159	24	24	24	24	18	18	19	18	20	21	20	21	28.1	32.3	57.5	-1	-1	-1
1/17/2019	6:35:22 PM	602	1160	24	24	24	24	18	19	19	18	20	20	20	20	28.1	32.3	57.5	-1	-1	-1
1/17/2019	6:35:22 PM	805	1161	24	24	24	24	18	18	19	18	20	20	20	20	28.1	32.3	57.5	-1	-1	-1
1/17/2019	6:35:23 PM	8	1162	23	24	24	24	18	19	19	18	20	20	20	20	28.1	32.3	57.5	-1	-1	-1
1/17/2019	6:35:23 PM	211	1163	24	24	24	24	18	18	19	18	20	20	20	21	28.1	32.3	57.5	-1	-1	-1
1/17/2019	6:35:23 PM	414	1164	23	24	24	24	18	19	19	18	20	20	20	20	28.1	32.3	57.5	-1	-1	-1
1/17/2019	6:35:23 PM	602	1165	24	24	24	24	18	18	19	18	20	20	20	20	28.1	32.3	57.5	-1	-1	-1
1/17/2019	6:35:23 PM	805	1166	23	24	24	24	18	19	18	18	20	20	20	20	28.1	32.3	57.5	-1	-1	-1
1/17/2019	6:35:24 PM	8	1167	24	24	24	24	18	19	19	18	20	20	20	20	28.1	32.3	57.5	-1	-1	-1
1/17/2019	6:35:24 PM	211	1168	23	24	24	24	18	19	19	18	20	20	20	20	28.1	32.3	57.5	-1	-1	-1
1/17/2019	6:35:24 PM	414	1169	24	24	24	24	18	19	19	18	20	20	20	21	28.1	32.3	57.5	-1	-1	-1
1/17/2019	6:35:24 PM	602	1170	23	24	24	24	18	18	19	18	20	20	20	20	28.1	32.3	57.5	-1	-1	-1
1/17/2019	6:35:24 PM	805	1171	24	24	24	24	18	18	18	18	20	20	20	20	28.1	32.3	57.5	-1	-1	-1
1/17/2019	6:35:25 PM	8	1172	24	24	24	24	18	18	19	18	20	20	20	20	28.1	32.3	57.5	-1	-1	-1
1/17/2019	6:35:25 PM	211	1173	24	24	24	24	18	19	18	18	20	20	20	20	28.1	32.3	57.5	-1	-1	-1
1/17/2019	6:35:25 PM	414	1174	24	24	24	24	18	18	19	18	20	20	20	20	28.1	32.3	57.5	-1	-1	-1
1/17/2019	6:35:25 PM	602	1175	23	24	24	24	18	19	19	18	20	20	20	20	28.1	32.3	57.5	-1	-1	-1
1/17/2019	6:35:25 PM	805	1176	24	24	24	24	18	18	19	18	20	20	20	20	28.1	32.3	57.5	-1	-1	-1
1/17/2019	6:35:26 PM	8	1177	24	24	24	24	18	19	19	18	20	20	20	20	28.1	32.3	57.5	-1	-1	-1
1/17/2019	6:35:26 PM	211	1178	24	24	24	24	18	18	19	18	20	20	20	21	28.1	32.3	57.5	-1	-1	-1
1/17/2019	6:35:26 PM	414	1179	23	24	24	24	18	19	19	18	20	20	20	20	28.1	32.3	57.5	-1	-1	-1
1/17/2019	6:35:26 PM	602	1180	24	24	24	24	18	18	19	18	20	20	20	21	28.1	32.3	57.5	-1	-1	-1
1/17/2019	6:35:26 PM	805	1181	23	24	24	24	18	18	19	18	20	20	20	20	28.1	32.3	57.5	-1	-1	-1
1/17/2019	6:35:27 PM	8	1182	24	24	24	24	18	18	19	18	20	20	20	21	28.1	32.3	57.5	-1	-1	-1
1/17/2019	6:35:27 PM	211	1183	24	24	24	24	18	18	19	18	20	20	20	20	28.1	32.3	57.5	-1	-1	-1
1/17/2019	6:35:27 PM	414	1184	24	24	24	24	18	19	18	19	20	21	20	21	28.1	32.3	57.5	-1	-1	-1
1/17/2019	6:35:27 PM	602	1185	24	24	24	24	18	18	19	18	20	20	20	20	28.1	32.3	57.5	-1	-1	-1
1/17/2019	6:35:27 PM	805	1186	23	24	24	24	18	19	18	18	20	20	20	20	28.1	32.3	57.5	-1	-1	-1
1/17/2019	6:35:28 PM	8	1187	24	24	24	24	18	19	19	18	20	20	20	20	28.1	32.3	57.5	-1	-1	-1
1/17/2019	6:35:28 PM	211	1188	23	24	24	24	18	18	19	18	20	20	20	20	28.1	32.3	57.5	-1	-1	-1
1/17/2019	6:35:28 PM	414	1189	24	24	24	24	18	19	18	19	20	21	20	20	28.1	32.3	57.5	-1	-1	-1
1/17/2019	6:35:28 PM	602	1190	24	24	24	24	18	18	19	18	20	20	20	20	28.1	32.3	57.5	-1	-1	-1
1/17/2019	6:35:28 PM	805	1191	23	24	24	24	18	19	18	18	20	20	20	20	28.1	32.2	62.1	-1	-1	-1
1/17/2019	6:35:29 PM	8	1192	24	24	24	24	18	19	19	18	20	20	20	20	28.1	32.2	62.1	-1	-1	-1
1/17/2019	6:35:29 PM	211	1193	23	24	24	24	18	18	19	18	20	20	20	20	28.1	32.2	62.1	-1	-1	-1
1/17/2019	6:35:29 PM	414	1194	24	24	24	24	18	18	19	18	20	20	20	21	28.1	32.2	62.1	-1	-1	-1
1/17/2019	6:35:29 PM	602	1195	23	24	24	24	18	18	19	18	20	20	20	20	28.1	32.2	62.1	-1	-1	-1
1/17/2019	6:35:29 PM	805	1196	24	24	24	24	18	18	18	18	20	20	20	21	28.1	32.2	62.1	-1	-1	-1
1/17/2019	6:35:30 PM	8	1197	24	24	24	24	18	19	19	18	20	20	20	20	28.1	32.2	62.1	-1	-1	-1
1/17/2019	6:35:30 PM	211	1198	24	24	24	24	18	19	18	18	20	21	20	21	28.1	32.2	62.1	-1	-1	-1
1/17/2019	6:35:30 PM	414	1199	24	24	24	24	18	18	19	18	20	20	20	21	28.1	32.2	62.1	-1	-1	-1
1/17/2019	6:35:30 PM	602	1200	24	24	24	24	18	19	18	18	20	20	20	20	28.1	32.2	62.1	-1	-1	-1
1/17/2019	6:35:30 PM	805	1201	24	24	24	24	18	18	19	18	20	20	20	20	28.1	32.2	62.1	-1	-1	-1
1/17/2019	6:35:31 PM	8	1202	23	24	24	24	18	19	18	18	20	20	20	20	28.1	32.2	62.1	-1	-1	-1
1/17/2019	6:35:31 PM	211	1203	24	24	24	24	18	19	19	19	20	21	20	21	28.1	32.2	62.1	-1	-1	-1
1/17/2019	6:35:31 PM	414	1204	24	24	24	24	18	18	19	18	20	20	20	20	28.1	32.2	62.1	-1	-1	-1
1/17/2019	6:35:31 PM	602	1205	23	24	24	24	18	19	19	18	20	20	20	20	28.1	32.2	62.1	-1	-1	-1
1/17/2019	6:35:31 PM	805	1206	24	24	24	24	18	18	19	18	20	20	20	20	28.1	32.2	62.1	-1	-1	-1
1/17/2019	6:35:32 PM	8	1207	24	24	24	24	18	18	19	18	20	20	20	21	28.1	32.2	62.1	-1	-1	-1
1/17/2019	6:35:32 PM	211	1208	24	24	24	24	18	19	19	19	20	20	20	21	28.1	32.2	62.1	-1	-1	-1
1/17/2019	6:35:32 PM	414	1209	24	24	24	24	18	18	19	18	20	20	20	20	28.1	32.2	62.1	-1	-1	-1
1/17/2019	6:35:32 PM	602	1210	23	24	24	24	18	19	19	18	20	20	20	20	28.1	32.2	62.1	-1	-1	-1
1/17/2019	6:35:32 PM	805	1211	24	24	24	24	18	19	19	18	20	20	20	20	28.1	32.2	62.1	-1	-1	-1
1/17/2019	6:35:33 PM	8	1212	24	24	24	24	18	19	19	18	20	20	20	20	28.1	32.2	62.1	-1	-1	-1
1/17/2019	6:35:33 PM	211	1213	24	24	24	24	18	19	19	19	20	20	20	21	28.1	32.2	62.1	-1	-1	-1
1/17/2019	6:35:33 PM	414	1214	24	24	24	24	18	18	19	18	20	20	20	20	28.1	32.2	62.1	-1	-1	-1
1/17/2019	6:35:33 PM	602	1215	24	24	24	24	18	18	19	18	20	20	20	20	28.1	32.2	62.1	-1	-1	-1
1/17/2019	6:35:33 PM	805	1216	24	24	24	24	18	18	18	18	20	20	20	21	28.1	32.2	62.1	-1	-1	-1
1/17/2019	6:35:34 PM	8	1217	23	24	24	24	18	18	19	18	20	20	20	21	28.1	32.2	62.1	-1	-1	-1
1/17/2019	6:35:34 PM	211	1218	23	24	24	24	18	19	19	18	20	20	20	20	28.1	32.2	62.1	-1	-1	-1
1/17/2019	6:35:34 PM	414	1219	24	24	24	24	18	18	19	18	20	21	20	21	28.1	32.2	62.1	-1	-1	-1
1/17/2019	6:35:34 PM	610	1220	24	24	24	24	18	18	19	18	20	20	20	21	28.1	32.2	62.1	-1	-1	-1
1/17/2019	6:35:34 PM	813	1221	23	24	24	24	18	19	19	18	20	20	20	20	28.1	32.2	62.1	-1	-1	-1
1/17/2019	6:35:35 PM	16	1222	24	24	24	24	18	19	19	18	20	21	20	20	28.1	32.2	62.1	-1	-1	-1
1/17/2019	6:35:35 PM	203	1223	24	24	24	24	18	18	19	18	20	20	20	20	28.1	32.2	62.1	-1	-1	-1
1/17/2019	6:35:35 PM	407	1224	24	24	24	24	18	19	18	18	20	20	20	20	28.1	32.2	62.1	-1	-1	-1
1/17/2019	6:35:35 PM	610	1225	24	24	24	24	18	18	19	18	20	20	20	20	28.1	32.2	62.1	-1	-1	-1
1/17/2019	6:35:35 PM	813	1226	23	24	24	24	18	19	18	19	20	20	20	21	28.1	32.2	62.1	-1	-1	-1
1/17/2019	6:35:36 PM	16	1227	24	24	24	24	18	18	19	18	20	20	20	20	28.1	32.2	62.1	-1	-1	-1
1/17/2019	6:35:36 PM	203	1228	24	24	24	24	18	18	18	18	20	21	20	21	28.1	32.2	62.1	-1	-1	-1
1/17/2019	6:35:36 PM	407	1229	23	24	24	24	18	18	19	18	20	20	20	20	28.1	32.2	62.1	-1	-1	-1
1/17/2019	6:35:36 PM	610	1230	24	24	24	24	18	19	19	18	20	21	20	21	28.1	32.2	62.1	-1	-1	-1
1/17/2019	6:35:36 PM	813	1231	24	24	24	24	18	18	19	18	20	20	20	20	28.1	32.2	62.1	-1	-1	-1
1/17/2019	6:35:37 PM	16	1232	24	24	24	24	18	19	19	18	20	21	20	21	28.1	32.2	62.1	-1	-1	-1
1/17/2019	6:35:37 PM	203	1233	24	24	24	24	18	18	19	18	20	20	20	20	28.1	32.1	56.8	-1	-1	-1
1/17/2019	6:35:37 PM	407	1234	23	24	24	24	18	18	18	18	20	20	20	20	28.1	32.1	56.8	-1	-1	-1
1/17/2019	6:35:37 PM	610	1235	24	24	24	24	19	18	19	18	20	20	20	21	28.1	32.1	56.8	-1	-1	-1
1/17/2019	6:35:37 PM	813	1236	23	24	24	24	18	19	19	18	20	20	20	20	28.1	32.1	56.8	-1	-1	-1
1/17/2019	6:35:38 PM	16	1237	24	24	24	24	18	19	19	18	20	20	20	21	28.1	32.1	56.8	-1	-1	-1
1/17/2019	6:35:38 PM	203	1238	23	24	24	24	18	19	19	18	20	20	20	20	28.1	32.1	56.8	-1	-1	-1
1/17/2019	6:35:38 PM	407	1239	24	24	24	24	18	19	18	18	20	20	20	21	28.1	32.1	56.8	-1	-1	-1
1/17/2019	6:35:38 PM	610	1240	24	24	24	24	18	18	19	18	20	20	20	20	28.1	32.1	56.8	-1	-1	-1
1/17/2019	6:35:38 PM	813	1241	24	24	24	24	18	19	18	18	20	20	20	21	28.1	32.1	56.8	-1	-1	-1
1/17/2019	6:35:39 PM	16	1242	24	24	24	24	18	19	19	18	20	20	20	20	28.1	32.1	56.8	-1	-1	-1
1/17/2019	6:35:39 PM	203	1243	24	24	24	24	18	18	19	18	20	20	20	21	28.1	32.1	56.8	-1	-1	-1
1/17/2019	6:35:39 PM	407	1244	23	24	24	24	18	18	18	18	20	20	20	20	28.1	32.1	56.8	-1	-1	-1
1/17/2019	6:35:39 PM	610	1245	24	24	24	24	18	18	18	18	20	21	20	21	28.1	32.1	56.8	-1	-1	-1
1/17/2019	6:35:39 PM	813	1246	24	24	24	24	18	18	19	18	20	20	20	20	28.1	32.1	56.8	-1	-1	-1
1/17/2019	6:35:40 PM	16	1247	23	24	24	24	18	19	19	18	20	20	20	20	28.1	32.1	56.8	-1	-1	-1
1/17/2019	6:35:40 PM	203	1248	24	24	24	24	18	18	19	18	20	20	20	20	28.1	32.1	56.8	-1	-1	-1
1/17/2019	6:35:40 PM	407	1249	23	24	24	24	18	19	19	18	20	20	20	20	28.1	32.1	56.8	-1	-1	-1
1/17/2019	6:35:40 PM	610	1250	24	24	24	24	18	19	19	18	20	20	20	21	28.1	32.1	56.8	-1	-1	-1
1/17/2019	6:35:40 PM	813	1251	24	24	24	24	18	18	19	18	20	20	20	20	28.1	32.1	56.8	-1	-1	-1
1/17/2019	6:35:41 PM	16	1252	24	24	24	24	18	19	18	18	20	20	20	21	28.1	32.1	56.8	-1	-1	-1
1/17/2019	6:35:41 PM	203	1253	24	24	24	24	18	19	19	18	20	20	20	21	28.1	32.1	56.8	-1	-1	-1
1/17/2019	6:35:41 PM	407	1254	23	24	24	24	18	18	19	18	20	20	20	20	28.1	32.1	56.8	-1	-1	-1
1/17/2019	6:35:41 PM	610	1255	24	24	24	24	18	19	18	18	20	20	20	20	28.1	32.1	56.8	-1	-1	-1
1/17/2019	6:35:41 PM	813	1256	24	24	24	24	18	18	19	18	20	20	20	20	28.1	32.1	56.8	-1	-1	-1
1/17/2019	6:35:42 PM	16	1257	24	24	24	24	18	19	18	19	20	20	20	21	28.1	32.1	56.8	-1	-1	-1
1/17/2019	6:35:42 PM	203	1258	24	24	24	24	18	19	19	18	20	20	20	20	28.1	32.1	56.8	-1	-1	-1
1/17/2019	6:35:42 PM	407	1259	23	24	24	24	18	19	18	18	20	20	20	20	28.1	32.1	56.8	-1	-1	-1
1/17/2019	6:35:42 PM	610	1260	24	24	24	24	18	18	19	18	20	20	20	21	28.1	32.1	56.8	-1	-1	-1
1/17/2019	6:35:42 PM	813	1261	23	24	24	24	18	19	19	18	20	20	20	20	28.1	32.1	56.8	-1	-1	-1
1/17/2019	6:35:43 PM	16	1262	24	24	24	24	18	19	19	18	20	21	20	21	28.1	32.1	56.8	-1	-1	-1
1/17/2019	6:35:43 PM	203	1263	23	24	24	24	18	18	19	18	20	20	20	20	28.1	32.1	56.8	-1	-1	-1
1/17/2019	6:35:43 PM	407	1264	24	24	24	24	18	18	19	18	20	20	20	21	28.1	32.1	56.8	-1	-1	-1
1/17/2019	6:35:43 PM	610	1265	24	24	24	24	18	19	19	18	20	20	20	20	28.1	32.1	56.8	-1	-1	-1
1/17/2019	6:35:43 PM	813	1266	23	24	24	24	18	19	18	18	20	20	20	21	28.1	32.1	56.8	-1	-1	-1
1/17/2019	6:35:44 PM	16	1267	24	24	24	24	18	18	19	18	20	20	20	21	28.1	32.1	56.8	-1	-1	-1
1/17/2019	6:35:44 PM	203	1268	23	24	24	24	18	19	19	18	20	20	20	20	28.1	32.1	56.8	-1	-1	-1
1/17/2019	6:35:44 PM	407	1269	24	24	24	24	18	18	19	18	20	20	20	20	28.1	32.1	56.8	-1	-1	-1
1/17/2019	6:35:44 PM	610	1270	24	24	24	24	18	19	19	18	20	20	20	21	28.1	32.1	56.8	-1	-1	-1
1/17/2019	6:35:44 PM	813	1271	23	24	24	24	18	19	19	18	20	20	20	20	28.1	32.1	56.8	-1	-1	-1
1/17/2019	6:35:45 PM	16	1272	24	24	24	24	18	18	19	18	20	21	20	21	28.1	32.1	56.8	-1	-1	-1
1/17/2019	6:35:45 PM	203	1273	23	24	24	24	18	19	19	18	20	20	20	20	28.1	32.1	56.8	-1	-1	-1
1/17/2019	6:35:45 PM	407	1274	24	24	24	24	18	18	19	18	20	20	20	20	28.1	32.1	56.8	-1	-1	-1
1/17/2019	6:35:45 PM	610	1275	24	24	24	24	18	18	19	18	20	20	20	20	28.1	32.1	63.6	-1	-1	-1
1/17/2019	6:35:45 PM	813	1276	24	24	24	24	18	19	18	18	20	21	20	20	28.1	32.1	63.6	-1	-1	-1
1/17/2019	6:35:46 PM	16	1277	24	24	24	24	19	18	19	18	20	20	20	21	28.1	32.1	63.6	-1	-1	-1
1/17/2019	6:35:46 PM	203	1278	23	24	24	24	18	19	18	18	20	20	20	20	28.1	32.1	63.6	-1	-1	-1
1/17/2019	6:35:46 PM	412	1279	24	24	24	24	18	19	19	18	20	21	20	21	28.1	32.1	63.6	-1	-1	-1
1/17/2019	6:35:46 PM	615	1280	24	24	24	24	18	18	19	18	20	20	20	21	28.1	32.1	63.6	-1	-1	-1
1/17/2019	6:35:46 PM	802	1281	23	24	24	24	18	18	18	18	20	20	20	20	28.1	32.1	63.6	-1	-1	-1
1/17/2019	6:35:47 PM	6	1282	24	24	24	24	18	18	19	18	20	20	20	20	28.1	32.1	63.6	-1	-1	-1
1/17/2019	6:35:47 PM	209	1283	24	24	24	24	18	19	19	18	20	20	20	20	28.1	32.1	63.6	-1	-1	-1
1/17/2019	6:35:47 PM	412	1284	23	24	24	24	18	19	19	19	20	21	20	20	28.1	32.1	63.6	-1	-1	-1
1/17/2019	6:35:47 PM	615	1285	24	24	24	24	18	19	19	18	20	21	20	21	28.1	32.1	63.6	-1	-1	-1
1/17/2019	6:35:47 PM	802	1286	23	24	24	24	18	18	19	18	20	20	20	20	28.1	32.1	63.6	-1	-1	-1
1/17/2019	6:35:48 PM	6	1287	24	24	24	24	18	19	18	18	20	20	20	20	28.1	32.1	63.6	-1	-1	-1
1/17/2019	6:35:48 PM	209	1288	24	24	24	24	18	18	19	18	20	20	20	20	28.1	32.1	63.6	-1	-1	-1
1/17/2019	6:35:48 PM	412	1289	23	24	24	24	18	18	19	18	20	20	20	20	28.1	32.1	63.6	-1	-1	-1
1/17/2019	6:35:48 PM	615	1290	24	24	24	24	18	19	19	19	20	20	20	21	28.1	32.1	63.6	-1	-1	-1
1/17/2019	6:35:48 PM	802	1291	23	24	24	24	18	19	18	18	20	20	20	20	28.1	32.1	63.6	-1	-1	-1
1/17/2019	6:35:49 PM	6	1292	24	24	24	24	18	18	19	18	20	20	20	20	28.1	32.1	63.6	-1	-1	-1
1/17/2019	6:35:49 PM	209	1293	23	24	24	24	18	19	18	18	20	20	20	20	28.1	32.1	63.6	-1	-1	-1
1/17/2019	6:35:49 PM	412	1294	24	24	24	24	18	19	19	18	20	21	20	21	28.1	32.1	63.6	-1	-1	-1
1/17/2019	6:35:49 PM	615	1295	24	24	24	24	19	19	19	18	21	20	20	20	28.1	32.1	63.6	-1	-1	-1
1/17/2019	6:35:49 PM	802	1296	24	24	24	24	18	19	19	18	20	20	20	21	28.1	32.1	63.6	-1	-1	-1
1/17/2019	6:35:50 PM	6	1297	23	24	24	24	18	19	19	18	20	20	20	20	28.1	32.1	63.6	-1	-1	-1
1/17/2019	6:35:50 PM	209	1298	24	24	24	24	18	18	18	18	20	20	20	21	28.1	32.1	63.6	-1	-1	-1
1/17/2019	6:35:50 PM	412	1299	24	24	24	24	18	18	19	18	20	20	20	20	28.1	32.1	63.6	-1	-1	-1
1/17/2019	6:35:50 PM	615	1300	24	24	24	24	18	19	19	19	20	21	20	20	28.1	32.1	63.6	-1	-1	-1
1/17/2019	6:35:50 PM	802	1301	24	24	24	24	18	18	19	18	20	20	20	20	28.1	32.1	63.6	-1	-1	-1
1/17/2019	6:35:51 PM	6	1302	23	24	24	24	18	18	19	18	20	20	20	20	28.1	32.1	63.6	-1	-1	-1
1/17/2019	6:35:51 PM	209	1303	24	24	24	24	18	19	18	18	20	20	20	20	28.1	32.1	63.6	-1	-1	-1
1/17/2019	6:35:51 PM	412	1304	24	24	24	24	18	18	19	18	20	20	20	21	28.1	32.1	63.6	-1	-1	-1
1/17/2019	6:35:51 PM	615	1305	24	24	24	24	18	19	19	18	20	20	21	21	28.1	32.1	63.6	-1	-1	-1
1/17/2019	6:35:51 PM	802	1306	24	24	24	24	18	18	19	18	20	20	20	20	28.1	32.1	63.6	-1	-1	-1
1/17/2019	6:35:52 PM	6	1307	23	24	24	24	18	18	19	18	20	20	20	20	28.1	32.1	63.6	-1	-1	-1
1/17/2019	6:35:52 PM	209	1308	24	24	24	24	18	18	18	18	20	20	20	21	28.1	32.1	63.6	-1	-1	-1
1/17/2019	6:35:52 PM	412	1309	24	24	24	24	18	18	19	18	20	20	20	20	28.1	32.1	63.6	-1	-1	-1
1/17/2019	6:35:52 PM	615	1310	24	24	24	24	18	18	19	18	20	20	20	20	28.1	32.1	63.6	-1	-1	-1
1/17/2019	6:35:52 PM	802	1311	24	24	24	24	18	18	18	18	20	20	20	21	28.1	32.1	63.6	-1	-1	-1
1/17/2019	6:35:53 PM	6	1312	23	24	24	24	18	19	19	18	20	20	20	20	28.1	32.1	63.6	-1	-1	-1
1/17/2019	6:35:53 PM	209	1313	24	24	24	24	18	18	19	18	20	20	20	20	28.1	32.1	63.6	-1	-1	-1
1/17/2019	6:35:53 PM	412	1314	24	24	24	24	18	18	19	18	20	20	20	21	28.1	32.1	63.6	-1	-1	-1
1/17/2019	6:35:53 PM	615	1315	23	24	24	24	18	19	19	18	20	20	21	20	28.1	32.1	63.6	-1	-1	-1
1/17/2019	6:35:53 PM	802	1316	23	24	24	24	18	19	18	18	20	20	20	21	28.1	32.1	63.6	-1	-1	-1
1/17/2019	6:35:54 PM	6	1317	24	24	24	24	18	18	19	18	20	20	20	21	28.1	32.0	62.8	-1	-1	-1
1/17/2019	6:35:54 PM	209	1318	23	24	24	24	18	18	19	18	20	20	20	20	28.1	32.0	62.8	-1	-1	-1
1/17/2019	6:35:54 PM	412	1319	23	24	24	24	18	19	18	18	20	20	20	20	28.1	32.0	62.8	-1	-1	-1
1/17/2019	6:35:54 PM	615	1320	24	24	24	24	18	18	19	18	20	20	20	21	28.1	32.0	62.8	-1	-1	-1
1/17/2019	6:35:54 PM	802	1321	23	24	24	24	18	19	18	18	20	20	20	20	28.1	32.0	62.8	-1	-1	-1
1/17/2019	6:35:55 PM	6	1322	24	24	24	24	18	18	19	18	20	20	20	20	28.1	32.0	62.8	-1	-1	-1
1/17/2019	6:35:55 PM	209	1323	23	24	24	24	18	19	19	18	20	20	20	20	28.1	32.0	62.8	-1	-1	-1
1/17/2019	6:35:55 PM	412	1324	24	24	24	24	18	19	19	18	20	20	20	20	28.1	32.0	62.8	-1	-1	-1
1/17/2019	6:35:55 PM	615	1325	24	24	24	24	18	19	19	18	20	20	20	20	28.1	32.0	62.8	-1	-1	-1
1/17/2019	6:35:55 PM	802	1326	23	24	24	24	18	19	18	18	20	20	20	20	28.1	32.0	62.8	-1	-1	-1
1/17/2019	6:35:56 PM	6	1327	24	24	24	24	18	18	19	18	20	20	20	21	28.1	32.0	62.8	-1	-1	-1
1/17/2019	6:35:56 PM	209	1328	23	24	24	24	18	18	19	18	20	20	20	20	28.1	32.0	62.8	-1	-1	-1
1/17/2019	6:35:56 PM	412	1329	23	24	24	24	18	19	18	18	20	20	20	20	28.1	32.0	62.8	-1	-1	-1
1/17/2019	6:35:56 PM	615	1330	24	24	24	24	18	18	19	18	20	20	20	21	28.1	32.0	62.8	-1	-1	-1
1/17/2019	6:35:56 PM	802	1331	23	24	24	24	18	18	19	18	20	20	20	20	28.1	32.0	62.8	-1	-1	-1
1/17/2019	6:35:57 PM	6	1332	24	24	24	24	18	19	18	18	20	20	20	21	28.1	32.0	62.8	-1	-1	-1
1/17/2019	6:35:57 PM	209	1333	24	24	24	24	18	18	19	18	20	20	20	20	28.1	32.0	62.8	-1	-1	-1
1/17/2019	6:35:57 PM	412	1334	23	24	24	24	18	18	19	18	20	20	20	20	28.1	32.0	62.8	-1	-1	-1
1/17/2019	6:35:57 PM	615	1335	24	24	24	24	18	19	19	18	20	21	20	21	28.1	32.0	62.8	-1	-1	-1
1/17/2019	6:35:57 PM	802	1336	24	24	24	24	18	19	19	18	20	20	20	20	28.1	32.0	62.8	-1	-1	-1
1/17/2019	6:35:58 PM	6	1337	23	24	24	24	18	19	19	18	20	20	20	20	28.1	32.0	62.8	-1	-1	-1
1/17/2019	6:35:58 PM	209	1338	24	24	24	24	18	18	19	18	20	20	20	20	28.1	32.0	62.8	-1	-1	-1
1/17/2019	6:35:58 PM	412	1339	24	24	24	24	18	18	19	18	20	20	20	20	28.1	32.0	62.8	-1	-1	-1
1/17/2019	6:35:58 PM	615	1340	24	24	24	24	18	19	19	19	20	20	20	20	28.1	32.0	62.8	-1	-1	-1
1/17/2019	6:35:58 PM	802	1341	24	24	24	24	18	18	19	18	20	20	20	20	28.1	32.0	62.8	-1	-1	-1
1/17/2019	6:35:59 PM	6	1342	23	24	24	24	18	19	19	18	20	20	20	20	28.1	32.0	62.8	-1	-1	-1
1/17/2019	6:35:59 PM	209	1343	24	24	24	24	18	19	18	18	20	20	20	20	28.1	32.0	62.8	-1	-1	-1
1/17/2019	6:35:59 PM	412	1344	24	24	24	24	18	18	18	18	20	20	20	21	28.1	32.0	62.8	-1	-1	-1
1/17/2019	6:35:59 PM	615	1345	24	24	24	24	18	19	19	18	20	20	20	20	28.1	32.0	62.8	-1	-1	-1
1/17/2019	6:35:59 PM	802	1346	23	24	24	24	18	18	18	18	20	20	20	20	28.1	32.0	62.8	-1	-1	-1
1/17/2019	6:36:00 PM	6	1347	24	24	24	24	18	18	19	18	20	20	20	21	28.1	32.0	62.8	-1	-1	-1
1/17/2019	6:36:00 PM	209	1348	23	24	24	24	18	18	19	18	20	20	20	20	28.1	32.0	62.8	-1	-1	-1
1/17/2019	6:36:00 PM	412	1349	23	24	24	24	18	18	19	18	20	20	20	20	28.1	32.0	62.8	-1	-1	-1
1/17/2019	6:36:00 PM	615	1350	24	24	24	24	18	19	18	19	20	21	20	21	28.1	32.0	62.8	-1	-1	-1
1/17/2019	6:36:00 PM	802	1351	24	24	24	24	18	18	19	18	20	20	20	21	28.1	32.0	62.8	-1	-1	-1
1/17/2019	6:36:01 PM	6	1352	23	24	24	24	18	19	18	18	20	20	20	21	28.1	32.0	62.8	-1	-1	-1
1/17/2019	6:36:01 PM	209	1353	23	24	24	24	18	18	19	18	20	20	20	20	28.1	32.0	62.8	-1	-1	-1
1/17/2019	6:36:01 PM	412	1354	23	24	24	24	18	19	18	18	20	20	20	20	28.1	32.0	62.8	-1	-1	-1
1/17/2019	6:36:01 PM	615	1355	24	24	24	24	18	18	19	18	20	20	20	21	28.1	32.0	62.8	-1	-1	-1
1/17/2019	6:36:01 PM	802	1356	24	24	24	24	18	19	18	18	20	20	20	20	28.1	32.0	62.8	-1	-1	-1
1/17/2019	6:36:02 PM	6	1357	23	24	24	24	18	19	19	18	20	20	20	20	28.1	32.0	62.8	-1	-1	-1
1/17/2019	6:36:02 PM	209	1358	23	24	24	24	18	19	18	18	20	20	20	21	28.1	32.0	62.8	-1	-1	-1
1/17/2019	6:36:02 PM	412	1359	24	24	24	24	18	18	19	18	20	20	20	21	28.1	32.0	67.4	-1	-1	-1
1/17/2019	6:36:02 PM	615	1360	24	24	24	24	18	19	19	18	20	21	20	21	28.1	32.0	67.4	-1	-1	-1
1/17/2019	6:36:02 PM	802	1361	23	24	24	24	18	19	19	18	20	20	20	20	28.1	32.0	67.4	-1	-1	-1
1/17/2019	6:36:03 PM	6	1362	24	24	24	24	18	19	18	18	20	20	20	20	28.1	32.0	67.4	-1	-1	-1
1/17/2019	6:36:03 PM	209	1363	24	24	24	24	18	18	19	18	20	20	20	20	28.1	32.0	67.4	-1	-1	-1
1/17/2019	6:36:03 PM	412	1364	23	24	24	24	18	19	19	18	20	20	20	20	28.1	32.0	67.4	-1	-1	-1
1/17/2019	6:36:03 PM	615	1365	24	24	24	24	18	19	19	18	20	20	20	21	28.1	32.0	67.4	-1	-1	-1
1/17/2019	6:36:03 PM	802	1366	23	24	24	24	18	19	19	18	20	20	20	20	28.1	32.0	67.4	-1	-1	-1
1/17/2019	6:36:04 PM	6	1367	24	24	24	24	18	19	18	18	20	21	20	21	28.1	32.0	67.4	-1	-1	-1
1/17/2019	6:36:04 PM	209	1368	23	24	24	24	18	19	19	18	20	20	20	20	28.1	32.0	67.4	-1	-1	-1
1/17/2019	6:36:04 PM	412	1369	24	24	24	24	18	19	18	18	20	20	20	21	28.1	32.0	67.4	-1	-1	-1
1/17/2019	6:36:04 PM	615	1370	24	24	24	24	18	19	19	18	20	20	20	20	28.1	32.0	67.4	-1	-1	-1
1/17/2019	6:36:04 PM	802	1371	24	24	24	24	18	19	19	18	20	20	20	20	28.1	32.0	67.4	-1	-1	-1
1/17/2019	6:36:05 PM	6	1372	23	24	24	24	18	19	19	18	20	20	20	20	28.1	32.0	67.4	-1	-1	-1
1/17/2019	6:36:05 PM	209	1373	24	24	24	24	18	19	19	18	20	20	20	20	28.1	32.0	67.4	-1	-1	-1
1/17/2019	6:36:05 PM	412	1374	24	24	24	24	18	18	19	18	20	20	20	20	28.1	32.0	67.4	-1	-1	-1
1/17/2019	6:36:05 PM	615	1375	23	24	24	24	18	19	19	18	20	20	20	20	28.1	32.0	67.4	-1	-1	-1
1/17/2019	6:36:05 PM	802	1376	23	24	24	24	18	18	19	18	20	20	20	20	28.1	32.0	67.4	-1	-1	-1
1/17/2019	6:36:06 PM	6	1377	23	24	24	24	18	19	19	18	20	20	20	20	28.1	32.0	67.4	-1	-1	-1
1/17/2019	6:36:06 PM	209	1378	24	24	24	24	18	18	19	18	20	20	20	20	28.1	32.0	67.4	-1	-1	-1
1/17/2019	6:36:06 PM	412	1379	24	24	24	24	18	18	18	18	20	20	20	20	28.1	32.0	67.4	-1	-1	-1
1/17/2019	6:36:06 PM	615	1380	24	24	24	24	18	19	18	18	20	21	20	21	28.1	32.0	67.4	-1	-1	-1
1/17/2019	6:36:06 PM	802	1381	24	24	24	24	18	18	19	18	20	20	20	20	28.1	32.0	67.4	-1	-1	-1
1/17/2019	6:36:07 PM	6	1382	23	24	24	24	18	19	18	18	20	20	20	20	28.1	32.0	67.4	-1	-1	-1
1/17/2019	6:36:07 PM	209	1383	24	24	24	24	18	18	19	18	20	20	20	21	28.1	32.0	67.4	-1	-1	-1
1/17/2019	6:36:07 PM	412	1384	23	24	24	24	18	19	19	18	20	20	20	20	28.1	32.0	67.4	-1	-1	-1
1/17/2019	6:36:07 PM	615	1385	24	24	24	24	18	18	19	19	20	21	20	21	28.1	32.0	67.4	-1	-1	-1
1/17/2019	6:36:07 PM	802	1386	23	24	24	24	18	19	19	18	20	20	20	20	28.1	32.0	67.4	-1	-1	-1
1/17/2019	6:36:08 PM	6	1387	24	24	24	24	18	19	19	18	20	20	20	21	28.1	32.0	67.4	-1	-1	-1
1/17/2019	6:36:08 PM	209	1388	23	24	24	24	18	19	19	18	20	20	20	20	28.1	32.0	67.4	-1	-1	-1
1/17/2019	6:36:08 PM	412	1389	23	24	24	24	18	19	19	18	20	20	20	20	28.1	32.0	67.4	-1	-1	-1
1/17/2019	6:36:08 PM	615	1390	24	24	24	24	18	19	19	18	20	21	20	21	28.1	32.0	67.4	-1	-1	-1
1/17/2019	6:36:08 PM	802	1391	24	24	24	24	18	19	19	18	20	20	20	20	28.1	32.0	67.4	-1	-1	-1
1/17/2019	6:36:09 PM	6	1392	24	24	24	24	18	18	19	18	20	20	20	21	28.1	32.0	67.4	-1	-1	-1
1/17/2019	6:36:09 PM	209	1393	23	24	24	24	18	18	19	18	20	20	20	20	28.1	32.0	67.4	-1	-1	-1
1/17/2019	6:36:09 PM	412	1394	24	24	24	24	18	18	18	18	20	20	20	21	28.1	32.0	67.4	-1	-1	-1
1/17/2019	6:36:09 PM	615	1395	24	24	24	24	19	18	19	18	20	20	20	21	28.1	32.0	67.4	-1	-1	-1
1/17/2019	6:36:09 PM	802	1396	24	24	24	24	18	19	19	18	20	20	20	21	28.1	32.0	67.4	-1	-1	-1
1/17/2019	6:36:10 PM	6	1397	24	24	24	24	18	18	19	18	20	20	20	20	28.1	32.0	67.4	-1	-1	-1
1/17/2019	6:36:10 PM	209	1398	23	24	24	24	18	19	19	18	20	20	20	20	28.1	32.0	67.4	-1	-1	-1
1/17/2019	6:36:10 PM	412	1399	23	24	24	24	18	19	18	18	20	21	20	20	28.1	32.0	67.4	-1	-1	-1
1/17/2019	6:36:10 PM	615	1400	24	24	24	24	18	18	19	18	20	20	20	21	28.1	32.0	67.4	-1	-1	-1
1/17/2019	6:36:10 PM	802	1401	24	24	24	24	18	18	19	18	20	20	20	21	28.1	31.9	55.5	-1	-1	-1
1/17/2019	6:36:11 PM	6	1402	24	24	24	24	18	18	19	18	20	20	20	21	28.1	31.9	55.5	-1	-1	-1
1/17/2019	6:36:11 PM	209	1403	23	24	24	24	18	18	19	18	20	20	20	20	28.1	31.9	55.5	-1	-1	-1
1/17/2019	6:36:11 PM	412	1404	24	24	24	24	18	18	18	18	20	20	20	21	28.1	31.9	55.5	-1	-1	-1
1/17/2019	6:36:11 PM	615	1405	24	24	24	24	18	18	19	18	20	20	20	21	28.1	31.9	55.5	-1	-1	-1
1/17/2019	6:36:11 PM	802	1406	23	24	24	24	18	19	19	18	20	20	20	20	28.1	31.9	55.5	-1	-1	-1
1/17/2019	6:36:12 PM	6	1407	24	24	24	24	18	19	19	18	20	20	20	21	28.1	31.9	55.5	-1	-1	-1
1/17/2019	6:36:12 PM	209	1408	23	24	24	24	18	18	19	18	20	20	20	20	28.1	31.9	55.5	-1	-1	-1
1/17/2019	6:36:12 PM	412	1409	23	24	24	24	18	19	18	18	20	20	20	20	28.1	31.9	55.5	-1	-1	-1
1/17/2019	6:36:12 PM	615	1410	24	24	24	24	18	18	19	18	20	20	20	21	28.1	31.9	55.5	-1	-1	-1
1/17/2019	6:36:12 PM	802	1411	23	24	24	24	18	19	19	18	20	20	20	20	28.1	31.9	55.5	-1	-1	-1
1/17/2019	6:36:13 PM	6	1412	24	24	24	24	18	19	19	18	20	21	20	21	28.1	31.9	55.5	-1	-1	-1
1/17/2019	6:36:13 PM	209	1413	24	24	24	24	18	18	19	18	20	20	20	20	28.1	31.9	55.5	-1	-1	-1
1/17/2019	6:36:13 PM	412	1414	23	24	24	24	18	18	19	18	20	20	20	20	28.1	31.9	55.5	-1	-1	-1
1/17/2019	6:36:13 PM	615	1415	24	24	24	24	18	19	19	18	20	20	20	21	28.1	31.9	55.5	-1	-1	-1
1/17/2019	6:36:13 PM	802	1416	23	24	24	24	18	18	18	18	20	20	20	20	28.1	31.9	55.5	-1	-1	-1
1/17/2019	6:36:14 PM	6	1417	24	24	24	24	18	19	18	18	20	20	20	21	28.1	31.9	55.5	-1	-1	-1
1/17/2019	6:36:14 PM	209	1418	24	24	24	24	18	18	19	18	20	20	20	20	28.1	31.9	55.5	-1	-1	-1
1/17/2019	6:36:14 PM	412	1419	23	24	24	24	18	19	19	19	20	20	20	20	28.1	31.9	55.5	-1	-1	-1
1/17/2019	6:36:14 PM	615	1420	24	24	24	24	18	19	19	18	20	20	20	21	28.1	31.9	55.5	-1	-1	-1
1/17/2019	6:36:14 PM	802	1421	24	24	24	24	18	19	18	18	20	20	20	20	28.1	31.9	55.5	-1	-1	-1
1/17/2019	6:36:15 PM	6	1422	24	24	24	24	18	18	19	18	20	20	20	20	28.1	31.9	55.5	-1	-1	-1
1/17/2019	6:36:15 PM	209	1423	23	24	24	24	18	18	19	18	20	20	20	20	28.1	31.9	55.5	-1	-1	-1
1/17/2019	6:36:15 PM	412	1424	24	24	24	24	18	19	19	18	20	20	20	21	28.1	31.9	55.5	-1	-1	-1
1/17/2019	6:36:15 PM	615	1425	24	24	24	24	18	18	19	18	20	20	20	21	28.1	31.9	55.5	-1	-1	-1
1/17/2019	6:36:15 PM	802	1426	24	24	24	24	18	19	19	18	20	20	20	21	28.1	31.9	55.5	-1	-1	-1
1/17/2019	6:36:16 PM	6	1427	24	24	24	24	18	18	19	18	20	20	20	20	28.1	31.9	55.5	-1	-1	-1
1/17/2019	6:36:16 PM	209	1428	23	24	24	24	18	19	18	18	20	20	20	20	28.1	31.9	55.5	-1	-1	-1
1/17/2019	6:36:16 PM	412	1429	24	24	24	24	18	18	19	18	20	20	20	20	28.1	31.9	55.5	-1	-1	-1
1/17/2019	6:36:16 PM	615	1430	24	24	24	24	18	19	19	18	20	20	20	20	28.1	31.9	55.5	-1	-1	-1
1/17/2019	6:36:16 PM	802	1431	24	24	24	24	18	19	18	18	20	20	20	21	28.1	31.9	55.5	-1	-1	-1
1/17/2019	6:36:17 PM	6	1432	24	24	24	24	18	18	19	18	20	20	20	20	28.1	31.9	55.5	-1	-1	-1
1/17/2019	6:36:17 PM	209	1433	23	24	24	24	18	19	19	18	20	20	20	20	28.1	31.9	55.5	-1	-1	-1
1/17/2019	6:36:17 PM	412	1434	24	24	24	24	18	18	19	18	20	20	20	21	28.1	31.9	55.5	-1	-1	-1
1/17/2019	6:36:17 PM	615	1435	24	24	24	24	19	18	19	18	20	20	20	20	28.1	31.9	55.5	-1	-1	-1
1/17/2019	6:36:17 PM	802	1436	24	24	24	24	18	19	19	18	20	20	20	21	28.1	31.9	55.5	-1	-1	-1
1/17/2019	6:36:18 PM	6	1437	24	24	24	24	18	18	19	18	20	20	20	20	28.1	31.9	55.5	-1	-1	-1
1/17/2019	6:36:18 PM	209	1438	23	24	24	24	18	19	19	18	20	20	20	20	28.1	31.9	55.5	-1	-1	-1
1/17/2019	6:36:18 PM	412	1439	24	24	24	24	18	18	19	18	20	21	20	20	28.1	31.9	55.5	-1	-1	-1
1/17/2019	6:36:18 PM	615	1440	24	24	24	24	18	18	19	18	20	20	20	20	28.1	31.9	55.5	-1	-1	-1
1/17/2019	6:36:18 PM	802	1441	24	24	24	24	18	19	19	18	20	20	20	20	28.1	31.9	55.5	-1	-1	-1
1/17/2019	6:36:19 PM	6	1442	24	24	24	24	18	18	19	18	20	20	20	20	28.1	31.9	55.5	-1	-1	-1
1/17/2019	6:36:19 PM	209	1443	23	24	24	24	18	18	19	18	20	20	20	20	28.1	31.9	86.1	-1	-1	-1
1/17/2019	6:36:19 PM	412	1444	23	24	24	24	18	19	18	18	20	20	20	20	28.1	31.9	86.1	-1	-1	-1
1/17/2019	6:36:19 PM	615	1445	24	24	24	24	18	19	19	18	20	21	20	21	28.1	31.9	86.1	-1	-1	-1
1/17/2019	6:36:19 PM	802	1446	23	24	24	24	18	18	19	18	20	20	20	20	28.1	31.9	86.1	-1	-1	-1
1/17/2019	6:36:20 PM	6	1447	23	24	24	24	18	19	19	18	20	20	20	20	28.1	31.9	86.1	-1	-1	-1
1/17/2019	6:36:20 PM	209	1448	24	24	24	24	18	19	19	18	20	20	20	21	28.1	31.9	86.1	-1	-1	-1
1/17/2019	6:36:20 PM	412	1449	23	24	24	24	18	19	19	18	20	20	20	20	28.1	31.9	86.1	-1	-1	-1
1/17/2019	6:36:20 PM	615	1450	24	24	24	24	18	19	18	18	20	21	20	21	28.1	31.9	86.1	-1	-1	-1
1/17/2019	6:36:20 PM	802	1451	23	24	24	24	18	18	19	18	20	20	20	20	28.1	31.9	86.1	-1	-1	-1
1/17/2019	6:36:21 PM	6	1452	23	24	24	24	18	19	19	19	20	20	20	20	28.1	31.9	86.1	-1	-1	-1
1/17/2019	6:36:21 PM	209	1453	24	24	24	24	18	18	19	18	20	20	20	21	28.1	31.9	86.1	-1	-1	-1
1/17/2019	6:36:21 PM	412	1454	24	24	24	24	18	18	19	18	20	20	20	20	28.1	31.9	86.1	-1	-1	-1
1/17/2019	6:36:21 PM	615	1455	24	24	24	24	18	19	19	19	20	21	20	20	28.1	31.9	86.1	-1	-1	-1
1/17/2019	6:36:21 PM	802	1456	24	24	24	24	18	18	19	18	20	20	20	20	28.1	31.9	86.1	-1	-1	-1
1/17/2019	6:36:22 PM	6	1457	23	24	24	24	18	19	18	18	20	20	20	20	28.1	31.9	86.1	-1	-1	-1
1/17/2019	6:36:22 PM	209	1458	24	24	24	24	18	19	18	18	20	21	20	21	28.1	31.9	86.1	-1	-1	-1
1/17/2019	6:36:22 PM	412	1459	24	24	24	24	18	18	19	18	20	20	20	20	28.1	31.9	86.1	-1	-1	-1
1/17/2019	6:36:22 PM	615	1460	23	25	24	24	18	18	19	19	20	21	20	20	28.1	31.9	86.1	-1	-1	-1
1/17/2019	6:36:22 PM	802	1461	24	24	24	24	18	18	19	18	20	20	20	21	28.1	31.9	86.1	-1	-1	-1
1/17/2019	6:36:23 PM	6	1462	24	24	24	24	18	18	19	18	20	20	20	20	28.1	31.9	86.1	-1	-1	-1
1/17/2019	6:36:23 PM	209	1463	23	24	24	24	18	18	19	18	20	20	20	20	28.1	31.9	86.1	-1	-1	-1
1/17/2019	6:36:23 PM	412	1464	23	24	24	24	18	18	19	18	20	20	20	20	28.1	31.9	86.1	-1	-1	-1
1/17/2019	6:36:23 PM	601	1465	24	24	24	24	18	18	19	18	20	20	20	20	28.1	31.9	86.1	-1	-1	-1
1/17/2019	6:36:23 PM	804	1466	23	24	24	24	18	19	19	18	20	20	20	20	28.1	31.9	86.1	-1	-1	-1
1/17/2019	6:36:24 PM	7	1467	24	24	24	24	18	19	18	18	20	20	20	21	28.1	31.9	86.1	-1	-1	-1
1/17/2019	6:36:24 PM	211	1468	24	24	24	24	18	18	19	18	20	20	20	20	28.1	31.9	86.1	-1	-1	-1
1/17/2019	6:36:24 PM	414	1469	23	24	24	24	18	18	19	18	20	20	20	20	28.1	31.9	86.1	-1	-1	-1
1/17/2019	6:36:24 PM	601	1470	24	24	24	24	18	19	19	18	20	21	20	21	28.1	31.9	86.1	-1	-1	-1
1/17/2019	6:36:24 PM	804	1471	24	24	24	24	18	18	19	18	20	20	20	20	28.1	31.9	86.1	-1	-1	-1
1/17/2019	6:36:25 PM	7	1472	23	24	24	24	18	19	19	18	20	20	20	20	28.1	31.9	86.1	-1	-1	-1
1/17/2019	6:36:25 PM	211	1473	24	24	24	24	18	19	18	19	20	21	20	20	28.1	31.9	86.1	-1	-1	-1
1/17/2019	6:36:25 PM	414	1474	24	24	24	24	18	18	19	18	20	21	20	21	28.1	31.9	86.1	-1	-1	-1
1/17/2019	6:36:25 PM	601	1475	24	24	24	24	18	19	19	18	20	20	20	20	28.1	31.9	86.1	-1	-1	-1
1/17/2019	6:36:25 PM	804	1476	24	24	24	24	18	19	18	18	20	20	20	20	28.1	31.9	86.1	-1	-1	-1
1/17/2019	6:36:26 PM	7	1477	24	24	24	24	18	19	19	18	20	21	20	21	28.1	31.9	86.1	-1	-1	-1
1/17/2019	6:36:26 PM	201	1478	24	24	24	24	18	18	19	18	20	20	20	20	28.1	31.9	86.1	-1	-1	-1
1/17/2019	6:36:26 PM	404	1479	23	24	24	24	18	19	19	18	20	20	20	20	28.1	31.9	86.1	-1	-1	-1
1/17/2019	6:36:26 PM	607	1480	24	24	24	24	18	18	19	18	20	21	20	21	28.1	31.9	86.1	-1	-1	-1
1/17/2019	6:36:26 PM	810	1481	24	24	24	24	18	18	19	18	20	20	20	21	28.1	31.9	86.1	-1	-1	-1
1/17/2019	6:36:27 PM	13	1482	24	24	24	24	18	19	19	18	20	20	20	20	28.1	31.9	86.1	-1	-1	-1
1/17/2019	6:36:27 PM	201	1483	23	24	24	24	18	19	19	18	20	20	20	20	28.1	31.9	86.1	-1	-1	-1
1/17/2019	6:36:27 PM	404	1484	24	24	24	24	18	19	19	18	20	20	20	20	28.1	31.9	86.1	-1	-1	-1
1/17/2019	6:36:27 PM	607	1485	24	24	24	24	18	18	19	18	20	20	20	20	28.1	31.9	87.4	-1	-1	-1
1/17/2019	6:36:27 PM	810	1486	23	24	24	24	18	19	19	18	20	20	20	20	28.1	31.9	87.4	-1	-1	-1
1/17/2019	6:36:28 PM	13	1487	24	24	24	24	18	19	19	19	20	20	20	21	28.1	31.9	87.4	-1	-1	-1
1/17/2019	6:36:28 PM	201	1488	23	24	24	24	18	19	19	18	20	21	20	20	28.1	31.9	87.4	-1	-1	-1
1/17/2019	6:36:28 PM	404	1489	23	24	24	24	18	19	19	18	20	21	20	20	28.1	31.9	87.4	-1	-1	-1
1/17/2019	6:36:28 PM	607	1490	24	24	24	24	18	18	19	18	20	20	20	20	28.1	31.9	87.4	-1	-1	-1
1/17/2019	6:36:28 PM	810	1491	23	24	24	24	18	19	19	18	20	20	20	20	28.1	31.9	87.4	-1	-1	-1
1/17/2019	6:36:29 PM	13	1492	24	24	24	24	18	19	19	18	20	21	20	20	28.1	31.9	87.4	-1	-1	-1
1/17/2019	6:36:29 PM	201	1493	23	24	24	24	18	19	19	18	20	20	20	20	28.1	31.9	87.4	-1	-1	-1
1/17/2019	6:36:29 PM	404	1494	24	24	24	24	18	19	19	18	20	20	20	20	28.1	31.9	87.4	-1	-1	-1
1/17/2019	6:36:29 PM	607	1495	24	24	24	24	18	18	19	18	20	20	20	20	28.1	31.9	87.4	-1	-1	-1
1/17/2019	6:36:29 PM	810	1496	23	24	24	24	18	19	19	18	20	20	20	20	28.1	31.9	87.4	-1	-1	-1
1/17/2019	6:36:30 PM	13	1497	24	24	24	24	18	19	19	19	20	21	20	21	28.1	31.9	87.4	-1	-1	-1
1/17/2019	6:36:30 PM	201	1498	23	24	24	24	18	19	19	18	20	20	20	20	28.1	31.9	87.4	-1	-1	-1
1/17/2019	6:36:30 PM	404	1499	24	24	24	24	18	19	19	19	20	21	20	20	28.1	31.9	87.4	-1	-1	-1
1/17/2019	6:36:30 PM	607	1500	24	24	24	24	18	18	19	18	20	20	20	20	28.1	31.9	87.4	-1	-1	-1
1/17/2019	6:36:30 PM	810	1501	23	24	24	24	18	19	19	18	20	20	20	20	28.1	31.9	87.4	-1	-1	-1
1/17/2019	6:36:31 PM	13	1502	24	24	24	24	18	18	19	19	20	21	20	21	28.1	31.9	87.4	-1	-1	-1
1/17/2019	6:36:31 PM	201	1503	23	24	24	24	18	19	19	18	20	21	20	20	28.1	31.9	87.4	-1	-1	-1
1/17/2019	6:36:31 PM	404	1504	23	24	24	24	18	18	19	19	20	21	20	20	28.1	31.9	87.4	-1	-1	-1
1/17/2019	6:36:31 PM	607	1505	24	24	24	24	18	18	19	18	20	20	20	20	28.1	31.9	87.4	-1	-1	-1
1/17/2019	6:36:31 PM	810	1506	23	24	24	24	18	19	19	18	20	20	20	20	28.1	31.9	87.4	-1	-1	-1
1/17/2019	6:36:32 PM	13	1507	24	24	24	24	18	19	19	19	20	21	20	21	28.1	31.9	87.4	-1	-1	-1
1/17/2019	6:36:32 PM	201	1508	24	24	24	24	18	19	19	18	20	20	20	20	28.1	31.9	87.4	-1	-1	-1
1/17/2019	6:36:32 PM	404	1509	23	24	24	24	18	19	19	18	20	20	20	20	28.1	31.9	87.4	-1	-1	-1
1/17/2019	6:36:32 PM	607	1510	24	24	24	24	18	19	19	19	20	21	20	21	28.1	31.9	87.4	-1	-1	-1
1/17/2019	6:36:32 PM	810	1511	24	24	24	24	18	18	19	18	20	20	20	20	28.1	31.9	87.4	-1	-1	-1
1/17/2019	6:36:33 PM	13	1512	24	24	24	24	18	19	19	18	20	20	20	20	28.1	31.9	87.4	-1	-1	-1
1/17/2019	6:36:33 PM	201	1513	24	24	24	24	18	19	19	18	20	21	20	21	28.1	31.9	87.4	-1	-1	-1
1/17/2019	6:36:33 PM	404	1514	23	24	24	24	18	19	19	18	20	20	20	20	28.1	31.9	87.4	-1	-1	-1
1/17/2019	6:36:33 PM	607	1515	23	24	24	24	18	19	18	18	20	20	20	20	28.1	31.9	87.4	-1	-1	-1
1/17/2019	6:36:33 PM	810	1516	24	24	24	24	18	18	19	18	20	20	20	20	28.1	31.9	87.4	-1	-1	-1
1/17/2019	6:36:34 PM	13	1517	24	24	24	24	18	18	19	18	20	20	20	20	28.1	31.9	87.4	-1	-1	-1
1/17/2019	6:36:34 PM	201	1518	24	24	24	24	18	19	19	19	20	21	20	21	28.1	31.9	87.4	-1	-1	-1
1/17/2019	6:36:34 PM	404	1519	24	24	24	24	18	18	19	18	20	20	20	20	28.1	31.9	87.4	-1	-1	-1
1/17/2019	6:36:34 PM	607	1520	23	24	24	24	18	19	19	18	20	20	20	20	28.1	31.9	87.4	-1	-1	-1
1/17/2019	6:36:34 PM	810	1521	24	24	24	24	18	19	19	18	20	20	20	21	28.1	31.9	87.4	-1	-1	-1
1/17/2019	6:36:35 PM	13	1522	24	24	24	24	18	18	19	18	20	20	20	20	28.1	31.9	87.4	-1	-1	-1
1/17/2019	6:36:35 PM	201	1523	24	24	24	24	18	19	19	19	20	21	20	21	28.1	31.9	87.4	-1	-1	-1
1/17/2019	6:36:35 PM	404	1524	24	24	24	24	18	18	19	18	20	20	20	21	28.1	31.9	87.4	-1	-1	-1
1/17/2019	6:36:35 PM	607	1525	23	24	24	24	18	18	19	18	20	20	20	20	28.1	31.9	87.4	-1	-1	-1
1/17/2019	6:36:35 PM	810	1526	23	24	24	24	18	19	19	18	20	20	20	20	28.1	31.9	87.4	-1	-1	-1
1/17/2019	6:36:36 PM	13	1527	24	24	24	24	18	19	19	18	20	21	20	20	28.1	31.8	87.4	-1	-1	-1
1/17/2019	6:36:36 PM	201	1528	24	24	24	24	18	18	19	18	20	20	20	20	28.1	31.8	87.4	-1	-1	-1
1/17/2019	6:36:36 PM	404	1529	23	24	24	24	18	18	19	18	20	20	20	20	28.1	31.8	87.4	-1	-1	-1
1/17/2019	6:36:36 PM	607	1530	24	24	24	24	18	19	19	18	20	21	20	21	28.1	31.8	87.4	-1	-1	-1
1/17/2019	6:36:36 PM	810	1531	23	24	24	24	18	18	19	18	20	20	20	20	28.1	31.8	87.4	-1	-1	-1
1/17/2019	6:36:37 PM	13	1532	23	24	24	24	18	19	19	18	20	20	20	20	28.1	31.8	87.4	-1	-1	-1
1/17/2019	6:36:37 PM	201	1533	24	24	24	24	19	19	19	19	20	20	20	21	28.1	31.8	87.4	-1	-1	-1
1/17/2019	6:36:37 PM	404	1534	24	24	24	24	18	18	19	18	20	20	20	20	28.1	31.8	87.4	-1	-1	-1
1/17/2019	6:36:37 PM	607	1535	23	24	24	24	18	18	19	18	20	20	20	20	28.1	31.8	87.4	-1	-1	-1
1/17/2019	6:36:37 PM	810	1536	24	24	24	24	18	19	19	18	20	20	20	21	28.1	31.8	87.4	-1	-1	-1
1/17/2019	6:36:38 PM	13	1537	24	24	24	24	18	18	19	18	20	20	20	21	28.1	31.8	87.4	-1	-1	-1
1/17/2019	6:36:38 PM	201	1538	24	24	24	24	18	19	19	18	20	20	20	20	28.1	31.8	87.4	-1	-1	-1
1/17/2019	6:36:38 PM	404	1539	23	24	24	24	18	19	19	18	20	20	20	20	28.1	31.8	87.4	-1	-1	-1
1/17/2019	6:36:38 PM	607	1540	24	24	24	24	18	18	19	18	20	20	20	21	28.1	31.8	87.4	-1	-1	-1
1/17/2019	6:36:38 PM	810	1541	23	24	24	24	18	18	19	18	20	20	20	20	28.1	31.8	87.4	-1	-1	-1
1/17/2019	6:36:39 PM	13	1542	23	24	24	24	18	19	19	18	20	20	20	20	28.1	31.8	87.4	-1	-1	-1
1/17/2019	6:36:39 PM	201	1543	23	24	24	24	18	19	19	18	20	20	20	20	28.1	31.8	87.4	-1	-1	-1
1/17/2019	6:36:39 PM	404	1544	24	24	24	24	18	18	19	18	20	20	20	20	28.1	31.8	87.4	-1	-1	-1
1/17/2019	6:36:39 PM	607	1545	23	24	24	24	18	19	19	18	20	20	20	20	28.1	31.8	87.4	-1	-1	-1
1/17/2019	6:36:39 PM	810	1546	24	24	24	24	18	19	19	18	20	20	20	21	28.1	31.8	87.4	-1	-1	-1
1/17/2019	6:36:40 PM	13	1547	24	24	24	24	18	19	19	18	20	20	20	20	28.1	31.8	87.4	-1	-1	-1
1/17/2019	6:36:40 PM	201	1548	24	24	24	24	18	19	19	18	20	21	20	21	28.1	31.8	87.4	-1	-1	-1
1/17/2019	6:36:40 PM	404	1549	24	24	24	24	18	18	18	18	20	20	20	20	28.1	31.8	87.4	-1	-1	-1
1/17/2019	6:36:40 PM	607	1550	23	24	24	24	18	19	19	18	20	20	20	20	28.1	31.8	87.4	-1	-1	-1
1/17/2019	6:36:40 PM	810	1551	23	24	24	24	18	19	19	19	20	20	20	20	28.1	31.8	87.4	-1	-1	-1
1/17/2019	6:36:41 PM	13	1552	24	24	24	24	18	18	19	18	20	20	20	21	28.1	31.8	87.4	-1	-1	-1
1/17/2019	6:36:41 PM	201	1553	24	24	24	24	18	19	19	19	20	20	20	20	28.1	31.8	87.4	-1	-1	-1
1/17/2019	6:36:41 PM	404	1554	24	24	24	24	18	19	18	18	20	20	20	21	28.1	31.8	87.4	-1	-1	-1
1/17/2019	6:36:41 PM	607	1555	24	24	24	24	18	19	19	18	20	20	20	20	28.1	31.8	87.4	-1	-1	-1
1/17/2019	6:36:41 PM	810	1556	23	24	24	24	18	19	18	18	20	20	20	20	28.1	31.8	87.4	-1	-1	-1
1/17/2019	6:36:42 PM	13	1557	24	24	24	24	18	19	19	19	20	21	20	21	28.1	31.8	87.4	-1	-1	-1
1/17/2019	6:36:42 PM	201	1558	23	24	24	24	18	19	19	18	20	20	20	20	28.1	31.8	87.4	-1	-1	-1
1/17/2019	6:36:42 PM	404	1559	24	24	24	24	18	19	19	18	20	20	20	20	28.1	31.8	87.4	-1	-1	-1
1/17/2019	6:36:42 PM	607	1560	24	24	24	24	18	19	19	18	20	21	20	21	28.1	31.8	87.4	-1	-1	-1
1/17/2019	6:36:42 PM	810	1561	23	24	24	24	18	18	19	18	20	20	20	20	28.1	31.8	87.4	-1	-1	-1
1/17/2019	6:36:43 PM	13	1562	23	24	24	24	18	19	19	18	20	20	20	20	28.1	31.8	87.4	-1	-1	-1
1/17/2019	6:36:43 PM	201	1563	24	24	24	24	18	18	19	18	20	21	20	21	28.1	31.8	87.4	-1	-1	-1
1/17/2019	6:36:43 PM	404	1564	23	24	24	24	18	18	19	18	20	20	20	20	28.1	31.8	87.4	-1	-1	-1
1/17/2019	6:36:43 PM	607	1565	23	24	24	24	18	19	19	18	20	20	20	20	28.1	31.8	87.4	-1	-1	-1
1/17/2019	6:36:43 PM	810	1566	24	24	24	24	18	19	19	19	20	21	20	21	28.1	31.8	87.4	-1	-1	-1
1/17/2019	6:36:44 PM	13	1567	24	24	24	24	18	18	19	18	20	21	20	21	28.1	31.8	87.4	-1	-1	-1
1/17/2019	6:36:44 PM	201	1568	24	24	24	24	18	19	19	19	20	21	20	20	28.1	31.8	87.4	-1	-1	-1
1/17/2019	6:36:44 PM	404	1569	24	24	24	24	18	18	19	18	20	21	20	21	28.1	31.7	87.5	-1	-1	-1
1/17/2019	6:36:44 PM	607	1570	24	24	24	24	18	18	19	18	20	20	20	20	28.1	31.7	87.5	-1	-1	-1
1/17/2019	6:36:44 PM	810	1571	23	24	24	24	18	18	19	18	20	20	20	20	28.1	31.7	87.5	-1	-1	-1
1/17/2019	6:36:45 PM	13	1572	23	24	24	24	18	19	18	18	20	20	20	20	28.1	31.7	87.5	-1	-1	-1
1/17/2019	6:36:45 PM	201	1573	24	24	24	24	18	18	19	18	20	20	20	21	28.1	31.7	87.5	-1	-1	-1
1/17/2019	6:36:45 PM	404	1574	24	24	24	24	18	19	19	18	20	20	20	20	28.1	31.7	87.5	-1	-1	-1
1/17/2019	6:36:45 PM	607	1575	23	24	24	24	18	18	19	18	20	20	21	20	28.1	31.7	87.5	-1	-1	-1
1/17/2019	6:36:45 PM	810	1576	23	24	24	24	18	19	18	19	20	21	20	20	28.1	31.7	87.5	-1	-1	-1
1/17/2019	6:36:46 PM	13	1577	24	24	24	24	18	19	19	18	20	20	20	21	28.1	31.7	87.5	-1	-1	-1
1/17/2019	6:36:46 PM	201	1578	24	24	24	24	18	19	19	18	20	20	20	21	28.1	31.7	87.5	-1	-1	-1
1/17/2019	6:36:46 PM	404	1579	24	24	24	24	18	19	19	18	20	21	20	21	28.1	31.7	87.5	-1	-1	-1
1/17/2019	6:36:46 PM	607	1580	24	24	24	24	18	18	19	18	20	20	20	20	28.1	31.7	87.5	-1	-1	-1
1/17/2019	6:36:46 PM	810	1581	23	24	24	24	18	19	19	18	20	20	20	20	28.1	31.7	87.5	-1	-1	-1
1/17/2019	6:36:47 PM	13	1582	23	24	24	24	18	19	18	19	20	20	20	20	28.1	31.7	87.5	-1	-1	-1
1/17/2019	6:36:47 PM	201	1583	24	24	24	24	18	18	19	18	20	20	20	21	28.1	31.7	87.5	-1	-1	-1
1/17/2019	6:36:47 PM	404	1584	23	24	24	24	18	18	19	18	20	20	20	20	28.1	31.7	87.5	-1	-1	-1
1/17/2019	6:36:47 PM	607	1585	23	24	24	24	18	19	19	19	20	20	20	20	28.1	31.7	87.5	-1	-1	-1
1/17/2019	6:36:47 PM	810	1586	24	24	24	24	18	18	19	18	20	21	20	21	28.1	31.7	87.5	-1	-1	-1
1/17/2019	6:36:48 PM	13	1587	24	24	24	24	18	18	19	18	20	20	20	20	28.1	31.7	87.5	-1	-1	-1
1/17/2019	6:36:48 PM	201	1588	24	24	24	24	18	19	19	19	20	21	20	20	28.1	31.7	87.5	-1	-1	-1
1/17/2019	6:36:48 PM	404	1589	24	24	24	24	18	19	19	18	20	21	20	20	28.1	31.7	87.5	-1	-1	-1
1/17/2019	6:36:48 PM	607	1590	24	24	24	24	18	19	19	19	20	21	20	21	28.1	31.7	87.5	-1	-1	-1
1/17/2019	6:36:48 PM	810	1591	24	24	24	24	18	18	19	18	20	20	20	20	28.1	31.7	87.5	-1	-1	-1
1/17/2019	6:36:49 PM	13	1592	23	24	24	24	18	19	19	18	20	20	20	20	28.1	31.7	87.5	-1	-1	-1
1/17/2019	6:36:49 PM	201	1593	24	24	24	24	18	19	19	18	20	21	20	21	28.1	31.7	87.5	-1	-1	-1
1/17/2019	6:36:49 PM	404	1594	24	24	24	24	18	18	19	18	20	20	20	20	28.1	31.7	87.5	-1	-1	-1
1/17/2019	6:36:49 PM	607	1595	23	24	24	24	18	19	19	18	20	20	20	20	28.1	31.7	87.5	-1	-1	-1
1/17/2019	6:36:49 PM	810	1596	23	24	24	24	18	19	18	18	20	20	20	20	28.1	31.7	87.5	-1	-1	-1
1/17/2019	6:36:50 PM	13	1597	24	24	24	24	18	19	19	19	20	21	20	21	28.1	31.7	87.5	-1	-1	-1
1/17/2019	6:36:50 PM	201	1598	24	24	24	24	18	19	19	18	20	20	20	20	28.1	31.7	87.5	-1	-1	-1
1/17/2019	6:36:50 PM	404	1599	23	24	24	24	18	19	19	18	20	20	20	20	28.1	31.7	87.5	-1	-1	-1
1/17/2019	6:36:50 PM	607	1600	23	24	24	24	18	19	18	19	20	20	20	20	28.1	31.7	87.5	-1	-1	-1
1/17/2019	6:36:50 PM	810	1601	24	24	24	24	18	18	19	18	20	20	20	21	28.1	31.7	87.5	-1	-1	-1
1/17/2019	6:36:51 PM	13	1602	24	24	24	24	18	18	19	18	20	20	20	21	28.1	31.7	87.5	-1	-1	-1
1/17/2019	6:36:51 PM	201	1603	23	24	24	24	18	19	19	18	20	20	20	20	28.1	31.7	87.5	-1	-1	-1
1/17/2019	6:36:51 PM	404	1604	23	24	24	24	18	19	19	19	20	20	20	20	28.1	31.7	87.5	-1	-1	-1
1/17/2019	6:36:51 PM	607	1605	24	24	24	24	18	18	19	18	20	21	20	21	28.1	31.7	87.5	-1	-1	-1
1/17/2019	6:36:51 PM	810	1606	24	24	24	24	18	19	19	18	20	20	20	20	28.1	31.7	87.5	-1	-1	-1
1/17/2019	6:36:52 PM	13	1607	24	24	24	24	18	18	19	18	20	20	20	21	28.1	31.7	87.5	-1	-1	-1
1/17/2019	6:36:52 PM	201	1608	24	24	24	24	18	18	19	18	20	21	20	21	28.1	31.7	87.5	-1	-1	-1
1/17/2019	6:36:52 PM	404	1609	24	24	24	24	18	19	19	19	20	21	20	20	28.1	31.7	87.5	-1	-1	-1
1/17/2019	6:36:52 PM	607	1610	23	24	24	24	18	19	19	18	20	20	20	20	28.1	31.7	87.5	-1	-1	-1
1/17/2019	6:36:52 PM	810	1611	24	24	24	24	18	18	19	18	20	21	20	20	28.2	31.6	87.6	-1	-1	-1
1/17/2019	6:36:53 PM	13	1612	24	24	24	24	18	19	19	18	20	21	20	21	28.2	31.6	87.6	-1	-1	-1
1/17/2019	6:36:53 PM	201	1613	24	24	24	24	18	19	19	18	20	21	20	21	28.2	31.6	87.6	-1	-1	-1
1/17/2019	6:36:53 PM	404	1614	23	24	24	24	18	19	19	18	20	20	20	20	28.2	31.6	87.6	-1	-1	-1
1/17/2019	6:36:53 PM	607	1615	24	24	24	24	18	19	19	18	20	20	20	20	28.2	31.6	87.6	-1	-1	-1
1/17/2019	6:36:53 PM	810	1616	24	24	24	24	18	19	19	18	20	21	20	20	28.2	31.6	87.6	-1	-1	-1
1/17/2019	6:36:54 PM	13	1617	23	24	24	24	18	19	19	19	20	20	20	20	28.2	31.6	87.6	-1	-1	-1
1/17/2019	6:36:54 PM	201	1618	23	24	24	24	18	19	19	18	20	21	20	20	28.2	31.6	87.6	-1	-1	-1
1/17/2019	6:36:54 PM	404	1619	24	24	24	24	18	19	18	18	20	20	20	20	28.2	31.6	87.6	-1	-1	-1
1/17/2019	6:36:54 PM	607	1620	24	24	24	24	18	19	19	19	20	21	20	21	28.2	31.6	87.6	-1	-1	-1
1/17/2019	6:36:54 PM	810	1621	23	24	24	24	18	18	19	18	20	20	20	20	28.2	31.6	87.6	-1	-1	-1
1/17/2019	6:36:55 PM	13	1622	24	24	24	24	18	18	19	18	20	20	20	21	28.2	31.6	87.6	-1	-1	-1
1/17/2019	6:36:55 PM	201	1623	24	24	24	24	18	18	19	18	20	21	20	21	28.2	31.6	87.6	-1	-1	-1
1/17/2019	6:36:55 PM	404	1624	23	24	24	24	18	19	19	18	20	20	20	20	28.2	31.6	87.6	-1	-1	-1
1/17/2019	6:36:55 PM	607	1625	23	24	24	24	18	18	19	18	20	20	20	20	28.2	31.6	87.6	-1	-1	-1
1/17/2019	6:36:55 PM	810	1626	24	24	24	24	18	18	19	18	20	20	20	21	28.2	31.6	87.6	-1	-1	-1
1/17/2019	6:36:56 PM	13	1627	24	24	24	24	18	19	19	18	20	20	20	20	28.2	31.6	87.6	-1	-1	-1
1/17/2019	6:36:56 PM	201	1628	24	24	24	24	18	19	19	18	20	20	20	20	28.2	31.6	87.6	-1	-1	-1
1/17/2019	6:36:56 PM	404	1629	24	24	24	24	18	19	19	18	20	20	20	21	28.2	31.6	87.6	-1	-1	-1
1/17/2019	6:36:56 PM	607	1630	23	24	24	24	18	19	19	18	20	20	20	20	28.2	31.6	87.6	-1	-1	-1
1/17/2019	6:36:56 PM	810	1631	24	24	24	24	18	18	19	18	20	20	20	20	28.2	31.6	87.6	-1	-1	-1
1/17/2019	6:36:57 PM	13	1632	24	24	24	24	18	19	19	19	20	21	20	21	28.2	31.6	87.6	-1	-1	-1
1/17/2019	6:36:57 PM	201	1633	24	24	24	24	18	19	18	19	20	21	20	21	28.2	31.6	87.6	-1	-1	-1
1/17/2019	6:36:57 PM	404	1634	24	24	24	24	18	18	19	18	20	20	20	20	28.2	31.6	87.6	-1	-1	-1
1/17/2019	6:36:57 PM	607	1635	24	24	24	24	18	19	19	19	20	21	20	21	28.2	31.6	87.6	-1	-1	-1
1/17/2019	6:36:57 PM	810	1636	23	24	24	24	18	18	19	18	20	20	20	20	28.2	31.6	87.6	-1	-1	-1
1/17/2019	6:36:58 PM	13	1637	24	24	24	24	18	18	19	18	20	20	20	21	28.2	31.6	87.6	-1	-1	-1
1/17/2019	6:36:58 PM	201	1638	24	24	24	24	18	19	19	18	20	20	20	21	28.2	31.6	87.6	-1	-1	-1
1/17/2019	6:36:58 PM	404	1639	23	24	24	24	18	18	19	18	20	20	20	20	28.2	31.6	87.6	-1	-1	-1
1/17/2019	6:36:58 PM	607	1640	24	24	24	24	18	18	19	18	20	20	20	21	28.2	31.6	87.6	-1	-1	-1
1/17/2019	6:36:58 PM	810	1641	24	24	24	24	18	19	18	18	20	21	20	20	28.2	31.6	87.6	-1	-1	-1
1/17/2019	6:36:59 PM	13	1642	23	24	24	24	18	19	19	18	20	20	20	20	28.2	31.6	87.6	-1	-1	-1
1/17/2019	6:36:59 PM	201	1643	24	24	24	24	18	18	19	18	20	20	20	20	28.2	31.6	87.6	-1	-1	-1
1/17/2019	6:36:59 PM	404	1644	24	24	24	24	18	19	18	18	20	21	20	20	28.2	31.6	87.6	-1	-1	-1
1/17/2019	6:36:59 PM	607	1645	23	24	24	24	18	18	19	18	20	20	20	20	28.2	31.6	87.6	-1	-1	-1
1/17/2019	6:36:59 PM	810	1646	24	24	24	24	18	19	19	18	20	21	20	20	28.2	31.6	87.6	-1	-1	-1
1/17/2019	6:37:00 PM	13	1647	24	24	24	24	18	19	19	19	20	21	20	20	28.2	31.6	87.6	-1	-1	-1
1/17/2019	6:37:00 PM	201	1648	23	24	24	24	18	19	18	18	20	21	20	20	28.2	31.6	87.6	-1	-1	-1
1/17/2019	6:37:00 PM	404	1649	24	24	24	24	18	18	19	18	20	20	20	20	28.2	31.6	87.6	-1	-1	-1
1/17/2019	6:37:00 PM	607	1650	24	24	24	24	18	19	19	18	20	21	20	20	28.2	31.6	87.6	-1	-1	-1
1/17/2019	6:37:00 PM	810	1651	24	24	24	24	18	18	19	18	20	20	20	20	28.2	31.6	87.6	-1	-1	-1
1/17/2019	6:37:01 PM	13	1652	24	24	24	24	18	18	19	18	20	21	20	21	28.2	31.6	87.6	-1	-1	-1
1/17/2019	6:37:01 PM	201	1653	23	24	24	24	18	19	18	18	20	20	20	20	28.1	31.5	86.4	-1	-1	-1
1/17/2019	6:37:01 PM	404	1654	24	24	24	24	18	18	19	18	20	20	20	20	28.1	31.5	86.4	-1	-1	-1
1/17/2019	6:37:01 PM	607	1655	24	24	24	24	18	19	19	18	20	21	20	21	28.1	31.5	86.4	-1	-1	-1
1/17/2019	6:37:01 PM	810	1656	23	24	24	24	18	18	19	18	20	20	20	20	28.1	31.5	86.4	-1	-1	-1
1/17/2019	6:37:02 PM	13	1657	24	24	24	24	18	18	19	18	20	20	20	21	28.1	31.5	86.4	-1	-1	-1
1/17/2019	6:37:02 PM	213	1658	24	24	24	24	18	19	19	19	20	21	20	21	28.1	31.5	86.4	-1	-1	-1
1/17/2019	6:37:02 PM	400	1659	23	24	24	24	18	19	19	18	20	20	20	20	28.1	31.5	86.4	-1	-1	-1
1/17/2019	6:37:02 PM	604	1660	24	24	24	24	18	18	19	18	20	21	20	21	28.1	31.5	86.4	-1	-1	-1
1/17/2019	6:37:02 PM	807	1661	24	24	24	24	18	19	18	18	20	20	20	20	28.1	31.5	86.4	-1	-1	-1
1/17/2019	6:37:03 PM	10	1662	24	24	24	24	18	19	19	18	20	20	20	21	28.1	31.5	86.4	-1	-1	-1
1/17/2019	6:37:03 PM	213	1663	24	24	24	24	18	19	19	18	20	21	20	21	28.1	31.5	86.4	-1	-1	-1
1/17/2019	6:37:03 PM	400	1664	23	24	24	24	18	19	18	18	20	20	20	20	28.1	31.5	86.4	-1	-1	-1
1/17/2019	6:37:03 PM	604	1665	24	24	24	24	18	18	19	18	20	20	20	21	28.1	31.5	86.4	-1	-1	-1
1/17/2019	6:37:03 PM	807	1666	24	24	24	24	18	19	18	18	20	20	20	20	28.1	31.5	86.4	-1	-1	-1
1/17/2019	6:37:04 PM	10	1667	24	24	24	24	18	18	19	18	20	20	20	20	28.1	31.5	86.4	-1	-1	-1
1/17/2019	6:37:04 PM	213	1668	24	24	24	24	18	19	18	18	20	21	20	21	28.1	31.5	86.4	-1	-1	-1
1/17/2019	6:37:04 PM	400	1669	23	24	24	24	18	18	19	18	20	20	20	20	28.1	31.5	86.4	-1	-1	-1
1/17/2019	6:37:04 PM	604	1670	24	24	24	24	18	19	19	18	20	20	20	21	28.1	31.5	86.4	-1	-1	-1
1/17/2019	6:37:04 PM	807	1671	23	24	24	24	18	18	19	18	20	20	20	20	28.1	31.5	86.4	-1	-1	-1
1/17/2019	6:37:05 PM	10	1672	24	24	24	24	18	18	19	18	20	20	20	21	28.1	31.5	86.4	-1	-1	-1
1/17/2019	6:37:05 PM	213	1673	24	24	24	24	18	19	18	19	20	21	20	21	28.1	31.5	86.4	-1	-1	-1
1/17/2019	6:37:05 PM	400	1674	23	24	23	24	18	19	18	18	20	20	20	20	28.1	31.5	86.4	-1	-1	-1
1/17/2019	6:37:05 PM	604	1675	23	24	24	24	19	19	19	18	20	20	20	21	28.1	31.5	86.4	-1	-1	-1
1/17/2019	6:37:05 PM	807	1676	23	23	24	24	18	18	18	18	20	21	20	21	28.1	31.5	86.4	-1	-1	-1
1/17/2019	6:37:06 PM	10	1677	23	24	24	24	18	18	19	18	20	20	21	20	28.1	31.5	86.4	-1	-1	-1
1/17/2019	6:37:06 PM	213	1678	24	24	25	24	19	18	19	18	20	20	20	21	28.1	31.5	86.4	-1	-1	-1
1/17/2019	6:37:06 PM	400	1679	24	24	24	24	18	19	19	19	20	21	20	20	28.1	31.5	86.4	-1	-1	-1
1/17/2019	6:37:06 PM	604	1680	24	25	24	24	18	19	19	18	20	20	20	20	28.1	31.5	86.4	-1	-1	-1
1/17/2019	6:37:06 PM	807	1681	24	24	24	24	18	18	19	18	20	20	20	20	28.1	31.5	86.4	-1	-1	-1
1/17/2019	6:37:07 PM	10	1682	24	25	24	24	18	19	19	18	20	20	20	20	28.1	31.5	86.4	-1	-1	-1
1/17/2019	6:37:07 PM	213	1683	24	24	24	24	18	19	19	18	20	20	20	20	28.1	31.5	86.4	-1	-1	-1
1/17/2019	6:37:07 PM	400	1684	24	24	24	24	18	18	19	18	20	20	20	21	28.1	31.5	86.4	-1	-1	-1
1/17/2019	6:37:07 PM	604	1685	24	24	24	24	18	19	19	18	20	20	20	20	28.1	31.5	86.4	-1	-1	-1
1/17/2019	6:37:07 PM	807	1686	24	24	24	24	18	18	19	18	20	20	20	20	28.1	31.5	86.4	-1	-1	-1
1/17/2019	6:37:08 PM	10	1687	24	24	24	24	18	19	18	18	20	20	20	20	28.1	31.5	86.4	-1	-1	-1
1/17/2019	6:37:08 PM	213	1688	24	24	24	24	18	19	19	18	20	20	20	20	28.1	31.5	86.4	-1	-1	-1
1/17/2019	6:37:08 PM	402	1689	24	24	24	24	18	18	19	18	20	20	20	20	28.1	31.5	86.4	-1	-1	-1
1/17/2019	6:37:08 PM	605	1690	24	24	24	24	18	19	18	18	20	20	20	20	28.1	31.5	86.4	-1	-1	-1
1/17/2019	6:37:08 PM	808	1691	24	24	24	24	18	18	18	18	20	20	20	20	28.1	31.5	86.4	-1	-1	-1
1/17/2019	6:37:09 PM	11	1692	24	24	24	24	18	19	19	18	20	21	20	21	28.1	31.5	86.4	-1	-1	-1
1/17/2019	6:37:09 PM	214	1693	23	24	24	24	18	19	19	18	20	20	20	20	28.1	31.5	86.4	-1	-1	-1
1/17/2019	6:37:09 PM	402	1694	24	24	24	24	18	18	19	18	20	20	20	20	28.1	31.5	86.4	-1	-1	-1
1/17/2019	6:37:09 PM	605	1695	24	24	24	24	18	19	18	18	20	20	20	20	28.1	31.4	87.3	-1	-1	-1
1/17/2019	6:37:09 PM	808	1696	23	24	24	24	18	18	19	18	20	20	20	20	28.1	31.4	87.3	-1	-1	-1
1/17/2019	6:37:10 PM	11	1697	24	24	24	24	18	19	19	18	20	21	20	21	28.1	31.4	87.3	-1	-1	-1
1/17/2019	6:37:10 PM	214	1698	23	24	24	24	18	19	19	18	20	20	20	20	28.1	31.4	87.3	-1	-1	-1
1/17/2019	6:37:10 PM	402	1699	24	24	24	24	18	18	19	18	20	20	20	20	28.1	31.4	87.3	-1	-1	-1
1/17/2019	6:37:10 PM	605	1700	23	24	24	24	18	19	18	18	20	20	20	20	28.1	31.4	87.3	-1	-1	-1
1/17/2019	6:37:10 PM	808	1701	24	24	24	24	18	18	19	18	20	21	20	20	28.1	31.4	87.3	-1	-1	-1
1/17/2019	6:37:11 PM	11	1702	24	24	24	24	18	19	19	19	20	21	20	21	28.1	31.4	87.3	-1	-1	-1
1/17/2019	6:37:11 PM	214	1703	24	24	24	24	18	18	19	18	20	21	20	21	28.1	31.4	87.3	-1	-1	-1
1/17/2019	6:37:11 PM	402	1704	24	23	24	23	18	19	18	18	20	21	19	21	28.1	31.4	87.3	-1	-1	-1
1/17/2019	6:37:11 PM	605	1705	23	24	24	24	18	19	19	18	20	20	20	21	28.1	31.4	87.3	-1	-1	-1
1/17/2019	6:37:11 PM	808	1706	24	24	24	24	18	18	19	18	20	20	20	21	28.1	31.4	87.3	-1	-1	-1
1/17/2019	6:37:12 PM	11	1707	24	24	24	24	18	19	19	19	20	21	20	20	28.1	31.4	87.3	-1	-1	-1
1/17/2019	6:37:12 PM	214	1708	24	24	25	24	19	18	19	18	20	20	20	21	28.1	31.4	87.3	-1	-1	-1
1/17/2019	6:37:12 PM	402	1709	24	24	24	24	18	19	18	18	20	21	20	21	28.1	31.4	87.3	-1	-1	-1
1/17/2019	6:37:12 PM	605	1710	24	25	24	24	18	19	19	18	20	20	20	20	28.1	31.4	87.3	-1	-1	-1
1/17/2019	6:37:12 PM	808	1711	24	24	24	24	18	19	19	19	20	21	20	21	28.1	31.4	87.3	-1	-1	-1
1/17/2019	6:37:13 PM	11	1712	24	25	24	24	18	19	19	18	20	20	20	20	28.1	31.4	87.3	-1	-1	-1
1/17/2019	6:37:13 PM	214	1713	24	24	24	24	18	19	19	18	20	20	20	21	28.1	31.4	87.3	-1	-1	-1
1/17/2019	6:37:13 PM	402	1714	24	24	24	24	18	19	18	18	20	20	20	20	28.1	31.4	87.3	-1	-1	-1
1/17/2019	6:37:13 PM	605	1715	24	24	24	24	18	18	19	18	20	20	20	20	28.1	31.4	87.3	-1	-1	-1
1/17/2019	6:37:13 PM	808	1716	24	24	24	24	18	19	19	18	20	21	20	21	28.1	31.4	87.3	-1	-1	-1
1/17/2019	6:37:14 PM	11	1717	24	24	24	24	18	18	19	18	20	20	20	20	28.1	31.4	87.3	-1	-1	-1
1/17/2019	6:37:14 PM	214	1718	24	24	24	24	18	19	19	18	20	20	20	20	28.1	31.4	87.3	-1	-1	-1
1/17/2019	6:37:14 PM	402	1719	23	24	24	24	18	19	19	18	20	20	20	20	28.1	31.4	87.3	-1	-1	-1
1/17/2019	6:37:14 PM	605	1720	24	24	24	24	18	18	19	18	20	20	20	20	28.1	31.4	87.3	-1	-1	-1
1/17/2019	6:37:14 PM	808	1721	23	24	24	24	18	19	19	18	20	20	20	20	28.1	31.4	87.3	-1	-1	-1
1/17/2019	6:37:15 PM	11	1722	24	24	24	24	18	18	19	18	20	20	20	20	28.1	31.4	87.3	-1	-1	-1
1/17/2019	6:37:15 PM	214	1723	24	24	24	24	18	19	18	18	20	20	20	21	28.1	31.4	87.3	-1	-1	-1
1/17/2019	6:37:15 PM	402	1724	23	24	24	24	18	18	19	18	20	20	20	20	28.1	31.4	87.3	-1	-1	-1
1/17/2019	6:37:15 PM	605	1725	24	24	24	24	18	18	19	18	20	21	20	21	28.1	31.4	87.3	-1	-1	-1
1/17/2019	6:37:15 PM	808	1726	23	24	24	24	18	18	19	18	20	20	20	20	28.1	31.4	87.3	-1	-1	-1
1/17/2019	6:37:16 PM	11	1727	24	24	24	24	18	19	19	19	20	21	20	21	28.1	31.4	87.3	-1	-1	-1
1/17/2019	6:37:16 PM	214	1728	23	24	24	24	18	19	19	18	20	20	20	20	28.1	31.4	87.3	-1	-1	-1
1/17/2019	6:37:16 PM	402	1729	24	24	24	24	18	18	19	18	20	20	20	20	28.1	31.4	87.3	-1	-1	-1
1/17/2019	6:37:16 PM	605	1730	23	24	24	24	18	18	18	18	20	20	20	20	28.1	31.4	87.3	-1	-1	-1
1/17/2019	6:37:16 PM	808	1731	24	24	24	24	18	18	19	18	20	21	20	21	28.1	31.4	87.3	-1	-1	-1
1/17/2019	6:37:17 PM	11	1732	23	25	24	24	18	19	19	19	20	20	21	20	28.1	31.4	87.3	-1	-1	-1
1/17/2019	6:37:17 PM	214	1733	24	24	24	24	18	19	19	18	20	21	20	21	28.1	31.4	87.3	-1	-1	-1
1/17/2019	6:37:17 PM	402	1734	24	24	24	24	18	19	19	18	20	20	21	20	28.1	31.4	87.3	-1	-1	-1
1/17/2019	6:37:17 PM	605	1735	24	24	24	24	18	18	18	18	20	21	20	21	28.1	31.4	87.3	-1	-1	-1
1/17/2019	6:37:17 PM	808	1736	23	24	23	25	18	18	19	19	20	20	20	20	28.1	31.4	87.3	-1	-1	-1
1/17/2019	6:37:18 PM	11	1737	23	24	24	24	18	18	19	18	20	20	21	21	28.2	31.4	45.6	-1	-1	-1
1/17/2019	6:37:18 PM	214	1738	24	24	24	24	18	19	19	19	20	21	20	21	28.2	31.4	45.6	-1	-1	-1
1/17/2019	6:37:18 PM	402	1739	23	24	24	24	18	19	18	19	20	20	20	21	28.2	31.4	45.6	-1	-1	-1
1/17/2019	6:37:18 PM	605	1740	23	24	24	24	19	19	19	18	20	20	20	20	28.2	31.4	45.6	-1	-1	-1
1/17/2019	6:37:18 PM	808	1741	24	24	24	24	18	19	19	19	20	21	20	20	28.2	31.4	45.6	-1	-1	-1
1/17/2019	6:37:19 PM	11	1742	23	24	24	24	18	19	19	19	20	21	20	20	28.2	31.4	45.6	-1	-1	-1
1/17/2019	6:37:19 PM	214	1743	24	24	24	24	18	18	19	18	20	20	20	21	28.2	31.4	45.6	-1	-1	-1
1/17/2019	6:37:19 PM	402	1744	24	24	24	24	18	19	18	18	20	21	20	21	28.2	31.4	45.6	-1	-1	-1
1/17/2019	6:37:19 PM	605	1745	23	24	24	24	18	19	18	18	20	20	20	20	28.2	31.4	45.6	-1	-1	-1
1/17/2019	6:37:19 PM	808	1746	24	24	24	24	18	18	19	18	20	20	20	20	28.2	31.4	45.6	-1	-1	-1
1/17/2019	6:37:20 PM	11	1747	24	24	24	24	18	18	18	18	20	21	20	21	28.2	31.4	45.6	-1	-1	-1
1/17/2019	6:37:20 PM	214	1748	24	24	24	24	18	18	19	18	20	20	20	20	28.2	31.4	45.6	-1	-1	-1
1/17/2019	6:37:20 PM	402	1749	24	24	24	24	18	18	19	18	20	20	20	20	28.2	31.4	45.6	-1	-1	-1
1/17/2019	6:37:20 PM	605	1750	24	24	24	24	18	19	19	18	20	20	20	20	28.2	31.4	45.6	-1	-1	-1
1/17/2019	6:37:20 PM	808	1751	24	24	24	24	18	18	19	18	20	20	20	20	28.2	31.4	45.6	-1	-1	-1
1/17/2019	6:37:21 PM	11	1752	24	24	24	24	18	19	19	18	20	21	20	21	28.2	31.4	45.6	-1	-1	-1
1/17/2019	6:37:21 PM	214	1753	23	24	24	24	18	19	19	18	20	20	20	20	28.2	31.4	45.6	-1	-1	-1
1/17/2019	6:37:21 PM	402	1754	24	24	24	24	18	18	19	18	20	20	20	20	28.2	31.4	45.6	-1	-1	-1
1/17/2019	6:37:21 PM	605	1755	24	24	24	24	18	18	19	18	20	21	20	21	28.2	31.4	45.6	-1	-1	-1
1/17/2019	6:37:21 PM	808	1756	23	24	24	24	18	18	19	18	20	20	20	20	28.2	31.4	45.6	-1	-1	-1
1/17/2019	6:37:22 PM	11	1757	24	24	24	24	19	18	19	18	20	21	20	21	28.2	31.4	45.6	-1	-1	-1
1/17/2019	6:37:22 PM	214	1758	23	24	24	24	18	18	19	18	20	20	20	20	28.2	31.4	45.6	-1	-1	-1
1/17/2019	6:37:22 PM	402	1759	23	24	24	24	18	18	19	18	20	20	20	20	28.2	31.4	45.6	-1	-1	-1
1/17/2019	6:37:22 PM	605	1760	24	24	24	24	18	19	18	18	20	21	20	21	28.2	31.4	45.6	-1	-1	-1
1/17/2019	6:37:22 PM	808	1761	23	24	24	24	18	18	18	18	20	20	20	20	28.2	31.4	45.6	-1	-1	-1
1/17/2019	6:37:23 PM	11	1762	24	24	24	24	18	18	19	18	20	21	20	21	28.2	31.4	45.6	-1	-1	-1
1/17/2019	6:37:23 PM	214	1763	23	24	23	24	18	18	19	18	20	20	20	20	28.2	31.4	45.6	-1	-1	-1
1/17/2019	6:37:23 PM	402	1764	23	24	24	24	18	18	19	18	20	20	20	20	28.2	31.4	45.6	-1	-1	-1
1/17/2019	6:37:23 PM	605	1765	24	24	24	24	18	18	18	19	20	21	20	21	28.2	31.4	45.6	-1	-1	-1
1/17/2019	6:37:23 PM	808	1766	24	24	24	24	19	18	19	18	20	20	20	21	28.2	31.4	45.6	-1	-1	-1
1/17/2019	6:37:24 PM	11	1767	24	24	24	24	18	19	18	19	20	21	20	21	28.2	31.4	45.6	-1	-1	-1
1/17/2019	6:37:24 PM	214	1768	24	24	24	24	19	18	18	18	21	20	20	20	28.2	31.4	45.6	-1	-1	-1
1/17/2019	6:37:24 PM	402	1769	24	24	24	23	19	18	19	18	20	20	20	20	28.2	31.4	45.6	-1	-1	-1
1/17/2019	6:37:24 PM	605	1770	24	24	24	24	19	19	19	19	20	21	20	21	28.2	31.4	45.6	-1	-1	-1
1/17/2019	6:37:24 PM	808	1771	24	24	24	24	18	19	19	18	20	20	20	20	28.2	31.4	45.6	-1	-1	-1
1/17/2019	6:37:25 PM	11	1772	24	24	24	24	18	19	19	18	20	21	20	21	28.2	31.4	45.6	-1	-1	-1
1/17/2019	6:37:25 PM	214	1773	23	24	24	24	18	18	19	18	20	20	20	20	28.2	31.4	45.6	-1	-1	-1
1/17/2019	6:37:25 PM	402	1774	23	24	24	24	18	18	19	18	20	20	20	20	28.2	31.4	45.6	-1	-1	-1
1/17/2019	6:37:25 PM	605	1775	23	24	24	24	18	19	19	19	20	20	20	20	28.2	31.4	45.6	-1	-1	-1
1/17/2019	6:37:25 PM	808	1776	24	24	24	24	18	18	19	18	20	20	20	20	28.2	31.4	45.6	-1	-1	-1
1/17/2019	6:37:26 PM	11	1777	24	24	24	24	18	19	19	19	20	21	20	21	28.2	31.4	45.6	-1	-1	-1
1/17/2019	6:37:26 PM	214	1778	23	24	24	24	18	18	19	18	20	20	20	20	28.2	31.4	45.6	-1	-1	-1
1/17/2019	6:37:26 PM	402	1779	23	24	24	24	18	18	19	18	20	20	20	20	28.2	31.4	86.7	-1	-1	-1
1/17/2019	6:37:26 PM	605	1780	24	24	24	24	18	19	19	18	20	20	20	20	28.2	31.4	86.7	-1	-1	-1
1/17/2019	6:37:26 PM	808	1781	24	24	24	24	18	18	19	18	20	20	20	20	28.2	31.4	86.7	-1	-1	-1
1/17/2019	6:37:27 PM	11	1782	24	24	24	24	18	19	19	19	20	21	20	20	28.2	31.4	86.7	-1	-1	-1
1/17/2019	6:37:27 PM	214	1783	24	24	24	24	18	18	19	18	20	21	20	21	28.2	31.4	86.7	-1	-1	-1
1/17/2019	6:37:27 PM	402	1784	24	24	24	24	18	19	18	18	20	21	20	21	28.2	31.4	86.7	-1	-1	-1
1/17/2019	6:37:27 PM	605	1785	23	24	24	24	18	19	19	18	20	20	20	20	28.2	31.4	86.7	-1	-1	-1
1/17/2019	6:37:27 PM	808	1786	24	24	24	24	18	18	19	18	20	20	20	21	28.2	31.4	86.7	-1	-1	-1
1/17/2019	6:37:28 PM	11	1787	23	24	24	24	18	19	19	19	20	21	20	20	28.2	31.4	86.7	-1	-1	-1
1/17/2019	6:37:28 PM	214	1788	24	24	24	24	18	18	19	18	20	20	20	21	28.2	31.4	86.7	-1	-1	-1
1/17/2019	6:37:28 PM	402	1789	24	24	24	24	18	18	18	18	20	20	20	21	28.2	31.4	86.7	-1	-1	-1
1/17/2019	6:37:28 PM	605	1790	24	24	24	24	19	19	19	18	20	20	20	21	28.2	31.4	86.7	-1	-1	-1
1/17/2019	6:37:28 PM	808	1791	24	24	24	24	18	19	18	18	20	21	20	20	28.2	31.4	86.7	-1	-1	-1
1/17/2019	6:37:29 PM	11	1792	23	24	24	24	18	19	19	18	20	20	20	20	28.2	31.4	86.7	-1	-1	-1
1/17/2019	6:37:29 PM	214	1793	24	24	24	24	18	19	19	18	20	20	20	21	28.2	31.4	86.7	-1	-1	-1
1/17/2019	6:37:29 PM	402	1794	23	24	24	24	18	18	18	18	20	20	20	20	28.2	31.4	86.7	-1	-1	-1
1/17/2019	6:37:29 PM	605	1795	24	24	24	24	18	18	19	18	20	20	20	21	28.2	31.4	86.7	-1	-1	-1
1/17/2019	6:37:29 PM	808	1796	23	24	23	24	18	19	18	18	20	20	20	20	28.2	31.4	86.7	-1	-1	-1
1/17/2019	6:37:30 PM	11	1797	24	24	24	24	19	18	19	18	20	21	20	21	28.2	31.4	86.7	-1	-1	-1
1/17/2019	6:37:30 PM	214	1798	23	25	23	24	18	18	18	18	20	20	20	20	28.2	31.4	86.7	-1	-1	-1
1/17/2019	6:37:30 PM	402	1799	24	24	24	24	18	18	18	18	20	20	20	20	28.2	31.4	86.7	-1	-1	-1
1/17/2019	6:37:30 PM	605	1800	23	24	24	24	18	19	19	19	20	20	21	21	28.2	31.4	86.7	-1	-1	-1
1/17/2019	6:37:30 PM	808	1801	24	24	24	24	18	18	19	18	20	20	20	20	28.2	31.4	86.7	-1	-1	-1
1/17/2019	6:37:31 PM	11	1802	24	24	24	24	18	19	19	19	20	21	20	21	28.2	31.4	86.7	-1	-1	-1
1/17/2019	6:37:31 PM	214	1803	24	24	24	24	18	18	19	18	20	20	20	20	28.2	31.4	86.7	-1	-1	-1
1/17/2019	6:37:31 PM	402	1804	24	24	24	24	18	18	19	18	20	20	20	20	28.2	31.4	86.7	-1	-1	-1
1/17/2019	6:37:31 PM	605	1805	24	24	24	24	18	19	18	18	20	21	20	21	28.2	31.4	86.7	-1	-1	-1
1/17/2019	6:37:31 PM	808	1806	24	24	24	24	18	18	19	18	20	20	20	20	28.2	31.4	86.7	-1	-1	-1
1/17/2019	6:37:32 PM	11	1807	24	24	24	24	18	19	19	18	20	20	20	21	28.2	31.4	86.7	-1	-1	-1
1/17/2019	6:37:32 PM	214	1808	23	24	24	24	18	19	19	18	20	20	20	20	28.2	31.4	86.7	-1	-1	-1
1/17/2019	6:37:32 PM	402	1809	23	24	24	24	18	18	19	18	20	20	20	20	28.2	31.4	86.7	-1	-1	-1
1/17/2019	6:37:32 PM	605	1810	24	24	24	24	18	19	19	18	20	21	20	21	28.2	31.4	86.7	-1	-1	-1
1/17/2019	6:37:32 PM	808	1811	23	24	24	24	18	19	19	18	20	20	20	20	28.2	31.4	86.7	-1	-1	-1
1/17/2019	6:37:33 PM	11	1812	24	24	24	24	18	19	19	18	20	21	20	21	28.2	31.4	86.7	-1	-1	-1
1/17/2019	6:37:33 PM	214	1813	23	24	24	24	18	19	19	18	20	20	20	20	28.2	31.4	86.7	-1	-1	-1
1/17/2019	6:37:33 PM	402	1814	24	24	24	24	18	18	19	18	20	20	20	20	28.2	31.4	86.7	-1	-1	-1
1/17/2019	6:37:33 PM	605	1815	23	25	24	24	18	19	19	18	20	20	20	21	28.2	31.4	86.7	-1	-1	-1
1/17/2019	6:37:33 PM	808	1816	24	24	24	24	18	18	19	18	20	20	20	20	28.2	31.4	86.7	-1	-1	-1
1/17/2019	6:37:34 PM	11	1817	24	24	24	24	18	19	18	18	20	21	20	21	28.2	31.4	86.7	-1	-1	-1
1/17/2019	6:37:34 PM	214	1818	23	24	24	24	18	19	19	18	20	20	20	20	28.2	31.4	86.7	-1	-1	-1
1/17/2019	6:37:34 PM	402	1819	24	24	24	24	18	18	18	18	20	20	20	20	28.2	31.4	86.7	-1	-1	-1
1/17/2019	6:37:34 PM	605	1820	24	24	24	24	18	19	18	18	20	21	20	20	28.2	31.4	86.7	-1	-1	-1
1/17/2019	6:37:34 PM	808	1821	24	24	24	24	18	19	19	18	20	20	20	20	28.2	31.3	46.2	-1	-1	-1
1/17/2019	6:37:35 PM	11	1822	24	24	24	24	18	19	18	19	20	21	20	21	28.2	31.3	46.2	-1	-1	-1
1/17/2019	6:37:35 PM	214	1823	24	24	24	24	18	18	19	18	20	20	20	20	28.2	31.3	46.2	-1	-1	-1
1/17/2019	6:37:35 PM	402	1824	24	24	24	24	18	18	18	18	20	20	19	20	28.2	31.3	46.2	-1	-1	-1
1/17/2019	6:37:35 PM	605	1825	24	24	24	24	18	19	19	18	21	20	21	21	28.2	31.3	46.2	-1	-1	-1
1/17/2019	6:37:35 PM	808	1826	24	24	24	24	18	19	18	19	20	21	20	21	28.2	31.3	46.2	-1	-1	-1
1/17/2019	6:37:36 PM	11	1827	24	24	24	24	19	18	19	18	21	21	20	21	28.2	31.3	46.2	-1	-1	-1
1/17/2019	6:37:36 PM	214	1828	24	24	24	24	18	19	19	18	20	21	20	21	28.2	31.3	46.2	-1	-1	-1
1/17/2019	6:37:36 PM	410	1829	24	24	24	24	18	19	19	18	20	20	20	20	28.2	31.3	46.2	-1	-1	-1
1/17/2019	6:37:36 PM	614	1830	23	24	24	24	18	19	19	18	20	20	20	21	28.2	31.3	46.2	-1	-1	-1
1/17/2019	6:37:36 PM	801	1831	23	24	24	24	18	18	19	18	20	20	20	20	28.2	31.3	46.2	-1	-1	-1
1/17/2019	6:37:37 PM	4	1832	24	24	24	24	18	19	19	18	20	21	20	21	28.2	31.3	46.2	-1	-1	-1
1/17/2019	6:37:37 PM	207	1833	23	24	24	24	18	19	19	18	20	20	20	20	28.2	31.3	46.2	-1	-1	-1
1/17/2019	6:37:37 PM	410	1834	24	24	24	24	18	18	19	18	20	20	20	21	28.2	31.3	46.2	-1	-1	-1
1/17/2019	6:37:37 PM	614	1835	23	24	24	24	18	19	19	18	20	20	20	20	28.2	31.3	46.2	-1	-1	-1
1/17/2019	6:37:37 PM	801	1836	23	24	24	24	18	18	19	18	20	20	20	20	28.2	31.3	46.2	-1	-1	-1
1/17/2019	6:37:38 PM	4	1837	23	24	24	24	18	19	19	18	20	20	20	21	28.2	31.3	46.2	-1	-1	-1
1/17/2019	6:37:38 PM	207	1838	24	24	24	24	18	18	19	18	20	20	20	20	28.2	31.3	46.2	-1	-1	-1
1/17/2019	6:37:38 PM	410	1839	24	24	24	24	18	19	19	18	20	21	20	21	28.2	31.3	46.2	-1	-1	-1
1/17/2019	6:37:38 PM	614	1840	24	24	24	24	18	19	19	18	21	20	20	20	28.2	31.3	46.2	-1	-1	-1
1/17/2019	6:37:38 PM	801	1841	24	24	24	24	18	18	19	18	20	20	20	20	28.2	31.3	46.2	-1	-1	-1
1/17/2019	6:37:39 PM	4	1842	23	24	24	24	18	18	19	18	20	20	20	20	28.2	31.3	46.2	-1	-1	-1
1/17/2019	6:37:39 PM	207	1843	24	24	24	24	18	19	19	18	20	21	20	20	28.2	31.3	46.2	-1	-1	-1
1/17/2019	6:37:39 PM	410	1844	23	24	24	24	18	19	19	18	20	20	20	20	28.2	31.3	46.2	-1	-1	-1
1/17/2019	6:37:39 PM	614	1845	24	24	24	24	18	19	19	18	20	21	20	21	28.2	31.3	46.2	-1	-1	-1
1/17/2019	6:37:39 PM	801	1846	23	24	24	24	18	18	18	18	20	20	20	20	28.2	31.3	46.2	-1	-1	-1
1/17/2019	6:37:40 PM	4	1847	24	24	24	24	18	18	19	18	20	21	20	20	28.2	31.3	46.2	-1	-1	-1
1/17/2019	6:37:40 PM	207	1848	24	24	24	24	18	19	19	18	20	20	20	20	28.2	31.3	46.2	-1	-1	-1
1/17/2019	6:37:40 PM	410	1849	24	24	24	24	18	18	19	18	20	20	20	20	28.2	31.3	46.2	-1	-1	-1
1/17/2019	6:37:40 PM	614	1850	23	24	24	24	18	19	19	18	20	20	20	20	28.2	31.3	46.2	-1	-1	-1
1/17/2019	6:37:40 PM	801	1851	23	24	24	24	18	18	19	18	20	20	20	20	28.2	31.3	46.2	-1	-1	-1
1/17/2019	6:37:41 PM	4	1852	24	24	24	24	18	19	18	18	20	21	20	21	28.2	31.3	46.2	-1	-1	-1
1/17/2019	6:37:41 PM	207	1853	24	24	25	24	18	18	19	18	21	20	21	20	28.2	31.3	46.2	-1	-1	-1
1/17/2019	6:37:41 PM	410	1854	23	23	25	24	18	19	18	18	20	21	21	21	28.2	31.3	46.2	-1	-1	-1
1/17/2019	6:37:41 PM	614	1855	24	24	24	24	19	18	19	18	20	20	20	21	28.2	31.3	46.2	-1	-1	-1
1/17/2019	6:37:41 PM	801	1856	24	24	23	24	18	18	19	18	20	20	20	21	28.2	31.3	46.2	-1	-1	-1
1/17/2019	6:37:42 PM	4	1857	24	24	24	24	18	19	19	18	21	20	21	21	28.2	31.3	46.2	-1	-1	-1
1/17/2019	6:37:42 PM	207	1858	24	24	24	24	18	19	19	18	20	21	20	21	28.2	31.3	46.2	-1	-1	-1
1/17/2019	6:37:42 PM	410	1859	24	24	24	24	18	19	19	18	20	20	20	20	28.2	31.3	46.2	-1	-1	-1
1/17/2019	6:37:42 PM	614	1860	23	24	24	24	18	19	19	18	20	20	20	20	28.2	31.3	46.2	-1	-1	-1
1/17/2019	6:37:42 PM	801	1861	24	24	24	24	18	19	19	18	20	20	20	20	28.2	31.3	46.2	-1	-1	-1
1/17/2019	6:37:43 PM	4	1862	23	24	24	24	18	19	19	18	20	20	20	20	28.2	31.3	46.2	-1	-1	-1
1/17/2019	6:37:43 PM	207	1863	24	24	24	24	18	19	19	18	20	21	20	21	28.2	31.4	86.0	-1	-1	-1
1/17/2019	6:37:43 PM	410	1864	24	24	24	24	18	19	18	18	20	20	20	20	28.2	31.4	86.0	-1	-1	-1
1/17/2019	6:37:43 PM	614	1865	23	24	24	24	18	18	19	18	20	20	20	20	28.2	31.4	86.0	-1	-1	-1
1/17/2019	6:37:43 PM	801	1866	24	24	24	24	18	18	19	18	20	20	20	21	28.2	31.4	86.0	-1	-1	-1
1/17/2019	6:37:44 PM	4	1867	24	24	24	24	18	18	19	18	20	20	20	21	28.2	31.4	86.0	-1	-1	-1
1/17/2019	6:37:44 PM	207	1868	23	24	24	24	18	18	18	18	20	20	20	20	28.2	31.4	86.0	-1	-1	-1
1/17/2019	6:37:44 PM	410	1869	24	24	24	24	18	18	19	18	20	20	20	20	28.2	31.4	86.0	-1	-1	-1
1/17/2019	6:37:44 PM	614	1870	24	24	24	24	18	19	19	18	20	20	20	21	28.2	31.4	86.0	-1	-1	-1
1/17/2019	6:37:44 PM	801	1871	23	24	23	24	18	18	18	18	20	20	20	20	28.2	31.4	86.0	-1	-1	-1
1/17/2019	6:37:45 PM	4	1872	26	24	24	24	18	18	18	18	20	21	20	20	28.2	31.4	86.0	-1	-1	-1
1/17/2019	6:37:45 PM	207	1873	30	24	24	24	18	19	18	18	20	21	20	21	28.2	31.4	86.0	-1	-1	-1
1/17/2019	6:37:45 PM	410	1874	31	24	24	24	18	18	19	18	20	20	20	20	28.2	31.4	86.0	-1	-1	-1
1/17/2019	6:37:45 PM	614	1875	26	24	24	24	18	18	19	18	20	20	20	21	28.2	31.4	86.0	-1	-1	-1
1/17/2019	6:37:45 PM	801	1876	24	24	24	24	18	18	18	18	20	20	20	21	28.2	31.4	86.0	-1	-1	-1
1/17/2019	6:37:46 PM	4	1877	24	24	24	24	18	18	19	18	20	20	20	20	28.2	31.4	86.0	-1	-1	-1
1/17/2019	6:37:46 PM	207	1878	24	24	24	24	18	18	18	18	20	21	20	21	28.2	31.4	86.0	-1	-1	-1
1/17/2019	6:37:46 PM	410	1879	23	24	24	24	18	19	19	18	20	20	21	20	28.2	31.4	86.0	-1	-1	-1
1/17/2019	6:37:46 PM	614	1880	24	24	24	24	18	19	19	18	20	20	20	21	28.2	31.4	86.0	-1	-1	-1
1/17/2019	6:37:46 PM	801	1881	24	24	24	24	18	19	18	18	20	20	20	20	28.2	31.4	86.0	-1	-1	-1
1/17/2019	6:37:47 PM	4	1882	24	24	24	24	18	19	19	18	20	20	20	20	28.2	31.4	86.0	-1	-1	-1
1/17/2019	6:37:47 PM	207	1883	24	24	24	24	18	18	19	18	20	21	20	21	28.2	31.4	86.0	-1	-1	-1
1/17/2019	6:37:47 PM	410	1884	23	24	23	24	18	19	19	18	20	20	20	20	28.2	31.4	86.0	-1	-1	-1
1/17/2019	6:37:47 PM	614	1885	25	24	25	24	18	19	19	18	20	20	20	21	28.2	31.4	86.0	-1	-1	-1
1/17/2019	6:37:47 PM	801	1886	24	24	24	24	18	18	18	18	20	20	20	20	28.2	31.4	86.0	-1	-1	-1
1/17/2019	6:37:48 PM	4	1887	24	24	24	24	18	18	19	18	20	20	21	21	28.2	31.4	86.0	-1	-1	-1
1/17/2019	6:37:48 PM	207	1888	24	24	24	24	18	18	19	18	20	21	21	21	28.2	31.4	86.0	-1	-1	-1
1/17/2019	6:37:48 PM	410	1889	23	24	24	24	18	19	18	18	20	20	21	20	28.2	31.4	86.0	-1	-1	-1
1/17/2019	6:37:48 PM	614	1890	24	24	24	24	18	18	19	18	20	20	20	21	28.2	31.4	86.0	-1	-1	-1
1/17/2019	6:37:48 PM	801	1891	24	24	24	24	18	18	18	18	20	20	20	20	28.2	31.4	86.0	-1	-1	-1
1/17/2019	6:37:49 PM	4	1892	24	24	24	24	19	18	19	18	20	20	21	20	28.2	31.4	86.0	-1	-1	-1
1/17/2019	6:37:49 PM	207	1893	24	24	24	24	18	19	19	18	20	21	20	21	28.2	31.4	86.0	-1	-1	-1
1/17/2019	6:37:49 PM	410	1894	23	24	24	24	18	18	19	18	20	20	21	20	28.2	31.4	86.0	-1	-1	-1
1/17/2019	6:37:49 PM	614	1895	24	24	24	24	18	19	19	18	20	20	20	21	28.2	31.4	86.0	-1	-1	-1
1/17/2019	6:37:49 PM	801	1896	23	24	23	24	18	19	18	18	20	20	20	20	28.2	31.4	86.0	-1	-1	-1
1/17/2019	6:37:50 PM	4	1897	24	24	24	24	18	19	19	18	20	20	20	20	28.2	31.4	86.0	-1	-1	-1
1/17/2019	6:37:50 PM	207	1898	24	24	24	24	18	18	19	18	20	20	20	21	28.2	31.4	86.0	-1	-1	-1
1/17/2019	6:37:50 PM	410	1899	23	24	24	24	18	18	19	18	20	20	20	20	28.2	31.4	86.0	-1	-1	-1
1/17/2019	6:37:50 PM	614	1900	24	24	24	24	18	18	19	18	20	20	20	20	28.2	31.4	86.0	-1	-1	-1
1/17/2019	6:37:50 PM	801	1901	24	24	24	24	18	18	18	18	20	20	20	20	28.2	31.4	86.0	-1	-1	-1
1/17/2019	6:37:51 PM	4	1902	23	24	24	24	18	18	19	18	20	20	21	20	28.2	31.4	86.0	-1	-1	-1
1/17/2019	6:37:51 PM	207	1903	24	24	24	24	18	19	19	18	20	21	20	21	28.2	31.4	86.0	-1	-1	-1
1/17/2019	6:37:51 PM	410	1904	23	24	24	24	18	19	19	18	20	20	21	20	28.2	31.4	86.0	-1	-1	-1
1/17/2019	6:37:51 PM	614	1905	24	24	24	24	18	18	19	18	20	20	20	21	28.2	31.3	77.9	-1	-1	-1
1/17/2019	6:37:51 PM	801	1906	24	24	24	23	18	18	18	18	19	20	19	20	28.2	31.3	77.9	-1	-1	-1
1/17/2019	6:37:52 PM	4	1907	24	24	24	24	47	18	19	18	20	20	21	20	28.2	31.3	77.9	-1	-1	-1
1/17/2019	6:37:52 PM	207	1908	24	24	24	24	28	19	19	18	20	21	20	21	28.2	31.3	77.9	-1	-1	-1
1/17/2019	6:37:52 PM	410	1909	24	24	24	24	41	18	19	18	20	20	20	20	28.2	31.3	77.9	-1	-1	-1
1/17/2019	6:37:52 PM	614	1910	24	24	24	24	45	18	19	19	20	21	20	21	28.2	31.3	77.9	-1	-1	-1
1/17/2019	6:37:52 PM	801	1911	23	24	24	24	46	18	19	18	20	20	20	20	28.2	31.3	77.9	-1	-1	-1
1/17/2019	6:37:53 PM	4	1912	24	24	24	24	55	19	19	18	20	20	20	20	28.2	31.3	77.9	-1	-1	-1
1/17/2019	6:37:53 PM	207	1913	23	24	24	25	39	19	19	18	20	20	20	20	28.2	31.3	77.9	-1	-1	-1
1/17/2019	6:37:53 PM	410	1914	24	24	25	24	22	18	19	18	20	20	20	21	28.2	31.3	77.9	-1	-1	-1
1/17/2019	6:37:53 PM	614	1915	24	25	24	25	19	19	19	18	20	20	20	20	28.2	31.3	77.9	-1	-1	-1
1/17/2019	6:37:53 PM	801	1916	24	24	24	24	18	19	19	18	20	20	20	20	28.2	31.3	77.9	-1	-1	-1
1/17/2019	6:37:54 PM	4	1917	24	24	24	24	18	19	18	18	20	20	20	20	28.2	31.3	77.9	-1	-1	-1
1/17/2019	6:37:54 PM	207	1918	24	24	24	24	18	19	19	18	20	20	20	21	28.2	31.3	77.9	-1	-1	-1
1/17/2019	6:37:54 PM	410	1919	24	24	24	24	18	19	18	18	20	20	20	20	28.2	31.3	77.9	-1	-1	-1
1/17/2019	6:37:54 PM	614	1920	24	24	24	24	19	18	19	18	20	20	20	20	28.2	31.3	77.9	-1	-1	-1
1/17/2019	6:37:54 PM	801	1921	24	24	24	24	18	19	19	18	20	20	20	20	28.2	31.3	77.9	-1	-1	-1
1/17/2019	6:37:55 PM	4	1922	24	24	24	24	18	18	19	18	20	20	20	20	28.2	31.3	77.9	-1	-1	-1
1/17/2019	6:37:55 PM	207	1923	24	24	24	24	18	18	19	18	20	20	20	21	28.2	31.3	77.9	-1	-1	-1
1/17/2019	6:37:55 PM	410	1924	23	24	24	24	18	18	19	18	20	20	20	20	28.2	31.3	77.9	-1	-1	-1
1/17/2019	6:37:55 PM	614	1925	23	24	24	24	18	19	19	18	20	21	20	21	28.2	31.3	77.9	-1	-1	-1
1/17/2019	6:37:55 PM	801	1926	23	24	24	24	18	18	19	18	20	20	20	20	28.2	31.3	77.9	-1	-1	-1
1/17/2019	6:37:56 PM	4	1927	24	24	24	24	18	19	18	18	20	20	20	21	28.2	31.3	77.9	-1	-1	-1
1/17/2019	6:37:56 PM	207	1928	23	24	24	24	18	19	18	18	20	20	20	20	28.2	31.3	77.9	-1	-1	-1
1/17/2019	6:37:56 PM	410	1929	24	24	24	24	18	18	19	18	20	20	20	20	28.2	31.3	77.9	-1	-1	-1
1/17/2019	6:37:56 PM	614	1930	24	24	24	24	18	19	18	18	20	20	20	20	28.2	31.3	77.9	-1	-1	-1
1/17/2019	6:37:56 PM	801	1931	23	24	24	24	18	18	18	18	20	20	20	20	28.2	31.3	77.9	-1	-1	-1
1/17/2019	6:37:57 PM	4	1932	24	24	24	24	18	18	19	18	20	20	20	21	28.2	31.3	77.9	-1	-1	-1
1/17/2019	6:37:57 PM	207	1933	23	24	24	24	18	19	19	18	20	21	20	20	28.2	31.3	77.9	-1	-1	-1
1/17/2019	6:37:57 PM	410	1934	23	24	24	24	18	18	19	18	20	20	20	20	28.2	31.3	77.9	-1	-1	-1
1/17/2019	6:37:57 PM	614	1935	23	24	24	24	18	19	19	18	20	20	20	20	28.2	31.3	77.9	-1	-1	-1
1/17/2019	6:37:57 PM	801	1936	23	24	24	24	18	18	19	18	20	20	20	20	28.2	31.3	77.9	-1	-1	-1
1/17/2019	6:37:58 PM	4	1937	24	24	24	24	18	18	19	18	20	20	20	21	28.2	31.3	77.9	-1	-1	-1
1/17/2019	6:37:58 PM	207	1938	24	24	24	24	18	19	19	18	20	20	20	20	28.2	31.3	77.9	-1	-1	-1
1/17/2019	6:37:58 PM	410	1939	24	24	24	24	18	18	19	18	20	20	20	20	28.2	31.3	77.9	-1	-1	-1
1/17/2019	6:37:58 PM	614	1940	23	24	24	24	18	19	18	18	20	20	20	20	28.2	31.3	77.9	-1	-1	-1
1/17/2019	6:37:58 PM	801	1941	23	24	24	24	18	18	18	18	20	20	20	20	28.2	31.3	77.9	-1	-1	-1
1/17/2019	6:37:59 PM	4	1942	24	24	24	24	18	19	18	18	20	21	20	21	28.2	31.3	77.9	-1	-1	-1
1/17/2019	6:37:59 PM	207	1943	23	24	24	24	18	18	19	18	20	20	20	20	28.2	31.3	77.9	-1	-1	-1
1/17/2019	6:37:59 PM	410	1944	24	24	24	24	18	18	18	18	20	20	20	21	28.2	31.3	77.9	-1	-1	-1
1/17/2019	6:37:59 PM	614	1945	23	24	24	24	18	19	18	18	20	20	20	20	28.2	31.3	77.9	-1	-1	-1
1/17/2019	6:37:59 PM	801	1946	23	24	24	23	18	18	18	18	20	20	20	20	28.2	31.3	77.9	-1	-1	-1
1/17/2019	6:38:00 PM	4	1947	24	24	24	24	18	19	19	18	20	21	20	21	28.2	31.3	47.6	-1	-1	-1
1/17/2019	6:38:00 PM	207	1948	23	24	24	24	18	18	19	18	20	20	21	20	28.2	31.3	47.6	-1	-1	-1
1/17/2019	6:38:00 PM	410	1949	24	24	24	24	18	19	18	18	20	21	20	21	28.2	31.3	47.6	-1	-1	-1
1/17/2019	6:38:00 PM	614	1950	23	24	24	24	19	19	19	18	20	20	20	20	28.2	31.3	47.6	-1	-1	-1
1/17/2019	6:38:00 PM	801	1951	24	24	24	24	18	19	19	18	20	20	20	21	28.2	31.3	47.6	-1	-1	-1
1/17/2019	6:38:01 PM	4	1952	24	24	24	24	19	19	19	18	20	20	21	20	28.2	31.3	47.6	-1	-1	-1
1/17/2019	6:38:01 PM	207	1953	24	24	24	24	18	19	19	18	20	21	20	21	28.2	31.3	47.6	-1	-1	-1
1/17/2019	6:38:01 PM	410	1954	23	24	24	24	18	19	19	18	20	20	21	20	28.2	31.3	47.6	-1	-1	-1
1/17/2019	6:38:01 PM	614	1955	24	24	24	24	18	19	19	18	20	21	20	21	28.2	31.3	47.6	-1	-1	-1
1/17/2019	6:38:01 PM	801	1956	23	24	24	24	18	18	18	18	20	20	20	20	28.2	31.3	47.6	-1	-1	-1
1/17/2019	6:38:02 PM	4	1957	24	24	24	24	18	19	19	18	20	21	20	21	28.2	31.3	47.6	-1	-1	-1
1/17/2019	6:38:02 PM	207	1958	23	24	24	24	18	19	19	18	20	20	21	20	28.2	31.3	47.6	-1	-1	-1
1/17/2019	6:38:02 PM	410	1959	24	24	24	24	18	18	19	18	20	20	20	20	28.2	31.3	47.6	-1	-1	-1
1/17/2019	6:38:02 PM	614	1960	23	24	24	24	18	19	19	18	20	20	21	20	28.2	31.3	47.6	-1	-1	-1
1/17/2019	6:38:02 PM	801	1961	23	24	24	24	18	18	19	18	20	20	20	20	28.2	31.3	47.6	-1	-1	-1
1/17/2019	6:38:03 PM	4	1962	23	24	24	24	18	19	19	18	20	21	21	21	28.2	31.3	47.6	-1	-1	-1
1/17/2019	6:38:03 PM	207	1963	24	24	24	24	18	18	19	18	20	20	21	20	28.2	31.3	47.6	-1	-1	-1
1/17/2019	6:38:03 PM	410	1964	24	24	24	24	18	19	19	18	20	20	20	21	28.2	31.3	47.6	-1	-1	-1
1/17/2019	6:38:03 PM	614	1965	24	24	24	24	18	18	19	18	20	20	21	20	28.2	31.3	47.6	-1	-1	-1
1/17/2019	6:38:03 PM	801	1966	24	24	24	24	18	18	19	18	20	20	20	21	28.2	31.3	47.6	-1	-1	-1
1/17/2019	6:38:04 PM	4	1967	23	24	24	24	18	19	19	18	20	20	26	20	28.2	31.3	47.6	-1	-1	-1
1/17/2019	6:38:04 PM	207	1968	24	24	24	24	18	19	19	18	20	21	21	21	28.2	31.3	47.6	-1	-1	-1
1/17/2019	6:38:04 PM	410	1969	23	24	24	24	18	19	19	18	20	20	20	20	28.2	31.3	47.6	-1	-1	-1
1/17/2019	6:38:04 PM	614	1970	24	24	24	24	18	18	18	18	20	21	20	21	28.2	31.3	47.6	-1	-1	-1
1/17/2019	6:38:04 PM	801	1971	23	24	24	24	18	19	18	18	20	20	20	20	28.2	31.3	47.6	-1	-1	-1
1/17/2019	6:38:05 PM	4	1972	24	24	24	24	18	18	19	18	20	20	20	21	28.2	31.3	47.6	-1	-1	-1
1/17/2019	6:38:05 PM	207	1973	23	24	24	24	18	19	19	18	20	20	20	20	28.2	31.3	47.6	-1	-1	-1
1/17/2019	6:38:05 PM	410	1974	24	24	24	24	18	18	19	18	20	20	20	21	28.2	31.3	47.6	-1	-1	-1
1/17/2019	6:38:05 PM	614	1975	23	24	24	24	18	18	19	18	21	20	21	20	28.2	31.3	47.6	-1	-1	-1
1/17/2019	6:38:05 PM	801	1976	24	24	24	24	18	18	19	18	20	20	20	20	28.2	31.3	47.6	-1	-1	-1
1/17/2019	6:38:06 PM	4	1977	24	24	24	24	19	19	19	19	21	21	21	20	28.2	31.3	47.6	-1	-1	-1
1/17/2019	6:38:06 PM	207	1978	24	24	24	24	18	19	19	19	20	21	20	21	28.2	31.3	47.6	-1	-1	-1
1/17/2019	6:38:06 PM	410	1979	23	24	24	24	18	18	19	18	20	20	20	20	28.2	31.3	47.6	-1	-1	-1
1/17/2019	6:38:06 PM	614	1980	24	24	24	24	18	19	18	18	20	21	20	21	28.2	31.3	47.6	-1	-1	-1
1/17/2019	6:38:06 PM	801	1981	23	24	24	24	18	18	18	18	20	20	20	20	28.2	31.3	47.6	-1	-1	-1
1/17/2019	6:38:07 PM	4	1982	24	24	24	24	18	19	19	18	20	21	20	21	28.2	31.3	47.6	-1	-1	-1
1/17/2019	6:38:07 PM	207	1983	23	24	24	24	18	19	19	18	21	20	20	20	28.2	31.3	47.6	-1	-1	-1
1/17/2019	6:38:07 PM	410	1984	24	24	24	24	18	18	19	18	20	21	20	21	28.2	31.3	47.6	-1	-1	-1
1/17/2019	6:38:07 PM	614	1985	24	24	24	24	18	18	19	18	20	20	20	20	28.2	31.3	47.6	-1	-1	-1
1/17/2019	6:38:07 PM	801	1986	24	24	24	24	18	18	19	18	20	20	20	20	28.2	31.3	47.6	-1	-1	-1
1/17/2019	6:38:08 PM	4	1987	23	24	24	24	18	19	19	18	21	20	20	20	28.2	31.3	47.6	-1	-1	-1
1/17/2019	6:38:08 PM	207	1988	24	24	24	24	18	19	19	19	20	21	20	21	28.2	31.3	47.6	-1	-1	-1
1/17/2019	6:38:08 PM	410	1989	24	24	24	24	18	19	19	18	20	20	20	20	28.2	31.3	87.0	-1	-1	-1
1/17/2019	6:38:08 PM	614	1990	23	24	24	24	18	19	19	18	20	20	20	21	28.2	31.3	87.0	-1	-1	-1
1/17/2019	6:38:08 PM	801	1991	24	24	24	24	18	18	19	18	20	20	20	21	28.2	31.3	87.0	-1	-1	-1
1/17/2019	6:38:09 PM	4	1992	24	24	24	24	18	19	19	19	20	21	20	21	28.2	31.3	87.0	-1	-1	-1
1/17/2019	6:38:09 PM	207	1993	23	24	24	24	18	19	19	18	20	20	20	20	28.2	31.3	87.0	-1	-1	-1
1/17/2019	6:38:09 PM	410	1994	24	24	24	24	18	18	18	18	20	20	20	20	28.2	31.3	87.0	-1	-1	-1
1/17/2019	6:38:09 PM	614	1995	24	24	24	24	18	19	18	18	20	20	20	20	28.2	31.3	87.0	-1	-1	-1
1/17/2019	6:38:09 PM	801	1996	23	24	24	24	18	18	19	18	20	20	20	20	28.2	31.3	87.0	-1	-1	-1
1/17/2019	6:38:10 PM	4	1997	24	24	24	24	18	19	19	18	20	20	20	21	28.2	31.3	87.0	-1	-1	-1
1/17/2019	6:38:10 PM	207	1998	23	24	24	24	18	19	19	18	20	20	21	21	28.2	31.3	87.0	-1	-1	-1
1/17/2019	6:38:10 PM	410	1999	24	24	24	24	18	18	19	18	21	21	20	21	28.2	31.3	87.0	-1	-1	-1
1/17/2019	6:38:10 PM	614	2000	24	24	24	24	18	19	18	18	20	20	20	21	28.2	31.3	87.0	-1	-1	-1
[truncated: 51,851 more rows]
