# Supplementary material for: Rapid metabolic shifts occur during the transition between hunger and satiety in Drosophila melanogaster
Source: Nat Commun. 2019 Sep 6;10:4052. doi: 10.1038/s41467-019-11933-z (PMC6731244; doi:10.1038/s41467-019-11933-z)
Supplement: Supplementary file 7 — Supplementary Data 4 [file 41467_2019_11933_MOESM7_ESM.zip › Fig5DFM_8.csv]

Date	Time	MSec	Sample	W1	W2	W3	W4	W5	W6	W7	W8	W9	W10	W11	W12	Temp	Humid	LUX	Dark	OptoCol1	OptoCol2
1/17/2019	6:31:31 PM	15	2	22	22	22	21	27	27	27	27	20	21	21	20	28.0	32.6	41.6	-1	-1	-1
1/17/2019	6:31:31 PM	203	3	21	22	21	22	27	27	27	27	20	21	22	20	28.0	32.6	41.6	-1	-1	-1
1/17/2019	6:31:31 PM	406	4	22	22	22	21	27	27	26	27	19	21	21	20	28.0	32.6	41.6	-1	-1	-1
1/17/2019	6:31:31 PM	609	5	22	22	22	21	27	27	27	27	20	21	21	20	28.0	32.6	41.6	-1	-1	-1
1/17/2019	6:31:31 PM	812	6	21	22	22	22	27	27	27	27	20	21	22	20	28.0	32.6	41.6	-1	-1	-1
1/17/2019	6:31:32 PM	15	7	22	22	22	22	27	27	26	27	19	21	21	20	28.0	32.6	41.6	-1	-1	-1
1/17/2019	6:31:32 PM	203	8	22	22	22	21	27	27	27	27	20	20	21	20	28.0	32.6	41.6	-1	-1	-1
1/17/2019	6:31:32 PM	406	9	21	22	21	22	27	27	27	27	20	20	22	20	28.0	32.6	41.6	-1	-1	-1
1/17/2019	6:31:32 PM	609	10	22	22	22	22	26	27	26	27	19	21	21	20	28.0	32.6	41.6	-1	-1	-1
1/17/2019	6:31:32 PM	812	11	22	22	22	21	27	27	26	27	20	21	21	20	28.0	32.6	41.6	-1	-1	-1
1/17/2019	6:31:33 PM	15	12	21	22	22	22	27	27	27	27	20	21	22	20	28.0	32.6	41.6	-1	-1	-1
1/17/2019	6:31:33 PM	203	13	21	22	22	21	26	27	26	27	19	21	21	20	28.0	32.6	41.6	-1	-1	-1
1/17/2019	6:31:33 PM	406	14	22	22	22	21	27	27	27	27	20	21	21	20	28.0	32.6	41.6	-1	-1	-1
1/17/2019	6:31:33 PM	609	15	22	22	22	22	27	27	27	27	20	20	22	20	28.0	32.7	84.5	-1	-1	-1
1/17/2019	6:31:33 PM	812	16	21	22	21	22	26	27	27	28	20	21	22	20	28.0	32.7	84.5	-1	-1	-1
1/17/2019	6:31:34 PM	15	17	22	22	22	22	27	27	26	28	20	21	21	20	28.0	32.7	84.5	-1	-1	-1
1/17/2019	6:31:34 PM	203	18	21	22	22	21	27	27	27	27	20	20	21	20	28.0	32.7	84.5	-1	-1	-1
1/17/2019	6:31:34 PM	406	19	21	22	21	22	26	27	26	27	20	21	22	20	28.0	32.7	84.5	-1	-1	-1
1/17/2019	6:31:34 PM	609	20	22	22	22	22	26	27	27	28	19	21	21	20	28.0	32.7	84.5	-1	-1	-1
1/17/2019	6:31:34 PM	812	21	22	22	22	21	27	27	27	27	20	21	21	20	28.0	32.7	84.5	-1	-1	-1
1/17/2019	6:31:35 PM	15	22	21	22	22	21	27	27	27	27	20	21	22	20	28.0	32.7	84.5	-1	-1	-1
1/17/2019	6:31:35 PM	203	23	22	21	22	21	27	27	26	27	19	21	21	20	28.0	32.7	84.5	-1	-1	-1
1/17/2019	6:31:35 PM	406	24	22	22	22	21	27	27	27	27	20	20	21	20	28.0	32.7	84.5	-1	-1	-1
1/17/2019	6:31:35 PM	609	25	22	22	22	22	27	27	27	27	20	20	22	20	28.0	32.7	84.5	-1	-1	-1
1/17/2019	6:31:35 PM	812	26	21	22	21	22	26	27	27	27	20	21	22	20	28.0	32.7	84.5	-1	-1	-1
1/17/2019	6:31:36 PM	15	27	22	22	22	22	27	27	27	28	20	21	21	20	28.0	32.7	84.5	-1	-1	-1
1/17/2019	6:31:36 PM	203	28	22	22	22	21	27	26	27	27	20	21	21	20	28.0	32.7	84.5	-1	-1	-1
1/17/2019	6:31:36 PM	406	29	21	22	21	22	26	27	27	27	20	21	22	20	28.0	32.7	84.5	-1	-1	-1
1/17/2019	6:31:36 PM	609	30	21	22	21	22	26	27	26	28	20	21	21	20	28.0	32.7	84.5	-1	-1	-1
1/17/2019	6:31:36 PM	812	31	22	22	22	22	27	27	27	28	19	21	21	20	28.0	32.7	84.5	-1	-1	-1
1/17/2019	6:31:37 PM	15	32	22	22	22	21	27	26	27	27	19	21	21	20	28.0	32.7	84.5	-1	-1	-1
1/17/2019	6:31:37 PM	203	33	21	22	22	21	27	26	27	27	20	20	21	20	28.0	32.7	84.5	-1	-1	-1
1/17/2019	6:31:37 PM	406	34	22	22	21	22	26	27	26	27	19	21	21	20	28.0	32.7	84.5	-1	-1	-1
1/17/2019	6:31:37 PM	609	35	22	21	22	21	27	27	27	27	20	21	21	20	28.0	32.7	84.5	-1	-1	-1
1/17/2019	6:31:37 PM	812	36	22	22	22	22	27	27	27	27	20	21	22	20	28.0	32.7	84.5	-1	-1	-1
1/17/2019	6:31:38 PM	15	37	21	22	21	22	27	27	27	27	20	21	22	20	28.0	32.7	84.5	-1	-1	-1
1/17/2019	6:31:38 PM	203	38	22	22	22	21	27	26	27	27	19	21	21	20	28.0	32.7	84.5	-1	-1	-1
1/17/2019	6:31:38 PM	406	39	21	22	22	22	27	27	27	27	20	21	22	20	28.0	32.7	84.5	-1	-1	-1
1/17/2019	6:31:38 PM	609	40	21	22	21	22	26	27	27	27	20	21	22	20	28.0	32.7	84.5	-1	-1	-1
1/17/2019	6:31:38 PM	812	41	22	22	22	22	26	27	26	28	19	21	21	20	28.0	32.7	84.5	-1	-1	-1
1/17/2019	6:31:39 PM	15	42	22	21	22	21	27	27	26	27	19	21	21	20	28.0	32.7	84.5	-1	-1	-1
1/17/2019	6:31:39 PM	203	43	21	22	22	21	27	27	26	27	20	21	21	20	28.0	32.7	84.5	-1	-1	-1
1/17/2019	6:31:39 PM	406	44	21	22	21	22	27	27	26	27	19	21	21	20	28.0	32.7	84.5	-1	-1	-1
1/17/2019	6:31:39 PM	609	45	22	22	22	22	27	27	26	28	19	21	21	20	28.0	32.7	84.5	-1	-1	-1
1/17/2019	6:31:39 PM	812	46	22	22	22	21	27	27	27	27	20	21	21	20	28.0	32.7	84.5	-1	-1	-1
1/17/2019	6:31:40 PM	15	47	22	22	22	22	27	27	27	27	20	21	21	20	28.0	32.7	84.5	-1	-1	-1
1/17/2019	6:31:40 PM	203	48	21	22	21	22	26	27	26	27	20	21	22	20	28.0	32.7	84.5	-1	-1	-1
1/17/2019	6:31:40 PM	406	49	21	22	22	22	26	27	26	28	20	21	21	20	28.0	32.7	84.5	-1	-1	-1
1/17/2019	6:31:40 PM	609	50	22	22	22	21	27	27	27	27	19	21	21	20	28.0	32.7	84.5	-1	-1	-1
1/17/2019	6:31:40 PM	812	51	22	22	22	22	27	27	27	27	20	20	22	20	28.0	32.7	84.5	-1	-1	-1
1/17/2019	6:31:41 PM	15	52	21	22	21	22	26	27	27	27	20	21	22	20	28.0	32.7	84.5	-1	-1	-1
1/17/2019	6:31:41 PM	203	53	22	22	22	21	27	27	27	27	19	21	21	20	28.0	32.7	84.5	-1	-1	-1
1/17/2019	6:31:41 PM	406	54	22	22	22	21	27	27	27	28	20	21	21	20	28.0	32.7	84.5	-1	-1	-1
1/17/2019	6:31:41 PM	609	55	21	22	22	21	27	27	27	27	20	21	22	20	28.0	32.7	84.5	-1	-1	-1
1/17/2019	6:31:41 PM	812	56	21	22	22	22	27	27	27	27	20	21	22	20	28.0	32.7	84.5	-1	-1	-1
1/17/2019	6:31:42 PM	15	57	21	22	21	22	27	27	27	27	20	20	22	20	28.0	32.8	87.3	-1	-1	-1
1/17/2019	6:31:42 PM	203	58	22	22	21	21	27	27	26	27	19	21	21	20	28.0	32.8	87.3	-1	-1	-1
1/17/2019	6:31:42 PM	406	59	22	22	22	21	27	27	27	27	20	21	21	20	28.0	32.8	87.3	-1	-1	-1
1/17/2019	6:31:42 PM	609	60	22	22	22	21	27	27	27	27	20	21	22	20	28.0	32.8	87.3	-1	-1	-1
1/17/2019	6:31:42 PM	812	61	21	22	22	22	27	27	27	27	20	21	22	20	28.0	32.8	87.3	-1	-1	-1
1/17/2019	6:31:43 PM	15	62	21	22	21	22	26	27	27	27	20	21	22	20	28.0	32.8	87.3	-1	-1	-1
1/17/2019	6:31:43 PM	203	63	22	21	22	21	27	27	26	27	19	21	21	20	28.0	32.8	87.3	-1	-1	-1
1/17/2019	6:31:43 PM	406	64	22	22	22	22	27	27	27	27	20	21	21	20	28.0	32.8	87.3	-1	-1	-1
1/17/2019	6:31:43 PM	609	65	22	21	22	21	27	27	27	27	20	21	21	20	28.0	32.8	87.3	-1	-1	-1
1/17/2019	6:31:43 PM	812	66	21	22	21	22	27	27	27	27	20	21	22	20	28.0	32.8	87.3	-1	-1	-1
1/17/2019	6:31:44 PM	15	67	22	22	22	21	27	27	26	27	19	21	21	20	28.0	32.8	87.3	-1	-1	-1
1/17/2019	6:31:44 PM	203	68	21	22	21	22	26	27	26	27	19	21	21	20	28.0	32.8	87.3	-1	-1	-1
1/17/2019	6:31:44 PM	406	69	22	22	22	22	27	27	27	27	20	21	21	20	28.0	32.8	87.3	-1	-1	-1
1/17/2019	6:31:44 PM	609	70	21	22	21	22	27	27	27	27	20	21	22	20	28.0	32.8	87.3	-1	-1	-1
1/17/2019	6:31:44 PM	812	71	22	22	22	21	27	27	26	27	20	21	21	20	28.0	32.8	87.3	-1	-1	-1
1/17/2019	6:31:45 PM	15	72	21	22	22	21	27	26	27	27	20	21	21	20	28.0	32.8	87.3	-1	-1	-1
1/17/2019	6:31:45 PM	203	73	21	22	22	22	27	27	26	27	19	21	21	20	28.0	32.8	87.3	-1	-1	-1
1/17/2019	6:31:45 PM	406	74	22	22	22	22	27	27	27	27	20	21	22	20	28.0	32.8	87.3	-1	-1	-1
1/17/2019	6:31:45 PM	609	75	22	22	22	22	26	27	26	27	20	21	21	20	28.0	32.8	87.3	-1	-1	-1
1/17/2019	6:31:45 PM	812	76	22	22	22	21	27	27	27	27	20	21	21	20	28.0	32.8	87.3	-1	-1	-1
1/17/2019	6:31:46 PM	15	77	21	22	21	22	26	27	27	27	20	21	22	20	28.0	32.8	87.3	-1	-1	-1
1/17/2019	6:31:46 PM	203	78	22	22	22	21	27	26	27	27	20	21	21	20	28.0	32.8	87.3	-1	-1	-1
1/17/2019	6:31:46 PM	406	79	21	22	22	22	27	27	27	27	20	21	22	20	28.0	32.8	87.3	-1	-1	-1
1/17/2019	6:31:46 PM	609	80	22	22	22	22	27	27	27	27	19	21	21	20	28.0	32.8	87.3	-1	-1	-1
1/17/2019	6:31:46 PM	812	81	22	22	22	21	27	26	27	27	20	21	21	20	28.0	32.8	87.3	-1	-1	-1
1/17/2019	6:31:47 PM	15	82	21	22	21	22	26	27	26	27	20	21	22	20	28.0	32.8	87.3	-1	-1	-1
1/17/2019	6:31:47 PM	203	83	22	22	22	21	27	27	27	27	20	20	21	20	28.0	32.8	87.3	-1	-1	-1
1/17/2019	6:31:47 PM	406	84	21	22	21	22	26	27	27	28	20	21	22	20	28.0	32.8	87.3	-1	-1	-1
1/17/2019	6:31:47 PM	609	85	22	22	22	21	27	27	27	27	20	21	21	20	28.0	32.8	87.3	-1	-1	-1
1/17/2019	6:31:47 PM	812	86	21	22	22	22	27	26	27	27	20	21	22	20	28.0	32.8	87.3	-1	-1	-1
1/17/2019	6:31:48 PM	15	87	21	22	22	22	26	27	26	28	19	21	21	20	28.0	32.8	87.3	-1	-1	-1
1/17/2019	6:31:48 PM	203	88	21	22	21	21	27	27	27	27	20	20	22	20	28.0	32.8	87.3	-1	-1	-1
1/17/2019	6:31:48 PM	406	89	21	22	21	22	26	27	27	27	20	21	22	20	28.0	32.8	87.3	-1	-1	-1
1/17/2019	6:31:48 PM	609	90	22	22	22	21	27	26	27	27	20	21	21	20	28.0	32.8	87.3	-1	-1	-1
1/17/2019	6:31:48 PM	812	91	21	22	21	22	27	27	27	27	20	21	22	20	28.0	32.8	87.3	-1	-1	-1
1/17/2019	6:31:49 PM	15	92	21	22	21	22	26	27	26	28	19	21	21	20	28.0	32.8	87.3	-1	-1	-1
1/17/2019	6:31:49 PM	203	93	21	22	22	22	27	26	27	27	20	20	22	20	28.0	32.8	87.3	-1	-1	-1
1/17/2019	6:31:49 PM	406	94	21	22	21	22	26	27	27	28	20	21	22	20	28.0	32.8	87.3	-1	-1	-1
1/17/2019	6:31:49 PM	609	95	22	22	22	21	27	27	27	27	20	21	21	20	28.0	32.8	87.3	-1	-1	-1
1/17/2019	6:31:49 PM	812	96	22	22	22	22	27	27	27	27	20	20	22	20	28.0	32.8	87.3	-1	-1	-1
1/17/2019	6:31:50 PM	15	97	21	22	21	22	26	27	27	27	20	20	22	20	28.0	32.8	87.3	-1	-1	-1
1/17/2019	6:31:50 PM	203	98	22	22	22	21	27	26	27	27	20	20	21	20	28.0	32.8	87.3	-1	-1	-1
1/17/2019	6:31:50 PM	406	99	21	22	21	22	27	27	27	27	20	21	22	20	28.0	32.8	87.4	-1	-1	-1
1/17/2019	6:31:50 PM	609	100	22	22	22	21	27	27	26	27	20	21	21	20	28.0	32.8	87.4	-1	-1	-1
1/17/2019	6:31:50 PM	812	101	22	22	22	22	27	27	27	27	20	20	21	20	28.0	32.8	87.4	-1	-1	-1
1/17/2019	6:31:51 PM	15	102	21	22	21	22	26	27	26	27	19	21	21	20	28.0	32.8	87.4	-1	-1	-1
1/17/2019	6:31:51 PM	203	103	21	22	22	21	27	27	27	27	20	20	21	20	28.0	32.8	87.4	-1	-1	-1
1/17/2019	6:31:51 PM	406	104	21	22	21	22	26	27	27	27	20	21	22	20	28.0	32.8	87.4	-1	-1	-1
1/17/2019	6:31:51 PM	609	105	22	22	22	22	27	27	27	27	19	21	21	20	28.0	32.8	87.4	-1	-1	-1
1/17/2019	6:31:51 PM	812	106	22	22	22	22	27	27	27	27	20	20	21	20	28.0	32.8	87.4	-1	-1	-1
1/17/2019	6:31:52 PM	15	107	21	22	21	22	26	27	26	27	20	21	21	20	28.0	32.8	87.4	-1	-1	-1
1/17/2019	6:31:52 PM	203	108	22	22	22	21	27	27	27	27	20	20	21	20	28.0	32.8	87.4	-1	-1	-1
1/17/2019	6:31:52 PM	406	109	21	22	22	22	27	27	27	27	20	20	22	20	28.0	32.8	87.4	-1	-1	-1
1/17/2019	6:31:52 PM	609	110	21	22	22	22	26	27	26	27	20	21	21	20	28.0	32.8	87.4	-1	-1	-1
1/17/2019	6:31:52 PM	812	111	22	22	22	21	26	27	26	27	20	21	21	20	28.0	32.8	87.4	-1	-1	-1
1/17/2019	6:31:53 PM	15	112	21	22	22	21	27	27	27	27	20	20	22	20	28.0	32.8	87.4	-1	-1	-1
1/17/2019	6:31:53 PM	203	113	21	22	22	21	26	27	26	27	19	21	21	20	28.0	32.8	87.4	-1	-1	-1
1/17/2019	6:31:53 PM	406	114	22	22	22	21	27	27	27	27	20	21	21	20	28.0	32.8	87.4	-1	-1	-1
1/17/2019	6:31:53 PM	609	115	21	22	21	22	27	27	27	27	20	20	22	20	28.0	32.8	87.4	-1	-1	-1
1/17/2019	6:31:53 PM	812	116	21	22	22	21	27	27	27	27	20	21	21	20	28.0	32.8	87.4	-1	-1	-1
1/17/2019	6:31:54 PM	15	117	22	21	22	21	27	26	27	27	20	20	21	20	28.0	32.8	87.4	-1	-1	-1
1/17/2019	6:31:54 PM	203	118	21	22	21	22	26	27	27	27	19	21	21	20	28.0	32.8	87.4	-1	-1	-1
1/17/2019	6:31:54 PM	406	119	22	22	22	22	27	27	27	27	19	21	21	20	28.0	32.8	87.4	-1	-1	-1
1/17/2019	6:31:54 PM	609	120	22	22	22	21	27	27	27	27	20	21	22	20	28.0	32.8	87.4	-1	-1	-1
1/17/2019	6:31:54 PM	812	121	21	22	21	22	27	27	27	27	20	21	22	20	28.0	32.8	87.4	-1	-1	-1
1/17/2019	6:31:55 PM	15	122	21	21	22	22	26	27	27	27	19	21	21	20	28.0	32.8	87.4	-1	-1	-1
1/17/2019	6:31:55 PM	203	123	21	22	21	21	27	27	27	27	20	20	22	20	28.0	32.8	87.4	-1	-1	-1
1/17/2019	6:31:55 PM	406	124	21	22	21	22	26	27	27	27	20	21	22	20	28.0	32.8	87.4	-1	-1	-1
1/17/2019	6:31:55 PM	609	125	22	22	22	22	27	27	27	27	19	21	21	20	28.0	32.8	87.4	-1	-1	-1
1/17/2019	6:31:55 PM	812	126	22	22	22	21	27	26	27	27	20	21	21	20	28.0	32.8	87.4	-1	-1	-1
1/17/2019	6:31:56 PM	15	127	21	22	22	22	27	27	27	27	20	20	21	20	28.0	32.8	87.4	-1	-1	-1
1/17/2019	6:31:56 PM	203	128	21	21	22	22	27	27	26	27	20	21	21	20	28.0	32.8	87.4	-1	-1	-1
1/17/2019	6:31:56 PM	406	129	22	22	22	22	27	27	27	27	20	21	21	20	28.0	32.8	87.4	-1	-1	-1
1/17/2019	6:31:56 PM	609	130	21	22	22	22	27	27	27	27	20	21	22	20	28.0	32.8	87.4	-1	-1	-1
1/17/2019	6:31:56 PM	812	131	21	22	21	22	26	27	27	28	20	21	21	20	28.0	32.8	87.4	-1	-1	-1
1/17/2019	6:31:57 PM	15	132	22	22	22	21	27	27	27	27	20	21	21	20	28.0	32.8	87.4	-1	-1	-1
1/17/2019	6:31:57 PM	203	133	21	22	21	22	26	27	26	27	20	21	21	20	28.0	32.8	87.4	-1	-1	-1
1/17/2019	6:31:57 PM	406	134	22	22	22	21	27	27	27	27	20	21	21	20	28.0	32.8	87.4	-1	-1	-1
1/17/2019	6:31:57 PM	609	135	21	22	21	22	27	27	27	27	20	21	22	20	28.0	32.8	87.4	-1	-1	-1
1/17/2019	6:31:57 PM	812	136	21	22	22	22	26	27	26	27	20	21	21	20	28.0	32.8	87.4	-1	-1	-1
1/17/2019	6:31:58 PM	15	137	22	21	22	21	27	27	27	27	20	21	21	20	28.0	32.8	87.4	-1	-1	-1
1/17/2019	6:31:58 PM	203	138	22	22	22	21	26	27	27	27	20	21	21	20	28.0	32.8	87.4	-1	-1	-1
1/17/2019	6:31:58 PM	406	139	22	22	22	21	27	27	27	27	20	21	21	20	28.0	32.8	87.4	-1	-1	-1
1/17/2019	6:31:58 PM	609	140	21	22	22	22	27	27	27	27	20	20	22	20	28.0	32.8	87.4	-1	-1	-1
1/17/2019	6:31:58 PM	812	141	21	22	21	22	26	27	26	27	20	21	21	20	28.0	32.7	86.9	-1	-1	-1
1/17/2019	6:31:59 PM	15	142	22	22	22	21	27	27	27	27	19	21	21	20	28.0	32.7	86.9	-1	-1	-1
1/17/2019	6:31:59 PM	203	143	21	22	22	22	27	27	27	27	20	21	21	20	28.0	32.7	86.9	-1	-1	-1
1/17/2019	6:31:59 PM	406	144	22	22	22	22	27	27	27	28	19	21	21	20	28.0	32.7	86.9	-1	-1	-1
1/17/2019	6:31:59 PM	609	145	22	22	22	21	27	27	27	27	20	21	21	20	28.0	32.7	86.9	-1	-1	-1
1/17/2019	6:31:59 PM	812	146	21	22	21	22	27	27	27	27	20	20	22	20	28.0	32.7	86.9	-1	-1	-1
1/17/2019	6:32:00 PM	15	147	21	22	21	21	26	27	26	27	19	21	21	20	28.0	32.7	86.9	-1	-1	-1
1/17/2019	6:32:00 PM	203	148	22	22	22	21	27	27	27	27	20	20	21	20	28.0	32.7	86.9	-1	-1	-1
1/17/2019	6:32:00 PM	406	149	22	22	21	22	26	27	27	27	20	21	21	20	28.0	32.7	86.9	-1	-1	-1
1/17/2019	6:32:00 PM	609	150	22	22	22	21	27	27	27	27	20	21	21	20	28.0	32.7	86.9	-1	-1	-1
1/17/2019	6:32:00 PM	812	151	21	22	22	21	27	27	27	27	20	20	22	20	28.0	32.7	86.9	-1	-1	-1
1/17/2019	6:32:01 PM	15	152	21	22	21	22	26	27	26	27	19	21	21	20	28.0	32.7	86.9	-1	-1	-1
1/17/2019	6:32:01 PM	203	153	22	22	22	21	27	27	27	27	20	21	21	20	28.0	32.7	86.9	-1	-1	-1
1/17/2019	6:32:01 PM	406	154	21	22	22	22	27	27	27	27	20	21	22	20	28.0	32.7	86.9	-1	-1	-1
1/17/2019	6:32:01 PM	609	155	21	22	22	22	26	27	26	27	19	21	21	20	28.0	32.7	86.9	-1	-1	-1
1/17/2019	6:32:01 PM	812	156	22	22	22	21	27	27	27	27	19	21	21	20	28.0	32.7	86.9	-1	-1	-1
1/17/2019	6:32:02 PM	15	157	22	22	22	21	27	27	27	27	20	20	21	20	28.0	32.7	86.9	-1	-1	-1
1/17/2019	6:32:02 PM	203	158	21	22	21	22	26	27	27	27	20	21	21	20	28.0	32.7	86.9	-1	-1	-1
1/17/2019	6:32:02 PM	406	159	22	22	22	22	27	27	26	27	20	21	21	20	28.0	32.7	86.9	-1	-1	-1
1/17/2019	6:32:02 PM	609	160	22	22	22	21	27	27	27	27	20	21	21	20	28.0	32.7	86.9	-1	-1	-1
1/17/2019	6:32:02 PM	812	161	21	22	22	22	27	27	27	27	20	20	22	20	28.0	32.7	86.9	-1	-1	-1
1/17/2019	6:32:03 PM	15	162	21	22	22	21	26	27	26	27	19	21	21	20	28.0	32.7	86.9	-1	-1	-1
1/17/2019	6:32:03 PM	203	163	22	22	22	21	27	27	27	27	20	21	21	20	28.0	32.7	86.9	-1	-1	-1
1/17/2019	6:32:03 PM	406	164	22	22	21	22	26	27	27	27	20	21	21	20	28.0	32.7	86.9	-1	-1	-1
1/17/2019	6:32:03 PM	609	165	22	21	21	21	27	27	27	27	20	21	21	20	28.0	32.7	86.9	-1	-1	-1
1/17/2019	6:32:03 PM	812	166	22	22	22	21	27	27	27	27	20	21	21	20	28.0	32.7	86.9	-1	-1	-1
1/17/2019	6:32:04 PM	15	167	21	22	21	22	26	27	26	27	20	21	21	20	28.0	32.7	86.9	-1	-1	-1
1/17/2019	6:32:04 PM	203	168	22	21	22	21	27	27	27	27	20	21	21	20	28.0	32.7	86.9	-1	-1	-1
1/17/2019	6:32:04 PM	406	169	22	22	22	22	27	27	27	27	20	20	22	20	28.0	32.7	86.9	-1	-1	-1
1/17/2019	6:32:04 PM	609	170	21	22	22	22	26	27	26	27	20	21	21	20	28.0	32.7	86.9	-1	-1	-1
1/17/2019	6:32:04 PM	812	171	22	22	22	21	27	27	27	27	19	21	21	20	28.0	32.7	86.9	-1	-1	-1
1/17/2019	6:32:05 PM	15	172	22	22	22	21	27	26	27	27	20	20	21	20	28.0	32.7	86.9	-1	-1	-1
1/17/2019	6:32:05 PM	203	173	21	22	21	22	26	27	26	27	20	21	21	20	28.0	32.7	86.9	-1	-1	-1
1/17/2019	6:32:05 PM	406	174	22	22	22	21	27	27	27	27	20	21	21	20	28.0	32.7	86.9	-1	-1	-1
1/17/2019	6:32:05 PM	609	175	22	22	22	21	27	27	27	27	20	20	21	20	28.0	32.7	86.9	-1	-1	-1
1/17/2019	6:32:05 PM	812	176	21	22	21	21	27	27	27	27	20	20	22	20	28.0	32.7	86.9	-1	-1	-1
1/17/2019	6:32:06 PM	15	177	21	22	21	22	26	27	26	27	20	21	21	20	28.0	32.7	86.9	-1	-1	-1
1/17/2019	6:32:06 PM	203	178	22	22	22	21	27	27	27	27	20	21	21	20	28.0	32.7	86.9	-1	-1	-1
1/17/2019	6:32:06 PM	406	179	21	22	22	22	27	27	27	27	20	21	22	20	28.0	32.7	86.9	-1	-1	-1
1/17/2019	6:32:06 PM	609	180	21	22	21	22	27	27	26	27	19	21	21	20	28.0	32.7	86.9	-1	-1	-1
1/17/2019	6:32:06 PM	812	181	22	21	22	21	27	27	27	27	19	21	21	20	28.0	32.7	86.9	-1	-1	-1
1/17/2019	6:32:07 PM	15	182	22	22	22	21	27	27	27	27	20	20	21	20	28.0	32.7	86.9	-1	-1	-1
1/17/2019	6:32:07 PM	203	183	22	22	21	22	26	27	27	27	20	21	21	20	28.0	32.7	86.7	-1	-1	-1
1/17/2019	6:32:07 PM	406	184	22	22	22	22	27	27	26	27	19	21	21	20	28.0	32.7	86.7	-1	-1	-1
1/17/2019	6:32:07 PM	609	185	22	22	22	21	26	26	27	27	19	21	21	20	28.0	32.7	86.7	-1	-1	-1
1/17/2019	6:32:07 PM	812	186	21	22	22	22	27	27	27	27	20	20	21	20	28.0	32.7	86.7	-1	-1	-1
1/17/2019	6:32:08 PM	15	187	21	22	21	22	26	27	27	27	20	21	22	20	28.0	32.7	86.7	-1	-1	-1
1/17/2019	6:32:08 PM	203	188	22	21	22	21	27	26	27	27	20	21	21	20	28.0	32.7	86.7	-1	-1	-1
1/17/2019	6:32:08 PM	406	189	22	22	22	22	27	27	27	27	20	21	22	20	28.0	32.7	86.7	-1	-1	-1
1/17/2019	6:32:08 PM	609	190	21	22	22	21	27	27	27	27	20	20	21	20	28.0	32.7	86.7	-1	-1	-1
1/17/2019	6:32:08 PM	812	191	21	22	21	22	26	27	26	27	20	20	21	20	28.0	32.7	86.7	-1	-1	-1
1/17/2019	6:32:09 PM	15	192	22	22	21	22	26	27	26	27	20	21	21	20	28.0	32.7	86.7	-1	-1	-1
1/17/2019	6:32:09 PM	203	193	22	21	22	21	27	27	27	27	20	21	21	20	28.0	32.7	86.7	-1	-1	-1
1/17/2019	6:32:09 PM	406	194	21	22	21	22	27	27	27	27	20	21	22	20	28.0	32.7	86.7	-1	-1	-1
1/17/2019	6:32:09 PM	609	195	22	21	22	21	27	27	26	27	19	21	21	20	28.0	32.7	86.7	-1	-1	-1
1/17/2019	6:32:09 PM	812	196	21	22	22	22	27	27	27	27	20	20	22	20	28.0	32.7	86.7	-1	-1	-1
1/17/2019	6:32:10 PM	15	197	21	22	21	22	26	27	26	27	20	21	21	20	28.0	32.7	86.7	-1	-1	-1
1/17/2019	6:32:10 PM	203	198	22	22	22	21	27	27	27	27	20	20	22	20	28.0	32.7	86.7	-1	-1	-1
1/17/2019	6:32:10 PM	406	199	22	22	22	22	26	27	27	27	20	21	21	20	28.0	32.7	86.7	-1	-1	-1
1/17/2019	6:32:10 PM	609	200	22	22	22	21	27	26	26	27	19	21	21	20	28.0	32.7	86.7	-1	-1	-1
1/17/2019	6:32:10 PM	812	201	21	22	22	21	27	26	27	27	20	20	21	20	28.0	32.7	86.7	-1	-1	-1
1/17/2019	6:32:11 PM	15	202	21	22	21	22	26	27	27	27	20	21	22	20	28.0	32.7	86.7	-1	-1	-1
1/17/2019	6:32:11 PM	203	203	22	22	22	22	27	27	27	27	20	21	22	20	28.0	32.7	86.7	-1	-1	-1
1/17/2019	6:32:11 PM	406	204	21	22	21	22	26	27	27	27	20	21	22	20	28.0	32.7	86.7	-1	-1	-1
1/17/2019	6:32:11 PM	606	205	22	22	22	21	27	27	27	27	20	21	21	20	28.0	32.7	86.7	-1	-1	-1
1/17/2019	6:32:11 PM	809	206	22	22	22	21	27	27	27	27	20	20	21	20	28.0	32.7	86.7	-1	-1	-1
1/17/2019	6:32:12 PM	13	207	21	22	21	22	26	27	27	27	20	20	22	20	28.0	32.7	86.7	-1	-1	-1
1/17/2019	6:32:12 PM	216	208	21	22	21	22	26	27	27	27	20	21	21	20	28.0	32.7	86.7	-1	-1	-1
1/17/2019	6:32:12 PM	403	209	22	22	22	22	27	27	27	27	20	21	21	20	28.0	32.7	86.7	-1	-1	-1
1/17/2019	6:32:12 PM	606	210	21	22	21	22	27	27	27	27	20	21	22	20	28.0	32.7	86.7	-1	-1	-1
1/17/2019	6:32:12 PM	809	211	22	21	22	21	26	27	26	27	19	21	21	20	28.0	32.7	86.7	-1	-1	-1
1/17/2019	6:32:13 PM	6	212	22	22	22	22	27	27	27	27	20	21	22	20	28.0	32.7	86.7	-1	-1	-1
1/17/2019	6:32:13 PM	209	213	21	22	21	22	26	27	27	27	20	21	22	20	28.0	32.7	86.7	-1	-1	-1
1/17/2019	6:32:13 PM	412	214	22	21	21	21	27	27	26	27	19	21	21	20	28.0	32.7	86.7	-1	-1	-1
1/17/2019	6:32:13 PM	615	215	22	22	22	21	27	26	27	27	20	21	21	20	28.0	32.7	86.7	-1	-1	-1
1/17/2019	6:32:13 PM	814	216	21	22	22	22	27	27	27	27	20	21	21	20	28.0	32.7	86.7	-1	-1	-1
1/17/2019	6:32:14 PM	2	217	22	22	22	22	27	27	27	27	19	21	21	20	28.0	32.7	86.7	-1	-1	-1
1/17/2019	6:32:14 PM	205	218	22	22	22	21	27	27	27	27	20	20	22	20	28.0	32.7	86.7	-1	-1	-1
1/17/2019	6:32:14 PM	408	219	21	22	21	22	27	27	27	27	20	21	22	20	28.0	32.7	86.7	-1	-1	-1
1/17/2019	6:32:14 PM	611	220	21	22	22	22	26	27	26	27	19	21	21	20	28.0	32.7	86.7	-1	-1	-1
1/17/2019	6:32:14 PM	814	221	22	21	22	21	27	27	26	27	20	21	21	20	28.0	32.7	86.7	-1	-1	-1
1/17/2019	6:32:15 PM	2	222	21	22	22	22	27	27	27	27	20	21	22	20	28.0	32.7	86.7	-1	-1	-1
1/17/2019	6:32:15 PM	205	223	21	22	21	22	26	27	26	27	19	21	21	20	28.0	32.7	86.7	-1	-1	-1
1/17/2019	6:32:15 PM	408	224	21	21	22	22	27	27	27	27	19	21	21	20	28.0	32.7	86.7	-1	-1	-1
1/17/2019	6:32:15 PM	611	225	22	21	22	21	27	27	26	27	20	21	21	20	28.0	32.7	87.0	-1	-1	-1
1/17/2019	6:32:15 PM	814	226	21	22	22	22	27	27	27	27	20	20	21	20	28.0	32.7	87.0	-1	-1	-1
1/17/2019	6:32:16 PM	2	227	22	22	22	22	27	27	27	27	20	21	21	20	28.0	32.7	87.0	-1	-1	-1
1/17/2019	6:32:16 PM	205	228	22	22	22	22	27	27	27	27	20	20	21	20	28.0	32.7	87.0	-1	-1	-1
1/17/2019	6:32:16 PM	408	229	21	22	21	22	26	27	26	27	20	20	21	20	28.0	32.7	87.0	-1	-1	-1
1/17/2019	6:32:16 PM	611	230	22	21	21	21	27	27	26	27	19	21	21	20	28.0	32.7	87.0	-1	-1	-1
1/17/2019	6:32:16 PM	814	231	22	22	22	21	27	26	27	27	20	21	21	20	28.0	32.7	87.0	-1	-1	-1
1/17/2019	6:32:17 PM	2	232	22	22	22	22	26	27	27	27	20	21	21	20	28.0	32.7	87.0	-1	-1	-1
1/17/2019	6:32:17 PM	205	233	22	22	22	22	27	27	27	27	20	21	21	20	28.0	32.7	87.0	-1	-1	-1
1/17/2019	6:32:17 PM	408	234	22	22	22	21	27	27	27	27	20	20	21	20	28.0	32.7	87.0	-1	-1	-1
1/17/2019	6:32:17 PM	611	235	21	22	21	22	26	27	27	27	20	20	22	20	28.0	32.7	87.0	-1	-1	-1
1/17/2019	6:32:17 PM	814	236	22	22	22	22	27	27	26	27	19	21	21	20	28.0	32.7	87.0	-1	-1	-1
1/17/2019	6:32:18 PM	2	237	22	22	22	21	27	27	27	27	20	20	22	20	28.0	32.7	87.0	-1	-1	-1
1/17/2019	6:32:18 PM	205	238	21	22	21	21	27	27	26	27	20	20	22	20	28.0	32.7	87.0	-1	-1	-1
1/17/2019	6:32:18 PM	408	239	21	22	21	22	26	27	26	27	19	21	21	20	28.0	32.7	87.0	-1	-1	-1
1/17/2019	6:32:18 PM	611	240	22	21	22	21	26	27	26	27	19	21	21	20	28.0	32.7	87.0	-1	-1	-1
1/17/2019	6:32:18 PM	814	241	22	21	22	21	27	27	27	27	20	21	21	20	28.0	32.7	87.0	-1	-1	-1
1/17/2019	6:32:19 PM	2	242	22	22	22	22	26	27	27	27	20	21	21	20	28.0	32.7	87.0	-1	-1	-1
1/17/2019	6:32:19 PM	205	243	22	21	21	21	26	27	26	27	20	21	21	20	28.0	32.7	87.0	-1	-1	-1
1/17/2019	6:32:19 PM	408	244	22	22	22	21	27	27	27	27	20	20	21	20	28.0	32.7	87.0	-1	-1	-1
1/17/2019	6:32:19 PM	611	245	21	22	21	22	27	27	27	27	20	20	22	20	28.0	32.7	87.0	-1	-1	-1
1/17/2019	6:32:19 PM	814	246	21	22	21	22	26	27	26	27	20	21	21	20	28.0	32.7	87.0	-1	-1	-1
1/17/2019	6:32:20 PM	2	247	22	22	22	21	27	27	27	27	20	21	21	20	28.0	32.7	87.0	-1	-1	-1
1/17/2019	6:32:20 PM	205	248	22	22	22	21	27	26	27	27	20	20	21	20	28.0	32.7	87.0	-1	-1	-1
1/17/2019	6:32:20 PM	408	249	21	22	21	22	27	27	27	27	20	20	22	20	28.0	32.7	87.0	-1	-1	-1
1/17/2019	6:32:20 PM	611	250	21	22	21	21	26	27	27	27	20	21	21	20	28.0	32.7	87.0	-1	-1	-1
1/17/2019	6:32:20 PM	814	251	22	22	22	22	26	27	27	27	19	21	21	20	28.0	32.7	87.0	-1	-1	-1
1/17/2019	6:32:21 PM	2	252	22	22	22	22	27	26	26	27	20	20	22	20	28.0	32.7	87.0	-1	-1	-1
1/17/2019	6:32:21 PM	205	253	21	22	21	22	27	27	27	27	20	20	22	20	28.0	32.7	87.0	-1	-1	-1
1/17/2019	6:32:21 PM	408	254	21	22	21	22	26	27	27	28	20	21	22	20	28.0	32.7	87.0	-1	-1	-1
1/17/2019	6:32:21 PM	611	255	22	22	21	21	26	26	26	27	19	21	21	20	28.0	32.7	87.0	-1	-1	-1
1/17/2019	6:32:21 PM	814	256	22	21	22	21	27	27	27	27	20	21	21	20	28.0	32.7	87.0	-1	-1	-1
1/17/2019	6:32:22 PM	2	257	21	22	22	22	27	27	27	27	20	20	22	20	28.0	32.7	87.0	-1	-1	-1
1/17/2019	6:32:22 PM	205	258	21	22	21	22	26	27	27	27	19	21	21	20	28.0	32.7	87.0	-1	-1	-1
1/17/2019	6:32:22 PM	408	259	22	22	22	21	27	27	27	27	20	21	21	20	28.0	32.7	87.0	-1	-1	-1
1/17/2019	6:32:22 PM	611	260	21	22	22	22	27	27	27	27	20	21	21	20	28.0	32.7	87.0	-1	-1	-1
1/17/2019	6:32:22 PM	814	261	22	22	21	22	26	27	26	28	20	21	21	20	28.0	32.7	87.0	-1	-1	-1
1/17/2019	6:32:23 PM	2	262	22	22	22	21	27	27	27	27	20	21	22	20	28.0	32.7	87.0	-1	-1	-1
1/17/2019	6:32:23 PM	205	263	21	22	21	22	26	27	27	27	20	21	22	20	28.0	32.7	87.0	-1	-1	-1
1/17/2019	6:32:23 PM	408	264	21	22	21	22	26	27	26	28	19	21	21	20	28.0	32.7	87.0	-1	-1	-1
1/17/2019	6:32:23 PM	611	265	22	22	22	21	27	27	27	27	19	21	21	20	28.0	32.7	87.0	-1	-1	-1
1/17/2019	6:32:23 PM	814	266	22	22	22	21	27	27	27	27	20	21	22	20	28.0	32.7	87.0	-1	-1	-1
1/17/2019	6:32:24 PM	2	267	22	22	22	22	27	27	27	27	19	21	21	20	28.0	32.6	85.2	-1	-1	-1
1/17/2019	6:32:24 PM	205	268	22	21	22	21	27	27	27	27	19	21	21	20	28.0	32.6	85.2	-1	-1	-1
1/17/2019	6:32:24 PM	408	269	22	22	22	21	27	26	27	27	20	20	21	20	28.0	32.6	85.2	-1	-1	-1
1/17/2019	6:32:24 PM	611	270	21	22	22	22	27	27	27	27	20	21	22	20	28.0	32.6	85.2	-1	-1	-1
1/17/2019	6:32:24 PM	814	271	22	22	22	22	27	27	27	28	19	21	21	20	28.0	32.6	85.2	-1	-1	-1
1/17/2019	6:32:25 PM	2	272	22	22	22	21	27	27	27	27	20	21	21	20	28.0	32.6	85.2	-1	-1	-1
1/17/2019	6:32:25 PM	205	273	21	22	21	21	27	27	27	27	20	20	22	20	28.0	32.6	85.2	-1	-1	-1
1/17/2019	6:32:25 PM	408	274	21	22	21	22	26	27	26	28	19	21	21	20	28.0	32.6	85.2	-1	-1	-1
1/17/2019	6:32:25 PM	611	275	22	22	22	22	27	27	26	28	19	21	21	20	28.0	32.6	85.2	-1	-1	-1
1/17/2019	6:32:25 PM	814	276	22	22	22	22	27	27	27	27	20	21	21	20	28.0	32.6	85.2	-1	-1	-1
1/17/2019	6:32:26 PM	2	277	21	22	21	22	26	27	27	27	20	21	21	20	28.0	32.6	85.2	-1	-1	-1
1/17/2019	6:32:26 PM	205	278	22	22	21	21	27	27	26	27	19	21	21	20	28.0	32.6	85.2	-1	-1	-1
1/17/2019	6:32:26 PM	408	279	22	21	22	21	27	27	27	27	20	21	21	20	28.0	32.6	85.2	-1	-1	-1
1/17/2019	6:32:26 PM	611	280	22	22	22	21	27	26	27	27	20	21	21	20	28.0	32.6	85.2	-1	-1	-1
1/17/2019	6:32:26 PM	814	281	21	22	22	22	27	27	27	27	20	21	22	20	28.0	32.6	85.2	-1	-1	-1
1/17/2019	6:32:27 PM	2	282	21	22	22	22	26	27	27	27	20	21	21	20	28.0	32.6	85.2	-1	-1	-1
1/17/2019	6:32:27 PM	205	283	22	21	22	21	27	26	27	27	20	21	21	20	28.0	32.6	85.2	-1	-1	-1
1/17/2019	6:32:27 PM	408	284	21	22	22	22	27	27	27	27	20	21	21	20	28.0	32.6	85.2	-1	-1	-1
1/17/2019	6:32:27 PM	611	285	21	22	21	22	27	27	27	27	20	20	22	20	28.0	32.6	85.2	-1	-1	-1
1/17/2019	6:32:27 PM	814	286	21	22	21	22	26	27	27	28	20	21	22	20	28.0	32.6	85.2	-1	-1	-1
1/17/2019	6:32:28 PM	2	287	22	22	22	22	26	27	26	27	19	21	21	20	28.0	32.6	85.2	-1	-1	-1
1/17/2019	6:32:28 PM	205	288	22	22	22	21	27	26	27	27	20	20	21	20	28.0	32.6	85.2	-1	-1	-1
1/17/2019	6:32:28 PM	408	289	21	22	21	22	27	27	27	27	20	20	22	20	28.0	32.6	85.2	-1	-1	-1
1/17/2019	6:32:28 PM	611	290	21	22	21	22	26	27	27	27	20	21	21	20	28.0	32.6	85.2	-1	-1	-1
1/17/2019	6:32:28 PM	814	291	22	22	22	22	27	27	27	27	20	21	21	20	28.0	32.6	85.2	-1	-1	-1
1/17/2019	6:32:29 PM	2	292	21	22	22	21	27	27	27	27	20	20	22	20	28.0	32.6	85.2	-1	-1	-1
1/17/2019	6:32:29 PM	205	293	21	22	21	22	26	27	26	27	19	21	21	20	28.0	32.6	85.2	-1	-1	-1
1/17/2019	6:32:29 PM	408	294	22	22	22	21	27	27	27	27	19	21	21	20	28.0	32.6	85.2	-1	-1	-1
1/17/2019	6:32:29 PM	611	295	22	22	22	21	27	26	27	27	20	21	21	20	28.0	32.6	85.2	-1	-1	-1
1/17/2019	6:32:29 PM	814	296	21	22	22	22	27	27	27	27	20	21	22	20	28.0	32.6	85.2	-1	-1	-1
1/17/2019	6:32:30 PM	2	297	22	22	21	22	26	27	27	28	19	21	21	20	28.0	32.6	85.2	-1	-1	-1
1/17/2019	6:32:30 PM	205	298	22	21	22	21	27	27	27	27	19	21	21	20	28.0	32.6	85.2	-1	-1	-1
1/17/2019	6:32:30 PM	408	299	21	22	22	21	27	27	27	27	20	21	21	20	28.0	32.6	85.2	-1	-1	-1
1/17/2019	6:32:30 PM	611	300	21	22	22	22	27	27	27	27	20	21	22	20	28.0	32.6	85.2	-1	-1	-1
1/17/2019	6:32:30 PM	815	301	22	22	21	22	26	27	26	27	20	21	21	20	28.0	32.6	85.2	-1	-1	-1
1/17/2019	6:32:31 PM	2	302	22	22	22	21	27	27	27	27	19	21	21	20	28.0	32.6	85.2	-1	-1	-1
1/17/2019	6:32:31 PM	205	303	22	22	22	21	27	27	27	27	20	20	21	20	28.0	32.6	85.2	-1	-1	-1
1/17/2019	6:32:31 PM	408	304	22	22	22	22	27	27	27	27	20	20	22	20	28.0	32.6	85.2	-1	-1	-1
1/17/2019	6:32:31 PM	611	305	21	22	21	22	26	27	27	27	20	21	22	20	28.0	32.6	85.2	-1	-1	-1
1/17/2019	6:32:31 PM	815	306	22	22	22	22	27	27	27	28	19	21	21	20	28.0	32.6	85.2	-1	-1	-1
1/17/2019	6:32:32 PM	2	307	22	22	22	21	27	27	27	27	20	21	21	20	28.0	32.6	85.2	-1	-1	-1
1/17/2019	6:32:32 PM	205	308	21	22	21	22	26	27	27	27	20	20	21	20	28.0	32.6	85.2	-1	-1	-1
1/17/2019	6:32:32 PM	408	309	21	22	21	22	26	27	27	28	20	21	22	20	28.0	32.6	87.3	-1	-1	-1
1/17/2019	6:32:32 PM	611	310	22	22	22	21	26	27	27	27	19	21	21	20	28.0	32.6	87.3	-1	-1	-1
1/17/2019	6:32:32 PM	815	311	22	21	22	21	27	27	27	27	19	21	21	20	28.0	32.6	87.3	-1	-1	-1
1/17/2019	6:32:33 PM	2	312	21	22	22	21	27	27	27	27	20	21	21	20	28.0	32.6	87.3	-1	-1	-1
1/17/2019	6:32:33 PM	205	313	21	22	21	22	26	27	27	27	20	20	22	20	28.0	32.6	87.3	-1	-1	-1
1/17/2019	6:32:33 PM	408	314	22	22	21	22	26	27	27	28	20	21	22	20	28.0	32.6	87.3	-1	-1	-1
1/17/2019	6:32:33 PM	611	315	22	22	21	22	27	27	26	27	19	21	21	20	28.0	32.6	87.3	-1	-1	-1
1/17/2019	6:32:33 PM	814	316	22	22	22	21	27	27	27	27	20	21	21	20	28.0	32.6	87.3	-1	-1	-1
1/17/2019	6:32:34 PM	2	317	22	22	22	21	27	27	27	27	20	21	21	20	28.0	32.6	87.3	-1	-1	-1
1/17/2019	6:32:34 PM	205	318	21	22	21	22	27	27	27	27	20	20	22	20	28.0	32.6	87.3	-1	-1	-1
1/17/2019	6:32:34 PM	408	319	21	22	21	22	27	27	27	27	20	21	22	20	28.0	32.6	87.3	-1	-1	-1
1/17/2019	6:32:34 PM	611	320	21	22	21	22	26	27	26	27	20	21	21	20	28.0	32.6	87.3	-1	-1	-1
1/17/2019	6:32:34 PM	814	321	22	22	22	22	27	27	26	28	19	21	21	20	28.0	32.6	87.3	-1	-1	-1
1/17/2019	6:32:35 PM	2	322	21	22	22	22	27	27	27	27	20	21	21	20	28.0	32.6	87.3	-1	-1	-1
1/17/2019	6:32:35 PM	221	323	21	22	21	22	26	27	26	27	20	20	21	20	28.0	32.6	87.3	-1	-1	-1
1/17/2019	6:32:35 PM	408	324	22	22	22	22	27	27	27	27	20	21	21	20	28.0	32.6	87.3	-1	-1	-1
1/17/2019	6:32:35 PM	611	325	21	22	21	22	26	27	27	27	20	20	22	20	28.0	32.6	87.3	-1	-1	-1
1/17/2019	6:32:35 PM	814	326	22	22	22	22	26	27	27	27	20	21	21	20	28.0	32.6	87.3	-1	-1	-1
1/17/2019	6:32:36 PM	2	327	21	22	21	22	26	27	27	27	20	20	22	20	28.0	32.6	87.3	-1	-1	-1
1/17/2019	6:32:36 PM	205	328	22	21	22	21	26	27	26	27	19	21	21	20	28.0	32.6	87.3	-1	-1	-1
1/17/2019	6:32:36 PM	408	329	22	22	22	21	27	27	27	27	20	21	21	20	28.0	32.6	87.3	-1	-1	-1
1/17/2019	6:32:36 PM	611	330	21	22	21	22	26	27	27	27	20	21	21	20	28.0	32.6	87.3	-1	-1	-1
1/17/2019	6:32:36 PM	814	331	22	21	22	21	26	27	27	27	20	21	21	20	28.0	32.6	87.3	-1	-1	-1
1/17/2019	6:32:37 PM	2	332	21	22	21	22	27	27	27	27	20	20	22	20	28.0	32.6	87.3	-1	-1	-1
1/17/2019	6:32:37 PM	205	333	21	22	21	22	26	27	26	27	20	21	21	20	28.0	32.6	87.3	-1	-1	-1
1/17/2019	6:32:37 PM	408	334	22	22	22	21	27	27	27	27	20	21	21	20	28.0	32.6	87.3	-1	-1	-1
1/17/2019	6:32:37 PM	611	335	21	22	22	22	27	27	27	27	20	20	22	20	28.0	32.6	87.3	-1	-1	-1
1/17/2019	6:32:37 PM	814	336	21	22	22	22	26	27	26	27	20	20	21	20	28.0	32.6	87.3	-1	-1	-1
1/17/2019	6:32:38 PM	2	337	22	21	22	21	27	27	27	27	20	20	21	20	28.0	32.6	87.3	-1	-1	-1
1/17/2019	6:32:38 PM	205	338	21	22	22	22	26	27	26	27	20	20	22	20	28.0	32.6	87.3	-1	-1	-1
1/17/2019	6:32:38 PM	408	339	22	22	22	22	27	27	26	27	19	21	22	20	28.0	32.6	87.3	-1	-1	-1
1/17/2019	6:32:38 PM	611	340	22	22	22	21	27	26	27	27	20	20	21	20	28.0	32.6	87.3	-1	-1	-1
1/17/2019	6:32:38 PM	814	341	21	22	22	22	27	27	27	27	20	20	22	20	28.0	32.6	87.3	-1	-1	-1
1/17/2019	6:32:39 PM	2	342	22	21	22	21	27	27	26	27	19	21	21	20	28.0	32.6	87.3	-1	-1	-1
1/17/2019	6:32:39 PM	205	343	22	22	22	21	27	27	27	27	20	20	21	20	28.0	32.6	87.3	-1	-1	-1
1/17/2019	6:32:39 PM	408	344	21	22	22	22	27	27	27	27	20	20	22	20	28.0	32.6	87.3	-1	-1	-1
1/17/2019	6:32:39 PM	611	345	21	22	21	22	26	26	26	27	19	21	21	20	28.0	32.6	87.3	-1	-1	-1
1/17/2019	6:32:39 PM	814	346	22	21	22	21	27	26	27	27	20	20	21	20	28.0	32.6	87.3	-1	-1	-1
1/17/2019	6:32:40 PM	2	347	21	22	21	22	26	27	26	27	20	20	21	20	28.0	32.6	87.3	-1	-1	-1
1/17/2019	6:32:40 PM	205	348	22	22	22	22	27	27	27	27	19	20	21	20	28.0	32.6	87.3	-1	-1	-1
1/17/2019	6:32:40 PM	408	349	22	22	22	21	27	26	27	27	20	21	21	20	28.0	32.6	87.3	-1	-1	-1
1/17/2019	6:32:40 PM	611	350	21	22	22	22	27	27	27	27	20	20	22	20	28.0	32.6	87.3	-1	-1	-1
1/17/2019	6:32:40 PM	814	351	21	22	21	22	26	27	27	27	20	20	22	20	28.0	32.6	87.5	-1	-1	-1
1/17/2019	6:32:41 PM	2	352	22	22	22	21	26	26	26	27	19	21	21	20	28.0	32.6	87.5	-1	-1	-1
1/17/2019	6:32:41 PM	205	353	22	22	22	21	27	26	27	27	20	21	21	20	28.0	32.6	87.5	-1	-1	-1
1/17/2019	6:32:41 PM	408	354	21	22	22	22	27	27	27	27	20	21	22	20	28.0	32.6	87.5	-1	-1	-1
1/17/2019	6:32:41 PM	611	355	22	22	22	22	26	27	26	27	19	21	21	20	28.0	32.6	87.5	-1	-1	-1
1/17/2019	6:32:41 PM	814	356	22	21	22	21	27	27	27	27	19	21	21	20	28.0	32.6	87.5	-1	-1	-1
1/17/2019	6:32:42 PM	2	357	21	22	21	22	26	27	26	27	19	21	21	20	28.0	32.6	87.5	-1	-1	-1
1/17/2019	6:32:42 PM	205	358	22	22	22	22	27	27	27	27	19	21	21	20	28.0	32.6	87.5	-1	-1	-1
1/17/2019	6:32:42 PM	408	359	22	22	22	22	27	27	27	27	20	21	22	20	28.0	32.6	87.5	-1	-1	-1
1/17/2019	6:32:42 PM	611	360	21	22	21	22	26	27	27	27	20	21	22	20	28.0	32.6	87.5	-1	-1	-1
1/17/2019	6:32:42 PM	814	361	21	22	21	22	26	27	26	28	19	21	21	20	28.0	32.6	87.5	-1	-1	-1
1/17/2019	6:32:43 PM	2	362	21	22	22	21	27	27	27	27	20	20	21	20	28.0	32.6	87.5	-1	-1	-1
1/17/2019	6:32:43 PM	205	363	21	22	21	22	26	27	27	28	20	21	22	20	28.0	32.6	87.5	-1	-1	-1
1/17/2019	6:32:43 PM	408	364	22	22	22	22	27	27	27	28	20	21	21	20	28.0	32.6	87.5	-1	-1	-1
1/17/2019	6:32:43 PM	611	365	22	22	22	21	27	27	27	27	20	20	21	20	28.0	32.6	87.5	-1	-1	-1
1/17/2019	6:32:43 PM	814	366	21	22	21	22	27	27	27	27	20	20	21	20	28.0	32.6	87.5	-1	-1	-1
1/17/2019	6:32:44 PM	2	367	21	21	22	21	26	27	26	27	19	21	21	20	28.0	32.6	87.5	-1	-1	-1
1/17/2019	6:32:44 PM	205	368	22	22	22	21	27	27	26	27	19	21	21	20	28.0	32.6	87.5	-1	-1	-1
1/17/2019	6:32:44 PM	408	369	22	22	22	22	27	27	27	27	20	21	22	20	28.0	32.6	87.5	-1	-1	-1
1/17/2019	6:32:44 PM	611	370	21	22	21	22	26	27	27	27	20	21	21	20	28.0	32.6	87.5	-1	-1	-1
1/17/2019	6:32:44 PM	814	371	22	22	22	22	26	27	26	27	19	21	21	20	28.0	32.6	87.5	-1	-1	-1
1/17/2019	6:32:45 PM	2	372	21	22	22	21	27	27	27	27	20	21	21	20	28.0	32.6	87.5	-1	-1	-1
1/17/2019	6:32:45 PM	205	373	21	22	21	22	26	27	27	27	20	21	22	20	28.0	32.6	87.5	-1	-1	-1
1/17/2019	6:32:45 PM	408	374	22	22	22	22	27	27	27	28	19	21	21	20	28.0	32.6	87.5	-1	-1	-1
1/17/2019	6:32:45 PM	611	375	22	22	22	21	27	27	27	27	20	21	21	20	28.0	32.6	87.5	-1	-1	-1
1/17/2019	6:32:45 PM	814	376	22	22	22	21	27	27	27	27	20	20	21	20	28.0	32.6	87.5	-1	-1	-1
1/17/2019	6:32:46 PM	2	377	21	22	21	22	26	27	26	27	19	21	21	20	28.0	32.6	87.5	-1	-1	-1
1/17/2019	6:32:46 PM	205	378	22	22	22	22	27	27	27	28	19	21	21	20	28.0	32.6	87.5	-1	-1	-1
1/17/2019	6:32:46 PM	408	379	22	22	22	22	27	27	27	27	20	21	21	20	28.0	32.6	87.5	-1	-1	-1
1/17/2019	6:32:46 PM	611	380	21	22	22	22	27	27	27	27	20	21	21	20	28.0	32.6	87.5	-1	-1	-1
1/17/2019	6:32:46 PM	814	381	21	22	21	22	26	27	27	27	20	21	21	20	28.0	32.6	87.5	-1	-1	-1
1/17/2019	6:32:47 PM	2	382	22	22	22	21	27	26	27	27	19	21	21	20	28.0	32.6	87.5	-1	-1	-1
1/17/2019	6:32:47 PM	205	383	22	22	22	21	27	27	27	27	20	21	21	20	28.0	32.6	87.5	-1	-1	-1
1/17/2019	6:32:47 PM	408	384	22	22	22	22	27	27	27	27	20	21	22	20	28.0	32.6	87.5	-1	-1	-1
1/17/2019	6:32:47 PM	611	385	21	22	21	21	26	26	27	27	20	21	22	20	28.0	32.6	87.5	-1	-1	-1
1/17/2019	6:32:47 PM	814	386	22	22	21	21	27	27	26	27	19	21	20	20	28.0	32.6	87.5	-1	-1	-1
1/17/2019	6:32:48 PM	2	387	21	22	21	22	27	27	27	27	20	20	22	20	28.0	32.6	87.5	-1	-1	-1
1/17/2019	6:32:48 PM	205	388	22	22	21	22	26	27	26	28	20	21	22	20	28.0	32.6	87.5	-1	-1	-1
1/17/2019	6:32:48 PM	408	389	22	22	22	21	28	27	27	28	20	21	22	21	28.0	32.6	87.5	-1	-1	-1
1/17/2019	6:32:48 PM	611	390	22	22	22	21	27	27	28	27	20	20	21	20	28.0	32.6	87.5	-1	-1	-1
1/17/2019	6:32:48 PM	814	391	21	22	21	22	26	27	26	27	20	21	21	20	28.0	32.6	87.5	-1	-1	-1
1/17/2019	6:32:49 PM	2	392	21	21	21	22	27	27	27	27	19	21	21	20	28.0	32.6	87.5	-1	-1	-1
1/17/2019	6:32:49 PM	205	393	21	22	22	22	27	27	27	27	20	20	22	20	28.0	32.6	49.5	-1	-1	-1
1/17/2019	6:32:49 PM	408	394	21	22	21	22	26	27	27	28	20	21	22	20	28.0	32.6	49.5	-1	-1	-1
1/17/2019	6:32:49 PM	611	395	22	22	22	21	26	27	26	27	19	21	21	20	28.0	32.6	49.5	-1	-1	-1
1/17/2019	6:32:49 PM	814	396	22	22	22	21	27	27	27	27	20	20	21	20	28.0	32.6	49.5	-1	-1	-1
1/17/2019	6:32:50 PM	2	397	22	22	21	22	27	27	27	27	19	21	21	20	28.0	32.6	49.5	-1	-1	-1
1/17/2019	6:32:50 PM	205	398	23	22	22	22	27	27	27	27	19	21	21	20	28.0	32.6	49.5	-1	-1	-1
1/17/2019	6:32:50 PM	408	399	23	22	23	21	27	27	27	27	19	21	21	20	28.0	32.6	49.5	-1	-1	-1
1/17/2019	6:32:50 PM	611	400	22	22	22	21	27	26	27	27	20	20	21	20	28.0	32.6	49.5	-1	-1	-1
1/17/2019	6:32:50 PM	814	401	21	22	21	22	26	27	27	27	20	21	22	20	28.0	32.6	49.5	-1	-1	-1
1/17/2019	6:32:51 PM	2	402	22	22	22	21	27	27	27	27	20	21	21	20	28.0	32.6	49.5	-1	-1	-1
1/17/2019	6:32:51 PM	205	403	22	22	22	22	27	27	27	27	20	20	22	20	28.0	32.6	49.5	-1	-1	-1
1/17/2019	6:32:51 PM	414	404	21	22	21	22	26	27	27	27	20	20	22	20	28.0	32.6	49.5	-1	-1	-1
1/17/2019	6:32:51 PM	601	405	22	22	22	21	26	27	27	27	19	21	21	20	28.0	32.6	49.5	-1	-1	-1
1/17/2019	6:32:51 PM	804	406	22	22	22	21	27	27	27	27	20	21	21	20	28.0	32.6	49.5	-1	-1	-1
1/17/2019	6:32:52 PM	7	407	21	22	22	22	27	27	27	27	20	21	22	20	28.0	32.6	49.5	-1	-1	-1
1/17/2019	6:32:52 PM	202	408	21	22	21	22	26	27	26	28	20	21	21	20	28.0	32.6	49.5	-1	-1	-1
1/17/2019	6:32:52 PM	405	409	22	22	22	21	27	27	26	27	20	21	21	20	28.0	32.6	49.5	-1	-1	-1
1/17/2019	6:32:52 PM	608	410	22	22	22	21	27	27	27	27	20	21	22	20	28.0	32.6	49.5	-1	-1	-1
1/17/2019	6:32:52 PM	812	411	21	22	21	22	27	27	27	27	20	20	22	20	28.0	32.6	49.5	-1	-1	-1
1/17/2019	6:32:53 PM	14	412	21	22	21	22	26	27	26	28	19	21	21	20	28.0	32.6	49.5	-1	-1	-1
1/17/2019	6:32:53 PM	202	413	22	21	22	21	27	26	27	27	19	21	21	20	28.0	32.6	49.5	-1	-1	-1
1/17/2019	6:32:53 PM	405	414	22	22	22	22	27	27	27	27	20	20	22	20	28.0	32.6	49.5	-1	-1	-1
1/17/2019	6:32:53 PM	608	415	21	22	21	22	27	27	27	27	20	21	22	20	28.0	32.6	49.5	-1	-1	-1
1/17/2019	6:32:53 PM	811	416	21	22	21	22	26	27	27	27	20	21	21	20	28.0	32.6	49.5	-1	-1	-1
1/17/2019	6:32:54 PM	14	417	22	21	21	21	26	27	26	27	19	21	21	20	28.0	32.6	49.5	-1	-1	-1
1/17/2019	6:32:54 PM	202	418	22	22	22	21	27	27	27	27	20	20	21	20	28.0	32.6	49.5	-1	-1	-1
1/17/2019	6:32:54 PM	405	419	22	22	21	22	26	27	26	28	20	21	21	20	28.0	32.6	49.5	-1	-1	-1
1/17/2019	6:32:54 PM	612	420	22	21	22	21	26	26	26	27	19	21	21	20	28.0	32.6	49.5	-1	-1	-1
1/17/2019	6:32:54 PM	815	421	22	22	22	21	27	26	27	27	20	21	21	20	28.0	32.6	49.5	-1	-1	-1
1/17/2019	6:32:55 PM	3	422	21	22	21	22	27	27	27	27	20	21	22	20	28.0	32.6	49.5	-1	-1	-1
1/17/2019	6:32:55 PM	206	423	22	22	22	22	27	27	27	28	19	21	21	20	28.0	32.6	49.5	-1	-1	-1
1/17/2019	6:32:55 PM	409	424	22	22	22	22	27	27	27	27	20	21	21	20	28.0	32.6	49.5	-1	-1	-1
1/17/2019	6:32:55 PM	612	425	21	22	22	22	27	27	27	27	20	20	22	20	28.0	32.6	49.5	-1	-1	-1
1/17/2019	6:32:55 PM	815	426	21	22	21	22	26	27	27	27	20	21	21	20	28.0	32.6	49.5	-1	-1	-1
1/17/2019	6:32:56 PM	3	427	22	21	22	21	27	27	27	27	19	21	21	20	28.0	32.6	49.5	-1	-1	-1
1/17/2019	6:32:56 PM	206	428	22	22	22	22	27	27	27	27	20	20	22	20	28.0	32.6	49.5	-1	-1	-1
1/17/2019	6:32:56 PM	409	429	21	22	21	22	27	27	27	27	20	21	22	20	28.0	32.6	49.5	-1	-1	-1
1/17/2019	6:32:56 PM	612	430	21	22	21	22	26	27	26	27	19	20	21	20	28.0	32.6	49.5	-1	-1	-1
1/17/2019	6:32:56 PM	815	431	22	22	22	22	27	27	26	28	19	21	21	20	28.0	32.6	49.5	-1	-1	-1
1/17/2019	6:32:57 PM	3	432	22	22	22	22	27	26	27	27	20	21	21	20	28.0	32.6	49.5	-1	-1	-1
1/17/2019	6:32:57 PM	206	433	21	22	21	22	27	27	27	27	20	20	22	20	28.0	32.6	49.5	-1	-1	-1
1/17/2019	6:32:57 PM	409	434	22	22	21	22	26	27	26	27	19	21	21	20	28.0	32.6	49.5	-1	-1	-1
1/17/2019	6:32:57 PM	612	435	22	21	21	21	26	26	26	27	19	21	20	20	28.0	32.6	57.9	-1	-1	-1
1/17/2019	6:32:57 PM	815	436	22	22	22	21	27	27	28	26	21	20	21	20	28.0	32.6	57.9	-1	-1	-1
1/17/2019	6:32:58 PM	3	437	21	22	21	22	26	27	27	27	21	21	23	20	28.0	32.6	57.9	-1	-1	-1
1/17/2019	6:32:58 PM	206	438	22	22	22	22	27	27	27	28	20	21	21	20	28.0	32.6	57.9	-1	-1	-1
1/17/2019	6:32:58 PM	409	439	22	22	21	21	27	27	27	27	20	21	21	21	28.0	32.6	57.9	-1	-1	-1
1/17/2019	6:32:58 PM	612	440	22	22	22	21	27	26	26	27	20	21	21	20	28.0	32.6	57.9	-1	-1	-1
1/17/2019	6:32:58 PM	815	441	21	22	22	22	27	27	27	27	20	21	21	20	28.0	32.6	57.9	-1	-1	-1
1/17/2019	6:32:59 PM	3	442	22	22	21	22	26	27	27	28	20	21	21	20	28.0	32.6	57.9	-1	-1	-1
1/17/2019	6:32:59 PM	206	443	22	22	22	22	27	27	26	27	19	21	21	20	28.0	32.6	57.9	-1	-1	-1
1/17/2019	6:32:59 PM	409	444	22	22	22	22	27	27	27	27	20	21	21	20	28.0	32.6	57.9	-1	-1	-1
1/17/2019	6:32:59 PM	612	445	22	21	22	21	27	27	27	27	19	21	21	20	28.0	32.6	57.9	-1	-1	-1
1/17/2019	6:32:59 PM	815	446	22	22	22	22	27	27	26	27	20	21	21	20	28.0	32.6	57.9	-1	-1	-1
1/17/2019	6:33:00 PM	3	447	21	22	21	22	27	27	27	27	20	21	22	20	28.0	32.6	57.9	-1	-1	-1
1/17/2019	6:33:00 PM	206	448	21	22	21	22	26	27	27	28	20	21	21	20	28.0	32.6	57.9	-1	-1	-1
1/17/2019	6:33:00 PM	409	449	22	22	21	22	27	27	26	28	19	21	21	20	28.0	32.6	57.9	-1	-1	-1
1/17/2019	6:33:00 PM	612	450	22	22	22	21	27	27	27	27	19	21	21	20	28.0	32.6	57.9	-1	-1	-1
1/17/2019	6:33:00 PM	815	451	21	22	21	22	26	27	27	28	20	21	22	20	28.0	32.6	57.9	-1	-1	-1
1/17/2019	6:33:01 PM	3	452	22	22	22	21	27	27	27	27	20	21	21	20	28.0	32.6	57.9	-1	-1	-1
1/17/2019	6:33:01 PM	206	453	22	22	22	22	27	27	27	27	20	21	22	20	28.0	32.6	57.9	-1	-1	-1
1/17/2019	6:33:01 PM	409	454	21	22	22	22	27	27	26	28	20	21	21	20	28.0	32.6	57.9	-1	-1	-1
1/17/2019	6:33:01 PM	612	455	22	21	22	21	27	27	26	27	19	21	21	20	28.0	32.6	57.9	-1	-1	-1
1/17/2019	6:33:01 PM	815	456	21	22	22	21	27	27	27	27	20	21	22	20	28.0	32.6	57.9	-1	-1	-1
1/17/2019	6:33:02 PM	3	457	21	22	21	22	26	27	26	28	20	21	21	20	28.0	32.6	57.9	-1	-1	-1
1/17/2019	6:33:02 PM	206	458	22	21	22	21	27	27	27	27	20	21	21	20	28.0	32.6	57.9	-1	-1	-1
1/17/2019	6:33:02 PM	409	459	22	22	22	21	27	26	27	27	20	21	21	20	28.0	32.6	57.9	-1	-1	-1
1/17/2019	6:33:02 PM	612	460	21	22	21	22	26	27	26	27	20	21	21	20	28.0	32.6	57.9	-1	-1	-1
1/17/2019	6:33:02 PM	815	461	22	22	21	21	27	27	26	27	19	21	21	20	28.0	32.6	57.9	-1	-1	-1
1/17/2019	6:33:03 PM	3	462	22	22	22	21	27	27	27	27	20	21	22	20	28.0	32.6	57.9	-1	-1	-1
1/17/2019	6:33:03 PM	206	463	21	22	21	22	27	27	27	28	20	21	22	20	28.0	32.6	57.9	-1	-1	-1
1/17/2019	6:33:03 PM	409	464	21	22	21	22	26	27	26	28	19	21	21	20	28.0	32.6	57.9	-1	-1	-1
1/17/2019	6:33:03 PM	612	465	22	21	22	22	27	27	27	27	19	21	21	20	28.0	32.6	57.9	-1	-1	-1
1/17/2019	6:33:03 PM	815	466	22	21	22	21	27	27	27	27	20	21	21	20	28.0	32.6	57.9	-1	-1	-1
1/17/2019	6:33:04 PM	3	467	22	22	22	22	27	27	27	28	19	21	21	20	28.0	32.6	57.9	-1	-1	-1
1/17/2019	6:33:04 PM	206	468	22	22	22	21	27	27	27	27	20	21	21	20	28.0	32.6	57.9	-1	-1	-1
1/17/2019	6:33:04 PM	409	469	21	22	22	22	27	27	27	27	20	21	21	20	28.0	32.6	57.9	-1	-1	-1
1/17/2019	6:33:04 PM	612	470	21	22	21	22	26	27	27	27	19	21	21	20	28.0	32.6	57.9	-1	-1	-1
1/17/2019	6:33:04 PM	815	471	22	21	22	21	27	27	26	27	19	21	21	20	28.0	32.6	57.9	-1	-1	-1
1/17/2019	6:33:05 PM	3	472	22	22	22	22	27	26	27	27	20	21	21	20	28.0	32.6	57.9	-1	-1	-1
1/17/2019	6:33:05 PM	206	473	21	22	21	22	27	27	27	27	20	21	22	20	28.0	32.6	57.9	-1	-1	-1
1/17/2019	6:33:05 PM	409	474	21	22	21	22	26	27	26	28	20	21	21	20	28.0	32.6	57.9	-1	-1	-1
1/17/2019	6:33:05 PM	612	475	22	21	22	21	26	27	27	28	19	21	21	20	28.0	32.6	57.9	-1	-1	-1
1/17/2019	6:33:05 PM	815	476	22	22	22	21	27	27	27	28	20	21	21	20	28.0	32.6	57.9	-1	-1	-1
1/17/2019	6:33:06 PM	3	477	21	22	21	22	27	27	27	28	20	21	22	20	28.1	32.6	49.4	-1	-1	-1
1/17/2019	6:33:06 PM	206	478	22	22	22	22	27	27	27	28	19	21	21	20	28.1	32.6	49.4	-1	-1	-1
1/17/2019	6:33:06 PM	409	479	22	22	22	22	27	27	27	27	19	21	21	20	28.1	32.6	49.4	-1	-1	-1
1/17/2019	6:33:06 PM	612	480	22	21	22	21	27	27	26	27	20	21	21	20	28.1	32.6	49.4	-1	-1	-1
1/17/2019	6:33:06 PM	815	481	22	22	21	22	27	27	27	27	20	21	22	20	28.1	32.6	49.4	-1	-1	-1
1/17/2019	6:33:07 PM	3	482	22	22	22	22	27	27	27	28	19	21	21	20	28.1	32.6	49.4	-1	-1	-1
1/17/2019	6:33:07 PM	206	483	22	22	22	21	27	27	27	27	20	21	21	20	28.1	32.6	49.4	-1	-1	-1
1/17/2019	6:33:07 PM	409	484	21	22	22	21	27	27	27	27	20	21	22	20	28.1	32.6	49.4	-1	-1	-1
1/17/2019	6:33:07 PM	612	485	21	22	21	22	26	27	26	27	19	21	21	20	28.1	32.6	49.4	-1	-1	-1
1/17/2019	6:33:07 PM	815	486	22	22	22	22	27	27	26	27	19	21	21	20	28.1	32.6	49.4	-1	-1	-1
1/17/2019	6:33:08 PM	3	487	22	22	22	22	27	27	27	27	20	21	22	20	28.1	32.6	49.4	-1	-1	-1
1/17/2019	6:33:08 PM	206	488	21	22	21	22	27	27	27	28	20	21	22	20	28.1	32.6	49.4	-1	-1	-1
1/17/2019	6:33:08 PM	409	489	21	22	21	22	26	27	26	28	19	21	21	20	28.1	32.6	49.4	-1	-1	-1
1/17/2019	6:33:08 PM	612	490	22	21	22	21	27	27	26	27	19	21	21	20	28.1	32.6	49.4	-1	-1	-1
1/17/2019	6:33:08 PM	815	491	22	22	22	21	27	26	27	27	20	21	21	20	28.1	32.6	49.4	-1	-1	-1
1/17/2019	6:33:09 PM	3	492	22	22	21	22	26	27	27	27	20	21	21	20	28.1	32.6	49.4	-1	-1	-1
1/17/2019	6:33:09 PM	206	493	22	22	22	22	26	27	26	28	19	21	21	20	28.1	32.6	49.4	-1	-1	-1
1/17/2019	6:33:09 PM	409	494	22	21	22	21	27	27	27	27	19	21	21	20	28.1	32.6	49.4	-1	-1	-1
1/17/2019	6:33:09 PM	612	495	22	22	22	21	27	27	27	27	19	21	21	20	28.1	32.6	49.4	-1	-1	-1
1/17/2019	6:33:09 PM	815	496	22	22	22	22	27	27	27	27	20	21	21	20	28.1	32.6	49.4	-1	-1	-1
1/17/2019	6:33:10 PM	3	497	21	22	21	22	26	27	27	27	20	21	21	20	28.1	32.6	49.4	-1	-1	-1
1/17/2019	6:33:10 PM	206	498	22	22	22	22	27	27	27	28	19	21	21	20	28.1	32.6	49.4	-1	-1	-1
1/17/2019	6:33:10 PM	409	499	22	21	22	21	27	27	26	27	20	21	21	20	28.1	32.6	49.4	-1	-1	-1
1/17/2019	6:33:10 PM	612	500	21	22	22	21	27	26	27	27	20	21	21	20	28.1	32.6	49.4	-1	-1	-1
1/17/2019	6:33:10 PM	815	501	21	22	22	22	27	27	27	27	20	21	22	20	28.1	32.6	49.4	-1	-1	-1
1/17/2019	6:33:11 PM	3	502	22	22	22	22	27	27	26	27	19	21	21	20	28.1	32.6	49.4	-1	-1	-1
1/17/2019	6:33:11 PM	206	503	22	22	22	21	27	26	27	27	19	21	21	20	28.1	32.6	49.4	-1	-1	-1
1/17/2019	6:33:11 PM	409	504	22	22	22	21	27	27	27	27	20	20	21	20	28.1	32.6	49.4	-1	-1	-1
1/17/2019	6:33:11 PM	612	505	21	22	22	21	27	27	27	27	20	20	22	20	28.1	32.6	49.4	-1	-1	-1
1/17/2019	6:33:11 PM	815	506	21	22	21	22	27	27	27	27	20	21	22	20	28.1	32.6	49.4	-1	-1	-1
1/17/2019	6:33:12 PM	3	507	22	22	22	21	27	27	26	27	20	21	21	20	28.1	32.6	49.4	-1	-1	-1
1/17/2019	6:33:12 PM	206	508	22	22	22	21	27	27	27	27	20	21	21	20	28.1	32.6	49.4	-1	-1	-1
1/17/2019	6:33:12 PM	409	509	22	22	23	21	27	26	27	27	20	21	21	20	28.1	32.6	49.4	-1	-1	-1
1/17/2019	6:33:12 PM	612	510	21	22	22	21	27	27	28	27	20	20	21	20	28.1	32.6	49.4	-1	-1	-1
1/17/2019	6:33:12 PM	815	511	21	22	22	22	27	27	28	27	21	21	22	20	28.1	32.6	49.4	-1	-1	-1
1/17/2019	6:33:13 PM	3	512	21	22	22	22	26	27	27	28	20	21	21	20	28.1	32.6	49.4	-1	-1	-1
1/17/2019	6:33:13 PM	206	513	22	22	22	22	27	27	26	27	19	21	21	20	28.1	32.6	49.4	-1	-1	-1
1/17/2019	6:33:13 PM	409	514	22	22	22	21	27	26	27	27	20	21	21	20	28.1	32.6	49.4	-1	-1	-1
1/17/2019	6:33:13 PM	612	515	21	22	21	22	26	27	27	27	20	20	22	20	28.1	32.6	49.4	-1	-1	-1
1/17/2019	6:33:13 PM	815	516	21	22	22	22	26	27	26	27	20	21	21	20	28.1	32.6	49.4	-1	-1	-1
1/17/2019	6:33:14 PM	3	517	22	22	22	21	27	27	27	27	20	21	21	20	28.1	32.6	49.4	-1	-1	-1
1/17/2019	6:33:14 PM	206	518	21	22	21	22	27	27	27	27	20	20	22	20	28.1	32.6	49.4	-1	-1	-1
1/17/2019	6:33:14 PM	409	519	22	22	21	22	26	27	26	27	19	21	21	20	28.0	32.7	85.6	-1	-1	-1
1/17/2019	6:33:14 PM	612	520	22	21	22	21	27	27	27	27	19	21	21	20	28.0	32.7	85.6	-1	-1	-1
1/17/2019	6:33:14 PM	815	521	22	22	22	21	27	27	27	27	20	21	21	20	28.0	32.7	85.6	-1	-1	-1
1/17/2019	6:33:15 PM	3	522	22	22	22	22	26	27	26	27	20	21	21	20	28.0	32.7	85.6	-1	-1	-1
1/17/2019	6:33:15 PM	206	523	22	22	22	21	27	27	26	27	19	21	21	20	28.0	32.7	85.6	-1	-1	-1
1/17/2019	6:33:15 PM	409	524	22	22	22	21	27	27	27	27	20	21	21	20	28.0	32.7	85.6	-1	-1	-1
1/17/2019	6:33:15 PM	612	525	21	22	21	22	27	27	27	27	20	20	22	20	28.0	32.7	85.6	-1	-1	-1
1/17/2019	6:33:15 PM	815	526	21	22	21	22	27	27	27	27	20	21	22	20	28.0	32.7	85.6	-1	-1	-1
1/17/2019	6:33:16 PM	3	527	22	22	22	21	27	27	26	27	20	21	21	20	28.0	32.7	85.6	-1	-1	-1
1/17/2019	6:33:16 PM	206	528	22	22	22	21	27	26	27	27	20	21	21	20	28.0	32.7	85.6	-1	-1	-1
1/17/2019	6:33:16 PM	409	529	22	22	22	21	27	26	27	27	20	20	21	20	28.0	32.7	85.6	-1	-1	-1
1/17/2019	6:33:16 PM	612	530	21	22	21	22	26	27	26	27	20	21	21	20	28.0	32.7	85.6	-1	-1	-1
1/17/2019	6:33:16 PM	815	531	21	22	21	22	27	27	26	28	20	21	21	20	28.0	32.7	85.6	-1	-1	-1
1/17/2019	6:33:17 PM	3	532	22	22	22	22	27	27	27	27	20	21	22	20	28.0	32.7	85.6	-1	-1	-1
1/17/2019	6:33:17 PM	206	533	21	22	22	22	27	27	27	27	20	21	22	20	28.0	32.7	85.6	-1	-1	-1
1/17/2019	6:33:17 PM	409	534	21	22	21	22	26	27	26	27	20	21	22	20	28.0	32.7	85.6	-1	-1	-1
1/17/2019	6:33:17 PM	612	535	21	22	21	22	26	27	26	27	20	21	21	20	28.0	32.7	85.6	-1	-1	-1
1/17/2019	6:33:17 PM	815	536	22	22	22	22	26	27	27	28	19	21	21	20	28.0	32.7	85.6	-1	-1	-1
1/17/2019	6:33:18 PM	3	537	22	22	22	21	27	27	27	27	20	21	22	20	28.0	32.7	85.6	-1	-1	-1
1/17/2019	6:33:18 PM	206	538	21	22	21	22	27	27	27	27	20	20	22	20	28.0	32.7	85.6	-1	-1	-1
1/17/2019	6:33:18 PM	409	539	21	22	21	22	26	27	26	27	20	21	21	20	28.0	32.7	85.6	-1	-1	-1
1/17/2019	6:33:18 PM	612	540	21	22	22	22	26	27	26	27	20	21	21	20	28.0	32.7	85.6	-1	-1	-1
1/17/2019	6:33:18 PM	815	541	22	22	22	22	27	27	27	27	20	21	21	20	28.0	32.7	85.6	-1	-1	-1
1/17/2019	6:33:19 PM	3	542	22	22	22	21	27	27	27	27	20	20	22	20	28.0	32.7	85.6	-1	-1	-1
1/17/2019	6:33:19 PM	206	543	21	22	22	22	27	27	27	27	20	20	22	20	28.0	32.7	85.6	-1	-1	-1
1/17/2019	6:33:19 PM	409	544	21	22	21	22	27	27	27	27	20	20	22	20	28.0	32.7	85.6	-1	-1	-1
1/17/2019	6:33:19 PM	612	545	21	22	21	22	27	27	27	27	20	20	21	20	28.0	32.7	85.6	-1	-1	-1
1/17/2019	6:33:19 PM	815	546	22	22	22	22	27	27	27	28	19	21	21	20	28.0	32.7	85.6	-1	-1	-1
1/17/2019	6:33:20 PM	3	547	22	22	22	22	27	27	27	27	20	20	22	20	28.0	32.7	85.6	-1	-1	-1
1/17/2019	6:33:20 PM	206	548	21	22	21	22	27	27	27	27	20	20	22	20	28.0	32.7	85.6	-1	-1	-1
1/17/2019	6:33:20 PM	409	549	21	22	21	22	26	27	26	27	19	21	21	20	28.0	32.7	85.6	-1	-1	-1
1/17/2019	6:33:20 PM	612	550	22	22	21	22	27	27	26	27	19	21	21	20	28.0	32.7	85.6	-1	-1	-1
1/17/2019	6:33:20 PM	815	551	22	22	22	21	27	27	27	27	20	21	21	20	28.0	32.7	85.6	-1	-1	-1
1/17/2019	6:33:21 PM	3	552	21	22	22	22	27	27	27	27	20	20	21	20	28.0	32.7	85.6	-1	-1	-1
1/17/2019	6:33:21 PM	206	553	21	22	21	22	26	27	27	27	20	20	22	20	28.0	32.7	85.6	-1	-1	-1
1/17/2019	6:33:21 PM	409	554	21	22	21	22	26	27	26	27	19	21	21	20	28.0	32.7	85.6	-1	-1	-1
1/17/2019	6:33:21 PM	612	555	22	22	21	22	26	27	26	27	19	21	21	20	28.0	32.7	85.6	-1	-1	-1
1/17/2019	6:33:21 PM	815	556	22	22	22	21	27	27	27	27	19	21	21	20	28.0	32.7	85.6	-1	-1	-1
1/17/2019	6:33:22 PM	3	557	22	22	22	22	27	27	27	27	20	20	21	20	28.0	32.7	85.6	-1	-1	-1
1/17/2019	6:33:22 PM	206	558	21	22	21	22	27	27	27	27	20	20	22	20	28.0	32.7	85.6	-1	-1	-1
1/17/2019	6:33:22 PM	409	559	21	22	21	22	26	27	26	27	19	20	21	20	28.0	32.7	85.6	-1	-1	-1
1/17/2019	6:33:22 PM	612	560	21	22	21	22	26	27	27	27	20	21	22	20	28.0	32.7	85.6	-1	-1	-1
1/17/2019	6:33:22 PM	815	561	21	22	22	22	27	27	26	27	20	21	22	21	28.0	32.7	49.8	-1	-1	-1
1/17/2019	6:33:23 PM	3	562	22	22	22	22	27	27	26	27	20	21	21	20	28.0	32.7	49.8	-1	-1	-1
1/17/2019	6:33:23 PM	206	563	22	22	22	21	27	27	27	27	20	20	21	20	28.0	32.7	49.8	-1	-1	-1
1/17/2019	6:33:23 PM	409	564	21	22	21	22	27	27	27	27	20	20	22	20	28.0	32.7	49.8	-1	-1	-1
1/17/2019	6:33:23 PM	612	565	21	22	22	22	27	27	27	27	20	21	22	20	28.0	32.7	49.8	-1	-1	-1
1/17/2019	6:33:23 PM	815	566	21	22	21	22	26	27	27	28	20	21	22	20	28.0	32.7	49.8	-1	-1	-1
1/17/2019	6:33:24 PM	3	567	22	22	21	21	26	27	26	27	20	21	21	20	28.0	32.7	49.8	-1	-1	-1
1/17/2019	6:33:24 PM	206	568	22	21	22	21	27	27	27	27	20	21	21	20	28.0	32.7	49.8	-1	-1	-1
1/17/2019	6:33:24 PM	409	569	22	21	22	21	27	27	27	27	20	21	21	20	28.0	32.7	49.8	-1	-1	-1
1/17/2019	6:33:24 PM	612	570	22	22	22	22	27	27	27	27	20	21	21	20	28.0	32.7	49.8	-1	-1	-1
1/17/2019	6:33:24 PM	815	571	22	22	22	22	27	27	27	27	20	20	22	20	28.0	32.7	49.8	-1	-1	-1
1/17/2019	6:33:25 PM	3	572	22	22	21	22	26	27	27	27	20	20	21	20	28.0	32.7	49.8	-1	-1	-1
1/17/2019	6:33:25 PM	206	573	21	22	21	22	26	27	26	27	19	21	21	20	28.0	32.7	49.8	-1	-1	-1
1/17/2019	6:33:25 PM	409	574	22	22	22	21	26	27	26	27	19	21	21	20	28.0	32.7	49.8	-1	-1	-1
1/17/2019	6:33:25 PM	612	575	22	22	22	22	27	27	27	27	19	21	21	20	28.0	32.7	49.8	-1	-1	-1
1/17/2019	6:33:25 PM	815	576	22	22	22	22	27	27	27	27	19	21	21	20	28.0	32.7	49.8	-1	-1	-1
1/17/2019	6:33:26 PM	3	577	22	22	22	21	27	27	27	27	20	20	21	20	28.0	32.7	49.8	-1	-1	-1
1/17/2019	6:33:26 PM	206	578	21	22	21	22	26	27	26	27	19	21	21	20	28.0	32.7	49.8	-1	-1	-1
1/17/2019	6:33:26 PM	409	579	21	22	22	21	27	26	27	27	20	20	21	20	28.0	32.7	49.8	-1	-1	-1
1/17/2019	6:33:26 PM	612	580	22	22	21	22	26	27	27	27	20	21	22	20	28.0	32.7	49.8	-1	-1	-1
1/17/2019	6:33:26 PM	815	581	22	22	22	21	27	27	27	27	20	21	21	20	28.0	32.7	49.8	-1	-1	-1
1/17/2019	6:33:27 PM	3	582	22	22	21	21	26	27	27	27	19	21	21	20	28.0	32.7	49.8	-1	-1	-1
1/17/2019	6:33:27 PM	206	583	22	22	22	21	27	27	27	27	20	20	21	20	28.0	32.7	49.8	-1	-1	-1
1/17/2019	6:33:27 PM	409	584	21	22	21	22	26	27	27	27	20	20	21	20	28.0	32.7	49.8	-1	-1	-1
1/17/2019	6:33:27 PM	612	585	22	22	22	21	27	27	27	27	19	21	21	20	28.0	32.7	49.8	-1	-1	-1
1/17/2019	6:33:27 PM	815	586	22	22	22	22	27	27	27	27	20	20	21	20	28.0	32.7	49.8	-1	-1	-1
1/17/2019	6:33:28 PM	3	587	22	22	22	21	26	27	26	27	19	21	21	20	28.0	32.7	49.8	-1	-1	-1
1/17/2019	6:33:28 PM	206	588	21	22	22	21	27	26	27	27	20	20	21	20	28.0	32.7	49.8	-1	-1	-1
1/17/2019	6:33:28 PM	409	589	22	22	21	22	26	27	26	27	19	21	21	20	28.0	32.7	49.8	-1	-1	-1
1/17/2019	6:33:28 PM	612	590	22	22	22	21	27	27	27	27	21	21	21	20	28.0	32.7	49.8	-1	-1	-1
1/17/2019	6:33:28 PM	815	591	21	22	22	22	27	27	27	27	20	20	22	20	28.0	32.7	49.8	-1	-1	-1
1/17/2019	6:33:29 PM	3	592	22	21	22	21	27	27	27	27	19	21	21	20	28.0	32.7	49.8	-1	-1	-1
1/17/2019	6:33:29 PM	206	593	21	22	21	22	27	27	27	27	20	20	22	20	28.0	32.7	49.8	-1	-1	-1
1/17/2019	6:33:29 PM	409	594	21	22	21	22	26	27	26	27	20	21	21	20	28.0	32.7	49.8	-1	-1	-1
1/17/2019	6:33:29 PM	612	595	22	22	22	21	27	26	27	27	20	21	21	20	28.0	32.7	49.8	-1	-1	-1
1/17/2019	6:33:29 PM	815	596	21	22	21	22	27	27	27	27	20	21	22	20	28.0	32.7	49.8	-1	-1	-1
1/17/2019	6:33:30 PM	3	597	22	22	22	21	27	26	27	27	20	20	21	20	28.0	32.7	49.8	-1	-1	-1
1/17/2019	6:33:30 PM	206	598	21	22	21	22	27	27	27	27	20	21	22	20	28.0	32.7	49.8	-1	-1	-1
1/17/2019	6:33:30 PM	409	599	21	22	22	21	27	27	26	27	20	21	22	20	28.0	32.7	49.8	-1	-1	-1
1/17/2019	6:33:30 PM	612	600	22	22	22	21	27	27	27	27	20	21	21	20	28.0	32.7	49.8	-1	-1	-1
1/17/2019	6:33:30 PM	815	601	21	22	21	22	27	27	27	27	20	21	22	20	28.0	32.7	49.8	-1	-1	-1
1/17/2019	6:33:31 PM	3	602	22	21	22	21	27	27	26	27	20	21	21	20	28.0	32.7	49.8	-1	-1	-1
1/17/2019	6:33:31 PM	206	603	21	22	21	22	26	27	27	27	20	21	22	20	28.0	32.8	76.6	-1	-1	-1
1/17/2019	6:33:31 PM	409	604	22	22	22	22	26	27	26	27	19	21	21	20	28.0	32.8	76.6	-1	-1	-1
1/17/2019	6:33:31 PM	612	605	22	22	22	21	27	27	27	27	20	21	21	20	28.0	32.8	76.6	-1	-1	-1
1/17/2019	6:33:31 PM	815	606	21	22	21	22	27	27	27	27	20	21	22	20	28.0	32.8	76.6	-1	-1	-1
1/17/2019	6:33:32 PM	3	607	22	22	22	21	27	27	27	27	19	21	21	20	28.0	32.8	76.6	-1	-1	-1
1/17/2019	6:33:32 PM	206	608	21	22	22	21	27	27	27	27	20	20	21	20	28.0	32.8	76.6	-1	-1	-1
1/17/2019	6:33:32 PM	409	609	21	22	21	22	26	27	27	27	20	20	21	20	28.0	32.8	76.6	-1	-1	-1
1/17/2019	6:33:32 PM	612	610	22	21	22	21	27	27	27	27	20	21	21	20	28.0	32.8	76.6	-1	-1	-1
1/17/2019	6:33:32 PM	809	611	21	22	22	22	27	27	27	27	20	21	22	20	28.0	32.8	76.6	-1	-1	-1
1/17/2019	6:33:33 PM	12	612	22	22	22	22	27	27	27	27	19	21	21	20	28.0	32.8	76.6	-1	-1	-1
1/17/2019	6:33:33 PM	215	613	22	22	22	22	27	27	27	27	20	20	22	20	28.0	32.8	76.6	-1	-1	-1
1/17/2019	6:33:33 PM	403	614	22	22	21	22	26	27	26	27	19	21	21	20	28.0	32.8	76.6	-1	-1	-1
1/17/2019	6:33:33 PM	606	615	21	22	22	21	27	27	27	27	20	20	21	20	28.0	32.8	76.6	-1	-1	-1
1/17/2019	6:33:33 PM	809	616	21	22	22	22	27	27	27	27	20	21	21	20	28.0	32.8	76.6	-1	-1	-1
1/17/2019	6:33:34 PM	12	617	22	22	22	22	27	27	27	27	19	21	21	20	28.0	32.8	76.6	-1	-1	-1
1/17/2019	6:33:34 PM	215	618	22	22	22	22	27	27	27	27	20	21	22	20	28.0	32.8	76.6	-1	-1	-1
1/17/2019	6:33:34 PM	403	619	21	22	21	22	26	27	26	27	19	21	21	20	28.0	32.8	76.6	-1	-1	-1
1/17/2019	6:33:34 PM	606	620	22	22	22	21	27	27	27	27	20	21	21	20	28.0	32.8	76.6	-1	-1	-1
1/17/2019	6:33:34 PM	809	621	21	22	22	22	27	27	27	27	20	20	22	20	28.0	32.8	76.6	-1	-1	-1
1/17/2019	6:33:35 PM	12	622	21	22	22	22	27	27	26	27	19	21	21	20	28.0	32.8	76.6	-1	-1	-1
1/17/2019	6:33:35 PM	215	623	22	22	22	21	27	27	27	27	20	21	21	20	28.0	32.8	76.6	-1	-1	-1
1/17/2019	6:33:35 PM	403	624	21	22	21	22	26	27	27	27	20	20	21	20	28.0	32.8	76.6	-1	-1	-1
1/17/2019	6:33:35 PM	606	625	21	22	22	21	26	27	26	27	19	21	20	20	28.0	32.8	76.6	-1	-1	-1
1/17/2019	6:33:35 PM	809	626	22	22	22	21	27	27	27	27	20	21	21	20	28.0	32.8	76.6	-1	-1	-1
1/17/2019	6:33:36 PM	12	627	21	22	21	22	26	27	27	27	20	21	22	20	28.0	32.8	76.6	-1	-1	-1
1/17/2019	6:33:36 PM	215	628	22	22	22	22	27	27	27	27	19	21	20	20	28.0	32.8	76.6	-1	-1	-1
1/17/2019	6:33:36 PM	403	629	21	22	21	21	27	27	26	27	20	20	21	20	28.0	32.8	76.6	-1	-1	-1
1/17/2019	6:33:36 PM	606	630	21	22	21	22	26	27	26	27	19	21	21	20	28.0	32.8	76.6	-1	-1	-1
1/17/2019	6:33:36 PM	809	631	22	22	22	21	27	27	27	27	20	21	22	21	28.0	32.8	76.6	-1	-1	-1
1/17/2019	6:33:37 PM	12	632	22	22	22	22	27	27	27	27	20	20	22	20	28.0	32.8	76.6	-1	-1	-1
1/17/2019	6:33:37 PM	215	633	21	22	22	22	27	27	26	27	20	21	23	20	28.0	32.8	76.6	-1	-1	-1
1/17/2019	6:33:37 PM	403	634	22	22	22	21	27	27	27	27	20	21	22	20	28.0	32.8	76.6	-1	-1	-1
1/17/2019	6:33:37 PM	606	635	21	22	21	22	27	27	27	27	20	20	22	20	28.0	32.8	76.6	-1	-1	-1
1/17/2019	6:33:37 PM	809	636	22	22	21	22	26	27	27	27	20	21	22	20	28.0	32.8	76.6	-1	-1	-1
1/17/2019	6:33:38 PM	12	637	22	22	22	21	27	27	27	27	20	21	21	20	28.0	32.8	76.6	-1	-1	-1
1/17/2019	6:33:38 PM	215	638	22	22	22	22	27	27	27	27	20	20	22	20	28.0	32.8	76.6	-1	-1	-1
1/17/2019	6:33:38 PM	403	639	21	22	21	22	26	27	26	27	20	20	21	20	28.0	32.8	76.6	-1	-1	-1
1/17/2019	6:33:38 PM	613	640	22	22	22	22	27	27	26	27	19	21	21	20	28.0	32.8	76.6	-1	-1	-1
1/17/2019	6:33:38 PM	801	641	21	22	22	22	27	27	27	27	20	20	21	20	28.0	32.8	76.6	-1	-1	-1
1/17/2019	6:33:39 PM	4	642	22	22	21	21	26	27	26	27	19	21	21	20	28.0	32.8	76.6	-1	-1	-1
1/17/2019	6:33:39 PM	207	643	22	22	22	21	27	27	27	27	20	20	21	20	28.0	32.8	76.6	-1	-1	-1
1/17/2019	6:33:39 PM	410	644	21	22	22	22	27	27	27	27	20	20	22	20	28.0	32.8	76.6	-1	-1	-1
1/17/2019	6:33:39 PM	613	645	22	22	22	22	27	27	27	27	19	21	21	20	28.1	32.8	87.1	-1	-1	-1
1/17/2019	6:33:39 PM	801	646	21	22	22	22	27	27	27	27	20	20	22	20	28.1	32.8	87.1	-1	-1	-1
1/17/2019	6:33:40 PM	4	647	21	22	21	21	26	27	26	27	19	21	21	20	28.1	32.8	87.1	-1	-1	-1
1/17/2019	6:33:40 PM	207	648	22	22	22	21	27	27	27	27	20	21	21	21	28.1	32.8	87.1	-1	-1	-1
1/17/2019	6:33:40 PM	410	649	21	22	21	22	27	27	27	27	20	20	22	20	28.1	32.8	87.1	-1	-1	-1
1/17/2019	6:33:40 PM	613	650	22	22	22	22	27	27	27	27	19	21	21	20	28.1	32.8	87.1	-1	-1	-1
1/17/2019	6:33:40 PM	801	651	21	22	22	22	27	27	27	27	20	20	22	20	28.1	32.8	87.1	-1	-1	-1
1/17/2019	6:33:41 PM	4	652	21	21	21	21	26	27	26	27	19	21	21	20	28.1	32.8	87.1	-1	-1	-1
1/17/2019	6:33:41 PM	207	653	22	22	22	21	27	26	27	27	20	21	21	20	28.1	32.8	87.1	-1	-1	-1
1/17/2019	6:33:41 PM	410	654	21	22	21	22	27	27	27	27	20	20	22	19	28.1	32.8	87.1	-1	-1	-1
1/17/2019	6:33:41 PM	613	655	21	22	21	22	26	27	26	28	19	21	22	20	28.1	32.8	87.1	-1	-1	-1
1/17/2019	6:33:41 PM	801	656	22	22	22	21	27	27	27	27	20	21	21	20	28.1	32.8	87.1	-1	-1	-1
1/17/2019	6:33:42 PM	4	657	21	22	21	22	27	27	27	27	20	20	22	20	28.1	32.8	87.1	-1	-1	-1
1/17/2019	6:33:42 PM	207	658	22	22	22	22	27	27	26	28	20	21	21	20	28.1	32.8	87.1	-1	-1	-1
1/17/2019	6:33:42 PM	410	659	22	22	23	21	27	26	27	27	20	21	22	20	28.1	32.8	87.1	-1	-1	-1
1/17/2019	6:33:42 PM	613	660	21	22	21	22	27	27	27	27	20	21	22	20	28.1	32.8	87.1	-1	-1	-1
1/17/2019	6:33:42 PM	801	661	23	22	22	21	27	27	27	27	19	21	21	20	28.1	32.8	87.1	-1	-1	-1
1/17/2019	6:33:43 PM	4	662	21	22	22	21	27	27	27	27	20	20	21	20	28.1	32.8	87.1	-1	-1	-1
1/17/2019	6:33:43 PM	207	663	22	23	22	22	27	27	27	27	20	21	21	20	28.1	32.8	87.1	-1	-1	-1
1/17/2019	6:33:43 PM	410	664	22	22	22	22	27	27	27	27	19	21	21	20	28.1	32.8	87.1	-1	-1	-1
1/17/2019	6:33:43 PM	613	665	22	22	22	22	27	27	27	27	20	21	21	20	28.1	32.8	87.1	-1	-1	-1
1/17/2019	6:33:43 PM	801	666	21	22	21	22	26	27	26	27	20	21	22	20	28.1	32.8	87.1	-1	-1	-1
1/17/2019	6:33:44 PM	4	667	22	22	22	21	26	27	27	27	19	21	21	20	28.1	32.8	87.1	-1	-1	-1
1/17/2019	6:33:44 PM	207	668	22	22	22	21	27	27	27	27	20	21	21	20	28.1	32.8	87.1	-1	-1	-1
1/17/2019	6:33:44 PM	410	669	21	22	22	22	27	27	27	27	20	21	22	20	28.1	32.8	87.1	-1	-1	-1
1/17/2019	6:33:44 PM	613	670	22	22	21	22	26	27	26	28	20	21	21	20	28.1	32.8	87.1	-1	-1	-1
1/17/2019	6:33:44 PM	801	671	22	22	22	21	27	27	27	27	20	21	21	20	28.1	32.8	87.1	-1	-1	-1
1/17/2019	6:33:45 PM	4	672	21	22	22	21	27	27	27	27	20	20	21	20	28.1	32.8	87.1	-1	-1	-1
1/17/2019	6:33:45 PM	207	673	21	22	21	22	26	27	27	28	20	21	22	20	28.1	32.8	87.1	-1	-1	-1
1/17/2019	6:33:45 PM	410	674	22	22	22	21	27	27	27	27	20	21	21	20	28.1	32.8	87.1	-1	-1	-1
1/17/2019	6:33:45 PM	613	675	21	22	22	22	27	27	27	27	20	21	22	20	28.1	32.8	87.1	-1	-1	-1
1/17/2019	6:33:45 PM	801	676	21	22	22	22	27	27	26	28	19	21	21	20	28.1	32.8	87.1	-1	-1	-1
1/17/2019	6:33:46 PM	4	677	22	22	22	21	27	26	27	27	19	21	21	20	28.1	32.8	87.1	-1	-1	-1
1/17/2019	6:33:46 PM	207	678	21	22	22	22	27	27	26	27	20	21	22	20	28.1	32.8	87.1	-1	-1	-1
1/17/2019	6:33:46 PM	410	679	22	22	22	22	27	27	26	28	19	21	21	20	28.1	32.8	87.1	-1	-1	-1
1/17/2019	6:33:46 PM	613	680	22	22	22	21	27	27	27	27	20	21	21	20	28.1	32.8	87.1	-1	-1	-1
1/17/2019	6:33:46 PM	801	681	21	22	21	22	27	27	27	27	20	21	22	20	28.1	32.8	87.1	-1	-1	-1
1/17/2019	6:33:47 PM	4	682	21	22	21	21	26	27	26	27	19	21	21	20	28.1	32.8	87.1	-1	-1	-1
1/17/2019	6:33:47 PM	207	683	22	22	22	21	27	27	27	27	20	21	21	20	28.1	32.8	87.1	-1	-1	-1
1/17/2019	6:33:47 PM	410	684	21	22	22	22	27	27	27	27	20	21	22	20	28.1	32.8	87.1	-1	-1	-1
1/17/2019	6:33:47 PM	613	685	21	22	22	22	26	27	26	28	20	21	21	20	28.1	32.8	87.1	-1	-1	-1
1/17/2019	6:33:47 PM	801	686	22	22	22	21	27	26	27	27	19	21	21	20	28.1	32.8	87.1	-1	-1	-1
1/17/2019	6:33:48 PM	4	687	21	22	21	21	26	26	27	27	20	20	22	20	28.1	32.8	64.8	-1	-1	-1
1/17/2019	6:33:48 PM	207	688	21	22	21	21	27	27	27	27	20	21	22	20	28.1	32.8	64.8	-1	-1	-1
1/17/2019	6:33:48 PM	410	689	22	22	22	21	27	27	27	28	19	21	21	21	28.1	32.8	64.8	-1	-1	-1
1/17/2019	6:33:48 PM	613	690	22	22	22	21	27	27	27	27	20	21	21	21	28.1	32.8	64.8	-1	-1	-1
1/17/2019	6:33:48 PM	801	691	21	22	21	21	26	27	27	27	20	21	22	20	28.1	32.8	64.8	-1	-1	-1
1/17/2019	6:33:49 PM	4	692	21	21	21	21	26	27	26	27	19	21	21	20	28.1	32.8	64.8	-1	-1	-1
1/17/2019	6:33:49 PM	207	693	22	22	23	22	27	27	27	27	20	21	21	20	28.1	32.8	64.8	-1	-1	-1
1/17/2019	6:33:49 PM	410	694	22	22	22	22	28	27	27	27	20	20	22	20	28.1	32.8	64.8	-1	-1	-1
1/17/2019	6:33:49 PM	613	695	21	22	21	22	27	28	27	27	20	21	22	20	28.1	32.8	64.8	-1	-1	-1
1/17/2019	6:33:49 PM	801	696	22	22	31	22	27	27	27	27	20	21	21	20	28.1	32.8	64.8	-1	-1	-1
1/17/2019	6:33:50 PM	4	697	22	22	49	22	27	27	27	27	20	21	21	20	28.1	32.8	64.8	-1	-1	-1
1/17/2019	6:33:50 PM	207	698	22	22	58	22	27	27	27	27	20	21	22	20	28.1	32.8	64.8	-1	-1	-1
1/17/2019	6:33:50 PM	410	699	21	22	90	22	26	27	27	27	20	21	21	20	28.1	32.8	64.8	-1	-1	-1
1/17/2019	6:33:50 PM	613	700	22	22	72	22	27	27	27	28	20	21	21	20	28.1	32.8	64.8	-1	-1	-1
1/17/2019	6:33:50 PM	801	701	22	22	68	22	27	27	27	27	20	21	21	20	28.1	32.8	64.8	-1	-1	-1
1/17/2019	6:33:51 PM	4	702	21	22	108	22	26	27	27	27	20	21	21	20	28.1	32.8	64.8	-1	-1	-1
1/17/2019	6:33:51 PM	207	703	21	22	108	22	27	27	27	28	20	21	21	20	28.1	32.8	64.8	-1	-1	-1
1/17/2019	6:33:51 PM	410	704	22	22	94	22	27	27	27	27	19	21	21	20	28.1	32.8	64.8	-1	-1	-1
1/17/2019	6:33:51 PM	613	705	22	22	96	22	27	27	27	27	20	21	21	20	28.1	32.8	64.8	-1	-1	-1
1/17/2019	6:33:51 PM	801	706	22	22	91	22	26	27	26	28	19	21	21	20	28.1	32.8	64.8	-1	-1	-1
1/17/2019	6:33:52 PM	4	707	22	21	74	21	27	27	27	27	19	21	21	20	28.1	32.8	64.8	-1	-1	-1
1/17/2019	6:33:52 PM	207	708	21	22	79	22	27	27	27	27	20	21	22	20	28.1	32.8	64.8	-1	-1	-1
1/17/2019	6:33:52 PM	410	709	22	22	92	22	27	27	27	28	20	21	21	20	28.1	32.8	64.8	-1	-1	-1
1/17/2019	6:33:52 PM	613	710	22	22	91	21	27	27	27	27	20	21	21	20	28.1	32.8	64.8	-1	-1	-1
1/17/2019	6:33:52 PM	801	711	22	22	74	22	26	27	26	27	19	21	21	20	28.1	32.8	64.8	-1	-1	-1
1/17/2019	6:33:53 PM	4	712	22	22	101	21	27	26	27	27	19	20	21	20	28.1	32.8	64.8	-1	-1	-1
1/17/2019	6:33:53 PM	207	713	21	22	69	22	27	27	27	27	20	21	22	20	28.1	32.8	64.8	-1	-1	-1
1/17/2019	6:33:53 PM	410	714	22	22	103	22	27	27	26	28	19	21	21	20	28.1	32.8	64.8	-1	-1	-1
1/17/2019	6:33:53 PM	613	715	22	22	76	22	27	27	27	27	20	21	21	20	28.1	32.8	64.8	-1	-1	-1
1/17/2019	6:33:53 PM	801	716	21	22	59	22	27	27	26	27	19	21	21	20	28.1	32.8	64.8	-1	-1	-1
1/17/2019	6:33:54 PM	4	717	22	22	28	21	27	27	27	27	19	21	21	20	28.1	32.8	64.8	-1	-1	-1
1/17/2019	6:33:54 PM	207	718	22	22	23	21	27	27	27	27	20	21	21	20	28.1	32.8	64.8	-1	-1	-1
1/17/2019	6:33:54 PM	410	719	21	22	22	22	27	27	27	27	20	21	22	20	28.1	32.8	64.8	-1	-1	-1
1/17/2019	6:33:54 PM	613	720	22	22	22	22	26	27	26	28	19	21	21	20	28.1	32.8	64.8	-1	-1	-1
1/17/2019	6:33:54 PM	801	721	21	22	22	22	27	27	27	27	20	21	21	20	28.1	32.8	64.8	-1	-1	-1
1/17/2019	6:33:55 PM	4	722	21	22	21	22	26	27	27	28	20	21	21	20	28.1	32.8	64.8	-1	-1	-1
1/17/2019	6:33:55 PM	207	723	22	21	22	21	27	27	27	27	19	21	21	20	28.1	32.8	64.8	-1	-1	-1
1/17/2019	6:33:55 PM	410	724	21	22	22	22	27	27	27	27	20	20	22	20	28.1	32.8	64.8	-1	-1	-1
1/17/2019	6:33:55 PM	613	725	21	22	21	22	27	27	26	27	20	21	21	20	28.1	32.8	64.8	-1	-1	-1
1/17/2019	6:33:55 PM	801	726	22	22	22	22	27	27	27	27	20	21	21	20	28.1	32.8	64.8	-1	-1	-1
1/17/2019	6:33:56 PM	4	727	21	22	22	22	27	27	27	27	20	20	22	20	28.1	32.8	64.8	-1	-1	-1
1/17/2019	6:33:56 PM	207	728	22	22	21	22	26	27	46	28	20	21	21	20	28.1	32.8	64.8	-1	-1	-1
1/17/2019	6:33:56 PM	410	729	22	21	22	21	27	27	54	27	20	21	21	20	28.0	32.8	86.9	-1	-1	-1
1/17/2019	6:33:56 PM	613	730	22	22	22	21	27	26	36	27	20	20	21	20	28.0	32.8	86.9	-1	-1	-1
1/17/2019	6:33:56 PM	801	731	22	22	22	22	27	27	50	27	20	21	21	20	28.0	32.8	86.9	-1	-1	-1
1/17/2019	6:33:57 PM	4	732	22	21	22	21	27	27	55	27	20	21	21	20	28.0	32.8	86.9	-1	-1	-1
1/17/2019	6:33:57 PM	207	733	21	22	22	22	27	27	59	27	20	21	22	20	28.0	32.8	86.9	-1	-1	-1
1/17/2019	6:33:57 PM	410	734	21	22	22	22	26	27	58	28	20	21	21	20	28.0	32.8	86.9	-1	-1	-1
1/17/2019	6:33:57 PM	613	735	22	22	22	21	26	27	50	27	19	21	21	20	28.0	32.8	86.9	-1	-1	-1
1/17/2019	6:33:57 PM	801	736	21	22	22	22	27	27	37	27	20	21	21	20	28.0	32.8	86.9	-1	-1	-1
1/17/2019	6:33:58 PM	4	737	21	22	21	21	26	27	36	27	20	20	21	20	28.0	32.8	86.9	-1	-1	-1
1/17/2019	6:33:58 PM	207	738	22	22	22	21	27	27	50	27	20	21	21	20	28.0	32.8	86.9	-1	-1	-1
1/17/2019	6:33:58 PM	410	739	21	22	22	22	27	27	60	27	20	20	23	19	28.0	32.8	86.9	-1	-1	-1
1/17/2019	6:33:58 PM	613	740	21	22	21	22	26	27	64	27	20	21	22	20	28.0	32.8	86.9	-1	-1	-1
1/17/2019	6:33:58 PM	801	741	22	22	21	22	26	26	65	27	20	21	21	20	28.0	32.8	86.9	-1	-1	-1
1/17/2019	6:33:59 PM	4	742	22	22	21	21	26	27	66	27	20	21	21	20	28.0	32.8	86.9	-1	-1	-1
1/17/2019	6:33:59 PM	207	743	22	22	22	21	27	27	66	27	20	21	21	21	28.0	32.8	86.9	-1	-1	-1
1/17/2019	6:33:59 PM	410	744	22	22	22	22	27	27	62	27	20	20	22	20	28.0	32.8	86.9	-1	-1	-1
1/17/2019	6:33:59 PM	613	745	21	22	21	22	26	27	58	27	20	21	21	20	28.0	32.8	86.9	-1	-1	-1
1/17/2019	6:33:59 PM	801	746	22	22	23	22	28	27	39	27	20	21	21	20	28.0	32.8	86.9	-1	-1	-1
1/17/2019	6:34:00 PM	4	747	22	22	22	22	27	27	29	27	20	21	22	20	28.0	32.8	86.9	-1	-1	-1
1/17/2019	6:34:00 PM	207	748	21	22	21	22	26	27	27	28	20	21	22	20	28.0	32.8	86.9	-1	-1	-1
1/17/2019	6:34:00 PM	410	749	22	22	22	21	27	27	27	27	19	21	21	20	28.0	32.8	86.9	-1	-1	-1
1/17/2019	6:34:00 PM	613	750	22	21	22	21	27	27	27	27	20	21	21	20	28.0	32.8	86.9	-1	-1	-1
1/17/2019	6:34:00 PM	801	751	21	22	22	22	27	27	27	27	20	21	22	20	28.0	32.8	86.9	-1	-1	-1
1/17/2019	6:34:01 PM	4	752	22	22	21	22	26	27	26	27	20	21	21	20	28.0	32.8	86.9	-1	-1	-1
1/17/2019	6:34:01 PM	207	753	22	22	22	21	27	27	27	27	20	21	21	21	28.0	32.8	86.9	-1	-1	-1
1/17/2019	6:34:01 PM	410	754	22	22	22	22	27	27	27	27	20	20	21	20	28.0	32.8	86.9	-1	-1	-1
1/17/2019	6:34:01 PM	613	755	21	22	21	22	26	27	27	27	20	21	21	20	28.0	32.8	86.9	-1	-1	-1
1/17/2019	6:34:01 PM	801	756	22	22	22	21	27	27	27	27	19	21	21	20	28.0	32.8	86.9	-1	-1	-1
1/17/2019	6:34:02 PM	4	757	22	22	22	22	27	27	27	27	20	21	21	20	28.0	32.8	86.9	-1	-1	-1
1/17/2019	6:34:02 PM	207	758	21	22	21	22	27	27	27	27	20	21	22	20	28.0	32.8	86.9	-1	-1	-1
1/17/2019	6:34:02 PM	410	759	22	22	21	22	27	27	26	27	19	21	21	20	28.0	32.8	86.9	-1	-1	-1
1/17/2019	6:34:02 PM	613	760	22	22	21	21	27	27	26	27	19	21	21	20	28.0	32.8	86.9	-1	-1	-1
1/17/2019	6:34:02 PM	801	761	21	22	21	22	27	27	27	27	20	21	21	20	28.0	32.8	86.9	-1	-1	-1
1/17/2019	6:34:03 PM	19	762	22	22	21	22	27	27	27	27	20	20	22	20	28.0	32.8	86.9	-1	-1	-1
1/17/2019	6:34:03 PM	207	763	22	22	22	22	27	27	27	27	19	21	21	20	28.0	32.8	86.9	-1	-1	-1
1/17/2019	6:34:03 PM	410	764	22	22	22	21	27	27	27	27	20	21	21	20	28.0	32.8	86.9	-1	-1	-1
1/17/2019	6:34:03 PM	613	765	22	22	22	21	27	27	27	27	20	21	21	20	28.0	32.8	86.9	-1	-1	-1
1/17/2019	6:34:03 PM	801	766	21	22	21	22	26	27	26	27	19	21	21	20	28.0	32.8	86.9	-1	-1	-1
1/17/2019	6:34:04 PM	4	767	22	22	21	22	26	27	26	27	19	21	21	20	28.0	32.8	86.9	-1	-1	-1
1/17/2019	6:34:04 PM	207	768	22	22	22	21	27	27	27	27	20	21	21	20	28.0	32.8	86.9	-1	-1	-1
1/17/2019	6:34:04 PM	410	769	22	22	22	21	27	27	27	27	20	20	21	20	28.0	32.8	86.9	-1	-1	-1
1/17/2019	6:34:04 PM	613	770	21	22	21	22	26	27	26	27	20	21	21	20	28.0	32.8	86.9	-1	-1	-1
1/17/2019	6:34:04 PM	801	771	22	22	22	21	27	27	27	27	20	20	21	20	28.1	32.7	45.6	-1	-1	-1
1/17/2019	6:34:05 PM	4	772	22	22	21	22	27	27	27	27	20	21	22	20	28.1	32.7	45.6	-1	-1	-1
1/17/2019	6:34:05 PM	207	773	22	22	22	22	26	27	27	27	19	21	21	20	28.1	32.7	45.6	-1	-1	-1
1/17/2019	6:34:05 PM	410	774	22	22	22	21	26	26	26	27	20	21	21	20	28.1	32.7	45.6	-1	-1	-1
1/17/2019	6:34:05 PM	613	775	21	22	22	21	27	27	27	27	21	20	22	20	28.1	32.7	45.6	-1	-1	-1
1/17/2019	6:34:05 PM	801	776	22	22	22	21	27	27	26	27	19	21	21	20	28.1	32.7	45.6	-1	-1	-1
1/17/2019	6:34:06 PM	4	777	22	22	22	22	28	27	27	27	20	21	21	20	28.1	32.7	45.6	-1	-1	-1
1/17/2019	6:34:06 PM	207	778	21	22	21	22	27	27	27	27	20	21	22	20	28.1	32.7	45.6	-1	-1	-1
1/17/2019	6:34:06 PM	410	779	21	22	21	22	27	27	27	27	19	21	21	20	28.1	32.7	45.6	-1	-1	-1
1/17/2019	6:34:06 PM	613	780	22	21	22	21	27	27	27	27	20	21	21	20	28.1	32.7	45.6	-1	-1	-1
1/17/2019	6:34:06 PM	801	781	21	22	22	22	26	27	27	27	20	21	21	20	28.1	32.7	45.6	-1	-1	-1
1/17/2019	6:34:07 PM	4	782	22	22	22	22	26	27	27	28	19	21	21	20	28.1	32.7	45.6	-1	-1	-1
1/17/2019	6:34:07 PM	207	783	22	22	22	21	27	27	27	28	20	21	21	20	28.1	32.7	45.6	-1	-1	-1
1/17/2019	6:34:07 PM	410	784	22	22	22	21	27	27	27	27	20	20	21	20	28.1	32.7	45.6	-1	-1	-1
1/17/2019	6:34:07 PM	613	785	21	22	21	22	26	27	27	27	20	21	21	20	28.1	32.7	45.6	-1	-1	-1
1/17/2019	6:34:07 PM	801	786	22	22	22	21	27	27	27	27	20	21	21	20	28.1	32.7	45.6	-1	-1	-1
1/17/2019	6:34:08 PM	4	787	21	22	22	22	27	27	27	27	20	20	21	20	28.1	32.7	45.6	-1	-1	-1
1/17/2019	6:34:08 PM	207	788	21	22	22	22	27	27	27	28	20	21	21	20	28.1	32.7	45.6	-1	-1	-1
1/17/2019	6:34:08 PM	410	789	22	22	21	21	27	27	26	27	19	21	21	20	28.1	32.7	45.6	-1	-1	-1
1/17/2019	6:34:08 PM	613	790	22	22	22	21	27	27	27	27	19	21	21	20	28.1	32.7	45.6	-1	-1	-1
1/17/2019	6:34:08 PM	801	791	21	22	21	22	27	27	27	27	19	21	21	20	28.1	32.7	45.6	-1	-1	-1
1/17/2019	6:34:09 PM	4	792	22	22	22	22	26	27	26	28	19	21	21	20	28.1	32.7	45.6	-1	-1	-1
1/17/2019	6:34:09 PM	207	793	22	22	22	22	27	27	27	27	20	21	21	20	28.1	32.7	45.6	-1	-1	-1
1/17/2019	6:34:09 PM	410	794	22	22	22	21	27	26	27	27	20	20	21	20	28.1	32.7	45.6	-1	-1	-1
1/17/2019	6:34:09 PM	613	795	21	22	21	22	27	26	27	27	20	20	21	19	28.1	32.7	45.6	-1	-1	-1
1/17/2019	6:34:09 PM	801	796	21	22	21	21	26	27	26	27	19	21	21	20	28.1	32.7	45.6	-1	-1	-1
1/17/2019	6:34:10 PM	4	797	22	22	22	21	27	27	27	27	20	21	21	20	28.1	32.7	45.6	-1	-1	-1
1/17/2019	6:34:10 PM	207	798	22	22	22	22	27	27	27	27	20	20	22	20	28.1	32.7	45.6	-1	-1	-1
1/17/2019	6:34:10 PM	410	799	21	22	21	21	27	27	27	27	20	20	22	20	28.1	32.7	45.6	-1	-1	-1
1/17/2019	6:34:10 PM	613	800	21	22	21	22	26	27	27	27	20	21	21	19	28.1	32.7	45.6	-1	-1	-1
1/17/2019	6:34:10 PM	801	801	22	21	22	22	27	27	26	27	20	21	20	20	28.1	32.7	45.6	-1	-1	-1
1/17/2019	6:34:11 PM	4	802	22	22	22	21	27	27	27	27	21	21	22	20	28.1	32.7	45.6	-1	-1	-1
1/17/2019	6:34:11 PM	207	803	22	22	21	22	27	27	27	28	20	21	22	20	28.1	32.7	45.6	-1	-1	-1
1/17/2019	6:34:11 PM	410	804	21	22	22	22	26	27	27	28	20	21	21	20	28.1	32.7	45.6	-1	-1	-1
1/17/2019	6:34:11 PM	613	805	22	21	22	21	27	27	27	27	20	21	21	20	28.1	32.7	45.6	-1	-1	-1
1/17/2019	6:34:11 PM	801	806	21	22	22	22	27	27	27	27	20	21	21	20	28.1	32.7	45.6	-1	-1	-1
1/17/2019	6:34:12 PM	4	807	21	22	22	22	26	27	26	27	20	21	21	20	28.1	32.7	45.6	-1	-1	-1
1/17/2019	6:34:12 PM	207	808	21	22	22	22	27	27	27	28	20	21	21	20	28.1	32.7	45.6	-1	-1	-1
1/17/2019	6:34:12 PM	410	809	22	21	22	21	27	26	26	27	20	21	21	20	28.1	32.7	45.6	-1	-1	-1
1/17/2019	6:34:12 PM	613	810	21	22	21	22	27	27	27	27	20	20	22	20	28.1	32.7	45.6	-1	-1	-1
1/17/2019	6:34:12 PM	801	811	22	22	21	22	27	27	26	27	19	21	21	20	28.1	32.7	45.6	-1	-1	-1
1/17/2019	6:34:13 PM	4	812	22	22	22	21	27	27	27	27	20	21	21	20	28.1	32.7	45.6	-1	-1	-1
1/17/2019	6:34:13 PM	207	813	22	22	22	21	27	27	27	27	20	21	21	20	28.1	32.7	86.9	-1	-1	-1
1/17/2019	6:34:13 PM	410	814	21	22	21	21	27	27	27	27	20	20	22	20	28.1	32.7	86.9	-1	-1	-1
1/17/2019	6:34:13 PM	613	815	21	22	21	22	26	27	26	27	19	21	21	20	28.1	32.7	86.9	-1	-1	-1
1/17/2019	6:34:13 PM	801	816	22	22	22	21	27	27	27	27	20	21	21	20	28.1	32.7	86.9	-1	-1	-1
1/17/2019	6:34:14 PM	4	817	22	22	22	21	27	27	27	27	20	21	21	20	28.1	32.7	86.9	-1	-1	-1
1/17/2019	6:34:14 PM	207	818	21	22	22	22	27	27	27	27	20	21	22	20	28.1	32.7	86.9	-1	-1	-1
1/17/2019	6:34:14 PM	410	819	21	22	21	22	26	27	26	28	20	21	21	20	28.1	32.7	86.9	-1	-1	-1
1/17/2019	6:34:14 PM	613	820	22	22	22	21	27	27	27	27	19	21	21	20	28.1	32.7	86.9	-1	-1	-1
1/17/2019	6:34:14 PM	801	821	22	22	22	22	27	27	27	27	20	20	21	20	28.1	32.7	86.9	-1	-1	-1
1/17/2019	6:34:15 PM	4	822	21	22	21	22	26	27	27	27	20	20	22	20	28.1	32.7	86.9	-1	-1	-1
1/17/2019	6:34:15 PM	207	823	22	22	22	22	26	27	26	27	20	21	21	20	28.1	32.7	86.9	-1	-1	-1
1/17/2019	6:34:15 PM	410	824	22	22	22	22	26	27	26	27	19	21	20	20	28.1	32.7	86.9	-1	-1	-1
1/17/2019	6:34:15 PM	613	825	22	22	22	21	27	27	27	27	19	21	20	20	28.1	32.7	86.9	-1	-1	-1
1/17/2019	6:34:15 PM	801	826	22	22	22	22	27	27	27	27	20	20	22	20	28.1	32.7	86.9	-1	-1	-1
1/17/2019	6:34:16 PM	4	827	21	22	21	22	26	27	27	28	20	20	21	20	28.1	32.7	86.9	-1	-1	-1
1/17/2019	6:34:16 PM	207	828	22	22	21	22	26	27	26	28	19	21	21	21	28.1	32.7	86.9	-1	-1	-1
1/17/2019	6:34:16 PM	410	829	22	22	21	21	26	27	26	27	19	21	20	20	28.1	32.7	86.9	-1	-1	-1
1/17/2019	6:34:16 PM	613	830	22	22	22	21	27	27	27	27	19	21	20	20	28.1	32.7	86.9	-1	-1	-1
1/17/2019	6:34:16 PM	801	831	22	22	22	21	27	27	27	27	20	20	21	20	28.1	32.7	86.9	-1	-1	-1
1/17/2019	6:34:17 PM	4	832	21	22	22	22	26	27	27	27	20	20	22	20	28.1	32.7	86.9	-1	-1	-1
1/17/2019	6:34:17 PM	207	833	21	22	21	22	26	27	26	28	20	21	21	20	28.1	32.7	86.9	-1	-1	-1
1/17/2019	6:34:17 PM	410	834	22	22	22	21	27	27	27	27	20	21	22	21	28.1	32.7	86.9	-1	-1	-1
1/17/2019	6:34:17 PM	613	835	21	22	21	22	26	27	27	27	20	21	22	20	28.1	32.7	86.9	-1	-1	-1
1/17/2019	6:34:17 PM	801	836	22	22	22	21	27	27	27	27	20	21	21	20	28.1	32.7	86.9	-1	-1	-1
1/17/2019	6:34:18 PM	4	837	21	22	21	22	27	27	27	27	20	20	22	20	28.1	32.7	86.9	-1	-1	-1
1/17/2019	6:34:18 PM	213	838	21	22	21	22	26	27	26	28	19	21	21	20	28.1	32.7	86.9	-1	-1	-1
1/17/2019	6:34:18 PM	416	839	22	22	22	21	27	27	27	27	20	21	21	20	28.1	32.7	86.9	-1	-1	-1
1/17/2019	6:34:18 PM	603	840	22	22	21	22	27	27	27	28	20	21	22	20	28.1	32.7	86.9	-1	-1	-1
1/17/2019	6:34:18 PM	806	841	22	22	21	21	27	27	27	27	20	21	21	20	28.1	32.7	86.9	-1	-1	-1
1/17/2019	6:34:19 PM	9	842	21	22	22	21	27	27	27	27	20	20	21	20	28.1	32.7	86.9	-1	-1	-1
1/17/2019	6:34:19 PM	213	843	21	22	21	22	26	27	26	28	19	21	21	20	28.1	32.7	86.9	-1	-1	-1
1/17/2019	6:34:19 PM	416	844	22	21	22	21	27	27	26	27	19	21	21	20	28.1	32.7	86.9	-1	-1	-1
1/17/2019	6:34:19 PM	603	845	21	22	21	22	27	27	27	28	20	21	22	20	28.1	32.7	86.9	-1	-1	-1
1/17/2019	6:34:19 PM	806	846	22	22	22	22	26	27	26	28	19	21	21	20	28.1	32.7	86.9	-1	-1	-1
1/17/2019	6:34:20 PM	9	847	22	21	22	21	27	27	27	27	20	21	21	20	28.1	32.7	86.9	-1	-1	-1
1/17/2019	6:34:20 PM	213	848	21	22	22	22	27	27	27	27	20	20	21	20	28.1	32.7	86.9	-1	-1	-1
1/17/2019	6:34:20 PM	416	849	21	22	21	21	26	27	26	27	20	21	21	20	28.1	32.7	86.9	-1	-1	-1
1/17/2019	6:34:20 PM	603	850	22	22	22	22	27	27	27	27	20	21	22	20	28.1	32.7	86.9	-1	-1	-1
1/17/2019	6:34:20 PM	806	851	21	22	21	22	26	27	27	27	20	21	21	20	28.1	32.7	86.9	-1	-1	-1
1/17/2019	6:34:21 PM	9	852	22	21	21	21	26	27	26	27	19	21	21	20	28.1	32.7	86.9	-1	-1	-1
1/17/2019	6:34:21 PM	202	853	22	22	22	22	27	27	27	27	20	21	22	20	28.1	32.7	86.9	-1	-1	-1
1/17/2019	6:34:21 PM	405	854	22	22	21	22	26	27	26	27	19	21	21	20	28.1	32.7	86.9	-1	-1	-1
1/17/2019	6:34:21 PM	608	855	22	22	22	21	27	27	27	28	19	21	21	20	28.1	32.7	84.9	-1	-1	-1
1/17/2019	6:34:21 PM	811	856	22	22	22	21	27	27	27	27	20	20	21	20	28.1	32.7	84.9	-1	-1	-1
1/17/2019	6:34:22 PM	14	857	21	22	21	22	27	27	26	27	20	21	21	20	28.1	32.7	84.9	-1	-1	-1
1/17/2019	6:34:22 PM	202	858	22	22	22	21	27	27	27	27	20	21	21	20	28.1	32.7	84.9	-1	-1	-1
1/17/2019	6:34:22 PM	405	859	22	22	21	21	27	27	27	27	20	20	21	20	28.1	32.7	84.9	-1	-1	-1
1/17/2019	6:34:22 PM	608	860	21	22	21	22	27	27	27	27	20	21	21	20	28.1	32.7	84.9	-1	-1	-1
1/17/2019	6:34:22 PM	811	861	21	22	22	22	26	27	26	27	19	21	21	20	28.1	32.7	84.9	-1	-1	-1
1/17/2019	6:34:23 PM	14	862	22	22	22	21	27	26	27	27	20	20	21	20	28.1	32.7	84.9	-1	-1	-1
1/17/2019	6:34:23 PM	202	863	21	22	21	22	27	27	27	27	20	21	22	20	28.1	32.7	84.9	-1	-1	-1
1/17/2019	6:34:23 PM	405	864	22	22	22	22	27	27	26	27	19	21	21	20	28.1	32.7	84.9	-1	-1	-1
1/17/2019	6:34:23 PM	608	865	22	22	22	21	27	27	27	27	20	21	21	20	28.1	32.7	84.9	-1	-1	-1
1/17/2019	6:34:23 PM	811	866	21	22	21	22	26	27	27	27	20	20	21	20	28.1	32.7	84.9	-1	-1	-1
1/17/2019	6:34:24 PM	14	867	22	22	22	22	27	26	27	27	19	21	21	20	28.1	32.7	84.9	-1	-1	-1
1/17/2019	6:34:24 PM	202	868	21	22	22	22	27	27	27	27	20	21	22	20	28.1	32.7	84.9	-1	-1	-1
1/17/2019	6:34:24 PM	405	869	22	22	22	22	26	27	26	28	19	21	21	20	28.1	32.7	84.9	-1	-1	-1
1/17/2019	6:34:24 PM	608	870	22	21	22	21	27	26	27	27	20	21	21	20	28.1	32.7	84.9	-1	-1	-1
1/17/2019	6:34:24 PM	811	871	21	22	21	21	27	27	27	27	20	20	21	20	28.1	32.7	84.9	-1	-1	-1
1/17/2019	6:34:25 PM	14	872	21	22	21	21	26	27	27	27	20	21	21	20	28.1	32.7	84.9	-1	-1	-1
1/17/2019	6:34:25 PM	202	873	22	22	22	22	27	27	27	27	20	21	21	20	28.1	32.7	84.9	-1	-1	-1
1/17/2019	6:34:25 PM	405	874	21	22	21	22	27	27	27	27	20	21	21	20	28.1	32.7	84.9	-1	-1	-1
1/17/2019	6:34:25 PM	608	875	21	22	21	22	26	27	26	28	20	21	21	20	28.1	32.7	84.9	-1	-1	-1
1/17/2019	6:34:25 PM	811	876	22	22	22	21	27	27	27	27	20	21	21	20	28.1	32.7	84.9	-1	-1	-1
1/17/2019	6:34:26 PM	14	877	21	22	22	21	27	27	27	27	20	21	21	20	28.1	32.7	84.9	-1	-1	-1
1/17/2019	6:34:26 PM	202	878	22	22	22	22	27	27	26	28	20	21	21	20	28.1	32.7	84.9	-1	-1	-1
1/17/2019	6:34:26 PM	405	879	22	21	22	21	27	27	27	27	19	21	21	20	28.1	32.7	84.9	-1	-1	-1
1/17/2019	6:34:26 PM	608	880	22	22	22	21	27	27	27	27	20	21	21	20	28.1	32.7	84.9	-1	-1	-1
1/17/2019	6:34:26 PM	811	881	21	22	21	22	27	27	27	27	20	20	21	20	28.1	32.7	84.9	-1	-1	-1
1/17/2019	6:34:27 PM	14	882	21	22	22	22	26	27	26	27	20	21	21	20	28.1	32.7	84.9	-1	-1	-1
1/17/2019	6:34:27 PM	202	883	22	22	22	22	27	27	27	27	20	21	22	20	28.1	32.7	84.9	-1	-1	-1
1/17/2019	6:34:27 PM	405	884	21	22	21	22	26	27	27	27	20	21	21	20	28.1	32.7	84.9	-1	-1	-1
1/17/2019	6:34:27 PM	608	885	22	22	21	22	26	27	26	28	19	21	21	20	28.1	32.7	84.9	-1	-1	-1
1/17/2019	6:34:27 PM	811	886	22	21	22	21	27	27	27	27	19	21	21	20	28.1	32.7	84.9	-1	-1	-1
1/17/2019	6:34:28 PM	14	887	21	22	22	21	27	27	27	27	20	21	21	20	28.1	32.7	84.9	-1	-1	-1
1/17/2019	6:34:28 PM	202	888	21	22	21	22	27	27	27	28	20	21	22	20	28.1	32.7	84.9	-1	-1	-1
1/17/2019	6:34:28 PM	405	889	22	21	22	21	27	27	27	27	19	21	21	20	28.1	32.7	84.9	-1	-1	-1
1/17/2019	6:34:28 PM	608	890	22	21	22	21	27	27	27	27	20	21	21	20	28.1	32.7	84.9	-1	-1	-1
1/17/2019	6:34:28 PM	811	891	21	22	21	22	27	27	27	27	20	20	21	20	28.1	32.7	84.9	-1	-1	-1
1/17/2019	6:34:29 PM	14	892	21	22	21	22	27	27	27	27	20	21	21	20	28.1	32.7	84.9	-1	-1	-1
1/17/2019	6:34:29 PM	202	893	22	22	22	21	27	27	27	27	20	21	21	20	28.1	32.7	84.9	-1	-1	-1
1/17/2019	6:34:29 PM	405	894	22	22	22	21	27	26	27	27	20	20	21	20	28.1	32.7	84.9	-1	-1	-1
1/17/2019	6:34:29 PM	608	895	21	22	21	22	27	27	27	27	20	21	22	20	28.1	32.7	84.9	-1	-1	-1
1/17/2019	6:34:29 PM	811	896	21	22	21	22	26	27	26	27	20	21	21	20	28.1	32.7	84.9	-1	-1	-1
1/17/2019	6:34:30 PM	14	897	22	22	22	22	27	27	27	28	19	21	21	20	28.1	32.7	78.1	-1	-1	-1
1/17/2019	6:34:30 PM	202	898	21	22	22	22	27	27	27	28	20	21	22	20	28.1	32.7	78.1	-1	-1	-1
1/17/2019	6:34:30 PM	405	899	22	22	22	21	27	27	26	28	19	21	21	20	28.1	32.7	78.1	-1	-1	-1
1/17/2019	6:34:30 PM	608	900	22	21	22	21	27	26	27	27	20	21	21	20	28.1	32.7	78.1	-1	-1	-1
1/17/2019	6:34:30 PM	811	901	21	22	21	21	27	27	27	27	20	20	21	20	28.1	32.7	78.1	-1	-1	-1
1/17/2019	6:34:31 PM	14	902	21	22	21	22	26	27	26	27	20	21	21	20	28.1	32.7	78.1	-1	-1	-1
1/17/2019	6:34:31 PM	202	903	22	22	22	22	27	27	27	27	20	21	21	20	28.1	32.7	78.1	-1	-1	-1
1/17/2019	6:34:31 PM	405	904	21	22	21	22	27	27	27	27	20	21	21	20	28.1	32.7	78.1	-1	-1	-1
1/17/2019	6:34:31 PM	608	905	21	22	22	22	27	27	27	27	19	21	21	20	28.1	32.7	78.1	-1	-1	-1
1/17/2019	6:34:31 PM	811	906	22	21	22	21	27	27	27	27	20	20	21	20	28.1	32.7	78.1	-1	-1	-1
1/17/2019	6:34:32 PM	14	907	21	22	22	22	27	27	26	27	20	21	21	20	28.1	32.7	78.1	-1	-1	-1
1/17/2019	6:34:32 PM	202	908	22	22	22	22	27	27	27	27	20	21	21	20	28.1	32.7	78.1	-1	-1	-1
1/17/2019	6:34:32 PM	405	909	22	22	22	22	27	27	27	27	20	20	21	20	28.1	32.7	78.1	-1	-1	-1
1/17/2019	6:34:32 PM	608	910	21	22	21	22	27	27	27	27	20	20	22	20	28.1	32.7	78.1	-1	-1	-1
1/17/2019	6:34:32 PM	811	911	21	22	21	22	26	27	26	27	19	21	21	20	28.1	32.7	78.1	-1	-1	-1
1/17/2019	6:34:33 PM	14	912	22	22	22	22	27	27	27	27	19	21	21	20	28.1	32.7	78.1	-1	-1	-1
1/17/2019	6:34:33 PM	202	913	22	22	22	22	27	27	27	27	20	21	22	20	28.1	32.7	78.1	-1	-1	-1
1/17/2019	6:34:33 PM	405	914	22	22	21	22	26	27	26	28	19	21	21	20	28.1	32.7	78.1	-1	-1	-1
1/17/2019	6:34:33 PM	608	915	22	22	22	21	27	27	27	28	19	21	21	20	28.1	32.7	78.1	-1	-1	-1
1/17/2019	6:34:33 PM	811	916	21	22	22	21	27	26	27	27	20	20	21	20	28.1	32.7	78.1	-1	-1	-1
1/17/2019	6:34:34 PM	14	917	21	22	21	22	27	27	27	28	20	21	21	20	28.1	32.7	78.1	-1	-1	-1
1/17/2019	6:34:34 PM	202	918	22	22	22	22	27	27	27	28	20	21	21	20	28.1	32.7	78.1	-1	-1	-1
1/17/2019	6:34:34 PM	405	919	22	22	22	21	27	27	27	27	20	20	21	20	28.1	32.7	78.1	-1	-1	-1
1/17/2019	6:34:34 PM	608	920	21	22	21	22	27	27	27	27	20	20	22	20	28.1	32.7	78.1	-1	-1	-1
1/17/2019	6:34:34 PM	811	921	21	22	21	22	26	27	26	28	19	21	21	20	28.1	32.7	78.1	-1	-1	-1
1/17/2019	6:34:35 PM	14	922	22	22	22	22	27	27	27	28	20	21	21	20	28.1	32.7	78.1	-1	-1	-1
1/17/2019	6:34:35 PM	202	923	22	22	22	22	27	27	27	27	20	21	21	20	28.1	32.7	78.1	-1	-1	-1
1/17/2019	6:34:35 PM	405	924	21	22	21	22	26	27	26	28	20	21	21	20	28.1	32.7	78.1	-1	-1	-1
1/17/2019	6:34:35 PM	608	925	22	22	22	22	26	27	26	28	19	22	21	20	28.1	32.7	78.1	-1	-1	-1
1/17/2019	6:34:35 PM	811	926	22	21	22	21	27	27	27	27	20	21	21	20	28.1	32.7	78.1	-1	-1	-1
1/17/2019	6:34:36 PM	14	927	22	22	22	21	27	26	27	27	20	22	21	20	28.1	32.7	78.1	-1	-1	-1
1/17/2019	6:34:36 PM	202	928	21	22	21	22	27	27	27	28	20	21	22	20	28.1	32.7	78.1	-1	-1	-1
1/17/2019	6:34:36 PM	405	929	22	22	22	21	26	27	26	28	19	21	21	20	28.1	32.7	78.1	-1	-1	-1
1/17/2019	6:34:36 PM	608	930	22	22	22	21	27	27	27	27	19	21	21	20	28.1	32.7	78.1	-1	-1	-1
1/17/2019	6:34:36 PM	811	931	21	22	21	21	27	27	27	27	20	21	21	20	28.1	32.7	78.1	-1	-1	-1
1/17/2019	6:34:37 PM	14	932	21	22	21	22	26	27	27	28	20	21	21	20	28.1	32.7	78.1	-1	-1	-1
1/17/2019	6:34:37 PM	202	933	22	22	22	21	27	27	27	28	20	21	21	20	28.1	32.7	78.1	-1	-1	-1
1/17/2019	6:34:37 PM	405	934	21	22	22	22	27	27	27	27	20	21	21	20	28.1	32.7	78.1	-1	-1	-1
1/17/2019	6:34:37 PM	608	935	21	22	21	22	26	27	27	27	20	21	21	20	28.1	32.7	78.1	-1	-1	-1
1/17/2019	6:34:37 PM	811	936	21	22	21	22	26	27	26	28	19	21	21	20	28.1	32.7	78.1	-1	-1	-1
1/17/2019	6:34:38 PM	14	937	22	21	22	21	27	27	27	28	20	21	21	20	28.1	32.7	78.1	-1	-1	-1
1/17/2019	6:34:38 PM	202	938	21	22	21	22	27	27	27	28	20	21	22	20	28.1	32.7	78.1	-1	-1	-1
1/17/2019	6:34:38 PM	405	939	22	22	22	22	27	27	26	28	19	21	21	20	28.1	32.6	64.2	-1	-1	-1
1/17/2019	6:34:38 PM	608	940	22	21	22	21	27	27	27	28	19	21	21	20	28.1	32.6	64.2	-1	-1	-1
1/17/2019	6:34:38 PM	811	941	22	21	22	21	27	27	26	27	20	21	21	20	28.1	32.6	64.2	-1	-1	-1
1/17/2019	6:34:39 PM	14	942	22	22	22	22	27	27	27	27	20	21	22	20	28.1	32.6	64.2	-1	-1	-1
1/17/2019	6:34:39 PM	202	943	22	22	22	22	27	27	26	28	20	21	21	20	28.1	32.6	64.2	-1	-1	-1
1/17/2019	6:34:39 PM	405	944	22	22	22	21	26	27	27	27	19	21	21	20	28.1	32.6	64.2	-1	-1	-1
1/17/2019	6:34:39 PM	608	945	22	21	22	21	27	26	27	27	20	21	21	20	28.1	32.6	64.2	-1	-1	-1
1/17/2019	6:34:39 PM	811	946	21	22	22	21	27	26	27	27	20	20	21	20	28.1	32.6	64.2	-1	-1	-1
1/17/2019	6:34:40 PM	14	947	21	22	21	22	27	27	27	27	20	21	21	20	28.1	32.6	64.2	-1	-1	-1
1/17/2019	6:34:40 PM	202	948	22	22	22	22	27	27	27	28	20	21	21	20	28.1	32.6	64.2	-1	-1	-1
1/17/2019	6:34:40 PM	405	949	22	22	22	21	27	26	27	27	20	21	21	20	28.1	32.6	64.2	-1	-1	-1
1/17/2019	6:34:40 PM	608	950	21	22	22	22	27	27	27	27	20	21	21	20	28.1	32.6	64.2	-1	-1	-1
1/17/2019	6:34:40 PM	811	951	21	22	21	22	26	27	27	27	20	21	21	20	28.1	32.6	64.2	-1	-1	-1
1/17/2019	6:34:41 PM	14	952	22	22	21	22	26	27	27	28	20	21	21	20	28.1	32.6	64.2	-1	-1	-1
1/17/2019	6:34:41 PM	202	953	22	22	22	21	27	27	27	28	20	21	21	20	28.1	32.6	64.2	-1	-1	-1
1/17/2019	6:34:41 PM	405	954	21	22	22	22	27	27	27	27	20	21	21	20	28.1	32.6	64.2	-1	-1	-1
1/17/2019	6:34:41 PM	608	955	21	22	21	22	27	27	27	28	20	21	22	20	28.1	32.6	64.2	-1	-1	-1
1/17/2019	6:34:41 PM	811	956	21	22	21	22	26	27	26	27	19	21	21	20	28.1	32.6	64.2	-1	-1	-1
1/17/2019	6:34:42 PM	14	957	22	22	22	22	26	27	26	27	19	21	21	20	28.1	32.6	64.2	-1	-1	-1
1/17/2019	6:34:42 PM	202	958	22	22	22	22	27	27	27	27	20	21	21	20	28.1	32.6	64.2	-1	-1	-1
1/17/2019	6:34:42 PM	405	959	21	22	22	21	27	27	27	27	20	21	21	20	28.1	32.6	64.2	-1	-1	-1
1/17/2019	6:34:42 PM	608	960	21	22	22	21	27	27	27	27	20	21	21	20	28.1	32.6	64.2	-1	-1	-1
1/17/2019	6:34:42 PM	811	961	21	22	21	22	26	27	27	27	20	21	21	20	28.1	32.6	64.2	-1	-1	-1
1/17/2019	6:34:43 PM	14	962	22	21	22	22	27	27	27	28	20	21	21	20	28.1	32.6	64.2	-1	-1	-1
1/17/2019	6:34:43 PM	202	963	21	22	22	22	27	27	27	28	20	21	22	20	28.1	32.6	64.2	-1	-1	-1
1/17/2019	6:34:43 PM	405	964	21	22	22	22	26	27	27	28	19	21	21	20	28.1	32.6	64.2	-1	-1	-1
1/17/2019	6:34:43 PM	608	965	22	21	22	21	27	27	27	27	20	21	21	20	28.1	32.6	64.2	-1	-1	-1
1/17/2019	6:34:43 PM	811	966	21	22	21	22	26	27	27	27	20	20	21	20	28.1	32.6	64.2	-1	-1	-1
1/17/2019	6:34:44 PM	14	967	21	22	22	22	26	27	27	28	20	21	21	20	28.1	32.6	64.2	-1	-1	-1
1/17/2019	6:34:44 PM	202	968	22	22	22	22	27	40	27	27	20	21	21	20	28.1	32.6	64.2	-1	-1	-1
1/17/2019	6:34:44 PM	405	969	21	22	21	22	26	93	27	27	20	21	21	20	28.1	32.6	64.2	-1	-1	-1
1/17/2019	6:34:44 PM	608	970	22	22	22	21	27	110	27	28	19	21	21	20	28.1	32.6	64.2	-1	-1	-1
1/17/2019	6:34:44 PM	811	971	22	22	22	21	27	95	27	27	20	20	21	20	28.1	32.6	64.2	-1	-1	-1
1/17/2019	6:34:45 PM	14	972	21	22	22	22	27	78	27	27	20	21	21	20	28.1	32.6	64.2	-1	-1	-1
1/17/2019	6:34:45 PM	202	973	22	22	22	22	27	41	27	28	20	21	21	20	28.1	32.6	64.2	-1	-1	-1
1/17/2019	6:34:45 PM	405	974	22	22	22	21	27	29	26	27	19	21	21	20	28.1	32.6	64.2	-1	-1	-1
1/17/2019	6:34:45 PM	608	975	21	22	22	22	27	27	27	27	20	20	21	20	28.1	32.6	64.2	-1	-1	-1
1/17/2019	6:34:45 PM	811	976	21	22	21	22	26	27	26	27	20	21	21	20	28.1	32.6	64.2	-1	-1	-1
1/17/2019	6:34:46 PM	14	977	22	22	22	22	27	27	26	28	19	21	21	20	28.1	32.6	64.2	-1	-1	-1
1/17/2019	6:34:46 PM	202	978	22	22	22	21	27	27	27	27	20	21	21	20	28.1	32.6	64.2	-1	-1	-1
1/17/2019	6:34:46 PM	405	979	22	22	22	22	26	27	26	27	20	21	21	20	28.1	32.6	64.2	-1	-1	-1
1/17/2019	6:34:46 PM	608	980	22	22	22	22	27	27	27	28	20	21	21	20	28.1	32.6	64.2	-1	-1	-1
1/17/2019	6:34:46 PM	811	981	22	22	22	21	27	27	27	27	20	21	21	20	28.1	32.6	84.3	-1	-1	-1
1/17/2019	6:34:47 PM	14	982	22	22	22	22	27	27	28	27	20	21	22	20	28.1	32.6	84.3	-1	-1	-1
1/17/2019	6:34:47 PM	202	983	22	22	22	22	27	27	27	28	20	21	21	20	28.1	32.6	84.3	-1	-1	-1
1/17/2019	6:34:47 PM	405	984	21	21	22	22	26	27	26	27	19	21	21	20	28.1	32.6	84.3	-1	-1	-1
1/17/2019	6:34:47 PM	608	985	22	22	22	21	27	27	27	27	20	21	21	20	28.1	32.6	84.3	-1	-1	-1
1/17/2019	6:34:47 PM	811	986	21	22	22	21	27	27	27	27	20	20	21	20	28.1	32.6	84.3	-1	-1	-1
1/17/2019	6:34:48 PM	14	987	21	22	21	22	27	27	27	27	20	21	22	20	28.1	32.6	84.3	-1	-1	-1
1/17/2019	6:34:48 PM	202	988	22	22	22	22	27	27	27	28	20	21	21	20	28.1	32.6	84.3	-1	-1	-1
1/17/2019	6:34:48 PM	405	989	22	21	22	21	27	26	27	27	20	21	21	20	28.1	32.6	84.3	-1	-1	-1
1/17/2019	6:34:48 PM	608	990	21	22	22	22	27	27	27	27	20	21	21	20	28.1	32.6	84.3	-1	-1	-1
1/17/2019	6:34:48 PM	811	991	21	22	21	22	26	27	27	27	20	21	21	20	28.1	32.6	84.3	-1	-1	-1
1/17/2019	6:34:49 PM	14	992	21	22	21	22	26	27	26	28	20	21	21	20	28.1	32.6	84.3	-1	-1	-1
1/17/2019	6:34:49 PM	202	993	22	22	22	22	27	27	27	27	20	21	21	20	28.1	32.6	84.3	-1	-1	-1
1/17/2019	6:34:49 PM	405	994	21	22	22	22	27	27	27	27	20	21	21	20	28.1	32.6	84.3	-1	-1	-1
1/17/2019	6:34:49 PM	608	995	21	22	22	22	26	27	26	28	19	21	21	20	28.1	32.6	84.3	-1	-1	-1
1/17/2019	6:34:49 PM	811	996	22	21	22	21	27	26	27	27	20	21	21	20	28.1	32.6	84.3	-1	-1	-1
1/17/2019	6:34:50 PM	14	997	22	22	22	21	27	27	27	27	20	21	21	20	28.1	32.6	84.3	-1	-1	-1
1/17/2019	6:34:50 PM	202	998	21	22	22	22	27	27	26	28	20	21	21	20	28.1	32.6	84.3	-1	-1	-1
1/17/2019	6:34:50 PM	405	999	22	21	21	21	27	27	26	27	20	21	21	20	28.1	32.6	84.3	-1	-1	-1
1/17/2019	6:34:50 PM	608	1000	22	22	22	21	27	27	27	27	20	21	21	20	28.1	32.6	84.3	-1	-1	-1
1/17/2019	6:34:50 PM	811	1001	21	22	21	22	27	27	27	27	20	20	21	20	28.1	32.6	84.3	-1	-1	-1
1/17/2019	6:34:51 PM	14	1002	21	22	21	22	26	27	27	28	20	21	21	20	28.1	32.6	84.3	-1	-1	-1
1/17/2019	6:34:51 PM	202	1003	22	22	22	21	27	27	27	27	20	21	21	20	28.1	32.6	84.3	-1	-1	-1
1/17/2019	6:34:51 PM	405	1004	22	22	21	21	27	27	27	27	20	20	21	20	28.1	32.6	84.3	-1	-1	-1
1/17/2019	6:34:51 PM	608	1005	21	22	21	22	27	27	27	27	20	21	22	20	28.1	32.6	84.3	-1	-1	-1
1/17/2019	6:34:51 PM	811	1006	21	22	21	22	26	27	26	27	19	21	21	20	28.1	32.6	84.3	-1	-1	-1
1/17/2019	6:34:52 PM	14	1007	22	22	22	21	26	27	27	28	19	21	21	20	28.1	32.6	84.3	-1	-1	-1
1/17/2019	6:34:52 PM	202	1008	22	22	22	22	27	27	27	27	20	21	21	20	28.1	32.6	84.3	-1	-1	-1
1/17/2019	6:34:52 PM	405	1009	21	22	21	22	26	27	27	27	20	20	21	20	28.1	32.6	84.3	-1	-1	-1
1/17/2019	6:34:52 PM	608	1010	21	22	21	22	27	27	27	28	19	24	21	20	28.1	32.6	84.3	-1	-1	-1
1/17/2019	6:34:52 PM	811	1011	22	22	22	21	26	27	27	27	19	28	21	20	28.1	32.6	84.3	-1	-1	-1
1/17/2019	6:34:53 PM	14	1012	22	22	22	21	27	27	27	27	20	79	21	20	28.1	32.6	84.3	-1	-1	-1
1/17/2019	6:34:53 PM	202	1013	21	22	21	22	27	27	27	27	20	37	22	20	28.1	32.6	84.3	-1	-1	-1
1/17/2019	6:34:53 PM	405	1014	21	22	21	22	26	27	26	27	20	30	21	20	28.1	32.6	84.3	-1	-1	-1
1/17/2019	6:34:53 PM	608	1015	22	22	22	22	27	27	27	28	19	29	21	20	28.1	32.6	84.3	-1	-1	-1
1/17/2019	6:34:53 PM	811	1016	22	22	22	21	27	27	26	27	19	31	21	20	28.1	32.6	84.3	-1	-1	-1
1/17/2019	6:34:54 PM	14	1017	22	21	22	21	27	26	27	27	20	29	21	20	28.1	32.6	84.3	-1	-1	-1
1/17/2019	6:34:54 PM	202	1018	21	22	22	22	27	27	27	27	20	29	22	20	28.1	32.6	84.3	-1	-1	-1
1/17/2019	6:34:54 PM	405	1019	21	22	21	22	26	27	26	27	20	28	21	20	28.1	32.6	84.3	-1	-1	-1
1/17/2019	6:34:54 PM	608	1020	21	22	21	22	27	27	27	28	19	28	21	20	28.1	32.6	84.3	-1	-1	-1
1/17/2019	6:34:54 PM	811	1021	22	22	22	21	27	27	26	27	19	30	21	20	28.1	32.6	84.3	-1	-1	-1
1/17/2019	6:34:55 PM	14	1022	22	21	22	21	27	27	26	27	20	124	21	20	28.1	32.6	84.3	-1	-1	-1
1/17/2019	6:34:55 PM	202	1023	22	22	22	22	27	27	27	27	20	147	21	20	28.1	32.6	56.2	-1	-1	-1
1/17/2019	6:34:55 PM	405	1024	21	22	22	21	27	27	27	27	20	141	21	20	28.1	32.6	56.2	-1	-1	-1
1/17/2019	6:34:55 PM	608	1025	21	22	21	22	26	27	27	27	20	83	21	20	28.1	32.6	56.2	-1	-1	-1
1/17/2019	6:34:55 PM	811	1026	22	22	22	22	27	27	26	27	19	71	21	20	28.1	32.6	56.2	-1	-1	-1
1/17/2019	6:34:56 PM	14	1027	22	22	22	21	27	27	27	27	20	60	21	20	28.1	32.6	56.2	-1	-1	-1
1/17/2019	6:34:56 PM	202	1028	22	22	21	22	26	27	26	28	20	66	21	20	28.1	32.6	56.2	-1	-1	-1
1/17/2019	6:34:56 PM	405	1029	22	22	21	21	26	27	26	27	19	58	21	20	28.1	32.6	56.2	-1	-1	-1
1/17/2019	6:34:56 PM	608	1030	22	22	22	21	27	27	27	27	20	50	21	20	28.1	32.6	56.2	-1	-1	-1
1/17/2019	6:34:56 PM	811	1031	22	22	22	21	27	27	27	27	20	56	21	20	28.1	32.6	56.2	-1	-1	-1
1/17/2019	6:34:57 PM	14	1032	21	22	21	22	27	27	27	27	20	74	22	20	28.1	32.6	56.2	-1	-1	-1
1/17/2019	6:34:57 PM	202	1033	22	22	22	21	27	27	27	27	20	75	21	20	28.1	32.6	56.2	-1	-1	-1
1/17/2019	6:34:57 PM	405	1034	22	22	21	21	27	27	27	27	20	70	21	20	28.1	32.6	56.2	-1	-1	-1
1/17/2019	6:34:57 PM	608	1035	21	22	21	22	26	27	27	27	20	60	21	20	28.1	32.6	56.2	-1	-1	-1
1/17/2019	6:34:57 PM	811	1036	21	22	21	22	26	27	27	27	20	63	22	20	28.1	32.6	56.2	-1	-1	-1
1/17/2019	6:34:58 PM	14	1037	22	22	21	22	27	27	26	28	19	60	21	20	28.1	32.6	56.2	-1	-1	-1
1/17/2019	6:34:58 PM	202	1038	22	22	22	22	27	27	27	27	20	33	21	20	28.1	32.6	56.2	-1	-1	-1
1/17/2019	6:34:58 PM	405	1039	21	22	22	22	27	26	27	27	20	23	21	20	28.1	32.6	56.2	-1	-1	-1
1/17/2019	6:34:58 PM	608	1040	21	22	21	22	27	27	27	27	20	21	21	20	28.1	32.6	56.2	-1	-1	-1
1/17/2019	6:34:58 PM	811	1041	21	22	21	22	26	27	27	27	20	21	21	20	28.1	32.6	56.2	-1	-1	-1
1/17/2019	6:34:59 PM	14	1042	22	22	22	22	26	27	27	28	19	21	21	20	28.1	32.6	56.2	-1	-1	-1
1/17/2019	6:34:59 PM	202	1043	22	22	22	22	27	27	27	27	20	21	21	20	28.1	32.6	56.2	-1	-1	-1
1/17/2019	6:34:59 PM	405	1044	21	22	21	21	27	27	27	27	20	21	21	20	28.1	32.6	56.2	-1	-1	-1
1/17/2019	6:34:59 PM	608	1045	21	22	21	22	26	27	26	27	20	21	21	20	28.1	32.6	56.2	-1	-1	-1
1/17/2019	6:34:59 PM	811	1046	22	22	22	22	27	27	26	27	19	21	21	20	28.1	32.6	56.2	-1	-1	-1
1/17/2019	6:35:00 PM	14	1047	22	21	22	21	27	27	27	27	20	21	21	20	28.1	32.6	56.2	-1	-1	-1
1/17/2019	6:35:00 PM	202	1048	22	22	22	22	27	27	27	27	20	21	21	20	28.1	32.6	56.2	-1	-1	-1
1/17/2019	6:35:00 PM	405	1049	21	22	21	22	26	27	27	27	20	20	21	20	28.1	32.6	56.2	-1	-1	-1
1/17/2019	6:35:00 PM	608	1050	21	22	21	22	26	27	26	28	19	21	21	20	28.1	32.6	56.2	-1	-1	-1
1/17/2019	6:35:00 PM	811	1051	22	22	21	22	27	27	26	28	19	21	21	20	28.1	32.6	56.2	-1	-1	-1
1/17/2019	6:35:01 PM	14	1052	22	22	22	21	27	27	27	27	20	21	21	20	28.1	32.6	56.2	-1	-1	-1
1/17/2019	6:35:01 PM	202	1053	22	22	22	22	27	27	27	27	20	21	21	20	28.1	32.6	56.2	-1	-1	-1
1/17/2019	6:35:01 PM	405	1054	21	22	21	21	27	27	27	27	20	21	21	20	28.1	32.6	56.2	-1	-1	-1
1/17/2019	6:35:01 PM	608	1055	21	22	21	22	26	27	27	27	20	21	21	20	28.1	32.6	56.2	-1	-1	-1
1/17/2019	6:35:01 PM	815	1056	21	22	21	22	27	27	27	27	20	21	21	20	28.1	32.6	56.2	-1	-1	-1
1/17/2019	6:35:02 PM	2	1057	22	21	22	21	27	27	26	27	20	21	21	20	28.1	32.6	56.2	-1	-1	-1
1/17/2019	6:35:02 PM	205	1058	22	22	22	21	27	27	27	27	20	21	21	20	28.1	32.6	56.2	-1	-1	-1
1/17/2019	6:35:02 PM	409	1059	22	22	22	22	27	27	27	27	20	21	21	20	28.1	32.6	56.2	-1	-1	-1
1/17/2019	6:35:02 PM	612	1060	21	22	21	22	27	27	27	27	20	21	22	20	28.1	32.6	56.2	-1	-1	-1
1/17/2019	6:35:02 PM	815	1061	22	22	21	21	26	27	26	27	19	21	21	20	28.1	32.6	56.2	-1	-1	-1
1/17/2019	6:35:03 PM	2	1062	22	21	22	22	27	27	27	27	20	21	21	20	28.1	32.6	56.2	-1	-1	-1
1/17/2019	6:35:03 PM	205	1063	21	22	22	22	27	27	27	27	20	21	21	20	28.1	32.6	56.2	-1	-1	-1
1/17/2019	6:35:03 PM	409	1064	21	22	21	22	26	27	27	27	20	21	21	20	28.1	32.6	56.2	-1	-1	-1
1/17/2019	6:35:03 PM	612	1065	21	22	21	22	26	27	27	28	20	21	21	20	28.1	32.5	57.5	-1	-1	-1
1/17/2019	6:35:03 PM	812	1066	22	22	21	21	26	27	26	27	19	21	21	20	28.1	32.5	57.5	-1	-1	-1
1/17/2019	6:35:04 PM	15	1067	22	21	22	21	27	27	27	27	20	21	21	20	28.1	32.5	57.5	-1	-1	-1
1/17/2019	6:35:04 PM	203	1068	22	22	22	21	27	27	27	27	20	21	21	20	28.1	32.5	57.5	-1	-1	-1
1/17/2019	6:35:04 PM	406	1069	21	22	21	21	26	27	27	27	20	21	21	20	28.1	32.5	57.5	-1	-1	-1
1/17/2019	6:35:04 PM	609	1070	21	22	21	22	26	27	26	27	20	21	21	20	28.1	32.5	57.5	-1	-1	-1
1/17/2019	6:35:04 PM	812	1071	21	22	21	22	26	27	26	27	20	21	21	20	28.1	32.5	57.5	-1	-1	-1
1/17/2019	6:35:05 PM	15	1072	22	22	22	22	27	27	26	28	19	21	21	20	28.1	32.5	57.5	-1	-1	-1
1/17/2019	6:35:05 PM	203	1073	22	22	22	21	27	27	27	27	20	21	21	20	28.1	32.5	57.5	-1	-1	-1
1/17/2019	6:35:05 PM	406	1074	21	22	21	21	27	27	27	27	20	21	21	20	28.1	32.5	57.5	-1	-1	-1
1/17/2019	6:35:05 PM	609	1075	21	22	22	22	26	27	27	27	20	21	21	20	28.1	32.5	57.5	-1	-1	-1
1/17/2019	6:35:05 PM	805	1076	21	22	21	21	26	27	26	27	19	21	21	20	28.1	32.5	57.5	-1	-1	-1
1/17/2019	6:35:06 PM	8	1077	22	21	22	21	27	27	27	27	19	21	21	20	28.1	32.5	57.5	-1	-1	-1
1/17/2019	6:35:06 PM	211	1078	22	22	22	22	27	27	27	28	19	21	21	20	28.1	32.5	57.5	-1	-1	-1
1/17/2019	6:35:06 PM	414	1079	22	22	22	21	27	26	27	27	20	21	21	20	28.1	32.5	57.5	-1	-1	-1
1/17/2019	6:35:06 PM	602	1080	22	22	22	22	27	27	27	27	20	21	21	20	28.1	32.5	57.5	-1	-1	-1
1/17/2019	6:35:06 PM	805	1081	21	22	21	21	26	27	27	27	20	21	21	20	28.1	32.5	57.5	-1	-1	-1
1/17/2019	6:35:07 PM	8	1082	21	22	21	22	27	27	27	27	20	21	22	20	28.1	32.5	57.5	-1	-1	-1
1/17/2019	6:35:07 PM	211	1083	21	22	21	22	26	27	27	28	20	21	21	20	28.1	32.5	57.5	-1	-1	-1
1/17/2019	6:35:07 PM	414	1084	21	22	21	22	26	27	26	27	19	21	21	20	28.1	32.5	57.5	-1	-1	-1
1/17/2019	6:35:07 PM	602	1085	22	22	22	21	27	27	27	27	20	21	21	20	28.1	32.5	57.5	-1	-1	-1
1/17/2019	6:35:07 PM	805	1086	22	21	22	21	27	27	27	27	20	21	21	20	28.1	32.5	57.5	-1	-1	-1
1/17/2019	6:35:08 PM	8	1087	22	22	22	21	27	27	27	27	20	21	21	20	28.1	32.5	57.5	-1	-1	-1
1/17/2019	6:35:08 PM	211	1088	22	22	22	21	27	27	27	27	20	21	21	20	28.1	32.5	57.5	-1	-1	-1
1/17/2019	6:35:08 PM	414	1089	21	22	21	22	26	27	27	27	20	21	21	20	28.1	32.5	57.5	-1	-1	-1
1/17/2019	6:35:08 PM	602	1090	22	21	22	21	27	27	27	27	20	21	21	20	28.1	32.5	57.5	-1	-1	-1
1/17/2019	6:35:08 PM	805	1091	21	22	21	22	26	27	27	27	20	21	21	20	28.1	32.5	57.5	-1	-1	-1
1/17/2019	6:35:09 PM	8	1092	22	22	22	21	27	27	26	27	19	21	21	20	28.1	32.5	57.5	-1	-1	-1
1/17/2019	6:35:09 PM	211	1093	22	22	22	22	27	27	27	27	20	21	22	20	28.1	32.5	57.5	-1	-1	-1
1/17/2019	6:35:09 PM	414	1094	22	22	21	22	26	27	26	27	20	23	21	20	28.1	32.5	57.5	-1	-1	-1
1/17/2019	6:35:09 PM	602	1095	22	22	22	21	27	27	27	27	20	28	21	20	28.1	32.5	57.5	-1	-1	-1
1/17/2019	6:35:09 PM	805	1096	21	22	21	22	26	27	27	27	20	22	21	20	28.1	32.5	57.5	-1	-1	-1
1/17/2019	6:35:10 PM	8	1097	22	22	21	21	26	27	26	27	19	21	21	20	28.1	32.5	57.5	-1	-1	-1
1/17/2019	6:35:10 PM	211	1098	22	22	22	21	27	27	27	27	20	21	21	20	28.1	32.5	57.5	-1	-1	-1
1/17/2019	6:35:10 PM	414	1099	21	22	21	22	27	27	27	29	20	21	21	20	28.1	32.5	57.5	-1	-1	-1
1/17/2019	6:35:10 PM	602	1100	22	22	22	21	27	27	27	72	19	21	21	20	28.1	32.5	57.5	-1	-1	-1
1/17/2019	6:35:10 PM	805	1101	21	22	21	21	27	27	27	178	20	21	21	20	28.1	32.5	57.5	-1	-1	-1
1/17/2019	6:35:11 PM	8	1102	21	22	21	22	26	27	27	220	20	22	21	20	28.1	32.5	57.5	-1	-1	-1
1/17/2019	6:35:11 PM	211	1103	22	22	22	21	27	27	27	113	20	22	21	20	28.1	32.5	57.5	-1	-1	-1
1/17/2019	6:35:11 PM	414	1104	22	22	22	22	27	27	27	134	20	21	21	20	28.1	32.5	57.5	-1	-1	-1
1/17/2019	6:35:11 PM	602	1105	22	22	22	22	27	27	26	112	19	22	21	20	28.1	32.5	57.5	-1	-1	-1
1/17/2019	6:35:11 PM	805	1106	21	22	22	21	27	27	27	95	20	21	21	20	28.1	32.5	57.5	-1	-1	-1
1/17/2019	6:35:12 PM	8	1107	21	22	21	21	26	27	26	88	20	21	21	20	28.1	32.4	57.5	-1	-1	-1
1/17/2019	6:35:12 PM	211	1108	22	22	22	22	27	27	27	89	20	22	21	21	28.1	32.4	57.5	-1	-1	-1
1/17/2019	6:35:12 PM	414	1109	21	22	22	22	27	27	27	100	20	21	21	20	28.1	32.4	57.5	-1	-1	-1
1/17/2019	6:35:12 PM	602	1110	22	22	22	21	27	27	26	115	20	21	21	20	28.1	32.4	57.5	-1	-1	-1
1/17/2019	6:35:12 PM	805	1111	21	22	22	21	27	27	27	102	20	21	21	20	28.1	32.4	57.5	-1	-1	-1
1/17/2019	6:35:13 PM	8	1112	21	22	21	22	27	27	27	74	20	21	21	20	28.1	32.4	57.5	-1	-1	-1
1/17/2019	6:35:13 PM	211	1113	22	22	22	22	27	27	27	42	19	21	21	20	28.1	32.4	57.5	-1	-1	-1
1/17/2019	6:35:13 PM	414	1114	22	22	22	21	27	26	27	30	20	21	21	20	28.1	32.4	57.5	-1	-1	-1
1/17/2019	6:35:13 PM	602	1115	21	22	21	22	26	27	26	28	20	21	21	20	28.1	32.4	57.5	-1	-1	-1
1/17/2019	6:35:13 PM	805	1116	22	21	22	21	26	27	26	27	19	21	21	20	28.1	32.4	57.5	-1	-1	-1
1/17/2019	6:35:14 PM	8	1117	22	22	22	21	27	27	27	27	20	21	21	20	28.1	32.4	57.5	-1	-1	-1
1/17/2019	6:35:14 PM	211	1118	22	22	22	22	27	27	27	27	20	21	22	20	28.1	32.4	57.5	-1	-1	-1
1/17/2019	6:35:14 PM	414	1119	21	22	21	22	26	27	27	28	20	21	21	20	28.1	32.4	57.5	-1	-1	-1
1/17/2019	6:35:14 PM	602	1120	22	22	22	21	27	27	27	28	19	21	21	20	28.1	32.4	57.5	-1	-1	-1
1/17/2019	6:35:14 PM	805	1121	21	22	21	21	27	27	27	27	20	20	21	20	28.1	32.4	57.5	-1	-1	-1
1/17/2019	6:35:15 PM	8	1122	21	22	21	22	26	27	26	28	20	21	21	20	28.1	32.4	57.5	-1	-1	-1
1/17/2019	6:35:15 PM	211	1123	22	22	22	21	27	27	27	27	20	21	21	20	28.1	32.4	57.5	-1	-1	-1
1/17/2019	6:35:15 PM	414	1124	21	22	21	22	30	27	27	27	20	21	22	20	28.1	32.4	57.5	-1	-1	-1
1/17/2019	6:35:15 PM	602	1125	22	22	22	21	43	27	27	27	20	21	21	20	28.1	32.4	57.5	-1	-1	-1
1/17/2019	6:35:15 PM	805	1126	21	22	21	21	48	27	27	27	20	21	21	20	28.1	32.4	57.5	-1	-1	-1
1/17/2019	6:35:16 PM	8	1127	21	22	21	21	46	27	27	28	20	21	21	20	28.1	32.4	57.5	-1	-1	-1
1/17/2019	6:35:16 PM	211	1128	22	22	22	22	51	27	27	28	20	21	21	20	28.1	32.4	57.5	-1	-1	-1
1/17/2019	6:35:16 PM	414	1129	22	22	22	22	59	27	27	27	20	21	21	20	28.1	32.4	57.5	-1	-1	-1
1/17/2019	6:35:16 PM	602	1130	22	22	22	22	59	27	26	28	19	21	21	20	28.1	32.4	57.5	-1	-1	-1
1/17/2019	6:35:16 PM	805	1131	22	21	22	21	60	26	27	27	20	21	21	20	28.1	32.4	57.5	-1	-1	-1
1/17/2019	6:35:17 PM	8	1132	21	22	22	22	65	27	27	27	20	21	21	20	28.1	32.4	57.5	-1	-1	-1
1/17/2019	6:35:17 PM	211	1133	22	22	22	22	71	27	27	28	20	21	21	20	28.1	32.4	57.5	-1	-1	-1
1/17/2019	6:35:17 PM	414	1134	22	22	22	21	66	27	27	28	20	21	21	20	28.1	32.4	57.5	-1	-1	-1
1/17/2019	6:35:17 PM	602	1135	21	22	21	22	58	27	27	27	20	21	22	20	28.1	32.4	57.5	-1	-1	-1
1/17/2019	6:35:17 PM	805	1136	21	22	21	22	77	27	26	28	19	21	21	20	28.1	32.4	57.5	-1	-1	-1
1/17/2019	6:35:18 PM	8	1137	22	21	22	21	42	27	27	28	20	21	21	20	28.1	32.4	57.5	-1	-1	-1
1/17/2019	6:35:18 PM	211	1138	21	22	22	22	43	27	27	28	20	21	22	20	28.1	32.4	57.5	-1	-1	-1
1/17/2019	6:35:18 PM	414	1139	21	22	21	22	56	27	26	28	19	21	21	20	28.1	32.4	57.5	-1	-1	-1
1/17/2019	6:35:18 PM	602	1140	22	22	22	22	73	27	27	27	20	21	21	20	28.1	32.4	57.5	-1	-1	-1
1/17/2019	6:35:18 PM	805	1141	21	22	21	22	47	27	26	28	20	21	21	20	28.1	32.4	57.5	-1	-1	-1
1/17/2019	6:35:19 PM	8	1142	22	22	21	22	55	27	27	28	19	21	21	20	28.1	32.4	57.5	-1	-1	-1
1/17/2019	6:35:19 PM	211	1143	22	22	22	21	72	27	27	27	20	21	21	20	28.1	32.4	57.5	-1	-1	-1
1/17/2019	6:35:19 PM	414	1144	21	22	22	22	57	27	27	27	20	21	21	20	28.1	32.4	57.5	-1	-1	-1
1/17/2019	6:35:19 PM	602	1145	21	22	22	22	76	27	26	28	19	21	21	20	28.1	32.4	57.5	-1	-1	-1
1/17/2019	6:35:19 PM	805	1146	22	21	22	21	76	26	27	27	20	21	21	20	28.1	32.4	57.5	-1	-1	-1
1/17/2019	6:35:20 PM	8	1147	22	22	22	22	73	27	27	27	20	21	21	20	28.1	32.4	57.5	-1	-1	-1
1/17/2019	6:35:20 PM	211	1148	21	22	21	22	75	27	27	28	20	21	21	20	28.1	32.4	57.5	-1	-1	-1
1/17/2019	6:35:20 PM	414	1149	21	21	21	22	79	27	26	28	19	21	21	20	28.1	32.3	57.5	-1	-1	-1
1/17/2019	6:35:20 PM	602	1150	21	22	22	21	77	27	27	27	20	21	21	20	28.1	32.3	57.5	-1	-1	-1
1/17/2019	6:35:20 PM	805	1151	21	22	21	22	85	27	27	27	20	21	21	20	28.1	32.3	57.5	-1	-1	-1
1/17/2019	6:35:21 PM	8	1152	21	22	21	22	79	27	27	28	19	21	21	20	28.1	32.3	57.5	-1	-1	-1
1/17/2019	6:35:21 PM	211	1153	22	22	22	21	84	27	27	28	20	21	21	20	28.1	32.3	57.5	-1	-1	-1
1/17/2019	6:35:21 PM	414	1154	21	22	21	22	81	26	27	28	20	21	21	20	28.1	32.3	57.5	-1	-1	-1
1/17/2019	6:35:21 PM	602	1155	22	22	22	22	71	27	27	27	20	21	21	20	28.1	32.3	57.5	-1	-1	-1
1/17/2019	6:35:21 PM	805	1156	21	22	21	22	88	27	27	27	20	21	21	20	28.1	32.3	57.5	-1	-1	-1
1/17/2019	6:35:22 PM	8	1157	22	22	22	22	77	27	26	28	19	21	21	20	28.1	32.3	57.5	-1	-1	-1
1/17/2019	6:35:22 PM	211	1158	22	22	22	21	72	27	27	27	20	21	21	20	28.1	32.3	57.5	-1	-1	-1
1/17/2019	6:35:22 PM	414	1159	21	22	21	22	66	27	27	28	20	21	21	20	28.1	32.3	57.5	-1	-1	-1
1/17/2019	6:35:22 PM	602	1160	22	22	22	21	70	27	27	27	20	21	21	20	28.1	32.3	57.5	-1	-1	-1
1/17/2019	6:35:22 PM	805	1161	21	22	21	22	74	27	27	27	20	21	21	20	28.1	32.3	57.5	-1	-1	-1
1/17/2019	6:35:23 PM	8	1162	21	22	22	22	65	27	26	28	20	21	21	20	28.1	32.3	57.5	-1	-1	-1
1/17/2019	6:35:23 PM	211	1163	22	22	22	21	66	27	27	28	20	21	21	20	28.1	32.3	57.5	-1	-1	-1
1/17/2019	6:35:23 PM	414	1164	21	22	21	21	68	27	27	27	20	21	21	20	28.1	32.3	57.5	-1	-1	-1
1/17/2019	6:35:23 PM	602	1165	22	22	22	21	72	27	27	28	19	21	21	20	28.1	32.3	57.5	-1	-1	-1
1/17/2019	6:35:23 PM	805	1166	22	22	22	21	103	26	27	27	20	21	21	20	28.1	32.3	57.5	-1	-1	-1
1/17/2019	6:35:24 PM	8	1167	21	22	21	22	103	27	27	27	20	21	21	20	28.1	32.3	57.5	-1	-1	-1
1/17/2019	6:35:24 PM	211	1168	21	22	21	22	116	27	26	28	20	21	21	20	28.1	32.3	57.5	-1	-1	-1
1/17/2019	6:35:24 PM	414	1169	22	22	22	21	103	27	26	27	20	21	21	20	28.1	32.3	57.5	-1	-1	-1
1/17/2019	6:35:24 PM	602	1170	21	22	21	22	118	27	27	28	20	21	21	20	28.1	32.3	57.5	-1	-1	-1
1/17/2019	6:35:24 PM	805	1171	22	22	22	21	118	27	27	27	19	21	21	20	28.1	32.3	57.5	-1	-1	-1
1/17/2019	6:35:25 PM	8	1172	22	22	22	21	119	27	27	27	20	21	21	20	28.1	32.3	57.5	-1	-1	-1
1/17/2019	6:35:25 PM	211	1173	21	22	21	22	103	27	27	28	20	21	22	20	28.1	32.3	57.5	-1	-1	-1
1/17/2019	6:35:25 PM	414	1174	21	22	22	22	112	27	26	28	19	21	21	20	28.1	32.3	57.5	-1	-1	-1
1/17/2019	6:35:25 PM	602	1175	22	22	22	21	111	27	27	27	20	21	21	20	28.1	32.3	57.5	-1	-1	-1
1/17/2019	6:35:25 PM	805	1176	22	22	21	22	105	27	27	27	20	21	21	20	28.1	32.3	57.5	-1	-1	-1
1/17/2019	6:35:26 PM	8	1177	21	22	22	22	111	27	26	28	19	21	21	20	28.1	32.3	57.5	-1	-1	-1
1/17/2019	6:35:26 PM	211	1178	22	22	22	21	114	27	27	28	20	21	21	20	28.1	32.3	57.5	-1	-1	-1
1/17/2019	6:35:26 PM	414	1179	22	22	22	22	116	27	27	27	20	21	21	20	28.1	32.3	57.5	-1	-1	-1
1/17/2019	6:35:26 PM	602	1180	21	22	21	22	114	27	27	28	19	21	21	20	28.1	32.3	57.5	-1	-1	-1
1/17/2019	6:35:26 PM	805	1181	22	22	22	21	115	27	27	27	19	21	21	20	28.1	32.3	57.5	-1	-1	-1
1/17/2019	6:35:27 PM	8	1182	22	21	22	21	102	27	27	27	20	21	21	20	28.1	32.3	57.5	-1	-1	-1
1/17/2019	6:35:27 PM	211	1183	22	22	22	21	110	27	27	27	20	21	22	20	28.1	32.3	57.5	-1	-1	-1
1/17/2019	6:35:27 PM	414	1184	21	22	22	22	122	27	27	27	20	21	21	20	28.1	32.3	57.5	-1	-1	-1
1/17/2019	6:35:27 PM	602	1185	22	22	22	21	110	27	27	27	20	21	21	20	28.1	32.3	57.5	-1	-1	-1
1/17/2019	6:35:27 PM	805	1186	21	22	22	22	96	27	27	27	20	21	21	20	28.1	32.3	57.5	-1	-1	-1
1/17/2019	6:35:28 PM	8	1187	21	22	21	22	129	27	27	28	20	21	21	20	28.1	32.3	57.5	-1	-1	-1
1/17/2019	6:35:28 PM	211	1188	22	22	22	22	118	27	27	28	20	21	21	20	28.1	32.3	57.5	-1	-1	-1
1/17/2019	6:35:28 PM	414	1189	22	22	22	21	110	27	27	27	19	20	21	20	28.1	32.3	57.5	-1	-1	-1
1/17/2019	6:35:28 PM	602	1190	21	22	21	22	114	27	27	27	19	21	21	20	28.1	32.3	57.5	-1	-1	-1
1/17/2019	6:35:28 PM	805	1191	22	22	22	22	124	27	27	27	19	21	21	20	28.1	32.2	62.1	-1	-1	-1
1/17/2019	6:35:29 PM	8	1192	22	22	22	21	125	27	27	27	19	21	21	20	28.1	32.2	62.1	-1	-1	-1
1/17/2019	6:35:29 PM	211	1193	21	22	22	22	120	27	27	27	20	21	21	20	28.1	32.2	62.1	-1	-1	-1
1/17/2019	6:35:29 PM	414	1194	21	22	21	22	121	27	26	27	20	21	21	20	28.1	32.2	62.1	-1	-1	-1
1/17/2019	6:35:29 PM	602	1195	22	22	22	21	127	27	27	27	20	21	21	20	28.1	32.2	62.1	-1	-1	-1
1/17/2019	6:35:29 PM	805	1196	22	22	22	22	111	27	27	27	20	21	21	20	28.1	32.2	62.1	-1	-1	-1
1/17/2019	6:35:30 PM	8	1197	21	22	21	22	125	27	27	27	20	21	22	20	28.1	32.2	62.1	-1	-1	-1
1/17/2019	6:35:30 PM	211	1198	22	22	22	22	115	27	26	28	19	21	21	20	28.1	32.2	62.1	-1	-1	-1
1/17/2019	6:35:30 PM	414	1199	22	21	22	21	98	27	26	27	20	21	21	20	28.1	32.2	62.1	-1	-1	-1
1/17/2019	6:35:30 PM	602	1200	22	22	22	21	101	27	27	27	20	21	21	20	28.1	32.2	62.1	-1	-1	-1
1/17/2019	6:35:30 PM	805	1201	21	22	21	22	109	27	26	27	19	21	21	20	28.1	32.2	62.1	-1	-1	-1
1/17/2019	6:35:31 PM	8	1202	22	22	22	22	117	27	27	28	20	21	21	20	28.1	32.2	62.1	-1	-1	-1
1/17/2019	6:35:31 PM	211	1203	22	22	22	22	89	27	27	27	20	21	21	20	28.1	32.2	62.1	-1	-1	-1
1/17/2019	6:35:31 PM	414	1204	21	22	21	21	130	27	27	27	20	21	21	20	28.1	32.2	62.1	-1	-1	-1
1/17/2019	6:35:31 PM	602	1205	22	21	22	21	112	27	27	27	19	21	21	20	28.1	32.2	62.1	-1	-1	-1
1/17/2019	6:35:31 PM	805	1206	22	21	22	21	100	27	27	27	20	21	21	20	28.1	32.2	62.1	-1	-1	-1
1/17/2019	6:35:32 PM	8	1207	22	22	22	22	104	27	27	27	20	21	22	20	28.1	32.2	62.1	-1	-1	-1
1/17/2019	6:35:32 PM	211	1208	21	22	22	22	106	27	27	27	20	21	21	20	28.1	32.2	62.1	-1	-1	-1
1/17/2019	6:35:32 PM	414	1209	21	22	21	22	111	27	27	28	19	21	21	20	28.1	32.2	62.1	-1	-1	-1
1/17/2019	6:35:32 PM	602	1210	22	22	22	21	97	27	27	27	20	21	21	20	28.1	32.2	62.1	-1	-1	-1
1/17/2019	6:35:32 PM	805	1211	21	22	21	22	87	27	27	27	20	20	21	20	28.1	32.2	62.1	-1	-1	-1
1/17/2019	6:35:33 PM	8	1212	21	22	21	22	54	27	27	27	20	21	22	20	28.1	32.2	62.1	-1	-1	-1
1/17/2019	6:35:33 PM	211	1213	21	22	22	22	32	27	26	28	20	21	21	20	28.1	32.2	62.1	-1	-1	-1
1/17/2019	6:35:33 PM	414	1214	21	22	22	22	32	27	27	28	19	21	21	20	28.1	32.2	62.1	-1	-1	-1
1/17/2019	6:35:33 PM	602	1215	22	22	22	21	32	27	26	27	20	21	21	20	28.1	32.2	62.1	-1	-1	-1
1/17/2019	6:35:33 PM	805	1216	21	22	22	22	28	27	26	27	20	20	21	20	28.1	32.2	62.1	-1	-1	-1
1/17/2019	6:35:34 PM	8	1217	21	22	22	22	33	27	26	28	20	21	21	20	28.1	32.2	62.1	-1	-1	-1
1/17/2019	6:35:34 PM	211	1218	22	22	22	21	85	27	27	27	20	21	21	20	28.1	32.2	62.1	-1	-1	-1
1/17/2019	6:35:34 PM	414	1219	21	22	21	22	81	27	27	27	20	21	21	20	28.1	32.2	62.1	-1	-1	-1
1/17/2019	6:35:34 PM	610	1220	22	21	22	22	77	27	27	28	20	21	21	20	28.1	32.2	62.1	-1	-1	-1
1/17/2019	6:35:34 PM	813	1221	21	22	22	22	71	27	27	27	20	21	21	20	28.1	32.2	62.1	-1	-1	-1
1/17/2019	6:35:35 PM	16	1222	21	22	21	22	55	27	27	28	20	21	21	20	28.1	32.2	62.1	-1	-1	-1
1/17/2019	6:35:35 PM	203	1223	22	22	22	22	41	27	27	27	20	21	21	20	28.1	32.2	62.1	-1	-1	-1
1/17/2019	6:35:35 PM	407	1224	21	22	21	22	43	27	27	27	20	20	21	20	28.1	32.2	62.1	-1	-1	-1
1/17/2019	6:35:35 PM	610	1225	22	22	22	22	109	27	27	28	19	21	21	20	28.1	32.2	62.1	-1	-1	-1
1/17/2019	6:35:35 PM	813	1226	22	22	22	21	109	27	27	27	20	21	21	20	28.1	32.2	62.1	-1	-1	-1
1/17/2019	6:35:36 PM	16	1227	21	22	21	22	95	27	27	27	20	21	21	20	28.1	32.2	62.1	-1	-1	-1
1/17/2019	6:35:36 PM	203	1228	22	22	22	21	76	27	27	27	20	21	21	20	28.1	32.2	62.1	-1	-1	-1
1/17/2019	6:35:36 PM	407	1229	22	22	22	22	113	27	27	27	20	20	21	20	28.1	32.2	62.1	-1	-1	-1
1/17/2019	6:35:36 PM	610	1230	21	22	21	22	74	27	27	28	20	21	21	20	28.1	32.2	62.1	-1	-1	-1
1/17/2019	6:35:36 PM	813	1231	22	21	22	22	105	27	26	27	19	21	21	20	28.1	32.2	62.1	-1	-1	-1
1/17/2019	6:35:37 PM	16	1232	22	21	22	21	93	27	27	27	19	21	21	20	28.1	32.2	62.1	-1	-1	-1
1/17/2019	6:35:37 PM	203	1233	21	22	21	22	118	27	26	28	19	21	21	20	28.1	32.1	56.8	-1	-1	-1
1/17/2019	6:35:37 PM	407	1234	22	21	22	21	114	27	27	27	19	21	21	20	28.1	32.1	56.8	-1	-1	-1
1/17/2019	6:35:37 PM	610	1235	22	22	22	22	83	27	27	27	20	21	21	20	28.1	32.1	56.8	-1	-1	-1
1/17/2019	6:35:37 PM	813	1236	21	22	21	22	116	27	27	27	20	21	21	20	28.1	32.1	56.8	-1	-1	-1
1/17/2019	6:35:38 PM	16	1237	22	22	21	22	115	27	26	28	20	21	21	20	28.1	32.1	56.8	-1	-1	-1
1/17/2019	6:35:38 PM	203	1238	21	22	22	22	83	27	27	27	20	21	21	20	28.1	32.1	56.8	-1	-1	-1
1/17/2019	6:35:38 PM	407	1239	21	22	21	22	107	27	27	27	20	21	21	20	28.1	32.1	56.8	-1	-1	-1
1/17/2019	6:35:38 PM	610	1240	22	22	22	22	89	27	26	28	19	21	21	20	28.1	32.1	56.8	-1	-1	-1
1/17/2019	6:35:38 PM	813	1241	22	22	22	21	115	27	27	27	20	21	21	20	28.1	32.1	56.8	-1	-1	-1
1/17/2019	6:35:39 PM	16	1242	21	22	22	22	114	27	27	27	20	21	21	20	28.1	32.1	56.8	-1	-1	-1
1/17/2019	6:35:39 PM	203	1243	22	22	22	22	106	27	27	28	20	21	21	20	28.1	32.1	56.8	-1	-1	-1
1/17/2019	6:35:39 PM	407	1244	22	21	22	21	94	27	27	37	20	21	21	20	28.1	32.1	56.8	-1	-1	-1
1/17/2019	6:35:39 PM	610	1245	22	22	22	22	104	27	27	59	20	21	21	20	28.1	32.1	56.8	-1	-1	-1
1/17/2019	6:35:39 PM	813	1246	21	22	21	22	120	27	27	82	20	21	21	20	28.1	32.1	56.8	-1	-1	-1
1/17/2019	6:35:40 PM	16	1247	22	22	22	22	110	27	26	107	20	21	21	20	28.1	32.1	56.8	-1	-1	-1
1/17/2019	6:35:40 PM	203	1248	22	22	22	21	103	27	27	94	20	21	21	20	28.1	32.1	56.8	-1	-1	-1
1/17/2019	6:35:40 PM	407	1249	21	22	21	21	95	27	27	82	20	21	21	20	28.1	32.1	56.8	-1	-1	-1
1/17/2019	6:35:40 PM	610	1250	22	21	22	21	114	27	27	69	20	21	21	20	28.1	32.1	56.8	-1	-1	-1
1/17/2019	6:35:40 PM	813	1251	21	22	22	22	84	27	27	63	20	21	21	20	28.1	32.1	56.8	-1	-1	-1
1/17/2019	6:35:41 PM	16	1252	22	22	22	22	81	27	27	68	19	21	21	20	28.1	32.1	56.8	-1	-1	-1
1/17/2019	6:35:41 PM	203	1253	22	22	22	22	82	27	27	65	20	21	21	20	28.1	32.1	56.8	-1	-1	-1
1/17/2019	6:35:41 PM	407	1254	21	22	21	22	89	27	27	69	20	21	21	20	28.1	32.1	56.8	-1	-1	-1
1/17/2019	6:35:41 PM	610	1255	22	21	22	21	131	27	27	72	20	21	21	20	28.1	32.1	56.8	-1	-1	-1
1/17/2019	6:35:41 PM	813	1256	21	22	22	22	136	27	27	105	20	20	21	20	28.1	32.1	56.8	-1	-1	-1
1/17/2019	6:35:42 PM	16	1257	21	22	21	22	135	27	27	105	20	21	21	20	28.1	32.1	56.8	-1	-1	-1
1/17/2019	6:35:42 PM	203	1258	21	22	22	22	109	26	27	106	20	21	21	20	28.1	32.1	56.8	-1	-1	-1
1/17/2019	6:35:42 PM	407	1259	21	22	21	22	105	27	27	109	20	21	21	20	28.1	32.1	56.8	-1	-1	-1
1/17/2019	6:35:42 PM	610	1260	22	22	22	22	137	27	27	98	19	21	21	20	28.1	32.1	56.8	-1	-1	-1
1/17/2019	6:35:42 PM	813	1261	22	22	22	21	141	27	27	111	20	21	21	20	28.1	32.1	56.8	-1	-1	-1
1/17/2019	6:35:43 PM	16	1262	21	22	22	22	126	27	27	111	20	21	21	20	28.1	32.1	56.8	-1	-1	-1
1/17/2019	6:35:43 PM	203	1263	21	21	22	22	122	27	26	112	19	21	21	20	28.1	32.1	56.8	-1	-1	-1
1/17/2019	6:35:43 PM	407	1264	22	21	22	21	132	27	27	112	20	21	21	20	28.1	32.1	56.8	-1	-1	-1
1/17/2019	6:35:43 PM	610	1265	22	22	22	22	142	27	27	116	20	21	21	20	28.1	32.1	56.8	-1	-1	-1
1/17/2019	6:35:43 PM	813	1266	22	22	21	22	131	27	26	121	20	21	21	20	28.1	32.1	56.8	-1	-1	-1
1/17/2019	6:35:44 PM	16	1267	22	22	22	21	127	27	27	104	19	21	21	20	28.1	32.1	56.8	-1	-1	-1
1/17/2019	6:35:44 PM	203	1268	21	22	21	21	140	27	27	104	20	20	21	20	28.1	32.1	56.8	-1	-1	-1
1/17/2019	6:35:44 PM	407	1269	21	22	21	21	121	27	26	108	20	21	21	20	28.1	32.1	56.8	-1	-1	-1
1/17/2019	6:35:44 PM	610	1270	22	22	22	21	132	27	27	110	20	21	21	20	28.1	32.1	56.8	-1	-1	-1
1/17/2019	6:35:44 PM	813	1271	22	22	22	21	130	27	27	117	20	21	21	20	28.1	32.1	56.8	-1	-1	-1
1/17/2019	6:35:45 PM	16	1272	21	22	22	22	124	27	27	124	20	21	21	20	28.1	32.1	56.8	-1	-1	-1
1/17/2019	6:35:45 PM	203	1273	22	22	22	22	128	27	26	127	19	21	21	20	28.1	32.1	56.8	-1	-1	-1
1/17/2019	6:35:45 PM	407	1274	22	22	22	21	138	27	27	122	20	21	21	20	28.1	32.1	56.8	-1	-1	-1
1/17/2019	6:35:45 PM	610	1275	22	22	22	22	112	27	27	126	20	21	22	20	28.1	32.1	63.6	-1	-1	-1
1/17/2019	6:35:45 PM	813	1276	21	22	21	22	119	27	27	133	20	21	21	20	28.1	32.1	63.6	-1	-1	-1
1/17/2019	6:35:46 PM	16	1277	21	22	21	22	125	27	27	101	19	21	21	20	28.1	32.1	63.6	-1	-1	-1
1/17/2019	6:35:46 PM	203	1278	22	21	22	21	149	27	27	94	20	21	21	20	28.1	32.1	63.6	-1	-1	-1
1/17/2019	6:35:46 PM	412	1279	22	22	22	22	131	27	27	114	20	21	21	20	28.1	32.1	63.6	-1	-1	-1
1/17/2019	6:35:46 PM	615	1280	21	22	22	22	132	27	27	120	20	21	21	20	28.1	32.1	63.6	-1	-1	-1
1/17/2019	6:35:46 PM	802	1281	22	21	22	21	137	27	27	125	19	21	21	20	28.1	32.1	63.6	-1	-1	-1
1/17/2019	6:35:47 PM	6	1282	21	22	21	22	133	27	27	124	20	21	21	20	28.1	32.1	63.6	-1	-1	-1
1/17/2019	6:35:47 PM	209	1283	21	22	21	22	129	27	26	128	20	21	21	20	28.1	32.1	63.6	-1	-1	-1
1/17/2019	6:35:47 PM	412	1284	22	22	22	21	115	27	27	133	20	21	21	20	28.1	32.1	63.6	-1	-1	-1
1/17/2019	6:35:47 PM	615	1285	21	22	21	22	121	27	27	140	20	21	22	20	28.1	32.1	63.6	-1	-1	-1
1/17/2019	6:35:47 PM	802	1286	22	22	22	21	102	27	27	145	19	21	21	20	28.1	32.1	63.6	-1	-1	-1
1/17/2019	6:35:48 PM	6	1287	21	22	22	22	131	27	27	151	20	20	21	20	28.1	32.1	63.6	-1	-1	-1
1/17/2019	6:35:48 PM	209	1288	21	22	21	22	97	27	27	157	20	21	21	20	28.1	32.1	63.6	-1	-1	-1
1/17/2019	6:35:48 PM	412	1289	22	21	22	21	94	27	27	149	19	21	21	20	28.1	32.1	63.6	-1	-1	-1
1/17/2019	6:35:48 PM	615	1290	22	22	22	22	117	27	27	141	20	21	21	20	28.1	32.1	63.6	-1	-1	-1
1/17/2019	6:35:48 PM	802	1291	21	21	21	21	86	27	27	140	19	21	21	20	28.1	32.1	63.6	-1	-1	-1
1/17/2019	6:35:49 PM	6	1292	22	21	22	21	72	27	27	146	20	21	21	20	28.1	32.1	63.6	-1	-1	-1
1/17/2019	6:35:49 PM	209	1293	21	22	22	22	78	27	27	153	20	21	22	20	28.1	32.1	63.6	-1	-1	-1
1/17/2019	6:35:49 PM	412	1294	21	22	21	22	82	27	26	157	20	21	21	20	28.1	32.1	63.6	-1	-1	-1
1/17/2019	6:35:49 PM	615	1295	22	22	22	21	102	27	27	164	20	21	21	21	28.1	32.1	63.6	-1	-1	-1
1/17/2019	6:35:49 PM	802	1296	21	22	21	21	80	27	27	155	20	21	21	20	28.1	32.1	63.6	-1	-1	-1
1/17/2019	6:35:50 PM	6	1297	21	22	22	22	144	27	26	145	19	21	21	20	28.1	32.1	63.6	-1	-1	-1
1/17/2019	6:35:50 PM	209	1298	22	21	22	21	82	27	27	128	20	21	21	20	28.1	32.1	63.6	-1	-1	-1
1/17/2019	6:35:50 PM	412	1299	21	22	22	22	86	27	27	138	20	21	21	20	28.1	32.1	63.6	-1	-1	-1
1/17/2019	6:35:50 PM	615	1300	22	22	22	22	127	27	27	140	20	21	21	20	28.1	32.1	63.6	-1	-1	-1
1/17/2019	6:35:50 PM	802	1301	22	22	22	21	124	27	27	121	20	21	21	20	28.1	32.1	63.6	-1	-1	-1
1/17/2019	6:35:51 PM	6	1302	21	22	21	22	119	27	27	80	20	20	21	20	28.1	32.1	63.6	-1	-1	-1
1/17/2019	6:35:51 PM	209	1303	21	22	21	22	123	27	27	69	20	21	21	20	28.1	32.1	63.6	-1	-1	-1
1/17/2019	6:35:51 PM	412	1304	22	22	22	22	96	27	26	67	19	21	21	20	28.1	32.1	63.6	-1	-1	-1
1/17/2019	6:35:51 PM	615	1305	22	22	22	22	121	27	27	77	20	21	21	20	28.1	32.1	63.6	-1	-1	-1
1/17/2019	6:35:51 PM	802	1306	21	22	21	22	125	27	26	115	20	21	21	20	28.1	32.1	63.6	-1	-1	-1
1/17/2019	6:35:52 PM	6	1307	22	21	22	21	118	27	26	81	19	21	21	20	28.1	32.1	63.6	-1	-1	-1
1/17/2019	6:35:52 PM	209	1308	22	21	22	21	109	27	27	130	19	21	21	20	28.1	32.1	63.6	-1	-1	-1
1/17/2019	6:35:52 PM	412	1309	22	22	22	22	113	27	27	85	20	20	21	20	28.1	32.1	63.6	-1	-1	-1
1/17/2019	6:35:52 PM	615	1310	21	22	21	22	104	27	27	76	20	21	21	20	28.1	32.1	63.6	-1	-1	-1
1/17/2019	6:35:52 PM	802	1311	22	22	22	21	95	27	27	74	19	21	21	20	28.1	32.1	63.6	-1	-1	-1
1/17/2019	6:35:53 PM	6	1312	22	21	22	21	97	26	27	74	20	20	21	20	28.1	32.1	63.6	-1	-1	-1
1/17/2019	6:35:53 PM	209	1313	21	22	21	22	120	27	27	124	20	21	21	20	28.1	32.1	63.6	-1	-1	-1
1/17/2019	6:35:53 PM	412	1314	22	22	22	22	101	27	27	133	19	21	21	20	28.1	32.1	63.6	-1	-1	-1
1/17/2019	6:35:53 PM	615	1315	22	22	22	22	69	27	27	127	20	21	21	20	28.1	32.1	63.6	-1	-1	-1
1/17/2019	6:35:53 PM	802	1316	21	22	21	22	63	27	27	84	20	21	21	20	28.1	32.1	63.6	-1	-1	-1
1/17/2019	6:35:54 PM	6	1317	22	22	22	21	65	27	27	71	19	21	21	20	28.1	32.0	62.8	-1	-1	-1
1/17/2019	6:35:54 PM	209	1318	22	22	22	22	65	27	27	72	20	21	21	20	28.1	32.0	62.8	-1	-1	-1
1/17/2019	6:35:54 PM	412	1319	21	22	21	22	58	27	27	73	20	21	21	20	28.1	32.0	62.8	-1	-1	-1
1/17/2019	6:35:54 PM	615	1320	22	22	22	22	56	27	27	75	19	21	21	21	28.1	32.0	62.8	-1	-1	-1
1/17/2019	6:35:54 PM	802	1321	22	22	22	21	56	27	27	76	20	20	21	20	28.1	32.0	62.8	-1	-1	-1
1/17/2019	6:35:55 PM	6	1322	21	22	21	22	80	27	27	46	20	21	21	20	28.1	32.0	62.8	-1	-1	-1
1/17/2019	6:35:55 PM	209	1323	22	22	21	22	99	27	26	31	20	21	21	20	28.1	32.0	62.8	-1	-1	-1
1/17/2019	6:35:55 PM	412	1324	22	22	22	22	111	27	26	28	19	21	21	20	28.1	32.0	62.8	-1	-1	-1
1/17/2019	6:35:55 PM	615	1325	22	22	22	22	127	27	27	27	20	21	21	20	28.1	32.0	62.8	-1	-1	-1
1/17/2019	6:35:55 PM	802	1326	21	22	21	22	86	27	27	27	20	20	21	20	28.1	32.0	62.8	-1	-1	-1
1/17/2019	6:35:56 PM	6	1327	21	22	21	22	100	27	26	27	19	21	21	20	28.1	32.0	62.8	-1	-1	-1
1/17/2019	6:35:56 PM	209	1328	21	22	21	22	102	27	26	27	19	21	21	20	28.1	32.0	62.8	-1	-1	-1
1/17/2019	6:35:56 PM	412	1329	22	21	22	21	104	27	27	27	19	21	21	20	28.1	32.0	62.8	-1	-1	-1
1/17/2019	6:35:56 PM	615	1330	22	22	22	22	126	27	27	27	20	20	21	20	28.1	32.0	62.8	-1	-1	-1
1/17/2019	6:35:56 PM	802	1331	21	22	21	22	137	27	26	27	20	21	21	20	28.1	32.0	62.8	-1	-1	-1
1/17/2019	6:35:57 PM	6	1332	21	21	22	22	136	27	26	27	19	21	21	20	28.1	32.0	62.8	-1	-1	-1
1/17/2019	6:35:57 PM	209	1333	22	21	22	21	127	27	27	27	20	21	21	20	28.1	32.0	62.8	-1	-1	-1
1/17/2019	6:35:57 PM	412	1334	22	21	22	21	88	26	27	27	20	21	21	20	28.1	32.0	62.8	-1	-1	-1
1/17/2019	6:35:57 PM	615	1335	22	22	22	22	97	27	27	27	20	20	21	20	28.1	32.0	62.8	-1	-1	-1
1/17/2019	6:35:57 PM	802	1336	21	22	21	22	124	27	27	27	20	20	21	20	28.1	32.0	62.8	-1	-1	-1
1/17/2019	6:35:58 PM	6	1337	21	22	21	22	127	27	27	27	19	21	21	20	28.1	32.0	62.8	-1	-1	-1
1/17/2019	6:35:58 PM	209	1338	22	22	22	22	76	27	26	27	19	21	21	20	28.1	32.0	62.8	-1	-1	-1
1/17/2019	6:35:58 PM	412	1339	22	21	22	21	111	27	27	27	20	21	21	20	28.1	32.0	62.8	-1	-1	-1
1/17/2019	6:35:58 PM	615	1340	22	22	22	21	142	27	27	27	20	21	21	20	28.1	32.0	62.8	-1	-1	-1
1/17/2019	6:35:58 PM	802	1341	21	22	21	21	147	27	27	27	20	20	21	20	28.1	32.0	62.8	-1	-1	-1
1/17/2019	6:35:59 PM	6	1342	21	22	21	22	136	27	27	27	20	21	21	20	28.1	32.0	62.8	-1	-1	-1
1/17/2019	6:35:59 PM	209	1343	21	22	21	22	132	27	27	27	20	21	21	20	28.1	32.0	62.8	-1	-1	-1
1/17/2019	6:35:59 PM	412	1344	22	22	21	22	124	27	26	27	19	21	21	20	28.1	32.0	62.8	-1	-1	-1
1/17/2019	6:35:59 PM	615	1345	22	22	22	22	122	27	27	27	20	21	21	20	28.1	32.0	62.8	-1	-1	-1
1/17/2019	6:35:59 PM	802	1346	21	22	21	22	121	27	26	27	19	21	21	20	28.1	32.0	62.8	-1	-1	-1
1/17/2019	6:36:00 PM	6	1347	22	22	22	21	119	27	27	27	20	21	21	20	28.1	32.0	62.8	-1	-1	-1
1/17/2019	6:36:00 PM	209	1348	22	22	22	22	129	27	27	27	20	20	21	20	28.1	32.0	62.8	-1	-1	-1
1/17/2019	6:36:00 PM	412	1349	22	22	22	21	105	27	26	27	19	21	21	20	28.1	32.0	62.8	-1	-1	-1
1/17/2019	6:36:00 PM	615	1350	22	22	22	22	108	27	27	27	20	20	21	20	28.1	32.0	62.8	-1	-1	-1
1/17/2019	6:36:00 PM	802	1351	21	22	21	21	120	27	26	27	19	21	21	20	28.1	32.0	62.8	-1	-1	-1
1/17/2019	6:36:01 PM	6	1352	22	21	22	21	110	27	27	27	19	21	21	20	28.1	32.0	62.8	-1	-1	-1
1/17/2019	6:36:01 PM	209	1353	22	22	22	22	100	27	27	27	20	20	21	20	28.1	32.0	62.8	-1	-1	-1
1/17/2019	6:36:01 PM	412	1354	21	22	21	22	92	27	26	27	20	21	21	20	28.1	32.0	62.8	-1	-1	-1
1/17/2019	6:36:01 PM	615	1355	22	22	22	21	106	27	27	27	20	21	21	20	28.1	32.0	62.8	-1	-1	-1
1/17/2019	6:36:01 PM	802	1356	21	22	21	22	102	27	26	27	20	20	21	20	28.1	32.0	62.8	-1	-1	-1
1/17/2019	6:36:02 PM	6	1357	22	22	22	22	102	27	26	27	19	21	21	20	28.1	32.0	62.8	-1	-1	-1
1/17/2019	6:36:02 PM	209	1358	22	21	22	21	136	27	27	27	20	21	21	20	28.1	32.0	62.8	-1	-1	-1
1/17/2019	6:36:02 PM	412	1359	22	22	22	21	129	27	27	27	20	20	21	20	28.1	32.0	67.4	-1	-1	-1
1/17/2019	6:36:02 PM	615	1360	21	22	21	22	92	27	26	27	20	21	21	20	28.1	32.0	67.4	-1	-1	-1
1/17/2019	6:36:02 PM	802	1361	22	21	22	21	126	27	26	27	20	21	21	20	28.1	32.0	67.4	-1	-1	-1
1/17/2019	6:36:03 PM	6	1362	21	22	21	22	141	27	27	27	20	21	21	20	28.1	32.0	67.4	-1	-1	-1
1/17/2019	6:36:03 PM	209	1363	21	22	21	22	134	27	26	27	20	21	21	20	28.1	32.0	67.4	-1	-1	-1
1/17/2019	6:36:03 PM	412	1364	22	21	22	21	119	27	27	27	19	21	21	20	28.1	32.0	67.4	-1	-1	-1
1/17/2019	6:36:03 PM	615	1365	22	22	22	22	136	27	26	27	20	20	22	20	28.1	32.0	67.4	-1	-1	-1
1/17/2019	6:36:03 PM	802	1366	21	22	21	21	128	27	26	27	19	21	21	20	28.1	32.0	67.4	-1	-1	-1
1/17/2019	6:36:04 PM	6	1367	22	21	22	21	125	27	27	27	20	21	21	20	28.1	32.0	67.4	-1	-1	-1
1/17/2019	6:36:04 PM	209	1368	21	22	22	22	95	27	27	27	20	21	21	20	28.1	32.0	67.4	-1	-1	-1
1/17/2019	6:36:04 PM	412	1369	21	22	21	22	82	27	27	27	20	21	21	20	28.1	32.0	67.4	-1	-1	-1
1/17/2019	6:36:04 PM	615	1370	22	22	22	22	92	27	27	27	19	21	21	20	28.1	32.0	67.4	-1	-1	-1
1/17/2019	6:36:04 PM	802	1371	21	22	22	21	93	27	27	27	20	20	21	20	28.1	32.0	67.4	-1	-1	-1
1/17/2019	6:36:05 PM	6	1372	21	22	22	22	92	27	27	27	20	21	21	20	28.1	32.0	67.4	-1	-1	-1
1/17/2019	6:36:05 PM	209	1373	22	22	22	21	138	27	26	27	19	21	21	20	28.1	32.0	67.4	-1	-1	-1
1/17/2019	6:36:05 PM	412	1374	22	22	22	21	140	27	27	27	20	21	21	20	28.1	32.0	67.4	-1	-1	-1
1/17/2019	6:36:05 PM	615	1375	22	22	22	22	107	26	27	27	20	20	21	20	28.1	32.0	67.4	-1	-1	-1
1/17/2019	6:36:05 PM	802	1376	21	22	21	22	124	27	26	27	19	21	21	20	28.1	32.0	67.4	-1	-1	-1
1/17/2019	6:36:06 PM	6	1377	22	21	22	21	85	27	26	27	20	21	21	20	28.1	32.0	67.4	-1	-1	-1
1/17/2019	6:36:06 PM	209	1378	21	22	22	22	135	27	27	27	20	21	21	20	28.1	32.0	67.4	-1	-1	-1
1/17/2019	6:36:06 PM	412	1379	21	22	22	22	136	27	26	27	19	21	21	20	28.1	32.0	67.4	-1	-1	-1
1/17/2019	6:36:06 PM	615	1380	22	22	22	21	100	27	27	27	20	21	21	20	28.1	32.0	67.4	-1	-1	-1
1/17/2019	6:36:06 PM	802	1381	21	22	21	22	69	27	26	27	20	21	21	20	28.1	32.0	67.4	-1	-1	-1
1/17/2019	6:36:07 PM	6	1382	22	21	22	22	60	26	26	27	19	21	21	20	28.1	32.0	67.4	-1	-1	-1
1/17/2019	6:36:07 PM	209	1383	22	21	22	21	65	27	27	27	20	21	21	20	28.1	32.0	67.4	-1	-1	-1
1/17/2019	6:36:07 PM	412	1384	22	22	22	21	38	26	27	27	20	20	21	20	28.1	32.0	67.4	-1	-1	-1
1/17/2019	6:36:07 PM	615	1385	21	22	21	22	29	27	27	28	20	21	21	20	28.1	32.0	67.4	-1	-1	-1
1/17/2019	6:36:07 PM	802	1386	22	22	22	21	27	27	26	27	19	21	20	20	28.1	32.0	67.4	-1	-1	-1
1/17/2019	6:36:08 PM	6	1387	22	22	22	21	27	27	27	27	20	20	21	20	28.1	32.0	67.4	-1	-1	-1
1/17/2019	6:36:08 PM	209	1388	22	22	21	22	27	27	27	27	20	20	21	20	28.1	32.0	67.4	-1	-1	-1
1/17/2019	6:36:08 PM	412	1389	21	22	21	22	55	27	27	27	20	21	21	20	28.1	32.0	67.4	-1	-1	-1
1/17/2019	6:36:08 PM	615	1390	22	22	21	22	99	28	26	28	20	21	21	20	28.1	32.0	67.4	-1	-1	-1
1/17/2019	6:36:08 PM	802	1391	22	22	22	21	91	27	27	27	20	20	21	20	28.1	32.0	67.4	-1	-1	-1
1/17/2019	6:36:09 PM	6	1392	21	22	21	22	83	26	27	27	20	20	21	20	28.1	32.0	67.4	-1	-1	-1
1/17/2019	6:36:09 PM	209	1393	21	22	22	21	69	27	26	27	20	21	21	20	28.1	32.0	67.4	-1	-1	-1
1/17/2019	6:36:09 PM	412	1394	22	22	22	21	113	27	27	27	20	21	21	20	28.1	32.0	67.4	-1	-1	-1
1/17/2019	6:36:09 PM	615	1395	21	22	22	22	107	27	27	27	20	21	21	20	28.1	32.0	67.4	-1	-1	-1
1/17/2019	6:36:09 PM	802	1396	21	22	21	22	121	27	27	27	19	21	21	20	28.1	32.0	67.4	-1	-1	-1
1/17/2019	6:36:10 PM	6	1397	22	21	22	21	137	27	27	27	19	21	21	20	28.1	32.0	67.4	-1	-1	-1
1/17/2019	6:36:10 PM	209	1398	21	22	22	22	145	27	27	27	20	21	21	20	28.1	32.0	67.4	-1	-1	-1
1/17/2019	6:36:10 PM	412	1399	21	22	21	22	121	27	27	27	20	21	21	20	28.1	32.0	67.4	-1	-1	-1
1/17/2019	6:36:10 PM	615	1400	22	22	21	22	100	27	27	28	20	21	21	20	28.1	32.0	67.4	-1	-1	-1
1/17/2019	6:36:10 PM	802	1401	22	21	22	21	136	26	27	27	20	21	21	20	28.1	31.9	55.5	-1	-1	-1
1/17/2019	6:36:11 PM	6	1402	21	22	22	22	141	27	27	27	20	20	21	20	28.1	31.9	55.5	-1	-1	-1
1/17/2019	6:36:11 PM	209	1403	21	22	22	22	134	27	26	27	20	21	21	20	28.1	31.9	55.5	-1	-1	-1
1/17/2019	6:36:11 PM	412	1404	21	22	22	22	134	27	26	27	19	21	21	20	28.1	31.9	55.5	-1	-1	-1
1/17/2019	6:36:11 PM	615	1405	22	22	22	22	162	27	26	27	20	21	21	20	28.1	31.9	55.5	-1	-1	-1
1/17/2019	6:36:11 PM	802	1406	21	22	22	22	146	27	27	27	20	20	21	20	28.1	31.9	55.5	-1	-1	-1
1/17/2019	6:36:12 PM	6	1407	21	22	21	22	138	27	27	27	20	21	21	20	28.1	31.9	55.5	-1	-1	-1
1/17/2019	6:36:12 PM	209	1408	21	22	21	22	148	27	27	27	20	21	21	20	28.1	31.9	55.5	-1	-1	-1
1/17/2019	6:36:12 PM	412	1409	22	22	22	21	152	27	27	27	20	21	21	20	28.1	31.9	55.5	-1	-1	-1
1/17/2019	6:36:12 PM	615	1410	21	22	22	22	151	27	28	27	20	21	22	20	28.1	31.9	55.5	-1	-1	-1
1/17/2019	6:36:12 PM	802	1411	22	22	21	21	148	27	26	27	20	21	21	20	28.1	31.9	55.5	-1	-1	-1
1/17/2019	6:36:13 PM	6	1412	22	22	22	21	148	27	27	27	20	21	21	20	28.1	31.9	55.5	-1	-1	-1
1/17/2019	6:36:13 PM	209	1413	21	22	21	22	143	27	27	27	20	21	21	20	28.1	31.9	55.5	-1	-1	-1
1/17/2019	6:36:13 PM	412	1414	22	22	22	22	132	27	26	27	19	21	21	20	28.1	31.9	55.5	-1	-1	-1
1/17/2019	6:36:13 PM	615	1415	22	22	22	22	157	27	27	27	20	21	21	20	28.1	31.9	55.5	-1	-1	-1
1/17/2019	6:36:13 PM	802	1416	22	22	21	22	155	27	26	27	20	21	21	20	28.1	31.9	55.5	-1	-1	-1
1/17/2019	6:36:14 PM	6	1417	22	21	22	21	156	27	26	27	19	21	21	20	28.1	31.9	55.5	-1	-1	-1
1/17/2019	6:36:14 PM	209	1418	22	22	22	21	130	27	27	27	20	20	21	20	28.1	31.9	55.5	-1	-1	-1
1/17/2019	6:36:14 PM	412	1419	21	22	21	22	125	27	27	27	20	21	21	20	28.1	31.9	55.5	-1	-1	-1
1/17/2019	6:36:14 PM	615	1420	22	22	22	22	106	27	26	28	20	21	21	20	28.1	31.9	55.5	-1	-1	-1
1/17/2019	6:36:14 PM	802	1421	22	22	22	21	138	27	27	27	20	20	21	20	28.1	31.9	55.5	-1	-1	-1
1/17/2019	6:36:15 PM	6	1422	21	22	21	22	141	27	27	27	20	20	21	20	28.1	31.9	55.5	-1	-1	-1
1/17/2019	6:36:15 PM	209	1423	21	22	21	22	142	27	26	27	19	21	21	20	28.1	31.9	55.5	-1	-1	-1
1/17/2019	6:36:15 PM	412	1424	22	22	22	22	139	27	26	27	19	21	21	20	28.1	31.9	55.5	-1	-1	-1
1/17/2019	6:36:15 PM	615	1425	22	22	22	22	127	27	27	27	20	21	21	20	28.1	31.9	55.5	-1	-1	-1
1/17/2019	6:36:15 PM	802	1426	21	22	22	22	140	27	26	27	20	21	21	20	28.1	31.9	55.5	-1	-1	-1
1/17/2019	6:36:16 PM	6	1427	22	21	22	21	135	27	26	27	19	21	21	20	28.1	31.9	55.5	-1	-1	-1
1/17/2019	6:36:16 PM	209	1428	22	21	22	21	128	27	27	27	20	21	21	20	28.1	31.9	55.5	-1	-1	-1
1/17/2019	6:36:16 PM	412	1429	22	22	22	22	124	27	27	27	20	20	21	20	28.1	31.9	55.5	-1	-1	-1
1/17/2019	6:36:16 PM	615	1430	21	22	21	22	104	27	27	27	20	21	22	20	28.1	31.9	55.5	-1	-1	-1
1/17/2019	6:36:16 PM	802	1431	22	22	21	21	120	27	26	27	20	21	21	20	28.1	31.9	55.5	-1	-1	-1
1/17/2019	6:36:17 PM	6	1432	22	22	22	21	106	27	27	27	20	21	21	20	28.1	31.9	55.5	-1	-1	-1
1/17/2019	6:36:17 PM	209	1433	21	22	21	22	121	27	27	27	20	21	21	20	28.1	31.9	55.5	-1	-1	-1
1/17/2019	6:36:17 PM	412	1434	21	22	21	22	105	27	27	28	20	21	21	20	28.1	31.9	55.5	-1	-1	-1
1/17/2019	6:36:17 PM	615	1435	22	22	22	22	107	27	27	28	19	21	21	20	28.1	31.9	55.5	-1	-1	-1
1/17/2019	6:36:17 PM	802	1436	22	21	22	21	124	27	27	27	20	21	21	20	28.1	31.9	55.5	-1	-1	-1
1/17/2019	6:36:18 PM	6	1437	21	22	21	22	121	27	27	27	20	20	22	20	28.1	31.9	55.5	-1	-1	-1
1/17/2019	6:36:18 PM	209	1438	21	22	21	22	110	27	26	27	20	21	21	20	28.1	31.9	55.5	-1	-1	-1
1/17/2019	6:36:18 PM	412	1439	21	22	21	22	127	27	26	27	20	21	21	20	28.1	31.9	55.5	-1	-1	-1
1/17/2019	6:36:18 PM	615	1440	22	22	22	22	128	27	27	28	20	21	21	21	28.1	31.9	55.5	-1	-1	-1
1/17/2019	6:36:18 PM	802	1441	21	22	22	21	130	27	27	27	20	21	21	20	28.1	31.9	55.5	-1	-1	-1
1/17/2019	6:36:19 PM	6	1442	21	22	21	22	109	27	26	27	19	21	21	20	28.1	31.9	55.5	-1	-1	-1
1/17/2019	6:36:19 PM	209	1443	22	22	22	22	142	27	27	27	19	21	21	20	28.1	31.9	86.1	-1	-1	-1
1/17/2019	6:36:19 PM	412	1444	22	22	22	21	99	27	27	43	20	21	21	20	28.1	31.9	86.1	-1	-1	-1
1/17/2019	6:36:19 PM	615	1445	21	22	21	22	145	27	27	57	20	21	22	20	28.1	31.9	86.1	-1	-1	-1
1/17/2019	6:36:19 PM	802	1446	22	21	21	21	136	27	26	55	19	21	21	20	28.1	31.9	86.1	-1	-1	-1
1/17/2019	6:36:20 PM	6	1447	22	21	22	21	137	27	27	58	20	21	21	20	28.1	31.9	86.1	-1	-1	-1
1/17/2019	6:36:20 PM	209	1448	22	22	22	22	134	27	27	54	20	21	21	20	28.1	31.9	86.1	-1	-1	-1
1/17/2019	6:36:20 PM	412	1449	21	22	21	22	136	27	27	54	20	21	21	20	28.1	31.9	86.1	-1	-1	-1
1/17/2019	6:36:20 PM	615	1450	22	22	22	22	148	27	27	79	20	21	21	21	28.1	31.9	86.1	-1	-1	-1
1/17/2019	6:36:20 PM	802	1451	22	22	22	21	135	27	27	123	20	21	21	20	28.1	31.9	86.1	-1	-1	-1
1/17/2019	6:36:21 PM	6	1452	21	22	21	22	126	27	26	130	19	21	21	20	28.1	31.9	86.1	-1	-1	-1
1/17/2019	6:36:21 PM	209	1453	22	21	22	21	129	27	27	119	19	21	21	20	28.1	31.9	86.1	-1	-1	-1
1/17/2019	6:36:21 PM	412	1454	22	21	22	21	134	27	27	124	20	21	21	20	28.1	31.9	86.1	-1	-1	-1
1/17/2019	6:36:21 PM	615	1455	22	22	22	22	129	27	27	127	20	21	21	20	28.1	31.9	86.1	-1	-1	-1
1/17/2019	6:36:21 PM	802	1456	21	22	21	22	113	27	27	120	20	21	21	20	28.1	31.9	86.1	-1	-1	-1
1/17/2019	6:36:22 PM	6	1457	21	22	22	22	126	27	26	81	19	21	21	20	28.1	31.9	86.1	-1	-1	-1
1/17/2019	6:36:22 PM	209	1458	22	22	22	21	110	26	27	72	20	21	21	20	28.1	31.9	86.1	-1	-1	-1
1/17/2019	6:36:22 PM	412	1459	22	22	22	21	121	27	27	72	20	20	21	20	28.1	31.9	86.1	-1	-1	-1
1/17/2019	6:36:22 PM	615	1460	21	22	21	22	108	27	27	128	20	21	21	20	28.1	31.9	86.1	-1	-1	-1
1/17/2019	6:36:22 PM	802	1461	22	22	22	22	99	27	26	139	19	21	20	20	28.1	31.9	86.1	-1	-1	-1
1/17/2019	6:36:23 PM	6	1462	22	21	22	21	108	27	27	112	20	21	21	20	28.1	31.9	86.1	-1	-1	-1
1/17/2019	6:36:23 PM	209	1463	21	22	22	22	119	27	27	73	20	20	21	20	28.1	31.9	86.1	-1	-1	-1
1/17/2019	6:36:23 PM	412	1464	21	22	21	22	124	27	27	65	20	21	21	20	28.1	31.9	86.1	-1	-1	-1
1/17/2019	6:36:23 PM	601	1465	22	22	21	22	125	27	27	64	20	21	21	20	28.1	31.9	86.1	-1	-1	-1
1/17/2019	6:36:23 PM	804	1466	22	21	22	21	119	27	27	54	19	21	20	20	28.1	31.9	86.1	-1	-1	-1
1/17/2019	6:36:24 PM	7	1467	22	22	22	21	136	27	27	34	20	21	21	20	28.1	31.9	86.1	-1	-1	-1
1/17/2019	6:36:24 PM	211	1468	21	22	22	22	146	27	27	78	20	21	21	20	28.1	31.9	86.1	-1	-1	-1
1/17/2019	6:36:24 PM	414	1469	21	22	21	22	143	27	27	51	20	21	21	20	28.1	31.9	86.1	-1	-1	-1
1/17/2019	6:36:24 PM	601	1470	22	22	22	22	113	27	27	41	19	21	21	20	28.1	31.9	86.1	-1	-1	-1
1/17/2019	6:36:24 PM	804	1471	22	21	22	21	116	27	27	36	19	21	21	20	28.1	31.9	86.1	-1	-1	-1
1/17/2019	6:36:25 PM	7	1472	22	21	22	21	82	27	27	29	20	21	21	20	28.1	31.9	86.1	-1	-1	-1
1/17/2019	6:36:25 PM	211	1473	21	22	22	22	106	27	27	28	20	21	21	20	28.1	31.9	86.1	-1	-1	-1
1/17/2019	6:36:25 PM	414	1474	22	22	22	21	106	27	26	28	19	21	21	20	28.1	31.9	86.1	-1	-1	-1
1/17/2019	6:36:25 PM	601	1475	22	22	22	22	101	27	27	28	20	21	21	20	28.1	31.9	86.1	-1	-1	-1
1/17/2019	6:36:25 PM	804	1476	21	22	21	22	114	27	26	29	20	21	21	20	28.1	31.9	86.1	-1	-1	-1
1/17/2019	6:36:26 PM	7	1477	22	22	22	21	56	27	26	28	19	21	21	20	28.1	31.9	86.1	-1	-1	-1
1/17/2019	6:36:26 PM	201	1478	22	22	22	22	52	27	27	27	20	21	21	20	28.1	31.9	86.1	-1	-1	-1
1/17/2019	6:36:26 PM	404	1479	21	22	21	22	61	27	27	27	20	20	21	20	28.1	31.9	86.1	-1	-1	-1
1/17/2019	6:36:26 PM	607	1480	22	22	22	22	84	27	26	28	19	21	21	20	28.1	31.9	86.1	-1	-1	-1
1/17/2019	6:36:26 PM	810	1481	22	21	22	21	105	27	27	27	19	21	21	20	28.1	31.9	86.1	-1	-1	-1
1/17/2019	6:36:27 PM	13	1482	22	22	22	22	112	27	27	27	20	20	21	20	28.1	31.9	86.1	-1	-1	-1
1/17/2019	6:36:27 PM	201	1483	22	22	21	22	91	27	27	28	19	21	21	20	28.1	31.9	86.1	-1	-1	-1
1/17/2019	6:36:27 PM	404	1484	22	21	22	21	96	27	27	27	19	21	20	20	28.1	31.9	86.1	-1	-1	-1
1/17/2019	6:36:27 PM	607	1485	22	22	22	21	95	27	27	27	20	21	21	20	28.1	31.9	87.4	-1	-1	-1
1/17/2019	6:36:27 PM	810	1486	22	22	22	22	84	27	27	27	20	20	21	20	28.1	31.9	87.4	-1	-1	-1
1/17/2019	6:36:28 PM	13	1487	21	22	21	22	116	27	27	28	20	21	21	20	28.1	31.9	87.4	-1	-1	-1
1/17/2019	6:36:28 PM	201	1488	22	22	22	22	129	27	27	27	20	21	21	20	28.1	31.9	87.4	-1	-1	-1
1/17/2019	6:36:28 PM	404	1489	21	22	22	22	123	27	27	27	20	20	21	20	28.1	31.9	87.4	-1	-1	-1
1/17/2019	6:36:28 PM	607	1490	21	22	21	22	118	27	26	28	20	21	21	20	28.1	31.9	87.4	-1	-1	-1
1/17/2019	6:36:28 PM	810	1491	22	22	21	22	111	27	26	28	19	21	21	20	28.1	31.9	87.4	-1	-1	-1
1/17/2019	6:36:29 PM	13	1492	22	21	22	21	103	27	27	27	20	21	21	20	28.1	31.9	87.4	-1	-1	-1
1/17/2019	6:36:29 PM	201	1493	21	22	21	22	90	27	27	28	20	21	21	20	28.1	31.9	87.4	-1	-1	-1
1/17/2019	6:36:29 PM	404	1494	21	22	21	22	74	27	26	28	19	21	21	20	28.1	31.9	87.4	-1	-1	-1
1/17/2019	6:36:29 PM	607	1495	22	21	22	21	75	27	26	27	19	21	21	20	28.1	31.9	87.4	-1	-1	-1
1/17/2019	6:36:29 PM	810	1496	22	22	22	21	75	27	27	27	20	21	21	20	28.1	31.9	87.4	-1	-1	-1
1/17/2019	6:36:30 PM	13	1497	22	22	22	22	78	27	27	27	20	21	21	20	28.1	31.9	87.4	-1	-1	-1
1/17/2019	6:36:30 PM	201	1498	22	22	22	22	73	27	27	28	19	21	21	20	28.1	31.9	87.4	-1	-1	-1
1/17/2019	6:36:30 PM	404	1499	22	21	22	21	103	27	27	27	19	21	20	20	28.1	31.9	87.4	-1	-1	-1
1/17/2019	6:36:30 PM	607	1500	22	22	22	21	84	27	27	27	20	20	21	20	28.1	31.9	87.4	-1	-1	-1
1/17/2019	6:36:30 PM	810	1501	21	22	22	21	80	27	27	27	20	20	21	20	28.1	31.9	87.4	-1	-1	-1
1/17/2019	6:36:31 PM	13	1502	21	22	22	22	70	27	27	27	20	21	21	20	28.1	31.9	87.4	-1	-1	-1
1/17/2019	6:36:31 PM	201	1503	22	22	22	22	67	27	27	28	19	21	21	20	28.1	31.9	87.4	-1	-1	-1
1/17/2019	6:36:31 PM	404	1504	22	21	22	21	67	27	27	27	19	21	20	20	28.1	31.9	87.4	-1	-1	-1
1/17/2019	6:36:31 PM	607	1505	21	22	22	22	67	27	27	27	20	20	21	20	28.1	31.9	87.4	-1	-1	-1
1/17/2019	6:36:31 PM	810	1506	21	22	21	22	84	27	27	28	20	21	21	20	28.1	31.9	87.4	-1	-1	-1
1/17/2019	6:36:32 PM	13	1507	22	22	22	22	70	27	27	28	20	21	21	20	28.1	31.9	87.4	-1	-1	-1
1/17/2019	6:36:32 PM	201	1508	22	22	22	22	72	27	27	27	20	21	21	20	28.1	31.9	87.4	-1	-1	-1
1/17/2019	6:36:32 PM	404	1509	21	22	21	22	74	27	26	27	20	20	21	20	28.1	31.9	87.4	-1	-1	-1
1/17/2019	6:36:32 PM	607	1510	22	21	22	22	77	27	26	27	19	21	21	20	28.1	31.9	87.4	-1	-1	-1
1/17/2019	6:36:32 PM	810	1511	22	21	22	21	82	27	27	27	20	21	21	20	28.1	31.9	87.4	-1	-1	-1
1/17/2019	6:36:33 PM	13	1512	22	22	22	22	75	27	27	27	20	21	21	20	28.1	31.9	87.4	-1	-1	-1
1/17/2019	6:36:33 PM	201	1513	22	22	22	22	72	27	27	28	19	21	21	20	28.1	31.9	87.4	-1	-1	-1
1/17/2019	6:36:33 PM	404	1514	22	21	22	21	78	27	27	27	19	21	20	20	28.1	31.9	87.4	-1	-1	-1
1/17/2019	6:36:33 PM	607	1515	22	22	22	21	82	27	27	27	20	21	21	20	28.1	31.9	87.4	-1	-1	-1
1/17/2019	6:36:33 PM	810	1516	22	22	22	22	94	27	27	27	20	20	21	20	28.1	31.9	87.4	-1	-1	-1
1/17/2019	6:36:34 PM	13	1517	21	22	21	22	114	27	27	28	20	21	21	20	28.1	31.9	87.4	-1	-1	-1
1/17/2019	6:36:34 PM	201	1518	21	22	22	22	131	27	27	28	20	21	21	20	28.1	31.9	87.4	-1	-1	-1
1/17/2019	6:36:34 PM	404	1519	22	21	22	21	148	27	27	27	19	21	20	20	28.1	31.9	87.4	-1	-1	-1
1/17/2019	6:36:34 PM	607	1520	22	22	22	21	160	27	27	27	20	21	21	20	28.1	31.9	87.4	-1	-1	-1
1/17/2019	6:36:34 PM	810	1521	21	22	22	22	171	27	27	27	20	21	21	20	28.1	31.9	87.4	-1	-1	-1
1/17/2019	6:36:35 PM	13	1522	21	22	22	22	179	27	27	28	20	21	21	20	28.1	31.9	87.4	-1	-1	-1
1/17/2019	6:36:35 PM	201	1523	22	22	22	21	183	27	27	27	20	21	21	20	28.1	31.9	87.4	-1	-1	-1
1/17/2019	6:36:35 PM	404	1524	22	22	22	21	174	27	27	27	20	20	21	20	28.1	31.9	87.4	-1	-1	-1
1/17/2019	6:36:35 PM	607	1525	21	22	21	22	167	27	27	27	20	20	21	20	28.1	31.9	87.4	-1	-1	-1
1/17/2019	6:36:35 PM	810	1526	21	22	21	22	169	27	27	27	20	21	21	20	28.1	31.9	87.4	-1	-1	-1
1/17/2019	6:36:36 PM	13	1527	21	22	22	22	176	27	26	28	20	21	21	20	28.1	31.8	87.4	-1	-1	-1
1/17/2019	6:36:36 PM	201	1528	22	21	21	21	181	27	27	27	20	21	21	20	28.1	31.8	87.4	-1	-1	-1
1/17/2019	6:36:36 PM	404	1529	22	21	22	21	187	26	27	27	20	20	21	20	28.1	31.8	87.4	-1	-1	-1
1/17/2019	6:36:36 PM	607	1530	21	22	21	22	192	27	27	27	20	20	21	20	28.1	31.8	87.4	-1	-1	-1
1/17/2019	6:36:36 PM	810	1531	21	22	21	22	198	27	27	27	20	21	21	20	28.1	31.8	87.4	-1	-1	-1
1/17/2019	6:36:37 PM	13	1532	22	22	21	22	204	27	26	28	20	21	21	20	28.1	31.8	87.4	-1	-1	-1
1/17/2019	6:36:37 PM	201	1533	22	22	22	22	212	27	27	28	20	21	21	20	28.1	31.8	87.4	-1	-1	-1
1/17/2019	6:36:37 PM	404	1534	22	21	22	21	220	27	27	27	20	21	21	20	28.1	31.8	87.4	-1	-1	-1
1/17/2019	6:36:37 PM	607	1535	22	22	22	21	226	27	27	27	20	21	21	20	28.1	31.8	87.4	-1	-1	-1
1/17/2019	6:36:37 PM	810	1536	21	22	22	22	230	27	27	27	20	21	21	20	28.1	31.8	87.4	-1	-1	-1
1/17/2019	6:36:38 PM	13	1537	21	22	21	22	174	27	27	28	20	21	21	20	28.1	31.8	87.4	-1	-1	-1
1/17/2019	6:36:38 PM	201	1538	22	22	22	22	191	27	27	28	20	21	21	20	28.1	31.8	87.4	-1	-1	-1
1/17/2019	6:36:38 PM	404	1539	21	22	22	22	186	27	27	27	20	21	21	20	28.1	31.8	87.4	-1	-1	-1
1/17/2019	6:36:38 PM	607	1540	21	22	21	22	126	27	27	27	20	21	21	20	28.1	31.8	87.4	-1	-1	-1
1/17/2019	6:36:38 PM	810	1541	21	22	22	22	173	27	26	28	19	21	21	20	28.1	31.8	87.4	-1	-1	-1
1/17/2019	6:36:39 PM	13	1542	22	21	22	21	190	27	27	27	20	21	21	20	28.1	31.8	87.4	-1	-1	-1
1/17/2019	6:36:39 PM	201	1543	21	22	22	22	196	27	27	27	20	21	21	20	28.1	31.8	87.4	-1	-1	-1
1/17/2019	6:36:39 PM	404	1544	21	22	21	22	136	27	27	27	20	21	21	20	28.1	31.8	87.4	-1	-1	-1
1/17/2019	6:36:39 PM	607	1545	21	22	22	22	173	27	26	28	19	21	21	20	28.1	31.8	87.4	-1	-1	-1
1/17/2019	6:36:39 PM	810	1546	22	22	22	22	134	27	27	27	20	21	21	20	28.1	31.8	87.4	-1	-1	-1
1/17/2019	6:36:40 PM	13	1547	22	22	22	21	101	27	27	27	20	21	21	20	28.1	31.8	87.4	-1	-1	-1
1/17/2019	6:36:40 PM	201	1548	21	22	21	22	122	27	27	28	20	21	21	20	28.1	31.8	87.4	-1	-1	-1
1/17/2019	6:36:40 PM	404	1549	21	22	21	22	99	27	26	27	19	21	21	20	28.1	31.8	87.4	-1	-1	-1
1/17/2019	6:36:40 PM	607	1550	22	21	22	21	133	27	26	27	19	21	21	20	28.1	31.8	87.4	-1	-1	-1
1/17/2019	6:36:40 PM	810	1551	22	21	22	21	122	27	27	27	20	21	21	20	28.1	31.8	87.4	-1	-1	-1
1/17/2019	6:36:41 PM	13	1552	22	22	22	22	112	26	27	27	20	21	21	20	28.1	31.8	87.4	-1	-1	-1
1/17/2019	6:36:41 PM	201	1553	21	22	22	22	128	27	27	27	20	21	21	20	28.1	31.8	87.4	-1	-1	-1
1/17/2019	6:36:41 PM	404	1554	22	21	22	21	148	27	27	27	19	21	21	20	28.1	31.8	87.4	-1	-1	-1
1/17/2019	6:36:41 PM	607	1555	22	22	22	21	162	27	27	27	20	21	21	20	28.1	31.8	87.4	-1	-1	-1
1/17/2019	6:36:41 PM	810	1556	22	22	22	22	153	27	27	27	20	20	21	20	28.1	31.8	87.4	-1	-1	-1
1/17/2019	6:36:42 PM	13	1557	21	22	21	22	147	27	27	27	20	21	21	20	28.1	31.8	87.4	-1	-1	-1
1/17/2019	6:36:42 PM	201	1558	21	22	22	22	146	27	27	28	20	21	21	20	28.1	31.8	87.4	-1	-1	-1
1/17/2019	6:36:42 PM	404	1559	22	21	22	21	166	27	27	27	20	21	20	20	28.1	31.8	87.4	-1	-1	-1
1/17/2019	6:36:42 PM	607	1560	22	22	22	21	159	27	27	27	20	21	21	20	28.1	31.8	87.4	-1	-1	-1
1/17/2019	6:36:42 PM	810	1561	22	22	22	22	150	27	27	27	20	21	21	20	28.1	31.8	87.4	-1	-1	-1
1/17/2019	6:36:43 PM	13	1562	21	22	21	22	138	27	27	27	20	21	21	20	28.1	31.8	87.4	-1	-1	-1
1/17/2019	6:36:43 PM	201	1563	22	22	22	22	131	27	27	27	20	21	21	20	28.1	31.8	87.4	-1	-1	-1
1/17/2019	6:36:43 PM	404	1564	22	21	22	21	133	27	27	27	20	21	20	20	28.1	31.8	87.4	-1	-1	-1
1/17/2019	6:36:43 PM	607	1565	22	22	22	21	153	27	27	27	20	21	21	20	28.1	31.8	87.4	-1	-1	-1
1/17/2019	6:36:43 PM	810	1566	22	22	22	22	165	27	27	27	20	21	21	20	28.1	31.8	87.4	-1	-1	-1
1/17/2019	6:36:44 PM	13	1567	22	22	22	22	159	27	27	27	20	21	21	20	28.1	31.8	87.4	-1	-1	-1
1/17/2019	6:36:44 PM	201	1568	21	22	21	22	126	27	26	27	20	21	21	20	28.1	31.8	87.4	-1	-1	-1
1/17/2019	6:36:44 PM	404	1569	22	22	21	21	132	27	27	27	19	21	20	20	28.1	31.7	87.5	-1	-1	-1
1/17/2019	6:36:44 PM	607	1570	22	22	22	21	159	27	27	27	20	21	21	20	28.1	31.7	87.5	-1	-1	-1
1/17/2019	6:36:44 PM	810	1571	22	22	22	21	164	27	27	27	20	21	21	20	28.1	31.7	87.5	-1	-1	-1
1/17/2019	6:36:45 PM	13	1572	21	22	22	22	153	27	27	27	20	21	21	20	28.1	31.7	87.5	-1	-1	-1
1/17/2019	6:36:45 PM	201	1573	21	22	22	22	119	27	27	27	19	21	21	20	28.1	31.7	87.5	-1	-1	-1
1/17/2019	6:36:45 PM	404	1574	22	21	22	21	160	27	27	27	19	21	20	20	28.1	31.7	87.5	-1	-1	-1
1/17/2019	6:36:45 PM	607	1575	22	22	22	21	174	27	27	27	20	21	21	20	28.1	31.7	87.5	-1	-1	-1
1/17/2019	6:36:45 PM	810	1576	22	22	22	21	166	27	27	27	20	21	21	20	28.1	31.7	87.5	-1	-1	-1
1/17/2019	6:36:46 PM	13	1577	21	22	22	22	155	27	27	27	20	21	21	20	28.1	31.7	87.5	-1	-1	-1
1/17/2019	6:36:46 PM	201	1578	21	22	22	22	150	27	27	27	19	21	21	20	28.1	31.7	87.5	-1	-1	-1
1/17/2019	6:36:46 PM	404	1579	22	21	22	21	144	27	26	27	19	21	20	20	28.1	31.7	87.5	-1	-1	-1
1/17/2019	6:36:46 PM	607	1580	22	22	22	21	137	27	27	27	20	21	20	20	28.1	31.7	87.5	-1	-1	-1
1/17/2019	6:36:46 PM	810	1581	22	22	22	21	161	27	27	27	20	21	21	20	28.1	31.7	87.5	-1	-1	-1
1/17/2019	6:36:47 PM	13	1582	22	22	22	22	154	27	27	27	20	21	21	20	28.1	31.7	87.5	-1	-1	-1
1/17/2019	6:36:47 PM	201	1583	21	22	21	21	114	27	27	27	20	21	21	20	28.1	31.7	87.5	-1	-1	-1
1/17/2019	6:36:47 PM	404	1584	21	22	21	22	144	27	27	27	20	21	21	20	28.1	31.7	87.5	-1	-1	-1
1/17/2019	6:36:47 PM	607	1585	22	22	22	22	158	27	27	27	19	21	21	20	28.1	31.7	87.5	-1	-1	-1
1/17/2019	6:36:47 PM	810	1586	22	21	22	22	146	27	27	27	19	21	21	20	28.1	31.7	87.5	-1	-1	-1
1/17/2019	6:36:48 PM	13	1587	22	22	22	21	154	27	27	27	20	21	21	20	28.1	31.7	87.5	-1	-1	-1
1/17/2019	6:36:48 PM	201	1588	21	22	21	21	141	27	27	27	20	21	21	20	28.1	31.7	87.5	-1	-1	-1
1/17/2019	6:36:48 PM	404	1589	21	22	21	22	118	27	26	27	20	21	21	20	28.1	31.7	87.5	-1	-1	-1
1/17/2019	6:36:48 PM	607	1590	22	22	21	22	151	27	27	28	20	21	21	20	28.1	31.7	87.5	-1	-1	-1
1/17/2019	6:36:48 PM	810	1591	21	22	22	22	96	27	26	27	20	21	21	20	28.1	31.7	87.5	-1	-1	-1
1/17/2019	6:36:49 PM	13	1592	22	22	22	22	132	27	27	27	19	21	21	20	28.1	31.7	87.5	-1	-1	-1
1/17/2019	6:36:49 PM	201	1593	22	22	22	21	142	27	26	27	20	21	21	20	28.1	31.7	87.5	-1	-1	-1
1/17/2019	6:36:49 PM	404	1594	21	22	22	21	136	27	27	27	20	20	21	20	28.1	31.7	87.5	-1	-1	-1
1/17/2019	6:36:49 PM	607	1595	21	22	21	21	116	27	27	27	20	20	21	20	28.1	31.7	87.5	-1	-1	-1
1/17/2019	6:36:49 PM	810	1596	21	22	22	22	105	27	27	27	20	20	21	20	28.1	31.7	87.5	-1	-1	-1
1/17/2019	6:36:50 PM	13	1597	21	22	22	22	108	27	27	27	20	21	21	20	28.1	31.7	87.5	-1	-1	-1
1/17/2019	6:36:50 PM	201	1598	21	22	22	22	107	27	26	27	20	21	21	20	28.1	31.7	87.5	-1	-1	-1
1/17/2019	6:36:50 PM	404	1599	21	22	21	22	106	27	26	27	19	21	21	20	28.1	31.7	87.5	-1	-1	-1
1/17/2019	6:36:50 PM	607	1600	22	22	22	21	101	27	26	27	19	21	20	20	28.1	31.7	87.5	-1	-1	-1
1/17/2019	6:36:50 PM	810	1601	21	22	21	22	89	27	27	27	20	21	21	20	28.1	31.7	87.5	-1	-1	-1
1/17/2019	6:36:51 PM	13	1602	22	22	22	22	41	27	27	27	20	21	21	20	28.1	31.7	87.5	-1	-1	-1
1/17/2019	6:36:51 PM	201	1603	22	21	22	21	31	27	26	27	20	21	21	20	28.1	31.7	87.5	-1	-1	-1
1/17/2019	6:36:51 PM	404	1604	21	22	21	22	29	27	27	27	20	21	21	20	28.1	31.7	87.5	-1	-1	-1
1/17/2019	6:36:51 PM	607	1605	22	22	22	21	27	27	27	27	20	21	21	20	28.1	31.7	87.5	-1	-1	-1
1/17/2019	6:36:51 PM	810	1606	21	22	21	22	27	27	27	27	20	21	21	20	28.1	31.7	87.5	-1	-1	-1
1/17/2019	6:36:52 PM	13	1607	22	22	22	21	27	27	27	27	20	21	21	20	28.1	31.7	87.5	-1	-1	-1
1/17/2019	6:36:52 PM	201	1608	22	22	21	22	27	27	27	27	20	21	21	20	28.1	31.7	87.5	-1	-1	-1
1/17/2019	6:36:52 PM	404	1609	21	22	21	21	27	27	27	27	20	21	21	20	28.1	31.7	87.5	-1	-1	-1
1/17/2019	6:36:52 PM	607	1610	22	22	21	22	27	27	26	27	20	21	21	20	28.1	31.7	87.5	-1	-1	-1
1/17/2019	6:36:52 PM	810	1611	22	22	22	22	27	27	27	27	20	21	21	20	28.2	31.6	87.6	-1	-1	-1
1/17/2019	6:36:53 PM	13	1612	22	22	22	22	27	27	27	28	19	21	21	20	28.2	31.6	87.6	-1	-1	-1
1/17/2019	6:36:53 PM	201	1613	22	22	21	22	26	27	27	27	20	21	21	20	28.2	31.6	87.6	-1	-1	-1
1/17/2019	6:36:53 PM	404	1614	22	21	22	21	27	27	27	27	19	21	21	20	28.2	31.6	87.6	-1	-1	-1
1/17/2019	6:36:53 PM	607	1615	21	22	21	22	27	27	27	27	20	21	21	20	28.2	31.6	87.6	-1	-1	-1
1/17/2019	6:36:53 PM	810	1616	22	21	22	22	27	27	27	27	19	21	21	20	28.2	31.6	87.6	-1	-1	-1
1/17/2019	6:36:54 PM	13	1617	21	22	21	22	27	27	27	27	20	21	21	20	28.2	31.6	87.6	-1	-1	-1
1/17/2019	6:36:54 PM	201	1618	21	22	22	21	27	27	27	27	20	21	21	20	28.2	31.6	87.6	-1	-1	-1
1/17/2019	6:36:54 PM	404	1619	21	22	21	22	26	27	26	27	19	21	21	20	28.2	31.6	87.6	-1	-1	-1
1/17/2019	6:36:54 PM	607	1620	21	22	22	22	27	27	27	27	20	20	21	20	28.2	31.6	87.6	-1	-1	-1
1/17/2019	6:36:54 PM	810	1621	22	22	22	22	26	27	26	27	20	21	21	20	28.2	31.6	87.6	-1	-1	-1
1/17/2019	6:36:55 PM	13	1622	22	22	22	22	27	27	27	27	20	21	21	20	28.2	31.6	87.6	-1	-1	-1
1/17/2019	6:36:55 PM	201	1623	21	22	22	21	27	27	26	27	19	21	21	20	28.2	31.6	87.6	-1	-1	-1
1/17/2019	6:36:55 PM	404	1624	21	22	22	21	27	27	27	27	20	20	21	20	28.2	31.6	87.6	-1	-1	-1
1/17/2019	6:36:55 PM	607	1625	22	22	22	22	26	27	27	28	20	21	21	20	28.2	31.6	87.6	-1	-1	-1
1/17/2019	6:36:55 PM	810	1626	22	22	22	22	27	27	27	27	20	21	21	20	28.2	31.6	87.6	-1	-1	-1
1/17/2019	6:36:56 PM	13	1627	22	22	22	22	27	27	26	28	20	21	21	20	28.2	31.6	87.6	-1	-1	-1
1/17/2019	6:36:56 PM	201	1628	21	22	21	22	27	27	27	27	20	21	21	20	28.2	31.6	87.6	-1	-1	-1
1/17/2019	6:36:56 PM	404	1629	22	22	21	21	26	27	26	27	19	21	21	20	28.2	31.6	87.6	-1	-1	-1
1/17/2019	6:36:56 PM	607	1630	21	22	22	21	27	26	26	27	20	21	21	20	28.2	31.6	87.6	-1	-1	-1
1/17/2019	6:36:56 PM	810	1631	21	22	21	22	26	27	26	27	20	21	21	20	28.2	31.6	87.6	-1	-1	-1
1/17/2019	6:36:57 PM	13	1632	22	22	22	21	27	27	27	27	20	21	21	20	28.2	31.6	87.6	-1	-1	-1
1/17/2019	6:36:57 PM	201	1633	22	21	22	22	27	27	26	27	19	21	21	20	28.2	31.6	87.6	-1	-1	-1
1/17/2019	6:36:57 PM	404	1634	21	22	21	21	27	26	27	27	20	21	21	20	28.2	31.6	87.6	-1	-1	-1
1/17/2019	6:36:57 PM	607	1635	22	22	22	22	26	27	26	27	19	21	21	20	28.2	31.6	87.6	-1	-1	-1
1/17/2019	6:36:57 PM	810	1636	21	22	22	22	27	27	27	27	20	21	21	20	28.2	31.6	87.6	-1	-1	-1
1/17/2019	6:36:58 PM	13	1637	22	21	22	22	27	27	27	27	20	21	21	20	28.2	31.6	87.6	-1	-1	-1
1/17/2019	6:36:58 PM	201	1638	21	22	21	22	26	27	27	27	20	21	21	20	28.2	31.6	87.6	-1	-1	-1
1/17/2019	6:36:58 PM	404	1639	22	21	22	21	27	27	27	27	20	21	20	20	28.2	31.6	87.6	-1	-1	-1
1/17/2019	6:36:58 PM	607	1640	21	22	22	22	27	27	27	27	20	21	21	20	28.2	31.6	87.6	-1	-1	-1
1/17/2019	6:36:58 PM	810	1641	22	21	22	21	27	27	27	27	20	21	20	20	28.2	31.6	87.6	-1	-1	-1
1/17/2019	6:36:59 PM	13	1642	21	22	21	22	27	27	27	27	20	21	21	20	28.2	31.6	87.6	-1	-1	-1
1/17/2019	6:36:59 PM	201	1643	22	22	22	21	27	27	27	27	19	21	21	20	28.2	31.6	87.6	-1	-1	-1
1/17/2019	6:36:59 PM	404	1644	21	22	21	22	26	27	27	27	20	20	21	20	28.2	31.6	87.6	-1	-1	-1
1/17/2019	6:36:59 PM	607	1645	22	22	22	22	27	27	27	27	19	21	21	20	28.2	31.6	87.6	-1	-1	-1
1/17/2019	6:36:59 PM	810	1646	22	22	22	22	27	27	27	27	20	20	21	20	28.2	31.6	87.6	-1	-1	-1
1/17/2019	6:37:00 PM	13	1647	22	22	22	22	27	27	26	28	20	21	21	20	28.2	31.6	87.6	-1	-1	-1
1/17/2019	6:37:00 PM	201	1648	21	22	22	22	27	27	27	27	20	21	21	20	28.2	31.6	87.6	-1	-1	-1
1/17/2019	6:37:00 PM	404	1649	22	21	21	21	27	27	26	27	19	21	20	20	28.2	31.6	87.6	-1	-1	-1
1/17/2019	6:37:00 PM	607	1650	22	22	22	22	27	27	27	27	20	21	21	20	28.2	31.6	87.6	-1	-1	-1
1/17/2019	6:37:00 PM	810	1651	22	22	21	22	26	27	26	27	19	21	21	20	28.2	31.6	87.6	-1	-1	-1
1/17/2019	6:37:01 PM	13	1652	22	22	22	22	27	27	27	27	20	20	21	20	28.2	31.6	87.6	-1	-1	-1
1/17/2019	6:37:01 PM	201	1653	21	22	22	21	27	27	27	27	19	21	21	20	28.1	31.5	86.4	-1	-1	-1
1/17/2019	6:37:01 PM	404	1654	21	22	22	21	27	26	27	27	20	20	21	20	28.1	31.5	86.4	-1	-1	-1
1/17/2019	6:37:01 PM	607	1655	21	22	21	22	26	27	27	28	20	21	21	20	28.1	31.5	86.4	-1	-1	-1
1/17/2019	6:37:01 PM	810	1656	22	22	22	21	27	27	27	27	19	21	21	20	28.1	31.5	86.4	-1	-1	-1
1/17/2019	6:37:02 PM	13	1657	21	22	21	22	27	27	27	27	20	21	21	20	28.1	31.5	86.4	-1	-1	-1
1/17/2019	6:37:02 PM	213	1658	22	22	22	22	27	27	27	27	20	21	21	20	28.1	31.5	86.4	-1	-1	-1
1/17/2019	6:37:02 PM	400	1659	21	22	21	22	26	27	27	27	20	21	21	20	28.1	31.5	86.4	-1	-1	-1
1/17/2019	6:37:02 PM	604	1660	22	21	22	21	26	27	26	27	19	21	21	20	28.1	31.5	86.4	-1	-1	-1
1/17/2019	6:37:02 PM	807	1661	22	22	22	21	27	27	27	27	20	20	21	20	28.1	31.5	86.4	-1	-1	-1
1/17/2019	6:37:03 PM	10	1662	21	22	21	22	26	27	27	27	20	21	21	20	28.1	31.5	86.4	-1	-1	-1
1/17/2019	6:37:03 PM	213	1663	22	21	22	21	27	27	27	27	20	21	21	20	28.1	31.5	86.4	-1	-1	-1
1/17/2019	6:37:03 PM	400	1664	21	22	21	22	26	27	27	27	20	21	21	20	28.1	31.5	86.4	-1	-1	-1
1/17/2019	6:37:03 PM	604	1665	22	22	22	21	27	27	27	27	20	21	21	20	28.1	31.5	86.4	-1	-1	-1
1/17/2019	6:37:03 PM	807	1666	21	22	21	21	26	27	27	27	20	21	21	20	28.1	31.5	86.4	-1	-1	-1
1/17/2019	6:37:04 PM	10	1667	22	22	22	21	27	26	27	27	20	21	21	20	28.1	31.5	86.4	-1	-1	-1
1/17/2019	6:37:04 PM	213	1668	21	22	22	22	26	27	26	27	19	21	21	20	28.1	31.5	86.4	-1	-1	-1
1/17/2019	6:37:04 PM	400	1669	21	22	21	22	27	27	27	27	20	20	21	20	28.1	31.5	86.4	-1	-1	-1
1/17/2019	6:37:04 PM	604	1670	22	22	22	22	27	27	27	27	19	21	21	20	28.1	31.5	86.4	-1	-1	-1
1/17/2019	6:37:04 PM	807	1671	22	22	22	21	27	27	27	27	20	20	21	20	28.1	31.5	86.4	-1	-1	-1
1/17/2019	6:37:05 PM	10	1672	21	22	22	22	27	27	27	28	20	21	21	20	28.1	31.5	86.4	-1	-1	-1
1/17/2019	6:37:05 PM	213	1673	22	22	22	22	27	27	27	27	20	20	21	20	28.1	31.5	86.4	-1	-1	-1
1/17/2019	6:37:05 PM	400	1674	22	21	21	21	27	27	26	27	19	21	20	20	28.1	31.5	86.4	-1	-1	-1
1/17/2019	6:37:05 PM	604	1675	21	22	22	21	27	27	27	27	20	20	21	20	28.1	31.5	86.4	-1	-1	-1
1/17/2019	6:37:05 PM	807	1676	22	22	21	22	26	27	26	27	19	21	21	20	28.1	31.5	86.4	-1	-1	-1
1/17/2019	6:37:06 PM	10	1677	22	22	22	22	27	27	27	27	20	20	21	20	28.1	31.5	86.4	-1	-1	-1
1/17/2019	6:37:06 PM	213	1678	22	22	21	22	26	27	26	27	20	21	21	20	28.1	31.5	86.4	-1	-1	-1
1/17/2019	6:37:06 PM	400	1679	22	22	22	21	27	27	27	27	20	20	21	20	28.1	31.5	86.4	-1	-1	-1
1/17/2019	6:37:06 PM	604	1680	21	22	21	22	26	27	26	27	19	21	21	20	28.1	31.5	86.4	-1	-1	-1
1/17/2019	6:37:06 PM	807	1681	22	22	22	21	27	27	27	27	20	21	21	20	28.1	31.5	86.4	-1	-1	-1
1/17/2019	6:37:07 PM	10	1682	21	22	21	22	27	27	27	27	20	21	21	20	28.1	31.5	86.4	-1	-1	-1
1/17/2019	6:37:07 PM	213	1683	22	22	22	21	27	27	27	27	20	21	21	20	28.1	31.5	86.4	-1	-1	-1
1/17/2019	6:37:07 PM	400	1684	22	22	21	22	26	27	26	27	19	21	21	20	28.1	31.5	86.4	-1	-1	-1
1/17/2019	6:37:07 PM	604	1685	22	22	22	21	27	27	27	27	20	20	21	20	28.1	31.5	86.4	-1	-1	-1
1/17/2019	6:37:07 PM	807	1686	21	22	21	22	26	27	27	27	20	21	21	20	28.1	31.5	86.4	-1	-1	-1
1/17/2019	6:37:08 PM	10	1687	22	21	22	21	27	27	27	27	20	21	21	20	28.1	31.5	86.4	-1	-1	-1
1/17/2019	6:37:08 PM	213	1688	21	22	21	22	27	27	27	27	20	21	21	20	28.1	31.5	86.4	-1	-1	-1
1/17/2019	6:37:08 PM	402	1689	22	21	22	21	27	27	27	27	20	21	21	20	28.1	31.5	86.4	-1	-1	-1
1/17/2019	6:37:08 PM	605	1690	22	22	22	21	27	27	27	27	20	21	21	20	28.1	31.5	86.4	-1	-1	-1
1/17/2019	6:37:08 PM	808	1691	21	22	21	22	26	27	26	27	19	21	21	20	28.1	31.5	86.4	-1	-1	-1
1/17/2019	6:37:09 PM	11	1692	22	22	22	22	27	27	27	27	20	21	21	20	28.1	31.5	86.4	-1	-1	-1
1/17/2019	6:37:09 PM	214	1693	21	22	21	22	27	27	27	27	20	20	21	20	28.1	31.5	86.4	-1	-1	-1
1/17/2019	6:37:09 PM	402	1694	22	22	22	21	27	27	27	27	19	21	20	20	28.1	31.5	86.4	-1	-1	-1
1/17/2019	6:37:09 PM	605	1695	22	22	22	22	27	27	27	27	20	20	21	20	28.1	31.4	87.3	-1	-1	-1
1/17/2019	6:37:09 PM	808	1696	21	22	21	22	26	27	26	27	19	21	21	20	28.1	31.4	87.3	-1	-1	-1
1/17/2019	6:37:10 PM	11	1697	22	22	22	22	27	27	27	27	20	20	21	20	28.1	31.4	87.3	-1	-1	-1
1/17/2019	6:37:10 PM	214	1698	21	22	21	22	26	27	26	27	19	21	21	20	28.1	31.4	87.3	-1	-1	-1
1/17/2019	6:37:10 PM	402	1699	21	22	21	21	27	27	27	27	20	20	21	20	28.1	31.4	87.3	-1	-1	-1
1/17/2019	6:37:10 PM	605	1700	22	22	21	22	27	27	26	27	19	21	21	20	28.1	31.4	87.3	-1	-1	-1
1/17/2019	6:37:10 PM	808	1701	22	22	22	21	27	27	27	27	20	20	21	20	28.1	31.4	87.3	-1	-1	-1
1/17/2019	6:37:11 PM	11	1702	22	22	22	22	27	27	27	28	19	21	21	20	28.1	31.4	87.3	-1	-1	-1
1/17/2019	6:37:11 PM	214	1703	22	21	22	22	27	27	27	27	20	21	21	20	28.1	31.4	87.3	-1	-1	-1
1/17/2019	6:37:11 PM	402	1704	21	22	21	22	26	27	26	27	19	21	21	20	28.1	31.4	87.3	-1	-1	-1
1/17/2019	6:37:11 PM	605	1705	22	22	22	21	27	27	27	27	20	21	21	20	28.1	31.4	87.3	-1	-1	-1
1/17/2019	6:37:11 PM	808	1706	21	22	21	22	27	27	27	27	20	21	21	20	28.1	31.4	87.3	-1	-1	-1
1/17/2019	6:37:12 PM	11	1707	22	22	22	22	27	27	27	27	20	21	21	20	28.1	31.4	87.3	-1	-1	-1
1/17/2019	6:37:12 PM	214	1708	21	22	22	21	27	27	27	27	20	20	21	20	28.1	31.4	87.3	-1	-1	-1
1/17/2019	6:37:12 PM	402	1709	22	21	21	21	27	27	27	27	19	21	20	20	28.1	31.4	87.3	-1	-1	-1
1/17/2019	6:37:12 PM	605	1710	22	22	22	21	27	27	27	27	20	21	21	20	28.1	31.4	87.3	-1	-1	-1
1/17/2019	6:37:12 PM	808	1711	21	22	21	22	27	27	27	27	20	20	21	20	28.1	31.4	87.3	-1	-1	-1
1/17/2019	6:37:13 PM	11	1712	22	22	22	21	27	27	27	27	20	21	21	20	28.1	31.4	87.3	-1	-1	-1
1/17/2019	6:37:13 PM	214	1713	21	22	21	21	27	27	27	27	20	20	21	20	28.1	31.4	87.3	-1	-1	-1
1/17/2019	6:37:13 PM	402	1714	22	21	21	21	27	27	27	27	19	21	21	20	28.1	31.4	87.3	-1	-1	-1
1/17/2019	6:37:13 PM	605	1715	22	22	22	22	27	27	26	27	20	21	21	20	28.1	31.4	87.3	-1	-1	-1
1/17/2019	6:37:13 PM	808	1716	21	22	21	22	26	27	26	27	20	21	21	20	28.1	31.4	87.3	-1	-1	-1
1/17/2019	6:37:14 PM	11	1717	22	22	22	22	27	27	27	27	20	21	21	20	28.1	31.4	87.3	-1	-1	-1
1/17/2019	6:37:14 PM	214	1718	21	22	21	22	27	27	27	27	20	20	21	20	28.1	31.4	87.3	-1	-1	-1
1/17/2019	6:37:14 PM	402	1719	22	21	22	21	26	27	26	27	19	21	20	20	28.1	31.4	87.3	-1	-1	-1
1/17/2019	6:37:14 PM	605	1720	22	22	22	22	27	27	27	27	20	20	21	20	28.1	31.4	87.3	-1	-1	-1
1/17/2019	6:37:14 PM	808	1721	21	22	21	22	26	27	26	27	20	21	21	20	28.1	31.4	87.3	-1	-1	-1
1/17/2019	6:37:15 PM	11	1722	22	22	22	22	27	27	27	27	20	21	21	20	28.1	31.4	87.3	-1	-1	-1
1/17/2019	6:37:15 PM	214	1723	21	22	21	21	27	27	27	27	20	20	21	20	28.1	31.4	87.3	-1	-1	-1
1/17/2019	6:37:15 PM	402	1724	22	22	22	21	27	27	27	27	19	21	21	20	28.1	31.4	87.3	-1	-1	-1
1/17/2019	6:37:15 PM	605	1725	22	22	22	22	27	27	27	27	20	21	21	20	28.1	31.4	87.3	-1	-1	-1
1/17/2019	6:37:15 PM	808	1726	21	22	21	22	27	27	27	27	20	21	21	20	28.1	31.4	87.3	-1	-1	-1
1/17/2019	6:37:16 PM	11	1727	22	22	22	22	27	27	27	27	20	21	21	20	28.1	31.4	87.3	-1	-1	-1
1/17/2019	6:37:16 PM	214	1728	22	22	22	21	27	27	27	27	20	20	21	20	28.1	31.4	87.3	-1	-1	-1
1/17/2019	6:37:16 PM	402	1729	22	21	22	21	27	27	27	27	19	21	20	20	28.1	31.4	87.3	-1	-1	-1
1/17/2019	6:37:16 PM	605	1730	21	22	22	22	27	27	27	27	20	20	21	20	28.1	31.4	87.3	-1	-1	-1
1/17/2019	6:37:16 PM	808	1731	22	22	22	22	27	27	27	27	19	21	21	20	28.1	31.4	87.3	-1	-1	-1
1/17/2019	6:37:17 PM	11	1732	21	22	22	22	27	27	27	27	20	21	21	20	28.1	31.4	87.3	-1	-1	-1
1/17/2019	6:37:17 PM	214	1733	22	22	21	21	27	27	27	27	19	21	21	20	28.1	31.4	87.3	-1	-1	-1
1/17/2019	6:37:17 PM	402	1734	21	22	21	22	27	27	27	27	20	21	21	20	28.1	31.4	87.3	-1	-1	-1
1/17/2019	6:37:17 PM	605	1735	22	22	22	21	27	27	27	27	20	21	21	20	28.1	31.4	87.3	-1	-1	-1
1/17/2019	6:37:17 PM	808	1736	21	22	21	22	27	27	27	27	20	21	21	20	28.1	31.4	87.3	-1	-1	-1
1/17/2019	6:37:18 PM	11	1737	22	22	22	21	27	27	27	27	20	21	21	20	28.2	31.4	45.6	-1	-1	-1
1/17/2019	6:37:18 PM	214	1738	21	22	21	22	27	27	27	27	20	20	21	20	28.2	31.4	45.6	-1	-1	-1
1/17/2019	6:37:18 PM	402	1739	22	22	22	21	27	27	27	27	20	21	21	20	28.2	31.4	45.6	-1	-1	-1
1/17/2019	6:37:18 PM	605	1740	21	22	21	22	27	27	27	27	20	21	21	20	28.2	31.4	45.6	-1	-1	-1
1/17/2019	6:37:18 PM	808	1741	22	21	21	21	26	27	26	27	19	21	20	20	28.2	31.4	45.6	-1	-1	-1
1/17/2019	6:37:19 PM	11	1742	21	22	22	22	27	27	27	27	20	21	21	20	28.2	31.4	45.6	-1	-1	-1
1/17/2019	6:37:19 PM	214	1743	21	22	21	22	26	27	26	27	19	21	20	20	28.2	31.4	45.6	-1	-1	-1
1/17/2019	6:37:19 PM	402	1744	21	22	21	22	26	27	27	27	20	20	21	20	28.2	31.4	45.6	-1	-1	-1
1/17/2019	6:37:19 PM	605	1745	22	22	22	22	27	27	27	28	20	21	21	20	28.2	31.4	45.6	-1	-1	-1
1/17/2019	6:37:19 PM	808	1746	21	22	22	22	27	27	27	27	20	20	21	20	28.2	31.4	45.6	-1	-1	-1
1/17/2019	6:37:20 PM	11	1747	21	22	22	22	27	27	27	27	20	21	21	20	28.2	31.4	45.6	-1	-1	-1
1/17/2019	6:37:20 PM	214	1748	22	22	22	21	27	27	27	27	20	20	21	20	28.2	31.4	45.6	-1	-1	-1
1/17/2019	6:37:20 PM	402	1749	22	22	21	21	27	27	26	27	20	21	21	20	28.2	31.4	45.6	-1	-1	-1
1/17/2019	6:37:20 PM	605	1750	22	22	22	22	27	27	27	27	20	21	21	20	28.2	31.4	45.6	-1	-1	-1
1/17/2019	6:37:20 PM	808	1751	21	22	21	22	26	27	27	27	20	21	21	20	28.2	31.4	45.6	-1	-1	-1
1/17/2019	6:37:21 PM	11	1752	22	22	22	21	27	27	27	27	20	21	21	20	28.2	31.4	45.6	-1	-1	-1
1/17/2019	6:37:21 PM	214	1753	21	22	21	21	27	27	27	27	20	20	21	20	28.2	31.4	45.6	-1	-1	-1
1/17/2019	6:37:21 PM	402	1754	22	21	22	21	27	27	27	27	20	21	21	20	28.2	31.4	45.6	-1	-1	-1
1/17/2019	6:37:21 PM	605	1755	21	22	22	22	27	27	27	27	20	20	21	20	28.2	31.4	45.6	-1	-1	-1
1/17/2019	6:37:21 PM	808	1756	22	22	21	22	27	27	26	27	19	21	21	20	28.2	31.4	45.6	-1	-1	-1
1/17/2019	6:37:22 PM	11	1757	22	22	22	22	27	27	27	27	20	21	21	20	28.2	31.4	45.6	-1	-1	-1
1/17/2019	6:37:22 PM	214	1758	21	22	21	21	27	27	27	27	20	20	21	20	28.2	31.4	45.6	-1	-1	-1
1/17/2019	6:37:22 PM	402	1759	22	22	22	21	27	27	27	27	19	21	20	20	28.2	31.4	45.6	-1	-1	-1
1/17/2019	6:37:22 PM	605	1760	22	22	22	22	27	27	27	27	20	21	21	20	28.2	31.4	45.6	-1	-1	-1
1/17/2019	6:37:22 PM	808	1761	22	22	22	22	26	27	26	27	19	21	20	20	28.2	31.4	45.6	-1	-1	-1
1/17/2019	6:37:23 PM	11	1762	22	22	22	21	27	27	27	27	20	21	21	20	28.2	31.4	45.6	-1	-1	-1
1/17/2019	6:37:23 PM	214	1763	21	22	21	21	26	27	26	27	19	21	21	20	28.2	31.4	45.6	-1	-1	-1
1/17/2019	6:37:23 PM	402	1764	21	22	21	22	26	27	27	27	20	20	21	20	28.2	31.4	45.6	-1	-1	-1
1/17/2019	6:37:23 PM	605	1765	22	22	22	22	27	27	27	28	19	21	21	20	28.2	31.4	45.6	-1	-1	-1
1/17/2019	6:37:23 PM	808	1766	22	22	22	22	27	27	27	27	20	20	21	20	28.2	31.4	45.6	-1	-1	-1
1/17/2019	6:37:24 PM	11	1767	21	22	22	22	26	27	26	27	19	21	21	20	28.2	31.4	45.6	-1	-1	-1
1/17/2019	6:37:24 PM	214	1768	22	22	22	21	27	27	27	27	20	21	21	20	28.2	31.4	45.6	-1	-1	-1
1/17/2019	6:37:24 PM	402	1769	22	22	22	22	26	27	26	27	20	21	21	20	28.2	31.4	45.6	-1	-1	-1
1/17/2019	6:37:24 PM	605	1770	22	22	22	21	27	27	27	27	20	21	21	20	28.2	31.4	45.6	-1	-1	-1
1/17/2019	6:37:24 PM	808	1771	21	22	21	22	26	27	27	27	20	21	21	20	28.2	31.4	45.6	-1	-1	-1
1/17/2019	6:37:25 PM	11	1772	22	22	22	22	27	27	26	27	20	21	21	20	28.2	31.4	45.6	-1	-1	-1
1/17/2019	6:37:25 PM	214	1773	21	22	22	21	27	27	27	27	20	20	21	20	28.2	31.4	45.6	-1	-1	-1
1/17/2019	6:37:25 PM	402	1774	22	22	22	21	27	27	26	27	19	21	21	20	28.2	31.4	45.6	-1	-1	-1
1/17/2019	6:37:25 PM	605	1775	22	22	22	21	27	27	27	27	20	21	21	20	28.2	31.4	45.6	-1	-1	-1
1/17/2019	6:37:25 PM	808	1776	21	22	21	22	26	27	27	27	20	21	21	20	28.2	31.4	45.6	-1	-1	-1
1/17/2019	6:37:26 PM	11	1777	22	22	22	21	27	27	27	27	19	21	21	20	28.2	31.4	45.6	-1	-1	-1
1/17/2019	6:37:26 PM	214	1778	21	22	22	21	27	27	27	27	20	20	21	20	28.2	31.4	45.6	-1	-1	-1
1/17/2019	6:37:26 PM	402	1779	22	22	22	22	27	27	26	27	20	21	21	20	28.2	31.4	86.7	-1	-1	-1
1/17/2019	6:37:26 PM	605	1780	22	22	22	22	27	27	27	27	20	20	21	20	28.2	31.4	86.7	-1	-1	-1
1/17/2019	6:37:26 PM	808	1781	21	22	21	22	26	27	26	27	20	21	21	20	28.2	31.4	86.7	-1	-1	-1
1/17/2019	6:37:27 PM	11	1782	22	22	22	21	27	27	27	27	20	21	21	20	28.2	31.4	86.7	-1	-1	-1
1/17/2019	6:37:27 PM	214	1783	21	22	21	22	27	27	27	27	20	20	21	20	28.2	31.4	86.7	-1	-1	-1
1/17/2019	6:37:27 PM	402	1784	22	22	22	22	27	27	27	27	20	21	21	20	28.2	31.4	86.7	-1	-1	-1
1/17/2019	6:37:27 PM	605	1785	22	22	22	22	27	27	27	27	20	20	21	20	28.2	31.4	86.7	-1	-1	-1
1/17/2019	6:37:27 PM	808	1786	21	22	21	22	26	27	26	27	19	21	21	20	28.2	31.4	86.7	-1	-1	-1
1/17/2019	6:37:28 PM	11	1787	22	22	22	21	27	27	27	27	20	21	21	20	28.2	31.4	86.7	-1	-1	-1
1/17/2019	6:37:28 PM	214	1788	21	22	22	21	27	27	27	27	20	20	21	20	28.2	31.4	86.7	-1	-1	-1
1/17/2019	6:37:28 PM	402	1789	21	22	21	22	26	27	26	27	19	21	21	20	28.2	31.4	86.7	-1	-1	-1
1/17/2019	6:37:28 PM	605	1790	22	22	22	21	27	27	27	27	20	21	21	20	28.2	31.4	86.7	-1	-1	-1
1/17/2019	6:37:28 PM	808	1791	21	22	21	22	27	27	27	27	20	20	21	20	28.2	31.4	86.7	-1	-1	-1
1/17/2019	6:37:29 PM	11	1792	21	22	21	22	27	27	27	27	20	21	21	20	28.2	31.4	86.7	-1	-1	-1
1/17/2019	6:37:29 PM	214	1793	21	22	22	21	27	27	27	27	20	20	21	20	28.2	31.4	86.7	-1	-1	-1
1/17/2019	6:37:29 PM	402	1794	22	22	22	22	26	27	27	27	19	21	21	20	28.2	31.4	86.7	-1	-1	-1
1/17/2019	6:37:29 PM	605	1795	22	22	22	22	27	27	27	27	20	20	21	20	28.2	31.4	86.7	-1	-1	-1
1/17/2019	6:37:29 PM	808	1796	22	22	21	22	26	27	26	27	19	21	21	20	28.2	31.4	86.7	-1	-1	-1
1/17/2019	6:37:30 PM	11	1797	22	22	22	21	27	27	27	27	20	21	21	20	28.2	31.4	86.7	-1	-1	-1
1/17/2019	6:37:30 PM	214	1798	21	22	21	22	26	27	26	27	20	21	21	20	28.2	31.4	86.7	-1	-1	-1
1/17/2019	6:37:30 PM	402	1799	22	22	21	21	27	27	27	27	20	21	21	20	28.2	31.4	86.7	-1	-1	-1
1/17/2019	6:37:30 PM	605	1800	22	22	21	22	27	27	27	27	20	21	21	20	28.2	31.4	86.7	-1	-1	-1
1/17/2019	6:37:30 PM	808	1801	22	21	22	21	27	27	27	27	20	21	20	20	28.2	31.4	86.7	-1	-1	-1
1/17/2019	6:37:31 PM	11	1802	21	22	22	22	27	27	27	27	20	20	21	20	28.2	31.4	86.7	-1	-1	-1
1/17/2019	6:37:31 PM	214	1803	21	22	21	21	26	27	26	27	19	21	21	20	28.2	31.4	86.7	-1	-1	-1
1/17/2019	6:37:31 PM	402	1804	22	22	22	22	27	27	27	27	20	20	21	20	28.2	31.4	86.7	-1	-1	-1
1/17/2019	6:37:31 PM	605	1805	22	22	22	22	26	28	27	28	20	21	21	20	28.2	31.4	86.7	-1	-1	-1
1/17/2019	6:37:31 PM	808	1806	22	22	22	21	27	27	27	27	20	21	21	20	28.2	31.4	86.7	-1	-1	-1
1/17/2019	6:37:32 PM	11	1807	21	22	22	22	27	27	27	27	20	20	21	20	28.2	31.4	86.7	-1	-1	-1
1/17/2019	6:37:32 PM	214	1808	21	22	21	22	26	27	27	27	19	21	21	20	28.2	31.4	86.7	-1	-1	-1
1/17/2019	6:37:32 PM	402	1809	21	22	22	22	27	27	27	27	20	21	21	20	28.2	31.4	86.7	-1	-1	-1
1/17/2019	6:37:32 PM	605	1810	22	22	22	22	27	27	27	27	20	21	21	20	28.2	31.4	86.7	-1	-1	-1
1/17/2019	6:37:32 PM	808	1811	22	22	22	21	27	27	27	27	20	20	21	20	28.2	31.4	86.7	-1	-1	-1
1/17/2019	6:37:33 PM	11	1812	21	22	21	22	27	27	27	27	20	21	21	20	28.2	31.4	86.7	-1	-1	-1
1/17/2019	6:37:33 PM	214	1813	22	21	22	21	27	27	26	27	19	21	21	20	28.2	31.4	86.7	-1	-1	-1
1/17/2019	6:37:33 PM	402	1814	21	22	21	22	27	27	27	27	20	21	21	20	28.2	31.4	86.7	-1	-1	-1
1/17/2019	6:37:33 PM	605	1815	22	22	22	22	27	27	27	27	20	21	21	20	28.2	31.4	86.7	-1	-1	-1
1/17/2019	6:37:33 PM	808	1816	22	22	22	21	27	27	27	27	20	20	21	20	28.2	31.4	86.7	-1	-1	-1
1/17/2019	6:37:34 PM	11	1817	21	22	21	22	27	27	26	27	20	21	21	20	28.2	31.4	86.7	-1	-1	-1
1/17/2019	6:37:34 PM	214	1818	22	21	22	21	27	27	26	27	20	21	20	20	28.2	31.4	86.7	-1	-1	-1
1/17/2019	6:37:34 PM	402	1819	21	22	21	22	27	27	27	27	20	21	21	20	28.2	31.4	86.7	-1	-1	-1
1/17/2019	6:37:34 PM	605	1820	22	22	22	22	27	27	27	28	20	21	21	20	28.2	31.4	86.7	-1	-1	-1
1/17/2019	6:37:34 PM	808	1821	22	22	22	21	27	27	27	27	20	20	21	20	28.2	31.3	46.2	-1	-1	-1
1/17/2019	6:37:35 PM	11	1822	21	22	21	22	27	27	27	27	20	20	21	20	28.2	31.3	46.2	-1	-1	-1
1/17/2019	6:37:35 PM	214	1823	21	22	21	22	26	27	26	27	19	21	21	20	28.2	31.3	46.2	-1	-1	-1
1/17/2019	6:37:35 PM	402	1824	22	22	22	21	27	27	27	27	20	20	21	20	28.2	31.3	46.2	-1	-1	-1
1/17/2019	6:37:35 PM	605	1825	22	22	22	22	27	27	27	28	20	21	21	20	28.2	31.3	46.2	-1	-1	-1
1/17/2019	6:37:35 PM	808	1826	22	22	22	21	27	26	27	27	20	21	21	20	28.2	31.3	46.2	-1	-1	-1
1/17/2019	6:37:36 PM	11	1827	21	22	22	22	26	27	27	27	20	20	21	20	28.2	31.3	46.2	-1	-1	-1
1/17/2019	6:37:36 PM	214	1828	22	22	22	21	26	27	27	27	19	21	21	20	28.2	31.3	46.2	-1	-1	-1
1/17/2019	6:37:36 PM	410	1829	21	22	21	21	27	27	27	27	20	21	21	20	28.2	31.3	46.2	-1	-1	-1
1/17/2019	6:37:36 PM	614	1830	22	22	22	22	26	27	26	28	20	21	21	20	28.2	31.3	46.2	-1	-1	-1
1/17/2019	6:37:36 PM	801	1831	21	22	21	21	27	27	27	27	20	21	21	20	28.2	31.3	46.2	-1	-1	-1
1/17/2019	6:37:37 PM	4	1832	22	22	22	22	26	27	27	28	20	21	21	20	28.2	31.3	46.2	-1	-1	-1
1/17/2019	6:37:37 PM	207	1833	22	22	22	21	27	27	27	27	20	21	21	20	28.2	31.3	46.2	-1	-1	-1
1/17/2019	6:37:37 PM	410	1834	21	22	21	22	27	27	27	27	20	20	21	20	28.2	31.3	46.2	-1	-1	-1
1/17/2019	6:37:37 PM	614	1835	22	22	22	22	27	27	26	27	20	21	21	20	28.2	31.3	46.2	-1	-1	-1
1/17/2019	6:37:37 PM	801	1836	22	22	21	21	27	26	27	27	20	20	21	20	28.2	31.3	46.2	-1	-1	-1
1/17/2019	6:37:38 PM	4	1837	22	22	22	22	26	27	26	27	20	21	21	20	28.2	31.3	46.2	-1	-1	-1
1/17/2019	6:37:38 PM	207	1838	22	22	22	21	27	27	27	27	20	21	21	20	28.2	31.3	46.2	-1	-1	-1
1/17/2019	6:37:38 PM	410	1839	21	22	22	21	27	27	27	27	20	20	21	20	28.2	31.3	46.2	-1	-1	-1
1/17/2019	6:37:38 PM	614	1840	21	22	21	22	26	27	26	28	20	21	21	20	28.2	31.3	46.2	-1	-1	-1
1/17/2019	6:37:38 PM	801	1841	22	22	22	21	27	27	27	27	20	20	21	20	28.2	31.3	46.2	-1	-1	-1
1/17/2019	6:37:39 PM	4	1842	21	22	21	22	26	27	27	28	20	21	21	20	28.2	31.3	46.2	-1	-1	-1
1/17/2019	6:37:39 PM	207	1843	22	22	22	21	27	27	27	27	20	21	21	20	28.2	31.3	46.2	-1	-1	-1
1/17/2019	6:37:39 PM	410	1844	21	22	22	21	27	27	27	27	20	21	21	20	28.2	31.3	46.2	-1	-1	-1
1/17/2019	6:37:39 PM	614	1845	21	22	21	22	26	27	27	27	20	21	21	20	28.2	31.3	46.2	-1	-1	-1
1/17/2019	6:37:39 PM	801	1846	21	22	21	21	27	26	27	27	20	21	21	20	28.2	31.3	46.2	-1	-1	-1
1/17/2019	6:37:40 PM	4	1847	21	22	22	22	27	27	27	27	20	21	21	20	28.2	31.3	46.2	-1	-1	-1
1/17/2019	6:37:40 PM	207	1848	22	22	22	22	26	27	26	27	19	21	21	20	28.2	31.3	46.2	-1	-1	-1
1/17/2019	6:37:40 PM	410	1849	22	22	22	21	27	27	27	27	20	21	20	20	28.2	31.3	46.2	-1	-1	-1
1/17/2019	6:37:40 PM	614	1850	21	22	21	22	27	27	27	27	20	21	21	20	28.2	31.3	46.2	-1	-1	-1
1/17/2019	6:37:40 PM	801	1851	22	22	22	22	26	27	27	27	19	21	21	20	28.2	31.3	46.2	-1	-1	-1
1/17/2019	6:37:41 PM	4	1852	22	22	22	22	27	27	27	27	20	21	21	20	28.2	31.3	46.2	-1	-1	-1
1/17/2019	6:37:41 PM	207	1853	21	22	21	22	27	27	27	27	20	21	21	20	28.2	31.3	46.2	-1	-1	-1
1/17/2019	6:37:41 PM	410	1854	21	22	21	22	27	27	27	27	19	21	21	20	28.2	31.3	46.2	-1	-1	-1
1/17/2019	6:37:41 PM	614	1855	22	22	22	21	27	27	27	27	19	21	21	20	28.2	31.3	46.2	-1	-1	-1
1/17/2019	6:37:41 PM	801	1856	21	22	21	21	27	27	27	27	20	21	21	20	28.2	31.3	46.2	-1	-1	-1
1/17/2019	6:37:42 PM	4	1857	22	22	22	21	27	27	27	27	20	21	21	20	28.2	31.3	46.2	-1	-1	-1
1/17/2019	6:37:42 PM	207	1858	22	22	21	22	26	27	27	27	20	21	21	20	28.2	31.3	46.2	-1	-1	-1
1/17/2019	6:37:42 PM	410	1859	22	22	22	21	27	27	27	27	20	21	21	20	28.2	31.3	46.2	-1	-1	-1
1/17/2019	6:37:42 PM	614	1860	21	22	21	22	26	27	26	27	20	21	21	20	28.2	31.3	46.2	-1	-1	-1
1/17/2019	6:37:42 PM	801	1861	21	22	21	22	27	27	27	27	20	20	21	20	28.2	31.3	46.2	-1	-1	-1
1/17/2019	6:37:43 PM	4	1862	22	22	22	22	27	27	27	27	20	21	21	20	28.2	31.3	46.2	-1	-1	-1
1/17/2019	6:37:43 PM	207	1863	22	22	22	21	27	27	27	27	20	20	21	20	28.2	31.4	86.0	-1	-1	-1
1/17/2019	6:37:43 PM	410	1864	21	22	21	21	27	27	27	27	19	21	21	20	28.2	31.4	86.0	-1	-1	-1
1/17/2019	6:37:43 PM	614	1865	21	22	22	22	27	27	27	27	20	20	21	20	28.2	31.4	86.0	-1	-1	-1
1/17/2019	6:37:43 PM	801	1866	22	22	22	21	27	27	27	27	19	21	21	20	28.2	31.4	86.0	-1	-1	-1
1/17/2019	6:37:44 PM	4	1867	22	22	22	22	27	27	27	27	20	20	21	20	28.2	31.4	86.0	-1	-1	-1
1/17/2019	6:37:44 PM	207	1868	22	22	22	22	27	27	27	27	20	21	21	20	28.2	31.4	86.0	-1	-1	-1
1/17/2019	6:37:44 PM	410	1869	22	22	22	21	27	27	27	27	20	20	21	20	28.2	31.4	86.0	-1	-1	-1
1/17/2019	6:37:44 PM	614	1870	21	22	21	22	26	27	26	27	20	21	21	20	28.2	31.4	86.0	-1	-1	-1
1/17/2019	6:37:44 PM	801	1871	21	22	21	21	27	27	27	27	20	21	21	20	28.2	31.4	86.0	-1	-1	-1
1/17/2019	6:37:45 PM	4	1872	22	22	22	22	26	27	26	27	20	21	21	20	28.2	31.4	86.0	-1	-1	-1
1/17/2019	6:37:45 PM	207	1873	22	22	22	22	27	27	27	27	20	21	21	20	28.2	31.4	86.0	-1	-1	-1
1/17/2019	6:37:45 PM	410	1874	21	22	21	22	26	27	26	27	19	21	21	20	28.2	31.4	86.0	-1	-1	-1
1/17/2019	6:37:45 PM	614	1875	22	22	22	21	27	27	27	27	20	21	21	20	28.2	31.4	86.0	-1	-1	-1
1/17/2019	6:37:45 PM	801	1876	21	22	21	21	26	27	26	27	20	21	20	20	28.2	31.4	86.0	-1	-1	-1
1/17/2019	6:37:46 PM	4	1877	22	22	22	22	27	27	27	27	20	21	21	20	28.2	31.4	86.0	-1	-1	-1
1/17/2019	6:37:46 PM	207	1878	21	22	21	22	27	27	27	27	20	21	21	20	28.2	31.4	86.0	-1	-1	-1
1/17/2019	6:37:46 PM	410	1879	22	22	22	21	26	27	27	27	19	21	21	20	28.2	31.4	86.0	-1	-1	-1
1/17/2019	6:37:46 PM	614	1880	21	22	21	22	27	27	27	27	20	20	21	20	28.2	31.4	86.0	-1	-1	-1
1/17/2019	6:37:46 PM	801	1881	21	21	22	21	27	27	27	27	19	20	21	20	28.2	31.4	86.0	-1	-1	-1
1/17/2019	6:37:47 PM	4	1882	21	22	22	22	27	27	27	27	20	21	21	20	28.2	31.4	86.0	-1	-1	-1
1/17/2019	6:37:47 PM	207	1883	22	22	22	22	27	27	27	27	19	21	21	20	28.2	31.4	86.0	-1	-1	-1
1/17/2019	6:37:47 PM	410	1884	22	22	22	22	27	27	27	27	20	20	21	20	28.2	31.4	86.0	-1	-1	-1
1/17/2019	6:37:47 PM	614	1885	21	22	21	22	26	27	27	27	20	21	21	20	28.2	31.4	86.0	-1	-1	-1
1/17/2019	6:37:47 PM	801	1886	21	22	22	21	27	27	27	27	19	20	21	20	28.2	31.4	86.0	-1	-1	-1
1/17/2019	6:37:48 PM	4	1887	22	22	22	22	27	27	27	27	20	21	21	20	28.2	31.4	86.0	-1	-1	-1
1/17/2019	6:37:48 PM	207	1888	22	22	22	22	27	27	27	27	19	21	21	20	28.2	31.4	86.0	-1	-1	-1
1/17/2019	6:37:48 PM	410	1889	21	22	22	22	27	27	27	27	20	21	21	20	28.2	31.4	86.0	-1	-1	-1
1/17/2019	6:37:48 PM	614	1890	22	22	22	22	27	27	27	27	20	21	21	20	28.2	31.4	86.0	-1	-1	-1
1/17/2019	6:37:48 PM	801	1891	21	22	21	22	26	27	26	27	20	20	21	20	28.2	31.4	86.0	-1	-1	-1
1/17/2019	6:37:49 PM	4	1892	22	22	22	22	27	27	26	27	19	21	21	20	28.2	31.4	86.0	-1	-1	-1
1/17/2019	6:37:49 PM	207	1893	21	22	22	22	27	27	27	27	20	21	21	20	28.2	31.4	86.0	-1	-1	-1
1/17/2019	6:37:49 PM	410	1894	21	22	21	22	27	27	27	27	19	21	21	20	28.2	31.4	86.0	-1	-1	-1
1/17/2019	6:37:49 PM	614	1895	22	22	22	21	27	26	27	27	20	21	21	20	28.2	31.4	86.0	-1	-1	-1
1/17/2019	6:37:49 PM	801	1896	21	21	22	21	26	27	27	27	20	21	21	20	28.2	31.4	86.0	-1	-1	-1
1/17/2019	6:37:50 PM	4	1897	22	22	22	22	27	27	27	27	20	21	21	20	28.2	31.4	86.0	-1	-1	-1
1/17/2019	6:37:50 PM	207	1898	21	22	21	22	26	27	27	27	20	21	21	20	28.2	31.4	86.0	-1	-1	-1
1/17/2019	6:37:50 PM	410	1899	22	21	22	21	27	27	27	27	19	21	20	20	28.2	31.4	86.0	-1	-1	-1
1/17/2019	6:37:50 PM	614	1900	21	22	21	22	27	27	27	27	20	20	21	20	28.2	31.4	86.0	-1	-1	-1
1/17/2019	6:37:50 PM	801	1901	22	22	22	21	26	26	27	27	19	21	20	20	28.2	31.4	86.0	-1	-1	-1
1/17/2019	6:37:51 PM	4	1902	22	22	22	22	27	27	27	27	20	20	21	20	28.2	31.4	86.0	-1	-1	-1
1/17/2019	6:37:51 PM	207	1903	22	22	21	22	26	27	26	27	20	21	21	20	28.2	31.4	86.0	-1	-1	-1
1/17/2019	6:37:51 PM	410	1904	22	22	22	21	27	27	27	27	19	21	20	20	28.2	31.4	86.0	-1	-1	-1
1/17/2019	6:37:51 PM	614	1905	21	22	21	22	26	27	27	27	20	20	21	20	28.2	31.3	77.9	-1	-1	-1
1/17/2019	6:37:51 PM	801	1906	21	21	22	21	27	26	27	27	20	20	21	20	28.2	31.3	77.9	-1	-1	-1
1/17/2019	6:37:52 PM	4	1907	21	22	22	22	27	27	27	27	20	20	21	20	28.2	31.3	77.9	-1	-1	-1
1/17/2019	6:37:52 PM	207	1908	22	22	22	22	27	27	27	28	19	21	21	20	28.2	31.3	77.9	-1	-1	-1
1/17/2019	6:37:52 PM	410	1909	22	21	22	22	27	27	27	27	20	21	21	20	28.2	31.3	77.9	-1	-1	-1
1/17/2019	6:37:52 PM	614	1910	21	22	21	22	27	27	27	27	20	20	21	20	28.2	31.3	77.9	-1	-1	-1
1/17/2019	6:37:52 PM	801	1911	22	22	22	21	27	27	26	27	20	20	21	20	28.2	31.3	77.9	-1	-1	-1
1/17/2019	6:37:53 PM	4	1912	21	22	22	22	27	27	27	27	20	21	21	20	28.2	31.3	77.9	-1	-1	-1
1/17/2019	6:37:53 PM	207	1913	22	22	22	22	27	27	27	27	19	21	21	20	28.2	31.3	77.9	-1	-1	-1
1/17/2019	6:37:53 PM	410	1914	22	21	22	21	27	27	27	27	20	21	20	20	28.2	31.3	77.9	-1	-1	-1
1/17/2019	6:37:53 PM	614	1915	21	22	22	21	27	27	27	27	20	20	21	20	28.2	31.3	77.9	-1	-1	-1
1/17/2019	6:37:53 PM	801	1916	22	22	22	21	27	26	26	27	19	21	21	20	28.2	31.3	77.9	-1	-1	-1
1/17/2019	6:37:54 PM	4	1917	22	22	22	21	27	27	27	27	20	21	21	20	28.2	31.3	77.9	-1	-1	-1
1/17/2019	6:37:54 PM	207	1918	21	22	21	22	27	27	27	27	20	21	21	20	28.2	31.3	77.9	-1	-1	-1
1/17/2019	6:37:54 PM	410	1919	21	22	21	22	26	27	26	27	20	21	21	20	28.2	31.3	77.9	-1	-1	-1
1/17/2019	6:37:54 PM	614	1920	21	22	22	22	27	27	27	27	20	20	21	20	28.2	31.3	77.9	-1	-1	-1
1/17/2019	6:37:54 PM	801	1921	22	21	22	21	27	27	27	27	20	21	20	20	28.2	31.3	77.9	-1	-1	-1
1/17/2019	6:37:55 PM	4	1922	21	22	22	22	27	26	27	27	20	20	21	20	28.2	31.3	77.9	-1	-1	-1
1/17/2019	6:37:55 PM	207	1923	22	22	22	22	27	27	27	27	19	21	21	20	28.2	31.3	77.9	-1	-1	-1
1/17/2019	6:37:55 PM	410	1924	21	22	22	21	27	27	27	27	20	20	21	20	28.2	31.3	77.9	-1	-1	-1
1/17/2019	6:37:55 PM	614	1925	22	22	21	22	26	27	27	27	19	21	21	20	28.2	31.3	77.9	-1	-1	-1
1/17/2019	6:37:55 PM	801	1926	22	22	22	21	27	27	27	27	20	20	21	20	28.2	31.3	77.9	-1	-1	-1
1/17/2019	6:37:56 PM	4	1927	22	22	22	22	26	26	26	27	20	21	21	20	28.2	31.3	77.9	-1	-1	-1
1/17/2019	6:37:56 PM	207	1928	22	22	22	22	27	27	27	27	20	21	21	20	28.2	31.3	77.9	-1	-1	-1
1/17/2019	6:37:56 PM	410	1929	21	22	21	22	26	27	27	27	20	21	21	20	28.2	31.3	77.9	-1	-1	-1
1/17/2019	6:37:56 PM	614	1930	22	22	22	21	27	27	27	27	20	21	21	20	28.2	31.3	77.9	-1	-1	-1
1/17/2019	6:37:56 PM	801	1931	21	22	21	22	27	27	27	27	20	21	21	20	28.2	31.3	77.9	-1	-1	-1
1/17/2019	6:37:57 PM	4	1932	22	22	22	21	27	27	27	27	20	21	21	20	28.2	31.3	77.9	-1	-1	-1
1/17/2019	6:37:57 PM	207	1933	21	22	22	22	27	27	27	27	20	20	21	20	28.2	31.3	77.9	-1	-1	-1
1/17/2019	6:37:57 PM	410	1934	21	22	21	22	26	27	26	27	19	20	21	20	28.2	31.3	77.9	-1	-1	-1
1/17/2019	6:37:57 PM	614	1935	22	22	22	21	27	27	27	27	19	21	21	20	28.2	31.3	77.9	-1	-1	-1
1/17/2019	6:37:57 PM	801	1936	21	22	21	22	27	27	27	27	20	20	21	20	28.2	31.3	77.9	-1	-1	-1
1/17/2019	6:37:58 PM	4	1937	22	22	22	22	27	27	27	27	20	21	21	20	28.2	31.3	77.9	-1	-1	-1
1/17/2019	6:37:58 PM	207	1938	22	22	22	22	27	27	27	27	20	20	21	20	28.2	31.3	77.9	-1	-1	-1
1/17/2019	6:37:58 PM	410	1939	21	22	21	22	26	27	26	27	19	21	21	20	28.2	31.3	77.9	-1	-1	-1
1/17/2019	6:37:58 PM	614	1940	22	22	22	21	27	27	27	27	20	21	21	20	28.2	31.3	77.9	-1	-1	-1
1/17/2019	6:37:58 PM	801	1941	21	22	21	21	27	27	27	27	20	20	21	20	28.2	31.3	77.9	-1	-1	-1
1/17/2019	6:37:59 PM	4	1942	22	22	22	22	27	27	27	27	20	21	21	20	28.2	31.3	77.9	-1	-1	-1
1/17/2019	6:37:59 PM	207	1943	22	22	22	21	27	27	27	27	20	20	21	20	28.2	31.3	77.9	-1	-1	-1
1/17/2019	6:37:59 PM	410	1944	21	22	21	22	27	27	26	27	20	21	21	20	28.2	31.3	77.9	-1	-1	-1
1/17/2019	6:37:59 PM	614	1945	22	22	22	21	27	27	27	27	19	21	21	20	28.2	31.3	77.9	-1	-1	-1
1/17/2019	6:37:59 PM	801	1946	21	22	22	22	27	27	27	27	20	20	21	20	28.2	31.3	77.9	-1	-1	-1
1/17/2019	6:38:00 PM	4	1947	22	22	22	22	27	27	27	28	19	21	21	20	28.2	31.3	47.6	-1	-1	-1
1/17/2019	6:38:00 PM	207	1948	22	22	22	21	27	27	27	27	20	21	21	20	28.2	31.3	47.6	-1	-1	-1
1/17/2019	6:38:00 PM	410	1949	21	22	21	22	27	27	27	27	20	20	21	20	28.2	31.3	47.6	-1	-1	-1
1/17/2019	6:38:00 PM	614	1950	22	22	21	22	26	27	26	27	19	21	21	20	28.2	31.3	47.6	-1	-1	-1
1/17/2019	6:38:00 PM	801	1951	22	22	22	21	27	27	27	27	20	21	21	20	28.2	31.3	47.6	-1	-1	-1
1/17/2019	6:38:01 PM	4	1952	22	22	22	22	26	27	27	27	20	21	21	20	28.2	31.3	47.6	-1	-1	-1
1/17/2019	6:38:01 PM	207	1953	22	22	22	21	27	27	27	27	20	21	21	20	28.2	31.3	47.6	-1	-1	-1
1/17/2019	6:38:01 PM	410	1954	21	22	21	22	26	27	26	27	20	20	21	20	28.2	31.3	47.6	-1	-1	-1
1/17/2019	6:38:01 PM	614	1955	22	22	22	21	27	27	26	27	20	21	21	20	28.2	31.3	47.6	-1	-1	-1
1/17/2019	6:38:01 PM	801	1956	21	22	22	22	27	27	27	27	20	20	21	20	28.2	31.3	47.6	-1	-1	-1
1/17/2019	6:38:02 PM	4	1957	22	22	22	22	27	27	27	28	19	21	21	20	28.2	31.3	47.6	-1	-1	-1
1/17/2019	6:38:02 PM	207	1958	22	22	22	21	27	27	27	27	20	21	21	20	28.2	31.3	47.6	-1	-1	-1
1/17/2019	6:38:02 PM	410	1959	21	22	21	22	27	27	27	27	20	20	21	20	28.2	31.3	47.6	-1	-1	-1
1/17/2019	6:38:02 PM	614	1960	22	22	22	22	27	27	27	27	19	21	21	20	28.2	31.3	47.6	-1	-1	-1
1/17/2019	6:38:02 PM	801	1961	22	22	22	21	27	27	27	27	20	20	21	20	28.2	31.3	47.6	-1	-1	-1
1/17/2019	6:38:03 PM	4	1962	22	22	22	22	27	27	27	27	19	21	21	20	28.2	31.3	47.6	-1	-1	-1
1/17/2019	6:38:03 PM	207	1963	22	22	22	21	27	26	27	27	20	21	21	20	28.2	31.3	47.6	-1	-1	-1
1/17/2019	6:38:03 PM	410	1964	21	22	21	22	26	27	27	27	20	20	21	20	28.2	31.3	47.6	-1	-1	-1
1/17/2019	6:38:03 PM	614	1965	21	22	21	22	26	27	26	28	19	21	21	20	28.2	31.3	47.6	-1	-1	-1
1/17/2019	6:38:03 PM	801	1966	22	22	22	21	27	27	27	27	20	20	21	20	28.2	31.3	47.6	-1	-1	-1
1/17/2019	6:38:04 PM	4	1967	21	22	21	22	27	27	27	27	20	21	21	20	28.2	31.3	47.6	-1	-1	-1
1/17/2019	6:38:04 PM	207	1968	22	21	22	21	27	27	27	27	20	21	21	20	28.2	31.3	47.6	-1	-1	-1
1/17/2019	6:38:04 PM	410	1969	21	22	22	21	27	26	27	27	20	20	21	20	28.2	31.3	47.6	-1	-1	-1
1/17/2019	6:38:04 PM	614	1970	21	22	21	22	26	27	26	27	19	21	21	20	28.2	31.3	47.6	-1	-1	-1
1/17/2019	6:38:04 PM	801	1971	22	22	22	21	27	27	27	27	20	21	21	20	28.2	31.3	47.6	-1	-1	-1
1/17/2019	6:38:05 PM	4	1972	21	22	21	22	27	27	27	27	20	21	21	20	28.2	31.3	47.6	-1	-1	-1
1/17/2019	6:38:05 PM	207	1973	22	22	22	22	27	27	27	27	19	21	20	20	28.2	31.3	47.6	-1	-1	-1
1/17/2019	6:38:05 PM	410	1974	22	21	22	21	27	27	27	27	20	21	21	20	28.2	31.3	47.6	-1	-1	-1
1/17/2019	6:38:05 PM	614	1975	21	22	21	22	27	27	27	27	20	20	21	20	28.2	31.3	47.6	-1	-1	-1
1/17/2019	6:38:05 PM	801	1976	22	22	22	21	27	27	27	27	20	21	21	20	28.2	31.3	47.6	-1	-1	-1
1/17/2019	6:38:06 PM	4	1977	22	22	22	22	27	27	27	27	20	21	21	20	28.2	31.3	47.6	-1	-1	-1
1/17/2019	6:38:06 PM	207	1978	21	22	21	22	26	27	27	27	20	21	21	20	28.2	31.3	47.6	-1	-1	-1
1/17/2019	6:38:06 PM	410	1979	22	22	21	22	26	27	26	27	19	21	21	20	28.2	31.3	47.6	-1	-1	-1
1/17/2019	6:38:06 PM	614	1980	22	22	22	21	27	27	27	27	20	21	21	20	28.2	31.3	47.6	-1	-1	-1
1/17/2019	6:38:06 PM	801	1981	21	22	21	22	27	26	27	27	20	20	21	20	28.2	31.3	47.6	-1	-1	-1
1/17/2019	6:38:07 PM	4	1982	22	22	22	22	27	27	27	28	19	21	21	20	28.2	31.3	47.6	-1	-1	-1
1/17/2019	6:38:07 PM	207	1983	22	22	22	21	27	27	27	27	20	21	21	20	28.2	31.3	47.6	-1	-1	-1
1/17/2019	6:38:07 PM	410	1984	21	22	21	22	27	27	27	27	20	20	21	20	28.2	31.3	47.6	-1	-1	-1
1/17/2019	6:38:07 PM	614	1985	22	22	22	21	27	27	26	27	20	21	21	20	28.2	31.3	47.6	-1	-1	-1
1/17/2019	6:38:07 PM	801	1986	21	22	21	22	27	27	27	27	20	21	21	20	28.2	31.3	47.6	-1	-1	-1
1/17/2019	6:38:08 PM	4	1987	22	22	22	21	27	27	27	27	20	21	21	20	28.2	31.3	47.6	-1	-1	-1
1/17/2019	6:38:08 PM	207	1988	21	22	22	22	27	27	27	27	20	21	21	20	28.2	31.3	47.6	-1	-1	-1
1/17/2019	6:38:08 PM	410	1989	21	22	21	22	26	27	26	27	19	21	21	20	28.2	31.3	87.0	-1	-1	-1
1/17/2019	6:38:08 PM	614	1990	22	22	22	21	27	27	26	27	20	20	21	20	28.2	31.3	87.0	-1	-1	-1
1/17/2019	6:38:08 PM	801	1991	21	22	21	22	27	27	26	27	20	21	21	20	28.2	31.3	87.0	-1	-1	-1
1/17/2019	6:38:09 PM	4	1992	22	22	22	22	27	27	27	27	20	21	21	20	28.2	31.3	87.0	-1	-1	-1
1/17/2019	6:38:09 PM	207	1993	21	22	21	22	26	27	27	27	20	21	21	20	28.2	31.3	87.0	-1	-1	-1
1/17/2019	6:38:09 PM	410	1994	22	21	22	21	27	27	27	27	19	21	20	20	28.2	31.3	87.0	-1	-1	-1
1/17/2019	6:38:09 PM	614	1995	21	22	21	22	27	27	27	27	20	20	21	20	28.2	31.3	87.0	-1	-1	-1
1/17/2019	6:38:09 PM	801	1996	22	21	22	21	27	27	27	27	20	21	20	20	28.2	31.3	87.0	-1	-1	-1
1/17/2019	6:38:10 PM	4	1997	22	22	22	22	27	27	27	27	20	21	21	20	28.2	31.3	87.0	-1	-1	-1
1/17/2019	6:38:10 PM	207	1998	21	22	22	22	26	27	26	27	20	21	21	20	28.2	31.3	87.0	-1	-1	-1
1/17/2019	6:38:10 PM	410	1999	22	21	22	21	27	27	27	27	19	21	20	20	28.2	31.3	87.0	-1	-1	-1
1/17/2019	6:38:10 PM	614	2000	21	22	21	21	27	27	27	27	20	20	21	20	28.2	31.3	87.0	-1	-1	-1
[truncated: 51,851 more rows]
