# Supplementary material for: Rapid metabolic shifts occur during the transition between hunger and satiety in Drosophila melanogaster
Source: Nat Commun. 2019 Sep 6;10:4052. doi: 10.1038/s41467-019-11933-z (PMC6731244; doi:10.1038/s41467-019-11933-z)
Supplement: Supplementary file 7 — Supplementary Data 4 [file 41467_2019_11933_MOESM7_ESM.zip › Fig5DFM_9.csv]

Date	Time	MSec	Sample	W1	W2	W3	W4	W5	W6	W7	W8	W9	W10	W11	W12	Temp	Humid	LUX	Dark	OptoCol1	OptoCol2
1/18/2019	3:03:01 PM	205	1	17	18	18	22	16	18	20	17	17	17	17	17	27.4	33.9	78.2	-1	-1	-1
1/18/2019	3:03:01 PM	408	2	17	17	19	22	17	18	21	16	17	17	18	17	27.4	33.9	78.2	-1	-1	-1
1/18/2019	3:03:01 PM	612	3	17	17	18	21	17	17	21	16	17	17	17	17	27.4	33.9	78.2	-1	-1	-1
1/18/2019	3:03:01 PM	815	4	17	17	18	21	17	18	20	17	17	17	17	17	27.4	33.9	78.2	-1	-1	-1
1/18/2019	3:03:02 PM	3	5	17	17	18	21	16	18	20	16	17	17	17	17	27.4	33.9	78.2	-1	-1	-1
1/18/2019	3:03:02 PM	206	6	17	17	19	21	17	18	21	16	17	17	18	17	27.4	33.9	78.2	-1	-1	-1
1/18/2019	3:03:02 PM	409	7	17	17	19	21	17	18	20	16	17	17	17	18	27.4	33.9	78.2	-1	-1	-1
1/18/2019	3:03:02 PM	612	8	17	17	18	21	16	18	20	16	17	17	17	17	27.4	33.9	78.2	-1	-1	-1
1/18/2019	3:03:02 PM	815	9	17	17	18	21	17	18	21	16	17	17	17	17	27.4	33.9	78.2	-1	-1	-1
1/18/2019	3:03:03 PM	3	10	17	17	19	21	17	18	20	16	17	17	17	17	27.4	33.9	78.2	-1	-1	-1
1/18/2019	3:03:03 PM	206	11	17	17	18	21	16	18	21	17	17	17	17	17	27.4	33.9	78.2	-1	-1	-1
1/18/2019	3:03:03 PM	409	12	17	17	18	21	17	18	21	16	18	17	17	17	27.4	33.9	78.2	-1	-1	-1
1/18/2019	3:03:03 PM	612	13	17	17	18	21	17	18	20	16	17	17	17	17	27.4	33.9	78.2	-1	-1	-1
1/18/2019	3:03:03 PM	815	14	17	17	18	21	16	18	20	16	17	17	17	17	27.4	33.9	78.2	-1	-1	-1
1/18/2019	3:03:04 PM	3	15	17	17	18	21	17	18	20	16	18	17	17	17	27.4	33.9	78.2	-1	-1	-1
1/18/2019	3:03:04 PM	206	16	17	17	18	21	17	18	20	16	17	17	17	18	27.4	33.9	78.2	-1	-1	-1
1/18/2019	3:03:04 PM	409	17	17	18	18	21	17	18	21	16	18	17	18	17	27.4	33.9	78.2	-1	-1	-1
1/18/2019	3:03:04 PM	612	18	17	17	18	21	17	18	20	16	17	17	17	17	27.4	33.9	78.2	-1	-1	-1
1/18/2019	3:03:04 PM	815	19	17	17	18	21	16	18	20	17	17	17	17	17	27.4	33.9	78.2	-1	-1	-1
1/18/2019	3:03:05 PM	3	20	17	17	18	21	16	18	20	16	17	17	17	17	27.4	33.9	78.2	-1	-1	-1
1/18/2019	3:03:05 PM	206	21	17	17	19	21	17	18	20	16	17	17	17	17	27.4	33.9	78.2	-1	-1	-1
1/18/2019	3:03:05 PM	409	22	17	17	18	21	17	18	20	17	17	17	17	18	27.4	33.9	78.2	-1	-1	-1
1/18/2019	3:03:05 PM	612	23	17	17	18	21	17	18	20	16	17	17	17	17	27.4	33.9	78.2	-1	-1	-1
1/18/2019	3:03:05 PM	815	24	17	17	18	21	17	18	20	16	17	17	17	18	27.4	33.9	78.2	-1	-1	-1
1/18/2019	3:03:06 PM	3	25	17	17	18	21	16	18	20	17	17	17	17	17	27.4	33.9	78.2	-1	-1	-1
1/18/2019	3:03:06 PM	206	26	17	17	19	21	17	18	20	16	18	17	17	17	27.4	33.9	78.2	-1	-1	-1
1/18/2019	3:03:06 PM	409	27	17	17	19	21	17	18	20	17	17	17	17	18	27.4	33.9	78.2	-1	-1	-1
1/18/2019	3:03:06 PM	612	28	17	17	18	21	17	18	20	16	17	17	17	17	27.4	33.9	78.2	-1	-1	-1
1/18/2019	3:03:06 PM	815	29	17	17	19	21	17	18	20	16	17	17	17	17	27.4	33.9	78.2	-1	-1	-1
1/18/2019	3:03:07 PM	3	30	17	17	18	21	16	18	20	16	17	17	17	17	27.4	33.9	78.2	-1	-1	-1
1/18/2019	3:03:07 PM	206	31	17	17	18	21	17	18	20	16	18	17	17	17	27.4	33.9	78.2	-1	-1	-1
1/18/2019	3:03:07 PM	409	32	17	17	18	21	17	18	20	17	17	17	17	17	27.4	33.9	78.2	-1	-1	-1
1/18/2019	3:03:07 PM	612	33	17	17	18	21	17	17	20	16	18	17	17	17	27.4	33.9	78.2	-1	-1	-1
1/18/2019	3:03:07 PM	815	34	17	17	19	21	17	18	20	16	17	17	17	17	27.4	33.9	78.2	-1	-1	-1
1/18/2019	3:03:08 PM	3	35	17	17	18	21	16	18	20	17	17	17	17	18	27.4	33.9	78.2	-1	-1	-1
1/18/2019	3:03:08 PM	206	36	17	17	18	21	17	18	20	16	17	17	17	17	27.4	33.9	78.2	-1	-1	-1
1/18/2019	3:03:08 PM	409	37	17	17	19	21	17	18	20	16	17	17	17	18	27.4	33.9	78.2	-1	-1	-1
1/18/2019	3:03:08 PM	612	38	17	17	18	21	16	18	20	16	17	17	17	17	27.4	33.9	78.2	-1	-1	-1
1/18/2019	3:03:08 PM	815	39	17	17	18	21	17	17	20	16	17	17	17	17	27.4	33.9	78.2	-1	-1	-1
1/18/2019	3:03:09 PM	3	40	17	17	18	21	17	18	20	16	17	17	17	17	27.4	33.9	78.2	-1	-1	-1
1/18/2019	3:03:09 PM	206	41	17	17	18	21	17	18	20	17	17	17	17	17	27.4	33.9	78.2	-1	-1	-1
1/18/2019	3:03:09 PM	409	42	17	17	19	21	17	18	20	16	18	17	17	17	27.4	33.9	78.2	-1	-1	-1
1/18/2019	3:03:09 PM	612	43	17	17	18	21	16	18	20	17	17	17	17	17	27.4	33.3	79.0	-1	-1	-1
1/18/2019	3:03:09 PM	815	44	17	17	18	21	17	18	20	16	18	17	17	17	27.4	33.3	79.0	-1	-1	-1
1/18/2019	3:03:10 PM	3	45	17	17	18	21	17	18	20	16	17	17	17	17	27.4	33.3	79.0	-1	-1	-1
1/18/2019	3:03:10 PM	206	46	17	17	18	21	17	18	20	16	17	17	17	17	27.4	33.3	79.0	-1	-1	-1
1/18/2019	3:03:10 PM	409	47	17	17	18	21	17	18	20	17	17	17	17	18	27.4	33.3	79.0	-1	-1	-1
1/18/2019	3:03:10 PM	612	48	17	17	18	21	16	18	20	16	17	17	17	17	27.4	33.3	79.0	-1	-1	-1
1/18/2019	3:03:10 PM	815	49	17	17	18	21	17	18	20	16	17	17	17	17	27.4	33.3	79.0	-1	-1	-1
1/18/2019	3:03:11 PM	3	50	17	17	18	21	17	18	20	17	17	17	17	18	27.4	33.3	79.0	-1	-1	-1
1/18/2019	3:03:11 PM	206	51	17	17	18	21	17	18	20	16	17	17	17	17	27.4	33.3	79.0	-1	-1	-1
1/18/2019	3:03:11 PM	409	52	18	17	19	21	17	18	20	17	17	17	17	17	27.4	33.3	79.0	-1	-1	-1
1/18/2019	3:03:11 PM	612	53	17	17	18	21	16	18	20	16	17	17	17	17	27.4	33.3	79.0	-1	-1	-1
1/18/2019	3:03:11 PM	815	54	17	17	18	21	17	18	20	16	17	17	17	17	27.4	33.3	79.0	-1	-1	-1
1/18/2019	3:03:12 PM	3	55	17	17	18	21	17	18	20	16	17	17	17	17	27.4	33.3	79.0	-1	-1	-1
1/18/2019	3:03:12 PM	206	56	17	17	18	21	17	18	20	16	17	17	17	17	27.4	33.3	79.0	-1	-1	-1
1/18/2019	3:03:12 PM	409	57	17	17	18	21	17	18	20	16	17	17	17	18	27.4	33.3	79.0	-1	-1	-1
1/18/2019	3:03:12 PM	612	58	17	17	18	21	16	17	20	16	17	17	17	17	27.4	33.3	79.0	-1	-1	-1
1/18/2019	3:03:12 PM	815	59	17	17	19	21	17	17	20	16	17	17	17	17	27.4	33.3	79.0	-1	-1	-1
1/18/2019	3:03:13 PM	3	60	17	17	18	21	17	18	20	16	17	17	17	17	27.4	33.3	79.0	-1	-1	-1
1/18/2019	3:03:13 PM	206	61	17	17	19	21	17	18	20	16	18	17	17	17	27.4	33.3	79.0	-1	-1	-1
1/18/2019	3:03:13 PM	409	62	17	17	18	21	16	18	20	16	17	17	17	18	27.4	33.3	79.0	-1	-1	-1
1/18/2019	3:03:13 PM	612	63	17	17	19	21	17	17	20	16	17	17	17	17	27.4	33.3	79.0	-1	-1	-1
1/18/2019	3:03:13 PM	815	64	17	17	18	21	16	18	20	16	17	17	17	17	27.4	33.3	79.0	-1	-1	-1
1/18/2019	3:03:14 PM	3	65	17	17	18	21	17	18	20	16	18	17	18	17	27.4	33.3	79.0	-1	-1	-1
1/18/2019	3:03:14 PM	206	66	17	17	19	21	17	18	20	16	17	17	17	17	27.4	33.3	79.0	-1	-1	-1
1/18/2019	3:03:14 PM	409	67	17	17	18	21	17	18	20	16	17	17	17	17	27.4	33.3	79.0	-1	-1	-1
1/18/2019	3:03:14 PM	612	68	17	17	18	21	16	18	20	16	17	17	18	17	27.4	33.3	79.0	-1	-1	-1
1/18/2019	3:03:14 PM	815	69	17	17	18	21	17	18	20	16	17	17	17	17	27.4	33.3	79.0	-1	-1	-1
1/18/2019	3:03:15 PM	3	70	17	17	18	21	17	18	20	16	17	17	17	17	27.4	33.3	79.0	-1	-1	-1
1/18/2019	3:03:15 PM	206	71	17	17	18	21	17	18	20	16	17	17	17	17	27.4	33.3	79.0	-1	-1	-1
1/18/2019	3:03:15 PM	409	72	17	17	18	21	17	18	20	16	17	17	17	17	27.4	33.3	79.0	-1	-1	-1
1/18/2019	3:03:15 PM	612	73	17	17	18	21	16	18	20	17	17	17	17	18	27.4	33.3	79.0	-1	-1	-1
1/18/2019	3:03:15 PM	815	74	17	17	18	21	16	18	20	16	17	17	17	17	27.4	33.3	79.0	-1	-1	-1
1/18/2019	3:03:16 PM	3	75	17	17	18	21	17	18	20	16	18	17	17	17	27.4	33.3	79.0	-1	-1	-1
1/18/2019	3:03:16 PM	206	76	17	17	18	21	17	18	20	16	17	17	17	17	27.4	33.3	79.0	-1	-1	-1
1/18/2019	3:03:16 PM	409	77	17	17	18	21	16	18	20	16	17	17	17	17	27.4	33.3	79.0	-1	-1	-1
1/18/2019	3:03:16 PM	612	78	17	17	18	21	17	18	20	16	17	17	17	17	27.4	33.3	79.0	-1	-1	-1
1/18/2019	3:03:16 PM	815	79	17	17	18	21	16	18	20	17	17	17	17	18	27.4	33.3	79.0	-1	-1	-1
1/18/2019	3:03:17 PM	3	80	17	17	18	21	17	18	20	16	17	17	17	17	27.4	33.3	79.0	-1	-1	-1
1/18/2019	3:03:17 PM	206	81	17	17	19	21	17	18	20	16	17	17	17	18	27.4	33.3	79.0	-1	-1	-1
1/18/2019	3:03:17 PM	409	82	17	17	18	21	17	18	20	17	17	17	17	17	27.4	33.3	79.0	-1	-1	-1
1/18/2019	3:03:17 PM	612	83	17	17	18	21	17	18	20	16	17	17	17	17	27.4	33.3	79.0	-1	-1	-1
1/18/2019	3:03:17 PM	815	84	17	17	19	21	17	17	20	16	17	17	17	17	27.4	33.3	79.0	-1	-1	-1
1/18/2019	3:03:18 PM	3	85	17	17	18	21	17	18	20	16	17	17	17	17	27.4	32.7	72.8	-1	-1	-1
1/18/2019	3:03:18 PM	206	86	17	17	18	21	17	18	20	16	17	17	17	17	27.4	32.7	72.8	-1	-1	-1
1/18/2019	3:03:18 PM	409	87	17	17	19	21	17	17	20	16	17	17	17	17	27.4	32.7	72.8	-1	-1	-1
1/18/2019	3:03:18 PM	612	88	17	17	18	21	16	18	20	17	17	17	17	17	27.4	32.7	72.8	-1	-1	-1
1/18/2019	3:03:18 PM	815	89	17	17	18	21	17	18	20	16	17	17	17	17	27.4	32.7	72.8	-1	-1	-1
1/18/2019	3:03:19 PM	3	90	17	17	19	21	17	18	20	16	17	17	17	17	27.4	32.7	72.8	-1	-1	-1
1/18/2019	3:03:19 PM	206	91	17	17	18	21	16	17	20	17	17	17	17	17	27.4	32.7	72.8	-1	-1	-1
1/18/2019	3:03:19 PM	409	92	17	17	18	21	17	18	21	16	17	17	17	17	27.4	32.7	72.8	-1	-1	-1
1/18/2019	3:03:19 PM	612	93	17	17	18	21	16	17	20	17	17	17	17	17	27.4	32.7	72.8	-1	-1	-1
1/18/2019	3:03:19 PM	815	94	17	17	18	21	17	17	20	16	18	17	17	17	27.4	32.7	72.8	-1	-1	-1
1/18/2019	3:03:20 PM	3	95	17	17	18	21	17	18	20	16	17	17	17	18	27.4	32.7	72.8	-1	-1	-1
1/18/2019	3:03:20 PM	206	96	17	17	18	21	17	18	20	17	17	17	17	17	27.4	32.7	72.8	-1	-1	-1
1/18/2019	3:03:20 PM	409	97	17	17	18	21	17	17	20	16	17	17	17	17	27.4	32.7	72.8	-1	-1	-1
1/18/2019	3:03:20 PM	612	98	17	17	18	21	16	18	20	16	17	17	17	18	27.4	32.7	72.8	-1	-1	-1
1/18/2019	3:03:20 PM	815	99	17	17	18	21	16	18	20	16	17	17	17	17	27.4	32.7	72.8	-1	-1	-1
1/18/2019	3:03:21 PM	3	100	17	17	18	21	17	18	20	16	18	17	17	17	27.4	32.7	72.8	-1	-1	-1
1/18/2019	3:03:21 PM	206	101	17	17	19	21	17	18	19	16	17	17	17	18	27.4	32.7	72.8	-1	-1	-1
1/18/2019	3:03:21 PM	409	102	17	17	18	21	16	18	20	16	17	17	17	17	27.4	32.7	72.8	-1	-1	-1
1/18/2019	3:03:21 PM	612	103	17	17	18	21	17	18	20	16	17	17	17	17	27.4	32.7	72.8	-1	-1	-1
1/18/2019	3:03:21 PM	815	104	17	17	18	21	17	18	20	17	17	17	17	17	27.4	32.7	72.8	-1	-1	-1
1/18/2019	3:03:22 PM	3	105	17	17	18	21	17	18	20	16	18	17	18	17	27.4	32.7	72.8	-1	-1	-1
1/18/2019	3:03:22 PM	206	106	17	17	19	21	17	18	20	16	17	17	17	18	27.4	32.7	72.8	-1	-1	-1
1/18/2019	3:03:22 PM	409	107	17	17	18	21	16	18	20	16	17	17	17	17	27.4	32.7	72.8	-1	-1	-1
1/18/2019	3:03:22 PM	612	108	17	17	18	21	17	17	20	16	17	17	17	17	27.4	32.7	72.8	-1	-1	-1
1/18/2019	3:03:22 PM	815	109	17	17	18	21	17	18	20	17	17	17	17	17	27.4	32.7	72.8	-1	-1	-1
1/18/2019	3:03:23 PM	3	110	17	17	18	21	17	18	20	16	17	17	17	17	27.4	32.7	72.8	-1	-1	-1
1/18/2019	3:03:23 PM	206	111	17	17	18	21	17	18	20	16	17	17	17	18	27.4	32.7	72.8	-1	-1	-1
1/18/2019	3:03:23 PM	409	112	17	17	18	21	17	18	20	16	18	17	18	17	27.4	32.7	72.8	-1	-1	-1
1/18/2019	3:03:23 PM	612	113	17	17	18	21	16	18	20	16	17	17	17	18	27.4	32.7	72.8	-1	-1	-1
1/18/2019	3:03:23 PM	815	114	17	17	18	21	17	18	21	17	17	17	18	17	27.4	32.7	72.8	-1	-1	-1
1/18/2019	3:03:24 PM	3	115	17	17	18	21	17	18	20	16	17	17	18	17	27.4	32.7	72.8	-1	-1	-1
1/18/2019	3:03:24 PM	206	116	17	17	18	21	17	18	20	16	17	17	17	17	27.4	32.7	72.8	-1	-1	-1
1/18/2019	3:03:24 PM	409	117	17	17	18	21	16	18	20	17	17	17	18	17	27.4	32.7	72.8	-1	-1	-1
1/18/2019	3:03:24 PM	612	118	17	17	18	21	17	18	20	16	17	17	17	17	27.4	32.7	72.8	-1	-1	-1
1/18/2019	3:03:24 PM	815	119	17	17	18	21	17	18	20	16	18	17	18	17	27.4	32.7	72.8	-1	-1	-1
1/18/2019	3:03:25 PM	3	120	17	17	18	21	17	18	20	16	18	17	17	17	27.4	32.7	72.8	-1	-1	-1
1/18/2019	3:03:25 PM	206	121	17	17	18	21	17	18	20	16	17	17	17	17	27.4	32.7	72.8	-1	-1	-1
1/18/2019	3:03:25 PM	409	122	17	17	18	21	17	18	20	16	18	17	17	17	27.4	32.7	72.8	-1	-1	-1
1/18/2019	3:03:25 PM	612	123	17	17	18	21	17	18	20	16	17	17	17	17	27.4	32.7	72.8	-1	-1	-1
1/18/2019	3:03:25 PM	815	124	17	17	18	21	17	18	20	16	17	17	17	17	27.4	32.7	72.8	-1	-1	-1
1/18/2019	3:03:26 PM	3	125	17	17	18	21	17	18	20	16	17	17	17	18	27.4	32.7	72.8	-1	-1	-1
1/18/2019	3:03:26 PM	206	126	17	17	18	21	16	18	20	17	17	17	17	17	27.4	32.7	72.8	-1	-1	-1
1/18/2019	3:03:26 PM	409	127	17	17	18	21	16	18	20	16	17	17	17	18	27.4	32.3	76.4	-1	-1	-1
1/18/2019	3:03:26 PM	612	128	17	17	18	21	16	18	20	16	17	17	17	17	27.4	32.3	76.4	-1	-1	-1
1/18/2019	3:03:26 PM	815	129	17	17	18	21	17	17	20	17	17	17	17	18	27.4	32.3	76.4	-1	-1	-1
1/18/2019	3:03:27 PM	3	130	17	17	18	21	17	18	20	16	17	17	17	17	27.4	32.3	76.4	-1	-1	-1
1/18/2019	3:03:27 PM	206	131	17	17	18	21	17	18	20	16	17	17	17	17	27.4	32.3	76.4	-1	-1	-1
1/18/2019	3:03:27 PM	409	132	17	17	18	21	17	18	20	16	18	17	17	17	27.4	32.3	76.4	-1	-1	-1
1/18/2019	3:03:27 PM	612	133	17	17	18	21	17	18	20	16	17	17	17	17	27.4	32.3	76.4	-1	-1	-1
1/18/2019	3:03:27 PM	815	134	17	17	18	21	17	18	20	16	17	17	17	17	27.4	32.3	76.4	-1	-1	-1
1/18/2019	3:03:28 PM	3	135	17	17	18	21	17	18	20	16	18	17	17	17	27.4	32.3	76.4	-1	-1	-1
1/18/2019	3:03:28 PM	206	136	17	17	18	21	17	18	20	16	17	17	17	17	27.4	32.3	76.4	-1	-1	-1
1/18/2019	3:03:28 PM	409	137	17	17	18	21	16	18	20	16	17	17	17	17	27.4	32.3	76.4	-1	-1	-1
1/18/2019	3:03:28 PM	612	138	17	17	18	21	17	18	20	16	17	17	17	17	27.4	32.3	76.4	-1	-1	-1
1/18/2019	3:03:28 PM	815	139	17	17	18	21	16	18	20	17	17	17	17	17	27.4	32.3	76.4	-1	-1	-1
1/18/2019	3:03:29 PM	3	140	17	17	18	21	17	18	20	17	18	17	17	17	27.4	32.3	76.4	-1	-1	-1
1/18/2019	3:03:29 PM	206	141	17	17	18	21	17	17	20	16	17	17	17	17	27.4	32.3	76.4	-1	-1	-1
1/18/2019	3:03:29 PM	409	142	17	17	18	21	16	18	20	17	17	17	17	17	27.4	32.3	76.4	-1	-1	-1
1/18/2019	3:03:29 PM	612	143	17	17	18	21	17	18	20	16	17	17	17	17	27.4	32.3	76.4	-1	-1	-1
1/18/2019	3:03:29 PM	815	144	17	17	18	21	16	18	20	17	17	17	17	17	27.4	32.3	76.4	-1	-1	-1
1/18/2019	3:03:30 PM	3	145	17	17	18	21	16	18	20	16	17	17	18	17	27.4	32.3	76.4	-1	-1	-1
1/18/2019	3:03:30 PM	206	146	17	17	18	21	17	18	20	16	17	17	17	17	27.4	32.3	76.4	-1	-1	-1
1/18/2019	3:03:30 PM	409	147	17	17	18	21	16	18	20	16	17	17	17	17	27.4	32.3	76.4	-1	-1	-1
1/18/2019	3:03:30 PM	612	148	17	17	18	21	17	18	20	16	17	17	17	17	27.4	32.3	76.4	-1	-1	-1
1/18/2019	3:03:30 PM	815	149	17	17	18	21	17	18	20	17	17	17	17	18	27.4	32.3	76.4	-1	-1	-1
1/18/2019	3:03:31 PM	3	150	17	17	18	21	16	18	20	17	17	17	17	17	27.4	32.3	76.4	-1	-1	-1
1/18/2019	3:03:31 PM	206	151	17	17	18	21	17	18	20	16	17	17	17	17	27.4	32.3	76.4	-1	-1	-1
1/18/2019	3:03:31 PM	409	152	17	17	18	21	16	18	20	16	17	17	17	17	27.4	32.3	76.4	-1	-1	-1
1/18/2019	3:03:31 PM	612	153	17	17	18	21	17	17	20	16	17	17	17	17	27.4	32.3	76.4	-1	-1	-1
1/18/2019	3:03:31 PM	815	154	17	17	18	21	17	18	20	16	17	17	17	18	27.4	32.3	76.4	-1	-1	-1
1/18/2019	3:03:32 PM	3	155	17	17	18	21	16	18	20	17	17	17	17	17	27.4	32.3	76.4	-1	-1	-1
1/18/2019	3:03:32 PM	206	156	17	17	18	21	17	18	20	16	17	17	17	18	27.4	32.3	76.4	-1	-1	-1
1/18/2019	3:03:32 PM	409	157	17	17	18	21	16	18	20	16	17	17	17	17	27.4	32.3	76.4	-1	-1	-1
1/18/2019	3:03:32 PM	612	158	17	17	18	21	17	17	20	16	17	17	17	17	27.4	32.3	76.4	-1	-1	-1
1/18/2019	3:03:32 PM	815	159	17	17	18	21	16	18	20	17	17	17	17	17	27.4	32.3	76.4	-1	-1	-1
1/18/2019	3:03:33 PM	3	160	17	17	18	21	17	18	20	16	18	17	17	17	27.4	32.3	76.4	-1	-1	-1
1/18/2019	3:03:33 PM	206	161	17	17	18	21	16	18	20	17	17	17	17	18	27.4	32.3	76.4	-1	-1	-1
1/18/2019	3:03:33 PM	409	162	17	17	18	21	16	17	20	16	17	17	17	17	27.4	32.3	76.4	-1	-1	-1
1/18/2019	3:03:33 PM	612	163	17	17	18	21	17	17	20	16	17	17	17	17	27.4	32.3	76.4	-1	-1	-1
1/18/2019	3:03:33 PM	815	164	17	17	18	21	17	17	20	16	17	17	17	17	27.4	32.3	76.4	-1	-1	-1
1/18/2019	3:03:34 PM	3	165	17	17	18	21	17	18	20	16	18	17	17	17	27.4	32.3	76.4	-1	-1	-1
1/18/2019	3:03:34 PM	206	166	17	17	18	21	17	18	20	16	17	17	17	17	27.4	32.3	76.4	-1	-1	-1
1/18/2019	3:03:34 PM	409	167	17	17	18	21	17	18	20	16	17	17	17	17	27.4	32.3	76.4	-1	-1	-1
1/18/2019	3:03:34 PM	612	168	17	17	18	21	17	18	20	16	17	17	17	17	27.4	32.3	76.4	-1	-1	-1
1/18/2019	3:03:34 PM	815	169	17	17	18	21	17	18	20	17	17	17	18	17	27.4	32.0	77.2	-1	-1	-1
1/18/2019	3:03:35 PM	3	170	17	17	18	21	17	18	20	16	17	17	17	17	27.4	32.0	77.2	-1	-1	-1
1/18/2019	3:03:35 PM	206	171	17	17	18	21	16	18	20	17	17	17	17	17	27.4	32.0	77.2	-1	-1	-1
1/18/2019	3:03:35 PM	409	172	17	17	18	21	17	18	20	16	18	17	17	17	27.4	32.0	77.2	-1	-1	-1
1/18/2019	3:03:35 PM	612	173	17	17	18	21	17	18	20	16	17	17	17	18	27.4	32.0	77.2	-1	-1	-1
1/18/2019	3:03:35 PM	815	174	17	17	18	21	17	18	20	16	18	17	18	17	27.4	32.0	77.2	-1	-1	-1
1/18/2019	3:03:36 PM	3	175	17	17	18	21	17	18	20	16	17	17	17	17	27.4	32.0	77.2	-1	-1	-1
1/18/2019	3:03:36 PM	206	176	17	17	18	21	17	18	20	16	18	17	18	17	27.4	32.0	77.2	-1	-1	-1
1/18/2019	3:03:36 PM	409	177	17	17	18	21	17	18	20	16	17	17	17	17	27.4	32.0	77.2	-1	-1	-1
1/18/2019	3:03:36 PM	612	178	17	17	18	21	17	18	20	16	17	17	17	17	27.4	32.0	77.2	-1	-1	-1
1/18/2019	3:03:36 PM	815	179	17	17	18	21	17	18	20	16	17	17	17	18	27.4	32.0	77.2	-1	-1	-1
1/18/2019	3:03:37 PM	3	180	17	17	18	21	17	18	20	16	17	17	17	18	27.4	32.0	77.2	-1	-1	-1
1/18/2019	3:03:37 PM	206	181	17	17	18	21	17	18	20	16	18	17	17	17	27.4	32.0	77.2	-1	-1	-1
1/18/2019	3:03:37 PM	409	182	17	17	18	21	16	18	20	17	17	17	17	17	27.4	32.0	77.2	-1	-1	-1
1/18/2019	3:03:37 PM	612	183	17	17	18	21	17	18	20	16	18	17	17	17	27.4	32.0	77.2	-1	-1	-1
1/18/2019	3:03:37 PM	815	184	17	17	18	21	16	18	20	17	17	17	17	17	27.4	32.0	77.2	-1	-1	-1
1/18/2019	3:03:38 PM	3	185	17	17	18	21	17	18	20	16	18	17	17	17	27.4	32.0	77.2	-1	-1	-1
1/18/2019	3:03:38 PM	206	186	17	17	18	21	16	18	20	16	17	17	17	18	27.4	32.0	77.2	-1	-1	-1
1/18/2019	3:03:38 PM	409	187	17	17	18	21	17	18	20	16	17	17	18	17	27.4	32.0	77.2	-1	-1	-1
1/18/2019	3:03:38 PM	612	188	17	17	18	21	17	18	20	16	17	17	17	18	27.4	32.0	77.2	-1	-1	-1
1/18/2019	3:03:38 PM	815	189	17	17	18	21	17	18	20	16	18	17	17	17	27.4	32.0	77.2	-1	-1	-1
1/18/2019	3:03:39 PM	3	190	17	17	18	21	17	17	20	16	17	17	17	18	27.4	32.0	77.2	-1	-1	-1
1/18/2019	3:03:39 PM	206	191	17	17	18	21	17	18	20	16	18	17	17	17	27.4	32.0	77.2	-1	-1	-1
1/18/2019	3:03:39 PM	409	192	17	17	18	21	16	18	20	16	17	17	17	17	27.4	32.0	77.2	-1	-1	-1
1/18/2019	3:03:39 PM	612	193	17	17	18	21	17	18	20	16	17	17	17	17	27.4	32.0	77.2	-1	-1	-1
1/18/2019	3:03:39 PM	815	194	17	17	18	21	17	18	20	16	18	17	18	17	27.4	32.0	77.2	-1	-1	-1
1/18/2019	3:03:40 PM	3	195	17	17	18	21	17	18	20	16	18	17	17	17	27.4	32.0	77.2	-1	-1	-1
1/18/2019	3:03:40 PM	206	196	17	17	18	21	17	18	20	16	17	17	17	18	27.4	32.0	77.2	-1	-1	-1
1/18/2019	3:03:40 PM	409	197	17	17	18	21	16	18	20	17	17	17	17	18	27.4	32.0	77.2	-1	-1	-1
1/18/2019	3:03:40 PM	612	198	17	17	18	21	17	18	20	16	17	17	17	17	27.4	32.0	77.2	-1	-1	-1
1/18/2019	3:03:40 PM	815	199	17	17	18	21	17	18	20	16	18	17	17	17	27.4	32.0	77.2	-1	-1	-1
1/18/2019	3:03:41 PM	3	200	17	17	18	21	17	18	20	16	17	17	17	17	27.4	32.0	77.2	-1	-1	-1
1/18/2019	3:03:41 PM	206	201	17	17	18	21	17	18	20	16	17	17	17	17	27.4	32.0	77.2	-1	-1	-1
1/18/2019	3:03:41 PM	409	202	17	17	18	21	17	18	20	16	18	17	17	17	27.4	32.0	77.2	-1	-1	-1
1/18/2019	3:03:41 PM	612	203	17	17	18	21	17	18	20	16	17	17	17	17	27.4	32.0	77.2	-1	-1	-1
1/18/2019	3:03:41 PM	815	204	17	17	18	21	17	18	20	16	18	17	17	17	27.4	32.0	77.2	-1	-1	-1
1/18/2019	3:03:42 PM	3	205	17	17	18	21	17	18	20	16	18	17	17	17	27.4	32.0	77.2	-1	-1	-1
1/18/2019	3:03:42 PM	204	206	17	17	18	21	17	18	20	16	17	17	17	18	27.4	32.0	77.2	-1	-1	-1
1/18/2019	3:03:42 PM	407	207	17	17	18	21	16	18	19	16	17	17	17	17	27.4	32.0	77.2	-1	-1	-1
1/18/2019	3:03:42 PM	610	208	17	17	18	21	17	18	20	16	17	17	17	17	27.4	32.0	77.2	-1	-1	-1
1/18/2019	3:03:42 PM	814	209	17	17	18	21	17	18	20	16	17	17	17	17	27.4	32.0	77.2	-1	-1	-1
1/18/2019	3:03:43 PM	5	210	17	17	18	21	16	18	20	17	17	17	17	17	27.4	32.0	77.2	-1	-1	-1
1/18/2019	3:03:43 PM	208	211	17	17	18	21	17	18	20	16	17	17	17	17	27.4	31.7	75.0	-1	-1	-1
1/18/2019	3:03:43 PM	411	212	17	17	18	21	17	18	20	16	17	17	17	18	27.4	31.7	75.0	-1	-1	-1
1/18/2019	3:03:43 PM	614	213	17	17	18	21	16	18	20	17	17	17	17	17	27.4	31.7	75.0	-1	-1	-1
1/18/2019	3:03:43 PM	802	214	17	17	18	21	17	18	20	16	18	17	17	17	27.4	31.7	75.0	-1	-1	-1
1/18/2019	3:03:44 PM	5	215	17	17	18	21	17	18	20	16	17	17	17	17	27.4	31.7	75.0	-1	-1	-1
1/18/2019	3:03:44 PM	208	216	17	17	18	21	16	18	20	16	17	17	17	17	27.4	31.7	75.0	-1	-1	-1
1/18/2019	3:03:44 PM	411	217	17	17	18	21	17	17	20	16	17	17	17	17	27.4	31.7	75.0	-1	-1	-1
1/18/2019	3:03:44 PM	614	218	17	17	18	21	17	17	20	16	17	17	17	18	27.4	31.7	75.0	-1	-1	-1
1/18/2019	3:03:44 PM	802	219	17	17	18	21	16	18	19	17	17	17	17	17	27.4	31.7	75.0	-1	-1	-1
1/18/2019	3:03:45 PM	5	220	17	17	18	21	17	18	20	16	17	17	17	17	27.4	31.7	75.0	-1	-1	-1
1/18/2019	3:03:45 PM	208	221	17	17	18	21	16	18	20	16	17	17	17	17	27.4	31.7	75.0	-1	-1	-1
1/18/2019	3:03:45 PM	411	222	17	17	18	21	17	17	20	16	17	17	17	17	27.4	31.7	75.0	-1	-1	-1
1/18/2019	3:03:45 PM	614	223	17	17	18	21	17	18	20	17	17	17	17	18	27.4	31.7	75.0	-1	-1	-1
1/18/2019	3:03:45 PM	802	224	17	17	18	21	16	18	19	17	17	17	17	17	27.4	31.7	75.0	-1	-1	-1
1/18/2019	3:03:46 PM	5	225	17	17	18	21	17	18	20	16	17	17	17	17	27.4	31.7	75.0	-1	-1	-1
1/18/2019	3:03:46 PM	208	226	17	17	18	21	17	18	20	16	17	17	17	18	27.4	31.7	75.0	-1	-1	-1
1/18/2019	3:03:46 PM	411	227	17	17	18	21	16	18	20	17	17	17	18	17	27.4	31.7	75.0	-1	-1	-1
1/18/2019	3:03:46 PM	614	228	17	17	18	21	17	18	20	16	18	17	17	17	27.4	31.7	75.0	-1	-1	-1
1/18/2019	3:03:46 PM	802	229	17	17	18	21	17	17	20	16	17	17	17	17	27.4	31.7	75.0	-1	-1	-1
1/18/2019	3:03:47 PM	5	230	17	17	18	21	16	18	20	16	17	17	17	17	27.4	31.7	75.0	-1	-1	-1
1/18/2019	3:03:47 PM	208	231	17	17	18	21	17	18	20	16	17	17	17	17	27.4	31.7	75.0	-1	-1	-1
1/18/2019	3:03:47 PM	411	232	17	17	18	21	17	18	20	16	17	17	17	17	27.4	31.7	75.0	-1	-1	-1
1/18/2019	3:03:47 PM	614	233	17	18	18	21	17	18	20	16	18	17	17	17	27.4	31.7	75.0	-1	-1	-1
1/18/2019	3:03:47 PM	802	234	17	17	18	21	17	18	20	16	17	17	17	17	27.4	31.7	75.0	-1	-1	-1
1/18/2019	3:03:48 PM	5	235	17	17	18	21	17	18	19	16	17	17	17	17	27.4	31.7	75.0	-1	-1	-1
1/18/2019	3:03:48 PM	208	236	17	17	18	21	17	18	20	16	17	17	17	17	27.4	31.7	75.0	-1	-1	-1
1/18/2019	3:03:48 PM	411	237	17	17	18	21	17	18	20	16	17	17	17	18	27.4	31.7	75.0	-1	-1	-1
1/18/2019	3:03:48 PM	614	238	17	17	18	21	16	18	20	17	17	17	17	17	27.4	31.7	75.0	-1	-1	-1
1/18/2019	3:03:48 PM	802	239	17	17	18	21	17	18	20	16	17	17	17	17	27.4	31.7	75.0	-1	-1	-1
1/18/2019	3:03:49 PM	5	240	17	17	18	21	16	18	20	17	17	17	17	17	27.4	31.7	75.0	-1	-1	-1
1/18/2019	3:03:49 PM	208	241	17	17	18	21	16	18	20	16	17	17	17	17	27.4	31.7	75.0	-1	-1	-1
1/18/2019	3:03:49 PM	411	242	17	17	18	21	17	17	20	16	17	17	17	18	27.4	31.7	75.0	-1	-1	-1
1/18/2019	3:03:49 PM	614	243	17	17	18	21	16	18	20	17	17	17	17	18	27.4	31.7	75.0	-1	-1	-1
1/18/2019	3:03:49 PM	802	244	17	17	18	21	17	18	20	16	17	17	18	17	27.4	31.7	75.0	-1	-1	-1
1/18/2019	3:03:50 PM	5	245	17	17	18	21	17	18	20	16	17	17	17	17	27.4	31.7	75.0	-1	-1	-1
1/18/2019	3:03:50 PM	208	246	17	17	18	21	16	18	20	16	17	17	17	17	27.4	31.7	75.0	-1	-1	-1
1/18/2019	3:03:50 PM	411	247	17	17	18	21	17	18	20	16	17	17	17	18	27.4	31.7	75.0	-1	-1	-1
1/18/2019	3:03:50 PM	614	248	17	17	18	21	17	18	20	17	17	17	17	17	27.4	31.7	75.0	-1	-1	-1
1/18/2019	3:03:50 PM	802	249	17	17	18	21	17	17	20	16	18	17	17	17	27.4	31.7	75.0	-1	-1	-1
1/18/2019	3:03:51 PM	5	250	17	17	18	21	16	18	19	17	17	17	17	18	27.4	31.7	75.0	-1	-1	-1
1/18/2019	3:03:51 PM	208	251	17	17	18	21	17	17	20	16	17	17	17	17	27.4	31.7	75.0	-1	-1	-1
1/18/2019	3:03:51 PM	411	252	17	17	18	21	17	18	20	17	17	17	17	18	27.4	31.7	75.0	-1	-1	-1
1/18/2019	3:03:51 PM	614	253	17	17	18	21	17	17	20	17	17	17	17	17	27.4	31.5	73.6	-1	-1	-1
1/18/2019	3:03:51 PM	802	254	17	17	18	21	17	18	20	16	17	17	17	17	27.4	31.5	73.6	-1	-1	-1
1/18/2019	3:03:52 PM	5	255	17	17	18	21	16	18	20	16	17	17	17	17	27.4	31.5	73.6	-1	-1	-1
1/18/2019	3:03:52 PM	208	256	17	17	18	21	17	18	19	16	17	17	17	17	27.4	31.5	73.6	-1	-1	-1
1/18/2019	3:03:52 PM	411	257	17	17	18	21	17	18	19	17	17	18	17	18	27.4	31.5	73.6	-1	-1	-1
1/18/2019	3:03:52 PM	614	258	17	18	18	21	17	18	20	16	18	17	17	17	27.4	31.5	73.6	-1	-1	-1
1/18/2019	3:03:52 PM	802	259	17	17	18	21	17	17	20	16	17	17	17	17	27.4	31.5	73.6	-1	-1	-1
1/18/2019	3:03:53 PM	5	260	17	17	18	21	17	17	20	16	17	17	17	17	27.4	31.5	73.6	-1	-1	-1
1/18/2019	3:03:53 PM	208	261	17	17	18	21	16	18	19	16	17	17	17	17	27.4	31.5	73.6	-1	-1	-1
1/18/2019	3:03:53 PM	411	262	17	17	18	21	17	17	20	16	17	17	17	17	27.4	31.5	73.6	-1	-1	-1
1/18/2019	3:03:53 PM	614	263	17	17	18	21	17	18	20	16	17	17	17	18	27.4	31.5	73.6	-1	-1	-1
1/18/2019	3:03:53 PM	802	264	17	17	18	21	17	17	20	16	17	17	17	17	27.4	31.5	73.6	-1	-1	-1
1/18/2019	3:03:54 PM	5	265	17	17	18	21	17	17	20	16	17	17	17	17	27.4	31.5	73.6	-1	-1	-1
1/18/2019	3:03:54 PM	208	266	17	17	18	21	16	18	20	16	17	17	17	17	27.4	31.5	73.6	-1	-1	-1
1/18/2019	3:03:54 PM	411	267	17	17	18	21	17	18	20	16	17	17	18	17	27.4	31.5	73.6	-1	-1	-1
1/18/2019	3:03:54 PM	614	268	17	17	18	21	17	18	20	17	17	17	17	18	27.4	31.5	73.6	-1	-1	-1
1/18/2019	3:03:54 PM	802	269	17	17	18	21	16	18	20	17	17	17	17	17	27.4	31.5	73.6	-1	-1	-1
1/18/2019	3:03:55 PM	5	270	17	17	18	21	17	18	20	16	17	17	17	17	27.4	31.5	73.6	-1	-1	-1
1/18/2019	3:03:55 PM	208	271	17	17	18	21	16	18	20	17	17	17	17	17	27.4	31.5	73.6	-1	-1	-1
1/18/2019	3:03:55 PM	411	272	17	17	18	21	17	18	20	16	17	17	17	17	27.4	31.5	73.6	-1	-1	-1
1/18/2019	3:03:55 PM	614	273	17	17	18	21	17	18	20	16	17	17	17	17	27.4	31.5	73.6	-1	-1	-1
1/18/2019	3:03:55 PM	802	274	17	17	18	21	16	18	19	16	17	17	17	17	27.4	31.5	73.6	-1	-1	-1
1/18/2019	3:03:56 PM	5	275	17	17	18	21	17	18	20	16	17	17	17	17	27.4	31.5	73.6	-1	-1	-1
1/18/2019	3:03:56 PM	208	276	17	17	18	21	16	18	19	16	17	17	17	17	27.4	31.5	73.6	-1	-1	-1
1/18/2019	3:03:56 PM	411	277	17	17	18	21	17	18	20	16	18	17	17	17	27.4	31.5	73.6	-1	-1	-1
1/18/2019	3:03:56 PM	614	278	17	17	18	21	17	18	20	16	17	17	17	18	27.4	31.5	73.6	-1	-1	-1
1/18/2019	3:03:56 PM	802	279	17	17	18	21	16	18	20	16	17	17	17	17	27.4	31.5	73.6	-1	-1	-1
1/18/2019	3:03:57 PM	5	280	17	17	18	21	17	18	20	16	17	17	17	17	27.4	31.5	73.6	-1	-1	-1
1/18/2019	3:03:57 PM	208	281	17	17	18	21	16	18	20	16	17	17	17	17	27.4	31.5	73.6	-1	-1	-1
1/18/2019	3:03:57 PM	411	282	17	17	18	21	17	18	20	16	17	17	17	17	27.4	31.5	73.6	-1	-1	-1
1/18/2019	3:03:57 PM	614	283	17	17	18	21	16	18	19	17	17	17	17	17	27.4	31.5	73.6	-1	-1	-1
1/18/2019	3:03:57 PM	802	284	17	17	18	21	17	18	20	16	18	17	17	17	27.4	31.5	73.6	-1	-1	-1
1/18/2019	3:03:58 PM	5	285	17	17	18	21	17	17	19	16	17	17	17	17	27.4	31.5	73.6	-1	-1	-1
1/18/2019	3:03:58 PM	208	286	17	17	18	21	17	18	20	16	17	17	17	17	27.4	31.5	73.6	-1	-1	-1
1/18/2019	3:03:58 PM	411	287	17	17	18	21	16	18	19	17	17	17	17	18	27.4	31.5	73.6	-1	-1	-1
1/18/2019	3:03:58 PM	614	288	17	17	18	21	17	18	20	16	18	17	18	17	27.4	31.5	73.6	-1	-1	-1
1/18/2019	3:03:58 PM	802	289	17	17	18	20	17	18	20	16	17	17	17	17	27.4	31.5	73.6	-1	-1	-1
1/18/2019	3:03:59 PM	5	290	17	17	18	21	16	18	20	16	17	17	17	17	27.4	31.5	73.6	-1	-1	-1
1/18/2019	3:03:59 PM	208	291	17	17	18	21	17	17	20	16	17	17	17	17	27.4	31.5	73.6	-1	-1	-1
1/18/2019	3:03:59 PM	411	292	17	17	18	21	17	18	19	17	17	17	17	17	27.4	31.5	73.6	-1	-1	-1
1/18/2019	3:03:59 PM	614	293	17	17	18	21	17	18	20	16	18	17	18	17	27.4	31.5	73.6	-1	-1	-1
1/18/2019	3:03:59 PM	802	294	17	17	18	21	17	18	20	16	17	17	17	17	27.4	31.5	73.6	-1	-1	-1
1/18/2019	3:04:00 PM	5	295	17	17	18	21	16	18	20	16	17	17	17	17	27.4	31.4	70.7	-1	-1	-1
1/18/2019	3:04:00 PM	208	296	17	17	18	21	17	18	20	16	17	17	17	17	27.4	31.4	70.7	-1	-1	-1
1/18/2019	3:04:00 PM	411	297	17	17	18	21	16	18	19	17	17	17	17	17	27.4	31.4	70.7	-1	-1	-1
1/18/2019	3:04:00 PM	614	298	17	17	18	21	17	18	20	16	17	17	18	17	27.4	31.4	70.7	-1	-1	-1
1/18/2019	3:04:00 PM	802	299	17	17	18	21	17	18	19	16	17	17	17	18	27.4	31.4	70.7	-1	-1	-1
1/18/2019	3:04:01 PM	5	300	17	17	18	21	17	18	20	16	17	17	17	17	27.4	31.4	70.7	-1	-1	-1
1/18/2019	3:04:01 PM	208	301	17	17	18	21	17	18	20	16	17	17	17	17	27.4	31.4	70.7	-1	-1	-1
1/18/2019	3:04:01 PM	411	302	17	17	18	21	17	18	20	16	17	17	17	17	27.4	31.4	70.7	-1	-1	-1
1/18/2019	3:04:01 PM	614	303	17	17	18	21	17	18	20	16	17	17	17	18	27.4	31.4	70.7	-1	-1	-1
1/18/2019	3:04:01 PM	802	304	17	17	18	21	16	18	20	16	17	17	17	17	27.4	31.4	70.7	-1	-1	-1
1/18/2019	3:04:02 PM	5	305	17	17	18	21	17	18	20	16	17	17	17	17	27.4	31.4	70.7	-1	-1	-1
1/18/2019	3:04:02 PM	208	306	17	17	18	21	16	18	20	16	17	17	17	17	27.4	31.4	70.7	-1	-1	-1
1/18/2019	3:04:02 PM	411	307	17	17	18	21	17	18	20	16	18	17	17	17	27.4	31.4	70.7	-1	-1	-1
1/18/2019	3:04:02 PM	614	308	17	17	18	21	16	18	20	17	17	17	17	17	27.4	31.4	70.7	-1	-1	-1
1/18/2019	3:04:02 PM	802	309	17	17	18	21	17	18	20	16	17	17	17	17	27.4	31.4	70.7	-1	-1	-1
1/18/2019	3:04:03 PM	5	310	17	17	18	21	17	18	19	16	17	17	17	17	27.4	31.4	70.7	-1	-1	-1
1/18/2019	3:04:03 PM	208	311	17	17	18	21	17	18	20	16	17	17	17	17	27.4	31.4	70.7	-1	-1	-1
1/18/2019	3:04:03 PM	411	312	17	17	18	21	17	18	20	16	17	17	17	17	27.4	31.4	70.7	-1	-1	-1
1/18/2019	3:04:03 PM	614	313	17	18	18	21	17	18	20	16	17	17	17	17	27.4	31.4	70.7	-1	-1	-1
1/18/2019	3:04:03 PM	802	314	17	17	18	21	17	17	20	16	17	17	17	17	27.4	31.4	70.7	-1	-1	-1
1/18/2019	3:04:04 PM	5	315	17	17	18	21	17	18	20	16	17	17	17	17	27.4	31.4	70.7	-1	-1	-1
1/18/2019	3:04:04 PM	208	316	17	17	18	21	17	18	20	17	17	17	17	18	27.4	31.4	70.7	-1	-1	-1
1/18/2019	3:04:04 PM	411	317	17	17	18	21	17	18	20	16	18	17	18	17	27.4	31.4	70.7	-1	-1	-1
1/18/2019	3:04:04 PM	614	318	17	17	18	21	17	18	20	17	17	17	17	18	27.4	31.4	70.7	-1	-1	-1
1/18/2019	3:04:04 PM	802	319	17	17	18	21	17	18	20	16	18	17	17	17	27.4	31.4	70.7	-1	-1	-1
1/18/2019	3:04:05 PM	5	320	17	17	18	21	16	18	19	16	17	17	17	17	27.4	31.4	70.7	-1	-1	-1
1/18/2019	3:04:05 PM	208	321	17	17	18	21	16	18	20	16	18	17	18	17	27.4	31.4	70.7	-1	-1	-1
1/18/2019	3:04:05 PM	411	322	17	17	18	21	17	18	20	16	18	17	17	17	27.4	31.4	70.7	-1	-1	-1
1/18/2019	3:04:05 PM	614	323	17	17	18	21	17	18	20	16	17	17	17	18	27.4	31.4	70.7	-1	-1	-1
1/18/2019	3:04:05 PM	802	324	17	17	18	21	16	18	20	16	17	17	17	17	27.4	31.4	70.7	-1	-1	-1
1/18/2019	3:04:06 PM	5	325	17	17	18	21	17	18	20	16	18	17	17	17	27.4	31.4	70.7	-1	-1	-1
1/18/2019	3:04:06 PM	208	326	17	17	18	21	17	18	20	16	17	17	17	18	27.4	31.4	70.7	-1	-1	-1
1/18/2019	3:04:06 PM	411	327	17	17	18	21	17	18	20	16	17	17	17	17	27.4	31.4	70.7	-1	-1	-1
1/18/2019	3:04:06 PM	614	328	17	17	18	21	17	18	20	16	17	17	17	17	27.4	31.4	70.7	-1	-1	-1
1/18/2019	3:04:06 PM	802	329	17	17	18	21	16	18	20	16	17	17	17	18	27.4	31.4	70.7	-1	-1	-1
1/18/2019	3:04:07 PM	5	330	17	17	18	21	16	18	20	16	17	17	17	17	27.4	31.4	70.7	-1	-1	-1
1/18/2019	3:04:07 PM	208	331	17	17	18	21	17	17	20	16	17	17	17	18	27.4	31.4	70.7	-1	-1	-1
1/18/2019	3:04:07 PM	411	332	17	17	18	21	16	18	20	17	17	17	17	17	27.4	31.4	70.7	-1	-1	-1
1/18/2019	3:04:07 PM	614	333	17	17	18	21	17	18	20	16	17	17	18	17	27.4	31.4	70.7	-1	-1	-1
1/18/2019	3:04:07 PM	802	334	17	17	18	21	17	17	19	16	17	17	17	17	27.4	31.4	70.7	-1	-1	-1
1/18/2019	3:04:08 PM	5	335	17	17	18	21	17	18	20	16	17	17	17	17	27.4	31.4	70.7	-1	-1	-1
1/18/2019	3:04:08 PM	208	336	17	17	18	21	17	18	20	17	17	17	17	18	27.4	31.4	70.7	-1	-1	-1
1/18/2019	3:04:08 PM	411	337	17	17	18	21	16	18	19	17	17	17	18	18	27.4	31.3	41.5	-1	-1	-1
1/18/2019	3:04:08 PM	614	338	17	17	18	21	17	17	19	16	18	17	17	17	27.4	31.3	41.5	-1	-1	-1
1/18/2019	3:04:08 PM	802	339	17	17	18	21	17	18	19	16	17	17	17	18	27.4	31.3	41.5	-1	-1	-1
1/18/2019	3:04:09 PM	5	340	17	17	18	21	16	17	20	16	17	17	17	17	27.4	31.3	41.5	-1	-1	-1
1/18/2019	3:04:09 PM	208	341	17	17	18	21	17	17	20	16	17	17	17	18	27.4	31.3	41.5	-1	-1	-1
1/18/2019	3:04:09 PM	411	342	17	17	18	21	16	18	20	16	18	17	17	17	27.4	31.3	41.5	-1	-1	-1
1/18/2019	3:04:09 PM	614	343	17	17	18	21	17	18	20	16	17	17	17	17	27.4	31.3	41.5	-1	-1	-1
1/18/2019	3:04:09 PM	802	344	17	17	18	21	16	18	20	16	17	17	17	17	27.4	31.3	41.5	-1	-1	-1
1/18/2019	3:04:10 PM	5	345	17	17	18	21	17	18	20	16	17	17	18	17	27.4	31.3	41.5	-1	-1	-1
1/18/2019	3:04:10 PM	208	346	17	17	18	21	17	18	20	16	17	17	17	18	27.4	31.3	41.5	-1	-1	-1
1/18/2019	3:04:10 PM	411	347	17	17	18	21	17	18	20	16	17	17	17	17	27.4	31.3	41.5	-1	-1	-1
1/18/2019	3:04:10 PM	614	348	17	17	18	21	17	18	20	16	17	17	17	18	27.4	31.3	41.5	-1	-1	-1
1/18/2019	3:04:10 PM	802	349	17	17	18	21	16	18	20	16	17	17	17	17	27.4	31.3	41.5	-1	-1	-1
1/18/2019	3:04:11 PM	5	350	17	17	18	21	17	17	20	16	18	17	17	17	27.4	31.3	41.5	-1	-1	-1
1/18/2019	3:04:11 PM	208	351	17	17	18	21	16	18	20	17	17	17	17	17	27.4	31.3	41.5	-1	-1	-1
1/18/2019	3:04:11 PM	411	352	17	17	18	21	17	18	20	16	17	17	17	17	27.4	31.3	41.5	-1	-1	-1
1/18/2019	3:04:11 PM	614	353	17	17	18	21	17	18	20	17	17	17	17	18	27.4	31.3	41.5	-1	-1	-1
1/18/2019	3:04:11 PM	802	354	17	17	18	21	16	18	19	17	17	17	17	17	27.4	31.3	41.5	-1	-1	-1
1/18/2019	3:04:12 PM	5	355	17	17	18	21	17	18	20	16	17	17	17	17	27.4	31.3	41.5	-1	-1	-1
1/18/2019	3:04:12 PM	208	356	17	17	18	21	17	18	20	16	17	17	17	18	27.4	31.3	41.5	-1	-1	-1
1/18/2019	3:04:12 PM	411	357	17	17	18	21	16	18	20	16	17	17	18	17	27.4	31.3	41.5	-1	-1	-1
1/18/2019	3:04:12 PM	614	358	17	17	18	21	17	18	20	16	17	17	17	17	27.4	31.3	41.5	-1	-1	-1
1/18/2019	3:04:12 PM	802	359	17	17	18	21	17	18	20	16	17	17	17	17	27.4	31.3	41.5	-1	-1	-1
1/18/2019	3:04:13 PM	5	360	17	17	18	21	17	18	20	16	17	17	17	17	27.4	31.3	41.5	-1	-1	-1
1/18/2019	3:04:13 PM	208	361	17	17	18	21	17	18	20	16	17	17	17	17	27.4	31.3	41.5	-1	-1	-1
1/18/2019	3:04:13 PM	411	362	17	17	18	21	17	18	20	17	17	17	17	17	27.4	31.3	41.5	-1	-1	-1
1/18/2019	3:04:13 PM	614	363	17	17	18	21	17	18	20	16	17	17	17	18	27.4	31.3	41.5	-1	-1	-1
1/18/2019	3:04:13 PM	802	364	17	17	18	21	16	18	19	17	17	17	17	17	27.4	31.3	41.5	-1	-1	-1
1/18/2019	3:04:14 PM	5	365	17	17	18	20	17	18	20	16	17	17	17	17	27.4	31.3	41.5	-1	-1	-1
1/18/2019	3:04:14 PM	208	366	17	17	18	21	16	18	20	16	17	17	17	17	27.4	31.3	41.5	-1	-1	-1
1/18/2019	3:04:14 PM	411	367	17	17	18	21	17	18	20	16	18	17	17	17	27.4	31.3	41.5	-1	-1	-1
1/18/2019	3:04:14 PM	614	368	17	17	18	21	16	18	20	16	17	17	17	17	27.4	31.3	41.5	-1	-1	-1
1/18/2019	3:04:14 PM	802	369	17	17	18	21	17	18	20	16	17	17	17	17	27.4	31.3	41.5	-1	-1	-1
1/18/2019	3:04:15 PM	5	370	17	17	18	21	17	18	20	16	17	17	17	18	27.4	31.3	41.5	-1	-1	-1
1/18/2019	3:04:15 PM	208	371	17	17	18	21	17	18	20	16	17	17	17	17	27.4	31.3	41.5	-1	-1	-1
1/18/2019	3:04:15 PM	411	372	17	17	18	21	17	18	20	16	17	17	17	17	27.4	31.3	41.5	-1	-1	-1
1/18/2019	3:04:15 PM	614	373	17	17	18	21	17	18	20	16	17	17	18	17	27.4	31.3	41.5	-1	-1	-1
1/18/2019	3:04:15 PM	802	374	17	17	18	21	17	17	20	16	17	17	17	17	27.4	31.3	41.5	-1	-1	-1
1/18/2019	3:04:16 PM	5	375	17	17	18	21	17	18	20	16	17	17	17	17	27.4	31.3	41.5	-1	-1	-1
1/18/2019	3:04:16 PM	208	376	17	17	18	21	17	17	20	16	18	17	17	17	27.4	31.3	41.5	-1	-1	-1
1/18/2019	3:04:16 PM	411	377	17	17	18	21	16	18	20	17	17	17	17	17	27.4	31.3	41.5	-1	-1	-1
1/18/2019	3:04:16 PM	614	378	17	17	18	21	17	18	20	16	17	17	17	17	27.4	31.3	41.5	-1	-1	-1
1/18/2019	3:04:16 PM	802	379	17	17	18	21	17	18	20	16	17	17	17	17	27.4	31.2	46.7	-1	-1	-1
1/18/2019	3:04:17 PM	21	380	17	17	18	20	17	17	20	16	17	17	17	17	27.4	31.2	46.7	-1	-1	-1
1/18/2019	3:04:17 PM	208	381	17	17	18	21	17	18	20	17	17	17	17	18	27.4	31.2	46.7	-1	-1	-1
1/18/2019	3:04:17 PM	411	382	17	17	18	21	17	17	20	16	18	17	17	17	27.4	31.2	46.7	-1	-1	-1
1/18/2019	3:04:17 PM	614	383	17	18	18	21	16	18	20	16	17	17	17	17	27.4	31.2	46.7	-1	-1	-1
1/18/2019	3:04:17 PM	802	384	17	17	18	21	17	18	20	16	18	17	17	17	27.4	31.2	46.7	-1	-1	-1
1/18/2019	3:04:18 PM	5	385	17	17	18	21	17	18	20	16	17	17	17	17	27.4	31.2	46.7	-1	-1	-1
1/18/2019	3:04:18 PM	208	386	17	17	18	21	17	18	20	16	17	17	17	17	27.4	31.2	46.7	-1	-1	-1
1/18/2019	3:04:18 PM	411	387	17	17	18	21	17	17	20	16	17	17	17	17	27.4	31.2	46.7	-1	-1	-1
1/18/2019	3:04:18 PM	614	388	17	17	18	21	16	18	20	16	17	17	17	17	27.4	31.2	46.7	-1	-1	-1
1/18/2019	3:04:18 PM	802	389	17	17	18	21	16	18	20	16	17	17	17	17	27.4	31.2	46.7	-1	-1	-1
1/18/2019	3:04:19 PM	5	390	17	17	18	21	17	18	20	16	17	17	17	17	27.4	31.2	46.7	-1	-1	-1
1/18/2019	3:04:19 PM	208	391	17	17	18	21	17	18	20	16	18	17	17	17	27.4	31.2	46.7	-1	-1	-1
1/18/2019	3:04:19 PM	411	392	17	17	18	21	17	18	20	16	17	17	17	17	27.4	31.2	46.7	-1	-1	-1
1/18/2019	3:04:19 PM	614	393	17	17	18	21	16	18	20	16	17	17	17	17	27.4	31.2	46.7	-1	-1	-1
1/18/2019	3:04:19 PM	802	394	17	17	18	21	16	18	19	16	17	17	17	17	27.4	31.2	46.7	-1	-1	-1
1/18/2019	3:04:20 PM	5	395	17	17	18	21	16	18	20	16	17	17	17	18	27.4	31.2	46.7	-1	-1	-1
1/18/2019	3:04:20 PM	208	396	17	17	18	21	17	18	20	16	18	17	17	17	27.4	31.2	46.7	-1	-1	-1
1/18/2019	3:04:20 PM	411	397	17	17	18	21	17	18	20	16	17	17	17	18	27.4	31.2	46.7	-1	-1	-1
1/18/2019	3:04:20 PM	614	398	17	17	18	21	16	18	20	16	17	17	17	17	27.4	31.2	46.7	-1	-1	-1
1/18/2019	3:04:20 PM	802	399	17	17	18	20	17	18	20	16	17	17	17	17	27.4	31.2	46.7	-1	-1	-1
1/18/2019	3:04:21 PM	5	400	17	17	18	21	16	18	20	16	17	17	17	17	27.4	31.2	46.7	-1	-1	-1
1/18/2019	3:04:21 PM	208	401	17	17	18	21	17	18	20	16	17	17	17	17	27.4	31.2	46.7	-1	-1	-1
1/18/2019	3:04:21 PM	411	402	17	17	18	21	17	18	19	17	17	17	17	17	27.4	31.2	46.7	-1	-1	-1
1/18/2019	3:04:21 PM	614	403	17	17	18	21	17	17	20	16	17	17	17	17	27.4	31.2	46.7	-1	-1	-1
1/18/2019	3:04:21 PM	802	404	17	17	18	20	16	17	20	16	17	17	17	17	27.4	31.2	46.7	-1	-1	-1
1/18/2019	3:04:22 PM	5	405	17	17	18	21	17	18	20	16	17	17	17	17	27.4	31.2	46.7	-1	-1	-1
1/18/2019	3:04:22 PM	208	406	17	17	18	21	17	18	20	16	17	17	17	17	27.4	31.2	46.7	-1	-1	-1
1/18/2019	3:04:22 PM	411	407	17	17	18	21	17	18	20	16	17	17	17	17	27.4	31.2	46.7	-1	-1	-1
1/18/2019	3:04:22 PM	614	408	17	17	18	21	17	18	20	16	17	17	17	17	27.4	31.2	46.7	-1	-1	-1
1/18/2019	3:04:22 PM	802	409	17	17	18	21	16	18	19	16	17	17	17	17	27.4	31.2	46.7	-1	-1	-1
1/18/2019	3:04:23 PM	5	410	17	17	18	21	17	18	20	17	17	17	17	18	27.4	31.2	46.7	-1	-1	-1
1/18/2019	3:04:23 PM	208	411	17	17	18	21	16	17	20	16	17	17	17	17	27.4	31.2	46.7	-1	-1	-1
1/18/2019	3:04:23 PM	411	412	17	17	18	21	17	18	20	16	17	17	17	18	27.4	31.2	46.7	-1	-1	-1
1/18/2019	3:04:23 PM	614	413	17	17	18	21	17	17	20	16	18	17	18	17	27.4	31.2	46.7	-1	-1	-1
1/18/2019	3:04:23 PM	802	414	17	17	18	20	17	18	20	16	17	17	17	17	27.4	31.2	46.7	-1	-1	-1
1/18/2019	3:04:24 PM	5	415	17	17	18	21	17	18	20	16	17	17	17	17	27.4	31.2	46.7	-1	-1	-1
1/18/2019	3:04:24 PM	208	416	17	17	18	20	17	18	20	16	17	17	17	17	27.4	31.2	46.7	-1	-1	-1
1/18/2019	3:04:24 PM	411	417	17	17	18	21	16	18	20	17	17	17	17	17	27.4	31.2	46.7	-1	-1	-1
1/18/2019	3:04:24 PM	614	418	17	17	18	20	17	18	20	16	17	17	17	17	27.4	31.2	46.7	-1	-1	-1
1/18/2019	3:04:24 PM	805	419	17	17	18	21	16	18	19	16	17	17	17	17	27.4	31.2	46.7	-1	-1	-1
1/18/2019	3:04:25 PM	8	420	17	17	18	21	17	18	20	16	18	17	17	17	27.4	31.2	46.7	-1	-1	-1
1/18/2019	3:04:25 PM	211	421	17	17	18	21	17	18	19	16	17	17	17	17	27.4	31.1	47.6	-1	-1	-1
1/18/2019	3:04:25 PM	414	422	17	17	18	20	17	18	20	16	17	17	17	17	27.4	31.1	47.6	-1	-1	-1
1/18/2019	3:04:25 PM	604	423	17	17	18	21	17	18	20	16	17	17	17	18	27.4	31.1	47.6	-1	-1	-1
1/18/2019	3:04:25 PM	807	424	17	17	18	21	17	18	20	16	18	17	17	17	27.4	31.1	47.6	-1	-1	-1
1/18/2019	3:04:26 PM	10	425	17	17	18	21	17	18	20	17	17	18	17	18	27.4	31.1	47.6	-1	-1	-1
1/18/2019	3:04:26 PM	213	426	17	17	18	21	17	17	20	16	17	17	17	17	27.4	31.1	47.6	-1	-1	-1
1/18/2019	3:04:26 PM	401	427	17	17	18	20	17	18	20	16	17	17	17	18	27.4	31.1	47.6	-1	-1	-1
1/18/2019	3:04:26 PM	604	428	17	17	18	21	17	18	20	16	17	17	17	17	27.4	31.1	47.6	-1	-1	-1
1/18/2019	3:04:26 PM	807	429	17	17	18	21	17	18	19	16	17	17	17	17	27.4	31.1	47.6	-1	-1	-1
1/18/2019	3:04:27 PM	10	430	17	17	18	21	17	18	20	16	18	17	17	17	27.4	31.1	47.6	-1	-1	-1
1/18/2019	3:04:27 PM	213	431	17	17	18	21	16	18	20	16	17	17	17	17	27.4	31.1	47.6	-1	-1	-1
1/18/2019	3:04:27 PM	401	432	17	17	18	21	17	18	20	16	18	17	17	17	27.4	31.1	47.6	-1	-1	-1
1/18/2019	3:04:27 PM	604	433	17	17	18	21	16	18	19	16	17	17	17	18	27.4	31.1	47.6	-1	-1	-1
1/18/2019	3:04:27 PM	807	434	17	17	18	21	17	17	20	16	17	17	17	17	27.4	31.1	47.6	-1	-1	-1
1/18/2019	3:04:28 PM	10	435	17	17	18	21	17	18	20	17	17	17	17	18	27.4	31.1	47.6	-1	-1	-1
1/18/2019	3:04:28 PM	213	436	17	17	18	20	17	17	20	16	17	17	17	17	27.4	31.1	47.6	-1	-1	-1
1/18/2019	3:04:28 PM	401	437	17	17	18	21	16	18	19	17	17	17	17	17	27.4	31.1	47.6	-1	-1	-1
1/18/2019	3:04:28 PM	604	438	17	17	18	20	17	18	20	16	17	17	17	18	27.4	31.1	47.6	-1	-1	-1
1/18/2019	3:04:28 PM	807	439	17	17	18	21	17	18	20	16	17	17	18	17	27.4	31.1	47.6	-1	-1	-1
1/18/2019	3:04:29 PM	10	440	17	17	18	21	17	18	20	17	17	17	17	18	27.4	31.1	47.6	-1	-1	-1
1/18/2019	3:04:29 PM	213	441	17	17	18	21	17	18	19	16	18	17	17	17	27.4	31.1	47.6	-1	-1	-1
1/18/2019	3:04:29 PM	401	442	17	17	18	20	17	18	20	16	17	17	17	17	27.4	31.1	47.6	-1	-1	-1
1/18/2019	3:04:29 PM	604	443	17	17	18	21	17	18	20	16	18	17	17	17	27.4	31.1	47.6	-1	-1	-1
1/18/2019	3:04:29 PM	807	444	17	17	18	21	17	18	20	16	17	17	17	18	27.4	31.1	47.6	-1	-1	-1
1/18/2019	3:04:30 PM	10	445	17	17	18	21	17	18	20	16	17	17	17	18	27.4	31.1	47.6	-1	-1	-1
1/18/2019	3:04:30 PM	213	446	17	17	18	21	16	18	20	16	17	17	17	17	27.4	31.1	47.6	-1	-1	-1
1/18/2019	3:04:30 PM	401	447	17	17	18	21	17	17	20	16	17	17	17	17	27.4	31.1	47.6	-1	-1	-1
1/18/2019	3:04:30 PM	604	448	17	17	18	21	17	17	20	17	17	18	17	18	27.4	31.1	47.6	-1	-1	-1
1/18/2019	3:04:30 PM	807	449	17	17	18	21	16	18	20	17	17	17	17	17	27.4	31.1	47.6	-1	-1	-1
1/18/2019	3:04:31 PM	10	450	17	17	18	21	17	18	20	16	18	17	17	17	27.4	31.1	47.6	-1	-1	-1
1/18/2019	3:04:31 PM	213	451	17	17	18	20	16	17	20	16	17	17	17	18	27.4	31.1	47.6	-1	-1	-1
1/18/2019	3:04:31 PM	401	452	17	17	18	20	17	18	20	16	17	17	17	17	27.4	31.1	47.6	-1	-1	-1
1/18/2019	3:04:31 PM	604	453	17	17	18	21	16	18	20	16	17	17	17	17	27.4	31.1	47.6	-1	-1	-1
1/18/2019	3:04:31 PM	807	454	17	17	18	21	17	17	20	16	18	17	17	17	27.4	31.1	47.6	-1	-1	-1
1/18/2019	3:04:32 PM	10	455	17	17	18	21	17	18	20	16	17	17	17	18	27.4	31.1	47.6	-1	-1	-1
1/18/2019	3:04:32 PM	213	456	17	17	18	21	16	18	20	16	17	17	17	17	27.4	31.1	47.6	-1	-1	-1
1/18/2019	3:04:32 PM	401	457	17	17	18	21	16	18	20	17	17	17	17	17	27.4	31.1	47.6	-1	-1	-1
1/18/2019	3:04:32 PM	604	458	17	17	18	21	17	18	20	17	17	17	17	17	27.4	31.1	47.6	-1	-1	-1
1/18/2019	3:04:32 PM	807	459	17	17	18	21	17	18	20	16	17	17	17	18	27.4	31.1	47.6	-1	-1	-1
1/18/2019	3:04:33 PM	10	460	17	17	18	21	17	17	20	16	18	17	17	17	27.4	31.1	47.6	-1	-1	-1
1/18/2019	3:04:33 PM	213	461	17	17	18	20	17	17	20	16	17	17	17	17	27.4	31.1	47.6	-1	-1	-1
1/18/2019	3:04:33 PM	401	462	17	17	18	21	16	18	20	16	17	17	17	17	27.4	31.1	47.6	-1	-1	-1
1/18/2019	3:04:33 PM	604	463	17	17	18	21	17	18	20	16	18	17	17	17	27.5	31.0	70.5	-1	-1	-1
1/18/2019	3:04:33 PM	807	464	17	17	18	20	17	18	19	16	17	17	17	17	27.5	31.0	70.5	-1	-1	-1
1/18/2019	3:04:34 PM	10	465	17	17	18	21	16	18	20	16	17	17	17	17	27.5	31.0	70.5	-1	-1	-1
1/18/2019	3:04:34 PM	213	466	17	17	18	21	16	18	20	16	17	17	17	17	27.5	31.0	70.5	-1	-1	-1
1/18/2019	3:04:34 PM	401	467	17	17	18	21	17	18	20	16	17	17	17	17	27.5	31.0	70.5	-1	-1	-1
1/18/2019	3:04:34 PM	604	468	17	17	18	21	17	18	20	16	17	17	17	18	27.5	31.0	70.5	-1	-1	-1
1/18/2019	3:04:34 PM	807	469	17	17	18	21	17	18	20	16	18	17	17	17	27.5	31.0	70.5	-1	-1	-1
1/18/2019	3:04:35 PM	26	470	17	17	18	21	17	17	20	17	17	17	17	17	27.5	31.0	70.5	-1	-1	-1
1/18/2019	3:04:35 PM	213	471	17	17	18	21	16	18	20	16	17	17	17	17	27.5	31.0	70.5	-1	-1	-1
1/18/2019	3:04:35 PM	401	472	17	17	18	21	17	18	20	16	17	17	18	17	27.5	31.0	70.5	-1	-1	-1
1/18/2019	3:04:35 PM	604	473	17	17	18	21	17	18	20	16	17	17	17	18	27.5	31.0	70.5	-1	-1	-1
1/18/2019	3:04:35 PM	807	474	17	17	18	21	17	18	19	16	17	17	17	17	27.5	31.0	70.5	-1	-1	-1
1/18/2019	3:04:36 PM	10	475	17	17	18	20	17	18	20	16	17	17	17	18	27.5	31.0	70.5	-1	-1	-1
1/18/2019	3:04:36 PM	213	476	17	17	18	20	17	18	19	16	17	17	17	17	27.5	31.0	70.5	-1	-1	-1
1/18/2019	3:04:36 PM	401	477	17	18	18	21	17	18	20	17	17	17	18	17	27.5	31.0	70.5	-1	-1	-1
1/18/2019	3:04:36 PM	604	478	17	17	18	21	17	18	19	16	17	18	17	17	27.5	31.0	70.5	-1	-1	-1
1/18/2019	3:04:36 PM	807	479	17	17	18	21	17	18	20	16	17	17	18	17	27.5	31.0	70.5	-1	-1	-1
1/18/2019	3:04:37 PM	10	480	17	17	18	20	17	18	20	16	17	17	17	17	27.5	31.0	70.5	-1	-1	-1
1/18/2019	3:04:37 PM	213	481	17	17	18	20	17	17	19	16	17	17	17	17	27.5	31.0	70.5	-1	-1	-1
1/18/2019	3:04:37 PM	401	482	17	18	18	21	16	18	19	16	17	18	17	17	27.5	31.0	70.5	-1	-1	-1
1/18/2019	3:04:37 PM	604	483	17	17	18	21	17	18	20	16	18	17	18	17	27.5	31.0	70.5	-1	-1	-1
1/18/2019	3:04:37 PM	807	484	17	17	18	20	17	18	20	16	17	17	17	17	27.5	31.0	70.5	-1	-1	-1
1/18/2019	3:04:38 PM	10	485	17	17	18	21	17	18	20	16	18	17	17	17	27.5	31.0	70.5	-1	-1	-1
1/18/2019	3:04:38 PM	213	486	17	17	18	20	17	17	20	16	17	17	17	17	27.5	31.0	70.5	-1	-1	-1
1/18/2019	3:04:38 PM	401	487	17	17	18	21	17	18	20	16	17	17	17	18	27.5	31.0	70.5	-1	-1	-1
1/18/2019	3:04:38 PM	604	488	17	17	18	21	16	18	20	16	17	17	17	17	27.5	31.0	70.5	-1	-1	-1
1/18/2019	3:04:38 PM	807	489	17	17	18	21	17	18	20	16	17	17	17	17	27.5	31.0	70.5	-1	-1	-1
1/18/2019	3:04:39 PM	10	490	17	17	18	21	16	18	20	17	17	17	17	18	27.5	31.0	70.5	-1	-1	-1
1/18/2019	3:04:39 PM	213	491	17	17	18	21	17	18	20	16	17	17	17	17	27.5	31.0	70.5	-1	-1	-1
1/18/2019	3:04:39 PM	401	492	17	17	18	20	17	18	20	16	17	17	17	17	27.5	31.0	70.5	-1	-1	-1
1/18/2019	3:04:39 PM	604	493	17	17	18	21	16	18	19	17	17	17	17	17	27.5	31.0	70.5	-1	-1	-1
1/18/2019	3:04:39 PM	807	494	17	17	18	21	17	18	20	16	17	17	17	17	27.5	31.0	70.5	-1	-1	-1
1/18/2019	3:04:40 PM	10	495	17	17	18	21	16	18	19	16	17	17	17	17	27.5	31.0	70.5	-1	-1	-1
1/18/2019	3:04:40 PM	213	496	17	17	18	21	17	18	19	16	17	17	17	17	27.5	31.0	70.5	-1	-1	-1
1/18/2019	3:04:40 PM	401	497	17	17	18	20	17	18	20	16	17	17	17	18	27.5	31.0	70.5	-1	-1	-1
1/18/2019	3:04:40 PM	604	498	17	17	18	21	16	18	20	17	17	17	17	18	27.5	31.0	70.5	-1	-1	-1
1/18/2019	3:04:40 PM	807	499	17	17	18	21	17	18	20	16	17	17	17	17	27.5	31.0	70.5	-1	-1	-1
1/18/2019	3:04:41 PM	10	500	17	17	18	21	17	18	20	16	17	17	17	18	27.5	31.0	70.5	-1	-1	-1
1/18/2019	3:04:41 PM	213	501	17	17	18	21	16	18	20	16	17	17	17	17	27.5	31.0	70.5	-1	-1	-1
1/18/2019	3:04:41 PM	401	502	17	17	18	21	17	18	19	16	17	17	17	17	27.5	31.0	70.5	-1	-1	-1
1/18/2019	3:04:41 PM	604	503	17	17	18	21	16	18	19	16	17	17	17	17	27.5	31.0	70.5	-1	-1	-1
1/18/2019	3:04:41 PM	807	504	17	17	18	21	17	18	20	16	17	17	17	17	27.5	31.0	70.5	-1	-1	-1
1/18/2019	3:04:42 PM	10	505	17	17	18	21	16	18	20	16	17	17	17	17	27.5	30.9	33.9	-1	-1	-1
1/18/2019	3:04:42 PM	213	506	17	17	18	21	17	18	20	16	17	17	17	17	27.5	30.9	33.9	-1	-1	-1
1/18/2019	3:04:42 PM	401	507	17	17	18	21	17	18	20	16	17	17	17	18	27.5	30.9	33.9	-1	-1	-1
1/18/2019	3:04:42 PM	604	508	17	17	18	21	16	18	20	17	17	17	17	17	27.5	30.9	33.9	-1	-1	-1
1/18/2019	3:04:42 PM	807	509	17	17	18	21	17	17	19	16	17	17	17	17	27.5	30.9	33.9	-1	-1	-1
1/18/2019	3:04:43 PM	10	510	17	17	18	21	16	18	20	16	17	17	17	17	27.5	30.9	33.9	-1	-1	-1
1/18/2019	3:04:43 PM	213	511	17	17	18	20	16	17	20	16	17	17	17	17	27.5	30.9	33.9	-1	-1	-1
1/18/2019	3:04:43 PM	401	512	17	17	18	21	17	17	20	17	17	17	17	18	27.5	30.9	33.9	-1	-1	-1
1/18/2019	3:04:43 PM	604	513	17	17	18	21	17	18	20	16	17	17	18	17	27.5	30.9	33.9	-1	-1	-1
1/18/2019	3:04:43 PM	807	514	17	17	18	21	17	17	20	16	17	17	17	17	27.5	30.9	33.9	-1	-1	-1
1/18/2019	3:04:44 PM	10	515	17	17	18	21	16	18	19	16	17	17	17	17	27.5	30.9	33.9	-1	-1	-1
1/18/2019	3:04:44 PM	213	516	17	17	18	21	16	18	20	16	17	17	17	17	27.5	30.9	33.9	-1	-1	-1
1/18/2019	3:04:44 PM	401	517	17	17	18	21	17	18	20	16	17	17	17	17	27.5	30.9	33.9	-1	-1	-1
1/18/2019	3:04:44 PM	604	518	17	17	18	21	17	18	20	16	17	17	17	17	27.5	30.9	33.9	-1	-1	-1
1/18/2019	3:04:44 PM	807	519	17	17	18	21	17	17	20	16	18	17	17	17	27.5	30.9	33.9	-1	-1	-1
1/18/2019	3:04:45 PM	10	520	17	17	18	21	17	17	20	16	17	17	17	18	27.5	30.9	33.9	-1	-1	-1
1/18/2019	3:04:45 PM	213	521	17	17	18	21	16	18	20	17	17	17	17	17	27.5	30.9	33.9	-1	-1	-1
1/18/2019	3:04:45 PM	401	522	17	17	18	21	17	18	20	16	18	17	17	17	27.5	30.9	33.9	-1	-1	-1
1/18/2019	3:04:45 PM	604	523	17	17	18	21	17	18	20	16	17	17	17	18	27.5	30.9	33.9	-1	-1	-1
1/18/2019	3:04:45 PM	807	524	17	17	18	21	16	18	20	16	17	17	17	17	27.5	30.9	33.9	-1	-1	-1
1/18/2019	3:04:46 PM	10	525	17	17	18	20	17	18	20	16	17	17	17	17	27.5	30.9	33.9	-1	-1	-1
1/18/2019	3:04:46 PM	213	526	17	17	18	21	17	18	20	16	17	17	17	17	27.5	30.9	33.9	-1	-1	-1
1/18/2019	3:04:46 PM	401	527	17	17	18	21	17	18	20	16	18	17	17	17	27.5	30.9	33.9	-1	-1	-1
1/18/2019	3:04:46 PM	604	528	17	17	18	20	17	18	20	16	17	17	17	17	27.5	30.9	33.9	-1	-1	-1
1/18/2019	3:04:46 PM	807	529	17	17	18	21	16	18	19	16	17	17	17	17	27.5	30.9	33.9	-1	-1	-1
1/18/2019	3:04:47 PM	10	530	17	17	18	21	17	18	20	16	17	17	17	17	27.5	30.9	33.9	-1	-1	-1
1/18/2019	3:04:47 PM	213	531	17	17	18	21	16	18	19	16	17	17	17	17	27.5	30.9	33.9	-1	-1	-1
1/18/2019	3:04:47 PM	401	532	17	17	18	21	17	18	20	16	18	17	18	17	27.5	30.9	33.9	-1	-1	-1
1/18/2019	3:04:47 PM	604	533	17	17	18	21	17	18	20	17	17	17	17	17	27.5	30.9	33.9	-1	-1	-1
1/18/2019	3:04:47 PM	807	534	17	17	18	21	17	17	20	16	17	17	17	17	27.5	30.9	33.9	-1	-1	-1
1/18/2019	3:04:48 PM	10	535	17	17	18	21	17	17	19	16	17	17	17	18	27.5	30.9	33.9	-1	-1	-1
1/18/2019	3:04:48 PM	213	536	17	17	18	21	17	18	20	16	17	17	17	17	27.5	30.9	33.9	-1	-1	-1
1/18/2019	3:04:48 PM	401	537	17	17	18	21	17	18	20	16	18	17	17	17	27.5	30.9	33.9	-1	-1	-1
1/18/2019	3:04:48 PM	604	538	17	17	18	21	16	18	19	16	17	17	17	17	27.5	30.9	33.9	-1	-1	-1
1/18/2019	3:04:48 PM	807	539	17	17	18	20	17	17	20	16	17	17	17	17	27.5	30.9	33.9	-1	-1	-1
1/18/2019	3:04:49 PM	10	540	17	17	18	21	16	18	20	17	17	17	17	17	27.5	30.9	33.9	-1	-1	-1
1/18/2019	3:04:49 PM	213	541	17	17	18	20	17	18	20	16	17	17	17	18	27.5	30.9	33.9	-1	-1	-1
1/18/2019	3:04:49 PM	401	542	17	17	18	21	17	18	19	17	17	17	17	18	27.5	30.9	33.9	-1	-1	-1
1/18/2019	3:04:49 PM	604	543	17	17	18	20	17	17	20	16	17	17	17	18	27.5	30.9	33.9	-1	-1	-1
1/18/2019	3:04:49 PM	807	544	17	17	18	21	16	18	19	17	17	17	17	18	27.5	30.9	33.9	-1	-1	-1
1/18/2019	3:04:50 PM	10	545	17	17	18	21	17	18	20	16	18	17	18	17	27.5	30.9	33.9	-1	-1	-1
1/18/2019	3:04:50 PM	213	546	17	17	18	20	17	18	20	16	17	17	17	18	27.5	30.9	33.9	-1	-1	-1
1/18/2019	3:04:50 PM	401	547	17	17	18	21	16	18	20	17	17	17	17	17	27.4	30.9	45.8	-1	-1	-1
1/18/2019	3:04:50 PM	604	548	17	17	18	20	17	18	20	16	17	17	17	17	27.4	30.9	45.8	-1	-1	-1
1/18/2019	3:04:50 PM	807	549	17	17	18	21	17	18	19	16	17	17	17	17	27.4	30.9	45.8	-1	-1	-1
1/18/2019	3:04:51 PM	10	550	17	17	18	21	17	18	20	16	18	17	17	17	27.4	30.9	45.8	-1	-1	-1
1/18/2019	3:04:51 PM	213	551	17	17	18	21	16	18	19	16	17	17	17	17	27.4	30.9	45.8	-1	-1	-1
1/18/2019	3:04:51 PM	401	552	17	17	18	21	16	18	20	17	17	17	17	17	27.4	30.9	45.8	-1	-1	-1
1/18/2019	3:04:51 PM	604	553	17	17	18	20	17	18	20	16	17	17	17	17	27.4	30.9	45.8	-1	-1	-1
1/18/2019	3:04:51 PM	807	554	17	17	18	21	16	17	19	16	17	17	17	17	27.4	30.9	45.8	-1	-1	-1
1/18/2019	3:04:52 PM	10	555	17	17	18	21	17	18	19	16	17	17	17	18	27.4	30.9	45.8	-1	-1	-1
1/18/2019	3:04:52 PM	213	556	17	17	18	21	17	18	20	16	17	17	17	17	27.4	30.9	45.8	-1	-1	-1
1/18/2019	3:04:52 PM	401	557	17	17	18	21	17	18	20	16	18	17	17	17	27.4	30.9	45.8	-1	-1	-1
1/18/2019	3:04:52 PM	604	558	17	17	18	21	16	18	20	17	17	17	17	17	27.4	30.9	45.8	-1	-1	-1
1/18/2019	3:04:52 PM	807	559	17	17	18	20	17	17	20	16	17	17	17	17	27.4	30.9	45.8	-1	-1	-1
1/18/2019	3:04:53 PM	10	560	17	17	18	21	16	17	20	17	17	17	17	18	27.4	30.9	45.8	-1	-1	-1
1/18/2019	3:04:53 PM	213	561	17	17	18	21	17	18	20	16	17	17	17	17	27.4	30.9	45.8	-1	-1	-1
1/18/2019	3:04:53 PM	401	562	18	17	18	21	17	18	20	16	17	17	17	18	27.4	30.9	45.8	-1	-1	-1
1/18/2019	3:04:53 PM	604	563	17	17	18	21	16	18	20	16	17	17	17	17	27.4	30.9	45.8	-1	-1	-1
1/18/2019	3:04:53 PM	807	564	17	17	18	20	17	17	20	16	17	17	17	17	27.4	30.9	45.8	-1	-1	-1
1/18/2019	3:04:54 PM	10	565	17	17	18	21	17	18	20	16	18	17	17	17	27.4	30.9	45.8	-1	-1	-1
1/18/2019	3:04:54 PM	213	566	17	17	18	20	17	18	19	16	17	17	17	17	27.4	30.9	45.8	-1	-1	-1
1/18/2019	3:04:54 PM	401	567	17	17	18	21	17	18	20	16	17	17	17	17	27.4	30.9	45.8	-1	-1	-1
1/18/2019	3:04:54 PM	604	568	17	17	18	21	17	18	20	16	17	17	17	17	27.4	30.9	45.8	-1	-1	-1
1/18/2019	3:04:54 PM	807	569	17	17	18	21	16	18	19	16	17	17	17	17	27.4	30.9	45.8	-1	-1	-1
1/18/2019	3:04:55 PM	10	570	17	17	18	20	17	18	20	16	17	17	17	18	27.4	30.9	45.8	-1	-1	-1
1/18/2019	3:04:55 PM	213	571	17	17	18	21	16	18	20	16	17	17	17	17	27.4	30.9	45.8	-1	-1	-1
1/18/2019	3:04:55 PM	401	572	17	17	18	21	17	18	20	16	17	17	17	17	27.4	30.9	45.8	-1	-1	-1
1/18/2019	3:04:55 PM	604	573	17	17	18	21	16	18	19	16	17	17	17	17	27.4	30.9	45.8	-1	-1	-1
1/18/2019	3:04:55 PM	807	574	17	17	18	20	17	17	20	16	17	17	17	17	27.4	30.9	45.8	-1	-1	-1
1/18/2019	3:04:56 PM	10	575	17	17	18	21	17	18	20	16	18	17	18	17	27.4	30.9	45.8	-1	-1	-1
1/18/2019	3:04:56 PM	213	576	17	17	18	20	17	17	20	16	18	17	17	17	27.4	30.9	45.8	-1	-1	-1
1/18/2019	3:04:56 PM	401	577	17	17	18	20	17	17	20	16	17	17	17	18	27.4	30.9	45.8	-1	-1	-1
1/18/2019	3:04:56 PM	604	578	17	17	18	21	17	18	20	16	17	17	17	17	27.4	30.9	45.8	-1	-1	-1
1/18/2019	3:04:56 PM	807	579	17	17	18	21	17	17	20	16	17	17	17	17	27.4	30.9	45.8	-1	-1	-1
1/18/2019	3:04:57 PM	10	580	17	17	18	21	17	18	19	17	17	17	17	18	27.4	30.9	45.8	-1	-1	-1
1/18/2019	3:04:57 PM	213	581	17	17	18	21	17	18	20	16	18	17	17	17	27.4	30.9	45.8	-1	-1	-1
1/18/2019	3:04:57 PM	401	582	17	17	18	21	17	18	20	16	17	17	17	17	27.4	30.9	45.8	-1	-1	-1
1/18/2019	3:04:57 PM	604	583	17	17	18	21	16	18	20	16	17	17	17	17	27.4	30.9	45.8	-1	-1	-1
1/18/2019	3:04:57 PM	807	584	17	17	18	21	16	18	20	16	17	17	17	17	27.4	30.9	45.8	-1	-1	-1
1/18/2019	3:04:58 PM	10	585	17	17	18	21	17	18	20	16	17	17	17	18	27.4	30.9	45.8	-1	-1	-1
1/18/2019	3:04:58 PM	213	586	17	17	18	21	16	18	20	16	17	17	17	17	27.4	30.9	45.8	-1	-1	-1
1/18/2019	3:04:58 PM	401	587	17	17	18	21	17	17	20	16	18	17	17	17	27.4	30.9	45.8	-1	-1	-1
1/18/2019	3:04:58 PM	604	588	17	17	18	20	17	17	20	16	17	17	17	18	27.4	30.9	45.8	-1	-1	-1
1/18/2019	3:04:58 PM	807	589	17	17	18	21	17	17	20	16	17	17	17	17	27.5	30.8	70.0	-1	-1	-1
1/18/2019	3:04:59 PM	10	590	17	17	18	21	17	18	19	16	17	17	17	18	27.5	30.8	70.0	-1	-1	-1
1/18/2019	3:04:59 PM	213	591	17	17	18	21	16	18	20	16	17	17	17	17	27.5	30.8	70.0	-1	-1	-1
1/18/2019	3:04:59 PM	401	592	17	17	18	21	17	18	20	17	17	17	18	17	27.5	30.8	70.0	-1	-1	-1
1/18/2019	3:04:59 PM	604	593	17	17	18	20	17	17	20	16	17	17	17	18	27.5	30.8	70.0	-1	-1	-1
1/18/2019	3:04:59 PM	807	594	17	17	18	21	17	17	19	16	17	17	17	17	27.5	30.8	70.0	-1	-1	-1
1/18/2019	3:05:00 PM	10	595	17	17	18	20	17	17	20	16	17	17	17	18	27.5	30.8	70.0	-1	-1	-1
1/18/2019	3:05:00 PM	213	596	17	17	18	21	16	18	20	16	17	17	17	17	27.5	30.8	70.0	-1	-1	-1
1/18/2019	3:05:00 PM	401	597	17	17	18	21	17	18	20	16	18	17	17	17	27.5	30.8	70.0	-1	-1	-1
1/18/2019	3:05:00 PM	604	598	17	17	18	21	16	18	20	17	17	17	17	18	27.5	30.8	70.0	-1	-1	-1
1/18/2019	3:05:00 PM	807	599	17	17	18	21	17	18	20	16	17	17	17	17	27.5	30.8	70.0	-1	-1	-1
1/18/2019	3:05:01 PM	10	600	17	17	18	20	17	18	20	16	17	17	17	17	27.5	30.8	70.0	-1	-1	-1
1/18/2019	3:05:01 PM	213	601	17	17	18	21	16	18	20	16	17	17	17	17	27.5	30.8	70.0	-1	-1	-1
1/18/2019	3:05:01 PM	401	602	17	17	18	21	17	18	20	16	18	17	17	17	27.5	30.8	70.0	-1	-1	-1
1/18/2019	3:05:01 PM	604	603	17	17	18	21	16	18	20	16	17	17	17	17	27.5	30.8	70.0	-1	-1	-1
1/18/2019	3:05:01 PM	807	604	17	17	18	21	16	17	20	16	17	17	17	17	27.5	30.8	70.0	-1	-1	-1
1/18/2019	3:05:02 PM	10	605	17	17	18	21	16	18	19	17	17	17	17	17	27.5	30.8	70.0	-1	-1	-1
1/18/2019	3:05:02 PM	213	606	17	17	18	21	17	18	19	16	17	17	17	17	27.5	30.8	70.0	-1	-1	-1
1/18/2019	3:05:02 PM	401	607	17	17	18	21	17	18	20	16	17	17	17	18	27.5	30.8	70.0	-1	-1	-1
1/18/2019	3:05:02 PM	604	608	17	17	18	21	16	18	19	16	17	17	17	17	27.5	30.8	70.0	-1	-1	-1
1/18/2019	3:05:02 PM	807	609	17	17	18	20	17	18	20	16	17	17	17	17	27.5	30.8	70.0	-1	-1	-1
1/18/2019	3:05:03 PM	10	610	17	17	18	21	16	18	19	17	17	17	17	17	27.5	30.8	70.0	-1	-1	-1
1/18/2019	3:05:03 PM	213	611	17	17	18	21	17	18	20	16	18	17	17	17	27.5	30.8	70.0	-1	-1	-1
1/18/2019	3:05:03 PM	401	612	17	17	18	20	17	18	19	16	17	17	17	18	27.5	30.8	70.0	-1	-1	-1
1/18/2019	3:05:03 PM	604	613	17	17	18	21	17	18	20	16	17	17	17	17	27.5	30.8	70.0	-1	-1	-1
1/18/2019	3:05:03 PM	807	614	17	17	18	21	17	18	19	17	17	17	17	18	27.5	30.8	70.0	-1	-1	-1
1/18/2019	3:05:04 PM	10	615	17	17	18	21	17	18	20	16	18	17	17	17	27.5	30.8	70.0	-1	-1	-1
1/18/2019	3:05:04 PM	207	616	17	17	18	20	17	17	19	16	17	17	17	17	27.5	30.8	70.0	-1	-1	-1
1/18/2019	3:05:04 PM	410	617	17	18	18	21	17	18	20	17	17	17	17	17	27.5	30.8	70.0	-1	-1	-1
1/18/2019	3:05:04 PM	613	618	17	17	18	20	17	17	20	16	17	17	17	17	27.5	30.8	70.0	-1	-1	-1
1/18/2019	3:05:04 PM	801	619	17	17	18	21	17	18	19	16	17	17	17	17	27.5	30.8	70.0	-1	-1	-1
1/18/2019	3:05:05 PM	4	620	17	17	18	21	17	18	20	16	17	17	17	17	27.5	30.8	70.0	-1	-1	-1
1/18/2019	3:05:05 PM	207	621	17	17	18	21	16	18	19	16	17	17	17	17	27.5	30.8	70.0	-1	-1	-1
1/18/2019	3:05:05 PM	410	622	17	17	18	21	17	18	20	16	18	17	17	17	27.5	30.8	70.0	-1	-1	-1
1/18/2019	3:05:05 PM	613	623	17	17	18	21	16	18	19	16	17	17	17	17	27.5	30.8	70.0	-1	-1	-1
1/18/2019	3:05:05 PM	801	624	17	17	18	21	17	18	20	16	17	17	17	17	27.5	30.8	70.0	-1	-1	-1
1/18/2019	3:05:06 PM	4	625	17	17	18	20	17	18	20	16	17	17	17	17	27.5	30.8	70.0	-1	-1	-1
1/18/2019	3:05:06 PM	207	626	17	17	18	21	17	17	20	16	17	17	17	17	27.5	30.8	70.0	-1	-1	-1
1/18/2019	3:05:06 PM	410	627	17	17	18	20	17	18	20	16	17	17	17	18	27.5	30.8	70.0	-1	-1	-1
1/18/2019	3:05:06 PM	600	628	17	17	18	21	16	18	19	16	17	17	17	17	27.5	30.8	70.0	-1	-1	-1
1/18/2019	3:05:06 PM	803	629	17	17	18	20	17	18	20	16	17	17	17	17	27.5	30.8	70.0	-1	-1	-1
1/18/2019	3:05:07 PM	6	630	17	17	18	21	16	18	20	17	17	17	17	17	27.5	30.8	70.0	-1	-1	-1
1/18/2019	3:05:07 PM	210	631	17	17	18	20	17	18	20	16	17	17	17	17	27.5	30.8	39.4	-1	-1	-1
1/18/2019	3:05:07 PM	413	632	17	17	18	21	17	18	20	16	17	17	18	17	27.5	30.8	39.4	-1	-1	-1
1/18/2019	3:05:07 PM	616	633	17	17	18	20	17	17	19	16	17	17	17	17	27.5	30.8	39.4	-1	-1	-1
1/18/2019	3:05:07 PM	803	634	17	17	18	21	17	18	20	16	17	17	17	17	27.5	30.8	39.4	-1	-1	-1
1/18/2019	3:05:08 PM	6	635	17	17	18	21	17	18	20	17	17	17	17	18	27.5	30.8	39.4	-1	-1	-1
1/18/2019	3:05:08 PM	210	636	17	17	18	21	16	18	20	16	17	17	17	17	27.5	30.8	39.4	-1	-1	-1
1/18/2019	3:05:08 PM	413	637	17	17	18	21	17	18	20	16	17	17	17	18	27.5	30.8	39.4	-1	-1	-1
1/18/2019	3:05:08 PM	616	638	17	17	18	21	17	18	20	16	17	17	17	17	27.5	30.8	39.4	-1	-1	-1
1/18/2019	3:05:08 PM	803	639	17	17	18	21	17	18	19	16	17	17	17	17	27.5	30.8	39.4	-1	-1	-1
1/18/2019	3:05:09 PM	6	640	17	17	18	21	17	18	19	16	17	17	17	17	27.5	30.8	39.4	-1	-1	-1
1/18/2019	3:05:09 PM	210	641	17	17	18	21	17	17	20	16	17	17	17	17	27.5	30.8	39.4	-1	-1	-1
1/18/2019	3:05:09 PM	413	642	17	17	18	21	16	18	20	17	17	17	17	17	27.5	30.8	39.4	-1	-1	-1
1/18/2019	3:05:09 PM	616	643	17	17	18	20	17	18	19	16	17	17	17	17	27.5	30.8	39.4	-1	-1	-1
1/18/2019	3:05:09 PM	803	644	17	17	18	21	17	18	20	16	17	17	17	18	27.5	30.8	39.4	-1	-1	-1
1/18/2019	3:05:10 PM	6	645	17	17	18	21	16	18	19	17	17	17	17	17	27.5	30.8	39.4	-1	-1	-1
1/18/2019	3:05:10 PM	210	646	17	17	18	20	17	17	20	16	17	17	17	17	27.5	30.8	39.4	-1	-1	-1
1/18/2019	3:05:10 PM	413	647	17	17	18	21	16	18	19	16	17	17	17	17	27.5	30.8	39.4	-1	-1	-1
1/18/2019	3:05:10 PM	616	648	17	17	18	20	17	17	19	16	17	17	17	17	27.5	30.8	39.4	-1	-1	-1
1/18/2019	3:05:10 PM	803	649	17	17	18	21	17	18	20	17	17	17	17	18	27.5	30.8	39.4	-1	-1	-1
1/18/2019	3:05:11 PM	6	650	17	17	18	21	17	18	20	16	18	17	18	17	27.5	30.8	39.4	-1	-1	-1
1/18/2019	3:05:11 PM	210	651	17	17	18	20	17	18	19	16	17	17	17	18	27.5	30.8	39.4	-1	-1	-1
1/18/2019	3:05:11 PM	413	652	17	17	18	21	17	18	20	16	18	17	18	17	27.5	30.8	39.4	-1	-1	-1
1/18/2019	3:05:11 PM	616	653	17	17	18	21	16	18	20	16	17	17	17	17	27.5	30.8	39.4	-1	-1	-1
1/18/2019	3:05:11 PM	803	654	17	17	18	21	17	18	20	16	18	17	17	17	27.5	30.8	39.4	-1	-1	-1
1/18/2019	3:05:12 PM	6	655	17	17	18	21	17	18	20	16	17	17	17	18	27.5	30.8	39.4	-1	-1	-1
1/18/2019	3:05:12 PM	210	656	17	17	18	21	16	17	20	16	17	17	17	17	27.5	30.8	39.4	-1	-1	-1
1/18/2019	3:05:12 PM	413	657	17	17	18	21	17	17	20	16	17	17	17	17	27.5	30.8	39.4	-1	-1	-1
1/18/2019	3:05:12 PM	616	658	17	17	18	21	16	18	19	16	17	17	17	17	27.5	30.8	39.4	-1	-1	-1
1/18/2019	3:05:12 PM	803	659	17	17	18	21	17	18	20	16	18	17	17	17	27.5	30.8	39.4	-1	-1	-1
1/18/2019	3:05:13 PM	6	660	17	17	18	21	17	18	19	16	17	17	17	18	27.5	30.8	39.4	-1	-1	-1
1/18/2019	3:05:13 PM	210	661	17	17	18	21	17	18	20	16	17	17	17	17	27.5	30.8	39.4	-1	-1	-1
1/18/2019	3:05:13 PM	413	662	17	17	18	21	17	18	19	17	17	17	17	17	27.5	30.8	39.4	-1	-1	-1
1/18/2019	3:05:13 PM	616	663	17	17	18	20	17	17	20	16	17	17	17	17	27.5	30.8	39.4	-1	-1	-1
1/18/2019	3:05:13 PM	803	664	17	17	18	21	17	17	19	16	17	17	17	18	27.5	30.8	39.4	-1	-1	-1
1/18/2019	3:05:14 PM	6	665	17	17	18	21	17	18	19	16	18	17	17	17	27.5	30.8	39.4	-1	-1	-1
1/18/2019	3:05:14 PM	210	666	17	17	18	21	17	18	19	16	17	17	17	17	27.5	30.8	39.4	-1	-1	-1
1/18/2019	3:05:14 PM	413	667	17	17	18	20	17	18	20	16	17	17	17	17	27.5	30.8	39.4	-1	-1	-1
1/18/2019	3:05:14 PM	616	668	17	17	18	21	16	18	19	16	17	17	17	17	27.5	30.8	39.4	-1	-1	-1
1/18/2019	3:05:14 PM	803	669	17	17	18	21	17	17	20	16	18	17	17	17	27.5	30.8	39.4	-1	-1	-1
1/18/2019	3:05:15 PM	6	670	17	17	18	21	17	18	20	17	17	17	17	17	27.5	30.8	39.4	-1	-1	-1
1/18/2019	3:05:15 PM	210	671	17	17	18	20	17	17	19	16	17	17	17	17	27.5	30.8	39.4	-1	-1	-1
1/18/2019	3:05:15 PM	413	672	17	17	18	21	16	18	19	16	17	17	17	17	27.5	30.8	39.4	-1	-1	-1
1/18/2019	3:05:15 PM	616	673	17	17	18	20	17	17	20	16	17	17	17	17	27.5	30.7	40.3	-1	-1	-1
1/18/2019	3:05:15 PM	803	674	17	17	18	21	17	17	19	17	17	17	17	17	27.5	30.7	40.3	-1	-1	-1
1/18/2019	3:05:16 PM	6	675	17	17	18	21	17	18	20	16	18	17	17	17	27.5	30.7	40.3	-1	-1	-1
1/18/2019	3:05:16 PM	210	676	17	17	18	21	16	18	20	16	17	17	17	17	27.5	30.7	40.3	-1	-1	-1
1/18/2019	3:05:16 PM	413	677	17	17	18	21	17	17	20	16	18	17	17	17	27.5	30.7	40.3	-1	-1	-1
1/18/2019	3:05:16 PM	616	678	17	17	18	21	16	18	20	16	17	17	17	17	27.5	30.7	40.3	-1	-1	-1
1/18/2019	3:05:16 PM	803	679	17	17	18	21	17	18	20	16	17	17	17	17	27.5	30.7	40.3	-1	-1	-1
1/18/2019	3:05:17 PM	6	680	17	17	18	21	17	18	20	16	17	17	17	18	27.5	30.7	40.3	-1	-1	-1
1/18/2019	3:05:17 PM	210	681	17	17	18	21	17	18	20	16	17	17	17	17	27.5	30.7	40.3	-1	-1	-1
1/18/2019	3:05:17 PM	413	682	17	17	18	21	17	18	20	16	17	17	17	18	27.5	30.7	40.3	-1	-1	-1
1/18/2019	3:05:17 PM	616	683	17	17	18	21	16	18	20	16	17	17	17	17	27.5	30.7	40.3	-1	-1	-1
1/18/2019	3:05:17 PM	803	684	17	17	18	21	17	18	20	16	17	17	17	17	27.5	30.7	40.3	-1	-1	-1
1/18/2019	3:05:18 PM	6	685	17	18	18	21	17	18	20	16	18	17	17	17	27.5	30.7	40.3	-1	-1	-1
1/18/2019	3:05:18 PM	210	686	17	17	18	21	16	18	19	17	17	17	17	17	27.5	30.7	40.3	-1	-1	-1
1/18/2019	3:05:18 PM	413	687	17	17	18	21	17	18	20	16	18	17	17	17	27.5	30.7	40.3	-1	-1	-1
1/18/2019	3:05:18 PM	616	688	17	17	18	21	16	18	19	16	17	17	17	17	27.5	30.7	40.3	-1	-1	-1
1/18/2019	3:05:18 PM	803	689	17	17	18	21	17	18	19	16	18	17	17	17	27.5	30.7	40.3	-1	-1	-1
1/18/2019	3:05:19 PM	6	690	17	17	18	21	17	18	19	17	17	17	17	17	27.5	30.7	40.3	-1	-1	-1
1/18/2019	3:05:19 PM	210	691	17	17	18	20	17	18	20	16	17	17	17	17	27.5	30.7	40.3	-1	-1	-1
1/18/2019	3:05:19 PM	413	692	17	17	18	21	16	18	19	17	17	17	17	17	27.5	30.7	40.3	-1	-1	-1
1/18/2019	3:05:19 PM	616	693	17	17	18	20	17	18	19	16	17	17	17	17	27.5	30.7	40.3	-1	-1	-1
1/18/2019	3:05:19 PM	803	694	17	17	18	21	16	18	19	16	17	17	17	17	27.5	30.7	40.3	-1	-1	-1
1/18/2019	3:05:20 PM	6	695	17	17	18	21	17	18	19	16	17	17	17	18	27.5	30.7	40.3	-1	-1	-1
1/18/2019	3:05:20 PM	210	696	17	17	18	21	16	18	19	16	17	17	17	17	27.5	30.7	40.3	-1	-1	-1
1/18/2019	3:05:20 PM	413	697	17	17	18	21	17	18	19	16	17	17	17	18	27.5	30.7	40.3	-1	-1	-1
1/18/2019	3:05:20 PM	616	698	17	17	18	20	17	18	20	16	17	17	17	17	27.5	30.7	40.3	-1	-1	-1
1/18/2019	3:05:20 PM	803	699	17	17	18	21	17	18	19	17	17	17	17	17	27.5	30.7	40.3	-1	-1	-1
1/18/2019	3:05:21 PM	6	700	17	17	18	21	17	18	20	16	17	17	17	17	27.5	30.7	40.3	-1	-1	-1
1/18/2019	3:05:21 PM	210	701	17	17	18	21	16	18	19	16	17	17	17	17	27.5	30.7	40.3	-1	-1	-1
1/18/2019	3:05:21 PM	413	702	17	17	18	21	16	18	19	16	17	17	17	17	27.5	30.7	40.3	-1	-1	-1
1/18/2019	3:05:21 PM	616	703	17	17	18	21	17	18	20	16	17	17	17	17	27.5	30.7	40.3	-1	-1	-1
1/18/2019	3:05:21 PM	803	704	17	17	18	21	17	18	20	16	18	17	18	17	27.5	30.7	40.3	-1	-1	-1
1/18/2019	3:05:22 PM	6	705	17	17	18	21	17	18	19	16	17	17	17	18	27.5	30.7	40.3	-1	-1	-1
1/18/2019	3:05:22 PM	210	706	17	17	18	21	17	18	20	16	17	17	17	17	27.5	30.7	40.3	-1	-1	-1
1/18/2019	3:05:22 PM	413	707	17	17	18	21	17	18	20	16	17	17	17	17	27.5	30.7	40.3	-1	-1	-1
1/18/2019	3:05:22 PM	616	708	17	17	18	21	16	18	19	16	17	17	17	17	27.5	30.7	40.3	-1	-1	-1
1/18/2019	3:05:22 PM	803	709	17	17	18	21	17	18	19	16	18	17	17	17	27.5	30.7	40.3	-1	-1	-1
1/18/2019	3:05:23 PM	6	710	17	17	18	21	16	18	20	16	17	17	17	18	27.5	30.7	40.3	-1	-1	-1
1/18/2019	3:05:23 PM	210	711	17	17	18	21	16	18	19	16	17	17	17	17	27.5	30.7	40.3	-1	-1	-1
1/18/2019	3:05:23 PM	413	712	17	17	18	21	17	18	20	16	17	17	17	17	27.5	30.7	40.3	-1	-1	-1
1/18/2019	3:05:23 PM	616	713	17	17	18	21	16	18	19	17	17	17	17	17	27.5	30.7	40.3	-1	-1	-1
1/18/2019	3:05:23 PM	803	714	17	17	18	21	17	18	20	16	17	17	18	17	27.5	30.7	40.3	-1	-1	-1
1/18/2019	3:05:24 PM	6	715	17	17	18	20	17	18	19	16	17	17	17	17	27.5	30.7	67.0	-1	-1	-1
1/18/2019	3:05:24 PM	210	716	17	17	18	21	16	18	19	16	17	17	17	17	27.5	30.7	67.0	-1	-1	-1
1/18/2019	3:05:24 PM	413	717	17	17	18	21	17	18	20	16	17	17	17	17	27.5	30.7	67.0	-1	-1	-1
1/18/2019	3:05:24 PM	616	718	17	17	18	21	16	18	20	17	17	17	17	17	27.5	30.7	67.0	-1	-1	-1
1/18/2019	3:05:24 PM	803	719	17	17	18	21	17	18	19	16	18	17	17	17	27.5	30.7	67.0	-1	-1	-1
1/18/2019	3:05:25 PM	6	720	17	17	18	20	17	17	19	16	17	17	17	17	27.5	30.7	67.0	-1	-1	-1
1/18/2019	3:05:25 PM	210	721	17	17	18	21	16	18	19	16	17	17	17	17	27.5	30.7	67.0	-1	-1	-1
1/18/2019	3:05:25 PM	413	722	17	17	18	21	17	17	20	17	17	17	17	17	27.5	30.7	67.0	-1	-1	-1
1/18/2019	3:05:25 PM	616	723	17	17	18	21	16	18	19	16	17	17	17	17	27.5	30.7	67.0	-1	-1	-1
1/18/2019	3:05:25 PM	803	724	17	17	18	21	17	18	19	16	18	17	17	17	27.5	30.7	67.0	-1	-1	-1
1/18/2019	3:05:26 PM	6	725	17	17	18	20	16	18	19	17	17	17	17	18	27.5	30.7	67.0	-1	-1	-1
1/18/2019	3:05:26 PM	210	726	17	17	18	21	17	17	20	16	17	17	17	17	27.5	30.7	67.0	-1	-1	-1
1/18/2019	3:05:26 PM	413	727	17	17	18	21	17	18	20	16	17	17	17	18	27.5	30.7	67.0	-1	-1	-1
1/18/2019	3:05:26 PM	616	728	17	17	18	21	17	18	19	16	17	17	17	17	27.5	30.7	67.0	-1	-1	-1
1/18/2019	3:05:26 PM	803	729	17	17	18	21	17	18	20	16	17	17	18	17	27.5	30.7	67.0	-1	-1	-1
1/18/2019	3:05:27 PM	6	730	17	17	18	21	17	18	19	17	17	17	17	17	27.5	30.7	67.0	-1	-1	-1
1/18/2019	3:05:27 PM	210	731	17	17	18	20	17	18	20	16	17	17	17	17	27.5	30.7	67.0	-1	-1	-1
1/18/2019	3:05:27 PM	413	732	17	17	18	21	16	18	19	17	17	17	17	17	27.5	30.7	67.0	-1	-1	-1
1/18/2019	3:05:27 PM	616	733	17	17	18	20	17	17	20	16	18	17	17	17	27.5	30.7	67.0	-1	-1	-1
1/18/2019	3:05:27 PM	803	734	17	17	18	21	17	18	19	17	17	17	17	17	27.5	30.7	67.0	-1	-1	-1
1/18/2019	3:05:28 PM	6	735	17	17	18	21	17	18	20	16	18	17	17	17	27.5	30.7	67.0	-1	-1	-1
1/18/2019	3:05:28 PM	210	736	17	17	18	20	16	18	19	16	17	17	17	17	27.5	30.7	67.0	-1	-1	-1
1/18/2019	3:05:28 PM	413	737	17	17	18	21	17	18	20	17	18	17	18	17	27.5	30.7	67.0	-1	-1	-1
1/18/2019	3:05:28 PM	616	738	17	17	18	20	17	18	19	16	17	17	17	17	27.5	30.7	67.0	-1	-1	-1
1/18/2019	3:05:28 PM	803	739	17	17	18	21	17	18	19	17	17	17	17	17	27.5	30.7	67.0	-1	-1	-1
1/18/2019	3:05:29 PM	6	740	17	17	18	21	17	17	20	16	18	17	17	17	27.5	30.7	67.0	-1	-1	-1
1/18/2019	3:05:29 PM	210	741	17	17	18	20	17	18	20	16	17	17	17	17	27.5	30.7	67.0	-1	-1	-1
1/18/2019	3:05:29 PM	413	742	17	17	18	21	17	18	20	16	18	17	17	17	27.5	30.7	67.0	-1	-1	-1
1/18/2019	3:05:29 PM	600	743	17	17	18	20	17	18	20	16	18	17	17	17	27.5	30.7	67.0	-1	-1	-1
1/18/2019	3:05:29 PM	803	744	17	17	18	21	17	18	19	17	17	17	17	17	27.5	30.7	67.0	-1	-1	-1
1/18/2019	3:05:30 PM	6	745	17	17	18	21	17	18	19	16	18	17	17	17	27.5	30.7	67.0	-1	-1	-1
1/18/2019	3:05:30 PM	210	746	17	17	18	21	16	18	19	17	17	17	17	17	27.5	30.7	67.0	-1	-1	-1
1/18/2019	3:05:30 PM	413	747	17	17	18	21	17	18	19	16	18	17	18	17	27.5	30.7	67.0	-1	-1	-1
1/18/2019	3:05:30 PM	616	748	17	17	18	21	17	18	19	17	17	17	17	18	27.5	30.7	67.0	-1	-1	-1
1/18/2019	3:05:30 PM	803	749	17	17	18	21	17	18	19	16	18	17	17	17	27.5	30.7	67.0	-1	-1	-1
1/18/2019	3:05:31 PM	6	750	17	17	18	20	17	18	19	16	17	17	17	17	27.5	30.7	67.0	-1	-1	-1
1/18/2019	3:05:31 PM	210	751	17	17	18	20	17	18	19	16	17	17	17	17	27.5	30.7	67.0	-1	-1	-1
1/18/2019	3:05:31 PM	413	752	17	17	18	21	17	18	20	17	17	17	17	18	27.5	30.7	67.0	-1	-1	-1
1/18/2019	3:05:31 PM	616	753	17	17	18	21	17	18	20	16	17	17	17	17	27.5	30.7	67.0	-1	-1	-1
1/18/2019	3:05:31 PM	803	754	17	17	18	20	17	18	19	16	17	17	17	17	27.5	30.7	67.0	-1	-1	-1
1/18/2019	3:05:32 PM	6	755	17	17	18	21	17	18	19	16	17	17	17	17	27.5	30.7	67.0	-1	-1	-1
1/18/2019	3:05:32 PM	210	756	17	17	18	20	17	18	20	16	18	17	17	17	27.5	30.7	67.0	-1	-1	-1
1/18/2019	3:05:32 PM	413	757	17	17	18	21	16	18	20	17	17	17	17	17	27.5	30.6	43.7	-1	-1	-1
1/18/2019	3:05:32 PM	616	758	17	17	18	20	17	18	19	16	17	17	17	18	27.5	30.6	43.7	-1	-1	-1
1/18/2019	3:05:32 PM	803	759	17	17	18	21	16	18	19	17	17	17	17	17	27.5	30.6	43.7	-1	-1	-1
1/18/2019	3:05:33 PM	6	760	17	17	18	20	17	18	19	16	17	17	17	17	27.5	30.6	43.7	-1	-1	-1
1/18/2019	3:05:33 PM	210	761	17	17	18	21	16	18	19	16	17	17	17	17	27.5	30.6	43.7	-1	-1	-1
1/18/2019	3:05:33 PM	413	762	17	17	18	20	17	18	19	16	17	17	17	18	27.5	30.6	43.7	-1	-1	-1
1/18/2019	3:05:33 PM	616	763	17	17	18	21	17	18	19	16	17	17	17	17	27.5	30.6	43.7	-1	-1	-1
1/18/2019	3:05:33 PM	803	764	17	17	18	20	17	17	20	16	17	17	17	17	27.5	30.6	43.7	-1	-1	-1
1/18/2019	3:05:34 PM	6	765	17	17	18	21	16	18	19	16	17	17	17	17	27.5	30.6	43.7	-1	-1	-1
1/18/2019	3:05:34 PM	210	766	17	17	18	21	16	18	19	16	17	17	17	17	27.5	30.6	43.7	-1	-1	-1
1/18/2019	3:05:34 PM	413	767	17	18	18	21	17	18	19	16	18	17	17	17	27.5	30.6	43.7	-1	-1	-1
1/18/2019	3:05:34 PM	616	768	18	17	18	21	17	18	19	17	18	17	17	17	27.5	30.6	43.7	-1	-1	-1
1/18/2019	3:05:34 PM	803	769	17	17	18	20	17	18	19	16	17	18	17	18	27.5	30.6	43.7	-1	-1	-1
1/18/2019	3:05:35 PM	22	770	17	17	18	20	17	17	20	16	17	17	17	17	27.5	30.6	43.7	-1	-1	-1
1/18/2019	3:05:35 PM	210	771	17	17	18	20	17	18	20	16	17	17	17	17	27.5	30.6	43.7	-1	-1	-1
1/18/2019	3:05:35 PM	413	772	17	17	18	21	17	18	20	16	17	17	17	17	27.5	30.6	43.7	-1	-1	-1
1/18/2019	3:05:35 PM	616	773	17	17	18	20	17	17	19	16	17	17	17	17	27.5	30.6	43.7	-1	-1	-1
1/18/2019	3:05:35 PM	803	774	17	17	18	21	16	18	19	16	17	17	17	17	27.5	30.6	43.7	-1	-1	-1
1/18/2019	3:05:36 PM	6	775	17	17	18	20	17	18	20	16	18	17	17	17	27.5	30.6	43.7	-1	-1	-1
1/18/2019	3:05:36 PM	210	776	17	17	18	21	17	18	19	16	17	17	17	17	27.5	30.6	43.7	-1	-1	-1
1/18/2019	3:05:36 PM	413	777	17	18	18	21	17	18	20	16	18	17	18	17	27.5	30.6	43.7	-1	-1	-1
1/18/2019	3:05:36 PM	616	778	17	17	18	21	17	18	19	17	17	17	17	17	27.5	30.6	43.7	-1	-1	-1
1/18/2019	3:05:36 PM	803	779	17	17	18	21	16	18	19	16	17	17	17	17	27.5	30.6	43.7	-1	-1	-1
1/18/2019	3:05:37 PM	6	780	17	17	18	20	17	17	19	16	17	17	17	17	27.5	30.6	43.7	-1	-1	-1
1/18/2019	3:05:37 PM	210	781	17	17	18	21	17	18	19	16	18	17	17	17	27.5	30.6	43.7	-1	-1	-1
1/18/2019	3:05:37 PM	413	782	17	17	18	21	17	18	20	16	17	17	17	18	27.5	30.6	43.7	-1	-1	-1
1/18/2019	3:05:37 PM	616	783	17	17	18	21	17	18	20	16	17	17	17	17	27.5	30.6	43.7	-1	-1	-1
1/18/2019	3:05:37 PM	803	784	17	17	18	20	17	18	20	16	17	17	17	17	27.5	30.6	43.7	-1	-1	-1
1/18/2019	3:05:38 PM	6	785	17	17	18	21	17	18	19	16	17	17	17	17	27.5	30.6	43.7	-1	-1	-1
1/18/2019	3:05:38 PM	210	786	17	17	18	20	17	18	20	16	17	17	17	17	27.5	30.6	43.7	-1	-1	-1
1/18/2019	3:05:38 PM	413	787	17	17	18	21	16	18	19	17	17	17	17	17	27.5	30.6	43.7	-1	-1	-1
1/18/2019	3:05:38 PM	616	788	17	17	18	20	17	17	20	16	17	17	17	17	27.5	30.6	43.7	-1	-1	-1
1/18/2019	3:05:38 PM	803	789	17	17	18	20	17	18	19	16	17	17	17	18	27.5	30.6	43.7	-1	-1	-1
1/18/2019	3:05:39 PM	6	790	17	17	18	20	17	18	20	16	18	17	17	17	27.5	30.6	43.7	-1	-1	-1
1/18/2019	3:05:39 PM	210	791	17	17	18	21	16	18	19	17	17	17	17	17	27.5	30.6	43.7	-1	-1	-1
1/18/2019	3:05:39 PM	413	792	17	17	18	20	17	18	19	16	18	17	17	17	27.5	30.6	43.7	-1	-1	-1
1/18/2019	3:05:39 PM	616	793	17	17	18	21	16	18	19	16	17	17	17	17	27.5	30.6	43.7	-1	-1	-1
1/18/2019	3:05:39 PM	803	794	17	17	18	20	17	18	19	16	17	17	17	17	27.5	30.6	43.7	-1	-1	-1
1/18/2019	3:05:40 PM	6	795	17	17	18	21	16	18	20	17	17	17	17	17	27.5	30.6	43.7	-1	-1	-1
1/18/2019	3:05:40 PM	210	796	17	17	18	20	17	17	19	16	17	17	17	18	27.5	30.6	43.7	-1	-1	-1
1/18/2019	3:05:40 PM	413	797	17	17	18	21	17	18	20	16	18	17	18	17	27.5	30.6	43.7	-1	-1	-1
1/18/2019	3:05:40 PM	616	798	17	17	18	21	16	18	19	16	17	17	17	17	27.5	30.6	43.7	-1	-1	-1
1/18/2019	3:05:40 PM	803	799	17	17	18	21	16	18	19	17	17	17	17	17	27.5	30.5	46.7	-1	-1	-1
1/18/2019	3:05:41 PM	6	800	17	17	18	20	17	18	19	16	17	17	17	17	27.5	30.5	46.7	-1	-1	-1
1/18/2019	3:05:41 PM	210	801	17	17	18	21	17	18	19	17	17	17	17	17	27.5	30.5	46.7	-1	-1	-1
1/18/2019	3:05:41 PM	413	802	17	17	18	20	17	18	20	17	17	17	17	18	27.5	30.5	46.7	-1	-1	-1
1/18/2019	3:05:41 PM	616	803	17	17	18	21	17	17	19	16	17	17	17	17	27.5	30.5	46.7	-1	-1	-1
1/18/2019	3:05:41 PM	803	804	17	17	18	20	17	18	19	16	18	17	17	17	27.5	30.5	46.7	-1	-1	-1
1/18/2019	3:05:42 PM	6	805	17	17	18	21	17	18	19	16	17	17	17	17	27.5	30.5	46.7	-1	-1	-1
1/18/2019	3:05:42 PM	210	806	17	17	18	20	17	18	20	16	17	17	17	17	27.5	30.5	46.7	-1	-1	-1
1/18/2019	3:05:42 PM	413	807	17	17	18	21	17	18	19	17	17	17	17	18	27.5	30.5	46.7	-1	-1	-1
1/18/2019	3:05:42 PM	616	808	17	17	18	20	17	17	19	16	17	17	17	17	27.5	30.5	46.7	-1	-1	-1
1/18/2019	3:05:42 PM	803	809	17	17	18	20	17	18	19	16	17	17	17	17	27.5	30.5	46.7	-1	-1	-1
1/18/2019	3:05:43 PM	6	810	17	17	18	20	17	17	20	16	17	17	17	18	27.5	30.5	46.7	-1	-1	-1
1/18/2019	3:05:43 PM	210	811	17	17	18	21	17	18	19	16	17	17	17	17	27.5	30.5	46.7	-1	-1	-1
1/18/2019	3:05:43 PM	413	812	17	17	18	20	17	18	20	16	17	17	17	18	27.5	30.5	46.7	-1	-1	-1
1/18/2019	3:05:43 PM	616	813	17	17	18	20	17	18	19	16	17	17	17	17	27.5	30.5	46.7	-1	-1	-1
1/18/2019	3:05:43 PM	803	814	17	17	18	20	17	18	19	16	17	17	17	18	27.5	30.5	46.7	-1	-1	-1
1/18/2019	3:05:44 PM	6	815	17	17	18	21	17	18	19	16	17	17	17	17	27.5	30.5	46.7	-1	-1	-1
1/18/2019	3:05:44 PM	210	816	17	17	18	20	17	18	20	16	17	17	17	18	27.5	30.5	46.7	-1	-1	-1
1/18/2019	3:05:44 PM	413	817	17	17	18	20	17	18	19	16	18	17	17	17	27.5	30.5	46.7	-1	-1	-1
1/18/2019	3:05:44 PM	616	818	17	17	18	20	16	18	19	16	17	17	17	17	27.5	30.5	46.7	-1	-1	-1
1/18/2019	3:05:44 PM	803	819	17	17	18	21	16	17	19	16	17	17	17	17	27.5	30.5	46.7	-1	-1	-1
1/18/2019	3:05:45 PM	6	820	17	17	18	21	16	18	19	17	17	17	17	18	27.5	30.5	46.7	-1	-1	-1
1/18/2019	3:05:45 PM	210	821	17	17	18	20	17	18	20	16	18	17	17	17	27.5	30.5	46.7	-1	-1	-1
1/18/2019	3:05:45 PM	413	822	17	17	18	21	17	18	19	16	17	17	17	17	27.5	30.5	46.7	-1	-1	-1
1/18/2019	3:05:45 PM	616	823	17	17	18	20	17	17	19	16	17	17	17	17	27.5	30.5	46.7	-1	-1	-1
1/18/2019	3:05:45 PM	803	824	17	17	18	21	16	18	19	16	17	17	17	17	27.5	30.5	46.7	-1	-1	-1
1/18/2019	3:05:46 PM	6	825	17	17	18	20	17	18	19	16	17	17	17	18	27.5	30.5	46.7	-1	-1	-1
1/18/2019	3:05:46 PM	210	826	17	17	18	21	17	17	20	16	18	17	17	17	27.5	30.5	46.7	-1	-1	-1
1/18/2019	3:05:46 PM	413	827	17	17	18	21	16	18	19	16	17	17	17	18	27.5	30.5	46.7	-1	-1	-1
1/18/2019	3:05:46 PM	616	828	17	17	18	20	17	18	19	16	17	17	17	17	27.5	30.5	46.7	-1	-1	-1
1/18/2019	3:05:46 PM	803	829	17	17	18	20	16	18	19	17	17	17	17	17	27.5	30.5	46.7	-1	-1	-1
1/18/2019	3:05:47 PM	6	830	17	17	18	20	17	18	19	16	17	17	17	18	27.5	30.5	46.7	-1	-1	-1
1/18/2019	3:05:47 PM	209	831	17	17	18	21	16	18	19	16	17	17	17	17	27.5	30.5	46.7	-1	-1	-1
1/18/2019	3:05:47 PM	413	832	17	17	18	20	17	18	19	16	17	17	17	17	27.5	30.5	46.7	-1	-1	-1
1/18/2019	3:05:47 PM	616	833	17	17	18	20	16	17	19	17	17	17	17	17	27.5	30.5	46.7	-1	-1	-1
1/18/2019	3:05:47 PM	803	834	17	17	18	21	17	18	19	17	17	17	17	17	27.5	30.5	46.7	-1	-1	-1
1/18/2019	3:05:48 PM	6	835	17	17	18	20	17	18	19	16	17	17	17	18	27.5	30.5	46.7	-1	-1	-1
1/18/2019	3:05:48 PM	209	836	17	17	18	21	16	18	20	17	17	17	17	17	27.5	30.5	46.7	-1	-1	-1
1/18/2019	3:05:48 PM	413	837	17	17	18	20	17	18	19	16	17	17	17	17	27.5	30.5	46.7	-1	-1	-1
1/18/2019	3:05:48 PM	616	838	17	17	17	21	16	18	19	16	17	17	17	17	27.5	30.5	46.7	-1	-1	-1
1/18/2019	3:05:48 PM	803	839	17	17	18	20	17	18	19	16	18	17	17	17	27.5	30.5	46.7	-1	-1	-1
1/18/2019	3:05:49 PM	6	840	17	17	18	21	17	18	19	17	17	17	17	18	27.5	30.5	46.7	-1	-1	-1
1/18/2019	3:05:49 PM	209	841	17	17	18	21	17	18	20	16	18	17	17	17	27.5	30.5	54.7	-1	-1	-1
1/18/2019	3:05:49 PM	413	842	17	17	18	20	16	18	19	17	17	17	17	17	27.5	30.5	54.7	-1	-1	-1
1/18/2019	3:05:49 PM	616	843	17	17	18	20	17	18	20	16	17	17	17	17	27.5	30.5	54.7	-1	-1	-1
1/18/2019	3:05:49 PM	803	844	17	17	18	20	17	18	19	16	17	17	17	17	27.5	30.5	54.7	-1	-1	-1
1/18/2019	3:05:50 PM	0	845	17	17	18	21	17	18	19	16	18	17	17	17	27.5	30.5	54.7	-1	-1	-1
1/18/2019	3:05:50 PM	204	846	17	17	18	20	17	18	19	16	17	17	17	18	27.5	30.5	54.7	-1	-1	-1
1/18/2019	3:05:50 PM	407	847	17	17	18	20	17	18	19	16	17	17	17	17	27.5	30.5	54.7	-1	-1	-1
1/18/2019	3:05:50 PM	610	848	17	17	18	20	17	18	19	16	17	17	17	17	27.5	30.5	54.7	-1	-1	-1
1/18/2019	3:05:50 PM	813	849	17	17	18	21	16	17	19	16	17	17	17	17	27.5	30.5	54.7	-1	-1	-1
1/18/2019	3:05:51 PM	0	850	17	17	18	20	17	17	20	16	17	17	17	17	27.5	30.5	54.7	-1	-1	-1
1/18/2019	3:05:51 PM	204	851	17	17	18	21	16	18	19	17	17	17	17	17	27.5	30.5	54.7	-1	-1	-1
1/18/2019	3:05:51 PM	407	852	17	17	18	20	17	18	20	16	18	17	17	17	27.5	30.5	54.7	-1	-1	-1
1/18/2019	3:05:51 PM	605	853	17	17	18	21	16	18	19	17	17	17	18	17	27.5	30.5	54.7	-1	-1	-1
1/18/2019	3:05:51 PM	808	854	17	17	18	20	17	18	19	16	17	17	17	18	27.5	30.5	54.7	-1	-1	-1
1/18/2019	3:05:52 PM	11	855	17	17	18	20	16	17	19	16	17	17	17	17	27.5	30.5	54.7	-1	-1	-1
1/18/2019	3:05:52 PM	214	856	17	17	18	20	16	18	20	16	17	17	17	17	27.5	30.5	54.7	-1	-1	-1
1/18/2019	3:05:52 PM	401	857	17	17	18	21	17	18	19	16	17	17	17	17	27.5	30.5	54.7	-1	-1	-1
1/18/2019	3:05:52 PM	605	858	17	17	18	20	17	17	19	16	17	17	17	18	27.5	30.5	54.7	-1	-1	-1
1/18/2019	3:05:52 PM	808	859	17	17	18	21	17	17	20	16	17	17	17	17	27.5	30.5	54.7	-1	-1	-1
1/18/2019	3:05:53 PM	11	860	17	17	18	20	16	18	19	16	17	17	17	17	27.5	30.5	54.7	-1	-1	-1
1/18/2019	3:05:53 PM	214	861	17	17	18	20	17	18	19	16	17	17	17	17	27.5	30.5	54.7	-1	-1	-1
1/18/2019	3:05:53 PM	401	862	17	17	18	21	16	18	19	17	17	17	17	18	27.5	30.5	54.7	-1	-1	-1
1/18/2019	3:05:53 PM	605	863	17	17	18	20	17	18	19	16	18	17	17	17	27.5	30.5	54.7	-1	-1	-1
1/18/2019	3:05:53 PM	808	864	17	17	18	20	17	18	19	16	17	17	17	17	27.5	30.5	54.7	-1	-1	-1
1/18/2019	3:05:54 PM	11	865	17	17	18	20	17	17	19	16	18	17	17	17	27.5	30.5	54.7	-1	-1	-1
1/18/2019	3:05:54 PM	214	866	17	17	18	20	17	18	19	16	17	17	17	18	27.5	30.5	54.7	-1	-1	-1
1/18/2019	3:05:54 PM	401	867	17	17	18	21	17	18	19	16	18	17	17	17	27.5	30.5	54.7	-1	-1	-1
1/18/2019	3:05:54 PM	605	868	17	17	18	20	17	18	19	16	17	17	17	17	27.5	30.5	54.7	-1	-1	-1
1/18/2019	3:05:54 PM	808	869	17	17	18	20	17	18	19	16	18	17	17	17	27.5	30.5	54.7	-1	-1	-1
1/18/2019	3:05:55 PM	11	870	17	17	18	20	16	18	19	16	17	17	17	17	27.5	30.5	54.7	-1	-1	-1
1/18/2019	3:05:55 PM	214	871	17	17	18	20	17	18	20	16	18	17	17	17	27.5	30.5	54.7	-1	-1	-1
1/18/2019	3:05:55 PM	401	872	17	17	18	20	17	18	19	17	17	17	17	17	27.5	30.5	54.7	-1	-1	-1
1/18/2019	3:05:55 PM	605	873	17	17	18	21	17	18	20	16	17	17	17	17	27.5	30.5	54.7	-1	-1	-1
1/18/2019	3:05:55 PM	808	874	17	17	18	20	16	18	19	16	17	17	17	17	27.5	30.5	54.7	-1	-1	-1
1/18/2019	3:05:56 PM	11	875	17	17	18	20	17	17	19	16	17	17	17	17	27.5	30.5	54.7	-1	-1	-1
1/18/2019	3:05:56 PM	214	876	17	17	18	21	16	18	19	16	17	17	17	17	27.5	30.5	54.7	-1	-1	-1
1/18/2019	3:05:56 PM	401	877	17	17	18	20	17	18	20	16	18	17	17	18	27.5	30.5	54.7	-1	-1	-1
1/18/2019	3:05:56 PM	605	878	17	17	18	21	16	18	19	17	17	17	17	18	27.5	30.5	54.7	-1	-1	-1
1/18/2019	3:05:56 PM	808	879	17	17	18	20	17	17	20	16	17	17	17	17	27.5	30.5	54.7	-1	-1	-1
1/18/2019	3:05:57 PM	11	880	17	17	18	21	16	18	19	16	17	17	17	17	27.5	30.5	54.7	-1	-1	-1
1/18/2019	3:05:57 PM	214	881	17	17	18	20	17	17	20	16	17	17	17	17	27.5	30.5	54.7	-1	-1	-1
1/18/2019	3:05:57 PM	401	882	17	17	18	21	17	18	19	17	17	17	17	18	27.5	30.5	54.7	-1	-1	-1
1/18/2019	3:05:57 PM	605	883	17	17	18	20	17	18	20	16	17	17	17	17	27.5	30.5	46.3	-1	-1	-1
1/18/2019	3:05:57 PM	808	884	17	17	18	21	16	18	19	17	17	17	17	17	27.5	30.5	46.3	-1	-1	-1
1/18/2019	3:05:58 PM	11	885	17	17	18	20	17	18	20	16	17	17	17	17	27.5	30.5	46.3	-1	-1	-1
1/18/2019	3:05:58 PM	214	886	17	17	18	20	17	18	19	16	17	17	17	17	27.5	30.5	46.3	-1	-1	-1
1/18/2019	3:05:58 PM	401	887	17	17	18	20	17	18	19	16	17	17	17	18	27.5	30.5	46.3	-1	-1	-1
1/18/2019	3:05:58 PM	605	888	17	17	18	21	17	18	20	16	18	17	17	17	27.5	30.5	46.3	-1	-1	-1
1/18/2019	3:05:58 PM	808	889	17	17	18	20	16	18	19	17	17	17	17	17	27.5	30.5	46.3	-1	-1	-1
1/18/2019	3:05:59 PM	11	890	17	17	18	20	17	18	20	16	17	17	17	17	27.5	30.5	46.3	-1	-1	-1
1/18/2019	3:05:59 PM	214	891	17	17	18	21	17	18	19	16	18	17	17	17	27.5	30.5	46.3	-1	-1	-1
1/18/2019	3:05:59 PM	401	892	17	17	18	20	17	18	20	16	17	17	17	17	27.5	30.5	46.3	-1	-1	-1
1/18/2019	3:05:59 PM	605	893	17	17	18	21	17	18	20	16	18	17	17	17	27.5	30.5	46.3	-1	-1	-1
1/18/2019	3:05:59 PM	808	894	17	17	18	20	16	18	19	16	17	17	17	17	27.5	30.5	46.3	-1	-1	-1
1/18/2019	3:06:00 PM	11	895	17	17	18	20	17	18	19	16	17	17	17	17	27.5	30.5	46.3	-1	-1	-1
1/18/2019	3:06:00 PM	214	896	17	17	18	20	17	18	20	16	17	17	17	17	27.5	30.5	46.3	-1	-1	-1
1/18/2019	3:06:00 PM	401	897	17	17	18	21	17	18	19	16	17	17	17	17	27.5	30.5	46.3	-1	-1	-1
1/18/2019	3:06:00 PM	605	898	17	17	18	20	16	18	19	16	17	17	17	18	27.5	30.5	46.3	-1	-1	-1
1/18/2019	3:06:00 PM	808	899	17	17	18	21	16	18	19	16	17	17	17	17	27.5	30.5	46.3	-1	-1	-1
1/18/2019	3:06:01 PM	11	900	17	17	18	20	16	18	19	16	17	17	17	18	27.5	30.5	46.3	-1	-1	-1
1/18/2019	3:06:01 PM	214	901	17	17	18	21	17	18	19	16	17	17	17	17	27.5	30.5	46.3	-1	-1	-1
1/18/2019	3:06:01 PM	401	902	17	17	18	20	17	18	19	16	17	17	17	17	27.5	30.5	46.3	-1	-1	-1
1/18/2019	3:06:01 PM	605	903	17	17	18	21	17	18	20	16	17	17	17	17	27.5	30.5	46.3	-1	-1	-1
1/18/2019	3:06:01 PM	808	904	17	17	18	20	17	17	20	16	17	17	17	18	27.5	30.5	46.3	-1	-1	-1
1/18/2019	3:06:02 PM	11	905	17	17	18	21	17	17	19	16	17	17	17	17	27.5	30.5	46.3	-1	-1	-1
1/18/2019	3:06:02 PM	214	906	17	17	18	21	17	17	19	17	17	17	17	18	27.5	30.5	46.3	-1	-1	-1
1/18/2019	3:06:02 PM	401	907	17	17	18	21	17	18	19	16	17	17	18	17	27.5	30.5	46.3	-1	-1	-1
1/18/2019	3:06:02 PM	605	908	17	17	18	20	17	18	19	16	17	17	17	18	27.5	30.5	46.3	-1	-1	-1
1/18/2019	3:06:02 PM	808	909	17	17	18	20	17	18	20	16	18	17	17	17	27.5	30.5	46.3	-1	-1	-1
1/18/2019	3:06:03 PM	11	910	17	17	18	20	16	18	19	17	17	17	17	18	27.5	30.5	46.3	-1	-1	-1
1/18/2019	3:06:03 PM	214	911	17	17	18	20	17	18	20	16	18	17	17	17	27.5	30.5	46.3	-1	-1	-1
1/18/2019	3:06:03 PM	401	912	17	17	18	20	17	18	19	16	17	17	17	18	27.5	30.5	46.3	-1	-1	-1
1/18/2019	3:06:03 PM	605	913	17	17	18	20	17	18	19	16	18	17	17	17	27.5	30.5	46.3	-1	-1	-1
1/18/2019	3:06:03 PM	808	914	17	17	18	20	17	18	19	16	17	17	17	18	27.5	30.5	46.3	-1	-1	-1
1/18/2019	3:06:04 PM	11	915	17	17	18	20	17	18	19	16	17	17	17	17	27.5	30.5	46.3	-1	-1	-1
1/18/2019	3:06:04 PM	214	916	17	17	18	21	17	18	19	16	17	17	17	18	27.5	30.5	46.3	-1	-1	-1
1/18/2019	3:06:04 PM	401	917	17	17	18	21	17	18	20	16	17	17	17	17	27.5	30.5	46.3	-1	-1	-1
1/18/2019	3:06:04 PM	605	918	17	17	18	21	16	18	19	17	17	17	17	17	27.5	30.5	46.3	-1	-1	-1
1/18/2019	3:06:04 PM	808	919	17	17	18	20	17	18	20	16	17	17	17	17	27.5	30.5	46.3	-1	-1	-1
1/18/2019	3:06:05 PM	11	920	17	17	17	20	17	18	20	16	17	17	17	17	27.5	30.5	46.3	-1	-1	-1
1/18/2019	3:06:05 PM	214	921	17	17	18	20	17	18	19	16	17	17	17	18	27.5	30.5	46.3	-1	-1	-1
1/18/2019	3:06:05 PM	401	922	17	17	18	21	17	18	20	17	17	17	17	17	27.5	30.5	46.3	-1	-1	-1
1/18/2019	3:06:05 PM	605	923	17	17	18	20	17	18	19	16	17	17	17	18	27.5	30.5	46.3	-1	-1	-1
1/18/2019	3:06:05 PM	808	924	17	17	18	21	17	18	19	16	18	17	17	17	27.5	30.5	46.3	-1	-1	-1
1/18/2019	3:06:06 PM	11	925	17	17	18	21	16	18	19	17	17	17	17	17	27.5	30.4	43.3	-1	-1	-1
1/18/2019	3:06:06 PM	214	926	17	17	18	20	17	18	20	16	17	17	17	18	27.5	30.4	43.3	-1	-1	-1
1/18/2019	3:06:06 PM	401	927	17	17	18	21	17	18	19	17	17	17	17	17	27.5	30.4	43.3	-1	-1	-1
1/18/2019	3:06:06 PM	605	928	17	17	18	20	17	18	20	16	17	17	17	17	27.5	30.4	43.3	-1	-1	-1
1/18/2019	3:06:06 PM	808	929	17	17	18	21	17	18	19	16	17	17	17	17	27.5	30.4	43.3	-1	-1	-1
1/18/2019	3:06:07 PM	11	930	17	17	18	20	17	18	19	16	17	17	17	18	27.5	30.4	43.3	-1	-1	-1
1/18/2019	3:06:07 PM	214	931	17	17	18	21	17	18	19	16	17	17	17	17	27.5	30.4	43.3	-1	-1	-1
1/18/2019	3:06:07 PM	401	932	17	17	18	20	17	18	19	16	17	17	17	17	27.5	30.4	43.3	-1	-1	-1
1/18/2019	3:06:07 PM	605	933	17	17	18	21	17	18	19	16	18	17	17	17	27.5	30.4	43.3	-1	-1	-1
1/18/2019	3:06:07 PM	808	934	17	17	18	20	17	18	19	16	17	17	17	18	27.5	30.4	43.3	-1	-1	-1
1/18/2019	3:06:08 PM	11	935	17	17	18	20	17	18	20	16	17	17	17	17	27.5	30.4	43.3	-1	-1	-1
1/18/2019	3:06:08 PM	214	936	17	17	18	21	16	18	19	16	17	17	17	17	27.5	30.4	43.3	-1	-1	-1
1/18/2019	3:06:08 PM	401	937	17	17	18	20	17	18	19	16	17	17	17	17	27.5	30.4	43.3	-1	-1	-1
1/18/2019	3:06:08 PM	605	938	17	17	18	21	16	18	19	16	17	17	17	17	27.5	30.4	43.3	-1	-1	-1
1/18/2019	3:06:08 PM	808	939	17	17	18	20	16	18	19	16	17	17	17	18	27.5	30.4	43.3	-1	-1	-1
1/18/2019	3:06:09 PM	11	940	17	17	18	20	17	18	19	16	18	17	17	17	27.5	30.4	43.3	-1	-1	-1
1/18/2019	3:06:09 PM	214	941	17	17	18	21	16	18	19	17	17	17	17	17	27.5	30.4	43.3	-1	-1	-1
1/18/2019	3:06:09 PM	401	942	17	17	18	20	17	18	20	16	17	17	17	17	27.5	30.4	43.3	-1	-1	-1
1/18/2019	3:06:09 PM	605	943	17	17	18	21	16	18	19	16	17	17	17	17	27.5	30.4	43.3	-1	-1	-1
1/18/2019	3:06:09 PM	808	944	17	17	18	20	17	18	20	16	17	17	17	17	27.5	30.4	43.3	-1	-1	-1
1/18/2019	3:06:10 PM	11	945	17	17	18	21	17	18	20	16	18	17	18	17	27.5	30.4	43.3	-1	-1	-1
1/18/2019	3:06:10 PM	214	946	17	17	18	20	17	18	19	17	17	17	17	18	27.5	30.4	43.3	-1	-1	-1
1/18/2019	3:06:10 PM	401	947	17	17	18	20	17	18	19	16	17	17	17	17	27.5	30.4	43.3	-1	-1	-1
1/18/2019	3:06:10 PM	605	948	17	17	18	21	16	18	19	16	17	17	17	17	27.5	30.4	43.3	-1	-1	-1
1/18/2019	3:06:10 PM	808	949	17	17	18	20	17	18	19	16	17	17	17	17	27.5	30.4	43.3	-1	-1	-1
1/18/2019	3:06:11 PM	11	950	17	17	18	21	17	17	20	16	18	17	17	17	27.5	30.4	43.3	-1	-1	-1
1/18/2019	3:06:11 PM	214	951	17	17	18	20	17	18	19	17	17	17	17	17	27.5	30.4	43.3	-1	-1	-1
1/18/2019	3:06:11 PM	401	952	17	17	18	20	17	17	19	16	17	17	17	17	27.5	30.4	43.3	-1	-1	-1
1/18/2019	3:06:11 PM	605	953	17	17	18	21	16	18	19	16	17	17	18	17	27.5	30.4	43.3	-1	-1	-1
1/18/2019	3:06:11 PM	808	954	17	17	18	20	16	18	19	17	17	17	17	17	27.5	30.4	43.3	-1	-1	-1
1/18/2019	3:06:12 PM	11	955	17	17	18	20	17	18	20	16	17	17	17	17	27.5	30.4	43.3	-1	-1	-1
1/18/2019	3:06:12 PM	214	956	17	17	18	21	17	18	19	16	18	17	17	17	27.5	30.4	43.3	-1	-1	-1
1/18/2019	3:06:12 PM	401	957	17	17	18	20	16	18	19	17	17	17	17	17	27.5	30.4	43.3	-1	-1	-1
1/18/2019	3:06:12 PM	605	958	17	17	18	20	17	18	20	16	18	17	17	17	27.5	30.4	43.3	-1	-1	-1
1/18/2019	3:06:12 PM	808	959	17	17	18	20	17	18	20	16	18	17	17	17	27.5	30.4	43.3	-1	-1	-1
1/18/2019	3:06:13 PM	11	960	17	17	18	20	17	18	19	16	18	17	17	17	27.5	30.4	43.3	-1	-1	-1
1/18/2019	3:06:13 PM	214	961	17	17	18	20	17	18	19	17	17	17	17	18	27.5	30.4	43.3	-1	-1	-1
1/18/2019	3:06:13 PM	401	962	17	17	18	20	16	18	19	17	17	17	17	17	27.5	30.4	43.3	-1	-1	-1
1/18/2019	3:06:13 PM	605	963	17	17	18	20	17	18	19	16	17	17	17	17	27.5	30.4	43.3	-1	-1	-1
1/18/2019	3:06:13 PM	808	964	17	17	18	20	17	17	20	16	17	17	17	17	27.5	30.4	43.3	-1	-1	-1
1/18/2019	3:06:14 PM	11	965	17	17	18	20	17	18	19	16	17	17	17	17	27.5	30.4	43.3	-1	-1	-1
1/18/2019	3:06:14 PM	214	966	17	17	18	20	17	18	19	16	17	17	17	17	27.5	30.4	43.3	-1	-1	-1
1/18/2019	3:06:14 PM	401	967	17	17	18	20	17	18	19	16	17	17	18	17	27.5	30.4	41.4	-1	-1	-1
1/18/2019	3:06:14 PM	605	968	17	17	18	20	17	18	19	16	17	17	17	17	27.5	30.4	41.4	-1	-1	-1
1/18/2019	3:06:14 PM	808	969	17	17	18	21	16	18	19	17	17	17	17	17	27.5	30.4	41.4	-1	-1	-1
1/18/2019	3:06:15 PM	11	970	17	17	18	21	17	18	19	17	17	17	18	17	27.5	30.4	41.4	-1	-1	-1
1/18/2019	3:06:15 PM	214	971	17	17	18	20	17	18	19	16	17	17	17	17	27.5	30.4	41.4	-1	-1	-1
1/18/2019	3:06:15 PM	401	972	17	17	18	20	17	17	19	16	17	17	17	17	27.5	30.4	41.4	-1	-1	-1
1/18/2019	3:06:15 PM	605	973	17	17	18	21	17	18	19	16	17	17	17	17	27.5	30.4	41.4	-1	-1	-1
1/18/2019	3:06:15 PM	808	974	17	17	18	20	17	18	20	16	18	17	18	17	27.5	30.4	41.4	-1	-1	-1
1/18/2019	3:06:16 PM	11	975	17	17	18	20	17	18	19	16	17	17	17	17	27.5	30.4	41.4	-1	-1	-1
1/18/2019	3:06:16 PM	214	976	17	17	18	21	17	18	19	17	17	17	17	17	27.5	30.4	41.4	-1	-1	-1
1/18/2019	3:06:16 PM	401	977	17	17	17	21	16	18	19	16	17	17	17	17	27.5	30.4	41.4	-1	-1	-1
1/18/2019	3:06:16 PM	605	978	17	17	18	20	17	18	19	16	18	17	17	17	27.5	30.4	41.4	-1	-1	-1
1/18/2019	3:06:16 PM	808	979	17	17	18	20	17	18	19	16	17	17	17	18	27.5	30.4	41.4	-1	-1	-1
1/18/2019	3:06:17 PM	11	980	17	17	18	21	16	18	20	17	17	17	17	17	27.5	30.4	41.4	-1	-1	-1
1/18/2019	3:06:17 PM	214	981	17	17	18	20	17	18	19	16	17	17	17	18	27.5	30.4	41.4	-1	-1	-1
1/18/2019	3:06:17 PM	401	982	17	17	18	20	17	17	19	16	17	17	17	17	27.5	30.4	41.4	-1	-1	-1
1/18/2019	3:06:17 PM	605	983	17	17	18	20	17	18	19	17	17	17	17	17	27.5	30.4	41.4	-1	-1	-1
1/18/2019	3:06:17 PM	808	984	17	17	18	20	17	18	20	16	18	17	17	17	27.5	30.4	41.4	-1	-1	-1
1/18/2019	3:06:18 PM	11	985	17	17	18	20	17	18	19	16	17	17	17	18	27.5	30.4	41.4	-1	-1	-1
1/18/2019	3:06:18 PM	214	986	17	17	18	21	17	18	19	16	17	17	17	17	27.5	30.4	41.4	-1	-1	-1
1/18/2019	3:06:18 PM	401	987	17	17	18	20	17	18	19	16	18	17	17	17	27.5	30.4	41.4	-1	-1	-1
1/18/2019	3:06:18 PM	605	988	17	17	18	21	17	18	19	17	17	17	17	18	27.5	30.4	41.4	-1	-1	-1
1/18/2019	3:06:18 PM	808	989	17	17	18	21	17	18	19	16	17	17	17	17	27.5	30.4	41.4	-1	-1	-1
1/18/2019	3:06:19 PM	11	990	17	17	18	20	17	18	20	16	18	17	17	17	27.5	30.4	41.4	-1	-1	-1
1/18/2019	3:06:19 PM	214	991	17	17	18	20	17	18	19	16	17	17	17	18	27.5	30.4	41.4	-1	-1	-1
1/18/2019	3:06:19 PM	401	992	17	17	18	20	16	18	19	16	17	17	17	18	27.5	30.4	41.4	-1	-1	-1
1/18/2019	3:06:19 PM	605	993	17	17	18	21	17	18	19	16	17	17	17	17	27.5	30.4	41.4	-1	-1	-1
1/18/2019	3:06:19 PM	808	994	17	17	18	20	17	18	19	16	17	17	17	17	27.5	30.4	41.4	-1	-1	-1
1/18/2019	3:06:20 PM	11	995	17	17	18	20	17	18	19	16	17	17	17	17	27.5	30.4	41.4	-1	-1	-1
1/18/2019	3:06:20 PM	214	996	17	17	18	20	17	18	19	16	17	17	17	17	27.5	30.4	41.4	-1	-1	-1
1/18/2019	3:06:20 PM	401	997	17	17	18	20	17	17	20	16	17	17	17	17	27.5	30.4	41.4	-1	-1	-1
1/18/2019	3:06:20 PM	605	998	17	17	18	20	17	18	19	16	17	18	17	17	27.5	30.4	41.4	-1	-1	-1
1/18/2019	3:06:20 PM	808	999	17	17	18	21	17	18	19	16	17	17	17	17	27.5	30.4	41.4	-1	-1	-1
1/18/2019	3:06:21 PM	11	1000	17	17	18	20	17	17	19	16	17	17	17	17	27.5	30.4	41.4	-1	-1	-1
1/18/2019	3:06:21 PM	214	1001	17	17	18	20	16	18	19	17	17	17	17	17	27.5	30.4	41.4	-1	-1	-1
1/18/2019	3:06:21 PM	401	1002	17	17	18	21	16	18	19	17	17	17	17	17	27.5	30.4	41.4	-1	-1	-1
1/18/2019	3:06:21 PM	605	1003	17	17	18	20	17	17	19	16	18	17	17	17	27.5	30.4	41.4	-1	-1	-1
1/18/2019	3:06:21 PM	808	1004	17	17	18	20	17	18	20	17	17	17	17	17	27.5	30.4	41.4	-1	-1	-1
1/18/2019	3:06:22 PM	11	1005	17	17	18	20	17	17	20	16	18	17	17	17	27.5	30.4	41.4	-1	-1	-1
1/18/2019	3:06:22 PM	214	1006	17	17	18	20	16	18	19	16	17	17	17	18	27.5	30.4	41.4	-1	-1	-1
1/18/2019	3:06:22 PM	401	1007	17	17	18	20	16	18	19	16	17	17	17	18	27.5	30.4	41.4	-1	-1	-1
1/18/2019	3:06:22 PM	605	1008	17	17	18	21	17	18	19	16	18	17	17	17	27.5	30.4	41.4	-1	-1	-1
1/18/2019	3:06:22 PM	808	1009	17	17	18	20	17	17	19	16	17	17	17	17	27.5	30.4	74.9	-1	-1	-1
1/18/2019	3:06:23 PM	11	1010	17	17	18	21	16	18	19	17	17	17	17	17	27.5	30.4	74.9	-1	-1	-1
1/18/2019	3:06:23 PM	214	1011	17	17	18	20	17	18	19	16	17	17	17	17	27.5	30.4	74.9	-1	-1	-1
1/18/2019	3:06:23 PM	401	1012	17	17	18	20	17	18	19	16	17	17	17	17	27.5	30.4	74.9	-1	-1	-1
1/18/2019	3:06:23 PM	605	1013	17	17	18	21	17	18	20	16	18	17	17	17	27.5	30.4	74.9	-1	-1	-1
1/18/2019	3:06:23 PM	808	1014	17	17	18	20	17	18	20	16	18	17	17	17	27.5	30.4	74.9	-1	-1	-1
1/18/2019	3:06:24 PM	11	1015	17	17	18	20	16	18	19	16	17	17	17	17	27.5	30.4	74.9	-1	-1	-1
1/18/2019	3:06:24 PM	214	1016	17	17	18	20	17	18	19	16	18	17	17	17	27.5	30.4	74.9	-1	-1	-1
1/18/2019	3:06:24 PM	401	1017	17	17	18	20	17	17	19	16	17	17	17	17	27.5	30.4	74.9	-1	-1	-1
1/18/2019	3:06:24 PM	605	1018	17	17	18	21	16	18	19	17	17	17	17	17	27.5	30.4	74.9	-1	-1	-1
1/18/2019	3:06:24 PM	808	1019	17	17	18	20	17	17	19	16	18	17	17	17	27.5	30.4	74.9	-1	-1	-1
1/18/2019	3:06:25 PM	11	1020	17	17	18	21	16	18	19	16	17	17	17	17	27.5	30.4	74.9	-1	-1	-1
1/18/2019	3:06:25 PM	214	1021	17	17	18	20	17	18	19	16	17	17	17	17	27.5	30.4	74.9	-1	-1	-1
1/18/2019	3:06:25 PM	401	1022	17	17	18	20	17	17	19	16	17	17	17	17	27.5	30.4	74.9	-1	-1	-1
1/18/2019	3:06:25 PM	605	1023	17	17	18	20	17	18	20	17	17	18	17	18	27.5	30.4	74.9	-1	-1	-1
1/18/2019	3:06:25 PM	808	1024	17	17	18	21	16	18	19	17	17	17	17	17	27.5	30.4	74.9	-1	-1	-1
1/18/2019	3:06:26 PM	11	1025	17	17	18	20	17	17	19	16	18	17	17	17	27.5	30.4	74.9	-1	-1	-1
1/18/2019	3:06:26 PM	214	1026	17	17	18	20	17	17	19	16	17	17	17	17	27.5	30.4	74.9	-1	-1	-1
1/18/2019	3:06:26 PM	401	1027	17	17	18	20	17	18	19	17	17	17	17	17	27.5	30.4	74.9	-1	-1	-1
1/18/2019	3:06:26 PM	605	1028	17	17	18	21	17	18	19	17	18	17	18	17	27.5	30.4	74.9	-1	-1	-1
1/18/2019	3:06:26 PM	808	1029	17	17	18	20	17	17	20	16	18	17	17	17	27.5	30.4	74.9	-1	-1	-1
1/18/2019	3:06:27 PM	11	1030	17	17	18	20	17	18	19	16	17	17	17	17	27.5	30.4	74.9	-1	-1	-1
1/18/2019	3:06:27 PM	214	1031	17	17	18	20	16	18	19	16	17	17	17	17	27.5	30.4	74.9	-1	-1	-1
1/18/2019	3:06:27 PM	401	1032	17	17	18	20	17	17	20	16	17	17	17	17	27.5	30.4	74.9	-1	-1	-1
1/18/2019	3:06:27 PM	605	1033	18	17	18	20	17	18	20	17	17	17	17	18	27.5	30.4	74.9	-1	-1	-1
1/18/2019	3:06:27 PM	808	1034	17	17	18	20	16	17	19	17	17	17	17	17	27.5	30.4	74.9	-1	-1	-1
1/18/2019	3:06:28 PM	11	1035	17	17	18	20	17	17	19	16	17	17	17	17	27.5	30.4	74.9	-1	-1	-1
1/18/2019	3:06:28 PM	214	1036	17	17	17	20	16	18	19	17	17	17	17	17	27.5	30.4	74.9	-1	-1	-1
1/18/2019	3:06:28 PM	401	1037	17	17	18	21	17	17	19	16	17	17	17	17	27.5	30.4	74.9	-1	-1	-1
1/18/2019	3:06:28 PM	605	1038	17	17	18	20	17	18	19	16	18	17	17	17	27.5	30.4	74.9	-1	-1	-1
1/18/2019	3:06:28 PM	808	1039	17	17	18	20	17	18	19	16	17	17	17	17	27.5	30.4	74.9	-1	-1	-1
1/18/2019	3:06:29 PM	11	1040	17	17	18	20	17	18	19	16	17	17	17	17	27.5	30.4	74.9	-1	-1	-1
1/18/2019	3:06:29 PM	214	1041	17	17	18	20	17	18	19	16	17	17	17	17	27.5	30.4	74.9	-1	-1	-1
1/18/2019	3:06:29 PM	401	1042	17	17	18	20	17	18	19	17	17	17	17	18	27.5	30.4	74.9	-1	-1	-1
1/18/2019	3:06:29 PM	605	1043	17	17	18	21	17	18	19	16	17	17	18	17	27.5	30.4	74.9	-1	-1	-1
1/18/2019	3:06:29 PM	808	1044	17	17	18	20	17	18	19	16	17	17	17	17	27.5	30.4	74.9	-1	-1	-1
1/18/2019	3:06:30 PM	11	1045	17	17	18	20	16	18	19	17	17	17	17	17	27.5	30.4	74.9	-1	-1	-1
1/18/2019	3:06:30 PM	214	1046	17	17	18	20	17	18	19	16	17	17	17	17	27.5	30.4	74.9	-1	-1	-1
1/18/2019	3:06:30 PM	401	1047	17	17	18	20	17	17	19	16	18	17	17	17	27.5	30.4	74.9	-1	-1	-1
1/18/2019	3:06:30 PM	605	1048	17	17	18	20	17	18	19	17	17	17	17	18	27.5	30.4	74.9	-1	-1	-1
1/18/2019	3:06:30 PM	808	1049	17	17	18	20	17	17	19	16	17	17	17	17	27.5	30.4	74.9	-1	-1	-1
1/18/2019	3:06:31 PM	11	1050	17	17	18	20	17	18	19	17	17	17	17	18	27.5	30.4	74.9	-1	-1	-1
1/18/2019	3:06:31 PM	214	1051	17	17	18	20	17	18	20	16	17	17	17	17	27.5	30.4	76.8	-1	-1	-1
1/18/2019	3:06:31 PM	401	1052	17	17	18	20	17	18	19	16	17	17	17	17	27.5	30.4	76.8	-1	-1	-1
1/18/2019	3:06:31 PM	605	1053	17	17	18	21	17	18	19	16	18	17	18	17	27.5	30.4	76.8	-1	-1	-1
1/18/2019	3:06:31 PM	808	1054	17	17	18	20	17	17	19	16	17	17	17	17	27.5	30.4	76.8	-1	-1	-1
1/18/2019	3:06:32 PM	11	1055	17	17	18	20	17	18	19	16	17	17	17	17	27.5	30.4	76.8	-1	-1	-1
1/18/2019	3:06:32 PM	214	1056	17	17	18	21	17	18	19	16	17	17	17	17	27.5	30.4	76.8	-1	-1	-1
1/18/2019	3:06:32 PM	401	1057	17	17	18	20	17	18	19	16	18	17	17	17	27.5	30.4	76.8	-1	-1	-1
1/18/2019	3:06:32 PM	605	1058	17	17	18	20	17	18	19	16	17	17	17	17	27.5	30.4	76.8	-1	-1	-1
1/18/2019	3:06:32 PM	808	1059	17	17	17	20	16	18	19	16	17	17	17	17	27.5	30.4	76.8	-1	-1	-1
1/18/2019	3:06:33 PM	11	1060	17	17	18	20	17	17	19	16	17	17	17	17	27.5	30.4	76.8	-1	-1	-1
1/18/2019	3:06:33 PM	214	1061	17	17	17	20	16	17	19	16	17	17	17	17	27.5	30.4	76.8	-1	-1	-1
1/18/2019	3:06:33 PM	401	1062	17	18	18	21	16	17	19	16	17	17	17	17	27.5	30.4	76.8	-1	-1	-1
1/18/2019	3:06:33 PM	605	1063	17	17	18	20	17	17	20	16	17	17	17	18	27.5	30.4	76.8	-1	-1	-1
1/18/2019	3:06:33 PM	808	1064	17	17	17	20	16	18	19	16	17	17	17	17	27.5	30.4	76.8	-1	-1	-1
1/18/2019	3:06:34 PM	11	1065	17	17	18	20	17	18	19	16	17	17	17	17	27.5	30.4	76.8	-1	-1	-1
1/18/2019	3:06:34 PM	214	1066	17	17	18	20	16	18	19	16	17	17	17	17	27.5	30.4	76.8	-1	-1	-1
1/18/2019	3:06:34 PM	401	1067	17	17	18	21	17	18	19	16	17	17	17	17	27.5	30.4	76.8	-1	-1	-1
1/18/2019	3:06:34 PM	605	1068	17	17	18	20	17	18	19	17	17	17	17	17	27.5	30.4	76.8	-1	-1	-1
1/18/2019	3:06:34 PM	808	1069	17	17	18	20	17	18	19	16	17	17	17	17	27.5	30.4	76.8	-1	-1	-1
1/18/2019	3:06:35 PM	11	1070	17	17	18	20	17	18	19	16	17	17	17	17	27.5	30.4	76.8	-1	-1	-1
1/18/2019	3:06:35 PM	214	1071	17	17	18	20	16	18	19	16	17	17	17	17	27.5	30.4	76.8	-1	-1	-1
1/18/2019	3:06:35 PM	401	1072	17	17	18	21	17	18	20	16	17	17	17	17	27.5	30.4	76.8	-1	-1	-1
1/18/2019	3:06:35 PM	605	1073	17	17	18	20	17	18	20	16	17	17	17	17	27.5	30.4	76.8	-1	-1	-1
1/18/2019	3:06:35 PM	808	1074	17	17	17	20	16	18	19	16	17	17	17	17	27.5	30.4	76.8	-1	-1	-1
1/18/2019	3:06:36 PM	11	1075	17	17	18	20	17	18	19	16	17	17	17	17	27.5	30.4	76.8	-1	-1	-1
1/18/2019	3:06:36 PM	214	1076	17	17	17	21	16	18	19	16	17	17	17	17	27.5	30.4	76.8	-1	-1	-1
1/18/2019	3:06:36 PM	401	1077	17	17	18	20	17	17	19	16	18	17	17	17	27.5	30.4	76.8	-1	-1	-1
1/18/2019	3:06:36 PM	605	1078	17	17	18	20	17	18	19	16	17	17	17	17	27.5	30.4	76.8	-1	-1	-1
1/18/2019	3:06:36 PM	808	1079	17	17	18	20	17	18	19	16	18	17	17	17	27.5	30.4	76.8	-1	-1	-1
1/18/2019	3:06:37 PM	11	1080	17	17	18	20	17	18	19	17	17	17	17	18	27.5	30.4	76.8	-1	-1	-1
1/18/2019	3:06:37 PM	214	1081	17	17	18	20	17	17	19	16	18	17	17	17	27.5	30.4	76.8	-1	-1	-1
1/18/2019	3:06:37 PM	401	1082	17	17	18	20	17	18	19	17	17	17	17	17	27.5	30.4	76.8	-1	-1	-1
1/18/2019	3:06:37 PM	605	1083	17	17	18	20	17	18	19	16	17	17	17	17	27.5	30.4	76.8	-1	-1	-1
1/18/2019	3:06:37 PM	808	1084	17	17	18	20	16	18	19	16	17	17	17	17	27.5	30.4	76.8	-1	-1	-1
1/18/2019	3:06:38 PM	11	1085	17	17	18	21	17	18	19	16	17	17	18	17	27.5	30.4	76.8	-1	-1	-1
1/18/2019	3:06:38 PM	214	1086	17	17	18	20	17	18	19	16	18	17	17	17	27.5	30.4	76.8	-1	-1	-1
1/18/2019	3:06:38 PM	401	1087	17	17	18	20	17	17	19	16	17	17	17	18	27.5	30.4	76.8	-1	-1	-1
1/18/2019	3:06:38 PM	605	1088	17	17	18	20	16	18	19	17	17	17	17	17	27.5	30.4	76.8	-1	-1	-1
1/18/2019	3:06:38 PM	808	1089	17	17	17	20	17	18	19	16	18	17	17	17	27.5	30.4	76.8	-1	-1	-1
1/18/2019	3:06:39 PM	11	1090	17	17	18	20	17	18	19	16	17	17	17	17	27.5	30.4	76.8	-1	-1	-1
1/18/2019	3:06:39 PM	214	1091	17	17	18	20	16	18	19	17	17	17	17	17	27.5	30.4	76.8	-1	-1	-1
1/18/2019	3:06:39 PM	401	1092	17	17	18	21	16	18	19	17	17	17	17	17	27.5	30.4	76.8	-1	-1	-1
1/18/2019	3:06:39 PM	605	1093	17	17	18	20	17	17	19	16	17	17	17	17	27.5	30.4	76.5	-1	-1	-1
1/18/2019	3:06:39 PM	808	1094	17	17	18	20	17	18	19	16	17	17	17	17	27.5	30.4	76.5	-1	-1	-1
1/18/2019	3:06:40 PM	11	1095	17	17	18	21	17	18	19	16	17	17	17	17	27.5	30.4	76.5	-1	-1	-1
1/18/2019	3:06:40 PM	214	1096	17	17	18	20	17	17	19	16	17	17	17	17	27.5	30.4	76.5	-1	-1	-1
1/18/2019	3:06:40 PM	401	1097	17	17	18	20	17	18	19	16	17	17	17	18	27.5	30.4	76.5	-1	-1	-1
1/18/2019	3:06:40 PM	605	1098	17	17	18	21	16	18	19	16	17	17	17	17	27.5	30.4	76.5	-1	-1	-1
1/18/2019	3:06:40 PM	808	1099	17	17	18	20	17	18	19	16	17	17	17	17	27.5	30.4	76.5	-1	-1	-1
1/18/2019	3:06:41 PM	11	1100	17	17	18	21	17	18	19	16	17	17	17	17	27.5	30.4	76.5	-1	-1	-1
1/18/2019	3:06:41 PM	214	1101	17	17	18	20	17	18	19	16	18	17	17	17	27.5	30.4	76.5	-1	-1	-1
1/18/2019	3:06:41 PM	401	1102	17	17	18	20	17	18	19	16	17	17	17	17	27.5	30.4	76.5	-1	-1	-1
1/18/2019	3:06:41 PM	605	1103	17	17	18	20	16	17	19	17	17	17	17	17	27.5	30.4	76.5	-1	-1	-1
1/18/2019	3:06:41 PM	808	1104	17	17	17	21	16	18	19	16	17	17	17	17	27.5	30.4	76.5	-1	-1	-1
1/18/2019	3:06:42 PM	11	1105	17	17	18	20	17	17	19	17	17	17	17	18	27.5	30.4	76.5	-1	-1	-1
1/18/2019	3:06:42 PM	214	1106	17	17	18	20	17	18	19	17	17	17	17	18	27.5	30.4	76.5	-1	-1	-1
1/18/2019	3:06:42 PM	401	1107	17	17	18	20	16	18	19	17	17	17	17	17	27.5	30.4	76.5	-1	-1	-1
1/18/2019	3:06:42 PM	605	1108	17	17	18	20	17	17	19	16	17	17	17	17	27.5	30.4	76.5	-1	-1	-1
1/18/2019	3:06:42 PM	808	1109	17	17	18	20	16	17	19	16	17	17	17	17	27.5	30.4	76.5	-1	-1	-1
1/18/2019	3:06:43 PM	11	1110	17	18	18	20	17	17	19	16	18	17	18	17	27.5	30.4	76.5	-1	-1	-1
1/18/2019	3:06:43 PM	214	1111	17	17	18	20	17	18	19	16	17	17	17	17	27.5	30.4	76.5	-1	-1	-1
1/18/2019	3:06:43 PM	401	1112	17	17	18	20	17	18	19	17	17	17	17	17	27.5	30.4	76.5	-1	-1	-1
1/18/2019	3:06:43 PM	605	1113	17	17	18	20	17	18	19	16	17	17	17	17	27.5	30.4	76.5	-1	-1	-1
1/18/2019	3:06:43 PM	808	1114	17	17	18	20	16	18	19	16	17	17	17	17	27.5	30.4	76.5	-1	-1	-1
1/18/2019	3:06:44 PM	11	1115	17	17	18	20	17	18	19	16	18	17	18	17	27.5	30.4	76.5	-1	-1	-1
1/18/2019	3:06:44 PM	214	1116	17	17	18	20	17	18	20	16	17	17	17	17	27.5	30.4	76.5	-1	-1	-1
1/18/2019	3:06:44 PM	401	1117	17	17	18	21	16	18	19	16	17	17	18	17	27.5	30.4	76.5	-1	-1	-1
1/18/2019	3:06:44 PM	605	1118	17	17	18	20	17	18	19	16	18	17	17	17	27.5	30.4	76.5	-1	-1	-1
1/18/2019	3:06:44 PM	808	1119	17	17	18	20	17	17	19	16	17	17	17	17	27.5	30.4	76.5	-1	-1	-1
1/18/2019	3:06:45 PM	11	1120	17	17	18	21	17	18	19	17	17	17	17	17	27.5	30.4	76.5	-1	-1	-1
1/18/2019	3:06:45 PM	214	1121	17	17	18	20	17	18	19	16	17	17	17	17	27.5	30.4	76.5	-1	-1	-1
1/18/2019	3:06:45 PM	401	1122	17	17	18	20	16	17	19	16	17	17	17	18	27.5	30.4	76.5	-1	-1	-1
1/18/2019	3:06:45 PM	605	1123	17	17	18	21	16	18	19	16	17	17	17	17	27.5	30.4	76.5	-1	-1	-1
1/18/2019	3:06:45 PM	808	1124	17	17	18	20	17	17	19	16	17	17	17	17	27.5	30.4	76.5	-1	-1	-1
1/18/2019	3:06:46 PM	11	1125	17	17	18	21	17	18	19	17	17	17	17	18	27.5	30.4	76.5	-1	-1	-1
1/18/2019	3:06:46 PM	214	1126	17	17	18	21	16	18	19	16	17	17	17	17	27.5	30.4	76.5	-1	-1	-1
1/18/2019	3:06:46 PM	401	1127	17	17	18	20	17	18	19	16	17	17	17	17	27.5	30.4	76.5	-1	-1	-1
1/18/2019	3:06:46 PM	605	1128	17	17	18	20	16	18	19	17	17	17	17	17	27.5	30.4	76.5	-1	-1	-1
1/18/2019	3:06:46 PM	808	1129	17	17	18	20	17	18	19	16	17	17	17	17	27.5	30.4	76.5	-1	-1	-1
1/18/2019	3:06:47 PM	11	1130	17	17	18	20	17	18	19	17	17	17	17	18	27.5	30.4	76.5	-1	-1	-1
1/18/2019	3:06:47 PM	214	1131	17	17	18	21	17	18	19	16	17	17	17	17	27.5	30.4	76.5	-1	-1	-1
1/18/2019	3:06:47 PM	401	1132	17	17	18	20	17	17	19	16	17	17	17	17	27.5	30.4	76.5	-1	-1	-1
1/18/2019	3:06:47 PM	605	1133	17	17	18	21	16	18	19	17	17	17	17	17	27.5	30.4	76.5	-1	-1	-1
1/18/2019	3:06:47 PM	808	1134	17	17	18	20	17	17	19	16	17	17	17	17	27.5	30.4	76.5	-1	-1	-1
1/18/2019	3:06:48 PM	11	1135	17	17	18	21	17	18	19	17	17	17	17	18	27.5	30.4	75.9	-1	-1	-1
1/18/2019	3:06:48 PM	214	1136	17	17	18	21	17	18	19	16	17	17	17	17	27.5	30.4	75.9	-1	-1	-1
1/18/2019	3:06:48 PM	401	1137	17	17	18	20	17	17	19	16	17	17	17	17	27.5	30.4	75.9	-1	-1	-1
1/18/2019	3:06:48 PM	605	1138	17	17	18	20	17	18	19	16	17	17	17	17	27.5	30.4	75.9	-1	-1	-1
1/18/2019	3:06:48 PM	808	1139	17	17	18	20	17	18	19	16	17	17	17	17	27.5	30.4	75.9	-1	-1	-1
1/18/2019	3:06:49 PM	11	1140	17	17	18	21	17	18	19	17	17	17	17	18	27.5	30.4	75.9	-1	-1	-1
1/18/2019	3:06:49 PM	214	1141	17	17	18	20	17	18	19	16	17	17	17	17	27.5	30.4	75.9	-1	-1	-1
1/18/2019	3:06:49 PM	401	1142	17	17	18	20	17	18	19	16	17	17	17	17	27.5	30.4	75.9	-1	-1	-1
1/18/2019	3:06:49 PM	605	1143	17	17	18	20	17	18	19	16	18	17	17	17	27.5	30.4	75.9	-1	-1	-1
1/18/2019	3:06:49 PM	808	1144	17	17	18	20	17	17	19	16	17	17	17	17	27.5	30.4	75.9	-1	-1	-1
1/18/2019	3:06:50 PM	11	1145	17	17	18	21	17	18	19	17	18	17	17	17	27.5	30.4	75.9	-1	-1	-1
1/18/2019	3:06:50 PM	214	1146	17	17	18	20	17	17	18	16	17	17	17	17	27.5	30.4	75.9	-1	-1	-1
1/18/2019	3:06:50 PM	401	1147	17	17	18	20	16	18	19	16	17	17	17	17	27.5	30.4	75.9	-1	-1	-1
1/18/2019	3:06:50 PM	605	1148	17	17	18	20	17	18	19	16	17	17	17	17	27.5	30.4	75.9	-1	-1	-1
1/18/2019	3:06:50 PM	808	1149	17	17	18	21	16	17	19	16	17	17	17	17	27.5	30.4	75.9	-1	-1	-1
1/18/2019	3:06:51 PM	11	1150	17	17	18	21	17	18	19	16	18	17	18	17	27.5	30.4	75.9	-1	-1	-1
1/18/2019	3:06:51 PM	214	1151	17	17	18	20	17	17	19	16	17	17	17	17	27.5	30.4	75.9	-1	-1	-1
1/18/2019	3:06:51 PM	401	1152	17	17	18	20	16	18	19	16	17	17	17	17	27.5	30.4	75.9	-1	-1	-1
1/18/2019	3:06:51 PM	605	1153	17	17	18	20	17	17	19	16	18	17	17	17	27.5	30.4	75.9	-1	-1	-1
1/18/2019	3:06:51 PM	808	1154	17	17	18	20	17	18	19	16	17	17	17	17	27.5	30.4	75.9	-1	-1	-1
1/18/2019	3:06:52 PM	11	1155	17	17	18	21	17	18	19	17	17	17	17	17	27.5	30.4	75.9	-1	-1	-1
1/18/2019	3:06:52 PM	214	1156	17	17	18	20	17	17	19	16	17	17	17	17	27.5	30.4	75.9	-1	-1	-1
1/18/2019	3:06:52 PM	401	1157	17	17	18	20	17	18	19	16	17	17	17	18	27.5	30.4	75.9	-1	-1	-1
1/18/2019	3:06:52 PM	605	1158	17	17	18	21	17	18	19	16	17	17	17	17	27.5	30.4	75.9	-1	-1	-1
1/18/2019	3:06:52 PM	808	1159	17	17	18	20	17	18	19	16	17	17	17	17	27.5	30.4	75.9	-1	-1	-1
1/18/2019	3:06:53 PM	11	1160	17	17	18	21	17	18	19	17	17	17	17	17	27.5	30.4	75.9	-1	-1	-1
1/18/2019	3:06:53 PM	214	1161	17	17	18	20	17	18	19	16	17	17	17	17	27.5	30.4	75.9	-1	-1	-1
1/18/2019	3:06:53 PM	401	1162	17	17	18	20	17	18	19	16	17	17	17	17	27.5	30.4	75.9	-1	-1	-1
1/18/2019	3:06:53 PM	605	1163	17	17	18	20	17	18	19	16	18	17	17	17	27.5	30.4	75.9	-1	-1	-1
1/18/2019	3:06:53 PM	808	1164	17	17	18	20	17	18	19	16	17	17	17	17	27.5	30.4	75.9	-1	-1	-1
1/18/2019	3:06:54 PM	11	1165	17	18	18	20	17	18	19	16	18	17	18	17	27.5	30.4	75.9	-1	-1	-1
1/18/2019	3:06:54 PM	214	1166	17	17	18	20	17	17	19	16	17	17	17	17	27.5	30.4	75.9	-1	-1	-1
1/18/2019	3:06:54 PM	401	1167	17	17	18	20	17	18	19	17	17	17	17	17	27.5	30.4	75.9	-1	-1	-1
1/18/2019	3:06:54 PM	605	1168	17	17	18	20	17	18	19	16	18	17	17	17	27.5	30.4	75.9	-1	-1	-1
1/18/2019	3:06:54 PM	808	1169	17	17	18	20	17	18	19	16	17	17	17	17	27.5	30.4	75.9	-1	-1	-1
1/18/2019	3:06:55 PM	11	1170	17	17	18	21	17	18	19	17	18	17	18	17	27.5	30.4	75.9	-1	-1	-1
1/18/2019	3:06:55 PM	214	1171	17	17	18	20	16	18	19	16	17	17	17	17	27.5	30.4	75.9	-1	-1	-1
1/18/2019	3:06:55 PM	401	1172	17	17	18	20	16	18	19	16	17	17	17	17	27.5	30.4	75.9	-1	-1	-1
1/18/2019	3:06:55 PM	605	1173	17	17	18	20	17	17	19	16	17	17	17	17	27.5	30.4	75.9	-1	-1	-1
1/18/2019	3:06:55 PM	808	1174	17	17	18	20	17	18	19	16	17	17	17	18	27.5	30.4	75.9	-1	-1	-1
1/18/2019	3:06:56 PM	11	1175	17	17	18	20	17	18	19	16	17	17	17	17	27.5	30.4	75.9	-1	-1	-1
1/18/2019	3:06:56 PM	214	1176	17	17	17	20	16	18	19	16	17	17	17	17	27.5	30.4	75.9	-1	-1	-1
1/18/2019	3:06:56 PM	401	1177	17	17	17	20	17	18	19	16	17	17	17	17	27.5	30.4	73.1	-1	-1	-1
1/18/2019	3:06:56 PM	605	1178	17	17	18	20	17	18	19	17	17	17	17	18	27.5	30.4	73.1	-1	-1	-1
1/18/2019	3:06:56 PM	808	1179	17	17	18	21	17	18	19	16	17	17	17	17	27.5	30.4	73.1	-1	-1	-1
1/18/2019	3:06:57 PM	11	1180	17	17	18	21	17	18	19	17	17	17	17	17	27.5	30.4	73.1	-1	-1	-1
1/18/2019	3:06:57 PM	214	1181	17	17	18	20	16	17	19	16	17	17	17	17	27.5	30.4	73.1	-1	-1	-1
1/18/2019	3:06:57 PM	401	1182	17	17	18	20	17	17	19	16	18	17	17	17	27.5	30.4	73.1	-1	-1	-1
1/18/2019	3:06:57 PM	605	1183	17	17	18	20	17	18	19	17	17	17	17	18	27.5	30.4	73.1	-1	-1	-1
1/18/2019	3:06:57 PM	808	1184	17	17	18	20	17	17	19	16	17	17	17	17	27.5	30.4	73.1	-1	-1	-1
1/18/2019	3:06:58 PM	11	1185	17	17	18	20	17	18	19	17	17	17	17	18	27.5	30.4	73.1	-1	-1	-1
1/18/2019	3:06:58 PM	214	1186	17	17	18	20	16	18	19	16	17	17	17	17	27.5	30.4	73.1	-1	-1	-1
1/18/2019	3:06:58 PM	401	1187	17	17	18	20	17	18	19	17	17	17	17	17	27.5	30.4	73.1	-1	-1	-1
1/18/2019	3:06:58 PM	605	1188	17	17	18	21	17	18	19	17	17	17	17	17	27.5	30.4	73.1	-1	-1	-1
1/18/2019	3:06:58 PM	808	1189	17	17	18	20	17	18	19	16	18	17	17	17	27.5	30.4	73.1	-1	-1	-1
1/18/2019	3:06:59 PM	11	1190	17	17	18	21	17	18	19	17	17	17	17	17	27.5	30.4	73.1	-1	-1	-1
1/18/2019	3:06:59 PM	214	1191	17	17	18	20	16	17	19	16	17	17	17	17	27.5	30.4	73.1	-1	-1	-1
1/18/2019	3:06:59 PM	401	1192	17	17	18	20	16	17	19	17	17	17	17	17	27.5	30.4	73.1	-1	-1	-1
1/18/2019	3:06:59 PM	605	1193	17	17	18	21	17	18	19	16	17	17	17	17	27.5	30.4	73.1	-1	-1	-1
1/18/2019	3:06:59 PM	808	1194	17	17	18	20	17	18	19	16	17	17	17	17	27.5	30.4	73.1	-1	-1	-1
1/18/2019	3:07:00 PM	11	1195	17	17	18	20	17	18	19	16	18	17	17	17	27.5	30.4	73.1	-1	-1	-1
1/18/2019	3:07:00 PM	214	1196	17	17	18	20	16	18	19	17	17	17	17	17	27.5	30.4	73.1	-1	-1	-1
1/18/2019	3:07:00 PM	401	1197	17	17	18	20	17	18	19	16	18	17	17	17	27.5	30.4	73.1	-1	-1	-1
1/18/2019	3:07:00 PM	605	1198	17	17	18	20	17	17	19	16	17	17	17	17	27.5	30.4	73.1	-1	-1	-1
1/18/2019	3:07:00 PM	808	1199	17	17	17	21	16	18	19	16	17	17	17	17	27.5	30.4	73.1	-1	-1	-1
1/18/2019	3:07:01 PM	11	1200	17	17	18	20	17	18	19	16	17	17	17	17	27.5	30.4	73.1	-1	-1	-1
1/18/2019	3:07:01 PM	214	1201	17	17	17	21	16	18	19	16	17	17	17	17	27.5	30.4	73.1	-1	-1	-1
1/18/2019	3:07:01 PM	401	1202	17	17	18	21	17	18	19	16	17	17	17	17	27.5	30.4	73.1	-1	-1	-1
1/18/2019	3:07:01 PM	605	1203	17	17	18	20	17	18	19	17	17	17	17	17	27.5	30.4	73.1	-1	-1	-1
1/18/2019	3:07:01 PM	808	1204	17	17	18	20	17	18	19	16	17	17	17	17	27.5	30.4	73.1	-1	-1	-1
1/18/2019	3:07:02 PM	11	1205	17	17	18	21	17	18	19	17	17	17	17	17	27.5	30.4	73.1	-1	-1	-1
1/18/2019	3:07:02 PM	214	1206	17	17	18	20	17	17	19	16	17	17	17	17	27.5	30.4	73.1	-1	-1	-1
1/18/2019	3:07:02 PM	401	1207	17	17	18	20	17	18	19	17	17	17	17	18	27.5	30.4	73.1	-1	-1	-1
1/18/2019	3:07:02 PM	605	1208	17	17	18	20	17	18	19	16	18	17	17	17	27.5	30.4	73.1	-1	-1	-1
1/18/2019	3:07:02 PM	808	1209	17	17	18	20	16	18	19	16	17	17	17	17	27.5	30.4	73.1	-1	-1	-1
1/18/2019	3:07:03 PM	11	1210	17	17	18	20	17	18	19	16	17	17	17	17	27.5	30.4	73.1	-1	-1	-1
1/18/2019	3:07:03 PM	214	1211	17	17	17	21	16	18	19	16	17	17	17	17	27.5	30.4	73.1	-1	-1	-1
1/18/2019	3:07:03 PM	401	1212	17	17	18	20	17	18	19	16	17	17	17	17	27.5	30.4	73.1	-1	-1	-1
1/18/2019	3:07:03 PM	605	1213	17	17	18	21	16	18	19	17	17	17	17	17	27.5	30.4	73.1	-1	-1	-1
1/18/2019	3:07:03 PM	808	1214	17	17	17	20	17	18	19	16	17	17	17	17	27.5	30.4	73.1	-1	-1	-1
1/18/2019	3:07:04 PM	11	1215	17	17	18	20	17	18	19	16	17	17	17	17	27.5	30.4	73.1	-1	-1	-1
1/18/2019	3:07:04 PM	214	1216	17	17	18	20	16	17	19	16	17	17	17	17	27.5	30.4	73.1	-1	-1	-1
1/18/2019	3:07:04 PM	401	1217	17	17	18	21	16	18	19	17	17	17	17	17	27.5	30.4	73.1	-1	-1	-1
1/18/2019	3:07:04 PM	605	1218	17	17	18	20	17	18	19	16	17	17	17	17	27.5	30.4	73.1	-1	-1	-1
1/18/2019	3:07:04 PM	803	1219	17	17	18	20	17	18	19	16	17	17	17	17	27.5	30.4	33.3	-1	-1	-1
1/18/2019	3:07:05 PM	6	1220	17	17	18	21	17	18	19	16	17	17	17	17	27.5	30.4	33.3	-1	-1	-1
1/18/2019	3:07:05 PM	209	1221	17	17	18	20	17	17	19	16	17	17	17	17	27.5	30.4	33.3	-1	-1	-1
1/18/2019	3:07:05 PM	413	1222	17	17	18	20	17	18	19	16	17	17	17	17	27.5	30.4	33.3	-1	-1	-1
1/18/2019	3:07:05 PM	616	1223	17	17	18	20	17	18	19	16	17	17	17	17	27.5	30.4	33.3	-1	-1	-1
1/18/2019	3:07:05 PM	803	1224	17	17	18	20	17	17	19	16	17	17	17	17	27.5	30.4	33.3	-1	-1	-1
1/18/2019	3:07:06 PM	6	1225	17	17	18	20	17	18	19	16	17	17	17	18	27.5	30.4	33.3	-1	-1	-1
1/18/2019	3:07:06 PM	209	1226	17	17	17	20	16	17	19	16	17	17	17	17	27.5	30.4	33.3	-1	-1	-1
1/18/2019	3:07:06 PM	413	1227	17	17	18	20	17	18	19	16	17	17	17	17	27.5	30.4	33.3	-1	-1	-1
1/18/2019	3:07:06 PM	616	1228	17	17	18	21	17	18	19	17	17	17	17	17	27.5	30.4	33.3	-1	-1	-1
1/18/2019	3:07:06 PM	803	1229	17	17	17	20	17	18	19	16	17	17	17	17	27.5	30.4	33.3	-1	-1	-1
1/18/2019	3:07:07 PM	6	1230	17	17	18	20	17	18	19	16	17	17	17	17	27.5	30.4	33.3	-1	-1	-1
1/18/2019	3:07:07 PM	209	1231	17	17	18	20	16	18	19	16	17	17	17	17	27.5	30.4	33.3	-1	-1	-1
1/18/2019	3:07:07 PM	413	1232	17	17	18	20	17	18	19	16	17	17	17	17	27.5	30.4	33.3	-1	-1	-1
1/18/2019	3:07:07 PM	616	1233	17	17	18	20	17	18	19	16	17	17	17	17	27.5	30.4	33.3	-1	-1	-1
1/18/2019	3:07:07 PM	803	1234	17	17	18	20	17	17	19	16	17	17	17	17	27.5	30.4	33.3	-1	-1	-1
1/18/2019	3:07:08 PM	6	1235	17	17	18	21	17	18	19	16	18	17	17	17	27.5	30.4	33.3	-1	-1	-1
1/18/2019	3:07:08 PM	209	1236	17	17	18	20	17	17	19	16	17	17	17	17	27.5	30.4	33.3	-1	-1	-1
1/18/2019	3:07:08 PM	413	1237	17	17	18	21	17	18	19	17	17	17	17	17	27.5	30.4	33.3	-1	-1	-1
1/18/2019	3:07:08 PM	616	1238	17	17	18	20	17	17	19	16	18	17	17	17	27.5	30.4	33.3	-1	-1	-1
1/18/2019	3:07:08 PM	803	1239	17	17	18	20	17	18	19	16	17	17	17	18	27.5	30.4	33.3	-1	-1	-1
1/18/2019	3:07:09 PM	6	1240	17	17	18	21	16	18	19	17	17	17	18	17	27.5	30.4	33.3	-1	-1	-1
1/18/2019	3:07:09 PM	209	1241	17	17	18	20	17	17	19	16	17	17	17	17	27.5	30.4	33.3	-1	-1	-1
1/18/2019	3:07:09 PM	413	1242	17	17	18	21	17	18	19	16	17	17	17	17	27.5	30.4	33.3	-1	-1	-1
1/18/2019	3:07:09 PM	616	1243	17	17	18	20	17	18	19	16	17	17	17	17	27.5	30.4	33.3	-1	-1	-1
1/18/2019	3:07:09 PM	803	1244	17	17	18	20	16	18	19	16	17	17	17	17	27.5	30.4	33.3	-1	-1	-1
1/18/2019	3:07:10 PM	6	1245	17	17	18	20	17	18	19	16	18	17	17	17	27.5	30.4	33.3	-1	-1	-1
1/18/2019	3:07:10 PM	209	1246	17	17	18	20	16	17	19	16	17	17	17	17	27.5	30.4	33.3	-1	-1	-1
1/18/2019	3:07:10 PM	413	1247	17	18	18	21	17	18	19	17	17	17	17	18	27.5	30.4	33.3	-1	-1	-1
1/18/2019	3:07:10 PM	616	1248	17	17	18	20	17	18	19	16	18	17	17	17	27.5	30.4	33.3	-1	-1	-1
1/18/2019	3:07:10 PM	803	1249	17	17	18	20	16	17	19	16	17	17	17	17	27.5	30.4	33.3	-1	-1	-1
1/18/2019	3:07:11 PM	6	1250	17	17	18	21	16	18	19	17	17	17	17	17	27.5	30.4	33.3	-1	-1	-1
1/18/2019	3:07:11 PM	209	1251	17	17	18	20	17	17	19	16	17	17	17	17	27.5	30.4	33.3	-1	-1	-1
1/18/2019	3:07:11 PM	413	1252	17	17	18	21	17	18	19	17	17	17	17	17	27.5	30.4	33.3	-1	-1	-1
1/18/2019	3:07:11 PM	616	1253	17	17	18	21	17	17	19	17	17	17	18	17	27.5	30.4	33.3	-1	-1	-1
1/18/2019	3:07:11 PM	803	1254	17	17	18	21	17	17	19	16	17	17	17	17	27.5	30.4	33.3	-1	-1	-1
1/18/2019	3:07:12 PM	6	1255	17	17	18	20	16	17	19	17	17	17	17	17	27.5	30.4	33.3	-1	-1	-1
1/18/2019	3:07:12 PM	209	1256	17	17	18	20	16	17	19	16	17	17	17	17	27.5	30.4	33.3	-1	-1	-1
1/18/2019	3:07:12 PM	412	1257	17	17	18	21	17	18	19	17	17	17	17	17	27.5	30.4	33.3	-1	-1	-1
1/18/2019	3:07:12 PM	615	1258	17	17	18	21	17	18	19	16	18	17	17	17	27.5	30.4	33.3	-1	-1	-1
1/18/2019	3:07:12 PM	803	1259	17	17	18	20	17	17	19	16	17	17	17	17	27.5	30.4	33.3	-1	-1	-1
1/18/2019	3:07:13 PM	6	1260	17	17	17	21	16	18	19	16	17	17	17	17	27.5	30.4	33.3	-1	-1	-1
1/18/2019	3:07:13 PM	209	1261	17	17	18	20	17	17	19	16	17	17	17	17	27.5	30.4	36.2	-1	-1	-1
1/18/2019	3:07:13 PM	412	1262	17	17	18	21	17	18	19	17	17	17	17	17	27.5	30.4	36.2	-1	-1	-1
1/18/2019	3:07:13 PM	615	1263	17	17	18	20	17	18	19	16	17	17	17	17	27.5	30.4	36.2	-1	-1	-1
1/18/2019	3:07:13 PM	803	1264	17	17	18	20	16	18	19	16	17	17	17	17	27.5	30.4	36.2	-1	-1	-1
1/18/2019	3:07:14 PM	6	1265	17	17	17	21	17	17	19	16	17	17	17	17	27.5	30.4	36.2	-1	-1	-1
1/18/2019	3:07:14 PM	209	1266	17	17	18	20	17	17	19	16	17	17	17	17	27.5	30.4	36.2	-1	-1	-1
1/18/2019	3:07:14 PM	412	1267	17	17	18	21	17	18	19	16	18	17	18	17	27.5	30.4	36.2	-1	-1	-1
1/18/2019	3:07:14 PM	615	1268	17	17	18	20	17	18	18	16	17	17	17	18	27.5	30.4	36.2	-1	-1	-1
1/18/2019	3:07:14 PM	803	1269	17	17	17	21	16	18	19	17	17	17	17	17	27.5	30.4	36.2	-1	-1	-1
1/18/2019	3:07:15 PM	6	1270	17	17	18	20	17	18	19	16	18	17	17	17	27.5	30.4	36.2	-1	-1	-1
1/18/2019	3:07:15 PM	209	1271	17	17	18	20	16	18	19	16	17	17	17	17	27.5	30.4	36.2	-1	-1	-1
1/18/2019	3:07:15 PM	412	1272	17	17	18	21	17	18	19	16	18	17	17	17	27.5	30.4	36.2	-1	-1	-1
1/18/2019	3:07:15 PM	615	1273	17	17	18	21	16	18	19	17	17	17	17	17	27.5	30.4	36.2	-1	-1	-1
1/18/2019	3:07:15 PM	803	1274	17	17	18	20	16	18	19	16	17	17	17	17	27.5	30.4	36.2	-1	-1	-1
1/18/2019	3:07:16 PM	6	1275	17	17	18	20	17	18	19	17	17	17	17	18	27.5	30.4	36.2	-1	-1	-1
1/18/2019	3:07:16 PM	209	1276	17	17	18	20	17	17	19	16	17	17	17	17	27.5	30.4	36.2	-1	-1	-1
1/18/2019	3:07:16 PM	412	1277	17	17	18	20	17	18	19	17	17	17	17	18	27.5	30.4	36.2	-1	-1	-1
1/18/2019	3:07:16 PM	615	1278	17	17	18	21	16	17	19	17	17	17	17	17	27.5	30.4	36.2	-1	-1	-1
1/18/2019	3:07:16 PM	803	1279	17	17	18	20	17	17	19	16	17	17	17	17	27.5	30.4	36.2	-1	-1	-1
1/18/2019	3:07:17 PM	6	1280	17	17	18	20	17	18	19	17	17	17	17	18	27.5	30.4	36.2	-1	-1	-1
1/18/2019	3:07:17 PM	209	1281	17	17	17	21	17	18	19	16	17	17	17	17	27.5	30.4	36.2	-1	-1	-1
1/18/2019	3:07:17 PM	412	1282	18	17	18	20	17	17	20	16	17	17	17	17	27.5	30.4	36.2	-1	-1	-1
1/18/2019	3:07:17 PM	615	1283	17	17	18	21	16	18	19	16	17	17	17	17	27.5	30.4	36.2	-1	-1	-1
1/18/2019	3:07:17 PM	803	1284	17	17	17	20	17	17	19	16	17	17	17	17	27.5	30.4	36.2	-1	-1	-1
1/18/2019	3:07:18 PM	6	1285	17	17	18	20	17	18	19	17	17	17	17	17	27.5	30.4	36.2	-1	-1	-1
1/18/2019	3:07:18 PM	209	1286	17	17	18	21	17	18	19	16	17	17	17	17	27.5	30.4	36.2	-1	-1	-1
1/18/2019	3:07:18 PM	412	1287	17	17	18	21	17	18	19	16	17	17	17	17	27.5	30.4	36.2	-1	-1	-1
1/18/2019	3:07:18 PM	615	1288	17	17	18	21	17	18	19	16	17	17	17	18	27.5	30.4	36.2	-1	-1	-1
1/18/2019	3:07:18 PM	803	1289	17	17	18	21	16	18	18	16	17	17	17	17	27.5	30.4	36.2	-1	-1	-1
1/18/2019	3:07:19 PM	6	1290	18	17	18	20	17	17	19	16	17	17	17	18	27.5	30.4	36.2	-1	-1	-1
1/18/2019	3:07:19 PM	209	1291	17	17	18	21	17	18	19	16	17	17	17	17	27.5	30.4	36.2	-1	-1	-1
1/18/2019	3:07:19 PM	412	1292	17	17	18	20	17	17	19	16	17	17	17	18	27.5	30.4	36.2	-1	-1	-1
1/18/2019	3:07:19 PM	615	1293	17	17	17	21	16	18	19	17	17	17	17	17	27.5	30.4	36.2	-1	-1	-1
1/18/2019	3:07:19 PM	803	1294	17	17	18	20	16	18	19	16	17	17	17	17	27.5	30.4	36.2	-1	-1	-1
1/18/2019	3:07:20 PM	6	1295	17	17	18	20	17	18	19	16	17	17	17	18	27.5	30.4	36.2	-1	-1	-1
1/18/2019	3:07:20 PM	209	1296	17	17	18	20	17	17	19	16	17	17	17	17	27.5	30.4	36.2	-1	-1	-1
1/18/2019	3:07:20 PM	412	1297	17	17	18	20	17	17	19	16	17	17	17	18	27.5	30.4	36.2	-1	-1	-1
1/18/2019	3:07:20 PM	615	1298	17	17	18	20	16	17	19	17	17	17	17	17	27.5	30.4	36.2	-1	-1	-1
1/18/2019	3:07:20 PM	803	1299	17	17	18	20	17	17	19	16	17	17	17	17	27.5	30.4	36.2	-1	-1	-1
1/18/2019	3:07:21 PM	6	1300	17	17	18	21	17	18	19	17	17	17	17	17	27.5	30.4	36.2	-1	-1	-1
1/18/2019	3:07:21 PM	209	1301	17	17	18	20	17	18	19	16	17	17	17	17	27.5	30.4	36.2	-1	-1	-1
1/18/2019	3:07:21 PM	412	1302	17	17	18	21	17	18	19	17	17	17	17	17	27.5	30.4	36.2	-1	-1	-1
1/18/2019	3:07:21 PM	615	1303	17	17	18	20	17	18	19	16	17	17	17	17	27.5	30.4	61.1	-1	-1	-1
1/18/2019	3:07:21 PM	803	1304	17	17	18	20	17	17	19	16	17	17	17	17	27.5	30.4	61.1	-1	-1	-1
1/18/2019	3:07:22 PM	6	1305	17	17	18	21	17	18	19	16	18	17	17	17	27.5	30.4	61.1	-1	-1	-1
1/18/2019	3:07:22 PM	209	1306	17	17	18	20	17	18	19	16	17	17	17	17	27.5	30.4	61.1	-1	-1	-1
1/18/2019	3:07:22 PM	412	1307	17	17	18	21	17	18	20	16	18	17	18	17	27.5	30.4	61.1	-1	-1	-1
1/18/2019	3:07:22 PM	615	1308	17	17	18	20	17	18	19	17	17	17	17	17	27.5	30.4	61.1	-1	-1	-1
1/18/2019	3:07:22 PM	803	1309	17	17	18	21	16	18	19	17	17	17	17	17	27.5	30.4	61.1	-1	-1	-1
1/18/2019	3:07:23 PM	6	1310	17	17	18	20	17	18	19	16	17	17	17	17	27.5	30.4	61.1	-1	-1	-1
1/18/2019	3:07:23 PM	209	1311	17	17	18	20	16	18	19	17	17	17	17	17	27.5	30.4	61.1	-1	-1	-1
1/18/2019	3:07:23 PM	412	1312	17	17	18	20	17	18	19	16	18	17	18	17	27.5	30.4	61.1	-1	-1	-1
1/18/2019	3:07:23 PM	615	1313	17	17	18	20	16	18	19	16	17	17	17	17	27.5	30.4	61.1	-1	-1	-1
1/18/2019	3:07:23 PM	803	1314	17	17	18	21	17	18	19	16	17	17	17	17	27.5	30.4	61.1	-1	-1	-1
1/18/2019	3:07:24 PM	6	1315	17	17	18	20	17	18	19	16	17	17	17	17	27.5	30.4	61.1	-1	-1	-1
1/18/2019	3:07:24 PM	209	1316	17	17	17	20	16	18	19	17	17	17	17	17	27.5	30.4	61.1	-1	-1	-1
1/18/2019	3:07:24 PM	412	1317	17	17	18	21	17	18	20	16	18	17	17	17	27.5	30.4	61.1	-1	-1	-1
1/18/2019	3:07:24 PM	615	1318	17	17	18	20	16	18	19	17	17	17	17	17	27.5	30.4	61.1	-1	-1	-1
1/18/2019	3:07:24 PM	803	1319	17	17	17	20	16	18	19	16	17	17	17	17	27.5	30.4	61.1	-1	-1	-1
1/18/2019	3:07:25 PM	6	1320	17	17	18	21	17	18	18	17	17	18	17	18	27.5	30.4	61.1	-1	-1	-1
1/18/2019	3:07:25 PM	209	1321	17	17	18	21	17	18	19	16	17	17	17	17	27.5	30.4	61.1	-1	-1	-1
1/18/2019	3:07:25 PM	412	1322	18	17	18	20	17	18	19	17	17	17	17	18	27.5	30.4	61.1	-1	-1	-1
1/18/2019	3:07:25 PM	615	1323	17	17	18	20	17	18	19	16	17	17	17	17	27.5	30.4	61.1	-1	-1	-1
1/18/2019	3:07:25 PM	803	1324	17	17	18	20	16	18	19	16	17	17	17	17	27.5	30.4	61.1	-1	-1	-1
1/18/2019	3:07:26 PM	6	1325	17	17	18	21	17	18	19	16	17	17	18	17	27.5	30.4	61.1	-1	-1	-1
1/18/2019	3:07:26 PM	209	1326	17	17	18	20	17	18	19	16	17	17	17	17	27.5	30.4	61.1	-1	-1	-1
1/18/2019	3:07:26 PM	412	1327	17	17	18	21	16	18	19	17	17	17	17	17	27.5	30.4	61.1	-1	-1	-1
1/18/2019	3:07:26 PM	615	1328	17	17	18	20	17	18	19	16	17	17	17	17	27.5	30.4	61.1	-1	-1	-1
1/18/2019	3:07:26 PM	803	1329	17	17	18	20	17	18	19	16	17	17	17	17	27.5	30.4	61.1	-1	-1	-1
1/18/2019	3:07:27 PM	6	1330	17	17	18	21	17	18	19	16	18	17	18	17	27.5	30.4	61.1	-1	-1	-1
1/18/2019	3:07:27 PM	209	1331	17	17	18	20	16	18	19	16	17	17	17	17	27.5	30.4	61.1	-1	-1	-1
1/18/2019	3:07:27 PM	412	1332	17	17	18	20	17	18	19	16	18	17	17	18	27.5	30.4	61.1	-1	-1	-1
1/18/2019	3:07:27 PM	615	1333	17	17	18	21	16	18	19	16	17	17	17	17	27.5	30.4	61.1	-1	-1	-1
1/18/2019	3:07:27 PM	803	1334	17	17	18	20	17	18	19	16	17	17	17	17	27.5	30.4	61.1	-1	-1	-1
1/18/2019	3:07:28 PM	6	1335	17	17	18	21	17	18	19	17	17	17	17	18	27.5	30.4	61.1	-1	-1	-1
1/18/2019	3:07:28 PM	209	1336	17	17	18	20	17	18	19	16	17	17	17	17	27.5	30.4	61.1	-1	-1	-1
1/18/2019	3:07:28 PM	412	1337	17	17	18	21	16	18	19	16	17	17	17	17	27.5	30.4	61.1	-1	-1	-1
1/18/2019	3:07:28 PM	615	1338	17	17	18	20	17	18	19	16	17	17	17	17	27.5	30.4	61.1	-1	-1	-1
1/18/2019	3:07:28 PM	803	1339	17	17	18	21	17	18	19	16	17	17	17	17	27.5	30.4	61.1	-1	-1	-1
1/18/2019	3:07:29 PM	6	1340	18	17	18	21	17	18	19	17	17	17	17	18	27.5	30.4	61.1	-1	-1	-1
1/18/2019	3:07:29 PM	209	1341	17	17	18	21	16	18	19	17	17	17	17	17	27.5	30.4	61.1	-1	-1	-1
1/18/2019	3:07:29 PM	412	1342	17	17	18	20	17	18	19	16	18	17	17	17	27.5	30.4	61.1	-1	-1	-1
1/18/2019	3:07:29 PM	615	1343	17	17	18	20	17	18	19	16	17	17	17	17	27.5	30.4	61.1	-1	-1	-1
1/18/2019	3:07:29 PM	803	1344	17	17	18	20	16	18	19	17	17	17	17	17	27.5	30.4	61.1	-1	-1	-1
1/18/2019	3:07:30 PM	6	1345	17	17	18	20	17	18	19	16	18	17	17	17	27.5	30.4	41.1	-1	-1	-1
1/18/2019	3:07:30 PM	209	1346	17	17	18	20	17	18	19	16	17	17	17	17	27.5	30.4	41.1	-1	-1	-1
1/18/2019	3:07:30 PM	412	1347	17	18	18	20	17	18	19	16	17	17	17	17	27.5	30.4	41.1	-1	-1	-1
1/18/2019	3:07:30 PM	615	1348	17	17	18	20	17	18	19	16	17	17	17	17	27.5	30.4	41.1	-1	-1	-1
1/18/2019	3:07:30 PM	803	1349	17	17	18	20	17	18	19	16	17	17	17	18	27.5	30.4	41.1	-1	-1	-1
1/18/2019	3:07:31 PM	6	1350	17	17	18	21	17	17	19	16	18	17	17	17	27.5	30.4	41.1	-1	-1	-1
1/18/2019	3:07:31 PM	209	1351	17	17	18	20	17	18	19	16	17	17	17	17	27.5	30.4	41.1	-1	-1	-1
1/18/2019	3:07:31 PM	412	1352	17	17	18	21	17	18	19	16	18	17	18	17	27.5	30.4	41.1	-1	-1	-1
1/18/2019	3:07:31 PM	615	1353	17	17	18	20	17	18	19	16	17	17	17	17	27.5	30.4	41.1	-1	-1	-1
1/18/2019	3:07:31 PM	803	1354	17	17	18	20	16	18	19	16	17	17	17	17	27.5	30.4	41.1	-1	-1	-1
1/18/2019	3:07:32 PM	6	1355	17	17	18	20	17	18	19	16	18	17	17	17	27.5	30.4	41.1	-1	-1	-1
1/18/2019	3:07:32 PM	209	1356	17	17	18	21	17	18	19	17	17	17	17	18	27.5	30.4	41.1	-1	-1	-1
1/18/2019	3:07:32 PM	412	1357	17	17	18	21	17	18	19	16	18	17	17	17	27.5	30.4	41.1	-1	-1	-1
1/18/2019	3:07:32 PM	615	1358	17	17	18	20	17	17	19	16	17	17	17	17	27.5	30.4	41.1	-1	-1	-1
1/18/2019	3:07:32 PM	803	1359	17	17	18	21	16	18	19	16	17	17	17	17	27.5	30.4	41.1	-1	-1	-1
1/18/2019	3:07:33 PM	6	1360	17	17	18	21	17	18	19	16	18	17	17	17	27.5	30.4	41.1	-1	-1	-1
1/18/2019	3:07:33 PM	209	1361	17	17	18	21	17	18	19	17	17	17	17	18	27.5	30.4	41.1	-1	-1	-1
1/18/2019	3:07:33 PM	412	1362	17	17	18	21	17	18	19	16	18	17	18	17	27.5	30.4	41.1	-1	-1	-1
1/18/2019	3:07:33 PM	615	1363	17	17	18	20	17	18	19	16	17	17	17	17	27.5	30.4	41.1	-1	-1	-1
1/18/2019	3:07:33 PM	803	1364	17	17	18	21	17	18	19	16	18	17	17	17	27.5	30.4	41.1	-1	-1	-1
1/18/2019	3:07:34 PM	6	1365	18	17	18	20	17	18	19	16	17	17	17	17	27.5	30.4	41.1	-1	-1	-1
1/18/2019	3:07:34 PM	209	1366	17	17	17	21	16	18	19	16	17	17	17	17	27.5	30.4	41.1	-1	-1	-1
1/18/2019	3:07:34 PM	412	1367	17	17	18	20	17	18	19	16	17	17	17	17	27.5	30.4	41.1	-1	-1	-1
1/18/2019	3:07:34 PM	615	1368	17	17	17	21	16	18	18	16	17	17	17	17	27.5	30.4	41.1	-1	-1	-1
1/18/2019	3:07:34 PM	803	1369	17	17	18	20	17	18	19	16	17	17	17	17	27.5	30.4	41.1	-1	-1	-1
1/18/2019	3:07:35 PM	6	1370	17	17	18	21	16	18	19	17	17	17	17	17	27.5	30.4	41.1	-1	-1	-1
1/18/2019	3:07:35 PM	209	1371	17	17	18	20	17	18	19	16	17	17	17	17	27.5	30.4	41.1	-1	-1	-1
1/18/2019	3:07:35 PM	412	1372	17	18	18	21	16	18	19	16	18	17	18	17	27.5	30.4	41.1	-1	-1	-1
1/18/2019	3:07:35 PM	615	1373	17	17	18	20	17	18	19	16	17	17	17	17	27.5	30.4	41.1	-1	-1	-1
1/18/2019	3:07:35 PM	803	1374	17	17	18	21	17	18	19	17	17	17	17	18	27.5	30.4	41.1	-1	-1	-1
1/18/2019	3:07:36 PM	6	1375	17	17	18	21	17	18	19	17	17	17	17	17	27.5	30.4	41.1	-1	-1	-1
1/18/2019	3:07:36 PM	209	1376	17	17	18	20	17	18	19	16	17	17	17	17	27.5	30.4	41.1	-1	-1	-1
1/18/2019	3:07:36 PM	412	1377	17	17	18	21	16	18	19	16	17	17	17	17	27.5	30.4	41.1	-1	-1	-1
1/18/2019	3:07:36 PM	615	1378	17	17	18	20	17	18	19	16	17	17	17	17	27.5	30.4	41.1	-1	-1	-1
1/18/2019	3:07:36 PM	803	1379	17	17	18	20	17	18	19	16	17	17	17	18	27.5	30.4	41.1	-1	-1	-1
1/18/2019	3:07:37 PM	6	1380	17	17	18	20	17	18	19	16	18	17	18	17	27.5	30.4	41.1	-1	-1	-1
1/18/2019	3:07:37 PM	209	1381	17	17	18	20	17	18	19	16	17	17	17	18	27.5	30.4	41.1	-1	-1	-1
1/18/2019	3:07:37 PM	412	1382	17	18	18	21	17	18	19	16	18	17	18	17	27.5	30.4	41.1	-1	-1	-1
1/18/2019	3:07:37 PM	615	1383	17	17	18	20	17	18	19	16	17	17	17	17	27.5	30.4	41.1	-1	-1	-1
1/18/2019	3:07:37 PM	803	1384	17	17	17	21	16	18	19	16	17	17	17	17	27.5	30.4	41.1	-1	-1	-1
1/18/2019	3:07:38 PM	6	1385	17	17	18	20	17	18	19	16	18	17	17	17	27.5	30.4	41.1	-1	-1	-1
1/18/2019	3:07:38 PM	209	1386	17	17	17	21	16	18	19	16	17	17	17	17	27.5	30.4	41.1	-1	-1	-1
1/18/2019	3:07:38 PM	412	1387	17	17	18	20	17	18	19	16	17	17	17	17	27.5	30.4	35.2	-1	-1	-1
1/18/2019	3:07:38 PM	615	1388	17	17	18	21	17	18	19	16	17	17	17	17	27.5	30.4	35.2	-1	-1	-1
1/18/2019	3:07:38 PM	803	1389	17	17	18	20	17	18	19	16	18	17	17	17	27.5	30.4	35.2	-1	-1	-1
1/18/2019	3:07:39 PM	6	1390	17	17	18	21	17	18	18	17	17	17	17	18	27.5	30.4	35.2	-1	-1	-1
1/18/2019	3:07:39 PM	209	1391	17	17	18	20	17	18	18	16	17	17	17	17	27.5	30.4	35.2	-1	-1	-1
1/18/2019	3:07:39 PM	412	1392	17	17	18	21	16	18	19	17	17	17	17	17	27.5	30.4	35.2	-1	-1	-1
1/18/2019	3:07:39 PM	615	1393	17	17	18	20	17	18	19	16	17	17	17	17	27.5	30.4	35.2	-1	-1	-1
1/18/2019	3:07:39 PM	803	1394	17	17	18	20	17	18	19	16	17	17	17	18	27.5	30.4	35.2	-1	-1	-1
1/18/2019	3:07:40 PM	6	1395	17	17	18	21	17	18	20	16	18	17	18	17	27.5	30.4	35.2	-1	-1	-1
1/18/2019	3:07:40 PM	209	1396	17	17	17	21	16	18	19	17	17	17	17	17	27.5	30.4	35.2	-1	-1	-1
1/18/2019	3:07:40 PM	412	1397	17	17	18	21	17	18	19	16	18	17	17	17	27.5	30.4	35.2	-1	-1	-1
1/18/2019	3:07:40 PM	615	1398	17	17	18	20	16	18	19	17	17	17	17	17	27.5	30.4	35.2	-1	-1	-1
1/18/2019	3:07:40 PM	803	1399	17	17	18	21	17	18	19	16	17	17	18	17	27.5	30.4	35.2	-1	-1	-1
1/18/2019	3:07:41 PM	6	1400	17	17	18	21	17	18	19	17	17	17	17	17	27.5	30.4	35.2	-1	-1	-1
1/18/2019	3:07:41 PM	209	1401	17	17	18	20	17	18	19	16	17	17	17	17	27.5	30.4	35.2	-1	-1	-1
1/18/2019	3:07:41 PM	412	1402	17	17	18	21	16	18	19	16	17	17	17	17	27.5	30.4	35.2	-1	-1	-1
1/18/2019	3:07:41 PM	615	1403	17	17	18	20	17	18	19	17	17	17	17	17	27.5	30.4	35.2	-1	-1	-1
1/18/2019	3:07:41 PM	803	1404	17	17	18	21	16	18	19	17	17	17	17	17	27.5	30.4	35.2	-1	-1	-1
1/18/2019	3:07:42 PM	6	1405	17	17	18	20	17	18	19	16	18	17	17	17	27.5	30.4	35.2	-1	-1	-1
1/18/2019	3:07:42 PM	209	1406	17	17	18	20	17	18	19	16	17	17	17	18	27.5	30.4	35.2	-1	-1	-1
1/18/2019	3:07:42 PM	412	1407	17	17	18	21	17	18	19	16	17	17	17	17	27.5	30.4	35.2	-1	-1	-1
1/18/2019	3:07:42 PM	603	1408	17	17	18	20	17	18	19	16	17	17	17	17	27.5	30.4	35.2	-1	-1	-1
1/18/2019	3:07:42 PM	806	1409	17	17	18	21	16	18	19	17	17	17	17	17	27.5	30.4	35.2	-1	-1	-1
1/18/2019	3:07:43 PM	9	1410	17	17	18	20	17	18	19	16	18	17	17	17	27.5	30.4	35.2	-1	-1	-1
1/18/2019	3:07:43 PM	213	1411	17	17	18	21	16	18	19	16	17	17	17	17	27.5	30.4	35.2	-1	-1	-1
1/18/2019	3:07:43 PM	416	1412	17	17	18	21	17	18	19	16	18	17	17	17	27.5	30.4	35.2	-1	-1	-1
1/18/2019	3:07:43 PM	603	1413	17	17	18	20	17	18	19	16	17	17	17	18	27.5	30.4	35.2	-1	-1	-1
1/18/2019	3:07:43 PM	806	1414	17	17	18	21	16	18	19	16	17	17	17	17	27.5	30.4	35.2	-1	-1	-1
1/18/2019	3:07:44 PM	9	1415	17	17	18	20	17	18	19	16	17	17	17	17	27.5	30.4	35.2	-1	-1	-1
1/18/2019	3:07:44 PM	213	1416	17	17	18	21	16	18	19	16	17	17	17	17	27.5	30.4	35.2	-1	-1	-1
1/18/2019	3:07:44 PM	416	1417	18	17	18	20	17	18	19	17	17	17	17	17	27.5	30.4	35.2	-1	-1	-1
1/18/2019	3:07:44 PM	603	1418	17	17	18	21	16	18	18	17	17	17	17	17	27.5	30.4	35.2	-1	-1	-1
1/18/2019	3:07:44 PM	806	1419	17	17	18	20	17	18	19	16	17	17	17	17	27.5	30.4	35.2	-1	-1	-1
1/18/2019	3:07:45 PM	9	1420	17	18	18	21	16	18	19	16	17	17	17	17	27.5	30.4	35.2	-1	-1	-1
1/18/2019	3:07:45 PM	213	1421	17	17	18	20	17	18	19	16	17	17	17	17	27.5	30.4	35.2	-1	-1	-1
1/18/2019	3:07:45 PM	406	1422	17	17	18	20	16	18	19	17	17	17	17	17	27.5	30.4	35.2	-1	-1	-1
1/18/2019	3:07:45 PM	609	1423	17	17	18	20	17	18	19	16	17	17	17	17	27.5	30.4	35.2	-1	-1	-1
1/18/2019	3:07:45 PM	812	1424	17	17	18	21	16	17	19	16	17	17	17	17	27.5	30.4	35.2	-1	-1	-1
1/18/2019	3:07:46 PM	15	1425	17	17	18	20	17	18	19	16	18	17	17	17	27.5	30.4	35.2	-1	-1	-1
1/18/2019	3:07:46 PM	203	1426	17	17	18	20	17	18	19	16	17	17	17	18	27.5	30.4	35.2	-1	-1	-1
1/18/2019	3:07:46 PM	406	1427	17	17	18	20	17	18	19	16	18	17	17	17	27.5	30.4	35.2	-1	-1	-1
1/18/2019	3:07:46 PM	609	1428	17	17	17	21	16	17	19	16	17	17	17	17	27.5	30.4	35.2	-1	-1	-1
1/18/2019	3:07:46 PM	812	1429	17	17	18	21	17	18	19	16	17	17	17	17	27.5	30.4	64.2	-1	-1	-1
1/18/2019	3:07:47 PM	15	1430	17	17	18	21	16	18	19	17	17	17	18	17	27.5	30.4	64.2	-1	-1	-1
1/18/2019	3:07:47 PM	203	1431	17	17	18	20	17	18	19	16	18	17	17	17	27.5	30.4	64.2	-1	-1	-1
1/18/2019	3:07:47 PM	406	1432	17	17	18	21	16	18	19	16	17	17	17	17	27.5	30.4	64.2	-1	-1	-1
1/18/2019	3:07:47 PM	609	1433	17	17	18	20	17	18	19	16	17	17	17	17	27.5	30.4	64.2	-1	-1	-1
1/18/2019	3:07:47 PM	812	1434	17	17	18	21	17	18	19	17	18	17	17	17	27.5	30.4	64.2	-1	-1	-1
1/18/2019	3:07:48 PM	15	1435	18	17	18	21	17	18	19	17	17	17	17	18	27.5	30.4	64.2	-1	-1	-1
1/18/2019	3:07:48 PM	203	1436	17	17	18	21	17	18	19	16	18	17	17	17	27.5	30.4	64.2	-1	-1	-1
1/18/2019	3:07:48 PM	406	1437	17	17	18	20	17	18	19	16	17	17	17	17	27.5	30.4	64.2	-1	-1	-1
1/18/2019	3:07:48 PM	609	1438	17	17	17	21	16	18	19	16	17	17	17	17	27.5	30.4	64.2	-1	-1	-1
1/18/2019	3:07:48 PM	812	1439	17	17	18	20	17	18	19	17	17	17	17	18	27.5	30.4	64.2	-1	-1	-1
1/18/2019	3:07:49 PM	15	1440	17	17	18	21	16	18	19	17	17	17	17	17	27.5	30.4	64.2	-1	-1	-1
1/18/2019	3:07:49 PM	203	1441	17	17	18	21	17	18	19	16	17	17	17	17	27.5	30.4	64.2	-1	-1	-1
1/18/2019	3:07:49 PM	406	1442	17	17	18	21	16	18	19	17	17	17	17	17	27.5	30.4	64.2	-1	-1	-1
1/18/2019	3:07:49 PM	609	1443	17	17	18	20	17	18	19	16	17	17	17	17	27.5	30.4	64.2	-1	-1	-1
1/18/2019	3:07:49 PM	812	1444	17	18	18	21	17	18	19	16	17	17	17	17	27.5	30.4	64.2	-1	-1	-1
1/18/2019	3:07:50 PM	15	1445	17	17	18	20	17	18	19	16	17	17	17	17	27.5	30.4	64.2	-1	-1	-1
1/18/2019	3:07:50 PM	203	1446	17	17	18	21	16	18	19	16	17	17	17	17	27.5	30.4	64.2	-1	-1	-1
1/18/2019	3:07:50 PM	406	1447	17	17	18	20	17	18	19	16	17	17	17	17	27.5	30.4	64.2	-1	-1	-1
1/18/2019	3:07:50 PM	609	1448	17	17	18	21	16	18	19	16	17	17	17	17	27.5	30.4	64.2	-1	-1	-1
1/18/2019	3:07:50 PM	812	1449	17	17	18	20	17	18	19	16	17	17	17	18	27.5	30.4	64.2	-1	-1	-1
1/18/2019	3:07:51 PM	15	1450	17	17	18	21	17	18	19	16	18	17	18	17	27.5	30.4	64.2	-1	-1	-1
1/18/2019	3:07:51 PM	203	1451	17	17	18	20	17	18	19	16	17	17	17	18	27.5	30.4	64.2	-1	-1	-1
1/18/2019	3:07:51 PM	406	1452	17	17	18	21	17	18	19	16	17	17	17	17	27.5	30.4	64.2	-1	-1	-1
1/18/2019	3:07:51 PM	609	1453	17	17	18	20	16	18	19	16	17	17	17	17	27.5	30.4	64.2	-1	-1	-1
1/18/2019	3:07:51 PM	812	1454	17	17	18	21	17	18	19	16	17	17	17	17	27.5	30.4	64.2	-1	-1	-1
1/18/2019	3:07:52 PM	15	1455	17	17	18	21	17	18	19	17	17	17	17	18	27.5	30.4	64.2	-1	-1	-1
1/18/2019	3:07:52 PM	203	1456	17	17	18	21	17	18	19	16	18	17	17	17	27.5	30.4	64.2	-1	-1	-1
1/18/2019	3:07:52 PM	406	1457	17	17	18	21	17	18	19	17	17	17	17	18	27.5	30.4	64.2	-1	-1	-1
1/18/2019	3:07:52 PM	609	1458	17	17	18	20	17	18	19	16	18	17	17	17	27.5	30.4	64.2	-1	-1	-1
1/18/2019	3:07:52 PM	812	1459	17	18	17	21	17	18	19	17	17	17	18	17	27.5	30.4	64.2	-1	-1	-1
1/18/2019	3:07:53 PM	15	1460	18	17	18	21	17	18	19	16	17	17	17	18	27.5	30.4	64.2	-1	-1	-1
1/18/2019	3:07:53 PM	203	1461	17	17	17	21	16	18	19	16	17	17	17	17	27.5	30.4	64.2	-1	-1	-1
1/18/2019	3:07:53 PM	406	1462	17	17	18	21	17	19	19	16	17	18	17	18	27.5	30.4	64.2	-1	-1	-1
1/18/2019	3:07:53 PM	609	1463	17	17	18	20	17	18	19	16	18	17	17	17	27.5	30.4	64.2	-1	-1	-1
1/18/2019	3:07:53 PM	812	1464	17	17	17	21	16	18	19	16	17	17	18	17	27.5	30.4	64.2	-1	-1	-1
1/18/2019	3:07:54 PM	15	1465	18	17	18	21	17	18	19	17	17	17	17	18	27.5	30.4	64.2	-1	-1	-1
1/18/2019	3:07:54 PM	203	1466	17	17	18	21	17	18	19	16	18	17	17	17	27.5	30.4	64.2	-1	-1	-1
1/18/2019	3:07:54 PM	406	1467	17	17	18	21	16	18	19	17	17	17	17	17	27.5	30.4	64.2	-1	-1	-1
1/18/2019	3:07:54 PM	609	1468	17	17	18	21	17	18	19	16	17	17	17	17	27.5	30.4	64.2	-1	-1	-1
1/18/2019	3:07:54 PM	812	1469	17	17	18	20	17	18	20	16	17	17	17	17	27.5	30.4	64.2	-1	-1	-1
1/18/2019	3:07:55 PM	15	1470	17	17	18	21	16	18	19	17	17	17	17	18	27.5	30.4	64.2	-1	-1	-1
1/18/2019	3:07:55 PM	203	1471	17	17	18	21	16	17	19	16	17	17	17	17	27.5	30.4	53.1	-1	-1	-1
1/18/2019	3:07:55 PM	406	1472	17	17	18	21	17	18	19	16	17	17	17	17	27.5	30.4	53.1	-1	-1	-1
1/18/2019	3:07:55 PM	609	1473	17	17	18	21	17	18	19	16	17	17	17	17	27.5	30.4	53.1	-1	-1	-1
1/18/2019	3:07:55 PM	812	1474	17	17	18	21	17	18	19	16	17	17	17	17	27.5	30.4	53.1	-1	-1	-1
1/18/2019	3:07:56 PM	15	1475	17	17	18	20	17	18	20	16	18	17	17	17	27.5	30.4	53.1	-1	-1	-1
1/18/2019	3:07:56 PM	203	1476	17	17	18	20	17	18	20	16	17	17	17	18	27.5	30.4	53.1	-1	-1	-1
1/18/2019	3:07:56 PM	406	1477	17	17	18	21	16	18	19	17	17	17	17	17	27.5	30.4	53.1	-1	-1	-1
1/18/2019	3:07:56 PM	612	1478	17	17	18	21	17	18	19	16	17	17	17	17	27.5	30.4	53.1	-1	-1	-1
1/18/2019	3:07:56 PM	816	1479	17	17	18	21	17	18	19	16	17	17	17	18	27.5	30.4	53.1	-1	-1	-1
1/18/2019	3:07:57 PM	3	1480	17	17	18	21	16	18	19	17	17	17	17	17	27.5	30.4	53.1	-1	-1	-1
1/18/2019	3:07:57 PM	206	1481	17	17	18	21	17	18	20	16	18	17	17	17	27.5	30.4	53.1	-1	-1	-1
1/18/2019	3:07:57 PM	409	1482	17	17	18	21	17	19	19	16	17	17	17	17	27.5	30.4	53.1	-1	-1	-1
1/18/2019	3:07:57 PM	612	1483	17	17	18	21	17	18	19	16	18	17	17	17	27.5	30.4	53.1	-1	-1	-1
1/18/2019	3:07:57 PM	816	1484	18	17	18	20	17	18	19	16	17	17	17	17	27.5	30.4	53.1	-1	-1	-1
1/18/2019	3:07:58 PM	3	1485	17	17	18	21	16	18	19	17	17	18	17	17	27.5	30.4	53.1	-1	-1	-1
1/18/2019	3:07:58 PM	206	1486	17	17	18	21	16	18	19	16	17	17	17	17	27.5	30.4	53.1	-1	-1	-1
1/18/2019	3:07:58 PM	409	1487	17	17	18	20	17	18	19	16	17	17	17	17	27.5	30.4	53.1	-1	-1	-1
1/18/2019	3:07:58 PM	612	1488	17	17	17	21	17	18	19	17	17	17	17	17	27.5	30.4	53.1	-1	-1	-1
1/18/2019	3:07:58 PM	816	1489	17	17	18	20	17	18	19	16	17	17	18	17	27.5	30.4	53.1	-1	-1	-1
1/18/2019	3:07:59 PM	3	1490	17	17	18	20	17	18	19	16	17	17	17	18	27.5	30.4	53.1	-1	-1	-1
1/18/2019	3:07:59 PM	206	1491	17	17	18	21	16	18	19	16	17	17	17	17	27.5	30.4	53.1	-1	-1	-1
1/18/2019	3:07:59 PM	409	1492	17	17	18	20	17	18	20	16	17	17	17	17	27.5	30.4	53.1	-1	-1	-1
1/18/2019	3:07:59 PM	612	1493	17	17	18	21	16	18	19	17	17	17	17	18	27.5	30.4	53.1	-1	-1	-1
1/18/2019	3:07:59 PM	816	1494	17	17	18	21	17	18	19	17	17	17	17	17	27.5	30.4	53.1	-1	-1	-1
1/18/2019	3:08:00 PM	3	1495	17	17	18	20	17	18	19	16	17	17	17	17	27.5	30.4	53.1	-1	-1	-1
1/18/2019	3:08:00 PM	206	1496	17	18	18	21	17	18	19	16	18	17	17	17	27.5	30.4	53.1	-1	-1	-1
1/18/2019	3:08:00 PM	409	1497	17	17	18	20	17	18	19	16	17	17	17	17	27.5	30.4	53.1	-1	-1	-1
1/18/2019	3:08:00 PM	612	1498	17	17	17	21	16	18	19	17	18	17	17	17	27.5	30.4	53.1	-1	-1	-1
1/18/2019	3:08:00 PM	816	1499	17	17	18	20	17	18	19	16	18	17	17	17	27.5	30.4	53.1	-1	-1	-1
1/18/2019	3:08:01 PM	3	1500	17	17	18	20	16	18	19	17	17	17	17	18	27.5	30.4	53.1	-1	-1	-1
1/18/2019	3:08:01 PM	206	1501	17	17	18	21	16	18	19	16	17	17	17	17	27.5	30.4	53.1	-1	-1	-1
1/18/2019	3:08:01 PM	409	1502	17	17	18	21	17	18	19	16	17	17	17	17	27.5	30.4	53.1	-1	-1	-1
1/18/2019	3:08:01 PM	612	1503	17	17	18	20	17	18	19	16	17	17	17	18	27.5	30.4	53.1	-1	-1	-1
1/18/2019	3:08:01 PM	816	1504	17	17	18	20	17	18	19	16	18	17	17	17	27.5	30.4	53.1	-1	-1	-1
1/18/2019	3:08:02 PM	3	1505	17	17	18	20	17	18	19	16	18	17	17	17	27.5	30.4	53.1	-1	-1	-1
1/18/2019	3:08:02 PM	200	1506	17	17	18	20	17	18	19	16	17	17	17	17	27.5	30.4	53.1	-1	-1	-1
1/18/2019	3:08:02 PM	403	1507	17	17	18	21	17	18	19	16	17	17	17	17	27.5	30.4	53.1	-1	-1	-1
1/18/2019	3:08:02 PM	607	1508	17	17	18	20	17	18	19	16	17	17	17	17	27.5	30.4	53.1	-1	-1	-1
1/18/2019	3:08:02 PM	810	1509	17	17	18	21	16	18	20	16	17	17	17	18	27.5	30.4	53.1	-1	-1	-1
1/18/2019	3:08:03 PM	13	1510	17	17	18	21	17	18	19	16	17	17	18	17	27.5	30.4	53.1	-1	-1	-1
1/18/2019	3:08:03 PM	216	1511	17	17	18	21	16	18	19	16	17	17	17	17	27.5	30.4	53.1	-1	-1	-1
1/18/2019	3:08:03 PM	403	1512	17	17	18	21	16	18	19	17	17	17	17	17	27.5	30.4	53.1	-1	-1	-1
1/18/2019	3:08:03 PM	607	1513	17	17	18	20	17	18	19	17	17	17	17	17	27.5	30.4	51.3	-1	-1	-1
1/18/2019	3:08:03 PM	810	1514	17	17	18	21	16	18	19	17	17	17	17	17	27.5	30.4	51.3	-1	-1	-1
1/18/2019	3:08:04 PM	13	1515	17	17	18	20	17	18	19	17	17	17	17	17	27.5	30.4	51.3	-1	-1	-1
1/18/2019	3:08:04 PM	216	1516	17	17	18	21	16	18	19	16	17	17	17	17	27.5	30.4	51.3	-1	-1	-1
1/18/2019	3:08:04 PM	403	1517	17	17	18	21	16	18	20	16	17	17	17	17	27.5	30.4	51.3	-1	-1	-1
1/18/2019	3:08:04 PM	607	1518	17	17	18	20	17	18	19	17	17	17	17	17	27.5	30.4	51.3	-1	-1	-1
1/18/2019	3:08:04 PM	810	1519	17	17	18	21	17	18	19	17	18	17	17	17	27.5	30.4	51.3	-1	-1	-1
1/18/2019	3:08:05 PM	13	1520	17	17	18	20	17	18	19	16	17	17	17	17	27.5	30.4	51.3	-1	-1	-1
1/18/2019	3:08:05 PM	216	1521	17	17	18	21	16	18	19	16	17	17	17	17	27.5	30.4	51.3	-1	-1	-1
1/18/2019	3:08:05 PM	403	1522	17	17	18	20	17	18	19	16	17	17	17	17	27.5	30.4	51.3	-1	-1	-1
1/18/2019	3:08:05 PM	607	1523	17	17	18	21	17	18	19	16	17	17	17	17	27.5	30.4	51.3	-1	-1	-1
1/18/2019	3:08:05 PM	810	1524	17	17	18	21	17	18	19	16	18	17	17	17	27.5	30.4	51.3	-1	-1	-1
1/18/2019	3:08:06 PM	13	1525	17	17	18	20	17	18	19	16	17	17	17	17	27.5	30.4	51.3	-1	-1	-1
1/18/2019	3:08:06 PM	216	1526	17	17	18	20	17	18	19	16	17	17	17	17	27.5	30.4	51.3	-1	-1	-1
1/18/2019	3:08:06 PM	403	1527	17	17	18	20	17	18	19	16	17	17	17	17	27.5	30.4	51.3	-1	-1	-1
1/18/2019	3:08:06 PM	607	1528	17	17	17	21	16	18	19	16	17	17	17	17	27.5	30.4	51.3	-1	-1	-1
1/18/2019	3:08:06 PM	810	1529	17	17	18	20	17	18	19	16	17	17	17	17	27.5	30.4	51.3	-1	-1	-1
1/18/2019	3:08:07 PM	13	1530	17	17	18	21	16	18	19	16	17	17	17	17	27.5	30.4	51.3	-1	-1	-1
1/18/2019	3:08:07 PM	216	1531	17	17	18	20	16	18	19	16	17	17	17	18	27.5	30.4	51.3	-1	-1	-1
1/18/2019	3:08:07 PM	403	1532	17	17	18	21	16	18	19	17	17	17	17	18	27.5	30.4	51.3	-1	-1	-1
1/18/2019	3:08:07 PM	607	1533	17	17	18	21	17	18	19	16	18	17	17	17	27.5	30.4	51.3	-1	-1	-1
1/18/2019	3:08:07 PM	810	1534	17	17	18	20	17	18	19	16	17	17	17	17	27.5	30.4	51.3	-1	-1	-1
1/18/2019	3:08:08 PM	13	1535	17	17	18	21	17	18	19	16	17	17	17	17	27.5	30.4	51.3	-1	-1	-1
1/18/2019	3:08:08 PM	216	1536	17	17	18	21	17	18	19	16	18	17	17	17	27.5	30.4	51.3	-1	-1	-1
1/18/2019	3:08:08 PM	403	1537	17	17	18	20	17	18	19	16	18	17	17	17	27.5	30.4	51.3	-1	-1	-1
1/18/2019	3:08:08 PM	607	1538	17	17	18	21	17	18	19	17	17	17	17	17	27.5	30.4	51.3	-1	-1	-1
1/18/2019	3:08:08 PM	810	1539	17	17	18	21	17	18	19	16	18	17	17	17	27.5	30.4	51.3	-1	-1	-1
1/18/2019	3:08:09 PM	13	1540	17	17	18	20	17	18	19	16	17	17	17	17	27.5	30.4	51.3	-1	-1	-1
1/18/2019	3:08:09 PM	216	1541	17	17	18	21	16	18	19	16	17	17	17	17	27.5	30.4	51.3	-1	-1	-1
1/18/2019	3:08:09 PM	403	1542	17	17	18	21	17	18	19	16	18	17	17	17	27.5	30.4	51.3	-1	-1	-1
1/18/2019	3:08:09 PM	607	1543	17	17	18	21	17	18	19	17	17	17	17	18	27.5	30.4	51.3	-1	-1	-1
1/18/2019	3:08:09 PM	810	1544	17	17	18	21	17	18	19	16	18	17	17	17	27.5	30.4	51.3	-1	-1	-1
1/18/2019	3:08:10 PM	13	1545	17	17	18	20	17	18	19	16	17	17	17	17	27.5	30.4	51.3	-1	-1	-1
1/18/2019	3:08:10 PM	216	1546	17	17	18	21	16	18	19	16	17	17	17	17	27.5	30.4	51.3	-1	-1	-1
1/18/2019	3:08:10 PM	403	1547	17	17	18	20	17	18	19	16	17	17	17	17	27.5	30.4	51.3	-1	-1	-1
1/18/2019	3:08:10 PM	607	1548	17	17	18	21	16	18	19	17	17	17	17	18	27.5	30.4	51.3	-1	-1	-1
1/18/2019	3:08:10 PM	810	1549	17	17	18	21	17	18	19	16	17	17	17	17	27.5	30.4	51.3	-1	-1	-1
1/18/2019	3:08:11 PM	13	1550	17	17	18	20	16	18	19	16	17	17	17	18	27.5	30.4	51.3	-1	-1	-1
1/18/2019	3:08:11 PM	216	1551	17	17	18	20	17	18	19	16	17	17	17	17	27.5	30.4	51.3	-1	-1	-1
1/18/2019	3:08:11 PM	403	1552	17	17	18	20	17	18	19	16	18	17	17	17	27.5	30.4	51.3	-1	-1	-1
1/18/2019	3:08:11 PM	607	1553	17	17	18	20	17	18	19	17	17	17	17	17	27.5	30.4	51.3	-1	-1	-1
1/18/2019	3:08:11 PM	810	1554	17	17	18	20	17	18	19	16	18	17	17	17	27.5	30.4	51.3	-1	-1	-1
1/18/2019	3:08:12 PM	13	1555	17	17	18	21	16	18	19	17	17	17	17	17	27.5	30.4	63.2	-1	-1	-1
1/18/2019	3:08:12 PM	216	1556	17	17	18	21	17	18	18	16	18	17	17	17	27.5	30.4	63.2	-1	-1	-1
1/18/2019	3:08:12 PM	403	1557	17	17	18	20	17	18	19	16	17	17	17	17	27.5	30.4	63.2	-1	-1	-1
1/18/2019	3:08:12 PM	607	1558	17	17	18	21	16	18	19	17	17	17	17	17	27.5	30.4	63.2	-1	-1	-1
1/18/2019	3:08:12 PM	810	1559	17	17	18	20	17	18	19	16	17	17	17	17	27.5	30.4	63.2	-1	-1	-1
1/18/2019	3:08:13 PM	13	1560	17	17	18	21	16	18	19	16	17	17	17	17	27.5	30.4	63.2	-1	-1	-1
1/18/2019	3:08:13 PM	216	1561	17	17	18	20	17	18	19	16	17	17	17	17	27.5	30.4	63.2	-1	-1	-1
1/18/2019	3:08:13 PM	403	1562	17	17	18	20	16	18	19	16	17	17	17	17	27.5	30.4	63.2	-1	-1	-1
1/18/2019	3:08:13 PM	607	1563	17	17	18	20	17	18	19	16	17	17	17	17	27.5	30.4	63.2	-1	-1	-1
1/18/2019	3:08:13 PM	810	1564	17	17	18	21	17	18	19	17	17	17	17	18	27.5	30.4	63.2	-1	-1	-1
1/18/2019	3:08:14 PM	13	1565	17	17	18	21	16	18	19	16	17	17	17	17	27.5	30.4	63.2	-1	-1	-1
1/18/2019	3:08:14 PM	216	1566	17	17	18	20	17	18	19	17	17	17	17	17	27.5	30.4	63.2	-1	-1	-1
1/18/2019	3:08:14 PM	403	1567	17	17	17	20	16	18	19	16	17	17	17	17	27.5	30.4	63.2	-1	-1	-1
1/18/2019	3:08:14 PM	607	1568	17	17	18	20	17	18	19	16	18	17	17	17	27.5	30.4	63.2	-1	-1	-1
1/18/2019	3:08:14 PM	810	1569	17	17	18	20	17	18	19	16	17	17	17	17	27.5	30.4	63.2	-1	-1	-1
1/18/2019	3:08:15 PM	13	1570	17	17	18	20	17	18	19	16	17	17	17	17	27.5	30.4	63.2	-1	-1	-1
1/18/2019	3:08:15 PM	216	1571	17	17	18	21	16	18	19	17	17	17	17	17	27.5	30.4	63.2	-1	-1	-1
1/18/2019	3:08:15 PM	403	1572	17	17	18	21	17	18	19	16	18	17	17	17	27.5	30.4	63.2	-1	-1	-1
1/18/2019	3:08:15 PM	607	1573	17	17	18	20	17	18	19	16	17	17	17	17	27.5	30.4	63.2	-1	-1	-1
1/18/2019	3:08:15 PM	810	1574	17	17	18	20	17	18	19	16	17	17	17	17	27.5	30.4	63.2	-1	-1	-1
1/18/2019	3:08:16 PM	13	1575	17	17	18	20	17	18	19	16	17	17	17	18	27.5	30.4	63.2	-1	-1	-1
1/18/2019	3:08:16 PM	216	1576	17	17	17	20	17	18	19	16	17	17	17	17	27.5	30.4	63.2	-1	-1	-1
1/18/2019	3:08:16 PM	403	1577	17	17	18	20	17	18	19	17	17	17	17	18	27.5	30.4	63.2	-1	-1	-1
1/18/2019	3:08:16 PM	607	1578	17	17	18	20	17	18	19	16	17	17	18	17	27.5	30.4	63.2	-1	-1	-1
1/18/2019	3:08:16 PM	810	1579	17	17	18	20	17	18	19	16	17	17	17	18	27.5	30.4	63.2	-1	-1	-1
1/18/2019	3:08:17 PM	13	1580	17	17	18	21	16	18	19	16	17	17	17	17	27.5	30.4	63.2	-1	-1	-1
1/18/2019	3:08:17 PM	216	1581	17	17	18	20	17	18	19	16	17	17	17	17	27.5	30.4	63.2	-1	-1	-1
1/18/2019	3:08:17 PM	403	1582	17	17	18	21	17	18	19	17	17	17	17	18	27.5	30.4	63.2	-1	-1	-1
1/18/2019	3:08:17 PM	607	1583	17	17	18	20	17	18	19	16	18	17	17	17	27.5	30.4	63.2	-1	-1	-1
1/18/2019	3:08:17 PM	810	1584	17	17	18	20	17	18	19	17	17	17	17	17	27.5	30.4	63.2	-1	-1	-1
1/18/2019	3:08:18 PM	13	1585	17	17	18	20	17	18	19	16	17	17	17	17	27.5	30.4	63.2	-1	-1	-1
1/18/2019	3:08:18 PM	216	1586	17	17	18	20	16	18	19	16	17	17	17	17	27.5	30.4	63.2	-1	-1	-1
1/18/2019	3:08:18 PM	403	1587	17	17	18	20	17	18	19	16	18	17	17	17	27.5	30.4	63.2	-1	-1	-1
1/18/2019	3:08:18 PM	607	1588	17	17	18	20	17	18	18	17	17	17	17	18	27.5	30.4	63.2	-1	-1	-1
1/18/2019	3:08:18 PM	810	1589	17	17	18	20	17	18	19	16	18	17	17	17	27.5	30.4	63.2	-1	-1	-1
1/18/2019	3:08:19 PM	13	1590	17	17	18	21	16	18	19	17	17	17	17	17	27.5	30.4	63.2	-1	-1	-1
1/18/2019	3:08:19 PM	216	1591	17	17	18	20	17	18	19	16	17	17	17	17	27.5	30.4	63.2	-1	-1	-1
1/18/2019	3:08:19 PM	403	1592	17	17	18	20	17	18	19	17	17	17	17	18	27.5	30.4	63.2	-1	-1	-1
1/18/2019	3:08:19 PM	607	1593	17	17	18	20	17	18	19	16	18	17	17	17	27.5	30.4	63.2	-1	-1	-1
1/18/2019	3:08:19 PM	810	1594	17	17	18	20	16	18	19	16	17	17	17	17	27.5	30.4	63.2	-1	-1	-1
1/18/2019	3:08:20 PM	13	1595	17	17	18	20	17	18	19	16	17	17	17	18	27.5	30.4	63.2	-1	-1	-1
1/18/2019	3:08:20 PM	216	1596	17	17	18	21	16	18	19	17	17	17	17	17	27.5	30.4	63.2	-1	-1	-1
1/18/2019	3:08:20 PM	403	1597	17	17	18	21	17	18	19	17	17	17	18	17	27.5	30.4	60.0	-1	-1	-1
1/18/2019	3:08:20 PM	607	1598	17	17	18	20	17	18	19	16	17	17	17	18	27.5	30.4	60.0	-1	-1	-1
1/18/2019	3:08:20 PM	810	1599	17	17	18	21	16	18	19	16	17	17	17	17	27.5	30.4	60.0	-1	-1	-1
1/18/2019	3:08:21 PM	13	1600	17	17	18	21	17	18	19	16	17	17	17	17	27.5	30.4	60.0	-1	-1	-1
1/18/2019	3:08:21 PM	216	1601	17	17	18	20	17	18	19	17	17	17	17	18	27.5	30.4	60.0	-1	-1	-1
1/18/2019	3:08:21 PM	403	1602	17	17	18	21	16	18	19	17	17	17	17	17	27.5	30.4	60.0	-1	-1	-1
1/18/2019	3:08:21 PM	607	1603	17	17	18	20	17	18	19	16	18	17	17	17	27.5	30.4	60.0	-1	-1	-1
1/18/2019	3:08:21 PM	810	1604	17	17	18	20	16	18	19	17	17	17	17	17	27.5	30.4	60.0	-1	-1	-1
1/18/2019	3:08:22 PM	13	1605	17	17	18	20	17	18	19	16	18	17	17	17	27.5	30.4	60.0	-1	-1	-1
1/18/2019	3:08:22 PM	216	1606	17	17	18	20	17	18	19	16	17	17	17	17	27.5	30.4	60.0	-1	-1	-1
1/18/2019	3:08:22 PM	403	1607	17	17	18	21	16	18	19	17	17	17	17	17	27.5	30.4	60.0	-1	-1	-1
1/18/2019	3:08:22 PM	607	1608	17	17	18	20	17	18	19	16	17	17	17	17	27.5	30.4	60.0	-1	-1	-1
1/18/2019	3:08:22 PM	810	1609	17	17	18	20	16	18	19	17	17	17	17	17	27.5	30.4	60.0	-1	-1	-1
1/18/2019	3:08:23 PM	13	1610	17	17	18	20	17	18	19	16	17	17	17	17	27.5	30.4	60.0	-1	-1	-1
1/18/2019	3:08:23 PM	216	1611	17	17	18	20	17	18	19	16	17	17	17	18	27.5	30.4	60.0	-1	-1	-1
1/18/2019	3:08:23 PM	403	1612	17	17	17	21	16	18	19	16	17	17	17	17	27.5	30.4	60.0	-1	-1	-1
1/18/2019	3:08:23 PM	607	1613	17	17	18	20	17	18	19	16	17	17	17	17	27.5	30.4	60.0	-1	-1	-1
1/18/2019	3:08:23 PM	810	1614	17	17	18	20	16	18	19	16	17	17	17	17	27.5	30.4	60.0	-1	-1	-1
1/18/2019	3:08:24 PM	13	1615	17	17	18	20	17	18	19	16	18	17	17	17	27.5	30.4	60.0	-1	-1	-1
1/18/2019	3:08:24 PM	216	1616	17	17	18	20	17	18	19	17	17	17	17	18	27.5	30.4	60.0	-1	-1	-1
1/18/2019	3:08:24 PM	403	1617	17	17	18	21	16	18	19	17	17	17	17	17	27.5	30.4	60.0	-1	-1	-1
1/18/2019	3:08:24 PM	607	1618	17	17	18	20	17	18	19	16	17	17	17	18	27.5	30.4	60.0	-1	-1	-1
1/18/2019	3:08:24 PM	810	1619	17	17	18	21	16	18	19	16	17	17	17	17	27.5	30.4	60.0	-1	-1	-1
1/18/2019	3:08:25 PM	13	1620	17	17	18	20	17	18	19	16	18	17	17	17	27.5	30.4	60.0	-1	-1	-1
1/18/2019	3:08:25 PM	216	1621	17	17	18	21	16	18	19	17	17	17	17	17	27.5	30.4	60.0	-1	-1	-1
1/18/2019	3:08:25 PM	403	1622	17	17	18	21	17	18	19	16	17	17	17	17	27.5	30.4	60.0	-1	-1	-1
1/18/2019	3:08:25 PM	607	1623	17	17	18	20	17	18	19	16	17	17	17	17	27.5	30.4	60.0	-1	-1	-1
1/18/2019	3:08:25 PM	810	1624	17	17	18	20	17	18	19	16	17	17	17	17	27.5	30.4	60.0	-1	-1	-1
1/18/2019	3:08:26 PM	8	1625	17	17	18	20	17	18	19	16	17	17	17	17	27.5	30.4	60.0	-1	-1	-1
1/18/2019	3:08:26 PM	211	1626	17	17	18	20	16	18	19	16	17	17	17	17	27.5	30.4	60.0	-1	-1	-1
1/18/2019	3:08:26 PM	414	1627	17	17	18	20	17	18	19	17	17	17	17	18	27.5	30.4	60.0	-1	-1	-1
1/18/2019	3:08:26 PM	601	1628	17	17	18	21	16	18	19	17	17	17	17	17	27.5	30.4	60.0	-1	-1	-1
1/18/2019	3:08:26 PM	804	1629	17	17	18	20	17	18	19	16	18	17	17	17	27.5	30.4	60.0	-1	-1	-1
1/18/2019	3:08:27 PM	8	1630	17	17	18	20	17	18	19	16	17	17	17	17	27.5	30.4	60.0	-1	-1	-1
1/18/2019	3:08:27 PM	211	1631	17	17	18	20	17	18	19	16	17	17	17	17	27.5	30.4	60.0	-1	-1	-1
1/18/2019	3:08:27 PM	414	1632	17	17	18	20	17	18	19	16	17	17	17	17	27.5	30.4	60.0	-1	-1	-1
1/18/2019	3:08:27 PM	601	1633	17	17	18	21	17	18	19	17	17	17	17	17	27.5	30.4	60.0	-1	-1	-1
1/18/2019	3:08:27 PM	804	1634	17	17	18	20	17	18	19	16	18	17	17	17	27.5	30.4	60.0	-1	-1	-1
1/18/2019	3:08:28 PM	8	1635	17	17	18	21	16	18	19	17	17	17	17	17	27.5	30.4	60.0	-1	-1	-1
1/18/2019	3:08:28 PM	211	1636	17	17	18	20	17	18	19	16	17	17	17	17	27.5	30.4	60.0	-1	-1	-1
1/18/2019	3:08:28 PM	414	1637	17	17	18	21	16	18	19	16	17	17	17	17	27.5	30.4	60.0	-1	-1	-1
1/18/2019	3:08:28 PM	601	1638	17	17	18	21	17	18	19	16	17	17	17	17	27.5	30.4	60.0	-1	-1	-1
1/18/2019	3:08:28 PM	804	1639	17	17	18	20	17	18	19	16	17	17	17	17	27.5	30.3	61.9	-1	-1	-1
1/18/2019	3:08:29 PM	8	1640	17	17	18	20	16	18	19	16	17	17	17	17	27.5	30.3	61.9	-1	-1	-1
1/18/2019	3:08:29 PM	211	1641	17	17	18	20	17	18	19	16	17	17	17	17	27.5	30.3	61.9	-1	-1	-1
1/18/2019	3:08:29 PM	414	1642	17	17	18	20	17	18	19	16	17	17	17	17	27.5	30.3	61.9	-1	-1	-1
1/18/2019	3:08:29 PM	601	1643	17	17	18	20	17	18	19	16	17	17	17	18	27.5	30.3	61.9	-1	-1	-1
1/18/2019	3:08:29 PM	804	1644	17	17	17	20	17	18	19	17	17	17	17	17	27.5	30.3	61.9	-1	-1	-1
1/18/2019	3:08:30 PM	8	1645	17	17	18	20	17	18	19	16	17	17	17	17	27.5	30.3	61.9	-1	-1	-1
1/18/2019	3:08:30 PM	211	1646	17	17	17	20	16	18	19	16	17	17	17	17	27.5	30.3	61.9	-1	-1	-1
1/18/2019	3:08:30 PM	414	1647	17	17	18	20	17	18	19	16	17	17	17	18	27.5	30.3	61.9	-1	-1	-1
1/18/2019	3:08:30 PM	601	1648	18	17	18	20	17	18	19	16	17	17	17	18	27.5	30.3	61.9	-1	-1	-1
1/18/2019	3:08:30 PM	804	1649	17	17	18	20	17	18	19	16	17	17	17	17	27.5	30.3	61.9	-1	-1	-1
1/18/2019	3:08:31 PM	8	1650	17	17	18	21	16	18	19	17	17	17	17	17	27.5	30.3	61.9	-1	-1	-1
1/18/2019	3:08:31 PM	211	1651	17	17	18	20	17	18	19	16	17	17	17	17	27.5	30.3	61.9	-1	-1	-1
1/18/2019	3:08:31 PM	414	1652	17	17	18	21	16	18	19	16	17	17	17	18	27.5	30.3	61.9	-1	-1	-1
1/18/2019	3:08:31 PM	601	1653	17	17	18	21	17	18	19	16	18	17	18	17	27.5	30.3	61.9	-1	-1	-1
1/18/2019	3:08:31 PM	804	1654	17	17	18	20	16	18	19	17	17	17	17	17	27.5	30.3	61.9	-1	-1	-1
1/18/2019	3:08:32 PM	8	1655	17	17	18	20	17	18	19	16	18	17	17	17	27.5	30.3	61.9	-1	-1	-1
1/18/2019	3:08:32 PM	211	1656	17	17	18	20	16	18	19	16	17	17	17	17	27.5	30.3	61.9	-1	-1	-1
1/18/2019	3:08:32 PM	414	1657	17	17	18	20	17	18	19	16	18	17	17	17	27.5	30.3	61.9	-1	-1	-1
1/18/2019	3:08:32 PM	601	1658	17	17	18	21	17	18	19	17	17	17	17	18	27.5	30.3	61.9	-1	-1	-1
1/18/2019	3:08:32 PM	804	1659	17	17	18	20	17	18	19	16	17	17	17	17	27.5	30.3	61.9	-1	-1	-1
1/18/2019	3:08:33 PM	8	1660	17	17	18	20	16	18	19	17	17	17	17	17	27.5	30.3	61.9	-1	-1	-1
1/18/2019	3:08:33 PM	211	1661	17	17	18	20	17	18	19	16	17	17	17	17	27.5	30.3	61.9	-1	-1	-1
1/18/2019	3:08:33 PM	414	1662	17	17	18	20	17	18	19	16	17	17	17	17	27.5	30.3	61.9	-1	-1	-1
1/18/2019	3:08:33 PM	601	1663	17	17	18	21	16	18	19	17	17	17	17	17	27.5	30.3	61.9	-1	-1	-1
1/18/2019	3:08:33 PM	804	1664	17	17	18	20	17	18	19	16	17	17	17	17	27.5	30.3	61.9	-1	-1	-1
1/18/2019	3:08:34 PM	8	1665	17	17	18	20	16	18	19	16	17	17	17	17	27.5	30.3	61.9	-1	-1	-1
1/18/2019	3:08:34 PM	211	1666	17	17	18	20	17	18	19	16	17	17	17	17	27.5	30.3	61.9	-1	-1	-1
1/18/2019	3:08:34 PM	414	1667	17	17	18	20	16	18	19	16	17	17	17	18	27.5	30.3	61.9	-1	-1	-1
1/18/2019	3:08:34 PM	601	1668	17	17	18	21	16	18	19	17	17	18	17	18	27.5	30.3	61.9	-1	-1	-1
1/18/2019	3:08:34 PM	804	1669	17	17	18	20	17	18	19	16	17	17	17	17	27.5	30.3	61.9	-1	-1	-1
1/18/2019	3:08:35 PM	8	1670	17	17	18	20	16	18	19	16	17	17	17	17	27.5	30.3	61.9	-1	-1	-1
1/18/2019	3:08:35 PM	211	1671	17	17	18	20	17	18	19	16	17	17	17	17	27.5	30.3	61.9	-1	-1	-1
1/18/2019	3:08:35 PM	414	1672	17	17	18	20	17	18	19	16	17	17	17	17	27.5	30.3	61.9	-1	-1	-1
1/18/2019	3:08:35 PM	602	1673	17	17	18	21	17	18	19	17	18	17	17	17	27.5	30.3	61.9	-1	-1	-1
1/18/2019	3:08:35 PM	805	1674	17	17	18	20	17	18	19	16	17	17	17	17	27.5	30.3	61.9	-1	-1	-1
1/18/2019	3:08:36 PM	8	1675	17	17	18	20	17	18	19	16	18	17	17	17	27.5	30.3	61.9	-1	-1	-1
1/18/2019	3:08:36 PM	211	1676	17	17	18	20	16	18	19	16	17	17	17	18	27.5	30.3	61.9	-1	-1	-1
1/18/2019	3:08:36 PM	414	1677	17	17	18	21	17	18	19	16	17	17	17	17	27.5	30.3	61.9	-1	-1	-1
1/18/2019	3:08:36 PM	602	1678	17	17	18	21	17	18	19	16	17	17	17	17	27.5	30.3	61.9	-1	-1	-1
1/18/2019	3:08:36 PM	805	1679	17	17	17	21	16	18	18	16	17	17	17	17	27.5	30.3	61.9	-1	-1	-1
1/18/2019	3:08:37 PM	8	1680	17	17	18	20	17	18	19	16	17	17	17	17	27.5	30.3	61.9	-1	-1	-1
1/18/2019	3:08:37 PM	211	1681	17	17	17	21	17	18	19	16	17	17	17	17	27.5	30.3	55.3	-1	-1	-1
1/18/2019	3:08:37 PM	414	1682	17	17	18	20	17	18	19	16	17	17	17	17	27.5	30.3	55.3	-1	-1	-1
1/18/2019	3:08:37 PM	602	1683	17	17	18	21	16	18	19	17	17	17	17	17	27.5	30.3	55.3	-1	-1	-1
1/18/2019	3:08:37 PM	805	1684	17	17	18	20	17	18	19	16	17	17	17	17	27.5	30.3	55.3	-1	-1	-1
1/18/2019	3:08:38 PM	8	1685	17	17	18	21	17	18	19	16	17	17	17	17	27.5	30.3	55.3	-1	-1	-1
1/18/2019	3:08:38 PM	211	1686	17	17	18	20	17	18	19	16	17	17	17	17	27.5	30.3	55.3	-1	-1	-1
1/18/2019	3:08:38 PM	414	1687	17	17	18	20	17	18	19	16	17	17	17	17	27.5	30.3	55.3	-1	-1	-1
1/18/2019	3:08:38 PM	602	1688	17	17	18	20	17	18	19	16	18	17	17	17	27.5	30.3	55.3	-1	-1	-1
1/18/2019	3:08:38 PM	805	1689	17	17	17	20	16	18	19	16	17	17	17	17	27.5	30.3	55.3	-1	-1	-1
1/18/2019	3:08:39 PM	8	1690	17	17	18	20	17	18	19	16	17	17	17	17	27.5	30.3	55.3	-1	-1	-1
1/18/2019	3:08:39 PM	211	1691	17	17	18	20	17	18	19	16	17	17	17	17	27.5	30.3	55.3	-1	-1	-1
1/18/2019	3:08:39 PM	414	1692	17	17	18	20	17	18	19	17	17	17	17	17	27.5	30.3	55.3	-1	-1	-1
1/18/2019	3:08:39 PM	602	1693	17	17	18	21	16	18	19	16	17	17	17	17	27.5	30.3	55.3	-1	-1	-1
1/18/2019	3:08:39 PM	805	1694	17	17	18	20	16	18	19	16	17	17	17	17	27.5	30.3	55.3	-1	-1	-1
1/18/2019	3:08:40 PM	8	1695	17	17	18	20	16	18	19	16	17	17	17	17	27.5	30.3	55.3	-1	-1	-1
1/18/2019	3:08:40 PM	211	1696	17	17	18	20	17	18	19	16	17	17	17	18	27.5	30.3	55.3	-1	-1	-1
1/18/2019	3:08:40 PM	414	1697	17	17	18	21	17	18	19	16	17	17	17	17	27.5	30.3	55.3	-1	-1	-1
1/18/2019	3:08:40 PM	602	1698	17	17	18	20	17	18	19	16	17	17	17	17	27.5	30.3	55.3	-1	-1	-1
1/18/2019	3:08:40 PM	805	1699	17	17	17	20	16	18	19	16	17	17	17	17	27.5	30.3	55.3	-1	-1	-1
1/18/2019	3:08:41 PM	8	1700	17	17	18	20	17	18	19	16	17	17	17	17	27.5	30.3	55.3	-1	-1	-1
1/18/2019	3:08:41 PM	211	1701	17	17	17	20	16	18	19	16	17	17	17	17	27.5	30.3	55.3	-1	-1	-1
1/18/2019	3:08:41 PM	414	1702	17	17	18	20	17	18	19	16	17	17	17	17	27.5	30.3	55.3	-1	-1	-1
1/18/2019	3:08:41 PM	602	1703	17	17	18	21	17	18	19	16	17	17	17	17	27.5	30.3	55.3	-1	-1	-1
1/18/2019	3:08:41 PM	805	1704	17	17	18	20	17	18	19	16	17	17	17	17	27.5	30.3	55.3	-1	-1	-1
1/18/2019	3:08:42 PM	8	1705	17	18	18	20	16	18	19	16	17	17	17	17	27.5	30.3	55.3	-1	-1	-1
1/18/2019	3:08:42 PM	211	1706	17	17	18	20	17	18	19	16	17	17	17	17	27.5	30.3	55.3	-1	-1	-1
1/18/2019	3:08:42 PM	414	1707	17	17	18	20	17	18	19	16	17	17	17	17	27.5	30.3	55.3	-1	-1	-1
1/18/2019	3:08:42 PM	602	1708	17	17	18	20	17	18	19	16	17	17	17	18	27.5	30.3	55.3	-1	-1	-1
1/18/2019	3:08:42 PM	805	1709	17	17	18	20	17	18	19	16	18	17	17	17	27.5	30.3	55.3	-1	-1	-1
1/18/2019	3:08:43 PM	8	1710	17	17	18	20	17	18	19	16	17	17	17	18	27.5	30.3	55.3	-1	-1	-1
1/18/2019	3:08:43 PM	211	1711	17	17	18	20	17	18	19	16	17	17	17	17	27.5	30.3	55.3	-1	-1	-1
1/18/2019	3:08:43 PM	414	1712	17	17	18	21	16	18	19	17	17	17	17	17	27.5	30.3	55.3	-1	-1	-1
1/18/2019	3:08:43 PM	602	1713	17	17	18	20	17	18	19	16	17	17	17	17	27.5	30.3	55.3	-1	-1	-1
1/18/2019	3:08:43 PM	805	1714	17	17	17	20	16	18	18	17	17	17	17	17	27.5	30.3	55.3	-1	-1	-1
1/18/2019	3:08:44 PM	8	1715	17	17	18	20	17	18	19	16	17	17	17	17	27.5	30.3	55.3	-1	-1	-1
1/18/2019	3:08:44 PM	211	1716	17	17	17	21	16	18	19	16	17	17	17	17	27.5	30.3	55.3	-1	-1	-1
1/18/2019	3:08:44 PM	414	1717	17	17	18	20	17	18	19	17	17	17	17	18	27.5	30.3	55.3	-1	-1	-1
1/18/2019	3:08:44 PM	602	1718	17	17	18	21	16	18	19	16	17	17	17	17	27.5	30.3	55.3	-1	-1	-1
1/18/2019	3:08:44 PM	805	1719	17	17	18	20	17	18	19	16	17	17	17	17	27.5	30.3	55.3	-1	-1	-1
1/18/2019	3:08:45 PM	24	1720	17	17	18	20	17	18	19	16	17	17	17	17	27.5	30.3	55.3	-1	-1	-1
1/18/2019	3:08:45 PM	211	1721	17	17	18	20	16	18	19	16	17	17	17	17	27.5	30.3	55.3	-1	-1	-1
1/18/2019	3:08:45 PM	414	1722	17	17	18	20	17	18	19	17	17	17	17	18	27.5	30.3	55.3	-1	-1	-1
1/18/2019	3:08:45 PM	602	1723	17	17	17	21	16	18	19	16	17	17	17	17	27.5	30.3	47.1	-1	-1	-1
1/18/2019	3:08:45 PM	805	1724	17	17	18	20	17	18	19	16	17	17	17	17	27.5	30.3	47.1	-1	-1	-1
1/18/2019	3:08:46 PM	8	1725	17	17	18	20	17	18	19	16	17	17	17	18	27.5	30.3	47.1	-1	-1	-1
1/18/2019	3:08:46 PM	211	1726	17	17	18	21	16	18	19	16	17	17	17	17	27.5	30.3	47.1	-1	-1	-1
1/18/2019	3:08:46 PM	414	1727	17	17	18	20	17	18	19	16	18	17	17	17	27.5	30.3	47.1	-1	-1	-1
1/18/2019	3:08:46 PM	602	1728	17	17	18	20	17	18	19	16	17	17	17	18	27.5	30.3	47.1	-1	-1	-1
1/18/2019	3:08:46 PM	805	1729	17	17	17	20	17	18	19	16	17	17	17	17	27.5	30.3	47.1	-1	-1	-1
1/18/2019	3:08:47 PM	8	1730	17	17	18	20	17	18	19	16	17	17	17	17	27.5	30.3	47.1	-1	-1	-1
1/18/2019	3:08:47 PM	211	1731	17	17	18	20	16	18	19	16	17	17	17	17	27.5	30.3	47.1	-1	-1	-1
1/18/2019	3:08:47 PM	414	1732	17	17	18	20	17	18	19	16	18	17	17	17	27.5	30.3	47.1	-1	-1	-1
1/18/2019	3:08:47 PM	602	1733	17	17	18	20	17	18	19	16	18	17	17	17	27.5	30.3	47.1	-1	-1	-1
1/18/2019	3:08:47 PM	805	1734	17	17	17	20	16	18	19	16	17	17	17	17	27.5	30.3	47.1	-1	-1	-1
1/18/2019	3:08:48 PM	8	1735	17	17	18	20	17	18	20	16	18	17	17	17	27.5	30.3	47.1	-1	-1	-1
1/18/2019	3:08:48 PM	211	1736	17	17	18	20	17	18	19	17	17	17	17	18	27.5	30.3	47.1	-1	-1	-1
1/18/2019	3:08:48 PM	414	1737	17	17	18	20	17	18	19	16	18	17	17	17	27.5	30.3	47.1	-1	-1	-1
1/18/2019	3:08:48 PM	602	1738	17	17	18	20	17	18	19	16	17	17	17	18	27.5	30.3	47.1	-1	-1	-1
1/18/2019	3:08:48 PM	805	1739	17	17	17	20	16	18	19	16	17	17	17	17	27.5	30.3	47.1	-1	-1	-1
1/18/2019	3:08:49 PM	8	1740	17	17	18	20	17	18	19	16	17	17	17	18	27.5	30.3	47.1	-1	-1	-1
1/18/2019	3:08:49 PM	211	1741	17	17	18	21	16	18	19	17	17	17	17	17	27.5	30.3	47.1	-1	-1	-1
1/18/2019	3:08:49 PM	414	1742	17	17	18	20	17	18	19	16	18	17	17	17	27.5	30.3	47.1	-1	-1	-1
1/18/2019	3:08:49 PM	602	1743	17	17	18	20	17	18	19	16	17	17	17	18	27.5	30.3	47.1	-1	-1	-1
1/18/2019	3:08:49 PM	805	1744	17	17	17	20	16	18	19	16	17	17	17	17	27.5	30.3	47.1	-1	-1	-1
1/18/2019	3:08:50 PM	8	1745	17	17	18	20	17	18	19	17	17	17	17	17	27.5	30.3	47.1	-1	-1	-1
1/18/2019	3:08:50 PM	211	1746	17	17	18	21	17	18	19	16	17	17	17	17	27.5	30.3	47.1	-1	-1	-1
1/18/2019	3:08:50 PM	414	1747	17	17	18	20	17	18	19	16	17	17	17	17	27.5	30.3	47.1	-1	-1	-1
1/18/2019	3:08:50 PM	602	1748	17	17	18	20	16	18	19	16	17	17	17	17	27.5	30.3	47.1	-1	-1	-1
1/18/2019	3:08:50 PM	805	1749	17	17	18	20	17	18	19	16	17	17	17	17	27.5	30.3	47.1	-1	-1	-1
1/18/2019	3:08:51 PM	8	1750	17	17	18	20	17	18	19	17	17	17	17	17	27.5	30.3	47.1	-1	-1	-1
1/18/2019	3:08:51 PM	211	1751	17	17	18	20	17	18	19	16	17	17	17	17	27.5	30.3	47.1	-1	-1	-1
1/18/2019	3:08:51 PM	414	1752	17	17	18	20	17	18	19	16	17	17	17	18	27.5	30.3	47.1	-1	-1	-1
1/18/2019	3:08:51 PM	602	1753	17	17	18	20	17	18	19	16	17	17	17	17	27.5	30.3	47.1	-1	-1	-1
1/18/2019	3:08:51 PM	805	1754	17	17	18	20	16	18	19	17	17	17	17	18	27.5	30.3	47.1	-1	-1	-1
1/18/2019	3:08:52 PM	8	1755	17	17	18	21	17	18	19	16	17	17	17	17	27.5	30.3	47.1	-1	-1	-1
1/18/2019	3:08:52 PM	211	1756	17	17	18	20	17	18	19	16	17	17	17	18	27.5	30.3	47.1	-1	-1	-1
1/18/2019	3:08:52 PM	414	1757	17	17	17	21	17	18	19	17	17	17	17	17	27.5	30.3	47.1	-1	-1	-1
1/18/2019	3:08:52 PM	602	1758	17	17	18	20	17	18	19	16	18	17	17	17	27.5	30.3	47.1	-1	-1	-1
1/18/2019	3:08:52 PM	805	1759	17	17	18	20	16	18	19	16	17	17	17	17	27.5	30.3	47.1	-1	-1	-1
1/18/2019	3:08:53 PM	8	1760	17	17	18	21	17	18	19	16	18	17	17	17	27.5	30.3	47.1	-1	-1	-1
1/18/2019	3:08:53 PM	211	1761	17	17	18	20	17	18	19	16	17	17	17	18	27.5	30.3	47.1	-1	-1	-1
1/18/2019	3:08:53 PM	414	1762	17	17	18	21	17	18	19	16	17	17	17	17	27.5	30.3	47.1	-1	-1	-1
1/18/2019	3:08:53 PM	602	1763	17	17	18	20	17	18	19	16	17	17	17	17	27.5	30.3	47.1	-1	-1	-1
1/18/2019	3:08:53 PM	805	1764	17	17	18	20	16	18	19	16	17	17	17	17	27.5	30.3	47.1	-1	-1	-1
1/18/2019	3:08:54 PM	8	1765	17	17	18	20	17	18	19	16	18	17	17	17	27.5	30.2	43.7	-1	-1	-1
1/18/2019	3:08:54 PM	211	1766	17	17	18	21	17	18	19	16	17	17	17	17	27.5	30.2	43.7	-1	-1	-1
1/18/2019	3:08:54 PM	414	1767	17	17	18	20	17	18	19	16	18	17	17	17	27.5	30.2	43.7	-1	-1	-1
1/18/2019	3:08:54 PM	602	1768	18	17	18	20	17	18	19	16	17	17	17	17	27.5	30.2	43.7	-1	-1	-1
1/18/2019	3:08:54 PM	805	1769	17	17	17	20	16	18	19	16	17	17	17	17	27.5	30.2	43.7	-1	-1	-1
1/18/2019	3:08:55 PM	8	1770	17	17	18	20	17	18	19	16	17	17	17	17	27.5	30.2	43.7	-1	-1	-1
1/18/2019	3:08:55 PM	211	1771	17	17	17	20	17	18	19	16	18	17	17	17	27.5	30.2	43.7	-1	-1	-1
1/18/2019	3:08:55 PM	414	1772	17	17	18	20	17	19	19	16	17	17	17	17	27.5	30.2	43.7	-1	-1	-1
1/18/2019	3:08:55 PM	602	1773	17	17	18	21	16	18	19	17	17	17	17	17	27.5	30.2	43.7	-1	-1	-1
1/18/2019	3:08:55 PM	805	1774	17	17	18	20	17	18	19	16	17	17	17	17	27.5	30.2	43.7	-1	-1	-1
1/18/2019	3:08:56 PM	8	1775	17	17	18	21	16	18	19	17	17	17	17	17	27.5	30.2	43.7	-1	-1	-1
1/18/2019	3:08:56 PM	211	1776	17	17	18	20	17	18	19	16	17	17	17	17	27.5	30.2	43.7	-1	-1	-1
1/18/2019	3:08:56 PM	414	1777	17	17	18	21	16	18	19	16	17	17	17	17	27.5	30.2	43.7	-1	-1	-1
1/18/2019	3:08:56 PM	602	1778	17	17	18	20	17	18	19	16	18	17	17	17	27.5	30.2	43.7	-1	-1	-1
1/18/2019	3:08:56 PM	805	1779	17	17	18	20	16	18	19	16	17	17	17	17	27.5	30.2	43.7	-1	-1	-1
1/18/2019	3:08:57 PM	8	1780	17	17	18	20	17	18	19	16	18	17	17	17	27.5	30.2	43.7	-1	-1	-1
1/18/2019	3:08:57 PM	211	1781	17	17	18	21	16	18	19	17	17	17	17	17	27.5	30.2	43.7	-1	-1	-1
1/18/2019	3:08:57 PM	414	1782	17	17	18	20	17	18	19	16	17	17	17	17	27.5	30.2	43.7	-1	-1	-1
1/18/2019	3:08:57 PM	602	1783	17	17	18	21	17	18	19	17	17	17	17	18	27.5	30.2	43.7	-1	-1	-1
1/18/2019	3:08:57 PM	805	1784	17	17	18	20	17	18	19	16	17	17	17	17	27.5	30.2	43.7	-1	-1	-1
1/18/2019	3:08:58 PM	8	1785	17	18	17	21	17	19	19	16	17	17	17	17	27.5	30.2	43.7	-1	-1	-1
1/18/2019	3:08:58 PM	211	1786	17	17	18	20	17	18	19	17	17	17	17	17	27.5	30.2	43.7	-1	-1	-1
1/18/2019	3:08:58 PM	414	1787	17	17	18	21	17	18	19	16	17	17	17	17	27.5	30.2	43.7	-1	-1	-1
1/18/2019	3:08:58 PM	602	1788	17	17	18	20	17	18	19	16	18	17	17	17	27.5	30.2	43.7	-1	-1	-1
1/18/2019	3:08:58 PM	805	1789	17	17	18	20	16	18	19	16	17	17	17	17	27.5	30.2	43.7	-1	-1	-1
1/18/2019	3:08:59 PM	8	1790	17	18	18	21	17	18	19	16	18	17	17	17	27.5	30.2	43.7	-1	-1	-1
1/18/2019	3:08:59 PM	211	1791	17	17	18	20	17	18	19	17	17	17	17	17	27.5	30.2	43.7	-1	-1	-1
1/18/2019	3:08:59 PM	414	1792	17	17	18	21	16	18	19	16	17	17	17	17	27.5	30.2	43.7	-1	-1	-1
1/18/2019	3:08:59 PM	602	1793	17	17	18	20	17	18	19	16	18	17	17	17	27.5	30.2	43.7	-1	-1	-1
1/18/2019	3:08:59 PM	805	1794	17	17	18	20	16	18	19	16	17	17	17	17	27.5	30.2	43.7	-1	-1	-1
1/18/2019	3:09:00 PM	8	1795	17	17	18	20	17	18	19	16	18	17	18	17	27.5	30.2	43.7	-1	-1	-1
1/18/2019	3:09:00 PM	211	1796	17	17	18	20	17	18	19	17	17	17	17	17	27.5	30.2	43.7	-1	-1	-1
1/18/2019	3:09:00 PM	414	1797	17	17	18	20	17	18	18	16	18	17	17	17	27.5	30.2	43.7	-1	-1	-1
1/18/2019	3:09:00 PM	602	1798	17	17	18	20	17	18	19	16	18	17	17	17	27.5	30.2	43.7	-1	-1	-1
1/18/2019	3:09:00 PM	805	1799	17	17	17	20	17	18	19	16	17	17	17	17	27.5	30.2	43.7	-1	-1	-1
1/18/2019	3:09:01 PM	8	1800	17	17	18	20	17	18	19	17	17	17	17	18	27.5	30.2	43.7	-1	-1	-1
1/18/2019	3:09:01 PM	211	1801	17	17	18	21	17	18	19	16	17	17	17	17	27.5	30.2	43.7	-1	-1	-1
1/18/2019	3:09:01 PM	414	1802	17	17	18	20	17	18	19	17	17	17	17	17	27.5	30.2	43.7	-1	-1	-1
1/18/2019	3:09:01 PM	602	1803	17	17	18	21	16	18	19	17	17	17	17	17	27.5	30.2	43.7	-1	-1	-1
1/18/2019	3:09:01 PM	805	1804	17	17	18	20	17	18	19	16	17	17	17	17	27.5	30.2	43.7	-1	-1	-1
1/18/2019	3:09:02 PM	8	1805	17	17	18	21	16	19	19	17	18	17	17	17	27.5	30.2	43.7	-1	-1	-1
1/18/2019	3:09:02 PM	211	1806	17	17	18	20	17	18	19	16	17	17	17	17	27.5	30.2	43.7	-1	-1	-1
1/18/2019	3:09:02 PM	414	1807	17	17	18	20	16	18	19	16	17	17	17	17	27.5	30.2	75.1	-1	-1	-1
1/18/2019	3:09:02 PM	602	1808	17	17	18	20	17	18	19	16	18	17	18	17	27.5	30.2	75.1	-1	-1	-1
1/18/2019	3:09:02 PM	805	1809	17	17	18	20	16	18	19	16	17	17	17	17	27.5	30.2	75.1	-1	-1	-1
1/18/2019	3:09:03 PM	8	1810	17	17	18	20	17	18	19	16	18	17	17	17	27.5	30.2	75.1	-1	-1	-1
1/18/2019	3:09:03 PM	211	1811	17	17	18	21	16	18	19	17	17	17	17	17	27.5	30.2	75.1	-1	-1	-1
1/18/2019	3:09:03 PM	414	1812	17	17	18	20	17	18	18	16	17	17	17	17	27.5	30.2	75.1	-1	-1	-1
1/18/2019	3:09:03 PM	602	1813	17	17	18	21	17	18	19	17	17	17	17	17	27.5	30.2	75.1	-1	-1	-1
1/18/2019	3:09:03 PM	805	1814	17	17	18	20	17	19	19	16	17	17	17	17	27.5	30.2	75.1	-1	-1	-1
1/18/2019	3:09:04 PM	8	1815	17	17	18	21	17	19	19	16	17	17	17	17	27.5	30.2	75.1	-1	-1	-1
1/18/2019	3:09:04 PM	211	1816	17	17	18	20	17	18	19	16	17	17	17	17	27.5	30.2	75.1	-1	-1	-1
1/18/2019	3:09:04 PM	414	1817	17	17	17	20	17	18	19	16	17	17	17	17	27.5	30.2	75.1	-1	-1	-1
1/18/2019	3:09:04 PM	602	1818	17	17	18	20	17	18	19	16	17	17	17	17	27.5	30.2	75.1	-1	-1	-1
1/18/2019	3:09:04 PM	805	1819	17	17	17	20	17	19	19	16	17	17	17	17	27.5	30.2	75.1	-1	-1	-1
1/18/2019	3:09:05 PM	8	1820	17	17	18	20	17	18	19	17	17	17	17	17	27.5	30.2	75.1	-1	-1	-1
1/18/2019	3:09:05 PM	211	1821	17	17	17	20	16	18	19	17	17	17	17	17	27.5	30.2	75.1	-1	-1	-1
1/18/2019	3:09:05 PM	414	1822	17	17	18	20	17	18	19	16	17	17	17	17	27.5	30.2	75.1	-1	-1	-1
1/18/2019	3:09:05 PM	602	1823	17	17	18	20	16	19	19	16	17	17	17	17	27.5	30.2	75.1	-1	-1	-1
1/18/2019	3:09:05 PM	805	1824	17	17	18	20	17	18	19	16	17	17	17	17	27.5	30.2	75.1	-1	-1	-1
1/18/2019	3:09:06 PM	8	1825	17	17	18	21	16	19	19	17	17	17	17	17	27.5	30.2	75.1	-1	-1	-1
1/18/2019	3:09:06 PM	211	1826	17	17	18	20	17	18	19	16	17	17	17	17	27.5	30.2	75.1	-1	-1	-1
1/18/2019	3:09:06 PM	414	1827	17	17	17	20	16	18	19	16	17	17	17	17	27.5	30.2	75.1	-1	-1	-1
1/18/2019	3:09:06 PM	602	1828	17	17	18	20	17	18	19	16	17	17	17	17	27.5	30.2	75.1	-1	-1	-1
1/18/2019	3:09:06 PM	805	1829	17	17	18	20	16	18	19	17	17	17	17	17	27.5	30.2	75.1	-1	-1	-1
1/18/2019	3:09:07 PM	8	1830	17	17	18	20	17	18	19	16	17	17	17	18	27.5	30.2	75.1	-1	-1	-1
1/18/2019	3:09:07 PM	211	1831	17	17	17	20	16	18	19	16	17	17	17	17	27.5	30.2	75.1	-1	-1	-1
1/18/2019	3:09:07 PM	414	1832	17	17	18	20	17	18	19	16	17	17	17	17	27.5	30.2	75.1	-1	-1	-1
1/18/2019	3:09:07 PM	602	1833	17	17	18	21	16	18	18	16	17	17	17	17	27.5	30.2	75.1	-1	-1	-1
1/18/2019	3:09:07 PM	805	1834	17	17	18	20	17	19	19	16	17	17	17	17	27.5	30.2	75.1	-1	-1	-1
1/18/2019	3:09:08 PM	8	1835	17	17	18	21	17	18	19	16	18	17	17	17	27.5	30.2	75.1	-1	-1	-1
1/18/2019	3:09:08 PM	211	1836	17	17	18	20	17	18	19	16	17	17	17	17	27.5	30.2	75.1	-1	-1	-1
1/18/2019	3:09:08 PM	414	1837	17	17	18	20	17	18	19	16	17	17	17	17	27.5	30.2	75.1	-1	-1	-1
1/18/2019	3:09:08 PM	602	1838	17	17	18	20	17	18	19	16	17	17	17	17	27.5	30.2	75.1	-1	-1	-1
1/18/2019	3:09:08 PM	805	1839	17	17	18	21	17	18	19	16	17	17	17	17	27.5	30.2	75.1	-1	-1	-1
1/18/2019	3:09:09 PM	8	1840	17	17	18	20	17	18	19	17	17	17	17	18	27.5	30.2	75.1	-1	-1	-1
1/18/2019	3:09:09 PM	211	1841	17	17	18	20	17	18	19	16	17	17	17	17	27.5	30.2	75.1	-1	-1	-1
1/18/2019	3:09:09 PM	414	1842	17	17	17	21	16	18	19	16	17	17	17	17	27.5	30.2	75.1	-1	-1	-1
1/18/2019	3:09:09 PM	602	1843	17	17	18	20	17	18	19	16	18	17	17	17	27.5	30.2	75.1	-1	-1	-1
1/18/2019	3:09:09 PM	805	1844	17	17	17	21	16	19	19	16	17	17	17	17	27.5	30.2	75.1	-1	-1	-1
1/18/2019	3:09:10 PM	8	1845	18	17	18	20	17	18	19	17	17	17	17	17	27.5	30.2	75.1	-1	-1	-1
1/18/2019	3:09:10 PM	211	1846	17	17	18	20	17	18	19	16	17	17	17	17	27.5	30.2	75.1	-1	-1	-1
1/18/2019	3:09:10 PM	414	1847	17	17	18	20	17	18	18	16	17	17	17	17	27.5	30.2	75.1	-1	-1	-1
1/18/2019	3:09:10 PM	602	1848	17	17	18	20	17	18	19	16	17	17	17	17	27.5	30.2	75.1	-1	-1	-1
1/18/2019	3:09:10 PM	805	1849	17	17	18	21	16	18	18	17	17	17	17	17	27.5	30.3	75.3	-1	-1	-1
1/18/2019	3:09:11 PM	8	1850	18	17	18	20	17	18	19	16	17	17	17	18	27.5	30.3	75.3	-1	-1	-1
1/18/2019	3:09:11 PM	211	1851	17	17	18	21	16	18	19	16	17	17	17	17	27.5	30.3	75.3	-1	-1	-1
1/18/2019	3:09:11 PM	414	1852	17	17	18	20	17	18	19	16	17	17	17	17	27.5	30.3	75.3	-1	-1	-1
1/18/2019	3:09:11 PM	602	1853	17	17	18	20	17	18	19	16	17	17	17	17	27.5	30.3	75.3	-1	-1	-1
1/18/2019	3:09:11 PM	805	1854	17	17	17	20	16	18	19	17	17	17	17	17	27.5	30.3	75.3	-1	-1	-1
1/18/2019	3:09:12 PM	8	1855	17	17	18	21	17	19	19	16	17	17	18	17	27.5	30.3	75.3	-1	-1	-1
1/18/2019	3:09:12 PM	211	1856	17	17	17	20	16	19	19	17	17	17	17	17	27.5	30.3	75.3	-1	-1	-1
1/18/2019	3:09:12 PM	414	1857	17	17	18	20	17	18	19	16	17	17	17	17	27.5	30.3	75.3	-1	-1	-1
1/18/2019	3:09:12 PM	602	1858	17	17	18	20	17	18	18	16	17	17	17	17	27.5	30.3	75.3	-1	-1	-1
1/18/2019	3:09:12 PM	805	1859	17	17	17	20	17	19	18	16	17	17	17	17	27.5	30.3	75.3	-1	-1	-1
1/18/2019	3:09:13 PM	8	1860	17	17	18	20	17	18	19	17	17	17	17	18	27.5	30.3	75.3	-1	-1	-1
1/18/2019	3:09:13 PM	211	1861	17	17	18	20	16	18	19	16	17	17	17	17	27.5	30.3	75.3	-1	-1	-1
1/18/2019	3:09:13 PM	414	1862	17	17	18	20	17	19	19	16	17	17	17	17	27.5	30.3	75.3	-1	-1	-1
1/18/2019	3:09:13 PM	602	1863	17	17	18	20	16	19	19	17	17	17	17	17	27.5	30.3	75.3	-1	-1	-1
1/18/2019	3:09:13 PM	805	1864	17	17	18	20	17	18	19	16	17	17	17	17	27.5	30.3	75.3	-1	-1	-1
1/18/2019	3:09:14 PM	8	1865	17	18	18	21	17	19	19	17	17	17	17	17	27.5	30.3	75.3	-1	-1	-1
1/18/2019	3:09:14 PM	211	1866	17	17	18	20	17	18	19	16	17	17	17	17	27.5	30.3	75.3	-1	-1	-1
1/18/2019	3:09:14 PM	414	1867	17	17	18	21	16	18	19	16	17	17	17	17	27.5	30.3	75.3	-1	-1	-1
1/18/2019	3:09:14 PM	602	1868	17	17	18	21	17	18	19	16	18	17	17	17	27.5	30.3	75.3	-1	-1	-1
1/18/2019	3:09:14 PM	805	1869	17	17	18	21	17	18	19	16	17	17	17	17	27.5	30.3	75.3	-1	-1	-1
1/18/2019	3:09:15 PM	8	1870	17	17	18	20	17	18	19	16	18	17	17	17	27.5	30.3	75.3	-1	-1	-1
1/18/2019	3:09:15 PM	211	1871	17	17	18	20	16	18	19	16	17	17	17	17	27.5	30.3	75.3	-1	-1	-1
1/18/2019	3:09:15 PM	414	1872	17	17	18	20	17	18	19	16	17	17	17	17	27.5	30.3	75.3	-1	-1	-1
1/18/2019	3:09:15 PM	602	1873	17	17	18	20	17	19	19	17	17	17	17	17	27.5	30.3	75.3	-1	-1	-1
1/18/2019	3:09:15 PM	805	1874	17	17	18	20	17	18	19	16	17	17	17	17	27.5	30.3	75.3	-1	-1	-1
1/18/2019	3:09:16 PM	8	1875	17	17	18	21	17	18	19	17	17	17	17	18	27.5	30.3	75.3	-1	-1	-1
1/18/2019	3:09:16 PM	211	1876	17	17	18	20	17	18	19	16	17	17	17	17	27.5	30.3	75.3	-1	-1	-1
1/18/2019	3:09:16 PM	414	1877	17	17	18	21	16	18	19	17	17	17	17	17	27.5	30.3	75.3	-1	-1	-1
1/18/2019	3:09:16 PM	602	1878	17	17	18	20	17	18	19	16	17	17	17	17	27.5	30.3	75.3	-1	-1	-1
1/18/2019	3:09:16 PM	805	1879	17	17	18	20	16	18	19	17	17	17	17	17	27.5	30.3	75.3	-1	-1	-1
1/18/2019	3:09:17 PM	8	1880	17	17	18	20	17	18	19	16	18	17	18	18	27.5	30.3	75.3	-1	-1	-1
1/18/2019	3:09:17 PM	211	1881	17	17	18	21	16	18	19	16	17	17	17	17	27.5	30.3	75.3	-1	-1	-1
1/18/2019	3:09:17 PM	414	1882	17	17	18	20	17	19	19	16	17	17	17	18	27.5	30.3	75.3	-1	-1	-1
1/18/2019	3:09:17 PM	602	1883	17	17	18	21	17	19	19	16	17	17	17	17	27.5	30.3	75.3	-1	-1	-1
1/18/2019	3:09:17 PM	805	1884	17	17	18	20	17	18	19	16	17	17	17	17	27.5	30.3	75.3	-1	-1	-1
1/18/2019	3:09:18 PM	8	1885	17	17	18	21	16	19	19	17	17	17	18	17	27.5	30.3	75.3	-1	-1	-1
1/18/2019	3:09:18 PM	211	1886	17	17	18	20	17	18	19	16	17	17	17	17	27.5	30.3	75.3	-1	-1	-1
1/18/2019	3:09:18 PM	414	1887	17	17	17	21	16	18	19	16	17	17	17	17	27.5	30.3	75.3	-1	-1	-1
1/18/2019	3:09:18 PM	602	1888	17	17	18	20	17	18	19	16	18	17	17	17	27.5	30.3	75.3	-1	-1	-1
1/18/2019	3:09:18 PM	805	1889	17	17	18	21	16	18	19	16	17	17	17	17	27.5	30.3	75.3	-1	-1	-1
1/18/2019	3:09:19 PM	8	1890	17	17	18	20	17	18	19	16	18	17	17	18	27.5	30.3	75.3	-1	-1	-1
1/18/2019	3:09:19 PM	211	1891	17	17	18	21	16	18	19	16	17	17	17	17	27.5	30.4	74.7	-1	-1	-1
1/18/2019	3:09:19 PM	414	1892	17	17	18	20	17	18	19	16	17	17	17	17	27.5	30.4	74.7	-1	-1	-1
1/18/2019	3:09:19 PM	602	1893	17	17	18	21	16	18	19	17	17	17	17	17	27.5	30.4	74.7	-1	-1	-1
1/18/2019	3:09:19 PM	805	1894	17	17	18	20	17	18	19	16	17	17	17	17	27.5	30.4	74.7	-1	-1	-1
1/18/2019	3:09:20 PM	8	1895	17	17	18	21	17	18	19	16	17	17	17	17	27.5	30.4	74.7	-1	-1	-1
1/18/2019	3:09:20 PM	211	1896	17	17	18	20	16	18	19	16	17	17	17	17	27.5	30.4	74.7	-1	-1	-1
1/18/2019	3:09:20 PM	414	1897	17	17	18	20	17	19	19	16	17	17	17	17	27.5	30.4	74.7	-1	-1	-1
1/18/2019	3:09:20 PM	602	1898	17	17	18	20	17	18	19	16	17	17	17	18	27.5	30.4	74.7	-1	-1	-1
1/18/2019	3:09:20 PM	805	1899	17	17	18	21	17	18	19	16	18	17	17	17	27.5	30.4	74.7	-1	-1	-1
1/18/2019	3:09:21 PM	12	1900	17	17	18	20	16	18	19	16	17	17	17	18	27.5	30.4	74.7	-1	-1	-1
1/18/2019	3:09:21 PM	215	1901	17	17	18	20	17	18	19	16	17	17	17	17	27.5	30.4	74.7	-1	-1	-1
1/18/2019	3:09:21 PM	403	1902	17	17	18	21	17	19	19	17	17	17	17	18	27.5	30.4	74.7	-1	-1	-1
1/18/2019	3:09:21 PM	606	1903	17	17	18	21	17	18	19	16	18	17	18	17	27.5	30.4	74.7	-1	-1	-1
1/18/2019	3:09:21 PM	809	1904	17	17	17	21	17	18	19	16	17	17	17	17	27.5	30.4	74.7	-1	-1	-1
1/18/2019	3:09:22 PM	12	1905	17	17	18	20	17	18	19	16	17	17	17	17	27.5	30.4	74.7	-1	-1	-1
1/18/2019	3:09:22 PM	215	1906	17	17	17	20	16	18	19	16	17	17	17	17	27.5	30.4	74.7	-1	-1	-1
1/18/2019	3:09:22 PM	403	1907	17	17	18	20	17	18	19	16	17	17	17	17	27.5	30.4	74.7	-1	-1	-1
1/18/2019	3:09:22 PM	606	1908	17	17	18	21	17	19	19	17	17	17	18	17	27.5	30.4	74.7	-1	-1	-1
1/18/2019	3:09:22 PM	809	1909	17	17	18	20	17	18	19	16	17	17	17	17	27.5	30.4	74.7	-1	-1	-1
1/18/2019	3:09:23 PM	12	1910	17	17	18	20	17	18	19	16	18	17	17	17	27.5	30.4	74.7	-1	-1	-1
1/18/2019	3:09:23 PM	215	1911	17	17	17	20	16	18	19	16	17	17	17	17	27.5	30.4	74.7	-1	-1	-1
1/18/2019	3:09:23 PM	403	1912	17	17	18	20	17	18	19	16	18	17	17	17	27.5	30.4	74.7	-1	-1	-1
1/18/2019	3:09:23 PM	606	1913	17	18	18	21	17	19	19	16	18	17	17	17	27.5	30.4	74.7	-1	-1	-1
1/18/2019	3:09:23 PM	809	1914	17	17	17	20	16	18	18	17	17	17	17	17	27.5	30.4	74.7	-1	-1	-1
1/18/2019	3:09:24 PM	12	1915	17	17	18	20	17	18	19	16	18	17	17	17	27.5	30.4	74.7	-1	-1	-1
1/18/2019	3:09:24 PM	215	1916	17	17	18	20	17	19	19	16	17	17	17	17	27.5	30.4	74.7	-1	-1	-1
1/18/2019	3:09:24 PM	403	1917	17	17	18	21	17	19	19	17	17	17	17	17	27.5	30.4	74.7	-1	-1	-1
1/18/2019	3:09:24 PM	606	1918	17	17	18	20	17	18	19	16	17	17	17	18	27.5	30.4	74.7	-1	-1	-1
1/18/2019	3:09:24 PM	809	1919	17	17	17	20	16	18	19	16	17	17	17	17	27.5	30.4	74.7	-1	-1	-1
1/18/2019	3:09:25 PM	12	1920	17	17	18	20	16	19	19	16	17	17	17	18	27.5	30.4	74.7	-1	-1	-1
1/18/2019	3:09:25 PM	215	1921	17	17	17	20	16	18	19	16	17	17	17	17	27.5	30.4	74.7	-1	-1	-1
1/18/2019	3:09:25 PM	403	1922	17	17	18	20	17	18	19	17	17	17	17	18	27.5	30.4	74.7	-1	-1	-1
1/18/2019	3:09:25 PM	606	1923	17	17	18	21	16	18	19	17	17	17	17	17	27.5	30.4	74.7	-1	-1	-1
1/18/2019	3:09:25 PM	809	1924	17	17	18	20	16	18	19	16	17	17	17	18	27.5	30.4	74.7	-1	-1	-1
1/18/2019	3:09:26 PM	12	1925	17	17	17	21	17	18	18	16	17	17	17	17	27.5	30.4	74.7	-1	-1	-1
1/18/2019	3:09:26 PM	215	1926	17	17	18	20	16	18	19	16	17	17	17	17	27.5	30.4	74.7	-1	-1	-1
1/18/2019	3:09:26 PM	403	1927	17	17	18	21	17	18	18	17	17	17	17	17	27.5	30.4	74.7	-1	-1	-1
1/18/2019	3:09:26 PM	606	1928	17	17	18	20	17	18	19	17	17	17	17	18	27.5	30.4	74.7	-1	-1	-1
1/18/2019	3:09:26 PM	809	1929	17	17	17	20	17	18	19	16	17	17	17	17	27.5	30.4	74.7	-1	-1	-1
1/18/2019	3:09:27 PM	12	1930	17	17	18	21	16	18	19	17	17	17	17	18	27.5	30.4	74.7	-1	-1	-1
1/18/2019	3:09:27 PM	215	1931	17	17	18	20	17	18	19	16	17	17	17	17	27.5	30.4	74.7	-1	-1	-1
1/18/2019	3:09:27 PM	403	1932	17	17	18	20	17	18	19	16	17	17	17	17	27.5	30.4	74.7	-1	-1	-1
1/18/2019	3:09:27 PM	606	1933	17	17	18	20	17	18	19	16	18	17	17	17	27.4	30.4	65.2	-1	-1	-1
1/18/2019	3:09:27 PM	809	1934	17	17	18	20	16	18	19	16	17	17	17	17	27.4	30.4	65.2	-1	-1	-1
1/18/2019	3:09:28 PM	12	1935	17	17	18	20	17	18	19	16	18	17	17	17	27.4	30.4	65.2	-1	-1	-1
1/18/2019	3:09:28 PM	215	1936	17	17	18	20	16	18	19	16	17	17	17	17	27.4	30.4	65.2	-1	-1	-1
1/18/2019	3:09:28 PM	403	1937	17	17	18	20	17	18	19	16	18	17	18	17	27.4	30.4	65.2	-1	-1	-1
1/18/2019	3:09:28 PM	606	1938	17	17	18	21	16	18	19	16	17	17	17	17	27.4	30.4	65.2	-1	-1	-1
1/18/2019	3:09:28 PM	809	1939	17	17	18	20	17	18	19	16	17	17	17	17	27.4	30.4	65.2	-1	-1	-1
1/18/2019	3:09:29 PM	12	1940	17	17	18	21	16	18	19	16	17	17	17	17	27.4	30.4	65.2	-1	-1	-1
1/18/2019	3:09:29 PM	215	1941	17	17	18	20	17	18	19	16	17	17	17	17	27.4	30.4	65.2	-1	-1	-1
1/18/2019	3:09:29 PM	403	1942	17	17	18	21	17	19	19	16	17	17	17	17	27.4	30.4	65.2	-1	-1	-1
1/18/2019	3:09:29 PM	606	1943	17	17	18	20	17	18	19	16	17	17	17	18	27.4	30.4	65.2	-1	-1	-1
1/18/2019	3:09:29 PM	809	1944	17	17	18	20	17	18	19	16	17	17	17	17	27.4	30.4	65.2	-1	-1	-1
1/18/2019	3:09:30 PM	12	1945	17	17	17	21	16	19	19	16	17	17	17	17	27.4	30.4	65.2	-1	-1	-1
1/18/2019	3:09:30 PM	215	1946	17	17	18	21	16	18	19	16	17	17	17	17	27.4	30.4	65.2	-1	-1	-1
1/18/2019	3:09:30 PM	403	1947	17	18	17	21	17	19	19	17	17	17	17	17	27.4	30.4	65.2	-1	-1	-1
1/18/2019	3:09:30 PM	606	1948	18	17	18	20	17	18	19	16	17	17	17	17	27.4	30.4	65.2	-1	-1	-1
1/18/2019	3:09:30 PM	809	1949	17	17	17	21	16	18	18	16	17	17	17	17	27.4	30.4	65.2	-1	-1	-1
1/18/2019	3:09:31 PM	12	1950	18	17	18	20	17	18	19	16	17	17	17	17	27.4	30.4	65.2	-1	-1	-1
1/18/2019	3:09:31 PM	215	1951	17	17	18	20	17	18	19	16	17	17	17	17	27.4	30.4	65.2	-1	-1	-1
1/18/2019	3:09:31 PM	403	1952	17	17	18	20	17	18	19	16	18	17	17	17	27.4	30.4	65.2	-1	-1	-1
1/18/2019	3:09:31 PM	606	1953	17	17	17	21	17	19	19	16	18	17	18	17	27.4	30.4	65.2	-1	-1	-1
1/18/2019	3:09:31 PM	809	1954	17	17	18	21	16	18	18	17	17	17	17	17	27.4	30.4	65.2	-1	-1	-1
1/18/2019	3:09:32 PM	12	1955	17	17	18	20	17	18	19	16	18	17	17	17	27.4	30.4	65.2	-1	-1	-1
1/18/2019	3:09:32 PM	215	1956	17	17	17	20	16	18	19	17	17	17	17	17	27.4	30.4	65.2	-1	-1	-1
1/18/2019	3:09:32 PM	403	1957	17	17	18	20	17	18	19	16	18	17	17	17	27.4	30.4	65.2	-1	-1	-1
1/18/2019	3:09:32 PM	606	1958	17	17	18	21	16	18	18	16	17	17	17	17	27.4	30.4	65.2	-1	-1	-1
1/18/2019	3:09:32 PM	809	1959	17	17	18	20	17	18	19	16	17	17	17	17	27.4	30.4	65.2	-1	-1	-1
1/18/2019	3:09:33 PM	12	1960	17	17	18	20	17	18	19	16	17	17	17	17	27.4	30.4	65.2	-1	-1	-1
1/18/2019	3:09:33 PM	215	1961	17	17	18	20	16	18	19	16	17	17	17	17	27.4	30.4	65.2	-1	-1	-1
1/18/2019	3:09:33 PM	403	1962	17	17	18	20	17	18	19	16	18	17	18	17	27.4	30.4	65.2	-1	-1	-1
1/18/2019	3:09:33 PM	606	1963	17	17	18	20	17	18	19	16	17	17	17	17	27.4	30.4	65.2	-1	-1	-1
1/18/2019	3:09:33 PM	809	1964	17	17	18	20	17	19	19	16	17	17	17	17	27.4	30.4	65.2	-1	-1	-1
1/18/2019	3:09:34 PM	12	1965	17	17	17	21	16	18	19	16	17	17	17	17	27.4	30.4	65.2	-1	-1	-1
1/18/2019	3:09:34 PM	215	1966	17	17	18	20	17	18	19	16	17	17	17	17	27.4	30.4	65.2	-1	-1	-1
1/18/2019	3:09:34 PM	403	1967	17	17	18	20	17	18	19	16	18	17	17	17	27.4	30.4	65.2	-1	-1	-1
1/18/2019	3:09:34 PM	606	1968	17	17	18	20	17	19	19	17	17	17	17	17	27.4	30.4	65.2	-1	-1	-1
1/18/2019	3:09:34 PM	809	1969	17	17	18	20	17	18	19	16	17	17	17	17	27.4	30.4	65.2	-1	-1	-1
1/18/2019	3:09:35 PM	12	1970	17	18	17	21	17	18	19	16	17	17	18	17	27.4	30.4	65.2	-1	-1	-1
1/18/2019	3:09:35 PM	215	1971	17	17	18	21	17	19	18	16	17	17	17	18	27.4	30.4	65.2	-1	-1	-1
1/18/2019	3:09:35 PM	403	1972	17	18	18	21	17	18	19	16	18	17	18	17	27.4	30.4	65.2	-1	-1	-1
1/18/2019	3:09:35 PM	606	1973	17	17	18	21	16	19	18	17	17	17	17	17	27.4	30.4	65.2	-1	-1	-1
1/18/2019	3:09:35 PM	809	1974	17	17	18	20	17	18	19	17	17	17	17	18	27.4	30.4	65.2	-1	-1	-1
1/18/2019	3:09:36 PM	12	1975	17	17	18	20	17	18	19	16	18	17	17	17	27.5	30.5	49.5	-1	-1	-1
1/18/2019	3:09:36 PM	215	1976	17	17	17	20	16	19	19	17	17	17	17	17	27.5	30.5	49.5	-1	-1	-1
1/18/2019	3:09:36 PM	403	1977	17	17	18	20	17	18	19	17	17	17	17	18	27.5	30.5	49.5	-1	-1	-1
1/18/2019	3:09:36 PM	606	1978	17	17	18	21	17	18	19	16	18	17	18	17	27.5	30.5	49.5	-1	-1	-1
1/18/2019	3:09:36 PM	809	1979	17	17	18	20	17	18	19	16	17	17	17	17	27.5	30.5	49.5	-1	-1	-1
1/18/2019	3:09:37 PM	12	1980	17	17	18	20	17	19	18	16	17	17	17	18	27.5	30.5	49.5	-1	-1	-1
1/18/2019	3:09:37 PM	215	1981	17	17	17	21	17	18	19	16	17	17	17	17	27.5	30.5	49.5	-1	-1	-1
1/18/2019	3:09:37 PM	403	1982	17	18	18	21	17	18	19	17	18	17	18	17	27.5	30.5	49.5	-1	-1	-1
1/18/2019	3:09:37 PM	606	1983	17	17	18	20	16	18	19	17	17	17	17	18	27.5	30.5	49.5	-1	-1	-1
1/18/2019	3:09:37 PM	809	1984	17	17	17	21	16	19	19	17	17	17	17	17	27.5	30.5	49.5	-1	-1	-1
1/18/2019	3:09:38 PM	12	1985	17	17	18	20	17	18	19	16	18	17	17	17	27.5	30.5	49.5	-1	-1	-1
1/18/2019	3:09:38 PM	215	1986	17	17	18	20	17	18	18	17	17	17	17	17	27.5	30.5	49.5	-1	-1	-1
1/18/2019	3:09:38 PM	403	1987	18	17	18	20	17	19	19	17	17	18	17	18	27.5	30.5	49.5	-1	-1	-1
1/18/2019	3:09:38 PM	606	1988	17	17	17	20	17	18	19	16	17	17	17	17	27.5	30.5	49.5	-1	-1	-1
1/18/2019	3:09:38 PM	809	1989	17	17	18	20	17	18	19	16	17	17	17	17	27.5	30.5	49.5	-1	-1	-1
1/18/2019	3:09:39 PM	12	1990	17	17	18	21	16	18	19	17	17	17	17	17	27.5	30.5	49.5	-1	-1	-1
1/18/2019	3:09:39 PM	215	1991	17	17	18	20	17	18	19	16	17	17	17	17	27.5	30.5	49.5	-1	-1	-1
1/18/2019	3:09:39 PM	403	1992	18	17	18	20	17	18	18	16	18	17	17	17	27.5	30.5	49.5	-1	-1	-1
1/18/2019	3:09:39 PM	606	1993	17	17	18	21	17	19	18	17	17	17	17	18	27.5	30.5	49.5	-1	-1	-1
1/18/2019	3:09:39 PM	809	1994	17	17	18	21	17	18	19	16	18	17	17	17	27.5	30.5	49.5	-1	-1	-1
1/18/2019	3:09:40 PM	12	1995	17	17	18	20	17	18	19	16	17	17	17	17	27.5	30.5	49.5	-1	-1	-1
1/18/2019	3:09:40 PM	215	1996	17	17	17	21	16	18	19	17	17	17	17	17	27.5	30.5	49.5	-1	-1	-1
1/18/2019	3:09:40 PM	403	1997	17	18	18	21	17	18	19	16	17	17	18	17	27.5	30.5	49.5	-1	-1	-1
1/18/2019	3:09:40 PM	606	1998	17	17	18	20	16	18	19	17	17	17	17	17	27.5	30.5	49.5	-1	-1	-1
1/18/2019	3:09:40 PM	809	1999	17	17	18	21	16	18	18	17	17	17	17	17	27.5	30.5	49.5	-1	-1	-1
[truncated: 39,695 more rows]
