# Supplementary material for: Rapid metabolic shifts occur during the transition between hunger and satiety in Drosophila melanogaster
Source: Nat Commun. 2019 Sep 6;10:4052. doi: 10.1038/s41467-019-11933-z (PMC6731244; doi:10.1038/s41467-019-11933-z)
Supplement: Supplementary file 9 — SourceData [file 41467_2019_11933_MOESM9_ESM.xlsx]

## Sheet: Leg
Wilinski et al. Source data. The raw data required to generate Figs. 1a-f, 2a-e, 3a-d, 4a-f, 5a-f, 6a-e, and Supplementary Figs 1b-c, 4a-f, 5, 6b-e, 7a-b, 8a-b, 9b-c, 10a-g, 11a-d.

## Sheet: Fig. 1
a							b		c		d		e		f
DFM	Days on Diet	Treatment	Well	% Flies Eating >0 licks	Licks		Licks for flies w Events >0		Events		MeanDuration (s) Events >0		MeanTimeBtw (min) Events >1		Latency (min) Events >0
3	0SD	Fasted	1	0.909091	564		564		10		11.28		4.07852		4.88
3	0SD	Fasted	2		0				0
3	0SD	Fasted	3		32		32		1		6.4				4.46
3	0SD	Fasted	4		449		449		16		5.6125		3.12022		6.33333
3	0SD	Fasted	5		197		197		12		3.28333		2.82333		4.38
3	0SD	Fasted	6		521		521		17		6.12941		1.62833		14.2867
3	0SD	Fasted	7		561		561		23		4.87826		2.44106		4.32
3	0SD	Fasted	8		35		35		2		3.5		0.0366667		4.57667
3	0SD	Fasted	9		193		193		9		4.28889		4.42667		4.23333
3	0SD	Fasted	10		491		491		8		12.275		4.4581		20.86
3	0SD	Fasted	11		536		536		22		4.87273		1.96984		16.6933
3	0SD	Fasted	12
4	0SD	Fasted	1		335		335		23		2.91304		1.99955		8.63333
4	0SD	Fasted	2		130		130		5		5.2		0.1975		45.32
4	0SD	Fasted	3		426		426		28		3.04286		1.08605		28.1933
4	0SD	Fasted	4		322		322		10		6.44		0.0907407		56.9933
4	0SD	Fasted	5		813		813		35		4.64571		1.21176		7.69333
4	0SD	Fasted	6		428		428		6		14.2667		7.74133		9.23333
4	0SD	Fasted	7		280		280		6		9.33333		4.492		8.18333
4	0SD	Fasted	8
4	0SD	Fasted	9		138		138		9		3.06667		5.55875		8.44667
4	0SD	Fasted	10		137		137		2		13.7		0.583333		53.0767
4	0SD	Fasted	11		108		108		2		10.8		0.00333333		23.7767
4	0SD	Fasted	12		40		40		3		2.66667		0.0566667		8.81
9	0SD	Fasted	1
9	0SD	Fasted	2		84		84		7		2.4		0.120556		4.21
9	0SD	Fasted	3		0				0
9	0SD	Fasted	4		14		14		1		2.8				5.12667
9	0SD	Fasted	5		58		58		2		5.8		0.0433333		3.06
9	0SD	Fasted	6		204		204		10		4.08		0.36037		34.4967
9	0SD	Fasted	7		17		17		2		1.7		0.17		5.06333
9	0SD	Fasted	8		217		217		13		3.33846		2.39861		3.9
9	0SD	Fasted	9		74		74		5		2.96		0.186667		10.4933
9	0SD	Fasted	10		0				0
9	0SD	Fasted	11		179		179		10		3.58		5.18444		3.89
9	0SD	Fasted	12		55		55		3		3.66667		0.218333		28.6167
4000	0SD	Fasted	1	0.875	257		257		23		2.23478		1.68439		17.2633
4000	0SD	Fasted	2		381		381		22		3.46364		2.6419		1.84
4000	0SD	Fasted	3		551		551		21		5.24762		2.68117		3.99
4000	0SD	Fasted	4		312		312		16		3.9		3.33911		5.54
4000	0SD	Fasted	5		140		140		4		7		0.0744444		56.6467
4000	0SD	Fasted	6		628		628		25		5.024		1.875		1.26333
4000	0SD	Fasted	7		676		676		42		3.21905		1.22268		4.94667
4000	0SD	Fasted	8		285		285		5		11.4		7.99667		14.4733
4000	0SD	Fasted	9		618		618		28		4.41429		1.93358		2.32333
4000	0SD	Fasted	10		135		135		9		3		6.83083		1.86667
4000	0SD	Fasted	11		541		541		20		5.41		2.41053		2.48
4000	0SD	Fasted	12		443		443		33		2.68485		1.56104		1.73333
5000	0SD	Fasted	1		0				0
5000	0SD	Fasted	2		0				0
5000	0SD	Fasted	3		270		270		10		5.4		0.0255556		54.21
5000	0SD	Fasted	4		591		591		28		4.22143		2.01037		0.196667
5000	0SD	Fasted	5		411		411		16		5.1375		2.334		14.85
5000	0SD	Fasted	6		263		263		6		8.76667		0.076		24.0733
5000	0SD	Fasted	7		321		321		6		10.7		0.0713333		58.0033
5000	0SD	Fasted	8		0				0
5000	0SD	Fasted	9		113		113		5		4.52		0.01		57.5733
5000	0SD	Fasted	10		306		306		12		5.1		0.107879		44.6367
5000	0SD	Fasted	11		305		305		10		6.1		3.96963		8.05667
5000	0SD	Fasted	12		178		178		4		8.9		0.07		56.88
11	0SD	Refed	1	0.444444	0				0
11	0SD	Refed	2		10		10		1		2				13.1567
11	0SD	Refed	3		21		21		2		2.1		0.0166667		5.92
11	0SD	Refed	4		0				0
11	0SD	Refed	5		107		107		5		4.28		6.78917		12.7733
11	0SD	Refed	6		0				0
11	0SD	Refed	7		9		9		1		1.8				6.70333
11	0SD	Refed	8		0				0
11	0SD	Refed	9		0				0
11	0SD	Refed	10		0				0
11	0SD	Refed	11		0				0
11	0SD	Refed	12		65		65		4		3.25		0.696667		5.65667
14	0SD	Refed	1		0				0
14	0SD	Refed	2		54		54		4		2.7		0.00555556		11.7533
14	0SD	Refed	3		25		25		3		1.66667		0.908333		31.0367
14	0SD	Refed	4		0				0
14	0SD	Refed	5		0				0
14	0SD	Refed	6		31		31		2		3.1		0.0766667		6.93
14	0SD	Refed	7		0				0
14	0SD	Refed	8		0				0
14	0SD	Refed	9		8		8		1		1.6				6.35667
14	0SD	Refed	10		0				0
14	0SD	Refed	11		6		6		1		1.2				6.23333
14	0SD	Refed	12		66		66		6		2.2		9.66533		11.1567
21	0SD	Refed	1		8		8		1		1.6				41.9833
21	0SD	Refed	2		0				0
21	0SD	Refed	3		0				0
21	0SD	Refed	4		14		14		1		2.8				11.5267
21	0SD	Refed	5		0				0
21	0SD	Refed	6		141		141		8		3.525		0.291905		33.1533
21	0SD	Refed	7		62		62		1		12.4				48.02
21	0SD	Refed	8		162		162		13		2.49231		0.764722		10.2267
21	0SD	Refed	9		0				0
21	0SD	Refed	10		0				0
21	0SD	Refed	11		0				0
21	0SD	Refed	12		0				0
200	0SD	Refed	1	0.628571	185		185		10		3.7		4.47963		16.38
200	0SD	Refed	2		24		24		2		2.4		0.00333333		6.71
200	0SD	Refed	3		215		215		10		4.3		0.0244444		55.6
200	0SD	Refed	4		7		7		1		1.4				6.91
200	0SD	Refed	5		12		12		2		1.2		0.616667		6.53667
200	0SD	Refed	6		138		138		6		4.6		10.0993		6.86333
200	0SD	Refed	7		98		98		6		3.26667		9.538		6.36
200	0SD	Refed	8		38		38		3		2.53333		1.81667		6.95667
200	0SD	Refed	9		0				0
200	0SD	Refed	10		106		106		4		5.3		0.0344444		56.2167
200	0SD	Refed	11		231		231		16		2.8875		2.63889		17.6633
200	0SD	Refed	12		6		6		1		1.2				7.12333
1900	0SD	Refed	1		76		76		6		2.53333		5.84733		19.19
1900	0SD	Refed	2
1900	0SD	Refed	3		0				0
1900	0SD	Refed	4		0				0
1900	0SD	Refed	5		83		83		2		8.3		0.00666667		27.7067
1900	0SD	Refed	6		13		13		2		1.3		0.00333333		15.0433
1900	0SD	Refed	7		59		59		2		5.9		10.13		24.5267
1900	0SD	Refed	8		0				0
1900	0SD	Refed	9		11		11		2		1.1		0.853333		17.9633
1900	0SD	Refed	10		0				0
1900	0SD	Refed	11		72		72		6		2.4		0.804		50.09
1900	0SD	Refed	12		0				0
2700	0SD	Refed	1		7		7		1		1.4				19.5767
2700	0SD	Refed	2		0				0
2700	0SD	Refed	3		105		105		4		5.25		14.27		13.9533
2700	0SD	Refed	4		31		31		4		1.55		0.312222		10.09
2700	0SD	Refed	5		0				0
2700	0SD	Refed	6		0				0
2700	0SD	Refed	7		204		204		7		5.82857		4.735		28.4533
2700	0SD	Refed	8		0				0
2700	0SD	Refed	9		0				0
2700	0SD	Refed	10		0				0
2700	0SD	Refed	11		27		27		2		2.7		42.5733		17.01
2700	0SD	Refed	12		0				0

## Sheet: Fig. 2
a											b				c										d					e
data_normalized_RangeNorm_a7D_ND_sated_bodies_1a7D_ND_starved_bodies_9.csv											t_test_a7D_ND_sated_heads_6a7D_ND_starved_heads_3	p.value	FDR		data_normalized_RangeNorm_a7D_ND_sated_heads_6a7D_ND_starved_heads_3										t_test_a7D_ND_sated_heads_6a7D_ND_starved_heads_3					t_test_a7D_ND_sated_bodies_1a7D_ND_starved_bodies_9	p.value	FDR		t_test_a7D_ND_sated_heads_6a7D_ND_starved_heads_3	p.value	FDR		A	B		Overlap
COMP_ID	a7D_ND_sated_bodies_1	a7D_ND_sated_bodies_2	a7D_ND_sated_bodies_3	a7D_ND_sated_bodies_4	a7D_ND_sated_bodies_5	a7D_ND_starved_bodies_6	a7D_ND_starved_bodies_7	a7D_ND_starved_bodies_8	a7D_ND_starved_bodies_9		443	1.0123e-05	0.0024497		COMP_ID	a7D_ND_sated_heads_6	a7D_ND_sated_heads_7	a7D_ND_sated_heads_8	a7D_ND_sated_heads_9	a7D_ND_sated_heads_10	a7D_ND_starved_heads_1	a7D_ND_starved_heads_2	a7D_ND_starved_heads_3		COMP_ID	p.value	FDR			53231	1.3905e-05	0.005131		443	1.0123e-05	0.0024497		57	54		527		A	40
35628	-0.512245	-0.315671	0.0678666	-0.247957	-0.0300529	0.157544	0.487755	0.335291	0.0574693		46896	3.5685e-05	0.0035033		52603	0.118443	0.24121	0.150909	0.543609	0.176158	-0.456391	-0.366203	-0.407737		443	1.0123e-05	0.0024497			48433	4.7163e-05	0.0087016		46896	3.5685e-05	0.0035033		587	55		528		B	138
22053	-0.386532	-0.39568	-0.468492	-0.144074	0.0812344	0.0481585	0.397186	0.531508	0.33669		53231	4.343e-05	0.0035033		52457	0.205119	-0.0139281	0.305387	0.5637	0.162374	-0.4363	-0.375192	-0.41116		46896	3.5685e-05	0.0035033			35170	0.00010558	0.012987		53231	4.343e-05	0.0035033		604	58		1123		Overlap	21
22001	-0.135182	-0.393274	-0.423753	-0.401285	-0.0780464	-0.034241	0.550296	0.576247	0.339238		1125	6.4951e-05	0.0037356		52609	0.146864	0.0974539	0.402361	0.564942	3.95922e-05	-0.435058	-0.372868	-0.403734		53231	4.343e-05	0.0035033			15765	0.0001929	0.01474		1125	6.4951e-05	0.0037356		1107	59		1124
27503	-0.266181	0.293287	0.35282	0.358296	0.540497	-0.459503	-0.0193415	-0.361414	-0.43846		1638	8.6115e-05	0.0037356		19191	0.260002	-0.047057	0.383856	0.515278	0.218623	-0.484722	-0.382204	-0.463777		1125	6.4951e-05	0.0037356			36713	0.00019972	0.01474		1638	8.6115e-05	0.0037356		1299	64		1494
31943	-0.24187	-0.256001	-0.29537	-0.280315	-0.225169	0.0495864	0.221204	0.70463	0.323304		1589	9.2619e-05	0.0037356		52472	0.498898	-0.0304563	0.0859639	0.536734	0.266829	-0.463266	-0.446402	-0.4483		1638	8.6115e-05	0.0037356			15136	0.00051448	0.021135		1589	9.2619e-05	0.0037356		1303	443		1508
3155	-0.0477042	0.0309954	0.372953	0.339097	0.472744	-0.527256	-0.0208808	-0.314534	-0.305415		17805	0.00012245	0.0042333		38395	0.0771615	0.435517	0.0656497	0.444971	0.237706	-0.388281	-0.317695	-0.555029		1589	9.2619e-05	0.0037356			1604	0.00058298	0.021135		17805	0.00012245	0.0042333		1417	485		1648
1494	-0.0901706	-0.0634943	-0.314409	-0.415127	-0.131277	-0.0693185	0.584873	0.250638	0.248287		34035	0.00022182	0.0061672		52453	0.198463	0.155985	0.161615	0.556058	0.14142	-0.443942	-0.357076	-0.412523		17805	0.00012245	0.0042333			12358	0.00060331	0.021135		34035	0.00022182	0.0061672		1469	512		3155
43840	0.152725	0.149057	0.496131	0.120405	0.129254	-0.503869	-0.160481	0.0454891	-0.42871		1573	0.00023391	0.0061672		52687	0.273373	0.243396	0.0971047	0.541276	0.109905	-0.458724	-0.398042	-0.40829		34035	0.00022182	0.0061672			35678	0.00062224	0.021135		1573	0.00023391	0.0061672		1604	514		15504
1107	-0.344446	-0.130264	-0.279101	-0.210359	-0.391443	-0.165446	0.530543	0.381959	0.608557		37069	0.00026653	0.0061672		52451	0.31721	0.166389	0.0700086	0.523156	0.259812	-0.455478	-0.404253	-0.476844		1573	0.00023391	0.0061672			1648	0.00067719	0.021135		37069	0.00026653	0.0061672		1643	531		22001
528	-0.415151	-0.192431	-0.22654	-0.323249	-0.246391	0.584849	0.472682	-0.0868892	0.433119		1868	0.00028033	0.0061672		46799	0.471955	0.171103	0.0308284	0.436037	0.242313	-0.528045	-0.391332	-0.432859		37069	0.00026653	0.0061672			48187	0.00078752	0.021135		1868	0.00028033	0.0061672		2150	554		22053
12358	-0.375063	-0.182977	-0.261048	-0.380432	-0.225568	0.0690139	0.380654	0.619568	0.355852		32198	0.00042621	0.0066268		52683	0.222308	0.12353	0.121515	0.600246	0.0615176	-0.399754	-0.374042	-0.35532		1868	0.00028033	0.0061672			32306	0.00078938	0.021135		32198	0.00042621	0.0066268		12358	568		27503
46322	0.428784	-0.0587499	0.311639	0.607898	-0.088082	-0.392102	-0.145314	-0.271972	-0.392102		52451	0.00045605	0.0066268		52684	-0.00505661	0.238065	0.490744	0.421965	0.344549	-0.501175	-0.479835	-0.509256		32198	0.00042621	0.0066268			15504	0.00079344	0.021135		52451	0.00045605	0.0066268		15136	597		27732
37465	-0.0854898	0.421793	0.205776	0.245231	0.399759	-0.578207	-0.112786	-0.315445	-0.180631		42109	0.00045732	0.0066268		42446	0.123185	0.173577	0.125365	0.556373	0.257788	-0.443628	-0.366774	-0.425887		52451	0.00045605	0.0066268			27732	0.00080188	0.021135		42109	0.00045732	0.0066268		15443	605		32388
35129	-0.450115	-0.0957675	-0.457396	-0.311765	0.0942761	0.369827	0.542604	0.36972	-0.061384		52684	0.00046876	0.0066268		52461	0.100411	-0.0218065	0.253385	0.550297	0.316066	-0.449703	-0.342865	-0.405785		42109	0.00045732	0.0066268			48152	0.0010645	0.026188		52684	0.00046876	0.0066268		15586	1105		35162
32388	-0.167837	-0.141092	-0.203706	-0.459621	-0.115684	-0.0451398	0.38476	0.540379	0.207942		52452	0.00048927	0.0066268		19263	0.0693496	0.0316711	0.300059	0.56202	0.263673	-0.43798	-0.392219	-0.396573		52684	0.00046876	0.0066268			2150	0.0012407	0.028615		52452	0.00048927	0.0066268		15730	1118		35669
20699	0.331999	0.355483	0.0561064	0.253071	0.305433	-0.644517	-0.129829	-0.224479	-0.303269		48152	0.00050127	0.0066268		52616	0.0994843	-0.00450955	0.194272	0.569221	0.314097	-0.430779	-0.313107	-0.428679		52452	0.00048927	0.0066268			20699	0.0014664	0.030622		48152	0.00050127	0.0066268		15745	1125		37455
15765	-0.371522	-0.313552	-0.401098	-0.355245	-0.341579	0.0654275	0.548943	0.569723	0.598902		15506	0.00050278	0.0066268		52452	0.151108	0.146385	0.165888	0.514847	0.278925	-0.485153	-0.342676	-0.429325		48152	0.00050127	0.0066268			15443	0.0014937	0.030622		15506	0.00050278	0.0066268		15765	1126		39777
1643	-0.0502243	0.575913	-0.068361	0.513107	0.235315	-0.424087	-0.264587	-0.319428	-0.197648		1651	0.00052028	0.0066268		52438	0.121522	-0.0224832	0.26124	0.533347	0.347564	-0.466653	-0.355571	-0.418966		15506	0.00050278	0.0066268			15586	0.0018323	0.035508		1651	0.00052028	0.0066268		15798	1284		48152
587	0.394108	0.582804	-0.211392	0.565113	0.0221134	-0.417196	-0.200763	-0.382124	-0.352664		54	0.00067228	0.0077472		42448	0.0776907	0.0131071	0.212966	0.546997	0.372406	-0.453003	-0.333936	-0.436229		1651	0.00052028	0.0066268			38102	0.001928	0.035508		54	0.00067228	0.0077472		20699	1301		48187
48152	0.226194	0.254307	0.170665	0.0647477	0.581416	-0.384173	-0.175437	-0.319135	-0.418584		35162	0.00071604	0.0077472		1414	0.564413	0.404329	-0.00698238	0.140802	0.175269	-0.43558	-0.406664	-0.435587		54	0.00067228	0.0077472			31943	0.0020468	0.035508		35162	0.00071604	0.0077472		21040	1302		53231
15443	-0.155083	-0.354461	-0.197571	-0.449405	-0.202497	0.0375211	0.550595	0.500772	0.270129		46799	0.00072562	0.0077472		3155	0.258977	0.463465	0.216263	0.422015	-0.0113352	-0.398839	-0.536535	-0.414011		35162	0.00071604	0.0077472			35163	0.002117	0.035508		46799	0.00072562	0.0077472		31943	1336
57	-0.487967	-0.00297233	-0.210058	-0.104586	-0.290622	0.400322	0.292497	-0.108647	0.512033		52603	0.00075888	0.0077472		1419	0.493455	0.4861	0.166956	0.362591	-0.039794	-0.488693	-0.474071	-0.506545		46799	0.00072562	0.0077472			1124	0.0026175	0.039713		52603	0.00075888	0.0077472		32306	1356
37455	-0.0598447	0.222078	0.116349	0.164108	0.648613	-0.326421	-0.105478	-0.308016	-0.351387		52687	0.00076832	0.0077472		38399	0.109284	0.572555	0.121451	0.213093	0.0468301	-0.340088	-0.295679	-0.427445		52603	0.00075888	0.0077472			528	0.0026347	0.039713		52687	0.00076832	0.0077472		33442	1361
35678	-0.544036	-0.223209	-0.140535	-0.469849	-0.0716043	0.26222	0.399182	0.455964	0.331867		3155	0.00084762	0.0082049		32198	0.402655	0.242734	0.198748	0.518448	0.0535844	-0.472048	-0.481552	-0.46257		52687	0.00076832	0.0077472			604	0.0027652	0.039713		3155	0.00084762	0.0082049		35107	1365
1123	0.422255	0.215111	0.0873998	0.100017	0.383786	-0.577745	0.101496	-0.269768	-0.462552		52453	0.00091627	0.0084335		15488	0.533687	0.199867	0.102358	0.277388	0.0496014	-0.466313	-0.291556	-0.405034		3155	0.00084762	0.0082049			33442	0.0027982	0.039713		52453	0.00091627	0.0084335		35129	1414
39777	0.264399	0.281035	0.115331	-0.110843	0.592935	-0.317023	-0.114803	-0.303967	-0.407064		42446	0.00094093	0.0084335		1126	0.0386755	0.0148367	0.227775	0.605419	0.282886	-0.393724	-0.394581	-0.381287		52453	0.00091627	0.0084335			22001	0.0035519	0.047464		42446	0.00094093	0.0084335		35163	1416
35107	0.564041	0.196833	0.198654	-0.0512068	0.111286	-0.201983	-0.435959	-0.215805	-0.165861		1419	0.0012123	0.010396		48885	0.153259	0.105648	0.259136	0.585743	0.0308232	-0.37046	-0.414257	-0.349893		42446	0.00094093	0.0084335			37137	0.0036016	0.047464		1419	0.0012123	0.010396		35170	1419
27732	0.299266	0.571522	0.0302683	0.119313	0.446867	-0.349434	-0.428478	-0.413189	-0.276137		1124	0.0012458	0.010396		1638	0.218356	0.356909	0.261322	0.476438	0.12761	-0.490169	-0.523562	-0.426905		1419	0.0012123	0.010396			37284	0.0041488	0.05279		1124	0.0012458	0.010396		35628	1437
21040	0.466915	0.0393677	0.366855	-0.0192646	0.500039	-0.483518	-0.040898	-0.499961	-0.329536		22185	0.0013843	0.01101		443	-0.330951	-0.254359	-0.293941	-0.32922	-0.332793	0.464916	0.409141	0.667207		1124	0.0012458	0.010396			15730	0.0044333	0.05453		22185	0.0013843	0.01101		35678	1498
1417	-0.372472	-0.243005	-0.328321	-0.0602353	-0.182796	-0.103857	0.303566	0.359592	0.627528		19191	0.0014104	0.01101		15506	0.336132	0.379756	0.0575633	0.489272	0.125158	-0.427538	-0.510728	-0.449615		22185	0.0013843	0.01101			22053	0.0049073	0.058371		19191	0.0014104	0.01101		36713	1504
527	0.0832016	0.35421	-0.0179648	0.165663	0.564235	-0.394268	-0.0778833	-0.241429	-0.435765		38395	0.001467	0.011094		1868	0.139232	0.370337	0.0911828	0.49328	0.332255	-0.50672	-0.482699	-0.436867		19191	0.0014104	0.01101			15745	0.005062	0.058371		38395	0.001467	0.011094		37137	1505
42002	-0.188559	-0.127274	-0.343563	-0.50125	-0.0453037	-0.0997517	0.413361	0.49875	0.39359		2125	0.0015819	0.0116		17805	0.254571	0.419249	0.208148	0.235397	0.183145	-0.580751	-0.318696	-0.401061		38395	0.001467	0.011094			21040	0.005669	0.06339		2125	0.0015819	0.0116		37284	1552
1303	-0.115043	0.589775	0.0251536	0.642203	0.165521	-0.357341	-0.334334	-0.357797	-0.258139		1284	0.0016951	0.012065		2730	-0.420381	-0.356011	0.0884507	-0.259666	-0.38147	0.265143	0.579619	0.484315		2125	0.0015819	0.0116			37465	0.0059366	0.06443		1284	0.0016951	0.012065		37465	1564
35170	0.359175	0.394201	0.237866	0.0697434	0.516167	-0.368811	-0.325537	-0.483833	-0.398971		597	0.0019048	0.01315		48152	0.351887	-0.012037	0.255575	0.495549	0.348896	-0.504451	-0.442564	-0.492855		1284	0.0016951	0.012065			527	0.0070412	0.072367		597	0.0019048	0.01315		38102	1572
35163	0.24094	0.151218	0.0370547	0.198601	0.587071	-0.35226	-0.156537	-0.293157	-0.412929		52285	0.0020036	0.01315		1572	0.0390121	0.337733	0.028776	0.590135	0.169077	-0.391928	-0.409865	-0.36294		597	0.0019048	0.01315			1107	0.0070602	0.072367		52285	0.0020036	0.01315		42002	1573
15586	0.354823	0.247466	0.192462	-0.042733	0.596036	-0.389509	-0.206461	-0.403964	-0.348122		15488	0.0020106	0.01315		43847	0.47745	0.439153	-0.132441	0.204972	0.325221	-0.522551	-0.30257	-0.489234		52285	0.0020036	0.01315			32388	0.0072867	0.07267		15488	0.0020106	0.01315		43840	1574
1469	-0.131225	0.207813	0.277768	0.117322	0.591428	-0.319333	-0.285198	-0.0500026	-0.408572		19263	0.0021135	0.013193		1573	0.173272	0.338752	0.188547	0.515407	0.148473	-0.418774	-0.484593	-0.461083		15488	0.0020106	0.01315			39777	0.0082582	0.077317		19263	0.0021135	0.013193		46322	1589
15745	-0.204522	-0.176739	-0.178385	-0.53865	-0.0737855	-0.0234252	0.46135	0.330579	0.403579		52438	0.0021442	0.013193		46896	0.362946	0.168892	0.197873	0.420639	0.323026	-0.579361	-0.431978	-0.462036		19263	0.0021135	0.013193			1417	0.008283	0.077317		52438	0.0021442	0.013193		48433	1600
1124	0.289461	0.38654	0.447041	-0.108247	0.465722	-0.534278	-0.12178	-0.319485	-0.504973		52457	0.0021807	0.013193		1125	0.102188	0.259615	0.363893	0.415515	0.413858	-0.584485	-0.443719	-0.526863		52438	0.0021442	0.013193			35107	0.008394	0.077317		52457	0.0021807	0.013193		48679	1638
36713	0.38998	0.228871	0.151798	0.364555	0.40834	-0.59166	-0.274271	-0.48107	-0.196543		2730	0.0023679	0.013413		27732	-0.0149275	0.0973543	0.145357	0.550181	0.427692	-0.329845	-0.449819	-0.425993		52457	0.0021807	0.013193			42002	0.0087193	0.077317		2730	0.0023679	0.013413			1645
48679	0.13437	0.0859837	0.0903021	0.507452	0.394593	-0.439445	0.113364	-0.394071	-0.492548		64	0.0023731	0.013413		34035	0.249602	0.433681	0.373805	0.413393	0.0439387	-0.538805	-0.409296	-0.566319		2730	0.0023679	0.013413			15798	0.0090247	0.077317		64	0.0023731	0.013413			1649
48187	-0.330491	-0.237019	-0.38103	-0.28113	-0.3011	0.0116446	0.545805	0.61897	0.354351		1414	0.0023833	0.013413		46142	0.00858579	0.0526062	0.252575	0.552957	0.267382	-0.409456	-0.447043	-0.277607		64	0.0023731	0.013413			3155	0.0091118	0.077317		1414	0.0023833	0.013413			1651
48433	0.321477	0.457954	0.526128	0.173495	0.175675	-0.368141	-0.386292	-0.473872	-0.426425		1649	0.0026297	0.014422		1124	0.0288497	0.112975	0.270288	0.525684	0.363106	-0.474316	-0.472825	-0.353763		1414	0.0023833	0.013413			1123	0.0092194	0.077317		1649	0.0026297	0.014422			1868
38102	-0.345332	-0.183886	-0.248931	-0.291535	-0.38487	0.018936	0.61513	0.604921	0.215566		42448	0.0026818	0.014422		22185	-0.171923	-0.0418212	-0.316334	-0.354911	-0.368621	0.229789	0.392442	0.631379		1649	0.0026297	0.014422			37455	0.010611	0.085597		42448	0.0026818	0.014422			1898
37284	0.227932	0.16872	0.181387	-0.0366127	0.635091	-0.292382	-0.234543	-0.364909	-0.284684		52472	0.0027679	0.014501		1589	0.32742	0.0594421	0.353349	0.44987	0.356481	-0.55013	-0.528396	-0.468036		42448	0.0026818	0.014422			48679	0.010671	0.085597		52472	0.0027679	0.014501			2125
1508	-0.33293	-0.0795597	-0.189486	-0.470189	-0.00917908	-0.108424	0.529811	0.347209	0.312747		1648	0.0028613	0.014501		37069	0.103867	0.46414	0.212559	0.373213	0.19299	-0.53586	-0.447204	-0.363704		52472	0.0027679	0.014501			43840	0.011049	0.086298		1648	0.0028613	0.014501			2132
15504	0.169951	0.316564	0.0414436	0.5936	0.257562	-0.4064	-0.224077	-0.373212	-0.375431		52461	0.0028763	0.014501		52285	0.541841	0.415682	0.0578913	0.260425	0.0276222	-0.447798	-0.397505	-0.458159		1648	0.0028613	0.014501			1643	0.011316	0.086298		52461	0.0028763	0.014501			2134
33442	-0.213474	-0.32309	-0.264803	-0.38486	-0.158894	0.0891167	0.0853551	0.61514	0.55551		1898	0.0030099	0.014865		1336	0.294055	0.513787	0.187711	0.0801341	0.0599129	-0.486213	-0.191928	-0.457459		52461	0.0028763	0.014501			1303	0.01146	0.086298		1898	0.0030099	0.014865			2730
2150	-0.516557	-0.121289	-0.314435	-0.0575559	-0.359627	0.108318	0.483443	0.408262	0.369442		1336	0.0034845	0.016177		64	0.40787	0.489463	0.15638	0.47678	-0.0963462	-0.497873	-0.510537	-0.425736		1898	0.0030099	0.014865			1299	0.01241	0.089927		1336	0.0034845	0.016177			3141
1648	0.215787	0.309058	0.1941	0.246642	0.373352	-0.626648	-0.0916925	-0.342892	-0.277706		48885	0.0035047	0.016177		42109	0.22475	0.428638	0.157973	0.50063	0.0830216	-0.474903	-0.49937	-0.42074		1336	0.0034845	0.016177			587	0.012645	0.089927		48885	0.0035047	0.016177			15488
15730	-0.419807	-0.0413175	-0.183698	-0.234643	-0.32108	-0.024904	0.332278	0.580193	0.312978		52683	0.0035427	0.016177		597	0.551741	0.340059	-0.0530614	0.226627	0.226184	-0.441936	-0.401356	-0.448259		48885	0.0035047	0.016177			35129	0.012916	0.089927		52683	0.0035427	0.016177			15497
35669	-0.25211	0.0874335	-0.161251	-0.660139	-0.0607915	0.19374	0.339861	0.227947	0.285311		52616	0.003543	0.016177		1898	0.23649	0.0901428	-0.029002	0.491126	0.53136	-0.46864	-0.401092	-0.450386		52683	0.0035427	0.016177			46322	0.012916	0.089927		52616	0.003543	0.016177			15500
15798	-0.249844	-0.310306	-0.264011	-0.174886	-0.399437	-0.229829	0.484889	0.600563	0.542861		52609	0.0036283	0.01626		1651	0.0419673	0.378182	0.195751	0.505626	0.240936	-0.471773	-0.494374	-0.396316		52616	0.003543	0.016177			57	0.01391	0.090672		52609	0.0036283	0.01626			15506
53231	0.322061	0.172153	0.345071	0.549199	0.286952	-0.379985	-0.415543	-0.450801	-0.429107		43847	0.0039524	0.017391		54671	-0.0153127	0.276466	0.225395	0.52774	0.0869168	-0.25382	-0.47226	-0.375124		52609	0.0036283	0.01626			35628	0.014177	0.090672		43847	0.0039524	0.017391			15705
604	-0.292655	-0.0358031	-0.475559	-0.465527	-0.122417	0.0387997	0.47457	0.354149	0.524441		46142	0.004067	0.017564		1648	0.187026	0.172394	0.516276	0.421299	-0.0537525	-0.400511	-0.483724	-0.359007		43847	0.0039524	0.017391			1494	0.014251	0.090672		46142	0.004067	0.017564			15720
32306	-0.0449667	-0.333554	-0.381893	-0.510999	-0.135587	0.172945	0.33901	0.489001	0.406044		54671	0.0042766	0.017564		2125	0.0789854	0.340676	0.159332	0.540796	0.105443	-0.459204	-0.440529	-0.325499		46142	0.004067	0.017564			35669	0.014358	0.090672		54671	0.0042766	0.017564			15778
1299	-0.363139	-0.288738	-0.083481	-0.346249	-0.20751	0.636861	-0.202742	0.328657	0.526343		27732	0.0042809	0.017564		53231	0.146168	0.374957	0.3798	0.264674	0.305509	-0.442346	-0.6202	-0.408563		54671	0.0042766	0.017564			35162	0.014457	0.090672		27732	0.0042809	0.017564			15872
35162	0.0723145	0.357175	0.0243679	0.0907234	0.49614	-0.327488	0.0430429	-0.252415	-0.50386		38399	0.0044629	0.017564		1284	0.0189702	0.220665	0.26243	0.547627	0.14703	-0.394748	-0.452373	-0.349602		27732	0.0042809	0.017564			1469	0.014835	0.090672		38399	0.0044629	0.017564			15990
1604	-0.168492	-0.294657	-0.355438	-0.403762	-0.285317	0.0368098	0.463179	0.596238	0.411439		1572	0.0045119	0.017564		54	0.394885	0.375694	-0.0303792	0.471139	0.229778	-0.528861	-0.448408	-0.463849		38399	0.0044629	0.017564			27503	0.014897	0.090672		1572	0.0045119	0.017564			17805
37137	0.0951349	0.380267	0.135864	0.128765	0.468592	-0.531408	-0.144075	-0.102884	-0.430256		1126	0.0045957	0.017564		35162	0.182073	0.101185	0.237687	0.559625	0.189496	-0.440306	-0.440375	-0.389386		1572	0.0045119	0.017564			1508	0.014989	0.090672		1126	0.0045957	0.017564			18245
15136	-0.277687	-0.338933	-0.221211	-0.480099	-0.0946589	0.179578	0.229454	0.483656	0.519901		1105	0.0046266	0.017564		1649	0.165488	0.147901	0.112592	0.560364	0.130364	-0.439636	-0.421683	-0.25539		1126	0.0045957	0.017564							1105	0.0046266	0.017564			19130
											38293	0.0047286	0.017564												1105	0.0046266	0.017564							38293	0.0047286	0.017564			19191
											52470	0.0048092	0.017564												38293	0.0047286	0.017564							52470	0.0048092	0.017564			19260
											1504	0.0048304	0.017564												52470	0.0048092	0.017564							1504	0.0048304	0.017564			19263
											58	0.0048493	0.017564												1504	0.0048304	0.017564							58	0.0048493	0.017564			21158
											35669	0.0048629	0.017564												58	0.0048493	0.017564							35669	0.0048629	0.017564			21184
											37076	0.0054896	0.019457												35669	0.0048629	0.017564							37076	0.0054896	0.019457			22185
											19130	0.0055477	0.019457												37076	0.0054896	0.019457							19130	0.0055477	0.019457			27447
											1118	0.0056795	0.019635												19130	0.0055477	0.019457							1118	0.0056795	0.019635			30460
											33971	0.0059164	0.019933												1118	0.0056795	0.019635							33971	0.0059164	0.019933			31555
											38768	0.0059304	0.019933												33971	0.0059164	0.019933							38768	0.0059304	0.019933			32198
											53174	0.0062317	0.020459												38768	0.0059304	0.019933							53174	0.0062317	0.020459			32418
											1416	0.0062559	0.020459												53174	0.0062317	0.020459							1416	0.0062559	0.020459			32457
											527	0.0065072	0.020997												1416	0.0062559	0.020459							527	0.0065072	0.020997			33447
											528	0.0068445	0.021533												527	0.0065072	0.020997							528	0.0068445	0.021533			33587
											42449	0.0068513	0.021533												528	0.0068445	0.021533							42449	0.0068513	0.021533			33943
											52431	0.0070672	0.021926												42449	0.0068513	0.021533							52431	0.0070672	0.021926			33953
											33972	0.007321	0.022426												52431	0.0070672	0.021926							33972	0.007321	0.022426			33968
											1123	0.0076005	0.022991												33972	0.007321	0.022426							1123	0.0076005	0.022991			33971
											15504	0.0078298	0.023393												1123	0.0076005	0.022991							15504	0.0078298	0.023393			33972
											1361	0.0084383	0.024903												15504	0.0078298	0.023393							1361	0.0084383	0.024903			34035
											2132	0.0088036	0.025668												1361	0.0084383	0.024903							2132	0.0088036	0.025668			34396
											22053	0.0094114	0.027114												2132	0.0088036	0.025668							22053	0.0094114	0.027114			34409
											27503	0.010222	0.028872												22053	0.0094114	0.027114							27503	0.010222	0.028872			35253
											46957	0.01026	0.028872												27503	0.010222	0.028872							46957	0.01026	0.028872			35436
											55	0.010579	0.029428												46957	0.01026	0.028872							55	0.010579	0.029428			35649
											15778	0.010718	0.029475												55	0.010579	0.029428							15778	0.010718	0.029475			35819
											37455	0.011596	0.031397												15778	0.010718	0.029475							37455	0.011596	0.031397			36594
											33447	0.011676	0.031397												37455	0.011596	0.031397							33447	0.011676	0.031397			36738
											44877	0.011885	0.03144												33447	0.011676	0.031397							44877	0.011885	0.03144			37069
											59	0.011953	0.03144												44877	0.011885	0.03144							59	0.011953	0.03144			37076
											19260	0.012356	0.032153												59	0.011953	0.03144							19260	0.012356	0.032153			38293
											18245	0.013326	0.034149												19260	0.012356	0.032153							18245	0.013326	0.034149			38395
											42382	0.013406	0.034149												18245	0.013326	0.034149							42382	0.013406	0.034149			38399
											52446	0.014452	0.036432												42382	0.013406	0.034149							52446	0.014452	0.036432			38768
											46173	0.014873	0.036912												52446	0.014452	0.036432							46173	0.014873	0.036912			41220
											531	0.014948	0.036912												46173	0.014873	0.036912							531	0.014948	0.036912			42109
											52458	0.015864	0.038778												531	0.014948	0.036912							52458	0.015864	0.038778			42382
											15990	0.016633	0.040252												52458	0.015864	0.038778							15990	0.016633	0.040252			42420
											15872	0.0172	0.040739												15990	0.016633	0.040252							15872	0.0172	0.040739			42446
											34396	0.017445	0.040739												15872	0.0172	0.040739							34396	0.017445	0.040739			42448
											1437	0.017622	0.040739												34396	0.017445	0.040739							1437	0.017622	0.040739			42449
											53176	0.017678	0.040739												1437	0.017622	0.040739							53176	0.017678	0.040739			43249
											485	0.017684	0.040739												53176	0.017678	0.040739							485	0.017684	0.040739			43676
											22001	0.017844	0.040739												485	0.017684	0.040739							22001	0.017844	0.040739			43847
											36594	0.018162	0.041078												22001	0.017844	0.040739							36594	0.018162	0.041078			44877
											1365	0.018457	0.041358												36594	0.018162	0.041078							1365	0.018457	0.041358			45428
											1356	0.019896	0.043349												1365	0.018457	0.041358							1356	0.019896	0.043349			45970
											35253	0.020063	0.043349												1356	0.019896	0.043349							35253	0.020063	0.043349			46142
											39777	0.020082	0.043349												35253	0.020063	0.043349							39777	0.020082	0.043349			46144
											514	0.020248	0.043349												39777	0.020082	0.043349							514	0.020248	0.043349			46173
											1600	0.020394	0.043349												514	0.020248	0.043349							1600	0.020394	0.043349			46799
											21184	0.020481	0.043349												1600	0.020394	0.043349							21184	0.020481	0.043349			46896
											1301	0.020618	0.043349												21184	0.020481	0.043349							1301	0.020618	0.043349			46957
											30460	0.020779	0.043349												1301	0.020618	0.043349							30460	0.020779	0.043349			48885
											34409	0.021129	0.043704												30460	0.020779	0.043349							34409	0.021129	0.043704			52285
											21158	0.021384	0.043855												34409	0.021129	0.043704							21158	0.021384	0.043855			52431
											43676	0.021617	0.043961												21158	0.021384	0.043855							43676	0.021617	0.043961			52438
											32457	0.02239	0.045154												43676	0.021617	0.043961							32457	0.02239	0.045154			52446
											35819	0.023767	0.047535												32457	0.02239	0.045154							35819	0.023767	0.047535			52451
											1508	0.02622	0.051591												35819	0.023767	0.047535							1508	0.02622	0.051591			52452
											1645	0.026222	0.051591												1508	0.02622	0.051591							1645	0.026222	0.051591			52453
											33587	0.026617	0.051606												1645	0.026222	0.051591							33587	0.026617	0.051606			52457
											2134	0.026741	0.051606												33587	0.026617	0.051606							2134	0.026741	0.051606			52458
											1302	0.026869	0.051606												2134	0.026741	0.051606							1302	0.026869	0.051606			52461
											15720	0.027822	0.052885												1302	0.026869	0.051606							15720	0.027822	0.052885			52470
											45970	0.027972	0.052885												15720	0.027822	0.052885							45970	0.027972	0.052885			52472
											36738	0.028268	0.05303												45970	0.027972	0.052885							36738	0.028268	0.05303			52603
											27447	0.028506	0.053065												36738	0.028268	0.05303							27447	0.028506	0.053065			52609
											1498	0.029947	0.055068												27447	0.028506	0.053065							1498	0.029947	0.055068			52616
											1574	0.030094	0.055068												1498	0.029947	0.055068							1574	0.030094	0.055068			52683
											35649	0.030265	0.055068												1574	0.030094	0.055068							35649	0.030265	0.055068			52684
											568	0.030826	0.055672												35649	0.030265	0.055068							568	0.030826	0.055672			52687
											31555	0.033841	0.060598												568	0.030826	0.055672							31555	0.033841	0.060598			53174
											1564	0.034055	0.060598												31555	0.033841	0.060598							1564	0.034055	0.060598			53176
											1505	0.034803	0.061476												1564	0.034055	0.060598							1505	0.034803	0.061476			53180
											1552	0.036198	0.063193												1505	0.034803	0.061476							1552	0.036198	0.063193			54671
											48187	0.036721	0.063193												1552	0.036198	0.063193							48187	0.036721	0.063193
											15497	0.036791	0.063193												48187	0.036721	0.063193							15497	0.036791	0.063193
											512	0.036819	0.063193												15497	0.036791	0.063193							512	0.036819	0.063193
											15500	0.039241	0.066612												512	0.036819	0.063193							15500	0.039241	0.066612
											605	0.039477	0.066612												15500	0.039241	0.066612							605	0.039477	0.066612
											32418	0.039731	0.066612												605	0.039477	0.066612							32418	0.039731	0.066612
											53180	0.039912	0.066612												32418	0.039731	0.066612							53180	0.039912	0.066612
											33968	0.042675	0.070736												53180	0.039912	0.066612							33968	0.042675	0.070736
											15705	0.044749	0.073411												33968	0.042675	0.070736							15705	0.044749	0.073411
											32388	0.044896	0.073411												15705	0.044749	0.073411							32388	0.044896	0.073411
											45428	0.045633	0.074115												32388	0.044896	0.073411							45428	0.045633	0.074115
											46144	0.046182	0.074508												45428	0.045633	0.074115							46144	0.046182	0.074508
											1494	0.049088	0.078671												46144	0.046182	0.074508							1494	0.049088	0.078671
											35436	0.050342	0.08015												1494	0.049088	0.078671							35436	0.050342	0.08015
											42420	0.050682	0.080163												35436	0.050342	0.08015							42420	0.050682	0.080163
											554	0.0539	0.0847												42420	0.050682	0.080163							554	0.0539	0.0847
											43249	0.054987	0.085345												554	0.0539	0.0847							43249	0.054987	0.085345
											41220	0.055016	0.085345												43249	0.054987	0.085345							41220	0.055016	0.085345
											33953	0.058223	0.089745												41220	0.055016	0.085345							33953	0.058223	0.089745
											3141	0.060123	0.092087												33953	0.058223	0.089745							3141	0.060123	0.092087
											33943	0.060871	0.092646												3141	0.060123	0.092087							33943	0.060871	0.092646
											42398	0.068225	0.10319												33943	0.060871	0.092646
											43761	0.069244	0.10366												42398	0.068225	0.10319
											44681	0.069684	0.10366												43761	0.069244	0.10366
											12358	0.069818	0.10366												44681	0.069684	0.10366
											48857	0.071559	0.10512												12358	0.069818	0.10366
											36808	0.071672	0.10512												48857	0.071559	0.10512
											33230	0.074237	0.10792												36808	0.071672	0.10512
											594	0.074474	0.10792												33230	0.074237	0.10792
											48990	0.077559	0.11172												594	0.074474	0.10792
											21040	0.078845	0.1129												48990	0.077559	0.11172
											18374	0.080506	0.11456												21040	0.078845	0.1129
											22152	0.081091	0.11456												18374	0.080506	0.11456
											1493	0.081423	0.11456												22152	0.081091	0.11456
											52984	0.084243	0.11784												1493	0.081423	0.11456
											52282	0.090649	0.12565												52984	0.084243	0.11784
											35628	0.09104	0.12565												52282	0.090649	0.12565
											15122	0.091384	0.12565												35628	0.09104	0.12565
											34410	0.091916	0.12567												15122	0.091384	0.12565
											15586	0.095926	0.13042												34410	0.091916	0.12567
											47173	0.097116	0.1313												15586	0.095926	0.13042
											15443	0.098157	0.13168												47173	0.097116	0.1313
											33946	0.098489	0.13168												15443	0.098157	0.13168
											1516	0.10325	0.13729												33946	0.098489	0.13168
											37284	0.10401	0.13754												1516	0.10325	0.13729
											32354	0.11952	0.15719												37284	0.10401	0.13754
											1643	0.12737	0.16661												32354	0.11952	0.15719
											35678	0.12873	0.16739												1643	0.12737	0.16661
											2150	0.12935	0.16739												35678	0.12873	0.16739
											587	0.1307	0.16824												2150	0.12935	0.16739
											47155	0.13389	0.17144												587	0.1307	0.16824
											37063	0.13995	0.17826												47155	0.13389	0.17144
											34419	0.14258	0.18065												37063	0.13995	0.17826
											32349	0.14428	0.18177												34419	0.14258	0.18065
											1471	0.14497	0.18177												32349	0.14428	0.18177
											606	0.15412	0.19225												1471	0.14497	0.18177
											37253	0.15491	0.19225												606	0.15412	0.19225
											36600	0.15768	0.19469												37253	0.15491	0.19225
											33961	0.16127	0.1981												36600	0.15768	0.19469
											15681	0.16816	0.20553												33961	0.16127	0.1981
											27738	0.16933	0.20592												15681	0.16816	0.20553
											1303	0.17154	0.20756												27738	0.16933	0.20592
											34418	0.17415	0.20968												1303	0.17154	0.20756
											57	0.18081	0.21662												34418	0.17415	0.20968
											396	0.18292	0.21806												57	0.18081	0.21662
											35631	0.18684	0.22164												396	0.18292	0.21806
											43023	0.19706	0.23263												35631	0.18684	0.22164
											33955	0.19897	0.23374												43023	0.19706	0.23263
											32306	0.20221	0.2364												33955	0.19897	0.23374
											48258	0.20326	0.23649												32306	0.20221	0.2364
											3147	0.21697	0.25123												48258	0.20326	0.23649
											33013	0.24307	0.2801												3147	0.21697	0.25123
											37752	0.25844	0.29641												33013	0.24307	0.2801
											60	0.27169	0.31014												37752	0.25844	0.29641
											18351	0.27533	0.31281												60	0.27169	0.31014
											15765	0.29331	0.33169												18351	0.27533	0.31281
											5278	0.32923	0.37057												15765	0.29331	0.33169
											27727	0.33218	0.37216												5278	0.32923	0.37057
											15136	0.33808	0.37641												27727	0.33218	0.37216
											32401	0.33908	0.37641												15136	0.33808	0.37641
											1604	0.38551	0.42599												32401	0.33908	0.37641
											2372	0.39043	0.42794												1604	0.38551	0.42599
											1417	0.3908	0.42794												2372	0.39043	0.42794
											56	0.40113	0.43727												1417	0.3908	0.42794
											15679	0.41317	0.44838												56	0.40113	0.43727
											555	0.4365	0.47158												15679	0.41317	0.44838
											18362	0.4512	0.48529												555	0.4365	0.47158
											1444	0.46006	0.49263												18362	0.4512	0.48529
											21133	0.47847	0.51008												1444	0.46006	0.49263
											15140	0.49805	0.52863												21133	0.47847	0.51008
											32398	0.5026	0.53113												15140	0.49805	0.52863
											1107	0.5309	0.5586												32398	0.5026	0.53113
											32342	0.5338	0.55922												1107	0.5309	0.5586
											2183	0.56568	0.59007												32342	0.5338	0.55922
											2127	0.62869	0.65297												2183	0.56568	0.59007
											53	0.63912	0.66097												2127	0.62869	0.65297
											33942	0.65623	0.67577												53	0.63912	0.66097
											44688	0.75186	0.77098												33942	0.65623	0.67577
											1519	0.76345	0.77956												44688	0.75186	0.77098
											2849	0.78228	0.79366												1519	0.76345	0.77956
											31943	0.78382	0.79366												2849	0.78228	0.79366
											17747	0.83454	0.84149												31943	0.78382	0.79366
											42489	0.88533	0.889												17747	0.83454	0.84149
											21134	0.99489	0.99489												42489	0.88533	0.889
																									21134	0.99489	0.99489

## Sheet: Fig. 3
a						b								c										d
Results_CD_refedVsCD_fasted1						Results_CD_satedVsCD_fasted2																		RNA-seq: Results_CD_refedVsCD_fasted1						Metabolomics: t_test_a7D_ND_sated_heads_6a7D_ND_starved_heads_3
ID	log2FoldChange	pvalue	padj	Name		ID	log2FoldChange	pvalue	padj	Name				A total	B total		A	B	A&B					ID	log2FoldChange	pvalue	padj	Name			p.value	FDR
FBgn0029831	-4.35965	1.03577e-24	1.00086e-20	CG5966		FBgn0003748	-0.541271	6.35525e-56	5.33269e-52	Treh				FBgn0029831	FBgn0003748		FBgn0010651	FBgn0000042	FBgn0000053		A	19		FBgn0029831	-4.35965	1.03577e-24	1.00086e-20	CG5966		443	1.0123e-05	0.0024497
FBgn0014859	0.873388	1.53678e-13	7.42497e-10	Hr38		FBgn0031689	-0.638411	3.39176e-23	1.42301e-19	Cyp28d1				FBgn0014859	FBgn0031689		FBgn0029831	FBgn0000052	FBgn0014859		B	102		FBgn0014859	0.873388	1.53678e-13	7.42497e-10	Hr38		46896	3.5685e-05	0.0035033
FBgn0039151	2.76851	3.70128e-13	1.19218e-09	CG13607		FBgn0014859	2.18758	6.87995e-23	1.92432e-19	Hr38				FBgn0039151	FBgn0014859		FBgn0029896	FBgn0000116	FBgn0023129		A&B	11		FBgn0039151	2.76851	3.70128e-13	1.19218e-09	CG13607		53231	4.343e-05	0.0035033
FBgn0043791	5.70871	1.05561e-11	2.55009e-08	phu		FBgn0013984	-0.485982	2.9272e-22	6.14054e-19	InR				FBgn0043791	FBgn0013984		FBgn0030041	FBgn0000409	FBgn0024289					FBgn0043791	5.70871	1.05561e-11	2.55009e-08	phu		1125	6.4951e-05	0.0037356
FBgn0032507	-0.643585	1.04526e-10	2.02007e-07	CG9377		FBgn0031971	-0.713668	2.91485e-16	4.8917e-13	Sirup				FBgn0032507	FBgn0031971		FBgn0031645	FBgn0000504	FBgn0030482					FBgn0032507	-0.643585	1.04526e-10	2.02007e-07	CG9377		1638	8.6115e-05	0.0037356
FBgn0032945	2.39315	1.39422e-09	2.2454e-06	CG8665		FBgn0000053	-1.23628	7.69884e-16	1.07668e-12	Gart				FBgn0032945	FBgn0000053		FBgn0032507	FBgn0000559	FBgn0034140					FBgn0032945	2.39315	1.39422e-09	2.2454e-06	CG8665		1589	9.2619e-05	0.0037356
FBgn0030482	-1.33267	3.58468e-08	4.94839e-05	CG1673		FBgn0036116	-0.375626	4.78786e-15	5.73927e-12	CG7888				FBgn0030482	FBgn0036116		FBgn0032945	FBgn0000719	FBgn0036449					FBgn0030482	-1.33267	3.58468e-08	4.94839e-05	CG1673		17805	0.00012245	0.0042333
FBgn0039114	1.86906	7.5858e-08	9.16269e-05	Lsd-1		FBgn0030482	-1.50524	3.76602e-13	3.95009e-10	CG1673				FBgn0039114	FBgn0030482		FBgn0034909	FBgn0000721	FBgn0036995					FBgn0039114	1.86906	7.5858e-08	9.16269e-05	Lsd-1		34035	0.00022182	0.0061672
FBgn0034909	0.896001	2.39251e-07	0.000231188	CG4797		FBgn0038465	-0.451175	9.27577e-12	8.64811e-09	Irc				FBgn0034909	FBgn0038465		FBgn0036876	FBgn0001092	FBgn0039151					FBgn0034909	0.896001	2.39251e-07	0.000231188	CG4797		1573	0.00023391	0.0061672
FBgn0036876	1.7803	2.22477e-07	0.000231188	CG9451		FBgn0028473	-0.437803	1.31317e-11	1.10188e-08	Non1				FBgn0036876	FBgn0028473		FBgn0036997	FBgn0001186	FBgn0039241					FBgn0036876	1.7803	2.22477e-07	0.000231188	CG9451		37069	0.00026653	0.0061672
FBgn0037164	-2.64804	2.96561e-07	0.000260515	CG11438		FBgn0033246	-0.361534	2.15169e-11	1.64135e-08	ACC				FBgn0037164	FBgn0033246		FBgn0037164	FBgn0001218	FBgn0039722					FBgn0037164	-2.64804	2.96561e-07	0.000260515	CG11438		1868	0.00028033	0.0061672
FBgn0000053	-0.96904	6.26298e-07	0.000504326	Gart		FBgn0024289	-1.51423	4.90856e-11	3.43231e-08	Sodh-1				FBgn0000053	FBgn0024289		FBgn0039114	FBgn0001942						FBgn0000053	-0.96904	6.26298e-07	0.000504326	Gart		32198	0.00042621	0.0066268
FBgn0031645	-0.964897	9.01284e-07	0.000601494	CG3036		FBgn0024315	-0.358681	2.63283e-10	1.69939e-07	Picot				FBgn0031645	FBgn0024315		FBgn0041194	FBgn0003360						FBgn0031645	-0.964897	9.01284e-07	0.000601494	CG3036		52451	0.00045605	0.0066268
FBgn0041194	1.68547	9.32034e-07	0.000601494	Prat2		FBgn0001186	0.285139	6.9221e-10	4.14881e-07	Hex-A				FBgn0041194	FBgn0001186		FBgn0043791	FBgn0003499						FBgn0041194	1.68547	9.32034e-07	0.000601494	Prat2		42109	0.00045732	0.0066268
FBgn0024289	-1.43903	9.33707e-07	0.000601494	Sodh-1		FBgn0023129	-0.58427	5.11941e-09	2.8638e-06	aay				FBgn0024289	FBgn0023129		FBgn0050267	FBgn0003748						FBgn0024289	-1.43903	9.33707e-07	0.000601494	Sodh-1		52684	0.00046876	0.0066268
FBgn0034140	-1.93887	1.9441e-06	0.00117411	Lst		FBgn0035189	-1.75632	1.65014e-08	8.65395e-06	CG9119				FBgn0034140	FBgn0035189		FBgn0263619	FBgn0003884						FBgn0034140	-1.93887	1.9441e-06	0.00117411	Lst		52452	0.00048927	0.0066268
FBgn0029896	0.402616	2.42695e-06	0.00137951	CG3168		FBgn0038799	1.13119	5.09138e-08	2.41606e-05	MFS9				FBgn0029896	FBgn0038799		FBgn0265915	FBgn0003887						FBgn0029896	0.402616	2.42695e-06	0.00137951	CG3168		48152	0.00050127	0.0066268
FBgn0039241	-1.16981	3.02678e-06	0.00162488	CG11089		FBgn0039209	-0.268785	5.18281e-08	2.41606e-05	REPTOR				FBgn0039241	FBgn0039209		FBgn0266401	FBgn0004395						FBgn0039241	-1.16981	3.02678e-06	0.00162488	CG11089		15506	0.00050278	0.0066268
FBgn0023129	-0.629808	3.89409e-06	0.00198045	aay		FBgn0000052	-0.87436	6.26427e-08	2.7665e-05	Pfas				FBgn0023129	FBgn0000052		FBgn0267408	FBgn0004652						FBgn0023129	-0.629808	3.89409e-06	0.00198045	aay		1651	0.00052028	0.0066268
FBgn0267408	0.822702	5.93e-06	0.00286508	AOX1		FBgn0034997	-0.693165	7.32655e-08	3.07386e-05	CG3376				FBgn0267408	FBgn0034997			FBgn0010225						FBgn0267408	0.822702	5.93e-06	0.00286508	AOX1		54	0.00067228	0.0077472
FBgn0039722	0.66321	6.61782e-06	0.00304514	Capa		FBgn0015777	0.20483	1.77422e-07	7.08928e-05	nrv2				FBgn0039722	FBgn0015777			FBgn0013984						FBgn0039722	0.66321	6.61782e-06	0.00304514	Capa		35162	0.00071604	0.0077472
FBgn0010651	0.827249	9.30297e-06	0.00408612	MFS14		FBgn0026418	0.389023	1.8993e-07	7.24412e-05	Hsc70Cb				FBgn0010651	FBgn0026418			FBgn0015245						FBgn0010651	0.827249	9.30297e-06	0.00408612	MFS14		46799	0.00072562	0.0077472
FBgn0030041	1.95835	1.53062e-05	0.00643061	CG12116		FBgn0027525	-0.28188	2.52683e-07	8.83444e-05	LTV1				FBgn0030041	FBgn0027525			FBgn0015541						FBgn0030041	1.95835	1.53062e-05	0.00643061	CG12116		52603	0.00075888	0.0077472
FBgn0036449	-0.645509	1.99644e-05	0.00803817	bmm		FBgn0266599	0.239335	2.47729e-07	8.83444e-05	Hsc70-4				FBgn0036449	FBgn0266599			FBgn0015766						FBgn0036449	-0.645509	1.99644e-05	0.00803817	bmm		52687	0.00076832	0.0077472
FBgn0265915	-2.33871	3.20298e-05	0.0123802	asRNA:CR44704		FBgn0036995	-1.96214	2.85138e-07	9.57039e-05	atk				FBgn0265915	FBgn0036995			FBgn0015777						FBgn0265915	-2.33871	3.20298e-05	0.0123802	asRNA:CR44704		3155	0.00084762	0.0082049
FBgn0036995	-1.68174	6.6636e-05	0.0242277	atk		FBgn0039241	-1.00875	4.85827e-07	0.000156791	CG11089				FBgn0036995	FBgn0039241			FBgn0016076						FBgn0036995	-1.68174	6.6636e-05	0.0242277	atk		52453	0.00091627	0.0084335
FBgn0263619	-2.60893	6.76962e-05	0.0242277	asRNA:ASTR		FBgn0000559	-0.167939	5.55922e-07	0.000166598	eEF2				FBgn0263619	FBgn0000559			FBgn0017561						FBgn0263619	-2.60893	6.76962e-05	0.0242277	asRNA:ASTR		42446	0.00094093	0.0084335
FBgn0266401	-1.61912	0.000132297	0.0456567	asRNA:CR45041		FBgn0039151	1.92259	5.52078e-07	0.000166598	CG13607				FBgn0266401	FBgn0039151			FBgn0017581						FBgn0266401	-1.61912	0.000132297	0.0456567	asRNA:CR45041		1419	0.0012123	0.010396
FBgn0036997	-0.760083	0.000145388	0.0484444	CG5955		FBgn0032400	-0.256077	8.47899e-07	0.000245335	CG6770				FBgn0036997	FBgn0032400			FBgn0020385						FBgn0036997	-0.760083	0.000145388	0.0484444	CG5955		1124	0.0012458	0.010396
FBgn0050267	-1.86051	0.000154816	0.0498664	asRNA:CR30267		FBgn0025454	-1.22979	1.77588e-06	0.000496715	Cyp6g1				FBgn0050267	FBgn0025454			FBgn0020621						FBgn0050267	-1.86051	0.000154816	0.0498664	asRNA:CR30267		22185	0.0013843	0.01101
FBgn0263441	-1.75573	0.000204093	0.0636178	asRNA:CR43464		FBgn0038354	0.504827	1.95262e-06	0.000528529	CG5404					FBgn0038354			FBgn0022359						FBgn0263441	-1.75573	0.000204093	0.0636178	asRNA:CR43464		19191	0.0014104	0.01101
FBgn0033404	-1.52817	0.000216439	0.0642422	Or45a		FBgn0029823	-0.751947	2.34723e-06	0.000615487	Shmt					FBgn0029823			FBgn0022361						FBgn0033404	-1.52817	0.000216439	0.0642422	Or45a		38395	0.001467	0.011094
FBgn0033913	-1.90223	0.000219393	0.0642422	CG8468		FBgn0041150	0.265597	2.48739e-06	0.000615624	hoe1					FBgn0041150			FBgn0023534						FBgn0033913	-1.90223	0.000219393	0.0642422	CG8468		2125	0.0015819	0.0116
FBgn0266619	-1.08993	0.000240803	0.0684378	asRNA:CR45126		FBgn0263776	-0.293715	2.56785e-06	0.000615624	CG43693					FBgn0263776			FBgn0024291						FBgn0266619	-1.08993	0.000240803	0.0684378	asRNA:CR45126		1284	0.0016951	0.012065
FBgn0027571	0.24926	0.000269604	0.0744338	FASN1		FBgn0262738	0.185838	2.56488e-06	0.000615624	norpA					FBgn0262738			FBgn0024315						FBgn0027571	0.24926	0.000269604	0.0744338	FASN1		597	0.0019048	0.01315
FBgn0033286	-2.21042	0.000356889	0.0957949	CG2127		FBgn0034276	-2.56963	2.66544e-06	0.000618176	Sardh					FBgn0034276			FBgn0025454						FBgn0033286	-2.21042	0.000356889	0.0957949	CG2127		52285	0.0020036	0.01315
FBgn0266276	-1.14626	0.000374968	0.0979275	asRNA:CR44961		FBgn0037007	-0.394358	2.72584e-06	0.000618176	CG5059					FBgn0037007			FBgn0025833						FBgn0266276	-1.14626	0.000374968	0.0979275	asRNA:CR44961		15488	0.0020106	0.01315
FBgn0000454	0.524303	0.000426948	0.108568	Dip-B		FBgn0001218	0.226752	3.08947e-06	0.000682204	Hsc70-3					FBgn0001218			FBgn0026418						FBgn0000454	0.524303	0.000426948	0.108568	Dip-B		19263	0.0021135	0.013193
FBgn0031689	-0.288573	0.000517498	0.117477	Cyp28d1		FBgn0032021	0.211788	6.55326e-06	0.00140996	CG7781					FBgn0032021			FBgn0027525						FBgn0031689	-0.288573	0.000517498	0.117477	Cyp28d1		52438	0.0021442	0.013193
FBgn0031805	2.53363	0.000510225	0.117477	Nepl4		FBgn0017581	-0.155166	7.61679e-06	0.00159781	Lk6					FBgn0017581			FBgn0027579						FBgn0031805	2.53363	0.000510225	0.117477	Nepl4		52457	0.0021807	0.013193
FBgn0033461	-2.13497	0.000491229	0.117477	CG12923		FBgn0043364	0.477688	8.29044e-06	0.00169671	cbt					FBgn0043364			FBgn0027932						FBgn0033461	-2.13497	0.000491229	0.117477	CG12923		2730	0.0023679	0.013413
FBgn0033524	-1.36445	0.000515235	0.117477	Cyp49a1		FBgn0003884	0.168713	8.59668e-06	0.00171749	alphaTub84B					FBgn0003884			FBgn0028473						FBgn0033524	-1.36445	0.000515235	0.117477	Cyp49a1		64	0.0023731	0.013413
FBgn0264327	-1.30892	0.000522769	0.117477	asRNA:CR43786		FBgn0004395	-0.227926	8.8915e-06	0.00173508	unk					FBgn0004395			FBgn0029504						FBgn0264327	-1.30892	0.000522769	0.117477	asRNA:CR43786		1414	0.0023833	0.013413
FBgn0052686	-2.28642	0.000554679	0.121815	CG32686		FBgn0036935	0.568602	9.2518e-06	0.00176436	CG14186					FBgn0036935			FBgn0029727						FBgn0052686	-2.28642	0.000554679	0.121815	CG32686		1649	0.0026297	0.014422
FBgn0065099	0.26696	0.000609095	0.130793	snRNA:7SK		FBgn0037607	-0.497602	1.19055e-05	0.00221998	CG8036					FBgn0037607			FBgn0029823						FBgn0065099	0.26696	0.000609095	0.130793	snRNA:7SK		42448	0.0026818	0.014422
FBgn0034435	-2.10411	0.000629569	0.13225	fest		FBgn0038063	0.242587	1.22738e-05	0.00223889	Octbeta2R					FBgn0038063			FBgn0030574						FBgn0034435	-2.10411	0.000629569	0.13225	fest		52472	0.0027679	0.014501
FBgn0250824	-1.80602	0.000763527	0.156978	CG33655		FBgn0027932	0.299666	1.28416e-05	0.00224881	Akap200					FBgn0027932			FBgn0031190						FBgn0250824	-1.80602	0.000763527	0.156978	CG33655		1648	0.0028613	0.014501
FBgn0031235	-1.53696	0.000812955	0.163658	CG13693		FBgn0037801	-1.77611	1.28641e-05	0.00224881	CG3999					FBgn0037801			FBgn0031381						FBgn0031235	-1.53696	0.000812955	0.163658	CG13693		52461	0.0028763	0.014501
FBgn0266416	-1.81244	0.00084784	0.167197	asRNA:CR45056		FBgn0040532	0.200102	1.37139e-05	0.00234844	CG8369					FBgn0040532			FBgn0031689						FBgn0266416	-1.81244	0.00084784	0.167197	asRNA:CR45056		1898	0.0030099	0.014865
FBgn0264447	-1.94638	0.00103379	0.199791	asRNA:CR43865		FBgn0031695	-1.05879	1.45407e-05	0.00244022	Cyp4ac3					FBgn0031695			FBgn0031695						FBgn0264447	-1.94638	0.00103379	0.199791	asRNA:CR43865		1336	0.0034845	0.016177
FBgn0033782	2.84196	0.00112657	0.213452	sug		FBgn0032587	-0.630091	1.50033e-05	0.00246848	CG5953					FBgn0032587			FBgn0031971						FBgn0033782	2.84196	0.00112657	0.213452	sug		48885	0.0035047	0.016177
FBgn0038407	0.519413	0.00123524	0.229541	CG6126		FBgn0036030	-0.26381	1.70098e-05	0.00274479	CG6767					FBgn0036030			FBgn0031995						FBgn0038407	0.519413	0.00123524	0.229541	CG6126		52683	0.0035427	0.016177
FBgn0031461	0.775614	0.00143193	0.245536	daw		FBgn0004652	0.19528	1.81766e-05	0.00287774	fru					FBgn0004652			FBgn0032021						FBgn0031461	0.775614	0.00143193	0.245536	daw		52616	0.003543	0.016177
FBgn0028658	-0.775125	0.00143193	0.245536	Adat1		FBgn0020621	-0.210242	2.3767e-05	0.00369313	Pkn					FBgn0020621			FBgn0032138						FBgn0028658	-0.775125	0.00143193	0.245536	Adat1		52609	0.0036283	0.01626
FBgn0000715	0.598735	0.00141998	0.245536	FMRFa		FBgn0051248	-0.561611	2.62404e-05	0.00400333	CG31248					FBgn0051248			FBgn0032382						FBgn0000715	0.598735	0.00141998	0.245536	FMRFa		43847	0.0039524	0.017391
FBgn0033982	-1.3024	0.00144837	0.245536	Cyp317a1		FBgn0000504	0.495668	2.68726e-05	0.00402658	dsx					FBgn0000504			FBgn0032400						FBgn0033982	-1.3024	0.00144837	0.245536	Cyp317a1		46142	0.004067	0.017564
FBgn0266889	-1.30057	0.0013469	0.245536	asRNA:CR45350		FBgn0036449	-0.494522	3.36682e-05	0.00495631	bmm					FBgn0036449			FBgn0032587						FBgn0266889	-1.30057	0.0013469	0.245536	asRNA:CR45350		54671	0.0042766	0.017564
FBgn0267480	-1.821	0.00172995	0.288216	asRNA:CR45830		FBgn0001942	-0.153	3.70907e-05	0.005366	eIF4A					FBgn0001942			FBgn0032699						FBgn0267480	-1.821	0.00172995	0.288216	asRNA:CR45830		27732	0.0042809	0.017564
FBgn0038706	-2.38939	0.00220753	0.355523	CG3517		FBgn0263199	-0.573824	4.34108e-05	0.0061739	Galk					FBgn0263199			FBgn0032946						FBgn0038706	-2.38939	0.00220753	0.355523	CG3517		38399	0.0044629	0.017564
FBgn0264791	-1.53276	0.00219312	0.355523	asRNA:CR44021		FBgn0010225	-0.232926	4.60554e-05	0.00644085	Gel					FBgn0010225			FBgn0033246						FBgn0264791	-1.53276	0.00219312	0.355523	asRNA:CR44021		1572	0.0045119	0.017564
FBgn0250869	-0.400647	0.00230685	0.365428	CG42240		FBgn0015766	-0.158816	4.91789e-05	0.00676492	Msr-110					FBgn0015766			FBgn0033631						FBgn0250869	-0.400647	0.00230685	0.365428	CG42240		1126	0.0045957	0.017564
FBgn0028887	-2.22703	0.002349	0.366103	CG3491		FBgn0024291	0.216944	5.64624e-05	0.0075056	Sirt1					FBgn0024291			FBgn0034276						FBgn0028887	-2.22703	0.002349	0.366103	CG3491		1105	0.0046266	0.017564
FBgn0005677	-0.280368	0.00240797	0.369336	dac		FBgn0003499	0.865862	5.59478e-05	0.0075056	sr					FBgn0003499			FBgn0034997						FBgn0005677	-0.280368	0.00240797	0.369336	dac		38293	0.0047286	0.017564
FBgn0050035	-0.293247	0.00255937	0.386425	Tret1-1		FBgn0029727	-0.711372	5.72469e-05	0.0075056	CG6978					FBgn0029727			FBgn0035189						FBgn0050035	-0.293247	0.00255937	0.386425	Tret1-1		52470	0.0048092	0.017564
FBgn0039319	1.10142	0.00278097	0.413424	CG13659		FBgn0020385	-0.783056	6.34671e-05	0.00819312	pug					FBgn0020385			FBgn0035880						FBgn0039319	1.10142	0.00278097	0.413424	CG13659		1504	0.0048304	0.017564
FBgn0016076	-0.431588	0.00308928	0.42262	vri		FBgn0030574	0.241235	6.5282e-05	0.00829972	sbm					FBgn0030574			FBgn0035978						FBgn0016076	-0.431588	0.00308928	0.42262	vri		58	0.0048493	0.017564
FBgn0263517	-1.76088	0.00297796	0.42262	mir-4976		FBgn0000042	0.152374	6.82951e-05	0.00855319	Act5C					FBgn0000042			FBgn0036030						FBgn0263517	-1.76088	0.00297796	0.42262	mir-4976		35669	0.0048629	0.017564
FBgn0266083	0.262354	0.00302145	0.42262	ocm		FBgn0259682	1.04551	6.95605e-05	0.00858356	Jabba					FBgn0259682			FBgn0036043						FBgn0266083	0.262354	0.00302145	0.42262	ocm		37076	0.0054896	0.019457
FBgn0267614	-2.0213	0.00310525	0.42262	asRNA:CR45952		FBgn0003887	0.17063	7.47179e-05	0.00908635	betaTub56D					FBgn0003887			FBgn0036116						FBgn0267614	-2.0213	0.00310525	0.42262	asRNA:CR45952		19130	0.0055477	0.019457
FBgn0267674	-1.98983	0.00305655	0.42262	lncRNA:CR46010		FBgn0086359	0.182312	8.06382e-05	0.00966621	Invadolysin					FBgn0086359			FBgn0036258						FBgn0267674	-1.98983	0.00305655	0.42262	lncRNA:CR46010		1118	0.0056795	0.019635
FBgn0001296	0.54098	0.00296544	0.42262	kar		FBgn0000721	-0.385596	0.00010128	0.0112488	for					FBgn0000721			FBgn0036935						FBgn0001296	0.54098	0.00296544	0.42262	kar		33971	0.0059164	0.019933
FBgn0030013	-0.765251	0.00317029	0.42548	GIIIspla2		FBgn0032946	0.141641	9.96152e-05	0.0112488	nrv3					FBgn0032946			FBgn0037007						FBgn0030013	-0.765251	0.00317029	0.42548	GIIIspla2		38768	0.0059304	0.019933
FBgn0015541	0.292349	0.00326779	0.432557	CG46339		FBgn0000116	0.156906	0.000101884	0.0112488	Argk					FBgn0000116			FBgn0037249						FBgn0015541	0.292349	0.00326779	0.432557	CG46339		53174	0.0062317	0.020459
FBgn0265105	-2.65508	0.00340182	0.444214	asRNA:CR44207		FBgn0036258	-0.232561	0.000100656	0.0112488	eIF3l					FBgn0036258			FBgn0037607						FBgn0265105	-2.65508	0.00340182	0.444214	asRNA:CR44207		1416	0.0062559	0.020459
FBgn0038334	-1.57252	0.00345906	0.445666	h-cup		FBgn0039915	0.210714	0.000100625	0.0112488	Gat					FBgn0039915			FBgn0037801						FBgn0038334	-1.57252	0.00345906	0.445666	h-cup		527	0.0065072	0.020997
FBgn0035153	0.468894	0.00357648	0.454731	ebd1		FBgn0087002	0.614081	9.85069e-05	0.0112488	apolpp					FBgn0087002			FBgn0038063						FBgn0035153	0.468894	0.00357648	0.454731	ebd1		528	0.0068445	0.021533
FBgn0267684	-1.41186	0.00364494	0.457417	asRNA:CR46020		FBgn0031995	-0.241429	0.000124239	0.0135389	CG8475					FBgn0031995			FBgn0038354						FBgn0267684	-1.41186	0.00364494	0.457417	asRNA:CR46020		42449	0.0068513	0.021533
FBgn0266316	-1.47295	0.00387015	0.473383	asRNA:CR44981		FBgn0027579	-0.341055	0.000134064	0.0144222	mino					FBgn0027579			FBgn0038465						FBgn0266316	-1.47295	0.00387015	0.473383	asRNA:CR44981		52431	0.0070672	0.021926
FBgn0037322	-2.23244	0.00386884	0.473383	Or83a		FBgn0032382	-0.80231	0.000140325	0.0149046	Mal-B2					FBgn0032382			FBgn0038799						FBgn0037322	-2.23244	0.00386884	0.473383	Or83a		33972	0.007321	0.022426
FBgn0031690	-1.66037	0.00424859	0.511682	CG7742		FBgn0015245	0.15182	0.000143849	0.0150879	Hsp60A					FBgn0015245			FBgn0039209						FBgn0031690	-1.66037	0.00424859	0.511682	CG7742		1123	0.0076005	0.022991
FBgn0266365	-1.65324	0.00434212	0.511682	lncRNA:CR45013		FBgn0261989	1.90702	0.000149479	0.0154849	CG42807					FBgn0261989			FBgn0039830						FBgn0266365	-1.65324	0.00434212	0.511682	lncRNA:CR45013		15504	0.0078298	0.023393
FBgn0037541	0.168674	0.0043272	0.511682	CG2747		FBgn0029504	-0.200015	0.000153607	0.0157185	CHES-1-like					FBgn0029504			FBgn0039915						FBgn0037541	0.168674	0.0043272	0.511682	CG2747		1361	0.0084383	0.024903
FBgn0264086	-1.18374	0.00465014	0.541377	CG43755		FBgn0032138	-0.2548	0.000183954	0.0185971	CG4364					FBgn0032138			FBgn0040532						FBgn0264086	-1.18374	0.00465014	0.541377	CG43755		2132	0.0088036	0.025668
FBgn0031209	-1.36661	0.00474505	0.54585	Ir21a		FBgn0000409	0.256484	0.000193739	0.0193531	Cyt-c-p					FBgn0000409			FBgn0041150						FBgn0031209	-1.36661	0.00474505	0.54585	Ir21a		22053	0.0094114	0.027114
FBgn0031296	-1.72299	0.00488016	0.554789	CG4415		FBgn0032699	-0.52647	0.000217505	0.0214716	CG10383					FBgn0032699			FBgn0043364						FBgn0031296	-1.72299	0.00488016	0.554789	CG4415		27503	0.010222	0.028872
FBgn0267482	-2.6861	0.00502428	0.556956	asRNA:CR45832		FBgn0039722	0.440906	0.000229047	0.0222079	Capa					FBgn0039722			FBgn0043578						FBgn0267482	-2.6861	0.00502428	0.556956	asRNA:CR45832		46957	0.01026	0.028872
FBgn0037612	-0.473905	0.00507215	0.556956	CG8112		FBgn0031190	-0.261369	0.000230258	0.0222079	CG12576					FBgn0031190			FBgn0044048						FBgn0037612	-0.473905	0.00507215	0.556956	CG8112		55	0.010579	0.029428
FBgn0259831	-1.26065	0.0050376	0.556956	CG34309		FBgn0259229	-1.16453	0.00023989	0.0228741	CG42329					FBgn0259229			FBgn0051248						FBgn0259831	-1.26065	0.0050376	0.556956	CG34309		15778	0.010718	0.029475
FBgn0265540	-1.13867	0.00516971	0.557485	asRNA:CR44390		FBgn0036043	0.155821	0.000250176	0.0235869	CG8177					FBgn0036043			FBgn0051324						FBgn0265540	-1.13867	0.00516971	0.557485	asRNA:CR44390		37455	0.011596	0.031397
FBgn0029800	-0.715981	0.00519235	0.557485	lin-52		FBgn0035978	-0.352399	0.00027042	0.0249351	UGP					FBgn0035978			FBgn0053080						FBgn0029800	-0.715981	0.00519235	0.557485	lin-52		33447	0.011676	0.031397
FBgn0040674	-1.38048	0.00543314	0.573477	CG9445		FBgn0037249	-0.208108	0.000268142	0.0249351	eIF3a					FBgn0037249			FBgn0086359						FBgn0040674	-1.38048	0.00543314	0.573477	CG9445		44877	0.011885	0.03144
FBgn0266635	-1.7133	0.00551934	0.573477	asRNA:CR45142		FBgn0053080	0.372969	0.000284427	0.0259416	CG33080					FBgn0053080			FBgn0087002						FBgn0266635	-1.7133	0.00551934	0.573477	asRNA:CR45142		59	0.011953	0.03144
FBgn0050110	-2.28236	0.00546123	0.573477	CG30110		FBgn0266918	-0.156555	0.000303538	0.027387	CG32486					FBgn0266918			FBgn0087005						FBgn0050110	-2.28236	0.00546123	0.573477	CG30110		19260	0.012356	0.032153
FBgn0264710	-1.82112	0.00584409	0.60076	asRNA:CR43979		FBgn0051324	0.51315	0.000311428	0.0277999	CG31324					FBgn0051324			FBgn0250757						FBgn0264710	-1.82112	0.00584409	0.60076	asRNA:CR43979		18245	0.013326	0.034149
FBgn0036030	-0.27066	0.00593587	0.603772	CG6767		FBgn0016076	-0.454691	0.000332119	0.02873	vri					FBgn0016076			FBgn0259229						FBgn0036030	-0.27066	0.00593587	0.603772	CG6767		42382	0.013406	0.034149
FBgn0265152	-1.25059	0.00605359	0.609332	lncRNA:CR44221		FBgn0022359	-0.68589	0.000331697	0.02873	Sodh-2					FBgn0022359			FBgn0259682						FBgn0265152	-1.25059	0.00605359	0.609332	lncRNA:CR44221		52446	0.014452	0.036432
FBgn0259229	-0.970198	0.00612959	0.610621	CG42329		FBgn0039830	0.189079	0.000326721	0.02873	ATPsynC					FBgn0039830			FBgn0261989						FBgn0259229	-0.970198	0.00612959	0.610621	CG42329		46173	0.014873	0.036912
FBgn0051921	-1.8855	0.00634684	0.61351	CG31921		FBgn0035880	0.794163	0.000341096	0.0292055	Culd					FBgn0035880			FBgn0262738						FBgn0051921	-1.8855	0.00634684	0.61351	CG31921		531	0.014948	0.036912
FBgn0029719	-2.79253	0.00626476	0.61351	CG15473		FBgn0017561	0.382553	0.000356743	0.0302367	Ork1					FBgn0017561			FBgn0263199						FBgn0029719	-2.79253	0.00626476	0.61351	CG15473		52458	0.015864	0.038778
FBgn0030574	0.235927	0.00634906	0.61351	sbm		FBgn0044048	0.557969	0.000393819	0.0330454	Ilp5					FBgn0044048			FBgn0263776						FBgn0030574	0.235927	0.00634906	0.61351	sbm		15990	0.016633	0.040252
FBgn0032525	-1.27718	0.00647163	0.619162	Hsp60D		FBgn0015541	0.251908	0.000414492	0.0344357	CG46339					FBgn0015541			FBgn0266599						FBgn0032525	-1.27718	0.00647163	0.619162	Hsp60D		15872	0.0172	0.040739
FBgn0050362	-1.68962	0.00654773	0.620301	boly		FBgn0003360	0.128113	0.000447037	0.0367754	sesB					FBgn0003360			FBgn0266918						FBgn0050362	-1.68962	0.00654773	0.620301	boly		34396	0.017445	0.040739
FBgn0263377	-1.838	0.00664051	0.622983	asRNA:CR43429		FBgn0001092	0.147009	0.000471886	0.0384426	Gapdh2					FBgn0001092									FBgn0263377	-1.838	0.00664051	0.622983	asRNA:CR43429		1437	0.017622	0.040739
FBgn0265150	-1.64382	0.00758514	0.691542	lncRNA:CR44219		FBgn0034140	-1.14487	0.000480045	0.0387313	Lst					FBgn0034140									FBgn0265150	-1.64382	0.00758514	0.691542	lncRNA:CR44219		53176	0.017678	0.040739
FBgn0032269	-2.24271	0.00745661	0.691542	w-cup		FBgn0087005	0.731784	0.000500422	0.0399908	rtp					FBgn0087005									FBgn0032269	-2.24271	0.00745661	0.691542	w-cup		485	0.017684	0.040739
FBgn0267556	-1.17023	0.00758599	0.691542	asRNA:CR45896		FBgn0250757	0.259804	0.000522435	0.0413562	CG42235					FBgn0250757									FBgn0267556	-1.17023	0.00758599	0.691542	asRNA:CR45896		22001	0.017844	0.040739
FBgn0266321	-1.72279	0.00777898	0.702507	lncRNA:CR44986		FBgn0033631	0.243036	0.00052814	0.041417	Sod3					FBgn0033631									FBgn0266321	-1.72279	0.00777898	0.702507	lncRNA:CR44986		36594	0.018162	0.041078
FBgn0265153	-1.92794	0.00810249	0.711515	lncRNA:CR44222		FBgn0043578	1.9811	0.000549336	0.0426804	PGRP-SB1					FBgn0043578									FBgn0265153	-1.92794	0.00810249	0.711515	lncRNA:CR44222		1365	0.018457	0.041358
FBgn0052846	-2.07809	0.00817325	0.711515	CG32846		FBgn0031381	0.46878	0.000594579	0.0457717	Npc2a					FBgn0031381									FBgn0052846	-2.07809	0.00817325	0.711515	CG32846		1356	0.019896	0.043349
FBgn0051068	-1.86009	0.00799168	0.711515	CG31068		FBgn0023534	0.407286	0.00061146	0.0463293	CG17778					FBgn0023534									FBgn0051068	-1.86009	0.00799168	0.711515	CG31068		35253	0.020063	0.043349
FBgn0029769	-1.20871	0.00808351	0.711515	frma		FBgn0000719	-0.26558	0.000612865	0.0463293	fog					FBgn0000719									FBgn0029769	-1.20871	0.00808351	0.711515	frma		39777	0.020082	0.043349
FBgn0266800	-2.42339	0.00855722	0.732104	lncRNA:CR45262		FBgn0025833	0.247374	0.000669078	0.0496835	CG8910					FBgn0025833									FBgn0266800	-2.42339	0.00855722	0.732104	lncRNA:CR45262		514	0.020248	0.043349
FBgn0020372	0.190692	0.00868904	0.732104	TM4SF		FBgn0022361	0.149535	0.000666923	0.0496835	Pur-alpha					FBgn0022361									FBgn0020372	0.190692	0.00868904	0.732104	TM4SF		1600	0.020394	0.043349
FBgn0035348	-0.379058	0.00871282	0.732104	CG16758		FBgn0037890	0.370038	0.000749024	0.0551321	CG17734														FBgn0035348	-0.379058	0.00871282	0.732104	CG16758		21184	0.020481	0.043349
FBgn0043783	-1.95166	0.00867482	0.732104	CG32444		FBgn0036583	0.435167	0.000773481	0.0564372	CG13055														FBgn0043783	-1.95166	0.00867482	0.732104	CG32444		1301	0.020618	0.043349
FBgn0036713	0.294125	0.00896082	0.733028	Mip		FBgn0000568	0.160243	0.000799817	0.0578557	Eip75B														FBgn0036713	0.294125	0.00896082	0.733028	Mip		30460	0.020779	0.043349
FBgn0026314	0.220686	0.00898112	0.733028	Ugt35B1		FBgn0011722	0.942565	0.000815498	0.0584858	Tig														FBgn0026314	0.220686	0.00898112	0.733028	Ugt35B1		34409	0.021129	0.043704
FBgn0013276	2.56198	0.00902726	0.733028	Hsp70Ab		FBgn0001994	-0.16851	0.000834563	0.0593459	crp														FBgn0013276	2.56198	0.00902726	0.733028	Hsp70Ab		21158	0.021384	0.043855
FBgn0029856	-2.57873	0.00886101	0.733028	CG11700		FBgn0002937	0.341519	0.0008605	0.0606761	ninaB														FBgn0029856	-2.57873	0.00886101	0.733028	CG11700		43676	0.021617	0.043961
FBgn0037447	-2.30868	0.00920012	0.74084	Neurochondrin		FBgn0045038	0.287345	0.000898995	0.0623814	Proc														FBgn0037447	-2.30868	0.00920012	0.74084	Neurochondrin		32457	0.02239	0.045154
FBgn0036117	-1.1863	0.00930505	0.743097	CG6321		FBgn0037819	0.560595	0.000899554	0.0623814	CG14688														FBgn0036117	-1.1863	0.00930505	0.743097	CG6321		35819	0.023767	0.047535
FBgn0032699	-0.461059	0.00941958	0.743591	CG10383		FBgn0001253	-0.530199	0.000909657	0.062565	ImpE1														FBgn0032699	-0.461059	0.00941958	0.743591	CG10383		1508	0.02622	0.051591
FBgn0259977	-1.61181	0.0095421	0.743591	Tdc1		FBgn0033872	0.141518	0.000928511	0.0633426	CG6329														FBgn0259977	-1.61181	0.0095421	0.743591	Tdc1		1645	0.026222	0.051591
FBgn0036029	-2.69305	0.00954013	0.743591	CG16719		FBgn0026314	0.206407	0.000977478	0.0661453	Ugt35B1														FBgn0036029	-2.69305	0.00954013	0.743591	CG16719		33587	0.026617	0.051606
FBgn0086704	-0.802481	0.00987792	0.763603	stops		FBgn0040268	-0.583972	0.00101835	0.0683597	Top3alpha														FBgn0086704	-0.802481	0.00987792	0.763603	stops		2134	0.026741	0.051606
FBgn0035231	0.255036	0.0101048	0.772768	Pcyt2		FBgn0033913	-1.35417	0.00109806	0.0725499	CG8468														FBgn0035231	0.255036	0.0101048	0.772768	Pcyt2		1302	0.026869	0.051606
FBgn0030484	-1.73215	0.0101564	0.772768	GstT4		FBgn0039114	1.05473	0.0010898	0.0725499	Lsd-1														FBgn0030484	-1.73215	0.0101564	0.772768	GstT4		15720	0.027822	0.052885
FBgn0264894	-0.931836	0.0102886	0.776706	CG44085		FBgn0085407	0.157485	0.00111352	0.0729967	Pvf3														FBgn0264894	-0.931836	0.0102886	0.776706	CG44085		45970	0.027972	0.052885
FBgn0036044	-1.33115	0.0106054	0.788307	Zasp67		FBgn0267408	0.589955	0.00114782	0.0746614	AOX1														FBgn0036044	-1.33115	0.0106054	0.788307	Zasp67		36738	0.028268	0.05303
FBgn0023541	-1.43206	0.0105244	0.788307	Cyp4d14		FBgn0040309	0.289468	0.00115899	0.0748081	Jafrac1														FBgn0023541	-1.43206	0.0105244	0.788307	Cyp4d14		27447	0.028506	0.053065
FBgn0266638	-1.1201	0.0108446	0.792793	asRNA:CR45145		FBgn0039580	-0.291142	0.00118152	0.0756802	Gfat2														FBgn0266638	-1.1201	0.0108446	0.792793	asRNA:CR45145		1498	0.029947	0.055068
FBgn0035512	-2.82005	0.0109119	0.792793	Cpr64Ac		FBgn0004647	0.223592	0.00119249	0.0758044	N														FBgn0035512	-2.82005	0.0109119	0.792793	Cpr64Ac		1574	0.030094	0.055068
FBgn0052669	-0.630764	0.0107539	0.792793	CG32669		FBgn0024943	0.611443	0.00122156	0.0770683	PIP82														FBgn0052669	-0.630764	0.0107539	0.792793	CG32669		35649	0.030265	0.055068
FBgn0020236	0.170947	0.0109949	0.792867	ATPCL		FBgn0023477	-0.526731	0.00123997	0.0776459	Taldo														FBgn0020236	0.170947	0.0109949	0.792867	ATPCL		568	0.030826	0.055672
FBgn0085425	-1.51846	0.01108	0.793082	CG34396		FBgn0086706	-0.168544	0.00125283	0.0778701	pix														FBgn0085425	-1.51846	0.01108	0.793082	CG34396		31555	0.033841	0.060598
FBgn0263993	0.190752	0.0112111	0.796563	CG43736		FBgn0000557	-0.127097	0.00129355	0.0795597	eEF1alpha2														FBgn0263993	0.190752	0.0112111	0.796563	CG43736		1564	0.034055	0.060598
FBgn0036837	0.278478	0.0113977	0.803909	CG18135		FBgn0260747	0.256092	0.00129897	0.0795597	Chchd2														FBgn0036837	0.278478	0.0113977	0.803909	CG18135		1505	0.034803	0.061476
FBgn0011656	-0.175286	0.0116024	0.806576	Mef2		FBgn0266019	-0.117887	0.00134302	0.0816616	rudhira														FBgn0011656	-0.175286	0.0116024	0.806576	Mef2		1552	0.036198	0.063193
FBgn0029823	-0.504814	0.0115825	0.806576	Shmt		FBgn0036556	-0.13803	0.00136477	0.0823871	CG5830														FBgn0029823	-0.504814	0.0115825	0.806576	Shmt		48187	0.036721	0.063193
FBgn0265810	-1.39762	0.0117228	0.809125	asRNA:CR44599		FBgn0000556	-0.128693	0.00144107	0.0846059	eEF1alpha1														FBgn0265810	-1.39762	0.0117228	0.809125	asRNA:CR44599		15497	0.036791	0.063193
FBgn0264517	-1.70769	0.0118167	0.80982	asRNA:CR43916		FBgn0034394	-1.73906	0.00145728	0.0846059	CG15096														FBgn0264517	-1.70769	0.0118167	0.80982	asRNA:CR43916		512	0.036819	0.063193
FBgn0040064	-0.470485	0.0122339	0.812169	yip2		FBgn0035397	-0.140431	0.0014403	0.0846059	CG11486														FBgn0040064	-0.470485	0.0122339	0.812169	yip2		15500	0.039241	0.066612
FBgn0259184	-1.79786	0.0122712	0.812169	CG42288		FBgn0036165	0.14387	0.00146135	0.0846059	chrb														FBgn0259184	-1.79786	0.0122712	0.812169	CG42288		605	0.039477	0.066612
FBgn0001258	-2.27557	0.0121103	0.812169	Ldh		FBgn0263619	-1.92841	0.0014254	0.0846059	asRNA:ASTR														FBgn0001258	-2.27557	0.0121103	0.812169	Ldh		32418	0.039731	0.066612
FBgn0267672	-1.2624	0.0121915	0.812169	lncRNA:CR46008		FBgn0038478	-0.224875	0.00146203	0.0846059	cal1														FBgn0267672	-1.2624	0.0121915	0.812169	lncRNA:CR46008		53180	0.039912	0.066612
FBgn0022800	-1.54227	0.0122345	0.812169	Cad96Ca		FBgn0010217	0.125457	0.00147289	0.0846509	ATPsynbeta														FBgn0022800	-1.54227	0.0122345	0.812169	Cad96Ca		33968	0.042675	0.070736
FBgn0029801	-0.263593	0.0124009	0.815171	CG15771		FBgn0262167	-0.406366	0.00148416	0.0847182	ana1														FBgn0029801	-0.263593	0.0124009	0.815171	CG15771		15705	0.044749	0.073411
FBgn0260005	0.179207	0.0127039	0.824387	wtrw		FBgn0067779	-0.214096	0.00151157	0.0856996	dbr														FBgn0260005	0.179207	0.0127039	0.824387	wtrw		32388	0.044896	0.073411
FBgn0039915	-0.206073	0.0127118	0.824387	Gat		FBgn0033342	0.367518	0.00153361	0.0863658	CCT8														FBgn0039915	-0.206073	0.0127118	0.824387	Gat		45428	0.045633	0.074115
FBgn0264904	-1.82478	0.0128037	0.824814	asRNA:CR44095		FBgn0015324	0.149548	0.0015925	0.0890845	Vha26														FBgn0264904	-1.82478	0.0128037	0.824814	asRNA:CR44095		46144	0.046182	0.074508
FBgn0063298	-1.62929	0.0130671	0.836205	asRNA:CR31429		FBgn0035770	-0.33996	0.00164883	0.0916245	pst														FBgn0063298	-1.62929	0.0130671	0.836205	asRNA:CR31429		1494	0.049088	0.078671
FBgn0267534	-1.4921	0.0135052	0.840405	asRNA:CR45874		FBgn0031969	0.375398	0.00183316	0.0998831	pes														FBgn0267534	-1.4921	0.0135052	0.840405	asRNA:CR45874		35436	0.050342	0.08015
FBgn0267535	-0.637373	0.0133037	0.840405	asRNA:CR45875		FBgn0025885	0.227676	0.00183263	0.0998831	Inos														FBgn0267535	-0.637373	0.0133037	0.840405	asRNA:CR45875		42420	0.050682	0.080163
FBgn0267736	-1.76348	0.0133626	0.840405	asRNA:CR46067		FBgn0264791	-1.42542	0.0018309	0.0998831	asRNA:CR44021														FBgn0267736	-1.76348	0.0133626	0.840405	asRNA:CR46067		554	0.0539	0.0847
FBgn0037169	-1.83052	0.0136764	0.840405	CG11404		FBgn0032006	-0.345226	0.00185458	0.100399	Pvr														FBgn0037169	-1.83052	0.0136764	0.840405	CG11404		43249	0.054987	0.085345
FBgn0037310	-1.4916	0.0137415	0.840405	Tim17b1		FBgn0020513	-0.406318	0.00187851	0.101042	Paics														FBgn0037310	-1.4916	0.0137415	0.840405	Tim17b1		41220	0.055016	0.085345
FBgn0037433	-2.20714	0.0134133	0.840405	CG17919		FBgn0050069	0.238236	0.00191502	0.10235	CG30069														FBgn0037433	-2.20714	0.0134133	0.840405	CG17919		33953	0.058223	0.089745
FBgn0038465	-0.216225	0.0136701	0.840405	Irc		FBgn0000079	-1.21138	0.00193077	0.102539	Amy-p														FBgn0038465	-0.216225	0.0136701	0.840405	Irc		3141	0.060123	0.092087
FBgn0264892	-1.51242	0.0141987	0.842344	asRNA:CR44083		FBgn0250788	0.108121	0.00195572	0.10321	beta-Spec														FBgn0264892	-1.51242	0.0141987	0.842344	asRNA:CR44083		33943	0.060871	0.092646
FBgn0022382	-0.238342	0.0140624	0.842344	Pka-R2		FBgn0263413	0.151023	0.00197238	0.103439	lncRNA:CR43459														FBgn0022382	-0.238342	0.0140624	0.842344	Pka-R2		42398	0.068225	0.10319
FBgn0035917	-1.42108	0.0138648	0.842344	Zasp66		FBgn0262599	0.859691	0.00206634	0.106761	SmydA-3														FBgn0035917	-1.42108	0.0138648	0.842344	Zasp66		43761	0.069244	0.10366
FBgn0000565	0.297185	0.0141889	0.842344	Eip71CD		FBgn0033192	0.124902	0.00207389	0.106761	Corin														FBgn0000565	0.297185	0.0141889	0.842344	Eip71CD		44681	0.069684	0.10366
FBgn0267742	-1.47317	0.014209	0.842344	lncRNA:CR46073		FBgn0038236	0.936015	0.00204851	0.106761	Cyp313a1														FBgn0267742	-1.47317	0.014209	0.842344	lncRNA:CR46073		12358	0.069818	0.10366
FBgn0267552	-1.81414	0.0143114	0.843237	asRNA:CR45892		FBgn0267435	0.58475	0.00212023	0.108481	chp														FBgn0267552	-1.81414	0.0143114	0.843237	asRNA:CR45892		48857	0.071559	0.10512
FBgn0264915	-1.31225	0.0149665	0.871211	asRNA:CR44106		FBgn0250824	-1.56223	0.00218676	0.110537	CG33655														FBgn0264915	-1.31225	0.0149665	0.871211	asRNA:CR44106		36808	0.071672	0.10512
FBgn0029587	-1.74362	0.0149108	0.871211	CG14797		FBgn0038865	-1.00172	0.00218459	0.110537	cDIP														FBgn0029587	-1.74362	0.0149108	0.871211	CG14797		33230	0.074237	0.10792
FBgn0000052	-0.47117	0.0153044	0.875319	Pfas		FBgn0037612	-0.456971	0.00224931	0.113018	CG8112														FBgn0000052	-0.47117	0.0153044	0.875319	Pfas		594	0.074474	0.10792
FBgn0032381	-1.69946	0.0151301	0.875319	Mal-B1		FBgn0010222	-0.817622	0.00228263	0.114009	Nmdmc														FBgn0032381	-1.69946	0.0151301	0.875319	Mal-B1		48990	0.077559	0.11172
FBgn0037167	-0.905658	0.0153088	0.875319	CG11425		FBgn0030245	-0.208675	0.00238065	0.118201	CG1637														FBgn0037167	-0.905658	0.0153088	0.875319	CG11425		21040	0.078845	0.1129
FBgn0041336	-1.56194	0.0155395	0.878121	Cyp6t2Psi		FBgn0030600	0.105661	0.00241463	0.119183	hiw														FBgn0041336	-1.56194	0.0155395	0.878121	Cyp6t2Psi		18374	0.080506	0.11456
FBgn0265575	0.388879	0.0155274	0.878121	yin		FBgn0033911	0.193239	0.00245466	0.12045	VGAT														FBgn0265575	0.388879	0.0155274	0.878121	yin		22152	0.081091	0.11456
FBgn0020521	-1.61594	0.0157367	0.878982	pio		FBgn0004363	0.16489	0.00246953	0.120476	porin														FBgn0020521	-1.61594	0.0157367	0.878982	pio		1493	0.081423	0.11456
FBgn0053970	-0.852936	0.0156561	0.878982	CG33970		FBgn0261261	0.124457	0.00249251	0.120505	plx														FBgn0053970	-0.852936	0.0156561	0.878982	CG33970		52984	0.084243	0.11784
FBgn0032494	1.78962	0.0161093	0.888191	CG5945		FBgn0039312	0.503867	0.00249885	0.120505	CG10514														FBgn0032494	1.78962	0.0161093	0.888191	CG5945		52282	0.090649	0.12565
FBgn0250827	-1.74242	0.0160843	0.888191	whip		FBgn0020306	0.128832	0.00257108	0.121887	dom														FBgn0250827	-1.74242	0.0160843	0.888191	whip		35628	0.09104	0.12565
FBgn0038865	-0.958508	0.0161773	0.888191	cDIP		FBgn0036381	-0.162803	0.00254733	0.121887	CG8745														FBgn0038865	-0.958508	0.0161773	0.888191	cDIP		15122	0.091384	0.12565
FBgn0050125	-1.13756	0.0162952	0.889605	Ir56a		FBgn0039562	0.23429	0.00256569	0.121887	Gp93														FBgn0050125	-1.13756	0.0162952	0.889605	Ir56a		34410	0.091916	0.12567
FBgn0039609	-1.09543	0.0166417	0.90342	Nepl17		FBgn0003861	0.752879	0.00262923	0.123943	trp														FBgn0039609	-1.09543	0.0166417	0.90342	Nepl17		15586	0.095926	0.13042
FBgn0010241	-1.50739	0.0178428	0.926964	Mdr50		FBgn0266084	0.216396	0.00268118	0.125686	Fhos														FBgn0010241	-1.50739	0.0178428	0.926964	Mdr50		47173	0.097116	0.1313
FBgn0041094	-0.266766	0.0177955	0.926964	scyl		FBgn0030828	1.02816	0.00270321	0.126014	CG5162														FBgn0041094	-0.266766	0.0177955	0.926964	scyl		15443	0.098157	0.13168
FBgn0036218	-2.5301	0.0172831	0.926964	Sprn		FBgn0038733	0.312175	0.00276187	0.128038	CG11407														FBgn0036218	-2.5301	0.0172831	0.926964	Sprn		33946	0.098489	0.13168
FBgn0001149	-0.276477	0.0177184	0.926964	GstD1		FBgn0267252	0.111481	0.00282774	0.130371	Ggamma30A														FBgn0001149	-0.276477	0.0177184	0.926964	GstD1		1516	0.10325	0.13729
FBgn0038266	-1.99004	0.0173985	0.926964	CG3610		FBgn0262867	-0.211249	0.00288808	0.13177	Ptr														FBgn0038266	-1.99004	0.0173985	0.926964	CG3610		37284	0.10401	0.13754
FBgn0267775	-2.73775	0.0174732	0.926964	lncRNA:CR46106		FBgn0040398	0.748963	0.00288948	0.13177	CG14629														FBgn0267775	-2.73775	0.0174732	0.926964	lncRNA:CR46106		32354	0.11952	0.15719
FBgn0023535	-1.36516	0.0176916	0.926964	arg		FBgn0033065	0.410927	0.002969	0.133224	Cyp6w1														FBgn0023535	-1.36516	0.0176916	0.926964	arg		1643	0.12737	0.16661
FBgn0265362	-1.77651	0.0172975	0.926964	CG44303		FBgn0265623	0.194079	0.00296244	0.133224	Su(z)2														FBgn0265362	-1.77651	0.0172975	0.926964	CG44303		35678	0.12873	0.16739
FBgn0261245	-2.18795	0.017974	0.928787	sing		FBgn0001208	-0.652728	0.00294943	0.133224	Hn														FBgn0261245	-2.18795	0.017974	0.928787	sing		2150	0.12935	0.16739
FBgn0262538	-1.72183	0.0181776	0.934308	CG43092		FBgn0028507	0.379278	0.00301577	0.134603	CG3793														FBgn0262538	-1.72183	0.0181776	0.934308	CG43092		587	0.1307	0.16824
FBgn0000250	-0.238394	0.0183486	0.938107	cact		FBgn0265512	-0.150342	0.00316468	0.140502	mlt														FBgn0000250	-0.238394	0.0183486	0.938107	cact		47155	0.13389	0.17144
FBgn0051088	-1.98954	0.0184818	0.939945	CG31088		FBgn0027590	0.318906	0.00338604	0.149538	GstE12														FBgn0051088	-1.98954	0.0184818	0.939945	CG31088		37063	0.13995	0.17826
FBgn0266303	-1.69638	0.0189998	0.961105	asRNA:CR44968		FBgn0035346	-0.386059	0.00352355	0.15399	CG1146														FBgn0266303	-1.69638	0.0189998	0.961105	asRNA:CR44968		34419	0.14258	0.18065
FBgn0037222	-1.99145	0.0192834	0.961105	CG14642		FBgn0038679	0.380907	0.00351134	0.15399	CG6040														FBgn0037222	-1.99145	0.0192834	0.961105	CG14642		32349	0.14428	0.18177
FBgn0267661	-1.53099	0.0193952	0.961105	asRNA:CR45999		FBgn0267001	0.0945187	0.0035561	0.154608	Ten-a														FBgn0267661	-1.53099	0.0193952	0.961105	asRNA:CR45999		1471	0.14497	0.18177
FBgn0004587	0.166118	0.0192928	0.961105	B52		FBgn0031245	0.211478	0.00361523	0.156368	CG3625														FBgn0004587	0.166118	0.0192928	0.961105	B52		606	0.15412	0.19225
FBgn0039769	-2.15512	0.0193656	0.961105	CG15534		FBgn0004635	0.227687	0.00365343	0.15721	rho														FBgn0039769	-2.15512	0.0193656	0.961105	CG15534		37253	0.15491	0.19225
FBgn0031248	-2.02736	0.020821	0.962649	CG11912		FBgn0025595	1.43807	0.00376868	0.15914	AkhR														FBgn0031248	-2.02736	0.020821	0.962649	CG11912		36600	0.15768	0.19469
FBgn0266907	-1.00683	0.0196428	0.962649	asRNA:CR45367		FBgn0085450	0.163969	0.00377414	0.15914	Snoo														FBgn0266907	-1.00683	0.0196428	0.962649	asRNA:CR45367		33961	0.16127	0.1981
FBgn0000054	0.291427	0.0197293	0.962649	Adf1		FBgn0027584	3.80009	0.00374241	0.15914	CG4757														FBgn0000054	0.291427	0.0197293	0.962649	Adf1		15681	0.16816	0.20553
FBgn0061197	-2.66534	0.0207447	0.962649	CG13164		FBgn0030484	-1.73163	0.00375056	0.15914	GstT4														FBgn0061197	-2.66534	0.0207447	0.962649	CG13164		27738	0.16933	0.20592
FBgn0034063	0.440849	0.0205066	0.962649	CG8389		FBgn0023407	0.127844	0.00396126	0.163576	B4														FBgn0034063	0.440849	0.0205066	0.962649	CG8389		1303	0.17154	0.20756
FBgn0259682	0.728992	0.0203694	0.962649	Jabba		FBgn0010228	-0.235821	0.00395345	0.163576	HmgZ														FBgn0259682	0.728992	0.0203694	0.962649	Jabba		34418	0.17415	0.20968
FBgn0034741	-2.18016	0.0197375	0.962649	CG4269		FBgn0024921	0.144201	0.00390602	0.163576	Tnpo														FBgn0034741	-2.18016	0.0197375	0.962649	CG4269		57	0.18081	0.21662
FBgn0259167	-1.98196	0.0203561	0.962649	CG42272		FBgn0036146	0.322753	0.00397683	0.163576	CG14141														FBgn0259167	-1.98196	0.0203561	0.962649	CG42272		396	0.18292	0.21806
FBgn0035977	-1.84927	0.0205875	0.962649	PGRP-LF		FBgn0031107	0.105059	0.00391998	0.163576	HERC2														FBgn0035977	-1.84927	0.0205875	0.962649	PGRP-LF		35631	0.18684	0.22164
FBgn0053288	-1.9105	0.0202713	0.962649	CG33288		FBgn0030520	-0.141845	0.00412216	0.168727	Pdcd4														FBgn0053288	-1.9105	0.0202713	0.962649	CG33288		43023	0.19706	0.23263
FBgn0004514	-0.299488	0.0199801	0.962649	Oct-TyrR		FBgn0029800	-0.624817	0.00417853	0.169382	lin-52														FBgn0004514	-0.299488	0.0199801	0.962649	Oct-TyrR		33955	0.19897	0.23374
FBgn0037534	-1.50222	0.0206497	0.962649	CG2781		FBgn0003321	-0.173324	0.0041614	0.169382	sbr														FBgn0037534	-1.50222	0.0206497	0.962649	CG2781		32306	0.20221	0.2364
FBgn0013279	2.07593	0.0202988	0.962649	Hsp70Bc		FBgn0263346	-0.124548	0.00423508	0.170849	CG43427														FBgn0013279	2.07593	0.0202988	0.962649	Hsp70Bc		48258	0.20326	0.23649
FBgn0267029	-0.631429	0.0200364	0.962649	lncRNA:CR45473		FBgn0029810	-0.144442	0.00438624	0.1761	CG12239														FBgn0267029	-0.631429	0.0200364	0.962649	lncRNA:CR45473		3147	0.21697	0.25123
FBgn0031733	-1.67045	0.0214281	0.964184	CG14006		FBgn0037541	0.104693	0.00448335	0.179142	CG2747														FBgn0031733	-1.67045	0.0214281	0.964184	CG14006		33013	0.24307	0.2801
FBgn0051912	-1.30307	0.0216827	0.964184	asRNA:CR31912		FBgn0035132	-0.689601	0.00453801	0.180467	mthl10														FBgn0051912	-1.30307	0.0216827	0.964184	asRNA:CR31912		37752	0.25844	0.29641
FBgn0051636	-1.46268	0.0214706	0.964184	CG31636		FBgn0267535	-0.625097	0.00457218	0.180968	asRNA:CR45875														FBgn0051636	-1.46268	0.0214706	0.964184	CG31636		60	0.27169	0.31014
FBgn0267462	-1.50588	0.0210757	0.964184	asRNA:CR45812		FBgn0037391	-0.220898	0.00466827	0.183903	CG2017														FBgn0267462	-1.50588	0.0210757	0.964184	asRNA:CR45812		18351	0.27533	0.31281
FBgn0004636	-0.26847	0.0213363	0.964184	Rap1		FBgn0031972	-0.402572	0.00484591	0.190009	Wwox														FBgn0004636	-0.26847	0.0213363	0.964184	Rap1		15765	0.29331	0.33169
FBgn0267717	-1.30174	0.021707	0.964184	asRNA:CR46050		FBgn0037989	0.179383	0.00488147	0.190514	ATP8B														FBgn0267717	-1.30174	0.021707	0.964184	asRNA:CR46050		5278	0.32923	0.37057
FBgn0039620	-2.52306	0.0217523	0.964184	wat		FBgn0029870	-0.150886	0.00490682	0.190616	Marf														FBgn0039620	-2.52306	0.0217523	0.964184	wat		27727	0.33218	0.37216
FBgn0011837	-0.360612	0.021323	0.964184	Tis11		FBgn0053296	0.71089	0.00512302	0.197976	CG33296														FBgn0011837	-0.360612	0.021323	0.964184	Tis11		15136	0.33808	0.37641
FBgn0030889	-1.85606	0.0211166	0.964184	CG15373		FBgn0050085	-0.603688	0.00519066	0.197976	Rif1														FBgn0030889	-1.85606	0.0211166	0.964184	CG15373		32401	0.33908	0.37641
FBgn0036583	-0.402547	0.02209	0.973136	CG13055		FBgn0037351	-0.228831	0.00515143	0.197976	RpL13A														FBgn0036583	-0.402547	0.02209	0.973136	CG13055		1604	0.38551	0.42599
FBgn0263589	-1.47396	0.0221556	0.973136	asRNA:CR43614		FBgn0037623	0.249997	0.00516722	0.197976	CG9801														FBgn0263589	-1.47396	0.0221556	0.973136	asRNA:CR43614		2372	0.39043	0.42794
FBgn0000273	-0.175938	0.0224504	0.981619	Pka-C1		FBgn0033052	-0.164792	0.00525792	0.199634	SCAP														FBgn0000273	-0.175938	0.0224504	0.981619	Pka-C1		1417	0.3908	0.42794
FBgn0011723	-1.93787	0.0226639	0.986491	byn		FBgn0037917	-0.224048	0.00530806	0.199729	wkd														FBgn0011723	-1.93787	0.0226639	0.986491	byn		56	0.40113	0.43727
FBgn0085209	-1.26866	0.0233072	0.989033	CG34180		FBgn0039321	0.396215	0.00533181	0.199729	CG10550														FBgn0085209	-1.26866	0.0233072	0.989033	CG34180		15679	0.41317	0.44838
FBgn0033246	-0.177084	0.0233318	0.989033	ACC		FBgn0039420	0.19037	0.0053213	0.199729	CG6154														FBgn0033246	-0.177084	0.0233318	0.989033	ACC		555	0.4365	0.47158
FBgn0033649	-0.761234	0.023111	0.989033	pyr		FBgn0261618	-0.102974	0.00539221	0.20025	larp														FBgn0033649	-0.761234	0.023111	0.989033	pyr		18362	0.4512	0.48529
FBgn0267625	-2.58719	0.0228364	0.989033	lncRNA:CR45963		FBgn0052549	-0.19123	0.00539346	0.20025	CG32549														FBgn0267625	-2.58719	0.0228364	0.989033	lncRNA:CR45963		1444	0.46006	0.49263
FBgn0266692	-1.10433	0.0229316	0.989033	asRNA:CR45182		FBgn0032727	-0.609036	0.00543647	0.200488	CG10623														FBgn0266692	-1.10433	0.0229316	0.989033	asRNA:CR45182		21133	0.47847	0.51008
FBgn0029522	-1.46879	0.0233364	0.989033	CG13373		FBgn0027108	0.166058	0.00545215	0.200488	Inx2														FBgn0029522	-1.46879	0.0233364	0.989033	CG13373		15140	0.49805	0.52863
FBgn0028513	-1.5931	0.0239332	0.995485	CG9254		FBgn0030737	-0.557839	0.00547154	0.200488	Had1														FBgn0028513	-1.5931	0.0239332	0.995485	CG9254		32398	0.5026	0.53113
FBgn0034776	-2.06779	0.0240304	0.995485	CG13527		FBgn0033544	0.252973	0.005579	0.200651	CG7220														FBgn0034776	-2.06779	0.0240304	0.995485	CG13527		1107	0.5309	0.5586
FBgn0267454	-1.37968	0.0241067	0.995485	asRNA:CR45804		FBgn0034909	0.884553	0.00559827	0.200651	CG4797														FBgn0267454	-1.37968	0.0241067	0.995485	asRNA:CR45804		32342	0.5338	0.55922
FBgn0037170	-1.66002	0.0239094	0.995485	Trxr-2		FBgn0052195	0.382645	0.00561005	0.200651	CG32195														FBgn0037170	-1.66002	0.0239094	0.995485	Trxr-2		2183	0.56568	0.59007
FBgn0250755	0.294452	0.0237133	0.995485	CG42233		FBgn0037206	-0.312349	0.00556581	0.200651	CG12768														FBgn0250755	0.294452	0.0237133	0.995485	CG42233		2127	0.62869	0.65297
FBgn0264394	-1.65351	0.0237462	0.995485	asRNA:CR43842		FBgn0004654	-0.603005	0.00561949	0.200651	Pgd														FBgn0264394	-1.65351	0.0237462	0.995485	asRNA:CR43842		53	0.63912	0.66097
FBgn0031208	-0.167109	0.784233	0.999796	CG11023		FBgn0030041	1.2713	0.00554806	0.200651	CG12116														FBgn0031208	-0.167109	0.784233	0.999796	CG11023		33942	0.65623	0.67577
FBgn0002121	-0.0997431	0.427403	0.999796	l(2)gl		FBgn0261549	0.10257	0.00575311	0.204552	rdgA														FBgn0002121	-0.0997431	0.427403	0.999796	l(2)gl		44688	0.75186	0.77098
FBgn0263584	0.0298637	0.844594	0.999796	asRNA:CR43609		FBgn0030816	0.383959	0.00579025	0.205004	CG16700														FBgn0263584	0.0298637	0.844594	0.999796	asRNA:CR43609		1519	0.76345	0.77956
FBgn0051973	-0.152403	0.0945651	0.999796	Cda5		FBgn0266304	-0.976651	0.00596957	0.206134	asRNA:CR44969														FBgn0051973	-0.152403	0.0945651	0.999796	Cda5		2849	0.78228	0.79366
FBgn0266878	0.00784704	0.983536	0.999796	lncRNA:CR45339		FBgn0035575	0.540237	0.00594753	0.206134	CG7509														FBgn0266878	0.00784704	0.983536	0.999796	lncRNA:CR45339		31943	0.78382	0.79366
FBgn0266879	0.379386	0.671925	0.999796	lncRNA:CR45340		FBgn0036926	0.172904	0.00593131	0.206134	CG7646														FBgn0266879	0.379386	0.671925	0.999796	lncRNA:CR45340		17747	0.83454	0.84149
FBgn0067779	-0.0120153	0.894305	0.999796	dbr		FBgn0000206	1.20875	0.00588333	0.206134	boss														FBgn0067779	-0.0120153	0.894305	0.999796	dbr		42489	0.88533	0.889
FBgn0266322	-0.420325	0.185701	0.999796	asRNA:CR44987		FBgn0003279	-0.111486	0.00590146	0.206134	RpL4														FBgn0266322	-0.420325	0.185701	0.999796	asRNA:CR44987		21134	0.99489	0.99489
FBgn0031213	0.0442784	0.599375	0.999796	galectin		FBgn0052017	0.109136	0.0059039	0.206134	CG32017														FBgn0031213	0.0442784	0.599375	0.999796	galectin
FBgn0031214	0.292178	0.0638133	0.999796	CG11374		FBgn0261804	0.120558	0.00602859	0.207182	CG42750														FBgn0031214	0.292178	0.0638133	0.999796	CG11374
FBgn0002931	-0.86419	0.102784	0.999796	net		FBgn0017572	0.235734	0.00604929	0.207182	Mo25														FBgn0002931	-0.86419	0.102784	0.999796	net
FBgn0031216	0.0368347	0.616674	0.999796	Zir		FBgn0001263	0.502496	0.0061898	0.211132	inaD														FBgn0031216	0.0368347	0.616674	0.999796	Zir
FBgn0031217	0.257347	0.156955	0.999796	CG11377		FBgn0035090	0.821559	0.00628166	0.213398	CG2736														FBgn0031217	0.257347	0.156955	0.999796	CG11377
FBgn0026787	-0.00914352	0.947097	0.999796	Nhe1		FBgn0052687	-0.759309	0.00632338	0.21395	CG32687														FBgn0026787	-0.00914352	0.947097	0.999796	Nhe1
FBgn0005278	-0.0332634	0.695758	0.999796	Sam-S		FBgn0010078	-0.150966	0.0063636	0.214446	RpL23														FBgn0005278	-0.0332634	0.695758	0.999796	Sam-S
FBgn0031228	0.267698	0.326104	0.999796	ND-15		FBgn0262636	-0.126864	0.00640634	0.215022	dati														FBgn0031228	0.267698	0.326104	0.999796	ND-15
FBgn0031220	0.264268	0.322746	0.999796	CG4822		FBgn0002921	0.114541	0.00645149	0.215287	Atpalpha														FBgn0031220	0.264268	0.322746	0.999796	CG4822
FBgn0025683	-0.0949893	0.463592	0.999796	CG3164		FBgn0263351	0.194089	0.00646553	0.215287	AP-2mu														FBgn0025683	-0.0949893	0.463592	0.999796	CG3164
FBgn0266304	-0.666579	0.0758453	0.999796	asRNA:CR44969		FBgn0259677	0.142007	0.00663784	0.220151	CG42346														FBgn0266304	-0.666579	0.0758453	0.999796	asRNA:CR44969
FBgn0001142	0.110968	0.184316	0.999796	Gs1		FBgn0263517	-1.57516	0.00671516	0.221838	mir-4976														FBgn0001142	0.110968	0.184316	0.999796	Gs1
FBgn0265074	0.480344	0.450671	0.999796	lncRNA:CR44185		FBgn0036454	-0.156232	0.00721688	0.23655	CG17839														FBgn0265074	0.480344	0.450671	0.999796	lncRNA:CR44185
FBgn0265075	0.832206	0.305539	0.999796	lncRNA:CR44186		FBgn0263396	0.0983513	0.00721136	0.23655	sqd														FBgn0265075	0.832206	0.305539	0.999796	lncRNA:CR44186
FBgn0051974	0.0666337	0.683174	0.999796	CG31974		FBgn0035445	-0.814793	0.00742625	0.242466	Ids														FBgn0051974	0.0666337	0.683174	0.999796	CG31974
FBgn0031224	-0.00836919	0.973467	0.999796	CG11454		FBgn0024189	0.128305	0.00754119	0.244317	sns														FBgn0031224	-0.00836919	0.973467	0.999796	CG11454
FBgn0259818	0.0475832	0.693739	0.999796	CG42399		FBgn0260746	-0.535994	0.00754056	0.244317	Ect3														FBgn0259818	0.0475832	0.693739	0.999796	CG42399
FBgn0031227	0.175083	0.667968	0.999796	CG3709		FBgn0030272	0.22604	0.00775869	0.250397	CG15201														FBgn0031227	0.175083	0.667968	0.999796	CG3709
FBgn0031229	0.0551558	0.76901	0.999796	CG3436		FBgn0031239	-0.139606	0.00785967	0.252684	CG17075														FBgn0031229	0.0551558	0.76901	0.999796	CG3436
FBgn0053635	0.0953765	0.801126	0.999796	CG33635		FBgn0000261	-0.261629	0.00797132	0.255295	Cat														FBgn0053635	0.0953765	0.801126	0.999796	CG33635
FBgn0016977	-0.00635881	0.901706	0.999796	spen		FBgn0044452	-0.191134	0.00801153	0.255607	Atg2														FBgn0016977	-0.00635881	0.901706	0.999796	spen
FBgn0031231	0.188126	0.497436	0.999796	mRpL10		FBgn0040827	1.41259	0.00805691	0.256082	CG13315														FBgn0031231	0.188126	0.497436	0.999796	mRpL10
FBgn0031232	-0.314812	0.72051	0.999796	CG11617		FBgn0267742	-1.64727	0.0081429	0.257838	lncRNA:CR46073														FBgn0031232	-0.314812	0.72051	0.999796	CG11617
FBgn0031233	0.137738	0.347985	0.999796	Tbc1d15-17		FBgn0033108	0.125316	0.00827061	0.260897	CG15236														FBgn0031233	0.137738	0.347985	0.999796	Tbc1d15-17
FBgn0266557	-0.0142404	0.774958	0.999796	kis		FBgn0015834	-0.224679	0.00853544	0.266249	eIF3i														FBgn0266557	-0.0142404	0.774958	0.999796	kis
FBgn0263465	-0.738287	0.330888	0.999796	snoRNA:kis-a		FBgn0261822	0.092308	0.0085255	0.266249	Bsg														FBgn0263465	-0.738287	0.330888	0.999796	snoRNA:kis-a
FBgn0265149	-1.29141	0.0475822	0.999796	lncRNA:CR44218		FBgn0025741	0.0849511	0.00851219	0.266249	PlexA														FBgn0265149	-1.29141	0.0475822	0.999796	lncRNA:CR44218
FBgn0022246	0.195386	0.710199	0.999796	Rpp30		FBgn0034718	0.314335	0.0086528	0.26891	wdp														FBgn0022246	0.195386	0.710199	0.999796	Rpp30
FBgn0031238	0.0504408	0.815765	0.999796	CG3645		FBgn0263706	0.170212	0.00876319	0.271335	CG43658														FBgn0031238	0.0504408	0.815765	0.999796	CG3645
FBgn0031239	0.00134317	0.985945	0.999796	CG17075		FBgn0036851	0.282266	0.0089961	0.277523	CG14082														FBgn0031239	0.00134317	0.985945	0.999796	CG17075
FBgn0031240	-0.0729419	0.906113	0.999796	CG3345		FBgn0031399	-0.369794	0.00908008	0.278069	mio														FBgn0031240	-0.0729419	0.906113	0.999796	CG3345
FBgn0086912	-0.208049	0.586436	0.999796	mbm		FBgn0085425	-1.53972	0.00907441	0.278069	CG34396														FBgn0086912	-0.208049	0.586436	0.999796	mbm
FBgn0086856	-0.207708	0.634985	0.999796	CG11555		FBgn0024183	0.114299	0.00923082	0.279994	vig														FBgn0086856	-0.207708	0.634985	0.999796	CG11555
FBgn0086855	-0.0495698	0.741761	0.999796	CG17078		FBgn0038115	-0.616015	0.00918961	0.279994	CG7966														FBgn0086855	-0.0495698	0.741761	0.999796	CG17078
FBgn0003444	-0.00523752	0.971485	0.999796	smo		FBgn0039081	0.200194	0.00924304	0.279994	Irk2														FBgn0003444	-0.00523752	0.971485	0.999796	smo
FBgn0031244	-0.112726	0.66924	0.999796	CG11601		FBgn0002121	-0.265806	0.00939053	0.28099	l(2)gl														FBgn0031244	-0.112726	0.66924	0.999796	CG11601
FBgn0031245	0.0559174	0.569254	0.999796	CG3625		FBgn0038257	-1.03105	0.00932558	0.28099	smp-30														FBgn0031245	0.0559174	0.569254	0.999796	CG3625
FBgn0025686	-0.223074	0.439377	0.999796	Amnionless		FBgn0015795	-0.185653	0.00936452	0.28099	Rab7														FBgn0025686	-0.223074	0.439377	0.999796	Amnionless
FBgn0031247	0.537728	0.230597	0.999796	CG11562		FBgn0263236	0.284998	0.00940985	0.28099	SP1029														FBgn0031247	0.537728	0.230597	0.999796	CG11562
FBgn0017457	-0.18113	0.429226	0.999796	U2af38		FBgn0037633	-0.56009	0.00949001	0.281646	CG9839														FBgn0017457	-0.18113	0.429226	0.999796	U2af38
FBgn0024352	0.279083	0.557488	0.999796	Stip1		FBgn0028665	0.15583	0.00949896	0.281646	VhaAC39-1														FBgn0024352	0.279083	0.557488	0.999796	Stip1
FBgn0020622	-0.039918	0.67085	0.999796	Pi3K21B		FBgn0031461	0.599401	0.00956221	0.282481	daw														FBgn0020622	-0.039918	0.67085	0.999796	Pi3K21B
FBgn0004611	-0.0417801	0.467552	0.999796	Plc21C		FBgn0013343	0.114193	0.00959447	0.282481	Syx1A														FBgn0004611	-0.0417801	0.467552	0.999796	Plc21C
FBgn0031249	-1.89722	0.0515173	0.999796	CG11911		FBgn0261560	-0.925045	0.00974786	0.283025	Thor														FBgn0031249	-1.89722	0.0515173	0.999796	CG11911
FBgn0053127	-0.19574	0.562972	0.999796	CG33127		FBgn0034644	0.126536	0.00972038	0.283025	CG10082														FBgn0053127	-0.19574	0.562972	0.999796	CG33127
FBgn0031250	0.0979492	0.591714	0.999796	Ent1		FBgn0036106	1.0509	0.0096877	0.283025	CG6409														FBgn0031250	0.0979492	0.591714	0.999796	Ent1
FBgn0003278	0.231371	0.39809	0.999796	RpI135		FBgn0030336	-0.15986	0.00967692	0.283025	CG1578														FBgn0003278	0.231371	0.39809	0.999796	RpI135
FBgn0264855	0.00556327	0.92902	0.999796	AP-2alpha		FBgn0265988	-0.175137	0.00984672	0.283931	mv														FBgn0264855	0.00556327	0.92902	0.999796	AP-2alpha
FBgn0263933	0.0774929	0.460836	0.999796	ebi		FBgn0029867	0.307689	0.00984411	0.283931	CG3847														FBgn0263933	0.0774929	0.460836	0.999796	ebi
FBgn0002593	-0.0241511	0.816175	0.999796	RpLP1		FBgn0263773	-0.189422	0.0100228	0.288019	fok														FBgn0002593	-0.0241511	0.816175	0.999796	RpLP1
FBgn0031253	-0.345885	0.623095	0.999796	CG11885		FBgn0038809	-0.142167	0.0104245	0.29854	CG16953														FBgn0031253	-0.345885	0.623095	0.999796	CG11885
FBgn0004583	-0.441444	0.166744	0.999796	ex		FBgn0020910	-0.104697	0.0104701	0.298825	RpL3														FBgn0004583	-0.441444	0.166744	0.999796	ex
FBgn0015924	0.0272879	0.792415	0.999796	crq		FBgn0034583	0.210892	0.010785	0.305976	CG10527														FBgn0015924	0.0272879	0.792415	0.999796	crq
FBgn0031256	-0.198579	0.497942	0.999796	shv		FBgn0002622	-0.135161	0.0107936	0.305976	RpS3														FBgn0031256	-0.198579	0.497942	0.999796	shv
FBgn0031257	0.199714	0.08608	0.999796	CG4133		FBgn0032833	0.165119	0.0110011	0.310808	COX4														FBgn0031257	0.199714	0.08608	0.999796	CG4133
FBgn0031258	-0.0310434	0.752772	0.999796	CG4297		FBgn0032629	0.199223	0.011109	0.312803	beat-IIIc														FBgn0031258	-0.0310434	0.752772	0.999796	CG4297
FBgn0027592	-0.011533	0.944898	0.999796	MED15		FBgn0051116	0.198418	0.0111816	0.313796	ClC-a														FBgn0027592	-0.011533	0.944898	0.999796	MED15
FBgn0003963	0.0828922	0.613023	0.999796	ush		FBgn0033174	-1.09752	0.0114905	0.32139	CG11125														FBgn0003963	0.0828922	0.613023	0.999796	ush
FBgn0043364	0.134653	0.327915	0.999796	cbt		FBgn0033461	-1.38801	0.0115873	0.32302	CG12923														FBgn0043364	0.134653	0.327915	0.999796	cbt
FBgn0010602	0.101835	0.514297	0.999796	lwr		FBgn0265042	0.508907	0.0116268	0.323049	Irk1														FBgn0010602	0.101835	0.514297	0.999796	lwr
FBgn0031260	0.138797	0.367286	0.999796	Spp		FBgn0031690	-1.38969	0.0117215	0.324604	CG7742														FBgn0031260	0.138797	0.367286	0.999796	Spp
FBgn0005660	-0.222807	0.666092	0.999796	Ets21C		FBgn0004167	-0.244226	0.0118905	0.327125	kst														FBgn0005660	-0.222807	0.666092	0.999796	Ets21C
FBgn0031261	-0.0879739	0.866499	0.999796	nAChRbeta3		FBgn0053481	0.174105	0.0118701	0.327125	dpr7														FBgn0031261	-0.0879739	0.866499	0.999796	nAChRbeta3
FBgn0260933	0.0258932	0.930626	0.999796	rempA		FBgn0001122	0.0843994	0.0119389	0.327384	Galphao														FBgn0260933	0.0258932	0.930626	0.999796	rempA
FBgn0031263	0.0681113	0.698948	0.999796	Tspo		FBgn0038145	0.151961	0.0121437	0.331915	Droj2														FBgn0031263	0.0681113	0.698948	0.999796	Tspo
FBgn0031264	-0.863269	0.171141	0.999796	CG11835		FBgn0030593	0.315334	0.012363	0.336812	CG9512														FBgn0031264	-0.863269	0.171141	0.999796	CG11835
FBgn0031265	-0.265065	0.406397	0.999796	CG2794		FBgn0030400	0.120762	0.012457	0.338274	Pits														FBgn0031265	-0.265065	0.406397	0.999796	CG2794
FBgn0021874	-0.209143	0.519147	0.999796	Nle		FBgn0031981	0.138268	0.0125644	0.340091	Megf8														FBgn0021874	-0.209143	0.519147	0.999796	Nle
FBgn0031266	0.0137071	0.899648	0.999796	Sf3b1		FBgn0267480	-1.37113	0.0126785	0.342075	asRNA:CR45830														FBgn0031266	0.0137071	0.899648	0.999796	Sf3b1
FBgn0031267	-0.0371404	0.924223	0.999796	Ipk2		FBgn0002778	0.218578	0.0128299	0.345049	mnd														FBgn0031267	-0.0371404	0.924223	0.999796	Ipk2
FBgn0031268	0.0391281	0.83305	0.999796	cold		FBgn0032820	-1.16996	0.0129107	0.346113	fbp														FBgn0031268	0.0391281	0.83305	0.999796	cold
FBgn0013323	0.0501586	0.952343	0.999796	Ptth		FBgn0037107	0.142793	0.0129992	0.346273	CG7166														FBgn0013323	0.0501586	0.952343	0.999796	Ptth
FBgn0023489	0.619267	0.469733	0.999796	Pph13		FBgn0003227	-0.835981	0.0129789	0.346273	rec														FBgn0023489	0.619267	0.469733	0.999796	Pph13
FBgn0010323	-0.257168	0.506524	0.999796	Gsc		FBgn0032666	-0.0867914	0.0131568	0.34811	CG5758														FBgn0010323	-0.257168	0.506524	0.999796	Gsc
FBgn0031270	-0.0298718	0.950431	0.999796	CG13689		FBgn0027080	-0.35236	0.0131926	0.34811	TyrRS														FBgn0031270	-0.0298718	0.950431	0.999796	CG13689
FBgn0000497	-0.599184	0.39854	0.999796	ds		FBgn0086372	0.109989	0.01313	0.34811	lap														FBgn0000497	-0.599184	0.39854	0.999796	ds
FBgn0026438	-0.0160878	0.820689	0.999796	Eaat2		FBgn0029837	0.188269	0.0132736	0.349149	Tsp5D														FBgn0026438	-0.0160878	0.820689	0.999796	Eaat2
FBgn0031275	0.0412673	0.635587	0.999796	GABA-B-R3		FBgn0034237	-0.13688	0.0133324	0.3496	eIF3b														FBgn0031275	0.0412673	0.635587	0.999796	GABA-B-R3
FBgn0031279	-0.5248	0.565966	0.999796	CG3544		FBgn0033366	-0.78752	0.0134663	0.352011	Ance-4														FBgn0031279	-0.5248	0.565966	0.999796	CG3544
FBgn0000442	0.384231	0.253517	0.999796	Pkg21D		FBgn0027552	0.25655	0.0135929	0.352032	CG10863														FBgn0000442	0.384231	0.253517	0.999796	Pkg21D
FBgn0086130	0.153126	0.723608	0.999796	Dbp21E2		FBgn0036975	0.297374	0.0135868	0.352032	CG5618														FBgn0086130	0.153126	0.723608	0.999796	Dbp21E2
FBgn0031281	-0.0942885	0.646089	0.999796	Saf6		FBgn0039635	0.182663	0.0135872	0.352032	Pdhb														FBgn0031281	-0.0942885	0.646089	0.999796	Saf6
FBgn0031282	-0.00891296	0.978008	0.999796	Pex12		FBgn0024352	0.286734	0.013899	0.356382	Stip1														FBgn0031282	-0.00891296	0.978008	0.999796	Pex12
FBgn0031284	0.0970148	0.683962	0.999796	PGAP2		FBgn0013770	-0.180043	0.0139716	0.356382	Cp1														FBgn0031284	0.0970148	0.683962	0.999796	PGAP2
FBgn0015621	-0.180533	0.689969	0.999796	Clp		FBgn0264000	0.12965	0.0139129	0.356382	GluRIB														FBgn0015621	-0.180533	0.689969	0.999796	Clp
FBgn0031285	0.0765953	0.208249	0.999796	CG3662		FBgn0259175	0.248847	0.0139733	0.356382	ome														FBgn0031285	0.0765953	0.208249	0.999796	CG3662
FBgn0031286	-0.317812	0.210515	0.999796	CG3862		FBgn0001565	-0.20996	0.013858	0.356382	Hlc														FBgn0031286	-0.317812	0.210515	0.999796	CG3862
FBgn0010583	-0.0472638	0.529771	0.999796	dock		FBgn0085390	0.121734	0.0140922	0.358325	Dgk														FBgn0010583	-0.0472638	0.529771	0.999796	dock
FBgn0020304	0.0708226	0.347535	0.999796	drongo		FBgn0031855	0.291903	0.0143894	0.363678	meng														FBgn0020304	0.0708226	0.347535	0.999796	drongo
FBgn0264869	-1.54404	0.0267395	0.999796	lncRNA:CR44060		FBgn0028487	-0.245293	0.0143475	0.363678	f-cup														FBgn0264869	-1.54404	0.0267395	0.999796	lncRNA:CR44060
FBgn0031287	0.256877	0.428565	0.999796	CG4291		FBgn0040064	-0.409479	0.0144686	0.364582	yip2														FBgn0031287	0.256877	0.428565	0.999796	CG4291
FBgn0020545	0.180165	0.394809	0.999796	kraken		FBgn0261588	-0.130041	0.0147046	0.368421	pdm3														FBgn0020545	0.180165	0.394809	0.999796	kraken
FBgn0031289	-0.173462	0.757348	0.999796	CG13950		FBgn0038839	0.119201	0.0147087	0.368421	Ktl														FBgn0031289	-0.173462	0.757348	0.999796	CG13950
FBgn0029095	-0.458904	0.161176	0.999796	aru		FBgn0001124	-0.15061	0.0148564	0.371012	Got1														FBgn0029095	-0.458904	0.161176	0.999796	aru
FBgn0020305	0.0877437	0.77764	0.999796	dbe		FBgn0267702	-1.32608	0.0150531	0.374278	lncRNA:CR46035														FBgn0020305	0.0877437	0.77764	0.999796	dbe
FBgn0053526	0.0728886	0.287059	0.999796	PNUTS		FBgn0015288	-0.138679	0.0150764	0.374278	RpL22														FBgn0053526	0.0728886	0.287059	0.999796	PNUTS
FBgn0002936	0.137345	0.801946	0.999796	ninaA		FBgn0034999	0.591751	0.0151587	0.375072	Fatp3														FBgn0002936	0.137345	0.801946	0.999796	ninaA
FBgn0028481	0.0902161	0.188279	0.999796	CG4341		FBgn0087013	-0.113886	0.0151978	0.375072	Karybeta3														FBgn0028481	0.0902161	0.188279	0.999796	CG4341
FBgn0031294	-0.0621324	0.277427	0.999796	IA-2		FBgn0035049	0.473006	0.0152882	0.376196	Mmp1														FBgn0031294	-0.0621324	0.277427	0.999796	IA-2
FBgn0031295	0.0373265	0.864823	0.999796	CG4375		FBgn0029791	0.713667	0.0155348	0.381148	CG4096														FBgn0031295	0.0373265	0.864823	0.999796	CG4375
FBgn0003310	0.0382329	0.64089	0.999796	S		FBgn0260486	-0.109956	0.0157188	0.381204	Ziz														FBgn0003310	0.0382329	0.64089	0.999796	S
FBgn0015905	-0.240638	0.397677	0.999796	ast		FBgn0083123	0.279579	0.0156864	0.381204	Uhg5														FBgn0015905	-0.240638	0.397677	0.999796	ast
FBgn0031298	-0.262388	0.107904	0.999796	Atg4a		FBgn0052380	-0.257615	0.0156809	0.381204	SMSr														FBgn0031298	-0.262388	0.107904	0.999796	Atg4a
FBgn0031299	0.0654892	0.48071	0.999796	CG4629		FBgn0038957	-0.60089	0.0156257	0.381204	CG7059														FBgn0031299	0.0654892	0.48071	0.999796	CG4629
FBgn0261938	0.11107	0.352671	0.999796	mtRNApol		FBgn0261955	0.134311	0.0159133	0.384809	kdn														FBgn0261938	0.11107	0.352671	0.999796	mtRNApol
FBgn0031302	0.946346	0.163426	0.999796	CG14340		FBgn0036772	0.683345	0.0160049	0.385912	CG5290														FBgn0031302	0.946346	0.163426	0.999796	CG14340
FBgn0016926	0.0383082	0.663934	0.999796	Pino		FBgn0266349	-0.706162	0.0161	0.387093	asRNA:CR44998														FBgn0016926	0.0383082	0.663934	0.999796	Pino
FBgn0031304	0.115547	0.365646	0.999796	CG4552		FBgn0052206	0.104905	0.0163065	0.390936	CG32206														FBgn0031304	0.115547	0.365646	0.999796	CG4552
FBgn0031305	-0.226512	0.602087	0.999796	Iris		FBgn0028418	0.63692	0.0165281	0.39512	Lk														FBgn0031305	-0.226512	0.602087	0.999796	Iris
FBgn0031306	0.0591968	0.290183	0.999796	CG4577		FBgn0262736	0.0748191	0.016745	0.397877	Vha16-1														FBgn0031306	0.0591968	0.290183	0.999796	CG4577
FBgn0031307	-0.246654	0.397659	0.999796	MFS3		FBgn0033751	-0.252723	0.0166943	0.397877	CG8818														FBgn0031307	-0.246654	0.397659	0.999796	MFS3
FBgn0031308	0.191913	0.723013	0.999796	l(2)10685		FBgn0265182	0.0967123	0.0167856	0.397877	CG44247														FBgn0031308	0.191913	0.723013	0.999796	l(2)10685
FBgn0031309	0.177433	0.715465	0.999796	Tfb4		FBgn0035173	-0.15864	0.0169736	0.400032	CG13907														FBgn0031309	0.177433	0.715465	0.999796	Tfb4
FBgn0031310	-0.055872	0.841234	0.999796	Vps29		FBgn0052432	0.105167	0.0170196	0.400032	CG32432														FBgn0031310	-0.055872	0.841234	0.999796	Vps29
FBgn0261458	0.0799729	0.378699	0.999796	capt		FBgn0259214	0.0852704	0.0169632	0.400032	PMCA														FBgn0261458	0.0799729	0.378699	0.999796	capt
FBgn0031312	0.0561376	0.827965	0.999796	Tango14		FBgn0039178	0.168343	0.0171166	0.401188	CG6356														FBgn0031312	0.0561376	0.827965	0.999796	Tango14
FBgn0031313	0.0828004	0.627018	0.999796	CG5080		FBgn0004921	0.0924666	0.0173189	0.404798	Ggamma1														FBgn0031313	0.0828004	0.627018	0.999796	CG5080
FBgn0031314	0.0629168	0.842794	0.999796	IntS14		FBgn0035877	-0.272951	0.0174805	0.406954	CG7083														FBgn0031314	0.0629168	0.842794	0.999796	IntS14
FBgn0031315	-0.264641	0.487017	0.999796	CG14341		FBgn0260003	0.0985894	0.0175081	0.406954	Dys														FBgn0031315	-0.264641	0.487017	0.999796	CG14341
FBgn0024314	0.196826	0.351139	0.999796	Plap		FBgn0260461	-1.10071	0.0176562	0.409262	Rcd7														FBgn0024314	0.196826	0.351139	0.999796	Plap
FBgn0051922	-0.0479372	0.929091	0.999796	CG31922		FBgn0032961	0.277785	0.0177202	0.409521	CG1416														FBgn0051922	-0.0479372	0.929091	0.999796	CG31922
FBgn0031317	0.0563422	0.845598	0.999796	Charon		FBgn0037442	-0.133063	0.017765	0.409521	godzilla														FBgn0031317	0.0563422	0.845598	0.999796	Charon
FBgn0031318	-0.0440696	0.606458	0.999796	CG4887		FBgn0041194	-0.949688	0.0178446	0.41023	Prat2														FBgn0031318	-0.0440696	0.606458	0.999796	CG4887
FBgn0031319	-0.00928184	0.928189	0.999796	CG4896		FBgn0039620	-2.45387	0.0180158	0.413034	wat														FBgn0031319	-0.00928184	0.928189	0.999796	CG4896
FBgn0031320	0.197635	0.429496	0.999796	CG5126		FBgn0032897	-0.826331	0.0182153	0.416471	CG9336														FBgn0031320	0.197635	0.429496	0.999796	CG5126
FBgn0031321	0.216244	0.571256	0.999796	Tgt		FBgn0041087	-0.253133	0.0183074	0.417438	wun2														FBgn0031321	0.216244	0.571256	0.999796	Tgt
FBgn0031322	-0.498176	0.171238	0.999796	CG5001		FBgn0030521	-0.177022	0.0183903	0.418193	CtsB1														FBgn0031322	-0.498176	0.171238	0.999796	CG5001
FBgn0031327	0.19144	0.737003	0.999796	CG5397		FBgn0267336	0.0965585	0.0186293	0.422482	Glut4EF														FBgn0031327	0.19144	0.737003	0.999796	CG5397
FBgn0041097	-0.0593233	0.457232	0.999796	robo3		FBgn0052626	-0.162876	0.018939	0.428348	AMPdeam														FBgn0041097	-0.0593233	0.457232	0.999796	robo3
FBgn0053126	-0.0842002	0.667792	0.999796	NLaz		FBgn0032836	0.754978	0.0191229	0.431344	CG10680														FBgn0053126	-0.0842002	0.667792	0.999796	NLaz
FBgn0002543	-0.217702	0.085267	0.999796	robo2		FBgn0000253	0.0918365	0.0194179	0.435647	Cam														FBgn0002543	-0.217702	0.085267	0.999796	robo2
FBgn0266202	-1.37639	0.100745	0.999796	asRNA:CR44897		FBgn0262559	0.137977	0.0194694	0.435647	Mdh2														FBgn0266202	-1.37639	0.100745	0.999796	asRNA:CR44897
FBgn0263321	0.670703	0.429061	0.999796	CG43402		FBgn0001215	0.115673	0.0194462	0.435647	Hrb98DE														FBgn0263321	0.670703	0.429061	0.999796	CG43402
FBgn0031343	-1.38069	0.123558	0.999796	CG18131		FBgn0004580	0.0940368	0.0195717	0.436772	Cbp53E														FBgn0031343	-1.38069	0.123558	0.999796	CG18131
FBgn0031344	-0.0179236	0.96042	0.999796	CG7420		FBgn0015268	-0.167222	0.0197306	0.438211	Nap1														FBgn0031344	-0.0179236	0.96042	0.999796	CG7420
FBgn0261509	-0.172108	0.102249	0.999796	haf		FBgn0025815	-0.765	0.0197406	0.438211	Mcm6														FBgn0261509	-0.172108	0.102249	0.999796	haf
FBgn0031347	-1.07842	0.119689	0.999796	CG10869		FBgn0011603	0.182283	0.0200835	0.443475	ine														FBgn0031347	-1.07842	0.119689	0.999796	CG10869
FBgn0051935	-0.0545135	0.704185	0.999796	CG31935		FBgn0001233	0.418766	0.0200448	0.443475	Hsp83														FBgn0051935	-0.0545135	0.704185	0.999796	CG31935
FBgn0031351	-0.348805	0.519079	0.999796	CG14352		FBgn0032886	0.158766	0.0204124	0.446189	CG9328														FBgn0031351	-0.348805	0.519079	0.999796	CG14352
FBgn0021906	0.0739283	0.451644	0.999796	RFeSP		FBgn0052264	0.0815141	0.0204191	0.446189	CG32264														FBgn0021906	0.0739283	0.451644	0.999796	RFeSP
FBgn0265814	-0.617797	0.392942	0.999796	lncRNA:CR44603		FBgn0040813	1.11598	0.0203384	0.446189	Nplp2														FBgn0265814	-0.617797	0.392942	0.999796	lncRNA:CR44603
FBgn0086758	-0.0314275	0.741912	0.999796	chinmo		FBgn0261873	0.0957831	0.020327	0.446189	sdt														FBgn0086758	-0.0314275	0.741912	0.999796	chinmo
FBgn0011570	-0.0405668	0.818159	0.999796	cpb		FBgn0038651	-0.153737	0.0206784	0.450681	Epg5														FBgn0011570	-0.0405668	0.818159	0.999796	cpb
FBgn0031356	0.0614538	0.675851	0.999796	CG17660		FBgn0033926	-0.121487	0.02079	0.451941	Arc1														FBgn0031356	0.0614538	0.675851	0.999796	CG17660
FBgn0266311	-1.05938	0.111881	0.999796	asRNA:CR44976		FBgn0266580	0.204316	0.0209768	0.454474	Gp210														FBgn0266311	-1.05938	0.111881	0.999796	asRNA:CR44976
FBgn0031357	0.151112	0.625058	0.999796	mRpL48		FBgn0036191	-0.287084	0.0210149	0.454474	Sugb														FBgn0031357	0.151112	0.625058	0.999796	mRpL48
FBgn0086698	-0.226481	0.515557	0.999796	frtz		FBgn0004828	0.0807823	0.0211791	0.456848	His3.3B														FBgn0086698	-0.226481	0.515557	0.999796	frtz
FBgn0031359	0.180707	0.0814357	0.999796	Rim2		FBgn0002931	-1.182	0.0213251	0.457345	net														FBgn0031359	0.180707	0.0814357	0.999796	Rim2
FBgn0000579	0.0303133	0.627422	0.999796	Eno		FBgn0085249	1.4953	0.0213656	0.457345	CG34220														FBgn0000579	0.0303133	0.627422	0.999796	Eno
FBgn0260648	0.189145	0.727289	0.999796	Rrp40		FBgn0264075	-0.225057	0.0213171	0.457345	tgo														FBgn0260648	0.189145	0.727289	0.999796	Rrp40
FBgn0031360	-0.00901626	0.980362	0.999796	CG31937		FBgn0035499	0.144769	0.0217238	0.463829	Chd64														FBgn0031360	-0.00901626	0.980362	0.999796	CG31937
FBgn0031361	-0.0407867	0.924698	0.999796	CG17652		FBgn0259707	0.288805	0.0219241	0.466917	CG42361														FBgn0031361	-0.0407867	0.924698	0.999796	CG17652
FBgn0264494	-0.0472303	0.617696	0.999796	CG17646		FBgn0260799	0.107508	0.0221812	0.471196	p120ctn														FBgn0264494	-0.0472303	0.617696	0.999796	CG17646
FBgn0027597	0.0775472	0.722668	0.999796	CG17712		FBgn0262160	0.113742	0.0224535	0.474577	CG9932														FBgn0027597	0.0775472	0.722668	0.999796	CG17712
FBgn0051664	0.771865	0.126886	0.999796	CG31664		FBgn0034142	-1.22494	0.022409	0.474577	CG8306														FBgn0051664	0.771865	0.126886	0.999796	CG31664
FBgn0031367	0.0487291	0.938144	0.999796	c-cup		FBgn0033426	-0.186296	0.0228679	0.47614	CG1814														FBgn0031367	0.0487291	0.938144	0.999796	c-cup
FBgn0051665	-0.0292087	0.622923	0.999796	wry		FBgn0005614	0.76504	0.0226644	0.47614	trpl														FBgn0051665	-0.0292087	0.622923	0.999796	wry
FBgn0051663	0.00816791	0.926574	0.999796	CG31663		FBgn0003888	0.971202	0.0228417	0.47614	betaTub60D														FBgn0051663	0.00816791	0.926574	0.999796	CG31663
FBgn0031374	0.00812957	0.903986	0.999796	Wdr62		FBgn0027565	-0.442827	0.0228023	0.47614	CG5498														FBgn0031374	0.00812957	0.903986	0.999796	Wdr62
FBgn0031375	0.038959	0.876737	0.999796	erm		FBgn0039125	-0.778903	0.0228361	0.47614	Ndc1														FBgn0031375	0.038959	0.876737	0.999796	erm
FBgn0031376	0.0262745	0.888782	0.999796	Der-1		FBgn0264598	0.0923364	0.02267	0.47614	PsGEF														FBgn0031376	0.0262745	0.888782	0.999796	Der-1
FBgn0031377	0.167494	0.121312	0.999796	CG15356		FBgn0020762	-0.132082	0.0230181	0.476901	Atet														FBgn0031377	0.167494	0.121312	0.999796	CG15356
FBgn0031378	-0.727863	0.356877	0.999796	CG15362		FBgn0035016	0.0959285	0.0229765	0.476901	CG4612														FBgn0031378	-0.727863	0.356877	0.999796	CG15362
FBgn0031379	-0.0449043	0.740097	0.999796	CG7289		FBgn0013467	0.101435	0.0230856	0.477122	igl														FBgn0031379	-0.0449043	0.740097	0.999796	CG7289
FBgn0001125	-0.0843737	0.408791	0.999796	Got2		FBgn0031298	-0.317163	0.023309	0.478205	Atg4a														FBgn0001125	-0.0843737	0.408791	0.999796	Got2
FBgn0031381	0.0220072	0.903144	0.999796	Npc2a		FBgn0005630	0.0798999	0.0232662	0.478205	lola														FBgn0031381	0.0220072	0.903144	0.999796	Npc2a
FBgn0053543	0.0155	0.857768	0.999796	CG33543		FBgn0031145	0.231232	0.0232731	0.478205	Ntf-2														FBgn0053543	0.0155	0.857768	0.999796	CG33543
FBgn0031384	0.10366	0.257039	0.999796	CG4238		FBgn0025878	0.173389	0.0236078	0.478559	wrapper														FBgn0031384	0.10366	0.257039	0.999796	CG4238
FBgn0003557	0.07328	0.394714	0.999796	Su(dx)		FBgn0259227	0.163431	0.0236114	0.478559	CG42327														FBgn0003557	0.07328	0.394714	0.999796	Su(dx)
FBgn0053516	-0.00128031	0.990754	0.999796	dpr3		FBgn0038002	0.53092	0.0236058	0.478559	CG12256														FBgn0053516	-0.00128031	0.990754	0.999796	dpr3
FBgn0031388	-2.20634	0.0301759	0.999796	CG12674		FBgn0001296	0.349713	0.023527	0.478559	kar														FBgn0031388	-2.20634	0.0301759	0.999796	CG12674
FBgn0031389	0.0887843	0.918208	0.999796	CG4259		FBgn0029522	-1.4966	0.0235025	0.478559	CG13373														FBgn0031389	0.0887843	0.918208	0.999796	CG4259
FBgn0004507	0.107549	0.108871	0.999796	GlyP		FBgn0001128	0.130464	0.0239769	0.484795	Gpdh1														FBgn0004507	0.107549	0.108871	0.999796	GlyP
FBgn0031390	0.0191445	0.83885	0.999796	tho2		FBgn0000579	0.0855219	0.0246799	0.492293	Eno														FBgn0031390	0.0191445	0.83885	0.999796	tho2
FBgn0031391	0.0923495	0.678452	0.999796	CG11723		FBgn0263039	-0.194616	0.0245457	0.492293	lncRNA:CR43334														FBgn0031391	0.0923495	0.678452	0.999796	CG11723
FBgn0027509	0.014762	0.916087	0.999796	TBCD		FBgn0262732	0.210155	0.0245403	0.492293	mbf1														FBgn0027509	0.014762	0.916087	0.999796	TBCD
FBgn0031392	0.10663	0.434778	0.999796	AIF		FBgn0037638	0.257238	0.0246689	0.492293	CG8379														FBgn0031392	0.10663	0.434778	0.999796	AIF
FBgn0031393	0.194521	0.542026	0.999796	CG15382		FBgn0038653	0.0927838	0.0246997	0.492293	Octalpha2R														FBgn0031393	0.194521	0.542026	0.999796	CG15382
FBgn0000097	0.0301471	0.812321	0.999796	aop		FBgn0263987	0.159816	0.0244786	0.492293	spoon														FBgn0000097	0.0301471	0.812321	0.999796	aop
FBgn0266828	-0.418632	0.571828	0.999796	lncRNA:CR45290		FBgn0004507	0.105532	0.024907	0.493497	GlyP														FBgn0266828	-0.418632	0.571828	0.999796	lncRNA:CR45290
FBgn0031395	-0.00879927	0.962907	0.999796	CG10874		FBgn0034229	0.841029	0.0249365	0.493497	CG4847														FBgn0031395	-0.00879927	0.962907	0.999796	CG10874
FBgn0264874	-0.816471	0.257761	0.999796	asRNA:CR44065		FBgn0086686	0.0929132	0.0249334	0.493497	l(3)L1231														FBgn0264874	-0.816471	0.257761	0.999796	asRNA:CR44065
FBgn0031397	-0.0600969	0.646561	0.999796	CG15385		FBgn0052085	0.136466	0.0251213	0.495984	CG32085														FBgn0031397	-0.0600969	0.646561	0.999796	CG15385
FBgn0010288	0.102702	0.691615	0.999796	Uch		FBgn0038826	0.0826698	0.0251929	0.49623	Syp														FBgn0010288	0.102702	0.691615	0.999796	Uch
FBgn0085203	-0.49297	0.566743	0.999796	CG34174		FBgn0039099	-0.576062	0.0252648	0.496481	GILT2														FBgn0085203	-0.49297	0.566743	0.999796	CG34174
FBgn0031398	-0.263255	0.488857	0.999796	CG10880		FBgn0263584	-0.259328	0.0255003	0.499938	asRNA:CR43609														FBgn0031398	-0.263255	0.488857	0.999796	CG10880
FBgn0031399	-0.0217032	0.895869	0.999796	mio		FBgn0000454	0.590316	0.0256212	0.501136	Dip-B														FBgn0031399	-0.0217032	0.895869	0.999796	mio
FBgn0031401	0.100707	0.5143	0.999796	papi		FBgn0262103	0.129671	0.0257881	0.503228	Sik3														FBgn0031401	0.100707	0.5143	0.999796	papi
FBgn0031403	-0.113791	0.804708	0.999796	CG15387		FBgn0041607	0.385502	0.0260386	0.506248	AsnS														FBgn0031403	-0.113791	0.804708	0.999796	CG15387
FBgn0267378	-0.128702	0.180328	0.999796	sau		FBgn0035959	-0.113845	0.0263978	0.509204	CG4911														FBgn0267378	-0.128702	0.180328	0.999796	sau
FBgn0264945	-0.786312	0.189531	0.999796	asRNA:CR44114		FBgn0036518	0.125508	0.0264585	0.509204	RhoGAP71E														FBgn0264945	-0.786312	0.189531	0.999796	asRNA:CR44114
FBgn0262126	0.0620102	0.512953	0.999796	Sec24CD		FBgn0264255	0.0859047	0.026457	0.509204	para														FBgn0262126	0.0620102	0.512953	0.999796	Sec24CD
FBgn0264946	-1.12223	0.156451	0.999796	asRNA:CR44115		FBgn0031150	0.142214	0.0263134	0.509204	bves														FBgn0264946	-1.12223	0.156451	0.999796	asRNA:CR44115
FBgn0031413	-0.387209	0.30502	0.999796	CG9967		FBgn0263352	0.105955	0.0268046	0.514686	Unr														FBgn0031413	-0.387209	0.30502	0.999796	CG9967
FBgn0031414	-0.0270253	0.65466	0.999796	eys		FBgn0029768	0.126229	0.026907	0.515472	SPR														FBgn0031414	-0.0270253	0.65466	0.999796	eys
FBgn0014010	-0.13552	0.128812	0.999796	Rab5		FBgn0053100	0.0916719	0.0270423	0.515862	eIF4EHP														FBgn0014010	-0.13552	0.128812	0.999796	Rab5
FBgn0261647	-0.0402168	0.642091	0.999796	Axud1		FBgn0015221	-0.100609	0.0270503	0.515862	Fer2LCH														FBgn0261647	-0.0402168	0.642091	0.999796	Axud1
FBgn0031417	-0.0467581	0.939196	0.999796	CG3597		FBgn0267773	-1.06576	0.027222	0.517959	asRNA:CR46104														FBgn0031417	-0.0467581	0.939196	0.999796	CG3597
FBgn0031418	-0.3288	0.182145	0.999796	CG3609		FBgn0032336	0.123971	0.0273547	0.519305	AstC														FBgn0031418	-0.3288	0.182145	0.999796	CG3609
FBgn0031419	0.246073	0.595206	0.999796	CG15390		FBgn0037270	-0.184362	0.0276147	0.523058	eIF3f1														FBgn0031419	0.246073	0.595206	0.999796	CG15390
FBgn0031420	0.105468	0.46039	0.999796	Atxn7		FBgn0034245	0.478475	0.0277034	0.523557	UQCR-6.4														FBgn0031420	0.105468	0.46039	0.999796	Atxn7
FBgn0264672	0.0935119	0.658175	0.999796	Eogt		FBgn0021765	-0.373309	0.0277778	0.523784	scu														FBgn0264672	0.0935119	0.658175	0.999796	Eogt
FBgn0031422	-0.197519	0.633711	0.999796	PIG-Wa		FBgn0033775	0.360363	0.0279099	0.525095	Cyp9h1														FBgn0031422	-0.197519	0.633711	0.999796	PIG-Wa
FBgn0264081	0.0381504	0.959292	0.999796	CG43750		FBgn0011766	-0.12402	0.0280827	0.527164	E2f1														FBgn0264081	0.0381504	0.959292	0.999796	CG43750
FBgn0031424	0.0670894	0.189829	0.999796	VGlut		FBgn0024945	-0.50178	0.0283055	0.528979	NitFhit														FBgn0031424	0.0670894	0.189829	0.999796	VGlut
FBgn0031426	-0.857183	0.269069	0.999796	CG18641		FBgn0015323	0.0906197	0.0282985	0.528979	VAChT														FBgn0031426	-0.857183	0.269069	0.999796	CG18641
FBgn0031428	0.055675	0.767831	0.999796	CG9886		FBgn0264908	0.109353	0.0284074	0.529704	pHCl-1														FBgn0031428	0.055675	0.767831	0.999796	CG9886
FBgn0000490	-0.0960209	0.773198	0.999796	dpp		FBgn0051635	-0.0903439	0.0290597	0.532883	CG31635														FBgn0000490	-0.0960209	0.773198	0.999796	dpp
FBgn0264978	0.0361297	0.83685	0.999796	Slh		FBgn0250827	-1.56915	0.0287838	0.532883	whip														FBgn0264978	0.0361297	0.83685	0.999796	Slh
FBgn0011818	-0.0646051	0.479286	0.999796	oaf		FBgn0011286	0.0958044	0.0288805	0.532883	RyR														FBgn0011818	-0.0646051	0.479286	0.999796	oaf
FBgn0031432	0.854262	0.225493	0.999796	Cyp309a1		FBgn0010660	-0.19933	0.0290434	0.532883	Nup214														FBgn0031432	0.854262	0.225493	0.999796	Cyp309a1
FBgn0041337	0.356369	0.626193	0.999796	Cyp309a2		FBgn0086687	-0.0872188	0.0290241	0.532883	Desat1														FBgn0041337	0.356369	0.626193	0.999796	Cyp309a2
FBgn0031434	0.0129249	0.979851	0.999796	insv		FBgn0038223	0.14757	0.029086	0.532883	Afti														FBgn0031434	0.0129249	0.979851	0.999796	insv
FBgn0031436	-0.0955554	0.586323	0.999796	ND-B17.2		FBgn0003719	0.732972	0.0287746	0.532883	tld														FBgn0031436	-0.0955554	0.586323	0.999796	ND-B17.2
FBgn0031437	-0.0579688	0.831609	0.999796	Arpc5		FBgn0039682	0.57082	0.0289107	0.532883	Obp99c														FBgn0031437	-0.0579688	0.831609	0.999796	Arpc5
FBgn0026479	0.0217127	0.834094	0.999796	Drp1		FBgn0003557	0.13651	0.0293246	0.534919	Su(dx)														FBgn0026479	0.0217127	0.834094	0.999796	Drp1
FBgn0051690	0.0323368	0.775332	0.999796	CG31690		FBgn0267457	-0.773807	0.0292952	0.534919	asRNA:CR45807														FBgn0051690	0.0323368	0.775332	0.999796	CG31690
FBgn0031446	-1.71854	0.0980107	0.999796	CG15398		FBgn0029095	-0.686617	0.0294443	0.535938	aru														FBgn0031446	-1.71854	0.0980107	0.999796	CG15398
FBgn0031449	0.0573365	0.767902	0.999796	CG31689		FBgn0037225	-0.249815	0.0295194	0.536141	TwdlG														FBgn0031449	0.0573365	0.767902	0.999796	CG31689
FBgn0031450	-0.00622532	0.960956	0.999796	Hrs		FBgn0086909	-0.160415	0.0295974	0.536398	CG31751														FBgn0031450	-0.00622532	0.960956	0.999796	Hrs
FBgn0031452	-0.249927	0.302128	0.999796	Cwc25		FBgn0264386	0.084319	0.0296761	0.536665	Ca-alpha1T														FBgn0031452	-0.249927	0.302128	0.999796	Cwc25
FBgn0250906	0.104368	0.313518	0.999796	Pgk		FBgn0026439	0.231859	0.0298773	0.537984	Eaat1														FBgn0250906	0.104368	0.313518	0.999796	Pgk
FBgn0031453	0.0289905	0.760447	0.999796	Bacc		FBgn0039488	-0.731681	0.0298569	0.537984	CG6066														FBgn0031453	0.0289905	0.760447	0.999796	Bacc
FBgn0265997	-1.11795	0.153123	0.999796	lncRNA:CR44772		FBgn0036334	0.31865	0.0299787	0.538655	CG11267														FBgn0265997	-1.11795	0.153123	0.999796	lncRNA:CR44772
FBgn0031456	0.139975	0.446585	0.999796	Tnpo-SR		FBgn0052183	0.170008	0.0304657	0.545987	Ccn														FBgn0031456	0.139975	0.446585	0.999796	Tnpo-SR
FBgn0031457	-0.153406	0.38244	0.999796	CG3077		FBgn0086782	-1.1098	0.030517	0.545987	amn														FBgn0031457	-0.153406	0.38244	0.999796	CG3077
FBgn0031458	-0.0446378	0.892277	0.999796	aph-1		FBgn0085434	0.0739026	0.0306355	0.546128	NaCP60E														FBgn0031458	-0.0446378	0.892277	0.999796	aph-1
FBgn0026324	-0.259173	0.47116	0.999796	Taf10b		FBgn0267661	-1.29624	0.0307168	0.546128	asRNA:CR45999														FBgn0026324	-0.259173	0.47116	0.999796	Taf10b
FBgn0028398	-0.0178175	0.957592	0.999796	Taf10		FBgn0016120	0.189793	0.0307201	0.546128	ATPsynD														FBgn0028398	-0.0178175	0.957592	0.999796	Taf10
FBgn0019830	0.102372	0.622914	0.999796	colt		FBgn0003011	0.604188	0.0308598	0.546297	ort														FBgn0019830	0.102372	0.622914	0.999796	colt
FBgn0031459	0.00642745	0.979566	0.999796	CG2862		FBgn0003249	1.56247	0.0308146	0.546297	Rh3														FBgn0031459	0.00642745	0.979566	0.999796	CG2862
FBgn0031460	0.0958193	0.857758	0.999796	CG15399		FBgn0015269	-0.0912059	0.0309265	0.546325	Nf1														FBgn0031460	0.0958193	0.857758	0.999796	CG15399
FBgn0004242	-0.0322142	0.641904	0.999796	Syt1		FBgn0030294	0.351702	0.0310008	0.546486	Pa1														FBgn0004242	-0.0322142	0.641904	0.999796	Syt1
FBgn0264369	-0.7642	0.366309	0.999796	lncRNA:CR43821		FBgn0016691	0.198838	0.0311467	0.547908	ATPsynO														FBgn0264369	-0.7642	0.366309	0.999796	lncRNA:CR43821
FBgn0031463	0.0833328	0.803232	0.999796	G6P		FBgn0051100	-0.355078	0.0315599	0.553499	CG31100														FBgn0031463	0.0833328	0.803232	0.999796	G6P
FBgn0031464	0.44634	0.606506	0.999796	Duox		FBgn0011571	-0.195099	0.0315965	0.553499	caz														FBgn0031464	0.44634	0.606506	0.999796	Duox
FBgn0031473	0.0745353	0.510331	0.999796	CG3104		FBgn0262647	-0.326251	0.0316637	0.553521	Nup160														FBgn0031473	0.0745353	0.510331	0.999796	CG3104
FBgn0015521	-0.0423138	0.781618	0.999796	RpS21		FBgn0034573	-0.279875	0.0321557	0.55411	CG3295														FBgn0015521	-0.0423138	0.781618	0.999796	RpS21
FBgn0031474	-0.0142822	0.883241	0.999796	CG2991		FBgn0005631	0.109004	0.0322917	0.55411	robo1														FBgn0031474	-0.0142822	0.883241	0.999796	CG2991
FBgn0051694	0.0807613	0.382333	0.999796	CG31694		FBgn0065099	0.236559	0.0322564	0.55411	snRNA:7SK														FBgn0051694	0.0807613	0.382333	0.999796	CG31694
FBgn0031478	-0.0587535	0.647085	0.999796	CG8814		FBgn0263231	0.101166	0.0317829	0.55411	bel														FBgn0031478	-0.0587535	0.647085	0.999796	CG8814
FBgn0031479	0.481227	0.314195	0.999796	Prx6005		FBgn0037873	0.306785	0.0322636	0.55411	SdhC														FBgn0031479	0.481227	0.314195	0.999796	Prx6005
FBgn0028970	0.061285	0.731726	0.999796	betaggt-II		FBgn0038549	-0.474021	0.0320939	0.55411	CG17802														FBgn0028970	0.061285	0.731726	0.999796	betaggt-II
FBgn0024947	0.124527	0.251916	0.999796	NTPase		FBgn0010877	-0.141532	0.0322298	0.55411	l(3)05822														FBgn0024947	0.124527	0.251916	0.999796	NTPase
FBgn0041111	-0.0929664	0.228935	0.999796	lilli		FBgn0039923	0.102235	0.0320875	0.55411	MED26														FBgn0041111	-0.0929664	0.228935	0.999796	lilli
FBgn0010263	-0.0975812	0.238186	0.999796	Rbp9		FBgn0030158	0.351786	0.0319699	0.55411	CG9686														FBgn0010263	-0.0975812	0.238186	0.999796	Rbp9
FBgn0024920	-0.879356	0.239478	0.999796	Ts		FBgn0033402	0.37996	0.0326033	0.558315	Myd88														FBgn0024920	-0.879356	0.239478	0.999796	Ts
FBgn0004584	0.149737	0.390245	0.999796	Rrp1		FBgn0037310	-1.11741	0.0327722	0.560064	Tim17b1														FBgn0004584	0.149737	0.390245	0.999796	Rrp1
FBgn0260639	0.24357	0.148335	0.999796	gammaTub23C		FBgn0034258	-0.134191	0.0329974	0.562767	eIF3c														FBgn0260639	0.24357	0.148335	0.999796	gammaTub23C
FBgn0031483	-0.0415181	0.804638	0.999796	CG9641		FBgn0001187	-0.838477	0.0332366	0.565696	Hex-C														FBgn0031483	-0.0415181	0.804638	0.999796	CG9641
FBgn0031484	0.313174	0.350283	0.999796	CG3165		FBgn0027348	-0.647343	0.0342115	0.567874	bgm														FBgn0031484	0.313174	0.350283	0.999796	CG3165
FBgn0031485	0.0644316	0.897993	0.999796	CG9643		FBgn0010100	0.0844914	0.0340816	0.567874	mAcon1														FBgn0031485	0.0644316	0.897993	0.999796	CG9643
FBgn0250786	0.0725696	0.295069	0.999796	Chd1		FBgn0033268	0.621348	0.034325	0.567874	Obp44a														FBgn0250786	0.0725696	0.295069	0.999796	Chd1
FBgn0025109	0.342147	0.255957	0.999796	Bem46		FBgn0013771	-0.56241	0.0340209	0.567874	Cyp6a9														FBgn0025109	0.342147	0.255957	0.999796	Bem46
FBgn0002989	-0.0341825	0.916774	0.999796	okr		FBgn0263377	-1.331	0.0343776	0.567874	asRNA:CR43429														FBgn0002989	-0.0341825	0.916774	0.999796	okr
FBgn0025681	0.115103	0.23804	0.999796	CG3558		FBgn0014870	0.105847	0.0337047	0.567874	Psi														FBgn0025681	0.115103	0.23804	0.999796	CG3558
FBgn0031488	-0.12138	0.894232	0.999796	CG17265		FBgn0004396	0.284793	0.0342723	0.567874	CrebA														FBgn0031488	-0.12138	0.894232	0.999796	CG17265
FBgn0031489	-0.254961	0.580577	0.999796	CG17224		FBgn0011693	0.771602	0.0339754	0.567874	Pdh														FBgn0031489	-0.254961	0.580577	0.999796	CG17224
FBgn0031490	0.37946	0.407066	0.999796	CG17264		FBgn0036735	-0.119213	0.0345101	0.567874	Edc3														FBgn0031490	0.37946	0.407066	0.999796	CG17264
FBgn0031491	0.147095	0.368498	0.999796	alpha4GT1		FBgn0037213	-1.21984	0.0341542	0.567874	CG12581														FBgn0031491	0.147095	0.368498	0.999796	alpha4GT1
FBgn0031492	0.13511	0.438922	0.999796	CG3542		FBgn0037534	-1.28336	0.0344905	0.567874	CG2781														FBgn0031492	0.13511	0.438922	0.999796	CG3542
FBgn0031493	0.0732275	0.621595	0.999796	Sf3b2		FBgn0267672	-0.897314	0.034173	0.567874	lncRNA:CR46008														FBgn0031493	0.0732275	0.621595	0.999796	Sf3b2
FBgn0264996	-1.72344	0.0798275	0.999796	asRNA:CR44147		FBgn0038814	-0.59341	0.0339241	0.567874	CG15923														FBgn0264996	-1.72344	0.0798275	0.999796	asRNA:CR44147
FBgn0031495	0.0478576	0.727463	0.999796	GABPI		FBgn0038853	0.105001	0.0336973	0.567874	RhoGAP93B														FBgn0031495	0.0478576	0.727463	0.999796	GABPI
FBgn0031496	-0.9231	0.163254	0.999796	CG17258		FBgn0039465	0.116863	0.034402	0.567874	Tsp97E														FBgn0031496	-0.9231	0.163254	0.999796	CG17258
FBgn0031497	-0.150307	0.497262	0.999796	SerRS		FBgn0039928	0.0830554	0.034515	0.567874	Cals														FBgn0031497	-0.150307	0.497262	0.999796	SerRS
FBgn0031498	0.105445	0.794513	0.999796	CG17260		FBgn0030318	-0.39428	0.0338519	0.567874	rho-4														FBgn0031498	0.105445	0.794513	0.999796	CG17260
FBgn0243513	0.397146	0.245543	0.999796	cnir		FBgn0028342	0.199552	0.034642	0.568848	ATPsyndelta														FBgn0243513	0.397146	0.245543	0.999796	cnir
FBgn0031500	0.328419	0.260662	0.999796	CG17221		FBgn0031990	-0.123661	0.0348572	0.57015	PAPLA1														FBgn0031500	0.328419	0.260662	0.999796	CG17221
FBgn0015600	-0.00353006	0.952512	0.999796	toc		FBgn0028697	-0.119753	0.0348236	0.57015	RpL15														FBgn0015600	-0.00353006	0.952512	0.999796	toc
FBgn0031505	0.00931572	0.972383	0.999796	ND-B14.5B		FBgn0053087	0.0795441	0.0352143	0.573753	LRP1														FBgn0031505	0.00931572	0.972383	0.999796	ND-B14.5B
FBgn0011648	0.0313378	0.774358	0.999796	Mad		FBgn0033902	-0.136015	0.0351937	0.573753	eIF3m														FBgn0011648	0.0313378	0.774358	0.999796	Mad
FBgn0260817	-0.19904	0.347298	0.999796	gkt		FBgn0031359	-0.178287	0.0354664	0.576742	Rim2														FBgn0260817	-0.19904	0.347298	0.999796	gkt
FBgn0014906	0.143614	0.150793	0.999796	Hydr2		FBgn0010409	-0.161014	0.0356648	0.578845	RpL18A														FBgn0014906	0.143614	0.150793	0.999796	Hydr2
FBgn0264744	-0.347412	0.519447	0.999796	CG44002		FBgn0031835	0.0812962	0.0366659	0.585702	CG11319														FBgn0264744	-0.347412	0.519447	0.999796	CG44002
FBgn0264745	0.400526	0.290549	0.999796	CR44003		FBgn0262512	0.255637	0.036899	0.585702	Vha14-1														FBgn0264745	0.400526	0.290549	0.999796	CR44003
FBgn0085422	-0.0516777	0.672296	0.999796	CG34393		FBgn0027506	-0.225584	0.0369249	0.585702	EDTP														FBgn0085422	-0.0516777	0.672296	0.999796	CG34393
FBgn0267270	0.0279026	0.959105	0.999796	lncRNA:CR45706		FBgn0085397	0.159605	0.0366448	0.585702	Fili														FBgn0267270	0.0279026	0.959105	0.999796	lncRNA:CR45706
FBgn0031515	0.371687	0.400253	0.999796	CG9664		FBgn0034728	-0.25927	0.0366463	0.585702	rad50														FBgn0031515	0.371687	0.400253	0.999796	CG9664
FBgn0031516	0.0212254	0.937551	0.999796	CG9663		FBgn0037895	0.187632	0.0366641	0.585702	CG6723														FBgn0031516	0.0212254	0.937551	0.999796	CG9663
FBgn0031518	-0.0986296	0.675827	0.999796	CG3277		FBgn0038020	-0.228418	0.036865	0.585702	GstD9														FBgn0031518	-0.0986296	0.675827	0.999796	CG3277
FBgn0031517	-0.0800388	0.915002	0.999796	CG15406		FBgn0266735	-1.34561	0.0364	0.585702	asRNA:CR45208														FBgn0031517	-0.0800388	0.915002	0.999796	CG15406
FBgn0031520	0.158649	0.462167	0.999796	CG8837		FBgn0039430	0.12858	0.0366471	0.585702	CG5455														FBgn0031520	0.158649	0.462167	0.999796	CG8837
FBgn0020445	-0.195342	0.261243	0.999796	E23		FBgn0041588	-0.438502	0.0363739	0.585702	eIF2D														FBgn0020445	-0.195342	0.261243	0.999796	E23
FBgn0085423	0.0265936	0.694674	0.999796	GramD1B		FBgn0086367	0.491563	0.0368088	0.585702	t														FBgn0085423	0.0265936	0.694674	0.999796	GramD1B
FBgn0031528	-0.565529	0.288822	0.999796	CG15412		FBgn0265595	0.143813	0.0366163	0.585702	CG44422														FBgn0031528	-0.565529	0.288822	0.999796	CG15412
FBgn0031529	0.043079	0.868077	0.999796	CG9662		FBgn0033657	0.168776	0.037072	0.586926	Sln														FBgn0031529	0.043079	0.868077	0.999796	CG9662
FBgn0016698	0.0134315	0.953207	0.999796	Ptpa		FBgn0261836	0.0834783	0.0373388	0.588014	Msp300														FBgn0016698	0.0134315	0.953207	0.999796	Ptpa
FBgn0031530	-0.0122351	0.893476	0.999796	Pgant2		FBgn0262782	-0.157606	0.0372262	0.588014	Mdh1														FBgn0031530	-0.0122351	0.893476	0.999796	Pgant2
FBgn0031534	-0.0220205	0.870567	0.999796	Snx1		FBgn0033636	-0.0834223	0.0374019	0.588014	tou														FBgn0031534	-0.0220205	0.870567	0.999796	Snx1
FBgn0031535	0.163962	0.597536	0.999796	CG12795		FBgn0038202	-0.175373	0.037421	0.588014	CG12402														FBgn0031535	0.163962	0.597536	0.999796	CG12795
FBgn0031536	0.0901744	0.590758	0.999796	Cog3		FBgn0264815	0.0846405	0.0378059	0.590744	Pde1c														FBgn0031536	0.0901744	0.590758	0.999796	Cog3
FBgn0266670	0.108549	0.453562	0.999796	Sec5		FBgn0036433	-0.612518	0.0377418	0.590744	CG9628														FBgn0266670	0.108549	0.453562	0.999796	Sec5
FBgn0031538	-0.0259262	0.948451	0.999796	CG3246		FBgn0029176	-0.121146	0.0377037	0.590744	eEF1gamma														FBgn0031538	-0.0259262	0.948451	0.999796	CG3246
FBgn0005616	0.093391	0.43302	0.999796	msl-2		FBgn0032683	0.232299	0.0379969	0.592625	kon														FBgn0005616	0.093391	0.43302	0.999796	msl-2
FBgn0021967	0.00277254	0.983757	0.999796	ND-PDSW		FBgn0261108	-0.258084	0.038144	0.593658	Atg13														FBgn0021967	0.00277254	0.983757	0.999796	ND-PDSW
FBgn0031540	-0.0809611	0.914291	0.999796	Pif1		FBgn0022800	-1.22027	0.0382046	0.593658	Cad96Ca														FBgn0031540	-0.0809611	0.914291	0.999796	Pif1
FBgn0051776	0.292137	0.647596	0.999796	CG31776		FBgn0003091	0.0853332	0.0382883	0.593858	Pkc53E														FBgn0051776	0.292137	0.647596	0.999796	CG31776
FBgn0051956	0.29901	0.679368	0.999796	Pgant4		FBgn0264447	-0.990633	0.0388997	0.598374	asRNA:CR43865														FBgn0051956	0.29901	0.679368	0.999796	Pgant4
FBgn0261560	-0.609226	0.109433	0.999796	Thor		FBgn0032521	-0.380046	0.0402815	0.598374	CG7110														FBgn0261560	-0.609226	0.109433	0.999796	Thor
FBgn0014396	-0.220375	0.0937233	0.999796	tim		FBgn0001301	-0.185854	0.040291	0.598374	kel														FBgn0014396	-0.220375	0.0937233	0.999796	tim
FBgn0053123	0.052025	0.737418	0.999796	LeuRS		FBgn0003475	0.0933071	0.0396259	0.598374	spir														FBgn0053123	0.052025	0.737418	0.999796	LeuRS
FBgn0031544	0.0652853	0.612943	0.999796	CG17593		FBgn0262743	0.0870229	0.0398157	0.598374	Fs(2)Ket														FBgn0031544	0.0652853	0.612943	0.999796	CG17593
FBgn0031545	-1.44759	0.572184	0.999796	CG3213		FBgn0266623	-1.24802	0.0389545	0.598374	asRNA:CR45130														FBgn0031545	-1.44759	0.572184	0.999796	CG3213
FBgn0031549	-0.270854	0.589263	0.999796	Spindly		FBgn0004907	0.0725508	0.0390715	0.598374	14-3-3zeta														FBgn0031549	-0.270854	0.589263	0.999796	Spindly
FBgn0024244	-0.25523	0.596317	0.999796	drm		FBgn0002643	-0.0950704	0.0394773	0.598374	mam														FBgn0024244	-0.25523	0.596317	0.999796	drm
FBgn0002985	-0.14956	0.842535	0.999796	odd		FBgn0013548	-0.466731	0.0395831	0.598374	l(2)dtl														FBgn0002985	-0.14956	0.842535	0.999796	odd
FBgn0000721	0.0826186	0.467398	0.999796	for		FBgn0035495	0.0790783	0.0402795	0.598374	CG14989														FBgn0000721	0.0826186	0.467398	0.999796	for
FBgn0085369	0.11511	0.430312	0.999796	Drgx		FBgn0004513	0.194967	0.0402332	0.598374	Mdr65														FBgn0085369	0.11511	0.430312	0.999796	Drgx
FBgn0031561	-0.495565	0.268126	0.999796	IM33		FBgn0015239	0.26328	0.0394663	0.598374	Hr78														FBgn0031561	-0.495565	0.268126	0.999796	IM33
FBgn0031563	-0.783093	0.34166	0.999796	CG10031		FBgn0043783	-1.49077	0.0391263	0.598374	CG32444														FBgn0031563	-0.783093	0.34166	0.999796	CG10031
FBgn0051778	0.124396	0.879663	0.999796	CG31778		FBgn0037138	0.086114	0.0397617	0.598374	P5CDh1														FBgn0051778	0.124396	0.879663	0.999796	CG31778
FBgn0015376	-0.310546	0.642047	0.999796	cutlet		FBgn0037167	-0.693729	0.0400467	0.598374	CG11425														FBgn0015376	-0.310546	0.642047	0.999796	cutlet
FBgn0031566	0.101256	0.442444	0.999796	CG2818		FBgn0037188	-0.215916	0.0389402	0.598374	CG7369														FBgn0031566	0.101256	0.442444	0.999796	CG2818
FBgn0003386	-0.0233753	0.74401	0.999796	Shaw		FBgn0037540	-0.517532	0.0388737	0.598374	Pbp95														FBgn0003386	-0.0233753	0.74401	0.999796	Shaw
FBgn0031568	-0.113882	0.411682	0.999796	CG10019		FBgn0016672	0.182744	0.0392323	0.598374	Ipp														FBgn0031568	-0.113882	0.411682	0.999796	CG10019
FBgn0263846	0.0335538	0.639001	0.999796	CG43707		FBgn0039316	-1.16711	0.039945	0.598374	CG11893														FBgn0263846	0.0335538	0.639001	0.999796	CG43707
FBgn0263842	-0.357746	0.614708	0.999796	CG43703		FBgn0039647	0.0988428	0.0398461	0.598374	jus														FBgn0263842	-0.357746	0.614708	0.999796	CG43703
FBgn0004893	-0.191589	0.622119	0.999796	bowl		FBgn0264607	0.0750572	0.0394137	0.598374	CaMKII														FBgn0004893	-0.191589	0.622119	0.999796	bowl
FBgn0031571	0.0356441	0.837135	0.999796	bark		FBgn0053653	0.0788359	0.0402255	0.598374	Cadps														FBgn0031571	0.0356441	0.837135	0.999796	bark
FBgn0021800	-0.0408061	0.686569	0.999796	Reph		FBgn0029861	-0.318494	0.0398985	0.598374	CG3815														FBgn0021800	-0.0408061	0.686569	0.999796	Reph
FBgn0031573	-0.00666977	0.98007	0.999796	CG3407		FBgn0027280	-0.158549	0.0400598	0.598374	l(1)G0193														FBgn0031573	-0.00666977	0.98007	0.999796	CG3407
FBgn0003430	-0.0742914	0.808453	0.999796	slp1		FBgn0025879	-0.250315	0.0405464	0.599515	Timp														FBgn0003430	-0.0742914	0.808453	0.999796	slp1
FBgn0004567	-0.0504092	0.860049	0.999796	slp2		FBgn0025680	0.218516	0.0407119	0.599515	cry														FBgn0004567	-0.0504092	0.860049	0.999796	slp2
FBgn0031574	-1.50149	0.0996883	0.999796	TTLL4B		FBgn0259216	0.160319	0.0405262	0.599515	RhoGAP102A														FBgn0031574	-1.50149	0.0996883	0.999796	TTLL4B
FBgn0031575	0.0849713	0.463655	0.999796	Cep97		FBgn0053548	0.76998	0.040725	0.599515	SmydA-8														FBgn0031575	0.0849713	0.463655	0.999796	Cep97
FBgn0051957	-0.479342	0.348719	0.999796	CG31957		FBgn0260789	-0.217396	0.0406571	0.599515	mxc														FBgn0051957	-0.479342	0.348719	0.999796	CG31957
FBgn0000256	0.0199083	0.830282	0.999796	capu		FBgn0261608	-0.205901	0.0413727	0.600672	RpL37A														FBgn0000256	0.0199083	0.830282	0.999796	capu
FBgn0051774	-0.154533	0.0484574	0.999796	fred		FBgn0015803	-0.175849	0.0412064	0.600672	RtGEF														FBgn0051774	-0.154533	0.0484574	0.999796	fred
FBgn0051773	0.0353446	0.895854	0.999796	CG31773		FBgn0000581	0.0823055	0.0409861	0.600672	E(Pc)														FBgn0051773	0.0353446	0.895854	0.999796	CG31773
FBgn0000547	-0.12645	0.116619	0.999796	ed		FBgn0033677	-0.285856	0.0413763	0.600672	CG8321														FBgn0000547	-0.12645	0.116619	0.999796	ed
FBgn0266319	-0.639386	0.390281	0.999796	asRNA:CR44984		FBgn0044328	0.176803	0.0412831	0.600672	CG32052														FBgn0266319	-0.639386	0.390281	0.999796	asRNA:CR44984
FBgn0086032	-0.249228	0.755016	0.999796	snoRNA:Me28S-C437		FBgn0261258	0.108906	0.0411015	0.600672	rgn														FBgn0086032	-0.249228	0.755016	0.999796	snoRNA:Me28S-C437
FBgn0014033	-0.389701	0.36531	0.999796	Sr-CI		FBgn0039900	0.0888329	0.0413394	0.600672	Syt7														FBgn0014033	-0.389701	0.36531	0.999796	Sr-CI
FBgn0051961	0.111805	0.591997	0.999796	TBCC		FBgn0052532	-0.247707	0.0411834	0.600672	CG32532														FBgn0051961	0.111805	0.591997	0.999796	TBCC
FBgn0040102	0.187056	0.793009	0.999796	lectin-24Db		FBgn0262731	-0.483382	0.041523	0.601761	CG33941														FBgn0040102	0.187056	0.793009	0.999796	lectin-24Db
FBgn0031589	-0.0817107	0.491081	0.999796	Naprt		FBgn0085432	0.077986	0.0417755	0.604377	pan														FBgn0031589	-0.0817107	0.491081	0.999796	Naprt
FBgn0001075	-0.437016	0.408629	0.999796	ft		FBgn0032350	-0.205731	0.0419406	0.60572	CG6287														FBgn0001075	-0.437016	0.408629	0.999796	ft
FBgn0031590	0.0546145	0.666001	0.999796	CG3702		FBgn0035423	0.223325	0.0420574	0.606363	eIF1														FBgn0031590	0.0546145	0.666001	0.999796	CG3702
FBgn0003941	-0.031453	0.757952	0.999796	RpL40		FBgn0051973	-0.169025	0.0425045	0.606557	Cda5														FBgn0003941	-0.031453	0.757952	0.999796	RpL40
FBgn0031592	0.361334	0.648675	0.999796	Art2		FBgn0051935	-0.238323	0.0421742	0.606557	CG31935														FBgn0031592	0.361334	0.648675	0.999796	Art2
FBgn0010473	0.00773579	0.889013	0.999796	tutl		FBgn0029147	0.817881	0.0423726	0.606557	NtR														FBgn0010473	0.00773579	0.889013	0.999796	tutl
FBgn0028482	0.14796	0.112733	0.999796	bdl		FBgn0263490	-0.141807	0.0424888	0.606557	mld														FBgn0028482	0.14796	0.112733	0.999796	bdl
FBgn0020762	0.000783713	0.992162	0.999796	Atet		FBgn0027654	0.0784007	0.0423663	0.606557	jdp														FBgn0020762	0.000783713	0.992162	0.999796	Atet
FBgn0026319	0.714542	0.309998	0.999796	Traf4		FBgn0262730	0.0715762	0.0423768	0.606557	dtn														FBgn0026319	0.714542	0.309998	0.999796	Traf4
FBgn0031597	0.0500456	0.85345	0.999796	CG17612		FBgn0023213	0.0772272	0.042609	0.607016	eIF4G1														FBgn0031597	0.0500456	0.85345	0.999796	CG17612
FBgn0031598	0.102551	0.499378	0.999796	Vps53		FBgn0033710	0.18232	0.0427558	0.607046	CG17739														FBgn0031598	0.102551	0.499378	0.999796	Vps53
FBgn0027560	0.525199	0.0287244	0.999796	Tps1		FBgn0263106	0.489852	0.0426984	0.607046	DnaJ-1														FBgn0027560	0.525199	0.0287244	0.999796	Tps1
FBgn0031600	0.0941662	0.716235	0.999796	CG3652		FBgn0033538	-0.124026	0.0430051	0.608113	CG11883														FBgn0031600	0.0941662	0.716235	0.999796	CG3652
FBgn0022153	0.0528089	0.621652	0.999796	l(2)k05819		FBgn0034420	-0.149729	0.0431934	0.608113	CG10737														FBgn0022153	0.0528089	0.621652	0.999796	l(2)k05819
FBgn0031601	0.0378616	0.917269	0.999796	Dim1		FBgn0037341	-0.377335	0.043006	0.608113	CG12746														FBgn0031601	0.0378616	0.917269	0.999796	Dim1
FBgn0031602	0.0175564	0.827589	0.999796	CG15431		FBgn0051038	0.24534	0.0430555	0.608113	CG31038														FBgn0031602	0.0175564	0.827589	0.999796	CG15431
FBgn0031603	-0.376825	0.293583	0.999796	CG15432		FBgn0029891	-0.128049	0.0431765	0.608113	Pink1														FBgn0031603	-0.376825	0.293583	0.999796	CG15432
FBgn0027609	0.0256122	0.850823	0.999796	morgue		FBgn0051633	0.353445	0.0435932	0.610669	CG31633														FBgn0027609	0.0256122	0.850823	0.999796	morgue
FBgn0031604	-0.110729	0.643894	0.999796	Elp3		FBgn0028704	0.0694564	0.0435442	0.610669	Nckx30C														FBgn0031604	-0.110729	0.643894	0.999796	Elp3
FBgn0025684	0.00315691	0.986987	0.999796	MFS18		FBgn0085354	-0.783431	0.0434701	0.610669	CG34325														FBgn0025684	0.00315691	0.986987	0.999796	MFS18
FBgn0031606	0.00126105	0.994886	0.999796	CG15439		FBgn0032295	-0.180215	0.0439645	0.612316	CG12299														FBgn0031606	0.00126105	0.994886	0.999796	CG15439
FBgn0031607	0.0213632	0.939902	0.999796	CG15440		FBgn0259219	-0.842606	0.0440756	0.612316	CG42319														FBgn0031607	0.0213632	0.939902	0.999796	CG15440
FBgn0019982	0.023455	0.879923	0.999796	Gs1l		FBgn0039186	0.111665	0.043886	0.612316	CG5746														FBgn0019982	0.023455	0.879923	0.999796	Gs1l
FBgn0261606	-0.0536786	0.548744	0.999796	RpL27A		FBgn0039773	-0.348576	0.0438317	0.612316	CG2224														FBgn0261606	-0.0536786	0.548744	0.999796	RpL27A
FBgn0053002	0.239612	0.572892	0.999796	mRpL27		FBgn0020255	0.165672	0.0440197	0.612316	Ran														FBgn0053002	0.239612	0.572892	0.999796	mRpL27
FBgn0031608	0.246951	0.402434	0.999796	CG15435		FBgn0002780	0.219525	0.0441801	0.612752	mod														FBgn0031608	0.246951	0.402434	0.999796	CG15435
FBgn0031609	0.12748	0.628554	0.999796	CG15443		FBgn0050362	-1.15442	0.0443127	0.613577	boly														FBgn0031609	0.12748	0.628554	0.999796	CG15443
FBgn0031610	0.0667249	0.906037	0.999796	CG15436		FBgn0033504	-0.127813	0.0444293	0.61361	CAP														FBgn0031610	0.0667249	0.906037	0.999796	CG15436
FBgn0031611	0.130803	0.513115	0.999796	FIG4		FBgn0037153	0.120045	0.0444782	0.61361	olf413														FBgn0031611	0.130803	0.513115	0.999796	FIG4
FBgn0011603	0.158726	0.102417	0.999796	ine		FBgn0260005	-0.0983819	0.0446076	0.61361	wtrw														FBgn0011603	0.158726	0.102417	0.999796	ine
FBgn0053196	-0.0740451	0.708764	0.999796	dpy		FBgn0031065	-0.126255	0.0445596	0.61361	CG14234														FBgn0053196	-0.0740451	0.708764	0.999796	dpy
FBgn0085380	0.0680091	0.560808	0.999796	CG34351		FBgn0034259	0.314371	0.0453744	0.620929	P32														FBgn0085380	0.0680091	0.560808	0.999796	CG34351
FBgn0031626	-0.538253	0.420263	0.999796	CG15631		FBgn0052104	-0.400616	0.0454356	0.620929	CG32104														FBgn0031626	-0.538253	0.420263	0.999796	CG15631
FBgn0031627	-0.045413	0.637497	0.999796	fipi		FBgn0037614	-0.326881	0.0452446	0.620929	TMEM216														FBgn0031627	-0.045413	0.637497	0.999796	fipi
FBgn0031628	-0.0760876	0.814398	0.999796	CG3294		FBgn0016119	0.212531	0.0453914	0.620929	ATPsynCF6														FBgn0031628	-0.0760876	0.814398	0.999796	CG3294
FBgn0031629	0.0417767	0.957059	0.999796	Clect27		FBgn0034485	0.144275	0.0455874	0.62199	CG11099														FBgn0031629	0.0417767	0.957059	0.999796	Clect27
FBgn0031630	-0.48068	0.345862	0.999796	CG15629		FBgn0016126	0.0957392	0.0456923	0.622409	CaMKI														FBgn0031630	-0.48068	0.345862	0.999796	CG15629
FBgn0031631	0.16436	0.470683	0.999796	CG3225		FBgn0035689	-0.392453	0.0460481	0.625226	CG7376														FBgn0031631	0.16436	0.470683	0.999796	CG3225
FBgn0031632	0.0959979	0.287883	0.999796	CG15628		FBgn0001250	0.254023	0.046048	0.625226	if														FBgn0031632	0.0959979	0.287883	0.999796	CG15628
FBgn0031633	0.211516	0.444577	0.999796	Fnta		FBgn0024230	0.388935	0.0469259	0.636115	Hs2st														FBgn0031633	0.211516	0.444577	0.999796	Fnta
FBgn0031635	0.11157	0.534463	0.999796	tank		FBgn0263594	0.086912	0.04704	0.636633	lost														FBgn0031635	0.11157	0.534463	0.999796	tank
FBgn0031636	-0.0301733	0.738248	0.999796	CG12194		FBgn0264439	1.08083	0.0472413	0.638328	lncRNA:CR43857														FBgn0031636	-0.0301733	0.738248	0.999796	CG12194
FBgn0031637	0.0344465	0.649516	0.999796	mxt		FBgn0038706	-1.44671	0.0476012	0.642157	CG3517														FBgn0031637	0.0344465	0.649516	0.999796	mxt
FBgn0031638	0.0206868	0.923574	0.999796	CG11927		FBgn0000723	-0.246002	0.0481369	0.647302	FER														FBgn0031638	0.0206868	0.923574	0.999796	CG11927
FBgn0031639	0.124184	0.668332	0.999796	mRpS2		FBgn0023535	-1.09628	0.048125	0.647302	arg														FBgn0031639	0.124184	0.668332	0.999796	mRpS2
FBgn0031640	-0.0157087	0.940715	0.999796	Mon1		FBgn0014396	-0.209051	0.0487197	0.653356	tim														FBgn0031640	-0.0157087	0.940715	0.999796	Mon1
FBgn0051660	0.0200561	0.783595	0.999796	smog		FBgn0262117	0.134012	0.0488207	0.653356	IntS3														FBgn0051660	0.0200561	0.783595	0.999796	smog
FBgn0000286	-0.0999439	0.266489	0.999796	Cf2		FBgn0033558	0.343626	0.0487562	0.653356	CG12344														FBgn0000286	-0.0999439	0.266489	0.999796	Cf2
FBgn0031643	-0.032998	0.848373	0.999796	CG3008		FBgn0032329	-1.03855	0.0491769	0.655081	Art8														FBgn0031643	-0.032998	0.848373	0.999796	CG3008
FBgn0041150	0.0767212	0.32293	0.999796	hoe1		FBgn0038274	-0.481436	0.0491288	0.655081	Nup93-2														FBgn0041150	0.0767212	0.32293	0.999796	hoe1
FBgn0031649	0.0502327	0.72846	0.999796	hoe2		FBgn0038467	-0.404251	0.0491838	0.655081	AdSL														FBgn0031649	0.0502327	0.72846	0.999796	hoe2
FBgn0031650	0.238513	0.66733	0.999796	CG14044		FBgn0267462	-1.1841	0.0494633	0.65776	asRNA:CR45812														FBgn0031650	0.238513	0.66733	0.999796	CG14044
FBgn0031651	-0.0106959	0.963639	0.999796	mRpL24		FBgn0015623	0.188366	0.049666	0.65941	Cpr														FBgn0031651	-0.0106959	0.963639	0.999796	mRpL24
FBgn0015000	-0.0433975	0.865513	0.999796	betaggt-I		FBgn0030086	0.189825	0.0497997	0.660141	CCT2														FBgn0015000	-0.0433975	0.865513	0.999796	betaggt-I
FBgn0031652	0.172201	0.500426	0.999796	jet		FBgn0020278	0.23191	0.0500649	0.66261	loco														FBgn0031652	0.172201	0.500426	0.999796	jet
FBgn0031655	-0.0379972	0.90939	0.999796	Marcal1		FBgn0035287	0.169007	0.0502152	0.663552	CG13937														FBgn0031655	-0.0379972	0.90939	0.999796	Marcal1
FBgn0083961	-0.413083	0.113643	0.999796	CG34125		FBgn0000406	-0.291319	0.0503563	0.663916	Cyt-b5-r														FBgn0083961	-0.413083	0.113643	0.999796	CG34125
FBgn0015834	0.0235638	0.826578	0.999796	eIF3i		FBgn0083963	0.0971587	0.050401	0.663916	Nlg3														FBgn0015834	0.0235638	0.826578	0.999796	eIF3i
FBgn0262467	0.0850748	0.758964	0.999796	Scox		FBgn0032130	-0.281985	0.0506239	0.665807	brwl														FBgn0262467	0.0850748	0.758964	0.999796	Scox
FBgn0031657	-0.327876	0.294183	0.999796	CG3756		FBgn0000120	0.650679	0.0509652	0.666393	Arr1														FBgn0031657	-0.327876	0.294183	0.999796	CG3756
FBgn0010607	0.228584	0.458541	0.999796	l(2)05714		FBgn0260456	0.38062	0.0507631	0.666393	CG4806														FBgn0010607	0.228584	0.458541	0.999796	l(2)05714
FBgn0031659	0.0376132	0.8142	0.999796	CG14043		FBgn0036461	0.294094	0.0508347	0.666393	Zip71B														FBgn0031659	0.0376132	0.8142	0.999796	CG14043
FBgn0031660	0.0546198	0.760863	0.999796	mRpL28		FBgn0039336	-0.837856	0.0509861	0.666393	CG4553														FBgn0031660	0.0546198	0.760863	0.999796	mRpL28
FBgn0031661	0.179455	0.521049	0.999796	Gmd		FBgn0265150	-1.12459	0.0512663	0.668469	lncRNA:CR44219														FBgn0031661	0.179455	0.521049	0.999796	Gmd
FBgn0031662	0.112465	0.588503	0.999796	CG3792		FBgn0003074	-0.106936	0.0514172	0.668469	Pgi														FBgn0031662	0.112465	0.588503	0.999796	CG3792
FBgn0031663	0.172515	0.616708	0.999796	CG8891		FBgn0034534	-0.319642	0.0513209	0.668469	maf-S														FBgn0031663	0.172515	0.616708	0.999796	CG8891
FBgn0031664	0.0529623	0.842853	0.999796	CG8892		FBgn0035816	-0.143379	0.0516431	0.668469	CG13685														FBgn0031664	0.0529623	0.842853	0.999796	CG8892
FBgn0083962	0.0856907	0.242965	0.999796	CG34126		FBgn0267545	-1.16398	0.0517822	0.668469	asRNA:CR45885														FBgn0083962	0.0856907	0.242965	0.999796	CG34126
FBgn0053113	0.0230107	0.749434	0.999796	Rtnl1		FBgn0015278	-0.109988	0.051753	0.668469	Pi3K68D														FBgn0053113	0.0230107	0.749434	0.999796	Rtnl1
FBgn0031670	0.114545	0.501892	0.999796	SelT		FBgn0027657	-0.234338	0.0516704	0.668469	glob1														FBgn0031670	0.114545	0.501892	0.999796	SelT
FBgn0016075	0.161016	0.0390953	0.999796	vkg		FBgn0004622	0.24319	0.0517762	0.668469	TkR99D														FBgn0016075	0.161016	0.0390953	0.999796	vkg
FBgn0000299	0.208961	0.0246768	0.999796	Col4a1		FBgn0032454	-0.177425	0.0518799	0.668701	CG5787														FBgn0000299	0.208961	0.0246768	0.999796	Col4a1
FBgn0031673	0.0178495	0.867418	0.999796	CG31650		FBgn0013749	0.297027	0.0520145	0.669408	Arf102F														FBgn0031673	0.0178495	0.867418	0.999796	CG31650
FBgn0031675	0.0479718	0.694518	0.999796	CG9121		FBgn0031296	-1.13966	0.0523085	0.67216	CG4415														FBgn0031675	0.0479718	0.694518	0.999796	CG9121
FBgn0022023	-0.169916	0.0993254	0.999796	eIF3h		FBgn0027594	-0.111642	0.0528962	0.675574	drpr														FBgn0022023	-0.169916	0.0993254	0.999796	eIF3h
FBgn0031676	0.0821433	0.776941	0.999796	senju		FBgn0029723	0.196321	0.0528453	0.675574	Proc-R														FBgn0031676	0.0821433	0.776941	0.999796	senju
FBgn0014857	0.0452739	0.765677	0.999796	His3.3A		FBgn0029999	-0.618905	0.0527362	0.675574	CG1575														FBgn0014857	0.0452739	0.765677	0.999796	His3.3A
FBgn0031678	-0.167008	0.624187	0.999796	Nepl3		FBgn0263111	0.0665285	0.0527499	0.675574	cac														FBgn0031678	-0.167008	0.624187	0.999796	Nepl3
FBgn0028694	-0.0517226	0.807953	0.999796	Rpn11		FBgn0033793	0.23685	0.0531094	0.676238	CG3955														FBgn0028694	-0.0517226	0.807953	0.999796	Rpn11
FBgn0028572	0.0456918	0.549705	0.999796	qtc		FBgn0267454	-1.10739	0.0530474	0.676238	asRNA:CR45804														FBgn0028572	0.0456918	0.549705	0.999796	qtc
FBgn0261608	-0.157144	0.235221	0.999796	RpL37A		FBgn0266638	-0.852443	0.0532557	0.677073	asRNA:CR45145														FBgn0261608	-0.157144	0.235221	0.999796	RpL37A
FBgn0031681	0.0136846	0.875393	0.999796	Pgant5		FBgn0264442	-0.121373	0.0534479	0.678489	ab														FBgn0031681	0.0136846	0.875393	0.999796	Pgant5
FBgn0031682	-0.0301649	0.912789	0.999796	CG5828		FBgn0031645	-0.529501	0.0538264	0.680141	CG3036														FBgn0031682	-0.0301649	0.912789	0.999796	CG5828
FBgn0031683	0.146812	0.0841493	0.999796	CG4230		FBgn0033191	0.276579	0.0539023	0.680141	CG1598														FBgn0031683	0.146812	0.0841493	0.999796	CG4230
FBgn0031684	-0.17719	0.354401	0.999796	ND-13A		FBgn0051451	-0.0828019	0.0537454	0.680141	lncRNA:CR31451														FBgn0031684	-0.17719	0.354401	0.999796	ND-13A
FBgn0261836	0.0135619	0.770394	0.999796	Msp300		FBgn0086778	0.0816505	0.0537993	0.680141	nAChRalpha7														FBgn0261836	0.0135619	0.770394	0.999796	Msp300
FBgn0082990	0.500344	0.496964	0.999796	snoRNA:Psi28S-2263		FBgn0032614	-1.79074	0.0543826	0.68482	CG13284														FBgn0082990	0.500344	0.496964	0.999796	snoRNA:Psi28S-2263
FBgn0083028	0.432132	0.638205	0.999796	snoRNA:Psi18S-525k		FBgn0267735	-0.88808	0.0546811	0.68482	asRNA:CR46066														FBgn0083028	0.432132	0.638205	0.999796	snoRNA:Psi18S-525k
FBgn0031688	0.453466	0.206279	0.999796	Cyp28d2		FBgn0000546	0.0839454	0.0545756	0.68482	EcR														FBgn0031688	0.453466	0.206279	0.999796	Cyp28d2
FBgn0031692	-0.569798	0.433216	0.999796	TpnC25D		FBgn0013563	-0.416521	0.0545031	0.68482	Pex1														FBgn0031692	-0.569798	0.433216	0.999796	TpnC25D
FBgn0003716	0.104236	0.236181	0.999796	tkv		FBgn0266700	-1.13998	0.0546746	0.68482	asRNA:CR45190														FBgn0003716	0.104236	0.236181	0.999796	tkv
FBgn0046776	-0.970263	0.113512	0.999796	CR14033		FBgn0034753	0.116315	0.0547869	0.685123	CG2852														FBgn0046776	-0.970263	0.113512	0.999796	CR14033
FBgn0265957	-0.453359	0.584365	0.999796	lncRNA:CR44744		FBgn0027330	-0.526386	0.0548811	0.685278	l(1)G0020														FBgn0265957	-0.453359	0.584365	0.999796	lncRNA:CR44744
FBgn0031693	-1.0332	0.0414226	0.999796	Cyp4ac1		FBgn0001258	-1.74654	0.0554027	0.690763	Ldh														FBgn0031693	-1.0332	0.0414226	0.999796	Cyp4ac1
FBgn0031694	-0.285314	0.675157	0.999796	Cyp4ac2		FBgn0004108	-0.113399	0.0555784	0.691926	Nrt														FBgn0031694	-0.285314	0.675157	0.999796	Cyp4ac2
FBgn0031695	-0.275859	0.274026	0.999796	Cyp4ac3		FBgn0014184	0.0873647	0.0557734	0.6923	Oda														FBgn0031695	-0.275859	0.274026	0.999796	Cyp4ac3
FBgn0000228	0.0361903	0.66275	0.999796	Bsg25D		FBgn0035246	0.0802113	0.0556961	0.6923	CG13928														FBgn0000228	0.0361903	0.66275	0.999796	Bsg25D
FBgn0031696	0.00066932	0.996063	0.999796	Bub1		FBgn0032246	0.237084	0.0561372	0.692716	Wdfy2														FBgn0031696	0.00066932	0.996063	0.999796	Bub1
FBgn0031697	0.0719013	0.300038	0.999796	CG14024		FBgn0053179	0.125687	0.0561295	0.692716	beat-IIIb														FBgn0031697	0.0719013	0.300038	0.999796	CG14024
FBgn0031698	-0.0218212	0.76338	0.999796	Ncoa6		FBgn0019644	0.116804	0.0560354	0.692716	ATPsynB														FBgn0031698	-0.0218212	0.76338	0.999796	Ncoa6
FBgn0015031	-0.0923015	0.633464	0.999796	cype		FBgn0264710	-2.02861	0.0561086	0.692716	asRNA:CR43979														FBgn0015031	-0.0923015	0.633464	0.999796	cype
FBgn0031702	0.295897	0.161788	0.999796	fusl		FBgn0033958	0.0726604	0.0562776	0.693429	jef														FBgn0031702	0.295897	0.161788	0.999796	fusl
FBgn0031703	0.28821	0.130821	0.999796	CG12512		FBgn0036668	-0.133353	0.0564855	0.693953	Zcchc7														FBgn0031703	0.28821	0.130821	0.999796	CG12512
FBgn0016920	0.0893212	0.887892	0.999796	nompC		FBgn0037758	0.0982298	0.0564495	0.693953	CG9467														FBgn0016920	0.0893212	0.887892	0.999796	nompC
FBgn0016660	-0.0278067	0.954585	0.999796	H15		FBgn0267590	-1.1241	0.0567844	0.696605	asRNA:CR45928														FBgn0016660	-0.0278067	0.954585	0.999796	H15
FBgn0261963	-0.181328	0.604042	0.999796	mid		FBgn0010417	-0.261868	0.0568993	0.696995	Taf6														FBgn0261963	-0.181328	0.604042	0.999796	mid
FBgn0031708	-0.0832585	0.679029	0.999796	CG7382		FBgn0264490	-0.078893	0.0570835	0.698232	Eip93F														FBgn0031708	-0.0832585	0.679029	0.999796	CG7382
FBgn0000318	-0.170461	0.429355	0.999796	cl		FBgn0263993	-0.0970329	0.0573061	0.699935	CG43736														FBgn0000318	-0.170461	0.429355	0.999796	cl
FBgn0031710	-0.0219151	0.889479	0.999796	Vps52		FBgn0261564	-0.149784	0.0574345	0.700484	ReepA														FBgn0031710	-0.0219151	0.889479	0.999796	Vps52
FBgn0031711	0.0334785	0.896787	0.999796	CG6907		FBgn0264785	-0.175964	0.0575441	0.700802	Hph														FBgn0031711	0.0334785	0.896787	0.999796	CG6907
FBgn0051989	-0.0760772	0.709614	0.999796	Cap-D3		FBgn0001220	0.101579	0.0577747	0.701595	Hsc70-5														FBgn0051989	-0.0760772	0.709614	0.999796	Cap-D3
FBgn0051648	0.320512	0.443908	0.999796	CG31648		FBgn0037186	-0.329316	0.0577764	0.701595	CG11241														FBgn0051648	0.320512	0.443908	0.999796	CG31648
FBgn0051915	-0.041525	0.855069	0.999796	CG31915		FBgn0034068	-0.168393	0.0582636	0.703545	casp														FBgn0051915	-0.041525	0.855069	0.999796	CG31915
FBgn0031713	0.140433	0.446961	0.999796	Coq6		FBgn0034436	-0.36223	0.0584257	0.703545	CG11961														FBgn0031713	0.140433	0.446961	0.999796	Coq6
FBgn0031716	0.127047	0.306711	0.999796	CG14015		FBgn0036921	0.126693	0.0584401	0.703545	RhoGDI														FBgn0031716	0.127047	0.306711	0.999796	CG14015
FBgn0014189	-0.0536027	0.661426	0.999796	Hel25E		FBgn0037070	-0.343747	0.058414	0.703545	CG11309														FBgn0014189	-0.0536027	0.661426	0.999796	Hel25E
FBgn0002525	0.0991393	0.36468	0.999796	Lam		FBgn0051374	-0.428217	0.0581371	0.703545	sals														FBgn0002525	0.0991393	0.36468	0.999796	Lam
FBgn0031717	0.0279734	0.915695	0.999796	Oscillin		FBgn0038165	0.11894	0.0583738	0.703545	Task6														FBgn0031717	0.0279734	0.915695	0.999796	Oscillin
FBgn0004620	0.153367	0.441525	0.999796	GluRIIA		FBgn0020416	-0.724403	0.0594324	0.704378	Idgf1														FBgn0004620	0.153367	0.441525	0.999796	GluRIIA
FBgn0031725	0.0277003	0.866837	0.999796	DIP-eta		FBgn0005624	0.273348	0.0587745	0.704378	Psc														FBgn0031725	0.0277003	0.866837	0.999796	DIP-eta
FBgn0051646	-0.0556597	0.688009	0.999796	DIP-theta		FBgn0004784	0.734723	0.0594382	0.704378	inaC														FBgn0051646	-0.0556597	0.688009	0.999796	DIP-theta
FBgn0266069	0.0532982	0.944229	0.999796	lncRNA:CR44822		FBgn0264328	0.46427	0.0591306	0.704378	asRNA:CR43787														FBgn0266069	0.0532982	0.944229	0.999796	lncRNA:CR44822
FBgn0024191	0.0943027	0.712683	0.999796	sip1		FBgn0053988	0.0808831	0.059284	0.704378	Mid1														FBgn0024191	0.0943027	0.712683	0.999796	sip1
FBgn0031736	-0.150812	0.186366	0.999796	CG11030		FBgn0004880	0.0730351	0.0589875	0.704378	scrt														FBgn0031736	-0.150812	0.186366	0.999796	CG11030
FBgn0031734	-0.397901	0.279358	0.999796	CG11147		FBgn0264006	0.0711984	0.0595166	0.704378	dysc														FBgn0031734	-0.397901	0.279358	0.999796	CG11147
FBgn0031735	0.203924	0.291792	0.999796	CG11029		FBgn0261574	0.0669246	0.0592112	0.704378	kug														FBgn0031735	0.203924	0.291792	0.999796	CG11029
FBgn0031737	-0.679676	0.404057	0.999796	obst-E		FBgn0028978	-0.723077	0.0587466	0.704378	trbl														FBgn0031737	-0.679676	0.404057	0.999796	obst-E
FBgn0031738	-0.0597721	0.556836	0.999796	CG9171		FBgn0019990	-0.171852	0.0594026	0.704378	Gcn2														FBgn0031738	-0.0597721	0.556836	0.999796	CG9171
FBgn0031739	0.0440831	0.879633	0.999796	CG14005		FBgn0029128	0.190922	0.0594209	0.704378	tyn														FBgn0031739	0.0440831	0.879633	0.999796	CG14005
FBgn0031740	0.0608565	0.783794	0.999796	CG7239		FBgn0030614	-1.08638	0.0587985	0.704378	CG9072														FBgn0031740	0.0608565	0.783794	0.999796	CG7239
FBgn0031741	-0.13828	0.871385	0.999796	CG11034		FBgn0000578	0.124628	0.0599632	0.708664	ena														FBgn0031741	-0.13828	0.871385	0.999796	CG11034
FBgn0085410	-0.217918	0.0930432	0.999796	TrissinR		FBgn0038419	-1.01589	0.0603104	0.711764	CG14879														FBgn0085410	-0.217918	0.0930432	0.999796	TrissinR
FBgn0031745	-0.022713	0.958006	0.999796	rau		FBgn0261612	-0.406217	0.0609125	0.716259	CngA														FBgn0031745	-0.022713	0.958006	0.999796	rau
FBgn0043362	0.0893307	0.12681	0.999796	bchs		FBgn0052354	0.313138	0.0609473	0.716259	CG32354														FBgn0043362	0.0893307	0.12681	0.999796	bchs
FBgn0031751	-0.222665	0.592914	0.999796	CG9016		FBgn0261461	-0.201616	0.0609189	0.716259	RhoGAP18B														FBgn0031751	-0.222665	0.592914	0.999796	CG9016
FBgn0015381	-0.281783	0.430748	0.999796	dsf		FBgn0052446	0.233388	0.0610578	0.716553	Atox1														FBgn0015381	-0.281783	0.430748	0.999796	dsf
FBgn0001128	0.0331322	0.68101	0.999796	Gpdh1		FBgn0037338	-0.49889	0.0612214	0.71747	Snm1														FBgn0001128	0.0331322	0.68101	0.999796	Gpdh1
FBgn0031752	-0.0174468	0.865216	0.999796	CG9044		FBgn0265915	-1.46637	0.0616412	0.719026	asRNA:CR44704														FBgn0031752	-0.0174468	0.865216	0.999796	CG9044
FBgn0031753	0.144214	0.57546	0.999796	CG13999		FBgn0025574	0.144358	0.0616969	0.719026	Pli														FBgn0031753	0.144214	0.57546	0.999796	CG13999
FBgn0000308	-0.032479	0.679315	0.999796	chic		FBgn0030590	-1.04761	0.0616166	0.719026	CG9518														FBgn0000308	-0.032479	0.679315	0.999796	chic
FBgn0001942	-0.0228472	0.665234	0.999796	eIF4A		FBgn0013684	0.102325	0.0615643	0.719026	mt:ND5														FBgn0001942	-0.0228472	0.665234	0.999796	eIF4A
FBgn0001941	0.0512284	0.727717	0.999796	ifc		FBgn0030613	0.0792232	0.0620926	0.722634	Rab3-GEF														FBgn0001941	0.0512284	0.727717	0.999796	ifc
FBgn0031759	0.0941481	0.156248	0.999796	lid		FBgn0037525	0.0752329	0.062417	0.723399	CG17816														FBgn0031759	0.0941481	0.156248	0.999796	lid
FBgn0031760	0.0239261	0.891203	0.999796	Tsp26A		FBgn0039800	0.76863	0.0623016	0.723399	Npc2g														FBgn0031760	0.0239261	0.891203	0.999796	Tsp26A
FBgn0001089	0.243745	0.300155	0.999796	Gal		FBgn0029834	0.0781073	0.062346	0.723399	CG5937														FBgn0001089	0.243745	0.300155	0.999796	Gal
FBgn0264448	-0.676592	0.301691	0.999796	asRNA:CR43866		FBgn0029766	-0.480632	0.0625172	0.723561	CG15784														FBgn0264448	-0.676592	0.301691	0.999796	asRNA:CR43866
FBgn0031762	0.0721452	0.5755	0.999796	CG9098		FBgn0031414	0.073233	0.0628669	0.726607	eys														FBgn0031762	0.0721452	0.5755	0.999796	CG9098
FBgn0031764	0.0324401	0.933746	0.999796	CG9107		FBgn0030052	-0.190777	0.0632064	0.729525	CG12065														FBgn0031764	0.0324401	0.933746	0.999796	CG9107
FBgn0031765	0.0577309	0.852718	0.999796	CG9109		FBgn0033820	0.211217	0.0636463	0.733193	CG4716														FBgn0031765	0.0577309	0.852718	0.999796	CG9109
FBgn0025742	-0.143108	0.349503	0.999796	mtm		FBgn0259244	0.0913752	0.0636989	0.733193	CG42342														FBgn0025742	-0.143108	0.349503	0.999796	mtm
FBgn0051643	-0.114599	0.629959	0.999796	CG31643		FBgn0262203	0.657412	0.0640034	0.734546	mir-967														FBgn0051643	-0.114599	0.629959	0.999796	CG31643
FBgn0029161	0.137329	0.868953	0.999796	slmo		FBgn0028526	0.420986	0.0640791	0.734546	CG15293														FBgn0029161	0.137329	0.868953	0.999796	slmo
FBgn0031768	0.0580102	0.804418	0.999796	CG12393		FBgn0263457	-1.00432	0.0639836	0.734546	asRNA:CR43480														FBgn0031768	0.0580102	0.804418	0.999796	CG12393
FBgn0031769	0.121164	0.497088	0.999796	CG9135		FBgn0031261	0.80318	0.0649088	0.735059	nAChRbeta3														FBgn0031769	0.121164	0.497088	0.999796	CG9135
FBgn0031770	-0.045549	0.615642	0.999796	CG13995		FBgn0034476	0.0966551	0.0648142	0.735059	Toll-7														FBgn0031770	-0.045549	0.615642	0.999796	CG13995
FBgn0031771	0.104647	0.224378	0.999796	ND-51		FBgn0010435	-1.90271	0.0648111	0.735059	emp														FBgn0031771	0.104647	0.224378	0.999796	ND-51
FBgn0031772	0.209056	0.622142	0.999796	CG13994		FBgn0267736	-1.37654	0.0644848	0.735059	asRNA:CR46067														FBgn0031772	0.209056	0.622142	0.999796	CG13994
FBgn0031773	-0.126788	0.603868	0.999796	Fbw5		FBgn0037116	-0.1408	0.0647685	0.735059	Als2														FBgn0031773	-0.126788	0.603868	0.999796	Fbw5
FBgn0031774	0.0389812	0.895488	0.999796	CG9147		FBgn0003480	-0.734864	0.0648035	0.735059	spn-B														FBgn0031774	0.0389812	0.895488	0.999796	CG9147
FBgn0031776	0.215278	0.584913	0.999796	Pfdn1		FBgn0038720	0.306525	0.0644892	0.735059	CG6231														FBgn0031776	0.215278	0.584913	0.999796	Pfdn1
FBgn0031777	-0.148358	0.763178	0.999796	CG9154		FBgn0039857	-0.0872026	0.0644023	0.735059	RpL6														FBgn0031777	-0.148358	0.763178	0.999796	CG9154
FBgn0266449	-0.0499036	0.744259	0.999796	Kr-h2		FBgn0023458	0.0665979	0.0649123	0.735059	Rbcn-3A														FBgn0266449	-0.0499036	0.744259	0.999796	Kr-h2
FBgn0266450	0.043458	0.793552	0.999796	Kr-h1		FBgn0032444	0.194373	0.0652025	0.73702	CCT4														FBgn0266450	0.043458	0.793552	0.999796	Kr-h1
FBgn0031779	-0.0547369	0.749785	0.999796	CG9175		FBgn0264904	-1.30051	0.0652611	0.73702	asRNA:CR44095														FBgn0031779	-0.0547369	0.749785	0.999796	CG9175
FBgn0266521	-0.0576919	0.509722	0.999796	stai		FBgn0039169	-0.246612	0.0654715	0.737411	Spps														FBgn0266521	-0.0576919	0.509722	0.999796	stai
FBgn0051642	-0.101334	0.628347	0.999796	CG31642		FBgn0028833	0.243364	0.0654692	0.737411	Dak1														FBgn0051642	-0.101334	0.628347	0.999796	CG31642
FBgn0031781	-0.199479	0.446024	0.999796	Arpc4		FBgn0000256	-0.124868	0.0655851	0.737503	capu														FBgn0031781	-0.199479	0.446024	0.999796	Arpc4
FBgn0031782	-0.117043	0.691781	0.999796	WDR79		FBgn0019952	0.228514	0.0656554	0.737503	Orct														FBgn0031782	-0.117043	0.691781	0.999796	WDR79
FBgn0085409	-0.0295122	0.691266	0.999796	smal		FBgn0051781	-0.503175	0.065868	0.738036	lncRNA:CR31781														FBgn0085409	-0.0295122	0.691266	0.999796	smal
FBgn0053531	-0.0183037	0.865937	0.999796	Ddr		FBgn0001308	0.108897	0.0659667	0.738036	Khc														FBgn0053531	-0.0183037	0.865937	0.999796	Ddr
FBgn0031791	-0.152636	0.546788	0.999796	AANATL2		FBgn0036789	0.210714	0.0659421	0.738036	AstC-R2														FBgn0031791	-0.152636	0.546788	0.999796	AANATL2
FBgn0261699	0.864446	0.333485	0.999796	lncRNA:CR42735		FBgn0031306	-0.0574631	0.067325	0.743177	CG4577														FBgn0261699	0.864446	0.333485	0.999796	lncRNA:CR42735
FBgn0260452	-0.0418895	0.921578	0.999796	CG13984		FBgn0085421	0.0867454	0.0673285	0.743177	Epac														FBgn0260452	-0.0418895	0.921578	0.999796	CG13984
FBgn0265778	-0.0212355	0.75204	0.999796	PDZ-GEF		FBgn0034543	0.384953	0.0672268	0.743177	galla-1														FBgn0265778	-0.0212355	0.75204	0.999796	PDZ-GEF
FBgn0031799	0.0320196	0.896828	0.999796	Pez		FBgn0051211	-0.084564	0.0674445	0.743177	CG31211														FBgn0031799	0.0320196	0.896828	0.999796	Pez
FBgn0015623	0.146424	0.203435	0.999796	Cpr		FBgn0000063	-0.567633	0.0670001	0.743177	Mps1														FBgn0015623	0.146424	0.203435	0.999796	Cpr
FBgn0031800	-0.103323	0.876898	0.999796	CG9497		FBgn0004618	0.591539	0.0673427	0.743177	gl														FBgn0031800	-0.103323	0.876898	0.999796	CG9497
FBgn0031801	0.0972788	0.880906	0.999796	CG9498		FBgn0028670	0.315026	0.0669045	0.743177	Vha100-2														FBgn0031801	0.0972788	0.880906	0.999796	CG9498
FBgn0259714	-0.0231158	0.871662	0.999796	DIP-epsilon		FBgn0039328	-0.416884	0.0666404	0.743177	CHKov2														FBgn0259714	-0.0231158	0.871662	0.999796	DIP-epsilon
FBgn0031808	-0.0326243	0.727696	0.999796	Nepl5		FBgn0039673	-0.876185	0.0674891	0.743177	CG7568														FBgn0031808	-0.0326243	0.727696	0.999796	Nepl5
FBgn0259716	-0.0586675	0.878336	0.999796	Nepl6		FBgn0003714	0.327268	0.0670763	0.743177	tko														FBgn0259716	-0.0586675	0.878336	0.999796	Nepl6
FBgn0259715	0.219628	0.418916	0.999796	CG42369		FBgn0030478	-0.0989715	0.0672443	0.743177	CG1640														FBgn0259715	0.219628	0.418916	0.999796	CG42369
FBgn0031811	0.153364	0.473161	0.999796	CG13982		FBgn0030674	0.0690067	0.0674746	0.743177	CG8184														FBgn0031811	0.153364	0.473161	0.999796	CG13982
FBgn0011722	0.224568	0.53118	0.999796	Tig		FBgn0265191	-0.185645	0.0679429	0.743297	Gyg														FBgn0011722	0.224568	0.53118	0.999796	Tig
FBgn0263278	0.102343	0.639409	0.999796	Fic		FBgn0026252	0.136074	0.0679015	0.743297	msk														FBgn0263278	0.102343	0.639409	0.999796	Fic
FBgn0031813	0.13675	0.393058	0.999796	CG9527		FBgn0038387	0.551788	0.0676783	0.743297	blp														FBgn0031813	0.13675	0.393058	0.999796	CG9527
FBgn0031814	0.0754113	0.333934	0.999796	retm		FBgn0011481	0.0940387	0.0676917	0.743297	Ssdp														FBgn0031814	0.0754113	0.333934	0.999796	retm
FBgn0031815	0.0317067	0.766811	0.999796	frj		FBgn0026080	-0.338547	0.0678037	0.743297	Tip60														FBgn0031815	0.0317067	0.766811	0.999796	frj
FBgn0031816	0.00927595	0.938941	0.999796	Rchy1		FBgn0053288	-1.37393	0.0682106	0.743319	CG33288														FBgn0031816	0.00927595	0.938941	0.999796	Rchy1
FBgn0031817	-0.0792568	0.673716	0.999796	HemK1		FBgn0001235	0.077846	0.0680942	0.743319	hth														FBgn0031817	-0.0792568	0.673716	0.999796	HemK1
FBgn0259749	0.0165782	0.888893	0.999796	mmy		FBgn0263005	0.357557	0.0681662	0.743319	CG43313														FBgn0259749	0.0165782	0.888893	0.999796	mmy
FBgn0031818	-0.0416439	0.82258	0.999796	CG9536		FBgn0020305	0.470167	0.0683506	0.743878	dbe														FBgn0031818	-0.0416439	0.82258	0.999796	CG9536
FBgn0086357	-0.0700948	0.487146	0.999796	Sec61alpha		FBgn0037741	-0.354111	0.0685853	0.744925	CG16908														FBgn0086357	-0.0700948	0.487146	0.999796	Sec61alpha
FBgn0031820	-0.00308223	0.972155	0.999796	Daxx		FBgn0001197	0.215305	0.0686244	0.744925	His2Av														FBgn0031820	-0.00308223	0.972155	0.999796	Daxx
FBgn0031821	-0.625915	0.258371	0.999796	KFase		FBgn0263355	0.114024	0.0688403	0.746304	CG31688														FBgn0031821	-0.625915	0.258371	0.999796	KFase
FBgn0027496	0.101593	0.696212	0.999796	epsilonCOP		FBgn0033199	-0.354382	0.0690709	0.74763	CG17985														FBgn0027496	0.101593	0.696212	0.999796	epsilonCOP
FBgn0031822	-0.529074	0.289613	0.999796	Phf5a		FBgn0033982	-1.22098	0.0691918	0.74763	Cyp317a1														FBgn0031822	-0.529074	0.289613	0.999796	Phf5a
FBgn0051638	0.112675	0.230769	0.999796	CG31638		FBgn0029730	-0.309022	0.06923	0.74763	boil														FBgn0051638	0.112675	0.230769	0.999796	CG31638
FBgn0031824	-0.141811	0.722402	0.999796	CG9547		FBgn0031903	0.641648	0.0695971	0.750446	Wnt10														FBgn0031824	-0.141811	0.722402	0.999796	CG9547
FBgn0051637	0.0143904	0.88691	0.999796	CG31637		FBgn0002791	-0.288748	0.0701167	0.750446	mr														FBgn0051637	0.0143904	0.88691	0.999796	CG31637
FBgn0000320	0.22083	0.432189	0.999796	eya		FBgn0019643	0.176362	0.0700752	0.750446	AANAT1														FBgn0000320	0.22083	0.432189	0.999796	eya
FBgn0031830	-0.0299185	0.825413	0.999796	COX5B		FBgn0086254	0.18368	0.0699082	0.750446	CG6084														FBgn0031830	-0.0299185	0.825413	0.999796	COX5B
FBgn0031832	0.358659	0.381504	0.999796	CG9596		FBgn0000592	0.397356	0.069767	0.750446	Est-6														FBgn0031832	0.358659	0.381504	0.999796	CG9596
FBgn0031831	-0.656881	0.28266	0.999796	COX5BL		FBgn0002914	-0.145093	0.0697466	0.750446	Myb														FBgn0031831	-0.656881	0.28266	0.999796	COX5BL
FBgn0263916	-0.0359481	0.881243	0.999796	Ent2		FBgn0266354	0.0774551	0.0699901	0.750446	CG45002														FBgn0263916	-0.0359481	0.881243	0.999796	Ent2
FBgn0031834	-0.0720072	0.71206	0.999796	CG13766		FBgn0031263	-0.276357	0.071208	0.750656	Tspo														FBgn0031834	-0.0720072	0.71206	0.999796	CG13766
FBgn0031835	-0.0389217	0.55682	0.999796	CG11319		FBgn0021967	0.188678	0.0707541	0.750656	ND-PDSW														FBgn0031835	-0.0389217	0.55682	0.999796	CG11319
FBgn0031836	0.0360513	0.743811	0.999796	CG11050		FBgn0033663	0.125046	0.0710089	0.750656	ERp60														FBgn0031836	0.0360513	0.743811	0.999796	CG11050
FBgn0051634	0.472721	0.608359	0.999796	Oatp26F		FBgn0004888	0.130296	0.0713888	0.750656	Scsalpha1														FBgn0051634	0.472721	0.608359	0.999796	Oatp26F
FBgn0051635	-0.00802173	0.899867	0.999796	CG31635		FBgn0261788	0.0629599	0.0703213	0.750656	Ank2														FBgn0051635	-0.00802173	0.899867	0.999796	CG31635
FBgn0031842	0.0256399	0.740171	0.999796	Tango1		FBgn0266958	0.258777	0.0705699	0.750656	lncRNA:CR45409														FBgn0031842	0.0256399	0.740171	0.999796	Tango1
FBgn0051633	0.264508	0.212792	0.999796	CG31633		FBgn0036278	-0.252953	0.0709116	0.750656	CrzR														FBgn0051633	0.264508	0.212792	0.999796	CG31633
FBgn0028467	0.0278277	0.827924	0.999796	CG11070		FBgn0015577	0.139521	0.0708247	0.750656	alpha-Est9														FBgn0028467	0.0278277	0.827924	0.999796	CG11070
FBgn0263200	0.201546	0.439375	0.999796	Galt		FBgn0051201	-1.25913	0.0713826	0.750656	GluRIIE														FBgn0263200	0.201546	0.439375	0.999796	Galt
FBgn0028990	-0.473772	0.0939209	0.999796	Spn27A		FBgn0053094	0.132056	0.0705621	0.750656	Synd														FBgn0028990	-0.473772	0.0939209	0.999796	Spn27A
FBgn0000351	-0.288498	0.721871	0.999796	cort		FBgn0028396	0.531302	0.0703459	0.750656	TotA														FBgn0000351	-0.288498	0.721871	0.999796	cort
FBgn0028703	-0.0120155	0.873143	0.999796	Nhe3		FBgn0029944	-0.437815	0.070899	0.750656	Dok														FBgn0028703	-0.0120155	0.873143	0.999796	Nhe3
FBgn0031850	-0.443462	0.498868	0.999796	Tsp		FBgn0030648	-0.126753	0.071033	0.750656	CG6340														FBgn0031850	-0.443462	0.498868	0.999796	Tsp
FBgn0025595	1.02499	0.0610829	0.999796	AkhR		FBgn0004854	-0.883273	0.0713343	0.750656	B-H2														FBgn0025595	1.02499	0.0610829	0.999796	AkhR
FBgn0031851	-0.0421862	0.872052	0.999796	Aatf		FBgn0020392	0.300125	0.0715888	0.751817	Nmt														FBgn0031851	-0.0421862	0.872052	0.999796	Aatf
FBgn0025777	-0.0220166	0.833543	0.999796	homer		FBgn0000633	0.0877278	0.0717976	0.751977	CG17716														FBgn0025777	-0.0220166	0.833543	0.999796	homer
FBgn0046704	-0.0680702	0.424923	0.999796	Liprin-alpha		FBgn0035815	-0.933841	0.0716978	0.751977	Snmp2														FBgn0046704	-0.0680702	0.424923	0.999796	Liprin-alpha
FBgn0031853	-0.00427247	0.994611	0.999796	TTLL3B		FBgn0039311	0.225492	0.0718729	0.751977	CG10513														FBgn0031853	-0.00427247	0.994611	0.999796	TTLL3B
FBgn0031854	-0.331846	0.320616	0.999796	TTLL3A		FBgn0031571	0.244582	0.0720119	0.752492	bark														FBgn0031854	-0.331846	0.320616	0.999796	TTLL3A
FBgn0031855	-0.0159174	0.905354	0.999796	meng		FBgn0031238	-0.356833	0.0766544	0.75332	CG3645														FBgn0031855	-0.0159174	0.905354	0.999796	meng
FBgn0031857	-1.32185	0.0605829	0.999796	LUBEL		FBgn0017457	-0.324636	0.0750585	0.75332	U2af38														FBgn0031857	-1.32185	0.0605829	0.999796	LUBEL
FBgn0031858	0.0380773	0.717888	0.999796	CG17378		FBgn0001125	-0.134398	0.0767972	0.75332	Got2														FBgn0031858	0.0380773	0.717888	0.999796	CG17378
FBgn0015776	-0.461809	0.0591869	0.999796	nrv1		FBgn0014010	-0.0997684	0.0729165	0.75332	Rab5														FBgn0015776	-0.461809	0.0591869	0.999796	nrv1
FBgn0015777	0.043739	0.483304	0.999796	nrv2		FBgn0028990	-0.43835	0.0765377	0.75332	Spn27A														FBgn0015777	0.043739	0.483304	0.999796	nrv2
FBgn0051632	0.177724	0.586124	0.999796	sens-2		FBgn0031885	-0.0723098	0.0753574	0.75332	Mnn1														FBgn0051632	0.177724	0.586124	0.999796	sens-2
FBgn0017551	0.187497	0.433111	0.999796	Rca1		FBgn0263852	0.637348	0.0750824	0.75332	Dad1														FBgn0017551	0.187497	0.433111	0.999796	Rca1
FBgn0086451	0.141873	0.415835	0.999796	l(2)k09022		FBgn0011676	0.133335	0.0739336	0.75332	Nos														FBgn0086451	0.141873	0.415835	0.999796	l(2)k09022
FBgn0031865	-0.317367	0.651304	0.999796	Nha1		FBgn0032322	0.265068	0.0754755	0.75332	CG16743														FBgn0031865	-0.317367	0.651304	0.999796	Nha1
FBgn0031866	-0.0104936	0.870904	0.999796	Nlg2		FBgn0261648	0.227383	0.0741632	0.75332	salm														FBgn0031866	-0.0104936	0.870904	0.999796	Nlg2
FBgn0042092	-0.739179	0.204151	0.999796	CG13773		FBgn0032456	-0.104167	0.0741854	0.75332	MRP														FBgn0042092	-0.739179	0.204151	0.999796	CG13773
FBgn0031868	-0.0860554	0.579141	0.999796	Rat1		FBgn0062978	0.0859811	0.0725165	0.75332	CG31808														FBgn0031868	-0.0860554	0.579141	0.999796	Rat1
FBgn0011737	0.152853	0.0590115	0.999796	Wee1		FBgn0005672	-0.127472	0.0735317	0.75332	spi														FBgn0011737	0.152853	0.0590115	0.999796	Wee1
FBgn0028554	-0.0305409	0.819494	0.999796	x16		FBgn0032940	-0.117198	0.0764881	0.75332	Mondo														FBgn0028554	-0.0305409	0.819494	0.999796	x16
FBgn0052829	-0.0833452	0.896518	0.999796	CG32829		FBgn0051619	0.0698915	0.0761039	0.75332	nolo														FBgn0052829	-0.0833452	0.896518	0.999796	CG32829
FBgn0026196	0.0541392	0.826246	0.999796	nop5		FBgn0033031	0.148819	0.0739856	0.75332	CG8245														FBgn0026196	0.0541392	0.826246	0.999796	nop5
FBgn0004838	-0.158481	0.111527	0.999796	Hrb27C		FBgn0033033	0.25373	0.0726518	0.75332	scaf														FBgn0004838	-0.158481	0.111527	0.999796	Hrb27C
FBgn0262877	0.284011	0.755062	0.999796	CG43232		FBgn0033483	0.363269	0.0750725	0.75332	egr														FBgn0262877	0.284011	0.755062	0.999796	CG43232
FBgn0031869	-0.832028	0.347222	0.999796	CG18304		FBgn0033656	-0.278235	0.0737109	0.75332	S2P														FBgn0031869	-0.832028	0.347222	0.999796	CG18304
FBgn0031871	-0.0354189	0.833113	0.999796	Fgop2		FBgn0033688	0.105778	0.0746893	0.75332	Prp8														FBgn0031871	-0.0354189	0.833113	0.999796	Fgop2
FBgn0031872	0.307898	0.533065	0.999796	ihog		FBgn0020767	0.0722007	0.0764227	0.75332	Spred														FBgn0031872	0.307898	0.533065	0.999796	ihog
FBgn0031873	0.0847457	0.828934	0.999796	Gas41		FBgn0013750	0.158268	0.0748597	0.75332	Arf51F														FBgn0031873	0.0847457	0.828934	0.999796	Gas41
FBgn0020616	0.0359147	0.75613	0.999796	SA		FBgn0063494	0.515137	0.076511	0.75332	GstE6														FBgn0020616	0.0359147	0.75613	0.999796	SA
FBgn0031874	-0.241942	0.567562	0.999796	CG13775		FBgn0050118	-0.114716	0.0767352	0.75332	Ttd14														FBgn0031874	-0.241942	0.567562	0.999796	CG13775
FBgn0031875	-0.0539635	0.922667	0.999796	CG3430		FBgn0035850	-0.161951	0.0738027	0.75332	Atg18a														FBgn0031875	-0.0539635	0.922667	0.999796	CG3430
FBgn0031876	0.214714	0.66352	0.999796	Atac1		FBgn0040832	0.516034	0.0748557	0.75332	CG8012														FBgn0031876	0.214714	0.66352	0.999796	Atac1
FBgn0031877	-0.225594	0.785745	0.999796	Hmgcl		FBgn0036480	-0.424211	0.0747927	0.75332	Cep135														FBgn0031877	-0.225594	0.785745	0.999796	Hmgcl
FBgn0021944	0.392962	0.247693	0.999796	Coprox		FBgn0003076	-0.164521	0.0738283	0.75332	Pgm1														FBgn0021944	0.392962	0.247693	0.999796	Coprox
FBgn0264922	-0.0401382	0.785264	0.999796	smt3		FBgn0036643	-0.320927	0.0737329	0.75332	Syx8														FBgn0264922	-0.0401382	0.785264	0.999796	smt3
FBgn0016978	0.104458	0.343066	0.999796	snRNP-U1-70K		FBgn0036900	0.235475	0.0764601	0.75332	CG8765														FBgn0016978	0.104458	0.343066	0.999796	snRNP-U1-70K
FBgn0031879	-1.02394	0.0979831	0.999796	uif		FBgn0004623	0.645079	0.0739332	0.75332	Gbeta76C														FBgn0031879	-1.02394	0.0979831	0.999796	uif
FBgn0263027	0.189484	0.623647	0.999796	CG43322		FBgn0036910	0.527501	0.0732411	0.75332	Cyp305a1														FBgn0263027	0.189484	0.623647	0.999796	CG43322
FBgn0051908	0.0531517	0.728798	0.999796	CG31908		FBgn0264554	-1.06759	0.0761594	0.75332	asRNA:CR43933														FBgn0051908	0.0531517	0.728798	0.999796	CG31908
FBgn0031881	0.0633415	0.891713	0.999796	MME1		FBgn0037252	-0.165197	0.0734811	0.75332	CG14650														FBgn0031881	0.0633415	0.891713	0.999796	MME1
FBgn0031882	-0.036186	0.818211	0.999796	Rab30		FBgn0023023	0.110703	0.0729247	0.75332	CRMP														FBgn0031882	-0.036186	0.818211	0.999796	Rab30
FBgn0031883	-0.0260171	0.725086	0.999796	Caper		FBgn0250753	0.0865335	0.0750196	0.75332	kra														FBgn0031883	-0.0260171	0.725086	0.999796	Caper
FBgn0262872	0.0459712	0.434015	0.999796	milt		FBgn0261928	0.0726357	0.0756985	0.75332	CG42795														FBgn0262872	0.0459712	0.434015	0.999796	milt
FBgn0031885	-0.0524658	0.430164	0.999796	Mnn1		FBgn0038211	-0.976779	0.0754341	0.75332	CG9649														FBgn0031885	-0.0524658	0.430164	0.999796	Mnn1
FBgn0266666	0.0934944	0.789835	0.999796	Sem1		FBgn0086901	-0.122609	0.0753224	0.75332	cv-c														FBgn0266666	0.0934944	0.789835	0.999796	Sem1
FBgn0085407	-0.0872587	0.255152	0.999796	Pvf3		FBgn0265048	0.359495	0.0727046	0.75332	cv-d														FBgn0085407	-0.0872587	0.255152	0.999796	Pvf3
FBgn0265823	-1.09464	0.149263	0.999796	lncRNA:CR44612		FBgn0024329	-0.156738	0.0738564	0.75332	Mekk1														FBgn0265823	-1.09464	0.149263	0.999796	lncRNA:CR44612
FBgn0031893	0.00573463	0.963155	0.999796	MICU1		FBgn0038721	0.169587	0.0736345	0.75332	subdued														FBgn0031893	0.00573463	0.963155	0.999796	MICU1
FBgn0031894	0.0918627	0.881607	0.999796	CG4496		FBgn0264325	-0.252325	0.0739958	0.75332	Atg6														FBgn0031894	0.0918627	0.881607	0.999796	CG4496
FBgn0031895	0.12534	0.455199	0.999796	CG4497		FBgn0039816	0.143682	0.0767096	0.75332	CG11317														FBgn0031895	0.12534	0.455199	0.999796	CG4497
FBgn0031896	-0.0525522	0.672815	0.999796	CG4502		FBgn0019650	0.0892994	0.0757693	0.75332	toy														FBgn0031896	-0.0525522	0.672815	0.999796	CG4502
FBgn0031897	0.00246561	0.979068	0.999796	CG13784		FBgn0267029	-0.47309	0.0748771	0.75332	lncRNA:CR45473														FBgn0031897	0.00246561	0.979068	0.999796	CG13784
FBgn0263133	0.147662	0.357236	0.999796	mEFG1		FBgn0000635	0.108699	0.0744536	0.75332	Fas2														FBgn0263133	0.147662	0.357236	0.999796	mEFG1
FBgn0266324	-1.1635	0.0848804	0.999796	asRNA:CR44989		FBgn0029737	-0.208344	0.076093	0.75332	CG6903														FBgn0266324	-1.1635	0.0848804	0.999796	asRNA:CR44989
FBgn0259111	0.0279819	0.711356	0.999796	Ndae1		FBgn0029820	-0.14346	0.0752526	0.75332	CG16721														FBgn0259111	0.0279819	0.711356	0.999796	Ndae1
FBgn0264344	0.00409882	0.98997	0.999796	CG43800		FBgn0263507	-0.956041	0.076702	0.75332	lncRNA:CR43496														FBgn0264344	0.00409882	0.98997	0.999796	CG43800
FBgn0010453	-0.0144057	0.954864	0.999796	Wnt4		FBgn0030679	-0.317585	0.0724232	0.75332	CG8206														FBgn0010453	-0.0144057	0.954864	0.999796	Wnt4
FBgn0031902	0.774141	0.379183	0.999796	Wnt6		FBgn0031134	0.481591	0.0733706	0.75332	CG1314														FBgn0031902	0.774141	0.379183	0.999796	Wnt6
FBgn0031903	0.598225	0.126724	0.999796	Wnt10		FBgn0262952	0.0883441	0.0768492	0.75332	mt:ND4														FBgn0031903	0.598225	0.126724	0.999796	Wnt10
FBgn0002938	0.193912	0.585841	0.999796	ninaC		FBgn0261545	0.159165	0.0771266	0.755157	CG42663														FBgn0002938	0.193912	0.585841	0.999796	ninaC
FBgn0031904	0.05303	0.703427	0.999796	CG5149		FBgn0031424	0.0610846	0.0778321	0.755895	VGlut														FBgn0031904	0.05303	0.703427	0.999796	CG5149
FBgn0031906	-0.0392756	0.883058	0.999796	CG5160		FBgn0264947	-1.5104	0.0781897	0.755895	asRNA:CR44116														FBgn0031906	-0.0392756	0.883058	0.999796	CG5160
FBgn0031907	0.56516	0.521265	0.999796	CG5171		FBgn0032264	-0.48578	0.0782202	0.755895	Lip4														FBgn0031907	0.56516	0.521265	0.999796	CG5171
FBgn0031908	-0.864259	0.372381	0.999796	CG5177		FBgn0014000	0.851922	0.0783948	0.755895	Hf														FBgn0031908	-0.864259	0.372381	0.999796	CG5177
FBgn0031909	0.193167	0.402017	0.999796	CG5181		FBgn0259977	-1.80885	0.0778899	0.755895	Tdc1														FBgn0031909	0.193167	0.402017	0.999796	CG5181
FBgn0031910	0.191126	0.784183	0.999796	CG15818		FBgn0033799	-0.417361	0.0775444	0.755895	GLaz														FBgn0031910	0.191126	0.784183	0.999796	CG15818
FBgn0028387	-0.0776998	0.618978	0.999796	chm		FBgn0034655	-0.737348	0.0778963	0.755895	CG10307														FBgn0028387	-0.0776998	0.618978	0.999796	chm
FBgn0264439	0.318125	0.624689	0.999796	lncRNA:CR43857		FBgn0035585	0.521586	0.0783545	0.755895	ATPsynCF6L														FBgn0264439	0.318125	0.624689	0.999796	lncRNA:CR43857
FBgn0031912	0.102656	0.227854	0.999796	muc		FBgn0036155	-0.43914	0.0785532	0.755895	CG6163														FBgn0031912	0.102656	0.227854	0.999796	muc
FBgn0031913	0.555463	0.375527	0.999796	CG5958		FBgn0036992	-0.885288	0.0782775	0.755895	Hpd														FBgn0031913	0.555463	0.375527	0.999796	CG5958
FBgn0031914	-0.21386	0.312911	0.999796	CG5973		FBgn0039645	-0.939078	0.0785077	0.755895	CG11898														FBgn0031914	-0.21386	0.312911	0.999796	CG5973
FBgn0025697	0.0665614	0.574175	0.999796	santa-maria		FBgn0011642	0.0999235	0.0785337	0.755895	Zyx														FBgn0025697	0.0665614	0.574175	0.999796	santa-maria
FBgn0045495	0.466493	0.383517	0.999796	Gr28b		FBgn0052683	0.135388	0.0779805	0.755895	CG32683														FBgn0045495	0.466493	0.383517	0.999796	Gr28b
FBgn0260486	-0.0087281	0.89189	0.999796	Ziz		FBgn0052654	0.0754808	0.0777298	0.755895	Sec16														FBgn0260486	-0.0087281	0.89189	0.999796	Ziz
FBgn0264895	-0.0812376	0.306807	0.999796	RapGAP1		FBgn0039965	0.202568	0.07847	0.755895	Coa7														FBgn0264895	-0.0812376	0.306807	0.999796	RapGAP1
FBgn0264087	-0.00937119	0.880026	0.999796	Slob		FBgn0036615	0.637862	0.0787362	0.756788	Tcs3														FBgn0264087	-0.00937119	0.880026	0.999796	Slob
FBgn0040299	-0.0515042	0.879407	0.999796	Myo28B1		FBgn0032381	-1.05782	0.0793282	0.758507	Mal-B1														FBgn0040299	-0.0515042	0.879407	0.999796	Myo28B1
FBgn0041182	0.0515425	0.696548	0.999796	Tep2		FBgn0033194	0.0867803	0.0792698	0.758507	Vps13														FBgn0041182	0.0515425	0.696548	0.999796	Tep2
FBgn0041181	-0.649695	0.225839	0.999796	Tep3		FBgn0038461	0.57176	0.079065	0.758507	CG3678														FBgn0041181	-0.649695	0.225839	0.999796	Tep3
FBgn0267326	-0.299134	0.132036	0.999796	Ntl		FBgn0262975	-0.0936015	0.0793671	0.758507	cnc														FBgn0267326	-0.299134	0.132036	0.999796	Ntl
FBgn0053296	0.40185	0.192471	0.999796	CG33296		FBgn0031100	0.247194	0.0791914	0.758507	CG1504														FBgn0053296	0.40185	0.192471	0.999796	CG33296
FBgn0031936	-0.182036	0.664054	0.999796	CG13794		FBgn0051739	0.133619	0.0795289	0.759189	AspRS-m														FBgn0031936	-0.182036	0.664054	0.999796	CG13794
FBgn0031937	-0.277151	0.614443	0.999796	CG13795		FBgn0035253	0.06434	0.0798154	0.760926	CG7971														FBgn0031937	-0.277151	0.614443	0.999796	CG13795
FBgn0031939	-0.36117	0.264915	0.999796	CG13796		FBgn0035981	-0.220473	0.0799829	0.760926	CG4452														FBgn0031939	-0.36117	0.264915	0.999796	CG13796
FBgn0031945	-0.0144184	0.944252	0.999796	CG7191		FBgn0029885	-0.476037	0.0799513	0.760926	CG3224														FBgn0031945	-0.0144184	0.944252	0.999796	CG7191
FBgn0031947	-0.130955	0.398589	0.999796	CG7154		FBgn0022023	-0.130993	0.0812478	0.764394	eIF3h														FBgn0031947	-0.130955	0.398589	0.999796	CG7154
FBgn0031948	0.0501792	0.724658	0.999796	CG7149		FBgn0051785	-1.0272	0.0813334	0.764394	CG31785														FBgn0031948	0.0501792	0.724658	0.999796	CG7149
FBgn0025687	0.270519	0.227668	0.999796	LKRSDH		FBgn0034184	0.0962689	0.0810001	0.764394	CG9646														FBgn0025687	0.270519	0.227668	0.999796	LKRSDH
FBgn0031950	0.0877397	0.497148	0.999796	Herp		FBgn0003162	0.252446	0.0810978	0.764394	Pu														FBgn0031950	0.0877397	0.497148	0.999796	Herp
FBgn0031951	-0.178244	0.248328	0.999796	r2d2		FBgn0034716	-0.146574	0.0808984	0.764394	Oatp58Dc														FBgn0031951	-0.178244	0.248328	0.999796	r2d2
FBgn0031952	0.0713803	0.348531	0.999796	cdc14		FBgn0037592	-0.264828	0.0812422	0.764394	CG11737														FBgn0031952	0.0713803	0.348531	0.999796	cdc14
FBgn0261800	-0.141709	0.519934	0.999796	LanB1		FBgn0020379	-0.123639	0.0813495	0.764394	Rfx														FBgn0261800	-0.141709	0.519934	0.999796	LanB1
FBgn0027515	0.132377	0.309478	0.999796	CG7115		FBgn0025456	-0.462794	0.080514	0.764394	CREG														FBgn0027515	0.132377	0.309478	0.999796	CG7115
FBgn0020618	0.0337807	0.666369	0.999796	Rack1		FBgn0002609	0.870691	0.0805763	0.764394	E(spl)m3-HLH														FBgn0020618	0.0337807	0.666369	0.999796	Rack1
FBgn0004177	-0.0684399	0.413105	0.999796	mts		FBgn0030053	-0.301232	0.0812987	0.764394	CG12081														FBgn0004177	-0.0684399	0.413105	0.999796	mts
FBgn0031955	0.0458566	0.639488	0.999796	CG14535		FBgn0261703	-0.0947239	0.0811776	0.764394	gce														FBgn0031955	0.0458566	0.639488	0.999796	CG14535
FBgn0045038	0.199729	0.0801822	0.999796	Proc		FBgn0031390	0.118604	0.0815732	0.765365	tho2														FBgn0045038	0.199729	0.0801822	0.999796	Proc
FBgn0031961	0.491082	0.521791	0.999796	CG7102		FBgn0035497	-0.150504	0.0820914	0.765365	CG14995														FBgn0031961	0.491082	0.521791	0.999796	CG7102
FBgn0261790	-0.0446703	0.894957	0.999796	SmE		FBgn0035842	-0.223089	0.0820532	0.765365	CG7504														FBgn0261790	-0.0446703	0.894957	0.999796	SmE
FBgn0083968	0.190751	0.711546	0.999796	CG34132		FBgn0024814	0.196796	0.082008	0.765365	Clc														FBgn0083968	0.190751	0.711546	0.999796	CG34132
FBgn0085450	0.00892189	0.914578	0.999796	Snoo		FBgn0262740	0.0718275	0.0817683	0.765365	Evi5														FBgn0085450	0.00892189	0.914578	0.999796	Snoo
FBgn0031968	0.128451	0.497067	0.999796	CG7231		FBgn0030808	-0.283668	0.0817691	0.765365	RhoGAP15B														FBgn0031968	0.128451	0.497067	0.999796	CG7231
FBgn0031969	0.0871928	0.5756	0.999796	pes		FBgn0085387	0.0793566	0.082042	0.765365	shakB														FBgn0031969	0.0871928	0.5756	0.999796	pes
FBgn0266331	-0.356432	0.688921	0.999796	asRNA:CR44996		FBgn0028658	-0.772022	0.0822137	0.765655	Adat1														FBgn0266331	-0.356432	0.688921	0.999796	asRNA:CR44996
FBgn0031971	0.0623508	0.557161	0.999796	Sirup		FBgn0032511	0.207634	0.0828578	0.766808	ND-B22														FBgn0031971	0.0623508	0.557161	0.999796	Sirup
FBgn0031972	-0.160645	0.331375	0.999796	Wwox		FBgn0036994	-0.442244	0.082659	0.766808	CG5199														FBgn0031972	-0.160645	0.331375	0.999796	Wwox
FBgn0031973	0.118743	0.846692	0.999796	Spn28Dc		FBgn0037777	0.491696	0.0827639	0.766808	CG11722														FBgn0031973	0.118743	0.846692	0.999796	Spn28Dc
FBgn0031974	0.00480223	0.993838	0.999796	CG12560		FBgn0051342	-0.126522	0.0824691	0.766808	CG31342														FBgn0031974	0.00480223	0.993838	0.999796	CG12560
FBgn0031975	-0.236038	0.338768	0.999796	Tg		FBgn0051102	-0.873252	0.0826721	0.766808	CG31102														FBgn0031975	-0.236038	0.338768	0.999796	Tg
FBgn0031976	-0.653443	0.345904	0.999796	CG7367		FBgn0039714	-0.221059	0.0828858	0.766808	Zip99C														FBgn0031976	-0.653443	0.345904	0.999796	CG7367
FBgn0031977	0.315593	0.289902	0.999796	baf		FBgn0000121	0.651435	0.08322	0.769051	Arr2														FBgn0031977	0.315593	0.289902	0.999796	baf
FBgn0044323	-0.014315	0.842524	0.999796	Cka		FBgn0042174	-0.112512	0.0835173	0.769545	hpRNA:CR18854														FBgn0044323	-0.014315	0.842524	0.999796	Cka
FBgn0031979	-0.22888	0.638173	0.999796	CCDC53		FBgn0032358	-0.325122	0.0836468	0.769545	Ppt2														FBgn0031979	-0.22888	0.638173	0.999796	CCDC53
FBgn0031980	-0.195071	0.251192	0.999796	RpL36A		FBgn0028940	-0.168772	0.0836826	0.769545	Cyp28a5														FBgn0031980	-0.195071	0.251192	0.999796	RpL36A
FBgn0031981	0.117802	0.123503	0.999796	Megf8		FBgn0039642	-0.605371	0.0837319	0.769545	CG11882														FBgn0031981	0.117802	0.123503	0.999796	Megf8
FBgn0011230	0.0691834	0.192261	0.999796	poe		FBgn0024332	-0.597015	0.0835091	0.769545	Mcm3														FBgn0011230	0.0691834	0.192261	0.999796	poe
FBgn0013531	-0.0208803	0.968247	0.999796	MED20		FBgn0038842	-0.609914	0.0839047	0.770289	hdly														FBgn0013531	-0.0208803	0.968247	0.999796	MED20
FBgn0010287	-0.268281	0.494954	0.999796	Trf		FBgn0032620	-0.909039	0.0844253	0.770652	CG12288														FBgn0010287	-0.268281	0.494954	0.999796	Trf
FBgn0267488	0.0139507	0.87921	0.999796	Mcr		FBgn0001224	0.276391	0.0840494	0.770652	Hsp23														FBgn0267488	0.0139507	0.87921	0.999796	Mcr
FBgn0261822	-0.105069	0.29462	0.999796	Bsg		FBgn0036085	-0.85417	0.0844257	0.770652	CG6527														FBgn0261822	-0.105069	0.29462	0.999796	Bsg
FBgn0031985	0.0517432	0.524322	0.999796	mon2		FBgn0036837	-0.109284	0.0843719	0.770652	CG18135														FBgn0031985	0.0517432	0.524322	0.999796	mon2
FBgn0031986	0.0730509	0.869862	0.999796	CG8673		FBgn0037448	-0.777951	0.0845871	0.770652	CG15186														FBgn0031986	0.0730509	0.869862	0.999796	CG8673
FBgn0031987	-0.102187	0.666075	0.999796	CG12375		FBgn0260634	0.0691833	0.0845253	0.770652	eIF4G2														FBgn0031987	-0.102187	0.666075	0.999796	CG12375
FBgn0031988	0.197702	0.124811	0.999796	CG8668		FBgn0024992	-0.203467	0.0841939	0.770652	Spg7														FBgn0031988	0.197702	0.124811	0.999796	CG8668
FBgn0031990	-0.0681832	0.374614	0.999796	PAPLA1		FBgn0013685	-0.713358	0.0849208	0.772853	mt:ND6														FBgn0031990	-0.0681832	0.374614	0.999796	PAPLA1
FBgn0261830	0.147527	0.818115	0.999796	CG42762		FBgn0053547	0.0623615	0.0850481	0.773173	Rim														FBgn0261830	0.147527	0.818115	0.999796	CG42762
FBgn0261831	-0.309829	0.590615	0.999796	CG42763		FBgn0015778	0.0877453	0.0852909	0.773704	rin														FBgn0261831	-0.309829	0.590615	0.999796	CG42763
FBgn0263256	-1.18242	0.0287786	0.999796	CG43394		FBgn0086355	0.117502	0.0852794	0.773704	Tpi														FBgn0263256	-1.18242	0.0287786	0.999796	CG43394
FBgn0261064	-0.400306	0.0992383	0.999796	Rbsn-5		FBgn0265434	0.075407	0.0854204	0.773742	zip														FBgn0261064	-0.400306	0.0992383	0.999796	Rbsn-5
FBgn0031992	-0.0627996	0.795779	0.999796	Acbp1		FBgn0036684	0.110819	0.0854796	0.773742	CG3764														FBgn0031992	-0.0627996	0.795779	0.999796	Acbp1
FBgn0264953	0.084207	0.250974	0.999796	Piezo		FBgn0031285	-0.070332	0.0875724	0.77431	CG3662														FBgn0264953	0.084207	0.250974	0.999796	Piezo
FBgn0083970	0.0194559	0.957443	0.999796	CG34134		FBgn0031627	0.118727	0.0870973	0.77431	fipi														FBgn0083970	0.0194559	0.957443	0.999796	CG34134
FBgn0031995	0.0964587	0.241983	0.999796	CG8475		FBgn0040070	0.206084	0.08666	0.77431	Trx-2														FBgn0031995	0.0964587	0.241983	0.999796	CG8475
FBgn0264947	-1.37797	0.0706496	0.999796	asRNA:CR44116		FBgn0043841	-0.12944	0.0872386	0.77431	vir-1														FBgn0264947	-1.37797	0.0706496	0.999796	asRNA:CR44116
FBgn0031996	0.233324	0.400109	0.999796	CG8460		FBgn0003231	-0.0955843	0.0868655	0.77431	ref(2)P														FBgn0031996	0.233324	0.400109	0.999796	CG8460
FBgn0031997	0.127068	0.540928	0.999796	PGAP5		FBgn0032988	0.14663	0.0865661	0.77431	Tif-IA														FBgn0031997	0.127068	0.540928	0.999796	PGAP5
FBgn0031998	0.0369436	0.824019	0.999796	SLC5A11		FBgn0034398	-0.157316	0.0868506	0.77431	CG15098														FBgn0031998	0.0369436	0.824019	0.999796	SLC5A11
FBgn0264950	0.0158408	0.970005	0.999796	asRNA:CR44119		FBgn0011211	0.070161	0.0870371	0.77431	blw														FBgn0264950	0.0158408	0.970005	0.999796	asRNA:CR44119
FBgn0031999	0.243535	0.583372	0.999796	CG8419		FBgn0011828	0.0875242	0.0858695	0.77431	Pxn														FBgn0031999	0.243535	0.583372	0.999796	CG8419
FBgn0003607	-0.0210727	0.870927	0.999796	Su(var)205		FBgn0035923	0.224812	0.0874575	0.77431	CG6511														FBgn0003607	-0.0210727	0.870927	0.999796	Su(var)205
FBgn0015299	-0.184368	0.572486	0.999796	Ssb-c31a		FBgn0036044	-0.801804	0.0864856	0.77431	Zasp67														FBgn0015299	-0.184368	0.572486	0.999796	Ssb-c31a
FBgn0032000	0.376993	0.171926	0.999796	CG8372		FBgn0040022	0.0821524	0.0866233	0.77431	Set1														FBgn0032000	0.376993	0.171926	0.999796	CG8372
FBgn0032001	-0.0731777	0.804359	0.999796	CG8360		FBgn0041605	0.0609283	0.0871574	0.77431	cpx														FBgn0032001	-0.0731777	0.804359	0.999796	CG8360
FBgn0032002	0.0748695	0.894722	0.999796	CG8353		FBgn0037240	-0.144258	0.0859145	0.77431	Cont														FBgn0032002	0.0748695	0.894722	0.999796	CG8353
FBgn0032005	0.0179116	0.894147	0.999796	Snx6		FBgn0015575	-1.19441	0.0875591	0.77431	alpha-Est7														FBgn0032005	0.0179116	0.894147	0.999796	Snx6
FBgn0032006	-0.265635	0.0503208	0.999796	Pvr		FBgn0004629	0.313821	0.0863775	0.77431	Cys														FBgn0032006	-0.265635	0.0503208	0.999796	Pvr
FBgn0032010	-0.0999842	0.521092	0.999796	CG8086		FBgn0038349	-0.212158	0.0861363	0.77431	AOX3														FBgn0032010	-0.0999842	0.521092	0.999796	CG8086
FBgn0003502	-0.0126451	0.904848	0.999796	Btk29A		FBgn0000477	0.333633	0.0868862	0.77431	DNaseII														FBgn0003502	-0.0126451	0.904848	0.999796	Btk29A
FBgn0261020	0.130374	0.617733	0.999796	wol		FBgn0262858	0.59014	0.0874802	0.77431	CG43222														FBgn0261020	0.130374	0.617733	0.999796	wol
FBgn0032013	-0.0120816	0.931473	0.999796	Scgalpha		FBgn0027578	-0.637633	0.0873658	0.77431	Nepl21														FBgn0032013	-0.0120816	0.931473	0.999796	Scgalpha
FBgn0032014	0.43126	0.332491	0.999796	CG7840		FBgn0264395	0.778934	0.0859994	0.77431	CG43843														FBgn0032014	0.43126	0.332491	0.999796	CG7840
FBgn0032015	-0.0793373	0.716347	0.999796	Ostgamma		FBgn0010287	-0.661793	0.0885078	0.776228	Trf														FBgn0032015	-0.0793373	0.716347	0.999796	Ostgamma
FBgn0032016	0.178034	0.593492	0.999796	Mettl14		FBgn0032154	-0.801874	0.0882685	0.776228	mtDNA-helicase														FBgn0032016	0.178034	0.593492	0.999796	Mettl14
FBgn0032017	0.193662	0.54371	0.999796	CG7810		FBgn0032801	-0.85928	0.088117	0.776228	CG10165														FBgn0032017	0.193662	0.54371	0.999796	CG7810
FBgn0032018	0.161831	0.168617	0.999796	CG7806		FBgn0012042	1.13039	0.0882902	0.776228	AttA														FBgn0032018	0.161831	0.168617	0.999796	CG7806
FBgn0262598	0.331371	0.657689	0.999796	mtsh		FBgn0028484	-0.122612	0.0885295	0.776228	Ack														FBgn0262598	0.331371	0.657689	0.999796	mtsh
FBgn0032020	-0.372045	0.228644	0.999796	strat		FBgn0035713	-0.106278	0.0884282	0.776228	velo														FBgn0032020	-0.372045	0.228644	0.999796	strat
FBgn0032021	-0.0147694	0.836902	0.999796	CG7781		FBgn0038407	0.459248	0.0882543	0.776228	CG6126														FBgn0032021	-0.0147694	0.836902	0.999796	CG7781
FBgn0032022	0.370623	0.517122	0.999796	CG14275		FBgn0261988	-0.0976029	0.0881652	0.776228	Gprk2														FBgn0032022	0.370623	0.517122	0.999796	CG14275
FBgn0032023	0.22144	0.338995	0.999796	CG14274		FBgn0039924	0.103398	0.0886798	0.776521	PIP4K														FBgn0032023	0.22144	0.338995	0.999796	CG14274
FBgn0032024	0.677672	0.380642	0.999796	CG14273		FBgn0000108	0.062015	0.0887479	0.776521	Appl														FBgn0032024	0.677672	0.380642	0.999796	CG14273
FBgn0032026	0.0174744	0.876839	0.999796	CG7627		FBgn0028675	-0.324527	0.089112	0.77744	Sur														FBgn0032026	0.0174744	0.876839	0.999796	CG7627
FBgn0010265	0.0339507	0.7628	0.999796	RpS13		FBgn0032402	-0.105426	0.089176	0.77744	CG14945														FBgn0010265	0.0339507	0.7628	0.999796	RpS13
FBgn0261437	-0.183873	0.686449	0.999796	CSN8		FBgn0037818	0.338082	0.0892235	0.77744	CG6465														FBgn0261437	-0.183873	0.686449	0.999796	CSN8
FBgn0260439	0.0166715	0.852208	0.999796	Pp2A-29B		FBgn0010808	0.230245	0.0891394	0.77744	Chchd3														FBgn0260439	0.0166715	0.852208	0.999796	Pp2A-29B
FBgn0032029	0.00201072	0.995289	0.999796	CG17292		FBgn0262124	0.0733725	0.0903831	0.778638	uex														FBgn0032029	0.00201072	0.995289	0.999796	CG17292
FBgn0032030	0.201815	0.451581	0.999796	Wdr82		FBgn0033457	0.602323	0.0901409	0.778638	Ntmt														FBgn0032030	0.201815	0.451581	0.999796	Wdr82
FBgn0032031	-0.00635073	0.984717	0.999796	CG13390		FBgn0010621	0.224877	0.0900116	0.778638	CCT5														FBgn0032031	-0.00635073	0.984717	0.999796	CG13390
FBgn0032032	0.250315	0.282266	0.999796	CG17294		FBgn0052230	0.212515	0.0898999	0.778638	ND-MLRQ														FBgn0032032	0.250315	0.282266	0.999796	CG17294
FBgn0027094	0.177554	0.24919	0.999796	AlaRS		FBgn0259938	0.157929	0.090396	0.778638	cwo														FBgn0027094	0.177554	0.24919	0.999796	AlaRS
FBgn0032033	0.502583	0.354346	0.999796	CG13392		FBgn0039756	-0.339375	0.0898316	0.778638	CG9743														FBgn0032033	0.502583	0.354346	0.999796	CG13392
FBgn0032034	-0.43898	0.30213	0.999796	Rcd4		FBgn0015222	-0.0725612	0.0904745	0.778638	Fer1HCH														FBgn0032034	-0.43898	0.30213	0.999796	Rcd4
FBgn0263852	0.120115	0.777424	0.999796	Dad1		FBgn0025394	-0.161203	0.0900108	0.778638	inc														FBgn0263852	0.120115	0.777424	0.999796	Dad1
FBgn0032036	0.0701612	0.443835	0.999796	CG13384		FBgn0030174	0.105305	0.0901186	0.778638	CG15312														FBgn0032036	0.0701612	0.443835	0.999796	CG13384
FBgn0262001	-0.144263	0.872718	0.999796	CG42819		FBgn0004432	0.0801611	0.090339	0.778638	Cyp1														FBgn0262001	-0.144263	0.872718	0.999796	CG42819
FBgn0051898	0.473654	0.543018	0.999796	CG31898		FBgn0031022	-0.482643	0.0895724	0.778638	CG12204														FBgn0051898	0.473654	0.543018	0.999796	CG31898
FBgn0001084	0.0216343	0.944312	0.999796	fy		FBgn0002641	0.375623	0.0902928	0.778638	mal														FBgn0001084	0.0216343	0.944312	0.999796	fy
FBgn0020497	-0.0775545	0.324223	0.999796	emb		FBgn0028481	0.0803505	0.0911379	0.78311	CG4341														FBgn0020497	-0.0775545	0.324223	0.999796	emb
FBgn0014417	-0.00617407	0.974956	0.999796	CG13397		FBgn0027868	0.306725	0.0911808	0.78311	Nup107														FBgn0014417	-0.00617407	0.974956	0.999796	CG13397
FBgn0032042	-0.0541507	0.721618	0.999796	CG13398		FBgn0028996	0.0604977	0.0913247	0.783544	onecut														FBgn0032042	-0.0541507	0.721618	0.999796	CG13398
FBgn0027932	0.0383593	0.729262	0.999796	Akap200		FBgn0266907	-0.67143	0.0919497	0.7881	asRNA:CR45367														FBgn0027932	0.0383593	0.729262	0.999796	Akap200
FBgn0001137	-0.739222	0.328796	0.999796	grk		FBgn0020238	0.061995	0.0923603	0.789201	14-3-3epsilon														FBgn0001137	-0.739222	0.328796	0.999796	grk
FBgn0027490	0.148178	0.486549	0.999796	D12		FBgn0005666	-1.69128	0.0923156	0.789201	bt														FBgn0027490	0.148178	0.486549	0.999796	D12
FBgn0043002	-0.113235	0.895148	0.999796	Chrac-14		FBgn0026433	-0.267156	0.0923284	0.789201	Grip128														FBgn0043002	-0.113235	0.895148	0.999796	Chrac-14
FBgn0002887	0.00912205	0.957483	0.999796	mus201		FBgn0015553	-0.624301	0.0928181	0.789895	tos														FBgn0002887	0.00912205	0.957483	0.999796	mus201
FBgn0051897	-0.173825	0.520256	0.999796	CG31897		FBgn0035147	-0.246763	0.0928129	0.789895	Gale														FBgn0051897	-0.173825	0.520256	0.999796	CG31897
FBgn0027780	-0.109842	0.534782	0.999796	Aasdh		FBgn0029824	-0.18083	0.0926362	0.789895	CG3726														FBgn0027780	-0.109842	0.534782	0.999796	Aasdh
FBgn0026718	0.0234084	0.923389	0.999796	Agpat2		FBgn0030739	-0.282539	0.0927992	0.789895	SWIP														FBgn0026718	0.0234084	0.923389	0.999796	Agpat2
FBgn0029173	0.112371	0.662455	0.999796	prg		FBgn0265003	-0.15928	0.0931483	0.791902	koi														FBgn0029173	0.112371	0.662455	0.999796	prg
FBgn0032047	0.147415	0.741647	0.999796	CG13088		FBgn0037322	-1.12807	0.0935391	0.792014	Or83a														FBgn0032047	0.147415	0.741647	0.999796	CG13088
FBgn0032048	-0.0678294	0.405702	0.999796	Dh31		FBgn0038319	0.407382	0.0934977	0.792014	mRpL9														FBgn0032048	-0.0678294	0.405702	0.999796	Dh31
FBgn0032049	-0.662381	0.301888	0.999796	Bace		FBgn0030025	0.601174	0.0934228	0.792014	CG2147														FBgn0032049	-0.662381	0.301888	0.999796	Bace
FBgn0032050	0.1212	0.600997	0.999796	CG13096		FBgn0031149	0.172841	0.0933767	0.792014	Stt3A														FBgn0032050	0.1212	0.600997	0.999796	CG13096
FBgn0032051	-0.0723517	0.777615	0.999796	CG13097		FBgn0036728	0.208068	0.0937343	0.792069	UQCR-Q														FBgn0032051	-0.0723517	0.777615	0.999796	CG13097
FBgn0032052	-0.00117723	0.996135	0.999796	PIG-U		FBgn0000319	0.0728669	0.0936775	0.792069	Chc														FBgn0032052	-0.00117723	0.996135	0.999796	PIG-U
FBgn0032053	-0.322118	0.403363	0.999796	mRpL51		FBgn0260942	-1.59392	0.093858	0.792316	bond														FBgn0032053	-0.322118	0.403363	0.999796	mRpL51
FBgn0032054	-0.165823	0.603899	0.999796	Uba4		FBgn0030742	0.143075	0.0940109	0.792809	CG9919														FBgn0032054	-0.165823	0.603899	0.999796	Uba4
FBgn0016122	0.070635	0.650387	0.999796	Acer		FBgn0035374	0.4241	0.0942253	0.79348	mRpS35														FBgn0016122	0.070635	0.650387	0.999796	Acer
FBgn0028394	0.00195702	0.997876	0.999796	CG17834		FBgn0263973	-0.741075	0.0942795	0.79348	jv														FBgn0028394	0.00195702	0.997876	0.999796	CG17834
FBgn0011259	-0.100239	0.167861	0.999796	Sema1a		FBgn0033196	0.0875811	0.0948675	0.79569	CG1358														FBgn0011259	-0.100239	0.167861	0.999796	Sema1a
FBgn0051895	1.17996	0.150247	0.999796	tRNA:Phe-GAA-1-3		FBgn0050343	-0.767506	0.0949214	0.79569	CG30343														FBgn0051895	1.17996	0.150247	0.999796	tRNA:Phe-GAA-1-3
FBgn0264437	-1.20324	0.0523269	0.999796	lncRNA:CR43855		FBgn0085426	0.157539	0.0947544	0.79569	Rgk3														FBgn0264437	-1.20324	0.0523269	0.999796	lncRNA:CR43855
FBgn0001114	0.202081	0.385755	0.999796	Glt		FBgn0036059	-0.116153	0.0946409	0.79569	nudE														FBgn0001114	0.202081	0.385755	0.999796	Glt
FBgn0032059	0.0439356	0.84136	0.999796	PrBP		FBgn0264855	0.0723068	0.0958479	0.796117	AP-2alpha														FBgn0032059	0.0439356	0.84136	0.999796	PrBP
FBgn0260861	-0.244842	0.535583	0.999796	Trs23		FBgn0021874	-0.501483	0.0958771	0.796117	Nle														FBgn0260861	-0.244842	0.535583	0.999796	Trs23
FBgn0004914	-0.17028	0.276843	0.999796	Hnf4		FBgn0031799	0.334769	0.0951473	0.796117	Pez														FBgn0004914	-0.17028	0.276843	0.999796	Hnf4
FBgn0266327	-1.27176	0.159803	0.999796	asRNA:CR44992		FBgn0002938	0.599322	0.0960141	0.796117	ninaC														FBgn0266327	-1.27176	0.159803	0.999796	asRNA:CR44992
FBgn0032061	-1.18707	0.201324	0.999796	CG9314		FBgn0027780	-0.253632	0.0953561	0.796117	Aasdh														FBgn0032061	-1.18707	0.201324	0.999796	CG9314
FBgn0003209	-0.0158478	0.886969	0.999796	raw		FBgn0265935	-0.168968	0.0958999	0.796117	coro														FBgn0003209	-0.0158478	0.886969	0.999796	raw
FBgn0029123	0.0526458	0.650543	0.999796	SoxN		FBgn0053138	-0.194641	0.0956939	0.796117	AGBE														FBgn0029123	0.0526458	0.650543	0.999796	SoxN
FBgn0085427	-0.485581	0.243295	0.999796	CG34398		FBgn0265451	-0.775349	0.096016	0.796117	asRNA:CR44351														FBgn0085427	-0.485581	0.243295	0.999796	CG34398
FBgn0032075	-1.5193	0.131404	0.999796	Tsp29Fb		FBgn0267615	0.79342	0.0951718	0.796117	lncRNA:CR45953														FBgn0032075	-1.5193	0.131404	0.999796	Tsp29Fb
FBgn0032076	-0.798805	0.0333174	0.999796	Argl		FBgn0039272	-0.81908	0.09597	0.796117	CG11836														FBgn0032076	-0.798805	0.0333174	0.999796	Argl
FBgn0032077	0.241755	0.568137	0.999796	CG9515		FBgn0263705	-0.740503	0.0953531	0.796117	Myo10A														FBgn0032077	0.241755	0.568137	0.999796	CG9515
FBgn0032078	0.058103	0.615262	0.999796	C1GalTA		FBgn0010355	0.0923825	0.0961311	0.796284	Taf1														FBgn0032078	0.058103	0.615262	0.999796	C1GalTA
FBgn0032079	-0.104257	0.606825	0.999796	CG31886		FBgn0032200	0.192843	0.0965225	0.797024	CG5676														FBgn0032079	-0.104257	0.606825	0.999796	CG31886
FBgn0032083	0.0818895	0.867202	0.999796	CG9541		FBgn0032451	0.320169	0.0968514	0.797024	spict														FBgn0032083	0.0818895	0.867202	0.999796	CG9541
FBgn0011705	-0.0517746	0.899747	0.999796	rost		FBgn0028370	0.115394	0.0967493	0.797024	kek3														FBgn0011705	-0.0517746	0.899747	0.999796	rost
FBgn0013746	0.164317	0.334117	0.999796	alien		FBgn0261786	-0.205777	0.0963292	0.797024	mi														FBgn0013746	0.164317	0.334117	0.999796	alien
FBgn0040964	0.201275	0.537557	0.999796	CG18661		FBgn0035630	0.203831	0.0969899	0.797024	CG10576														FBgn0040964	0.201275	0.537557	0.999796	CG18661
FBgn0015316	-0.0934931	0.866811	0.999796	Try29F		FBgn0036906	-0.400602	0.0970683	0.797024	CG14102														FBgn0015316	-0.0934931	0.866811	0.999796	Try29F
FBgn0051708	-0.113175	0.367937	0.999796	DIP-zeta		FBgn0014023	0.326826	0.0970752	0.797024	mRpL47														FBgn0051708	-0.113175	0.367937	0.999796	DIP-zeta
FBgn0032095	-0.17369	0.843304	0.999796	Toll-4		FBgn0015589	0.0681776	0.0968775	0.797024	Apc														FBgn0032095	-0.17369	0.843304	0.999796	Toll-4
FBgn0052982	-0.0650217	0.52345	0.999796	CG32982		FBgn0030093	0.200833	0.0968345	0.797024	Bap111														FBgn0052982	-0.0650217	0.52345	0.999796	CG32982
FBgn0032100	0.10515	0.61687	0.999796	CG13108		FBgn0033542	-0.919666	0.0974074	0.798969	CAH13														FBgn0032100	0.10515	0.61687	0.999796	CG13108
FBgn0032101	0.143129	0.650818	0.999796	CG9586		FBgn0039697	0.229021	0.0978498	0.801814	CG7834														FBgn0032101	0.143129	0.650818	0.999796	CG9586
FBgn0041092	0.0297781	0.679447	0.999796	tai		FBgn0015400	0.0886133	0.100281	0.801866	kek2														FBgn0041092	0.0297781	0.679447	0.999796	tai
FBgn0267252	-0.0944863	0.292843	0.999796	Ggamma30A		FBgn0028644	0.107705	0.100964	0.801866	beat-Ic														FBgn0267252	-0.0944863	0.292843	0.999796	Ggamma30A
FBgn0026439	0.03428	0.735141	0.999796	Eaat1		FBgn0058196	0.0942764	0.0995176	0.801866	Maf1														FBgn0026439	0.03428	0.735141	0.999796	Eaat1
FBgn0085395	-0.0611321	0.467197	0.999796	Shawl		FBgn0010114	0.0593404	0.101019	0.801866	hig														FBgn0085395	-0.0611321	0.467197	0.999796	Shawl
FBgn0012036	-0.0386567	0.691259	0.999796	Aldh		FBgn0033639	-0.0980375	0.0987256	0.801866	CG9003														FBgn0012036	-0.0386567	0.691259	0.999796	Aldh
FBgn0032115	-0.0318164	0.925926	0.999796	CG4438		FBgn0266637	-0.839607	0.100109	0.801866	asRNA:CR45144														FBgn0032115	-0.0318164	0.925926	0.999796	CG4438
FBgn0032117	-0.0831276	0.820762	0.999796	FucTB		FBgn0261477	-0.124552	0.101201	0.801866	slim														FBgn0032117	-0.0831276	0.820762	0.999796	FucTB
FBgn0011232	0.0936655	0.46403	0.999796	scat		FBgn0265356	-1.57247	0.100091	0.801866	tn														FBgn0011232	0.0936655	0.46403	0.999796	scat
FBgn0002973	0.0151495	0.865127	0.999796	numb		FBgn0050125	-0.730692	0.0987349	0.801866	Ir56a														FBgn0002973	0.0151495	0.865127	0.999796	numb
FBgn0004868	0.00850285	0.911175	0.999796	Gdi		FBgn0034566	-0.916152	0.0984016	0.801866	CG9313														FBgn0004868	0.00850285	0.911175	0.999796	Gdi
FBgn0032120	-0.0255141	0.777472	0.999796	CG33298		FBgn0262728	0.0655593	0.0982287	0.801866	Pal2														FBgn0032120	-0.0255141	0.777472	0.999796	CG33298
FBgn0032123	-0.0146967	0.883253	0.999796	Oatp30B		FBgn0034897	-0.144704	0.0992971	0.801866	Sesn														FBgn0032123	-0.0146967	0.883253	0.999796	Oatp30B
FBgn0032122	0.0955281	0.82994	0.999796	CG31883		FBgn0035060	0.0797346	0.0991226	0.801866	Eps-15														FBgn0032122	0.0955281	0.82994	0.999796	CG31883
FBgn0032129	-0.11091	0.124571	0.999796	jp		FBgn0035153	-0.237437	0.100238	0.801866	ebd1														FBgn0032129	-0.11091	0.124571	0.999796	jp
FBgn0032130	-0.0978322	0.552409	0.999796	brwl		FBgn0027903	-0.775631	0.100838	0.801866	CG12018														FBgn0032130	-0.0978322	0.552409	0.999796	brwl
FBgn0028479	-0.0463869	0.74218	0.999796	Mtpalpha		FBgn0035529	0.367236	0.099054	0.801866	Fdx2														FBgn0028479	-0.0463869	0.74218	0.999796	Mtpalpha
FBgn0014179	-0.374677	0.644956	0.999796	gcm		FBgn0035985	-2.07679	0.0991266	0.801866	Cpr67B														FBgn0014179	-0.374677	0.644956	0.999796	gcm
FBgn0019809	0.184018	0.831324	0.999796	gcm2		FBgn0036052	-0.267498	0.101135	0.801866	CG10809														FBgn0019809	0.184018	0.831324	0.999796	gcm2
FBgn0040070	0.140121	0.348561	0.999796	Trx-2		FBgn0260744	-0.160641	0.0997998	0.801866	Tango9														FBgn0040070	0.140121	0.348561	0.999796	Trx-2
FBgn0032135	0.103188	0.374748	0.999796	GlcAT-S		FBgn0086134	-0.326527	0.0991872	0.801866	Prosalpha2														FBgn0032135	0.103188	0.374748	0.999796	GlcAT-S
FBgn0032136	-0.138702	0.128909	0.999796	Apoltp		FBgn0038130	0.82485	0.0995822	0.801866	CG8630														FBgn0032136	-0.138702	0.128909	0.999796	Apoltp
FBgn0015393	0.218136	0.772931	0.999796	hoip		FBgn0038147	0.375358	0.100662	0.801866	CCHa2														FBgn0015393	0.218136	0.772931	0.999796	hoip
FBgn0011207	0.0583055	0.751403	0.999796	pelo		FBgn0038536	-0.753112	0.100429	0.801866	CG7655														FBgn0011207	0.0583055	0.751403	0.999796	pelo
FBgn0051710	-0.613621	0.137531	0.999796	CG31710		FBgn0067783	-0.349943	0.100691	0.801866	DPCoAC														FBgn0051710	-0.613621	0.137531	0.999796	CG31710
FBgn0032138	0.0477563	0.602501	0.999796	CG4364		FBgn0001234	0.107922	0.0995187	0.801866	lncRNA:Hsromega														FBgn0032138	0.0477563	0.602501	0.999796	CG4364
FBgn0028704	0.000993972	0.988387	0.999796	Nckx30C		FBgn0039303	0.172664	0.0987083	0.801866	CG11857														FBgn0028704	0.000993972	0.988387	0.999796	Nckx30C
FBgn0032139	-0.990227	0.029083	0.999796	CG13116		FBgn0014869	0.100572	0.0994347	0.801866	Pglym78														FBgn0032139	-0.990227	0.029083	0.999796	CG13116
FBgn0032140	-1.4318	0.0548414	0.999796	CG13117		FBgn0260440	-0.464986	0.0980897	0.801866	spdo														FBgn0032140	-1.4318	0.0548414	0.999796	CG13117
FBgn0022720	0.0983077	0.383499	0.999796	zf30C		FBgn0039936	0.0716078	0.100774	0.801866	Gyf														FBgn0022720	0.0983077	0.383499	0.999796	zf30C
FBgn0011291	0.307756	0.504323	0.999796	Taf11		FBgn0260855	0.224275	0.0980585	0.801866	Sec22														FBgn0011291	0.307756	0.504323	0.999796	Taf11
FBgn0025117	-0.0737606	0.575998	0.999796	und		FBgn0028550	-0.137941	0.0997689	0.801866	Atf3														FBgn0025117	-0.0737606	0.575998	0.999796	und
FBgn0032147	-1.22424	0.0915583	0.999796	IP3K1		FBgn0029950	0.13123	0.0992341	0.801866	CG9657														FBgn0032147	-1.22424	0.0915583	0.999796	IP3K1
FBgn0042174	0.0401964	0.638171	0.999796	hpRNA:CR18854		FBgn0030734	0.190486	0.10072	0.801866	CG9911														FBgn0042174	0.0401964	0.638171	0.999796	hpRNA:CR18854
FBgn0032149	0.77051	0.101487	0.999796	CG4036		FBgn0013679	0.0789281	0.100881	0.801866	mt:ND1														FBgn0032149	0.77051	0.101487	0.999796	CG4036
FBgn0032150	-0.322204	0.504752	0.999796	CG13123		FBgn0028527	0.58349	0.101575	0.802637	CG18507														FBgn0032150	-0.322204	0.504752	0.999796	CG13123
FBgn0032151	-0.155435	0.39236	0.999796	nAChRalpha6		FBgn0033427	-0.402483	0.101683	0.802637	Smyd4-1														FBgn0032151	-0.155435	0.39236	0.999796	nAChRalpha6
FBgn0029174	0.0419715	0.784622	0.999796	Fkbp59		FBgn0035505	0.091069	0.101872	0.802637	Teh2														FBgn0029174	0.0419715	0.784622	0.999796	Fkbp59
FBgn0085212	-0.537252	0.242303	0.999796	CG34183		FBgn0028400	0.0603651	0.101803	0.802637	Syt4														FBgn0085212	-0.537252	0.242303	0.999796	CG34183
FBgn0032154	-0.175381	0.689066	0.999796	mtDNA-helicase		FBgn0037715	0.210495	0.101816	0.802637	CG9399														FBgn0032154	-0.175381	0.689066	0.999796	mtDNA-helicase
FBgn0063449	0.294514	0.627866	0.999796	Uhg2		FBgn0030897	0.0846644	0.101625	0.802637	Frq1														FBgn0063449	0.294514	0.627866	0.999796	Uhg2
FBgn0010520	-0.0232034	0.961384	0.999796	Bka		FBgn0051687	-0.545255	0.102164	0.803036	CG31687														FBgn0010520	-0.0232034	0.961384	0.999796	Bka
FBgn0004867	0.052769	0.474339	0.999796	RpS2		FBgn0037231	0.175709	0.102176	0.803036	Vps24														FBgn0004867	0.052769	0.474339	0.999796	RpS2
FBgn0032156	0.00102311	0.990963	0.999796	CG13124		FBgn0016693	0.134124	0.10221	0.803036	Past1														FBgn0032156	0.00102311	0.990963	0.999796	CG13124
FBgn0032157	0.18907	0.126246	0.999796	Etl1		FBgn0267613	-0.343501	0.10269	0.806055	asRNA:CR45951														FBgn0032157	0.18907	0.126246	0.999796	Etl1
FBgn0024285	0.0307379	0.77589	0.999796	Srp54		FBgn0016930	0.0851988	0.103114	0.808629	Dyrk2														FBgn0024285	0.0307379	0.77589	0.999796	Srp54
FBgn0025700	-0.142235	0.526862	0.999796	CG5885		FBgn0027586	0.662773	0.103292	0.809269	CG5867														FBgn0025700	-0.142235	0.526862	0.999796	CG5885
FBgn0032160	-0.244754	0.402501	0.999796	CG4598		FBgn0031528	-0.858387	0.103685	0.811583	CG15412														FBgn0032160	-0.244754	0.402501	0.999796	CG4598
FBgn0032162	0.0890162	0.875571	0.999796	CG4592		FBgn0263048	-0.266663	0.103783	0.8116	Gpdh3														FBgn0032162	0.0890162	0.875571	0.999796	CG4592
FBgn0051712	-0.0125428	0.856903	0.999796	CG31712		FBgn0003941	-0.11802	0.104166	0.811833	RpL40														FBgn0051712	-0.0125428	0.856903	0.999796	CG31712
FBgn0266359	-0.734932	0.0557651	0.999796	asRNA:CR45007		FBgn0011206	0.0706133	0.104228	0.811833	bol														FBgn0266359	-0.734932	0.0557651	0.999796	asRNA:CR45007
FBgn0051713	-0.0713096	0.866288	0.999796	Apf		FBgn0036220	0.244845	0.10391	0.811833	CG5897														FBgn0051713	-0.0713096	0.866288	0.999796	Apf
FBgn0032166	0.063317	0.798884	0.999796	CG4619		FBgn0267790	0.112631	0.104249	0.811833	rump														FBgn0032166	0.063317	0.798884	0.999796	CG4619
FBgn0032167	-0.151943	0.870292	0.999796	CG5853		FBgn0259108	0.0645836	0.104297	0.811833	futsch														FBgn0032167	-0.151943	0.870292	0.999796	CG5853
FBgn0032168	0.52209	0.0898067	0.999796	CG13126		FBgn0036550	0.371949	0.10443	0.812113	CG17026														FBgn0032168	0.52209	0.0898067	0.999796	CG13126
FBgn0032169	0.207586	0.566152	0.999796	CG4709		FBgn0028875	0.0590686	0.104755	0.813888	nAChRalpha5														FBgn0032169	0.207586	0.566152	0.999796	CG4709
FBgn0032171	-0.0147218	0.970583	0.999796	CG5846		FBgn0035936	0.100061	0.105318	0.817248	Tsp66E														FBgn0032171	-0.0147218	0.970583	0.999796	CG5846
FBgn0032170	0.0583989	0.583014	0.999796	CG4658		FBgn0001108	0.11237	0.105382	0.817248	DCTN1-p150														FBgn0032170	0.0583989	0.583014	0.999796	CG4658
FBgn0032172	0.0265729	0.85025	0.999796	CG5850		FBgn0034177	-0.53099	0.105639	0.818166	AsnRS-m														FBgn0032172	0.0265729	0.85025	0.999796	CG5850
FBgn0263766	-1.15894	0.0671753	0.999796	asRNA:CR43683		FBgn0037445	-0.114854	0.105696	0.818166	CG9727														FBgn0263766	-1.15894	0.0671753	0.999796	asRNA:CR43683
FBgn0015664	-0.00403247	0.977234	0.999796	Dref		FBgn0025366	-0.127264	0.105854	0.818236	Ip259														FBgn0015664	-0.00403247	0.977234	0.999796	Dref
FBgn0011272	0.0339734	0.671445	0.999796	RpL13		FBgn0028543	0.486202	0.106226	0.818236	NimB2														FBgn0011272	0.0339734	0.671445	0.999796	RpL13
FBgn0040965	-0.798941	0.315078	0.999796	lncRNA:CR13130		FBgn0027783	-0.364512	0.106071	0.818236	SMC2														FBgn0040965	-0.798941	0.315078	0.999796	lncRNA:CR13130
FBgn0000180	0.147615	0.442517	0.999796	bib		FBgn0086906	-1.68349	0.10629	0.818236	sls														FBgn0000180	0.147615	0.442517	0.999796	bib
FBgn0051755	-0.738062	0.316888	0.999796	SoYb		FBgn0052791	0.138596	0.105985	0.818236	DIP-alpha														FBgn0051755	-0.738062	0.316888	0.999796	SoYb
FBgn0043456	0.0561002	0.578078	0.999796	Ndf		FBgn0011826	0.0823803	0.106262	0.818236	Pp2B-14D														FBgn0043456	0.0561002	0.578078	0.999796	Ndf
FBgn0011584	0.0216992	0.838755	0.999796	Trp1		FBgn0037976	-0.130973	0.106474	0.818901	Tk														FBgn0011584	0.0216992	0.838755	0.999796	Trp1
FBgn0267727	-2.27996	0.164847	0.999796	Pen		FBgn0034605	-0.304481	0.106998	0.819181	Ugt49C1														FBgn0267727	-2.27996	0.164847	0.999796	Pen
FBgn0032178	0.232962	0.587135	0.999796	Spn31A		FBgn0004896	-0.290448	0.106925	0.819181	fd59A														FBgn0032178	0.232962	0.587135	0.999796	Spn31A
FBgn0265002	0.0435763	0.590808	0.999796	CG44153		FBgn0036411	-0.623692	0.106849	0.819181	Sox21a														FBgn0265002	0.0435763	0.590808	0.999796	CG44153
FBgn0032181	0.312685	0.443933	0.999796	CG13133		FBgn0040334	-0.325237	0.106941	0.819181	Tsp3A														FBgn0032181	0.312685	0.443933	0.999796	CG13133
FBgn0083945	-1.15494	0.114095	0.999796	CG34109		FBgn0031048	-0.168625	0.10696	0.819181	CG12237														FBgn0083945	-1.15494	0.114095	0.999796	CG34109
FBgn0032184	0.184143	0.625385	0.999796	CG13135		FBgn0260817	-0.296849	0.107796	0.819217	gkt														FBgn0032184	0.184143	0.625385	0.999796	CG13135
FBgn0032187	-0.306813	0.359694	0.999796	CG4839		FBgn0022153	-0.134633	0.107882	0.819217	l(2)k05819														FBgn0032187	-0.306813	0.359694	0.999796	CG4839
FBgn0032188	-1.50011	0.0723005	0.999796	CG13137		FBgn0260441	-0.134777	0.107433	0.819217	RpS12														FBgn0032188	-1.50011	0.0723005	0.999796	CG13137
FBgn0028675	-0.253208	0.258744	0.999796	Sur		FBgn0265082	0.0535893	0.107304	0.819217	Cdep														FBgn0028675	-0.253208	0.258744	0.999796	Sur
FBgn0051874	0.260769	0.723551	0.999796	Fum4		FBgn0260462	-0.105632	0.107374	0.819217	CG12163														FBgn0051874	0.260769	0.723551	0.999796	Fum4
FBgn0032189	-0.114604	0.640569	0.999796	Ripalpha		FBgn0266416	-1.38896	0.107828	0.819217	asRNA:CR45056														FBgn0032189	-0.114604	0.640569	0.999796	Ripalpha
FBgn0005593	0.0122113	0.858947	0.999796	RpL7		FBgn0038233	-0.382634	0.107835	0.819217	HtrA2														FBgn0005593	0.0122113	0.858947	0.999796	RpL7
FBgn0085188	-0.0783405	0.745772	0.999796	CG34159		FBgn0039685	-0.578706	0.107474	0.819217	Obp99b														FBgn0085188	-0.0783405	0.745772	0.999796	CG34159
FBgn0032191	0.0137676	0.915012	0.999796	CG5734		FBgn0029663	0.0809685	0.107663	0.819217	CG10804														FBgn0032191	0.0137676	0.915012	0.999796	CG5734
FBgn0032193	0.000390343	0.99927	0.999796	CG5727		FBgn0015399	0.0851801	0.108278	0.820744	kek1														FBgn0032193	0.000390343	0.99927	0.999796	CG5727
FBgn0032194	-0.0849172	0.773541	0.999796	CG4901		FBgn0041579	2.33417	0.108248	0.820744	AttC														FBgn0032194	-0.0849172	0.773541	0.999796	CG4901
FBgn0024320	0.014475	0.846227	0.999796	Npc1a		FBgn0039741	-0.193397	0.108577	0.822266	CG7943														FBgn0024320	0.014475	0.846227	0.999796	Npc1a
FBgn0250843	0.101885	0.682762	0.999796	Prosalpha6		FBgn0259735	-0.0698246	0.108778	0.823042	CG42389														FBgn0250843	0.101885	0.682762	0.999796	Prosalpha6
FBgn0032195	0.222218	0.423097	0.999796	CG4908		FBgn0040765	0.112474	0.109072	0.824013	luna														FBgn0032195	0.222218	0.423097	0.999796	CG4908
FBgn0032196	0.0719358	0.65836	0.999796	CG5708		FBgn0035872	0.123498	0.109102	0.824013	Cpsf6														FBgn0032196	0.0719358	0.65836	0.999796	CG5708
FBgn0032197	0.0623886	0.689706	0.999796	CG5694		FBgn0028490	-0.154354	0.109541	0.825842	CG31705														FBgn0032197	0.0623886	0.689706	0.999796	CG5694
FBgn0032198	0.0127006	0.94777	0.999796	eEF1delta		FBgn0030895	0.251299	0.109499	0.825842	CG7135														FBgn0032198	0.0127006	0.94777	0.999796	eEF1delta
FBgn0051720	-0.546204	0.379444	0.999796	mthl15		FBgn0263660	0.236149	0.109727	0.826499	lncRNA:CR43651														FBgn0051720	-0.546204	0.379444	0.999796	mthl15
FBgn0004419	0.00946168	0.93897	0.999796	me31B		FBgn0036186	0.409924	0.110241	0.829623	CG6071														FBgn0004419	0.00946168	0.93897	0.999796	me31B
FBgn0024248	-0.123673	0.238118	0.999796	chico		FBgn0036301	-0.382429	0.110461	0.830163	CG4069														FBgn0024248	-0.123673	0.238118	0.999796	chico
FBgn0266330	-0.49896	0.415894	0.999796	asRNA:CR44995		FBgn0026428	-0.0944715	0.11051	0.830163	HDAC6														FBgn0266330	-0.49896	0.415894	0.999796	asRNA:CR44995
FBgn0000229	0.0348778	0.718956	0.999796	bsk		FBgn0032782	0.266128	0.111048	0.832099	Rab9														FBgn0000229	0.0348778	0.718956	0.999796	bsk
FBgn0051717	-0.330816	0.384401	0.999796	CG31717		FBgn0034156	-0.738547	0.110918	0.832099	CG5348														FBgn0051717	-0.330816	0.384401	0.999796	CG31717
FBgn0010407	-0.0141833	0.932932	0.999796	Ror		FBgn0029167	0.584256	0.111065	0.832099	Hml														FBgn0010407	-0.0141833	0.932932	0.999796	Ror
FBgn0032200	0.137015	0.33833	0.999796	CG5676		FBgn0266449	0.19276	0.11166	0.832611	Kr-h2														FBgn0032200	0.137015	0.33833	0.999796	CG5676
FBgn0026379	-0.172146	0.224952	0.999796	Pten		FBgn0035023	0.0940132	0.111617	0.832611	ITP														FBgn0026379	-0.172146	0.224952	0.999796	Pten
FBgn0011305	0.0412712	0.669907	0.999796	Rsf1		FBgn0042712	0.273183	0.111269	0.832611	HBS1														FBgn0011305	0.0412712	0.669907	0.999796	Rsf1
FBgn0032202	-0.0572425	0.752528	0.999796	REPTOR-BP		FBgn0036196	-0.129622	0.111373	0.832611	CG11658														FBgn0032202	-0.0572425	0.752528	0.999796	REPTOR-BP
FBgn0259482	0.286343	0.269376	0.999796	Mob3		FBgn0036202	0.0718151	0.111524	0.832611	CG6024														FBgn0259482	0.286343	0.269376	0.999796	Mob3
FBgn0032204	0.0174087	0.939208	0.999796	CG4953		FBgn0262127	-0.144378	0.111729	0.832611	kibra														FBgn0032204	0.0174087	0.939208	0.999796	CG4953
FBgn0032205	-0.127098	0.745633	0.999796	CG4957		FBgn0001098	0.0893971	0.111834	0.832655	Gdh														FBgn0032205	-0.127098	0.745633	0.999796	CG4957
FBgn0260750	0.345407	0.257077	0.999796	Mulk		FBgn0001230	0.311421	0.112101	0.833901	Hsp68														FBgn0260750	0.345407	0.257077	0.999796	Mulk
FBgn0260749	-0.0401893	0.726376	0.999796	Utx		FBgn0263492	-0.692394	0.112293	0.834589	asRNA:CR43481														FBgn0260749	-0.0401893	0.726376	0.999796	Utx
FBgn0032208	0.063183	0.261144	0.999796	Ufd4		FBgn0021825	0.227184	0.113172	0.836675	DCTN2-p50														FBgn0032208	0.063183	0.261144	0.999796	Ufd4
FBgn0032210	-0.0479298	0.703642	0.999796	CYLD		FBgn0259246	0.0557873	0.113142	0.836675	brp														FBgn0032210	-0.0479298	0.703642	0.999796	CYLD
FBgn0005322	0.0494236	0.767792	0.999796	nmd		FBgn0000044	-1.76226	0.112969	0.836675	Act57B														FBgn0005322	0.0494236	0.767792	0.999796	nmd
FBgn0032213	-0.270911	0.422078	0.999796	CG5390		FBgn0085420	0.0958738	0.113086	0.836675	DIP-delta														FBgn0032213	-0.270911	0.422078	0.999796	CG5390
FBgn0032214	0.141282	0.561352	0.999796	CG4968		FBgn0035753	-0.115692	0.112979	0.836675	RpL18														FBgn0032214	0.141282	0.561352	0.999796	CG4968
FBgn0027491	-0.00475023	0.955332	0.999796	Cdk5alpha		FBgn0011280	0.670788	0.112923	0.836675	Obp19d														FBgn0027491	-0.00475023	0.955332	0.999796	Cdk5alpha
FBgn0267365	0.0380667	0.870059	0.999796	l(2)SH0834		FBgn0031939	-0.46873	0.113762	0.837351	CG13796														FBgn0267365	0.0380667	0.870059	0.999796	l(2)SH0834
FBgn0032216	-0.0313959	0.858284	0.999796	Usp14		FBgn0033029	0.0861134	0.113711	0.837351	Not3														FBgn0032216	-0.0313959	0.858284	0.999796	Usp14
FBgn0032217	0.01336	0.923203	0.999796	CG4972		FBgn0029882	0.374515	0.113427	0.837351	CG3226														FBgn0032217	0.01336	0.923203	0.999796	CG4972
FBgn0032218	-0.450135	0.236684	0.999796	CG5381		FBgn0263257	0.0673306	0.113727	0.837351	Cngl														FBgn0032218	-0.450135	0.236684	0.999796	CG5381
FBgn0011703	0.0726965	0.913538	0.999796	RnrL		FBgn0264394	-1.09853	0.113489	0.837351	asRNA:CR43842														FBgn0011703	0.0726965	0.913538	0.999796	RnrL
FBgn0032221	-0.00873278	0.949297	0.999796	Schip1		FBgn0031286	-0.351562	0.114819	0.837618	CG3862														FBgn0032221	-0.00873278	0.949297	0.999796	Schip1
FBgn0032222	-0.0347014	0.822855	0.999796	CG5037		FBgn0016075	0.199048	0.114992	0.837618	vkg														FBgn0032222	-0.0347014	0.822855	0.999796	CG5037
FBgn0032223	-0.025639	0.811658	0.999796	GATAd		FBgn0027496	0.352611	0.115122	0.837618	epsilonCOP														FBgn0032223	-0.025639	0.811658	0.999796	GATAd
FBgn0019932	0.111322	0.619736	0.999796	SamDC		FBgn0012036	-0.118715	0.116065	0.837618	Aldh														FBgn0019932	0.111322	0.619736	0.999796	SamDC
FBgn0051715	-0.2415	0.464593	0.999796	CG31715		FBgn0004868	0.0853938	0.115936	0.837618	Gdi														FBgn0051715	-0.2415	0.464593	0.999796	CG31715
FBgn0032224	0.174906	0.461958	0.999796	Sps2		FBgn0265002	0.0959574	0.115541	0.837618	CG44153														FBgn0032224	0.174906	0.461958	0.999796	Sps2
FBgn0032225	-0.0537262	0.760862	0.999796	CG5022		FBgn0265262	0.06682	0.114876	0.837618	Vha68-1														FBgn0032225	-0.0537262	0.760862	0.999796	CG5022
FBgn0085396	0.00826357	0.980283	0.999796	CG34367		FBgn0040985	-0.159049	0.115397	0.837618	CG6115														FBgn0085396	0.00826357	0.980283	0.999796	CG34367
FBgn0032229	-0.100982	0.592683	0.999796	CG5045		FBgn0033133	0.332437	0.117084	0.837618	Tsp42Ek														FBgn0032229	-0.100982	0.592683	0.999796	CG5045
FBgn0027568	0.146442	0.162656	0.999796	Cand1		FBgn0050349	-0.354665	0.116243	0.837618	CG30349														FBgn0027568	0.146442	0.162656	0.999796	Cand1
FBgn0032231	0.125541	0.588222	0.999796	CG5056		FBgn0262515	-0.0815886	0.115769	0.837618	VhaAC45														FBgn0032231	0.125541	0.588222	0.999796	CG5056
FBgn0041723	0.025784	0.728723	0.999796	rho-5		FBgn0034051	0.0866462	0.114911	0.837618	Mlf														FBgn0041723	0.025784	0.728723	0.999796	rho-5
FBgn0053303	-0.107108	0.55413	0.999796	CG33303		FBgn0261119	-0.235746	0.116872	0.837618	Prp19														FBgn0053303	-0.107108	0.55413	0.999796	CG33303
FBgn0032233	0.0413	0.686765	0.999796	dpr19		FBgn0020386	0.0797905	0.11545	0.837618	Pdk1														FBgn0032233	0.0413	0.686765	0.999796	dpr19
FBgn0032234	-0.329868	0.308661	0.999796	gny		FBgn0266582	0.160876	0.115529	0.837618	ND-30														FBgn0032234	-0.329868	0.308661	0.999796	gny
FBgn0032235	-0.0500305	0.938077	0.999796	CG5096		FBgn0064227	0.256296	0.116989	0.837618	Rdh														FBgn0032235	-0.0500305	0.938077	0.999796	CG5096
FBgn0032236	-0.160306	0.500997	0.999796	mRpS7		FBgn0023479	-0.0701156	0.116512	0.837618	teq														FBgn0032236	-0.160306	0.500997	0.999796	mRpS7
FBgn0000413	0.0231781	0.784567	0.999796	da		FBgn0036188	-0.349508	0.116066	0.837618	CG7339														FBgn0000413	0.0231781	0.784567	0.999796	da
FBgn0267439	-0.389357	0.439098	0.999796	asRNA:CR45789		FBgn0267542	-1.00571	0.117093	0.837618	asRNA:CR45882														FBgn0267439	-0.389357	0.439098	0.999796	asRNA:CR45789
FBgn0262782	-0.00959282	0.921899	0.999796	Mdh1		FBgn0037010	0.170384	0.114356	0.837618	CG4825														FBgn0262782	-0.00959282	0.921899	0.999796	Mdh1
FBgn0051716	-0.00932079	0.89158	0.999796	Cnot4		FBgn0004514	-0.155515	0.116831	0.837618	Oct-TyrR														FBgn0051716	-0.00932079	0.89158	0.999796	Cnot4
FBgn0003942	-0.0135335	0.890413	0.999796	RpS27A		FBgn0037360	-0.154055	0.116422	0.837618	CG2182														FBgn0003942	-0.0135335	0.890413	0.999796	RpS27A
FBgn0025366	-0.0283708	0.781193	0.999796	Ip259		FBgn0003261	-0.0637355	0.116823	0.837618	Rm62														FBgn0025366	-0.0283708	0.781193	0.999796	Ip259
FBgn0032242	0.031856	0.825578	0.999796	CG5355		FBgn0266446	-2.1358	0.114202	0.837618	CG45076														FBgn0032242	0.031856	0.825578	0.999796	CG5355
FBgn0032243	0.0654582	0.671808	0.999796	Klp31E		FBgn0063649	0.148301	0.115967	0.837618	CG6006														FBgn0032243	0.0654582	0.671808	0.999796	Klp31E
FBgn0032244	-0.3137	0.564181	0.999796	RfC3		FBgn0250823	0.0718867	0.115612	0.837618	gish														FBgn0032244	-0.3137	0.564181	0.999796	RfC3
FBgn0005683	-0.120218	0.797415	0.999796	pie		FBgn0261285	0.0795604	0.116996	0.837618	Ppcs														FBgn0005683	-0.120218	0.797415	0.999796	pie
FBgn0032246	0.0947336	0.544964	0.999796	Wdfy2		FBgn0039102	-0.912226	0.113915	0.837618	SPE														FBgn0032246	0.0947336	0.544964	0.999796	Wdfy2
FBgn0262601	0.0288407	0.923749	0.999796	SmB		FBgn0043005	-0.169423	0.114066	0.837618	prt														FBgn0262601	0.0288407	0.923749	0.999796	SmB
FBgn0267330	0.0366176	0.800453	0.999796	KdelR		FBgn0023542	-0.299262	0.115277	0.837618	Nmd3														FBgn0267330	0.0366176	0.800453	0.999796	KdelR
FBgn0032247	0.471228	0.32992	0.999796	CG5188		FBgn0004370	-0.0801877	0.114478	0.837618	Ptp10D														FBgn0032247	0.471228	0.32992	0.999796	CG5188
FBgn0032248	0.0198339	0.952878	0.999796	Bug22		FBgn0002917	0.0679803	0.114988	0.837618	na														FBgn0032248	0.0198339	0.952878	0.999796	Bug22
FBgn0004915	0.0551864	0.779411	0.999796	TfIIB		FBgn0028974	-0.234637	0.117006	0.837618	xmas-2														FBgn0004915	0.0551864	0.779411	0.999796	TfIIB
FBgn0032249	0.0552226	0.549644	0.999796	TBC1D16		FBgn0010602	0.195067	0.1176	0.838174	lwr														FBgn0032249	0.0552226	0.549644	0.999796	TBC1D16
FBgn0032250	-0.0845291	0.78991	0.999796	holn1		FBgn0031637	-0.0861577	0.118519	0.838174	mxt														FBgn0032250	-0.0845291	0.78991	0.999796	holn1
FBgn0027052	-0.153924	0.417118	0.999796	STUB1		FBgn0003942	-0.121496	0.118669	0.838174	RpS27A														FBgn0027052	-0.153924	0.417118	0.999796	STUB1
FBgn0032251	-0.112068	0.716771	0.999796	Nse4		FBgn0032793	-0.420521	0.117317	0.838174	CG10189														FBgn0032251	-0.112068	0.716771	0.999796	Nse4
FBgn0032252	-0.0240346	0.909004	0.999796	loh		FBgn0040773	0.17913	0.118488	0.838174	COX7C														FBgn0032252	-0.0240346	0.909004	0.999796	loh
FBgn0032253	0.103741	0.692711	0.999796	LManI		FBgn0034433	0.110511	0.118436	0.838174	EndoB														FBgn0032253	0.103741	0.692711	0.999796	LManI
FBgn0027611	-0.0521259	0.543645	0.999796	LManII		FBgn0010894	0.248112	0.117783	0.838174	sinu														FBgn0027611	-0.0521259	0.543645	0.999796	LManII
FBgn0051719	0.165985	0.667818	0.999796	RluA-1		FBgn0014011	0.258508	0.117427	0.838174	Rac2														FBgn0051719	0.165985	0.667818	0.999796	RluA-1
FBgn0032256	0.241734	0.306173	0.999796	RluA-2		FBgn0260027	-0.416541	0.117967	0.838174	CG42495														FBgn0032256	0.241734	0.306173	0.999796	RluA-2
FBgn0026431	0.147204	0.439419	0.999796	Grip75		FBgn0003744	0.117016	0.117596	0.838174	trc														FBgn0026431	0.147204	0.439419	0.999796	Grip75
FBgn0032258	-0.0896501	0.542377	0.999796	CG7456		FBgn0037001	0.0993142	0.11838	0.838174	ND-39														FBgn0032258	-0.0896501	0.542377	0.999796	CG7456
FBgn0032259	0.150938	0.408721	0.999796	CG6144		FBgn0005671	0.0605687	0.118578	0.838174	Vha55														FBgn0032259	0.150938	0.408721	0.999796	CG6144
FBgn0032260	-0.299479	0.653732	0.999796	CG13144		FBgn0039492	0.120054	0.118145	0.838174	CG6051														FBgn0032260	-0.299479	0.653732	0.999796	CG13144
FBgn0086347	-0.100431	0.650301	0.999796	Myo31DF		FBgn0004648	0.0613585	0.117943	0.838174	svr														FBgn0086347	-0.100431	0.650301	0.999796	Myo31DF
FBgn0032261	0.240542	0.46077	0.999796	CG6094		FBgn0025621	-0.178244	0.118491	0.838174	CG16989														FBgn0032261	0.240542	0.46077	0.999796	CG6094
FBgn0010398	-0.0748981	0.800065	0.999796	Lrr47		FBgn0031697	0.0734512	0.118822	0.838192	CG14024														FBgn0010398	-0.0748981	0.800065	0.999796	Lrr47
FBgn0032264	-0.188511	0.538151	0.999796	Lip4		FBgn0029729	-0.821797	0.118871	0.838192	CG12682														FBgn0032264	-0.188511	0.538151	0.999796	Lip4
FBgn0051721	-0.0125655	0.902765	0.999796	Trim9		FBgn0032729	-0.21782	0.120017	0.84195	L2HGDH														FBgn0051721	-0.0125655	0.902765	0.999796	Trim9
FBgn0032268	-0.0116214	0.978883	0.999796	CG6138		FBgn0263077	0.600911	0.120076	0.84195	CG43340														FBgn0032268	-0.0116214	0.978883	0.999796	CG6138
FBgn0250826	0.483771	0.253504	0.999796	CG34160		FBgn0033524	-1.01884	0.120105	0.84195	Cyp49a1														FBgn0250826	0.483771	0.253504	0.999796	CG34160
FBgn0085190	-1.39887	0.134999	0.999796	CG34161		FBgn0259876	-0.206081	0.120173	0.84195	Cap-G														FBgn0085190	-1.39887	0.134999	0.999796	CG34161
FBgn0032285	-0.0793557	0.850239	0.999796	CG17108		FBgn0036494	0.0747097	0.120207	0.84195	Toll-6														FBgn0032285	-0.0793557	0.850239	0.999796	CG17108
FBgn0032287	0.0310845	0.971739	0.999796	CG6415		FBgn0260793	0.0652615	0.119669	0.84195	2mit														FBgn0032287	0.0310845	0.971739	0.999796	CG6415
FBgn0032290	0.127761	0.61755	0.999796	CG6443		FBgn0038463	-0.278962	0.119543	0.84195	CG3534														FBgn0032290	0.127761	0.61755	0.999796	CG6443
FBgn0032292	0.103157	0.660752	0.999796	EMC3		FBgn0051414	-0.61644	0.119733	0.84195	Gba1b														FBgn0032292	0.103157	0.660752	0.999796	EMC3
FBgn0032293	0.0884887	0.826308	0.999796	Dpy-30L1		FBgn0025640	-0.314004	0.120341	0.842186	CG13369														FBgn0032293	0.0884887	0.826308	0.999796	Dpy-30L1
FBgn0027868	0.283098	0.188005	0.999796	Nup107		FBgn0011581	0.0825571	0.120572	0.843099	Ms														FBgn0027868	0.283098	0.188005	0.999796	Nup107
FBgn0032295	0.105515	0.338874	0.999796	CG12299		FBgn0031320	-0.349877	0.121237	0.845636	CG5126														FBgn0032295	0.105515	0.338874	0.999796	CG12299
FBgn0032296	0.0870153	0.652702	0.999796	CG6729		FBgn0031824	-0.563621	0.12119	0.845636	CG9547														FBgn0032296	0.0870153	0.652702	0.999796	CG6729
FBgn0032297	0.0468405	0.667901	0.999796	CG17124		FBgn0262870	0.061833	0.121206	0.845636	axo														FBgn0032297	0.0468405	0.667901	0.999796	CG17124
FBgn0027550	0.161536	0.108135	0.999796	CG6495		FBgn0051721	0.117551	0.121423	0.846232	Trim9														FBgn0027550	0.161536	0.108135	0.999796	CG6495
FBgn0015320	-0.0233195	0.878802	0.999796	Ubc2		FBgn0032010	-0.196474	0.121801	0.846463	CG8086														FBgn0015320	-0.0233195	0.878802	0.999796	Ubc2
FBgn0032298	-0.0679001	0.801573	0.999796	CG6724		FBgn0032428	-0.694427	0.122121	0.846463	CG6405														FBgn0032298	-0.0679001	0.801573	0.999796	CG6724
FBgn0051869	0.0736686	0.577179	0.999796	CG31869		FBgn0033608	0.28244	0.121931	0.846463	CG13220														FBgn0051869	0.0736686	0.577179	0.999796	CG31869
FBgn0265793	-0.0501024	0.95504	0.999796	lncRNA:CR44582		FBgn0035521	0.138394	0.121592	0.846463	VhaM9.7-a														FBgn0265793	-0.0501024	0.95504	0.999796	lncRNA:CR44582
FBgn0011676	0.13105	0.188219	0.999796	Nos		FBgn0266685	-0.71047	0.122163	0.846463	asRNA:CR45175														FBgn0011676	0.13105	0.188219	0.999796	Nos
FBgn0032305	-0.0183673	0.776089	0.999796	CG6700		FBgn0037164	-1.40415	0.121901	0.846463	CG11438														FBgn0032305	-0.0183673	0.776089	0.999796	CG6700
FBgn0004363	0.035663	0.650856	0.999796	porin		FBgn0261113	0.0777167	0.122162	0.846463	Xrp1														FBgn0004363	0.035663	0.650856	0.999796	porin
FBgn0262599	-0.395256	0.314858	0.999796	SmydA-3		FBgn0025117	-0.159511	0.122285	0.846611	und														FBgn0262599	-0.395256	0.314858	0.999796	SmydA-3
FBgn0027453	0.0574634	0.728658	0.999796	Dnz1		FBgn0030859	-0.803537	0.12277	0.84927	CG12990														FBgn0027453	0.0574634	0.728658	0.999796	Dnz1
FBgn0027363	0.0285937	0.795846	0.999796	Stam		FBgn0266138	0.725584	0.123081	0.850021	lncRNA:CR44844														FBgn0027363	0.0285937	0.795846	0.999796	Stam
FBgn0261871	0.0024515	0.986321	0.999796	dpr2		FBgn0020372	0.0756488	0.122987	0.850021	TM4SF														FBgn0261871	0.0024515	0.986321	0.999796	dpr2
FBgn0265685	-0.241339	0.546664	0.999796	lncRNA:CR44492		FBgn0036920	0.295198	0.123187	0.850054	CG8004														FBgn0265685	-0.241339	0.546664	0.999796	lncRNA:CR44492
FBgn0265686	-0.192163	0.721021	0.999796	lncRNA:CR44493		FBgn0050491	0.266225	0.123645	0.850155	CG30491														FBgn0265686	-0.192163	0.721021	0.999796	lncRNA:CR44493
FBgn0053129	-0.0174388	0.863727	0.999796	CG33129		FBgn0035047	0.295834	0.123616	0.850155	Pof														FBgn0053129	-0.0174388	0.863727	0.999796	CG33129
FBgn0032321	-0.0484745	0.84807	0.999796	YL-1		FBgn0035484	-0.289433	0.123321	0.850155	CG11594														FBgn0032321	-0.0484745	0.84807	0.999796	YL-1
FBgn0032322	-0.0936158	0.65688	0.999796	CG16743		FBgn0036294	0.1838	0.12387	0.850155	CG10654														FBgn0032322	-0.0936158	0.65688	0.999796	CG16743
FBgn0000018	-0.069808	0.860869	0.999796	abo		FBgn0027610	0.151596	0.12356	0.850155	Dic1														FBgn0000018	-0.069808	0.860869	0.999796	abo
FBgn0010612	0.130621	0.526088	0.999796	ATPsynG		FBgn0000617	0.506122	0.123779	0.850155	e(y)1														FBgn0010612	0.130621	0.526088	0.999796	ATPsynG
FBgn0041781	0.0227237	0.799761	0.999796	SCAR		FBgn0003380	0.06326	0.123911	0.850155	Sh														FBgn0041781	0.0227237	0.799761	0.999796	SCAR
FBgn0004872	-0.618223	0.477928	0.999796	piwi		FBgn0033649	-0.423053	0.124342	0.851381	pyr														FBgn0004872	-0.618223	0.477928	0.999796	piwi
FBgn0026148	0.189148	0.45014	0.999796	CG12253		FBgn0033936	0.383767	0.124354	0.851381	Achl														FBgn0026148	0.189148	0.45014	0.999796	CG12253
FBgn0026147	0.151446	0.0697165	0.999796	TTLL4A		FBgn0040273	0.121965	0.124496	0.851381	Spt5														FBgn0026147	0.151446	0.0697165	0.999796	TTLL4A
FBgn0000146	-0.0458741	0.89136	0.999796	aub		FBgn0028577	-0.0661101	0.124407	0.851381	hfp														FBgn0000146	-0.0458741	0.89136	0.999796	aub
FBgn0015756	-0.0396091	0.621425	0.999796	RpL9		FBgn0037082	-0.277161	0.124688	0.851545	CG5664														FBgn0015756	-0.0396091	0.621425	0.999796	RpL9
FBgn0021761	0.131201	0.367376	0.999796	Nup154		FBgn0015622	0.097661	0.124723	0.851545	Cnx99A														FBgn0021761	0.131201	0.367376	0.999796	Nup154
FBgn0032329	0.0428426	0.926688	0.999796	Art8		FBgn0027571	-0.0717542	0.127768	0.852901	FASN1														FBgn0032329	0.0428426	0.926688	0.999796	Art8
FBgn0250837	0.364274	0.35292	0.999796	dUTPase		FBgn0032474	-0.127232	0.127008	0.852901	DnaJ-H														FBgn0250837	0.364274	0.35292	0.999796	dUTPase
FBgn0032330	0.0207053	0.931683	0.999796	Samuel		FBgn0004406	-0.354629	0.126078	0.852901	tam														FBgn0032330	0.0207053	0.931683	0.999796	Samuel
FBgn0032336	-0.084161	0.390895	0.999796	AstC		FBgn0051802	0.660291	0.127201	0.852901	CG31802														FBgn0032336	-0.084161	0.390895	0.999796	AstC
FBgn0032337	0.38209	0.508212	0.999796	AstCC		FBgn0026533	0.0747772	0.126261	0.852901	Dek														FBgn0032337	0.38209	0.508212	0.999796	AstCC
FBgn0032338	-0.00421655	0.972771	0.999796	CG16854		FBgn0085399	0.0837132	0.12759	0.852901	CG34370														FBgn0032338	-0.00421655	0.972771	0.999796	CG16854
FBgn0032339	-0.0219739	0.84936	0.999796	Wdr59		FBgn0034958	-0.121639	0.127697	0.852901	CG3907														FBgn0032339	-0.0219739	0.84936	0.999796	Wdr59
FBgn0032340	0.0529389	0.59312	0.999796	Ge-1		FBgn0035233	-0.648606	0.125648	0.852901	Pex10														FBgn0032340	0.0529389	0.59312	0.999796	Ge-1
FBgn0032341	0.113719	0.26087	0.999796	Reps		FBgn0003206	-0.18333	0.127354	0.852901	Ras64B														FBgn0032341	0.113719	0.26087	0.999796	Reps
FBgn0261983	-0.0125585	0.928773	0.999796	l(2)gd1		FBgn0035533	0.0828368	0.126377	0.852901	Cip4														FBgn0261983	-0.0125585	0.928773	0.999796	l(2)gd1
FBgn0032343	0.0948903	0.600598	0.999796	CG6201		FBgn0264307	0.0555815	0.127043	0.852901	orb2														FBgn0032343	0.0948903	0.600598	0.999796	CG6201
FBgn0041246	0.216651	0.638759	0.999796	Gr32a		FBgn0003462	0.115579	0.126837	0.852901	Sod1														FBgn0041246	0.216651	0.638759	0.999796	Gr32a
FBgn0027582	-0.0186293	0.882283	0.999796	CG6230		FBgn0261674	0.219631	0.126796	0.852901	CG42709														FBgn0027582	-0.0186293	0.882283	0.999796	CG6230
FBgn0032346	0.0531718	0.890902	0.999796	Csl4		FBgn0037344	0.0695183	0.126222	0.852901	CG2926														FBgn0032346	0.0531718	0.890902	0.999796	Csl4
FBgn0262647	0.0852662	0.616126	0.999796	Nup160		FBgn0037544	-0.524714	0.127331	0.852901	CG11035														FBgn0262647	0.0852662	0.616126	0.999796	Nup160
FBgn0028700	0.179458	0.590082	0.999796	RfC38		FBgn0038016	-0.129006	0.126969	0.852901	MBD-R2														FBgn0028700	0.179458	0.590082	0.999796	RfC38
FBgn0032348	-0.00122041	0.989944	0.999796	CG4751		FBgn0038337	0.367753	0.125094	0.852901	CG6125														FBgn0032348	-0.00122041	0.989944	0.999796	CG4751
FBgn0010197	-0.0723383	0.806	0.999796	Gyc32E		FBgn0038660	-0.461918	0.125297	0.852901	CG14291														FBgn0010197	-0.0723383	0.806	0.999796	Gyc32E
FBgn0032350	-0.0748845	0.522152	0.999796	CG6287		FBgn0004187	0.343839	0.126605	0.852901	snRNA:U1:95Cc														FBgn0032350	-0.0748845	0.522152	0.999796	CG6287
FBgn0259822	0.0781432	0.229124	0.999796	Ca-beta		FBgn0039188	-0.261378	0.126433	0.852901	Golgin84														FBgn0259822	0.0781432	0.229124	0.999796	Ca-beta
FBgn0014076	0.146873	0.779605	0.999796	Vm32E		FBgn0259233	-0.265909	0.127695	0.852901	CG42331														FBgn0014076	0.146873	0.779605	0.999796	Vm32E
FBgn0032354	-0.0575342	0.869919	0.999796	CG4788		FBgn0020235	0.091371	0.125893	0.852901	ATPsyngamma														FBgn0032354	-0.0575342	0.869919	0.999796	CG4788
FBgn0264442	-0.153983	0.0711804	0.999796	ab		FBgn0002521	0.0902547	0.12695	0.852901	pho														FBgn0264442	-0.153983	0.0711804	0.999796	ab
FBgn0040232	-0.32517	0.672199	0.999796	cmet		FBgn0011760	0.0596179	0.126484	0.852901	ctp														FBgn0040232	-0.32517	0.672199	0.999796	cmet
FBgn0040233	-0.293211	0.281409	0.999796	cana		FBgn0040319	-0.104846	0.126249	0.852901	Gclc														FBgn0040233	-0.293211	0.281409	0.999796	cana
FBgn0052831	-0.0183923	0.952533	0.999796	CG33695		FBgn0267253	0.085311	0.127592	0.852901	CG32700														FBgn0052831	-0.0183923	0.952533	0.999796	CG33695
FBgn0032358	-0.0439783	0.834514	0.999796	Ppt2		FBgn0264542	0.0646423	0.127444	0.852901	hwt														FBgn0032358	-0.0439783	0.834514	0.999796	Ppt2
FBgn0020270	0.288239	0.239359	0.999796	mre11		FBgn0262734	0.0911664	0.126444	0.852901	eIF4H1														FBgn0020270	0.288239	0.239359	0.999796	mre11
FBgn0000287	-0.0463801	0.686098	0.999796	salr		FBgn0027570	0.343168	0.128097	0.854423	Nep2														FBgn0000287	-0.0463801	0.686098	0.999796	salr
FBgn0261648	0.157099	0.334175	0.999796	salm		FBgn0028737	-0.187668	0.128406	0.855803	eEF1beta														FBgn0261648	0.157099	0.334175	0.999796	salm
FBgn0032361	0.407071	0.0704101	0.999796	CG6488		FBgn0266111	-0.300136	0.129029	0.85704	ana3														FBgn0032361	0.407071	0.0704101	0.999796	CG6488
FBgn0032363	0.0160305	0.85331	0.999796	Dlg5		FBgn0026427	0.0876242	0.128998	0.85704	Su(var)2-HP2														FBgn0032363	0.0160305	0.85331	0.999796	Dlg5
FBgn0028490	-0.000618556	0.993587	0.999796	CG31705		FBgn0034067	-0.834795	0.128699	0.85704	CG8399														FBgn0028490	-0.000618556	0.993587	0.999796	CG31705
FBgn0051706	-0.0472988	0.618185	0.999796	CG31706		FBgn0267485	-0.554303	0.12896	0.85704	asRNA:CR45835														FBgn0051706	-0.0472988	0.618185	0.999796	CG31706
FBgn0015400	-0.0626929	0.427723	0.999796	kek2		FBgn0030505	-0.0701911	0.129102	0.85704	NFAT														FBgn0015400	-0.0626929	0.427723	0.999796	kek2
FBgn0265689	-0.174441	0.732491	0.999796	lncRNA:CR44496		FBgn0031635	-0.24561	0.129314	0.857764	tank														FBgn0265689	-0.174441	0.732491	0.999796	lncRNA:CR44496
FBgn0032368	-1.06232	0.271535	0.999796	spag4		FBgn0051361	0.106569	0.12966	0.859383	dpr17														FBgn0032368	-1.06232	0.271535	0.999796	spag4
FBgn0032377	0.328451	0.378	0.999796	CG14937		FBgn0004512	0.526877	0.130153	0.860202	Mdr49														FBgn0032377	0.328451	0.378	0.999796	CG14937
FBgn0020309	0.0246524	0.70841	0.999796	crol		FBgn0037387	-0.855989	0.130296	0.860202	CG1213														FBgn0020309	0.0246524	0.70841	0.999796	crol
FBgn0086036	-0.135467	0.849012	0.999796	snoRNA:Me18S-A934		FBgn0002905	-0.217121	0.130272	0.860202	mus308														FBgn0086036	-0.135467	0.849012	0.999796	snoRNA:Me18S-A934
FBgn0032378	-0.0292011	0.82265	0.999796	CycY		FBgn0023529	0.0912516	0.130264	0.860202	CG2918														FBgn0032378	-0.0292011	0.82265	0.999796	CycY
FBgn0264815	-0.0461961	0.445813	0.999796	Pde1c		FBgn0015024	0.0647453	0.129972	0.860202	CkIalpha														FBgn0264815	-0.0461961	0.445813	0.999796	Pde1c
FBgn0000588	0.193664	0.13592	0.999796	esc		FBgn0024277	0.0526555	0.130624	0.86169	trio														FBgn0000588	0.193664	0.13592	0.999796	esc
FBgn0266366	-0.317678	0.527586	0.999796	lncRNA:CR45014		FBgn0031305	-0.607152	0.132496	0.862509	Iris														FBgn0266366	-0.317678	0.527586	0.999796	lncRNA:CR45014
FBgn0264565	0.00855238	0.987606	0.999796	lncRNA:CR43937		FBgn0001114	0.525335	0.131811	0.862509	Glt														FBgn0264565	0.00855238	0.987606	0.999796	lncRNA:CR43937
FBgn0264564	0.320971	0.586658	0.999796	asRNA:CR43936		FBgn0032407	0.175232	0.132023	0.862509	Pex19														FBgn0264564	0.320971	0.586658	0.999796	asRNA:CR43936
FBgn0264750	-0.380455	0.257858	0.999796	CG44008		FBgn0264892	-0.791931	0.131566	0.862509	asRNA:CR44083														FBgn0264750	-0.380455	0.257858	0.999796	CG44008
FBgn0040968	-0.0128343	0.987973	0.999796	CG14933		FBgn0050372	-0.0850554	0.131469	0.862509	Asap														FBgn0040968	-0.0128343	0.987973	0.999796	CG14933
FBgn0032382	-0.428782	0.0471511	0.999796	Mal-B2		FBgn0086680	0.115014	0.131487	0.862509	vvl														FBgn0032382	-0.428782	0.0471511	0.999796	Mal-B2
FBgn0032387	-0.417887	0.526716	0.999796	CG16965		FBgn0040305	-0.189913	0.131283	0.862509	MTF-1														FBgn0032387	-0.417887	0.526716	0.999796	CG16965
FBgn0032388	-0.0558197	0.610084	0.999796	CG6686		FBgn0052202	-0.719138	0.130978	0.862509	CG32202														FBgn0032388	-0.0558197	0.610084	0.999796	CG6686
FBgn0032390	1.46321	0.114044	0.999796	dgt2		FBgn0040636	0.323743	0.131859	0.862509	CG13255														FBgn0032390	1.46321	0.114044	0.999796	dgt2
FBgn0032391	0.0728659	0.837102	0.999796	escl		FBgn0038071	-0.813885	0.13245	0.862509	Dtg														FBgn0032391	0.0728659	0.837102	0.999796	escl
FBgn0051866	0.451301	0.560892	0.999796	Ada1-2		FBgn0085412	0.054553	0.132163	0.862509	CG34383														FBgn0051866	0.451301	0.560892	0.999796	Ada1-2
FBgn0051864	-0.160817	0.75088	0.999796	Qtzl		FBgn0038948	-0.282886	0.131338	0.862509	PSR														FBgn0051864	-0.160817	0.75088	0.999796	Qtzl
FBgn0042125	-0.435222	0.513633	0.999796	CG18787		FBgn0039638	-0.429948	0.132383	0.862509	dgt6														FBgn0042125	-0.435222	0.513633	0.999796	CG18787
FBgn0032393	0.06807	0.705731	0.999796	Nfs1		FBgn0000416	-0.0625512	0.132091	0.862509	Sap-r														FBgn0032393	0.06807	0.705731	0.999796	Nfs1
FBgn0032394	-0.171946	0.5445	0.999796	Hacd1		FBgn0004859	0.196689	0.131293	0.862509	ci														FBgn0032394	-0.171946	0.5445	0.999796	Hacd1
FBgn0014019	0.957095	0.303709	0.999796	Rh5		FBgn0261954	0.0579943	0.132361	0.862509	east														FBgn0014019	0.957095	0.303709	0.999796	Rh5
FBgn0032395	8.36544e-05	0.99932	0.999796	Wdr81		FBgn0025625	0.0947513	0.131979	0.862509	Sik2														FBgn0032395	8.36544e-05	0.99932	0.999796	Wdr81
FBgn0032397	0.0936408	0.534317	0.999796	Tom70		FBgn0039969	0.18242	0.132689	0.863096	Fis1														FBgn0032397	0.0936408	0.534317	0.999796	Tom70
FBgn0032398	-0.0142889	0.917837	0.999796	CG6766		FBgn0033019	0.306183	0.133126	0.865269	CG10395														FBgn0032398	-0.0142889	0.917837	0.999796	CG6766
FBgn0032399	0.877004	0.198185	0.999796	CG6785		FBgn0011592	-0.109224	0.133384	0.865856	fra														FBgn0032399	0.877004	0.198185	0.999796	CG6785
FBgn0032400	-0.131091	0.0777198	0.999796	CG6770		FBgn0001090	0.14158	0.133423	0.865856	bnb														FBgn0032400	-0.131091	0.0777198	0.999796	CG6770
FBgn0032401	0.156832	0.599382	0.999796	Plzf		FBgn0263981	-0.586145	0.134364	0.870215	asRNA:CR43730														FBgn0032401	0.156832	0.599382	0.999796	Plzf
FBgn0032402	-0.104908	0.196698	0.999796	CG14945		FBgn0014018	-0.192345	0.134314	0.870215	Rel														FBgn0032402	-0.104908	0.196698	0.999796	CG14945
FBgn0028425	-0.353456	0.101582	0.999796	JhI-21		FBgn0015019	0.215249	0.134406	0.870215	CCT3														FBgn0028425	-0.353456	0.101582	0.999796	JhI-21
FBgn0027505	-0.062106	0.711283	0.999796	Rab3-GAP		FBgn0250867	0.104945	0.13468	0.870649	CG42238														FBgn0027505	-0.062106	0.711283	0.999796	Rab3-GAP
FBgn0032405	-0.233908	0.514143	0.999796	firl		FBgn0034063	-0.259156	0.13461	0.870649	CG8389														FBgn0032405	-0.233908	0.514143	0.999796	firl
FBgn0032407	0.160607	0.259575	0.999796	Pex19		FBgn0264507	-0.330135	0.134807	0.870795	asRNA:CR43906														FBgn0032407	0.160607	0.259575	0.999796	Pex19
FBgn0032408	-0.708673	0.0776107	0.999796	CG6712		FBgn0002021	-0.332689	0.135214	0.872612	l(2)37Bb														FBgn0032408	-0.708673	0.0776107	0.999796	CG6712
FBgn0028707	-0.0873782	0.917048	0.999796	Mt2		FBgn0039536	0.0552069	0.135296	0.872612	unc80														FBgn0028707	-0.0873782	0.917048	0.999796	Mt2
FBgn0032409	0.163961	0.292389	0.999796	Ced-12		FBgn0004861	-0.135665	0.135505	0.873288	ph-p														FBgn0032409	0.163961	0.292389	0.999796	Ced-12
FBgn0029137	0.0684916	0.595693	0.999796	Patsas		FBgn0267431	-0.160726	0.135647	0.873533	Myo81F														FBgn0029137	0.0684916	0.595693	0.999796	Patsas
FBgn0027081	0.118049	0.246683	0.999796	ThrRS		FBgn0003410	0.120688	0.135935	0.874715	sina														FBgn0027081	0.118049	0.246683	0.999796	ThrRS
FBgn0015797	0.0115622	0.941904	0.999796	Rab6		FBgn0264922	0.174829	0.137635	0.876054	smt3														FBgn0015797	0.0115622	0.941904	0.999796	Rab6
FBgn0051760	0.0181319	0.81726	0.999796	CG31760		FBgn0011305	0.117431	0.137431	0.876054	Rsf1														FBgn0051760	0.0181319	0.81726	0.999796	CG31760
FBgn0051861	0.12289	0.792732	0.999796	CG31861		FBgn0032341	0.114845	0.137482	0.876054	Reps														FBgn0051861	0.12289	0.792732	0.999796	CG31861
FBgn0051860	-0.0930666	0.720947	0.999796	ZnT33D		FBgn0266871	0.229803	0.137493	0.876054	lncRNA:CR45332														FBgn0051860	-0.0930666	0.720947	0.999796	ZnT33D
FBgn0032420	0.0786274	0.72651	0.999796	CG6583		FBgn0265104	0.246468	0.137099	0.876054	lncRNA:CR44206														FBgn0032420	0.0786274	0.72651	0.999796	CG6583
FBgn0032421	-0.235676	0.603686	0.999796	crok		FBgn0034443	-0.611456	0.13675	0.876054	cer														FBgn0032421	-0.235676	0.603686	0.999796	crok
FBgn0000114	-0.0312652	0.746814	0.999796	bru1		FBgn0050183	-0.338461	0.137813	0.876054	CG30183														FBgn0000114	-0.0312652	0.746814	0.999796	bru1
FBgn0032422	-0.159649	0.734463	0.999796	atilla		FBgn0035471	-0.25243	0.136532	0.876054	Sc2														FBgn0032422	-0.159649	0.734463	0.999796	atilla
FBgn0051759	0.0194591	0.959885	0.999796	CG31759		FBgn0038294	-1.57054	0.136369	0.876054	Mf														FBgn0051759	0.0194591	0.959885	0.999796	CG31759
FBgn0262475	-0.257665	0.106124	0.999796	bru2		FBgn0024432	0.229202	0.13776	0.876054	Dlc90F														FBgn0262475	-0.257665	0.106124	0.999796	bru2
FBgn0032424	0.213878	0.74451	0.999796	CG17010		FBgn0051357	-0.207332	0.137791	0.876054	CG31357														FBgn0032424	0.213878	0.74451	0.999796	CG17010
FBgn0043841	-0.104658	0.332124	0.999796	vir-1		FBgn0025381	-0.156332	0.13628	0.876054	rush														FBgn0043841	-0.104658	0.332124	0.999796	vir-1
FBgn0032428	-0.378611	0.380416	0.999796	CG6405		FBgn0014024	-0.150456	0.137021	0.876054	Rnp4F														FBgn0032428	-0.378611	0.380416	0.999796	CG6405
FBgn0032429	0.116307	0.620738	0.999796	CG5446		FBgn0029825	0.241307	0.1377	0.876054	CG12728														FBgn0032429	0.116307	0.620738	0.999796	CG5446
FBgn0032430	0.142063	0.617588	0.999796	CG6388		FBgn0030206	-0.181796	0.136898	0.876054	CG2889														FBgn0032430	0.142063	0.617588	0.999796	CG6388
FBgn0032431	-0.452376	0.507198	0.999796	CG5435		FBgn0259923	0.0911691	0.137174	0.876054	43712														FBgn0032431	-0.452376	0.507198	0.999796	CG5435
FBgn0265298	0.151829	0.238141	0.999796	SC35		FBgn0263466	0.467083	0.138534	0.877429	snoRNA:lola-a														FBgn0265298	0.151829	0.238141	0.999796	SC35
FBgn0263468	-0.188027	0.439369	0.999796	snoRNA:SC35-a		FBgn0034486	-0.80055	0.138419	0.877429	CG13869														FBgn0263468	-0.188027	0.439369	0.999796	snoRNA:SC35-a
FBgn0263469	-0.143505	0.806719	0.999796	snoRNA:SC35-b		FBgn0051163	0.0726644	0.138552	0.877429	SKIP														FBgn0263469	-0.143505	0.806719	0.999796	snoRNA:SC35-b
FBgn0020443	-0.0540464	0.590463	0.999796	eRF3		FBgn0039406	-0.213792	0.138175	0.877429	RpL34a														FBgn0020443	-0.0540464	0.590463	0.999796	eRF3
FBgn0032433	-0.334091	0.238152	0.999796	Oatp33Ea		FBgn0002441	-0.135497	0.138296	0.877429	l(3)mbt														FBgn0032433	-0.334091	0.238152	0.999796	Oatp33Ea
FBgn0259176	-0.0405189	0.503336	0.999796	bun		FBgn0003093	0.0583065	0.13867	0.877514	Pkc98E														FBgn0259176	-0.0405189	0.503336	0.999796	bun
FBgn0262203	0.250634	0.540926	0.999796	mir-967		FBgn0036486	-0.191298	0.139091	0.878848	Msh6														FBgn0262203	0.250634	0.540926	0.999796	mir-967
FBgn0051858	-0.0234757	0.932847	0.999796	t-cup		FBgn0267684	-1.12813	0.139021	0.878848	asRNA:CR46020														FBgn0051858	-0.0234757	0.932847	0.999796	t-cup
FBgn0261709	-2.03223	0.0264481	0.999796	lncRNA:CR42746		FBgn0032194	-0.403929	0.139496	0.879037	CG4901														FBgn0261709	-2.03223	0.0264481	0.999796	lncRNA:CR42746
FBgn0265809	0.503129	0.446217	0.999796	lncRNA:CR44598		FBgn0033607	-0.172714	0.140026	0.879037	CG9062														FBgn0265809	0.503129	0.446217	0.999796	lncRNA:CR44598
FBgn0265808	-0.448492	0.61416	0.999796	lncRNA:CR44597		FBgn0002183	-0.12944	0.140064	0.879037	dre4														FBgn0265808	-0.448492	0.61416	0.999796	lncRNA:CR44597
FBgn0085424	0.0760507	0.810676	0.999796	nub		FBgn0053278	0.75309	0.13967	0.879037	CG33278														FBgn0085424	0.0760507	0.810676	0.999796	nub
FBgn0004394	0.0736438	0.730631	0.999796	pdm2		FBgn0250814	0.0928886	0.139723	0.879037	UQCR-C2														FBgn0004394	0.0736438	0.730631	0.999796	pdm2
FBgn0032444	0.248886	0.154259	0.999796	CCT4		FBgn0028717	-0.101091	0.140012	0.879037	Lnk														FBgn0032444	0.248886	0.154259	0.999796	CCT4
FBgn0032445	0.514378	0.289544	0.999796	CG6153		FBgn0004643	-0.193837	0.139731	0.879037	Zw10														FBgn0032445	0.514378	0.289544	0.999796	CG6153
FBgn0032446	0.372991	0.672517	0.999796	IFT43		FBgn0030258	-0.0907774	0.139958	0.879037	CG1552														FBgn0032446	0.372991	0.672517	0.999796	IFT43
FBgn0032447	0.0857059	0.48671	0.999796	PICK1		FBgn0001105	0.0554275	0.139425	0.879037	Gbeta13F														FBgn0032447	0.0857059	0.48671	0.999796	PICK1
FBgn0032448	-1.02934	0.216947	0.999796	CG5781		FBgn0037026	-0.183414	0.140328	0.879554	CG3634														FBgn0032448	-1.02934	0.216947	0.999796	CG5781
FBgn0032449	-1.10223	0.0862312	0.999796	CG17036		FBgn0039023	-0.682501	0.140355	0.879554	Nepl14														FBgn0032449	-1.10223	0.0862312	0.999796	CG17036
FBgn0032450	0.0239124	0.918409	0.999796	CG5776		FBgn0031628	-0.448999	0.140682	0.880941	CG3294														FBgn0032450	0.0239124	0.918409	0.999796	CG5776
FBgn0032451	0.089744	0.704213	0.999796	spict		FBgn0031693	-0.668841	0.141586	0.884428	Cyp4ac1														FBgn0032451	0.089744	0.704213	0.999796	spict
FBgn0032453	-0.0133538	0.934852	0.999796	CG6180		FBgn0032348	0.105725	0.141538	0.884428	CG4751														FBgn0032453	-0.0133538	0.934852	0.999796	CG6180
FBgn0032454	-0.0444436	0.694282	0.999796	CG5787		FBgn0023388	0.0645887	0.141882	0.884428	Dap160														FBgn0032454	-0.0444436	0.694282	0.999796	CG5787
FBgn0032455	-0.013917	0.874273	0.999796	Pih1D1		FBgn0023416	0.0654512	0.142082	0.884428	Ac3														FBgn0032455	-0.013917	0.874273	0.999796	Pih1D1
FBgn0032456	0.0462855	0.563275	0.999796	MRP		FBgn0025725	0.106417	0.142043	0.884428	alphaCOP														FBgn0032456	0.0462855	0.563275	0.999796	MRP
FBgn0015399	-0.0811833	0.332543	0.999796	kek1		FBgn0052190	0.104359	0.142071	0.884428	NUCB1														FBgn0015399	-0.0811833	0.332543	0.999796	kek1
FBgn0040508	-0.351767	0.723617	0.999796	ACXC		FBgn0030008	-0.424895	0.141817	0.884428	CG2129														FBgn0040508	-0.351767	0.723617	0.999796	ACXC
FBgn0263598	0.051977	0.667624	0.999796	Vha68-2		FBgn0030646	-0.454608	0.141726	0.884428	mh														FBgn0263598	0.051977	0.667624	0.999796	Vha68-2
FBgn0032465	0.0865054	0.65105	0.999796	Yip1d1		FBgn0053180	-0.0892144	0.14262	0.88712	Ranbp16														FBgn0032465	0.0865054	0.65105	0.999796	Yip1d1
FBgn0265262	0.0357628	0.570166	0.999796	Vha68-1		FBgn0033875	0.0861182	0.143267	0.888139	CG6357														FBgn0265262	0.0357628	0.570166	0.999796	Vha68-1
FBgn0021796	0.0730774	0.40612	0.999796	Tor		FBgn0036875	0.753035	0.143144	0.888139	CG9449														FBgn0021796	0.0730774	0.40612	0.999796	Tor
FBgn0032467	0.0381838	0.710376	0.999796	CG9934		FBgn0000244	-0.190797	0.143168	0.888139	by														FBgn0032467	0.0381838	0.710376	0.999796	CG9934
FBgn0028965	-0.000822218	0.997265	0.999796	A16		FBgn0039053	-0.807253	0.1433	0.888139	CG6738														FBgn0028965	-0.000822218	0.997265	0.999796	A16
FBgn0262160	0.0634193	0.408682	0.999796	CG9932		FBgn0267089	0.290318	0.143313	0.888139	lncRNA:CR45533														FBgn0262160	0.0634193	0.408682	0.999796	CG9932
FBgn0032470	0.254805	0.675113	0.999796	Ttc30		FBgn0035968	-0.263848	0.143919	0.891235	Slc45-1														FBgn0032470	0.254805	0.675113	0.999796	Ttc30
FBgn0032472	0.742483	0.365838	0.999796	CG9928		FBgn0033188	-0.0911821	0.144197	0.891749	Drat														FBgn0032472	0.742483	0.365838	0.999796	CG9928
FBgn0032474	-0.00621338	0.952525	0.999796	DnaJ-H		FBgn0036319	0.097608	0.144214	0.891749	Ent3														FBgn0032474	-0.00621338	0.952525	0.999796	DnaJ-H
FBgn0024291	-0.00379748	0.962426	0.999796	Sirt1		FBgn0020414	-0.106605	0.144387	0.892158	Idgf3														FBgn0024291	-0.00379748	0.962426	0.999796	Sirt1
FBgn0032475	0.0970346	0.36194	0.999796	Sfmbt		FBgn0031711	-0.339984	0.144505	0.892231	CG6907														FBgn0032475	0.0970346	0.36194	0.999796	Sfmbt
FBgn0032476	0.067795	0.719826	0.999796	CG5439		FBgn0038428	0.291618	0.144702	0.892793	CG14894														FBgn0032476	0.067795	0.719826	0.999796	CG5439
FBgn0032477	-0.0558687	0.817047	0.999796	CG5287		FBgn0004242	0.0561616	0.144946	0.893641	Syt1														FBgn0032477	-0.0558687	0.817047	0.999796	CG5287
FBgn0051849	0.0233901	0.912011	0.999796	CG31849		FBgn0039994	0.101803	0.145232	0.893877	conu														FBgn0051849	0.0233901	0.912011	0.999796	CG31849
FBgn0032479	0.0579374	0.407768	0.999796	CG16974		FBgn0011300	-0.0759157	0.145823	0.893877	babo														FBgn0032479	0.0579374	0.407768	0.999796	CG16974
FBgn0032480	-0.0415852	0.716057	0.999796	Edem2		FBgn0034638	0.0621537	0.145944	0.893877	CG10433														FBgn0032480	-0.0415852	0.716057	0.999796	Edem2
FBgn0032481	0.0430316	0.715152	0.999796	CG16972		FBgn0262109	-0.0587307	0.146005	0.893877	lncRNA:CR42862														FBgn0032481	0.0430316	0.715152	0.999796	CG16972
FBgn0032482	0.0828137	0.30902	0.999796	Pect		FBgn0037020	0.257368	0.145225	0.893877	Pex14														FBgn0032482	0.0828137	0.30902	0.999796	Pect
FBgn0032483	-1.20418	0.0340379	0.999796	CG15482		FBgn0267551	-0.734995	0.145388	0.893877	asRNA:CR45891														FBgn0032483	-1.20418	0.0340379	0.999796	CG15482
FBgn0032484	0.0847209	0.526938	0.999796	kek4		FBgn0038681	-0.176706	0.14605	0.893877	Cyp12a4														FBgn0032484	0.0847209	0.526938	0.999796	kek4
FBgn0032485	-0.0112668	0.917026	0.999796	CG9426		FBgn0052732	-0.252424	0.145747	0.893877	Setd3														FBgn0032485	-0.0112668	0.917026	0.999796	CG9426
FBgn0032486	0.0561132	0.824431	0.999796	mRF1		FBgn0052694	-0.736961	0.145608	0.893877	CG32694														FBgn0032486	0.0561132	0.824431	0.999796	mRF1
FBgn0032487	-0.526282	0.443134	0.999796	Ski6		FBgn0030700	-0.787273	0.145947	0.893877	CG15914														FBgn0032487	-0.526282	0.443134	0.999796	Ski6
FBgn0032488	0.157711	0.429514	0.999796	CG16812		FBgn0020270	-0.333329	0.146654	0.894201	mre11														FBgn0032488	0.157711	0.429514	0.999796	CG16812
FBgn0027586	0.512712	0.243763	0.999796	CG5867		FBgn0086707	0.153493	0.146786	0.894201	ncm														FBgn0027586	0.512712	0.243763	0.999796	CG5867
FBgn0028406	0.0683214	0.607636	0.999796	Drep4		FBgn0033128	-0.819316	0.146906	0.894201	Tsp42Eg														FBgn0028406	0.0683214	0.607636	0.999796	Drep4
FBgn0032499	0.0683365	0.699783	0.999796	Uvrag		FBgn0000181	-0.08372	0.146838	0.894201	bic														FBgn0032499	0.0683365	0.699783	0.999796	Uvrag
FBgn0051729	0.0257885	0.710804	0.999796	CG31729		FBgn0034261	-0.0826043	0.146955	0.894201	HPS4														FBgn0051729	0.0257885	0.710804	0.999796	CG31729
FBgn0040973	-0.168828	0.837659	0.999796	CG16824		FBgn0024194	-0.699324	0.146311	0.894201	rasp														FBgn0040973	-0.168828	0.837659	0.999796	CG16824
FBgn0264308	-0.0931066	0.20244	0.999796	CG43778		FBgn0051320	0.167206	0.146505	0.894201	HEATR2														FBgn0264308	-0.0931066	0.20244	0.999796	CG43778
FBgn0032503	-1.59289	0.0481182	0.999796	CG16825		FBgn0038545	0.414142	0.146914	0.894201	pasi1														FBgn0032503	-1.59289	0.0481182	0.999796	CG16825
FBgn0264301	-0.0225414	0.943018	0.999796	CG43779		FBgn0026370	0.072001	0.147252	0.894705	SRPK														FBgn0264301	-0.0225414	0.943018	0.999796	CG43779
FBgn0032506	0.0136377	0.882029	0.999796	CG9395		FBgn0034491	-0.138569	0.147146	0.894705	Hsl														FBgn0032506	0.0136377	0.882029	0.999796	CG9395
FBgn0022069	0.0816582	0.610248	0.999796	Nnp-1		FBgn0027359	0.277503	0.147398	0.894945	Tim8														FBgn0022069	0.0816582	0.610248	0.999796	Nnp-1
FBgn0032509	0.0506588	0.857174	0.999796	CG6523		FBgn0031401	0.181427	0.149717	0.895806	papi														FBgn0032509	0.0506588	0.857174	0.999796	CG6523
FBgn0051852	0.121869	0.622633	0.999796	Tap42		FBgn0086442	0.0925739	0.149752	0.895806	mib2														FBgn0051852	0.121869	0.622633	0.999796	Tap42
FBgn0051855	0.075967	0.725069	0.999796	CG31855		FBgn0263120	-0.0718391	0.149838	0.895806	Acsl														FBgn0051855	0.075967	0.725069	0.999796	CG31855
FBgn0032511	0.0492797	0.734938	0.999796	ND-B22		FBgn0010397	-0.360072	0.148504	0.895806	LamC														FBgn0032511	0.0492797	0.734938	0.999796	ND-B22
FBgn0032512	0.0645519	0.763455	0.999796	Bdp1		FBgn0050267	-1.30037	0.149345	0.895806	asRNA:CR30267														FBgn0032512	0.0645519	0.763455	0.999796	Bdp1
FBgn0032513	0.00794252	0.965424	0.999796	CG6565		FBgn0010622	0.26697	0.149926	0.895806	DCTN3-p24														FBgn0032513	0.00794252	0.965424	0.999796	CG6565
FBgn0032514	0.046171	0.836817	0.999796	CG9302		FBgn0264339	0.109841	0.147703	0.895806	CG43795														FBgn0032514	0.046171	0.836817	0.999796	CG9302
FBgn0025724	0.0487198	0.712292	0.999796	beta'COP		FBgn0263832	-0.189562	0.148072	0.895806	Rcd5														FBgn0025724	0.0487198	0.712292	0.999796	beta'COP
FBgn0032515	0.0612108	0.490505	0.999796	loqs		FBgn0052423	0.0518904	0.148916	0.895806	shep														FBgn0032515	0.0612108	0.490505	0.999796	loqs
FBgn0032516	0.312719	0.331365	0.999796	Ing5		FBgn0004619	0.105894	0.148914	0.895806	GluRIA														FBgn0032516	0.312719	0.331365	0.999796	Ing5
FBgn0032517	0.211531	0.137383	0.999796	CG7099		FBgn0262716	0.179386	0.148185	0.895806	Arp3														FBgn0032517	0.211531	0.137383	0.999796	CG7099
FBgn0032518	0.0183074	0.822704	0.999796	RpL24		FBgn0036017	-0.401778	0.149317	0.895806	Tmc														FBgn0032518	0.0183074	0.822704	0.999796	RpL24
FBgn0032521	0.0631559	0.74715	0.999796	CG7110		FBgn0020388	-0.136356	0.147784	0.895806	Gcn5														FBgn0032521	0.0631559	0.74715	0.999796	CG7110
FBgn0264432	-0.107653	0.485428	0.999796	CG43850		FBgn0036680	-0.801384	0.150082	0.895806	Cpr73D														FBgn0264432	-0.107653	0.485428	0.999796	CG43850
FBgn0263354	-0.052941	0.391147	0.999796	CG42784		FBgn0266691	-0.74282	0.148976	0.895806	lncRNA:CR45181														FBgn0263354	-0.052941	0.391147	0.999796	CG42784
FBgn0026760	-0.00706753	0.963734	0.999796	Tehao		FBgn0051522	-0.277611	0.149814	0.895806	CG31522														FBgn0026760	-0.00706753	0.963734	0.999796	Tehao
FBgn0267243	-0.026333	0.929415	0.999796	asRNA:CR45683		FBgn0250839	0.554194	0.148175	0.895806	CG2016														FBgn0267243	-0.026333	0.929415	0.999796	asRNA:CR45683
FBgn0032524	-0.129039	0.452805	0.999796	Hacd2		FBgn0038312	-0.551158	0.149459	0.895806	Zip88E														FBgn0032524	-0.129039	0.452805	0.999796	Hacd2
FBgn0261991	0.0680217	0.771235	0.999796	CG42809		FBgn0027562	0.69636	0.150102	0.895806	CG10345														FBgn0261991	0.0680217	0.771235	0.999796	CG42809
FBgn0261992	-0.00494709	0.983817	0.999796	CG42810		FBgn0038552	-0.294921	0.14894	0.895806	Alg1														FBgn0261992	-0.00494709	0.983817	0.999796	CG42810
FBgn0023407	-0.0998738	0.124036	0.999796	B4		FBgn0086365	0.464153	0.148035	0.895806	Orct2														FBgn0023407	-0.0998738	0.124036	0.999796	B4
FBgn0053640	-1.02147	0.227599	0.999796	CG33640		FBgn0003053	0.559167	0.148653	0.895806	peb														FBgn0053640	-1.02147	0.227599	0.999796	CG33640
FBgn0053641	-1.32608	0.159097	0.999796	CG33641		FBgn0052685	0.0788439	0.149217	0.895806	ZAP3														FBgn0053641	-1.32608	0.159097	0.999796	CG33641
FBgn0053644	-1.0936	0.288324	0.999796	CG33644		FBgn0000611	0.0709787	0.150037	0.895806	exd														FBgn0053644	-1.0936	0.288324	0.999796	CG33644
FBgn0028943	-0.763694	0.342246	0.999796	CG15638		FBgn0024947	-0.128414	0.151132	0.898397	NTPase														FBgn0028943	-0.763694	0.342246	0.999796	CG15638
FBgn0032530	-0.00432755	0.990558	0.999796	CG9263		FBgn0053506	-0.463345	0.150999	0.898397	CG33506														FBgn0032530	-0.00432755	0.990558	0.999796	CG9263
FBgn0259984	-0.0096177	0.911712	0.999796	kuz		FBgn0266644	-0.938263	0.151273	0.898397	asRNA:CR45151														FBgn0259984	-0.0096177	0.911712	0.999796	kuz
FBgn0266308	-0.0256469	0.952944	0.999796	lncRNA:CR44973		FBgn0262869	0.062878	0.151285	0.898397	Gfrl														FBgn0266308	-0.0256469	0.952944	0.999796	lncRNA:CR44973
FBgn0028546	-0.163721	0.461155	0.999796	ics		FBgn0029503	0.426447	0.150917	0.898397	CHORD														FBgn0028546	-0.163721	0.461155	0.999796	ics
FBgn0028527	-0.175958	0.684933	0.999796	CG18507		FBgn0039419	0.130027	0.15113	0.898397	CG12290														FBgn0028527	-0.175958	0.684933	0.999796	CG18507
FBgn0051814	-0.074275	0.468348	0.999796	CG31814		FBgn0030752	0.138213	0.15124	0.898397	CDC50														FBgn0051814	-0.074275	0.468348	0.999796	CG31814
FBgn0028848	-0.815726	0.383053	0.999796	Gpo3		FBgn0085380	0.129365	0.152151	0.899957	CG34351														FBgn0028848	-0.815726	0.383053	0.999796	Gpo3
FBgn0028541	0.0322471	0.794362	0.999796	TM9SF4		FBgn0031753	0.30972	0.152332	0.899957	CG13999														FBgn0028541	0.0322471	0.794362	0.999796	TM9SF4
FBgn0028540	-0.129548	0.583244	0.999796	CG9008		FBgn0028700	-0.479874	0.152406	0.899957	RfC38														FBgn0028540	-0.129548	0.583244	0.999796	CG9008
FBgn0028932	0.208127	0.465399	0.999796	CG16890		FBgn0259785	0.113816	0.152196	0.899957	pzg														FBgn0028932	0.208127	0.465399	0.999796	CG16890
FBgn0028539	0.0404826	0.671049	0.999796	Eato		FBgn0266705	-0.775746	0.152055	0.899957	asRNA:CR45195														FBgn0028539	0.0404826	0.671049	0.999796	Eato
FBgn0266141	-1.5113	0.0454707	0.999796	asRNA:CR44847		FBgn0039004	-0.324182	0.152238	0.899957	Nup133														FBgn0266141	-1.5113	0.0454707	0.999796	asRNA:CR44847
FBgn0028931	-0.0947907	0.689905	0.999796	CG16863		FBgn0000542	-0.734558	0.151944	0.899957	ec														FBgn0028931	-0.0947907	0.689905	0.999796	CG16863
FBgn0028538	0.0565446	0.524947	0.999796	Sec71		FBgn0031051	0.134565	0.151889	0.899957	Ranbp21														FBgn0028538	0.0565446	0.524947	0.999796	Sec71
FBgn0027844	0.0996908	0.259699	0.999796	CAH1		FBgn0264327	-1.07109	0.15253	0.900057	asRNA:CR43786														FBgn0027844	0.0996908	0.259699	0.999796	CAH1
FBgn0028919	0.139923	0.688519	0.999796	CG16865		FBgn0041094	0.0659433	0.153371	0.903336	scyl														FBgn0028919	0.139923	0.688519	0.999796	CG16865
FBgn0001965	0.0372338	0.666617	0.999796	Sos		FBgn0027109	0.144465	0.153409	0.903336	NPF														FBgn0001965	0.0372338	0.666617	0.999796	Sos
FBgn0000153	-0.103326	0.901238	0.999796	b		FBgn0043884	0.0472819	0.153222	0.903336	mask														FBgn0000153	-0.103326	0.901238	0.999796	b
FBgn0004406	0.0314688	0.90169	0.999796	tam		FBgn0032857	0.176644	0.153746	0.903523	CG10947														FBgn0004406	0.0314688	0.90169	0.999796	tam
FBgn0001961	0.0122563	0.921446	0.999796	Arpc1		FBgn0086656	-0.136857	0.154517	0.903523	shrb														FBgn0001961	0.0122563	0.921446	0.999796	Arpc1
FBgn0015271	-0.148237	0.7339	0.999796	Orc5		FBgn0033696	0.936671	0.154219	0.903523	Cyp6g2														FBgn0015271	-0.148237	0.7339	0.999796	Orc5
FBgn0026373	0.333802	0.333164	0.999796	RpII33		FBgn0034103	0.454729	0.153875	0.903523	prim														FBgn0026373	0.333802	0.333164	0.999796	RpII33
FBgn0260407	-0.137641	0.709942	0.999796	mRpS23		FBgn0034703	-0.451495	0.154505	0.903523	CG3045														FBgn0260407	-0.137641	0.709942	0.999796	mRpS23
FBgn0028509	0.0455825	0.605725	0.999796	CenG1A		FBgn0011296	-0.676465	0.153704	0.903523	l(2)efl														FBgn0028509	0.0455825	0.605725	0.999796	CenG1A
FBgn0053307	-0.270716	0.639618	0.999796	CG33307		FBgn0052311	-0.0973999	0.15435	0.903523	zormin														FBgn0053307	-0.270716	0.639618	0.999796	CG33307
FBgn0028534	-0.213239	0.709024	0.999796	CG7916		FBgn0259239	-0.11182	0.154034	0.903523	CG42337														FBgn0028534	-0.213239	0.709024	0.999796	CG7916
FBgn0028533	0.387335	0.527259	0.999796	CG7953		FBgn0038680	-0.313236	0.153789	0.903523	Cyp12a5														FBgn0028533	0.387335	0.527259	0.999796	CG7953
FBgn0028532	-0.0427825	0.948467	0.999796	CG7968		FBgn0011837	-0.191317	0.154098	0.903523	Tis11														FBgn0028532	-0.0427825	0.948467	0.999796	CG7968
FBgn0019890	0.0353409	0.601015	0.999796	Smg5		FBgn0032023	0.267383	0.154963	0.904236	CG14274														FBgn0019890	0.0353409	0.601015	0.999796	Smg5
FBgn0012037	0.318212	0.240743	0.999796	Ance		FBgn0035906	0.274137	0.154866	0.904236	GstO2														FBgn0012037	0.318212	0.240743	0.999796	Ance
FBgn0261628	0.00219567	0.997686	0.999796	CG42711		FBgn0266772	0.45747	0.154928	0.904236	lncRNA:CR45237														FBgn0261628	0.00219567	0.997686	0.999796	CG42711
FBgn0261514	0.0927846	0.865106	0.999796	NimA		FBgn0030584	-0.302898	0.155133	0.904604	CG14407														FBgn0261514	0.0927846	0.865106	0.999796	NimA
FBgn0028543	0.0492431	0.883384	0.999796	NimB2		FBgn0031209	-1.18032	0.155814	0.907943	Ir21a														FBgn0028543	0.0492431	0.883384	0.999796	NimB2
FBgn0028542	-0.21396	0.727481	0.999796	NimB4		FBgn0000036	0.057452	0.156301	0.908887	nAChRalpha1														FBgn0028542	-0.21396	0.727481	0.999796	NimB4
FBgn0028936	0.106801	0.876914	0.999796	NimB5		FBgn0029880	0.302429	0.156263	0.908887	CG14443														FBgn0028936	0.106801	0.876914	0.999796	NimB5
FBgn0259896	-0.0879447	0.828965	0.999796	NimC1		FBgn0030362	0.164896	0.156131	0.908887	regucalcin														FBgn0259896	-0.0879447	0.828965	0.999796	NimC1
FBgn0028940	0.156936	0.210978	0.999796	Cyp28a5		FBgn0083961	-0.321415	0.15696	0.909749	CG34125														FBgn0028940	0.156936	0.210978	0.999796	Cyp28a5
FBgn0028939	-0.133047	0.838762	0.999796	NimC2		FBgn0032741	0.272858	0.156599	0.909749	Sidpn														FBgn0028939	-0.133047	0.838762	0.999796	NimC2
FBgn0003255	-0.0188974	0.916554	0.999796	rk		FBgn0004436	-0.0798551	0.156732	0.909749	Ubc6														FBgn0003255	-0.0188974	0.916554	0.999796	rk
FBgn0027348	0.557641	0.0602748	0.999796	bgm		FBgn0266916	-0.290075	0.156953	0.909749	Cenp-C														FBgn0027348	0.557641	0.0602748	0.999796	bgm
FBgn0028875	-0.134697	0.404307	0.999796	nAChRalpha5		FBgn0029708	0.0733589	0.156992	0.909749	CG3556														FBgn0028875	-0.134697	0.404307	0.999796	nAChRalpha5
FBgn0260011	0.0942745	0.668638	0.999796	NimC4		FBgn0036286	-0.22357	0.157261	0.909797	CG10616														FBgn0260011	0.0942745	0.668638	0.999796	NimC4
FBgn0028526	-0.177047	0.512987	0.999796	CG15293		FBgn0014002	0.086663	0.157325	0.909797	Pdi														FBgn0028526	-0.177047	0.512987	0.999796	CG15293
FBgn0051769	-0.727252	0.219876	0.999796	CG31769		FBgn0039431	-0.10412	0.157184	0.909797	plum														FBgn0051769	-0.727252	0.219876	0.999796	CG31769
FBgn0028906	-0.00239249	0.9827	0.999796	CG46301		FBgn0051676	-0.202746	0.157894	0.910168	CG31676														FBgn0028906	-0.00239249	0.9827	0.999796	CG46301
FBgn0016930	0.0537311	0.499617	0.999796	Dyrk2		FBgn0033086	-0.374579	0.158206	0.910168	CG9410														FBgn0016930	0.0537311	0.499617	0.999796	Dyrk2
FBgn0261563	0.175744	0.490601	0.999796	wb		FBgn0259210	0.605139	0.157513	0.910168	prom														FBgn0261563	0.175744	0.490601	0.999796	wb
FBgn0028916	0.0144429	0.882575	0.999796	CG33090		FBgn0037238	0.070145	0.157979	0.910168	CG1090														FBgn0028916	0.0144429	0.882575	0.999796	CG33090
FBgn0028531	-0.1373	0.783098	0.999796	CG15286		FBgn0038860	-0.288513	0.158362	0.910168	Ice2														FBgn0028531	-0.1373	0.783098	0.999796	CG15286
FBgn0028530	-0.0729052	0.829287	0.999796	mTTF		FBgn0263782	0.141778	0.157802	0.910168	Hmgcr														FBgn0028530	-0.0729052	0.829287	0.999796	mTTF
FBgn0261535	0.346415	0.272609	0.999796	l(2)34Fd		FBgn0028421	-0.0829969	0.158366	0.910168	Kap3														FBgn0261535	0.346415	0.272609	0.999796	l(2)34Fd
FBgn0015791	-0.0836675	0.439536	0.999796	Rab14		FBgn0265630	-0.0631759	0.157895	0.910168	sno														FBgn0015791	-0.0836675	0.439536	0.999796	Rab14
FBgn0001970	0.133121	0.553248	0.999796	Pgant35A		FBgn0030506	-0.274882	0.158045	0.910168	DNAlig4														FBgn0001970	0.133121	0.553248	0.999796	Pgant35A
FBgn0266428	-1.40312	0.041436	0.999796	asRNA:CR43463		FBgn0028582	0.0869033	0.158506	0.910351	lqf														FBgn0266428	-1.40312	0.041436	0.999796	asRNA:CR43463
FBgn0015546	0.0543139	0.726951	0.999796	spel1		FBgn0013767	0.170974	0.158723	0.910973	Crz														FBgn0015546	0.0543139	0.726951	0.999796	spel1
FBgn0004858	-0.0725465	0.591935	0.999796	elB		FBgn0031773	-0.292063	0.158916	0.911185	Fbw5														FBgn0004858	-0.0725465	0.591935	0.999796	elB
FBgn0005771	-0.00832623	0.938802	0.999796	noc		FBgn0031821	-0.796707	0.158977	0.911185	KFase														FBgn0005771	-0.00832623	0.938802	0.999796	noc
FBgn0003016	-0.0779998	0.441474	0.999796	osp		FBgn0040281	0.0850988	0.15909	0.911209	Aplip1														FBgn0003016	-0.0779998	0.441474	0.999796	osp
FBgn0000055	-0.0796544	0.8191	0.999796	Adh		FBgn0051548	-0.53997	0.159277	0.911658	CG31548														FBgn0000055	-0.0796544	0.8191	0.999796	Adh
FBgn0085195	-0.474103	0.467416	0.999796	CG34166		FBgn0031948	0.154397	0.159835	0.912983	CG7149														FBgn0085195	-0.474103	0.467416	0.999796	CG34166
FBgn0028886	-0.0482484	0.88805	0.999796	CG15279		FBgn0015609	0.05016	0.159671	0.912983	CadN														FBgn0028886	-0.0482484	0.88805	0.999796	CG15279
FBgn0259213	-0.119141	0.103168	0.999796	side-II		FBgn0030481	-0.274122	0.159822	0.912983	CG1662														FBgn0259213	-0.119141	0.103168	0.999796	side-II
FBgn0086711	-0.0410024	0.91653	0.999796	mol		FBgn0010470	0.338811	0.160146	0.914141	Fkbp14														FBgn0086711	-0.0410024	0.91653	0.999796	mol
FBgn0040228	0.12845	0.75209	0.999796	DCTN5-p25		FBgn0039464	0.0979518	0.160263	0.914183	CG6330														FBgn0040228	0.12845	0.75209	0.999796	DCTN5-p25
FBgn0261881	-0.399533	0.304443	0.999796	l(2)35Be		FBgn0005660	-0.741075	0.162379	0.914549	Ets21C														FBgn0261881	-0.399533	0.304443	0.999796	l(2)35Be
FBgn0028926	-0.188982	0.621293	0.999796	NC2beta		FBgn0004838	0.0501488	0.161685	0.914549	Hrb27C														FBgn0028926	-0.188982	0.621293	0.999796	NC2beta
FBgn0261882	0.00443272	0.993753	0.999796	THG		FBgn0032076	-0.443083	0.161207	0.914549	Argl														FBgn0261882	0.00443272	0.993753	0.999796	THG
FBgn0001974	-0.119759	0.643175	0.999796	Rnmt		FBgn0032151	0.0524691	0.162785	0.914549	nAChRalpha6														FBgn0001974	-0.119759	0.643175	0.999796	Rnmt
FBgn0260446	-0.0797232	0.34678	0.999796	GABA-B-R1		FBgn0032221	0.123067	0.163241	0.914549	Schip1														FBgn0260446	-0.0797232	0.34678	0.999796	GABA-B-R1
FBgn0053310	-0.191593	0.38004	0.999796	CG33310		FBgn0032525	-1.01082	0.16147	0.914549	Hsp60D														FBgn0053310	-0.191593	0.38004	0.999796	CG33310
FBgn0051832	-1.34446	0.155903	0.999796	CG31832		FBgn0266205	0.35826	0.162013	0.914549	lncRNA:CR44900														FBgn0051832	-1.34446	0.155903	0.999796	CG31832
FBgn0041713	-0.59864	0.132338	0.999796	yellow-c		FBgn0002044	0.0905161	0.161783	0.914549	swm														FBgn0041713	-0.59864	0.132338	0.999796	yellow-c
FBgn0001977	0.0186238	0.916974	0.999796	CIAPIN1		FBgn0032935	-0.134456	0.161442	0.914549	Atg18b														FBgn0001977	0.0186238	0.916974	0.999796	CIAPIN1
FBgn0004837	0.145545	0.48548	0.999796	Su(H)		FBgn0033233	-0.228801	0.163298	0.914549	Kdm4A														FBgn0004837	0.145545	0.48548	0.999796	Su(H)
FBgn0000317	0.0572195	0.746826	0.999796	ck		FBgn0033286	-1.47757	0.163441	0.914549	CG2127														FBgn0000317	0.0572195	0.746826	0.999796	ck
FBgn0010422	0.0124146	0.941639	0.999796	TfIIS		FBgn0004870	-0.133507	0.163596	0.914549	bab1														FBgn0010422	0.0124146	0.941639	0.999796	TfIIS
FBgn0024183	-0.0687181	0.422536	0.999796	vig		FBgn0016694	0.0580585	0.162935	0.914549	Pdp1														FBgn0024183	-0.0687181	0.422536	0.999796	vig
FBgn0028879	0.0129699	0.861128	0.999796	CG15270		FBgn0035829	0.445581	0.162508	0.914549	HP4														FBgn0028879	0.0129699	0.861128	0.999796	CG15270
FBgn0001978	0.0343505	0.778633	0.999796	stc		FBgn0267717	-0.731349	0.161913	0.914549	asRNA:CR46050														FBgn0001978	0.0343505	0.778633	0.999796	stc
FBgn0028888	-0.118641	0.170783	0.999796	CG4168		FBgn0036271	-0.304319	0.163081	0.914549	Pbgs														FBgn0028888	-0.118641	0.170783	0.999796	CG4168
FBgn0028862	0.0320245	0.754568	0.999796	dao		FBgn0000447	-0.3229	0.163593	0.914549	Dhod														FBgn0028862	0.0320245	0.754568	0.999796	dao
FBgn0027559	0.0385623	0.9039	0.999796	Pol32		FBgn0037676	0.0855985	0.162975	0.914549	CG8861														FBgn0027559	0.0385623	0.9039	0.999796	Pol32
FBgn0259982	-0.102301	0.807964	0.999796	Uxt		FBgn0264915	-1.21088	0.161255	0.914549	asRNA:CR44106														FBgn0259982	-0.102301	0.807964	0.999796	Uxt
FBgn0045842	-0.287884	0.413689	0.999796	yuri		FBgn0019960	0.102326	0.163285	0.914549	Mitofilin														FBgn0045842	-0.287884	0.413689	0.999796	yuri
FBgn0261268	0.0149366	0.874046	0.999796	Cul3		FBgn0259685	-0.162634	0.162255	0.914549	crb														FBgn0261268	0.0149366	0.874046	0.999796	Cul3
FBgn0086691	-0.454541	0.474241	0.999796	UK114		FBgn0005427	-0.0820225	0.162894	0.914549	ewg														FBgn0086691	-0.454541	0.474241	0.999796	UK114
FBgn0002524	-0.106932	0.393161	0.999796	lace		FBgn0028369	0.11123	0.163444	0.914549	kirre														FBgn0002524	-0.106932	0.393161	0.999796	lace
FBgn0028370	-0.0635082	0.501021	0.999796	kek3		FBgn0029709	0.221738	0.162782	0.914549	CHOp24														FBgn0028370	-0.0635082	0.501021	0.999796	kek3
FBgn0028863	-0.0243169	0.728873	0.999796	CG4587		FBgn0250869	0.127449	0.162388	0.914549	CG42240														FBgn0028863	-0.0243169	0.728873	0.999796	CG4587
FBgn0010382	-0.0208698	0.956562	0.999796	CycE		FBgn0029997	0.0679851	0.161656	0.914549	CG2258														FBgn0010382	-0.0208698	0.956562	0.999796	CycE
FBgn0001989	-0.0827793	0.608582	0.999796	ND-B17		FBgn0030686	0.317112	0.160484	0.914549	mRpL3														FBgn0001989	-0.0827793	0.608582	0.999796	ND-B17
FBgn0001986	0.15118	0.368971	0.999796	Mtr4		FBgn0030718	0.135061	0.162882	0.914549	ND-20														FBgn0001986	0.15118	0.368971	0.999796	Mtr4
FBgn0001987	-0.243357	0.513614	0.999796	Gli		FBgn0030758	0.0598522	0.162879	0.914549	CanA-14F														FBgn0001987	-0.243357	0.513614	0.999796	Gli
FBgn0028507	0.307122	0.0635794	0.999796	CG3793		FBgn0030890	-0.157319	0.160612	0.914549	CG7536														FBgn0028507	0.307122	0.0635794	0.999796	CG3793
FBgn0001990	0.0777855	0.786544	0.999796	wek		FBgn0085447	0.0533124	0.163715	0.9146	sif														FBgn0001990	0.0777855	0.786544	0.999796	wek
FBgn0041627	0.548676	0.0344896	0.999796	Ku80		FBgn0015520	0.130305	0.163957	0.915344	nonA-l														FBgn0041627	0.548676	0.0344896	0.999796	Ku80
FBgn0051821	-2.53674	0.0301195	0.999796	CG31821		FBgn0031258	-0.10268	0.164372	0.916956	CG4297														FBgn0051821	-2.53674	0.0301195	0.999796	CG31821
FBgn0028645	-0.0196553	0.859869	0.999796	beat-Ib		FBgn0017590	0.0664444	0.164464	0.916956	klg														FBgn0028645	-0.0196553	0.859869	0.999796	beat-Ib
FBgn0028514	-1.76504	0.0322532	0.999796	CG4793		FBgn0035639	0.252958	0.165175	0.92031	kri														FBgn0028514	-1.76504	0.0322532	0.999796	CG4793
FBgn0028857	-1.29514	0.204241	0.999796	CG12448		FBgn0036862	0.0987369	0.16544	0.921172	Gbs-76A														FBgn0028857	-1.29514	0.204241	0.999796	CG12448
FBgn0028856	-1.48852	0.0324671	0.999796	CG18063		FBgn0004028	-1.46233	0.165658	0.921773	wupA														FBgn0028856	-1.48852	0.0324671	0.999796	CG18063
FBgn0028644	-0.0480817	0.601186	0.999796	beat-Ic		FBgn0259171	0.0540773	0.165824	0.922088	Pde9														FBgn0028644	-0.0480817	0.601186	0.999796	beat-Ic
FBgn0264373	0.0809237	0.83187	0.999796	lncRNA:CR43825		FBgn0031473	0.118422	0.166989	0.923207	CG3104														FBgn0264373	0.0809237	0.83187	0.999796	lncRNA:CR43825
FBgn0266138	0.535298	0.299092	0.999796	lncRNA:CR44844		FBgn0266521	0.0663918	0.166709	0.923207	stai														FBgn0266138	0.535298	0.299092	0.999796	lncRNA:CR44844
FBgn0013433	-0.0709336	0.598271	0.999796	beat-Ia		FBgn0050157	-0.691471	0.166908	0.923207	CG30157														FBgn0013433	-0.0709336	0.598271	0.999796	beat-Ia
FBgn0001991	0.0320081	0.575788	0.999796	Ca-alpha1D		FBgn0266851	-0.271901	0.167239	0.923207	lncRNA:CR45312														FBgn0001991	0.0320081	0.575788	0.999796	Ca-alpha1D
FBgn0264350	-0.362199	0.605145	0.999796	asRNA:CR43806		FBgn0022987	0.0849219	0.167083	0.923207	qkr54B														FBgn0264350	-0.362199	0.605145	0.999796	asRNA:CR43806
FBgn0261999	0.00804902	0.926111	0.999796	CG42817		FBgn0036621	0.0827881	0.167346	0.923207	roq														FBgn0261999	0.00804902	0.926111	0.999796	CG42817
FBgn0024734	0.0240624	0.820375	0.999796	PRL-1		FBgn0036702	-0.101042	0.166426	0.923207	CG6512														FBgn0024734	0.0240624	0.820375	0.999796	PRL-1
FBgn0028515	-0.077969	0.72462	0.999796	EndoGI		FBgn0038964	0.280568	0.166633	0.923207	Nop56														FBgn0028515	-0.077969	0.72462	0.999796	EndoGI
FBgn0002673	-0.199261	0.422489	0.999796	twe		FBgn0039313	0.312037	0.166897	0.923207	CG11892														FBgn0002673	-0.199261	0.422489	0.999796	twe
FBgn0028897	0.191748	0.639245	0.999796	CG4935		FBgn0027865	0.101608	0.167211	0.923207	Tsp96F														FBgn0028897	0.191748	0.639245	0.999796	CG4935
FBgn0001994	0.0912166	0.247832	0.999796	crp		FBgn0030662	-0.161499	0.166531	0.923207	CG9220														FBgn0001994	0.0912166	0.247832	0.999796	crp
FBgn0040079	0.132816	0.300167	0.999796	pkaap		FBgn0020261	0.119819	0.166237	0.923207	pcm														FBgn0040079	0.132816	0.300167	0.999796	pkaap
FBgn0001992	-0.71343	0.343294	0.999796	Cyp303a1		FBgn0031534	-0.15265	0.170027	0.923277	Snx1														FBgn0001992	-0.71343	0.343294	0.999796	Cyp303a1
FBgn0028375	-0.0484055	0.757358	0.999796	heix		FBgn0266321	-0.872235	0.168511	0.923277	lncRNA:CR44986														FBgn0028375	-0.0484055	0.757358	0.999796	heix
FBgn0028895	0.198046	0.554183	0.999796	CG17328		FBgn0032031	-0.444878	0.169955	0.923277	CG13390														FBgn0028895	0.198046	0.554183	0.999796	CG17328
FBgn0028894	-0.26317	0.458986	0.999796	GMF		FBgn0028513	-0.858675	0.171749	0.923277	CG9254														FBgn0028894	-0.26317	0.458986	0.999796	GMF
FBgn0015338	0.018162	0.928947	0.999796	CG5861		FBgn0028523	-0.148052	0.172562	0.923277	CG5888														FBgn0015338	0.018162	0.928947	0.999796	CG5861
FBgn0011708	-0.0487601	0.727397	0.999796	Syx5		FBgn0027779	0.0786049	0.170248	0.923277	VhaSFD														FBgn0011708	-0.0487601	0.727397	0.999796	Syx5
FBgn0000339	0.242008	0.303338	0.999796	cni		FBgn0051806	0.487794	0.170673	0.923277	CG31806														FBgn0000339	0.242008	0.303338	0.999796	cni
FBgn0014092	-0.223388	0.461304	0.999796	CG4278		FBgn0262018	0.0664538	0.171841	0.923277	CadN2														FBgn0014092	-0.223388	0.461304	0.999796	CG4278
FBgn0001995	0.174876	0.461791	0.999796	mRpL4		FBgn0032725	-0.53639	0.17264	0.923277	Nedd8														FBgn0001995	0.174876	0.461791	0.999796	mRpL4
FBgn0028899	-0.219753	0.220489	0.999796	CG31817		FBgn0086444	-0.276884	0.168672	0.923277	l(2)37Cb														FBgn0028899	-0.219753	0.220489	0.999796	CG31817
FBgn0259151	0.0915536	0.804091	0.999796	CG42266		FBgn0032783	0.754776	0.168799	0.923277	CG10237														FBgn0259151	0.0915536	0.804091	0.999796	CG42266
FBgn0265578	-0.303643	0.393991	0.999796	CG44405		FBgn0032840	0.0613121	0.170576	0.923277	sNPF														FBgn0265578	-0.303643	0.393991	0.999796	CG44405
FBgn0000307	-0.00830457	0.912831	0.999796	chif		FBgn0017558	-0.0757601	0.168326	0.923277	Pdk														FBgn0000307	-0.00830457	0.912831	0.999796	chif
FBgn0028506	-0.162755	0.685355	0.999796	CG4455		FBgn0003071	-0.0738095	0.171417	0.923277	Pfk														FBgn0028506	-0.162755	0.685355	0.999796	CG4455
FBgn0025678	-0.0639125	0.689933	0.999796	CaBP1		FBgn0266635	-1.24634	0.169998	0.923277	asRNA:CR45142														FBgn0025678	-0.0639125	0.689933	0.999796	CaBP1
FBgn0028841	0.167916	0.92335	0.999796	jhamt		FBgn0033871	-0.619093	0.168246	0.923277	CG13339														FBgn0028841	0.167916	0.92335	0.999796	jhamt
FBgn0028523	-0.059926	0.654483	0.999796	CG5888		FBgn0034087	0.0880687	0.169673	0.923277	clu														FBgn0028523	-0.059926	0.654483	0.999796	CG5888
FBgn0020416	-0.785655	0.0770326	0.999796	Idgf1		FBgn0010611	0.147231	0.170367	0.923277	Hmgs														FBgn0020416	-0.785655	0.0770326	0.999796	Idgf1
FBgn0020415	-0.11305	0.614947	0.999796	Idgf2		FBgn0040726	0.0962372	0.168388	0.923277	dpr1														FBgn0020415	-0.11305	0.614947	0.999796	Idgf2
FBgn0020414	0.059893	0.576293	0.999796	Idgf3		FBgn0034978	-0.0829546	0.171947	0.923277	CG3257														FBgn0020414	0.059893	0.576293	0.999796	Idgf3
FBgn0032586	0.054235	0.534993	0.999796	Tpr2		FBgn0011361	0.188621	0.170528	0.923277	ND-ACP														FBgn0032586	0.054235	0.534993	0.999796	Tpr2
FBgn0032587	-0.213765	0.185432	0.999796	CG5953		FBgn0035601	0.114233	0.172468	0.923277	Uev1A														FBgn0032587	-0.213765	0.185432	0.999796	CG5953
FBgn0259735	-0.0641666	0.329997	0.999796	CG42389		FBgn0035632	-0.314303	0.17157	0.923277	Ppat-Dpck														FBgn0259735	-0.0641666	0.329997	0.999796	CG42389
FBgn0051815	-0.172928	0.363862	0.999796	CG31815		FBgn0035695	0.203681	0.172503	0.923277	CG10226														FBgn0051815	-0.172928	0.363862	0.999796	CG31815
FBgn0032590	-0.12721	0.402525	0.999796	CG4631		FBgn0261111	-0.321069	0.17075	0.923277	BHD														FBgn0032590	-0.12721	0.402525	0.999796	CG4631
FBgn0032593	-0.278158	0.620363	0.999796	Trpgamma		FBgn0262579	0.0525038	0.172323	0.923277	Ect4														FBgn0032593	-0.278158	0.620363	0.999796	Trpgamma
FBgn0001185	0.177986	0.332068	0.999796	her		FBgn0035951	0.160971	0.168363	0.923277	CG5068														FBgn0001185	0.177986	0.332068	0.999796	her
FBgn0261278	0.0117672	0.906599	0.999796	grp		FBgn0004379	-0.667224	0.170612	0.923277	Klp67A														FBgn0261278	0.0117672	0.906599	0.999796	grp
FBgn0267347	-0.103389	0.851325	0.999796	squ		FBgn0036688	-0.530227	0.168453	0.923277	Fit2														FBgn0267347	-0.103389	0.851325	0.999796	squ
FBgn0053552	0.618134	0.426275	0.999796	CG33552		FBgn0036980	-0.0974479	0.171403	0.923277	RhoBTB														FBgn0053552	0.618134	0.426275	0.999796	CG33552
FBgn0266310	-1.37605	0.0522709	0.999796	asRNA:CR44975		FBgn0026620	0.0665864	0.169896	0.923277	tacc														FBgn0266310	-1.37605	0.0522709	0.999796	asRNA:CR44975
FBgn0262430	-0.183095	0.844231	0.999796	mir-9c		FBgn0243512	0.155292	0.169937	0.923277	puc														FBgn0262430	-0.183095	0.844231	0.999796	mir-9c
FBgn0263745	-0.00543953	0.983458	0.999796	CR43670		FBgn0053208	0.0527185	0.172246	0.923277	Mical														FBgn0263745	-0.00543953	0.983458	0.999796	CR43670
FBgn0062978	-0.0620177	0.398942	0.999796	CG31808		FBgn0038194	-1.2706	0.167935	0.923277	Cyp6d5														FBgn0062978	-0.0620177	0.398942	0.999796	CG31808
FBgn0086907	-1.43565	0.114539	0.999796	Cyt-c-d		FBgn0038271	0.0741746	0.172158	0.923277	UQCR-C1														FBgn0086907	-1.43565	0.114539	0.999796	Cyt-c-d
FBgn0000409	-0.0259301	0.785177	0.999796	Cyt-c-p		FBgn0015011	-0.725122	0.169172	0.923277	AhcyL2														FBgn0000409	-0.0259301	0.785177	0.999796	Cyt-c-p
FBgn0027779	0.0658161	0.36391	0.999796	VhaSFD		FBgn0038803	0.149088	0.171559	0.923277	CG5191														FBgn0027779	0.0658161	0.36391	0.999796	VhaSFD
FBgn0051812	-0.306297	0.515545	0.999796	CG31812		FBgn0039223	-0.150058	0.172522	0.923277	CG5805														FBgn0051812	-0.306297	0.515545	0.999796	CG31812
FBgn0032595	0.15919	0.653511	0.999796	CG17996		FBgn0051510	0.11537	0.169127	0.923277	CG31510														FBgn0032595	0.15919	0.653511	0.999796	CG17996
FBgn0032596	-0.244122	0.487099	0.999796	Prosbeta4		FBgn0265274	0.161801	0.172423	0.923277	Inx3														FBgn0032596	-0.244122	0.487099	0.999796	Prosbeta4
FBgn0032597	-0.0464105	0.841962	0.999796	CG17904		FBgn0026876	-0.446426	0.168593	0.923277	CG11403														FBgn0032597	-0.0464105	0.841962	0.999796	CG17904
FBgn0015391	0.140875	0.476459	0.999796	glu		FBgn0023522	-0.252475	0.168168	0.923277	CG11596														FBgn0015391	0.140875	0.476459	0.999796	glu
FBgn0261068	0.603563	0.223656	0.999796	LSm7		FBgn0267350	0.066834	0.171515	0.923277	PI4KIIIalpha														FBgn0261068	0.603563	0.223656	0.999796	LSm7
FBgn0032600	0.0474554	0.498398	0.999796	BuGZ		FBgn0086899	-0.0591552	0.171536	0.923277	Tlk														FBgn0032600	0.0474554	0.498398	0.999796	BuGZ
FBgn0264695	-2.05986	0.0397445	0.999796	Mhc		FBgn0029747	-0.763237	0.168689	0.923277	CG5062														FBgn0264695	-2.05986	0.0397445	0.999796	Mhc
FBgn0000406	0.119945	0.604126	0.999796	Cyt-b5-r		FBgn0083167	0.223454	0.169667	0.923277	Neb-cGP														FBgn0000406	0.119945	0.604126	0.999796	Cyt-b5-r
FBgn0032603	0.0404275	0.926907	0.999796	CG17928		FBgn0003392	0.0476685	0.169938	0.923277	shi														FBgn0032603	0.0404275	0.926907	0.999796	CG17928
FBgn0040260	-0.125873	0.591477	0.999796	Ugt37D1		FBgn0261593	-0.0824827	0.17229	0.923277	RpS10b														FBgn0040260	-0.125873	0.591477	0.999796	Ugt37D1
FBgn0004797	-0.0296822	0.921716	0.999796	mdy		FBgn0260750	0.335698	0.172902	0.923544	Mulk														FBgn0004797	-0.0296822	0.921716	0.999796	mdy
FBgn0022213	-0.0394299	0.812663	0.999796	Cse1		FBgn0262855	0.229087	0.17291	0.923544	CG43219														FBgn0022213	-0.0394299	0.812663	0.999796	Cse1
FBgn0051739	0.0715158	0.480531	0.999796	AspRS-m		FBgn0053139	0.151378	0.173775	0.925221	Impbeta11														FBgn0051739	0.0715158	0.480531	0.999796	AspRS-m
FBgn0032614	-1.17538	0.206963	0.999796	CG13284		FBgn0265297	0.0441702	0.173616	0.925221	pAbp														FBgn0032614	-1.17538	0.206963	0.999796	CG13284
FBgn0051781	-0.57619	0.0643717	0.999796	lncRNA:CR31781		FBgn0015331	0.181847	0.173393	0.925221	abs														FBgn0051781	-0.57619	0.0643717	0.999796	lncRNA:CR31781
FBgn0040985	0.0858543	0.487542	0.999796	CG6115		FBgn0039916	0.186752	0.173451	0.925221	Ekar														FBgn0040985	0.0858543	0.487542	0.999796	CG6115
FBgn0261671	0.0328663	0.558664	0.999796	tweek		FBgn0030733	0.187522	0.173695	0.925221	UQCR-14														FBgn0261671	0.0328663	0.558664	0.999796	tweek
FBgn0265542	-0.393643	0.563176	0.999796	lncRNA:CR44392		FBgn0022943	-0.437249	0.174006	0.925861	Cbp20														FBgn0265542	-0.393643	0.563176	0.999796	lncRNA:CR44392
FBgn0260758	0.0714094	0.853961	0.999796	CG42556		FBgn0243513	0.412532	0.174186	0.926234	cnir														FBgn0260758	0.0714094	0.853961	0.999796	CG42556
FBgn0051805	-0.938227	0.192323	0.999796	CG31805		FBgn0031281	-0.23743	0.179003	0.928036	Saf6														FBgn0051805	-0.938227	0.192323	0.999796	CG31805
FBgn0032620	0.175496	0.714843	0.999796	CG12288		FBgn0264494	-0.107832	0.174653	0.928036	CG17646														FBgn0032620	0.175496	0.714843	0.999796	CG12288
FBgn0026150	0.0384281	0.856301	0.999796	ApepP		FBgn0051665	0.048443	0.179664	0.928036	wry														FBgn0026150	0.0384281	0.856301	0.999796	ApepP
FBgn0053179	-0.0461684	0.660132	0.999796	beat-IIIb		FBgn0031717	0.290616	0.175468	0.928036	Oscillin														FBgn0053179	-0.0461684	0.660132	0.999796	beat-IIIb
FBgn0265581	0.0976851	0.829388	0.999796	lncRNA:CR44408		FBgn0085410	-0.138725	0.175023	0.928036	TrissinR														FBgn0265581	0.0976851	0.829388	0.999796	lncRNA:CR44408
FBgn0051806	0.113367	0.78596	0.999796	CG31806		FBgn0266450	0.165641	0.177571	0.928036	Kr-h1														FBgn0051806	0.113367	0.78596	0.999796	CG31806
FBgn0032629	-0.0614787	0.695564	0.999796	beat-IIIc		FBgn0041181	-0.68272	0.177373	0.928036	Tep3														FBgn0032629	-0.0614787	0.695564	0.999796	beat-IIIc
FBgn0265546	-0.16123	0.677562	0.999796	lncRNA:CR44396		FBgn0013746	0.18765	0.175907	0.928036	alien														FBgn0265546	-0.16123	0.677562	0.999796	lncRNA:CR44396
FBgn0032633	-0.0153427	0.843898	0.999796	Lrch		FBgn0032296	-0.225645	0.179944	0.928036	CG6729														FBgn0032633	-0.0153427	0.843898	0.999796	Lrch
FBgn0020503	-0.0695519	0.439552	0.999796	CLIP-190		FBgn0012037	0.328353	0.17782	0.928036	Ance														FBgn0020503	-0.0695519	0.439552	0.999796	CLIP-190
FBgn0032634	-0.58775	0.209271	0.999796	Rpb11		FBgn0032640	0.176981	0.177332	0.928036	Sgt														FBgn0032634	-0.58775	0.209271	0.999796	Rpb11
FBgn0032635	0.154214	0.346073	0.999796	CG15141		FBgn0058042	0.197581	0.177953	0.928036	Tim23														FBgn0032635	0.154214	0.346073	0.999796	CG15141
FBgn0011274	-0.136792	0.155418	0.999796	Dif		FBgn0033226	-0.166773	0.176535	0.928036	CG1882														FBgn0011274	-0.136792	0.155418	0.999796	Dif
FBgn0260632	0.141471	0.599157	0.999796	dl		FBgn0033352	-0.105103	0.176355	0.928036	PAN2														FBgn0260632	0.141471	0.599157	0.999796	dl
FBgn0032637	-0.8441	0.242725	0.999796	CG5050		FBgn0033421	-0.227023	0.175889	0.928036	CG1888														FBgn0032637	-0.8441	0.242725	0.999796	CG5050
FBgn0032639	0.134524	0.868482	0.999796	CG18563		FBgn0033884	0.132854	0.178473	0.928036	CG13344														FBgn0032639	0.134524	0.868482	0.999796	CG18563
FBgn0000183	-0.0381205	0.594278	0.999796	BicD		FBgn0027596	-0.0958961	0.175815	0.928036	Kank														FBgn0000183	-0.0381205	0.594278	0.999796	BicD
FBgn0032640	0.145512	0.394353	0.999796	Sgt		FBgn0034186	-0.311558	0.17948	0.928036	CG8950														FBgn0032640	0.145512	0.394353	0.999796	Sgt
FBgn0027885	-0.0102686	0.884502	0.999796	cass		FBgn0034308	0.10116	0.176356	0.928036	CG10915														FBgn0027885	-0.0102686	0.884502	0.999796	cass
FBgn0024689	0.106288	0.547171	0.999796	fws		FBgn0034315	0.21174	0.179419	0.928036	CG5721														FBgn0024689	0.106288	0.547171	0.999796	fws
FBgn0032642	-0.00664657	0.980377	0.999796	CG5110		FBgn0086604	0.0633265	0.179626	0.928036	side-VIII														FBgn0032642	-0.00664657	0.980377	0.999796	CG5110
FBgn0032643	0.0854954	0.65152	0.999796	GCS2beta		FBgn0034588	-0.142978	0.178432	0.928036	CG9394														FBgn0032643	0.0854954	0.65152	0.999796	GCS2beta
FBgn0032644	0.0303339	0.920485	0.999796	CG5131		FBgn0261596	-0.0800176	0.178931	0.928036	RpS24														FBgn0032644	0.0303339	0.920485	0.999796	CG5131
FBgn0032646	-0.0232644	0.883865	0.999796	mEFTs		FBgn0035026	-0.12144	0.179462	0.928036	Fcp1														FBgn0032646	-0.0232644	0.883865	0.999796	mEFTs
FBgn0013810	0.0842382	0.821245	0.999796	Dhc36C		FBgn0035625	-0.05828	0.177413	0.928036	Blimp-1														FBgn0013810	0.0842382	0.821245	0.999796	Dhc36C
FBgn0032647	0.0982675	0.907105	0.999796	CG15143		FBgn0053523	0.15362	0.176718	0.928036	CG33523														FBgn0032647	0.0982675	0.907105	0.999796	CG15143
FBgn0032648	0.17577	0.836496	0.999796	CG15144		FBgn0036448	0.0764237	0.178063	0.928036	mop														FBgn0032648	0.17577	0.836496	0.999796	CG15144
FBgn0032649	-0.679726	0.428631	0.999796	CG15145		FBgn0036450	0.175299	0.178862	0.928036	Tdrd3														FBgn0032649	-0.679726	0.428631	0.999796	CG15145
FBgn0267579	-0.12456	0.346566	0.999796	lncRNA:CR45919		FBgn0264462	0.684911	0.176461	0.928036	lncRNA:CR43870														FBgn0267579	-0.12456	0.346566	0.999796	lncRNA:CR45919
FBgn0265584	0.0468465	0.929863	0.999796	lncRNA:CR44411		FBgn0036816	-0.32706	0.179055	0.928036	Indy														FBgn0265584	0.0468465	0.929863	0.999796	lncRNA:CR44411
FBgn0032651	-0.104283	0.640863	0.999796	Oli		FBgn0052438	-0.19273	0.176651	0.928036	SMC5														FBgn0032651	-0.104283	0.640863	0.999796	Oli
FBgn0261089	-0.0558223	0.522322	0.999796	Sytalpha		FBgn0037248	0.204428	0.176829	0.928036	srl														FBgn0261089	-0.0558223	0.522322	0.999796	Sytalpha
FBgn0015609	0.00238943	0.96665	0.999796	CadN		FBgn0037659	-0.0757961	0.178917	0.928036	Kdm2														FBgn0015609	0.00238943	0.96665	0.999796	CadN
FBgn0262018	-0.0598312	0.396546	0.999796	CadN2		FBgn0026250	-0.0778557	0.1774	0.928036	eIF1A														FBgn0262018	-0.0598312	0.396546	0.999796	CadN2
FBgn0262017	-0.478792	0.249903	0.999796	CG42830		FBgn0262468	0.0776987	0.179057	0.928036	vib														FBgn0262017	-0.478792	0.249903	0.999796	CG42830
FBgn0266871	-0.0565787	0.785661	0.999796	lncRNA:CR45332		FBgn0038815	0.0939362	0.176051	0.928036	CG5466														FBgn0266871	-0.0565787	0.785661	0.999796	lncRNA:CR45332
FBgn0266872	0.0538528	0.936517	0.999796	lncRNA:CR45333		FBgn0039075	-0.0862546	0.179853	0.928036	CG4393														FBgn0266872	0.0538528	0.936517	0.999796	lncRNA:CR45333
FBgn0023096	-0.823909	0.143629	0.999796	btv		FBgn0039413	0.735295	0.179062	0.928036	CG14556														FBgn0023096	-0.823909	0.143629	0.999796	btv
FBgn0032656	0.0303199	0.763704	0.999796	CG5674		FBgn0039640	-0.326322	0.175058	0.928036	CG14516														FBgn0032656	0.0303199	0.763704	0.999796	CG5674
FBgn0243486	-0.045772	0.661101	0.999796	rdo		FBgn0027101	0.05909	0.179533	0.928036	Dyrk3														FBgn0243486	-0.045772	0.661101	0.999796	rdo
FBgn0000120	0.133422	0.701615	0.999796	Arr1		FBgn0023516	-0.229961	0.174791	0.928036	Pex5														FBgn0000120	0.133422	0.701615	0.999796	Arr1
FBgn0032666	-0.0230883	0.680368	0.999796	CG5758		FBgn0265901	-0.267025	0.179063	0.928036	asRNA:CR44690														FBgn0032666	-0.0230883	0.680368	0.999796	CG5758
FBgn0051785	-0.991431	0.101466	0.999796	CG31785		FBgn0029629	-0.147156	0.175754	0.928036	eIF3g1														FBgn0051785	-0.991431	0.101466	0.999796	CG31785
FBgn0001301	0.00825522	0.940866	0.999796	kel		FBgn0029689	-0.21744	0.17758	0.928036	CG6428														FBgn0001301	0.00825522	0.940866	0.999796	kel
FBgn0041184	-0.0450503	0.672292	0.999796	Socs36E		FBgn0029898	0.572319	0.179943	0.928036	CG14439														FBgn0041184	-0.0450503	0.672292	0.999796	Socs36E
FBgn0032671	-0.158884	0.57919	0.999796	JMJD4		FBgn0028341	-0.0592614	0.177517	0.928036	Ptpmeg2														FBgn0032671	-0.158884	0.57919	0.999796	JMJD4
FBgn0261804	-0.024779	0.727745	0.999796	CG42750		FBgn0052686	-0.756961	0.17772	0.928036	CG32686														FBgn0261804	-0.024779	0.727745	0.999796	CG42750
FBgn0267486	-0.0355423	0.657289	0.999796	Ptp36E		FBgn0030314	0.258884	0.179705	0.928036	CG11696														FBgn0267486	-0.0355423	0.657289	0.999796	Ptp36E
FBgn0266205	-0.150983	0.633828	0.999796	lncRNA:CR44900		FBgn0030997	0.0796723	0.175818	0.928036	CG7990														FBgn0266205	-0.150983	0.633828	0.999796	lncRNA:CR44900
FBgn0263332	-1.31101	0.052447	0.999796	asRNA:CR43413		FBgn0033054	0.129174	0.180247	0.929023	CG14591														FBgn0263332	-1.31101	0.052447	0.999796	asRNA:CR43413
FBgn0051802	0.386826	0.422111	0.999796	CG31802		FBgn0034269	0.16129	0.180408	0.929286	Hyccin														FBgn0051802	0.386826	0.422111	0.999796	CG31802
FBgn0051788	-0.133728	0.734001	0.999796	CG31788		FBgn0031450	-0.147976	0.182828	0.929579	Hrs														FBgn0051788	-0.133728	0.734001	0.999796	CG31788
FBgn0266206	-0.329232	0.212075	0.999796	lncRNA:CR44901		FBgn0051957	-0.646242	0.182449	0.929579	CG31957														FBgn0266206	-0.329232	0.212075	0.999796	lncRNA:CR44901
FBgn0000636	-0.156362	0.285786	0.999796	Fas3		FBgn0031879	-1.28296	0.181816	0.929579	uif														FBgn0000636	-0.156362	0.285786	0.999796	Fas3
FBgn0085200	-0.0303803	0.962976	0.999796	CG34171		FBgn0032184	0.432991	0.181165	0.929579	CG13135														FBgn0085200	-0.0303803	0.962976	0.999796	CG34171
FBgn0261597	0.0120859	0.86698	0.999796	RpS26		FBgn0032817	0.0510384	0.182734	0.929579	CG10631														FBgn0261597	0.0120859	0.86698	0.999796	RpS26
FBgn0086707	-0.0330291	0.808657	0.999796	ncm		FBgn0033988	-0.0975458	0.183013	0.929579	pcs														FBgn0086707	-0.0330291	0.808657	0.999796	ncm
FBgn0032679	0.097042	0.309703	0.999796	bsf		FBgn0265991	0.15878	0.180919	0.929579	Zasp52														FBgn0032679	0.097042	0.309703	0.999796	bsf
FBgn0263049	-0.166648	0.560869	0.999796	lncRNA:let7C		FBgn0034168	0.63588	0.181876	0.929579	CG15614														FBgn0263049	-0.166648	0.560869	0.999796	lncRNA:let7C
FBgn0032681	0.121937	0.411066	0.999796	CG10283		FBgn0000078	-0.831181	0.182348	0.929579	Amy-d														FBgn0032681	0.121937	0.411066	0.999796	CG10283
FBgn0032683	0.0243491	0.862706	0.999796	kon		FBgn0034527	0.228221	0.182511	0.929579	CG9945														FBgn0032683	0.0243491	0.862706	0.999796	kon
FBgn0032684	0.0580609	0.87172	0.999796	Ugt301D1		FBgn0002736	-0.293552	0.182787	0.929579	mago														FBgn0032684	0.0580609	0.87172	0.999796	Ugt301D1
FBgn0085370	-0.0730643	0.34878	0.999796	Pde11		FBgn0003353	-0.102445	0.182954	0.929579	sei														FBgn0085370	-0.0730643	0.34878	0.999796	Pde11
FBgn0032688	0.104893	0.4004	0.999796	CG15160		FBgn0024179	0.0882853	0.180658	0.929579	wit														FBgn0032688	0.104893	0.4004	0.999796	CG15160
FBgn0032689	0.123341	0.282991	0.999796	CG10413		FBgn0036007	-0.103137	0.181254	0.929579	path														FBgn0032689	0.123341	0.282991	0.999796	CG10413
FBgn0032690	-0.0559604	0.712517	0.999796	CG10333		FBgn0010408	-0.0709662	0.180938	0.929579	RpS9														FBgn0032690	-0.0559604	0.712517	0.999796	CG10333
FBgn0032691	0.216664	0.449263	0.999796	Atac2		FBgn0001247	0.082355	0.18099	0.929579	Ide														FBgn0032691	0.216664	0.449263	0.999796	Atac2
FBgn0032694	-0.225349	0.166378	0.999796	MESR3		FBgn0037439	0.346554	0.181125	0.929579	CG10286														FBgn0032694	-0.225349	0.166378	0.999796	MESR3
FBgn0032693	-1.93699	0.0270495	0.999796	Cyp310a1		FBgn0027095	0.230912	0.181759	0.929579	Manf														FBgn0032693	-1.93699	0.0270495	0.999796	Cyp310a1
FBgn0261349	-0.31311	0.671521	0.999796	Mst36Fb		FBgn0083986	0.601718	0.181527	0.929579	CG34150														FBgn0261349	-0.31311	0.671521	0.999796	Mst36Fb
FBgn0086681	-0.807728	0.237842	0.999796	Mst36Fa		FBgn0003137	0.493219	0.182482	0.929579	Ppn														FBgn0086681	-0.807728	0.237842	0.999796	Mst36Fa
FBgn0086909	0.0168014	0.857855	0.999796	CG31751		FBgn0023513	-0.332501	0.182313	0.929579	CG14803														FBgn0086909	0.0168014	0.857855	0.999796	CG31751
FBgn0015553	-0.727869	0.077015	0.999796	tos		FBgn0052698	0.0932583	0.182857	0.929579	CARPB														FBgn0015553	-0.727869	0.077015	0.999796	tos
FBgn0005617	0.0195816	0.867187	0.999796	msl-1		FBgn0010416	-0.207113	0.182441	0.929579	TH1														FBgn0005617	0.0195816	0.867187	0.999796	msl-1
FBgn0032698	0.0336494	0.968184	0.999796	CG10336		FBgn0011672	0.112038	0.18324	0.930165	Mvl														FBgn0032698	0.0336494	0.968184	0.999796	CG10336
FBgn0032700	0.213086	0.214351	0.999796	CG10338		FBgn0040370	0.0766544	0.183468	0.930764	CG13375														FBgn0032700	0.213086	0.214351	0.999796	CG10338
FBgn0032701	-0.0421154	0.888872	0.999796	CG10341		FBgn0038893	-0.44118	0.183773	0.931746	Archease														FBgn0032701	-0.0421154	0.888872	0.999796	CG10341
FBgn0032702	0.110785	0.498551	0.999796	CG10376		FBgn0004168	0.0763827	0.183888	0.931765	5-HT1A														FBgn0032702	0.110785	0.498551	0.999796	CG10376
FBgn0032703	-0.0563886	0.899213	0.999796	CG10343		FBgn0021906	0.0943244	0.184136	0.932461	RFeSP														FBgn0032703	-0.0563886	0.899213	0.999796	CG10343
FBgn0032704	0.0613926	0.688582	0.999796	Jwa		FBgn0035025	-0.352999	0.18482	0.933106	uri														FBgn0032704	0.0613926	0.688582	0.999796	Jwa
FBgn0025608	0.105111	0.350285	0.999796	Faf2		FBgn0035473	0.133561	0.184787	0.933106	mge														FBgn0025608	0.105111	0.350285	0.999796	Faf2
FBgn0032705	0.0278133	0.935267	0.999796	Grip71		FBgn0014073	-0.684662	0.184624	0.933106	Tie														FBgn0032705	0.0278133	0.935267	0.999796	Grip71
FBgn0032706	0.0816713	0.651992	0.999796	Irk3		FBgn0036134	-0.0853872	0.184436	0.933106	FoxK														FBgn0032706	0.0816713	0.651992	0.999796	Irk3
FBgn0045852	0.188064	0.475204	0.999796	ham		FBgn0036147	-0.154692	0.184696	0.933106	Plod														FBgn0045852	0.188064	0.475204	0.999796	ham
FBgn0032713	0.0852731	0.726998	0.999796	Ugt36D1		FBgn0036335	0.524905	0.185029	0.933323	mRpL20														FBgn0032713	0.0852731	0.726998	0.999796	Ugt36D1
FBgn0027070	-0.180765	0.739711	0.999796	Ugt36E1		FBgn0030788	-0.249641	0.185085	0.933323	Sap30														FBgn0027070	-0.180765	0.739711	0.999796	Ugt36E1
FBgn0032715	0.197747	0.717368	0.999796	CG17597		FBgn0011701	0.0717904	0.185351	0.9341	repo														FBgn0032715	0.197747	0.717368	0.999796	CG17597
FBgn0015808	-0.258956	0.159473	0.999796	ScpX		FBgn0051360	-0.307968	0.185999	0.936722	CG31360														FBgn0015808	-0.258956	0.159473	0.999796	ScpX
FBgn0032717	0.0897374	0.399951	0.999796	CG10600		FBgn0029801	-0.108534	0.186094	0.936722	CG15771														FBgn0032717	0.0897374	0.399951	0.999796	CG10600
FBgn0053120	-0.243026	0.721761	0.999796	CG33120		FBgn0032225	-0.207703	0.18661	0.936985	CG5022														FBgn0053120	-0.243026	0.721761	0.999796	CG33120
FBgn0032719	-0.0143239	0.892104	0.999796	CG17321		FBgn0265810	-0.63324	0.186773	0.936985	asRNA:CR44599														FBgn0032719	-0.0143239	0.892104	0.999796	CG17321
FBgn0032721	0.137869	0.37731	0.999796	CG10602		FBgn0261554	0.0775379	0.186458	0.936985	CG42672														FBgn0032721	0.137869	0.37731	0.999796	CG10602
FBgn0032720	0.123687	0.70561	0.999796	mRpL13		FBgn0034720	0.052284	0.186312	0.936985	Liprin-gamma														FBgn0032720	0.123687	0.70561	0.999796	mRpL13
FBgn0003896	-0.171244	0.270655	0.999796	tup		FBgn0038665	0.223216	0.186591	0.936985	euc														FBgn0003896	-0.171244	0.270655	0.999796	tup
FBgn0032723	-0.0270653	0.797609	0.999796	ssp3		FBgn0038704	-0.119865	0.186816	0.936985	CG5316														FBgn0032723	-0.0270653	0.797609	0.999796	ssp3
FBgn0032724	-0.127496	0.372729	0.999796	CG10428		FBgn0032129	-0.0613622	0.188433	0.937651	jp														FBgn0032724	-0.127496	0.372729	0.999796	CG10428
FBgn0032725	0.0390739	0.920548	0.999796	Nedd8		FBgn0032339	-0.122886	0.188229	0.937651	Wdr59														FBgn0032725	0.0390739	0.920548	0.999796	Nedd8
FBgn0032726	-0.254509	0.617956	0.999796	CG10621		FBgn0053475	0.75449	0.187412	0.937651	CG33475														FBgn0032726	-0.254509	0.617956	0.999796	CG10621
FBgn0032727	0.0694146	0.765022	0.999796	CG10623		FBgn0050410	-0.364444	0.188846	0.937651	Rpi														FBgn0032727	0.0694146	0.765022	0.999796	CG10623
FBgn0015772	-0.0114736	0.863994	0.999796	Nak		FBgn0035544	-1.37534	0.188385	0.937651	CG15021														FBgn0015772	-0.0114736	0.863994	0.999796	Nak
FBgn0032728	0.0227573	0.91709	0.999796	Tango6		FBgn0035763	-0.100452	0.187975	0.937651	CG8602														FBgn0032728	0.0227573	0.91709	0.999796	Tango6
FBgn0032729	-0.0667523	0.694863	0.999796	L2HGDH		FBgn0002899	-0.516198	0.188209	0.937651	mus301														FBgn0032729	-0.0667523	0.694863	0.999796	L2HGDH
FBgn0032730	-0.410257	0.16761	0.999796	CG10431		FBgn0036341	0.175747	0.187214	0.937651	Syx13														FBgn0032730	-0.410257	0.16761	0.999796	CG10431
FBgn0032731	0.117235	0.219533	0.999796	Swip-1		FBgn0036945	0.307716	0.189106	0.937651	Ssk														FBgn0032731	0.117235	0.219533	0.999796	Swip-1
FBgn0032732	0.356325	0.297021	0.999796	CG15168		FBgn0037202	-0.289578	0.187893	0.937651	Ssl1														FBgn0032732	0.356325	0.297021	0.999796	CG15168
FBgn0046302	-0.137217	0.772483	0.999796	CG10650		FBgn0267674	-0.777151	0.187257	0.937651	lncRNA:CR46010														FBgn0046302	-0.137217	0.772483	0.999796	CG10650
FBgn0051793	0.144826	0.354229	0.999796	CG31793		FBgn0019936	-0.0965118	0.189177	0.937651	RpS20														FBgn0051793	0.144826	0.354229	0.999796	CG31793
FBgn0086710	0.0487911	0.718591	0.999796	RpL30		FBgn0015765	-0.663016	0.187846	0.937651	p38a														FBgn0086710	0.0487911	0.718591	0.999796	RpL30
FBgn0032741	0.222892	0.35574	0.999796	Sidpn		FBgn0039357	0.325083	0.187977	0.937651	CG4743														FBgn0032741	0.222892	0.35574	0.999796	Sidpn
FBgn0001202	0.0538621	0.592787	0.999796	hook		FBgn0030088	0.402506	0.187389	0.937651	Arfrp1														FBgn0001202	0.0538621	0.592787	0.999796	hook
FBgn0051800	-0.25051	0.515757	0.999796	CG31800		FBgn0030440	-0.805283	0.189184	0.937651	CG15719														FBgn0051800	-0.25051	0.515757	0.999796	CG31800
FBgn0086442	0.0866803	0.319147	0.999796	mib2		FBgn0266276	-0.771667	0.188067	0.937651	asRNA:CR44961														FBgn0086442	0.0866803	0.319147	0.999796	mib2
FBgn0002022	-0.0894594	0.656146	0.999796	Catsup		FBgn0031081	-0.057078	0.1888	0.937651	Nep3														FBgn0002022	-0.0894594	0.656146	0.999796	Catsup
FBgn0032744	0.176048	0.50335	0.999796	Ttc19		FBgn0052521	-0.0508577	0.188959	0.937651	CG32521														FBgn0032744	0.176048	0.50335	0.999796	Ttc19
FBgn0263198	0.0173325	0.80845	0.999796	Acn		FBgn0039946	-0.367366	0.188968	0.937651	ATbp														FBgn0263198	0.0173325	0.80845	0.999796	Acn
FBgn0032746	0.267072	0.40071	0.999796	CG10470		FBgn0037021	-0.0807481	0.189323	0.937784	CG11399														FBgn0032746	0.267072	0.40071	0.999796	CG10470
FBgn0002021	0.022418	0.926333	0.999796	l(2)37Bb		FBgn0262123	-0.210819	0.189507	0.938144	l(2)41Ab														FBgn0002021	0.022418	0.926333	0.999796	l(2)37Bb
FBgn0261396	-0.0636538	0.696164	0.999796	Rpn3		FBgn0262656	0.0894294	0.189699	0.938506	Myc														FBgn0261396	-0.0636538	0.696164	0.999796	Rpn3
FBgn0032748	-0.0155935	0.870741	0.999796	CG10492		FBgn0028360	0.183538	0.189804	0.938506	Cdc7														FBgn0032748	-0.0155935	0.870741	0.999796	CG10492
FBgn0032750	0.0914442	0.77185	0.999796	CG10495		FBgn0031295	0.233	0.190563	0.938546	CG4375														FBgn0032750	0.0914442	0.77185	0.999796	CG10495
FBgn0032752	-0.0683547	0.592393	0.999796	CG10702		FBgn0033093	0.16414	0.190508	0.938546	CG3270														FBgn0032752	-0.0683547	0.592393	0.999796	CG10702
FBgn0032751	0.160668	0.733608	0.999796	CG17343		FBgn0050035	-0.237675	0.190098	0.938546	Tret1-1														FBgn0032751	0.160668	0.733608	0.999796	CG17343
FBgn0002023	0.0611976	0.724487	0.999796	Lim3		FBgn0016123	-0.12288	0.190172	0.938546	Alp4														FBgn0002023	0.0611976	0.724487	0.999796	Lim3
FBgn0002036	-0.0546297	0.707919	0.999796	CG10561		FBgn0052677	0.0530826	0.190368	0.938546	X11Lbeta														FBgn0002036	-0.0546297	0.707919	0.999796	CG10561
FBgn0000422	0.064646	0.295718	0.999796	Ddc		FBgn0003218	-0.0516644	0.190055	0.938546	rdgB														FBgn0000422	0.064646	0.295718	0.999796	Ddc
FBgn0002031	0.0716157	0.622584	0.999796	l(2)37Cc		FBgn0010412	-0.0896315	0.190595	0.938546	RpS19a														FBgn0002031	0.0716157	0.622584	0.999796	l(2)37Cc
FBgn0086444	-0.0133146	0.95359	0.999796	l(2)37Cb		FBgn0000442	0.391411	0.192663	0.938805	Pkg21D														FBgn0086444	-0.0133146	0.95359	0.999796	l(2)37Cb
FBgn0086445	-0.274463	0.359605	0.999796	l(2)37Cd		FBgn0032251	-0.371621	0.192189	0.938805	Nse4														FBgn0086445	-0.274463	0.359605	0.999796	l(2)37Cd
FBgn0086443	0.239688	0.0910197	0.999796	AsnRS		FBgn0264695	-1.3649	0.191909	0.938805	Mhc														FBgn0086443	0.239688	0.0910197	0.999796	AsnRS
FBgn0086446	-0.371879	0.200493	0.999796	DCTN6-p27		FBgn0064225	0.0606101	0.192917	0.938805	RpL5														FBgn0086446	-0.371879	0.200493	0.999796	DCTN6-p27
FBgn0086447	-0.338941	0.614131	0.999796	l(2)37Cg		FBgn0016032	-0.597397	0.191702	0.938805	lbm														FBgn0086447	-0.338941	0.614131	0.999796	l(2)37Cg
FBgn0010300	-0.0754714	0.184436	0.999796	brat		FBgn0035260	0.14805	0.192286	0.938805	CG7991														FBgn0010300	-0.0754714	0.184436	0.999796	brat
FBgn0266312	0.0582784	0.945734	0.999796	lncRNA:CR44977		FBgn0026189	0.0598617	0.192149	0.938805	prominin-like														FBgn0266312	0.0582784	0.945734	0.999796	lncRNA:CR44977
FBgn0032763	-0.123173	0.568752	0.999796	CG17568		FBgn0003710	0.097574	0.19247	0.938805	tipE														FBgn0032763	-0.123173	0.568752	0.999796	CG17568
FBgn0010309	-0.00748845	0.953879	0.999796	pigeon		FBgn0036317	0.110427	0.193182	0.938805	CG10948														FBgn0010309	-0.00748845	0.953879	0.999796	pigeon
FBgn0015380	0.0263435	0.799988	0.999796	drl		FBgn0037156	0.278969	0.193221	0.938805	CG11523														FBgn0015380	0.0263435	0.799988	0.999796	drl
FBgn0024245	0.2108	0.29451	0.999796	dnt		FBgn0037875	-0.248771	0.191864	0.938805	ZnT86D														FBgn0024245	0.2108	0.29451	0.999796	dnt
FBgn0032773	0.295599	0.309242	0.999796	fon		FBgn0004237	-0.107069	0.193107	0.938805	Hrb87F														FBgn0032773	0.295599	0.309242	0.999796	fon
FBgn0032774	-0.383788	0.200391	0.999796	CG17549		FBgn0013334	0.0456639	0.192994	0.938805	Sap47														FBgn0032774	-0.383788	0.200391	0.999796	CG17549
FBgn0032775	0.0724917	0.607902	0.999796	CG17544		FBgn0039213	-0.111164	0.191693	0.938805	atl														FBgn0032775	0.0724917	0.607902	0.999796	CG17544
FBgn0051798	-1.59283	0.0828666	0.999796	CG31798		FBgn0039790	-0.126686	0.192822	0.938805	CG2246														FBgn0051798	-1.59283	0.0828666	0.999796	CG31798
FBgn0041789	-0.124809	0.28225	0.999796	Pax		FBgn0053978	-0.293782	0.192817	0.938805	CG33978														FBgn0041789	-0.124809	0.28225	0.999796	Pax
FBgn0032779	-0.17155	0.53731	0.999796	Alp12		FBgn0004368	-0.0873989	0.191502	0.938805	Ptp4E														FBgn0032779	-0.17155	0.53731	0.999796	Alp12
FBgn0032781	-0.0426014	0.853784	0.999796	RtcB		FBgn0015794	-0.279505	0.191296	0.938805	Rab18														FBgn0032781	-0.0426014	0.853784	0.999796	RtcB
FBgn0032782	0.185158	0.338735	0.999796	Rab9		FBgn0086558	-0.10393	0.192107	0.938805	Ubi-p5E														FBgn0032782	0.185158	0.338735	0.999796	Rab9
FBgn0032783	0.578396	0.322665	0.999796	CG10237		FBgn0029959	-0.179686	0.192998	0.938805	Rab39														FBgn0032783	0.578396	0.322665	0.999796	CG10237
FBgn0003346	0.473395	0.136689	0.999796	RanGAP		FBgn0030013	-0.263031	0.191486	0.938805	GIIIspla2														FBgn0003346	0.473395	0.136689	0.999796	RanGAP
FBgn0024230	0.262216	0.264449	0.999796	Hs2st		FBgn0017566	0.0832572	0.191347	0.938805	ND-75														FBgn0024230	0.262216	0.264449	0.999796	Hs2st
FBgn0003732	0.124764	0.222979	0.999796	Top2		FBgn0027602	-0.259097	0.192274	0.938805	CG8611														FBgn0003732	0.124764	0.222979	0.999796	Top2
FBgn0032785	0.140643	0.874721	0.999796	CG10026		FBgn0034734	-0.176591	0.193643	0.939767	CG4554														FBgn0032785	0.140643	0.874721	0.999796	CG10026
FBgn0000964	-0.0928968	0.738283	0.999796	tj		FBgn0261262	-0.0563564	0.193551	0.939767	CG42613														FBgn0000964	-0.0928968	0.738283	0.999796	tj
FBgn0032787	0.0635206	0.908916	0.999796	CG10195		FBgn0000299	0.229627	0.195129	0.939913	Col4a1														FBgn0032787	0.0635206	0.908916	0.999796	CG10195
FBgn0032790	0.516688	0.180405	0.999796	CG10194		FBgn0264564	0.686386	0.194471	0.939913	asRNA:CR43936														FBgn0032790	0.516688	0.180405	0.999796	CG10194
FBgn0032791	0.339168	0.702896	0.999796	CG18094		FBgn0015772	-0.0623302	0.194431	0.939913	Nak														FBgn0032791	0.339168	0.702896	0.999796	CG18094
FBgn0032793	-0.149323	0.61077	0.999796	CG10189		FBgn0034911	0.0670619	0.194522	0.939913	GlyT														FBgn0032793	-0.149323	0.61077	0.999796	CG10189
FBgn0002044	0.0529791	0.552095	0.999796	swm		FBgn0003149	-1.10106	0.19502	0.939913	Prm														FBgn0002044	0.0529791	0.552095	0.999796	swm
FBgn0040268	0.0441143	0.814563	0.999796	Top3alpha		FBgn0267348	0.255833	0.193943	0.939913	LanB2														FBgn0040268	0.0441143	0.814563	0.999796	Top3alpha
FBgn0032796	-0.00606755	0.933353	0.999796	CG10188		FBgn0037672	0.330225	0.194749	0.939913	sage														FBgn0032796	-0.00606755	0.933353	0.999796	CG10188
FBgn0032797	0.0932152	0.0974999	0.999796	Hasp		FBgn0005585	0.0871134	0.194012	0.939913	Calr														FBgn0032797	0.0932152	0.0974999	0.999796	Hasp
FBgn0032798	0.0818446	0.24681	0.999796	CG10132		FBgn0037848	0.189563	0.195093	0.939913	Tsp86D														FBgn0032798	0.0818446	0.24681	0.999796	CG10132
FBgn0032799	0.012247	0.969772	0.999796	CG10166		FBgn0038326	-0.222403	0.194604	0.939913	CG5044														FBgn0032799	0.012247	0.969772	0.999796	CG10166
FBgn0032800	-0.0204929	0.824043	0.999796	CG10137		FBgn0039909	0.0795742	0.194982	0.939913	ND-49														FBgn0032800	-0.0204929	0.824043	0.999796	CG10137
FBgn0032801	-0.412831	0.414193	0.999796	CG10165		FBgn0085443	0.0732525	0.194854	0.939913	spri														FBgn0032801	-0.412831	0.414193	0.999796	CG10165
FBgn0053116	0.108016	0.422957	0.999796	CG33116		FBgn0030403	0.156533	0.194906	0.939913	CG1824														FBgn0053116	0.108016	0.422957	0.999796	CG33116
FBgn0003231	-0.00291695	0.972594	0.999796	ref(2)P		FBgn0005642	-0.144772	0.19542	0.940775	wdn														FBgn0003231	-0.00291695	0.972594	0.999796	ref(2)P
FBgn0032805	-0.861234	0.296571	0.999796	CG10337		FBgn0031781	-0.305406	0.196223	0.94179	Arpc4														FBgn0032805	-0.861234	0.296571	0.999796	CG10337
FBgn0041180	-0.502541	0.394211	0.999796	Tep4		FBgn0261671	0.0458078	0.19586	0.94179	tweek														FBgn0041180	-0.502541	0.394211	0.999796	Tep4
FBgn0005672	0.0422879	0.638974	0.999796	spi		FBgn0024732	0.170097	0.196433	0.94179	Drep1														FBgn0005672	0.0422879	0.638974	0.999796	spi
FBgn0262460	-0.37457	0.462792	0.999796	mir-2a-2		FBgn0265540	-0.99686	0.196537	0.94179	asRNA:CR44390														FBgn0262460	-0.37457	0.462792	0.999796	mir-2a-2
FBgn0262377	0.469191	0.324469	0.999796	mir-2a-1		FBgn0034310	-0.364823	0.196365	0.94179	Nup75														FBgn0262377	0.469191	0.324469	0.999796	mir-2a-1
FBgn0262449	-0.416092	0.535833	0.999796	mir-2b-2		FBgn0036587	0.526843	0.196147	0.94179	CG4950														FBgn0262449	-0.416092	0.535833	0.999796	mir-2b-2
FBgn0032811	0.0240856	0.946748	0.999796	CG10268		FBgn0037506	-0.287809	0.196794	0.94179	Mics1														FBgn0032811	0.0240856	0.946748	0.999796	CG10268
FBgn0032812	0.0365741	0.895882	0.999796	Hakai		FBgn0038087	0.114643	0.196863	0.94179	beat-Va														FBgn0032812	0.0365741	0.895882	0.999796	Hakai
FBgn0032813	0.263045	0.427331	0.999796	PCNA2		FBgn0023511	0.148454	0.196866	0.94179	Edem1														FBgn0032813	0.263045	0.427331	0.999796	PCNA2
FBgn0032814	-0.0494803	0.755081	0.999796	CG10366		FBgn0030136	-0.0869943	0.196358	0.94179	RpS28b														FBgn0032814	-0.0494803	0.755081	0.999796	CG10366
FBgn0000464	0.0320572	0.552295	0.999796	Lar		FBgn0030658	-0.27715	0.196252	0.94179	CG7872														FBgn0000464	0.0320572	0.552295	0.999796	Lar
FBgn0266313	-0.479478	0.111895	0.999796	lncRNA:CR44978		FBgn0086704	-0.329796	0.197099	0.941831	stops														FBgn0266313	-0.479478	0.111895	0.999796	lncRNA:CR44978
FBgn0266314	-0.548767	0.580137	0.999796	lncRNA:CR44979		FBgn0025836	0.0568406	0.197034	0.941831	RhoGAP1A														FBgn0266314	-0.548767	0.580137	0.999796	lncRNA:CR44979
FBgn0032815	0.392945	0.163886	0.999796	CG10462		FBgn0033317	0.21271	0.197261	0.942068	CG8635														FBgn0032815	0.392945	0.163886	0.999796	CG10462
FBgn0032816	0.0765222	0.796899	0.999796	Nf-YB		FBgn0028645	0.106387	0.197657	0.943427	beat-Ib														FBgn0032816	0.0765222	0.796899	0.999796	Nf-YB
FBgn0032817	0.0547986	0.378856	0.999796	CG10631		FBgn0020257	-0.112589	0.197809	0.943565	Ppa														FBgn0032817	0.0547986	0.378856	0.999796	CG10631
FBgn0032818	0.157952	0.619776	0.999796	CG10628		FBgn0037326	0.0691076	0.197911	0.943565	CG14669														FBgn0032818	0.157952	0.619776	0.999796	CG10628
FBgn0032819	-0.0304641	0.942483	0.999796	CG10463		FBgn0037533	0.0697972	0.198287	0.944282	CD98hc														FBgn0032819	-0.0304641	0.942483	0.999796	CG10463
FBgn0032820	-0.53711	0.248161	0.999796	fbp		FBgn0030968	-0.519335	0.19822	0.944282	CG7322														FBgn0032820	-0.53711	0.248161	0.999796	fbp
FBgn0000529	-0.102427	0.732118	0.999796	bsh		FBgn0053526	-0.0598619	0.198945	0.944616	PNUTS														FBgn0000529	-0.102427	0.732118	0.999796	bsh
FBgn0032821	0.0700722	0.322587	0.999796	CdGAPr		FBgn0021761	-0.159899	0.199116	0.944616	Nup154														FBgn0032821	0.0700722	0.322587	0.999796	CdGAPr
FBgn0032822	0.160243	0.76585	0.999796	CG10466		FBgn0000422	-0.051877	0.19921	0.944616	Ddc														FBgn0032822	0.160243	0.76585	0.999796	CG10466
FBgn0004811	0.234536	0.203963	0.999796	fs(2)ltoPP43		FBgn0033984	-0.104347	0.198946	0.944616	Lap1														FBgn0004811	0.234536	0.203963	0.999796	fs(2)ltoPP43
FBgn0263873	-0.0106393	0.883072	0.999796	sick		FBgn0265174	-0.371522	0.199024	0.944616	PIG-V														FBgn0263873	-0.0106393	0.883072	0.999796	sick
FBgn0003931	-0.634579	0.407817	0.999796	snRNA:U4:38AB		FBgn0266721	0.227058	0.198897	0.944616	gammaSnap2														FBgn0003931	-0.634579	0.407817	0.999796	snRNA:U4:38AB
FBgn0032824	-1.01227	0.139903	0.999796	CG13962		FBgn0038832	0.571472	0.198899	0.944616	CG15695														FBgn0032824	-1.01227	0.139903	0.999796	CG13962
FBgn0032827	-1.273	0.122923	0.999796	CG10481		FBgn0262538	-0.961073	0.199258	0.944616	CG43092														FBgn0032827	-1.273	0.122923	0.999796	CG10481
FBgn0264376	-0.191895	0.489806	0.999796	lncRNA:CR43828		FBgn0037788	0.073116	0.19939	0.944711	CAH7														FBgn0264376	-0.191895	0.489806	0.999796	lncRNA:CR43828
FBgn0264375	0.252931	0.590378	0.999796	lncRNA:CR43827		FBgn0022238	0.097105	0.200037	0.945634	lolal														FBgn0264375	0.252931	0.590378	0.999796	lncRNA:CR43827
FBgn0266693	-1.30088	0.170392	0.999796	lncRNA:CR45183		FBgn0035600	0.0790058	0.200107	0.945634	Cyt-c1														FBgn0266693	-1.30088	0.170392	0.999796	lncRNA:CR45183
FBgn0032833	0.0688141	0.478965	0.999796	COX4		FBgn0267737	-1.25606	0.200012	0.945634	asRNA:CR46068														FBgn0032833	0.0688141	0.478965	0.999796	COX4
FBgn0032835	0.291346	0.75458	0.999796	CG16772		FBgn0038601	-0.497274	0.200149	0.945634	CG18600														FBgn0032835	0.291346	0.75458	0.999796	CG16772
FBgn0032836	0.448862	0.233769	0.999796	CG10680		FBgn0001624	0.0480122	0.200095	0.945634	dlg1														FBgn0032836	0.448862	0.233769	0.999796	CG10680
FBgn0014000	0.252451	0.657426	0.999796	Hf		FBgn0036786	0.484323	0.200366	0.946129	skl														FBgn0014000	0.252451	0.657426	0.999796	Hf
FBgn0264443	-0.298963	0.0386084	0.999796	CG43861		FBgn0050404	0.125293	0.200614	0.946373	Tango11														FBgn0264443	-0.298963	0.0386084	0.999796	CG43861
FBgn0032840	-0.0830187	0.208781	0.999796	sNPF		FBgn0267612	0.528724	0.200643	0.946373	lncRNA:CR45950														FBgn0032840	-0.0830187	0.208781	0.999796	sNPF
FBgn0014127	0.19208	0.610249	0.999796	barr		FBgn0020618	-0.0634003	0.200818	0.946666	Rack1														FBgn0014127	0.19208	0.610249	0.999796	barr
FBgn0019686	0.0207488	0.970736	0.999796	lok		FBgn0037376	-0.270374	0.201074	0.947338	Hat1														FBgn0019686	0.0207488	0.970736	0.999796	lok
FBgn0003978	-0.0183214	0.966969	0.999796	vls		FBgn0037109	0.0931682	0.201194	0.947372	MED1														FBgn0003978	-0.0183214	0.966969	0.999796	vls
FBgn0045064	0.128893	0.31248	0.999796	bwa		FBgn0026373	0.369675	0.202203	0.947744	RpII33														FBgn0045064	0.128893	0.31248	0.999796	bwa
FBgn0266212	-1.20247	0.115598	0.999796	asRNA:CR44907		FBgn0032922	-0.480165	0.201622	0.947744	Coq3														FBgn0266212	-1.20247	0.115598	0.999796	asRNA:CR44907
FBgn0032843	-1.39673	0.111109	0.999796	CG10730		FBgn0010226	0.127571	0.202042	0.947744	GstS1														FBgn0032843	-1.39673	0.111109	0.999796	CG10730
FBgn0003141	-0.141328	0.566988	0.999796	pr		FBgn0023181	-0.42367	0.202379	0.947744	Orc4														FBgn0003141	-0.141328	0.566988	0.999796	pr
FBgn0004374	0.124411	0.761679	0.999796	neb		FBgn0035896	0.121832	0.201605	0.947744	CG6983														FBgn0004374	0.124411	0.761679	0.999796	neb
FBgn0263773	-0.149134	0.145646	0.999796	fok		FBgn0037242	0.157358	0.202132	0.947744	CG9855														FBgn0263773	-0.149134	0.145646	0.999796	fok
FBgn0032845	-0.125931	0.526391	0.999796	CG10747		FBgn0052944	-0.114789	0.202262	0.947744	CG32944														FBgn0032845	-0.125931	0.526391	0.999796	CG10747
FBgn0032846	-0.183329	0.40004	0.999796	Pyroxd1		FBgn0037894	-0.26375	0.202161	0.947744	Ranbp9														FBgn0032846	-0.183329	0.40004	0.999796	Pyroxd1
FBgn0032847	0.434097	0.217322	0.999796	Taf13		FBgn0039150	-0.198586	0.202402	0.947744	CG13605														FBgn0032847	0.434097	0.217322	0.999796	Taf13
FBgn0032848	-0.179851	0.660583	0.999796	nesd		FBgn0000376	-0.152542	0.201409	0.947744	crm														FBgn0032848	-0.179851	0.660583	0.999796	nesd
FBgn0032849	0.0975608	0.774294	0.999796	mRpS18B		FBgn0038072	0.536643	0.202567	0.947987	CG6225														FBgn0032849	0.0975608	0.774294	0.999796	mRpS18B
FBgn0032850	0.174192	0.735249	0.999796	Kua		FBgn0262126	0.090631	0.204645	0.948036	Sec24CD														FBgn0032850	0.174192	0.735249	0.999796	Kua
FBgn0032851	0.0913122	0.91928	0.999796	CG13970		FBgn0051643	-0.266984	0.20466	0.948036	CG31643														FBgn0032851	0.0913122	0.91928	0.999796	CG13970
FBgn0003475	0.0492027	0.455855	0.999796	spir		FBgn0085395	0.073603	0.204228	0.948036	Shawl														FBgn0003475	0.0492027	0.455855	0.999796	spir
FBgn0011638	0.0506781	0.773442	0.999796	La		FBgn0051712	-0.0626528	0.203382	0.948036	CG31712														FBgn0011638	0.0506781	0.773442	0.999796	La
FBgn0015803	-0.0130739	0.90834	0.999796	RtGEF		FBgn0000250	-0.102565	0.202794	0.948036	cact														FBgn0015803	-0.0130739	0.90834	0.999796	RtGEF
FBgn0032856	-0.0858925	0.908079	0.999796	CG16798		FBgn0083972	0.288031	0.204535	0.948036	CG34136														FBgn0032856	-0.0858925	0.908079	0.999796	CG16798
FBgn0032857	-0.00300742	0.985752	0.999796	CG10947		FBgn0000370	0.0565011	0.204454	0.948036	crc														FBgn0032857	-0.00300742	0.985752	0.999796	CG10947
FBgn0032858	0.0154044	0.95185	0.999796	CG10949		FBgn0002930	0.269135	0.203436	0.948036	nec														FBgn0032858	0.0154044	0.95185	0.999796	CG10949
FBgn0032859	-0.065833	0.674801	0.999796	Arpc2		FBgn0034877	0.106691	0.204602	0.948036	levy														FBgn0032859	-0.065833	0.674801	0.999796	Arpc2
FBgn0263355	0.0689527	0.429456	0.999796	CG31688		FBgn0013342	0.0475617	0.20464	0.948036	nSyb														FBgn0263355	0.0689527	0.429456	0.999796	CG31688
FBgn0051683	-0.1506	0.762518	0.999796	CG31683		FBgn0035348	-0.156466	0.203507	0.948036	CG16758														FBgn0051683	-0.1506	0.762518	0.999796	CG31683
FBgn0051687	-0.424383	0.279767	0.999796	CG31687		FBgn0044050	-0.16247	0.204724	0.948036	Ilp3														FBgn0051687	-0.424383	0.279767	0.999796	CG31687
FBgn0042175	-0.482639	0.561981	0.999796	CG18858		FBgn0043853	-0.170766	0.204675	0.948036	scaRNA:MeU5-C46														FBgn0042175	-0.482639	0.561981	0.999796	CG18858
FBgn0032863	0.230914	0.64486	0.999796	Cdc23		FBgn0039930	0.271015	0.203383	0.948036	CG11077														FBgn0032863	0.230914	0.64486	0.999796	Cdc23
FBgn0032864	-0.0390895	0.843419	0.999796	CG2493		FBgn0029755	-0.272097	0.204665	0.948036	Sas10														FBgn0032864	-0.0390895	0.843419	0.999796	CG2493
FBgn0266886	-0.131211	0.560408	0.999796	lncRNA:CR45347		FBgn0030082	0.189234	0.203536	0.948036	HP1b														FBgn0266886	-0.131211	0.560408	0.999796	lncRNA:CR45347
FBgn0266214	-0.894389	0.318043	0.999796	lncRNA:CR44909		FBgn0030433	0.459624	0.203503	0.948036	mRpL49														FBgn0266214	-0.894389	0.318043	0.999796	lncRNA:CR44909
FBgn0051677	-1.62184	0.0923764	0.999796	CG31677		FBgn0004169	-1.28539	0.204161	0.948036	up														FBgn0051677	-1.62184	0.0923764	0.999796	CG31677
FBgn0032867	-0.251223	0.481932	0.999796	CG15475		FBgn0003463	0.278041	0.204434	0.948036	sog														FBgn0032867	-0.251223	0.481932	0.999796	CG15475
FBgn0016054	-0.273683	0.570726	0.999796	phr6-4		FBgn0262204	0.301323	0.205152	0.948219	mir-2279														FBgn0016054	-0.273683	0.570726	0.999796	phr6-4
FBgn0032870	0.0888476	0.707852	0.999796	CG2608		FBgn0050499	-0.571268	0.205811	0.948219	Rpe														FBgn0032870	0.0888476	0.707852	0.999796	CG2608
FBgn0259936	0.431534	0.362632	0.999796	Uhg3		FBgn0034217	-0.435135	0.205304	0.948219	Lhr														FBgn0259936	0.431534	0.362632	0.999796	Uhg3
FBgn0032871	0.036281	0.932952	0.999796	CG2611		FBgn0034797	-0.363617	0.20611	0.948219	nahoda														FBgn0032871	0.036281	0.932952	0.999796	CG2611
FBgn0261787	0.0285663	0.793444	0.999796	brun		FBgn0250838	0.157146	0.205867	0.948219	roh														FBgn0261787	0.0285663	0.793444	0.999796	brun
FBgn0032873	0.00686879	0.97894	0.999796	CG2614		FBgn0035538	0.054942	0.206	0.948219	DopEcR														FBgn0032873	0.00686879	0.97894	0.999796	CG2614
FBgn0051678	0.0357367	0.60882	0.999796	CG31678		FBgn0267641	0.325975	0.206233	0.948219	lncRNA:CR45979														FBgn0051678	0.0357367	0.60882	0.999796	CG31678
FBgn0266356	-1.45761	0.105194	0.999796	lncRNA:CR45004		FBgn0036476	-0.158687	0.205635	0.948219	sstn														FBgn0266356	-1.45761	0.105194	0.999796	lncRNA:CR45004
FBgn0086657	-0.055973	0.797109	0.999796	IKKepsilon		FBgn0267385	-0.0522042	0.206057	0.948219	PyK														FBgn0086657	-0.055973	0.797109	0.999796	IKKepsilon
FBgn0032876	0.0559871	0.581551	0.999796	Cen		FBgn0051030	0.0803678	0.205659	0.948219	CG31030														FBgn0032876	0.0559871	0.581551	0.999796	Cen
FBgn0032877	0.107564	0.814425	0.999796	CG2617		FBgn0023541	-0.681162	0.205701	0.948219	Cyp4d14														FBgn0032877	0.107564	0.814425	0.999796	CG2617
FBgn0032879	0.0130958	0.966362	0.999796	CarT		FBgn0003159	0.154757	0.204925	0.948219	CG2841														FBgn0032879	0.0130958	0.966362	0.999796	CarT
FBgn0032880	0.0413013	0.649133	0.999796	TM9SF2		FBgn0011586	0.163976	0.206178	0.948219	e(r)														FBgn0032880	0.0413013	0.649133	0.999796	TM9SF2
FBgn0262743	0.0138556	0.826603	0.999796	Fs(2)Ket		FBgn0022959	0.0773749	0.206472	0.9488	yps														FBgn0262743	0.0138556	0.826603	0.999796	Fs(2)Ket
FBgn0032881	-0.142055	0.608885	0.999796	Amacr		FBgn0003416	0.132493	0.206857	0.950048	sl														FBgn0032881	-0.142055	0.608885	0.999796	Amacr
FBgn0032882	0.238136	0.189541	0.999796	Ns4		FBgn0051199	-0.647759	0.207099	0.950638	CG31199														FBgn0032882	0.238136	0.189541	0.999796	Ns4
FBgn0032883	0.207367	0.242135	0.999796	Rhau		FBgn0031235	-0.940237	0.213075	0.950916	CG13693														FBgn0032883	0.207367	0.242135	0.999796	Rhau
FBgn0011202	0.0840266	0.405721	0.999796	dia		FBgn0263441	-1.17978	0.207796	0.950916	asRNA:CR43464														FBgn0011202	0.0840266	0.405721	0.999796	dia
FBgn0000251	0.036518	0.959132	0.999796	cad		FBgn0010263	-0.0464358	0.210814	0.950916	Rbp9														FBgn0000251	0.036518	0.959132	0.999796	cad
FBgn0032884	-0.112486	0.599157	0.999796	Pomp		FBgn0031676	0.30429	0.209829	0.950916	senju														FBgn0032884	-0.112486	0.599157	0.999796	Pomp
FBgn0250785	-0.0385765	0.78447	0.999796	vari		FBgn0031681	0.0789203	0.211003	0.950916	Pgant5														FBgn0250785	-0.0385765	0.78447	0.999796	vari
FBgn0032886	0.0941631	0.324131	0.999796	CG9328		FBgn0032034	-0.511077	0.212307	0.950916	Rcd4														FBgn0032886	0.0941631	0.324131	0.999796	CG9328
FBgn0053322	-1.14392	0.191971	0.999796	CG33322		FBgn0250826	0.486188	0.210049	0.950916	CG34160														FBgn0053322	-1.14392	0.191971	0.999796	CG33322
FBgn0032889	0.181018	0.323844	0.999796	CG9331		FBgn0015756	-0.0693526	0.20848	0.950916	RpL9														FBgn0032889	0.181018	0.323844	0.999796	CG9331
FBgn0051673	-0.00669264	0.97871	0.999796	CG31673		FBgn0032483	-0.648169	0.210806	0.950916	CG15482														FBgn0051673	-0.00669264	0.97871	0.999796	CG31673
FBgn0051674	0.296066	0.642394	0.999796	CG31674		FBgn0264894	-0.728422	0.208791	0.950916	CG44085														FBgn0051674	0.296066	0.642394	0.999796	CG31674
FBgn0051676	0.0373361	0.836727	0.999796	CG31676		FBgn0024734	0.0707324	0.212448	0.950916	PRL-1														FBgn0051676	0.0373361	0.836727	0.999796	CG31676
FBgn0032895	-0.0956904	0.705114	0.999796	twit		FBgn0024689	-0.196264	0.211461	0.950916	fws														FBgn0032895	-0.0956904	0.705114	0.999796	twit
FBgn0032896	-0.195118	0.791075	0.999796	CG14400		FBgn0032845	-0.204448	0.209532	0.950916	CG10747														FBgn0032896	-0.195118	0.791075	0.999796	CG14400
FBgn0032897	-0.719376	0.0558988	0.999796	CG9336		FBgn0264878	-0.536622	0.212407	0.950916	asRNA:CR44069														FBgn0032897	-0.719376	0.0558988	0.999796	CG9336
FBgn0032899	-0.499807	0.134011	0.999796	CG9338		FBgn0027356	0.0593008	0.208618	0.950916	Amph														FBgn0032899	-0.499807	0.134011	0.999796	CG9338
FBgn0051675	0.430983	0.622259	0.999796	CG31675		FBgn0086532	0.165974	0.212135	0.950916	Spt-I														FBgn0051675	0.430983	0.622259	0.999796	CG31675
FBgn0032900	-0.207125	0.647751	0.999796	CG14401		FBgn0033845	-0.385975	0.209254	0.950916	mars														FBgn0032900	-0.207125	0.647751	0.999796	CG14401
FBgn0032901	-0.00910149	0.958783	0.999796	sky		FBgn0034025	0.175099	0.208	0.950916	Pgant1														FBgn0032901	-0.00910149	0.958783	0.999796	sky
FBgn0266369	0.0587355	0.751643	0.999796	Mtp		FBgn0034145	-0.314013	0.211064	0.950916	CG5065														FBgn0266369	0.0587355	0.751643	0.999796	Mtp
FBgn0032906	0.312199	0.383063	0.999796	RPA2		FBgn0028494	-0.0409353	0.209541	0.950916	CG6424														FBgn0032906	0.312199	0.383063	0.999796	RPA2
FBgn0032907	0.0856752	0.862591	0.999796	CG9272		FBgn0053147	0.0517903	0.207461	0.950916	Hs3st-A														FBgn0032907	0.0856752	0.862591	0.999796	CG9272
FBgn0032908	-0.734141	0.362379	0.999796	CG9270		FBgn0012051	-0.0895139	0.212655	0.950916	CalpA														FBgn0032908	-0.734141	0.362379	0.999796	CG9270
FBgn0250867	0.0963346	0.304023	0.999796	CG42238		FBgn0261456	0.14054	0.213145	0.950916	hpo														FBgn0250867	0.0963346	0.304023	0.999796	CG42238
FBgn0032910	-0.0376591	0.770724	0.999796	CG9265		FBgn0025682	0.137471	0.211487	0.950916	scf														FBgn0032910	-0.0376591	0.770724	0.999796	CG9265
FBgn0032911	0.109281	0.454184	0.999796	tadr		FBgn0001257	-0.31533	0.207949	0.950916	ImpL2														FBgn0032911	0.109281	0.454184	0.999796	tadr
FBgn0032915	0.0427564	0.823299	0.999796	l(2)05287		FBgn0261555	0.0941433	0.209985	0.950916	CG42673														FBgn0032915	0.0427564	0.823299	0.999796	l(2)05287
FBgn0083972	0.32622	0.192641	0.999796	CG34136		FBgn0267666	0.195501	0.209345	0.950916	lncRNA:CR46004														FBgn0083972	0.32622	0.192641	0.999796	CG34136
FBgn0264353	-0.989776	0.130915	0.999796	asRNA:CR43809		FBgn0036145	0.129981	0.211765	0.950916	CG7607														FBgn0264353	-0.989776	0.130915	0.999796	asRNA:CR43809
FBgn0032916	0.284804	0.0826365	0.999796	CG9257		FBgn0263600	-0.287003	0.212205	0.950916	DNApol-delta														FBgn0032916	0.284804	0.0826365	0.999796	CG9257
FBgn0040297	0.0465811	0.44996	0.999796	Nhe2		FBgn0036734	0.0940269	0.207437	0.950916	CG7564														FBgn0040297	0.0465811	0.44996	0.999796	Nhe2
FBgn0023388	-0.0205846	0.755556	0.999796	Dap160		FBgn0261283	-0.0899885	0.213333	0.950916	SREBP														FBgn0023388	-0.0205846	0.755556	0.999796	Dap160
FBgn0032919	0.0385597	0.830382	0.999796	CG9253		FBgn0037087	-0.386873	0.213379	0.950916	CG7519														FBgn0032919	0.0385597	0.830382	0.999796	CG9253
FBgn0086251	0.120035	0.567514	0.999796	del		FBgn0052451	0.0503407	0.210277	0.950916	SPoCk														FBgn0086251	0.120035	0.567514	0.999796	del
FBgn0024371	0.339461	0.146226	0.999796	E2f2		FBgn0266347	0.0540397	0.212137	0.950916	nAChRalpha4														FBgn0024371	0.339461	0.146226	0.999796	E2f2
FBgn0032921	0.145537	0.743122	0.999796	Mpp6		FBgn0011020	-0.352285	0.210782	0.950916	Sas-4														FBgn0032921	0.145537	0.743122	0.999796	Mpp6
FBgn0032922	-0.0372412	0.924315	0.999796	Coq3		FBgn0261552	0.0446708	0.209954	0.950916	ps														FBgn0032922	-0.0372412	0.924315	0.999796	Coq3
FBgn0032923	0.260272	0.243708	0.999796	CG9248		FBgn0037749	0.238963	0.209168	0.950916	CG9471														FBgn0032923	0.260272	0.243708	0.999796	CG9248
FBgn0032924	0.00816558	0.956395	0.999796	Nbr		FBgn0037902	0.126884	0.213392	0.950916	CG5281														FBgn0032924	0.00816558	0.956395	0.999796	Nbr
FBgn0032925	-0.015477	0.947221	0.999796	CG9246		FBgn0002906	-0.19403	0.212549	0.950916	Blm														FBgn0032925	-0.015477	0.947221	0.999796	CG9246
FBgn0010100	0.0761647	0.209179	0.999796	mAcon1		FBgn0019624	0.0922908	0.20789	0.950916	COX5A														FBgn0010100	0.0761647	0.209179	0.999796	mAcon1
FBgn0051627	-0.175747	0.684063	0.999796	CG31627		FBgn0261714	0.446583	0.212557	0.950916	Cpn														FBgn0051627	-0.175747	0.684063	0.999796	CG31627
FBgn0000239	0.0870142	0.41836	0.999796	bur		FBgn0010039	0.279835	0.209748	0.950916	GstD3														FBgn0000239	0.0870142	0.41836	0.999796	bur
FBgn0263474	0.247816	0.579571	0.999796	scaRNA:PsiU2-38.40.42		FBgn0038260	0.493366	0.208494	0.950916	CG14855														FBgn0263474	0.247816	0.579571	0.999796	scaRNA:PsiU2-38.40.42
FBgn0011829	0.0425848	0.873918	0.999796	Ret		FBgn0038398	0.549676	0.212574	0.950916	sxe2														FBgn0011829	0.0425848	0.873918	0.999796	Ret
FBgn0032935	-0.0409813	0.763783	0.999796	Atg18b		FBgn0003257	-0.348891	0.21291	0.950916	r-l														FBgn0032935	-0.0409813	0.763783	0.999796	Atg18b
FBgn0003930	-0.0756369	0.847916	0.999796	snRNA:U4:39B		FBgn0023423	0.0865023	0.208269	0.950916	slmb														FBgn0003930	-0.0756369	0.847916	0.999796	snRNA:U4:39B
FBgn0032934	0.034531	0.844833	0.999796	CG8679		FBgn0039112	0.15797	0.21267	0.950916	SdhD														FBgn0032934	0.034531	0.844833	0.999796	CG8679
FBgn0026577	-0.0206734	0.750474	0.999796	CG8677		FBgn0011666	0.0519887	0.210082	0.950916	msi														FBgn0026577	-0.0206734	0.750474	0.999796	CG8677
FBgn0051626	-0.113603	0.867085	0.999796	CG31626		FBgn0024986	0.214679	0.213302	0.950916	CG3719														FBgn0051626	-0.113603	0.867085	0.999796	CG31626
FBgn0267277	-0.0200404	0.982703	0.999796	asRNA:CR45713		FBgn0023216	-0.203669	0.207955	0.950916	Parg														FBgn0267277	-0.0200404	0.982703	0.999796	asRNA:CR45713
FBgn0261239	0.0201076	0.83942	0.999796	Hr39		FBgn0029728	-1.64191	0.211192	0.950916	CG2861														FBgn0261239	0.0201076	0.83942	0.999796	Hr39
FBgn0021856	0.250812	0.317163	0.999796	l(2)k14505		FBgn0029830	-0.366848	0.212449	0.950916	Grip														FBgn0021856	0.250812	0.317163	0.999796	l(2)k14505
FBgn0032938	0.00887459	0.906862	0.999796	CG8671		FBgn0266051	-0.463727	0.209007	0.950916	lncRNA:CR44816														FBgn0032938	0.00887459	0.906862	0.999796	CG8671
FBgn0263536	-0.215704	0.791817	0.999796	mir-4974		FBgn0020909	0.419637	0.2102	0.950916	Rtc1														FBgn0263536	-0.215704	0.791817	0.999796	mir-4974
FBgn0032940	-0.023183	0.790094	0.999796	Mondo		FBgn0030655	0.326269	0.208656	0.950916	CG9213														FBgn0032940	-0.023183	0.790094	0.999796	Mondo
FBgn0264556	-0.768925	0.113946	0.999796	Gr39a		FBgn0040299	0.347983	0.214245	0.951299	Myo28B1														FBgn0264556	-0.768925	0.113946	0.999796	Gr39a
FBgn0000370	-0.0389209	0.584302	0.999796	crc		FBgn0262169	0.209366	0.213987	0.951299	magu														FBgn0000370	-0.0389209	0.584302	0.999796	crc
FBgn0266020	0.24351	0.750254	0.999796	lncRNA:CR44785		FBgn0040752	0.0550745	0.214291	0.951299	Prosap														FBgn0266020	0.24351	0.750254	0.999796	lncRNA:CR44785
FBgn0023091	-0.0967348	0.744597	0.999796	dimm		FBgn0041702	-0.385073	0.213829	0.951299	CG15107														FBgn0023091	-0.0967348	0.744597	0.999796	dimm
FBgn0032943	0.0499181	0.672886	0.999796	Tsp39D		FBgn0264464	-1.30878	0.214041	0.951299	asRNA:CR43872														FBgn0032943	0.0499181	0.672886	0.999796	Tsp39D
FBgn0023090	-0.368018	0.637185	0.999796	dtr		FBgn0037757	-0.113525	0.214385	0.951299	CG8516														FBgn0023090	-0.368018	0.637185	0.999796	dtr
FBgn0032946	-0.109029	0.488455	0.999796	nrv3		FBgn0038381	-0.453889	0.214274	0.951299	EndoU														FBgn0032946	-0.109029	0.488455	0.999796	nrv3
FBgn0053868	0.585041	0.211234	0.999796	His2B:CG33868		FBgn0000039	0.106147	0.213941	0.951299	nAChRalpha2														FBgn0053868	0.585041	0.211234	0.999796	His2B:CG33868
FBgn0032949	-0.00715342	0.93086	0.999796	Lamp1		FBgn0036890	0.0974575	0.214667	0.951868	CG9368														FBgn0032949	-0.00715342	0.93086	0.999796	Lamp1
FBgn0016919	0.254117	0.624429	0.999796	nompB		FBgn0038224	0.168791	0.21474	0.951868	ATPsynE														FBgn0016919	0.254117	0.624429	0.999796	nompB
FBgn0032955	-0.0384235	0.739578	0.999796	CG2201		FBgn0031184	-0.445893	0.215242	0.953586	CG14615														FBgn0032955	-0.0384235	0.739578	0.999796	CG2201
FBgn0262631	0.164834	0.617661	0.999796	lncRNA:CR43148		FBgn0038344	-0.125587	0.215543	0.953864	obe														FBgn0262631	0.164834	0.617661	0.999796	lncRNA:CR43148
FBgn0022893	-0.0245662	0.774861	0.999796	Df31		FBgn0051221	0.0465141	0.215645	0.953864	CG31221														FBgn0022893	-0.0245662	0.774861	0.999796	Df31
FBgn0266328	-0.772063	0.413184	0.999796	lncRNA:CR44993		FBgn0000083	0.108249	0.215588	0.953864	AnxB9														FBgn0266328	-0.772063	0.413184	0.999796	lncRNA:CR44993
FBgn0023416	0.0313792	0.612081	0.999796	Ac3		FBgn0035539	0.361281	0.215893	0.954277	slow														FBgn0023416	0.0313792	0.612081	0.999796	Ac3
FBgn0032956	-0.0216504	0.820359	0.999796	Cul2		FBgn0030892	-0.183019	0.215966	0.954277	CG7206														FBgn0032956	-0.0216504	0.820359	0.999796	Cul2
FBgn0032957	0.00201009	0.977033	0.999796	CG2225		FBgn0001089	0.249835	0.216473	0.955508	Gal														FBgn0032957	0.00201009	0.977033	0.999796	CG2225
FBgn0267735	-1.00391	0.0452867	0.999796	asRNA:CR46066		FBgn0051008	0.411053	0.216446	0.955508	CG31008														FBgn0267735	-1.00391	0.0452867	0.999796	asRNA:CR46066
FBgn0000559	0.0071078	0.895763	0.999796	eEF2		FBgn0031452	-0.25247	0.219411	0.955954	Cwc25														FBgn0000559	0.0071078	0.895763	0.999796	eEF2
FBgn0051619	0.0105832	0.850067	0.999796	nolo		FBgn0031515	0.507581	0.217494	0.955954	CG9664														FBgn0051619	0.0105832	0.850067	0.999796	nolo
FBgn0086779	0.0473696	0.609367	0.999796	step		FBgn0031597	-0.308375	0.219116	0.955954	CG17612														FBgn0086779	0.0473696	0.609367	0.999796	step
FBgn0032961	0.337436	0.34004	0.999796	CG1416		FBgn0263598	0.130179	0.218586	0.955954	Vha68-2														FBgn0032961	0.337436	0.34004	0.999796	CG1416
FBgn0051612	0.0520653	0.910687	0.999796	CG31612		FBgn0002673	-0.26596	0.218974	0.955954	twe														FBgn0051612	0.0520653	0.910687	0.999796	CG31612
FBgn0003866	-0.0965499	0.655354	0.999796	tsh		FBgn0026761	-0.117989	0.218547	0.955954	Trap1														FBgn0003866	-0.0965499	0.655354	0.999796	tsh
FBgn0028979	-0.0861119	0.511847	0.999796	tio		FBgn0033104	-0.322859	0.21913	0.955954	CG15237														FBgn0028979	-0.0861119	0.511847	0.999796	tio
FBgn0032974	-0.0165826	0.883181	0.999796	CG3651		FBgn0033502	-0.447054	0.219002	0.955954	CG12910														FBgn0032974	-0.0165826	0.883181	0.999796	CG3651
FBgn0025674	-0.125794	0.362097	0.999796	CycK		FBgn0259878	-0.362793	0.21909	0.955954	Fs														FBgn0025674	-0.125794	0.362097	0.999796	CycK
FBgn0261802	-0.0284147	0.629635	0.999796	CG42748		FBgn0034129	0.571637	0.21889	0.955954	Parp16														FBgn0261802	-0.0284147	0.629635	0.999796	CG42748
FBgn0262886	-0.134094	0.695207	0.999796	lncRNA:CR43241		FBgn0035317	-0.484537	0.219313	0.955954	Oseg2														FBgn0262886	-0.134094	0.695207	0.999796	lncRNA:CR43241
FBgn0083973	0.309976	0.347248	0.999796	dunk		FBgn0035603	0.271951	0.219383	0.955954	Pfdn4														FBgn0083973	0.309976	0.347248	0.999796	dunk
FBgn0032979	0.00546111	0.958313	0.999796	Clamp		FBgn0014163	0.0505758	0.21819	0.955954	fax														FBgn0032979	0.00546111	0.958313	0.999796	Clamp
FBgn0032986	0.13583	0.147826	0.999796	CG3262		FBgn0037305	0.306848	0.217857	0.955954	CG12173														FBgn0032986	0.13583	0.147826	0.999796	CG3262
FBgn0032987	0.0175294	0.828865	0.999796	RpL21		FBgn0037924	-0.138394	0.21867	0.955954	CG14712														FBgn0032987	0.0175294	0.828865	0.999796	RpL21
FBgn0032988	0.0391928	0.725546	0.999796	Tif-IA		FBgn0040493	-0.198995	0.21703	0.955954	grsm														FBgn0032988	0.0391928	0.725546	0.999796	Tif-IA
FBgn0039972	-0.739774	0.290695	0.999796	Marf1		FBgn0014006	0.117167	0.216861	0.955954	Ask1														FBgn0039972	-0.739774	0.290695	0.999796	Marf1
FBgn0064225	0.00904733	0.882219	0.999796	RpL5		FBgn0039277	0.0836519	0.218894	0.955954	Nepl16														FBgn0064225	0.00904733	0.882219	0.999796	RpL5
FBgn0082980	0.0244294	0.972788	0.999796	snoRNA:Psi28S-2996		FBgn0039349	-0.0705554	0.219422	0.955954	Ssadh														FBgn0082980	0.0244294	0.972788	0.999796	snoRNA:Psi28S-2996
FBgn0040009	0.100658	0.512208	0.999796	CG17490		FBgn0000064	0.0490538	0.219041	0.955954	Ald1														FBgn0040009	0.100658	0.512208	0.999796	CG17490
FBgn0040010	0.116733	0.216191	0.999796	CG17493		FBgn0039734	-0.0950597	0.216897	0.955954	Tace														FBgn0040010	0.116733	0.216191	0.999796	CG17493
FBgn0040011	-0.0667865	0.565953	0.999796	Slmap		FBgn0003575	-0.0883312	0.217392	0.955954	su(sable)														FBgn0040011	-0.0667865	0.565953	0.999796	Slmap
FBgn0058006	0.427901	0.586551	0.999796	CG40006		FBgn0029924	0.287071	0.21891	0.955954	CG4586														FBgn0058006	0.427901	0.586551	0.999796	CG40006
FBgn0041004	0.0971834	0.603886	0.999796	CG17715		FBgn0266376	0.321816	0.218144	0.955954	lncRNA:CR45018														FBgn0041004	0.0971834	0.603886	0.999796	CG17715
FBgn0002566	0.0560525	0.549131	0.999796	lt		FBgn0030694	0.293959	0.217414	0.955954	CG15602														FBgn0002566	0.0560525	0.549131	0.999796	lt
FBgn0000384	0.0323594	0.776291	0.999796	cta		FBgn0002431	0.0478044	0.21958	0.956148	hyd														FBgn0000384	0.0323594	0.776291	0.999796	cta
FBgn0250907	-0.345961	0.455703	0.999796	Cht10		FBgn0039712	-0.202754	0.220019	0.957561	CG15514														FBgn0250907	-0.345961	0.455703	0.999796	Cht10
FBgn0086683	0.162602	0.350278	0.999796	Spf45		FBgn0261573	0.0829942	0.220304	0.958305	CoRest														FBgn0086683	0.162602	0.350278	0.999796	Spf45
FBgn0262887	-0.0123657	0.962286	0.999796	lncRNA:CR43242		FBgn0266322	-0.352952	0.221337	0.958663	asRNA:CR44987														FBgn0262887	-0.0123657	0.962286	0.999796	lncRNA:CR43242
FBgn0039958	-0.0869152	0.419804	0.999796	CG12567		FBgn0032506	0.0808789	0.222443	0.958663	CG9395														FBgn0039958	-0.0869152	0.419804	0.999796	CG12567
FBgn0063368	-0.0896388	0.774563	0.999796	Gpb5		FBgn0032846	-0.230401	0.220636	0.958663	Pyroxd1														FBgn0063368	-0.0896388	0.774563	0.999796	Gpb5
FBgn0058042	0.0974123	0.585045	0.999796	Tim23		FBgn0003866	-0.232964	0.221087	0.958663	tsh														FBgn0058042	0.0974123	0.585045	0.999796	Tim23
FBgn0267428	-0.00970667	0.952472	0.999796	CG45781		FBgn0259247	-0.295573	0.221635	0.958663	stw														FBgn0267428	-0.00970667	0.952472	0.999796	CG45781
FBgn0069969	-0.0123362	0.867174	0.999796	CG40498		FBgn0003090	-0.491777	0.222283	0.958663	pk														FBgn0069969	-0.0123362	0.867174	0.999796	CG40498
FBgn0003256	-0.0199581	0.817127	0.999796	rl		FBgn0035268	-0.162912	0.222264	0.958663	CG8001														FBgn0003256	-0.0199581	0.817127	0.999796	rl
FBgn0085732	0.0645447	0.918371	0.999796	CR40190		FBgn0036919	0.218964	0.222402	0.958663	Grasp65														FBgn0085732	0.0645447	0.918371	0.999796	CR40190
FBgn0058191	0.0545133	0.574757	0.999796	CG40191		FBgn0037016	0.207983	0.221463	0.958663	CG13252														FBgn0058191	0.0545133	0.574757	0.999796	CG40191
FBgn0267398	-0.125589	0.345527	0.999796	Yeti		FBgn0037297	-0.198424	0.22177	0.958663	CG1116														FBgn0267398	-0.125589	0.345527	0.999796	Yeti
FBgn0262123	-0.362221	0.107192	0.999796	l(2)41Ab		FBgn0037379	-0.110988	0.221695	0.958663	CG10979														FBgn0262123	-0.362221	0.107192	0.999796	l(2)41Ab
FBgn0264835	0.230489	0.707294	0.999796	lncRNA:CR44043		FBgn0053202	0.0648478	0.22235	0.958663	dpr11														FBgn0264835	0.230489	0.707294	0.999796	lncRNA:CR44043
FBgn0058196	0.103468	0.171079	0.999796	Maf1		FBgn0037750	-0.543853	0.22141	0.958663	Whamy														FBgn0058196	0.103468	0.171079	0.999796	Maf1
FBgn0039993	0.115242	0.317012	0.999796	CG17691		FBgn0024558	-0.307682	0.222014	0.958663	Dph5														FBgn0039993	0.115242	0.317012	0.999796	CG17691
FBgn0087011	0.0331918	0.944972	0.999796	CG41520		FBgn0259178	-0.107272	0.221125	0.958663	5PtaseI														FBgn0087011	0.0331918	0.944972	0.999796	CG41520
FBgn0263780	0.0112617	0.859596	0.999796	CG17684		FBgn0030485	-0.0849279	0.220503	0.958663	CG1998														FBgn0263780	0.0112617	0.859596	0.999796	CG17684
FBgn0058263	0.0721596	0.255473	0.999796	MFS17		FBgn0052600	0.068296	0.221504	0.958663	dpr8														FBgn0058263	0.0721596	0.255473	0.999796	MFS17
FBgn0262204	-0.101284	0.73939	0.999796	mir-2279		FBgn0004057	-0.551897	0.222177	0.958663	Zw														FBgn0262204	-0.101284	0.73939	0.999796	mir-2279
FBgn0085638	0.0553445	0.72696	0.999796	CG41378		FBgn0036008	0.397293	0.222673	0.959163	CG3408														FBgn0085638	0.0553445	0.72696	0.999796	CG41378
FBgn0020908	-0.133492	0.811035	0.999796	Scp1		FBgn0003429	0.0429107	0.222848	0.959425	slo														FBgn0020908	-0.133492	0.811035	0.999796	Scp1
FBgn0260995	0.0412419	0.65001	0.999796	dpr21		FBgn0260446	-0.0632794	0.223636	0.960772	GABA-B-R1														FBgn0260995	0.0412419	0.65001	0.999796	dpr21
FBgn0262124	-0.0366019	0.620614	0.999796	uex		FBgn0033274	0.183661	0.223402	0.960772	CG14757														FBgn0262124	-0.0366019	0.620614	0.999796	uex
FBgn0046706	-0.0420437	0.739655	0.999796	Haspin		FBgn0050359	-0.0874828	0.22353	0.960772	Mal-A5														FBgn0046706	-0.0420437	0.739655	0.999796	Haspin
FBgn0262115	0.0285274	0.795206	0.999796	CG17683		FBgn0266401	-0.838105	0.223734	0.960772	asRNA:CR45041														FBgn0262115	0.0285274	0.795206	0.999796	CG17683
FBgn0262116	0.00140476	0.993406	0.999796	RNASEK		FBgn0030766	-0.121869	0.223391	0.960772	mthl1														FBgn0262116	0.00140476	0.993406	0.999796	RNASEK
FBgn0262117	0.125586	0.175383	0.999796	IntS3		FBgn0034645	0.203154	0.223955	0.961229	ND-B12														FBgn0262117	0.125586	0.175383	0.999796	IntS3
FBgn0260798	-0.0502763	0.537943	0.999796	Gprk1		FBgn0004867	0.133149	0.224304	0.961256	RpS2														FBgn0260798	-0.0502763	0.537943	0.999796	Gprk1
FBgn0040007	-0.187995	0.217235	0.999796	RpL38		FBgn0000212	0.0697186	0.224153	0.961256	brm														FBgn0040007	-0.187995	0.217235	0.999796	RpL38
FBgn0046692	0.113702	0.36836	0.999796	Stlk		FBgn0030349	-0.0978597	0.224246	0.961256	CG10353														FBgn0046692	0.113702	0.36836	0.999796	Stlk
FBgn0260799	-0.0279568	0.719929	0.999796	p120ctn		FBgn0031815	0.0964789	0.224734	0.962555	frj														FBgn0260799	-0.0279568	0.719929	0.999796	p120ctn
FBgn0032997	-0.196064	0.154822	0.999796	CG17486		FBgn0001180	-0.224773	0.224952	0.962555	hb														FBgn0032997	-0.196064	0.154822	0.999796	CG17486
FBgn0040005	0.106729	0.300006	0.999796	CG17883		FBgn0030864	-0.309154	0.224874	0.962555	CG8173														FBgn0040005	0.106729	0.300006	0.999796	CG17883
FBgn0026401	-0.0972892	0.245489	0.999796	Nipped-B		FBgn0026238	0.0900292	0.225362	0.963116	gus														FBgn0026401	-0.0972892	0.245489	0.999796	Nipped-B
FBgn0267027	0.357658	0.646009	0.999796	lncRNA:CR45471		FBgn0086784	-0.0520394	0.225517	0.963116	stmA														FBgn0267027	0.357658	0.646009	0.999796	lncRNA:CR45471
FBgn0084049	-0.339156	0.669791	0.999796	CR41440		FBgn0038272	-0.321291	0.225656	0.963116	CG7265														FBgn0084049	-0.339156	0.669791	0.999796	CR41440
FBgn0039994	0.0417012	0.684547	0.999796	conu		FBgn0038597	-0.262466	0.225886	0.963116	CG8064														FBgn0039994	0.0417012	0.684547	0.999796	conu
FBgn0262970	-0.185459	0.706114	0.999796	CR43281		FBgn0039404	0.51875	0.225224	0.963116	CG14543														FBgn0262970	-0.185459	0.706114	0.999796	CR43281
FBgn0267733	-0.100491	0.529362	0.999796	lncRNA:CR46064		FBgn0030323	0.246483	0.225705	0.963116	Vlet														FBgn0267733	-0.100491	0.529362	0.999796	lncRNA:CR46064
FBgn0250830	0.00970006	0.911627	0.999796	CG12547		FBgn0052594	-0.195506	0.225859	0.963116	be														FBgn0250830	0.00970006	0.911627	0.999796	CG12547
FBgn0261387	0.0560336	0.53548	0.999796	CG17528		FBgn0264086	-0.775653	0.231061	0.963638	CG43755														FBgn0261387	0.0560336	0.53548	0.999796	CG17528
FBgn0033000	-0.0667964	0.611222	0.999796	CG14464		FBgn0264087	0.0482066	0.231128	0.963638	Slob														FBgn0033000	-0.0667964	0.611222	0.999796	CG14464
FBgn0040849	-0.358317	0.555953	0.999796	Ir41a		FBgn0024248	-0.0970773	0.22643	0.963638	chico														FBgn0040849	-0.358317	0.555953	0.999796	Ir41a
FBgn0033005	0.0210867	0.791974	0.999796	CG3107		FBgn0001970	0.221895	0.230601	0.963638	Pgant35A														FBgn0033005	0.0210867	0.791974	0.999796	CG3107
FBgn0026238	0.0613263	0.525695	0.999796	gus		FBgn0004797	0.298602	0.229733	0.963638	mdy														FBgn0026238	0.0613263	0.525695	0.999796	gus
FBgn0262901	0.0697698	0.923958	0.999796	lncRNA:CR43256		FBgn0259936	0.552103	0.227004	0.963638	Uhg3														FBgn0262901	0.0697698	0.923958	0.999796	lncRNA:CR43256
FBgn0033010	-0.00417768	0.965353	0.999796	Atf6		FBgn0032924	-0.152764	0.226839	0.963638	Nbr														FBgn0033010	-0.00417768	0.965353	0.999796	Atf6
FBgn0053554	0.000728135	0.991061	0.999796	Nipped-A		FBgn0033341	0.269855	0.228769	0.963638	MrgBP														FBgn0053554	0.000728135	0.991061	0.999796	Nipped-A
FBgn0033015	0.0315958	0.758374	0.999796	d4		FBgn0033848	-1.08744	0.230503	0.963638	CG13330														FBgn0033015	0.0315958	0.758374	0.999796	d4
FBgn0261403	-0.0207972	0.763614	0.999796	sxc		FBgn0034496	-0.239332	0.229303	0.963638	CG9143														FBgn0261403	-0.0207972	0.763614	0.999796	sxc
FBgn0033017	0.0225375	0.888486	0.999796	CG10465		FBgn0034689	0.178595	0.230984	0.963638	CG2921														FBgn0033017	0.0225375	0.888486	0.999796	CG10465
FBgn0033019	0.285943	0.235626	0.999796	CG10395		FBgn0034750	-0.18646	0.226891	0.963638	CG3732														FBgn0033019	0.285943	0.235626	0.999796	CG10395
FBgn0033021	-0.0360719	0.691721	0.999796	CG10417		FBgn0024806	-0.055702	0.228789	0.963638	DIP2														FBgn0033021	-0.0360719	0.691721	0.999796	CG10417
FBgn0259247	0.195629	0.459483	0.999796	stw		FBgn0035181	0.181882	0.230149	0.963638	CG9205														FBgn0259247	0.195629	0.459483	0.999796	stw
FBgn0050438	0.315071	0.657658	0.999796	Ugt50B3		FBgn0016756	0.0667914	0.227258	0.963638	Usp47														FBgn0050438	0.315071	0.657658	0.999796	Ugt50B3
FBgn0033027	0.531023	0.380304	0.999796	TpnC4		FBgn0001248	-0.0989736	0.228859	0.963638	Idh														FBgn0033027	0.531023	0.380304	0.999796	TpnC4
FBgn0039969	0.0943026	0.511185	0.999796	Fis1		FBgn0042177	-0.188672	0.227432	0.963638	Arts														FBgn0039969	0.0943026	0.511185	0.999796	Fis1
FBgn0039970	0.0716555	0.502121	0.999796	CG17508		FBgn0021768	0.247822	0.22977	0.963638	nudC														FBgn0039970	0.0716555	0.502121	0.999796	CG17508
FBgn0033028	0.117019	0.228373	0.999796	CG11665		FBgn0027660	0.248751	0.230169	0.963638	blot														FBgn0033028	0.117019	0.228373	0.999796	CG11665
FBgn0027507	0.0862696	0.548565	0.999796	CG1344		FBgn0085285	0.443951	0.227033	0.963638	CG34256														FBgn0027507	0.0862696	0.548565	0.999796	CG1344
FBgn0033029	-0.0382916	0.642871	0.999796	Not3		FBgn0040075	-0.31491	0.228001	0.963638	rept														FBgn0033029	-0.0382916	0.642871	0.999796	Not3
FBgn0033031	0.170601	0.11909	0.999796	CG8245		FBgn0037232	0.161155	0.228754	0.963638	Suv3														FBgn0033031	0.170601	0.11909	0.999796	CG8245
FBgn0033032	-0.185877	0.42898	0.999796	kune		FBgn0037298	-0.423515	0.229175	0.963638	Sccpdh1														FBgn0033032	-0.185877	0.42898	0.999796	kune
FBgn0033033	0.163609	0.29987	0.999796	scaf		FBgn0037363	-0.0604742	0.228583	0.963638	Atg17														FBgn0033033	0.163609	0.29987	0.999796	scaf
FBgn0259979	0.0272712	0.828693	0.999796	CG17337		FBgn0262801	0.193267	0.227748	0.963638	twr														FBgn0259979	0.0272712	0.828693	0.999796	CG17337
FBgn0259978	0.0361074	0.748204	0.999796	vlc		FBgn0037538	-0.290455	0.229728	0.963638	CG3223														FBgn0259978	0.0361074	0.748204	0.999796	vlc
FBgn0000099	0.141814	0.380635	0.999796	ap		FBgn0001255	0.427836	0.22823	0.963638	ImpE3														FBgn0000099	0.141814	0.380635	0.999796	ap
FBgn0022288	-0.0481241	0.853365	0.999796	l(2)09851		FBgn0037613	-0.358809	0.230502	0.963638	Cks85A														FBgn0022288	-0.0481241	0.853365	0.999796	l(2)09851
FBgn0085229	-0.0954898	0.836538	0.999796	CG34200		FBgn0040255	0.467921	0.228083	0.963638	Ugt35E2														FBgn0085229	-0.0954898	0.836538	0.999796	CG34200
FBgn0033038	0.174225	0.314444	0.999796	CG7791		FBgn0011745	0.128377	0.228042	0.963638	Arp1														FBgn0033038	0.174225	0.314444	0.999796	CG7791
FBgn0266580	0.193839	0.087072	0.999796	Gp210		FBgn0038551	0.218277	0.230187	0.963638	Odj														FBgn0266580	0.193839	0.087072	0.999796	Gp210
FBgn0025693	-0.174801	0.520521	0.999796	ZnT41F		FBgn0051191	0.0791592	0.22721	0.963638	CG31191														FBgn0025693	-0.174801	0.520521	0.999796	ZnT41F
[truncated: 7,658 more rows]

## Sheet: Fig. 4
a						b							c					d							e								f
t_test_a7D_ND_sated_bodies_1a7D_HSD_sated_bodies_25													t_test_a7D_ND_starved_bodies_6a7D_HSD_starved_bodies_30																				RNA-seq
COMP_ID	Name	SUPER_PATHWAY	p.value	FDR		COMP_ID	ND7_refed	SD7_refed	SUPER_PATHWAY	color	BIOCHEMICAL		COMP_ID	SUPER_PATHWAY	p.value	FDR		COMP_ID	ND7_fasted	SD7_fasted	SUPER_PATHWAY	color	BIOCHEMICAL										ID	log2FoldChange	pvalue	padj		COMP_ID	p.value	FDR
31555	pyridoxate	Cofactors and Vitamins	1.4533e-06	0.00052754		15488	-0.261218	0.261218	Energy	#00CC00	acetylphosphate		35628	Lipid	2.6812e-05	0.0050963		52282	0.302153	-0.241722	Energy	#00CC00	2-methylcitrate/homocitrate		A	B	Overlap		Counts		Name		FBgn0036022	-2.68053	2.53293e-102	2.74925e-98		31555	1.4533e-06	0.00052754
577	fructose	Carbohydrate	5.5351e-05	0.0073961		1643	-0.346964	0.346964	Energy	#00CC00	fumarate		27738	Cofactors and Vitamins	4.2412e-05	0.0050963		528	-0.329575	0.26366	Energy	#00CC00	alpha-ketoglutarate		57	542	1303		A	54	malate		FBgn0035917	-1.42219	2.82111e-81	1.53102e-77		577	5.5351e-05	0.0073961
2150	pyridoxamine	Cofactors and Vitamins	8.3358e-05	0.0073961		1303	-0.309767	0.309767	Energy	#00CC00	malate		32401	Cofactors and Vitamins	4.3599e-05	0.0050963		1303	-0.344653	0.275722	Energy	#00CC00	malate		527	27731	1643		B	7	fumarate		FBgn0030773	-2.2866	4.66211e-74	1.68675e-70		2150	8.3358e-05	0.0073961
43840	acetyl CoA	Lipid	8.5492e-05	0.0073961		2150	0.357094	-0.357094	Cofactors and Vitamins	#009999	pyridoxamine		18357	Peptide	5.4506e-05	0.0050963		47173	-0.291748	0.233399	Energy	#00CC00	oxaloacetate		528	33949	2150		A&B	7	pyridoxamine		FBgn0032066	4.80767	2.98922e-71	8.11124e-68		43840	8.5492e-05	0.0073961
27731	ribonate	Carbohydrate	0.00011278	0.0073961		31555	0.369033	-0.369033	Cofactors and Vitamins	#009999	pyridoxate		35631	Lipid	0.00021403	0.012358		15798	0.351421	-0.281137	Cofactors and Vitamins	#009999	thiamin monophosphate		587	35436	15504				phosphopantetheine		FBgn0038484	-2.92805	2.0814e-67	4.5183e-64		27731	0.00011278	0.0073961
57	glutamate	Amino Acid	0.00012225	0.0073961		15798	0.329331	-0.329331	Cofactors and Vitamins	#009999	thiamin monophosphate		34398	Peptide	0.00024442	0.012358		2150	0.36154	-0.289232	Cofactors and Vitamins	#009999	pyridoxamine		604	36752	15765				ethylmalonate		FBgn0036203	-1.17395	6.57903e-65	1.19015e-61		57	0.00012225	0.0073961
15798	thiamin monophosphate	Cofactors and Vitamins	0.00028284	0.012678		1651	0.26546	-0.26546	Cofactors and Vitamins	#009999	pyridoxal		15716	Amino Acid	0.00028957	0.012358		31555	0.407376	-0.325901	Cofactors and Vitamins	#009999	pyridoxate		1107	46142	22001				3-hydroxyoctanoate		FBgn0036015	-2.09257	1.35144e-63	2.09551e-60		15798	0.00028284	0.012678
33946	N-acetylhistidine	Amino Acid	0.00030478	0.012678		1504	0.229462	-0.229462	Cofactors and Vitamins	#009999	nicotinate		37496	Amino Acid	0.00029482	0.012358		27732	-0.385358	0.308286	Cofactors and Vitamins	#009999	isoxanthopterin		1123	46957	22053				3-hydroxydecanoate		FBgn0051781	-1.36863	6.40227e-63	8.68628e-60		33946	0.00030478	0.012678
48433	N-formylphenylalanine	Amino Acid	0.00031433	0.012678		27738	-0.282012	0.282012	Cofactors and Vitamins	#009999	threonate		34585	Lipid	0.0003186	0.012358		46957	-0.348127	0.278501	Cofactors and Vitamins	#009999	gulonic acid		1124								FBgn0002940	-1.25979	3.56182e-59	4.29555e-56		48433	0.00031433	0.012678
43530	N-acetyl-cadaverine	Amino Acid	0.00040015	0.013995		43840	0.317929	-0.317929	Lipid	#0B61A4	acetyl CoA		33955	Lipid	0.00034373	0.012358		15504	-0.240616	0.192493	Cofactors and Vitamins	#009999	phosphopantetheine		1299								FBgn0039897	-1.41626	9.08817e-55	9.8643e-52		43530	0.00040015	0.013995
1643	fumarate	Energy	0.00042409	0.013995		1365	-0.259612	0.259612	Lipid	#0B61A4	myristate (14:0)		31555	Cofactors and Vitamins	0.00036348	0.012358		32401	-0.401643	0.321315	Cofactors and Vitamins	#009999	trigonelline (N'-methylnicotinate)		1417								FBgn0040502	-2.12502	6.96723e-52	6.87476e-49		1643	0.00042409	0.013995
1651	pyridoxal	Cofactors and Vitamins	0.0005807	0.017566		33968	-0.279843	0.279843	Lipid	#0B61A4	5-dodecenoate (12:1n7)		15136	Nucleotide	0.00045552	0.013018		27738	-0.418159	0.334527	Cofactors and Vitamins	#009999	threonate		1469								FBgn0003358	2.47035	2.50844e-49	2.26889e-46		1651	0.0005807	0.017566
15136	xanthosine	Nucleotide	0.00068213	0.019047		32418	-0.308476	0.308476	Lipid	#0B61A4	myristoleate (14:1n5)		37253	Lipid	0.00047603	0.013018		38102	0.34492	-0.275936	Lipid	#0B61A4	oleoyl ethanolamide		1494								FBgn0267252	-1.21619	1.69038e-47	1.41134e-44		15136	0.00068213	0.019047
33442	pseudouridine	Nucleotide	0.00096404	0.024768		1645	-0.27203	0.27203	Lipid	#0B61A4	laurate (12:0)		46142	Carbohydrate	0.00053782	0.013018		39583	0.234507	-0.187605	Lipid	#0B61A4	mevalonate		1508								FBgn0034638	-1.25735	1.65956e-45	1.20086e-42		33442	0.00096404	0.024768
514	cytidine	Nucleotide	0.0011008	0.024768		22036	-0.220062	0.220062	Lipid	#0B61A4	2-hydroxyoctanoate		1516	Amino Acid	0.00054644	0.013018		32452	0.263495	-0.210796	Lipid	#0B61A4	propionylcarnitine		1604								FBgn0050008	-1.71742	1.65284e-45	1.20086e-42		514	0.0011008	0.024768
32418	myristoleate (14:1n5)	Lipid	0.0011368	0.024768		15730	-0.277533	0.277533	Lipid	#0B61A4	suberate (octanedioate)		48679	Amino Acid	0.00055692	0.013018		52453	-0.307365	0.245892	Lipid	#0B61A4	1-oleoyl-2-linoleoyl-GPC (18:1/18:2)		1648								FBgn0002773	-0.979154	8.13839e-45	5.52088e-42		32418	0.0011368	0.024768
1303	malate	Energy	0.0011599	0.024768		52631	-0.282177	0.282177	Lipid	#0B61A4	1-palmitoleoyl-3-oleoyl-glycerol (16:1/18:1)		21232	Lipid	0.00065583	0.014428		52477	-0.298914	0.239131	Lipid	#0B61A4	1-(1-enyl-palmitoyl)-2-oleoyl-GPE (P-16:0/18:1)		3155								FBgn0010019	-1.38699	9.29903e-45	5.93715e-42		1303	0.0011599	0.024768
27738	threonate	Cofactors and Vitamins	0.001496	0.029241		36659	-0.265943	0.265943	Peptide	black	glycylisoleucine		1505	Nucleotide	0.00069889	0.014436		52461	-0.292918	0.234335	Lipid	#0B61A4	1-palmitoyl-2-oleoyl-GPC (16:0/18:1)		12358								FBgn0004429	-1.17829	3.78788e-44	2.28409e-41		27738	0.001496	0.029241
15488	acetylphosphate	Energy	0.0015305	0.029241		34398	-0.268227	0.268227	Peptide	black	glycylleucine		15122	Lipid	0.00077635	0.014436		52470	-0.338755	0.271004	Lipid	#0B61A4	1-palmitoyl-2-palmitoleoyl-GPC (16:0/16:1)		15136								FBgn0029172	-1.27341	4.33446e-43	2.47612e-40		15488	0.0015305	0.029241
15716	imidazole lactate	Amino Acid	0.0016496	0.02994		18357	-0.259977	0.259977	Peptide	black	glycylvaline		514	Nucleotide	0.00078133	0.014436		52683	-0.326814	0.261451	Lipid	#0B61A4	1-palmitoleoyl-2-linoleoyl-GPC (16:1/18:2)		15443								FBgn0037547	-1.65933	1.46226e-42	7.93566e-40		15716	0.0016496	0.02994
36659	glycylisoleucine	Peptide	0.0019408	0.033548		35107	0.216954	-0.216954	Amino Acid	#FF9200	isovalerylglycine		27731	Carbohydrate	0.00081059	0.014436		52687	-0.334443	0.267555	Lipid	#0B61A4	1-oleoyl-2-linoleoyl-GPE (18:1/18:2)		15586								FBgn0032068	2.0321	1.96868e-42	1.01753e-39		36659	0.0019408	0.033548
587	gluconate	Xenobiotics	0.0021989	0.035004		15716	0.290135	-0.290135	Amino Acid	#FF9200	imidazole lactate		15772	Carbohydrate	0.00098188	0.016692		52677	-0.401818	0.321454	Lipid	#0B61A4	1-(1-enyl-palmitoyl)-2-linoleoyl-GPE (P-16:0/18:2)		15730								FBgn0032156	-1.0485	4.19511e-42	2.06971e-39		587	0.0021989	0.035004
52631	1-palmitoleoyl-3-oleoyl-glycerol (16:1/18:1)*	Lipid	0.0022179	0.035004		33946	0.297473	-0.297473	Amino Acid	#FF9200	N-acetylhistidine		42002	Xenobiotics	0.0011591	0.018848		52748	-0.360311	0.288249	Lipid	#0B61A4	1-(1-enyl-stearoyl)-2-linoleoyl-GPE (P-18:0/18:2)		15745								FBgn0002772	-1.11475	1.70161e-41	8.0301e-39		52631	0.0022179	0.035004
33968	5-dodecenoate (12:1n7)	Lipid	0.0025511	0.038586		48433	0.290991	-0.290991	Amino Acid	#FF9200	N-formylphenylalanine		1444	Amino Acid	0.0012411	0.01934		19263	-0.330201	0.264161	Lipid	#0B61A4	1-palmitoyl-2-oleoyl-GPE (16:0/18:1)		15798								FBgn0037763	-1.25664	3.40208e-41	1.53859e-38		33968	0.0025511	0.038586
15730	suberate (octanedioate)	Lipid	0.0027926	0.038889		2125	0.247029	-0.247029	Amino Acid	#FF9200	taurine		1898	Amino Acid	0.0013864	0.019988		52438	-0.299401	0.239521	Lipid	#0B61A4	1-stearoyl-2-oleoyl-GPC (18:0/18:1)		20699								FBgn0036862	-1.35136	2.07364e-40	9.00291e-38		15730	0.0027926	0.038889
34398	glycylleucine	Peptide	0.0028102	0.038889		45428	0.214355	-0.214355	Amino Acid	#FF9200	N-acetylmethionine sulfoxide		15720	Amino Acid	0.0013895	0.019988		52682	-0.313858	0.251086	Lipid	#0B61A4	1-(1-enyl-palmitoyl)-2-linoleoyl-GPC (P-16:0/18:2)		21040								FBgn0000121	-1.36296	1.28248e-39	5.35386e-37		34398	0.0028102	0.038889
1645	laurate (12:0)	Lipid	0.0028925	0.038889		59	0.217921	-0.217921	Amino Acid	#FF9200	histidine		35819	Lipid	0.0015295	0.020238		52478	-0.307164	0.245732	Lipid	#0B61A4	1-(1-enyl-palmitoyl)-2-oleoyl-GPC (P-16:0/18:1)		27503								FBgn0020906	1.77566	2.42508e-39	9.74881e-37		1645	0.0028925	0.038889
42002	lanthionine	Xenobiotics	0.003534	0.045816		1299	-0.303963	0.303963	Amino Acid	#FF9200	tyrosine		2150	Cofactors and Vitamins	0.0015724	0.020238		33997	-0.331876	0.265501	Lipid	#0B61A4	campesterol		27732								FBgn0037762	-1.13686	4.62929e-39	1.79451e-36		42002	0.003534	0.045816
36713	N6-carboxymethyllysine	Carbohydrate	0.0037713	0.047207		3141	-0.280859	0.280859	Amino Acid	#FF9200	betaine		528	Energy	0.0016037	0.020238		32457	-0.312397	0.249917	Lipid	#0B61A4	3-hydroxylaurate		31943								FBgn0031251	-1.71618	3.39241e-38	1.2697e-35		36713	0.0037713	0.047207
2125	taurine	Amino Acid	0.0040666	0.04722		57	-0.306612	0.306612	Amino Acid	#FF9200	glutamate		15107	Carbohydrate	0.0016234	0.020238		42448	-0.298637	0.23891	Lipid	#0B61A4	1-stearoyl-2-oleoyl-GPE (18:0/18:1)		32306								FBgn0259736	-1.28998	2.81682e-36	1.01913e-33		2125	0.0040666	0.04722
18357	glycylvaline	Peptide	0.0041099	0.04722		43530	-0.344488	0.344488	Amino Acid	#FF9200	N-acetyl-cadaverine		15140	Amino Acid	0.001693	0.020306		53174	-0.251796	0.201437	Lipid	#0B61A4	1,2-dilinoleoyl-GPE (18:2/18:2)		32388								FBgn0037765	-1.88333	3.78746e-36	1.3261e-33		18357	0.0041099	0.04722
1365	myristate (14:0)	Lipid	0.0041626	0.04722		48679	-0.284843	0.284843	Amino Acid	#FF9200	N-acetylhistamine		43249	Amino Acid	0.0017631	0.020306		52634	-0.252591	0.202073	Lipid	#0B61A4	1-palmitoyl-3-linoleoyl-glycerol (16:0/18:2)		33442								FBgn0041605	-1.22225	5.20682e-36	1.76609e-33		1365	0.0041626	0.04722
1299	tyrosine	Amino Acid	0.0045311	0.049842		514	0.277844	-0.277844	Nucleotide	#A600A6	cytidine		22130	Amino Acid	0.0017917	0.020306		52472	-0.319429	0.255543	Lipid	#0B61A4	1,2-dipalmitoleoyl-GPC (16:1/16:1)		35107								FBgn0267435	-1.46667	1.04768e-35	3.4459e-33		1299	0.0045311	0.049842
37459	ergothioneine	Xenobiotics	0.0048468	0.051747		15136	0.281545	-0.281545	Nucleotide	#A600A6	xanthosine		1604	Nucleotide	0.0020435	0.022112		52603	-0.287342	0.229874	Lipid	#0B61A4	1,2-dilinoleoyl-GPC (18:2/18:2)		35129								FBgn0031632	-1.22449	1.37054e-35	4.37525e-33		37459	0.0048468	0.051747
3141	betaine	Amino Acid	0.0054814	0.05685		33442	0.268143	-0.268143	Nucleotide	#A600A6	pseudouridine		1493	Amino Acid	0.0020693	0.022112		46799	-0.287748	0.230199	Lipid	#0B61A4	1-oleoyl-3-linoleoyl-glycerol (18:1/18:2)		35162								FBgn0033268	-1.44968	2.01618e-35	6.25245e-33		3141	0.0054814	0.05685
48679	N-acetylhistamine	Amino Acid	0.0067388	0.066669		54671	0.271913	-0.271913	Carbohydrate	#FF3939	ribulose/xylulose		1365	Lipid	0.0021802	0.02265		21158	-0.312125	0.2497	Lipid	#0B61A4	3-hydroxymyristate		35163								FBgn0033782	-1.27703	2.94509e-35	8.87944e-33		48679	0.0067388	0.066669
21040	kojibiose	Xenobiotics	0.0068101	0.066669		15772	0.276355	-0.276355	Carbohydrate	#FF3939	ribitol		34419	Lipid	0.0022581	0.022825		39270	-0.270697	0.216557	Lipid	#0B61A4	1-(1-enyl-palmitoyl)-GPE (P-16:0)		35170								FBgn0000120	-1.18502	3.86559e-35	1.10413e-32		21040	0.0068101	0.066669
35107	isovalerylglycine	Amino Acid	0.0069792	0.066669		27731	0.351899	-0.351899	Carbohydrate	#FF3939	ribonate		1589	Amino Acid	0.0024413	0.023341		19191	-0.290977	0.232782	Lipid	#0B61A4	1,2-dioleoyl-GPS (18:1/18:1)		35628								FBgn0035982	-1.56424	3.83782e-35	1.10413e-32		35107	0.0069792	0.066669
59	histidine	Amino Acid	0.0073068	0.068009		36713	0.245595	-0.245595	Carbohydrate	#FF3939	N6-carboxymethyllysine		41888	Xenobiotics	0.0024719	0.023341		15990	-0.294175	0.23534	Lipid	#0B61A4	glycerophosphorylcholine (GPC)		35669								FBgn0004028	-0.976423	1.18623e-34	3.30136e-32		59	0.0073068	0.068009
54671	ribulose/xylulose	Carbohydrate	0.0074978	0.068042		15107	-0.205903	0.205903	Carbohydrate	#FF3939	N-acetylglucosamine 6-phosphate		52631	Lipid	0.0024964	0.023341		52631	-0.375136	0.300109	Lipid	#0B61A4	1-palmitoleoyl-3-oleoyl-glycerol (16:1/18:1)		35678								FBgn0033919	-1.01277	1.84115e-34	4.99597e-32		54671	0.0074978	0.068042
15772	ribitol	Carbohydrate	0.0078904	0.069751		577	-0.348509	0.348509	Carbohydrate	#FF3939	fructose		1586	Amino Acid	0.0026771	0.02442		34409	-0.314101	0.251281	Lipid	#0B61A4	stearoylcarnitine		36713								FBgn0001234	-0.964364	1.96072e-34	5.19065e-32		15772	0.0078904	0.069751
45428	N-acetylmethionine sulfoxide	Amino Acid	0.0080703	0.069751		587	0.321858	-0.321858	Xenobiotics	grey	gluconate		22036	Lipid	0.0027716	0.02446		44681	-0.298258	0.238607	Lipid	#0B61A4	palmitoylcarnitine		37137								FBgn0026438	-1.37202	2.50049e-34	6.46197e-32		45428	0.0080703	0.069751
1504	nicotinate	Cofactors and Vitamins	0.010334	0.087234		37459	0.257679	-0.257679	Xenobiotics	grey	ergothioneine		22132	Amino Acid	0.0028122	0.02446		42446	-0.258452	0.206762	Lipid	#0B61A4	1-palmitoyl-2-linoleoyl-GPC (16:0/18:2)		37284								FBgn0036362	-1.95269	3.92004e-34	9.89491e-32		1504	0.010334	0.087234
22036	2-hydroxyoctanoate	Lipid	0.011284	0.093096		21040	0.237554	-0.237554	Xenobiotics	grey	kojibiose		15798	Cofactors and Vitamins	0.0029555	0.025122		22053	-0.270572	0.216457	Lipid	#0B61A4	3-hydroxydecanoate		37455								FBgn0034711	-1.52813	6.76023e-34	1.66763e-31		22036	0.011284	0.093096
15107	N-acetylglucosamine 6-phosphate	Carbohydrate	0.011801	0.095194		42002	0.241182	-0.241182	Xenobiotics	grey	lanthionine		37068	Xenobiotics	0.0030834	0.025627		22001	-0.271003	0.216803	Lipid	#0B61A4	3-hydroxyoctanoate		37465								FBgn0038294	-0.890232	9.1868e-34	2.21586e-31		15107	0.011801	0.095194
605	uracil	Nucleotide	0.012815	0.10112									32418	Lipid	0.0033028	0.026639		34585	-0.36171	0.289368	Lipid	#0B61A4	4-hydroxybutyrate (GHB)		38102								FBgn0034920	-1.36806	2.22334e-33	5.24611e-31		605	0.012815	0.10112
1508	pantothenate	Cofactors and Vitamins	0.014087	0.1088									46144	Xenobiotics	0.0034193	0.026639		37455	-0.365253	0.292202	Lipid	#0B61A4	glycerophosphoethanolamine		39777								FBgn0025683	-0.824389	2.4652e-33	5.57444e-31		1508	0.014087	0.1088
3147	xanthine	Nucleotide	0.014727	0.11045									33968	Lipid	0.0034448	0.026639		19130	-0.303646	0.242916	Lipid	#0B61A4	1,2-dipalmitoyl-GPC (16:0/16:0)		42002								FBgn0030041	-1.0606	2.45567e-33	5.57444e-31		3147	0.014727	0.11045
37253	2-hydroxyglutarate	Lipid	0.014909	0.11045									1408	Amino Acid	0.0034901	0.026639		32418	-0.376801	0.301441	Lipid	#0B61A4	myristoleate (14:1n5)		43840								FBgn0030976	-1.01515	3.30845e-33	7.32856e-31		37253	0.014909	0.11045
1107	allantoin	Nucleotide	0.015276	0.1109									37455	Lipid	0.0036004	0.026931		1645	-0.37012	0.296096	Lipid	#0B61A4	laurate (12:0)		46322								FBgn0264489	-0.937748	7.82479e-33	1.6653e-30		1107	0.015276	0.1109
15696	homoserine lactone	Amino Acid	0.015917	0.11329									42449	Lipid	0.003744	0.027456		33230	-0.336988	0.26959	Lipid	#0B61A4	1-palmitoleoyl-GPC (16:1)		48152								FBgn0266455	-0.861	7.74087e-33	1.6653e-30		15696	0.015917	0.11329
580	glucosamine-6-phosphate	Carbohydrate	0.017466	0.11842									38102	Lipid	0.0038352	0.027584		15122	-0.396824	0.317459	Lipid	#0B61A4	glycerol		48187								FBgn0033999	2.11791	6.60552e-32	1.37878e-29		580	0.017466	0.11842
1419	5-methylthioadenosine (MTA)	Amino Acid	0.017876	0.11842									21184	Lipid	0.0042292	0.029844		35819	-0.352234	0.281787	Lipid	#0B61A4	2-palmitoleoyl-GPC (16:1)		48433								FBgn0002868	-0.746551	7.29843e-32	1.49466e-29		1419	0.017876	0.11842
1444	pipecolate	Amino Acid	0.018068	0.11842									1572	Carbohydrate	0.0045599	0.031582		33447	-0.295998	0.236798	Lipid	#0B61A4	palmitoleate (16:1n7)		48679								FBgn0039298	-1.28658	1.37253e-31	2.75878e-29		1444	0.018068	0.11842
1573	guanosine	Nucleotide	0.018097	0.11842									15990	Lipid	0.004722	0.03211		1365	-0.392455	0.313964	Lipid	#0B61A4	myristate (14:0)		53231								FBgn0031034	-1.82039	4.23981e-31	8.36707e-29		1573	0.018097	0.11842
2959	cytidine 3'-monophosphate (3'-CMP)	Nucleotide	0.018268	0.11842									35162	Carbohydrate	0.006185	0.040866		33968	-0.354505	0.283604	Lipid	#0B61A4	5-dodecenoate (12:1n7)										FBgn0003250	-1.56117	5.54084e-31	1.07393e-28		2959	0.018268	0.11842
1566	3-aminoisobutyrate	Nucleotide	0.020558	0.12554									57	Amino Acid	0.0063305	0.040866		47155	-0.292798	0.234238	Lipid	#0B61A4	glycerophosphoinositol										FBgn0013342	-1.17736	6.62344e-31	1.26124e-28		1566	0.020558	0.12554
1493	ornithine	Amino Acid	0.020911	0.12554									1645	Lipid	0.0063376	0.040866		22036	-0.34452	0.275616	Lipid	#0B61A4	2-hydroxyoctanoate										FBgn0005666	-1.1314	7.12038e-31	1.33249e-28		1493	0.020911	0.12554
1591	N-acetylvaline	Amino Acid	0.021235	0.12554									27732	Cofactors and Vitamins	0.0067792	0.04211		35436	-0.308923	0.247139	Lipid	#0B61A4	hexanoylglycine										FBgn0033188	-1.76855	1.47365e-30	2.71102e-28		1591	0.021235	0.12554
18245	gamma-glutamylhistidine	Peptide	0.021573	0.12554									33946	Amino Acid	0.0069056	0.04211		42449	-0.329085	0.263268	Lipid	#0B61A4	1-palmitoyl-2-linoleoyl-GPE (16:0/18:2)										FBgn0265180	-1.12482	1.4609e-29	2.64278e-27		18245	0.021573	0.12554
15765	ethylmalonate	Amino Acid	0.021922	0.12554									1303	Energy	0.0070397	0.04211		37253	-0.336628	0.269302	Lipid	#0B61A4	2-hydroxyglutarate										FBgn0002938	-1.31	1.74357e-29	3.1024e-27		15765	0.021922	0.12554
31943	3-hydroxysebacate	Lipid	0.022117	0.12554									33230	Lipid	0.0070593	0.04211		36600	-0.25387	0.203096	Lipid	#0B61A4	1-linoleoyl-GPE (18:2)										FBgn0015037	-1.01867	2.78868e-29	4.882e-27		31943	0.022117	0.12554
52683	1-palmitoleoyl-2-linoleoyl-GPC (16:1/18:2)*	Lipid	0.022234	0.12554									53237	Carbohydrate	0.0070933	0.04211		35631	-0.359	0.2872	Lipid	#0B61A4	1-palmitoyl-GPE (16:0)										FBgn0031461	-1.27723	2.94468e-29	5.07327e-27		52683	0.022234	0.12554
47155	glycerophosphoinositol*	Lipid	0.02241	0.12554									35253	Lipid	0.0077116	0.044038		21232	-0.330354	0.264283	Lipid	#0B61A4	2-oleoylglycerol (18:1)										FBgn0034470	-1.50367	3.86151e-29	6.54887e-27		47155	0.02241	0.12554
37284	panose	Xenobiotics	0.022479	0.12554									46957	Cofactors and Vitamins	0.0077466	0.044038		27503	-0.29342	0.234736	Lipid	#0B61A4	3-hydroxypalmitate										FBgn0039620	-1.02718	4.08501e-29	6.82134e-27		37284	0.022479	0.12554
37465	cytidine 2',3'-cyclic monophosphate	Nucleotide	0.024393	0.13416									22053	Lipid	0.0077714	0.044038		21184	-0.344443	0.275554	Lipid	#0B61A4	1-oleoylglycerol (18:1)										FBgn0011695	-1.24852	4.87457e-29	7.96742e-27		37465	0.024393	0.13416
52472	1,2-dipalmitoleoyl-GPC (16:1/16:1)*	Lipid	0.024853	0.13465									59	Amino Acid	0.008289	0.046149		52431	-0.304943	0.243955	Lipid	#0B61A4	1-palmitoleoylglycerol (16:1)										FBgn0040069	-1.34374	4.91816e-29	7.96742e-27		52472	0.024853	0.13465
12358	biopterin	Cofactors and Vitamins	0.027183	0.14511									20699	Xenobiotics	0.0084894	0.046149		35628	-0.410239	0.328191	Lipid	#0B61A4	1-oleoyl-GPE (18:1)										FBgn0035817	-1.50942	2.05237e-28	3.27595e-26		12358	0.027183	0.14511
53223	palmitoleoylcarnitine*	Lipid	0.027873	0.14652									37459	Xenobiotics	0.0085142	0.046149		33955	-0.375617	0.300494	Lipid	#0B61A4	1-palmitoyl-GPC (16:0)										FBgn0000045	-0.867944	2.56411e-28	4.03345e-26		53223	0.027873	0.14652
31260	glucose 6-phosphate	Carbohydrate	0.028254	0.14652									1417	Amino Acid	0.009251	0.049427		34419	-0.332338	0.265871	Lipid	#0B61A4	1-linoleoyl-GPC (18:2)										FBgn0261788	-1.36204	2.65092e-28	4.11045e-26		31260	0.028254	0.14652
48118	mevalonolactone	Lipid	0.031464	0.1588									30460	Amino Acid	0.0093883	0.049454		542	-0.260908	0.208726	Lipid	#0B61A4	3-hydroxybutyrate (BHBA)										FBgn0034515	-1.19557	5.42829e-28	8.2984e-26		48118	0.031464	0.1588
33939	N-acetylthreonine	Amino Acid	0.031498	0.1588									52683	Lipid	0.0096482	0.050117		35253	-0.279932	0.223945	Lipid	#0B61A4	2-palmitoyl-GPC (16:0)										FBgn0036232	-1.15634	5.72183e-28	8.62566e-26		33939	0.031498	0.1588
37069	N-methylalanine	Amino Acid	0.032831	0.16326									580	Carbohydrate	0.010623	0.053844		18357	-0.426562	0.34125	Peptide	black	glycylvaline										FBgn0034382	-1.74918	1.03312e-27	1.51716e-25		37069	0.032831	0.16326
22053	3-hydroxydecanoate	Lipid	0.033718	0.1654									22001	Lipid	0.010654	0.053844		34398	-0.385901	0.308721	Peptide	black	glycylleucine										FBgn0250819	-1.14875	1.03436e-27	1.51716e-25		22053	0.033718	0.1654
52634	1-palmitoyl-3-linoleoyl-glycerol (16:0/18:2)*	Lipid	0.034636	0.16678									54671	Carbohydrate	0.011263	0.056164		36738	-0.23782	0.190256	Peptide	black	gamma-glutamylglutamate										FBgn0039800	-1.00594	1.13482e-27	1.64231e-25		52634	0.034636	0.16678
52470	1-palmitoyl-2-palmitoleoyl-GPC (16:0/16:1)*	Lipid	0.035007	0.16678									37460	Xenobiotics	0.011864	0.057566		40703	-0.268511	0.214809	Peptide	black	prolylglycine										FBgn0020416	-1.32406	2.81345e-27	4.01805e-25		52470	0.035007	0.16678
52748	1-(1-enyl-stearoyl)-2-linoleoyl-GPE (P-18:0/18:2)*	Lipid	0.035377	0.16678									52677	Lipid	0.011952	0.057566		34456	-0.221954	0.177563	Peptide	black	gamma-glutamylisoleucine										FBgn0035495	-1.14012	3.60796e-27	5.08582e-25		52748	0.035377	0.16678
52687	1-oleoyl-2-linoleoyl-GPE (18:1/18:2)*	Lipid	0.037514	0.1716									527	Carbohydrate	0.012006	0.057566		15716	0.365003	-0.292002	Amino Acid	#FF9200	imidazole lactate										FBgn0039430	-0.998014	5.20509e-27	7.24308e-25		52687	0.037514	0.1716
52473	gamma-tocopherol/beta-tocopherol	Cofactors and Vitamins	0.037594	0.1716									443	Amino Acid	0.012673	0.059479		22130	0.353018	-0.282415	Amino Acid	#FF9200	phenyllactate (PLA)										FBgn0003249	-1.34371	9.18392e-27	1.2618e-24		52473	0.037594	0.1716
39791	pantethine	Cofactors and Vitamins	0.037818	0.1716									33442	Nucleotide	0.012723	0.059479		59	0.291921	-0.233537	Amino Acid	#FF9200	histidine										FBgn0052751	-2.17172	1.38966e-26	1.88542e-24		39791	0.037818	0.1716
528	alpha-ketoglutarate	Energy	0.038588	0.17293									35436	Lipid	0.013197	0.060934		33946	0.293694	-0.234955	Amino Acid	#FF9200	N-acetylhistidine										FBgn0263980	-1.13341	2.76393e-26	3.70366e-24		528	0.038588	0.17293
33230	1-palmitoleoyl-GPC (16:1)*	Lipid	0.040795	0.17546									52687	Lipid	0.013682	0.062402		1284	0.304365	-0.243492	Amino Acid	#FF9200	threonine										FBgn0031857	-1.23432	5.6177e-26	7.34633e-24		33230	0.040795	0.17546
39777	isomaltose	Carbohydrate	0.040829	0.17546									1868	Amino Acid	0.014052	0.063318		22132	0.329313	-0.26345	Amino Acid	#FF9200	alpha-hydroxyisocaproate										FBgn0259680	-1.28267	5.58116e-26	7.34633e-24		39777	0.040829	0.17546
52682	1-(1-enyl-palmitoyl)-2-linoleoyl-GPC (P-16:0/18:2)*	Lipid	0.040961	0.17546									52470	Lipid	0.014909	0.066379		1444	0.365887	-0.29271	Amino Acid	#FF9200	pipecolate										FBgn0019940	-1.44262	8.87212e-26	1.1464e-23		52682	0.040961	0.17546
46798	1-oleoyl-2-linoleoyl-glycerol (18:1/18:2)	Lipid	0.041268	0.17546									52472	Lipid	0.015163	0.066716		1417	0.287333	-0.229866	Amino Acid	#FF9200	kynurenate										FBgn0050296	-1.16667	1.38531e-25	1.76896e-23		46798	0.041268	0.17546
1585	N-acetylalanine	Amino Acid	0.041569	0.17546									33943	Amino Acid	0.015368	0.066832		15140	0.376504	-0.301203	Amino Acid	#FF9200	kynurenine										FBgn0040827	-1.2209	1.86874e-25	2.35852e-23		1585	0.041569	0.17546
1564	citrate	Energy	0.042623	0.17752									52748	Lipid	0.01635	0.069908		1493	0.331152	-0.264921	Amino Acid	#FF9200	ornithine										FBgn0039769	-1.35094	2.03196e-25	2.53505e-23		1564	0.042623	0.17752
44526	3-methyl-2-oxobutyrate	Amino Acid	0.043034	0.17752									52603	Lipid	0.016491	0.069908		3141	-0.238858	0.191086	Amino Acid	#FF9200	betaine										FBgn0014863	-0.875663	3.11588e-25	3.84315e-23		44526	0.043034	0.17752
42109	phosphate	Energy	0.044036	0.17961									47155	Lipid	0.016738	0.069908		43249	-0.327732	0.262186	Amino Acid	#FF9200	N-delta-acetylornithine										FBgn0053494	-1.25938	6.19235e-25	7.55189e-23		42109	0.044036	0.17961
18374	methionine sulfoxide	Amino Acid	0.044575	0.17979									36600	Lipid	0.016823	0.069908		443	-0.267516	0.214013	Amino Acid	#FF9200	aspartate										FBgn0029922	-2.06942	6.93799e-25	8.36721e-23		18374	0.044575	0.17979
33447	palmitoleate (16:1n7)	Lipid	0.048366	0.19293									52282	Energy	0.017082	0.070206		1589	-0.358907	0.287126	Amino Acid	#FF9200	N-acetylmethionine										FBgn0036024	1.39917	7.54272e-25	8.99656e-23		33447	0.048366	0.19293
42446	1-palmitoyl-2-linoleoyl-GPC (16:0/18:2)	Lipid	0.05031	0.19451									47173	Energy	0.017385	0.070675		30460	-0.279423	0.223538	Amino Acid	#FF9200	1-methylhistidine										FBgn0032614	-0.967215	8.60215e-25	1.01487e-22		42446	0.05031	0.19451
52478	1-(1-enyl-palmitoyl)-2-oleoyl-GPC (P-16:0/18:1)*	Lipid	0.050457	0.19451									32457	Lipid	0.018391	0.072341		1898	-0.353428	0.282743	Amino Acid	#FF9200	proline										FBgn0027586	-1.03282	1.13439e-24	1.32395e-22		52478	0.050457	0.19451
52603	1,2-dilinoleoyl-GPC (18:2/18:2)	Lipid	0.050542	0.19451									48152	Carbohydrate	0.018418	0.072341		1868	-0.288504	0.230803	Amino Acid	#FF9200	cysteine										FBgn0259219	-1.30293	1.18798e-24	1.37174e-22		52603	0.050542	0.19451
34419	1-linoleoyl-GPC (18:2)	Lipid	0.050904	0.19451									48990	Carbohydrate	0.018483	0.072341		15720	-0.330359	0.264287	Amino Acid	#FF9200	N-acetylglutamate										FBgn0024995	-1.60989	1.57133e-24	1.79528e-22		34419	0.050904	0.19451
1587	N-acetylleucine	Amino Acid	0.053076	0.19937									542	Lipid	0.018636	0.072341		37496	-0.392885	0.314308	Amino Acid	#FF9200	N-acetylputrescine										FBgn0038143	-1.19042	1.76605e-24	1.99674e-22		1587	0.053076	0.19937
37432	N-acetyl-beta-alanine	Nucleotide	0.053821	0.19937									43255	Amino Acid	0.018762	0.072341		1586	-0.331608	0.265286	Amino Acid	#FF9200	N-acetylcysteine										FBgn0038353	-0.794461	2.48581e-24	2.78154e-22		37432	0.053821	0.19937
48885	arabitol/xylitol	Carbohydrate	0.054545	0.19937									19130	Lipid	0.01914	0.072735		43255	-0.313661	0.250929	Amino Acid	#FF9200	N-acetyl-1-methylhistidine										FBgn0004242	-1.16487	4.17107e-24	4.61967e-22		48885	0.054545	0.19937
1284	threonine	Amino Acid	0.054582	0.19937									31260	Carbohydrate	0.019253	0.072735		57	-0.26014	0.208112	Amino Acid	#FF9200	glutamate										FBgn0010263	-1.17229	4.78484e-24	5.24593e-22		1284	0.054582	0.19937
53174	1,2-dilinoleoyl-GPE (18:2/18:2)*	Lipid	0.054922	0.19937									36738	Peptide	0.019735	0.073809		1408	-0.291933	0.233546	Amino Acid	#FF9200	putrescine										FBgn0039768	1.51863	5.86853e-24	6.3697e-22		53174	0.054922	0.19937
5341	thiamin (Vitamin B1)	Cofactors and Vitamins	0.05663	0.20144									52682	Lipid	0.020207	0.074738		48679	-0.406812	0.32545	Amino Acid	#FF9200	N-acetylhistamine										FBgn0034860	-0.986801	6.81908e-24	7.32815e-22		5341	0.05663	0.20144
33950	N-acetylphenylalanine	Amino Acid	0.056966	0.20144									19263	Lipid	0.020561	0.074738		1516	-0.368626	0.294901	Amino Acid	#FF9200	sarcosine										FBgn0026439	-0.887359	7.68446e-24	8.17717e-22		33950	0.056966	0.20144
33952	myristoylcarnitine	Lipid	0.057158	0.20144									21158	Lipid	0.020583	0.074738		33943	-0.298109	0.238487	Amino Acid	#FF9200	N-acetylglutamine										FBgn0261990	-1.47161	1.08123e-23	1.13938e-21		33952	0.057158	0.20144
19191	1,2-dioleoyl-GPS (18:1/18:1)	Lipid	0.058988	0.20432									12021	Carbohydrate	0.021567	0.077557		1416	-0.240235	0.192188	Amino Acid	#FF9200	gamma-aminobutyrate (GABA)										FBgn0034497	-1.15956	1.12971e-23	1.17903e-21		19191	0.058988	0.20432
44681	palmitoylcarnitine	Lipid	0.059101	0.20432									604	Nucleotide	0.021911	0.077912		37076	-0.249873	0.199898	Amino Acid	#FF9200	N-acetylserine										FBgn0034723	-0.932133	1.56881e-23	1.6217e-21		44681	0.059101	0.20432
46223	linoleoylcarnitine*	Lipid	0.059776	0.2047									34409	Lipid	0.022082	0.077912		33953	-0.260838	0.208671	Amino Acid	#FF9200	N-acetylarginine										FBgn0250757	-0.907937	2.5425e-23	2.60343e-21		46223	0.059776	0.2047
1494	5-oxoproline	Amino Acid	0.061384	0.20825									46799	Lipid	0.022674	0.078144		15136	0.369403	-0.295523	Nucleotide	#A600A6	xanthosine										FBgn0032505	-0.786435	3.87082e-23	3.92653e-21		1494	0.061384	0.20825
15650	N1-methyladenosine	Nucleotide	0.063301	0.21276									44681	Lipid	0.022799	0.078144		33442	0.30629	-0.245032	Nucleotide	#A600A6	pseudouridine										FBgn0051077	-0.909713	4.77522e-23	4.7991e-21		15650	0.063301	0.21276
1604	urate	Nucleotide	0.06415	0.21364									40703	Peptide	0.022853	0.078144		1604	0.339069	-0.271255	Nucleotide	#A600A6	urate										FBgn0039670	-1.73115	5.24098e-23	5.21886e-21		1604	0.06415	0.21364
39583	mevalonate	Lipid	0.066205	0.21848									32452	Lipid	0.022984	0.078144		605	0.261462	-0.20917	Nucleotide	#A600A6	uracil										FBgn0033826	1.14848	6.47863e-23	6.39264e-21		39583	0.066205	0.21848
52984	3-hydroxybutyrylcarnitine (2)	Lipid	0.06727	0.21999									15586	Carbohydrate	0.023895	0.079491		604	0.256749	-0.2054	Nucleotide	#A600A6	thymine										FBgn0039348	-0.66058	6.75467e-23	6.60497e-21		52984	0.06727	0.21999
33471	nicotinate ribonucleoside	Cofactors and Vitamins	0.068521	0.22208									53174	Lipid	0.024001	0.079491		1107	0.295227	-0.236182	Nucleotide	#A600A6	allantoin										FBgn0036876	-1.34449	7.10755e-23	6.88797e-21		33471	0.068521	0.22208
1572	glycerate	Carbohydrate	0.071142	0.2271									52478	Lipid	0.024163	0.079491		514	0.431369	-0.345095	Nucleotide	#A600A6	cytidine										FBgn0000557	-1.0058	7.74248e-23	7.43689e-21		1572	0.071142	0.2271
32306	trans-4-hydroxyproline	Amino Acid	0.07132	0.2271									48153	Carbohydrate	0.02423	0.079491		37070	-0.273919	0.219135	Nucleotide	#A600A6	methylphosphate										FBgn0003380	-1.37102	1.27414e-22	1.21311e-20		32306	0.07132	0.2271
32452	propionylcarnitine	Lipid	0.074534	0.23312									1107	Nucleotide	0.025185	0.081194		1505	-0.350916	0.280733	Nucleotide	#A600A6	orotate										FBgn0033592	-3.78661	1.52672e-22	1.42854e-20		32452	0.074534	0.23312
22132	alpha-hydroxyisocaproate	Amino Acid	0.074708	0.23312									1469	Carbohydrate	0.025335	0.081194		15772	0.381014	-0.304812	Carbohydrate	#FF3939	ribitol										FBgn0035186	-1.18328	1.522e-22	1.42854e-20		22132	0.074708	0.23312
17769	sphinganine	Lipid	0.075138	0.23312									27503	Lipid	0.0254	0.081194		54671	0.299214	-0.239371	Carbohydrate	#FF3939	ribulose/xylulose										FBgn0043841	-0.927152	1.60194e-22	1.4861e-20		17769	0.075138	0.23312
15872	malonate	Lipid	0.0776	0.23872									1284	Amino Acid	0.025946	0.082235		27731	0.374223	-0.299378	Carbohydrate	#FF3939	ribonate										FBgn0004117	-0.814484	3.74492e-22	3.44469e-20		15872	0.0776	0.23872
34409	stearoylcarnitine	Lipid	0.080028	0.24412									33447	Lipid	0.026527	0.083154		1469	-0.282104	0.225683	Carbohydrate	#FF3939	mannose-6-phosphate										FBgn0036106	-0.86045	5.30511e-22	4.8388e-20		34409	0.080028	0.24412
35819	2-palmitoleoyl-GPC (16:1)*	Lipid	0.08146	0.24563									52477	Lipid	0.02668	0.083154		12021	-0.308187	0.246549	Carbohydrate	#FF3939	fructose-6-phosphate										FBgn0027560	-1.06038	6.69119e-22	6.05218e-20		35819	0.08146	0.24563
37496	N-acetylputrescine	Amino Acid	0.082042	0.24563									52453	Lipid	0.027692	0.085594		580	-0.306907	0.245526	Carbohydrate	#FF3939	glucosamine-6-phosphate										FBgn0037577	-1.24129	7.39809e-22	6.63627e-20		37496	0.082042	0.24563
46173	aconitate [cis or trans]	Energy	0.082552	0.24563									52461	Lipid	0.028123	0.086214		31260	-0.306107	0.244886	Carbohydrate	#FF3939	glucose 6-phosphate										FBgn0035779	-1.08291	8.02313e-22	7.13796e-20		46173	0.082552	0.24563
1471	ribose	Carbohydrate	0.08635	0.25316									42446	Lipid	0.028734	0.08737		15586	-0.281279	0.225024	Carbohydrate	#FF3939	maltose										FBgn0031769	0.656274	8.41357e-22	7.42446e-20		1471	0.08635	0.25316
35628	1-oleoyl-GPE (18:1)	Lipid	0.086478	0.25316									1416	Amino Acid	0.029556	0.0887		35163	-0.24902	0.199216	Carbohydrate	#FF3939	maltopentaose										FBgn0264894	-1.15979	1.17658e-21	1.02989e-19		35628	0.086478	0.25316
527	lactate	Carbohydrate	0.088247	0.25432									52634	Lipid	0.029692	0.0887		48152	-0.265389	0.212311	Carbohydrate	#FF3939	glucose										FBgn0039114	-1.0127	1.24756e-21	1.08328e-19		527	0.088247	0.25432
35136	5-methyluridine (ribothymidine)	Nucleotide	0.088277	0.25432									15504	Cofactors and Vitamins	0.029883	0.0887		48990	-0.273937	0.21915	Carbohydrate	#FF3939	pyruvate										FBgn0040687	-0.666158	1.29691e-21	1.11719e-19		35136	0.088277	0.25432
15990	glycerophosphorylcholine (GPC)	Lipid	0.090876	0.25727									34456	Peptide	0.030193	0.088864		1572	-0.364923	0.291939	Carbohydrate	#FF3939	glycerate										FBgn0010381	-1.30476	1.31895e-21	1.12723e-19		15990	0.090876	0.25727
42449	1-palmitoyl-2-linoleoyl-GPE (16:0/18:2)	Lipid	0.090888	0.25727									42420	Carbohydrate	0.030585	0.088864		15107	-0.3486	0.27888	Carbohydrate	#FF3939	N-acetylglucosamine 6-phosphate										FBgn0039787	-1.61904	1.49398e-21	1.26685e-19		42449	0.090888	0.25727
27710	N-acetylglycine	Amino Acid	0.091427	0.25727									33953	Amino Acid	0.030887	0.088864		527	-0.277505	0.222004	Carbohydrate	#FF3939	lactate										FBgn0031220	-0.987208	1.61058e-21	1.35514e-19		27710	0.091427	0.25727
52677	1-(1-enyl-palmitoyl)-2-linoleoyl-GPE (P-16:0/18:2)*	Lipid	0.093172	0.25964									52438	Lipid	0.030889	0.088864		35162	-0.309544	0.247635	Carbohydrate	#FF3939	UDP-N-acetylglucosamine										FBgn0038135	-0.914134	1.70576e-21	1.42417e-19		52677	0.093172	0.25964
15122	glycerol	Lipid	0.094275	0.25964									35163	Carbohydrate	0.032315	0.092259		48153	-0.263167	0.210534	Carbohydrate	#FF3939	mannose										FBgn0015777	-0.894051	2.29937e-21	1.90514e-19		15122	0.094275	0.25964
52477	1-(1-enyl-palmitoyl)-2-oleoyl-GPE (P-16:0/18:1)*	Lipid	0.094416	0.25964									37076	Amino Acid	0.033864	0.095246		53237	-0.358225	0.28658	Carbohydrate	#FF3939	sedoheptulose										FBgn0041171	0.643038	2.41479e-21	1.98561e-19		52477	0.094416	0.25964
52614	1-(1-enyl-stearoyl)-2-oleoyl-GPE (P-18:0/18:1)	Lipid	0.097264	0.2651									39270	Lipid	0.033917	0.095246		42420	-0.250785	0.200628	Carbohydrate	#FF3939	erythronate										FBgn0038252	0.718361	3.40329e-21	2.77739e-19		52614	0.097264	0.2651
43676	1-linoleoyl-GPS (18:2)*	Lipid	0.097861	0.2651									605	Nucleotide	0.034671	0.095246		577	-0.284712	0.227769	Carbohydrate	#FF3939	fructose										FBgn0051523	-0.69571	3.59812e-21	2.91448e-19		43676	0.097861	0.2651
46896	Isobar: fructose 1,6-diphosphate, glucose 1,6-diphosphate, myo-inositol 1,4 or 1,3-diphosphate	Carbohydrate	0.099022	0.26626									33997	Lipid	0.034694	0.095246		46142	-0.348934	0.279147	Carbohydrate	#FF3939	mannitol/sorbitol										FBgn0039081	-1.01114	4.91579e-21	3.9523e-19		46896	0.099022	0.26626
32350	1-methylimidazoleacetate	Amino Acid	0.10173	0.27095									52431	Lipid	0.034698	0.095246		37068	0.270745	-0.216596	Xenobiotics	grey	azetidine-2-carboxylic acid										FBgn0033820	-0.704857	5.5824e-21	4.45525e-19		32350	0.10173	0.27095
46322	coenzyme A	Cofactors and Vitamins	0.10226	0.27095									42448	Lipid	0.034889	0.095246		42002	0.385697	-0.308557	Xenobiotics	grey	lanthionine										FBgn0042696	-1.34594	5.64446e-21	4.4719e-19		46322	0.10226	0.27095
44877	N-palmitoyl-sphingosine (d18:1/16:0)	Lipid	0.10847	0.28534									37070	Nucleotide	0.03577	0.096614		37459	0.273311	-0.218649	Xenobiotics	grey	ergothioneine										FBgn0036091	-0.948377	7.49181e-21	5.89247e-19		44877	0.10847	0.28534
512	asparagine	Amino Acid	0.10955	0.28609									3141	Amino Acid	0.035907	0.096614		37460	-0.296217	0.236974	Xenobiotics	grey	valylleucinamide										FBgn0032264	-1.55197	9.53328e-21	7.39102e-19		512	0.10955	0.28609
[truncated: 13,676 more rows]

## Sheet: Fig. 5
a								b		c		d		e		f
[truncated: 373 more rows]

## Sheet: Fig. 6
a											b				c				d				e					Pathway Enrichment
[truncated: 267 more rows]

## Sheet: Sup Fig. 1
b											c
[truncated: 10 more rows]

## Sheet: Sup Fig. 4
a				b				c				d				e				f
[truncated: 12 more rows]

## Sheet: Sup Fig. 5
t_test_a7D_ND_sated_heads_6a7D_ND_starved_heads_3				Results_CD_satedVsCD_fasted2
[truncated: 8,383 more rows]

[truncated: 6 more sheets: Sup Fig. 6, Sup Fig. 7, Sup Fig. 8, Sup Fig. 9, Sup Fig. 10, Sup Fig. 11]
